# Supplementary material for: Bias caused by sampling error in meta-analysis with small sample sizes
Source: PLoS One. 2018 Sep 13;13(9):e0204056. doi: 10.1371/journal.pone.0204056 (PMC6136825; doi:10.1371/journal.pone.0204056)
Supplement: S5 File — (ZIP) [file pone.0204056.s005.zip › results N = 20 theta = 1.5 tau = 0.2 sz = 100-500.txt]

"dl.theta" "dl.cp"
1.38588399784193 1
1.47415859067586 1
1.4244357833658 1
1.47690136787696 1
1.48898621955831 1
1.56628748099725 1
1.4799756045977 1
1.41285621724907 1
1.41928836739112 1
1.63634062107651 0
1.51432399482632 1
1.41059369984043 1
1.45201094758863 1
1.57251053936015 1
1.55909395472294 1
1.45080951468335 1
1.47726789560617 1
1.41144646591689 1
1.46987755444868 1
1.4171132183172 1
1.50989294917975 1
1.47672530078202 1
1.60136563271806 1
1.49258009754872 1
1.46445329596147 1
1.4719633917659 1
1.59133484793632 1
1.33908725399085 0
1.6919503036795 0
1.34626359041261 0
1.52308027284271 1
1.45846099137587 1
1.44127984409578 1
1.47488333172083 1
1.57586044838783 1
1.34888019596664 1
1.53999390895572 1
1.66139711154131 0
1.59036550602253 1
1.49463687136341 1
1.61182284622625 0
1.41109906010182 1
1.45418493223186 1
1.5378170558626 1
1.49228023950222 1
1.50997787772658 1
1.44374707150942 1
1.52576527543254 1
1.39447698069164 1
1.55111678814703 1
1.49792102356371 1
1.46993945254767 1
1.50601245044357 1
1.63772900918163 1
1.54281073541015 1
1.5822927736406 1
1.58709177528879 1
1.61376610128838 1
1.4292020197062 1
1.53815682188147 1
1.53999118649468 1
1.54206276482761 1
1.41928580827614 1
1.42620294651418 1
1.40201654524359 1
1.59548916378724 1
1.60369297677128 1
1.61871661540499 1
1.45306136244841 1
1.40177780952212 1
1.39833911962731 1
1.57804113647642 1
1.49978910509353 1
1.4152588774321 1
1.4227972162391 1
1.41776917153143 1
1.48978600187409 1
1.58530980470693 1
1.50701848739701 1
1.50024634109928 1
1.51051355044692 1
1.37576046093747 1
1.5120424477108 1
1.57009662868172 1
1.55073961524614 1
1.50314337649398 1
1.54254066411537 1
1.61411826654053 1
1.40955783412987 1
1.39800570201609 1
1.50965997695676 1
1.60615673708818 1
1.45718982998869 1
1.50601226100929 1
1.45246452603653 1
1.52011571826236 1
1.4433747930633 1
1.56975073021419 1
1.61942689445485 1
1.45907346779119 1
1.52830979508831 1
1.52652475616086 1
1.54267885276895 1
1.56275000284774 1
1.50671677979324 1
1.46012664876101 1
1.3818705909967 1
1.62456148723166 1
1.4411651554078 1
1.39823545191577 1
1.59951668754938 1
1.47618983819735 1
1.43249047808594 1
1.44584774304834 1
1.57966038363233 1
1.53242480169653 1
1.52227546748526 1
1.54617627062096 1
1.55462618487584 1
1.4404072483862 1
1.37127233726137 1
1.47445479667913 1
1.48672244498637 1
1.50402432418998 1
1.37230946937887 1
1.41214294286558 1
1.60983912762155 1
1.38723805928114 1
1.40356149654997 1
1.49643651550215 1
1.49444445586255 1
1.48654240419808 1
1.39654330160101 1
1.5165441157084 1
1.51617934055245 1
1.43556262392593 1
1.55826706893105 1
1.50517723853429 1
1.54829105165847 1
1.6209005594956 1
1.51774151374844 1
1.61990823155514 1
1.51375101394637 1
1.48802260161928 1
1.60082098866773 1
1.38443043679383 1
1.52606665758073 1
1.63867875319174 0
1.48822510829348 1
1.27997576173893 0
1.49186799448545 1
1.39484673827907 1
1.54036440593396 1
1.36624958561241 0
1.57064623132223 1
1.47986679047473 1
1.53625803971152 1
1.53642337019665 1
1.5378439066802 1
1.46448448492233 1
1.59311838688944 1
1.47485206203621 1
1.46976804213028 1
1.61215833433881 1
1.47536971072323 1
1.519864482902 1
1.71882906444389 0
1.56113439188086 1
1.41070193956488 1
1.44346538956718 1
1.57223638489364 1
1.38840860921831 1
1.68317905759998 1
1.64045244736047 0
1.56339607673139 1
1.55613811867558 1
1.49403706707973 1
1.46209281321024 1
1.48995223653294 1
1.28202718946639 0
1.47872170880072 1
1.44888293052483 1
1.63892290443002 1
1.56824604267727 1
1.53481437327848 1
1.57069368783293 1
1.55297720400524 1
1.45880871130282 1
1.45115119272821 1
1.41277069885233 1
1.45280707180961 1
1.51971800227768 1
1.46716596719184 1
1.62849544645655 1
1.51713149575909 1
1.34035720139685 0
1.55246788208893 1
1.55555408779724 1
1.41183441456385 1
1.55241988669735 1
1.47366109703719 1
1.39090018014312 1
1.44960465156038 1
1.43929273926301 1
1.39162184840966 1
1.31084436931394 1
1.37062463589385 1
1.54269822683105 1
1.47623040537342 1
1.39474202926033 1
1.43069293334045 1
1.63795546298126 1
1.39715360751011 1
1.52438391280472 1
1.57077954529557 1
1.54934601663115 1
1.49527391263264 1
1.58742590021214 1
1.3077237268672 0
1.5683774019594 1
1.4401967737809 1
1.5947300883663 1
1.43213905158671 1
1.45854622603736 1
1.49602784757213 1
1.42125280581525 1
1.52407190117728 1
1.38292189687982 1
1.54873417857119 1
1.58406351747196 1
1.55113682861207 1
1.44571823470195 1
1.6148142849118 1
1.40438346098234 1
1.47111229009686 1
1.49660437308679 1
1.55099075924241 1
1.43497732066779 1
1.53608853244522 1
1.44063306845426 1
1.4255481591884 1
1.61737857772377 1
1.56085133348632 1
1.42169293573428 1
1.53886840377274 1
1.49312153730843 1
1.57644701818506 1
1.56817241060294 1
1.53555308931971 1
1.55545330415085 1
1.57979317665016 1
1.47999503620982 1
1.41848509745286 1
1.72366740066287 0
1.65538294124692 0
1.50296132781848 1
1.35164870797109 0
1.5359567434979 1
1.50649035350226 1
1.57130188779129 1
1.51783250256268 1
1.45711621878257 1
1.46525887168053 1
1.58868043875887 1
1.47378555550207 1
1.51207554195313 1
1.43879613105808 1
1.44830908070288 1
1.46220691431626 1
1.3872815954996 1
1.56133443530251 1
1.52908195704223 1
1.44038697322816 1
1.39335246014016 1
1.44136016043678 1
1.58735117199298 1
1.5019647298417 1
1.4915954111016 1
1.62378561704308 1
1.44894206652857 1
1.54987323983257 1
1.46892360904786 1
1.55334113756196 1
1.54792375950711 1
1.49169462926206 1
1.4999037582231 1
1.53263274604292 1
1.61939159296737 1
1.55990163712571 1
1.49927182007192 1
1.45317506835159 1
1.52309685463771 1
1.36299588940053 1
1.43475429736428 1
1.48006486003414 1
1.48337416057039 1
1.7081182815991 0
1.44936002089596 1
1.34003687608961 1
1.47517804488017 1
1.60302335720905 1
1.53075876846865 1
1.5957305400622 1
1.4516808544367 1
1.33978715329981 1
1.62989524813661 1
1.59010605063928 1
1.58208096956101 1
1.39541761184726 1
1.50533449145916 1
1.54676612173334 1
1.42085380017492 1
1.52864130934783 1
1.45509705680199 1
1.4940235056383 1
1.35014347633501 1
1.35748694420339 0
1.47891616400378 1
1.46503284829978 1
1.51275293398288 1
1.47287442452313 1
1.43180134588665 1
1.58136488395591 1
1.50811067120405 1
1.48976962387291 1
1.50126214292197 1
1.45903797883393 1
1.53633769338514 1
1.58114588017544 1
1.42505559698835 1
1.50780017509248 1
1.59189726051685 1
1.58607996694023 1
1.55448411775522 1
1.41896796496781 1
1.6471689463247 1
1.60478721261398 1
1.5245745158297 1
1.65671332308079 0
1.50944135644965 1
1.59166829261072 1
1.49170502387985 1
1.54435161743277 1
1.56300865873326 1
1.48676449761946 1
1.42619253654872 1
1.58499269225083 1
1.40493668456965 1
1.42517075182387 1
1.44584791637991 1
1.48121635691057 1
1.4011109438576 1
1.42551735671006 1
1.50479372720196 1
1.39125834306752 1
1.47317243195622 1
1.54427719952135 1
1.61003164687948 1
1.33095995002832 0
1.52053461893083 1
1.40622446967797 1
1.50022873314375 1
1.47506252060713 1
1.53045636076268 1
1.48777188291482 1
1.46858378651797 1
1.54078920088879 1
1.44707211272378 1
1.57057016022599 1
1.43401831566362 1
1.58861460651797 1
1.5035099827296 1
1.53395718376156 1
1.57264774112255 1
1.42469933543601 1
1.49722217069307 1
1.61302762796028 1
1.52274234270805 1
1.45310755953021 1
1.60177031546304 1
1.38731050621773 1
1.53002534217957 1
1.51454952472653 1
1.34604626557494 0
1.57895722744468 1
1.38615506257035 1
1.4146537077789 1
1.49623421972249 1
1.30256588384335 0
1.52924518804098 1
1.50969772614183 1
1.52779312915672 1
1.55850084175396 1
1.49186949432848 1
1.51829182686895 1
1.43313045931921 1
1.51548174102792 1
1.47986383529715 1
1.51904101424939 1
1.56079551254183 1
1.49627668866436 1
1.31514102222181 0
1.47204382429003 1
1.52200902454857 1
1.42143092392065 1
1.53213299929492 1
1.34550680097944 0
1.52078426073366 1
1.45904610757562 1
1.49748327501464 1
1.60397426041489 1
1.47227695580442 1
1.46711386495527 1
1.38284974512691 0
1.56859995392616 1
1.52519622195863 1
1.5350421924963 1
1.51250537959782 1
1.44470138979794 1
1.48030979683999 1
1.46077407925395 1
1.55153846031987 1
1.55389753294052 1
1.55543101310251 1
1.54395207608708 1
1.64135294954538 1
1.55506529642548 1
1.31961579670773 0
1.50588235778093 1
1.56559537672782 1
1.45624168163148 1
1.35216281281026 1
1.46075655731617 1
1.55402368796728 1
1.50086790601551 1
1.56219731883474 1
1.38331617859611 1
1.35535053680689 0
1.61726266207252 1
1.44319677972974 1
1.62920131587309 1
1.38068625790504 1
1.44365040043658 1
1.66541792016323 0
1.46054908697909 1
1.48645736088859 1
1.49744490730338 1
1.53061334356073 1
1.47746066755985 1
1.37649174734481 1
1.39120818113607 1
1.52539019960464 1
1.57886675720735 1
1.35693151774173 0
1.57033896791832 1
1.44795119831315 1
1.30918485316371 0
1.50490403306614 1
1.56645863069634 1
1.56680283310834 1
1.57792985485011 1
1.47148363674167 1
1.5587299782579 1
1.46952171715086 1
1.60035916288371 1
1.58363006315013 1
1.44845399028687 1
1.36377235167288 0
1.41498205509593 1
1.33449998417228 1
1.24959200953901 0
1.56852897610815 1
1.50272941259422 1
1.48936829340262 1
1.41394621071043 1
1.42119428949422 1
1.45038563182801 1
1.37626541898743 1
1.50957425034739 1
1.59427995102512 1
1.52450579170326 1
1.49444729059966 1
1.47140979123567 1
1.43604754011841 1
1.39193484315682 1
1.34848815637069 0
1.3974585264769 1
1.51341933649438 1
1.4514274818118 1
1.49426753120748 1
1.65953149522093 1
1.55273493678031 1
1.4808017789658 1
1.54022934506647 1
1.53152166235352 1
1.58270356726332 1
1.51180234897596 1
1.55488518043304 1
1.52660377184258 1
1.4411831011422 1
1.40927404534689 1
1.40957440605299 1
1.56775471170757 1
1.44256490519023 1
1.37066447028655 1
1.55899738253027 1
1.46937613923129 1
1.60262566651829 1
1.43928855851031 1
1.60118026804783 1
1.60867483467936 1
1.48246675730612 1
1.4238316842196 1
1.54619158354382 1
1.5458189890957 1
1.5930611398737 1
1.54237553227824 1
1.52919092784012 1
1.33342582508985 1
1.59655669166969 1
1.37745693478113 1
1.58942087548276 1
1.52295366191775 1
1.53620501797646 1
1.30574315063015 0
1.54682476137963 1
1.44365311416092 1
1.52561486173458 1
1.54289898491999 1
1.50706083319961 1
1.37667633390164 1
1.73892799179528 0
1.54354190425563 1
1.45868354308833 1
1.51460677198522 1
1.52168359805475 1
1.61843228639031 1
1.41646030202034 1
1.36846239712066 1
1.5100852470414 1
1.59641321329748 1
1.62844832313554 1
1.44647863922466 1
1.43947769604117 1
1.52719068813661 1
1.54261967144118 1
1.41403222992555 1
1.44112085695722 1
1.49720083524383 1
1.44339815702814 1
1.46632163148542 1
1.61883844736031 1
1.61794013300511 1
1.7101903794542 0
1.50393510439056 1
1.40801712371791 1
1.4992736913904 1
1.41345739679336 1
1.60809779972738 1
1.60059731991795 1
1.39826394981498 1
1.46765368364724 1
1.52573082251695 1
1.40350728989143 1
1.54918427978279 1
1.52205133571455 1
1.41489105582067 1
1.4788316981052 1
1.56660291072593 1
1.34878556803662 0
1.46733682366573 1
1.4630684813904 1
1.42400251648408 1
1.42877245857742 1
1.52904974928436 1
1.49930344116682 1
1.56966769651681 1
1.42570996890895 1
1.54304993956585 1
1.51324978941764 1
1.50444954975214 1
1.35954195252892 1
1.58873712310724 1
1.53314097047468 1
1.4514693529103 1
1.4760090167556 1
1.43327289667758 1
1.43377549251103 1
1.5689568896155 1
1.47157885277501 1
1.55633972545281 1
1.41217492539174 1
1.49365479912749 1
1.59849286538187 1
1.42662108474261 1
1.42459816699169 1
1.45438964955986 1
1.4997375020933 1
1.51095245960808 1
1.44469536642161 1
1.36445538871481 1
1.40265673080451 1
1.70474478866234 0
1.45830864575792 1
1.4638752613094 1
1.50606161739323 1
1.4459489375308 1
1.54463931149219 1
1.47085607112271 1
1.47871846849226 1
1.57955858152177 1
1.37345814141643 1
1.44366876337123 1
1.40495655380563 1
1.48191489393785 1
1.4823284748538 1
1.43175468085105 1
1.50059401928998 1
1.41835054113759 1
1.41330597934683 1
1.60650767165717 1
1.62538783344721 1
1.51242835715801 1
1.46905353214307 1
1.50974604432788 1
1.53358922913024 1
1.47439842382857 1
1.50068378355743 1
1.50841584824424 1
1.502192999762 1
1.46075827912541 1
1.55013837210259 1
1.53736977925442 1
1.43600371446626 1
1.60602729021208 1
1.4471334518606 1
1.59567289743549 1
1.45966318635759 1
1.50631798372398 1
1.48103653219524 1
1.41777081842098 1
1.53541380306984 1
1.58846024001215 1
1.48221109391158 1
1.4677097958949 1
1.35835986147324 1
1.47750830258168 1
1.59773157429057 1
1.43953829331764 1
1.37725235471458 1
1.55936260847457 1
1.50635781032894 1
1.46295711135849 1
1.49194874878146 1
1.56657678386802 1
1.52443194368846 1
1.39292107250064 1
1.47724282040278 1
1.50873903079128 1
1.45270020332505 1
1.41124611533201 1
1.49504971580636 1
1.52539214953153 1
1.51859715059249 1
1.54363199362634 1
1.53493594944593 1
1.51639209861766 1
1.50952045094641 1
1.66235489211108 1
1.45919580221755 1
1.42835189653073 1
1.4534336113798 1
1.3072768950354 0
1.57406323633838 1
1.48160352930091 1
1.66258598306512 1
1.37578575276286 1
1.5164919029362 1
1.41946466162289 1
1.41758541280673 1
1.3134296676168 0
1.46913889686671 1
1.37561711077216 1
1.36069136932762 1
1.51431021689897 1
1.47628666395248 1
1.48623027287529 1
1.41937874784955 1
1.37489593177837 1
1.45742418993371 1
1.40718439012403 1
1.46094616274479 1
1.63809635124711 0
1.41825650415603 1
1.65003673243133 0
1.41428832592134 1
1.41970329170615 1
1.51530295739175 1
1.56773415682078 1
1.38535770871911 1
1.48274954962307 1
1.46541446168938 1
1.57299306081714 1
1.51748049271997 1
1.5192249359986 1
1.56577301285626 1
1.49008570010593 1
1.53619948327734 1
1.42619787266726 1
1.57751612901371 1
1.42112907614327 1
1.47171014074527 1
1.39507481387997 1
1.49180552851424 1
1.35552947519776 0
1.36998289023585 0
1.52922367382372 1
1.61986737431895 1
1.49564256181056 1
1.53273111403463 1
1.651835029066 0
1.5283485140923 1
1.49836812335202 1
1.46667705275474 1
1.45822098398519 1
1.51405343764346 1
1.37221317143358 1
1.55529175332493 1
1.47439899995334 1
1.40733002787617 1
1.44443488795273 1
1.61347400444486 1
1.48729624074384 1
1.46365384116303 1
1.56117559345902 1
1.42973095681203 1
1.40434865292318 1
1.49888780168858 1
1.49438185903991 1
1.55953399268556 1
1.39646566705187 1
1.41297919684702 1
1.37704600713483 1
1.49563519187489 1
1.57829496917655 1
1.55087025085856 1
1.45962697692696 1
1.54200601772394 1
1.42039087777056 1
1.50298834483007 1
1.5594576238708 1
1.51206319408947 1
1.48992546316772 1
1.62822337473036 1
1.50699895034158 1
1.49884968187485 1
1.46360783156907 1
1.40601283830283 1
1.38237575051796 1
1.57237324849219 1
1.38271988150084 1
1.49777095666567 1
1.47112903832808 1
1.58419752812911 1
1.6480229687535 0
1.51414601306295 1
1.42531681146185 1
1.41206690041237 1
1.46558392798874 1
1.42330112378312 1
1.41186552949449 1
1.5655461722719 1
1.50798785128558 1
1.53972661588362 1
1.36560652095805 0
1.43057895286032 1
1.513108915681 1
1.54312939737973 1
1.51185846798431 1
1.54889937937686 1
1.52081943428854 1
1.43759450255319 1
1.63112672367774 1
1.49103812371016 1
1.47354080504257 1
1.44163319027024 1
1.6076935497374 1
1.47215541693148 1
1.50395149140466 1
1.54500561243839 1
1.54576463089969 1
1.4833607349612 1
1.60702627096824 1
1.53965306110337 1
1.5740728862936 1
1.49407484349434 1
1.41271924971907 1
1.41719813028009 1
1.41495519172719 1
1.40953206177687 1
1.63059052502487 0
1.47125493071326 1
1.38813736242561 1
1.49081304236096 1
1.49614731491809 1
1.56895444424367 1
1.35326723373587 1
1.44294074838468 1
1.60432612748035 1
1.46300491771131 1
1.50096656003943 1
1.44903712771927 1
1.49994226613856 1
1.4210544848742 1
1.48756710187142 1
1.38547706075363 1
1.47245549965766 1
1.48748065802832 1
1.61657021524472 1
1.58447644736801 1
1.5605044890181 1
1.38447514115314 0
1.44639225295606 1
1.51101481395107 1
1.45245260488178 1
1.46502043374022 1
1.43663677727765 1
1.54043443077794 1
1.58764211600161 1
1.47278721819258 1
1.56096851826433 1
1.6047497352492 1
1.49178431925635 1
1.41944988809439 1
1.43289657620906 1
1.69269554872602 0
1.52258795787789 1
1.50232560086709 1
1.4548622239545 1
1.48715565464762 1
1.50870516432765 1
1.49806554263786 1
1.56453243856221 1
1.45883856133282 1
1.42979730366965 1
1.47858620357413 1
1.5293080664733 1
1.51718678647873 1
1.5450268219791 1
1.44051218615222 1
1.64882666954046 1
1.5024291769146 1
1.44815404961783 1
1.54609790952081 1
1.52106174353775 1
1.62130006860904 1
1.363305372786 1
1.53763925925057 1
1.46019365861225 1
1.5431865791714 1
1.47044135076934 1
1.61806887272402 1
1.42706781246417 1
1.47101402964597 1
1.45945098244216 1
1.37736812909459 1
1.43459117421326 1
1.40304187368143 1
1.49038001999737 1
1.44265985080951 1
1.5882102704135 1
1.46843715063058 1
1.4597732713237 1
1.4640493075901 1
1.44503131328235 1
1.5444866783906 1
1.49437935792406 1
1.55941008295443 1
1.57064706563253 1
1.60039435706897 1
1.58793513544512 1
1.32320926377387 0
1.53176647757471 1
1.46128891546791 1
1.38163925296986 1
1.3739995366617 1
1.42887436257423 1
1.42560132270461 1
1.40797924451238 1
1.4505742521325 1
1.51492806113757 1
1.55986172077777 1
1.48201476222855 1
1.5664671638325 1
1.56534835587107 1
1.46639093940545 1
1.460233239628 1
1.60398379210909 1
1.58182146953294 1
1.54600474182265 1
1.44677299776974 1
1.49187205546928 1
1.53868923390193 1
1.45665291999749 1
1.61774089265341 1
1.50960457518705 1
1.44593901413862 1
1.46783283846033 1
1.53607629837543 1
1.47279827994092 1
1.49819103448429 1
1.44765526964641 1
1.65830203636956 0
1.42033043626391 1
1.49265350781615 1
1.59424556691357 1
1.4473365645591 1
1.51326644165745 1
1.48339388127606 1
1.50779707224317 1
1.43012509557789 1
1.52503730922764 1
1.5834159353493 1
1.43012172582193 1
1.65129010578391 1
1.55020058278438 1
1.50470313177347 1
1.46993754220715 1
1.48087253459796 1
1.50284365668005 1
1.36465732613217 1
1.58895507662527 1
1.50601358045917 1
1.31615038241582 0
1.49148153806064 1
1.53311265131388 1
1.32071675622793 0
1.45675932670865 1
1.46646085949861 1
1.48479100792211 1
1.53336429109003 1
1.51269201293864 1
1.43181184492778 1
1.66333218725857 1
1.61753870732004 1
1.62820099456158 0
1.49153398136728 1
1.45872126412645 1
1.3820551796954 1
1.34565546493609 0
1.48052621443384 1
1.40381359696836 1
1.583105303592 1
1.37558303973546 1
1.46323100482778 1
1.5918752587118 1
1.53575815343502 1
1.58744155783282 1
1.54243374368714 1
1.50813819738391 1
1.4055684596243 1
1.55243546710027 1
1.41858791814653 1
1.6246706840844 1
1.510200980932 1
1.53778215348374 1
1.4985431040204 1
1.5430923001516 1
1.41299523736567 1
1.51728530240495 1
1.47534439925985 1
1.46074776182623 1
1.48302326521349 1
1.56321558649882 1
1.46812894452598 1
1.51504456605585 1
1.38105492703429 1
1.4501902217518 1
1.581231734328 1
1.58843467797394 1
1.40187387899427 1
1.63007580841354 0
1.43904542474071 1
1.54419833036113 1
1.5145905667728 1
1.50670680856883 1
1.6005505710179 1
1.62011850405072 1
1.46290195574325 1
1.44921853212635 1
1.51868805994868 1
1.45494878838572 1
1.53663482031059 1
1.4997562999105 1
1.48303674880848 1
1.40495776846706 1
1.53741934159644 1
1.47535422026747 1
1.38646581673841 1
1.55114097152202 1
1.40286190447733 1
1.51499306865262 1
1.47925780819522 1
1.48157853446735 1
1.51555995194592 1
1.46754704767568 1
1.37643818046605 0
1.67066093934443 1
1.52055663588005 1
1.49735229968778 1
1.5128251850788 1
1.60542915257242 1
1.3975301732198 1
1.50368781008289 1
1.53100101702928 1
1.64019495897625 1
1.52585626940203 1
1.67695089299803 1
1.46853075766396 1
1.39639973694446 1
1.5438621419985 1
1.44714449569098 1
1.41508650844585 1
1.44040166241879 1
1.36165819969721 0
1.61632512540548 1
1.45801260894659 1
1.48770454441248 1
1.47678975462267 1
1.4734485306954 1
1.46651400903363 1
1.6280520473767 1
1.40535730775531 1
1.51376841244173 1
1.48817103129843 1
1.57992720582957 1
1.44579037515788 1
1.54903611360345 1
1.49529806496184 1
1.39867359074779 1
1.59261905569803 1
1.453798021092 1
1.45502640208167 1
1.35389895462243 1
1.4559013601194 1
1.62542099052649 1
1.54595050175325 1
1.45415276613924 1
1.50621988264235 1
1.38974572303882 1
1.38817540789622 1
1.76330159219339 0
1.57345740076918 1
1.36739764758392 1
1.41301455195591 1
1.46134362768247 1
1.49407223892407 1
1.51078615569349 1
1.54017446562208 1
1.43148860920255 1
1.41509823754945 1
1.50258025441844 1
1.46384334712542 1
1.6221515336517 1
1.45170638288869 1
1.52487422701037 1
1.53691517720131 1
1.50702355831999 1
1.41441754289821 1
1.54284033096401 1
1.50796945535821 1
1.42962824524177 1
1.49768710953382 1
1.44421242054787 1
1.43742469220748 1
1.40743190386647 1
1.55789060475374 1
1.54034659973179 1
1.30153859064449 0
1.52778988755265 1
1.517569941609 1
1.47854399936811 1
1.43120113842383 1
1.53341619631801 1
1.42403860151282 1
1.52256089148114 1
1.52320885940622 1
1.4891208504041 1
1.53820494547858 1
1.46080474272283 1
1.47435134910429 1
1.5440368700649 1
1.54243951015264 1
1.45182517455292 1
1.48452674359145 1
1.55786849415092 1
1.38644073170109 1
1.59029888788951 1
1.42903602768245 1
1.50819957155454 1
1.63300609981292 0
1.45029137248688 1
1.53127426376794 1
1.49669681050595 1
1.32174945605627 0
1.62697623070335 0
1.48841136616677 1
1.62288189314276 1
1.53987898819089 1
1.44863137542785 1
1.49233239121094 1
1.44806577626752 1
1.49122015503773 1
1.40679038241548 1
1.3934470660979 1
1.3433384432711 0
1.36431897322351 0
1.50109089289744 1
1.42561728550396 1
1.41336091085063 1
1.44870380868685 1
1.47096459459288 1
1.45164538906678 1
1.54649706653601 1
1.40629650028261 1
1.51399559121585 1
1.38678247566937 1
1.39111503615618 1
1.4102323395331 1
1.51044086501366 1
1.51104830359414 1
1.40542290849542 1
1.36363824672483 0
1.41501518546563 1
1.36053133064595 1
1.55101980355874 1
1.57375585357637 1
1.4570799990007 1
1.4834621111274 1
1.5973981901709 1
1.48107557321089 1
1.56318143371906 1
1.53161658970117 1
1.41371387746605 1
1.5267822088386 1
1.52955834893132 1
1.54180527933231 1
1.57095649035108 1
1.53085681098441 1
1.42471208304494 1
1.41604513008148 1
1.5761989573085 1
1.47578925244332 1
1.49662288799873 1
1.45306801801822 1
1.41472639793599 1
1.48226029992883 1
1.52060863211756 1
1.58331682498584 1
1.50991991511972 1
1.36304339129339 1
1.44372516815264 1
1.49255129357199 1
1.40978076289296 1
1.5064657163153 1
1.54305175814627 1
1.54048691640068 1
1.50184478546249 1
1.50381379031984 1
1.60281083982877 1
1.5150012221429 1
1.32856961458095 0
1.44318854619525 1
1.55699805389383 1
1.50366344186955 1
1.37483108496006 0
1.38839015223508 1
1.46864044670424 1
1.36383226419399 1
1.45345519078306 1
1.52412957704666 1
1.52405929979344 1
1.43277071472086 1
1.42114015756379 1
1.61213268725332 1
1.37909905882733 0
1.49513486374149 1
1.60464193669612 1
1.4710034393996 1
1.34013451531158 1
1.39699287269247 1
1.36023587347886 1
1.61081319845126 1
1.60137165417842 1
1.50441079035027 1
1.48209041719559 1
1.5027929718337 1
1.49082622974274 1
1.55916346196727 1
1.45142519210863 1
1.50981108872482 1
1.3794351069291 1
1.6464783368159 1
1.58202035514844 1
1.52743445721111 1
1.38384972173782 1
1.59418518718708 1
1.56807651736009 1
1.45941133916757 1
1.47087915484144 1
1.48586523829048 1
1.54760112909371 1
1.6026531943859 1
1.39721349395784 1
1.51673301537567 1
1.5132834506986 1
1.52872208513142 1
1.38362731612709 1
1.63291429169174 1
1.56257915741234 1
1.49373452429649 1
1.46022412146023 1
1.45263642344402 1
1.46433714871516 1
1.58583381032973 1
1.5221344649413 1
1.47637953237413 1
1.59374131050648 1
1.39616485221654 1
1.56553346857673 1
1.59537661931186 1
1.51880642504437 1
1.50303974252582 1
1.48593545497989 1
1.46452372058605 1
1.4095631274181 1
1.42671591089379 1
1.61379482134453 1
1.50470110444395 1
1.40989189576801 1
1.48844604824097 1
1.4644084173836 1
1.61683161018253 1
1.47324506764335 1
1.44439181367129 1
1.49908536837915 1
1.51955384477672 1
1.53523800353494 1
1.48197622878859 1
1.42771081810485 1
1.54807173353521 1
1.46080449690776 1
1.51958121475082 1
1.55983312660271 1
1.59685688332417 1
1.43946133118575 1
1.40362213422054 1
1.58600940622651 1
1.52645990640878 1
1.41164568375832 1
1.40218432205468 1
1.46993940639511 1
1.53366009653177 1
1.49262340530012 1
1.52065358658882 1
1.53381516120899 1
1.47925026765007 1
1.49001333559352 1
1.45765065146001 1
1.45650074732041 1
1.60117149049768 1
1.55672529753193 1
1.41839976919437 1
1.59823368971054 1
1.50033005966896 1
1.52944297759208 1
1.51467400647913 1
1.43601015221596 1
1.57793167493819 1
1.44360537719133 1
1.41260463340464 1
1.37643609346494 1
1.65353769695716 1
1.61767903256926 1
1.42826332240337 1
1.48810711311125 1
1.50612191839917 1
1.39590034307086 1
1.41027649192049 1
1.45602206642826 1
1.33382880566282 0
1.54763302501539 1
1.45769298332413 1
1.38755756387124 1
1.42136571087191 1
1.41906083467647 1
1.58079140425687 1
1.37073142232124 1
1.51803853358339 1
1.44475679856918 1
1.43261250302226 1
1.50009640932301 1
1.51985918603248 1
1.49735688839641 1
1.23491099525279 0
1.54457519790197 1
1.47546188412206 1
1.38617751557025 1
1.58160295535009 1
1.49298035010162 1
1.38655671199623 1
1.5205617382187 1
1.51065964368375 1
1.40371774091418 1
1.42546904302246 1
1.39315858310902 1
1.57227551874124 1
1.54717540288263 1
1.42794487827807 1
1.46674475873093 1
1.60893434505698 1
1.60465570209978 1
1.39823534390056 1
1.44852905211834 1
1.46283488507183 1
1.58154215845033 1
1.44866184312017 1
1.53997231213039 1
1.34738002825613 1
1.50795423153461 1
1.51555191043324 1
1.44552496317619 1
1.49321716010639 1
1.53038054649611 1
1.43725620925872 1
1.4937472001088 1
1.4694449212815 1
1.45158305130025 1
1.52091424741948 1
1.55302055869068 1
1.41207877722546 1
1.46620360577015 1
1.48849200642454 1
1.46457624521382 1
1.42386710350975 1
1.4936923888181 1
1.50152201569418 1
1.49096279345709 1
1.50745994655831 1
1.50110911278947 1
1.53304248207985 1
1.46255198356973 1
1.48533303908225 1
1.39247459979462 1
1.43379682108685 1
1.35585019383638 1
1.47285417719905 1
1.48566263640331 1
1.39071212262797 1
1.46968263125084 1
1.48900042238856 1
1.50707927076514 1
1.5922845771549 1
1.46331294842885 1
1.53838329128415 1
1.34815873802226 0
1.38701635567624 1
1.39081732999648 1
1.45197788431128 1
1.51714804589996 1
1.6004366055657 1
1.5821223978197 1
1.41571436251961 1
1.52927119726363 1
1.39692514611902 1
1.41229056666258 1
1.47854757841593 1
1.6118054150498 1
1.47627983220329 1
1.53168336505734 1
1.52008220504558 1
1.44792070480302 1
1.70006059608335 0
1.5336303869988 1
1.4549695312005 1
1.50915184728101 1
1.39651982965448 1
1.47576016868889 1
1.48923916346269 1
1.51573361686313 1
1.47537877982998 1
1.4803951564294 1
1.41130242336307 1
1.49549800010132 1
1.45588280219058 1
1.48711624371747 1
1.5011646020706 1
1.43901536969912 1
1.43728875065273 1
1.53820293586487 1
1.52757499567639 1
1.44964579051275 1
1.43923218655188 1
1.51413367768944 1
1.44226617024507 1
1.56855855713587 1
1.56524501614184 1
1.44537924751068 1
1.51714997868596 1
1.50019510068983 1
1.45385635320105 1
1.43317775897996 1
1.4043493582796 1
1.66425719432816 0
1.40005675915731 1
1.63025235143603 1
1.51078625675014 1
1.42990303451418 1
1.53234408269649 1
1.54022530192176 1
1.5660775197493 1
1.5420833749217 1
1.54948795086322 1
1.55293177718605 1
1.34207267425763 0
1.63476093698154 1
1.4167463515931 1
1.47760076831488 1
1.41858750848412 1
1.57726290991228 1
1.47836671992776 1
1.54891285114608 1
1.44498411078433 1
1.4186559215834 1
1.48692243055682 1
1.58196093666744 1
1.55365810635961 1
1.50403383293553 1
1.5771458875483 1
1.52104576436016 1
1.48721398516662 1
1.49858777863834 1
1.36812779771744 1
1.53283277149885 1
1.53998739519913 1
1.44887059370916 1
1.33030387683198 0
1.56958282625201 1
1.50302368694699 1
1.42837307918458 1
1.42340383611867 1
1.5785491857661 1
1.38183611901496 1
1.53370426564323 1
1.43998046228233 1
1.55569711092267 1
1.62893910455428 1
1.57954793397243 1
1.56892943025711 1
1.5554098559884 1
1.62612471560702 1
1.32007256473268 0
1.53074310546375 1
1.55587282600945 1
1.4234347544736 1
1.5396547767593 1
1.50135566367824 1
1.4215171276207 1
1.39671635602223 1
1.56880116057004 1
1.54196614021228 1
1.56274615642483 1
1.40868527782132 1
1.48387139164728 1
1.46132489950095 1
1.39989656867538 1
1.41982029271797 1
1.55839574778699 1
1.47296377330343 1
1.44105359900436 1
1.46993676037262 1
1.60670708093283 1
1.43632564208262 1
1.51927796434886 1
1.63004966744882 0
1.3627279106254 1
1.51894157418904 1
1.47084596678492 1
1.40444224005 1
1.47898894502413 1
1.4828813868846 1
1.52842258510605 1
1.35939688242754 1
1.53422681625004 1
1.53417629964697 1
1.44010942732853 1
1.33311095180637 1
1.33861111088656 1
1.51262207969549 1
1.42224438191514 1
1.4360453153545 1
1.56287255831572 1
1.40387775498263 1
1.59690975814322 1
1.56346143760421 1
1.50344795829206 1
1.44934253135316 1
1.46111002726384 1
1.56720319074855 1
1.57737975474521 1
1.52017956533343 1
1.4809822541562 1
1.46512611389494 1
1.58818721523998 1
1.43749870139766 1
1.43257857206996 1
1.6432906489046 0
1.53454191539065 1
1.53190642980659 1
1.34105710640731 0
1.51779089395836 1
1.44638590584242 1
1.53335712193777 1
1.50038555665748 1
1.56550756641485 1
1.330446076556 0
1.67430865539855 1
1.42182471552324 1
1.48705008835477 1
1.50787180070676 1
1.43190251861906 1
1.56305868634068 1
1.39488667129026 1
1.46068178489738 1
1.64991012821542 1
1.4438512679652 1
1.39618712028012 1
1.56912079655941 1
1.42689086115488 1
1.40211945415412 1
1.37698965765873 1
1.50440368105118 1
1.48748980234103 1
1.55477067859551 1
1.52442949006308 1
1.39241480599563 1
1.46217354236564 1
1.39548107221756 1
1.52685898442058 1
1.64804843159266 0
1.66218717202816 0
1.57385794551822 1
1.54209541597866 1
1.55071137217305 1
1.45423277070509 1
1.56932666904537 1
1.55791468333616 1
1.62137626272774 1
1.45740377268854 1
1.45358176003411 1
1.48615474442426 1
1.43399572809667 1
1.57361635823611 1
1.64083934622845 0
1.48265734729297 1
1.46849579898998 1
1.4885015161842 1
1.44581426625405 1
1.51719513666067 1
1.50800024113666 1
1.41795141538467 1
1.51129516459666 1
1.53468206669298 1
1.5273278310839 1
1.48702826059094 1
1.62992986828929 1
1.52887781438634 1
1.53808037449154 1
1.45002060204127 1
1.57937562144503 1
1.42955206844547 1
1.50144920055121 1
1.5764777336997 1
1.51189602804345 1
1.40361553464369 1
1.46282284047327 1
1.47639206574198 1
1.41420409538311 1
1.51534177755633 1
1.52836469755747 1
1.42213681141252 1
1.5605529284229 1
1.51772079258862 1
1.42335206796478 1
1.52748422599751 1
1.42781745633361 1
1.59612980134462 1
1.34889073825696 1
1.47710347170894 1
1.46291034396843 1
1.50709699775185 1
1.38007467617594 1
1.59252849770422 1
1.63743148257097 0
1.71688887409983 0
1.41878805609153 1
1.47572840280573 1
1.61211695829562 1
1.47670857606553 1
1.47382504281695 1
1.56314291152762 1
1.5555624973885 1
1.42166775948377 1
1.52735617282876 1
1.52648472558421 1
1.54480392047593 1
1.5255512029162 1
1.39048924871403 1
1.50089745632078 1
1.59391889053143 1
1.54771556424866 1
1.46751215966199 1
1.44213469793533 1
1.52613379590576 1
1.50929552230229 1
1.51278627574345 1
1.47975843645612 1
1.47559381244676 1
1.44344004529058 1
1.47661047947843 1
1.4140971134055 1
1.48324449719869 1
1.51561700188184 1
1.51000899328747 1
1.58017804155873 1
1.489126118131 1
1.64578058999122 1
1.46468012882521 1
1.60903819155748 1
1.38428287580461 1
1.44003327643665 1
1.49957780415018 1
1.44916988502755 1
1.5619093746255 1
1.65047257772838 1
1.48052273017977 1
1.49272136464943 1
1.61423057199224 1
1.52882568157531 1
1.52129349571409 1
1.35765913557717 1
1.39176095643508 1
1.57983889178143 1
1.5899286091517 1
1.46950100740398 1
1.33483490559447 0
1.38844721097231 1
1.58106471793237 1
1.39829620372238 1
1.62220462127964 1
1.47130849879351 1
1.4364260785266 1
1.52155283028257 1
1.59160361802756 1
1.57919322209902 1
1.33618203438973 0
1.50467920849456 1
1.47296506173694 1
1.5748513218799 1
1.47167125778073 1
1.54919756028556 1
1.56509819038333 1
1.58160915996398 1
1.51087778900598 1
1.52077166599749 1
1.67150964500962 0
1.39908432421719 1
1.63821662352833 1
1.59564632240244 1
1.60444711601734 1
1.49206109725358 1
1.46463539981576 1
1.54506315171873 1
1.63669600389696 0
1.45753905807359 1
1.45425324478855 1
1.53298237936157 1
1.62256548452717 0
1.3873657609337 1
1.33810827241324 1
1.49136464622541 1
1.57165666639993 1
1.34644709606518 0
1.65582914110409 1
1.60057593268336 1
1.43349510499584 1
1.53823472579832 1
1.58264667143056 1
1.44995770069045 1
1.28497372222815 0
1.50160388772178 1
1.46520821633831 1
1.51781303100516 1
1.47391688883485 1
1.45162626248697 1
1.527741452138 1
1.49977923100533 1
1.41053224249712 1
1.44110215442492 1
1.46778501601911 1
1.47521026765842 1
1.48087037219998 1
1.4636811058151 1
1.62586147369199 1
1.3543182687368 0
1.51063422504496 1
1.52426901071681 1
1.51103249998977 1
1.54701128133357 1
1.4691362432531 1
1.40718805988645 1
1.47766913256093 1
1.76281224678544 0
1.46288433877065 1
1.47943000764557 1
1.47811807381306 1
1.49259163912457 1
1.32608798370817 0
1.47358452780635 1
1.58665333841567 1
1.65623331052345 0
1.52769548489954 1
1.57390324984099 1
1.52331126479562 1
1.47755734102247 1
1.45494355697086 1
1.59066709383529 1
1.64752941279897 1
1.55618592922852 1
1.57734570505634 1
1.60474270085128 1
1.52677533788399 1
1.49445802773783 1
1.55317895734717 1
1.38672404001278 1
1.45820233009672 1
1.54414427292921 1
1.53811031154504 1
1.46629826011034 1
1.53857706723302 1
1.46679468659039 1
1.42426656874797 1
1.57652825557447 1
1.66895714350712 1
1.44618014511643 1
1.5701417118461 1
1.56460253424349 1
1.46741128057816 1
1.50914611450769 1
1.60773731999505 1
1.56958263714767 1
1.45170957888871 1
1.64075526352252 1
1.39507596903184 1
1.49351712545103 1
1.53530510769524 1
1.50071238480842 1
1.42576999236889 1
1.40083857367758 1
1.41610367631955 1
1.63932568017358 1
1.62417067792497 1
1.55377522678015 1
1.48184475378822 1
1.43410776396181 1
1.53908311303267 1
1.52628148955311 1
1.49667555721937 1
1.48795932975229 1
1.37673650051596 1
1.48388897311821 1
1.51068651131623 1
1.41064399833752 1
1.54777055020231 1
1.40875380496017 1
1.55045181034435 1
1.57526597463553 1
1.64419867182719 1
1.58710164055105 1
1.28175648153963 0
1.46639608442096 1
1.53621335563822 1
1.55714393619884 1
1.39996087920837 1
1.3875263480108 1
1.46075875792668 1
1.5500810519291 1
1.49546072877127 1
1.54517068650563 1
1.42312253172494 1
1.52192073084326 1
1.62210020550928 1
1.52126089055197 1
1.46799127624438 1
1.51051006908711 1
1.47053882283497 1
1.40201483987415 1
1.39271845111144 1
1.3260492085555 1
1.37036848408748 1
1.45950613693293 1
1.51815108641771 1
1.51138986771831 1
1.55615473334551 1
1.48488290291386 1
1.36861461638186 1
1.50579151102031 1
1.43597290321813 1
1.33397783834449 0
1.51248968122758 1
1.47407828191557 1
1.29460809624803 0
1.65239519952493 0
1.48059266218653 1
1.48855933218688 1
1.55235622058454 1
1.32313032222704 0
1.39907966174926 1
1.46226554091757 1
1.48311221891427 1
1.45771223714298 1
1.44753070269661 1
1.57493169518027 1
1.51380698844419 1
1.48958480033457 1
1.42927996141894 1
1.34009720190325 0
1.55196200484261 1
1.36927010418107 1
1.4973659117456 1
1.49092752098904 1
1.38665938876754 1
1.52826659354216 1
1.4944122175189 1
1.53230076244597 1
1.6394690144525 0
1.59562353307212 1
1.48298044879734 1
1.44589827387187 1
1.55959058765253 1
1.575042508926 1
1.42090518888681 1
1.51623076056879 1
1.4242490800027 1
1.53213130617691 1
1.4130898208736 1
1.4916851967821 1
1.52074421264869 1
1.47017989269131 1
1.46719560180002 1
1.58958710904184 1
1.48383500058981 1
1.44838904678475 1
1.36662443425972 1
1.44682249033673 1
1.56262002131785 1
1.56602858539498 1
1.4281143669368 1
1.4270814514843 1
1.53383262818714 1
1.56879635880756 1
1.42811729095128 1
1.61800209137695 1
1.56710350974794 1
1.45453743059088 1
1.3836462148825 1
1.39560889815189 1
1.44105279219331 1
1.41248308904587 1
1.37640263120452 0
1.42621431924569 1
1.52142751515529 1
1.37998653010026 1
1.356485675575 0
1.3801970297411 1
1.47317975852617 1
1.29833454993372 0
1.49410791361203 1
1.40716591309497 1
1.58611619713378 1
1.4000451031284 1
1.42158765831701 1
1.47296971722439 1
1.57462615313376 1
1.66086374986215 0
1.40182572537258 1
1.494791510399 1
1.48986306630281 1
1.39224578927579 1
1.48953779007132 1
1.54014043121081 1
1.58816782504215 1
1.45352122017241 1
1.34282384895379 0
1.45441443179226 1
1.59265026841852 1
1.38947788093783 1
1.55750881675849 1
1.4301652872619 1
1.47069854018148 1
1.577275172212 1
1.48018154897809 1
1.44690486189769 1
1.45607617242395 1
1.42524455869266 1
1.62086654017911 1
1.50466966605777 1
1.5249691269281 1
1.43952305363423 1
1.49985642092479 1
1.52896650000103 1
1.51540609604171 1
1.44958727664729 1
1.49695937192075 1
1.47326171447215 1
1.57781004500378 1
1.397116870022 1
1.55453172392335 1
1.45875576472312 1
1.34845419868603 1
1.43187800351693 1
1.39321549984112 1
1.65050680703686 1
1.48354691316383 1
1.62215041924652 1
1.4011727877962 1
1.5346580464377 1
1.48506124564602 1
1.37727741433267 1
1.40555482739932 1
1.42398629231958 1
1.37995056605628 1
1.52644454935957 1
1.53856150587486 1
1.52771890760593 1
1.62222967489276 1
1.39973875820593 1
1.51407761659747 1
1.56592103361519 1
1.53628626879709 1
1.56393865900823 1
1.40572104371204 1
1.55904468086194 1
1.37468795468183 1
1.44811457994486 1
1.53909155889457 1
1.56090443615452 1
1.45272606131976 1
1.57010520715609 1
1.39076731275047 1
1.32464637234427 0
1.55373417640369 1
1.38153735869684 1
1.42570837602656 1
1.45484041451387 1
1.3634717845863 1
1.39741038488047 1
1.57866254834762 1
1.45143994479794 1
1.54818662491136 1
1.44280427560196 1
1.60091935541521 1
1.4149192283065 1
1.55434930627336 1
1.4445198762252 1
1.44461556463375 1
1.63367991937133 0
1.45340533118643 1
1.382154721952 1
1.48010087654063 1
1.42728606328149 1
1.57833046703544 1
1.47986908778244 1
1.41497051791172 1
1.65746616711339 1
1.53473240001399 1
1.54472462543513 1
1.46942205866247 1
1.51208999532188 1
1.44514313882055 1
1.44382682063283 1
1.416137357961 1
1.48751550443145 1
1.57192968674281 1
1.55095533480291 1
1.47420597671125 1
1.47265383856632 1
1.56710324085999 1
1.43764016048251 1
1.5253470873331 1
1.43436741143688 1
1.45152198266102 1
1.44924973042893 1
1.42759594036863 1
1.43487778693326 1
1.41031336967554 1
1.56757425379721 1
1.60688165226788 1
1.46439483161225 1
1.47592074158386 1
1.55848815070227 1
1.4767141760513 1
1.57601851067824 1
1.43661704788646 1
1.48038135066643 1
1.40178135622943 1
1.51931052977511 1
1.57960545455877 1
1.40367251313956 1
1.48471067145267 1
1.34635327408983 0
1.51912531880467 1
1.45777870893149 1
1.44538612551692 1
1.4375789225011 1
1.50924146182321 1
1.51581661514937 1
1.38850181099094 1
1.52312609147487 1
1.43055748625524 1
1.46172679188761 1
1.55696328688306 1
1.59064625923619 1
1.43116419127669 1
1.36862889587698 1
1.40742360886361 1
1.61509846616497 1
1.48562135357419 1
1.53172348806573 1
1.42515872792827 1
1.66432834835178 0
1.56458435884568 1
1.37134914189743 0
1.45618150793995 1
1.52925116468818 1
1.47361392303834 1
1.47211001704608 1
1.46469129682749 1
1.48815017991001 1
1.40823899715543 1
1.42445946873492 1
1.38567588723393 1
1.38982371770322 1
1.44118228586624 1
1.50386271247048 1
1.42157898020036 1
1.3766009395663 1
1.34409576221428 1
1.62344947664615 1
1.42600347410333 1
1.4756879946928 1
1.58813364477605 1
1.37187058116262 0
1.45717339072513 1
1.58809927438208 1
1.42734684102629 1
1.52322632260715 1
1.54084934658219 1
1.53397825581645 1
1.53455407799834 1
1.60255589418888 1
1.36878906645678 1
1.57547247924173 1
1.51415052258284 1
1.4444852869346 1
1.56253927869849 1
1.42374410942706 1
1.53724868582628 1
1.55557118757033 1
1.57304285728722 1
1.37741010203775 1
1.53971425477031 1
1.38984704024367 1
1.50958609616807 1
1.53198703129896 1
1.39613585338325 1
1.5914243709432 1
1.44032718314271 1
1.57067249454423 1
1.43824958607249 1
1.58192722840059 1
1.570846535217 1
1.48108564132057 1
1.63768145289319 1
1.46686311258304 1
1.62544263664725 1
1.52604380860926 1
1.56783689421361 1
1.41484170779637 1
1.62761970269974 1
1.41544736739522 1
1.51093444442375 1
1.44067915864821 1
1.43773745061505 1
1.55350155927055 1
1.55479801590404 1
1.4674017820077 1
1.47987048090055 1
1.60558800371793 1
1.47581177961004 1
1.39786139290471 1
1.49682153719889 1
1.59189132965404 1
1.43680847338445 1
1.64759311572954 0
1.4205667464082 1
1.5975893385759 1
1.55497568993779 1
1.41354040774602 1
1.56860019285055 1
1.46267618988067 1
1.49820254486593 1
1.62798172578793 1
1.57958222096591 1
1.43158730520127 1
1.55027951916894 1
1.58101037711242 1
1.59237910304374 1
1.46949320193319 1
1.40250973750557 1
1.44074075592422 1
1.54373711018054 1
1.47690293001751 1
1.49383854947701 1
1.57559754502909 1
1.37024949287944 1
1.46396483399454 1
1.57465893041604 1
1.5236930250189 1
1.39357117799091 1
1.44827640935259 1
1.5712437961679 1
1.52036983514628 1
1.5897147514911 1
1.48706948853979 1
1.55853557637355 1
1.49041140943761 1
1.33207969336669 0
1.61878639331051 1
1.3877385470056 1
1.42529306016929 1
1.6759565954427 0
1.53728386580442 1
1.74307945664029 0
1.45624105171087 1
1.28618441129964 0
1.55352748437947 1
1.45661959858526 1
1.38995576622671 1
1.49654564824574 1
1.53114056477587 1
1.60649217302709 1
1.48033181119002 1
1.53463269593251 1
1.5379992031433 1
1.65099688290867 1
1.47927654709403 1
1.62493774109468 0
1.53519018952874 1
1.56859820669092 1
1.46984476087546 1
1.53929992272588 1
1.34734333593776 0
1.3508885157913 1
1.51911842862972 1
1.4835751426755 1
1.59183395382979 1
1.47022918001055 1
1.50053266481446 1
1.49683918851538 1
1.45851951526268 1
1.43252776508657 1
1.57634995338396 1
1.58491745377891 1
1.46105001319591 1
1.54997949975536 1
1.49918774820426 1
1.52482748475034 1
1.59654603254468 1
1.5423558953928 1
1.48994461737963 1
1.52647013739057 1
1.51133838203112 1
1.32018419001118 0
1.47806029090539 1
1.46244845409931 1
1.50522192748768 1
1.48899930908829 1
1.45350089605073 1
1.45660572492893 1
1.50550709570054 1
1.50110111978733 1
1.35448587819425 0
1.5671478333968 1
1.42440856677135 1
1.46891047750067 1
1.43669658273047 1
1.3501173697624 0
1.48526304057448 1
1.53474578417773 1
1.50882604153272 1
1.59776731316006 1
1.39994106176889 1
1.47263614500992 1
1.42408879471158 1
1.49863832688486 1
1.64732825419166 0
1.43894228694312 1
1.42146029708334 1
1.55211857726593 1
1.55706706120768 1
1.38532474014799 1
1.46856689011501 1
1.42938065855603 1
1.48150359451428 1
1.64735948378958 1
1.54086735058904 1
1.48492246180851 1
1.43263696797271 1
1.47600962457161 1
1.44828384528037 1
1.53799764102768 1
1.45241384996346 1
1.55553957815387 1
1.3155013925863 0
1.56858978184968 1
1.55660279071686 1
1.4192557685543 1
1.61734288772594 1
1.50515628632024 1
1.53888981533992 1
1.49897175957998 1
1.54800492521094 1
1.33674627788623 0
1.53687443938683 1
1.45040805391173 1
1.51090464598488 1
1.55871773277097 1
1.42812103302613 1
1.54661437931321 1
1.50308942278607 1
1.43962292094633 1
1.40011787910464 1
1.54158272602555 1
1.51087939914754 1
1.50845486025768 1
1.49452651916951 1
1.40942089149149 1
1.53646953156784 1
1.55808388332937 1
1.43711271021677 1
1.48585916650425 1
1.46796810185811 1
1.5431896611658 1
1.25909711368799 0
1.55233080045081 1
1.54257396536471 1
1.51622026452278 1
1.40147714567945 1
1.55427563218062 1
1.31714116581149 0
1.54557369663305 1
1.51950632483026 1
1.48760804285028 1
1.47651027261535 1
1.52718895033187 1
1.5566807921561 1
1.42456145180211 1
1.5230436991035 1
1.41988410859777 1
1.37756097498254 0
1.4239667302477 1
1.50502759978958 1
1.56763671041469 1
1.52212211191238 1
1.6443433719249 1
1.48819244447024 1
1.44848144871983 1
1.68856221318277 1
1.51391948449798 1
1.54658182367136 1
1.45188033362341 1
1.54006105703311 1
1.37154006583843 1
1.58590486902315 1
1.52505791819535 1
1.36674091259768 1
1.46142132826743 1
1.41652895974681 1
1.38725282830526 1
1.50585474403092 1
1.43112870357086 1
1.48255722915139 1
1.51398103870647 1
1.49188775743424 1
1.40714296944249 1
1.53856473915046 1
1.46407192394278 1
1.54187595631895 1
1.44821256651625 1
1.52610160458257 1
1.47338965159674 1
1.57286597353622 1
1.37730837553341 1
1.58007399262291 1
1.43903119526294 1
1.46392544080546 1
1.48418509094574 1
1.52765768007803 1
1.4461398663657 1
1.50927988569277 1
1.37138880591681 1
1.69606037441446 1
1.4354127624658 1
1.42771832624227 1
1.55495297870226 1
1.55085166351563 1
1.62525487378093 1
1.48354326839712 1
1.59536839802966 1
1.45322230264703 1
1.42193370460781 1
1.526177168725 1
1.42217904320144 1
1.48815302745747 1
1.48518631704006 1
1.48735149718877 1
1.58729450094679 1
1.5646874751326 1
1.45256996523902 1
1.37468197873318 1
1.53596839399458 1
1.4126678503115 1
1.54731982060711 1
1.439013419937 1
1.52311035274227 1
1.35006810384529 1
1.41733978628668 1
1.55962961792686 1
1.40524567841799 1
1.54649690559408 1
1.45198033976464 1
1.44445905767284 1
1.47446165132413 1
1.53181279666044 1
1.43525343859038 1
1.54749164415116 1
1.49616387931953 1
1.58005456712237 1
1.50484591335543 1
1.36925772730302 1
1.55343394736289 1
1.38248659071353 1
1.60511643471831 1
1.52237453470895 1
1.52691520533732 1
1.47686344249557 1
1.54117263411989 1
1.43806055405202 1
1.55337421975011 1
1.55271970376843 1
1.48092397519478 1
1.51896506898981 1
1.43096090648725 1
1.39623207630837 1
1.37370669695263 0
1.51657464644643 1
1.42951780897981 1
1.49326675128924 1
1.47014487816718 1
1.52009892263697 1
1.51274807697834 1
1.47811912066588 1
1.4786324287005 1
1.56066763514088 1
1.51670006263834 1
1.56794604688438 1
1.48554070440095 1
1.59707738826994 1
1.58849674151405 1
1.5084438673929 1
1.44514001281948 1
1.45275182938123 1
1.6353350606327 1
1.39998246857066 1
1.46452107911747 1
1.62823071447627 1
1.43620774031106 1
1.44878201582808 1
1.52957036903502 1
1.40185753484935 1
1.55668658470887 1
1.58619874560456 1
1.48704017743692 1
1.44772969132328 1
1.48577634035123 1
1.37779837775166 1
1.47285300768408 1
1.38782413109207 1
1.47402056731077 1
1.55679214599551 1
1.52199040232439 1
1.63613246602723 1
1.59091017596423 1
1.46655011870904 1
1.44440894127322 1
1.3410901469965 0
1.50025196031256 1
1.47884383584809 1
1.54911360554078 1
1.36919848585886 1
1.4542086152002 1
1.53694242158105 1
1.43961959263928 1
1.41676398384978 1
1.45686499702729 1
1.34726058839333 0
1.54646447130035 1
1.40081753601745 1
1.49292384065723 1
1.5804988041062 1
1.5544653470587 1
1.57701696843187 1
1.49584043381318 1
1.41784894209442 1
1.57778715648053 1
1.40769596698468 1
1.50017482805829 1
1.42746611527798 1
1.51897068088174 1
1.52637768786035 1
1.55347009674515 1
1.45954613572082 1
1.4986823675452 1
1.52956597334714 1
1.53992115481502 1
1.38668481209934 1
1.44620204606152 1
1.44795075545861 1
1.54989919799126 1
1.45164120050282 1
1.44970186017448 1
1.4989147575133 1
1.49320401514537 1
1.48876550838395 1
1.52364857826129 1
1.62340477230372 1
1.52408262790387 1
1.66624455953475 0
1.51776405766336 1
1.35179174224092 0
1.56000602984794 1
1.48067879630432 1
1.59549030534563 1
1.52537333029593 1
1.5665864251106 1
1.50434089635411 1
1.44800877031728 1
1.59682632585718 1
1.61194367246913 1
1.42380907652689 1
1.51340362987039 1
1.48254979185954 1
1.67780614560339 0
1.54229094663715 1
1.60513239339942 1
1.43298957140263 1
1.57396326341682 1
1.38814895178096 1
1.51492175671896 1
1.55458004184535 1
1.49793706487904 1
1.46839436367191 1
1.50446675462525 1
1.44819407307003 1
1.50317539719414 1
1.5032990272424 1
1.45775337519204 1
1.51647564003913 1
1.52891460600473 1
1.49925390460818 1
1.5831724493072 1
1.32929495625159 0
1.4425152439836 1
1.48692931007091 1
1.63635978166418 0
1.49470638536808 1
1.48056246353639 1
1.48194994421997 1
1.49942423001311 1
1.58776192479257 1
1.48628329153694 1
1.56438454338735 1
1.53810485401636 1
1.43408679568876 1
1.56560306442975 1
1.52412180545319 1
1.48548747156167 1
1.37913426963223 1
1.32440013097577 0
1.44524120104694 1
1.49777361751042 1
1.48285305435797 1
1.57365204289857 1
1.60678814340043 1
1.45464033414585 1
1.41363275922111 1
1.4378252952361 1
1.60934547847213 1
1.45411590590363 1
1.45311022347349 1
1.4901650251217 1
1.53754353362635 1
1.5224574774852 1
1.44977776791921 1
1.50434821722663 1
1.47718958828481 1
1.52873485001123 1
1.46425438962201 1
1.43657271027455 1
1.43072234171505 1
1.35980889711969 1
1.49046215224273 1
1.51847422165682 1
1.65184692852262 1
1.54382196577732 1
1.53290658307304 1
1.50114731379313 1
1.55893840115425 1
1.51920393546622 1
1.52256250902518 1
1.44741028573986 1
1.47196951291585 1
1.49768735644899 1
1.48833560666337 1
1.47470224109487 1
1.51711175128422 1
1.56851385053661 1
1.31452376140971 0
1.68887446855006 0
1.52893461466314 1
1.38639117685091 1
1.46281305197772 1
1.59232238588669 1
1.47535517824294 1
1.6499712726101 1
1.56277049053753 1
1.54806138354525 1
1.63848159171946 1
1.51997600582538 1
1.50711463938559 1
1.52455655963461 1
1.58214783029808 1
1.50939915802118 1
1.43341999237251 1
1.55730247067526 1
1.36097084454224 1
1.43911987948922 1
1.58755766254164 1
1.35141831240419 0
1.32767138564099 0
1.43283169984911 1
1.60332937004481 1
1.40496485192934 1
1.50796466649173 1
1.63361985726858 1
1.51683411586691 1
1.4412877728415 1
1.64044821303519 0
1.30730097477566 1
1.53536237094572 1
1.43498185225443 1
1.44512402361151 1
1.3642626243141 1
1.48747085499777 1
1.39294085788161 1
1.5038049748182 1
1.58331892507128 1
1.56198443566831 1
1.34005861681849 0
1.52689881311946 1
1.45692135055973 1
1.36365281907702 1
1.53458436062762 1
1.43059880386646 1
1.58696444666864 1
1.43065224964787 1
1.51130644299831 1
1.44569923468714 1
1.5351528839725 1
1.54244680232348 1
1.58711411852825 1
1.46271330315478 1
1.60495101311659 1
1.34072530212012 0
1.51733531323751 1
1.49551793459989 1
1.36421628266289 1
1.49910436656007 1
1.47651897951998 1
1.61277716305089 1
1.37846133750322 1
1.38994001331075 1
1.54621943036144 1
1.6603449340253 1
1.50220742836353 1
1.4252111666508 1
1.53530859502593 1
1.51982179550625 1
1.50930988928147 1
1.50735973636614 1
1.46275522943372 1
1.57042725451718 1
1.54926501772702 1
1.61506504442436 1
1.44374867807884 1
1.33424781345658 0
1.33480606332456 0
1.44686694519057 1
1.48248835719545 1
1.49525967289544 1
1.44742686859514 1
1.33522868353424 1
1.35566169425467 1
1.49644685712044 1
1.4844345523146 1
1.48589400722007 1
1.47737885097431 1
1.43760482300645 1
1.52061154496626 1
1.58981170272993 1
1.48426220091161 1
1.53301543349266 1
1.4349814853333 1
1.63785747595433 1
1.45915200543521 1
1.66758097531012 1
1.38845671837972 1
1.41523747567536 1
1.43596874971204 1
1.58650571092229 1
1.55774003518859 1
1.48110961784744 1
1.46142026410582 1
1.4994361409814 1
1.47149958409337 1
1.40081184528025 1
1.48508847470463 1
1.42885011912087 1
1.42756285924472 1
1.47058177960043 1
1.48736422612872 1
1.56566105215557 1
1.47304952110118 1
1.5305242856288 1
1.39372994645626 1
1.59674631627349 1
1.40391516748996 1
1.58921997390872 1
1.54862385746316 1
1.49573945529918 1
1.57171802276888 1
1.54188451428871 1
1.41565388785223 1
1.44916509464455 1
1.4409188337776 1
1.43448270064867 1
1.39120481683639 1
1.43779502438817 1
1.5481983280912 1
1.5623551051162 1
1.52537609269279 1
1.57440203187803 1
1.44754586702116 1
1.4445766889487 1
1.46044238410214 1
1.33328268545475 1
1.68030777123588 0
1.463814533044 1
1.4423528830123 1
1.52753607771644 1
1.49428563197918 1
1.38836510889217 1
1.50150552722726 1
1.33711337847809 0
1.48895528992712 1
1.45191013184725 1
1.52530106213198 1
1.61576236028283 1
1.58963220593213 1
1.46476316638744 1
1.43773720549755 1
1.4721393228469 1
1.47547824855885 1
1.44124892647137 1
1.47250863110902 1
1.5197518975581 1
1.50220196962396 1
1.51089478174575 1
1.49196567596009 1
1.62274587209831 0
1.54696018847514 1
1.4454277965048 1
1.47404955998466 1
1.66126100174359 1
1.45297138371715 1
1.51855326296101 1
1.55138012396091 1
1.61334983455718 1
1.38527258792174 1
1.40380647784644 1
1.53704135944689 1
1.36875727113806 1
1.50145237351178 1
1.47399136941581 1
1.52073180404444 1
1.42884324831089 1
1.61239654870636 1
1.44147136913792 1
1.45030099164619 1
1.34027127808053 1
1.46355889691203 1
1.490644676005 1
1.465205111806 1
1.57195317268751 1
1.44365941448463 1
1.54438221672118 1
1.45641525220158 1
1.579151305725 1
1.45485837547018 1
1.40389112106572 1
1.45698537326879 1
1.48991870862927 1
1.39650736416147 1
1.57719434090855 1
1.40841347205935 1
1.45499124618804 1
1.48739196301571 1
1.49010132568655 1
1.39666173474065 1
1.50206883199365 1
1.36964418757329 1
1.41121563117534 1
1.41345944206309 1
1.68343871569821 0
1.46351848463823 1
1.6467237352618 0
1.51017233003835 1
1.57078736336626 1
1.49022161347409 1
1.5223426108273 1
1.38615526969381 1
1.37894956686102 0
1.47145210827012 1
1.44264052937774 1
1.56581914284054 1
1.55220379560602 1
1.4660411163517 1
1.40432483182699 1
1.39224551450613 1
1.59510035685755 1
1.53031195164699 1
1.52554808347009 1
1.45527171239622 1
1.6004350797781 1
1.52197534997629 1
1.56961752146751 1
1.46076482498376 1
1.48306185043124 1
1.50421295499592 1
1.57801659296778 1
1.52638739017575 1
1.50534916270018 1
1.45722552058367 1
1.47323576384265 1
1.51328291696101 1
1.48518555729593 1
1.4573395357326 1
1.43230014256664 1
1.56934040525835 1
1.4891243780691 1
1.67232418316864 1
1.52808820829539 1
1.50307260977462 1
1.52083691337952 1
1.4765924991625 1
1.40755170097531 1
1.47718444200674 1
1.53446714035364 1
1.37648531650441 1
1.50420610810157 1
1.37811071819354 1
1.51499381532463 1
1.52972336543633 1
1.50683599333718 1
1.62997033520736 1
1.49058294124894 1
1.60866492444413 1
1.56353485992744 1
1.58971889423719 1
1.36315671076941 1
1.47179313981542 1
1.4225682614078 1
1.55587729591557 1
1.51700939748924 1
1.48963582865199 1
1.46652232376113 1
1.32714810091581 0
1.50829456080872 1
1.49018167388586 1
1.5258755665306 1
1.50734303217325 1
1.54422037747505 1
1.53399673241447 1
1.53584389942455 1
1.57140841376755 1
1.4573214857249 1
1.44672866965968 1
1.56433688916898 1
1.4994105184972 1
1.5873256348269 1
1.42225032460168 1
1.4366208791931 1
1.50857235040578 1
1.58468328592254 1
1.79324621194397 0
1.47838842375617 1
1.49498888846534 1
1.54836351212117 1
1.49842720649221 1
1.47778399651009 1
1.47575659883665 1
1.40597851027072 1
1.56967552536257 1
1.53048837235295 1
1.56423879321742 1
1.55196820517333 1
1.5458650718945 1
1.44305841429561 1
1.49686992033559 1
1.48542408314105 1
1.62905905698877 1
1.50753723409246 1
1.50788703268887 1
1.49067480309607 1
1.40413717065864 1
1.4606997158127 1
1.41964629489702 1
1.57828892056648 1
1.36313907363501 0
1.47802741092766 1
1.38533912405021 1
1.57283207650549 1
1.4826100302815 1
1.44854576920415 1
1.65250576827631 0
1.42474721200352 1
1.61755751978364 1
1.42646651009077 1
1.53142115288239 1
1.52038219076483 1
1.53708198213151 1
1.43396363423349 1
1.5445177105723 1
1.59240324049086 1
1.49496383532463 1
1.42358045596686 1
1.68663288567141 0
1.46377292907554 1
1.52543611194148 1
1.36251060057519 1
1.34354428835761 0
1.50556461522623 1
1.55015797065896 1
1.51854568458036 1
1.56342754908892 1
1.54207809034568 1
1.41106718126817 1
1.53063813796864 1
1.57667741982202 1
1.49718801389869 1
1.4110215524267 1
1.53929987386752 1
1.46609164220028 1
1.47422665625366 1
1.48804797801011 1
1.53755499595444 1
1.47504104413341 1
1.43117263433365 1
1.49583991536671 1
1.4939332568327 1
1.51304108978733 1
1.44218328024232 1
1.50460836583223 1
1.46137908886245 1
1.4924486265098 1
1.54385197341657 1
1.47223197715011 1
1.53482691385676 1
1.42250875071284 1
1.46392354243249 1
1.55972395922216 1
1.43410744017763 1
1.56583594665808 1
1.38428165855021 1
1.49826087519348 1
1.59078194558989 1
1.552585289702 1
1.49724974296482 1
1.53427006218748 1
1.54435144310377 1
1.47169294893907 1
1.59374362882612 1
1.49473463266861 1
1.38057965766913 0
1.45693419562686 1
1.62428591066981 1
1.4186193466063 1
1.48453111337143 1
1.48415449909477 1
1.44837534677666 1
1.41168028814341 1
1.53349170515395 1
1.46325339768585 1
1.56284260623247 1
1.49408225433568 1
1.41785610756459 1
1.42394073563612 1
1.54618094743758 1
1.51974049681612 1
1.38137838137997 1
1.62687770709531 1
1.44781069903472 1
1.36856772698015 0
1.47789701701003 1
1.5286071192686 1
1.5439215436507 1
1.50337773649794 1
1.54668670656545 1
1.47567638592221 1
1.52832276845125 1
1.49225620736294 1
1.54404734015093 1
1.41013191520218 1
1.37606561525071 0
1.55114460796498 1
1.41584768066944 1
1.56484889331581 1
1.66548316041746 0
1.52917367309362 1
1.56876350068437 1
1.53660895438897 1
1.55295805362841 1
1.47917456225139 1
1.70892473945067 0
1.38445416768383 1
1.46805506579405 1
1.49039247562839 1
1.47820081177233 1
1.5347522909159 1
1.46937220047429 1
1.58420110902752 1
1.52767615321426 1
1.41979723711283 1
1.4378470790631 1
1.55406857049386 1
1.41229555046351 1
1.55133026293115 1
1.39600167570631 1
1.41236465402442 1
1.42750166509554 1
1.48573301848072 1
1.36166125986103 0
1.37580440649155 1
1.3503080505447 0
1.53917193941051 1
1.46266934139775 1
1.35330454115176 0
1.63038337134641 0
1.53612058867597 1
1.64168542809652 1
1.54758560282497 1
1.52767649900274 1
1.38822859530614 1
1.57044541954292 1
1.5178520809952 1
1.40395737630479 1
1.47716680107164 1
1.44581105769372 1
1.45953232300308 1
1.52259411950728 1
1.46253084950176 1
1.47818076697294 1
1.5087689104879 1
1.47381918055932 1
1.48005040745055 1
1.45847869010194 1
1.65371213612365 0
1.61018414382673 1
1.43840141988668 1
1.31763810570395 0
1.53110280957667 1
1.57837933957021 1
1.48152239998289 1
1.3723179149977 1
1.37099712175543 1
1.54784432404794 1
1.50918170725306 1
1.61484710158612 1
1.50026745101254 1
1.5946956728599 1
1.50150903260953 1
1.45811833755869 1
1.38207073018019 1
1.61749319821422 1
1.45314602958397 1
1.36753961458001 1
1.54207396246036 1
1.50805206266644 1
1.55901523911547 1
1.40865477520677 1
1.50323254603925 1
1.49846024044421 1
1.58352471486247 1
1.4503082977371 1
1.53694084223742 1
1.39044319572966 1
1.65770001741365 0
1.44793559692009 1
1.33312247463215 1
1.52173514805988 1
1.41832940032449 1
1.61407286809773 1
1.47522764886867 1
1.52819554676509 1
1.51178123258844 1
1.47868277273327 1
1.46582034682523 1
1.43405659064041 1
1.51030452057758 1
1.5548661738606 1
1.49881562430946 1
1.43959569462632 1
1.39757963174698 1
1.37373986190769 1
1.56586401761025 1
1.50848593514991 1
1.48509871967768 1
1.53396182215649 1
1.53062000327031 1
1.38527187841017 1
1.47696202601032 1
1.57007705733322 1
1.36746943168373 1
1.4150096516805 1
1.47093459280221 1
1.59372639784223 1
1.48367723671475 1
1.54194450695075 1
1.64840187529658 1
1.65564674401484 1
1.43153775272175 1
1.56478979253166 1
1.43862070765669 1
1.54033748098488 1
1.40903202905588 1
1.36940837542063 1
1.38571082474585 1
1.34045373932936 0
1.33279237927941 1
1.43358335856565 1
1.45835033692811 1
1.5159369460236 1
1.55621449071163 1
1.50097120229476 1
1.38705257273218 1
1.62161718338727 1
1.49581803299826 1
1.46978205682426 1
1.4641499068108 1
1.57259250312206 1
1.48757927756464 1
1.30719353069257 0
1.49908244189489 1
1.47956932264292 1
1.56195033475433 1
1.46236255080286 1
1.53764226812675 1
1.39633687380388 1
1.42226193115494 1
1.58796132909655 1
1.36812229344013 1
1.5473464636919 1
1.50900689648683 1
1.52192590666297 1
1.54841706307399 1
1.43907217413825 1
1.50134332677438 1
1.58616633516604 1
1.56425790643537 1
1.53404503956853 1
1.51835176647598 1
1.59631883025775 1
1.49118332237842 1
1.42376734853023 1
1.51414178924764 1
1.57763234932321 1
1.36385464733861 0
1.50126068476107 1
1.49654376004297 1
1.58107744925924 1
1.39646962573083 1
1.51104403204364 1
1.44760719493321 1
1.65429346715624 1
1.3650796692795 1
1.5484642101198 1
1.58805210539767 1
1.45860843638956 1
1.57644965161336 1
1.33565380806441 0
1.54550874952765 1
1.39032091874721 1
1.5683021676055 1
1.48946151051974 1
1.4665084893591 1
1.42658003951734 1
1.49662887917587 1
1.45892691969449 1
1.5207493659997 1
1.62294575197316 1
1.40065306598288 1
1.46576582161094 1
1.55763532052337 1
1.46835244280399 1
1.35361663651267 1
1.49965538340112 1
1.50869829894526 1
1.34610828016996 0
1.47601312100818 1
1.50698192909933 1
1.50690043248277 1
1.30200978549126 0
1.5241958009568 1
1.49462079217962 1
1.41065849752684 1
1.41002017319007 1
1.46127057243106 1
1.49912298306895 1
1.53244169248153 1
1.36275978110407 0
1.40625497330686 1
1.5165249464947 1
1.39073220231912 1
1.52619652278814 1
1.57749389786073 1
1.53943334896309 1
1.42785923576491 1
1.57896924609973 1
1.37057246512452 1
1.60309191081391 1
1.50954221394099 1
1.40592406781357 1
1.61144514507068 1
1.41015429883175 1
1.58499377109535 1
1.50581020143741 1
1.52654992020237 1
1.54452583858882 1
1.52435860918986 1
1.50052804767615 1
1.45433042554153 1
1.50649241209494 1
1.49621510164943 1
1.57665712249168 1
1.50810599178507 1
1.4568559065191 1
1.40234877534814 1
1.58249885326878 1
1.49554016278518 1
1.61694793290217 1
1.55219405351301 1
1.54782600212926 1
1.40239550991987 1
1.41713725485058 1
1.49000210390062 1
1.54297158982759 1
1.56960915143272 1
1.55797647282533 1
1.39745675348096 1
1.62023255947376 1
1.5307647054608 1
1.44756030536851 1
1.51182175678364 1
1.50849106565884 1
1.35603752550404 0
1.37883611575861 1
1.66729563411346 1
1.52448850486715 1
1.38914706600661 1
1.60312689988174 1
1.51205898523009 1
1.45021788365676 1
1.60001508839939 1
1.52372763688721 1
1.60663355116321 1
1.59066926194992 1
1.46412352072256 1
1.38896135535823 1
1.39189483496328 1
1.33500410805608 0
1.38096329689934 1
1.61746273362858 1
1.50264426422901 1
1.51182639654743 1
1.50034299015422 1
1.5691692151537 1
1.50522130569634 1
1.45707906415014 1
1.42504409090631 1
1.35526078320306 1
1.39821387042314 1
1.53481042043294 1
1.54346878415254 1
1.45439204152902 1
1.63735639287469 0
1.40919025119425 1
1.60774339409882 0
1.42144435082605 1
1.54312671202754 1
1.45525696931384 1
1.36367607562114 0
1.56396573121618 1
1.60889331225563 1
1.47041713839966 1
1.52562042204034 1
1.45958092717032 1
1.47542797146523 1
1.5549139133924 1
1.50021316464125 1
1.59107633672574 1
1.33612963510019 0
1.43574632549647 1
1.44848227203027 1
1.50068015655863 1
1.41032664083379 1
1.65063463917017 0
1.56394331158025 1
1.6104555714651 1
1.54999814238306 1
1.42905939296812 1
1.40681083384709 1
1.42322891952364 1
1.52933980295392 1
1.50090245858392 1
1.55135654862213 1
1.50527362239327 1
1.62563781175185 1
1.46745507277652 1
1.44631128778407 1
1.5534646378977 1
1.40633069850222 1
1.43246038151261 1
1.55981033671678 1
1.50324347547639 1
1.47033481513089 1
1.57065447093564 1
1.44941283711692 1
1.53851480775065 1
1.41429034232105 1
1.62878887475962 1
1.37293794187611 1
1.5775195519959 1
1.58704864404447 1
1.45660584237622 1
1.58125869664847 1
1.47684715243835 1
1.63295381137692 1
1.50386292405756 1
1.55001733642049 1
1.59006710305824 1
1.5799179370481 1
1.47695573563914 1
1.2978971942603 0
1.48858895157964 1
1.49696335036447 1
1.55153780672114 1
1.4358733902472 1
1.63721569921182 1
1.5868881503879 1
1.58509950098642 1
1.42532315728007 1
1.57425062478929 1
1.63371353382431 1
1.5800731212485 1
1.47161657897009 1
1.53397986487241 1
1.61379898729791 1
1.5037728283222 1
1.54483807787536 1
1.41284485306348 1
1.27155269845048 0
1.47669985823577 1
1.52450125154954 1
1.48986849929396 1
1.41757095323506 1
1.43225330394784 1
1.4371220727738 1
1.44274045460396 1
1.47663054256588 1
1.51476888541519 1
1.50806373423175 1
1.35731488297478 0
1.47833758652822 1
1.45452789169321 1
1.55462423793067 1
1.55864265321468 1
1.50510101909388 1
1.54513335696539 1
1.54594998378902 1
1.46483990030336 1
1.46264075796741 1
1.45317901473698 1
1.42754608216704 1
1.48496605377376 1
1.54127722703734 1
1.45581073575304 1
1.50265823748972 1
1.42103322102717 1
1.4488977499504 1
1.40155880489829 1
1.59481034691811 1
1.49395468594382 1
1.57610015200908 1
1.48055956978127 1
1.43351103764905 1
1.4694862914934 1
1.54874179173211 1
1.56884810117466 1
1.37474683110213 0
1.60159306444449 1
1.55951353243386 1
1.55188652968178 1
1.54032090298911 1
1.40538390633212 1
1.27641772384972 0
1.49602617409022 1
1.52831787729154 1
1.4747648641709 1
1.53221837510943 1
1.31571708408925 0
1.35320569671358 0
1.46618492489324 1
1.52309163605007 1
1.52143190401512 1
1.53544203144357 1
1.52628183470893 1
1.41801522888193 1
1.50840984010076 1
1.45042153156228 1
1.68872474569553 0
1.50257771717371 1
1.44099839877067 1
1.5490856980075 1
1.51016970527905 1
1.59760546939175 1
1.5102122408745 1
1.29384536971906 0
1.52947964704432 1
1.40458219398704 1
1.55790593219247 1
1.52646926187258 1
1.56087974763993 1
1.52134130750503 1
1.43634740931303 1
1.45745953491709 1
1.43673113928495 1
1.62420371544326 1
1.50410759141862 1
1.58208179382095 1
1.45058821607794 1
1.4105200598981 1
1.42248912315565 1
1.466498134899 1
1.39267218843526 1
1.54460033928991 1
1.48162970352018 1
1.42227180806539 1
1.55537491072693 1
1.54715051011831 1
1.65932721331381 1
1.58297981497814 1
1.42536419056251 1
1.50296475911433 1
1.56346303531081 1
1.50194403881182 1
1.47764940203444 1
1.50848177423079 1
1.42490824564368 1
1.34795516230885 1
1.54043425572503 1
1.43770037585265 1
1.56331792497891 1
1.5728824478407 1
1.42412704744834 1
1.55105538170051 1
1.42870646711156 1
1.42624454485842 1
1.5301923669215 1
1.51136943187652 1
1.39721208973393 1
1.44179479087671 1
1.54510921034351 1
1.44447866712048 1
1.4736207727635 1
1.4522212229979 1
1.5420908745439 1
1.54101966432221 1
1.57497379042058 1
1.49229898932732 1
1.42503490010846 1
1.48036260925278 1
1.49160600989774 1
1.45972320028852 1
1.5825749289719 1
1.46780852773721 1
1.49890166847907 1
1.37319591660388 1
1.72739943316876 0
1.4402266670819 1
1.56785597152306 1
1.47770572994763 1
1.56116913792999 1
1.4642035693614 1
1.4110170464683 1
1.46779743543616 1
1.53038604914242 1
1.50256292565854 1
1.54518390720766 1
1.54069572677807 1
1.47253759641173 1
1.48464248619954 1
1.5205629941731 1
1.46975626197817 1
1.50078430881176 1
1.45669177545829 1
1.49814857568506 1
1.41990386888873 1
1.44390908744958 1
1.50719012048816 1
1.46181070173602 1
1.49140207623744 1
1.44335878631681 1
1.49698252156256 1
1.46723584504189 1
1.52315358980647 1
1.38523007404846 1
1.61832250247066 1
1.44026997591821 1
1.31017481418925 0
1.55261741475002 1
1.4958532782526 1
1.35860541148827 0
1.50220570408265 1
1.50098514545052 1
1.53221995107573 1
1.52819085926286 1
1.52432952629664 1
1.50294515088637 1
1.57208011072968 1
1.56482066295557 1
1.40263093599069 1
1.37518909400714 1
1.43781767261065 1
1.42491095328192 1
1.41961478267874 1
1.4098741417612 1
1.50244149565937 1
1.52502410888633 1
1.51571792437004 1
1.52313859846231 1
1.36955506480554 1
1.51819456735659 1
1.51894367129539 1
1.3768674441409 1
1.44400812959999 1
1.49484704648009 1
1.50832757322453 1
1.36317367900559 0
1.54222101301645 1
1.4637858591362 1
1.4013962449012 1
1.54425509986197 1
1.54302365945695 1
1.52750171989464 1
1.42968049313846 1
1.56405071021928 1
1.49434618218723 1
1.34806929522057 1
1.46334713437488 1
1.51907046569117 1
1.38335063705282 1
1.5908850607905 1
1.34259356011516 0
1.41656614178288 1
1.54189010007218 1
1.47988299945121 1
1.31883122613526 0
1.59576498138699 1
1.5995477479283 1
1.4195681777959 1
1.48099965614918 1
1.38423347244725 1
1.54265644995796 1
1.47728491044199 1
1.51226192262548 1
1.56124110279996 1
1.46078004170865 1
1.55906929346389 1
1.55101188551191 1
1.53238458169429 1
1.62181136867154 1
1.66679737276097 0
1.46030731409793 1
1.46413921537656 1
1.45257721303315 1
1.61459176669668 1
1.47807277399154 1
1.43026396425929 1
1.49223775498318 1
1.46135374749117 1
1.51082596154848 1
1.64551153075953 1
1.34529796915436 0
1.57860902210243 1
1.47570269763845 1
1.36986826166705 1
1.54844533974779 1
1.53090924535599 1
1.58071083256223 1
1.40780831568167 1
1.36442643768365 0
1.38991116912888 1
1.51165425582258 1
1.54267919706622 1
1.54952848171354 1
1.49836643261186 1
1.51438984709118 1
1.41842390411276 1
1.39978099294925 1
1.54241454877703 1
1.47992841243289 1
1.44607537015129 1
1.43192507854058 1
1.41628445132601 1
1.27955631452869 0
1.51164871534602 1
1.537416356073 1
1.45705437011361 1
1.52934608122855 1
1.38828151048951 1
1.51279800509725 1
1.54829456274852 1
1.4173857426007 1
1.44157851258681 1
1.56051518586824 1
1.51711198653469 1
1.58908224294634 1
1.41231249080512 1
1.37036310130195 1
1.54570952060672 1
1.53982586745559 1
1.44463620981796 1
1.57109447582175 1
1.53699512600192 1
1.47706936013965 1
1.59994934891531 1
1.57192563830868 1
1.3530486706142 1
1.52556779084718 1
1.54080745636073 1
1.58299739024284 1
1.3812452493106 1
1.40948704627499 1
1.5157201284959 1
1.47442303745295 1
1.45910510877396 1
1.57813524486654 1
1.27854798354606 0
1.551595517582 1
1.51610971944841 1
1.49227244537674 1
1.46843121063737 1
1.43749116386303 1
1.46922325134027 1
1.48603759326202 1
1.6693510117359 0
1.48356549969109 1
1.43103231685246 1
1.39040848337002 1
1.46679172211546 1
1.38492763551458 1
1.53007921460939 1
1.66229664701978 1
1.63083334468634 1
1.49598683941171 1
1.4884191691215 1
1.28842875443137 0
1.51684027203319 1
1.4586517643224 1
1.4536522212077 1
1.42691587422101 1
1.4083744085379 1
1.41240540319845 1
1.38205958137856 1
1.45362796178409 1
1.47463637386864 1
1.31924911878591 0
1.53353943766391 1
1.61481243001951 1
1.48114984235651 1
1.43431213550262 1
1.59704192189216 1
1.39256257234439 1
1.48898560879239 1
1.38911843179671 1
1.53773799863247 1
1.62188781441777 1
1.54310117158892 1
1.40681009498419 1
1.46270597149206 1
1.56340412866947 1
1.49739099278088 1
1.56749612104161 1
1.47985893569711 1
1.49787411919244 1
1.55895133298317 1
1.41062030923656 1
1.51322248753024 1
1.47064300294386 1
1.51535845934862 1
1.47412912612675 1
1.51056358678531 1
1.54718057860448 1
1.29912819845061 0
1.3106046509579 0
1.34948449956735 0
1.50413391791524 1
1.49620031150923 1
1.49414816071776 1
1.51008428004763 1
1.59329177811921 1
1.49114197961656 1
1.41239955534622 1
1.55834346924862 1
1.46950492830526 1
1.5121111159148 1
1.41853412947055 1
1.47806448843581 1
1.59076455822368 1
1.48628812907456 1
1.38918102796047 1
1.40970790081337 1
1.52656906756245 1
1.35614707677845 0
1.46274382816004 1
1.42639656833719 1
1.41091625067884 1
1.41915098045971 1
1.41807234094171 1
1.43226165579554 1
1.52201770183306 1
1.56265388327949 1
1.39894725162716 1
1.64844638031751 0
1.44694715541127 1
1.35281586365983 1
1.36318140049933 1
1.47677346213746 1
1.41118470641669 1
1.48198157844223 1
1.59367247264233 1
1.54402377247451 1
1.47639050362617 1
1.46815167662879 1
1.46740068600567 1
1.40267737616458 1
1.45569341238873 1
1.50458137974053 1
1.55871733034634 1
1.51942946824473 1
1.47829915712179 1
1.56852359450268 1
1.50363238433367 1
1.57728100584111 1
1.61666678712434 1
1.70468794912699 0
1.53159719655228 1
1.47179035620638 1
1.49625174859335 1
1.60269459324586 1
1.40499499776365 1
1.5399876343319 1
1.61542067242696 1
1.37985813839169 1
1.41612318669037 1
1.52924554231763 1
1.45858162251605 1
1.44107269031125 1
1.63327409232363 1
1.57145865947699 1
1.51344310866744 1
1.52958766760394 1
1.6075793939169 1
1.50190019080733 1
1.45589313222291 1
1.40374531521853 1
1.49588081599503 1
1.47763032874604 1
1.48800920799465 1
1.48170789707065 1
1.4569135103359 1
1.60948002085174 1
1.4558622959478 1
1.43060357894203 1
1.55073207971517 1
1.41807619070028 1
1.60089226911106 1
1.47975805833276 1
1.42095514805442 1
1.44407408236306 1
1.62174471777179 0
1.59417193791356 1
1.55025556547969 1
1.49511253622741 1
1.57037101669238 1
1.45689275756511 1
1.42988623917631 1
1.47242905837365 1
1.36083122270508 0
1.53773642811978 1
1.39275229276283 1
1.4848311781339 1
1.43819068737999 1
1.55179863403462 1
1.37715969009827 1
1.46081790981375 1
1.62499485638801 1
1.50358399600751 1
1.33506231304053 0
1.47390032866336 1
1.47909252369167 1
1.54760290028058 1
1.5742931254111 1
1.56827954167617 1
1.51376930085043 1
1.44424471274996 1
1.52336488545048 1
1.51534578010771 1
1.48898839383815 1
1.50682839652251 1
1.48862203496121 1
1.40541625992052 1
1.51036768293133 1
1.46441642336308 1
1.39162334675422 1
1.56069998680651 1
1.42962149388808 1
1.52423782910516 1
1.61537764330592 1
1.40202660045865 1
1.47645639756764 1
1.56646780745251 1
1.40311363106346 1
1.58695314160751 1
1.54476454298128 1
1.44892750267299 1
1.51521750641043 1
1.55042889207262 1
1.45082416769638 1
1.47035448118955 1
1.46133987568609 1
1.4158469979129 1
1.55725219846561 1
1.52465763723331 1
1.46316943505235 1
1.55695604033712 1
1.57586055423525 1
1.42375024167495 1
1.60801515252666 1
1.62838470515058 1
1.45473639321792 1
1.59137206308051 1
1.48801292779092 1
1.52360167891803 1
1.70904510972668 0
1.60878595795982 1
1.51099382368279 1
1.66402545709013 1
1.53341032364757 1
1.5270254435298 1
1.37802162360088 1
1.49221296230903 1
1.53606635790263 1
1.53218494813217 1
1.5935241573826 1
1.43654892616866 1
1.57613810590889 1
1.52631275879516 1
1.5356101280541 1
1.46482674826952 1
1.56242792189909 1
1.43758171082275 1
1.51893684272396 1
1.50600455906911 1
1.53551847721315 1
1.51928391322678 1
1.53727497232494 1
1.48863214656856 1
1.50466601295465 1
1.39536907404234 1
1.59621172709995 1
1.5418118431714 1
1.57726189183815 1
1.50005564423035 1
1.64656051440547 1
1.4533076742938 1
1.64045092311025 1
1.53984441615891 1
1.56572271700525 1
1.59689365232734 1
1.62504531686176 1
1.46189583268294 1
1.49121119902869 1
1.46308823218809 1
1.52393873221532 1
1.52368314552643 1
1.53233784517856 1
1.37252548732076 1
1.5200743969099 1
1.59942046347177 1
1.60845279924359 1
1.4819535257972 1
1.47280477425707 1
1.3614773380462 1
1.43577166567325 1
1.42112412793493 1
1.6169508871014 1
1.44281362794438 1
1.32057124184499 0
1.52609394680666 1
1.49174431353172 1
1.5561503153048 1
1.54355669917478 1
1.5249594170716 1
1.61565105325495 1
1.48427553306645 1
1.54483802683289 1
1.40857072002363 1
1.43771496171963 1
1.53645025324604 1
1.39893631312647 1
1.48724902638638 1
1.56030196581017 1
1.44359584487791 1
1.46327350340458 1
1.52446482041113 1
1.53408725798445 1
1.52376008505576 1
1.46195503449868 1
1.5541055258445 1
1.59315623652686 1
1.47646268777356 1
1.69104073064632 0
1.53455166755274 1
1.54470064764381 1
1.44457915626794 1
1.43710842456793 1
1.42238013013308 1
1.58324560369673 1
1.45895679112159 1
1.49280724812721 1
1.39793205424183 1
1.57187552395132 1
1.5596931817239 1
1.5380412035672 1
1.53805032160985 1
1.53283504688581 1
1.53911879313512 1
1.47379286859879 1
1.50359502741267 1
1.5030063745718 1
1.39178982335997 1
1.52790682610121 1
1.4926982875044 1
1.48157488564387 1
1.44989423731275 1
1.38591194517451 1
1.54261461208521 1
1.60206007470682 1
1.56962965554765 1
1.43986923353219 1
1.41597977757262 1
1.50156667760665 1
1.45218172210589 1
1.42679023603851 1
1.51703497033273 1
1.46694385939041 1
1.54865279056182 1
1.54640829463422 1
1.46160002104449 1
1.57874829834536 1
1.47168828034319 1
1.42539241460837 1
1.52011667330555 1
1.47143367858506 1
1.53012206879407 1
1.53324769116005 1
1.55239749416027 1
1.51619977015264 1
1.44797111036526 1
1.58146210998053 1
1.53090312739097 1
1.62735620808625 1
1.38877054788483 1
1.39800445737834 1
1.42008694756258 1
1.52022147538386 1
1.38590500770533 1
1.55165336061998 1
1.40887468749512 1
1.54341553096777 1
1.62357008772602 1
1.51525658659584 1
1.53777955066873 1
1.69496468877596 0
1.48725508986353 1
1.58857773880677 1
1.52736379832023 1
1.46694442848235 1
1.41557731638949 1
1.63734315585543 1
1.42027906972588 1
1.64269701930899 1
1.41908545044637 1
1.47518117950883 1
1.3899081334993 1
1.41724929279128 1
1.49809565048395 1
1.5692852032909 1
1.57287534438061 1
1.54121459262458 1
1.53852165890834 1
1.54249125377792 1
1.54751915042987 1
1.4862563769577 1
1.49629322257495 1
1.50161129068933 1
1.41768461407839 1
1.4458155429918 1
1.55485725749271 1
1.41382305409976 1
1.39626854232141 1
1.49368137675508 1
1.51353679103822 1
1.30003703096282 0
1.58151074453581 1
1.5218089168862 1
1.58466807894867 1
1.38178864302901 1
1.56753474903193 1
1.46446724817493 1
1.53829771500327 1
1.37849453935593 1
1.54354518071957 1
1.45703090069132 1
1.4976217440433 1
1.66105886128419 1
1.56055013641913 1
1.48199118780884 1
1.54454576865025 1
1.45365105400865 1
1.4523751473976 1
1.53221160976901 1
1.46088071517982 1
1.52041435567231 1
1.37900881148754 1
1.46959982965583 1
1.53597879033748 1
1.4637951660213 1
1.53788947744661 1
1.51557581065841 1
1.48733700031307 1
1.4735625102774 1
1.52390860759117 1
1.51551948556609 1
1.46716629401072 1
1.46285425347527 1
1.60988995993993 1
1.47658236364039 1
1.41835357959382 1
1.50716293709879 1
1.61097410487153 1
1.60679613992933 1
1.47760106404958 1
1.49763735514173 1
1.43273763737144 1
1.41268414508113 1
1.36208429522014 0
1.48003405786105 1
1.62478872884366 0
1.57626738765904 1
1.51395257906127 1
1.36474718171953 1
1.54299506814593 1
1.5810021838917 1
1.442862282873 1
1.48341021926553 1
1.51325569916764 1
1.56640319346566 1
1.57229096847028 1
1.59683324995717 1
1.60335213844344 1
1.45963220655391 1
1.41726587581008 1
1.51262798941315 1
1.34536540690201 0
1.51774784304127 1
1.47535015870321 1
1.29521470021132 0
1.4866767056996 1
1.45528761336441 1
1.56245075035173 1
1.45194792330791 1
1.59981494912139 1
1.49190136480938 1
1.59941468598343 1
1.61613947763791 1
1.51768067744196 1
1.41610800809649 1
1.34622598595208 0
1.60290487327224 1
1.50454596221415 1
1.37619223573022 1
1.62898395105021 1
1.45129165126642 1
1.62655322609975 1
1.47270837118584 1
1.45587719104138 1
1.30610242462404 0
1.55962660521028 1
1.5180211205658 1
1.55434696374959 1
1.47381970407221 1
1.40796667155486 1
1.39986401014826 1
1.58930727613471 1
1.43650458528425 1
1.41995103499664 1
1.5660001492009 1
1.49234889877745 1
1.57496273667951 1
1.47080014842989 1
1.53054503123576 1
1.47307344175146 1
1.47003561003414 1
1.6459577975755 0
1.61519656825397 1
1.64543816418696 1
1.41609646779759 1
1.37331031939022 1
1.68012611802611 0
1.54956815930993 1
1.37962633039732 1
1.47065261242177 1
1.52441297117782 1
1.45062722000043 1
1.48459892308236 1
1.38959456510979 1
1.38529289490249 1
1.58772277233117 1
1.50194591235844 1
1.49382553749831 1
1.56790382060123 1
1.52806476297572 1
1.40974422318585 1
1.52175260530765 1
1.54287984762062 1
1.54062165007973 1
1.53277935296397 1
1.51816425766227 1
1.59551751473172 1
1.28983791101398 0
1.47798138418023 1
1.41170012259974 1
1.58057666337241 1
1.46784555596343 1
1.55173412072949 1
1.51112788918782 1
1.59223497758377 1
1.52954251863252 1
1.5357114653676 1
1.50238420531675 1
1.48096700874126 1
1.63133996312759 1
1.3724739023151 1
1.47647557520107 1
1.48025158763808 1
1.53902968936535 1
1.46412980282779 1
1.49837671096157 1
1.46860706705225 1
1.42854259735143 1
1.5396664782715 1
1.4632290866209 1
1.4302100936743 1
1.447525466934 1
1.56051045706815 1
1.54594587938292 1
1.35989385858175 1
1.55169931925194 1
1.44322112015139 1
1.38175258458689 1
1.44603855986089 1
1.36476238726367 1
1.34492626339018 0
1.49606272295227 1
1.52691507929412 1
1.56641088573366 1
1.44003133128307 1
1.53182670475007 1
1.44765984884617 1
1.54849580814395 1
1.42422185616309 1
1.56389849049315 1
1.53746499419274 1
1.51118975338183 1
1.45744683366916 1
1.41376138033538 1
1.5155171484594 1
1.48202177001819 1
1.43994739671489 1
1.47947187314239 1
1.43402894147198 1
1.33218575048475 1
1.59182448228775 1
1.47253817032378 1
1.56411222523376 1
1.55398143245929 1
1.49782445481304 1
1.46490816073265 1
1.54563195974294 1
1.62615300603708 1
1.51673637713734 1
1.39164831467171 1
1.57098834884427 1
1.41653301217961 1
1.35291090103608 1
1.45625660821764 1
1.36892756399556 1
1.36231891386709 1
1.58673711419422 1
1.57317838630276 1
1.41204099691996 1
1.38102492014941 1
1.47815777063021 1
1.41508948020753 1
1.46227495508187 1
1.34950578133444 1
1.64935545557409 0
1.52935340096103 1
1.52295888686959 1
1.41679637692738 1
1.49521143533305 1
1.52746149665139 1
1.47467540282538 1
1.41542137898613 1
1.41529113619624 1
1.42053301040903 1
1.49075487532431 1
1.5004232888717 1
1.46264980427971 1
1.54903201868618 1
1.46105052257361 1
1.55392247498131 1
1.47400719926854 1
1.35516873486719 0
1.48433130156516 1
1.52303263322505 1
1.5405347257124 1
1.47418452341441 1
1.31459755095822 1
1.63919489824596 0
1.50481479825389 1
1.52051866780366 1
1.56039631463062 1
1.4460694366171 1
1.58458550846243 1
1.4901735095859 1
1.5822278227915 1
1.57476416427872 1
1.62157066038176 1
1.45415359644574 1
1.50604042842742 1
1.50509844764336 1
1.62563452250819 1
1.48399099802642 1
1.52492477278565 1
1.40543777969082 1
1.36704913788303 1
1.65353114791372 1
1.50602838687113 1
1.42576624343941 1
1.49632025493888 1
1.53922776682485 1
1.6070877949827 1
1.42821486359255 1
1.60776973667385 1
1.47645047111828 1
1.39501830199977 1
1.5645257086823 1
1.45936145618832 1
1.37119233902562 1
1.6010271225841 1
1.52350385138742 1
1.42109059312423 1
1.53159714824409 1
1.38784351382256 1
1.46040597013659 1
1.44962744279739 1
1.48535047764618 1
1.42577459524911 1
1.3575894280282 0
1.49994228989099 1
1.57751182341585 1
1.61483337593035 1
1.43615346743781 1
1.53443964509482 1
1.47038796682769 1
1.46421619690412 1
1.58174072145183 1
1.46047550770877 1
1.29786275527397 0
1.41623177205482 1
1.36160606834965 1
1.5605731673658 1
1.53849748018791 1
1.48309722373791 1
1.50079624639818 1
1.53451904100026 1
1.45994862118045 1
1.37270966920217 1
1.5332824401312 1
1.50234594032898 1
1.58539776913776 1
1.33580412651182 0
1.53616864461418 1
1.56656456441147 1
1.6915226981572 0
1.52071195012468 1
1.36853602403422 1
1.57241122664224 1
1.50352033185684 1
1.51967512426629 1
1.39874776640963 1
1.42496534795477 1
1.43507689708042 1
1.39388669829541 1
1.36515912264062 1
1.50207405525486 1
1.46240174444159 1
1.58297623825103 1
1.5728023545429 1
1.53778579115343 1
1.57532411089258 1
1.41566956415873 1
1.55283450498118 1
1.45857655043031 1
1.55352409186638 1
1.55502522914472 1
1.44401282107461 1
1.47588014359796 1
1.47353602384069 1
1.50978411224618 1
1.62089032124875 1
1.60113460514534 1
1.50547357995023 1
1.64367825815587 1
1.45424195542097 1
1.44282399324237 1
1.61927554911912 1
1.55968892625062 1
1.53005515162756 1
1.54457464334036 1
1.50601906398894 1
1.32641253177657 0
1.33601457086219 0
1.38225098402653 1
1.43484623662707 1
1.53421622719798 1
1.50536583527515 1
1.3898378161475 1
1.39901356777773 1
1.47239589579666 1
1.51319260229854 1
1.47034203363298 1
1.45295532021697 1
1.52129021282264 1
1.55096179612564 1
1.61168405519653 1
1.61568683719977 1
1.48433946623517 1
1.38516915525262 1
1.47433656061122 1
1.41554512191551 1
1.46810106880832 1
1.46503067490981 1
1.55072581673799 1
1.49068404985577 1
1.52336891113638 1
1.48417013542536 1
1.43976569691772 1
1.48812581617606 1
1.54534580315264 1
1.50629024774374 1
1.43618053632111 1
1.52617807976407 1
1.58318126345481 1
1.48533361305554 1
1.48143672763737 1
1.54528896909378 1
1.47174990646911 1
1.30861813296207 0
1.45439105700272 1
1.68741098280453 0
1.62499210177806 1
1.59199627958665 1
1.44261329863842 1
1.54428582563558 1
1.52976316663126 1
1.4135022130943 1
1.4133329591463 1
1.57282323824419 1
1.61913388218655 1
1.58508877711559 1
1.39082450872058 1
1.46492622125584 1
1.51512175255499 1
1.51825916176421 1
1.54613181992898 1
1.47269661684741 1
1.37211618769692 1
1.69389931111427 0
1.54351501986591 1
1.48631738931609 1
1.47117224591901 1
1.35723998038567 1
1.44462768471727 1
1.39284053678432 1
1.40872336048515 1
1.5794285466336 1
1.56866614382548 1
1.45826021886302 1
1.46918087066754 1
1.33782156536324 0
1.604237130324 1
1.58556777042862 1
1.54958243386382 1
1.51125645962735 1
1.39811556702693 1
1.69636529106104 0
1.52382366166834 1
1.66092263127875 0
1.51030020851111 1
1.32334813620453 0
1.51651469315838 1
1.33085668457551 1
1.42961231018948 1
1.61386701507264 1
1.48669125242547 1
1.40598903279074 1
1.44795365217854 1
1.52931053503907 1
1.52389173659144 1
1.34898219587716 0
1.44381893250103 1
1.44239013317288 1
1.33039531299393 1
1.61445311753346 1
1.58489592203001 1
1.41704918848303 1
1.48796165929132 1
1.3562997569685 0
1.46628310773224 1
1.59659460936653 1
1.52727111181272 1
1.51416153883796 1
1.45343262154359 1
1.46058699699394 1
1.45420442886657 1
1.52276136965169 1
1.60471478676473 1
1.49702283497829 1
1.4930374112491 1
1.70680580482767 0
1.60900130337841 1
1.49882850964053 1
1.54398817842414 1
1.45772395086126 1
1.55711017378912 1
1.51922566042668 1
1.52691298910884 1
1.53662365909878 1
1.52574854614471 1
1.61488654294725 1
1.5674665582622 1
1.47776711881153 1
1.42381345627728 1
1.44586891321772 1
1.6790975712609 1
1.46664211435657 1
1.42902784443799 1
1.53198122482302 1
1.4674970871744 1
1.4729903679556 1
1.40203791578909 1
1.45665509247519 1
1.44086122863754 1
1.28978313731569 0
1.61784967401117 1
1.52521320076079 1
1.32688729875344 0
1.57655937044187 1
1.44589169313123 1
1.51778493876763 1
1.46357034060134 1
1.52753176756974 1
1.45067132809765 1
1.50823763783484 1
1.51682321332627 1
1.49975996674162 1
1.56815181225397 1
1.27781708704544 0
1.46514630647523 1
1.62180945212296 1
1.48443453809207 1
1.50631960352445 1
1.42065878121847 1
1.53626317688605 1
1.54319845605551 1
1.46230430108115 1
1.32600657002502 0
1.58148640793856 1
1.41172504548021 1
1.34096539570622 0
1.57972561072281 1
1.56668118587288 1
1.44104927720139 1
1.338025293143 0
1.61858310899968 0
1.41852098746008 1
1.50805414753948 1
1.48384618163538 1
1.43564378202896 1
1.40616377624255 1
1.44845190548011 1
1.48531518682731 1
1.47933577849531 1
1.36229423146064 1
1.54615099452487 1
1.44963655563675 1
1.52221493953002 1
1.55489036232685 1
1.50679133914582 1
1.50118210568523 1
1.42631054420275 1
1.64927499911013 1
1.64581354475578 0
1.64170293708917 0
1.57606293971455 1
1.42432532225791 1
1.46204533327623 1
1.51398677930162 1
1.52357928966781 1
1.37269765801265 1
1.43515238094693 1
1.53041797290365 1
1.55133883329259 1
1.56364410436179 1
1.56598748035446 1
1.52947605500575 1
1.39934161177334 1
1.44498665627897 1
1.38866653430306 1
1.50963386790461 1
1.47543389003567 1
1.52800855878406 1
1.40629920917578 1
1.40296055959291 1
1.32735404184985 1
1.38095329815259 1
1.65625577870568 0
1.53649087558678 1
1.51507189548352 1
1.5541391098537 1
1.48481740366904 1
1.57767501268604 1
1.62677919624471 1
1.57329672118212 1
1.37753546382732 1
1.38352965218662 1
1.53654056868462 1
1.39187176534688 1
1.33233198482411 0
1.46592004447863 1
1.47556261542832 1
1.47638657388197 1
1.54300809092083 1
1.63821638136773 0
1.47271945898815 1
1.58310400737338 1
1.5113442100674 1
1.54960132136467 1
1.5673220218392 1
1.4889979566386 1
1.50242583458828 1
1.45601514205182 1
1.40264957957871 1
1.56114374273612 1
1.52045154453254 1
1.37526666320663 1
1.63789307417733 0
1.51167722309922 1
1.56615119300655 1
1.5411997888862 1
1.62668578778121 1
1.61622468457307 1
1.37552544269893 1
1.59859668335586 1
1.53053008217586 1
1.56964933175362 1
1.46124154480934 1
1.46694273656091 1
1.60050253865772 1
1.53551372912026 1
1.52090355464558 1
1.43538601325466 1
1.54239820406514 1
1.64289511016625 0
1.49890656571616 1
1.58828587734736 1
1.49952387162765 1
1.44717263587411 1
1.55474558903303 1
1.47385197766627 1
1.48432656536177 1
1.43690747971108 1
1.60220991284552 1
1.49095667603854 1
1.57646162156519 1
1.28637657799594 0
1.42245308522094 1
1.55035058793946 1
1.53360614384721 1
1.48121887393731 1
1.41734618686162 1
1.53996941170757 1
1.49600301355082 1
1.42702321158446 1
1.52200555723667 1
1.41061549996606 1
1.40665824295472 1
1.44126231888978 1
1.45357077991063 1
1.58581168149575 1
1.55521300363069 1
1.5968604098155 1
1.74299652564564 0
1.54023207501236 1
1.47627596251988 1
1.56301440090998 1
1.37424108051476 0
1.53219359344179 1
1.50692498617279 1
1.53327810906652 1
1.48897624208237 1
1.4426178511844 1
1.45768824667297 1
1.47209310635667 1
1.46234322943088 1
1.46731426827137 1
1.44953948166934 1
1.47458425050667 1
1.38333458202893 1
1.53426633575153 1
1.56001753534083 1
1.53396313234051 1
1.53854676849391 1
1.51082635511803 1
1.34483936527337 0
1.51838101728684 1
1.43709364388841 1
1.35798513222884 0
1.49547457493786 1
1.45020951877171 1
1.44678339161788 1
1.52883329577393 1
1.43548900840843 1
1.33454854510083 0
1.53416813938216 1
1.41108835511961 1
1.60767849839137 1
1.532830015002 1
1.41001020328737 1
1.47291585782609 1
1.48923080110636 1
1.58504059752165 1
1.38986930103651 1
1.40497308249076 1
1.60136480745208 1
1.54041533053163 1
1.38971871266232 1
1.57073357514132 1
1.56181417188408 1
1.38939231113607 1
1.32478987662005 0
1.42423709121226 1
1.36009211752904 0
1.47964212907941 1
1.48431381823206 1
1.46584923338451 1
1.55656147620261 1
1.40313572124418 1
1.5172483003284 1
1.49439112940234 1
1.49090885104652 1
1.43553581448503 1
1.49761868887331 1
1.45471211309286 1
1.44499477393472 1
1.58114647433459 1
1.50670137540463 1
1.43430190582324 1
1.48669404119082 1
1.59925463277714 1
1.5042937953459 1
1.48801076765974 1
1.40508557097684 1
1.49858780601243 1
1.4823793320217 1
1.48537038834767 1
1.41596478685719 1
1.54975010803762 1
1.50877318184407 1
1.44365947256801 1
1.45090105020495 1
1.49409413789156 1
1.41332197320072 1
1.54960263174652 1
1.37174302143984 1
1.46393247106007 1
1.59621825127324 1
1.48898414750113 1
1.39401219378953 1
1.40468834869981 1
1.52612802494043 1
1.38525475889625 1
1.58773212907617 1
1.62193344308941 1
1.45942594865437 1
1.37849419721471 1
1.53186635550595 1
1.36230089627849 1
1.47066193844298 1
1.50465649072135 1
1.62817370905732 1
1.48447211733973 1
1.56462256486393 1
1.41563243996635 1
1.48290371327754 1
1.52090820591592 1
1.4684268362372 1
1.54043512516183 1
1.47956414623875 1
1.39681573794055 1
1.38836621317473 1
1.41173715627688 1
1.51241568604673 1
1.5313990056014 1
1.41246538463741 1
1.60969509332727 1
1.51378153286855 1
1.4379949980866 1
1.58116171662338 1
1.38023559697324 1
1.36449807988807 1
1.53621851953466 1
1.54295705383176 1
1.42496287343694 1
1.45400111101287 1
1.44574209411435 1
1.49987674563336 1
1.56384582491378 1
1.60309830865107 1
1.4599508114784 1
1.58726028957347 1
1.58390103590601 1
1.56449353535722 1
1.40243742987955 1
1.52723066102492 1
1.46430321143414 1
1.45652149419804 1
1.35835031197323 1
1.3858466138098 1
1.54728055422804 1
1.51661868947358 1
1.41319031161595 1
1.46066559698281 1
1.44656346511484 1
1.54116312539953 1
1.48399863371055 1
1.41778315830264 1
1.43782045309071 1
1.46192235941317 1
1.4721708285035 1
1.34093842974836 0
1.50049524074708 1
1.43693697809505 1
1.70628673992981 0
1.51892952604847 1
1.52470994988803 1
1.60111095004691 1
1.46388456008532 1
1.37873137474926 1
1.59442864390473 1
1.6524228328115 1
1.63722617717083 1
1.44476148016286 1
1.56624403419836 1
1.45896685006589 1
1.56375731258851 1
1.40868283955025 1
1.50505943226536 1
1.37821045674668 0
1.63852166863142 0
1.48459413208853 1
1.44472670384194 1
1.44593517517826 1
1.50920854432269 1
1.51005129899946 1
1.55978762574138 1
1.51005858868221 1
1.51871106804411 1
1.45745583460221 1
1.52346233264446 1
1.43076448850098 1
1.46916687145401 1
1.47471799276158 1
1.62499037791659 1
1.28582627430241 0
1.47877061868821 1
1.34459940828145 1
1.42824429819727 1
1.60166051508101 1
1.55617103515177 1
1.51609655223817 1
1.52706031560001 1
1.51906027848479 1
1.50058242608202 1
1.41075903306719 1
1.57899595792087 1
1.47808184491849 1
1.50840672915877 1
1.48414109288188 1
1.52414273260335 1
1.5328722909943 1
1.3341780207161 0
1.51335656099461 1
1.4304651659307 1
1.50617479593471 1
1.26227439537759 0
1.42163798568989 1
1.50463777239042 1
1.42526803433286 1
1.46467066210859 1
1.46159599531091 1
1.43598916911357 1
1.47634866791929 1
1.51336121042666 1
1.49137774835519 1
1.52606403896896 1
1.51952132465598 1
1.48203671032267 1
1.54647504055821 1
1.4829764289313 1
1.43772501182747 1
1.58916487194269 1
1.44266610575955 1
1.51495331967863 1
1.38033770050867 1
1.58192921878243 1
1.46359294492556 1
1.54992159332085 1
1.53475259283751 1
1.37911773329962 0
1.40397811498541 1
1.65456741585564 1
1.62812294618919 1
1.46793015849258 1
1.51463396788306 1
1.52521177954682 1
1.40947571110491 1
1.58315918036672 1
1.52301080983849 1
1.50487942649368 1
1.4138021046531 1
1.52381032864115 1
1.34747539631763 0
1.43008265966922 1
1.44798126591445 1
1.56105384971111 1
1.67090033364295 0
1.42202821551321 1
1.54189085698983 1
1.45236708821846 1
1.39099745703181 1
1.51782159499699 1
1.57949291705966 1
1.49138774214671 1
1.55615671211314 1
1.37015409566619 1
1.52918645806896 1
1.43345364622289 1
1.55922886225512 1
1.43539864130189 1
1.51799527844912 1
1.51473383415488 1
1.50428825631167 1
1.40163924869286 1
1.40949660291819 1
1.49340371984233 1
1.50524746641733 1
1.4034095719872 1
1.460155531856 1
1.48479635873916 1
1.48737309583204 1
1.41478246862385 1
1.51934267150313 1
1.58323834671797 1
1.35244439406732 1
1.51899280883873 1
1.47268371431673 1
1.44888479651127 1
1.41956393052684 1
1.52442647168099 1
1.54074529107668 1
1.41988324974936 1
1.52097121194511 1
1.46261661795971 1
1.68936767898443 0
1.58745408725124 1
1.56128675387393 1
1.49617647740023 1
1.59801964545285 1
1.36562756139222 1
1.57226249939931 1
1.51216786389728 1
1.48121870855012 1
1.3508551311481 1
1.51799435269029 1
1.5327398350972 1
1.42960239172576 1
1.56239243543347 1
1.48794154172023 1
1.40803900376817 1
1.50112581296527 1
1.5661379983778 1
1.54816431248463 1
1.43503013875453 1
1.50942832418565 1
1.63585004258342 0
1.49151288638826 1
1.38376221802987 1
1.43218118796734 1
1.60428971535787 1
1.44442641679109 1
1.46012023069912 1
1.4897277832226 1
1.31399058729543 0
1.37208068004852 0
1.65534050642502 1
1.51887281583962 1
1.49738666512024 1
1.63105075125732 0
1.56269367069641 1
1.50661895243604 1
1.3845315267784 1
1.45291878608069 1
1.41175761939372 1
1.54189497853646 1
1.37483041350953 1
1.47643318746482 1
1.47028340521282 1
1.45487718822197 1
1.5379884139274 1
1.44841656064469 1
1.55611299757016 1
1.45066287784698 1
1.49460322368017 1
1.54315712702557 1
1.47537454188006 1
1.40061724750565 1
1.46804403033492 1
1.42263417236326 1
1.42677059895959 1
1.46149332511156 1
1.55623997795477 1
1.47111294301493 1
1.57218867384032 1
1.48891431753052 1
1.33713013096083 0
1.57251739688421 1
1.51305855963398 1
1.41361945880884 1
1.54017617354528 1
1.44205350151494 1
1.31140404278503 0
1.42229144493174 1
1.51673446365226 1
1.50676652882699 1
1.41893291567763 1
1.460752743383 1
1.56674701870712 1
1.50790611883644 1
1.51439888354311 1
1.52067328131341 1
1.53148228550436 1
1.39811062429688 1
1.58760287361311 1
1.42786533279407 1
1.61170180434451 1
1.65228137073078 0
1.42562945650978 1
1.56948936863887 1
1.53017809058483 1
1.47247205324771 1
1.61543294370798 1
1.43849103276354 1
1.51550716311091 1
1.39927079087725 1
1.40469627248628 1
1.48872168896109 1
1.51427021048068 1
1.6497974408178 1
1.50439502060867 1
1.63012675974355 0
1.59159307214029 1
1.36490283432431 1
1.4452407329953 1
1.5002818274901 1
1.57905805614018 1
1.51895380242932 1
1.53581365763454 1
1.37772525111559 1
1.63089357517321 0
1.46606094890383 1
1.46340886580646 1
1.43429117559926 1
1.47283373065637 1
1.60127933199914 1
1.53605906498114 1
1.48075326210792 1
1.46529083886048 1
1.47519832802819 1
1.51223886820452 1
1.57854802345148 1
1.55609577046633 1
1.62684767523591 1
1.44284897129314 1
1.39625158694916 1
1.39915417163117 1
1.52802963894724 1
1.58384764174658 1
1.57552342215716 1
1.40397534858001 1
1.47360529925366 1
1.43898385532149 1
1.45570021779128 1
1.37980282324275 1
1.49114237744607 1
1.4919231065441 1
1.56935984706402 1
1.56993712772131 1
1.53405679382408 1
1.47394302563274 1
1.34156578008893 0
1.56226027823116 1
1.52430084807402 1
1.41384128854241 1
1.48389571550279 1
1.6224581950015 1
1.38778147639637 1
1.52514332826151 1
1.48932972858696 1
1.62610583528568 1
1.42917843517922 1
1.33414953162439 0
1.5045887587679 1
1.40325074148817 1
1.36535343117424 0
1.43142662864766 1
1.55161385773043 1
1.54310516391407 1
1.42532034774811 1
1.42941926759189 1
1.43922882913095 1
1.37119278176046 1
1.52603430177519 1
1.65639595533472 0
1.60870907884701 1
1.56386569646141 1
1.61385895003278 1
1.3494371132147 0
1.49844838239372 1
1.52601670613236 1
1.56414741828545 1
1.46615432635983 1
1.35493551373563 0
1.48786361198584 1
1.46882775693828 1
1.47920950393063 1
1.49367780465376 1
1.55560607092842 1
1.48563754633999 1
1.48449745849372 1
1.50767003264539 1
1.51743838986792 1
1.62638426301795 1
1.51817891408282 1
1.62389900162485 1
1.43088412183357 1
1.6069204933478 1
1.56952206894026 1
1.5271842109225 1
1.48012789268671 1
1.37311058429263 1
1.52514222705423 1
1.42198386040641 1
1.58623173255882 1
1.45569501549363 1
1.53937651110544 1
1.32293297098427 0
1.57498217042703 1
1.38931004761756 1
1.44694726800955 1
1.41208653907897 1
1.40563599689235 1
1.41708436447314 1
1.53794651170761 1
1.56117547154246 1
1.45628885215574 1
1.49441917815517 1
1.43003707006679 1
1.35140325395509 1
1.47982855229098 1
1.47033542859145 1
1.53345015826129 1
1.36840139401598 1
1.46357575136651 1
1.60858068144375 1
1.50890566825647 1
1.424091701818 1
1.43218790249673 1
1.4587652540463 1
1.3099662662489 0
1.36162870613369 0
1.46550597493177 1
1.5036794562384 1
1.4711075762911 1
1.58477222124322 1
1.27343898511636 0
1.38682313815125 1
1.53612892455241 1
1.53610788846157 1
1.56724866396324 1
1.37645267743194 1
1.43414430028112 1
1.52711241092076 1
1.49057787775883 1
1.45972333491501 1
1.45231313099684 1
1.38823436508943 1
1.5813455848182 1
1.50514690635382 1
1.59398756516576 1
1.45503813609094 1
1.39582877189474 1
1.42721573077787 1
1.43663696741979 1
1.55248207859806 1
1.53268277993791 1
1.37875296638277 1
1.54914145824346 1
1.48479803447738 1
1.4821564984901 1
1.58280242526398 1
1.51515337525983 1
1.38209550931839 1
1.47316185087511 1
1.5593523175043 1
1.41622090571992 1
1.57075459154319 1
1.66092414430989 0
1.4652386843033 1
1.51615911161415 1
1.53856896695147 1
1.45974772758051 1
1.38158834684247 1
1.73778420617335 0
1.60153457889945 1
1.5545606499194 1
1.49654299466627 1
1.4631011092415 1
1.45140541839664 1
1.41592577896753 1
1.33086537828396 0
1.50067655129822 1
1.45932166091704 1
1.42546576429524 1
1.35972948590062 0
1.34807164124969 0
1.56063446510559 1
1.52175597066642 1
1.4273013699358 1
1.49939623832551 1
1.37135884946275 1
1.524431710335 1
1.53318081226181 1
1.43188905515011 1
1.46244257474326 1
1.50379043208648 1
1.42310077074703 1
1.64421619170606 0
1.61845879487404 1
1.3969212353447 1
1.4496151872547 1
1.45277854617802 1
1.57641488907744 1
1.60093651857402 1
1.60975146222359 1
1.52852986140445 1
1.33704910809362 0
1.49859274985283 1
1.51764340569043 1
1.44992566521753 1
1.48138670943624 1
1.44411234324633 1
1.4459142270534 1
1.40677225639704 1
1.57761502119153 1
1.43472446778615 1
1.57368945552442 1
1.46915365775906 1
1.50681591725327 1
1.42319874964569 1
1.57729096825872 1
1.45316126035077 1
1.6455401294378 1
1.58141751776785 1
1.41417367967582 1
1.51611143651316 1
1.44910745088666 1
1.39409678896817 1
1.38086276813481 1
1.48574239485736 1
1.57576536418311 1
1.43622815847805 1
1.40048636330931 1
1.44178019469375 1
1.49961916222597 1
1.52624606511643 1
1.42767245303658 1
1.48689007917019 1
1.44988470539558 1
1.41187971717612 1
1.44829626541307 1
1.54087918329223 1
1.54172423147181 1
1.65698344054146 0
1.62099257587953 1
1.63089132775196 1
1.55892278879843 1
1.41615624963563 1
1.50917128732148 1
1.44708469036143 1
1.42495900662603 1
1.38804419590871 1
1.66328927360576 1
1.46913383740226 1
1.55665981611597 1
1.55854894729839 1
1.4777869052461 1
1.61154515213063 1
1.49168581207802 1
1.52400028437938 1
1.40110112497185 1
1.5505037852757 1
1.58382727812096 1
1.4909355089612 1
1.39563241224045 1
1.53958533722905 1
1.48519467565958 1
1.58593059405872 1
1.66356534134157 1
1.37559214192636 1
1.50731545974715 1
1.57082051912163 1
1.47736469913569 1
1.46234682316756 1
1.47655752337331 1
1.4307288144284 1
1.69926135878785 0
1.53329871586433 1
1.48368959355398 1
1.50329679756538 1
1.43293935491639 1
1.53068108008022 1
1.57546027965308 1
1.63160498615447 1
1.47981526522871 1
1.53756498998601 1
1.44617474925988 1
1.56391371360677 1
1.49637982529259 1
1.48798464756129 1
1.55693338064986 1
1.49614457906465 1
1.45065826987653 1
1.47689531231349 1
1.53940626986757 1
1.58915794623307 1
1.55478406854054 1
1.50074732912126 1
1.35949292383711 0
1.60802625878657 1
1.5128813572869 1
1.43220491697308 1
1.49682464828276 1
1.4480192167683 1
1.35571535531075 0
1.50411690230601 1
1.47376456155793 1
1.43934792544955 1
1.51000533919794 1
1.4956666357807 1
1.56054802357542 1
1.46454651190687 1
1.54576421338833 1
1.39526800981146 1
1.6111525401465 1
1.4908530318882 1
1.43284582712236 1
1.52867614511063 1
1.45251295916909 1
1.54188335252067 1
1.62208119743647 0
1.43603914194815 1
1.48863508192492 1
1.55186823948432 1
1.66107523224973 1
1.49389452719813 1
1.56958392411883 1
1.3604488685542 1
1.41994024238254 1
1.53542146787748 1
1.3870491522601 1
1.60226103160929 1
1.46957981874652 1
1.35244915906403 1
1.57076768700608 1
1.61424204917747 1
1.5127442846806 1
1.54577704004473 1
1.37736857269518 1
1.46592011837478 1
1.44644622273765 1
1.40614514607737 1
1.50205361753097 1
1.47293358318154 1
1.44076724229218 1
1.35108889357815 0
1.46568830785592 1
1.43086291831437 1
1.58990155917763 1
1.46343434890166 1
1.52776960891203 1
1.45513671547107 1
1.44675588829524 1
1.50747561043738 1
1.58496397150571 1
1.60726797589289 1
1.55668278117993 1
1.49704376940914 1
1.51501562497399 1
1.35066683624339 1
1.5111746753721 1
1.50064884333359 1
1.51319120461059 1
1.64423103419354 0
1.46231075088814 1
1.51419442703563 1
1.49124433812767 1
1.47058551094683 1
1.54422052588373 1
1.42554787740288 1
1.37565787354748 1
1.59632932496495 1
1.34488023038723 0
1.50059575788576 1
1.58824054604568 1
1.45511904175589 1
1.39694229591967 1
1.36691353391708 1
1.46424852208941 1
1.44442210371691 1
1.51201684067712 1
1.50340747366592 1
1.39134036385002 1
1.52823396900011 1
1.46560619560591 1
1.42321617651081 1
1.58029698742494 1
1.50610180658017 1
1.42393513861411 1
1.54736424831794 1
1.56356356159131 1
1.48233425776631 1
1.52381132813507 1
1.4203572346544 1
1.69617406544292 0
1.4117036247221 1
1.52412909443763 1
1.4390125060183 1
1.47318288140942 1
1.43694468626644 1
1.56618243992869 1
1.41569050275808 1
1.64167839928623 1
1.34062638856707 1
1.35957943459505 1
1.75557964091291 0
1.47823693737267 1
1.43032700860307 1
1.45144323722054 1
1.4479682879813 1
1.49438399492304 1
1.43378453455622 1
1.45163591543773 1
1.60412663361028 1
1.49301463555887 1
1.42692504094562 1
1.50351969720752 1
1.4041722818841 1
1.5206291056992 1
1.35837142252838 1
1.44213796684313 1
1.42320936867532 1
1.55058975162187 1
1.3831489286771 1
1.53574131622659 1
1.42712292922538 1
1.42114671688439 1
1.51638095066103 1
1.44718018624106 1
1.58280304778477 1
1.48870277487007 1
1.554754197692 1
1.54286929855595 1
1.55275054007295 1
1.46789735579104 1
1.58751264889985 1
1.49515049586798 1
1.51401268544412 1
1.54708767006534 1
1.50132849696351 1
1.46395866708361 1
1.4538827461027 1
1.48507203137107 1
1.50171585911658 1
1.57844361805201 1
1.51352996889632 1
1.52951303010775 1
1.48158403953704 1
1.55990454490328 1
1.47083562500158 1
1.34667193104319 1
1.64527364702268 1
1.52767003121868 1
1.56201783727627 1
1.35603560918767 0
1.56116803570475 1
1.39023965377946 1
1.44147585388427 1
1.46584771199265 1
1.57261098571368 1
1.63420171962448 1
1.3677360282217 1
1.39682641583149 1
1.58704606602808 1
1.60445488822161 1
1.42703113345613 1
1.50641020093669 1
1.48107201185859 1
1.47987570075232 1
1.56145819288686 1
1.53663109031836 1
1.48220404053859 1
1.58764712822816 1
1.47597705582794 1
1.33328347178248 0
1.50540343021758 1
1.53784117162825 1
1.45716115599852 1
1.45344496912558 1
1.55269091906302 1
1.38124151782084 0
1.55006816140513 1
1.40643139412513 1
1.48496719853579 1
1.50759928320843 1
1.52026990163499 1
1.5987801342275 1
1.51901885985068 1
1.60960221051192 1
1.46241211189383 1
1.52439328697139 1
1.41014366560773 1
1.58080932092347 1
1.58761283488274 1
1.51279531085657 1
1.64178228237587 0
1.46553318382103 1
1.44519190493599 1
1.44057152727984 1
1.5881449234665 1
1.52415042371076 1
1.47795998409122 1
1.5059748788104 1
1.35763497009277 0
1.57361733598188 1
1.43933376009389 1
1.55313484132369 1
1.40146010927476 1
1.5050498902553 1
1.48621105859815 1
1.54107626719499 1
1.60275027561168 1
1.43529295614769 1
1.37843438707023 1
1.52127349574784 1
1.48045167347124 1
1.49111119750425 1
1.52305026602095 1
1.47474772799238 1
1.40395790210722 1
1.61558955451137 1
1.48390283931441 1
1.52808121917002 1
1.52363725534407 1
1.53095187546888 1
1.54922299163032 1
1.55208232553166 1
1.55486280011651 1
1.54207276234592 1
1.43632295577857 1
1.54334093298848 1
1.57747628648797 1
1.55390654958442 1
1.45557207977394 1
1.45250127591554 1
1.53125331324577 1
1.48126568776949 1
1.49548098378619 1
1.48214511908802 1
1.57320667474521 1
1.3599672863074 1
1.50170964364183 1
1.39325914220758 1
1.43407944431584 1
1.39448501703617 1
1.55133531899952 1
1.49266572103085 1
1.53153707987858 1
1.51881858518114 1
1.57009193931779 1
1.53994478908611 1
1.53351636106811 1
1.5687284943634 1
1.46111801457368 1
1.54511812104019 1
1.48502761364848 1
1.51113941835478 1
1.50424990538543 1
1.47660322977552 1
1.4346914679797 1
1.60856249941535 1
1.52418876140182 1
1.5315174179114 1
1.35235637211936 1
1.43352666280035 1
1.68154478386603 0
1.42221743907317 1
1.58844531270945 1
1.62753667834817 1
1.53023339481704 1
1.38276223189812 1
1.56376162923739 1
1.60454252102071 1
1.4482163606841 1
1.51230211582449 1
1.51154517372143 1
1.52048556585662 1
1.48214873084351 1
1.49043654586756 1
1.48323113929196 1
1.56756737922971 1
1.41053688739197 1
1.52750886255239 1
1.45759315027617 1
1.55767292794867 1
1.5719709477158 1
1.49063875958171 1
1.58574475478224 1
1.54865704169714 1
1.5834623969385 1
1.50446918465166 1
1.49441691287531 1
1.52779972231307 1
1.35916094670911 1
1.40526070490365 1
1.49628080727026 1
1.51446331842194 1
1.62987804564535 1
1.51686854844698 1
1.53251514975705 1
1.45005655838039 1
1.46747843155286 1
1.47203772382466 1
1.45163893599859 1
1.48100536457707 1
1.47346904195582 1
1.51757701561965 1
1.6399254838963 1
1.5598053380283 1
1.49800550513946 1
1.47380859226103 1
1.48364409054617 1
1.51803526141805 1
1.42410255772336 1
1.56499800459643 1
1.34769212147468 0
1.40040517337906 1
1.42493598056345 1
1.47115613640703 1
1.49574945481057 1
1.62495976079536 1
1.52862151329442 1
1.42114681137573 1
1.46715312634218 1
1.39244015715336 1
1.48964763391308 1
1.43567487622462 1
1.57320953927467 1
1.33930235814307 0
1.43844522645729 1
1.43209850442992 1
1.60631249033624 1
1.50862388635847 1
1.56714619910783 1
1.54244674450574 1
1.45031654622587 1
1.39174653380925 1
1.49634681478533 1
1.60906323472773 1
1.5584265286864 1
1.47030835044589 1
1.63914561194202 1
1.61818047671771 1
1.6101448377354 1
1.53542803891206 1
1.46101157439178 1
1.5702477259803 1
1.50254945448447 1
1.40954396785491 1
1.39790585594229 1
1.36701831712886 1
1.58364817886905 1
1.4800133138202 1
1.48420411665176 1
1.55723598505725 1
1.40641441895254 1
1.55382480844569 1
1.54032275306931 1
1.55215245015246 1
1.50006124570991 1
1.49572754202932 1
1.3895607782773 1
1.37924097830005 1
1.44122530823283 1
1.45062461677435 1
1.39433737924439 1
1.45821390057747 1
1.46444687125537 1
1.4734990414986 1
1.37409954506743 1
1.36723392026768 1
1.36378037414001 0
1.4798000890524 1
1.44294037287573 1
1.3559350243989 1
1.57301361867625 1
1.41929839476929 1
1.39836690328176 1
1.47046956273286 1
1.47223247563513 1
1.51585560130424 1
1.49006958348171 1
1.56504343638541 1
1.49882218850479 1
1.4515738251015 1
1.50000441659608 1
1.47965793061792 1
1.54049801589629 1
1.56684250270464 1
1.45318339342929 1
1.42965666198134 1
1.44664805338784 1
1.5660678638865 1
1.44161432375621 1
1.5015347191947 1
1.48230391121571 1
1.65676975700395 0
1.48329781492969 1
1.4856983768677 1
1.31529441408592 0
1.51805273718368 1
1.45589214741809 1
1.60534708484548 1
1.53141753694167 1
1.48395455430435 1
1.50767388589884 1
1.47773631663628 1
1.42714693076261 1
1.56934890261085 1
1.53206960862548 1
1.47927576541764 1
1.51007143156708 1
1.43246400044163 1
1.4705781234116 1
1.46643555615626 1
1.44456034858886 1
1.63124049333854 0
1.51128549886258 1
1.43809696511989 1
1.43246111856664 1
1.65068164142166 1
1.54523911844617 1
1.48750930472278 1
1.44670741379919 1
1.62262793749213 1
1.47189830411507 1
1.49401587065152 1
1.52771038903224 1
1.39630549818229 1
1.52910819974125 1
1.54149190501471 1
1.43120389414411 1
1.504105918472 1
1.45297538533094 1
1.37183501516081 1
1.4392231418092 1
1.41051628299632 1
1.52327827944523 1
1.40562750733977 1
1.53189441680129 1
1.46680576028791 1
1.34799761795572 0
1.47702036055571 1
1.51073197675418 1
1.39174798063497 1
1.33385607132369 0
1.43287531369638 1
1.46210706769807 1
1.61327401842786 1
1.57146822196432 1
1.44605808327984 1
1.42709411097984 1
1.50435825516453 1
1.43745561538767 1
1.51829193989092 1
1.48281488737378 1
1.56370040504579 1
1.43762741409693 1
1.52459171855039 1
1.48401420424691 1
1.61177879556652 1
1.28687986140434 0
1.34629481490106 0
1.53699633721034 1
1.57774056552095 1
1.49728188805353 1
1.59253220011659 1
1.50371141709605 1
1.45945497300588 1
1.63527612489648 0
1.49252171157875 1
1.52767982729338 1
1.48223079163968 1
1.31647088906674 0
1.48179699534455 1
1.53118749410687 1
1.61947269372717 1
1.46965460794806 1
1.60354040788367 1
1.55378305012866 1
1.48607946997406 1
1.4676416535006 1
1.47378167186032 1
1.52054765508656 1
1.52489236149026 1
1.48998633907434 1
1.53678456769859 1
1.5162440348833 1
1.4763883822475 1
1.47072526747733 1
1.57491860161329 1
1.38777666086092 1
1.48361614207973 1
1.47915684892329 1
1.46310240178749 1
1.40178458814134 1
1.34979610066152 1
1.42820903285239 1
1.54675592822274 1
1.37277116960044 1
1.40476391822713 1
1.63121920282183 1
1.49896258632506 1
1.56786493425808 1
1.35698043724935 1
1.41445918151245 1
1.44470419079568 1
1.32408144360047 0
1.52216227468836 1
1.47475597277556 1
1.48456436983725 1
1.55689989656925 1
1.62899812803679 0
1.57392069732667 1
1.47037555888199 1
1.38280133924678 1
1.55447713110328 1
1.53575741687346 1
1.34087180700235 0
1.36381398114075 0
1.42970021882813 1
1.54195107841434 1
1.55188166112015 1
1.52560306005844 1
1.48037478990705 1
1.29521681520518 0
1.42530834308378 1
1.40638040699976 1
1.53837753439809 1
1.46902864010856 1
1.57047088195344 1
1.47791611499376 1
1.54826723356803 1
1.31342906113653 0
1.50047479510878 1
1.57746452386443 1
1.46719134023046 1
1.44734309322382 1
1.54767602066746 1
1.46853162372337 1
1.57960791730884 1
1.54002498609821 1
1.56419858274405 1
1.56516449464336 1
1.51715914355664 1
1.36737033030853 0
1.57314170926936 1
1.43129452003248 1
1.49305115333821 1
1.41344002655084 1
1.48057547711196 1
1.43921148576547 1
1.44670703854416 1
1.40897913334715 1
1.39416245393617 1
1.5078678410857 1
1.53924811649013 1
1.54895119928158 1
1.44749759590454 1
1.5062868751721 1
1.46601268165551 1
1.50284376270105 1
1.52002233366719 1
1.62998573758182 1
1.50291106167017 1
1.46353115212026 1
1.54180728273558 1
1.4460558015364 1
1.36972712920507 1
1.38958624330627 1
1.6211792389863 1
1.54783974424629 1
1.58661069730866 1
1.43429736660179 1
1.4821306744171 1
1.46157360029022 1
1.61992037354735 1
1.45722543540584 1
1.5739603315342 1
1.41986994461161 1
1.53330337677152 1
1.55349635184835 1
1.58693492302527 1
1.48415844035831 1
1.43956604611634 1
1.54753896090174 1
1.55198441827282 1
1.4353209854976 1
1.4352616172401 1
1.59074069030976 1
1.49097201715679 1
1.54458035053712 1
1.47456088410945 1
1.5838329270753 1
1.38664049950169 1
1.46283881057497 1
1.49639164449256 1
1.55650311300229 1
1.41281541897071 1
1.62880243967295 0
1.45955026076861 1
1.58283622900898 1
1.52970059768209 1
1.67033611553808 0
1.56039276390822 1
1.39128713974324 1
1.43284075741541 1
1.31999728302295 0
1.46232901101449 1
1.5795151585555 1
1.43936510960671 1
1.4878282807924 1
1.46625212358676 1
1.45113223909905 1
1.44355565041898 1
1.51715407430789 1
1.57487563540381 1
1.39853224042471 1
1.50040034957395 1
1.52568638969877 1
1.36222516088814 1
1.59004756571042 1
1.53180598889907 1
1.35119953549739 1
1.37461678351339 1
1.55004770505301 1
1.68558208227123 0
1.44615684933279 1
1.51745057544874 1
1.53843403923648 1
1.43835698613279 1
1.52027651662667 1
1.52819554589634 1
1.61907386942659 1
1.500347952818 1
1.48298039957046 1
1.44263467571166 1
1.5059457118121 1
1.36242177771348 1
1.5699979545553 1
1.57744714760541 1
1.66476144492224 0
1.43042485647398 1
1.56537499725331 1
1.51220644877965 1
1.46815505801198 1
1.47964591204931 1
1.45727734980855 1
1.44553827720545 1
1.40275050028742 1
1.45994755855964 1
1.4347682183423 1
1.43009611661243 1
1.63643145016602 0
1.49368363224893 1
1.47499159991517 1
1.54525723742337 1
1.47812395131575 1
1.51857774599326 1
1.55001642149839 1
1.5400262406904 1
1.52164934210195 1
1.49059200303254 1
1.42311822069878 1
1.46488363376138 1
1.50093640670495 1
1.60499073851819 1
1.53333072615161 1
1.4884426868949 1
1.30770930302868 0
1.46262888559591 1
1.41751541331149 1
1.4723503229822 1
1.44321400470433 1
1.40638596949857 1
1.59647998401797 1
1.55791777224332 1
1.46447651666514 1
1.45214236970693 1
1.54357736203515 1
1.50980307260332 1
1.55056270625208 1
1.41093364112738 1
1.62433538926388 1
1.58240386415859 1
1.49750381944589 1
1.50967782854879 1
1.39124647002953 1
1.38393943168252 1
1.60371242813138 1
1.478922160578 1
1.46410438019847 1
1.35570147016954 0
1.48823073699468 1
1.52264969328993 1
1.5108242216764 1
1.56294813752021 1
1.47441908184661 1
1.54370258073914 1
1.43501762879254 1
1.56207616599947 1
1.61741237930105 1
1.55397589450155 1
1.55859481324799 1
1.37418151167718 1
1.43249416160477 1
1.56324923808755 1
1.52790336564088 1
1.56313694343221 1
1.44311821252955 1
1.469356167513 1
1.39411722581274 1
1.60442505300623 1
1.45060645612533 1
1.62894586792845 1
1.44983702147337 1
1.46196611713795 1
1.48593121586044 1
1.60530939164926 1
1.44888787906313 1
1.48121334233761 1
1.60176350492624 1
1.58924587298877 1
1.51404738157282 1
1.54185302889498 1
1.6097055273122 1
1.49775430713021 1
1.3893238268786 1
1.39197678856541 1
1.32796376606816 0
1.44246035284584 1
1.45133138839296 1
1.50174220935446 1
1.44292421492202 1
1.37115079012582 0
1.44573302622242 1
1.44100887251983 1
1.52053308313551 1
1.41092709737458 1
1.53179647134735 1
1.51182802101088 1
1.63154849442858 0
1.63499896120267 1
1.46137250128077 1
1.45932437844046 1
1.49521518774095 1
1.4099213720044 1
1.44941383560526 1
1.36945244542503 1
1.498879500402 1
1.60511447958672 1
1.65029795361544 0
1.35134618318512 1
1.4190962840046 1
1.52470447926229 1
1.53680135761788 1
1.57025663695254 1
1.48110122651673 1
1.47879227899683 1
1.48351517576375 1
1.55393690040492 1
1.42074519850453 1
1.61690590498448 1
1.42142175033953 1
1.58646302342261 1
1.61188700186751 1
1.32230040770581 0
1.62355436719678 1
1.47189421092051 1
1.56147179596101 1
1.40672931287458 1
1.42130542712334 1
1.4699910241516 1
1.2358623651365 0
1.48329113496333 1
1.46351013679396 1
1.48604886960236 1
1.34638340520522 1
1.55924561826018 1
1.49694606912384 1
1.5780811355024 1
1.49156776029263 1
1.46661482859285 1
1.57531968571768 1
1.55979281845326 1
1.48168163708031 1
1.46640612984238 1
1.61892181709201 1
1.43207871861611 1
1.48688331835025 1
1.63443597991153 1
1.46626207928279 1
1.63488903866372 1
1.49620551736627 1
1.41282183761882 1
1.37312215907387 0
1.51181315078849 1
1.47578970127289 1
1.52921343033224 1
1.58419523422325 1
1.4923893734734 1
1.49149180373604 1
1.47211415226673 1
1.4544707332009 1
1.43896492462135 1
1.49447547107766 1
1.49770254610552 1
1.55791375679917 1
1.56427161820516 1
1.49181729176516 1
1.4105448626206 1
1.52441697308386 1
1.63978858368938 1
1.59643397351868 1
1.49264645013137 1
1.53553056367711 1
1.40000716810241 1
1.64941312191609 1
1.45695360577736 1
1.53590619150722 1
1.43874833054418 1
1.47045399125508 1
1.58385210253735 1
1.54103113569206 1
1.48294011756948 1
1.47091027142282 1
1.46762909135568 1
1.52987340629956 1
1.69323046271189 0
1.53925184926996 1
1.54700670092174 1
1.47904822569879 1
1.48728545283801 1
1.53502706139004 1
1.46173743089765 1
1.45435696530227 1
1.45860955132166 1
1.55903043006772 1
1.56496060594506 1
1.59464730585628 1
1.45864906411804 1
1.4819275383699 1
1.41978551070953 1
1.43603973893355 1
1.33506768638174 1
1.45150832271924 1
1.48740063973238 1
1.54400160580827 1
1.42992461580666 1
1.48025343372886 1
1.43910323806006 1
1.50472738395684 1
1.53028253387019 1
1.45098261125899 1
1.3909634499918 1
1.49542113319428 1
1.42479567362644 1
1.58116325366745 1
1.37130132759025 1
1.49788824555246 1
1.40427510503335 1
1.49087402068449 1
1.43448757367788 1
1.38886195132525 1
1.5709510432646 1
1.53956824263392 1
1.38970169992662 1
1.50860516800916 1
1.50543224239617 1
1.5297505289913 1
1.47175006566197 1
1.46241013377049 1
1.5239593182769 1
1.39140211253563 1
1.48215116478257 1
1.51911505899767 1
1.39038252184809 1
1.39350485992568 1
1.47867761645971 1
1.50166543556552 1
1.45105799846544 1
1.61679613287353 1
1.44009303685907 1
1.4760718351082 1
1.54632775044815 1
1.45971327452226 1
1.6176085549803 1
1.46970233675385 1
1.29900450199248 0
1.40297631767185 1
1.40839611795689 1
1.41268676859724 1
1.38590233649211 1
1.61486227851264 1
1.50681520286006 1
1.47071042885651 1
1.6215935504212 1
1.48138929181711 1
1.51207109354558 1
1.51726580680219 1
1.47128552119612 1
1.39511131027306 1
1.4908178786163 1
1.44306865434927 1
1.33808930869843 1
1.52237960503532 1
1.48566006521196 1
1.45719376607368 1
1.31803922163805 0
1.52937097148893 1
1.53039793415452 1
1.54209670353421 1
1.48825955514294 1
1.59096673739663 1
1.3662708070035 1
1.494279089339 1
1.61536164076734 1
1.51761625987381 1
1.54147389494773 1
1.40436187134645 1
1.50436447654606 1
1.35037820395495 0
1.54423781560931 1
1.52669587916799 1
1.5921840489553 1
1.40502021644289 1
1.64440350976445 1
1.53998531447802 1
1.4949292257433 1
1.39383932310414 1
1.43087462418865 1
1.47199225677281 1
1.50446173242903 1
1.51433803184571 1
1.41851965395745 1
1.43625879647172 1
1.5302559972053 1
1.51868661744155 1
1.42493247271661 1
1.46393435529603 1
1.58317942445941 1
1.58270278666407 1
1.44264650339492 1
1.6321191922082 1
1.45499486289092 1
1.64283849005275 1
1.45302969325435 1
1.63627182454312 1
1.49906359892983 1
1.43066476743859 1
1.48783862466408 1
1.43700520514513 1
1.61491722464513 1
1.40807700751743 1
1.51464334812888 1
1.57162490883684 1
1.44030281742399 1
1.6033482847958 1
1.53085552768522 1
1.54560796760424 1
1.50987392131604 1
1.56195966715548 1
1.50488539419426 1
1.54752928880533 1
1.50274220217022 1
1.54486362540088 1
1.52848466089362 1
1.45197311513271 1
1.52597599021343 1
1.43585576562177 1
1.32408213510996 0
1.42129364003052 1
1.68092235757505 0
1.4738293072742 1
1.56477263103993 1
1.44602153424004 1
1.4819336331154 1
1.60963129034397 1
1.50625173312544 1
1.49231532852379 1
1.47690094784776 1
1.38599903781964 1
1.47295278627969 1
1.50692709331987 1
1.63806579794823 0
1.44718196002603 1
1.42846154690499 1
1.44048501872241 1
1.51768609151353 1
1.49838082809672 1
1.48416165347933 1
1.4391644423663 1
1.49268274203596 1
1.5740008822735 1
1.39471573318978 1
1.46030495233637 1
1.51118256283987 1
1.64366241675863 1
1.43006598397399 1
1.50925835234817 1
1.53863380124305 1
1.51732926799305 1
1.53873970234268 1
1.42528883850881 1
1.50520131597322 1
1.41169390797982 1
1.49481715005066 1
1.48767524873871 1
1.58339748208006 1
1.40372938897075 1
1.45640582411141 1
1.52722489445119 1
1.51073305708362 1
1.49801522250535 1
1.38357143449813 1
1.42399942058653 1
1.5194598026102 1
1.53483021482668 1
1.58912748165815 1
1.44087454053669 1
1.55668607146024 1
1.50435110844082 1
1.47573836663311 1
1.60144331067688 1
1.50088231283658 1
1.593930912182 1
1.4297686412044 1
1.46484564191574 1
1.5169159913465 1
1.45352067197468 1
1.49302269929998 1
1.52188254930533 1
1.23036522258293 0
1.37848187484137 1
1.46906415884502 1
1.38032391519042 1
1.49659068730668 1
1.56829801108105 1
1.53211747801609 1
1.56699885925871 1
1.50395090292354 1
1.55628302164709 1
1.69570899676082 0
1.36946036508252 0
1.58396918356269 1
1.52694673359354 1
1.55558797281407 1
1.44821034906339 1
1.327176008742 0
1.55312047983049 1
1.31311621494705 0
1.68266535865689 0
1.47449057113747 1
1.39924795946329 1
1.43256597781566 1
1.42304499975947 1
1.53834224905245 1
1.55661782706042 1
1.53405931461793 1
1.59199185312278 1
1.513487986827 1
1.57138006488539 1
1.37592537577076 0
1.55785762604477 1
1.53104387910958 1
1.46290954115467 1
1.44536416911861 1
1.55738173644534 1
1.47699901470376 1
1.48099256273654 1
1.58132796812063 1
1.61727204709342 1
1.48890607608559 1
1.55922111990216 1
1.67387251015536 0
1.383268276649 1
1.51831907278458 1
1.60625525339987 1
1.52546831915409 1
1.40887192579401 1
1.47929658828766 1
1.41352349009001 1
1.42755386584448 1
1.5520335524863 1
1.42838144726563 1
1.45526651215527 1
1.48847203915687 1
1.40238591717879 1
1.52822698705286 1
1.4936883569131 1
1.46519626307347 1
1.52839122653779 1
1.39997492323076 1
1.44071940382965 1
1.46891587034721 1
1.50053276461498 1
1.38350613637386 1
1.50637376639613 1
1.45927433960708 1
1.58745927683412 1
1.56021641179496 1
1.54697070266488 1
1.5992452799963 1
1.46709384885812 1
1.6339337259203 1
1.5513197437517 1
1.51209011099418 1
1.57086053605691 1
1.44724556057386 1
1.46798061067769 1
1.4341011427349 1
1.62365324811868 1
1.55668129691811 1
1.21965648221707 0
1.49328176835646 1
1.64852954637732 0
1.40856385780821 1
1.5931465933837 1
1.43164008117795 1
1.53223275739747 1
1.3871183067342 1
1.46452424002825 1
1.48717010958124 1
1.41861469948718 1
1.38954127165124 1
1.4668913504832 1
1.53094357465645 1
1.56571712338172 1
1.5554219005253 1
1.44117207206013 1
1.37024845020786 0
1.55810583528121 1
1.33524405797874 0
1.55038065120897 1
1.44316158862044 1
1.52519188564511 1
1.30781694612935 0
1.25113149493418 0
1.55931233131065 1
1.36907715906557 0
1.50756178682882 1
1.4310872280509 1
1.48256178404313 1
1.50203774004566 1
1.58622001801897 1
1.4469366543066 1
1.36476633519645 1
1.50991418173751 1
1.4966167679123 1
1.52149572512576 1
1.32951178455507 0
1.51609381372029 1
1.45307499715308 1
1.51336188401959 1
1.39774253516304 1
1.47847094397253 1
1.46840226732589 1
1.45959395957228 1
1.3861172523593 1
1.36657461711469 1
1.52760843020314 1
1.49190275676644 1
1.55411923327471 1
1.42206995990311 1
1.44415994981258 1
1.61808212539913 1
1.52431365946084 1
1.57037771114275 1
1.39566835222018 1
1.34599000643383 1
1.54896754342003 1
1.56535961150167 1
1.49134994053752 1
1.44150823554313 1
1.33976051979447 1
1.5427901820778 1
1.52151772687203 1
1.49448828286447 1
1.44325975650448 1
1.48631254017659 1
1.55180214596456 1
1.55482204169329 1
1.54599345958427 1
1.45763199177088 1
1.63913428635504 0
1.36854299239869 1
1.51647295807246 1
1.49219685842634 1
1.42032973262547 1
1.52680844327265 1
1.51726726020423 1
1.3545578780705 1
1.5626855143424 1
1.49698739114043 1
1.35221075206263 0
1.53663079900079 1
1.51070207022337 1
1.59432721688751 1
1.6617384177086 0
1.50247821152156 1
1.49475964099518 1
1.40574321978277 1
1.45083375797796 1
1.52161491365428 1
1.56406212555674 1
1.37606815925298 1
1.40789918939598 1
1.65268049904931 0
1.44166982319262 1
1.50525740610841 1
1.37705912972176 1
1.50258621304744 1
1.44755577153698 1
1.4737394702678 1
1.44150932388044 1
1.48106274711283 1
1.48152117873 1
1.42999683061916 1
1.56063888820174 1
1.46342979907158 1
1.55300240846047 1
1.44181664756155 1
1.45867170674575 1
1.42524920388707 1
1.55890882340319 1
1.58362818733593 1
1.51939660663185 1
1.44562340187691 1
1.39510146230708 1
1.56900136729375 1
1.43598736446713 1
1.45830417828748 1
1.42630483626405 1
1.53099149829405 1
1.30043007689394 0
1.48466138663096 1
1.55807833135941 1
1.38898429355609 1
1.25605918591845 0
1.50880440217877 1
1.6034248740735 1
1.44470066054769 1
1.427269807181 1
1.43051739540242 1
1.37932906856981 1
1.46072625520677 1
1.48715652900969 1
1.69815556162287 0
1.43902962465039 1
1.47499859609916 1
1.39502198868896 1
1.53399088278068 1
1.55210517364396 1
1.58126670130621 1
1.5564272944446 1
1.43057594667729 1
1.57286068149155 1
1.47936406956397 1
1.42145213815974 1
1.45499411346584 1
1.54240832865811 1
1.35967600047239 1
1.60057730012925 1
1.41826061772899 1
1.6077130866215 1
1.41969570458752 1
1.56109272093419 1
1.39969332815797 1
1.41445792080578 1
1.53211522166968 1
1.37123916610657 1
1.52215666624574 1
1.40863410753658 1
1.51553456169194 1
1.50510630519107 1
1.34689785245721 1
1.5051435510223 1
1.42067563664887 1
1.47641030408422 1
1.53888210831858 1
1.62518031069932 1
1.43777350135348 1
1.39068631522515 1
1.53676928298605 1
1.51618450087314 1
1.43129172381036 1
1.25798256987763 0
1.52688907310402 1
1.41990239218268 1
1.56839389228503 1
1.4992721299423 1
1.453829724791 1
1.48799484437159 1
1.44571610695818 1
1.47035593789439 1
1.42192357436219 1
1.48331011530695 1
1.47697694100739 1
1.34580053766081 1
1.49815461143525 1
1.55629774088387 1
1.51156509515246 1
1.48855359925643 1
1.51537693629886 1
1.57794913254633 1
1.49840668242247 1
1.49599795987526 1
1.33390439793918 0
1.46979049100536 1
1.35255160238548 1
1.46676577927102 1
1.53551082640227 1
1.3999810696227 1
1.49691057555946 1
1.51503629041982 1
1.47011409684003 1
1.43084722421285 1
1.56441308001199 1
1.56724974577243 1
1.43319889950731 1
1.44130789007507 1
1.47564980192997 1
1.46776336327691 1
1.43169920330635 1
1.32797432180533 0
1.52360923862972 1
1.45760237952046 1
1.48443996807215 1
1.42193613611833 1
1.50544139772263 1
1.34457941331301 0
1.50578579674166 1
1.35637252092117 1
1.53915300313982 1
1.54637421650335 1
1.50822945998565 1
1.41128116438962 1
1.4513950415809 1
1.51591264081295 1
1.51914346983513 1
1.45825199657528 1
1.53887154830431 1
1.40666499534764 1
1.52750782211335 1
1.48137350923187 1
1.59885946464055 1
1.55628401813552 1
1.66248111655379 1
1.41981474812641 1
1.50821482533825 1
1.49571575923331 1
1.54643772679158 1
1.42469371931136 1
1.50544743943027 1
1.44787112386865 1
1.53046709735708 1
1.53247232609676 1
1.59158034175914 1
1.66207434938077 1
1.44290109985323 1
1.45334549281931 1
1.54340165563577 1
1.44769913481139 1
1.42767599863337 1
1.47651438440254 1
1.332849349846 0
1.47261848065596 1
1.44509472570106 1
1.50156959203478 1
1.54510062051546 1
1.49251916148829 1
1.48080889268109 1
1.48711478394895 1
1.46832033573906 1
1.54546198957493 1
1.57466390985757 1
1.4298807772157 1
1.55172519263358 1
1.40087268686063 1
1.60875129932574 1
1.44732277055235 1
1.43340142211696 1
1.41385326542007 1
1.45263878871952 1
1.60693095258657 1
1.49523148218722 1
1.50902093199773 1
1.53446895405023 1
1.45201532093743 1
1.60742223677686 1
1.55192095746901 1
1.51527920642443 1
1.50293709508446 1
1.45906284271417 1
1.55774669155731 1
1.37816875732568 1
1.48482329477573 1
1.34670165690268 0
1.50953352459572 1
1.53032387416529 1
1.48371652749157 1
1.38405735868601 1
1.4580890345534 1
1.53290016222335 1
1.55807372722116 1
1.51776663931608 1
1.52285276019245 1
1.49777887917614 1
1.47199725633031 1
1.45249127806311 1
1.64443159223541 1
1.68317014597266 1
1.50432780608386 1
1.48281189707924 1
1.52656152955808 1
1.58038859048637 1
1.56192814075887 1
1.62929803626436 1
1.45362854716515 1
1.53590675918958 1
1.60351351645283 1
1.56139254373061 1
1.47783824862314 1
1.508915371255 1
1.55565761354594 1
1.429731096584 1
1.45144535722226 1
1.48763175878557 1
1.43108238550337 1
1.5452204009654 1
1.54281035728622 1
1.54035094774018 1
1.52598157434351 1
1.35962471082669 1
1.49641014322422 1
1.30713600787617 0
1.41699239899478 1
1.52572997702631 1
1.66501014975593 1
1.45684928118652 1
1.54131795295872 1
1.56603464147216 1
1.5166875573096 1
1.5761195390117 1
1.53501052568543 1
1.50615224544092 1
1.41312216988292 1
1.49023555173524 1
1.37909844808121 1
1.47299523054396 1
1.45031154815265 1
1.48555701576984 1
1.52030978760509 1
1.41613408348787 1
1.45811117499316 1
1.60194107041704 1
1.36261875751833 1
1.43264103824786 1
1.57668687926689 1
1.47646919852706 1
1.54159392425234 1
1.50602383568421 1
1.42066718080809 1
1.63038002564132 1
1.47708248997421 1
1.40961763374816 1
1.53413565792629 1
1.50678457202241 1
1.44237870373344 1
1.49406195768642 1
1.44336304416009 1
1.61316305593069 1
1.41253599631069 1
1.55683312936994 1
1.46283059059882 1
1.42525443202046 1
1.40371047566681 1
1.42212107734273 1
1.43127634769485 1
1.54121506355534 1
1.45364295427826 1
1.60712892172103 1
1.68857087745715 0
1.4842680999233 1
1.52570292534224 1
1.38663297433854 1
1.49727597792241 1
1.56523198913721 1
1.64119335106782 1
1.50740447204346 1
1.49520491518317 1
1.59091566210336 1
1.47484788847359 1
1.576690092849 1
1.49608374489058 1
1.51712504543459 1
1.57921451299298 1
1.34470925750807 1
1.38248355026437 1
1.5049339792461 1
1.54851688349294 1
1.4357903463645 1
1.47039672322304 1
1.48279189434372 1
1.49695339226949 1
1.44121983901706 1
1.51767210525999 1
1.59567408376113 1
1.49917770738341 1
1.40336884762941 1
1.58726420752515 1
1.58681066152334 1
1.36044989118057 0
1.43144179597289 1
1.35112833815243 0
1.58628989431676 1
1.39239554984655 1
1.47180410883954 1
1.43450943667217 1
1.50594972417151 1
1.51097209514344 1
1.42437994207063 1
1.45230673259339 1
1.5245402683274 1
1.53802589316492 1
1.51055632354814 1
1.50654932592271 1
1.5608137462501 1
1.55569632273884 1
1.53333650945625 1
1.40993777008182 1
1.50199737578817 1
1.32405069437147 0
1.37822460824064 1
1.41259707836124 1
1.45193731035555 1
1.43579764297167 1
1.38356747425958 1
1.51410564895577 1
1.6017464932146 1
1.55947880605725 1
1.46228794092631 1
1.60847930863964 1
1.49444355022265 1
1.57720500856661 1
1.32220976942158 0
1.54378506583337 1
1.40982890574418 1
1.4368466279363 1
1.58922635287135 1
1.51495021149985 1
1.45641318290257 1
1.41770226237893 1
1.62462200847736 1
1.54845462037002 1
1.62142719996656 1
1.47464449745661 1
1.57609331751918 1
1.40071814730032 1
1.36959405571963 1
1.54549231593243 1
1.3651688218195 1
1.41789786359012 1
1.509112358889 1
1.50502969797507 1
1.443461931004 1
1.50154602613974 1
1.29055000989515 0
1.47136626457223 1
1.51965950936146 1
1.46894172723375 1
1.52612582545906 1
1.48835975564027 1
1.40636002925184 1
1.4522504184635 1
1.55677839430667 1
1.49748361544684 1
1.54838361585282 1
1.52558191242706 1
1.46305770068052 1
1.53632855099245 1
1.55104539859347 1
1.48102508257718 1
1.31399955040698 0
1.5170296964618 1
1.36224694941921 1
1.53424941550093 1
1.46032280102292 1
1.53126483799506 1
1.5216778462461 1
1.50035844962667 1
1.44967611366529 1
1.52558591918174 1
1.34327164385273 0
1.38905841773168 1
1.46758480280758 1
1.52420818980579 1
1.60761042032789 1
1.47769050232087 1
1.5308884754591 1
1.57627775283439 1
1.52693198143767 1
1.59884311205524 1
1.51247465154766 1
1.44618638474322 1
1.44476678286989 1
1.21692237715012 0
1.37667281551336 1
1.60346922629758 1
1.59848257707269 1
1.41314950210651 1
1.43025757503506 1
1.42725751811159 1
1.56662201026617 1
1.37993775849214 1
1.51166213416821 1
1.60224501873951 1
1.42251586837932 1
1.3225883177357 0
1.44663297485969 1
1.48302376835948 1
1.48550719167815 1
1.55683292343881 1
1.48640577557807 1
1.45834787488254 1
1.59295171977858 1
1.6054007895729 1
1.47606441209908 1
1.33366971113517 0
1.45520180030263 1
1.45240962829737 1
1.61578548331779 1
1.44460281991408 1
1.43532429233561 1
1.46643606559852 1
1.40180369675842 1
1.45451983734014 1
1.60113038192549 1
1.50495922655594 1
1.50296793758018 1
1.47543998911773 1
1.45467218848318 1
1.46735196069518 1
1.46059463211848 1
1.52588300906652 1
1.4676559376625 1
1.58529752107743 1
1.51420943796923 1
1.50461365037178 1
1.53010720817152 1
1.47087632437721 1
1.38000537563098 1
1.37478476688365 1
1.43258830153014 1
1.53195991877168 1
1.37083801474478 1
1.52766254864472 1
1.52020020083075 1
1.64636756829573 1
1.57053345083698 1
1.45210979443396 1
1.50225459203913 1
1.48577514449791 1
1.5100831129622 1
1.4969994784758 1
1.52415431679376 1
1.36081259911442 1
1.35653128948834 1
1.51767453109647 1
1.46943751323196 1
1.47280141482746 1
1.47773592635283 1
1.49659025353269 1
1.45820980081546 1
1.66515627114677 0
1.49692272319653 1
1.33219882762234 0
1.49797745141542 1
1.42580723685899 1
1.66240796311327 0
1.55597466436771 1
1.49727181116289 1
1.567141147606 1
1.43355669045681 1
1.49680120521154 1
1.57158995623624 1
1.66184409376087 0
1.5212956918202 1
1.46918667471356 1
1.4884698122858 1
1.57872980584306 1
1.40504391250492 1
1.4496361074052 1
1.48439723681201 1
1.49583906024969 1
1.47771300931873 1
1.53047163441463 1
1.3695949308942 1
1.50813079726441 1
1.47092007347305 1
1.44400708744287 1
1.43944483160567 1
1.48162102233429 1
1.56382493246899 1
1.49599266672275 1
1.33249263275566 1
1.45917645730625 1
1.4915644113787 1
1.45637356007985 1
1.43947886144304 1
1.510342536884 1
1.5549699446366 1
1.42929410014689 1
1.46723238601017 1
1.5006944276564 1
1.55796984459747 1
1.36636258271207 1
1.51699681234466 1
1.38386826038193 1
1.40276748434837 1
1.28945156535474 0
1.37428784777422 1
1.62408187032529 1
1.57605049165373 1
1.47522360058513 1
1.65360755179653 1
1.52667210675476 1
1.34215868517823 1
1.53762739402317 1
1.71816052749846 0
1.59315599232453 1
1.54293924268233 1
1.55184308918859 1
1.33765335327149 0
1.40596095019543 1
1.4946977812871 1
1.62036613804812 0
1.45478907274769 1
1.53884312337414 1
1.59901513216597 1
1.48915294206926 1
1.57514298984354 1
1.47869318214631 1
1.4111529778513 1
1.4472499573754 1
1.59770577805287 1
1.43047316574686 1
1.45667133384276 1
1.30419811436053 0
1.40813850172298 1
1.56828215567368 1
1.42434100853193 1
1.55761270688158 1
1.41797603731807 1
1.41640355641216 1
1.47443078522212 1
1.55615750017416 1
1.39391950353882 1
1.593157441993 1
1.40219974614905 1
1.60786678057472 1
1.40221481348347 1
1.43110533984165 1
1.54572338007983 1
1.48605920871681 1
1.47876313586421 1
1.47503234689545 1
1.39002756804715 1
1.44852769866016 1
1.53027005920388 1
1.44066879893753 1
1.44345767413502 1
1.53056027843626 1
1.42453617484422 1
1.50832643237763 1
1.46166580396159 1
1.48329797801708 1
1.68995789058672 0
1.5411856761998 1
1.4118617394247 1
1.47893458690271 1
1.47300011405227 1
1.52383454178636 1
1.62648669915154 1
1.51618657316411 1
1.46445412766518 1
1.46315278768922 1
1.65222459988748 1
1.52799206682871 1
1.62807974710163 1
1.40407078176506 1
1.6554509446427 0
1.48055686793296 1
1.38196759187117 1
1.58353692480331 1
1.48141192411459 1
1.47670406513008 1
1.41845184094839 1
1.47011895823436 1
1.57829950503811 1
1.46259585318241 1
1.5948228926882 1
1.4529520908411 1
1.49749779653596 1
1.43698570767388 1
1.49305733586036 1
1.43802481650313 1
1.48077869313084 1
1.55661663713268 1
1.61204338533947 1
1.50190890039297 1
1.49492948952999 1
1.51945776819093 1
1.66402431035598 0
1.45267309112404 1
1.46517020855925 1
1.39982152065401 1
1.47186357069811 1
1.48852250078242 1
1.46438824055695 1
1.4715580371735 1
1.42373901660575 1
1.44622732566063 1
1.42059023200208 1
1.62610074287715 1
1.42020872428069 1
1.63237043591898 1
1.56284994015417 1
1.41943020619867 1
1.55875600023723 1
1.48882657985298 1
1.45149033448878 1
1.57257000079357 1
1.3976499235862 1
1.58166432156214 1
1.47279295553735 1
1.56219281588537 1
1.30434840737644 0
1.52054331837038 1
1.47827199843652 1
1.49869371818642 1
1.36420069363859 1
1.63303078869528 0
1.39028367664823 1
1.4502950419017 1
1.49952141425169 1
1.55588359705782 1
1.43595700515184 1
1.40392474949937 1
1.52262873089402 1
1.46284749381933 1
1.35994457444072 1
1.3908668805239 1
1.43311568394013 1
1.44656299987109 1
1.4357313647886 1
1.41378330174241 1
1.55022704459945 1
1.5748031911624 1
1.42257095972805 1
1.48519717554549 1
1.49755248165099 1
1.52377401139523 1
1.41319837015736 1
1.41007224967621 1
1.56129681737329 1
1.5753470678271 1
1.44595021216333 1
1.46709302218879 1
1.34467125792788 1
1.58532669450006 1
1.48687456750176 1
1.4995792392974 1
1.59793594104584 1
1.49514909658468 1
1.4734888578244 1
1.5369533442439 1
1.62982745944867 1
1.51916613137096 1
1.39148105488459 1
1.4510726594523 1
1.50446664074794 1
1.46917703201367 1
1.52606700663636 1
1.51258904394182 1
1.30266405573087 0
1.43326858795032 1
1.53757741897086 1
1.58817887306493 1
1.3799198430026 1
1.36281581309824 1
1.49797933772221 1
1.40802757186941 1
1.5927739275145 1
1.46249239741657 1
1.3924458860112 1
1.49719089662576 1
1.50051773229748 1
1.49421402907432 1
1.49077841982324 1
1.57206019250244 1
1.41709502167705 1
1.53781582402438 1
1.33966107433558 1
1.50872346768026 1
1.41109617107966 1
1.44339565357053 1
1.40051969231241 1
1.50544352489541 1
1.54764861116727 1
1.40468977386348 1
1.66708127760846 0
1.52322480706853 1
1.43537353951259 1
1.33534840286901 0
1.62061632874018 1
1.3968383599847 1
1.35301745907009 0
1.50264518024157 1
1.45323205532229 1
1.52034446355621 1
1.44482644432488 1
1.63158421299732 1
1.40048161885143 1
1.52600978347126 1
1.49727212127762 1
1.6956726194517 0
1.58409936662864 1
1.57143840655002 1
1.47133430400631 1
1.50327601971153 1
1.39165954120426 1
1.43696893810325 1
1.58342351267772 1
1.54268214128098 1
1.33992231227919 0
1.53830952133382 1
1.47700969582012 1
1.48391805641669 1
1.69425635987013 0
1.48101430814993 1
1.56795970198159 1
1.50502224002704 1
1.44772932848205 1
1.42753542341189 1
1.65343219855838 1
1.51040400222439 1
1.45737858843941 1
1.41495393672902 1
1.4654042873591 1
1.55062172535344 1
1.53412882840036 1
1.53723607573589 1
1.53450341465864 1
1.45026998767353 1
1.56720474929442 1
1.49206695236043 1
1.46096800369337 1
1.45057249806732 1
1.5676064541616 1
1.50789977311263 1
1.47999798334137 1
1.53575187709362 1
1.56388024235824 1
1.48234268178606 1
1.40967689631581 1
1.47673528455775 1
1.47183293127573 1
1.38251228127675 1
1.49304581547103 1
1.51155725244207 1
1.3326667771963 0
1.57663591870693 1
1.34749604143494 0
1.47907504207108 1
1.42195716176299 1
1.44242424007897 1
1.39670642139839 1
1.40002179195019 1
1.4301306188113 1
1.45629576867684 1
1.56641142108218 1
1.45573568436166 1
1.5185596835772 1
1.43283459695591 1
1.61007531853835 1
1.61167583606808 1
1.47354783611197 1
1.40982771063703 1
1.3920935691011 1
1.65135256554874 1
1.53652184743222 1
1.34008680173749 0
1.47550104278685 1
1.4040258594144 1
1.43998414410869 1
1.55003958267523 1
1.53849750527563 1
1.60278642605787 1
1.52343717250439 1
1.5553882913346 1
1.44260091444079 1
1.38276036063777 1
1.49472326993002 1
1.46478309858505 1
1.47957533950568 1
1.49666773396105 1
1.49901660200915 1
1.41631032750153 1
1.60664462443575 1
1.44121961328215 1
1.33748005511809 0
1.40697085383653 1
1.38298379299691 1
1.43031935157905 1
1.44635718293512 1
1.42854748610498 1
1.48306574343986 1
1.48809994042619 1
1.62976663468618 1
1.48264330018777 1
1.47378213019413 1
1.46265154463149 1
1.40350201315287 1
1.57606018768672 1
1.5141981125726 1
1.50452885804015 1
1.42661419614305 1
1.55020110444541 1
1.5259131488957 1
1.47969860705897 1
1.51518506936338 1
1.49839511696932 1
1.53103321357657 1
1.49671796060324 1
1.40799879400102 1
1.47872615670416 1
1.56535640255685 1
1.51252615830189 1
1.53983941896861 1
1.50191827155299 1
1.31427936369199 0
1.51429120809454 1
1.52043361449229 1
1.54485229798842 1
1.4862230654775 1
1.51761255875974 1
1.46924208317021 1
1.55553626815657 1
1.45137498961611 1
1.51813250387816 1
1.51714721128784 1
1.66609972889541 1
1.44039685191338 1
1.41713968815003 1
1.64541228927 0
1.530475887546 1
1.4849984975791 1
1.44840591407612 1
1.61098217460034 1
1.49317358286212 1
1.50973521863708 1
1.50432613444378 1
1.58946460464934 1
1.4791494005066 1
1.49526759765009 1
1.51384804690564 1
1.61019636567604 1
1.4988958134863 1
1.46717038830697 1
1.45734662722144 1
1.48515124153851 1
1.41958536750628 1
1.39504141563435 1
1.53279266337445 1
1.46703402307051 1
1.41825180487248 1
1.48089341858532 1
1.5859506682201 1
1.56991477996453 1
1.49671351050221 1
1.51966660062419 1
1.55914200653063 1
1.45791593157681 1
1.49608367358531 1
1.4562397829492 1
1.41379739934052 1
1.63930009610521 1
1.4444243050135 1
1.60376458833376 1
1.51576679745859 1
1.43823557891666 1
1.63422825213992 1
1.42434342149585 1
1.49467605531481 1
1.35879004580587 0
1.52123543147965 1
1.49809406668364 1
1.63382516847317 0
1.49698329334089 1
1.54710183335908 1
1.48362651949248 1
1.46889979152911 1
1.64815338435855 0
1.42460202196711 1
1.50335581556756 1
1.53966514588642 1
1.34301688719495 1
1.43440573060075 1
1.51194677885161 1
1.44958586418257 1
1.4952597090201 1
1.63005940362256 1
1.58272460489319 1
1.43024129007233 1
1.52682719081533 1
1.46904706534268 1
1.44474526057402 1
1.45882553155061 1
1.38858033348987 1
1.3932065498522 1
1.34509930769355 1
1.47589011648344 1
1.44816035460213 1
1.42751867684471 1
1.61693799720571 0
1.47246265750097 1
1.49347877775325 1
1.39443095554659 1
1.55058670752884 1
1.52586597151195 1
1.43284166383072 1
1.35111195971734 1
1.49057945883288 1
1.45248987100911 1
1.39404487092325 1
1.50320303196814 1
1.51959688212773 1
1.61711319192573 1
1.51993309252453 1
1.3700231799826 1
1.55448726337661 1
1.42696970469294 1
1.56691944864752 1
1.41793912714994 1
1.30226314500144 0
1.56256463179458 1
1.44590207309191 1
1.43004855919722 1
1.58967977119233 1
1.55626368351542 1
1.36363670007496 0
1.3353624476834 0
1.64626413741914 0
1.55526949700186 1
1.40490149954816 1
1.50718513865021 1
1.4578634180318 1
1.47624349598122 1
1.58482940493018 1
1.41523435474078 1
1.52724058687571 1
1.42526478636074 1
1.57759345081728 1
1.461878722371 1
1.46458185621884 1
1.45062717640929 1
1.57751137552052 1
1.42340837429725 1
1.37011845631095 1
1.4712096269142 1
1.50173749692905 1
1.60683567423146 1
1.53307168871222 1
1.6713471477798 1
1.58773958387833 1
1.56955002641203 1
1.44064569149173 1
1.63446229180335 1
1.44093192110424 1
1.45933811623258 1
1.61222377300095 1
1.49629500237746 1
1.57190636660497 1
1.48474439768553 1
1.43836471724986 1
1.50714924778419 1
1.47155289433021 1
1.4302418368055 1
1.49104541976163 1
1.63673936760849 0
1.47872727094989 1
1.44613985644397 1
1.47453814242846 1
1.62521958628355 1
1.48894589193547 1
1.43646304793676 1
1.41125995255288 1
1.52473493318121 1
1.40479108684509 1
1.56426613098562 1
1.42477463382912 1
1.47885949308483 1
1.41550956117236 1
1.36881164520938 1
1.50746220133979 1
1.60284546551794 1
1.57540582034175 1
1.39592070350433 1
1.45025957356126 1
1.58280839896084 1
1.49982766714549 1
1.51356526766789 1
1.5793295484713 1
1.44304827184408 1
1.43227571573945 1
1.44301708703948 1
1.49955994591189 1
1.35360902562253 1
1.36553177920389 1
1.43789223235755 1
1.50889587612058 1
1.42421220213049 1
1.57009787761373 1
1.48857693933138 1
1.52857791647245 1
1.49093273531712 1
1.4290794349512 1
1.47694529445191 1
1.45850309159018 1
1.48338116284483 1
1.47423639633478 1
1.47800595107753 1
1.52781785715813 1
1.4260514682122 1
1.51203960141968 1
1.50369170004241 1
1.49984680040315 1
1.47803053194879 1
1.43621591473173 1
1.62223643217876 1
1.53321260103451 1
1.55778723554004 1
1.56701360822733 1
1.46340575672091 1
1.42585327838316 1
1.45129121948232 1
1.62631072859828 1
1.4272041753498 1
1.56791497018995 1
1.43557780680028 1
1.3764816612266 1
1.45798176104645 1
1.58740411533875 1
1.41981443566812 1
1.66559651139877 1
1.46829054171926 1
1.5148580587823 1
1.41466686815498 1
1.53600029276002 1
1.45590438311946 1
1.53721848734655 1
1.4088845142643 1
1.47332422875862 1
1.5216225990786 1
1.5777901445418 1
1.52136027285761 1
1.52162614683781 1
1.61480198803804 1
1.40700273913695 1
1.52864330354962 1
1.53744947710116 1
1.53491096855518 1
1.47857120787081 1
1.51132301368521 1
1.52909723472296 1
1.62586638519193 0
1.4767939102726 1
1.47418814739356 1
1.50991663567058 1
1.63732532245328 1
1.35513201683043 1
1.65243134927284 0
1.51244580929862 1
1.37395937258604 0
1.55968986414473 1
1.54742464443338 1
1.64027315217562 0
1.49216589074148 1
1.69202865572428 0
1.49322140413012 1
1.48380392538846 1
1.46626430474802 1
1.40829117076456 1
1.43412577619343 1
1.44669878386804 1
1.64415087746974 1
1.4753952527766 1
1.50992420348597 1
1.43617855223937 1
1.4764281142526 1
1.56758219222334 1
1.43882718878057 1
1.56657703067541 1
1.57689660897609 1
1.61405733973659 1
1.40371613764953 1
1.39284337561849 1
1.6078398791292 1
1.4182373172164 1
1.47314794486346 1
1.46002993188358 1
1.48939113588142 1
1.51200557688693 1
1.46868509304661 1
1.58779130131262 1
1.51038979256861 1
1.45569253124048 1
1.5405404456004 1
1.46321288428794 1
1.4678587569083 1
1.52481666945122 1
1.63880472557939 1
1.60421819736098 1
1.55996549671397 1
1.53861631138406 1
1.63050038090806 1
1.54107104920782 1
1.70960664601772 0
1.48964903677311 1
1.52929498711809 1
1.60644093491303 1
1.52197825646064 1
1.38007052693487 1
1.48373599836454 1
1.35853850617193 1
1.53030419936192 1
1.48386429667625 1
1.57615823559206 1
1.54694768641346 1
1.51981867093513 1
1.4776032486469 1
1.34969972778909 1
1.61834770810649 1
1.68317139633602 0
1.34361043564091 1
1.51581137108559 1
1.45883063478915 1
1.48171481590583 1
1.54613533927808 1
1.60488730976779 1
1.30993607692279 0
1.52567542118241 1
1.49149078565237 1
1.51010961589105 1
1.44218697887382 1
1.53128603357209 1
1.51877643889835 1
1.44419258604152 1
1.417731796174 1
1.51605289973895 1
1.39884150214439 1
1.45749739442498 1
1.41021091009977 1
1.50118684760488 1
1.5529005492806 1
1.70877251629828 0
1.52597782483424 1
1.54036498593216 1
1.37210317167319 1
1.61830182850852 1
1.52772913297071 1
1.55727742160001 1
1.53446878458552 1
1.59158259892062 1
1.48074036921994 1
1.45476461580666 1
1.59169256131461 1
1.40623706356496 1
1.50363287972396 1
1.6142695249276 1
1.39390773255583 1
1.45642258919393 1
1.33375444432939 0
1.54520067529073 1
1.43529428961208 1
1.41088053341418 1
1.37250739089171 1
1.57744250934606 1
1.55124806694292 1
1.47868816879877 1
1.43529702748052 1
1.44199810703909 1
1.59628941467118 1
1.38905774710863 0
1.4860076775797 1
1.47628952058262 1
1.5851638697511 1
1.55842360727109 1
1.47887356872983 1
1.61831395884647 1
1.5349379162819 1
1.50789305638792 1
1.56588447144093 1
1.41012051955635 1
1.44216096380591 1
1.59143251883542 1
1.43180117885762 1
1.45089645840675 1
1.39043667272322 1
1.40547920599572 1
1.66381088306285 0
1.44944317730276 1
1.38140926066101 1
1.49297408639932 1
1.5750728983086 1
1.49322695936319 1
1.56219609220993 1
1.64664006095414 0
1.50983955689455 1
1.46754171051446 1
1.46133194275182 1
1.52684626560992 1
1.40159787924896 1
1.41143175380674 1
1.53234284139412 1
1.38542057573289 1
1.51193126861807 1
1.58302903100148 1
1.48383395629646 1
1.48756320194869 1
1.533899601119 1
1.40861801201524 1
1.5053094457796 1
1.35719113059447 1
1.4872338941721 1
1.38592961981936 1
1.41751510025545 1
1.48726003541572 1
1.49050720467656 1
1.52689914942616 1
1.48241546724332 1
1.40693288299761 1
1.63559915156652 1
1.55664228046524 1
1.63006008476601 1
1.58423251753547 1
1.38627763207017 1
1.54888448371274 1
1.58769897306915 1
1.45725184202045 1
1.490005881982 1
1.4624447044888 1
1.54384017189245 1
1.58750498773691 1
1.45054457957137 1
1.48656482199685 1
1.49998425018706 1
1.50631313516334 1
1.4704807120776 1
1.40686933404027 1
1.5792566187776 1
1.41645086117855 1
1.53685958770252 1
1.39026257963373 1
1.51954517614661 1
1.44052384462473 1
1.55222474003391 1
1.45453569400484 1
1.39830100562339 1
1.49934842850972 1
1.48206534369085 1
1.49964654495113 1
1.46298556017423 1
1.33133732706048 0
1.51038464378717 1
1.51314167178634 1
1.50788014380257 1
1.52563454595098 1
1.6027281770463 1
1.58916027996922 1
1.52060915313301 1
1.47366771602792 1
1.48495707729002 1
1.45081611313115 1
1.4056674102274 1
1.42421789660542 1
1.40681575801811 1
1.41397177747818 1
1.50445677066641 1
1.55733134009211 1
1.30131345294417 0
1.4643312314174 1
1.58318242687926 1
1.59400899869881 1
1.52399133880367 1
1.53928296314138 1
1.54091770627528 1
1.42497182222809 1
1.47121414160646 1
1.48211825409334 1
1.48489715161525 1
1.5818668855725 1
1.60321824226243 1
1.61027658727036 1
1.62708478603858 1
1.46633828951733 1
1.60815897245562 1
1.44756734086176 1
1.46935328583119 1
1.53053532179619 1
1.55413404977823 1
1.50499453376677 1
1.48644595740344 1
1.47101745619889 1
1.37452526337917 1
1.51188150155088 1
1.51854070607918 1
1.53811850359759 1
1.51537704985151 1
1.40304759300274 1
1.59959956948645 1
1.44641744755944 1
1.52447869049316 1
1.44094585380146 1
1.39494078543877 1
1.53732430898396 1
1.54111185377657 1
1.52172489335219 1
1.51469540939856 1
1.53778775333618 1
1.54351246417357 1
1.4841005579645 1
1.46520532833967 1
1.40527382923344 1
1.53671124398575 1
1.5013458440856 1
1.49726942488806 1
1.4148243874215 1
1.42915521646825 1
1.43848799644278 1
1.48786608185375 1
1.39523653546231 1
1.4813720237711 1
1.56308323007658 1
1.50008855170557 1
1.42360157582607 1
1.39457359425191 1
1.62101927012828 1
1.33652850420022 0
1.34028918755874 1
1.59343429667146 1
1.51466144529695 1
1.49861679588678 1
1.50906097143074 1
1.56300281931329 1
1.38780843040271 1
1.45674065712858 1
1.53076045243516 1
1.43768855170267 1
1.61125543531236 1
1.42984275335032 1
1.56936886583622 1
1.37622467878865 1
1.56571355554109 1
1.39790903508533 1
1.49313130372213 1
1.5276725239298 1
1.51572164305959 1
1.50182109509235 1
1.58557898626592 1
1.49535317714889 1
1.49438405125429 1
1.41656998518963 1
1.49160879094667 1
1.51530912528952 1
1.3839749624781 1
1.44861390752749 1
1.37152828248116 1
1.42832333859994 1
1.59233376276941 1
1.40366576337286 1
1.51363113315707 1
1.54867867733456 1
1.57822531577125 1
1.56090610947855 1
1.51497243179121 1
1.54506074073885 1
1.52270797509863 1
1.58902746984582 1
1.5501276754709 1
1.55806746468923 1
1.53909770228173 1
1.61205025596052 1
1.62631499682185 1
1.48395233373626 1
1.50137500550934 1
1.56186744062792 1
1.35605971387567 0
1.44123011789182 1
1.4718411238035 1
1.57863935980372 1
1.48434350520253 1
1.3906927587581 1
1.48083632065125 1
1.49730599873462 1
1.45477470727395 1
1.51162324680712 1
1.51798977206021 1
1.3579550550594 0
1.44142768644146 1
1.46857839652454 1
1.57801155476351 1
1.50579118519796 1
1.29542658225197 0
1.39735855272452 1
1.58932870879668 1
1.47687117244661 1
1.48266520122848 1
1.64823953408135 0
1.44583971308082 1
1.51442663935963 1
1.48584815961507 1
1.49431381931926 1
1.50179930368082 1
1.36381177198958 1
1.51747644613157 1
1.4620264630921 1
1.49587530655199 1
1.53568875468237 1
1.56400336451648 1
1.39984886654801 1
1.57862253873954 1
1.4631764538024 1
1.47458659630179 1
1.45284126974978 1
1.62201513428287 1
1.47517728617299 1
1.42477910591732 1
1.46930490395219 1
1.44601375337851 1
1.62242040540344 1
1.48898149084246 1
1.58278457817706 1
1.63983333608165 0
1.53267907514793 1
1.48245174324504 1
1.52893121630617 1
1.54099408577407 1
1.38061058719214 1
1.47940532722307 1
1.4370451181513 1
1.45814595110004 1
1.53053299617371 1
1.43715523961791 1
1.54530447955141 1
1.45983163653226 1
1.48571485248424 1
1.38680106782569 1
1.39082993004067 1
1.54620226432055 1
1.49012297349121 1
1.50385270883589 1
1.64148980406211 0
1.42375799951859 1
1.41112485766161 1
1.46375794240542 1
1.58267281096002 1
1.57318199675584 1
1.38602542276895 1
1.37121860066652 1
1.38359871765587 1
1.52364940086568 1
1.37200969928969 1
1.44231506233402 1
1.5983660292325 1
1.39295314373083 1
1.37102063926892 1
1.37241561969424 1
1.5090512288243 1
1.4830478044849 1
1.45020491566488 1
1.51808930477637 1
1.50787825050465 1
1.46998536578249 1
1.60690106295838 1
1.52322616248555 1
1.52391873598409 1
1.46699833288482 1
1.62603752656591 1
1.58567482082621 1
1.41485154925509 1
1.46892845073621 1
1.50740909592456 1
1.30064819085471 0
1.52581592127678 1
1.53322949196485 1
1.48057283467796 1
1.36398221960473 1
1.51347734684387 1
1.35025829757813 1
1.53500039127922 1
1.54024808546495 1
1.56625083834061 1
1.55667254123552 1
1.47054218580134 1
1.61111307247101 1
1.42738733206545 1
1.5093614611675 1
1.62944925412039 1
1.40079791917806 1
1.52680982345694 1
1.45395971177657 1
1.4920584818749 1
1.46778351469516 1
1.6632210872628 0
1.56381603058614 1
1.59522243234433 1
1.64824861023335 1
1.50209357366128 1
1.44391068649468 1
1.44051134130262 1
1.55807728227835 1
1.41353104822387 1
1.49417917202754 1
1.51190136830277 1
1.53981526635474 1
1.47075522398714 1
1.45675243124451 1
1.51633732774425 1
1.53056252110258 1
1.51616545439152 1
1.50367398149285 1
1.37139181617091 1
1.4616254191534 1
1.61176471701509 1
1.45523072727135 1
1.42939931371608 1
1.36950057738491 1
1.40846447205232 1
1.4931101025305 1
1.49087463657767 1
1.52121988246382 1
1.43402281259673 1
1.58663383109867 1
1.5849007234796 1
1.43061858471555 1
1.57658444606301 1
1.51623911197936 1
1.41628437411298 1
1.41393021559601 1
1.50885721909412 1
1.50420712875687 1
1.39476088700135 1
1.49799576483497 1
1.41331003496665 1
1.44389460500604 1
1.4254273828854 1
1.5141104517534 1
1.54444655575842 1
1.51952340081974 1
1.495415764739 1
1.27464910443721 0
1.37313227300936 0
1.55710911895161 1
1.3720450485796 1
1.64964158085915 1
1.56696009500433 1
1.51505724779663 1
1.56995445755609 1
1.54645184395842 1
1.50287503807465 1
1.43686807822855 1
1.41730228849989 1
1.51468749220609 1
1.36879919798637 1
1.45384986447515 1
1.62780058295211 1
1.38363780163586 1
1.64927473356075 0
1.58763116846513 1
1.52387897339073 1
1.44515724013819 1
1.49088453230409 1
1.4218809243592 1
1.40777138914869 1
1.372616505886 1
1.30194212321324 0
1.54178245077631 1
1.58905174648983 1
1.37194235328017 1
1.46471026901631 1
1.48954286286781 1
1.45808316063324 1
1.4919659634225 1
1.46212578923431 1
1.52778694253605 1
1.57385254858235 1
1.48054557547106 1
1.5887778738558 1
1.53920067248744 1
1.53996021774431 1
1.51668712431364 1
1.47367280886032 1
1.51990924163177 1
1.51591642479333 1
1.64440889184061 1
1.50618543816167 1
1.45891083988765 1
1.40655193436706 1
1.69152413214184 0
1.38480347399371 1
1.39833530674298 1
1.38211783621688 1
1.34224725037887 1
1.46593753141063 1
1.42909220825269 1
1.53746095232608 1
1.62481438114148 1
1.53530383131749 1
1.67252044038237 1
1.5502304811939 1
1.43539795217589 1
1.46175419780393 1
1.49109909760174 1
1.36828582210812 1
1.42582030904144 1
1.52364399639853 1
1.48747172553875 1
1.54190539886696 1
1.37576105437047 0
1.51300378252362 1
1.59466055761256 1
1.41908445232889 1
1.55546312649012 1
1.50385275297229 1
1.50101081571583 1
1.58647192387339 1
1.46583896780753 1
1.51874550336214 1
1.45684999206829 1
1.49754919457869 1
1.46390253593537 1
1.26698999490501 0
1.63008102307666 1
1.30344728274117 0
1.49972379876442 1
1.44262295254599 1
1.44394779751814 1
1.48933795320509 1
1.58605519502819 1
1.50798165651028 1
1.56150281174827 1
1.39622353876364 1
1.34774258502346 1
1.62622182599679 1
1.49826067439095 1
1.61883043371632 1
1.61898384637249 1
1.41660717788109 1
1.59585800561896 1
1.46022321155773 1
1.46560050972553 1
1.41925261850037 1
1.48538647150039 1
1.44666532964149 1
1.5382394816015 1
1.57371194028491 1
1.3474597421679 0
1.55733273643347 1
1.45665580132508 1
1.45564163307526 1
1.43872247399763 1
1.43424473764786 1
1.42075861378494 1
1.42406757233646 1
1.51105124235595 1
1.47923549944639 1
1.35602069298533 1
1.49229067770623 1
1.51124449216923 1
1.51358957773432 1
1.48283695943125 1
1.38538762533593 1
1.43786498113047 1
1.59340055835264 1
1.48739139902397 1
1.48590286774404 1
1.42033097160854 1
1.51048974045134 1
1.43268745629639 1
1.47840276488337 1
1.56155288823726 1
1.45499891403473 1
1.44025862913107 1
1.39140416009134 1
1.44087492218816 1
1.550027777743 1
1.47718115935854 1
1.47544089240418 1
1.64618539040613 1
1.3631655924437 1
1.53743930529891 1
1.53424545511787 1
1.55708955928242 1
1.52441077586429 1
1.56510308214088 1
1.58720588166505 1
1.49273196880547 1
1.42674012807003 1
1.47129865617532 1
1.34764151543837 1
1.46814752459701 1
1.55178229204725 1
1.42200953703053 1
1.50016178437656 1
1.46463951723567 1
1.5056522278033 1
1.34034822060229 1
1.53800742351919 1
1.41818476726915 1
1.43245651939201 1
1.57295467476302 1
1.53327003822261 1
1.50022509396561 1
1.5178369066785 1
1.45989514435831 1
1.49075773566868 1
1.48369487814044 1
1.45368091568984 1
1.63218405716598 1
1.48722373688947 1
1.55962516046077 1
1.48342566794218 1
1.45712256069107 1
1.39232127444886 1
1.4861623176177 1
1.6229177386018 1
1.53478482288727 1
1.59954396756135 1
1.52258513570311 1
1.41869518064204 1
1.49057087055399 1
1.52171752580774 1
1.40340000725101 1
1.48969433983882 1
1.41051317002717 1
1.52042581398508 1
1.39850780366859 1
1.40563712677673 1
1.50906343686285 1
1.60959467881269 1
1.43303430918032 1
1.42058811526396 1
1.45077483502322 1
1.61387618307966 1
1.3842866814845 1
1.69183540571823 0
1.41424863502543 1
1.49194212671734 1
1.60135563417347 1
1.65010939014711 1
1.56405180135937 1
1.42839404123128 1
1.4306798821578 1
1.43178562502904 1
1.52477264240022 1
1.38004979374992 1
1.50489913314119 1
1.62378231320426 1
1.52850678575603 1
1.39717179261648 1
1.61508218494345 1
1.39863431875465 1
1.6019487435645 1
1.36967548308124 1
1.46903460278379 1
1.50622757451451 1
1.50288667274364 1
1.56662254254908 1
1.518260659582 1
1.59848702547254 1
1.4189967687835 1
1.50500267083515 1
1.53164004804533 1
1.43656706750932 1
1.59866700818011 1
1.41875965691689 1
1.37739078121301 1
1.48223487520104 1
1.38970124195015 1
1.34717897337951 0
1.47724962246955 1
1.59517350168505 1
1.37765488680705 1
1.5243356186321 1
1.53605495660472 1
1.43135998232465 1
1.61225881380754 1
1.49467014754516 1
1.40929273879092 1
1.48498035532604 1
1.60561821773079 1
1.54286664657995 1
1.55317230085712 1
1.47316084485617 1
1.57576379349209 1
1.55045483834513 1
1.45564660741497 1
1.32608871656693 0
1.59946664820732 1
1.53539628496691 1
1.52536674240572 1
1.43374211609282 1
1.4938979607908 1
1.61113089174289 1
1.55956681872019 1
1.47251751460694 1
1.43769658018725 1
1.52173399597396 1
1.49669946246118 1
1.65524057855992 0
1.5053981110761 1
1.48856824854369 1
1.45094680208399 1
1.52551220279117 1
1.41125916744277 1
1.48236569883841 1
1.67590975081444 0
1.49583904218596 1
1.49862611579017 1
1.4934333074276 1
1.4657880358657 1
1.47712289083943 1
1.62533045463667 1
1.44066530747616 1
1.48697613717226 1
1.3860113597729 1
1.52971218202983 1
1.56511597847919 1
1.42727057886937 1
1.46457535862362 1
1.56943752915927 1
1.57800447086564 1
1.49469726045243 1
1.58539261215453 1
1.43766722665524 1
1.54902265618677 1
1.49584689688936 1
1.42905655443635 1
1.44186592775096 1
1.60284474203581 1
1.25777408703938 0
1.41723958709429 1
1.42026240688611 1
1.5684737220309 1
1.55082113342458 1
1.51517377775265 1
1.44796795182587 1
1.4722939875622 1
1.49846043025078 1
1.46947850528515 1
1.44520588580754 1
1.52495411167051 1
1.48781667429291 1
1.41533635802195 1
1.47714948980968 1
1.45321185448746 1
1.44786062336873 1
1.52163823602349 1
1.47733760047767 1
1.52145981179313 1
1.51462720133271 1
1.42908459510566 1
1.34511841977601 1
1.57097922219285 1
1.46566832601609 1
1.50546467050844 1
1.42560587297664 1
1.55710571029272 1
1.52886403081469 1
1.60923935197925 1
1.48263360163595 1
1.32248230396947 0
1.52004141019327 1
1.49169808548053 1
1.55673466945258 1
1.4544081174074 1
1.33505578268115 0
1.44414050146767 1
1.35025538333096 0
1.55887044292484 1
1.51816670202023 1
1.60678825209421 1
1.53929710981391 1
1.5554522145364 1
1.49079043745606 1
1.52650448245472 1
1.39624887628153 1
1.51305331525146 1
1.47827358188327 1
1.47127332115866 1
1.55361116233876 1
1.50369945905541 1
1.50698023265209 1
1.44069421592506 1
1.62113671862081 1
1.31679460805199 0
1.72166794723538 0
1.62962903316067 0
1.58214582985353 1
1.45626237582356 1
1.65120348437346 0
1.41306772524189 1
1.6113534560421 1
1.51194213159716 1
1.33765856773002 0
1.36790952581743 1
1.37944762537579 1
1.44475757304549 1
1.48674062420446 1
1.47789003603096 1
1.36337224362493 1
1.54742035577895 1
1.51169204820557 1
1.48977743541149 1
1.53613398542487 1
1.37408736416849 0
1.37283272821849 1
1.4389166909788 1
1.52326614327549 1
1.52021647779987 1
1.41907499596628 1
1.56735733392062 1
1.45336769282732 1
1.633009141116 1
1.38214130924272 1
1.5990125347247 1
1.45648696647716 1
1.4552314442323 1
1.60669444761504 1
1.4235097165814 1
1.54121006049082 1
1.44192739276564 1
1.60845744647957 1
1.42086898219655 1
1.54667865023585 1
1.5999536152441 1
1.41804354786248 1
1.43647450578318 1
1.37190932426331 1
1.56331139060328 1
1.41205161024245 1
1.49858221195275 1
1.40926432883949 1
1.43399678945635 1
1.42014431524215 1
1.47995683745007 1
1.47587349100067 1
1.46870821927872 1
1.59595225434209 1
1.48742669499995 1
1.50360463222673 1
1.59352911706177 1
1.5284599004077 1
1.48087790408789 1
1.47094580486726 1
1.52160816797394 1
1.5478252042888 1
1.5270341855926 1
1.58514667730958 1
1.40699459211314 1
1.4495455871556 1
1.49027307685154 1
1.45457664582115 1
1.52154307820636 1
1.56382169468616 1
1.48415028612968 1
1.33321526416089 0
1.59852738424044 1
1.40647899911002 1
1.31615868779011 0
1.61413802881109 1
1.44591416699722 1
1.5528186787108 1
1.62154189951205 1
1.4605693260414 1
1.40460770997664 1
1.63260573421985 1
1.54307353676766 1
1.42648566133369 1
1.47612075680734 1
1.42498020495602 1
1.48484510172503 1
1.57857304464905 1
1.44280485998123 1
1.48677496167147 1
1.48390467154847 1
1.44557100671746 1
1.47541049106951 1
1.43594005629233 1
1.61032450233286 1
1.46657651296907 1
1.43056096873028 1
1.38288749149102 1
1.4626323050975 1
1.4654264235953 1
1.34297944167313 0
1.46506072553186 1
1.62230483983854 1
1.59659146875075 1
1.46351953285107 1
1.56367280284628 1
1.48764458105268 1
1.57551172185104 1
1.42927111688763 1
1.60471282764827 1
1.53224397467513 1
1.53419157455462 1
1.6107066310176 1
1.52086064760213 1
1.58961110927506 1
1.5874671869333 1
1.50664816941157 1
1.60320104041102 1
1.51455179300684 1
1.5250528938237 1
1.47954185266595 1
1.55748664004227 1
1.53980358784984 1
1.47820056851043 1
1.4639269115034 1
1.3792937525146 1
1.53966351275987 1
1.51170588107845 1
1.53756548089856 1
1.6659198900279 0
1.52390132655895 1
1.52151358166998 1
1.5715420923959 1
1.5013885488459 1
1.55479507957017 1
1.50478018525798 1
1.46624329663403 1
1.5510251897009 1
1.3910080725829 1
1.55829294681776 1
1.57473620473375 1
1.70406181453581 0
1.47735570257708 1
1.58421999917644 1
1.44621641811984 1
1.40847800779975 1
1.36646849007684 0
1.54632833765731 1
1.57641789520627 1
1.33812037846901 1
1.37861640797906 1
1.56871009767748 1
1.55865099786923 1
1.4172449856415 1
1.5566158275133 1
1.50786024850901 1
1.5019533561682 1
1.42582792651627 1
1.50453099795069 1
1.47423152948093 1
1.52337826316454 1
1.39855255306069 1
1.57162777506248 1
1.42297193319099 1
1.56231506887692 1
1.5220306946064 1
1.39484696688014 1
1.49875844348714 1
1.52265210641624 1
1.55691993459567 1
1.44511961814512 1
1.40307233144804 1
1.40526741331419 1
1.50957995456934 1
1.44373653043227 1
1.45454329657947 1
1.57651657922632 1
1.49043348714367 1
1.56804480336411 1
1.62200411374031 1
1.44611103051456 1
1.38069517975772 1
1.48557194620224 1
1.58491660617803 1
1.45155632344862 1
1.34597781865562 1
1.56454768388533 1
1.56298297128487 1
1.40341404827421 1
1.40273553525173 1
1.57252856374231 1
1.46281133666328 1
1.57634100257427 1
1.46494509387151 1
1.45781149101844 1
1.50114641885209 1
1.37787416953294 0
1.54257260423784 1
1.55206570759371 1
1.47081402582235 1
1.4309735713728 1
1.48887872703276 1
1.63931153825537 0
1.50835357045974 1
1.40146892285914 1
1.44738374901762 1
1.58424627731421 1
1.45377875991898 1
1.56748785028423 1
1.31859080536566 1
1.53503387595404 1
1.30855671383301 0
1.51162655495967 1
1.47488464229727 1
1.51517691454288 1
1.41539891944367 1
1.43805965582683 1
1.46434892908479 1
1.53822891071443 1
1.41798432724829 1
1.48789530820654 1
1.51001049254652 1
1.6126808776749 1
1.43319309116487 1
1.51032811821193 1
1.55836470518169 1
1.55012890059677 1
1.559123557922 1
1.54723920899949 1
1.49051560323929 1
1.55226394664965 1
1.44800733064218 1
1.34737389654066 1
1.46864909287612 1
1.5127409912085 1
1.62444678904937 1
1.61698329241214 1
1.52258247093631 1
1.32292588267108 0
1.53672992322802 1
1.42754206727187 1
1.51033590525949 1
1.49388231408505 1
1.49100068156449 1
1.50930110837483 1
1.56048308014541 1
1.46751359715431 1
1.51985884981916 1
1.60072111107152 1
1.40645064562184 1
1.57766560945451 1
1.5601100386582 1
1.51947433870145 1
1.5336813660845 1
1.50137656849998 1
1.48190679890051 1
1.36028492709583 1
1.53919716983212 1
1.48913892183601 1
1.41214964835469 1
1.5797638724681 1
1.5698240667963 1
1.59759916377481 1
1.43096949081265 1
1.58203769237966 1
1.46162347226895 1
1.5739560776214 1
1.54679134339116 1
1.55845425706291 1
1.42345224566004 1
1.58078741572242 1
1.50084795231153 1
1.6597063299849 0
1.43738153271515 1
1.40946778573666 1
1.40755328925506 1
1.53182108348357 1
1.4422021606434 1
1.48486094935859 1
1.59138038372018 1
1.42682827948467 1
1.49705553403003 1
1.523977472348 1
1.44315750505913 1
1.4709849679039 1
1.38610484196011 1
1.35989641246643 1
1.47996464994656 1
1.52791732412907 1
1.5797380874463 1
1.47352300759365 1
1.4213474612583 1
1.50624465984977 1
1.54100546918292 1
1.33104006891677 0
1.44840737798895 1
1.58085508410266 1
1.54339276158828 1
1.47842893181045 1
1.51225738221676 1
1.5544386020235 1
1.49408490186582 1
1.57736231427114 1
1.54659520753413 1
1.57540954030403 1
1.60922136507796 1
1.51171803663508 1
1.47270113299117 1
1.53128924155675 1
1.64957948875272 1
1.48280422818998 1
1.42643627764824 1
1.66314102793459 0
1.48953954204618 1
1.46711208338697 1
1.40429479459732 1
1.56474929673914 1
1.44723400181562 1
1.42762113460247 1
1.53033420782429 1
1.34062588789719 0
1.47423335742568 1
1.45771423503206 1
1.51943826053231 1
1.63769053997282 0
1.62317127643104 1
1.59108702368678 1
1.31524684734721 0
1.52090511283929 1
1.47405666625104 1
1.44283829627732 1
1.40265941375404 1
1.52061350205349 1
1.49721780103539 1
1.50246779003603 1
1.47396194790635 1
1.43049981375984 1
1.38593307077017 1
1.43175468392244 1
1.67580882647597 0
1.4850506077154 1
1.43277395369014 1
1.53828245233083 1
1.40214785994171 1
1.33258054891682 0
1.53838483461242 1
1.42685518827491 1
1.49868375811959 1
1.43427408121004 1
1.56284034138336 1
1.44993603253275 1
1.49948534408837 1
1.49352196819478 1
1.48451947299485 1
1.38609991968058 1
1.358289820084 0
1.44948625786106 1
1.47045271381747 1
1.48719268074956 1
1.55478091482693 1
1.54863627175666 1
1.35895159729771 0
1.56884296833931 1
1.54885948857289 1
1.5019654152415 1
1.3784787298556 1
1.53290482910119 1
1.49585239152354 1
1.48670023172753 1
1.3725767846171 1
1.44040927498679 1
1.50432290078694 1
1.33207919353649 0
1.42825272460922 1
1.52796539906314 1
1.50969405891578 1
1.46686479007082 1
1.58974365482485 1
1.61564609416426 1
1.47824561898151 1
1.55220646675203 1
1.43481576203536 1
1.45660620971143 1
1.52232377233995 1
1.50502401333298 1
1.46118242363637 1
1.47196564246187 1
1.3361395058052 0
1.54725845164849 1
1.27373975491243 0
1.4248066769118 1
1.60980547173925 1
1.41355140412249 1
1.62352174413372 1
1.62506340630517 0
1.39416057857396 1
1.40122706866517 1
1.57074189055881 1
1.53424699746112 1
1.31879888254529 0
1.47984561537245 1
1.60370896888691 1
1.49268625279711 1
1.48997426187891 1
1.44700180958854 1
1.43176185681436 1
1.49411117752957 1
1.56566749644345 1
1.5382764702878 1
1.49770749421441 1
1.45788070485464 1
1.48715953309353 1
1.45649272152112 1
1.38741956545251 1
1.54728512057049 1
1.50657658877619 1
1.63019695810312 1
1.54093802486876 1
1.34599294379233 1
1.51062218803218 1
1.69305612708284 0
1.49395272493374 1
1.29349363936522 0
1.5204487086732 1
1.59754947451199 1
1.50134112331633 1
1.41584685908876 1
1.51044941335841 1
1.53555631863929 1
1.43168986280718 1
1.49404281531311 1
1.38687270460061 1
1.4329805321545 1
1.42523141258491 1
1.376466874789 1
1.50574888338696 1
1.45117537414372 1
1.40258675231917 1
1.54301819346538 1
1.62648848117606 1
1.50898592004153 1
1.48550640407047 1
1.47176321291063 1
1.50847529700119 1
1.48062547719231 1
1.4123430842518 1
1.38454594003313 1
1.57053614182968 1
1.49716887228813 1
1.52652175941315 1
1.46078668028186 1
1.58023356977404 1
1.47792944764746 1
1.50532302732257 1
1.41448255125301 1
1.39636589814061 1
1.65710188860932 0
1.60994658146605 1
1.54279139133473 1
1.55050707027838 1
1.55365436228196 1
1.57119477856752 1
1.51617018396705 1
1.43834747540998 1
1.51733211751735 1
1.23950729955877 0
1.4285698767553 1
1.47819726950393 1
1.45585183277087 1
1.5053414515101 1
1.45147598524773 1
1.45766880627059 1
1.57517201024537 1
1.6066046998094 1
1.53104618421519 1
1.63293930906397 1
1.53957543289421 1
1.51212743781674 1
1.33333036079297 0
1.62306003399489 1
1.45461341641794 1
1.47753546115033 1
1.43349078833717 1
1.58942689374336 1
1.39447299115883 1
1.53866458896797 1
1.3737767684986 1
1.52094594971996 1
1.60992032207603 1
1.4249535121257 1
1.32890778529805 0
1.41219485900492 1
1.35465304816822 0
1.31298529791905 0
1.54217694114395 1
1.48737944338888 1
1.43514671875465 1
1.49579664923925 1
1.55559048063355 1
1.50264464911306 1
1.5882585320734 1
1.43107126614446 1
1.28407046392701 0
1.65427497938776 1
1.51652343117219 1
1.45538169727031 1
1.70374404362085 0
1.40005419152557 1
1.45897061811989 1
1.45218843659467 1
1.52696071092331 1
1.56540702115515 1
1.54508349852753 1
1.59217586033543 1
1.44263855510487 1
1.4942665875427 1
1.43702251601238 1
1.49894269195178 1
1.52609014688232 1
1.38497363692993 1
1.47802549143875 1
1.50383480890344 1
1.44951474240863 1
1.41936111143209 1
1.42524503317261 1
1.5051703193537 1
1.57667793653574 1
1.59317356808296 1
1.61432640757292 1
1.55763333680768 1
1.49860624135835 1
1.45488267032688 1
1.6846118882903 0
1.46366989367698 1
1.58325212985531 1
1.39679912928624 1
1.43829718888635 1
1.4851477444722 1
1.64809223514935 1
1.4380156386705 1
1.6023999334272 1
1.51496615619986 1
1.52096680810998 1
1.50620944553782 1
1.49594480704883 1
1.50492992163594 1
1.47421850231936 1
1.56989453238651 1
1.50935835040227 1
1.4680006082606 1
1.58824599858058 1
1.47122996063777 1
1.45927846146601 1
1.42037871953684 1
1.51685456576196 1
1.5086197180871 1
1.55857005527221 1
1.58263569596982 1
1.3906888876907 1
1.47475364991659 1
1.39335634355257 1
1.45156258968091 1
1.45699820351776 1
1.5169198315445 1
1.51707215766518 1
1.5455212610269 1
1.44352329305509 1
1.45444999966568 1
1.45218118944388 1
1.48576487979437 1
1.46521738673982 1
1.60013672000293 1
1.59342593091938 1
1.51879636798691 1
1.34196454498945 0
1.4537156808161 1
1.46381167117944 1
1.4795536724271 1
1.38755912769307 1
1.57929752036833 1
1.4698753484248 1
1.56157213648211 1
1.33293252401042 0
1.52291336280769 1
1.36812043539548 0
1.43662843950811 1
1.50919836616703 1
1.42013529897119 1
1.55508349669868 1
1.45483292062846 1
1.44929886685668 1
1.44141444351645 1
1.4884651908152 1
1.49422424226815 1
1.65857618423791 1
1.55097012652214 1
1.26611481796386 0
1.46676222204212 1
1.45092816913827 1
1.46374410246357 1
1.53041693517229 1
1.38664320021348 1
1.31842732690059 0
1.49385097010592 1
1.44240642000758 1
1.46932226453595 1
1.4813337288198 1
1.43815409917029 1
1.49209172478969 1
1.45882119078381 1
1.56699092867279 1
1.49152025207181 1
1.4086907261237 1
1.54936538299989 1
1.58245930251882 1
1.4732068928128 1
1.61030295472261 1
1.4841979002342 1
1.35873293205418 1
1.36741279804063 1
1.53379391722539 1
1.66382866004488 0
1.69983019391242 0
1.34798541170956 0
1.5526899631315 1
1.49075467023797 1
1.63975858068905 1
1.56239936771901 1
1.51245508712286 1
1.6315195043226 1
1.47681346177579 1
1.5452087119495 1
1.4987716378841 1
1.60942393817651 1
1.64456036470263 1
1.43829710310295 1
1.52637196403062 1
1.47913936232433 1
1.57190822273351 1
1.46974678674968 1
1.46552659450624 1
1.50743880402576 1
1.47764037689624 1
1.55591351871987 1
1.51805744637853 1
1.47769381615561 1
1.44698590269735 1
1.48780390056734 1
1.51788710770142 1
1.46276595898277 1
1.5359755397166 1
1.46078929328411 1
1.50733962093372 1
1.56727366368987 1
1.45543406716187 1
1.52398731288162 1
1.50520847293042 1
1.2801343393658 0
1.46105161126628 1
1.40064268598957 1
1.75366816035422 0
1.56530809539205 1
1.45546120232386 1
1.39456652476539 1
1.43117997031604 1
1.38128472427137 1
1.60431448391488 1
1.58800035992488 1
1.40142942662433 1
1.55909973561197 1
1.47941521898254 1
1.47671404788243 1
1.41376488559232 1
1.47645464055566 1
1.43602791729938 1
1.43391860890287 1
1.55277160078542 1
1.41538980563606 1
1.49471342010923 1
1.68340373788553 0
1.57239434714404 1
1.55562804708035 1
1.39176371525395 1
1.36325058803732 1
1.55566333544752 1
1.30197875946238 0
1.66399004388497 0
1.4675278464398 1
1.50688343001662 1
1.49402471161623 1
1.52232622214388 1
1.58580308979903 1
1.4814709254462 1
1.51634260004205 1
1.42996014651057 1
1.52874362138469 1
1.55646354817493 1
1.5785168204094 1
1.45465698450384 1
1.40892599062246 1
1.53384894104901 1
1.54392490528052 1
1.49955428067912 1
1.39444718908664 1
1.45098315213161 1
1.46942065566099 1
1.65141008260523 0
1.63436463153309 1
1.62884081683237 0
1.6096905953648 1
1.63686986154819 1
1.51569157153605 1
1.48539766575574 1
1.61016795799534 1
1.43973126539289 1
1.48595053716986 1
1.45389732696035 1
1.65358145439534 1
1.63868991240296 1
1.39411549774785 1
1.4817150631646 1
1.52192192630558 1
1.4845602105553 1
1.53274459773722 1
1.5142222482531 1
1.36400762119639 0
1.38744737231099 1
1.42850502015097 1
1.5268553771646 1
1.46883475214783 1
1.49457532599305 1
1.48400622343514 1
1.50572591540542 1
1.41535395896831 1
1.5287925174718 1
1.53748225476654 1
1.50093214933572 1
1.64401483060449 1
1.58464838432871 1
1.47358879215242 1
1.43864580097647 1
1.50848879025874 1
1.43778861582515 1
1.47376520828122 1
1.50279569591337 1
1.60421523549918 1
1.38692908500288 1
1.32867050775984 1
1.66846798568055 1
1.44993771519966 1
1.38667627801183 1
1.4200888145818 1
1.49188610465384 1
1.37652769135043 1
1.53634051271337 1
1.46520053147599 1
1.52574646627155 1
1.42413785377208 1
1.57983901292081 1
1.56572653361041 1
1.61335168507818 1
1.46239046596971 1
1.49057022061721 1
1.39426048496087 1
1.53232223959593 1
1.48263872029885 1
1.5125532447717 1
1.55285176137728 1
1.38731393156928 1
1.49578026255215 1
1.58446762504227 1
1.53249935920025 1
1.47751753840255 1
1.42081942521839 1
1.52393854325688 1
1.46806565284842 1
1.51032552531995 1
1.61472919444331 1
1.50407605595763 1
1.44697870649297 1
1.52547596225524 1
1.47566825653081 1
1.44076138519984 1
1.66078113553638 1
1.58978563437823 1
1.46196601992776 1
1.47568937177564 1
1.46456195416429 1
1.49972796539856 1
1.55203906750842 1
1.49755676817649 1
1.41617490004387 1
1.37226867926267 1
1.46718914552701 1
1.48466606028888 1
1.54237394617028 1
1.39046738688562 1
1.49829770771896 1
1.46309406096387 1
1.59229143947456 1
1.50066609993087 1
1.43926190959772 1
1.37491584638819 1
1.50191405822689 1
1.65323030236389 0
1.5746555466207 1
1.52962554791444 1
1.52541930310727 1
1.54034866263103 1
1.48164306848284 1
1.56554621671785 1
1.52645052126739 1
1.48829238061715 1
1.5231172482495 1
1.50996858026967 1
1.4855684392793 1
1.52569926371486 1
1.45305572256924 1
1.41626859019236 1
1.51966839437369 1
1.52669165162216 1
1.38595396038298 1
1.46183119407493 1
1.75547439710052 0
1.46195389034227 1
1.48987675559612 1
1.48241253073044 1
1.42978101974802 1
1.45642610757329 1
1.60160324715429 1
1.58598032560149 1
1.48971675187715 1
1.30643868434103 0
1.54214365101892 1
1.47082970061323 1
1.38541496692359 1
1.51435950452927 1
1.54985395824698 1
1.46318169566543 1
1.56795638060381 1
1.46638580513815 1
1.46503618224389 1
1.63668290022874 1
1.37601826990336 1
1.43967144588168 1
1.38778744297927 1
1.35465423953852 0
1.49505486368772 1
1.45212214854272 1
1.44809336454499 1
1.3574545039912 1
1.47619155410554 1
1.34663197778102 0
1.47208685016342 1
1.46288862059648 1
1.60720737771835 1
1.52723542787101 1
1.48070877155338 1
1.49272607071337 1
1.61906352298131 1
1.50447639040356 1
1.53637413568922 1
1.54315239773302 1
1.32657092991424 0
1.50091266218586 1
1.56444290191455 1
1.45708133198746 1
1.5094061656844 1
1.52354939160214 1
1.52541675119395 1
1.5352742370827 1
1.35839019416102 1
1.3427885185462 0
1.53618173841856 1
1.41347222716052 1
1.37808976150654 1
1.43806995573802 1
1.46520338115872 1
1.53697407940287 1
1.4900359460391 1
1.41958959311803 1
1.48139589040596 1
1.41632919723526 1
1.41680305392445 1
1.55999312630167 1
1.48299605722939 1
1.5683374334402 1
1.32765284114138 0
1.47551795289113 1
1.4796177004692 1
1.56481563425269 1
1.56550549942085 1
1.44143564731469 1
1.59216519734471 1
1.50961351761938 1
1.53674386198392 1
1.56291009766518 1
1.71175327037235 0
1.46914809115493 1
1.47093148181694 1
1.41466358121726 1
1.43431327703012 1
1.48445589666153 1
1.4147177249151 1
1.47511293067041 1
1.3877429475172 1
1.59182476944544 1
1.39610378487454 1
1.52502826316466 1
1.48658092677021 1
1.56056233124012 1
1.47944698342911 1
1.58384132308634 1
1.42301787225187 1
1.55069915717278 1
1.58345862805075 1
1.42532388461036 1
1.48322892954023 1
1.57290891337534 1
1.5116290965151 1
1.54604832289807 1
1.49503555312314 1
1.44833987850808 1
1.42763467715969 1
1.46696382383956 1
1.62824211504133 1
1.51046234638399 1
1.46086142233013 1
1.44308133712112 1
1.49287388306065 1
1.49491931759854 1
1.53740384216595 1
1.6357832600384 1
1.50408399040823 1
1.54634782317544 1
1.29696116342457 0
1.54977550891855 1
1.60086477270328 1
1.64618516724263 1
1.50355843944089 1
1.36541615392569 1
1.45672858949327 1
1.55342246918194 1
1.46398290174314 1
1.4604160736502 1
1.53699653032275 1
1.64278200034212 0
1.42129875605384 1
1.50735738941543 1
1.48526974799626 1
1.48599064800065 1
1.30579405592726 0
1.59158227605415 1
1.45896253565003 1
1.41795475901484 1
1.63993956271501 1
1.47389137044162 1
1.65261784900822 0
1.41170742968719 1
1.60706446886179 1
1.549062271253 1
1.6276625711043 1
1.47594035427285 1
1.46424327825197 1
1.48204288597054 1
1.47585455281737 1
1.35585018572265 0
1.49032757743075 1
1.50000271212968 1
1.59105248370202 1
1.46785111386718 1
1.40292690584332 1
1.47733604628114 1
1.42477352034566 1
1.41342684051313 1
1.57980274953943 1
1.46705360079237 1
1.46905077872472 1
1.47905829608268 1
1.56715755667305 1
1.53643081147035 1
1.60877049865831 1
1.32600409867936 0
1.50527372952581 1
1.44025959977972 1
1.43587723448111 1
1.63017656567236 1
1.50845060939135 1
1.47821608328577 1
1.54547798768381 1
1.56663863998727 1
1.38673185790345 1
1.52340318660015 1
1.40079786688481 1
1.4061605077557 1
1.43420789746256 1
1.48597913242918 1
1.48693821609108 1
1.55536292159023 1
1.50337925267177 1
1.60098706044796 1
1.63858705886734 1
1.4556275777808 1
1.40929841940762 1
1.48952030660236 1
1.53151316901273 1
1.45556215672386 1
1.41786130459799 1
1.54985280815386 1
1.41559766065191 1
1.61129139689154 1
1.52736953790021 1
1.5552071648951 1
1.49147441519076 1
1.60940750537361 1
1.41749742446104 1
1.51942710477728 1
1.50881368326221 1
1.39515368210971 1
1.56397686833027 1
1.48481855897149 1
1.49551093327048 1
1.46985627503936 1
1.43004032224037 1
1.5087830385385 1
1.59331530103523 1
1.53230729528387 1
1.5152707224121 1
1.53433987387545 1
1.52894850009244 1
1.5872473630242 1
1.37192357599423 1
1.47078627745248 1
1.37351098641512 1
1.50229885092385 1
1.4960992882942 1
1.42565086875278 1
1.442833649069 1
1.4293670672887 1
1.39758057115464 1
1.57801457120608 1
1.50699937357939 1
1.53755879293722 1
1.39768643974978 1
1.49332698820684 1
1.4817415311973 1
1.67719676509022 0
1.55614051448585 1
1.46448061662114 1
1.54115638908035 1
1.58830342174963 1
1.48645178169661 1
1.48257209341124 1
1.52838139621949 1
1.50102285269441 1
1.48083584564947 1
1.39847360367782 1
1.38433496332815 1
1.44425774513503 1
1.46376559149338 1
1.47524454906318 1
1.53553759273158 1
1.47107234982116 1
1.5605932491054 1
1.55259694879146 1
1.45868417465235 1
1.5401261874197 1
1.51861240705071 1
1.43819655439543 1
1.61712478801172 1
1.54438753522417 1
1.45429282568244 1
1.60557702937368 1
1.4741511286809 1
1.46283538256016 1
1.56846766202504 1
1.47417598588305 1
1.60098658876056 1
1.56221159803983 1
1.45501578060097 1
1.41182938757209 1
1.40985764284493 1
1.61991702159052 1
1.5589159257705 1
1.57821341016002 1
1.55514842474597 1
1.58283219988714 1
1.4893912184121 1
1.48145139393233 1
1.52638122315439 1
1.52257417223713 1
1.40603520760205 1
1.37150241080146 0
1.41909264195532 1
1.54161402854188 1
1.5268867002485 1
1.39776042992131 1
1.5384709392706 1
1.4914910127267 1
1.54017065890821 1
1.60037814010176 1
1.64226584679863 1
1.55119624374489 1
1.55130628392639 1
1.4373255048719 1
1.60515628726387 1
1.58041682999417 1
1.52017074320617 1
1.45196217807071 1
1.58246088604435 1
1.43486023769101 1
1.40498972737175 1
1.43839591679587 1
1.37856206079973 1
1.51253737523107 1
1.53770846999074 1
1.41955702411913 1
1.38543459559127 1
1.49664983805236 1
1.54059731645045 1
1.47418592618944 1
1.47133387831768 1
1.53692954579077 1
1.49318918191704 1
1.53619578420855 1
1.4627419794473 1
1.45194361824921 1
1.65418948190539 0
1.47258407623943 1
1.73126571152088 0
1.36841304353413 1
1.47663352847595 1
1.53113973297765 1
1.44204828684567 1
1.42939644910424 1
1.52211403117555 1
1.49310763828714 1
1.45215730109717 1
1.2945188685491 0
1.43760553011174 1
1.46787564694605 1
1.51811760755595 1
1.4416351546736 1
1.4084906480108 1
1.42688509958066 1
1.41959231064177 1
1.47927074959316 1
1.49860529814638 1
1.57133891773876 1
1.40123367174256 1
1.44800231562636 1
1.61016574309387 1
1.4411977675961 1
1.40063116473292 1
1.52109547972948 1
1.40928428508746 1
1.50718956510313 1
1.48691954898475 1
1.45378993026944 1
1.46202146971467 1
1.46918043824361 1
1.43272128512921 1
1.50900969173831 1
1.37906330588749 1
1.46327625584272 1
1.55304518808173 1
1.53503581984852 1
1.34929027532158 1
1.50514437994465 1
1.46301136485489 1
1.4960549274282 1
1.39579081427005 1
1.49523760246886 1
1.5462507838205 1
1.50669157542701 1
1.51940722326439 1
1.64144261844969 0
1.65930152993546 0
1.53240633867764 1
1.52640883477177 1
1.5749160986687 1
1.45152167964242 1
1.49003577251474 1
1.45496804321458 1
1.43762263152066 1
1.47220848564994 1
1.48763456784484 1
1.43009462705394 1
1.53741729947971 1
1.30482656852429 0
1.46407775636733 1
1.41468779974275 1
1.46809489430939 1
1.46875274233557 1
1.40836696964635 1
1.45606525899474 1
1.55842290252647 1
1.48340031174817 1
1.48673745584509 1
1.39992315182274 1
1.64301379234214 1
1.52424491349366 1
1.49140131159768 1
1.39980878374994 1
1.51315430239926 1
1.59463223312725 1
1.44069572302051 1
1.63951457699788 1
1.42556824160605 1
1.50301343115589 1
1.49442353396948 1
1.39326901218646 1
1.40900502704021 1
1.56214940808643 1
1.53549943493676 1
1.55788188864185 1
1.40959063727606 1
1.50194406308462 1
1.47041537491111 1
1.46596612435264 1
1.42836525360735 1
1.63552830555712 1
1.56259457011297 1
1.51637310292858 1
1.58632000336217 1
1.54780208483055 1
1.44337408011184 1
1.50791511590824 1
1.33920118294298 0
1.47965360884238 1
1.74341401754401 0
1.60711202092279 1
1.52201118753738 1
1.54954683502413 1
1.43051637397291 1
1.48901398756048 1
1.49157556704571 1
1.48154878541251 1
1.56795709136643 1
1.59184942853816 1
1.42132049014747 1
1.56583894797465 1
1.54006784185043 1
1.55482970631873 1
1.48630037740426 1
1.49750376510271 1
1.51518543823345 1
1.5999431684177 1
1.46026718291734 1
1.49412952051363 1
1.56244751621312 1
1.47756115821741 1
1.53503994195306 1
1.52724616425969 1
1.43281428774248 1
1.51310414246888 1
1.45426580200703 1
1.52669795062005 1
1.43201069784753 1
1.60140007145966 1
1.60059102969798 1
1.44962621799408 1
1.36858512083759 1
1.58638561382222 1
1.53298411733873 1
1.42664931414952 1
1.52117181358329 1
1.51730593811538 1
1.48077338349693 1
1.63286321742801 1
1.67671570570692 0
1.59672304276661 1
1.45854402292588 1
1.48155732255482 1
1.47757205040294 1
1.50800670190935 1
1.42462038019657 1
1.58467012368774 1
1.46447292570601 1
1.58210399634897 1
1.61668916171741 1
1.60737306520688 1
1.50210180693806 1
1.56729739230209 1
1.51162687660855 1
1.51681967879984 1
1.5973614308704 1
1.52223896819853 1
1.39235277367108 1
1.53419466682473 1
1.48186520427782 1
1.36094811988689 1
1.61599342009781 1
1.44496853177961 1
1.38801645656703 1
1.56447225091538 1
1.55027949341854 1
1.51437657317876 1
1.53014311435358 1
1.47286912523135 1
1.60470307933155 1
1.50642871791301 1
1.36681864161351 0
1.5025881965151 1
1.37573272708063 1
1.44020596421399 1
1.42484145431141 1
1.46538271145061 1
1.46843178086009 1
1.49197861044858 1
1.46004396348085 1
1.54215785658762 1
1.46485303951744 1
1.4262501997395 1
1.58310108547879 1
1.42350047623599 1
1.58919935483305 1
1.54009822054764 1
1.3522041520133 1
1.5402456293282 1
1.43516376042661 1
1.43607558709361 1
1.56817599649441 1
1.46811460321849 1
1.55054273835362 1
1.53313161793531 1
1.47480603703545 1
1.42985232955006 1
1.36221510826686 0
1.39316310096784 1
1.43664651374112 1
1.45178661290467 1
1.5973943295932 1
1.46215447160304 1
1.57022520322071 1
1.46403117447431 1
1.54807720098138 1
1.41618633557388 1
1.56517245256469 1
1.50256952097369 1
1.39935865263744 1
1.3691359942135 1
1.70913655248011 0
1.54854866716131 1
1.57063634107544 1
1.63294315936884 1
1.5520003184533 1
1.55287726384798 1
1.51955098193038 1
1.5046560755585 1
1.40593245539156 1
1.6172214400004 1
1.50429282371632 1
1.41980673093525 1
1.42976537759108 1
1.57965664410507 1
1.49891394683179 1
1.58523922970506 1
1.41050655730115 1
1.5115074495021 1
1.44112781277914 1
1.39157436234489 1
1.61874185389201 1
1.45696292620678 1
1.48797984874606 1
1.43975103393945 1
1.63097986316289 1
1.52620527222571 1
1.38529258583797 1
1.52095167345198 1
1.52603780258116 1
1.4936329601708 1
1.5638555442231 1
1.5515997532113 1
1.56787852995127 1
1.25971934411723 0
1.61785812912474 1
1.49718423937623 1
1.40338703302357 1
1.47405800361946 1
1.44673171477519 1
1.46993905433474 1
1.7143737175675 0
1.47671322719176 1
1.42664414598066 1
1.4939860745668 1
1.55769661827851 1
1.38847754053184 1
1.6887994600265 0
1.47292871749684 1
1.53345322723993 1
1.51527177660376 1
1.57214309917012 1
1.54266340729744 1
1.53077165668948 1
1.63834821727362 1
1.46038128214711 1
1.50030007069228 1
1.49416800209602 1
1.37067369243987 1
1.51621528669968 1
1.35182200152928 1
1.53730390138231 1
1.49085434989834 1
1.52135949814974 1
1.45799300143271 1
1.41833067041989 1
1.46075777040076 1
1.52290375444418 1
1.53247894195062 1
1.52624896775682 1
1.53286692344593 1
1.45019438156872 1
1.43114711302842 1
1.65742254661864 0
1.47651735647114 1
1.3900449288361 1
1.47135291834148 1
1.56439120190035 1
1.62482815405241 1
1.42678599790759 1
1.59033843260476 1
1.49716457359109 1
1.63077685153398 1
1.60035419996692 1
1.37232190751173 1
1.51881713549038 1
1.51526966790918 1
1.51610451511889 1
1.56614689194235 1
1.55427491691652 1
1.42785101688785 1
1.45171481914705 1
1.37046125491771 1
1.51838868390761 1
1.60193196458652 1
1.37686182982495 1
1.54456237214827 1
1.49075355900301 1
1.51595550664852 1
1.48170224508388 1
1.47197965389741 1
1.46692948191496 1
1.41850258073064 1
1.56240705236915 1
1.51008070720899 1
1.44835630019403 1
1.52838489338445 1
1.36267480793472 1
1.47745145099255 1
1.42744900435205 1
1.5594421304869 1
1.58190417202998 1
1.59970922140528 1
1.57821094457265 1
1.53682361065569 1
1.42399274591109 1
1.50513762058427 1
1.56180197910647 1
1.31057674831969 0
1.54542634334945 1
1.48054207336821 1
1.50264736118552 1
1.52034544194385 1
1.52748670410451 1
1.48109358375748 1
1.5063089365398 1
1.51977126106306 1
1.62913305523746 1
1.61605598087498 1
1.32792645780302 1
1.57610853356037 1
1.36210790397181 0
1.47357751647323 1
1.59347955592083 1
1.51817660728456 1
1.60624567033703 1
1.33681932320321 0
1.53947664145089 1
1.54187455159616 1
1.43653426449849 1
1.53989219398845 1
1.43926514550809 1
1.60025855102246 1
1.50155570921198 1
1.47991595077095 1
1.49540998036057 1
1.53424436793359 1
1.54987054275909 1
1.37954483659014 1
1.53947233288198 1
1.44889167041854 1
1.56814524883125 1
1.485168355575 1
1.53879934383606 1
1.50252919668338 1
1.47258973101789 1
1.42833633367498 1
1.51943413473872 1
1.57263046356651 1
1.41617718063608 1
1.49437403395416 1
1.47448023955271 1
1.49881192942029 1
1.81039646054928 0
1.50271573032292 1
1.5373407818169 1
1.30854892609951 0
1.45817586108956 1
1.44187823499495 1
1.436572845863 1
1.59356646685188 1
1.42117060304038 1
1.47737312451299 1
1.30956145539805 0
1.34180563366219 0
1.46106427317195 1
1.53337408054087 1
1.55848522790617 1
1.47061695385037 1
1.5071778473769 1
1.56017576528085 1
1.52393082546594 1
1.39441574147786 1
1.49753779440775 1
1.48795240326408 1
1.44719557966324 1
1.55004710490294 1
1.54886128176185 1
1.46944366384703 1
1.61041029725534 1
1.63219218209514 1
1.57897167895022 1
1.68772175776073 0
1.56534607396254 1
1.5240062482196 1
1.48791144796033 1
1.63260977764152 1
1.62764207968372 0
1.46331905683915 1
1.56163974534818 1
1.54084994889775 1
1.50584425597825 1
1.50631252889441 1
1.51105832887909 1
1.59015105888513 1
1.48943661904129 1
1.50597287138536 1
1.48158020331046 1
1.36970819075049 0
1.44271717243083 1
1.35360610031177 1
1.51515773760382 1
1.57736124814246 1
1.49157052838266 1
1.46836336380966 1
1.52935421010894 1
1.56184824475194 1
1.61282348853852 1
1.39139210398034 1
1.43558937136742 1
1.36972821136247 1
1.49426652564575 1
1.48906714333441 1
1.47650520730114 1
1.59772375447976 1
1.53808995670239 1
1.49030041506978 1
1.29202121817895 0
1.43968491970621 1
1.56453058944679 1
1.48856314357778 1
1.41293861811363 1
1.50324374590952 1
1.45478571808672 1
1.5576822756095 1
1.41874064683276 1
1.4133707914685 1
1.42866034186316 1
1.4998942018639 1
1.42268950945129 1
1.36327356571537 0
1.3487453652359 0
1.40432139312511 1
1.34002383355474 0
1.50350085082694 1
1.25803562465799 0
1.48603546637125 1
1.51412245996179 1
1.53994120680499 1
1.40281928450963 1
1.4629776669746 1
1.57375744101802 1
1.4785622111103 1
1.4903561535492 1
1.44401776269077 1
1.42339390502809 1
1.53973265866864 1
1.53612215796294 1
1.53831603060272 1
1.45652984429808 1
1.51809404487688 1
1.49495240885891 1
1.49407694638625 1
1.41467500335785 1
1.64630416774587 1
1.54897895673887 1
1.48244898158826 1
1.48505100297009 1
1.56339270346715 1
1.42469582779997 1
1.37775561992911 1
1.52805300893049 1
1.50910117233666 1
1.50944364630394 1
1.47235574182195 1
1.57619594577703 1
1.43167136355868 1
1.5052426600662 1
1.62909683548814 1
1.6368771738426 1
1.57540054177929 1
1.37878331681137 1
1.61970317121356 1
1.36900232572272 1
1.57516878071314 1
1.5068332663483 1
1.38014216207579 1
1.59945573205819 1
1.52392995405575 1
1.37233445305181 1
1.44440575590785 1
1.55839098294828 1
1.63778491353566 0
1.49415938365658 1
1.537352442803 1
1.42205505923674 1
1.60471178769503 1
