# Supplementary material for: Bias caused by sampling error in meta-analysis with small sample sizes
Source: PLoS One. 2018 Sep 13;13(9):e0204056. doi: 10.1371/journal.pone.0204056 (PMC6136825; doi:10.1371/journal.pone.0204056)
Supplement: S5 File — (ZIP) [file pone.0204056.s005.zip › results N = 20 theta = 1.5 tau = 0.2 sz = 20-30.txt]

"dl.theta" "dl.cp"
1.55754879500551 1
1.36343675325761 1
1.57737610500659 1
1.40316375398912 1
1.42097456496447 1
1.35546413902679 1
1.20450586098605 1
1.43973762709494 1
1.56026907545156 1
1.37282906618911 1
1.2711202933226 1
1.48052109685104 1
1.45252186931696 1
1.40399033985747 1
1.38088972031902 1
1.57681328839763 1
1.92591983433055 1
1.44935075325236 1
1.40203176572015 1
1.48982512813208 1
1.18060345179115 1
1.31808228011802 1
1.53351641338099 1
1.39560223542926 1
1.12389169713505 1
1.59181039584889 1
1.50863369429088 1
1.52512092131618 1
1.46769202153117 1
1.64110848673434 1
1.64539496846057 1
1.96242030892949 0
1.42916028670033 1
1.43665308344511 1
1.68444983745735 1
1.15829688793861 1
1.28236565251249 1
1.53859766745929 1
1.27992939974919 1
1.22849071940267 1
1.40308300154584 1
1.588940592178 1
1.12068018162917 1
1.38926250017876 1
1.84993178843754 1
1.26200704528025 1
1.39908011803463 1
1.48137096974654 1
1.58999368331122 1
1.57133129890244 1
1.41119932670651 1
1.172781481175 1
2.03467228718316 0
1.45451235471788 1
1.42724148819379 1
1.42238036971647 1
1.71303329298952 1
1.25878273350317 1
1.16226068042552 1
1.26499081632051 1
1.83647560586754 1
1.175219410083 1
1.0501932158358 1
1.17080793969702 1
1.51828222305803 1
1.37410114879858 1
1.0689323909032 1
1.5462693412784 1
1.32686718806874 1
1.27927471109484 1
1.26567463085966 1
1.4841945606393 1
0.89891621399411 0
1.34792830657741 1
1.31322013766934 1
1.44770342957858 1
1.43186657272259 1
1.44189329370078 1
1.54437426535484 1
1.18078572084243 1
1.22783441176894 1
1.44611559671904 1
1.38491578580739 1
1.21607061481095 1
1.39018185730152 1
1.40369916138999 1
1.72315379410891 1
1.5378183081485 1
1.55527186807033 1
1.25890307423081 1
1.6181121026493 1
1.18392749186721 1
1.44218671826615 1
1.45970064979519 1
1.42381879526197 1
1.56270885183196 1
1.7739275458366 1
1.27487217340109 1
1.41794165853434 1
1.17010366823286 1
1.33917137081609 1
1.29536049278188 1
1.34669113176538 1
1.14880844860781 1
1.58338296662852 1
1.34246163776981 1
1.68165778801289 1
1.82511765430023 1
1.40742445453717 1
1.41346239450001 1
1.29551389269969 1
1.59705892995173 1
1.95747734255739 1
1.78376604515961 1
1.70080538638423 1
1.59993581178453 1
1.84955421983303 1
1.41790118129546 1
1.03143770620615 0
1.34329409568333 1
1.25264377985949 1
1.3708169072387 1
1.27595800223435 1
1.32044351426038 1
1.26864183362753 1
1.48484828570105 1
1.77722361146043 1
1.1089705229152 1
1.46959091671157 1
1.28390146675007 1
1.08471676862688 1
1.43687106239474 1
1.48429264009291 1
1.49188651812932 1
1.14150567835773 1
1.49334004943763 1
1.4961209150919 1
1.51911230223134 1
1.21613744599295 1
1.48941710170244 1
1.51238852652574 1
1.7015395923059 1
1.22676477022014 1
1.79309404895928 1
1.65959898688729 1
1.31830158650951 1
1.49359924484268 1
1.52670688647267 1
1.47556117516301 1
1.26111454650822 1
1.75177493914364 1
1.52483818323533 1
1.52160926544504 1
1.05733268710078 0
1.39461623192275 1
1.32707049085576 1
1.47247836837512 1
1.57875721825803 1
1.39885466187455 1
1.39317168091538 1
1.24392776415353 1
1.27773994882313 1
1.70079407359772 1
1.61533562246103 1
1.32329097773787 1
1.55276244227076 1
1.91582841396888 1
1.4784354437412 1
1.49163001305941 1
1.61327362950749 1
1.42038035365726 1
1.37298072738352 1
1.70933962524659 1
1.37025497767063 1
1.45560504791835 1
1.67398817996326 1
1.73645470990735 1
1.56595081005271 1
1.22734023181621 1
1.38228273315272 1
1.13092770788072 1
1.20040986731469 1
1.40502273458268 1
1.45027640409619 1
1.58616305851519 1
1.79013367118809 1
1.46507545115172 1
1.49790454451708 1
1.43778830770946 1
1.48961630975713 1
1.52455285382731 1
1.5302002188735 1
1.41939104033009 1
1.5811839631906 1
1.56707196731381 1
1.14056345256398 1
1.9311904282616 0
1.57300475043196 1
1.32251907761813 1
1.38763005063194 1
1.52363596969347 1
1.13686702479247 1
1.46452063675666 1
1.48441655945933 1
1.13470926540265 1
1.56738719004597 1
1.28240626483881 1
1.44540002290218 1
1.49903285040447 1
1.13572453720955 1
2.00302262143035 0
1.25782246955652 1
1.51708428477775 1
1.66778911054066 1
1.40256624299176 1
1.09974266628843 1
1.25490507257633 1
1.4307222264742 1
1.19852969100473 1
1.6410758619016 1
1.3971282358001 1
1.77403861045431 1
1.37832011307347 1
1.27594683904505 1
1.36048911256238 1
1.02326641074573 1
1.28592004407682 1
1.21409117944694 1
1.32538064903578 1
1.65800526815586 1
1.10423999039076 1
1.55758789896377 1
1.55479006734756 1
1.35765232810007 1
1.85738995032315 1
1.19895925915167 1
1.28242498084598 1
1.09121639718063 1
1.33055417987696 1
1.48437758698227 1
1.26772508559901 1
1.16132955057463 1
1.58103262295885 1
1.78435974975818 1
1.75591821719972 1
1.3138665573956 1
1.46218382079069 1
1.81765359176626 1
1.48740478276764 1
1.57819385460692 1
1.59985540643069 1
1.58085837227301 1
1.27229820965361 1
1.22056499528056 1
1.64251731677799 1
1.28190914147993 1
1.40488809307961 1
1.70983399681988 1
1.55892693853023 1
1.36403971008892 1
1.54065211892499 1
1.35708180327186 1
1.32765094805301 1
1.44712458883107 1
1.18244529929637 1
1.44678858026184 1
1.52759101508466 1
1.71174792787816 1
0.960087698734006 0
1.50243102571451 1
1.40173792873601 1
1.77702079549598 1
1.15998054051135 1
1.15322131186959 1
1.28051910808395 1
1.70216870188262 1
1.41055609749786 1
1.00200861070167 0
1.13779094186884 1
1.38846472519281 1
1.45390868544746 1
1.37600007697762 1
1.31120120626108 1
1.48792764065339 1
1.63107416566007 1
1.61817763859185 1
1.51909489291432 1
1.21915893764379 1
1.41851212833484 1
1.30402022182002 1
1.40658127504838 1
1.70211101924109 1
1.47262555524665 1
1.61625533902746 1
1.34780347642494 1
0.954868105468681 0
1.41433207336595 1
1.55253944601088 1
1.7546906078452 1
1.56019602893553 1
1.41248143731256 1
0.973891589770482 0
1.44708830375052 1
1.57251498964266 1
1.40757980353672 1
1.63191189110971 1
1.45978622755578 1
1.57597659566134 1
1.32733409216175 1
1.53223421852336 1
1.38136686792423 1
1.54085975901429 1
1.51020140158461 1
1.53382448417163 1
1.67319176958301 1
1.70026953000658 1
1.41390356245415 1
1.50706602981772 1
1.36926093875073 1
1.2840135210115 1
1.053234529802 1
1.37516769526983 1
1.4131246200696 1
1.27742697276276 1
1.17492913078819 1
1.56102781882716 1
1.41856759082388 1
1.4382447074608 1
1.36228705021571 1
1.07481961586366 0
1.53687551688148 1
1.55799551027723 1
1.2611643143476 1
1.78211231323161 1
1.32449488394816 1
1.30968596219142 1
1.03008068488997 0
1.53663888076575 1
1.3486040251439 1
1.40562288711405 1
1.78918333488688 1
1.51888767647077 1
1.56378164734274 1
1.87791849973725 1
1.31756943736188 1
1.13699306757222 1
1.35865653209483 1
1.3619834815496 1
1.2522112680648 1
1.49723164547695 1
1.35574871164207 1
1.22187148691466 1
1.63791161135823 1
1.17042906252935 1
1.40055728643986 1
1.33338411319006 1
1.35996264252441 1
1.55121348946198 1
1.16366261048456 1
1.16370930273403 1
1.50509487906187 1
1.24544501174858 1
1.73018062605465 1
1.09042060885963 1
1.16064919229722 1
1.63428526466664 1
1.68006549651552 1
1.60079911886655 1
1.30516302368146 1
2.26494063447955 0
1.15231022212647 1
0.955234277683244 0
1.40299322145755 1
1.6134823044981 1
1.2591961677583 1
1.40022755078662 1
1.35153743098279 1
1.2667465814777 1
1.35395904755953 1
1.32081577274862 1
1.49161209089005 1
1.69393283625747 1
1.07737505074412 1
1.53018473436829 1
1.45258398124846 1
1.133725849062 1
1.41003138008647 1
1.63709683819452 1
1.35078396506665 1
1.16116225956632 1
1.64442493746688 1
1.49092504922737 1
1.2533504324535 1
1.35055147679256 1
1.62931584991508 1
1.56869707877577 1
1.3711696524588 1
1.4464151739792 1
1.58834700632713 1
1.31556363209918 1
1.39078717776091 1
1.27761771225775 1
1.78250137135772 1
1.57620166635781 1
1.41071186367654 1
1.34983097041927 1
1.45132270005549 1
1.64970526729276 1
1.38274516135904 1
1.01989454230974 0
1.55227384306076 1
1.18965185659181 1
1.55871749503773 1
1.45730848422336 1
1.28873982422633 1
1.35827357134234 1
1.67905585190282 1
0.95000078867111 0
1.27984627260929 1
1.2067498580583 1
1.67292847297367 1
1.48023252333517 1
1.25134395518942 1
1.3631989110985 1
1.61845680197401 1
1.43779425186493 1
1.83647756076663 1
1.77526894429537 1
1.56817162833927 1
1.56367155292522 1
1.47792571338894 1
1.32803467924122 1
1.16233969845039 1
0.917046814035849 0
1.64508655985455 1
1.33778483126385 1
1.52049665125948 1
1.51843661413455 1
1.50229817226217 1
0.964636090060635 0
1.31753834931398 1
1.08188125111142 1
1.6373778736995 1
1.3426382053401 1
1.56056191017191 1
1.46950272465525 1
1.26312416800149 1
1.55207113710068 1
1.47719063852394 1
1.13015112810657 1
1.23920835927382 1
1.13120149012216 1
1.53802609056972 1
1.30151388072144 1
1.49177037131825 1
1.20624602375046 1
1.3072141479763 1
1.46597888980683 1
1.57191498840104 1
1.43019073883886 1
1.29088804960369 1
1.59005794449192 1
1.50655252202594 1
1.48366738727815 1
1.70597689824262 1
1.29902492978365 1
1.53220849741339 1
1.32638489395926 1
1.43276026498501 1
1.8032846799267 1
1.13745625179674 1
1.61930356148523 1
1.32406665069586 1
1.17837219403332 1
1.44509899067212 1
1.53252688898668 1
1.40717870708778 1
1.52300572040644 1
1.74255427144488 1
1.84573343893107 1
1.35754265632557 1
1.49180487650443 1
1.65291359413862 1
1.44875045602857 1
1.59032721483236 1
1.47271687526381 1
1.56381868369691 1
1.53817925901422 1
1.07072647965558 1
1.34047469217779 1
1.43529975110795 1
1.78096670306501 1
1.3238312044351 1
1.31622526968788 1
2.13847995314477 0
1.49543095441164 1
0.99829449841616 0
1.53462168068118 1
1.14155795778364 1
1.50471500315855 1
1.26523700456633 1
1.34899125464622 1
1.52809766784369 1
1.32468949011795 1
1.25911011374021 1
1.24937683098836 1
1.32112025772313 1
1.8630845647303 1
1.6354755448748 1
1.51165843856178 1
1.22520081760398 1
1.13404686442814 1
1.31328301386339 1
1.25981377325007 1
1.2092878655885 1
1.27912233512724 1
1.23737644551727 1
1.55799759698955 1
1.51640604335261 1
1.33803559085359 1
1.1729128977295 1
1.64980096965312 1
1.32958329337644 1
0.959772272944738 0
1.47256257423581 1
1.19557792218209 1
1.19428214011305 1
1.28943644497424 1
1.35085297138379 1
1.21204480877233 1
1.51591383936132 1
1.28673542116606 1
1.49623835733697 1
1.68077866676834 1
1.36031736664979 1
1.13665671075186 1
1.32363436867266 1
1.61515025249997 1
1.02704360746277 1
1.68469115878318 1
1.40634047422737 1
1.66361955256086 1
1.15631241856677 1
1.75506614669973 1
1.00170993797907 0
1.55279766636735 1
1.94744746010011 1
1.69978849456422 1
1.22055810051217 1
1.60932030866333 1
1.51694987240363 1
1.47753878870749 1
1.26170655969159 1
1.22938691711716 1
1.38103717382491 1
1.46779680394646 1
1.21278552912647 1
1.33366009730313 1
1.66064286096916 1
1.32136336698927 1
1.34635856322923 1
1.12852213175179 1
1.44384478386239 1
1.41838334595422 1
1.85150498863749 1
1.49097987950377 1
1.41794464588361 1
1.29300999447547 1
1.777622354223 1
1.41070044432398 1
1.60499773697941 1
1.10587874387595 1
1.41960459971593 1
1.36508948030494 1
1.58211689777723 1
1.38133271238332 1
1.66566020654601 1
1.50805495428907 1
1.26830473922376 1
1.53495060779925 1
1.60725145828768 1
1.17670483740402 1
1.25406234982026 1
1.21811756858054 1
1.42932044073511 1
0.967645668846364 0
1.54128219317798 1
0.981561320789525 0
1.5980974860756 1
1.13112210477065 1
1.8568850302057 1
1.60655085350426 1
1.28802959319284 1
1.55237071600617 1
1.51734415839362 1
1.44440398532289 1
1.45665319306349 1
1.35570701405254 1
1.9607558734694 1
1.2782666864307 1
1.26838730779566 1
1.05937876682243 0
1.58316255463229 1
1.2524893452611 1
1.29174043911092 1
1.68792438204622 1
1.3978280855104 1
1.41264609964729 1
1.38473914349209 1
1.31563898641129 1
1.33385701871717 1
1.48024748923017 1
1.87950572120485 1
1.31029099907447 1
1.39435119044509 1
1.33688473210672 1
1.65926597966259 1
1.54536215081038 1
1.55321584676051 1
1.29294985518892 1
1.32286952321241 1
1.71662650543874 1
1.07393113576491 1
1.39986194774628 1
1.86946826666495 1
1.60961681512716 1
1.44255541515873 1
1.38051806863996 1
1.30968879550145 1
1.32789971278891 1
1.17636418936065 1
1.71277120062181 1
1.33701864382168 1
1.46106602849961 1
1.58235453200343 1
1.35972815010088 1
1.0691056245359 1
1.47709883520853 1
1.37322354545472 1
1.54303326334419 1
1.24646335226345 1
1.35929525852372 1
1.7898602399107 1
1.27986933002694 1
1.47260511999021 1
1.31046906316131 1
1.42040878913494 1
1.42149247896336 1
1.58557942506258 1
1.30984423658777 1
1.65956172254597 1
1.36455082893203 1
1.39957512417067 1
1.4225453829461 1
1.22718662841715 1
1.18272687985234 1
1.50433325436342 1
1.73256654231655 1
1.31730933145775 1
1.45804741501157 1
1.17309825428791 1
1.32239920574045 1
1.45471167172751 1
1.74808941157269 1
1.57085067707333 1
1.59322957813432 1
1.36787453744524 1
1.50714003346429 1
1.64226102395432 1
1.68619245712763 1
1.50883630230418 1
1.65028903784397 1
1.47048307253376 1
1.39960964126512 1
1.56457445398678 1
2.08995466318125 0
1.53621078312831 1
1.56633860097872 1
1.44995428104224 1
1.42259464354403 1
1.16762195179556 1
1.68456324982746 1
1.43155260189092 1
1.16871743797045 1
1.16549744935503 1
1.55550972428688 1
1.51366323602251 1
1.27274015050793 1
1.47361569384839 1
1.49058263738002 1
1.29259947090921 1
1.48031692712566 1
1.78206629268869 1
1.41823298490856 1
1.47533543752617 1
1.48899737915686 1
1.58369002057084 1
1.75746602750486 1
1.60407274770335 1
1.52292201522643 1
1.41176768889903 1
1.6065931185003 1
1.72955680223598 1
1.8745742996377 1
1.5912528238837 1
2.02981804700133 0
1.54409391284021 1
1.18123824335908 1
1.07494963387917 0
1.33135850702713 1
1.78640731893966 1
1.34493435688019 1
1.83055567566029 1
1.27529857557731 1
1.18960652421728 1
1.51979966799421 1
1.37038582182262 1
1.33750570662584 1
1.38629232167857 1
1.79777982119992 1
1.47110524152039 1
1.75876028048845 1
1.3329937572397 1
1.39004096511715 1
1.19856728933348 1
1.56919691533755 1
1.77506453507442 1
1.4657615230375 1
1.31944645912385 1
1.45191333436662 1
1.26171275866327 1
1.63472290315881 1
1.31284043566748 1
1.18909932833952 1
1.46029056331506 1
1.4359133829563 1
1.10463146138126 1
1.53414946509459 1
1.56110439076431 1
1.30088367752048 1
1.43433581161763 1
1.43276376464236 1
1.5760920603962 1
1.53858508673303 1
1.59974196816961 1
1.35373830291781 1
1.28584875024542 1
1.4251245023684 1
1.66909255269481 1
1.31661710604099 1
1.59813977575917 1
1.56342513487392 1
1.66142191451609 1
1.45346453892442 1
1.09253369825689 1
1.47689436396707 1
1.498058335156 1
1.32105576644592 1
1.74057089169515 1
1.17972352286943 1
1.64637081242675 1
1.48997141529662 1
1.56414355174271 1
1.19266217982365 1
1.76129582338225 1
1.64825576547803 1
1.40380985810606 1
1.51223766352773 1
1.16669740194955 1
1.61603217016985 1
1.6039019792325 1
1.47426663276364 1
1.30833824329 1
1.67547614968729 1
1.45729513988632 1
1.5993965490341 1
0.985843586279339 0
1.3205521401935 1
1.12424539099143 1
1.29505642093475 1
1.41214760106798 1
1.51746060153229 1
1.47466639223281 1
1.27193786637768 1
1.23632644571916 1
1.27949897454847 1
1.44074939487142 1
1.4722170737407 1
1.34056114201322 1
1.31217589008702 1
1.29716005284931 1
1.24976937979403 1
1.49487377618837 1
1.76907086838418 1
1.94725197171585 1
1.41023023169399 1
1.69727911081364 1
1.29001401743711 1
1.54394821756587 1
1.68031575101166 1
1.16559936412723 1
1.28501711625073 1
1.33274747824315 1
1.25930756656361 1
1.72420004892065 1
1.61370003209118 1
1.20212822981162 1
1.76997056817106 1
1.58776245374412 1
1.10437873443816 1
1.47656088428728 1
1.21853482593987 1
1.0989979966066 1
1.69990620519412 1
1.34920405456917 1
1.60049003114436 1
1.27526810910308 1
1.42544941784536 1
1.3908057664189 1
1.59034806758297 1
1.30270650130311 1
1.59586603805771 1
1.77317786327578 1
1.71246686909697 1
1.24823967930979 1
1.73275960712787 1
1.08144030923789 1
1.41589592974459 1
1.53733306183935 1
1.53930089926274 1
1.58834617919022 1
2.11107221810168 0
1.4191449902725 1
1.43269591954717 1
1.57671441153108 1
1.47321454814829 1
1.42937969394027 1
1.23207637884379 1
1.27759212628986 1
1.39399330813894 1
1.42776644977125 1
1.11350974186295 1
1.60566740611417 1
1.23784118808322 1
1.42424753629844 1
1.56198829757625 1
0.975662951713741 0
1.38582995073814 1
1.25540861275054 1
1.28858419466565 1
1.57156134160595 1
1.32003786563696 1
1.43124240790321 1
1.22398182148584 1
1.44346447225607 1
1.75975801235755 1
1.80388809548536 1
1.74820831563941 1
1.56922155479261 1
1.50715245779812 1
1.78653507244583 1
2.23993157315974 0
1.40974880160093 1
1.80604735791604 1
1.64550260587301 1
1.08388167578328 0
1.24372250178343 1
1.08188845192467 1
1.58145340779646 1
1.36991842898803 1
1.7580184329903 1
1.49673143282959 1
1.19957833661043 1
1.37790039737061 1
1.65247029279403 1
1.72326852754897 1
1.49265872777474 1
1.23701624545126 1
1.3480903942171 1
1.30864820036958 1
1.30307194069677 1
1.4272965604291 1
1.2489711379421 1
1.54939030859618 1
1.37302049010726 1
1.15547924060867 1
1.80244522496139 1
1.66660869093009 1
1.3278336851741 1
1.30403864701532 1
1.38779093667124 1
1.70264722399123 1
1.55028760108992 1
1.15537919701793 1
1.68305011528582 1
1.45248392854276 1
1.50851932379064 1
1.46840743458491 1
1.21743465913713 1
1.19286350969461 1
1.25119443816167 1
1.58151638279723 1
1.37701842012622 1
1.18664305035757 1
1.48821927692171 1
1.47742919369197 1
1.20687021308998 1
1.07747916110504 0
1.18752752916635 1
1.30797894656895 1
1.3619660562232 1
1.35230166973461 1
1.57564519691237 1
1.19429394998023 1
1.58314033017137 1
1.67865781425032 1
1.0975706120138 1
1.428580429694 1
1.47704972334932 1
1.81885410731607 1
1.14001175465206 1
1.5547570546596 1
1.89475293510589 1
1.1815178317604 1
1.28000730906623 1
1.52174174771424 1
1.67495825782432 1
1.59874976117029 1
1.64377606987273 1
1.31136164333863 1
1.53830259215962 1
1.36767396955008 1
1.43723230401511 1
1.48041018043915 1
1.19911083460282 1
1.35662443868827 1
1.21943817232522 1
0.920577050318674 0
1.39678016112151 1
1.02628200682258 1
1.25356159948655 1
1.65919287889011 1
1.35366705956212 1
1.48199037430043 1
1.39762714294129 1
1.57139605879053 1
1.40231849614984 1
1.44666350940318 1
1.49298144146368 1
1.44228907202592 1
1.38797800074359 1
1.50155957678814 1
1.23804081493424 1
1.39483936903978 1
1.64742445652791 1
1.26011972531403 1
1.51069622764871 1
2.06671247431888 0
1.40681758265928 1
1.42346115916818 1
1.33087318467951 1
1.39398773432573 1
1.44180167969501 1
1.38058445899243 1
1.50401058519358 1
1.3920949885932 1
1.24472556213148 1
1.52671241886221 1
1.38474699897289 1
1.3047158988879 1
1.34426034289157 1
1.12604930912712 1
1.5311308239362 1
1.3092219901133 1
1.10980178078639 1
1.33997250910079 1
1.3004178430481 1
1.03626198360946 0
1.65834315855851 1
1.51907148346884 1
1.17351801905942 1
1.59507626805869 1
1.88116435962797 1
1.09725075616168 1
1.43029578213207 1
1.90643575085627 1
1.15439020254843 1
1.58366621963447 1
1.32966953980503 1
1.61118667145556 1
1.4639801538898 1
1.4138226404212 1
1.35387145060839 1
1.24665760977038 1
1.20350315866692 1
1.76178715844774 1
1.59841288530901 1
1.23360108679534 1
1.38862898536146 1
1.1831393406004 1
1.22136689219965 1
1.5802896668933 1
1.06084977417335 0
1.22492613159498 1
1.33976894593409 1
1.31067247030647 1
1.59765827542505 1
1.39815947968833 1
1.60092314020473 1
1.70811187203274 1
1.50581937425817 1
1.75021637330428 1
1.38027784705569 1
1.48531668730349 1
1.24103958604741 1
1.35773826852663 1
1.55456436595394 1
1.88145318440352 1
1.19966759640151 1
1.05582154972879 0
1.40998561749796 1
1.38052345413538 1
1.40341125094807 1
1.01909975838897 0
1.0439310994068 0
1.42271408509783 1
1.54739446317666 1
1.26483998960688 1
1.43741597215808 1
1.0936897124438 1
1.32521754888222 1
1.35800844342742 1
0.953277529739318 0
1.68870885568897 1
1.14992752981656 1
1.51605896997734 1
1.50496849750116 1
1.32887988568374 1
1.40241372817251 1
1.29719201849397 1
1.47133888127619 1
1.4670265776753 1
1.45431772173387 1
1.44634340300879 1
1.18922474954759 1
1.36626900431835 1
1.57350184320713 1
1.65051185499789 1
1.38927654352469 1
1.46059153870939 1
2.17805757117623 0
1.43240823538342 1
1.20869399254086 1
1.26557805893912 1
1.36081204676932 1
0.773905617002658 0
1.3708883297287 1
1.09607745858193 1
1.57445582974457 1
1.66461781800409 1
1.35810223296748 1
1.54496330807916 1
1.39019849283127 1
0.974328156990121 0
1.47492663724881 1
1.398736404392 1
1.06008318496725 1
1.23463580868416 1
1.19468455123232 1
1.27006627121867 1
1.38315701183451 1
1.56861672907151 1
1.40541804890879 1
1.36554514720808 1
1.72160827674261 1
1.26044430286197 1
1.25894645613735 1
1.40793721203643 1
1.48524356865627 1
1.44370835580914 1
1.09971697004158 1
1.27873332139296 1
1.01191574422664 0
1.571463183501 1
0.936843283381172 0
1.47052924030386 1
1.3904769894894 1
1.75705727325615 1
1.7131802275787 1
1.45488488966894 1
1.52769277591645 1
1.20307313163023 1
1.37704847777785 1
1.5538307275864 1
1.32919436826399 1
1.40888034925463 1
1.65276115731595 1
1.5532130157433 1
1.40557947762506 1
1.52092209576459 1
1.26375922063886 1
1.67319945185193 1
1.57731527506168 1
1.22737525208424 1
1.45389251972704 1
1.17748690359443 1
1.18653192241008 1
1.44930744322272 1
1.5552705302041 1
1.77820092410991 1
1.09761113997821 1
1.31316729654621 1
1.7081288645635 1
1.4009763194357 1
1.23613147465912 1
1.13853192111345 1
1.21561383254506 1
1.52834840300328 1
1.29456767226834 1
1.3356838488209 1
1.18087363825514 1
1.22973108639837 1
1.40410524421634 1
1.3218357844883 1
1.28971022771218 1
1.44398126812177 1
1.36316001776542 1
1.38506275950082 1
1.20528083233222 1
1.47325790166252 1
1.32118872677889 1
1.25227997834933 1
1.44851095107463 1
1.42120927959396 1
1.2887023208993 1
1.38480343704369 1
1.15775129104589 1
1.30714212573043 1
1.6081202156329 1
1.12134539763338 1
1.26579595171697 1
1.25812443675639 1
1.98757146101767 0
1.3770954027061 1
1.27861393369014 1
1.14032667287238 1
1.53834868325017 1
1.41374076454301 1
1.39567720290048 1
1.29951571724686 1
1.74116540200452 1
1.07315667348156 0
1.36935671388202 1
0.978364607282091 0
1.45271979249344 1
1.56212993886315 1
1.04574841592202 0
1.5974401266778 1
1.35209880072884 1
1.45281210158897 1
1.33318475027686 1
1.60682506682345 1
1.55162172786599 1
1.29017411471394 1
1.32138977852771 1
1.55642822350257 1
1.28637673430514 1
1.24226445636626 1
1.53704396385004 1
1.69300089339518 1
0.840308167202845 0
1.47527369619717 1
1.21428526978272 1
1.4374757089393 1
1.25274876002453 1
1.51763413282824 1
1.41794355866793 1
1.71261473350095 1
1.47187448643084 1
1.24058612533704 1
1.53784465674577 1
1.19466379267445 1
1.31637281924754 1
1.57772076549123 1
1.67632164191333 1
1.20475800829518 1
1.42457675144132 1
1.92987194500119 1
1.55953696900822 1
1.20176261471686 1
1.41681752460216 1
0.881911795901913 0
1.74703077457288 1
1.77435468840954 1
1.68770936501194 1
1.58858276380242 1
0.682569294301653 0
1.80060966007649 1
1.64037652292648 1
1.59420908110056 1
1.27099952425532 1
0.981634983219676 0
1.45561922341559 1
1.42115901505466 1
1.67177161470883 1
1.63409535950584 1
1.39650537216989 1
1.18763824342397 1
1.2652935764369 1
1.75380328198188 1
1.21784127271002 1
1.53867607627282 1
1.57871239105026 1
1.32876711658493 1
1.35740040015897 1
1.5459098365804 1
1.46495193736915 1
1.94503552176874 1
1.31800560826983 1
1.08089453462885 0
1.45674199152961 1
1.75124503410592 1
1.30061336037322 1
1.63615215011712 1
0.805430701233124 0
1.39426408919096 1
1.39047881742762 1
1.60773340120199 1
1.30613911240013 1
1.5167302902257 1
1.59935640853504 1
1.51387999395692 1
1.51968459279218 1
1.26785129973763 1
1.43597150116499 1
1.23626350101561 1
1.61703884393086 1
1.28063403289331 1
1.44969047027115 1
1.70586104203988 1
1.51285760983092 1
1.32419513147198 1
1.43444743460612 1
1.67191961074493 1
1.43266057302597 1
1.34338001262369 1
1.27594557225428 1
1.756378521438 1
1.36406163356161 1
1.09987679807968 1
1.19000813216568 1
1.79052207053296 1
1.91995203349929 1
1.55846051087279 1
1.82673996847097 1
1.71807884124744 1
1.4372438407395 1
1.538333741929 1
1.59835882715945 1
1.10441254812748 1
1.47514769169962 1
1.68119589706766 1
1.53939501172285 1
1.33256602291511 1
1.55731612512645 1
1.15899000593826 1
1.44634656563847 1
1.49396422403328 1
1.29477407448035 1
1.17328571556147 1
1.84044020979022 1
1.25572828054653 1
1.26603477573437 1
1.48367743013322 1
1.22768994883756 1
1.5613415899344 1
1.49803561374113 1
1.72628835914815 1
1.42656999838197 1
1.57145767043261 1
1.63490790169479 1
1.18542667920755 1
1.49596609564567 1
1.53730697960215 1
1.95918711493031 1
1.26884188445807 1
1.54592645799181 1
1.18609915058002 1
1.4698686867112 1
1.19169061907504 1
1.26910443287138 1
1.23724764767219 1
1.6520939191151 1
1.28804536554611 1
1.55084086775113 1
1.40877104064709 1
1.41109856377121 1
1.32274396339781 1
1.10902560463849 1
1.60268259804137 1
1.36336479243782 1
1.61083427968843 1
1.57148099659535 1
1.20546268846596 1
1.07330137884688 1
1.71453794553772 1
1.24461813321373 1
1.24652238998499 1
1.44941710654102 1
1.11583192478687 1
1.27975542331357 1
1.29579456396149 1
1.2786621596034 1
1.30255188292182 1
1.14869722733468 1
1.70209684030446 1
1.46663500677163 1
1.17158779577591 1
1.16059503991353 1
1.54457228203467 1
1.36954113214383 1
1.33926694108133 1
1.37647819764713 1
1.43294020413449 1
1.50437357128911 1
1.42997364465857 1
1.30431834998167 1
1.56726020020895 1
1.33413736689568 1
1.53104911547167 1
1.25471440490199 1
1.66300708971838 1
1.48315176216341 1
1.51805067031725 1
1.37808190652464 1
1.15391139397329 1
1.44184646751591 1
1.35048651143554 1
1.16926882251885 1
1.1555167636055 1
1.02277634839934 0
1.69083189557941 1
1.26447593614116 1
1.78078418099179 1
1.35051739589857 1
1.65242629801058 1
1.6818631977371 1
1.4319528760287 1
2.09999442001916 0
1.41974430132966 1
1.76221497692591 1
1.36675343378342 1
1.65083501728545 1
1.52155697121033 1
1.82099992028051 1
1.31924454042702 1
1.46424113942878 1
1.23257638187415 1
1.02190203846705 0
1.52718722545452 1
1.5013230379759 1
1.62539990176548 1
1.46000737252127 1
1.66055324162723 1
1.62078353870399 1
1.59137670063542 1
1.18795748068247 1
1.41980311664412 1
1.53400612516602 1
1.0997438256516 1
1.64612952054324 1
1.50682693050825 1
1.45052066702447 1
1.37119875518481 1
0.961131903835846 0
0.801016252626869 0
1.29804365669679 1
1.0259367251336 0
1.52035497065869 1
1.32106963569209 1
1.5727383644078 1
1.69308117817803 1
1.46187570742205 1
1.91293460305194 1
1.21298432023329 1
1.41895255777699 1
1.44390479284288 1
1.32172306296395 1
1.31679469576603 1
1.26747812408526 1
1.69480247184536 1
1.45443300906057 1
1.69263343877487 1
1.16632107500062 1
1.09020067122445 1
1.34113223474983 1
1.46143364670573 1
1.29750445796178 1
1.51617692852513 1
1.4462901847295 1
1.60097565414974 1
1.37769565146745 1
1.50118004453685 1
1.18389967811677 1
1.3674272620987 1
1.48095031343081 1
1.65324179095809 1
1.427801515458 1
1.38931724239976 1
1.77288260405757 1
1.42387405802749 1
1.58039694867688 1
0.958534949089328 0
1.55195823805117 1
0.91460102011879 0
1.47862948229001 1
1.38586400667788 1
1.25805355766481 1
1.4697953535422 1
1.7392813001189 1
1.46063836855741 1
1.54610854690393 1
1.58059980420669 1
1.57626624024672 1
1.64557082943471 1
1.86157623083556 1
1.19679206775441 1
1.5464813088843 1
1.27295941404392 1
1.40876169848788 1
1.81307591904277 1
1.54839373306466 1
1.48668668966872 1
1.55994435026167 1
1.58680865170712 1
1.57457100550657 1
1.29485463752212 1
1.02785451606853 0
1.51915446406116 1
1.5414019727629 1
1.16363411113613 1
1.48671149908541 1
1.324960239378 1
1.78637370865277 1
1.13148175609287 1
1.52121600259233 1
1.06830444742179 1
1.68677302559218 1
1.39225284276575 1
1.56933572400104 1
1.43861641370791 1
1.57465311565311 1
1.27457059747954 1
1.85374186166963 1
1.1772505609316 1
1.11601791022009 1
1.24823797525241 1
1.28979290271028 1
1.5337382916804 1
1.34719967173367 1
1.36050401173814 1
1.74574800532773 1
1.14715680250867 1
1.93394529374213 1
1.16179212180225 1
1.21506435487221 1
1.45261744836465 1
1.6067772200969 1
1.5486339646092 1
1.37879826269183 1
1.58385480925892 1
1.77825265151455 1
1.46885728159043 1
1.78604840611975 1
1.53230586284125 1
1.14182355144997 1
1.30212370746491 1
1.61081973452513 1
1.68627897520262 1
1.76059496123744 1
1.55812957921459 1
1.61047791731153 1
1.71562589085044 1
1.27431782385555 1
1.26075896574447 1
1.55971230880305 1
1.19450175880043 1
1.65872464055807 1
1.4533650616392 1
1.27829425798357 1
1.29390170271575 1
1.40877530642309 1
1.47749284428406 1
1.283569634789 1
1.11633318398232 1
0.936369498784314 0
1.45271209956485 1
1.17700174956858 1
1.34201682816768 1
1.46374018860642 1
1.3877020139864 1
1.49121075158816 1
1.39789554934616 1
1.1308879643876 1
1.73856595448171 1
1.21085643835572 1
1.14003801565207 1
1.52004534819704 1
1.09786532421648 1
1.18243332440132 1
1.38663522590926 1
1.52376308684278 1
1.20464436511937 1
1.61304661547684 1
1.36432187187883 1
1.79909007131866 1
1.73955929821343 1
1.60493486246372 1
1.84978278037467 1
1.47322125208836 1
1.37110415247171 1
1.56244977580521 1
1.62232571272225 1
1.42594120207579 1
1.32967513487651 1
1.31250847895042 1
1.66721413646852 1
1.38142714632455 1
1.51134629687439 1
1.16478533127139 1
1.39885937530256 1
1.37835228278996 1
1.30483821810682 1
1.70183402413713 1
1.44642347256109 1
1.56032602351002 1
1.65860553042063 1
1.51323687582884 1
1.70399876569838 1
1.20111164845641 1
1.38827377422934 1
1.60142922113281 1
1.46990010155412 1
1.65073173515024 1
1.3222879685427 1
1.23852659444668 1
1.59868997838726 1
1.7351557284721 1
1.38094147984006 1
1.45575936683293 1
1.60289763450145 1
1.80690111302222 1
1.54324805399017 1
1.29555900662347 1
1.59011752340056 1
1.13464470048031 1
1.53198180603841 1
1.27014624004514 1
1.71581314088846 1
1.2831272226721 1
0.987547445097154 0
1.44938971717055 1
1.32591734124568 1
1.42341732013527 1
1.34895215059888 1
1.57267976095116 1
1.62804372725822 1
1.49201516787301 1
1.69158793943314 1
1.72914904225047 1
1.49094275736731 1
1.44709226658527 1
1.04758988696957 0
1.72702066734195 1
1.15204940052889 1
1.55501347394967 1
1.34779661477804 1
1.26803933931099 1
1.77540133576869 1
1.45572443101298 1
1.3405008187972 1
1.69817311316163 1
1.30981918280308 1
1.24246917676804 1
1.63285708679536 1
1.41744050850276 1
1.55057952587822 1
1.12120525594274 1
1.55957068950518 1
1.71942993353397 1
1.69818513886331 1
1.47927159411677 1
1.23538697499109 1
1.88045613520538 1
1.29072991060245 1
1.23115188899908 1
1.44460128538558 1
0.961114594300936 0
1.65412344013286 1
1.27363069280101 1
1.35544991631256 1
1.39414371761567 1
1.60684657380944 1
1.5276760499954 1
1.34914319382915 1
1.35839201863194 1
1.4412942410331 1
1.36296733707986 1
1.59522311405564 1
1.1639374196074 1
1.35455584479782 1
1.22365511602381 1
1.22034265680374 1
1.7117409262272 1
1.30516226923433 1
1.46187002561772 1
1.30649065989397 1
1.51966097772908 1
1.81743695402998 1
1.36159108168299 1
1.45850056665057 1
1.34575908967884 1
1.1340671837338 1
1.72719058037707 1
1.55763432934882 1
1.66157474833244 1
1.44439272035549 1
1.49360623015157 1
1.19133082903427 1
1.43689836106131 1
1.61150086487011 1
1.29188363339154 1
1.08239017236627 0
1.72635821395741 1
1.37953664436637 1
1.4657115727095 1
1.35667526904267 1
1.25129484627787 1
1.30970463494743 1
1.46145249313597 1
1.49668211983286 1
1.37627250288291 1
1.43823755487141 1
1.48506400912512 1
1.27918153852004 1
1.28610196998567 1
1.47163405073055 1
1.27444520877975 1
1.28405557265196 1
1.79015107269674 1
1.61676338462467 1
1.38289002380035 1
1.59189559436529 1
1.22544774701403 1
1.59719921558927 1
1.32618480710066 1
1.49923729034595 1
1.41690998587238 1
1.01626323274318 0
1.31699884178049 1
1.30262252829274 1
1.5480648198773 1
1.41992424330615 1
1.4871704790863 1
1.53975213701715 1
1.70576764788451 1
1.40925272134495 1
1.40950776402302 1
1.59975868869159 1
1.34832690870325 1
1.38705666148834 1
1.28334083153225 1
1.56538793845753 1
1.25507249327471 1
1.58864767290834 1
1.80362193706413 1
1.50163303300882 1
1.53237235387738 1
1.83740085374832 1
1.83841578228935 1
1.41352778141483 1
1.22038651091746 1
1.42005727147328 1
1.0703683813288 0
1.5432515885031 1
1.65562714858726 1
0.923991094174147 0
1.46195090196872 1
1.38207040307854 1
1.28718512778206 1
1.50028217263222 1
1.71653960539965 1
1.61605235948155 1
1.2974825385976 1
1.40408044465577 1
1.50998893410471 1
1.37569338855832 1
1.38506825798798 1
1.22379982210475 1
1.3091324283342 1
1.23425397865343 1
1.35253968764909 1
1.38663129266743 1
1.66677097628524 1
1.20862664702058 1
1.41991875294964 1
1.25241499663099 1
1.32768148268397 1
1.52379487590423 1
1.42112263845338 1
1.44824683414523 1
2.027139220545 0
1.42342753679632 1
1.42973951099654 1
1.30178115627851 1
1.39369905529309 1
1.60323580539914 1
1.84502986974746 1
1.66963153713918 1
1.42095034736832 1
1.73363978462893 1
1.22154009800691 1
1.47118085406691 1
1.26806712116199 1
1.5240056418548 1
1.89588659619692 1
1.52381038530458 1
1.41860411468319 1
1.66569845557915 1
1.38369118886286 1
1.68542868675079 1
1.35565640327404 1
1.5402911643926 1
1.70156463339768 1
1.40395194201989 1
1.3783980311938 1
1.35080780604827 1
1.43308341621442 1
1.46263360288121 1
1.47142911146402 1
1.52259236864769 1
1.28921353803883 1
1.66735679814715 1
1.56037093373415 1
1.05088530282359 0
1.36685139528305 1
1.33573027457862 1
1.69968434214832 1
1.41625310963727 1
1.42284575629016 1
1.31621692561495 1
1.24534865333974 1
1.44014690823515 1
1.59267924815743 1
1.75134405830524 1
1.47333513469695 1
1.11282963666625 1
1.53340072163729 1
1.22640021597682 1
1.12904941339573 1
1.41259977671138 1
1.5142694144961 1
1.55848859054071 1
1.18601478128124 1
1.44999516198347 1
1.39983469216209 1
1.55820419399322 1
1.91383880470545 1
1.46584915771553 1
1.19149010341746 1
1.62283161647532 1
1.6682788507593 1
1.53720412203099 1
1.79477586807265 1
1.3860934843519 1
1.53158745355871 1
1.36993298403884 1
1.41800380274175 1
1.74228652391214 1
0.918651231258042 0
1.70182817945867 1
0.940522017469614 0
1.56584492523524 1
1.6951820935465 1
1.35666261842297 1
1.48557686421787 1
1.79704526463817 1
1.57646937829029 1
1.40787484364973 1
1.39901522106051 1
1.25015546060776 1
1.83786162165805 1
1.3235851196485 1
1.33785381778366 1
1.46733933801224 1
1.28651915420694 1
1.18673404581367 1
1.38387191971945 1
1.04805797234299 1
1.72611028208449 1
1.24129051053976 1
1.39326213018795 1
1.40653275750048 1
1.59208073736016 1
1.49929731152602 1
1.14520096947293 1
1.50149344764353 1
1.30103251630379 1
1.35579429242793 1
1.38228752400721 1
1.52365655209639 1
1.54478803329333 1
1.48958590282322 1
1.22225120943116 1
1.57533541703506 1
1.51024665567229 1
1.47896837588198 1
1.50723206934378 1
1.32512189313256 1
1.37332522168964 1
1.30332321513597 1
1.3347889614648 1
1.49910921409442 1
1.19853306215643 1
1.29953338006005 1
1.3630388124194 1
1.24767154228095 1
1.40543040405533 1
1.13010850875513 1
1.14684728338208 1
1.51759377491742 1
1.25662182145216 1
1.50035714221756 1
1.41247760234425 1
1.4158458975477 1
1.60778825432104 1
1.32799195699028 1
1.26447533846068 1
1.4256432334955 1
1.3028175523659 1
1.6319563263603 1
1.33285685761289 1
1.2730478202637 1
1.26932690150764 1
1.56481640457189 1
1.59149246237684 1
1.35929360900635 1
1.45027371701187 1
1.74604501090431 1
1.35994072494524 1
1.28793391192303 1
1.26089431135733 1
1.31691066005781 1
1.13179057727768 1
1.32741857041936 1
1.2694557630707 1
1.26078605983517 1
1.53341581581337 1
1.4018772048056 1
1.37880296252416 1
1.27824712732642 1
1.19629705615553 1
1.08351906600099 1
1.88339412569966 1
1.46272019158055 1
1.82081093997365 1
1.4880450560867 1
1.30109904462873 1
1.06937175474949 0
1.16404235750875 1
1.50745063444043 1
1.81030589321146 1
1.01412870743588 1
1.61993360028039 1
1.1778263738894 1
1.41178612308188 1
1.45685393639242 1
1.92692054104367 1
1.38727996996788 1
1.41814314219109 1
1.26996162016826 1
1.74145416549912 1
1.66655310021736 1
1.45271383370508 1
1.66566512581187 1
1.52970183104226 1
0.951152880997363 0
1.49331884327194 1
1.30827601168567 1
1.40658558256456 1
1.67693572875689 1
1.23474896999349 1
1.40420226894411 1
1.58280751111618 1
1.56566201851115 1
1.56761345113784 1
1.47738465946234 1
1.48760622290377 1
1.27203234629473 1
1.49678174878782 1
1.67815537278006 1
1.34939841369571 1
1.151268569163 1
1.4737360752809 1
1.68382957083435 1
1.27101666611971 1
1.26138464902338 1
1.76159920309704 1
1.70800219614653 1
1.18517331555391 1
1.57423496744316 1
1.10046815089816 1
1.66208185846285 1
1.17834239917608 1
1.50684484392312 1
1.45559217649456 1
1.34539798039806 1
1.59050701013004 1
1.24815185479918 1
1.49323159154599 1
1.59709821635851 1
1.70175478899883 1
1.59268667469581 1
1.60879690768718 1
1.53366004353786 1
1.07669783069471 1
1.32280704474974 1
1.38113785656117 1
1.80152519672304 1
0.958236642749418 0
1.44522996854344 1
1.68472839290174 1
1.56968490860608 1
1.34781772491752 1
1.80717153731496 1
1.21327109717611 1
1.57518454720924 1
1.23927357813505 1
1.36403272473857 1
1.27824305051211 1
1.77422805103033 1
1.230466776772 1
1.90750897827489 1
1.66132657185753 1
1.55352710190248 1
1.20167499199937 1
1.48257332163296 1
1.41306381826176 1
1.64566332436153 1
1.39807897364373 1
1.44996106210358 1
1.14898991238803 1
1.36754430719104 1
1.30752073794347 1
1.53120498378841 1
1.52052565384978 1
1.45217848504447 1
1.10868122684817 1
1.51404950290551 1
1.36810740208083 1
1.82078018415787 1
1.67871690201064 1
1.2306123182955 1
1.27938473112759 1
1.44357243508183 1
1.02408515360387 0
1.37900385708269 1
1.49908747984676 1
1.35590542607766 1
1.44593435901277 1
1.58535362925197 1
1.52885742186831 1
1.21104117342063 1
1.39034062055077 1
1.69691319712533 1
1.43831980021436 1
1.70734922333701 1
1.4259004337423 1
1.36493393884418 1
1.34218599021644 1
1.79234449770039 1
1.50749135911645 1
1.48458309844704 1
1.24393907129756 1
1.6028503414918 1
1.30428565940709 1
1.53913546800753 1
1.33634921837702 1
1.39913544196329 1
1.36424087847688 1
1.26771993057173 1
1.21047323691821 1
1.657123384299 1
1.385950567367 1
1.45043341275858 1
1.26805765369282 1
1.86821538420272 1
1.61214448179789 1
0.958192320732509 0
1.49597519000504 1
1.60648030338814 1
1.65683133972151 1
1.61861625556391 1
1.29022748832096 1
1.07178880404828 0
1.37723399857625 1
1.61027424997004 1
1.62915402888045 1
1.50877830786348 1
1.20074126807072 1
1.29656995514776 1
1.47236695283644 1
1.60345101687442 1
1.56654027794841 1
1.31185510719715 1
1.13326085476949 1
1.25282752575193 1
1.43003111921135 1
1.26710495502563 1
1.48926486883295 1
1.59296245521738 1
1.57363926708061 1
1.45510751705462 1
1.36450649075568 1
1.22408764548042 1
1.45045718128247 1
1.47089573089621 1
1.31753934539982 1
1.51019817708242 1
1.7651384037774 1
1.4858244047855 1
1.36599221768348 1
1.36177058671134 1
1.33607233787153 1
1.19122417251203 1
1.56807813427224 1
1.79810575231887 1
1.46388685485435 1
1.65778093295888 1
1.16143000250822 1
1.50904158168731 1
1.82297899933952 1
1.31931788287674 1
1.60554442254721 1
1.54115237084206 1
1.6272430655005 1
1.75056262278027 1
1.66769116398745 1
1.38903929599305 1
1.54114336078417 1
1.30787674542762 1
1.56951948555519 1
1.47809368858041 1
1.27353001115214 1
1.31836084811372 1
1.59783471370851 1
1.43146444071931 1
1.35099835940794 1
1.50581009737837 1
1.58094128526995 1
1.43937699154351 1
1.30000132129678 1
1.39353418960819 1
1.39899497761126 1
1.51915185336781 1
1.31649115128046 1
1.44480692407243 1
1.1632627825834 1
1.58312559121826 1
1.73386440619264 1
1.53907570340308 1
1.12770592513732 1
1.85682171734222 1
1.44638930803641 1
1.32901742204912 1
1.32711522852904 1
1.42225535952869 1
1.35396111236615 1
1.83044045376866 1
1.49820415313631 1
1.37312048045291 1
1.59252412114004 1
1.42557174925316 1
1.3470933212331 1
1.75330439668016 1
1.49586004316078 1
1.46828356089621 1
1.49066952405844 1
1.40392645004704 1
1.62385480553449 1
1.48729248006497 1
1.0662686287061 0
1.4983771941826 1
1.36101540275668 1
1.34486089525571 1
1.12791779116175 1
1.50039652096004 1
1.31717419328199 1
1.5264933686633 1
1.29524779741851 1
1.36897199418286 1
1.3128176551645 1
1.28867432651008 1
1.21291889217663 1
1.70111532517453 1
1.43963312646 1
1.47508134767359 1
1.51639316193236 1
1.17657679529921 1
1.27970234070827 1
1.64921809071316 1
1.31479599402499 1
1.61834015893053 1
1.69393390494841 1
1.93446920864323 1
1.31627582600893 1
1.29403976617787 1
1.4172154255737 1
1.28661049024722 1
1.43839828820373 1
1.80352156537177 1
1.43694028729233 1
1.47075448315129 1
1.70372186734672 1
1.41315092527074 1
1.51395696110467 1
1.50920985491213 1
1.46514969155189 1
1.31755309179308 1
1.71095013114555 1
1.12253169748036 1
1.09598811866082 1
1.33342204598406 1
1.5500989099265 1
1.72441022625767 1
1.85928728848174 1
1.3055814847394 1
1.40943832088493 1
1.73375332281357 1
1.41351864507374 1
1.43999616585051 1
1.47677918922293 1
1.75734228385579 1
1.77808829479334 1
0.965121666917642 0
1.57594260516598 1
1.21089887698192 1
1.23639629389364 1
1.37906089403648 1
1.38710336612697 1
1.51772919145208 1
1.40335322897685 1
1.75381833034582 1
1.54482306001492 1
1.40288677134218 1
1.02995091630498 0
1.62140042667493 1
1.12145380817786 1
1.28874398719053 1
1.387182399268 1
1.67002916800533 1
1.47190299598378 1
1.13031881995554 1
1.62672809368227 1
1.59937321420505 1
1.4555618185485 1
1.69079253916984 1
1.65292058889201 1
1.28641544945032 1
1.33034201063779 1
1.251588769434 1
1.42446841242721 1
1.36798865762387 1
1.35828868938431 1
1.35506794837399 1
1.414050129506 1
1.40096131934261 1
1.5085466085514 1
1.20889576335534 1
1.82241821638657 1
1.43936422504611 1
1.32556994022682 1
1.42894313849351 1
1.66803042283019 1
1.29312213461176 1
1.169906553626 1
1.44528109631087 1
1.58690467598023 1
1.30895972559576 1
1.67867464411878 1
1.55442375910136 1
1.14512945311071 1
1.33910296168986 1
1.29853037941066 1
1.40004331700759 1
1.4460665927231 1
1.12105135649475 1
1.95930503245446 1
1.31456520570155 1
1.22795908935419 1
1.28349965561009 1
1.61341321444381 1
1.41799987946903 1
1.34308784627096 1
1.52931384584957 1
0.946629078834555 0
1.79982713409392 1
1.31241790224526 1
1.4742061383814 1
1.13048945916748 1
1.53534641726034 1
1.36466830125901 1
1.15381312101917 1
1.12203853955621 1
1.4205380603588 1
1.53388891376282 1
1.38126623253834 1
1.39957069714462 1
1.1122391598127 1
1.92081134762514 1
1.33834417550618 1
1.31684813926737 1
1.08146002648442 0
1.55911335991398 1
1.7984021188834 1
1.48479108809332 1
1.05306371115477 1
1.37334698724082 1
1.57412951600624 1
1.39521831429403 1
1.49697426922761 1
1.25556155389532 1
1.7951737511761 1
1.38222055034323 1
1.24349148304408 1
1.48071798692684 1
1.38918510681052 1
1.56227922996144 1
1.17655941163042 1
1.51424882476227 1
1.3954104407376 1
1.19666421854088 1
1.33138416633663 1
1.29916860327187 1
1.59383225329342 1
1.02725836736871 0
1.48782928738661 1
1.3412171902116 1
1.46985525658981 1
1.6142812962586 1
1.45392129166437 1
1.88702511773645 1
1.5980481899555 1
1.21701704285248 1
1.45976614028912 1
1.51693849387546 1
1.5914420434986 1
1.51420730762717 1
1.12237206568793 1
1.22967503313365 1
1.41078574493259 1
1.36360799802087 1
1.51664352545839 1
1.43216671218493 1
1.13951860290542 1
1.68992619878922 1
1.27274802822273 1
1.33678587334492 1
1.68859332708804 1
1.33431060113293 1
1.55504061407991 1
1.24255803109651 1
1.51429490338445 1
1.39439433446959 1
1.31978659887617 1
1.55758274463327 1
1.53086513608633 1
1.75096991972151 1
1.44926172892324 1
1.62431619472153 1
1.30106438765388 1
1.66816027710645 1
1.43858943571897 1
1.70217529766002 1
1.24855485138175 1
1.66395462829822 1
1.60436932426816 1
1.0963796963942 0
1.90196095741821 1
1.61047978442184 1
1.4984024074662 1
1.2538524563778 1
1.44156635150093 1
1.27901537889351 1
1.06598017244313 0
1.25466153420143 1
0.98640394346268 0
1.31173332768164 1
1.3461068781502 1
1.36920231923488 1
1.8386047172886 1
1.06840482764551 1
1.10955790798047 1
1.47148633210897 1
1.57878343911434 1
1.01501543366608 0
1.15863153968495 1
1.43935909607927 1
1.43713502199849 1
1.28391524438413 1
1.41046983203248 1
1.45587848837161 1
1.5720628431221 1
1.19111057263768 1
1.57725000712499 1
1.3727037731554 1
1.55769218222111 1
1.11907767924073 1
1.7724591209778 1
1.58368376701885 1
1.39857887477038 1
1.59145182095839 1
0.988495832811518 0
1.39482104504289 1
1.50272409488052 1
1.64394386281249 1
1.56184422226933 1
1.3407447088825 1
1.28813563925608 1
1.4309690042322 1
1.75701076595957 1
1.2536250598482 1
1.3411954401673 1
1.54062500915649 1
1.53890412543361 1
1.16749758032679 1
1.02972835761704 1
1.37790656891844 1
1.23042172220166 1
1.46248876668065 1
1.52260523032048 1
1.4897144833749 1
1.500185281786 1
1.18632118315403 1
1.23087158373473 1
1.21079289396399 1
1.41544519209849 1
1.2901796504492 1
1.24744409788551 1
1.42670287443543 1
1.06729116875043 0
1.03149213478216 0
1.22573864021981 1
1.417790935686 1
1.13544889700562 1
1.77159906194749 1
1.41698485103173 1
1.13932290225654 1
1.59371898584691 1
1.37918895656685 1
1.13715458951574 1
1.68510467332523 1
1.35458788048984 1
1.50965669423681 1
1.28673420196771 1
1.37178577045633 1
1.25313266136806 1
1.717460320891 1
1.61656678418944 1
1.0136518330953 0
1.23726950314925 1
1.24691619759872 1
1.6679192497171 1
1.44789434884502 1
1.22021719001659 1
1.4967075328057 1
1.84064834953683 1
1.37180035614618 1
1.24653393013484 1
1.57063001498086 1
1.38756618930787 1
1.4846854874788 1
1.3993200775674 1
1.75822821571289 1
1.57334910548303 1
1.20548767252509 1
1.77807783638354 1
1.5190256273869 1
1.24204025375016 1
1.47597743569703 1
1.15716761764012 1
1.41150642854473 1
0.919111654129264 0
1.5902500311451 1
1.27240959533277 1
1.45135176844972 1
1.56166398654765 1
1.11234191235895 1
1.61874254669658 1
1.42427862297579 1
1.26206899353227 1
1.8931957299401 1
1.49208540268903 1
1.37180954025341 1
1.40453285447747 1
1.63880662744058 1
1.34140399237808 1
1.61801622422651 1
1.60973095112617 1
1.45257515965302 1
1.48569109708486 1
1.3238885953194 1
1.44347138799707 1
1.85147893943651 1
1.69847100276734 1
1.35559765378837 1
1.24559236010275 1
1.55068000592985 1
1.32647741616316 1
1.30246141242525 1
1.31835444116326 1
0.958613814246637 0
1.58815748309719 1
1.75089493185139 1
1.33978934595442 1
1.02782930339606 1
1.38167241966672 1
1.26978237369643 1
1.48704246110891 1
1.33679989435872 1
1.37381950168807 1
1.35719910360692 1
1.57389414281583 1
1.72634987778257 1
1.31652238487511 1
1.62332863590139 1
1.31134107244899 1
1.22875642432013 1
1.19854527377542 1
0.933999631478877 0
1.45812622303978 1
1.86499058419328 1
1.47136931822007 1
1.66923876208839 1
1.0716005020499 0
1.39034498540333 1
1.35896627529405 1
1.76332904163523 1
1.189435798504 1
1.3336123287526 1
1.19586671694026 1
1.83526924734526 1
1.33785732401631 1
1.53981725985707 1
1.50917731931297 1
1.06246321784944 1
1.59942765908173 1
1.4744209199396 1
1.67339339307539 1
1.53313668429349 1
1.10272989278182 1
1.53932177146265 1
1.12461715976779 1
1.52422408751439 1
1.29825291740004 1
1.51648101164697 1
1.25151793165811 1
1.28072071893155 1
1.65578766858873 1
1.34576507427793 1
1.14276149119944 1
1.52208048113452 1
1.38962999397028 1
1.67794317864163 1
1.32312295877147 1
2.07181011840169 0
1.43091207491594 1
1.5693404412764 1
1.19235848930573 1
1.52946021187484 1
1.48526358251381 1
1.46677493629052 1
1.63654093508184 1
1.22156064486098 1
1.53301128529614 1
1.65261373339834 1
1.68930993446866 1
1.18499961376179 1
1.82939501410857 1
1.61232246955583 1
1.27097219402263 1
1.42238648878274 1
1.00796761997068 0
1.77490539163505 1
1.5565176112269 1
1.48725486852194 1
1.88170525595442 1
1.51821710060475 1
1.8856675436852 1
1.16060768483459 1
1.63738665140662 1
1.65422688877378 1
1.29193333961119 1
1.74765121995386 1
1.23840841527581 1
1.37731262878598 1
1.55032698769836 1
0.998147647585189 0
1.39154847344074 1
1.59540388665556 1
1.45174965077641 1
1.15567900031373 1
1.0823011663049 1
1.38875645970595 1
1.6218107886893 1
1.65788496381897 1
1.71807061269696 1
1.51914838819055 1
1.40817987651208 1
1.24354628410694 1
1.45823884679177 1
1.55417501448471 1
1.21763948959536 1
1.47199002759351 1
1.61946439795794 1
1.2516160930847 1
1.36134454461831 1
1.74323222950574 1
1.17189634089222 1
1.59800741012766 1
1.15319855583101 1
1.33031757188258 1
1.26976760960113 1
1.80528304237226 1
1.10576377996368 1
1.48729861767932 1
1.31530055377322 1
1.25662878054883 1
1.35221911800408 1
1.42779307100282 1
1.39597156201862 1
1.49358198936601 1
1.62254380332235 1
1.62128856662083 1
1.70372615080543 1
1.36139742780392 1
1.67695520286548 1
1.4972143941442 1
1.34557786937254 1
1.45839255034894 1
1.22702450265654 1
1.62021811551527 1
1.57189784505634 1
1.64834527880505 1
1.46910784307669 1
1.57472537439457 1
1.58821439639613 1
1.57344742462295 1
1.47211777271235 1
1.8556670929667 1
1.33398694947739 1
1.32829396492265 1
0.989160478821272 0
1.42307701497642 1
1.25194850319269 1
1.72890779296603 1
1.30461637547788 1
1.37612908684458 1
1.19478767364147 1
1.3359377871313 1
1.34010021990304 1
1.62814554220444 1
1.54118694007146 1
1.19920810314961 1
1.71975568242654 1
1.54157348530284 1
1.3114570298623 1
1.46193837906966 1
1.20362703933682 1
1.52822333598753 1
1.02944156438616 0
1.34667817158944 1
1.23853570457707 1
1.5417614434865 1
1.02115558138288 1
1.3685654144684 1
1.36803809969132 1
1.53424166151395 1
1.31281915035992 1
1.43816705197094 1
1.55320447743672 1
1.31113386529106 1
1.240955900793 1
1.76376680099195 1
0.939868722437997 0
1.65610673104906 1
1.47474769448832 1
1.39680495164175 1
1.36400888334743 1
1.73512583365941 1
1.30339751785289 1
1.66501408704063 1
0.915545027370711 0
1.53314151992772 1
1.25142242570262 1
1.62807227207739 1
1.47988308737669 1
1.45938645165041 1
1.264007536437 1
1.48456586540071 1
1.47816511897321 1
1.78880790445322 1
1.50327656778107 1
1.54534295981344 1
1.55782305699774 1
1.38950904946616 1
1.13444969561382 1
1.53097198582916 1
1.57086402864619 1
1.43054789100627 1
1.70900155398428 1
1.69820217409116 1
1.70068806652643 1
1.26872890621304 1
1.21815696170644 1
1.35995439941297 1
1.22131433647545 1
1.15525964507689 1
1.01430930825517 0
1.34483438184808 1
1.93133188175066 1
1.70288959631293 1
1.3720571320365 1
1.50835708766829 1
1.65996967249622 1
1.39638106046783 1
1.18772202851586 1
1.42738535456789 1
1.15675187047281 1
1.6487809289722 1
1.46462635651567 1
1.81509050367694 1
1.26908696055575 1
1.64724853170526 1
1.77287972758875 1
1.54801482228919 1
1.31939952416676 1
1.50725415449434 1
1.34787777482415 1
1.60377440783986 1
1.4496877358426 1
1.47325980827582 1
1.4761130223988 1
1.31982616656057 1
1.22333193460778 1
1.56753439117103 1
1.21900945712479 1
1.28273901235361 1
1.72854725048079 1
1.16604383804854 1
1.70411254316548 1
1.92627080107604 1
1.4969124143284 1
1.42656905274437 1
1.58223414834319 1
1.01778657147635 0
1.46816137891055 1
1.17617008500022 1
1.29284579585548 1
1.45942281800448 1
1.38796454750964 1
1.7844824369513 1
1.36590304738279 1
1.20213224135 1
1.27641575121916 1
1.00890218916102 0
2.01613190501439 0
1.313127334838 1
1.3793686832752 1
1.07613757574659 1
1.71861489103806 1
1.32623414422641 1
1.37725738190307 1
1.84296620890397 1
1.35257830226779 1
1.16775893944738 1
1.20298519006329 1
1.53838365080035 1
1.56785789402084 1
1.5319709781526 1
1.39022160120883 1
1.19120455252942 1
1.41109541750925 1
1.73474948392553 1
1.48434586037135 1
1.50362729571345 1
1.5568245535394 1
1.5029560591683 1
1.69676151388007 1
1.81011845153506 1
1.37960465312088 1
1.44036155702985 1
1.39263602671353 1
1.55165992999951 1
1.33955319468982 1
1.63944502674557 1
1.52102461614251 1
1.82194065711314 1
1.60457285389228 1
1.11450493974963 1
1.45441356640519 1
1.36212919417073 1
1.24837827953136 1
1.62964298596925 1
1.42076876507968 1
1.34129973073332 1
1.79866615394279 1
1.51545863889793 1
1.50181971327053 1
1.30061398099543 1
1.53159514075923 1
1.52590819363211 1
0.863174405015094 0
1.29045086458833 1
1.66878209515413 1
1.67659460180405 1
1.84487471092641 1
1.24891184047743 1
1.42106562666265 1
1.20307001768912 1
1.20681194612606 1
1.47663398430469 1
1.29897334171404 1
1.44738335305541 1
1.56502099128498 1
1.5207825573348 1
1.66791209176894 1
1.23339983160957 1
1.39231178737436 1
1.57485815880387 1
1.36908596660193 1
1.49110171761076 1
1.34758857306291 1
1.48678749021784 1
1.51654284543959 1
1.48558380111514 1
1.52547696629615 1
1.49933950982386 1
1.23085197662325 1
1.29333300659743 1
1.82055443062301 1
1.0267737982851 0
0.950201586688621 0
1.23263594235398 1
1.59506338027962 1
1.51726182300737 1
1.58764338375925 1
1.5807882993755 1
1.45806156538488 1
1.4217957119783 1
1.37993587853524 1
1.36503918973418 1
1.34016042086005 1
1.27937328233494 1
1.3044542850731 1
1.15160571476318 1
1.42176993075417 1
1.40978679759097 1
1.35004346406398 1
1.40916597284192 1
1.5663746301893 1
1.24551627386189 1
1.31039293309465 1
1.62873807971005 1
1.69938860530307 1
1.26246542901765 1
1.47392405405684 1
1.20233199856392 1
1.74644578530234 1
1.6096572440079 1
1.37724236350686 1
1.43650252033495 1
1.48752895701465 1
1.22526542977365 1
1.58349392087521 1
1.24476984754037 1
1.47681816961786 1
1.2750119519251 1
1.56275506449443 1
1.4735136753767 1
1.00473515754459 0
1.76668114804539 1
1.41366642596913 1
1.5478006878788 1
1.25535613680605 1
1.63147380616939 1
1.52186229454741 1
1.3874489555497 1
1.79211961833362 1
1.25914551777112 1
1.26232744736805 1
1.18593155281203 1
1.44566770293034 1
1.34255536475942 1
1.18729149193017 1
1.67265484658129 1
1.32126479564311 1
1.58857739547094 1
1.42224005776196 1
1.6377159880439 1
1.11947013153985 1
1.23899318571768 1
1.25669136068797 1
1.54547254642997 1
1.28947042692999 1
1.4823559379834 1
1.28335563213269 1
1.19979554610869 1
1.82286927738768 1
1.13342075251254 1
1.70955724185976 1
1.34759518031257 1
1.45972574665955 1
1.68524371572663 1
1.1867192619181 1
1.68247934241516 1
1.07223511641163 0
1.35693707259282 1
1.47444119608357 1
1.44501971614071 1
1.49497952287571 1
1.14172777355082 1
1.02400873689465 1
1.19452009132657 1
1.22530529720624 1
1.4510086503848 1
1.26320701583948 1
1.4306071274226 1
1.48624177920583 1
1.48052279219578 1
1.82603600115862 1
1.52339387032402 1
1.49029714137543 1
1.46944180102045 1
1.63250507553717 1
1.42364968583614 1
1.57705623428434 1
1.31444878268294 1
0.981044663841242 0
1.30502255695193 1
1.39788187001406 1
1.40660709009863 1
1.60929616117591 1
1.24094896789376 1
1.56246862240836 1
1.40646402063867 1
1.79821615790976 1
1.1234208460025 1
1.36754395880636 1
1.50870172082181 1
1.24395997569869 1
1.70164199046174 1
1.77164219986124 1
1.37424965304112 1
1.26686386849848 1
1.69642158787819 1
0.915383320562471 0
1.13962137747131 1
1.68727666091052 1
1.06594687129191 1
1.52709963742785 1
1.62395598774093 1
1.55079193858119 1
1.18579656716675 1
1.4201298930094 1
1.20587259482678 1
1.34075014707684 1
1.95986860621368 1
1.58347823892244 1
1.56765133988101 1
1.32282780811603 1
1.74039766676423 1
1.40787537949125 1
1.09559431182825 1
1.30761221003249 1
1.37475837737345 1
1.34102354585854 1
1.20136433552402 1
1.28499132291402 1
1.37078178925904 1
1.76520933765655 1
1.79133366689851 1
1.38165445197853 1
1.51985058758426 1
1.64588242573858 1
1.03157070826638 0
1.4279469069232 1
1.63129638015291 1
1.28159011484113 1
1.62999953462287 1
1.78304428651697 1
1.2887350498326 1
1.26643883328821 1
1.47670794950332 1
1.74591446802058 1
1.45656621432396 1
1.41152252775289 1
1.59184989015459 1
1.06734128338914 0
1.2352466264832 1
1.52681536054535 1
1.39067171028044 1
1.23537406178125 1
1.26720454976882 1
1.4427579149489 1
1.32938491384572 1
1.68950598241112 1
1.11531062604259 1
1.40980572354656 1
1.40274515743356 1
1.17202700849612 1
1.49750341844755 1
1.43765400087563 1
1.94554401832625 1
1.88117002455138 1
1.42319009032955 1
1.20003336631215 1
1.44443716375351 1
1.99214474349703 1
1.45933877071678 1
1.18501741425395 1
1.36579417864704 1
1.65143343130398 1
1.01811579933144 0
1.51330779736414 1
0.964491932375919 0
1.57733650043368 1
1.36356335404692 1
1.6641679258443 1
1.15885001787394 1
1.37617848153609 1
1.36409556192337 1
1.60517764577134 1
1.63694024571856 1
1.62748238434351 1
1.53410377004859 1
1.46331057476729 1
1.29615393940824 1
1.0345440058366 1
1.25662222418649 1
1.01374121721029 0
1.66030026725741 1
1.85777476182721 1
1.40538703542722 1
1.56477891600582 1
1.4781472764977 1
1.06104556221909 0
1.45482273892701 1
2.00304497954579 0
1.2457694080908 1
0.887992825909472 0
1.53010084189974 1
1.04789638836979 0
1.29810556385276 1
1.47917214710341 1
1.22417633492792 1
1.25812331078674 1
1.39050311663948 1
1.3629873405185 1
1.77983041683938 1
1.35075619736755 1
1.43049421401615 1
1.21120976238131 1
1.3445974668138 1
1.29548104957921 1
1.21060765667575 1
1.63850129786707 1
1.1331085587659 1
1.24661732855273 1
1.63366951677931 1
1.69660092347774 1
1.59116388545712 1
1.41775195076624 1
1.47404736800608 1
1.03022774796983 0
1.58838422320149 1
1.51661892966615 1
1.47968999953377 1
1.79582382362648 1
1.17662166628903 1
1.73353018010138 1
1.33912358359031 1
1.56396225210221 1
1.37771378127775 1
1.33842988119705 1
1.460396780485 1
1.4699527078544 1
1.427711870755 1
1.29303819528828 1
1.14478707924978 1
1.32599203349707 1
1.42708835088245 1
1.26640082058597 1
1.1023623052475 1
1.72715690529739 1
1.60500023699758 1
1.1822239222275 1
1.68006818935535 1
1.76738808534346 1
1.56837596565215 1
1.51127553793449 1
1.11257344228362 1
1.16842079964714 1
1.22752162088872 1
1.37107115328362 1
1.28697591101517 1
1.52351560915886 1
1.70258402551802 1
1.60287978829083 1
1.04584832106381 0
1.24468418232133 1
1.47200456607764 1
1.51464514482263 1
1.36890047119349 1
1.54222518100649 1
1.38056494607152 1
1.51695562722496 1
1.52419513343969 1
1.12350423626086 1
1.55904740376569 1
1.41911504737809 1
1.16348340942691 1
1.54168432075975 1
1.47321860887692 1
1.51288640165471 1
1.19217641943831 1
1.20296762364651 1
1.12943296586787 1
1.34680465176724 1
1.53310860487111 1
1.64987139613589 1
1.22471085378914 1
1.45837039978311 1
1.43431439836679 1
1.40749950298076 1
1.90103953730767 1
1.32433839138524 1
1.47656343640639 1
1.40433572600266 1
1.276050675129 1
1.63712292154884 1
1.36559498315321 1
1.46566285417197 1
1.24787722567437 1
1.36909540907078 1
1.08349042140203 1
0.89806710609025 0
1.76556709042928 1
1.55144299674003 1
1.16064593693632 1
1.36429169895677 1
1.34688910077699 1
1.29797172539796 1
1.02111062354182 0
1.37249782045541 1
1.37281404086216 1
1.76511452311403 1
1.08982508198767 0
1.56389550130549 1
1.12738547574439 1
1.5268812475188 1
1.38276740904484 1
1.68338621336079 1
1.15292474322726 1
1.41066741639853 1
1.34884199782469 1
1.29664420416253 1
1.23062511500166 1
1.56093877367855 1
1.42587758641062 1
1.68902592056279 1
1.64557735519031 1
1.29046601360023 1
1.43041105200195 1
1.68668900795072 1
1.16321932489577 1
1.42166839295252 1
1.21396374278977 1
1.53714090994908 1
1.88210672287062 1
1.41758227590281 1
1.33796864495844 1
1.44535862008651 1
1.74247042227566 1
1.35347275437814 1
1.20231542366673 1
1.37792449475883 1
1.29060710134495 1
1.65424568190204 1
1.37850785579618 1
1.11891948128355 1
1.33186542114113 1
1.32375693555961 1
1.55649888114554 1
1.26180803170559 1
1.88061859337383 1
1.03928330327346 0
1.55773153698961 1
1.55753672767113 1
1.63466473808786 1
1.39017619770351 1
1.65540346507905 1
1.40328485524307 1
1.28138661662186 1
1.25938104613494 1
1.31326043093899 1
1.59998553870115 1
1.7912699583429 1
1.25541652568907 1
1.399041753896 1
1.68768211413884 1
1.15458920235965 1
1.43487003997064 1
1.20349003809563 1
1.56952082913921 1
1.01968541748781 0
1.39188514817892 1
1.61870728297228 1
1.29629897359583 1
1.5710316820664 1
1.0352453581104 0
1.38881178975009 1
1.34085820178924 1
1.58658700719359 1
1.526398756267 1
1.38472129103719 1
1.25651673175834 1
1.45729744417365 1
1.35258833340691 1
1.60786139581022 1
1.57093369561802 1
1.25116979201642 1
1.38318316636941 1
1.71539818556448 1
1.82273879072263 1
1.60085368067445 1
1.26388057565649 1
1.60089453157786 1
1.41104221836896 1
1.40177907046652 1
1.58481646129167 1
1.41405533130563 1
1.48020907075546 1
1.34862207739969 1
1.24687861204024 1
1.79671161836913 1
1.37468699913309 1
1.20108566310777 1
1.71228426409751 1
1.43031950176634 1
1.67195880649368 1
1.33487149227764 1
1.70981338357022 1
1.13625376642524 1
1.45525168189855 1
1.43801870185941 1
1.17923496818007 1
1.31401542558747 1
1.62363664421756 1
1.31903353662021 1
1.42885016622735 1
1.38894836249381 1
1.38395196667189 1
1.24926880586068 1
1.3117372392369 1
1.28860028253755 1
1.28588223644194 1
1.61158501479583 1
1.82018700917509 1
1.57168207673544 1
1.11028964733112 1
2.02734748135784 0
1.25388339802749 1
1.3735893262969 1
0.846053865427781 0
1.3988524874068 1
1.40289017592272 1
1.49426719668433 1
1.47542300945058 1
1.08328527699111 1
1.49285411363734 1
1.78375701665393 1
1.33183417616596 1
1.44900417269194 1
1.73871496814319 1
1.49907103931014 1
1.19121124648577 1
1.19969083084015 1
1.20578096120505 1
1.05012385287415 0
1.1163373497112 1
0.959396394054371 0
1.59313400933292 1
1.61009250737655 1
1.42625520224835 1
1.21103767862451 1
1.4468052191217 1
1.46252492027259 1
1.39198532715206 1
1.46708440776631 1
1.59011956822746 1
1.47862998946115 1
1.57190695741283 1
1.59750916341554 1
1.4172779139862 1
1.38322944908754 1
1.46983490083232 1
0.866320327396348 0
1.50753115044405 1
1.4435685362447 1
1.47609489822789 1
1.46692304348144 1
1.28134971533995 1
1.17732588116635 1
1.43692510654015 1
1.34489428462649 1
1.35944886110817 1
1.56194477013979 1
1.24642802340015 1
1.43537244728949 1
1.34119128301706 1
1.29496956850749 1
1.2884701506217 1
1.53738706717154 1
1.58483604928341 1
1.45883009248149 1
1.28961888913477 1
1.58695080169733 1
1.79193036063288 1
1.53891321411509 1
1.53899504180426 1
1.60036999084978 1
1.30580768971504 1
1.43004774642953 1
1.34208476947087 1
1.39136403580785 1
1.2744053135985 1
1.17848581297817 1
1.11178918695433 1
1.59708627955763 1
1.39504984538179 1
1.21555201873985 1
1.65656611966427 1
1.20772950304951 1
1.25458691527594 1
1.24384202293003 1
1.59304890572402 1
1.62703238901699 1
1.29991768725182 1
1.1568816380012 1
1.24998213367495 1
1.59329204962867 1
1.15233114417103 1
1.53836458760786 1
1.68048339722766 1
1.76823873851101 1
1.50624433105639 1
1.47521448881186 1
1.45650378912369 1
1.35603787084974 1
1.3489067270693 1
1.23978537594103 1
1.39533086344738 1
1.31331784189615 1
1.73650167841428 1
1.58327786888466 1
1.59007677510216 1
1.48855700068929 1
1.16981467365998 1
1.47219303088967 1
1.52370004787828 1
1.38685778457373 1
1.6191089674692 1
1.17371220359559 1
1.91683910711877 1
1.63164518031174 1
1.28510533358309 1
1.41719897102142 1
1.56243902594 1
1.72118466948584 1
1.3046558218598 1
1.27879131260098 1
1.03319800708381 1
1.68299893461465 1
1.54418838640174 1
1.78115062443878 1
1.79439871136096 1
1.70783964788549 1
1.00949555845182 0
1.85022948307643 1
1.78764588849815 1
1.40207909205099 1
1.65109233690525 1
1.32934631172858 1
1.49391954523923 1
1.6714884213737 1
1.06938217805822 1
1.62753811402143 1
1.37871131848624 1
1.67447098729639 1
1.8316735554581 1
1.15908325251068 1
1.21785890998869 1
1.61907840601635 1
1.36977706236561 1
1.54984587461419 1
1.30274740502249 1
1.32787900857177 1
1.56181680903261 1
1.71435769507886 1
1.57456717469582 1
1.4754309359561 1
1.29564400858344 1
1.12209166046559 1
1.39432422816535 1
1.50652434639933 1
1.20212348040013 1
1.14510181800971 1
1.65427858608798 1
1.67893361145035 1
1.58628405684493 1
1.3639662183511 1
1.27822346227915 1
1.40127218960951 1
1.60451564739871 1
1.63006723404402 1
0.939347276941 0
1.59276917884576 1
1.37971964813725 1
1.28724515460991 1
1.36216339376368 1
1.41374253398777 1
1.36649788104482 1
1.21492468919731 1
0.88585388547031 0
1.3844482500826 1
1.67528566711636 1
1.56152045614173 1
1.47390636456404 1
1.48292789323428 1
1.69198421390671 1
1.25138060357468 1
1.4051905223285 1
1.23397633897313 1
1.52724326658083 1
1.82769887726579 1
1.1266979221583 1
1.30126670400904 1
1.38075047470626 1
1.37916901727326 1
1.44311635135685 1
1.25775681849448 1
1.63383906766639 1
1.52475688112419 1
1.37614580458876 1
1.52685593353462 1
1.21298679904367 1
1.25245531422317 1
1.35291074571909 1
1.2111175292272 1
1.78388027242026 1
1.33269381764854 1
1.36082793224268 1
1.35996887626647 1
1.10839622241331 1
1.31807420548936 1
1.22815664735728 1
1.26769855717124 1
1.16810920127438 1
1.25108933000043 1
1.24572138065462 1
1.33042448829136 1
1.19938000882128 1
1.49176799287936 1
1.29005796962878 1
1.27390793362628 1
1.60639897588139 1
1.61729395100898 1
1.65175832226786 1
1.5510507225067 1
1.32783218788171 1
1.44800582613108 1
1.36510567390008 1
1.48737577679177 1
1.34326524059398 1
1.12346273743167 1
1.41088357772741 1
1.54964529483597 1
1.51780704987376 1
1.20047631460066 1
1.76473671218063 1
1.39696034618725 1
1.80712970316648 1
1.31589955529118 1
1.35539458494081 1
1.54582890497165 1
1.3571235584774 1
1.17974769275217 1
1.50121299904011 1
1.22200254019704 1
1.39655174690363 1
1.3090173555038 1
1.53801786351942 1
1.63515753212221 1
1.44352117668952 1
1.59170400000742 1
1.16788509855724 1
1.29627243979575 1
1.30605236885046 1
1.21397315852516 1
1.42703807127511 1
1.48358874843734 1
1.37501545244514 1
1.37898313246461 1
1.56711532223258 1
1.24751935613456 1
1.86915651802342 1
1.66472354606063 1
1.22003174520071 1
1.47016582691152 1
1.54558411846005 1
1.40496410241157 1
1.69813071552069 1
1.29852440347542 1
1.74141729171531 1
1.34652776159933 1
1.74406615669268 1
1.31074198671566 1
1.58939834717167 1
1.36081022329411 1
1.59194182079047 1
1.18199342680388 1
0.863256902502807 0
1.73640743022547 1
1.70527345249249 1
2.0266704274239 1
1.37950732909448 1
1.30875109996884 1
1.27678181130543 1
1.86032469238556 1
1.32633455793457 1
1.61329232927123 1
1.35198267435188 1
1.07333300043573 0
1.35972218064817 1
1.59026948038442 1
1.45267612759203 1
1.50012105435275 1
1.26188520162095 1
1.36586041928601 1
1.58572393391666 1
1.4332302773129 1
1.73072771175012 1
1.60741551699944 1
1.1252899402793 1
1.08954983212675 1
1.68487838109036 1
1.43058185413675 1
1.66495721820271 1
1.40519094283035 1
1.74189492949148 1
1.64610123194356 1
1.46965908508727 1
1.51980707877838 1
1.71116747613561 1
1.2826483334965 1
1.68762020358559 1
1.05223154950252 0
1.26644509369242 1
1.22236866572308 1
1.19427832578722 1
1.23065266107528 1
2.01860886757171 0
1.59933233050397 1
1.54981853618194 1
1.3114844967625 1
1.30926811917713 1
2.00933027319307 0
1.18029077049978 1
1.48475774165448 1
1.31162058822116 1
1.33375678265266 1
1.54268955749363 1
1.525904423959 1
1.10626908379469 1
1.29946381107812 1
1.29663116093694 1
1.40682251156091 1
1.18986349465894 1
1.43141086264482 1
1.22504761002066 1
1.40763097208949 1
0.884572832042357 0
1.55381932174837 1
1.55585302289359 1
1.55950042411999 1
1.59190481663948 1
1.1971345053353 1
1.43467285694462 1
1.3383583704284 1
1.28342229016611 1
1.25204826941212 1
1.78415531859049 1
1.41431002170642 1
1.25971281501062 1
1.17995113838801 1
1.64607771574917 1
1.10386871423223 1
1.66492335216021 1
1.68840423118492 1
1.41818616003859 1
1.52785603694198 1
1.22707191185337 1
1.51412113250296 1
1.37686682604631 1
1.37307070963119 1
1.42076914029336 1
1.75142086824919 1
1.41446949727719 1
1.27903152618567 1
1.63764626615439 1
1.46286092453511 1
1.33964708924854 1
1.41565615657578 1
1.27473169426199 1
1.616322983466 1
1.28812701733743 1
1.46013255357172 1
1.17588252317218 1
1.19965667664492 1
1.39489387780523 1
1.21517109448342 1
1.54358591357575 1
1.25980199075459 1
1.00059991179028 0
1.44048123494777 1
1.62275166085153 1
1.6807952661765 1
1.3670848129736 1
1.6592241771872 1
1.06756328766059 1
1.62425610743119 1
1.27690790134691 1
1.45342375108839 1
1.10958185879531 1
1.30677300092013 1
1.45371898735605 1
1.38886712334698 1
1.20145957801938 1
1.48210715464427 1
1.67690071691702 1
1.59216559388036 1
1.41246508710492 1
1.38989136146151 1
1.79329433963223 1
1.41411144981162 1
1.69031681717365 1
1.448365493528 1
1.5361362819934 1
1.31114773413239 1
1.3859445433944 1
1.58996259639023 1
1.66864316718549 1
1.92581215300179 1
0.716420060917255 0
1.30479191011373 1
1.54960764017836 1
1.67102082764722 1
1.22191048591978 1
1.41840025484662 1
1.20148455593668 1
1.13107195315762 1
1.69920506934611 1
1.55972656737203 1
1.36318405531807 1
1.28488966248515 1
1.61483586171676 1
1.40316443344996 1
1.51583167816761 1
1.78207294657527 1
1.37419880317328 1
1.75091231852947 1
1.27165266861449 1
1.47431004992303 1
1.76451060456418 1
1.1764028127407 1
1.20815002105749 1
1.54969710400021 1
1.11314809162698 1
1.5206038120424 1
1.25639543856455 1
1.36757080855342 1
1.80736955239468 1
1.46079792616218 1
1.50550355482417 1
1.42988611989616 1
1.42013233865207 1
1.27662904130416 1
1.56493382382851 1
1.53181846680378 1
1.52556936386875 1
1.32770173402938 1
1.50966194545213 1
1.60535005545312 1
1.34580848748004 1
2.07612845911129 0
1.36939493335181 1
1.28457408908618 1
1.23918621530706 1
1.82933956906271 1
1.37026167978484 1
1.62975717203247 1
1.54096295016245 1
1.26062124815123 1
1.50074675360008 1
1.56943956663577 1
1.56689764320284 1
1.24768855582785 1
1.72861724108115 1
1.35793055954677 1
1.29852756679605 1
1.19316348524916 1
1.47483567715839 1
1.26401015450478 1
1.43170110601455 1
1.40433462202624 1
1.44255750713756 1
1.4654844064939 1
1.60972647174931 1
0.918893340257725 0
1.25526112360203 1
1.01940499815428 0
1.46776848383825 1
1.10780284538487 1
1.33916872647725 1
1.84700663210259 1
1.57146520551293 1
1.05284179723616 0
1.31150324040008 1
1.31325628546803 1
1.57381822309659 1
1.62561743062256 1
1.41824948358725 1
1.13455684596368 1
1.21839358702355 1
1.35335787501036 1
1.39733262024267 1
1.62395112058751 1
1.65071070664007 1
1.58163383639616 1
1.79948166344224 1
1.18718206520497 1
1.19378774452143 1
1.11374163392965 1
1.66077919499718 1
1.1848099460945 1
1.54319365364141 1
1.38053578091186 1
1.54321997683174 1
1.04293417833658 0
1.22297642365481 1
1.4808637356859 1
1.81475600449473 1
1.44156303240952 1
1.42233536482436 1
1.35864477282341 1
1.69429565635545 1
1.47317992855422 1
1.34705076315312 1
1.42444231127193 1
1.45810042038949 1
1.5123541460766 1
1.57564751911353 1
1.37226505116964 1
1.47925211520162 1
1.25879412004829 1
1.25722281756187 1
1.90867948459167 1
1.20400963176305 1
1.46759562540168 1
1.13357102461032 1
1.50648160094599 1
1.39650196393391 1
1.13728618750345 1
1.37249513419273 1
1.54486837680719 1
1.75383211238702 1
1.39172297905563 1
1.61886835108394 1
1.61733147572343 1
1.11834950873691 1
1.36631293440394 1
1.63317817610456 1
1.50077470488278 1
1.39684041491473 1
1.78957576489649 1
0.903809237890868 0
1.19443654094693 1
1.4627662784549 1
1.55172228033861 1
1.42808637633957 1
0.990708031018137 0
1.10467799774404 1
1.31380243327728 1
1.21850367555189 1
1.20140687665831 1
1.1760833558978 1
1.42216541688023 1
1.12663854635054 1
1.25822468734536 1
1.45246741978116 1
1.45042033815863 1
1.50849058663847 1
1.95558357884668 1
1.20090160893463 1
1.78475977756135 1
1.18022008996555 1
1.18340744179031 1
1.59873473044443 1
1.52128902223599 1
1.55088517676218 1
1.28084535704795 1
1.77808799875163 1
1.59024154983923 1
1.69683443620866 1
1.45314628463886 1
1.4927410891524 1
1.64803102878349 1
1.56371666102601 1
1.61339489510085 1
1.57610498694746 1
1.19770403162281 1
1.1256426499838 1
1.5908917478182 1
1.60480279695048 1
1.1798353673289 1
1.41835442556618 1
1.2765904981181 1
1.60392842939251 1
1.29776848054752 1
1.75077030125157 1
1.52930333677161 1
1.02676221003205 0
1.63173608203021 1
1.70110613879873 1
1.06734997681806 0
1.19424913158513 1
1.81729945936023 1
1.94632965218014 1
1.64844423427171 1
1.605290926163 1
1.68063020381833 1
1.73998156917561 1
1.60039255363318 1
2.04998226940355 0
1.25600827667203 1
1.448016540495 1
1.20303674799906 1
1.53037233234823 1
1.65572957460654 1
1.02788733822226 1
1.46097986659699 1
1.66717769337767 1
1.84000874615284 1
1.34194339344927 1
1.37685152579658 1
1.07368452127278 1
1.27753066385281 1
1.13067413970829 1
1.28489319472835 1
1.36220274299605 1
1.30319436521687 1
1.45417211788705 1
1.3447281871651 1
1.49515847237642 1
1.3281546839843 1
1.60751477524724 1
1.21381316853818 1
1.35106939335841 1
1.41114830458664 1
1.22119131185539 1
1.38731822278678 1
1.13871804468961 1
1.03939070267515 0
1.84674461774711 1
1.15648705010388 1
1.38673974882665 1
1.38424626160543 1
1.50182789346185 1
1.43100666263993 1
1.13684580249941 1
1.03772453187915 0
1.58490970212467 1
1.47533419284895 1
1.13718227308722 1
1.20049029385302 1
1.38469748550579 1
1.63141877688151 1
1.18897073924703 1
1.63198164101259 1
1.18100116381667 1
1.5972140756925 1
1.52705021880741 1
1.25607750200453 1
1.70892166002516 1
1.44875965854316 1
1.77682520397631 1
1.46081937427088 1
1.24189221456508 1
1.49987250463211 1
1.78538067029843 1
1.74149386731043 1
1.44835830242024 1
1.76299126625744 1
1.65109592054407 1
1.78720527544254 1
1.12053757165133 1
1.52772684721178 1
1.55921252167221 1
1.5644563838523 1
1.37442900653405 1
1.44725483942091 1
1.9361094786887 1
1.50273006259857 1
1.47915872714225 1
1.59658016872063 1
1.17847994723298 1
1.75569676971463 1
1.31147634020917 1
1.07453476844946 1
1.61340656694848 1
1.37473468606997 1
1.27412920861178 1
1.47087841363637 1
1.43671433874238 1
1.28814109712999 1
1.18946831903264 1
1.40498857980943 1
0.918906067097202 0
1.43506496606785 1
1.47639423956582 1
2.12783604226577 0
1.57749136403057 1
1.5465757930851 1
1.92909441401035 1
1.3007224856946 1
1.7019432522233 1
1.58414855049995 1
1.29629001190175 1
1.45866330421503 1
1.55954999734394 1
1.1534903368663 1
1.42562823858715 1
1.16277588345989 1
1.43407331378722 1
1.52390015666135 1
1.15939138872508 1
1.40187849415988 1
1.43793909688241 1
1.06324493717132 0
1.06777905567777 0
1.40487949808808 1
1.22503684702653 1
1.22845235320913 1
1.54589767751445 1
1.5234588372177 1
1.20999722862346 1
1.4716832261132 1
1.64006286819617 1
1.52361077059433 1
1.48018067942317 1
0.979791863074871 0
1.55209131325707 1
1.50149012723896 1
1.5870197124855 1
1.42558325997221 1
1.45497388520759 1
1.40644731053656 1
1.57204866928284 1
1.54706355145019 1
1.3732763915067 1
1.17439157160477 1
1.36300676920259 1
1.05180542495561 1
1.29546299906833 1
1.52591930984982 1
1.29825099452835 1
1.32214647980848 1
1.28658917536637 1
1.46228306950218 1
1.40532855349119 1
1.41823826345315 1
1.3967682659218 1
1.07802964030316 0
1.45210249142594 1
1.4387478385467 1
1.56508350271654 1
1.33426422303678 1
1.76160081493154 1
1.29666849844246 1
1.79777565982259 1
1.41574427598161 1
1.46611156192621 1
1.68923165115008 1
1.00594865814998 0
1.28141111543309 1
1.2059380328411 1
1.34177267362396 1
1.24485100352961 1
1.57548515310192 1
1.27338603739839 1
1.78707172676258 1
0.918523488881772 0
1.38005082991197 1
1.62050058077775 1
1.45210792181134 1
1.77713011986754 1
1.30647365591541 1
1.18931701971807 1
0.874858157168531 0
1.43674093376575 1
1.66861414483841 1
1.38420044567745 1
1.17595245205639 1
1.25263672395932 1
1.48690303743163 1
1.24358879140997 1
1.7107393709644 1
1.63839175348815 1
1.42915433764353 1
1.38944083431234 1
1.42020320325411 1
1.46865012718015 1
1.15078822076662 1
2.02169025232585 0
1.61359145824703 1
1.16856698954262 1
1.56689618279783 1
1.55428957984331 1
1.54184101009312 1
1.36695024422533 1
1.62719163691931 1
1.35660255115875 1
1.69025524619574 1
1.35228461772444 1
1.50039053475139 1
1.1237801172334 1
1.24204958683625 1
1.46519795517239 1
1.73193471324146 1
1.32554567443464 1
1.21850754678469 1
1.43008914409051 1
1.4152096593321 1
1.18357959210904 1
1.54315745363779 1
1.55625342361715 1
1.23536027925362 1
1.5713037248707 1
1.67488271744084 1
1.5311003688679 1
1.48321527360011 1
1.4804862102571 1
1.56974763860543 1
1.21382003634085 1
1.39759517121952 1
1.40218385810542 1
1.41200903374638 1
1.48733593189889 1
1.6733509149047 1
1.14519385323485 1
1.17765448051328 1
1.46896809343649 1
1.2939411355424 1
1.44334092688296 1
1.38631935930661 1
1.19173755298283 1
1.25105962411795 1
1.59727996523799 1
1.29733051800826 1
1.28789227130924 1
1.41797977452194 1
1.53251753284398 1
1.09662588974552 1
1.25489097455294 1
1.07357344686321 0
1.47925839739624 1
1.49630967100273 1
1.25343213226281 1
1.57722937538218 1
1.33742475223838 1
1.36613736500954 1
1.58538387769999 1
1.30999218294846 1
1.10208118406945 1
1.49818866093265 1
1.05610068829843 0
1.46475958549357 1
1.74022242303118 1
1.35176952758245 1
1.37009353292364 1
1.35696866886478 1
1.61375170622939 1
1.29091251717288 1
1.61196294860828 1
1.68867293192059 1
1.52555835828705 1
1.40718901804555 1
1.13819714981497 1
1.38070977642248 1
1.70317155166468 1
0.934340121276652 0
1.29770905349798 1
1.57606606362173 1
1.6161536856113 1
1.24542605946285 1
1.37496301293355 1
0.976128470542716 0
1.43177396060693 1
1.34767899611755 1
0.832033822064408 0
1.53369039524679 1
1.58585659532632 1
1.44061390821804 1
1.61115836155461 1
1.7558573755806 1
1.15283731804596 1
1.55292706106708 1
1.57308580917875 1
1.45250522787112 1
1.29250355751583 1
1.68337686987375 1
1.55628821844187 1
1.12661428964056 1
1.35962776361253 1
1.49992306670081 1
1.39392859177945 1
1.75672553867965 1
1.30863187573008 1
1.62872819771503 1
2.32438045406448 0
1.58793435353694 1
1.11951704102246 1
0.917353763116666 0
1.26655585467843 1
1.33837021706309 1
1.2916962395012 1
1.00447871572562 0
1.50618933020238 1
1.28563039461562 1
1.27852025392785 1
1.45410905896081 1
1.57893523188843 1
1.13462144091913 1
1.43346221944393 1
1.357810558723 1
1.31439425738784 1
1.64343976865703 1
1.55373474942682 1
1.34838117588297 1
1.28342404185646 1
1.59049282102842 1
1.30024084364875 1
1.62689189578771 1
1.35440926772401 1
1.36137294094234 1
1.275488792343 1
1.43705584994123 1
1.41957967552833 1
1.43641500649861 1
1.24771103747818 1
1.49166801444876 1
1.33844187514805 1
1.2313433913762 1
1.26902750560306 1
1.38881569167484 1
1.2830214415847 1
1.27124854125321 1
1.50163001232027 1
1.40156270776306 1
1.78290929844094 1
1.48442190784945 1
0.741487976089786 0
1.35146613459739 1
1.53812778398022 1
1.4069992833364 1
1.28720315988966 1
1.63909791660424 1
1.18073060822231 1
1.5864586520739 1
1.70515860201843 1
1.44097787744412 1
1.65885406835433 1
1.71007975223033 1
1.7151900847373 1
1.4630786488072 1
1.34292337928754 1
1.58781359892051 1
1.50018284023943 1
1.44547626684334 1
1.33751551978681 1
1.44791026014622 1
1.47832912642903 1
1.50947023282739 1
1.30698540819892 1
1.32043577139759 1
1.63387689227877 1
1.24506961200867 1
1.39767079445618 1
1.26861719897933 1
1.12131882348592 1
1.41218908798958 1
1.76160108340767 1
1.67215950873643 1
1.42835114698095 1
1.26167943130716 1
1.28540037339047 1
1.22951039224823 1
1.25338596685364 1
1.42978806405679 1
1.80654691463698 1
1.34603611367476 1
1.3383624738278 1
1.60829918552911 1
1.4230809900126 1
1.27648317118772 1
1.6288173058543 1
1.59528235393176 1
1.72531409996388 1
1.22590464410853 1
1.58791834583022 1
1.57745775691657 1
1.73142046479763 1
1.0866403818174 1
1.37424382262545 1
1.53821521211622 1
1.61916708921119 1
1.53189724915164 1
1.19941230724857 1
1.4963457483974 1
1.36686125035127 1
1.62848117820568 1
1.26952145298824 1
1.3472762883155 1
1.22605660720309 1
1.36247702335638 1
1.6161684626255 1
1.44491993522795 1
1.4495754149352 1
1.13999305162771 1
1.32489536114472 1
1.29921502751048 1
1.31834112622264 1
1.08549638860915 1
1.52764013178125 1
1.56434889794348 1
1.35315969788461 1
1.15389728825871 1
1.40476142116585 1
1.23394567216741 1
1.44330490270303 1
1.59045670251763 1
1.69218332865156 1
1.85608961602686 1
1.28295860299413 1
1.4999857207268 1
1.21262725809365 1
1.34306840777418 1
1.18609497125581 1
1.49985898976533 1
1.34464138886533 1
1.32143361580814 1
1.15453710138507 1
1.75084507082688 1
1.62816902834579 1
1.65623656689692 1
1.00428863951381 0
1.43406144244048 1
1.73893558111096 1
1.57349653201954 1
1.54895425596828 1
1.69184465551932 1
1.58213273859026 1
1.56677600406324 1
1.40028354594673 1
1.350741400787 1
1.10817555868025 1
1.5643917334566 1
1.41553139536143 1
1.39637423943073 1
1.3419714848849 1
1.24988454835643 1
1.44604329891297 1
0.921554863254181 0
1.61980081853693 1
1.40712183405285 1
1.69564886561532 1
1.58288321733492 1
1.3189389333731 1
1.07439975073294 1
1.77861425920807 1
1.89580352967197 1
1.56819446792251 1
1.4271185190259 1
1.46901915997258 1
1.43975861906508 1
1.92007519668377 1
1.61295915376717 1
1.57037380007244 1
1.3919646277331 1
1.730618811755 1
1.28638080503952 1
1.42649712930588 1
1.20735141758768 1
1.44793479901461 1
1.45415267853262 1
1.5185630383419 1
1.17832481953522 1
1.2240750433265 1
1.36712409440632 1
1.20370769477265 1
2.00908663300518 1
1.42110555521213 1
1.56216363956955 1
1.41243519436132 1
1.15246610662596 1
1.39568369390801 1
1.62605545140469 1
1.30355494780376 1
1.15403181002449 1
1.63753320683839 1
1.88561768129729 1
1.38944608144635 1
1.53741121381204 1
1.41282285665125 1
1.73646329613377 1
1.19811940960721 1
1.62105293694401 1
1.64991781591434 1
1.45970221479847 1
1.54358419692256 1
1.7964172210387 1
1.25968001659633 1
1.26645653066822 1
1.54866913797559 1
1.37328208591811 1
1.22904607511717 1
1.46612156648529 1
1.24464802077141 1
1.4088040195852 1
1.51753071253574 1
1.60044297412779 1
1.03050754843623 0
1.52761585748124 1
1.42664368895755 1
1.69635438537147 1
1.15147436440898 1
1.60506450586491 1
1.474116997958 1
1.34078137978323 1
1.26396218587306 1
1.80303712078201 1
1.70646499132696 1
1.14550373753768 1
1.38897195644178 1
1.46326732378049 1
1.47242223419354 1
1.44170817209325 1
1.34168209291123 1
1.66035931621797 1
1.68387073803745 1
1.59885901492222 1
1.5100014804549 1
1.57472311019743 1
1.35836288399843 1
1.88639585591811 1
1.31213668941246 1
1.24396733964246 1
1.24148847239683 1
1.49308873975097 1
1.35162563923016 1
1.51368097017153 1
1.07592917023402 0
1.47670287042874 1
1.58413533703764 1
1.59687632017005 1
1.63718065871552 1
1.83221818663474 1
1.46733257174597 1
1.55405383461093 1
1.47799106700807 1
1.58490207033593 1
1.37352664566617 1
1.43358945764651 1
1.49123455515437 1
1.46378686316762 1
1.55465765231823 1
1.34173710916838 1
1.31881855431768 1
1.19443543940772 1
1.61089949233635 1
1.42295286189894 1
1.35245892568927 1
1.27166359366011 1
1.48990345114931 1
1.8488840576809 1
1.31692222531414 1
1.49560974620768 1
1.50855446986773 1
1.22264953858326 1
1.14950548219327 1
1.7813531226081 1
1.38170996500926 1
1.3726254375535 1
0.784018256397654 0
1.21669886162182 1
1.49620179152873 1
1.37228746629257 1
1.3183400007689 1
1.28414005609587 1
1.35688379200416 1
1.49019287134981 1
1.63890521624682 1
1.6829238926618 1
1.51490646542629 1
1.37589398321966 1
1.48889162807785 1
1.5275810258877 1
1.44268724432307 1
1.32270442989072 1
1.37763141243998 1
1.27605711910862 1
1.126252170813 1
1.10336778891188 1
1.36356188701261 1
1.88566475022058 1
1.84069206192748 1
1.52249111932878 1
1.43808105766701 1
1.5975125213321 1
1.24871076515291 1
1.28369673152231 1
1.5445266671284 1
1.41911246632281 1
1.32050694173143 1
0.967879218335026 0
1.18164164117806 1
1.44392984201636 1
1.61453185930355 1
1.68808013856659 1
1.08451685576219 1
1.02871070247462 0
1.80396314786533 1
1.43471850169902 1
1.23510504907077 1
1.52858936757653 1
1.33046425042455 1
1.13417609456614 1
1.06481898637978 0
1.17809733391588 1
1.65378951217913 1
1.38771863533935 1
1.30067335325208 1
1.48216361385362 1
1.56877508402786 1
1.57855993531989 1
1.90723605859421 1
1.39844237189841 1
0.992302547021222 1
1.31332567386375 1
1.58917872758654 1
1.5396628895861 1
1.29727428700996 1
1.34872903622578 1
1.16954508075594 1
1.48197289249859 1
1.3669749456968 1
1.56656883800212 1
1.31513565967562 1
1.70225720911275 1
1.02997767325267 1
1.246995777471 1
1.40038403422226 1
1.70327041819113 1
1.33438282147938 1
1.23828475077112 1
1.52630859542205 1
1.1954460747998 1
1.54364312549908 1
1.1623572137709 1
1.30072506231001 1
1.52588776584165 1
1.49951778118631 1
1.4376190168676 1
1.28255728286898 1
1.60450231114077 1
1.6144294173016 1
1.40495620397615 1
1.3810736668548 1
1.04808869061497 1
1.10141972396927 1
1.42590448256429 1
1.25522902271489 1
1.80079855646181 1
1.56869816525653 1
1.76417857182816 1
1.98452973007536 0
1.39762807862607 1
1.63810097372208 1
1.00660381395757 1
1.26732862175588 1
1.56927570985256 1
1.40224616106413 1
1.28126768232311 1
1.07708751331269 1
1.48172487762438 1
1.37011975548897 1
1.33860086782245 1
1.50294860656768 1
1.42483047853352 1
1.36207726605853 1
1.22434842404709 1
1.38621054883184 1
1.35489027887537 1
1.44890858285779 1
1.38228423346894 1
1.6964182015887 1
1.25756558027836 1
1.33699460028879 1
1.69333856513034 1
1.63197516987452 1
1.23009588186008 1
1.56325517016387 1
1.61483612060235 1
1.3296459260955 1
1.13560599114889 1
1.35765404497849 1
1.3581631145998 1
1.48510141211199 1
1.21172392816244 1
1.32792466874228 1
1.33537668635665 1
1.45793603739595 1
1.55833717307655 1
1.1833159562846 1
1.62725176516104 1
1.36365699427011 1
1.50953339048352 1
1.22613888331911 1
1.21394114926441 1
1.79430920550765 1
1.57781785477473 1
1.57543117303166 1
1.41173663524186 1
1.26001033533654 1
1.24208811940406 1
1.56196483075769 1
1.47349860710901 1
1.30267560863199 1
1.46956949996735 1
1.40325711538906 1
1.2554708333179 1
1.1585270851534 1
1.33916044947246 1
0.997781225368045 0
1.39938522447134 1
1.43499838083719 1
1.34752753409113 1
1.2785306098263 1
1.63361497834807 1
1.49775909505404 1
1.46742213457728 1
1.32340754882745 1
1.16179635233573 1
1.44300128625014 1
1.43732336594741 1
1.36467554702533 1
1.5763902804323 1
1.42199357440468 1
1.40424134217652 1
1.33197582391166 1
1.34855400300613 1
1.3879201438137 1
1.25502411412944 1
1.16283626731039 1
1.39653618740966 1
1.28690186594577 1
1.72089955188427 1
1.62830739929298 1
1.30924001258637 1
1.26945061682123 1
1.51250918813711 1
1.37271480113267 1
1.29866688783173 1
1.48730884205211 1
1.51005640504775 1
1.43322377120193 1
1.49597536956547 1
1.40249037367074 1
1.22629938777322 1
1.26020185034685 1
1.87398373591363 1
1.48198234957951 1
1.29313037876575 1
1.81866882701243 1
1.09191827873597 1
1.61074251311797 1
1.47952784555826 1
1.16921899742527 1
1.53898818404215 1
1.72018374328364 1
1.57854739503867 1
1.28446337068218 1
0.911735440967075 0
1.54875062529537 1
1.09376145389824 1
1.53826201027184 1
1.66309707274678 1
1.30406988608463 1
1.53949888156384 1
1.50633305977413 1
1.86646706110827 1
1.51631136342885 1
1.51191896504732 1
1.68923896306515 1
1.43854609882771 1
1.44134150655017 1
1.30876201396067 1
1.45740723607059 1
1.3089401227554 1
1.56802504428851 1
1.30262917468399 1
1.44142516672796 1
1.93587388769046 1
1.71820760348343 1
1.75708540224209 1
1.15042441490527 1
1.4765868217854 1
1.46969282009105 1
1.44273741931032 1
1.77329736062285 1
1.47270684347845 1
1.41602503409362 1
1.64747915494487 1
1.2492981174008 1
1.56149119212391 1
1.26328871457357 1
1.20817753614318 1
1.44280913705744 1
1.66343799236336 1
1.45083145677048 1
1.65419529176968 1
1.42796374384235 1
1.36027740638906 1
1.54739746972002 1
1.43579766575113 1
1.25656267439345 1
1.08631017894825 1
1.3947629668106 1
2.04805094983074 0
1.5399627571902 1
1.37762567399729 1
0.981956874777334 0
1.39528638012151 1
1.29654802470778 1
1.65774715186849 1
1.62972428286081 1
1.51686313573777 1
1.40086928320404 1
1.46512457633325 1
1.16666027179183 1
1.36159148962098 1
1.32689513859396 1
1.19384011091322 1
1.23939377179601 1
1.35067241058105 1
1.46558866459872 1
1.20733854319912 1
1.73410372886895 1
1.33772739054439 1
1.20654890193616 1
1.50906274565579 1
1.77801939071636 1
1.38063911635065 1
1.32980139196178 1
1.42511448561123 1
1.47110796872156 1
1.42819974462573 1
1.60618247751108 1
1.36149951562122 1
1.09973983321602 1
1.60818568515123 1
1.45441658321904 1
1.31142520169875 1
1.67918374065994 1
1.26167326930951 1
1.54816510089106 1
1.1835226773707 1
1.34010306459285 1
1.65543690081011 1
1.70206914959281 1
1.11940360265521 1
1.50099499434485 1
1.04376753593345 1
1.40485950328507 1
1.49820521771779 1
1.50648362833783 1
1.21224976647748 1
1.61835074257158 1
1.26992073558037 1
1.3779108626542 1
1.24164750531645 1
1.46289168950536 1
0.990465181132788 0
1.5657423618796 1
1.4839480120672 1
1.57010657589827 1
1.35605084723804 1
1.29810075378272 1
1.05172539218325 0
1.28576285879278 1
1.50875021656708 1
1.15238124377947 1
1.48843971431732 1
1.67184277340796 1
1.67705658028164 1
1.33886976328265 1
1.47070808092112 1
1.53301188598184 1
1.41517690370148 1
1.55620940265402 1
1.45019004551433 1
1.59311479114493 1
1.87745556698239 1
1.38357925798281 1
1.40275234174062 1
1.26037801504338 1
1.50724536503996 1
1.37308376113776 1
1.50380642148853 1
2.0194192958197 0
1.36913427946525 1
1.47891669936934 1
1.56872860603811 1
1.38584114746384 1
1.29953103759496 1
1.3729093876826 1
1.55559862313769 1
1.35012074239013 1
1.40604830607879 1
1.2460891759805 1
1.498958776777 1
1.80921140509049 1
1.53881461394593 1
1.35262706799292 1
1.2526992809255 1
1.57384567916451 1
1.17887199014796 1
0.973568764033662 0
1.5649031240596 1
1.50548379715253 1
1.57213975724802 1
1.2444033849711 1
1.68450356012074 1
1.42812269547391 1
1.86523685789894 1
1.32162722771489 1
1.5169862473271 1
1.62999422590526 1
1.09410049281472 1
1.45597147434599 1
1.26353134153393 1
1.70064203514575 1
1.31277999970232 1
1.31655250223499 1
1.56168702873494 1
1.68501502165566 1
1.83647233931224 1
1.17032725044088 1
1.50712703312399 1
1.64730759662373 1
1.55840502210272 1
1.66061994026194 1
1.01064531536134 0
1.29435094472334 1
1.04068421300305 0
1.69703145102001 1
1.36559284317089 1
1.14702166737931 1
1.84428791917967 1
1.82136306770768 1
1.38127537901016 1
1.60885523738942 1
1.52292470206792 1
1.42782077874849 1
1.19455994267732 1
1.76888970003065 1
1.26946034767969 1
1.43680021582362 1
1.40430663381385 1
1.46413176697165 1
1.5286561310134 1
1.57624457008499 1
1.48632789422355 1
1.35249511308093 1
1.78910798380915 1
1.80788437073457 1
1.50258207600182 1
1.1455440084989 1
1.43491452480257 1
1.54697799307394 1
1.32163039079894 1
1.42030029444686 1
1.69200049776116 1
1.55350656898144 1
1.76846995144015 1
1.34798138045794 1
1.26743915165252 1
1.2230561549641 1
1.661625271669 1
1.59867181690057 1
1.28188868498075 1
1.47880565093257 1
1.61492051617533 1
1.41219516461595 1
1.54674393070214 1
1.14288244978182 1
1.49577026594545 1
1.35498542325047 1
1.35530143603238 1
1.24124627966946 1
1.41280274794997 1
1.51895390091357 1
1.40456896441696 1
1.76209683560728 1
1.39678475751077 1
1.51108684287777 1
1.3135308788662 1
1.13765277584019 1
1.72736741328912 1
1.92598913701383 1
1.6015174522213 1
1.26286004478918 1
1.38707714051792 1
1.5890882735681 1
0.935163016494219 0
1.50244390675777 1
1.58113626678157 1
1.35314503959668 1
1.30213564990532 1
1.06367646797171 1
1.69716408439884 1
1.23376464963522 1
1.46714913794443 1
1.30496923804357 1
1.37893897130628 1
1.88559157273998 1
1.94679625700844 1
1.46600974563635 1
1.3221162000548 1
1.44051566405184 1
1.38816600038018 1
1.29204508050296 1
1.71961771786661 1
1.50857959090273 1
1.39985969695485 1
1.67028404390762 1
1.17763433070242 1
1.4882187235487 1
1.54175626532332 1
1.94397319003091 1
1.58312173125842 1
1.66798165298624 1
1.7758638373982 1
1.62987149945241 1
1.03048842380118 0
1.36934411689546 1
1.24852900637295 1
1.62297897117814 1
1.2853069281526 1
1.70704851913536 1
1.21198971061082 1
1.47768783188379 1
1.76009260408383 1
1.47655701627608 1
1.3943216859031 1
1.28361777875524 1
1.70904348569083 1
1.50603646389036 1
1.21723845183266 1
1.72606398976033 1
1.23755619951697 1
1.97296063190313 0
1.49442257473662 1
1.66666277730623 1
1.62838537014914 1
1.32075687189317 1
1.31251038807383 1
1.6591216426929 1
1.27681298457114 1
1.44633359084959 1
1.28071733469897 1
1.19718651866091 1
1.65837424888589 1
1.55272833723383 1
1.5309685717725 1
1.41145061229005 1
1.17064412640532 1
1.38865407645 1
1.31829204978879 1
1.55595970826435 1
1.3917079606245 1
1.51826590516704 1
0.890206169669375 0
1.66870101645668 1
1.55686737690866 1
1.62955406088896 1
1.0854984589819 1
1.356700519082 1
1.32438167662572 1
1.23643845037702 1
1.42396322311585 1
1.58001247261837 1
1.16608820000554 1
0.836663887370305 0
1.38681889973427 1
1.0543054707987 1
1.18172605908075 1
1.4639670805492 1
1.41233503888445 1
1.38715438202339 1
1.48700324953992 1
1.70345758781009 1
1.54742319979984 1
1.39092876203726 1
1.32041990990692 1
1.31853165997535 1
1.19609573084252 1
1.44644419038457 1
1.68931353074122 1
1.31558548456682 1
0.925586436108471 0
1.47879339230221 1
1.39330655980104 1
1.12071950086179 1
1.22664109087496 1
1.24598401606171 1
1.2730192083808 1
1.62423124332686 1
1.9375557777649 1
1.75969276637454 1
1.38801931201626 1
1.36932490978953 1
1.2966112359004 1
1.06780868981878 0
1.81037269920853 1
1.86267277702392 1
1.45946250995366 1
1.50418475606109 1
1.36483641964603 1
1.53149498051441 1
1.63183436929998 1
1.62100423597166 1
1.13377742847286 1
1.22692740216903 1
1.14792911319363 1
1.24992802802977 1
1.34547572229183 1
1.73500334766535 1
1.34091294168008 1
1.20751513860643 1
1.17008434623794 1
1.49583984004311 1
1.40933928640576 1
1.12497965059969 1
1.31541750643299 1
1.34308034957601 1
1.06930718189037 1
1.41420018858017 1
1.69178659573037 1
1.66659406956531 1
1.79352345253264 1
1.46390160315961 1
1.53780659651432 1
1.90859306763073 1
1.4571223395807 1
1.58370973454605 1
1.24518331685393 1
1.36832870923911 1
1.59363846272395 1
1.48063779702309 1
1.59118756173451 1
1.50797923624316 1
1.36843504956898 1
1.41637036849499 1
1.57176054921327 1
1.3876077841641 1
1.34891562549031 1
1.36818185732825 1
1.38050959959163 1
1.51489101584557 1
1.65230059190675 1
1.64308544073429 1
1.70855229324573 1
1.84679272970651 1
1.24806579396503 1
1.56565359008805 1
1.9080550854127 1
2.00553291099107 0
1.23790118868922 1
1.54704905988569 1
1.09795141271108 1
1.20448977368839 1
1.39931246676442 1
1.35321788771432 1
1.42077136056391 1
1.49418863877826 1
1.43108868144453 1
1.92049309931138 1
1.55513332706858 1
1.39718695335041 1
1.50191728548142 1
1.36887133654406 1
1.54504139964558 1
1.16602872945655 1
1.13201471472326 1
1.48193180215654 1
1.50607430006395 1
1.43209072894066 1
1.48535525431659 1
1.42430140988291 1
1.41908807014002 1
1.83535729827847 1
1.51622794308753 1
1.69342146162543 1
1.45287827764263 1
1.29952887153747 1
1.33935756146814 1
1.67575753039916 1
1.67215886901456 1
1.36057755132782 1
1.64249010773014 1
1.61497050991222 1
1.47342006814128 1
1.56123002585615 1
1.36738924996851 1
1.59532170727356 1
1.23113968846479 1
1.3176117913424 1
1.004266303175 0
1.35281420259935 1
1.47554371727121 1
1.25215333784414 1
1.29672395638636 1
1.40976727734612 1
1.56853127668158 1
1.83601343257325 1
1.01131225503122 0
1.23377461000738 1
1.52009342304108 1
1.20411716610679 1
1.33905328400414 1
1.31766051406671 1
1.67028352463977 1
1.61241610934803 1
1.46697150086266 1
1.39641553838733 1
1.34303588590882 1
1.13907129379997 1
1.90351249767975 1
0.934761067872298 0
1.24749624599629 1
1.07695469929173 0
1.09818146610368 0
1.49656241570757 1
1.50142305124771 1
1.57730286963226 1
1.41025701538696 1
1.32483274711104 1
1.6338076924543 1
1.26749849253602 1
1.48428477903872 1
1.47357820909163 1
1.69153798691895 1
1.30953589885271 1
1.42316254343676 1
1.0253924262118 0
1.27331715903215 1
0.951441778088391 0
1.34099672857396 1
1.47584528150238 1
1.21269734953625 1
1.3311028541146 1
1.68282201292063 1
1.38811463143167 1
1.2323615507081 1
1.66375111170924 1
1.78306724971494 1
1.50153609626046 1
1.31244466982777 1
1.23826436699314 1
1.44787597490256 1
1.52202058705775 1
1.42649699741863 1
1.41218217949188 1
0.950607480859925 0
1.68933265449618 1
1.65825235673257 1
1.33901978311975 1
1.57968149825857 1
1.01143489930984 0
1.32875760887598 1
1.33854599085028 1
1.36163830891597 1
1.60835075875384 1
1.48138671958508 1
1.43110400461716 1
1.36026423930066 1
1.54389532063211 1
1.04286781519516 0
1.45058447150483 1
1.57890817861433 1
1.1120449923831 1
1.25938735807174 1
1.36878809828485 1
1.51223040066345 1
1.08603493140224 1
1.57272966786077 1
1.18843410603711 1
1.47150982864658 1
1.30647371609648 1
1.41760372861771 1
1.30737251149841 1
1.28796088264604 1
0.965446048863477 0
1.61119039622404 1
1.6233101571708 1
1.57022274237309 1
1.62295654473335 1
1.18385340351594 1
1.62575016102594 1
1.96241177880716 0
1.15311126987381 1
1.29581783889789 1
1.55979199374324 1
1.40952641017387 1
1.68455292310331 1
1.29898662847215 1
1.15371014734373 1
1.29862105420646 1
1.58856336759339 1
1.39222397050717 1
1.3824220176667 1
1.3374292958375 1
1.37377571130561 1
1.2365953249806 1
1.50810205092394 1
1.6654569484887 1
1.24284844337179 1
1.46720751225339 1
1.19686063247722 1
1.43387145989264 1
1.27408655194927 1
1.45904541172647 1
1.06047112573454 0
1.67883742769115 1
1.50536808622333 1
1.23585812115826 1
1.28922879483036 1
1.25741480477695 1
1.21303338884283 1
1.18392545141261 1
1.89040751191162 1
1.32233673194668 1
1.21609882878623 1
1.16427036531562 1
1.687848590107 1
1.2761315194259 1
0.973261480765734 0
1.36728787191151 1
1.10004599694524 1
1.60542361859589 1
1.37460042780706 1
1.62518552874516 1
1.23416550834364 1
1.55768108650116 1
1.17965338729294 1
1.06457744659677 0
1.41239704362951 1
1.22234447643673 1
1.46019434148836 1
1.32112493730524 1
1.38724033718411 1
1.35469552413942 1
1.69600628975714 1
1.24722574213735 1
0.99259591987715 1
1.49362089259141 1
1.56002036179928 1
1.54246651436421 1
1.78333344691014 1
1.02891207127125 0
1.49774442485409 1
1.68849890407013 1
1.45058014309682 1
1.3581851076228 1
1.38756006805546 1
1.63577236249475 1
1.26660190409402 1
1.0456571435021 0
1.37626444260899 1
1.27758592245984 1
1.30302039871903 1
1.25803037881156 1
1.14202329713239 1
1.50539515383 1
1.13148875852818 1
1.38518826850606 1
1.19204697744959 1
1.73701327560728 1
1.55187247716153 1
1.46258270784154 1
1.19980154233443 1
1.36126894309737 1
1.74472722282573 1
1.43481232116381 1
1.53281643563523 1
1.75495909535207 1
1.70337827447673 1
1.54401048985354 1
1.60300573810992 1
1.87533068430675 1
1.67685806557228 1
1.68709198364898 1
1.46454200354865 1
1.16314179494336 1
1.44427867041089 1
1.49184227116626 1
1.36762156045967 1
1.48813756025936 1
1.63205366826221 1
1.51081815153473 1
1.64520112198842 1
1.54527830275854 1
1.23881516346846 1
1.38583152642641 1
1.37048991378185 1
1.33638192939103 1
1.58349022482445 1
1.68006012131974 1
1.71529022822144 1
1.48484405416019 1
1.03981908674602 0
1.68074034242104 1
1.71913863574752 1
1.48732633081807 1
1.79234334563318 1
1.43661270065092 1
1.36576181310245 1
1.5429993300285 1
1.4349059770848 1
1.59033332910417 1
1.34431402626727 1
1.58175358649799 1
1.34662564111331 1
1.31429320479992 1
1.10111205389843 1
2.03333253871645 0
1.53335997172979 1
0.952564995657626 0
1.75370775080675 1
1.10202049945852 1
1.33108642772979 1
1.49320289938466 1
1.35944984138506 1
1.41865276128137 1
1.2641160692972 1
1.30903353781323 1
1.06628818840124 0
1.38319830373177 1
1.47555280819893 1
1.42008540704161 1
1.30266270112225 1
1.16596616224165 1
1.07560054712622 1
1.7241485970765 1
1.20346807231563 1
1.57304637819841 1
1.55974333618294 1
1.69543656433699 1
1.51999503924156 1
2.02758633002389 0
1.24674651560262 1
1.3179394332085 1
1.48196898302748 1
1.55642640080305 1
1.11477912568139 1
1.61038830529181 1
1.36560117663515 1
1.56408376581549 1
1.26242292389594 1
1.01162956807713 0
1.25185239033289 1
1.13363031785735 1
1.5291184499413 1
1.77150260223547 1
1.12297525055265 1
0.986014860227211 0
1.22553312596324 1
1.3495538511084 1
1.35377550886507 1
1.27246376037125 1
1.64582650456476 1
1.7925188703298 1
1.43026860077744 1
1.450700936793 1
1.18446836841053 1
1.51398683196895 1
1.28982858872998 1
1.47088656972211 1
1.1952765699202 1
1.35461290690607 1
1.09826696580305 1
1.86046884195776 1
1.4624907948922 1
1.63056492857994 1
1.24913123353483 1
1.2347248706307 1
1.41816775859013 1
1.61781930588974 1
1.49665218853423 1
1.69443540268096 1
1.44863798032937 1
1.16477592947796 1
1.4214969252211 1
1.45925062513626 1
1.37380450904222 1
1.40786988655996 1
1.40175196957663 1
1.98345673679408 0
1.6717519881024 1
1.29320830119695 1
1.18208217575578 1
1.53292094951435 1
1.50601923761267 1
1.67269772400276 1
1.54676811976941 1
1.62567591048263 1
1.57721319777164 1
1.11826082148468 1
1.56080942172066 1
1.19101907159443 1
1.73248256950388 1
1.92803923980457 1
1.51585166851919 1
1.72931269157436 1
1.54841664415977 1
1.52530736138249 1
1.39810356242481 1
1.36739081979695 1
1.32694403121507 1
1.59792070685668 1
1.29007116420919 1
1.65001458235582 1
1.21807444388031 1
1.56306501425239 1
1.06850072569573 0
1.45903284301753 1
1.50784823792998 1
1.58800252734522 1
1.34646629891874 1
1.22253717972778 1
1.40614416028014 1
1.67332033856016 1
1.65831788247381 1
1.4047152891975 1
1.61467069503424 1
1.11277958685018 1
1.34793922883732 1
1.54724787253455 1
1.75796592425308 1
1.72784814864505 1
1.4375212161109 1
1.08065554564017 1
1.6577922672674 1
1.77209607609557 1
1.32719631628396 1
1.38612363708173 1
1.54835503282203 1
1.19049589587425 1
1.46883392452736 1
1.40323851998615 1
1.32119041494798 1
1.41303557736181 1
1.30473842143173 1
1.33096010013981 1
1.54736543845965 1
1.18030710492113 1
1.2839764965225 1
1.49327307076815 1
1.79630625527913 1
1.64516390522269 1
1.13454351884938 1
1.57523981197314 1
1.42357229944844 1
1.17954888230734 1
1.27851852075928 1
1.30186095381793 1
1.73210696257844 1
1.35476662598573 1
1.73637749509669 1
1.28419638597342 1
1.42868555568338 1
1.4532587064857 1
1.20795818516209 1
1.60111745161879 1
1.41589511566202 1
1.44979255181338 1
1.84417022417793 1
1.08976812654604 1
1.31127122356723 1
1.61561715865453 1
1.52617772555717 1
1.68180026586885 1
1.3456470949409 1
1.38881409279618 1
1.38246298517277 1
1.3839478975237 1
1.59629910363632 1
1.63522231121013 1
1.19712634418602 1
1.40740258826535 1
1.61463230497988 1
1.02686673402086 0
1.3528827204735 1
1.20017081954437 1
1.78434534554352 1
1.18706508086587 1
1.48870952971583 1
2.01693251581609 0
1.23045101609655 1
2.02034324066183 0
1.12542267949099 1
1.23157446430167 1
1.75473734058384 1
0.917339322961642 0
1.66404627990236 1
1.40634980991771 1
1.76611919540582 1
1.23457827428065 1
1.35000735257483 1
1.57080467967281 1
1.52176719683276 1
1.25804236588828 1
1.31598128376389 1
1.40982104781371 1
1.18294064078559 1
1.39416112144368 1
1.36857761924945 1
1.93881239478791 1
1.51235236275907 1
1.41801462141786 1
1.13114015885563 1
1.55788769868151 1
1.36400216805716 1
1.37851313660165 1
1.23281498604064 1
1.54470065360004 1
1.68287429638235 1
1.46387037505031 1
1.1334288037732 1
1.11062858499516 1
1.38344259921632 1
1.09953101440862 1
1.49678028912299 1
1.40390992350909 1
1.36362748137306 1
1.43863216642655 1
1.23542094734658 1
1.39687478051552 1
1.88559797243755 1
1.5171136885358 1
1.33304595215773 1
1.27848190159705 1
1.39481219652782 1
1.4092477219209 1
1.40815924665293 1
1.25531108897197 1
1.17285164336919 1
1.61817023599633 1
1.65977488817661 1
1.34669583525931 1
1.53450389528011 1
1.46731964997215 1
1.43041815738223 1
1.107274472299 1
1.2255058834984 1
1.62154664736573 1
1.5204207799864 1
1.16176435681379 1
1.88631794734133 1
1.42044851465375 1
1.39263207696519 1
1.44046474089987 1
1.49467268498584 1
1.39801883308412 1
1.53189350330252 1
1.267574319299 1
1.66139093728999 1
1.43150012420399 1
0.726040312671316 0
1.41897848646501 1
1.19676802108023 1
1.61723268267589 1
1.40635025487278 1
1.7687165909107 1
1.48800097480396 1
0.943843394678146 0
1.48436953498949 1
0.90306433296919 0
1.1926945618196 1
1.39190036111494 1
1.54084193427318 1
1.25577961061859 1
1.36251340622808 1
1.24264242319352 1
1.25464046472061 1
2.27712171440067 0
1.3721942712534 1
1.65031434137122 1
1.25040968644705 1
1.36855645904077 1
1.68048060710109 1
1.45998303401718 1
1.28482453472271 1
1.54595087216093 1
1.65378362456546 1
1.68433001886924 1
1.59482173593567 1
1.42912959535436 1
1.3997334063355 1
1.51699976203249 1
1.22102906931327 1
1.06381320509677 1
1.35379380242164 1
1.625895329751 1
1.51155182796257 1
1.27118638793412 1
1.2425630082989 1
1.17485361535804 1
1.36595246898347 1
1.38179117987835 1
1.27034565169788 1
1.3197063108282 1
1.25646518646761 1
1.25279405683942 1
1.78936335079813 1
0.997265841884666 0
1.52340306200577 1
1.3895235457441 1
1.72788430675429 1
1.50693110110233 1
1.36180811386826 1
1.3649832687819 1
1.40168274380546 1
1.3455591061611 1
1.45605947956466 1
1.05973643984036 1
1.09239340397651 1
1.60933822894984 1
1.11529051220352 1
1.4449872088916 1
1.42328453371745 1
1.55640620881955 1
1.37363136586915 1
1.74978182328381 1
1.49175082860084 1
0.994400361279878 1
1.55296907522552 1
1.52676715017536 1
1.72697709053447 1
1.29803429118483 1
1.37601601945535 1
1.29623609925472 1
1.66331535249276 1
1.63391839335198 1
1.79268549348577 1
1.60571624020275 1
1.52875019982775 1
1.50465291528688 1
0.976367609027922 0
1.52569976851058 1
1.48401330170665 1
1.65608022641503 1
1.79084017067155 1
1.45279442225778 1
1.3221496911068 1
1.58718826990993 1
1.29597464858507 1
1.44124754053294 1
1.28801056807446 1
1.3616933272727 1
1.29577679227095 1
1.29837546086856 1
1.33969719250712 1
1.0008093656645 0
1.33666199945361 1
1.60213743524104 1
1.24376014758687 1
1.28754593996225 1
1.63132935787068 1
1.30008385287896 1
1.60840419859465 1
1.43277233336087 1
1.58202558469607 1
1.34315243495271 1
1.7134076080776 1
1.60053367463593 1
1.29849593629771 1
1.61825836648958 1
1.42964692004269 1
1.60733264695729 1
1.23665761659081 1
1.40903466415457 1
1.6206354507673 1
1.10970015552513 1
1.45615864801517 1
1.37139205127857 1
1.33588756453261 1
1.3727710605355 1
1.40056124567967 1
1.17906674893668 1
1.31548650069069 1
1.27210276202617 1
1.89053153880081 1
1.20889982949287 1
1.54139419359647 1
1.74878629214492 1
1.35212950577725 1
1.14291107414573 1
1.75722880991824 1
1.27927569500837 1
1.46885715151651 1
1.19885535861258 1
1.14572014641633 1
1.2216243580683 1
1.46647757730895 1
1.13148423072635 1
1.74226248604352 1
1.12235910885028 1
1.50190164704637 1
1.78184518747351 1
1.58752519297211 1
1.34983334216281 1
1.52607643228678 1
1.60544862427659 1
1.36123533666577 1
1.48669005685496 1
1.52453326454861 1
1.49824989371928 1
1.32927773344167 1
1.56380188379994 1
1.34602452527234 1
1.36919468340322 1
1.2104228709554 1
1.32669956226187 1
1.53699916974474 1
1.31114365598698 1
1.44182180732898 1
1.3255953630723 1
1.3990441437207 1
1.62410956913112 1
1.67103591432756 1
1.50950430122963 1
1.57121904181173 1
1.57900555413128 1
1.20289661253489 1
1.56751678326758 1
1.44967102240897 1
1.31440225585634 1
1.14196060670366 1
1.33702903091089 1
1.08447146710486 0
1.60141216273815 1
1.07241079008001 0
1.60835172820324 1
1.73762326979729 1
1.45670067893495 1
1.48655613483526 1
1.63593183975809 1
1.25637925116288 1
1.46148197366243 1
1.33132279566777 1
1.49345282580901 1
1.37709127274163 1
1.51546017156329 1
1.49699353277352 1
1.11845466904473 1
1.52033886412756 1
1.587135961061 1
1.3832649917053 1
1.7278709839685 1
1.57364605580355 1
1.47906334748781 1
1.51931070764274 1
1.4353966852206 1
1.6869402291219 1
1.49378278631217 1
1.36267545899614 1
1.54435062268953 1
1.39589261089614 1
1.28980175146364 1
1.30771739850251 1
1.38935207992658 1
1.59406423950354 1
1.31655995155072 1
1.68248295844626 1
1.32866738205229 1
1.49637476811666 1
1.10254527739036 1
1.53801542876299 1
1.49105104638874 1
1.0445841862315 0
1.06812425752734 0
1.47822650889089 1
1.29173214006652 1
0.973714801711244 0
1.3039913645352 1
1.48447831077209 1
1.60872399980232 1
1.19470718744109 1
1.5511733700477 1
1.2679056470166 1
1.61548163962201 1
1.47640439187268 1
1.5052429015643 1
1.15786653127995 1
1.44103203107297 1
1.2808174826986 1
1.2238453559805 1
1.44038906299046 1
1.63567693042227 1
1.76674794057383 1
1.39476095424257 1
1.42990853335104 1
1.30984953983189 1
1.36022595730679 1
1.56287763964759 1
1.33766434379515 1
1.65418059811599 1
1.48092248039764 1
1.30479361586926 1
1.32982579716984 1
1.40898778105058 1
1.24701088163814 1
1.59994161321476 1
1.20281662519923 1
1.32982635106384 1
1.41264553413673 1
0.991973417297587 0
1.4077069547017 1
1.74229301839234 1
1.62129064665586 1
1.16446519883039 1
1.54379477392762 1
1.51766756709996 1
1.32362905313439 1
1.42494501947966 1
1.15339434930467 1
1.38351038604484 1
1.57294417297078 1
1.14061783085503 1
1.51091523738418 1
1.33814779044079 1
1.4704073875975 1
1.44084694702578 1
1.33898945680037 1
1.89631345499846 1
1.2947012076154 1
1.09852469522614 1
1.14237973342293 1
1.3362921066116 1
1.15837365751361 1
1.50043857719442 1
1.4196251852632 1
1.5412043518467 1
1.32588170874412 1
1.06512337958748 0
1.76937984235782 1
1.43344245904147 1
1.31253060941333 1
1.45852704258264 1
1.45878987999648 1
1.66642791577521 1
1.18360159712076 1
1.94072952640311 1
1.68147052083546 1
1.31931294886239 1
1.548926633114 1
1.43681561050046 1
1.60434200269169 1
1.67548845835516 1
1.23574628424186 1
1.46707932817191 1
1.38835996468834 1
1.40109817740614 1
1.61195555064648 1
1.44038231454807 1
1.26644188652994 1
1.14729630829366 1
1.67909443568414 1
1.48178030324818 1
1.29369097558777 1
1.15300139539108 1
1.11861338182457 1
1.37135434541639 1
1.37860868347403 1
1.20843532725167 1
1.62357546319128 1
1.70725491673623 1
1.2781992379832 1
1.45410465082558 1
1.13089625692741 1
1.91294063201839 1
1.52011676903091 1
1.26566872839307 1
1.32808559154655 1
1.29028918087687 1
1.41667554787761 1
1.62279439840028 1
1.44382931765409 1
1.17256107824681 1
1.61280154058733 1
1.6121117556274 1
1.51416014343025 1
1.2426349939674 1
1.18760073077828 1
1.63106097783976 1
1.3750561355254 1
1.28822129722846 1
1.71866758068319 1
1.52250138145955 1
1.56777097288644 1
1.53995895021293 1
1.40589514525876 1
1.49023951348386 1
1.83007716663682 1
1.31897808100351 1
1.6130565251592 1
1.232641300024 1
1.23534267029123 1
1.52660532261854 1
1.57965291766956 1
1.16496758875998 1
1.46634338226605 1
1.44353598984766 1
1.23760833626227 1
1.67115310776107 1
1.17779850375874 1
1.52768366350602 1
1.37593672765532 1
1.64981615087514 1
0.911449855777926 0
1.5579384303062 1
1.55055810260095 1
1.42490603477326 1
1.22801633002956 1
1.37792555864838 1
1.4837450274067 1
1.55379800396496 1
1.15257643542684 1
1.23459742000436 1
1.55658905635521 1
1.39615455290413 1
1.74378460932815 1
1.64758315662442 1
1.28792703580979 1
1.66608953531526 1
1.16914987269854 1
1.32062046158163 1
1.31844466571307 1
1.37346173416785 1
1.13741747046009 1
1.4528702320031 1
1.73126502087127 1
1.65297744577224 1
1.92579042922226 1
1.45984821585749 1
1.55697063259668 1
1.39996685484833 1
1.18862297032622 1
1.63599992755213 1
1.02926693023475 1
1.33463971291241 1
1.46693973298508 1
1.34451725616514 1
1.56275220115568 1
1.443380021335 1
1.74788624312425 1
1.30609802971545 1
1.36522511029892 1
1.51958107456178 1
1.66601538712262 1
1.35228479257394 1
1.28169836763036 1
1.43751197683378 1
1.50676565547616 1
1.69161884289664 1
1.76335265247761 1
1.21254327091709 1
1.11575404733778 1
1.10838927302488 1
1.80404278344765 1
1.4472446511029 1
1.35872726451376 1
1.65000175258765 1
1.20562863486228 1
1.29137785939795 1
1.37957803869734 1
1.54117851027102 1
1.44928943392719 1
1.18263627814283 1
1.47645775594627 1
1.40405229243781 1
1.53956949381489 1
1.52295263070778 1
1.63859831244722 1
2.00345175880732 0
1.52219783902202 1
1.38346024148552 1
1.69674770100749 1
1.22936856706507 1
1.4678906622585 1
1.63714012436066 1
1.66933316084363 1
1.97960614315159 1
1.20308408926551 1
1.10256593102358 1
1.62619999692355 1
1.33137752308871 1
1.32001785145452 1
1.90285708589231 1
1.65717675665671 1
1.21249142352201 1
1.31654352189236 1
1.31749044870806 1
1.54470857875604 1
1.57538424450892 1
1.41230222913228 1
1.54215492732773 1
1.70315595372014 1
1.27184125251764 1
1.67497623164737 1
1.16500111930512 1
1.39944559764529 1
1.28831276355332 1
1.17707325385219 1
1.34143802146038 1
1.19889424549772 1
1.57672188391095 1
1.08760075625579 0
1.42964015839985 1
1.57140704240722 1
1.93188264775979 1
1.68426502246396 1
1.63773499554176 1
1.61477767178868 1
1.70434004559723 1
1.46454702954463 1
1.15983528239637 1
1.61075594300129 1
1.16683894748107 1
1.32485129446574 1
1.80483674166037 1
1.35540416312116 1
1.4818740774191 1
1.6772835918607 1
1.39108260238135 1
1.10593622291392 1
1.41819654830785 1
1.31144981270665 1
1.4568124733111 1
1.43912260616157 1
1.13151459431819 1
1.59327653541905 1
1.5397988618242 1
1.37963384046851 1
1.08721729153358 1
1.22198968394606 1
1.39515160811761 1
1.368773267223 1
1.65263108866411 1
1.35329325051506 1
1.87932467125332 1
1.39907714231288 1
1.68878579153646 1
1.73143277018645 1
1.74662306099346 1
1.92193334681681 1
1.42283768769594 1
1.13775272590413 1
1.31398354757436 1
1.49518088980686 1
1.24636644946074 1
1.66364257355465 1
1.14981717185519 1
1.58633837154961 1
1.43886107053697 1
1.5494264689771 1
1.72000519433526 1
1.47206756116547 1
1.39824719609628 1
1.37567590790552 1
1.27750121116995 1
1.36898133204545 1
1.31711503428039 1
1.54355645439727 1
1.53402372829341 1
1.61794894231334 1
0.981100084430556 0
1.42427912421575 1
1.91372580069872 1
1.25142233512894 1
1.82775786744972 1
1.46000147623075 1
1.59191595950628 1
1.55405937000948 1
1.09537058865558 1
1.90402579988316 1
1.42067143354402 1
1.3014561384795 1
1.13576705970599 1
1.58758633410459 1
1.14944135082534 1
1.25334184268749 1
1.51221549910818 1
1.22242865170271 1
1.17817070117611 1
1.28593432981648 1
1.60941400958674 1
1.44486968422521 1
1.22118712131398 1
1.69278921542954 1
1.39451524508136 1
1.21623475949923 1
1.33533029621015 1
1.50529746432896 1
1.45917483028062 1
1.32007658169508 1
1.61812569550515 1
1.3273902186278 1
0.955477477412026 0
1.70936187926086 1
1.67548640750987 1
1.10972708829739 1
1.01912307772453 0
1.67083118447963 1
1.69312963262349 1
1.23281446508357 1
1.46295064954782 1
1.29119516286884 1
1.69083663291661 1
1.40174472442041 1
1.65879633602956 1
1.73843504451385 1
1.81418116013581 1
1.45366531820869 1
1.48889725539382 1
1.35826840637228 1
1.70610379720318 1
1.11515918031268 1
1.32058518222116 1
1.22868746080309 1
1.16217700440541 1
1.01663802489691 0
1.6515498959563 1
1.54472620551395 1
1.95474506871786 0
1.20790769599136 1
1.19563913328477 1
1.3510482080768 1
1.54524991203056 1
1.51894048605703 1
1.35060607409882 1
1.18164721433955 1
1.53451065276488 1
1.45363574351575 1
1.06710971063132 1
1.64051822261248 1
1.51427886389379 1
1.61034590143613 1
1.17322806359318 1
1.29494303476117 1
1.39699798159637 1
1.25865703458948 1
1.77605113832885 1
1.71957057143768 1
1.31827607858874 1
1.51274947425958 1
1.6945425131944 1
1.38793245256089 1
1.4376740503473 1
1.57957783850204 1
1.56632413414208 1
1.69808925889671 1
1.07666236180359 1
1.09020896179135 1
1.65395021302489 1
1.56521454597775 1
1.32509890779849 1
1.5429551126276 1
1.94552607313514 1
1.49032886549798 1
1.388868021577 1
1.69667359438094 1
1.56657151370021 1
1.35717392952864 1
1.47214203206474 1
1.69237691687524 1
1.32382444135056 1
1.50766296680391 1
1.58686711828616 1
1.36455919834603 1
1.5266513258141 1
1.12057992345717 1
1.71086806305797 1
1.52483837802403 1
1.46553257531111 1
1.88332412376259 1
1.26348840557908 1
1.65265161377659 1
1.43754947635011 1
1.36012595330097 1
1.44635706392024 1
1.28209814399628 1
1.16157656322345 1
1.298703463605 1
1.53485961203292 1
1.40543460277959 1
1.49887388926102 1
1.65743128831608 1
1.3829900528704 1
1.47551273614814 1
1.3976203394 1
1.20105723081966 1
1.33483371481234 1
1.26076867277216 1
1.30761562171019 1
1.52771840818629 1
1.3992690119064 1
1.615420762636 1
1.15065193352297 1
2.05564963355114 0
1.64827927786002 1
1.32230530821453 1
1.74060745659523 1
1.35103367220869 1
1.58137001500033 1
1.41000695035025 1
1.39299973926991 1
1.30272511569086 1
1.32767349428146 1
1.59715700079789 1
1.31548742861636 1
1.45669874926849 1
1.71064719659185 1
1.37384016607652 1
1.41256919106817 1
1.48477998110579 1
1.55228796662056 1
1.70209356505245 1
1.31337849982191 1
1.28943837343865 1
1.94334064662672 1
1.6084549765775 1
1.53853321934938 1
1.71781930497518 1
1.17500008639148 1
1.34404545989973 1
1.725463677003 1
1.33344653860995 1
1.5521122028862 1
1.15195586978674 1
1.67058917353311 1
1.41341063545635 1
1.72569959486022 1
1.53069388132175 1
1.71610003134503 1
1.10152529038458 1
1.69164652843908 1
1.23511463377342 1
1.27485471609605 1
1.4919738362226 1
1.11328626703302 1
1.87080545209149 1
1.06031809350922 0
1.64454277306821 1
1.18861933805165 1
1.57198995160458 1
1.31943042545362 1
1.48707720351403 1
0.959719077694047 0
1.09534366273682 1
1.06032872509052 0
1.59784749712618 1
1.56352419076353 1
1.40034064334167 1
1.38946409285485 1
1.21476667824084 1
1.53948728544797 1
1.64109941312347 1
1.14778529386298 1
1.56774397849018 1
1.53679321416771 1
1.51122938153253 1
1.46100959874004 1
1.10797025616427 1
1.28666273613258 1
1.30589490682247 1
1.36026767112399 1
1.44834052905196 1
1.43344935879414 1
1.2681641056976 1
1.4441136538764 1
1.22924914080997 1
1.65383737430436 1
1.43825188166634 1
1.3632746433488 1
1.54284882986728 1
1.29362193592377 1
1.74781034328327 1
1.40857579313398 1
1.13136980365354 1
1.26377231694552 1
1.36450396292887 1
1.45483908112297 1
1.40336929066024 1
1.48318493088892 1
1.54484484210927 1
1.74451549165459 1
1.66407546266538 1
1.41163463063579 1
1.41063216719671 1
1.69519580039241 1
1.66510187034939 1
1.27557460676782 1
1.12905109707305 1
1.62196747528824 1
1.65309628303034 1
1.4919916881868 1
1.42886456190101 1
1.11148242443218 1
1.41719423231672 1
1.16454580333898 1
1.7631071722322 1
1.53853774348988 1
1.17838080674895 1
1.35127664921895 1
1.48801341037844 1
1.39081082533288 1
1.44339855725779 1
1.55540409943344 1
1.37637728886148 1
1.61707942902587 1
1.26988118487276 1
1.51900782630428 1
1.3668104663662 1
1.31927532966343 1
1.381507074595 1
1.3797952972376 1
1.23226898376069 1
1.74706751381346 1
1.56848366032472 1
0.920421544306023 0
1.48161052755633 1
1.38767085911329 1
1.47722476892235 1
1.36360674184959 1
1.56293198681501 1
1.22605915841406 1
1.14570424354327 1
1.43215851615492 1
1.32709179670891 1
1.19294169132348 1
1.57687642281943 1
1.43036185073483 1
1.21229197244139 1
1.06395145290035 0
1.33140639138741 1
1.39851088987208 1
1.39906953637659 1
1.30268944610445 1
1.05742128902093 0
1.82162228678045 1
1.39653443048084 1
1.23760054419032 1
1.25304053106939 1
1.30109190354428 1
1.23805285018068 1
1.48856550197675 1
1.2092058910613 1
1.49631606421851 1
1.54735052505375 1
1.32283652731611 1
1.65006116609324 1
1.34772748287852 1
1.65490556676211 1
1.51823920627376 1
1.98179493453452 0
1.44156715787459 1
1.3586384530225 1
1.46749324803882 1
1.47778324401976 1
1.22414183944785 1
1.77530806262584 1
0.927878402950849 0
1.36774484544559 1
1.16143304242629 1
1.75192911497819 1
1.52794945073236 1
1.38408328322881 1
1.44548423391555 1
1.397391156423 1
1.43398471736821 1
1.88953844195677 1
1.71894571148839 1
1.48903130061335 1
1.43273602172283 1
1.24201825133329 1
1.25130403535183 1
1.47491726702466 1
1.34698171099479 1
1.6154966876034 1
1.74200338079757 1
1.42859821665071 1
1.74840051461412 1
1.42357876719085 1
1.82117869520276 1
1.47346382076457 1
1.48380389659203 1
1.23334294932353 1
1.12660073045258 1
1.56113534183721 1
1.33746391707882 1
1.42211695454856 1
1.60752497902191 1
1.27349395147429 1
1.20711066193385 1
1.49112723814958 1
1.44213810346964 1
1.45045916788097 1
1.55349426588653 1
1.39421795594293 1
1.68309923060002 1
1.18273493915491 1
1.16661480294343 1
1.38646504541411 1
1.33318549355997 1
1.41743724842882 1
1.38024249686563 1
1.43134503098736 1
1.78039446164174 1
1.28756684313751 1
1.57889137267846 1
1.32284539935183 1
1.60686245702085 1
1.33658971555671 1
1.25308728789952 1
1.66029782726893 1
1.33645682434063 1
1.95784666684958 1
1.50531131580956 1
1.98036872935994 0
1.69200226123762 1
1.50622342494015 1
1.86153917508361 1
1.22046163750574 1
1.12330827222792 1
1.21481936513728 1
1.3736161756431 1
1.12989510513393 1
1.31426058403705 1
1.31528382357696 1
1.36968191364401 1
1.41129285040336 1
1.58124460526636 1
1.45564208137288 1
1.41703842066044 1
1.63066860770439 1
1.39615197834474 1
1.37626210668027 1
1.28342068185492 1
1.36879937002701 1
1.20211430291614 1
1.25918291553083 1
1.52169777245233 1
1.56578462778671 1
1.56487718660445 1
1.43713035139207 1
1.131612835103 1
1.57948813077029 1
1.59064620831074 1
1.37626393341448 1
1.3853534566167 1
1.50226387314615 1
1.13014741661291 1
1.46898965561564 1
1.54189926097958 1
1.47890685816988 1
1.20140265019092 1
1.25316517489706 1
1.37499999692987 1
1.35106857282259 1
1.2311863073826 1
1.85502261608542 1
1.23085813258322 1
1.69775795426796 1
1.39990615158733 1
1.7001209341345 1
1.25225282785245 1
1.086010405006 1
1.51797410304968 1
1.14027136765514 1
1.47619507097496 1
1.64761358633247 1
1.31690560305419 1
1.46564196136799 1
1.31803059477891 1
1.54647680296402 1
1.24467142056823 1
1.83453743261772 1
1.15985091318669 1
1.4345583974572 1
1.50355378956445 1
1.54928852180021 1
1.26808365354657 1
1.28107729250953 1
1.20428236060917 1
1.44415179769206 1
1.48758933973689 1
1.85309488374593 1
1.50435429715793 1
1.2549544667481 1
1.26457653259392 1
1.18855447052304 1
1.3610603718457 1
1.73403317491329 1
0.974180030757385 0
1.46233498603247 1
1.61241897064926 1
1.37701291610917 1
1.55033412117297 1
1.3365507284621 1
1.47525568006441 1
1.41295526865021 1
1.31286120559475 1
1.43763908289854 1
1.1665876046777 1
1.49404075466679 1
1.61041637497558 1
1.10766129018385 1
1.33458285981664 1
1.38338275909307 1
1.51447660378944 1
1.52755664323421 1
1.33180338507557 1
1.18253590020858 1
1.28705154802363 1
1.21946765012558 1
1.3969080140473 1
1.18679117527857 1
1.35275867403184 1
1.23331797356064 1
1.55624024941132 1
1.48804267813146 1
1.56028377683922 1
1.4065552232752 1
1.5420754707405 1
1.04748040941474 0
1.45482975339834 1
1.61992770764155 1
1.34800718437565 1
0.843670714504327 0
1.5019595960051 1
1.27863877113585 1
1.47318891886351 1
1.45193117678764 1
1.49989110691084 1
1.41885319055851 1
1.43570197659237 1
1.64482407479026 1
1.30973324626982 1
1.7948049806966 1
1.402742139218 1
1.51642587979214 1
1.44166808823768 1
1.46005643633376 1
1.63695443063482 1
1.2978937314113 1
1.26772326198712 1
1.61925976648581 1
1.6899109424958 1
1.38496787637867 1
1.68509260123795 1
1.47210776871952 1
1.26915692983239 1
1.25499366791213 1
1.85809257123954 1
1.79863401543561 1
1.28370953842306 1
1.61289587534691 1
1.64519750093862 1
1.66288066071457 1
1.39387106769632 1
1.00041354951056 0
1.40971097694422 1
1.75351353972807 1
1.39744037832135 1
1.37682435711276 1
1.55437646735741 1
1.57592517369838 1
1.34595779685104 1
1.23558686008325 1
1.69916192099249 1
1.4191008058677 1
1.5451610262484 1
1.20663133142849 1
2.05020760357718 0
1.61183156418806 1
1.05485254652176 0
1.75705995678451 1
1.44152415990396 1
1.45970092616757 1
1.34450531442557 1
1.28497648644779 1
1.64771308274278 1
1.5793789159311 1
1.47786089702645 1
1.46387543627591 1
1.15184499847136 1
1.43394568097218 1
1.54310095698649 1
1.88417320299167 1
1.5980678603433 1
1.61002712578287 1
1.86451498285545 1
1.24704541689729 1
1.38816679607748 1
1.37471998036541 1
1.31541119143078 1
1.30336518277061 1
1.28021063286237 1
1.3509748969702 1
1.52484021532032 1
1.64314012888912 1
1.85473857366238 1
1.87354425629731 1
1.40176554968443 1
1.18206656510862 1
1.07759098044944 0
1.1402624594485 1
1.29606970491867 1
1.3526235645725 1
1.49321508312568 1
1.44353694543272 1
1.52745782558289 1
1.67476303260168 1
1.53297684320521 1
1.62321719933561 1
1.51585995284132 1
1.57354266356638 1
1.45338553517403 1
1.23689264723194 1
1.69791393186504 1
1.3694684155377 1
1.29660864730387 1
1.38246621063022 1
1.20148279369225 1
1.34727102802917 1
1.17391600080346 1
1.21605188675622 1
1.30312383502354 1
1.46893058842439 1
1.12577100352116 1
1.36306462107335 1
1.13028939707744 1
1.28395783408098 1
1.19003707270012 1
1.56116272535414 1
1.24659175907248 1
1.59143273231412 1
1.14017903878268 1
1.7351124820423 1
1.45590246829299 1
1.47066428936651 1
1.47028426966273 1
1.4947381690841 1
1.05086261440122 0
1.59613045608384 1
1.73258468899557 1
1.48683999167096 1
1.23314128697119 1
1.36103598804396 1
1.15482507619929 1
1.29082648933881 1
0.946067744208345 0
1.25001750509051 1
1.47889377182748 1
1.3753970338152 1
1.25285508888164 1
1.13810248817036 1
1.49494580906711 1
1.34716791044674 1
1.53085217927934 1
1.31348395022955 1
1.47827679962495 1
1.41175648618576 1
1.20105974627416 1
1.9787469522591 1
1.44481450925127 1
1.65449308550472 1
1.5580284563343 1
1.21072280686812 1
1.50477730967832 1
1.3931139963205 1
1.469710553938 1
1.65075315724444 1
1.05159911656151 1
1.66382259720835 1
1.5069176117522 1
1.31858993936563 1
1.23537477158988 1
1.55174637522536 1
1.47100769635065 1
1.22295251945665 1
1.25816998241582 1
1.44484816462743 1
1.68654950796096 1
1.64389098429173 1
1.82050602321418 1
1.6839725220094 1
1.42849057472853 1
1.21631245209153 1
1.31593581811741 1
1.09390560073557 1
1.45921401209862 1
1.30825503406147 1
1.48614398198766 1
1.1921563851853 1
1.42749212237775 1
1.36997259910079 1
1.48396341226059 1
1.56728154381846 1
1.49879093147503 1
1.21259350807829 1
1.39374686111903 1
1.32003177633362 1
0.749600624733094 0
1.31391886092927 1
1.31153177075619 1
1.48020721037116 1
1.24257052333442 1
1.93346755955621 1
1.44101560086363 1
1.35342936443218 1
1.45642187084062 1
1.46128783613607 1
1.38433696031957 1
1.26005928255606 1
1.20078252918742 1
1.39725690183353 1
1.03983850322197 1
1.47059715794894 1
1.30344468116787 1
1.49173921704414 1
0.983394735631454 0
1.77502810678231 1
1.13390651168085 1
1.88173248543991 1
1.46355023218474 1
1.35249294467329 1
1.48890807260825 1
1.30560272376624 1
1.66728785292045 1
1.41044025797383 1
1.27913255739262 1
1.46859668051579 1
1.4396991549318 1
1.29441898065095 1
1.48797420780001 1
1.58971541604202 1
1.56207493268951 1
1.37914562633328 1
1.35560478087964 1
1.30789911062712 1
1.55151611335318 1
1.35236498188171 1
1.51574244707986 1
1.23741950066855 1
1.33908990296242 1
1.27278658513303 1
1.33319839450316 1
1.82239561715958 1
1.53632135482148 1
1.45871517975004 1
1.56763384837802 1
1.11640381041293 1
1.63198972176091 1
1.68948819420507 1
1.65004968718529 1
1.39879497341991 1
2.20531164256674 0
1.21856262396437 1
1.48597686614768 1
1.35801449033073 1
1.13372483028332 1
1.15293446010662 1
1.33913246973588 1
1.22514555545195 1
1.55281425418788 1
1.40498523475639 1
1.49213012651445 1
1.51441444305208 1
1.76446927291661 1
1.31445859855151 1
1.31959920936228 1
1.13980457742935 1
1.13439769444363 1
1.48947863575496 1
1.38580708175243 1
1.75925219202687 1
1.58336229486362 1
1.52275716265138 1
1.33254162584304 1
1.33811388728924 1
1.25358993634867 1
1.10348457968268 1
1.1594822050077 1
1.50822683929307 1
1.30215289786827 1
1.60125551321211 1
1.64154367433562 1
1.39350911986585 1
1.69522717396109 1
1.25421235068474 1
1.33896927432677 1
1.39168358073088 1
1.57480790640067 1
1.66366939040025 1
1.73599666995091 1
1.49274226522344 1
1.31152472178086 1
1.38678069875685 1
1.61870117477784 1
1.29317225406377 1
1.68579599829293 1
1.70081868911918 1
1.14502052273436 1
1.36799877393798 1
1.17144220669275 1
1.52498311558793 1
1.55181013368096 1
1.5752977824679 1
1.20053433976467 1
1.613944717951 1
1.55388038359252 1
0.970444682685959 0
1.11847702150959 1
1.69552793162951 1
1.58512735855192 1
1.23957061897706 1
1.53140749712643 1
1.26003009696833 1
1.54208874332373 1
1.33318056924508 1
1.37759055077963 1
1.46788593451176 1
1.60881538035405 1
1.12882134471195 1
1.81316803931353 1
1.44605504199859 1
1.17714319058491 1
1.34940764362887 1
1.81350257204193 1
1.45458788929012 1
1.3725071202777 1
1.30878828664457 1
1.31802467424964 1
1.40950129092649 1
1.66961816311903 1
1.55915277124371 1
1.36924455029486 1
1.43370164561014 1
1.67071713459849 1
1.24361572830827 1
1.40857375332327 1
1.51828229705372 1
1.49101024535583 1
1.14516832446521 1
1.38723447026283 1
1.48968396315702 1
1.15526562106589 1
1.28323459573528 1
1.46793340908046 1
1.68197757525693 1
1.64971103477652 1
1.61557734502279 1
1.56121977563396 1
1.17101115721838 1
1.73834690664541 1
1.38607159287355 1
1.41244427820812 1
1.47154263313511 1
1.37504263831141 1
1.29872199490341 1
1.44906050506508 1
1.51175379791489 1
1.64709090137845 1
1.39158543807912 1
1.19197145323916 1
1.09974233959178 1
1.55772022502853 1
1.04997212465794 0
1.48557442405737 1
1.2157476837203 1
1.18774269847327 1
1.09860001742379 1
1.74752735470987 1
1.54191000066033 1
1.27443659279354 1
1.40286235665403 1
1.43813003667216 1
1.14135639904097 1
1.27464504338443 1
1.72359660492073 1
1.39319836522102 1
1.55486483234982 1
1.10655297548445 1
2.06135822317182 0
1.34950706906744 1
1.12640169465121 1
1.38076442317952 1
1.58653242903405 1
1.43701115547894 1
1.81887122251812 1
1.53010748737938 1
1.62471382470733 1
1.48733665775959 1
1.67667768593775 1
1.14763019410945 1
1.69074664600026 1
1.66313044463645 1
1.49925539076279 1
1.36570784004523 1
1.11072740881829 1
1.61036996807047 1
1.24198267385964 1
0.978502355392364 0
1.43725481275316 1
1.62890465910913 1
1.50496143880397 1
1.65103478719186 1
1.19099292884344 1
1.61783630214274 1
1.16737200633153 1
1.40439088279769 1
1.24433212292041 1
1.3615769137813 1
1.5866970407339 1
1.11470108825893 1
1.044471398735 0
1.33780249491356 1
1.72132015462493 1
1.53926278040171 1
1.19665168991568 1
1.36437028768782 1
1.54173041617243 1
1.46611777352027 1
1.07170952488605 1
1.13532327582855 1
1.57167666125336 1
1.51148545534684 1
1.19591072383436 1
1.46586543935222 1
1.57259170600933 1
1.31407435619954 1
1.16961217741608 1
1.40932506789917 1
1.24668931685536 1
1.49807323389434 1
1.38737443292324 1
1.23622735750944 1
1.45345013330851 1
1.48548055687896 1
1.43169202496392 1
1.44460640554497 1
1.45517907944012 1
1.41241838439299 1
1.35615412281581 1
1.67272643820086 1
1.54300814292869 1
1.23411268105276 1
1.3030551449138 1
1.46278299885979 1
1.18109383858547 1
1.49405235166083 1
1.62986675055063 1
1.01169424900241 1
0.776694755939185 0
1.12338396841895 1
1.27806296867892 1
1.31334651033944 1
1.57506261842467 1
1.43598482670024 1
1.42370664190188 1
1.42585678789478 1
1.34989034063607 1
1.25667924953015 1
1.12324065410965 1
1.64041110700161 1
1.88672810338554 1
1.74042778817478 1
1.30424947207426 1
1.24011454989065 1
1.546781086869 1
1.51110473371691 1
1.39370677419975 1
1.35598926865757 1
1.31851631786562 1
1.51472475549946 1
1.29098999078917 1
1.50208385665291 1
1.60344098741152 1
1.83367246482068 1
1.75745302387574 1
1.52966199795934 1
1.38531046914715 1
1.37722164092871 1
1.29586779153176 1
1.08843385942962 1
1.37099137034951 1
1.33709193216713 1
1.21111151567711 1
1.33531735681122 1
1.45343685574403 1
1.18139676233188 1
1.88485510269713 1
1.58507475428891 1
1.60307040735868 1
1.43716679146818 1
1.88605728527862 1
1.30334631431526 1
1.41017772529235 1
1.98267536692697 1
1.53700564899227 1
1.42509412540388 1
1.44504349139423 1
1.6472629914563 1
1.56399288181211 1
1.50888534157496 1
1.56735177990039 1
1.30911479654902 1
1.55645513387722 1
1.38684334749815 1
1.19533905334062 1
1.30874178453888 1
1.42686441137657 1
1.36434255887627 1
1.60583124405071 1
1.121271463792 1
1.42885303713837 1
1.64317556922253 1
0.924822261500106 0
1.20953460157671 1
1.93654294839119 1
1.31462568555478 1
1.74853341868236 1
1.26902983958118 1
1.3821148146027 1
1.30957768375416 1
1.55496159932397 1
1.52380740477818 1
1.66240402124536 1
1.85709272965079 1
1.33728795214893 1
1.23018323616665 1
1.29866800459729 1
1.22157706887792 1
1.45288240162032 1
1.26411194645844 1
1.65646403595904 1
0.923859359636706 0
1.61735915053129 1
1.57866181716595 1
1.3560415599938 1
1.47365134559251 1
1.13832750610828 1
1.36649846995808 1
1.48586513590925 1
1.47418381480087 1
1.2353570074693 1
1.53290150444254 1
1.46416569300505 1
1.31221493759097 1
1.11239993903526 1
1.63306595908065 1
1.61005150298233 1
1.05258703697755 0
1.35842394739642 1
0.917957598552277 0
1.40079766972009 1
1.53561247003608 1
1.32685753233913 1
1.1706214783789 1
1.69978080796879 1
1.57882006260297 1
1.42442627281814 1
1.53023223987437 1
1.43840516064625 1
1.18734567136006 1
1.4277108532312 1
1.79553799710948 1
1.95649961149921 1
1.48751281329406 1
1.74770362605441 1
1.15359241160598 1
1.54623705546433 1
1.20567987480087 1
1.42292578230401 1
1.48130730372212 1
1.11954790454446 1
1.59455678630124 1
1.64193411757068 1
1.27434915437838 1
1.58606045219056 1
1.36235351455244 1
1.39354311566189 1
1.19411958006092 1
1.8397673232196 1
1.67237994107812 1
1.58840740667538 1
1.31100424690707 1
0.967820825447185 0
1.76289705878994 1
1.18223221344378 1
1.28557010534081 1
1.53353061761806 1
1.30910370092163 1
1.54841553060044 1
1.73362745697988 1
1.35930403610959 1
1.07080102325999 1
1.32875156898617 1
1.30873875826651 1
1.19383131010354 1
1.33418427658306 1
1.66933852119915 1
1.41510509354701 1
1.34152562241903 1
1.25459320902538 1
1.51363673510508 1
1.22643707380411 1
1.24415122387741 1
0.958926223123283 0
1.44689012789806 1
1.39139297716468 1
1.11947993042834 1
1.1043445585991 1
1.59543844051873 1
1.42431142428501 1
1.43249669510795 1
1.40953852114555 1
1.24502355569932 1
1.67184411140618 1
1.25822078871001 1
1.68247969717961 1
1.53404032734535 1
1.92463890066817 1
1.3487889256671 1
1.4828498348882 1
1.18920531235218 1
1.52862637763993 1
1.20022891402133 1
1.81137238728335 1
1.04858909123039 0
1.31372773195218 1
1.36034567831936 1
1.32538738726766 1
1.48888646856599 1
1.4450938521689 1
1.3655552669871 1
1.53066752758289 1
1.45929256410501 1
1.25622872321828 1
1.3757686254979 1
1.21593604938053 1
1.26539835299322 1
1.57670942470202 1
1.11342978438966 1
1.07712984444785 1
1.29357902868872 1
1.40477223035008 1
1.57369097912009 1
1.14086266980671 1
0.991200862452653 0
1.41766500416465 1
1.31382124920283 1
1.61095671139257 1
1.57930582599302 1
1.2598111140464 1
1.31972206298953 1
1.4256730429836 1
1.17895170777396 1
1.89777201826861 1
1.42121827065428 1
1.58655343477327 1
1.34184936003662 1
1.64893777946362 1
1.62310328687926 1
1.39677050371695 1
1.737043077199 1
1.63245645878708 1
1.19336312124884 1
1.49119868349797 1
1.40917867858367 1
1.36317422397977 1
1.38818475133205 1
1.7092681644936 1
1.45525817722619 1
1.60181106945589 1
1.46394183451794 1
1.46302629305205 1
1.65707479685179 1
1.36029305819172 1
1.6447350097247 1
1.22272846666596 1
1.59577880754158 1
1.53555395891812 1
1.61961929578572 1
1.45059660473312 1
1.28274916111062 1
1.42672939669515 1
1.24970394779702 1
1.69098626081942 1
1.48284602952648 1
1.16823786821283 1
1.49786531424659 1
0.981712543775946 0
1.31075716305002 1
1.83800525480743 1
1.23726439660256 1
1.38862778955028 1
1.69177772756224 1
1.390946952549 1
1.50237443794863 1
1.21344851979639 1
1.00187942592246 0
1.36526061306839 1
1.43050919551149 1
1.59015564841626 1
1.39381465638837 1
1.2400278742536 1
1.52138389059679 1
1.38241233709682 1
1.33638984030176 1
0.959870669746853 0
1.50051536547335 1
1.32338907820923 1
1.57148400765365 1
1.76088203614008 1
1.22385624119094 1
1.42169053733487 1
1.45539358996597 1
1.26843379426041 1
1.64661601734924 1
1.40617664673649 1
1.3661197069879 1
1.34367803849679 1
1.09365995216546 1
1.26889966835831 1
1.72718290523421 1
1.49013438569633 1
1.26182556602401 1
1.20706220348403 1
1.12371237766598 1
1.43142856333616 1
1.52223567873824 1
1.11108447624321 1
1.41672931288054 1
1.14245829172742 1
1.49917914447424 1
1.27181448306861 1
1.13107531625847 1
1.77405387306837 1
1.32632867411974 1
1.12828069902017 1
1.41796060684623 1
1.10151205886045 1
1.41043225194761 1
1.5702174778248 1
1.44975291419906 1
1.43849768281138 1
1.35163508952784 1
1.54685213436714 1
1.43801085660878 1
1.40893295340079 1
1.38960717463152 1
1.26736222070779 1
1.14833821115792 1
1.51613892217359 1
1.23906674678376 1
1.5431162145087 1
1.12650791339883 1
1.42341885321767 1
1.1951552960114 1
1.4832996830724 1
1.24656039454569 1
1.51608578892226 1
1.34068338373663 1
1.56437654772097 1
1.31573566408024 1
1.33040743192629 1
1.4048156473408 1
1.58748905612932 1
1.39810907592378 1
1.52401661142281 1
1.63014204648341 1
1.55060418713586 1
1.79650579911497 1
1.1546497956153 1
1.23582128359352 1
1.3471992880664 1
1.3460217364459 1
1.40876813006571 1
1.023310559521 1
1.27894654369339 1
1.59240368921912 1
1.07548321734399 1
1.74979572220395 1
1.59570040760329 1
1.82732108403368 1
1.79062656651021 1
1.26286281173616 1
1.30441422291847 1
1.22291268589315 1
1.76780300636541 1
1.24417090157431 1
1.7388619104358 1
1.47417494365821 1
1.3319187423648 1
1.32991774949887 1
1.65066110003101 1
1.31389327338565 1
1.76387342286603 1
1.71319522924754 1
1.38390725151631 1
1.55001444714215 1
1.35750918052389 1
1.57739133821505 1
1.35636537796896 1
1.39607839679358 1
1.62214138139496 1
1.05951514069157 0
1.70382211668243 1
1.57701115835966 1
1.23058446498745 1
1.46219227476913 1
1.14884423961849 1
1.24098234127901 1
1.48177065770443 1
1.29041706589975 1
1.67530390208614 1
1.41766967888701 1
1.4094505443555 1
1.22304763625192 1
1.83901242822191 1
1.38371460506614 1
1.63417612988664 1
1.15825124897038 1
1.69810378981489 1
1.26960257824678 1
1.63340780678348 1
1.48529280992841 1
1.24060458053788 1
1.49525067682754 1
1.74495935248737 1
1.477068002225 1
1.40135512573643 1
1.0340409497749 0
1.09251782438841 1
1.13265517029996 1
1.31828819884321 1
1.18049108012742 1
0.863296327823436 0
1.2877638796654 1
1.04498215636203 0
1.50523995306209 1
1.34714163629543 1
1.38960590384482 1
1.48419384365624 1
1.00017709104304 0
1.73736605848986 1
1.72286767981378 1
1.38264916010248 1
1.12708523766331 1
1.37493758245714 1
1.81052316812759 1
1.52860868703133 1
1.65685360774441 1
1.42129912598591 1
1.43652584971338 1
1.45495666046608 1
1.38789445936001 1
1.88598784615923 1
1.61890840054625 1
1.29576730536778 1
1.34690181211387 1
1.30182143844335 1
1.4834651901904 1
1.43717455180946 1
1.7691366254037 1
1.35652148928097 1
1.08142789549395 1
1.03508158548177 0
1.38741699251549 1
1.48548313583002 1
1.54487335732078 1
0.953720189992858 0
1.29485621740746 1
1.51384170836586 1
1.37014126828662 1
1.03082348789329 0
1.13810320565943 1
1.54534525938782 1
1.40244720629783 1
1.55389737419871 1
1.98551935447176 0
1.37164944959609 1
1.43620227647467 1
1.56920870381496 1
1.72330735818924 1
1.69127908820186 1
1.60333753058293 1
1.37181901773442 1
1.24845587948341 1
1.5985492316133 1
1.4495309463644 1
1.58481228299136 1
1.28938253104204 1
1.40079212002051 1
1.17006313638484 1
1.22838896548092 1
1.50358597583561 1
1.09295380419159 1
1.27345360393899 1
1.43337643426796 1
1.43372535061231 1
1.55843258989141 1
1.15844845611188 1
1.2445314844649 1
1.30393517688262 1
0.987378693759955 0
1.53262099526515 1
1.53516207420541 1
1.68958455956701 1
1.52554709915258 1
1.57990112236098 1
1.3087476777414 1
1.33176559402229 1
1.38154949826802 1
1.47392148544274 1
1.3018188462165 1
1.56878564399101 1
1.3628719923258 1
1.36658919905644 1
1.55204483334242 1
1.60559923468771 1
1.79264557777469 1
1.3512102746294 1
1.35028520109118 1
1.26570406896937 1
1.54558460838391 1
1.33376966476647 1
1.43777656525804 1
2.07789714371097 0
1.70212250749244 1
1.12502277890196 1
1.38198315226732 1
1.16549771756772 1
1.47021899104332 1
1.33210903900344 1
1.65685141610844 1
1.56926248239903 1
1.15107229586113 1
1.71859055792008 1
1.23617878596466 1
1.36385920863327 1
1.42002224002092 1
1.35282008867744 1
1.66332550683582 1
1.64352871551324 1
1.43233897726889 1
1.39345538104929 1
1.24596815508495 1
1.61060302168075 1
1.29222425690818 1
1.19378930457999 1
1.45096100202584 1
1.67146765297168 1
1.47780255542709 1
1.20222902316504 1
1.57118029987146 1
1.50783047113501 1
1.29823373291793 1
1.54905176468576 1
0.864459561276307 0
1.26722562692553 1
1.09370354800309 1
1.33031649125729 1
1.28588369360826 1
1.50324387502095 1
1.34686722001936 1
1.32681182282294 1
1.48277342467896 1
1.95439660845817 1
1.41320698652213 1
1.11701347960263 1
1.41336178600737 1
1.06495669105334 1
1.5795302469479 1
1.5806876201753 1
1.33078282416524 1
1.45356103726325 1
1.12771853996672 1
1.49688786246768 1
1.68493499587793 1
1.31833003678841 1
1.62370982207497 1
1.29856987279776 1
1.10707109694618 1
1.3440932903571 1
1.64165749789057 1
2.09293843568013 0
1.74752925346593 1
1.37696786714365 1
1.38938962131776 1
1.33070371301854 1
1.82913024515332 1
1.81405273240383 1
1.70857236666665 1
1.45439531762897 1
1.68388650906108 1
1.28569457109089 1
1.16366392065394 1
1.44073571388918 1
1.48303180920791 1
1.53766375388174 1
1.19260853271458 1
1.5335454375467 1
0.912296599960439 0
1.2638923371277 1
1.56910929999048 1
1.38406249171691 1
1.61467961586839 1
1.41515339521354 1
1.53076928849308 1
1.5790356352124 1
1.12442706744134 1
1.49039937020413 1
1.47116783843578 1
1.91981984342006 1
1.4373235136357 1
1.20075801283265 1
1.23107846669279 1
1.59870517493807 1
1.67029548200747 1
1.29356738260232 1
1.07302700470619 1
1.89139476575387 1
1.42334429753891 1
1.50896397877566 1
1.2913842350038 1
1.2603784300307 1
1.33218810344966 1
1.21741034560326 1
1.48032340778635 1
1.13951883826873 1
1.48615181043798 1
1.765404853354 1
1.38350704546408 1
1.62128728121294 1
1.57793158920422 1
1.45228735950662 1
1.22666336231887 1
1.86737641950495 1
1.35976292268723 1
1.41874073901224 1
1.30119840599086 1
1.57952933870768 1
1.23850931889689 1
1.29290447336059 1
1.43464586515662 1
1.13131149456051 1
1.46297329519426 1
1.40104082218826 1
1.75837276328507 1
1.539716980681 1
1.65487432412099 1
1.29160586643113 1
1.5119561856043 1
1.69903980368788 1
1.31666211554569 1
1.62640353370821 1
1.30134528530084 1
1.3131240197311 1
1.18148620385918 1
1.091149844111 1
1.40717843222912 1
1.8501320597082 1
1.34174892773241 1
1.63398880826706 1
1.30598573258881 1
1.28441799476875 1
1.8370393453261 1
1.17769934861875 1
1.04460198515308 0
1.94771373152779 1
1.33556448008831 1
1.75745146358684 1
1.52588871343891 1
1.81477795691267 1
1.55806160081265 1
1.44964778084083 1
1.37551183922543 1
1.46743516134558 1
1.28191837888047 1
1.1523629139755 1
1.55951426387834 1
1.72667665910478 1
1.39425276689822 1
0.903892244478304 0
1.49772028711839 1
1.52039087013459 1
1.76869998431263 1
1.38848559704728 1
1.63982478953043 1
0.994899827465642 0
1.34457067798943 1
1.55496867734302 1
1.68931802791249 1
1.54973360116233 1
1.53209445629738 1
1.67953270627399 1
1.27655293044964 1
1.8253670190857 1
1.52115207537428 1
1.16297256698417 1
1.61787824288058 1
1.61825951669508 1
1.1678381027626 1
1.67025490459093 1
1.36352253106985 1
1.84022177302725 1
1.41986102518087 1
1.37889944589328 1
1.42227304585812 1
1.56614230769678 1
1.18990845012134 1
1.71395328756704 1
1.35089452595436 1
1.30560971527309 1
1.96989037424649 0
1.31045979297138 1
1.7631498307862 1
1.2429438469379 1
1.39752925827271 1
1.95343790745596 1
1.40475016529691 1
1.4019732639149 1
1.30019137417201 1
1.67531627999857 1
1.54799980659641 1
1.55027063055033 1
1.68965525233034 1
1.35950661432638 1
1.48504321596584 1
1.30386386321343 1
1.24198204266591 1
1.29416458964128 1
1.33468213606097 1
1.51244826177512 1
1.20897224510758 1
1.43479025415212 1
1.10413881190778 1
1.5289049095826 1
1.93494744770205 1
1.4017650543699 1
1.34988831614381 1
1.54063447108584 1
1.085648485478 1
1.42760864515745 1
1.48433961501832 1
1.59668026526104 1
1.34472960103555 1
1.61689329231814 1
1.76680007762806 1
1.40088954098468 1
1.69029927785447 1
1.82313128322629 1
1.0837863173322 1
1.4606609382273 1
1.75119228371964 1
1.34944049234711 1
1.81708264945282 1
1.0980826467763 1
1.3290111452179 1
1.80763077638064 1
1.68505564200076 1
1.62348794841696 1
1.34860833992561 1
1.06917438839905 1
1.39383647400346 1
1.55960962150337 1
0.941282701667786 0
1.16198574257424 1
1.7328161522062 1
1.45131171824083 1
1.60296113313384 1
1.50147629006218 1
1.39258867161192 1
1.5375097886572 1
1.63894706399198 1
1.35616380780562 1
1.67285009306809 1
1.52589796270564 1
1.64789079510828 1
1.61648039515611 1
1.11946260794918 1
1.47502284976502 1
1.53904378808225 1
1.83432459389211 1
1.51137213100115 1
1.49001604577903 1
1.55494055185574 1
1.21419668407356 1
1.15847509509572 1
1.6344043448003 1
1.07178084395181 1
1.53202164307775 1
1.37677909566272 1
1.30095271721931 1
1.55122639952421 1
1.50897424625202 1
1.72979469194765 1
1.32369165197893 1
1.42205834202188 1
1.50935823247939 1
1.31026056385653 1
1.75420569994478 1
1.2202759723528 1
1.52557359450713 1
1.25342587674945 1
1.20611534568764 1
1.29901178246355 1
1.48065442937782 1
1.16274517269427 1
1.77358327581606 1
1.32605302571389 1
1.19300911375983 1
1.37703424776357 1
1.38478636434037 1
1.62482989524671 1
1.75937368965038 1
1.2708349794569 1
1.47224540444889 1
1.61819963892267 1
1.02285887114952 0
1.44061878245271 1
1.37532021095238 1
1.45934818590765 1
1.58892228201594 1
1.45965826305251 1
1.70999149289466 1
1.29008297994264 1
1.87578896890204 1
1.28429612992492 1
1.60683662531767 1
1.47842557658549 1
1.31298373421736 1
1.52033931462203 1
1.17865230547023 1
1.49228851875335 1
1.51346855283507 1
1.57726472627019 1
1.59976149726366 1
1.42819805203526 1
1.43005059973087 1
1.6035342886604 1
1.58533347909628 1
1.54106914291424 1
1.43660451873619 1
1.6421852962502 1
1.82165839558885 1
1.40053031164287 1
1.2588871671726 1
0.948626525404243 0
1.47860463811349 1
1.30355499203481 1
1.34242204281967 1
1.40532616552687 1
1.38465389019947 1
1.21339559144557 1
1.21114365896848 1
1.46110623359456 1
1.44967399919865 1
1.37703604361439 1
1.06205008724765 1
1.23864015896769 1
1.78503248723836 1
1.42020538468399 1
1.37364426652765 1
1.31234160870617 1
1.42413300992392 1
1.46220111254454 1
1.55244973217635 1
1.37493859279456 1
1.29207573825516 1
1.54456592863521 1
1.16435039047426 1
1.44004784978093 1
1.60605694485805 1
1.09002818124501 1
1.37145254458542 1
1.4301887400246 1
1.29035957540303 1
1.56910331118115 1
1.45300814659694 1
1.25361647139417 1
1.51985148918926 1
1.42253532977666 1
1.34390290904956 1
1.33242530925078 1
1.54147781280002 1
1.44198648166379 1
1.41520355742106 1
1.38447756309559 1
1.48296423335287 1
1.32777277212657 1
1.55098933897921 1
1.40999225129052 1
1.14525561331637 1
1.27355961718757 1
1.58942004540008 1
1.21727929850407 1
0.960946651067773 0
1.30783573811591 1
1.61690267101638 1
1.0015012591268 0
1.26483415956104 1
1.64185601198228 1
1.73384132205922 1
1.56927923330695 1
1.80203070257928 1
1.80485895299907 1
1.45309971075523 1
1.29091955130016 1
1.49252071255601 1
1.64641338908331 1
1.68300663429865 1
1.80905278497313 1
1.42183384944213 1
1.16879815567001 1
1.371021778336 1
1.40362452140556 1
1.32173521704691 1
1.45150819844034 1
1.38148826805753 1
1.50831475719194 1
1.63756440591626 1
1.12737983997141 1
1.38727065353052 1
1.31480174795954 1
1.5092659946384 1
1.46738027781209 1
1.76012440659379 1
1.53149091353892 1
1.11880469691396 1
1.28835988804738 1
1.84826693847723 1
1.138334189462 1
1.40796741278891 1
1.39798421644412 1
1.4407724606648 1
1.42906851047854 1
0.958480216962171 0
1.8006637356501 1
1.56653087764884 1
1.23817911258984 1
1.60093789055865 1
1.68868922462236 1
1.62853079829181 1
1.11163220888479 1
1.39092993789652 1
1.49213065367965 1
1.30935925357857 1
1.36288466601023 1
1.49709853455691 1
1.45485451643676 1
1.34372140329196 1
1.23440647408315 1
1.37941291416597 1
1.42068197695968 1
1.55297910623722 1
1.44448579575957 1
1.4456383637371 1
1.27967659993149 1
1.34244823670737 1
1.53389997946956 1
1.38398045102152 1
1.48283072437219 1
1.44261867880419 1
1.72344114278532 1
1.35597608622807 1
1.43057083702706 1
1.20284889289803 1
1.57358696952961 1
1.1577176782131 1
1.21787011298652 1
1.10730737148968 1
1.16625494615473 1
1.56481352712429 1
1.52309467155331 1
1.23582323654048 1
1.24509775818378 1
1.5493663637203 1
1.13436393602314 1
1.16195411601547 1
1.49047822350949 1
1.10401770763449 1
1.54928109948612 1
1.50213489113962 1
1.42672713576894 1
1.63669921903706 1
1.27838668157626 1
1.47690669724642 1
1.55357985369656 1
1.43268173373505 1
1.32466818153897 1
1.44094885128243 1
1.66945862701014 1
1.5396048075112 1
1.50438982090829 1
1.97658694942333 0
1.65086455136642 1
1.34043860689491 1
1.19462316921229 1
1.57764477802107 1
1.57073693749598 1
1.67150331024928 1
1.48433814228808 1
1.27745658950324 1
1.63974463226662 1
1.26824339184953 1
1.41223518457037 1
1.51138000479714 1
1.59197304625226 1
1.19256995186675 1
1.51753668475458 1
1.47636167106931 1
1.29321016178599 1
1.26870994532031 1
1.34562419819731 1
1.30988807047323 1
1.16634821768619 1
1.6703175274085 1
1.23460663759718 1
1.881327653744 1
1.40266900654968 1
1.25713909335958 1
1.34661470974946 1
1.54919775013592 1
1.47278341403076 1
1.62484180649001 1
1.46140734546951 1
1.5050378902198 1
1.64351001083811 1
1.62489720793031 1
1.32445541951828 1
1.56334654921714 1
1.67358904209456 1
1.54420538519038 1
1.42111747344451 1
1.20800299100905 1
1.40969793248744 1
1.11500085239639 1
1.18470499163869 1
1.34291314656066 1
1.46047712065166 1
1.35378714714357 1
1.4722500679062 1
1.51447299139521 1
1.26062702568851 1
1.30501234643493 1
1.41471627569175 1
1.45408425207335 1
1.40548306462574 1
1.37854978603748 1
1.47485112940679 1
1.5512300985698 1
1.19785673290992 1
1.53443658094643 1
1.44988753136533 1
1.84392176635423 1
1.57295448154474 1
1.54940294746424 1
1.3212595278846 1
1.37594089414902 1
1.58117556146153 1
1.19716718078522 1
1.27876281910593 1
1.28390874134313 1
1.4304728706532 1
1.45602534526129 1
1.72000923315491 1
1.21686484983849 1
1.86765873929963 1
1.32896481351578 1
1.48825833455111 1
1.7547775610432 1
1.40971040597575 1
1.43021473701459 1
1.57596748170779 1
1.14676326102807 1
1.69314617909412 1
0.94536586539392 0
1.64533954463376 1
1.50834463994942 1
1.50396912604683 1
1.38612030014547 1
1.30598738543787 1
1.8868701375068 1
1.6345974147 1
1.33826314688805 1
1.15425060248466 1
1.53707173018896 1
1.92365389978891 1
1.42708950455041 1
0.952019217821709 0
1.50853277748154 1
1.26558011158358 1
1.57061684667984 1
1.70582290987109 1
1.23325402392326 1
1.24919087004333 1
0.936902282541397 0
1.57096603815514 1
1.51506409498923 1
1.17671070881382 1
1.48391446594394 1
1.2368052523617 1
1.15285178315582 1
1.53865837217921 1
1.530887086925 1
1.41693566945851 1
1.56410396312487 1
1.57666814197771 1
1.44512871463477 1
1.44432488564162 1
1.1712483386005 1
1.35975833035248 1
1.33647381696714 1
1.69481844940932 1
1.39771800952482 1
1.5346189785964 1
1.61911349403567 1
1.33400097053236 1
1.49403367777066 1
1.23554578156415 1
1.47561238062724 1
1.10490404376436 1
1.4183736132048 1
1.02549402222007 0
1.51471702031862 1
1.39995092908463 1
1.49985311421045 1
1.57654442998702 1
1.49148100879986 1
1.5184617832409 1
1.4422969836081 1
1.53103797102677 1
1.9555126545923 0
1.5856682004777 1
1.40903637845307 1
1.71061271069257 1
1.52554139595963 1
1.50910102459134 1
1.3508642395099 1
1.04267571795976 0
1.54694161790132 1
1.37608422564852 1
1.29576022611263 1
1.58908801396566 1
1.47192573203763 1
1.08972873286282 1
1.5597713725453 1
1.72715719734199 1
1.30954829193649 1
1.59175482072796 1
1.82373542178491 1
1.44816774564616 1
0.959419190045787 0
1.39588064640262 1
1.92236424181955 1
1.42986510951177 1
1.60100082291656 1
1.75632227533284 1
1.26517154354215 1
1.44393088876734 1
1.59179897234631 1
1.56037233186267 1
1.62546945493805 1
1.18362682553357 1
1.2090164996558 1
1.35071251563525 1
0.798753918578284 0
1.42830344426421 1
1.83509696594993 1
1.13016153516168 1
1.86496529180954 1
1.25338391401554 1
1.21991803596404 1
1.3450783268276 1
1.69102553074577 1
1.41229182250896 1
1.29664244606114 1
1.34595426445141 1
1.73656283325986 1
1.24143262957842 1
1.29815355912951 1
1.4024017120605 1
1.07088077530638 1
1.75741159625066 1
1.07361074982635 1
1.35326318255075 1
1.28417143157557 1
1.7396053209193 1
1.68602171630027 1
1.26118144043883 1
1.75231096650078 1
1.56679757228396 1
1.30817547801557 1
1.56841675585939 1
1.4348894127172 1
1.3977210942652 1
1.42414943370397 1
1.30437378178558 1
1.38632110160279 1
1.17231450684403 1
1.12522357115161 1
1.85224247971326 1
1.21590948807335 1
1.53498801494356 1
1.79938426294122 1
1.26117001598543 1
1.63276343918837 1
1.3568200667343 1
1.20910386882816 1
1.67260009206845 1
1.15365845979343 1
1.25233739344462 1
1.64310432115144 1
1.20579769507432 1
1.52424497714426 1
1.29380415283811 1
1.25271397774699 1
1.60657704996218 1
1.38496762686832 1
1.35768759161966 1
1.55141069666193 1
1.40004447138368 1
1.27398461682493 1
1.17408292403833 1
1.29746549034915 1
1.64494515114236 1
1.22167829338384 1
1.36173356932798 1
1.19011200420297 1
1.33326241063574 1
1.47778904293784 1
1.98255190066684 0
1.50169904044032 1
1.45940960837952 1
1.53204132416566 1
1.05452061187683 0
1.41748559583276 1
1.35128542636952 1
1.53332749895084 1
1.42853847508317 1
1.39216085422 1
1.64956072667302 1
1.44865978729847 1
1.49907569817528 1
1.19351733798019 1
1.15982957119317 1
1.32956793733528 1
1.4648019830756 1
1.75123654269709 1
1.11559670303609 1
1.38206402274676 1
1.64753293333595 1
1.22968450691487 1
1.40245017221265 1
1.44329878477075 1
1.59569774087975 1
1.51665431546335 1
1.54942474299623 1
1.11711103654987 1
1.29530224871777 1
1.03431365324293 0
1.39115703013515 1
1.29751766432721 1
1.76117033646773 1
1.54663466065303 1
1.65794356305863 1
1.61985702138812 1
1.48634146217858 1
1.35559776274133 1
1.43363355853043 1
0.814725897237793 0
1.68863276674626 1
1.40640347259406 1
1.66490333122605 1
1.03304962231886 0
1.64938144991737 1
1.71135650237693 1
1.30098230557305 1
1.23396968532115 1
1.09040113545316 1
1.81468706110943 1
1.49989497004933 1
1.04575077200941 0
1.12092756092309 1
1.40633441959987 1
1.38780593342724 1
1.53307077026384 1
1.49764646189032 1
1.54748599283283 1
1.50964326994129 1
1.47679689476498 1
1.1491586648306 1
1.47348140017769 1
1.49768938069539 1
1.35428204914436 1
1.56421827685754 1
1.66749820051928 1
1.89801913761279 1
1.17639024487388 1
1.28508203082598 1
1.62945608365542 1
1.38178439104402 1
1.57039392750695 1
1.49537398367087 1
1.55704711991173 1
1.53823173970387 1
1.41265086992358 1
1.57504763737155 1
1.63408523346724 1
1.52767731157751 1
1.61468073379999 1
1.26099032157981 1
1.40039744868226 1
1.32914858909629 1
1.46818175661326 1
1.83094862306989 1
1.14098965555049 1
1.60669038932343 1
1.29485214286405 1
1.55504588933276 1
1.86072466593886 1
1.53037156152597 1
1.16575385626296 1
1.31413165144536 1
0.824901236132643 0
1.72696696908718 1
1.01055684130688 1
1.32321005056027 1
1.46522362418813 1
1.19901821904624 1
1.64192042801737 1
1.49124979489083 1
1.41708516811067 1
1.60942844814404 1
1.42707063351766 1
1.40869595872781 1
1.45231785041714 1
1.2393485265895 1
1.52523057955333 1
1.220201400463 1
1.51656606772817 1
1.20746644331563 1
1.55509414230683 1
1.57313362654996 1
1.20160847589081 1
1.33604366660993 1
2.08429741073561 0
1.40492504556984 1
1.71439880776737 1
1.36428640949914 1
1.16296866133391 1
1.12293214094042 1
1.41438136636719 1
1.27986910664431 1
1.19278724786645 1
1.22287655994383 1
1.73139225816687 1
1.24127482003709 1
1.20009939261766 1
1.02955756555352 1
1.32788329860292 1
1.41587175710291 1
1.46425150739999 1
1.17602988407749 1
1.26263154813528 1
1.42670623838003 1
1.36182246990166 1
1.24900853592484 1
1.70474523307377 1
1.49132787661608 1
1.62767968085076 1
1.23686356505355 1
1.30237755505613 1
1.2051284360787 1
1.68339713496119 1
1.53821822970968 1
1.30100289287652 1
1.35289632518089 1
1.40765884394925 1
1.43832362622635 1
1.17587038373445 1
1.60815393689878 1
1.42714265001163 1
1.22547401213704 1
1.45000906160873 1
1.40915867933727 1
1.25613487897117 1
1.38157838579647 1
1.24267064795933 1
1.16127902420967 1
1.40374898775658 1
1.49183745708067 1
1.66984621090243 1
1.40119974942142 1
1.56685336332274 1
1.15033368584758 1
1.39599136660253 1
1.44471749383345 1
0.969537461599957 0
1.58845261755348 1
1.78224808912186 1
1.31233843349918 1
1.37546658387468 1
1.38417882325658 1
1.42136914050363 1
1.57948817311736 1
1.83865698420428 1
1.73410956228756 1
1.36038601578994 1
1.44258812403092 1
1.23026152308456 1
1.32823872892101 1
1.42124098333671 1
1.26057978531901 1
1.4200627537009 1
1.27863099198262 1
1.55404213146636 1
1.51385425821709 1
1.43556124469603 1
1.49170531567417 1
1.52903619009016 1
1.53746918037476 1
0.907078406609094 0
1.06740010959522 0
1.3060594264333 1
1.47483940403257 1
1.1545291974488 1
1.57374918170388 1
1.49683960548081 1
1.61934579841191 1
1.42872080588877 1
1.5567510808004 1
0.885879859491007 0
1.55630061173771 1
1.52266036469213 1
1.44391619973561 1
1.21222056437645 1
1.47682323596215 1
1.30566876266361 1
1.60111812920014 1
1.33501726452081 1
1.1284152380412 1
1.25100657930594 1
1.57016838641744 1
1.1765388057512 1
1.26254712370732 1
1.36647244462126 1
1.46901743033719 1
1.59245260918488 1
1.6437419595008 1
1.55403558313541 1
1.31952022460064 1
1.1892317468711 1
1.44497831323766 1
1.52083393138158 1
1.15857035761548 1
1.19397899002499 1
1.74227210861714 1
1.28772979431591 1
1.46504426756753 1
1.19113087285553 1
1.55588725283106 1
1.29001377726101 1
1.126865330525 1
1.60892336087032 1
1.20760584512859 1
1.75094718118262 1
1.45156163607186 1
1.63539861906726 1
1.35302959338441 1
1.259280073155 1
1.71486094395952 1
1.24556132005157 1
1.18363288804614 1
1.64161694280606 1
1.54373007866583 1
1.29142917960198 1
1.57875416322084 1
1.10414425747531 0
1.39555665008556 1
1.31748631956512 1
1.24750656144471 1
1.43702109840845 1
1.55248387557807 1
1.47229184373993 1
1.45040613995436 1
1.79878970569409 1
1.45824582554172 1
1.15688247209599 1
0.944577547753712 0
1.58003838992529 1
1.25966620038013 1
1.41688022632327 1
1.57600117586987 1
1.72201754827825 1
1.35038250126357 1
1.19819851604446 1
1.29668089301031 1
1.06859188814304 1
1.36283991406278 1
1.55805340343828 1
1.52903484722948 1
1.3685309344306 1
1.71317305124894 1
1.54484600314016 1
1.39161277538731 1
1.38336693316195 1
1.20237556658078 1
1.45812353398127 1
1.72664799912594 1
1.14583554101185 1
1.21614173620528 1
1.28771768097936 1
1.50736699250912 1
1.46212376599095 1
1.24272460297033 1
1.50654708148937 1
1.3493418843125 1
1.3689539272456 1
1.94783383843378 1
1.4620484706741 1
1.81603601699969 1
1.22355285824123 1
1.54861950907109 1
1.32753854253745 1
1.76995855539867 1
1.11188343200902 1
1.35550881537653 1
1.54850714655705 1
1.23798646450807 1
1.08500927091301 1
1.48385664260359 1
1.40396239290401 1
1.68426367961801 1
1.68536214319589 1
1.45899799421522 1
1.37527416167436 1
1.564043627864 1
1.40198679001822 1
1.60664040849481 1
1.28160283107742 1
1.41319851417191 1
1.22088787020882 1
1.7251737977949 1
1.02625994628892 0
1.37618975648221 1
1.41565163312605 1
1.74670430421593 1
1.4359966770749 1
1.60264098768421 1
1.56686999859235 1
1.4064102446728 1
1.09793472473013 1
1.51770218691916 1
1.77848441006845 1
1.47885105672987 1
1.3866194477945 1
1.30872007034938 1
1.46420597349941 1
1.3643946872437 1
1.28215499734414 1
1.66322181873869 1
1.64177937856527 1
1.38591033438668 1
1.52010822842862 1
1.29346600558729 1
1.57242087708652 1
1.5671073193926 1
1.80587641684325 1
1.07290481867883 0
1.32881719376527 1
1.47812945749431 1
1.44334447154452 1
1.71824645775327 1
1.31239506626402 1
1.38516639121319 1
1.3846140912022 1
1.49237085692001 1
1.21702319793098 1
1.62897843420522 1
1.80172688013855 1
1.72834871123796 1
1.71294404625606 1
1.31143104595738 1
1.00232191758153 0
1.39683928521815 1
0.930292367442151 0
1.70013804985159 1
1.34545211610169 1
1.49768706143817 1
1.89997608576072 1
1.06041404548117 0
1.41399030330878 1
1.39405111030164 1
1.43117374566515 1
1.87762534603937 1
1.15056686027058 1
1.76369106885697 1
1.36506253675357 1
1.34553081263367 1
1.50647715273183 1
1.34097971473689 1
1.67659295675394 1
1.03514227343256 0
1.54273618016579 1
1.26531000630838 1
1.66739317390648 1
1.7279610500152 1
1.26486202477217 1
1.00718563730068 0
1.08544830510138 1
1.40782635830256 1
1.56039405238127 1
1.09867631970356 1
1.14174729477957 1
1.47381456420349 1
1.50484450680668 1
0.971753261801233 0
1.18522893454574 1
1.75099743422682 1
1.39303821713774 1
1.89030356231479 1
1.59930141750059 1
1.1209163899702 1
1.25662292992749 1
1.44779942350736 1
1.62284063824323 1
1.75612029117323 1
1.43466043374767 1
1.6840483154435 1
1.35342326273697 1
1.76231342376689 1
1.66021433986299 1
1.1212686656628 1
1.32372825840948 1
1.54893682286736 1
1.47273435567442 1
1.53815431309063 1
1.32578565624381 1
1.26191806245523 1
1.36249619768244 1
1.32694893188001 1
1.53840995019092 1
1.53302565647078 1
1.49453037801404 1
1.67339764630008 1
1.46090834602625 1
1.54351740975756 1
1.46071368714288 1
1.54527738557951 1
1.26415542727782 1
1.74368612177264 1
1.39653001491067 1
1.43821625068352 1
1.47956585366127 1
1.5216054922449 1
1.61424803163337 1
1.53308409217608 1
1.52489142095592 1
1.32820629382759 1
1.7328955939102 1
1.39257310031244 1
1.76813654645329 1
1.53653386832862 1
1.65864875887439 1
1.49994403033054 1
1.27786578898518 1
1.5039501541949 1
1.20284783117929 1
1.54462435500924 1
1.19209463421226 1
1.53377378860274 1
1.38336617405588 1
1.20002491705754 1
1.60705575262096 1
1.27624629166703 1
1.49719194952757 1
1.67580590549971 1
0.873875266140062 0
1.23139525883944 1
1.49970224359178 1
1.54844346099489 1
1.31128265048435 1
1.27448010764609 1
1.39366185690197 1
1.12888588034781 1
1.65788861109517 1
1.8808313189493 1
1.34793034181993 1
1.42560197781896 1
1.25774449508095 1
1.45903555074367 1
1.78795117081673 1
1.26269309951576 1
1.29196162314945 1
1.38395412502091 1
1.43798129979166 1
1.18754989632201 1
1.33986427177302 1
1.78335163780009 1
1.59510458214191 1
1.48631525695962 1
1.35868100088045 1
1.10477128251663 1
1.50162789993244 1
1.25320296603415 1
1.19660077086016 1
1.37796129660955 1
1.40253100345561 1
1.27143029670105 1
1.19529238517449 1
1.38206914981605 1
1.12451129398663 1
1.35166666072142 1
1.40146966864238 1
1.24713727487582 1
1.60990836043212 1
1.24259922503015 1
1.21463552564658 1
1.5750222776353 1
1.45940345615911 1
1.46443989093419 1
1.54765852010338 1
1.42842438172359 1
1.47155662651625 1
1.65887243765313 1
1.70255037944764 1
1.61005919731398 1
1.69661042164153 1
1.22627622106096 1
1.29386816864516 1
1.65258731090752 1
1.49246651652031 1
1.54665630204966 1
1.54944984606135 1
1.34539910463543 1
1.20832553983224 1
1.54780782352048 1
1.50351404716958 1
1.27880673552361 1
1.49897557980465 1
1.29488167403057 1
1.16838501702636 1
1.64796220357332 1
1.36029407633755 1
1.80582229144158 1
1.57286228993982 1
1.02368665900655 0
1.03582193618081 0
1.3586510986584 1
1.55503826367206 1
1.34765670924745 1
1.29809405780238 1
1.30094375915971 1
1.50061038095932 1
1.61059889053697 1
0.921601067184813 0
1.51256417174577 1
1.30215151108945 1
1.49127595495649 1
1.49084009781269 1
1.72539232335999 1
1.51813107049823 1
1.39557998755048 1
1.21406212481694 1
1.52322298796411 1
1.43443104145802 1
1.57718779162772 1
1.8818188499958 1
1.82594807890761 1
1.19146260580132 1
1.82850835805975 1
1.22999938028261 1
1.52263431490658 1
1.09468405406657 1
1.88340672166935 1
1.42476094720964 1
1.61251678205282 1
1.09012664389425 1
1.49649793006314 1
1.100135406455 1
1.19533278927978 1
1.08938890040434 1
1.23141825379462 1
1.35484618426526 1
1.53872922743935 1
1.07889859679088 0
1.20546369280511 1
1.34026156629708 1
1.38650520459521 1
1.56613363798401 1
1.56784234968291 1
1.53275479535219 1
1.20885096116164 1
1.51265694299179 1
1.78754279037814 1
1.58571485280977 1
1.51070689716651 1
0.969492805581767 0
1.25642552937813 1
1.59206852593411 1
1.36634395655753 1
1.56603094335341 1
1.18035815853352 1
1.38715377999978 1
1.02624666720749 0
1.47908374197585 1
1.46495167209492 1
1.71056437801757 1
1.58547701499781 1
1.62459121867524 1
1.3920633684947 1
1.53396174349018 1
1.08874545707545 1
1.74033822679358 1
1.46686188777525 1
1.72205511519404 1
1.38590422254858 1
1.47806328053517 1
1.37376086338712 1
1.81971185703982 1
1.19429662010932 1
1.33082787330086 1
0.991595301796439 0
1.5387369248723 1
1.73637564183096 1
1.7068670713062 1
1.48687248366414 1
1.44990091361494 1
1.49459320052026 1
1.44299549828666 1
1.56331099154581 1
1.396483853369 1
1.4585887333517 1
1.39968817766266 1
1.46756478992124 1
1.23028842908885 1
1.24459970928878 1
1.21018425353772 1
1.36519896711028 1
1.3339210582595 1
1.44870570605994 1
1.63633552696701 1
1.1985337176575 1
1.22684687100798 1
1.51545092195238 1
1.37122805529251 1
1.742563220136 1
1.42026777714832 1
1.54799980913598 1
1.34425517816218 1
1.55229407983083 1
1.54650699827352 1
1.15873270112182 1
1.8072250631351 1
1.58490372410318 1
1.3793139646455 1
1.31819829366386 1
1.30832515488675 1
1.38373608187723 1
1.39409614197775 1
1.64255160416641 1
1.35376936234297 1
1.3403453167266 1
1.39232611131351 1
1.65156995937999 1
1.81992304758116 1
1.56323081210324 1
1.27678406237501 1
1.44372211601118 1
1.93609696183197 1
1.52648198084833 1
1.42422972199733 1
1.54364451986234 1
1.26140134677707 1
1.54743733297955 1
1.51964869106799 1
1.35075061080746 1
1.05210356311919 0
1.47615442513003 1
1.44869814307137 1
1.40232967159038 1
1.55511589979112 1
1.56619890339425 1
1.19423117362983 1
1.57183000205795 1
1.50509949491915 1
1.47429718668702 1
1.25404200015373 1
1.52300612562496 1
1.59945170115009 1
1.38610062699974 1
1.47193394752492 1
1.25828699325042 1
1.22119208313092 1
1.18556840674398 1
1.46915405244802 1
1.33841156835606 1
1.62630804711695 1
1.6578664270948 1
1.72647207380698 1
1.202880110262 1
1.31508050990578 1
1.33946413284808 1
1.23549252630455 1
1.55328802976957 1
1.54300335631042 1
1.39896218466238 1
1.79654363205095 1
1.38062497729792 1
1.26341025214147 1
1.11560393567239 1
1.29800853330948 1
1.63095682605261 1
1.47316360055403 1
1.6345281303899 1
1.38030362118329 1
1.19177536998594 1
1.45945409337673 1
1.51739979794055 1
1.12063185724536 1
1.01654800540335 0
1.69893935639557 1
1.2101770413799 1
1.35226531673629 1
1.15688989531097 1
1.27366832811621 1
1.27994059281922 1
1.49854465543693 1
1.54379260998189 1
1.545584176575 1
1.44183534189589 1
1.31349563585148 1
1.81636027733664 1
1.35315402763708 1
1.32806802179575 1
1.27911268990424 1
1.22985044392062 1
1.42049184611394 1
1.40829649210916 1
0.983827984663772 0
1.76718970230108 1
1.54841382048456 1
1.43200847394816 1
1.1899488848594 1
1.71150628553835 1
1.59181829632987 1
1.4630597694698 1
1.13565841727531 1
1.6610788288497 1
1.2779405613096 1
1.41106234397075 1
1.19854187694591 1
1.25985131214494 1
1.4687616179579 1
0.77090231555475 0
1.33417502516737 1
1.55301539917128 1
1.39188502741842 1
1.55607601377463 1
1.28251668734983 1
1.59034803563439 1
1.39442582727801 1
1.24655529654019 1
1.37237408122722 1
1.53228291966077 1
1.3036169770381 1
0.978516532017557 0
1.50213913096972 1
1.10616509824701 1
1.76325462995723 1
1.272838176099 1
1.65477027783711 1
1.5300432289212 1
1.35811395560049 1
1.21349441091674 1
1.25016298318621 1
1.55647284468211 1
1.46964919024199 1
1.32257771256138 1
1.49904628729542 1
1.06870182552784 0
1.23753552224147 1
1.05304176632213 1
1.39133387252571 1
1.50931036993049 1
1.4029543679124 1
1.80669205945955 1
1.2503141039416 1
1.18465487852988 1
1.37390521958291 1
1.34267335553805 1
1.59203060120857 1
1.48206737251176 1
1.38919711772856 1
1.35106880064518 1
1.35910557776976 1
1.62046773591102 1
1.52886278164797 1
1.47683419826239 1
1.3581775015355 1
1.48713372293314 1
1.36202265562175 1
1.40604031085155 1
1.0666620473101 0
1.12619875283791 1
1.47486603999373 1
1.21843029904709 1
1.30001326058634 1
1.77603943619177 1
1.21521445075115 1
0.937143574953616 0
1.38897904664556 1
1.33694510455763 1
1.26499336884728 1
1.48987872276683 1
0.949847581019752 0
1.3233015954564 1
1.52947453809978 1
1.49748461810661 1
1.52482332176972 1
1.14983777973705 1
0.980769682405078 0
1.71559351297116 1
1.78985726289557 1
1.25925055811424 1
1.44955637089808 1
1.61866684318164 1
1.03645236575834 0
1.313415462413 1
1.67932127649665 1
1.25847215636529 1
1.46308159764956 1
1.49282379423491 1
1.47259874069116 1
1.28138241701536 1
1.3687095455156 1
1.55044235641928 1
1.51801965106393 1
1.39246487812018 1
1.21778752639405 1
1.27286909180835 1
1.53646412745113 1
1.10612590904867 1
1.32505307016081 1
1.31091708408448 1
1.47300003441913 1
1.35459444921046 1
1.59439046432536 1
1.13407162088714 1
1.38659383714337 1
1.37659647161532 1
1.17669601658662 1
1.46665925697728 1
1.32660130072536 1
1.64650922610958 1
1.0749274071592 0
1.27619530863395 1
1.38674679114404 1
1.40028733425266 1
1.28299722489754 1
1.59040030072268 1
1.41713184072896 1
1.61492699275112 1
1.24326117944058 1
1.62747581418825 1
1.55990427868946 1
1.66709086893586 1
1.46082722217119 1
1.57063068667236 1
1.59781687497888 1
1.46471591414347 1
1.25229177487431 1
1.56819343316422 1
1.55922394669336 1
1.46528872502377 1
1.57779951688236 1
1.46441469309926 1
1.28034890845128 1
1.27456979003492 1
1.39681412736797 1
1.30216653909056 1
1.51683111208178 1
0.997042444488818 0
1.54523258899285 1
1.23916967466094 1
1.43279218559071 1
1.3137125567916 1
1.47622611232994 1
1.95977023344254 1
1.4536670788645 1
1.52205309061028 1
2.01453158225865 1
1.63610612234403 1
1.8734936338295 1
1.43357215921741 1
1.23349337923445 1
1.13549542470835 1
1.81525996137376 1
1.31677653898404 1
1.49265783619057 1
1.82817309285155 1
1.61397855874242 1
1.42339353438525 1
1.73966097719483 1
1.51643571912132 1
1.40360284248507 1
1.34704572786824 1
1.24238563639899 1
1.3108651496817 1
1.61348339466136 1
1.76102883066409 1
1.25048201870498 1
1.30487018077437 1
1.58282468450301 1
1.50148225165073 1
1.26173344607581 1
1.54616600618967 1
1.71534779452459 1
1.78544725750862 1
1.62645985021733 1
1.4559899968857 1
1.64759422172728 1
1.51993249213457 1
1.60957253668875 1
1.48071971049203 1
1.32191044796867 1
1.31652862972509 1
1.66735069723981 1
1.36473311623797 1
1.35092083018979 1
1.57756117711919 1
1.56924123029669 1
1.36762586858848 1
1.27725507305558 1
1.32324455341507 1
1.83213307975509 1
1.63415276890035 1
1.22488911256003 1
1.60292562187164 1
1.06323294034268 0
1.47348880995461 1
1.96903471825178 1
1.08790135886394 1
1.46148669883414 1
1.19580241384221 1
1.48231847352303 1
1.27249523102791 1
1.26300851106777 1
1.72989858295901 1
1.51693282390619 1
1.31221004543056 1
1.39801705267648 1
1.3976449564932 1
1.8061089929769 1
1.69299309138467 1
1.28937998791985 1
1.94996736619591 1
1.24001013183116 1
1.50416563029184 1
1.41601474659201 1
1.2317795899253 1
1.48131009610588 1
1.57600247270141 1
1.30276718231802 1
1.39911858156319 1
1.70689368919232 1
1.71703411875628 1
1.13049104217825 1
1.41725941825144 1
1.5659556893188 1
1.51413284233348 1
1.11691546480335 1
1.30743250081345 1
1.4554029759413 1
1.33013192386942 1
1.71113255826511 1
1.14024631733828 1
1.29668853666615 1
1.43840510715489 1
1.16887240344124 1
1.30133722286283 1
1.39706095129531 1
1.26128950344668 1
1.59895849606829 1
1.25244850822385 1
1.13307178670179 1
1.60473993178916 1
1.40165664804417 1
1.56874099873457 1
1.66911302707386 1
1.1809722836486 1
1.44364106757648 1
1.27900178589514 1
1.70855646552295 1
1.2265508647318 1
1.4374310948683 1
1.01780800677113 1
1.22855208781399 1
1.67816592035867 1
1.3725743745615 1
1.22536171592517 1
1.84616144344019 1
1.42897542290632 1
1.50598133774652 1
1.2927677931223 1
1.35691002604244 1
1.57658264905909 1
1.52902780981249 1
1.47363224759274 1
1.34470959400368 1
1.52882191637876 1
1.01526830682573 0
1.28196882271256 1
1.56598545495071 1
1.6788799686283 1
1.38897474736824 1
1.64256025445918 1
1.68702128884523 1
1.12186451996123 1
1.40150049150639 1
1.40056788794015 1
0.961141568815329 0
1.49116242111903 1
1.79277472621111 1
1.6670305485617 1
1.56787740325563 1
1.71868352514005 1
1.51739087175189 1
1.44385739010369 1
1.48511962309008 1
1.28998286475753 1
1.44937713582184 1
1.5747887361276 1
1.23960641857233 1
1.48085689479681 1
1.39053294507603 1
1.39665604990039 1
1.92162952992032 1
1.98620929918462 0
1.5116076138157 1
1.06743373563783 0
1.38983992004441 1
1.41600144641272 1
1.72241702415182 1
1.64030638684589 1
1.70106978796415 1
1.50306608967266 1
1.53206010962281 1
1.37549043558385 1
1.76181799508305 1
1.33793414853151 1
1.1375981533853 1
1.27354019252721 1
1.47470910201609 1
1.37314116792688 1
1.28721751403836 1
1.14540845235814 1
1.49066662418866 1
1.07944171300209 1
1.34774977074244 1
1.59855927682355 1
1.33580558555833 1
1.38729031098 1
1.01035238320966 0
0.99028569269745 0
1.70142505246334 1
0.985591891733958 1
1.40378988585545 1
1.19678158397436 1
1.367921791243 1
1.46733176775944 1
1.30453569218433 1
1.36360248875812 1
1.42790460861396 1
1.16576374657589 1
1.73925168574736 1
1.17793130825491 1
1.2356185693629 1
1.23730095463826 1
1.6104082547169 1
1.73759835706724 1
1.1736154007976 1
1.43605908354311 1
1.64121493300604 1
1.3649390687163 1
1.65549620639941 1
1.92252181509934 1
1.27903796975738 1
1.35951492897215 1
1.33577030913214 1
1.30258483772922 1
1.21076227982249 1
1.41446485302656 1
1.21095729498326 1
1.63387269038703 1
1.44367677158813 1
1.15413431326818 1
1.47087214180759 1
1.36969578092946 1
1.62603391744216 1
1.96319574925321 0
1.69077288910228 1
1.48456725805366 1
1.45882411457994 1
1.56105974876957 1
1.1399313639866 1
1.49417338813466 1
1.48765893262396 1
1.74182641931944 1
1.20844612778348 1
1.67144198157688 1
1.40538307352032 1
1.23837012411489 1
1.13952351563707 1
1.10000122493077 1
1.38134481999765 1
1.58468184108305 1
1.56744850909982 1
1.11800577923736 1
1.12051556695309 1
1.60623737394934 1
1.33759403600992 1
1.44504586498623 1
0.97390129289642 0
1.15072372113703 1
1.38979888661653 1
1.52243222723412 1
1.61149245716432 1
1.17190122121431 1
1.347549857163 1
1.74763922180635 1
1.31190881614846 1
1.82765073932169 1
1.26980575733229 1
1.34467602854773 1
1.12360047887178 1
1.06577937835554 1
1.34953389976799 1
1.43343010349907 1
1.4392750331265 1
1.45108002048786 1
1.48935570274771 1
1.77947871872781 1
1.17124386264393 1
1.43081319772897 1
1.61850615839558 1
1.20642173687668 1
1.43904647601193 1
1.4779838553184 1
1.52899214535819 1
1.55367073370166 1
1.76908159577439 1
1.70568984970051 1
1.40198230478668 1
1.46929250274 1
1.25724000467312 1
1.11640059217409 1
1.56183733184515 1
1.42760715923458 1
1.42604469855541 1
1.59135553904868 1
1.88935019564194 1
1.37905501333458 1
1.21567027431727 1
1.39128022235089 1
1.52577683153968 1
1.82374037450939 1
1.67127147050704 1
1.30288203064873 1
1.90596353417675 1
1.60850724740043 1
1.22131509078855 1
1.26453857936965 1
1.45535346076441 1
1.53147637732725 1
1.02983616193032 0
1.32908326425297 1
1.70550094991057 1
1.20898137610468 1
1.34638317450132 1
1.44742913683606 1
1.76333826047451 1
1.49205487757525 1
1.52598174994755 1
1.31795638845144 1
1.45630893852268 1
1.51833936902612 1
1.81450127903857 1
1.13282301139987 1
1.40690036151188 1
1.54592825501146 1
1.32924802497674 1
1.39508474069864 1
1.0453681647532 1
1.46300248591835 1
1.50806098017349 1
1.47722180885307 1
1.52297031058435 1
1.40914383847129 1
1.01033832592715 0
1.13657152823533 1
1.41222437794162 1
1.56508950305044 1
1.31875643925071 1
1.24183006816392 1
1.19144420925297 1
1.04939777052657 1
1.32681190999197 1
1.46638690136518 1
1.64799057249652 1
1.15708279348259 1
1.54866281586494 1
1.40773658692428 1
1.23333300798199 1
1.44044536786992 1
1.44616534956167 1
1.93407971897978 1
1.78086167048712 1
1.4583499504444 1
1.43865696596007 1
1.92352166197012 1
1.9652009199224 0
1.85667668509861 1
1.59738379383164 1
1.87988776492101 1
1.48851503720705 1
1.50237228644936 1
1.51098062446124 1
1.34077452591268 1
1.81456200003685 1
1.42644301334915 1
1.52327787441717 1
1.39632154846625 1
1.31439766949708 1
1.3070524945767 1
1.18835948639498 1
1.6753927629127 1
1.15251322793453 1
1.40129815655544 1
0.931174865870568 0
1.23071087394416 1
1.23084743047195 1
1.3930992693989 1
1.3156828863553 1
1.34847686691942 1
1.05024612621463 0
1.3598296140665 1
1.6174895492664 1
1.52472989937283 1
1.59072672066366 1
1.41014159447357 1
1.45924773687054 1
1.65333102293938 1
1.64028646024827 1
1.5475929840589 1
1.12408530603891 1
1.46151870557904 1
1.14546260627123 1
1.15738377656484 1
1.34221254097215 1
1.29113168509334 1
1.36066230687364 1
1.3875545065458 1
1.55455298702353 1
1.4670434885514 1
1.44724017010779 1
1.27810819643635 1
1.2899424540592 1
1.34797581061685 1
1.9108187894534 1
1.44471220772844 1
1.1762873878651 1
1.29680793199188 1
1.34525198450201 1
1.48677417180082 1
1.70443649992442 1
1.35801810187892 1
1.19006169820869 1
1.92988944767774 1
1.60995824743906 1
1.44226633938425 1
1.2578306251877 1
1.37879465184609 1
1.41525545668588 1
1.49773416583683 1
1.63975860073237 1
1.44642816630829 1
1.56107570898064 1
1.4220077064209 1
1.46797024907451 1
1.40257287555629 1
1.42590542835259 1
1.68044592104804 1
1.46541349951899 1
1.16673075289358 1
1.41694072698516 1
1.26116163872226 1
1.24029678338615 1
1.51284692945043 1
1.60092245035121 1
1.08739788173994 1
1.32843167843042 1
1.56428568267605 1
1.35119068810452 1
1.32477461874517 1
1.28584151925776 1
1.35693213065164 1
1.23197086460322 1
1.40102831848839 1
1.38665380852237 1
1.43753150636141 1
1.28876203464373 1
1.1413125215734 1
1.29444850518066 1
1.15963736053065 1
1.66120986315414 1
1.26513561371052 1
1.61861769921245 1
1.28839752853665 1
1.19419693499307 1
1.067205506808 0
1.36247595874994 1
1.56144524095071 1
1.59732795427111 1
1.64415769466864 1
1.56318054173914 1
1.2682031491745 1
1.24152349367562 1
1.12257989906328 1
1.35553144031973 1
1.44993885591598 1
1.6395845226391 1
1.19953078222744 1
1.61518393177937 1
1.39855339734778 1
1.57976413780016 1
1.13628102557426 1
1.51064739052622 1
1.20292565853655 1
1.41714159692057 1
1.19635633852329 1
1.25592564432022 1
1.92416964663128 1
1.87251344496388 1
1.28213415381818 1
1.65043979328227 1
1.29015101338773 1
1.4099107444799 1
1.78226525876527 1
1.48800642160058 1
1.76529983754166 1
1.51307077341477 1
1.41620060638561 1
1.40859257210928 1
1.5009725339228 1
1.42917873104428 1
1.41153779251998 1
1.20863938305116 1
1.38531237526484 1
1.2484739206391 1
1.86920950774644 1
1.21726523828931 1
1.54963489459699 1
1.41621343983798 1
1.37632635019996 1
1.11910837289059 1
1.97827188184374 0
1.41842083339243 1
1.05078540102103 0
1.69058243905406 1
1.44980793898115 1
1.50639107234243 1
1.50765132794091 1
1.50710116092799 1
1.33033405720446 1
1.46933492301241 1
1.42166818170966 1
1.42253275557923 1
1.54747241644341 1
1.02148365878046 1
1.35711006463475 1
1.40428753565442 1
1.55711041914508 1
1.64455785727866 1
1.46173214052 1
1.50124438721596 1
1.06116309808274 0
1.43447763541217 1
1.15068287963642 1
1.64280041006476 1
1.40801275409956 1
1.76666044282481 1
1.29603833766734 1
1.31154607756793 1
1.28862590731084 1
1.60430736959848 1
1.1762705126718 1
1.38445249934726 1
1.6033578897136 1
1.2720592316029 1
1.40124853710731 1
1.46941691034638 1
1.21804058917456 1
1.56248407106066 1
1.7150520766447 1
1.26375718728387 1
1.10383785657457 1
1.63470487788392 1
1.46090411127652 1
1.08478415066464 1
1.33017313917327 1
1.46111844347904 1
1.88212413972518 1
1.56403340210181 1
1.11234950666714 1
1.49944886442648 1
1.14672810984394 1
1.28680674096407 1
1.45282513491292 1
1.69083273693446 1
1.45780728689125 1
1.2437945330822 1
1.87774467506975 1
1.33130801835289 1
1.2279507596738 1
1.46442026851684 1
1.38242155962778 1
1.12750654696572 1
1.25476839414881 1
1.70305641306721 1
1.32153901853998 1
1.27114814659875 1
1.30644888086558 1
1.34988405796557 1
1.20105562030687 1
1.29457400539928 1
1.55786576745051 1
1.4711452104797 1
1.88821382028394 1
1.61101421723428 1
1.43374899768642 1
1.18909879436717 1
1.35537243614739 1
1.53388241831044 1
1.43479494668889 1
1.79702095894605 1
1.56865797291 1
1.11104438158886 1
1.49668488549164 1
1.19947762727686 1
1.37718447549779 1
1.32247280686817 1
1.4743730380158 1
1.55201570371274 1
1.68649288958208 1
1.49262049601477 1
1.28022580426532 1
1.44022638765578 1
1.58636385385858 1
1.54055202531578 1
1.53283142457769 1
1.54872018413831 1
1.33593056264349 1
1.45548844444374 1
1.24912264271665 1
1.36915101104883 1
1.72933859423284 1
1.41511202122633 1
1.69608611180007 1
1.13668156286306 1
1.2973719035816 1
1.46151285502276 1
1.53966479958139 1
1.5332881551362 1
1.7403600063156 1
1.55196782711538 1
1.29818257929576 1
1.47312374742713 1
1.4371291078794 1
1.70535017310721 1
1.42916750988646 1
1.18243501933362 1
1.32055408353637 1
1.56442425781251 1
1.54926398459597 1
1.1262865774105 1
1.52036272458753 1
1.40542196457816 1
1.68038285162438 1
1.63839136503753 1
1.26526451262499 1
1.73660394340974 1
1.67713495303999 1
1.14926937974458 1
1.47175416452429 1
1.48974561007838 1
1.27089398217817 1
1.44675156135742 1
1.3313378454621 1
1.59325480961321 1
1.08848976538732 1
1.02734444689991 0
1.40252506921802 1
1.54095629688965 1
1.15778474673029 1
1.35293470117681 1
1.04758522772828 0
1.53077477736354 1
1.20036374635567 1
1.51104611168902 1
1.18549910074448 1
1.65458773943715 1
1.25909984367792 1
1.20520576114084 1
1.43015712330376 1
1.95994543787365 1
1.31280238310637 1
1.3603852427428 1
1.35616452470262 1
1.60857567518495 1
1.13399178371276 1
1.2583541160289 1
1.33222618895849 1
1.25070221209558 1
1.420138541265 1
1.23007809932022 1
1.52995485503957 1
1.33162123030602 1
1.46794683972928 1
1.08690420870947 1
1.5799324888697 1
1.09220522497824 1
0.877794642298256 0
1.22736233283602 1
1.47457943834914 1
1.23098457487621 1
1.5011435079843 1
1.18891270997729 1
1.31791865829647 1
1.3590821880976 1
1.32037156222954 1
1.6728587867491 1
1.16134957859209 1
1.72598188257122 1
1.75772806995371 1
1.39914805430943 1
1.55678054908945 1
1.73091832650476 1
1.39396163879023 1
1.60431961435783 1
0.90931602310141 0
1.23271463898611 1
1.44427043039071 1
1.53641012555362 1
1.58229456792583 1
1.57931592084672 1
1.19582997790499 1
1.74214251280028 1
1.23423071410059 1
1.35601126307065 1
1.11456317478208 1
1.563908062997 1
1.37210993835556 1
1.48614564236761 1
1.01488418329972 0
1.4427248460001 1
1.38578791504971 1
1.69184590116176 1
1.68899575897775 1
1.57655461825788 1
1.69457188362963 1
1.5528383772459 1
1.50302296981086 1
1.59641293803848 1
1.36652563748056 1
1.0007464666637 0
1.42363400451631 1
1.36477698886456 1
1.46781885639876 1
1.484625460387 1
1.39865269891107 1
1.26602491379226 1
1.02962342899215 0
1.61456167256405 1
1.47706201530156 1
1.67096138999732 1
0.960531847885633 0
1.73495552599725 1
1.05843375552207 1
1.52950536715561 1
1.79499630220381 1
1.57732507162074 1
1.2475661558238 1
1.7995038843069 1
1.67687483437748 1
1.93444016237698 1
1.39467729479296 1
1.43825516296003 1
1.33160516675237 1
1.34636890986176 1
1.62575379498783 1
1.53725772938394 1
1.14363793401446 1
1.45666473517243 1
1.2407683617114 1
1.48030711031933 1
1.43804230117637 1
1.45275314803716 1
1.48042081676549 1
1.58987458413425 1
1.52757946341306 1
1.62542092403 1
1.04159093195414 0
1.26934632976005 1
1.49044957440652 1
1.49415547197479 1
1.35032387489137 1
1.50105714082566 1
1.69554377330014 1
1.39614620565222 1
1.20388710364075 1
1.09769549222779 1
1.52143520697201 1
1.31243656597121 1
1.7506854398121 1
1.19186668684489 1
1.19934597685775 1
1.10247243014452 1
1.62892677255427 1
1.41205048930835 1
1.52484760089913 1
1.26556070972566 1
1.71322818948537 1
1.39805428887781 1
1.43201012577252 1
1.51052979706483 1
0.943560327531681 0
1.26232461751019 1
1.54687639133961 1
1.36632248558623 1
1.43979802185852 1
1.32343639959136 1
1.42910943027644 1
1.17438268077246 1
0.900255668101443 0
1.60477107330625 1
1.29451984157814 1
1.30584080090878 1
1.30671082202855 1
1.45095660307868 1
1.61349190613112 1
1.44364748308657 1
1.23544156646477 1
1.66331226742444 1
1.42304435406098 1
1.40575684713564 1
1.29009532055853 1
1.48588175527208 1
1.46126560979024 1
1.49827252346005 1
1.75082182448668 1
1.51349712660944 1
1.53098797181439 1
1.27733271559845 1
1.76053788495689 1
1.1824434164364 1
1.56607625510892 1
1.33693875839408 1
1.62553151114915 1
1.24853391184377 1
1.16503187856748 1
1.45711230848306 1
1.21297478379344 1
1.37955227290372 1
1.42075138125861 1
1.60299053882972 1
1.42383957824765 1
1.16230320021786 1
1.44482627775779 1
1.80787056042313 1
1.25323320320057 1
1.28955641520431 1
1.61017080181075 1
1.25561631948238 1
1.35794694974595 1
1.20635526680507 1
1.3136140887897 1
1.45779054923845 1
1.69632253226871 1
1.41860228019315 1
1.49142868549866 1
1.67240475654152 1
1.71505090809928 1
1.71249135614678 1
1.16444118399086 1
1.65142454177919 1
1.52169167389612 1
1.43978643026854 1
1.18812062653376 1
1.44513789906005 1
1.31534479481487 1
1.58325336939627 1
1.41179975359303 1
1.48671194908804 1
1.29404513703034 1
1.49960788523025 1
1.27800560242471 1
1.70436429700005 1
1.30786003292235 1
1.27405332089282 1
1.15980739893625 1
1.47373774464964 1
1.32754893678726 1
1.56959579141843 1
1.37440241877113 1
1.73170707261905 1
1.24645799884946 1
1.57192699978428 1
1.63867087712249 1
1.61550575529651 1
1.56593942407354 1
1.49838222596264 1
1.01124123560472 1
1.41215958541316 1
1.31387832223297 1
1.7079875978514 1
1.44011424393805 1
1.45644310245994 1
1.28551012922742 1
1.53360108702872 1
1.51782991961448 1
1.49731950619803 1
1.65225628615666 1
1.35837368597778 1
1.23876126295838 1
1.4274366666173 1
1.32902301238503 1
1.23676995154956 1
1.36274501117745 1
1.48329151375433 1
1.41126631269717 1
1.37063577243105 1
1.48147139225448 1
1.00549697987609 0
1.74879992611588 1
1.38661847582538 1
1.31708860301406 1
1.9562421136107 1
1.51146551742504 1
1.51240193139477 1
1.47984195130888 1
1.4690750510326 1
1.36834037690789 1
1.11779083788819 1
1.25407638809083 1
1.26551605027844 1
0.870958772778535 0
1.73733249503577 1
1.61266938946839 1
1.58663989278349 1
1.05578638520357 0
1.63020765883687 1
1.27506319509786 1
1.92125211097844 1
1.33041651449819 1
1.94931982035587 1
1.55577327424348 1
1.61591725512024 1
1.34355577266171 1
1.55427823906643 1
1.41170207878272 1
1.36947931221516 1
1.50121288445055 1
1.15656167820438 1
1.43986937959529 1
1.66380649143334 1
1.66540816895525 1
1.39622933319567 1
1.31307294290774 1
1.11182995654692 1
1.61381945740385 1
1.0835292805718 1
1.31462415443006 1
1.59550975104021 1
1.36596078766784 1
1.45118036721913 1
1.48560678848971 1
1.29468727952913 1
1.7079880931604 1
1.35617062269867 1
1.276714701611 1
1.14596422532968 1
1.31483824923779 1
1.73617048270713 1
1.17268211711673 1
1.41701193312169 1
1.33905219004077 1
1.10809090955183 1
1.17403547154819 1
1.32981444919469 1
1.52244312631771 1
1.23711638635496 1
1.62602310528283 1
1.56044206016071 1
1.59539785123178 1
1.21989541344877 1
1.54446771571841 1
1.12335658436725 1
1.40041635231479 1
1.40694328369712 1
1.19041096933577 1
1.29200254952792 1
1.41285068009456 1
1.48347752619283 1
1.60120008214842 1
1.20200165572724 1
1.41952488687841 1
1.60866836439168 1
1.80079632530402 1
1.1907074134086 1
1.30235487664009 1
1.48762068984514 1
1.35498968062848 1
1.57009926929393 1
1.55233177668298 1
1.27655621599611 1
1.32047976483124 1
1.47198518269534 1
1.40848881646591 1
1.33788403686145 1
1.64349314204392 1
1.52406872264126 1
1.73226974100997 1
1.60320885318878 1
1.18775235805354 1
1.61945466735928 1
1.10119019945414 1
1.61264806775752 1
1.75969008812413 1
1.75862898722279 1
1.2379066833797 1
1.63226032470628 1
1.56011431919317 1
1.61475517507519 1
1.13422449206853 1
1.64276082182101 1
1.51636506818374 1
1.71647742834971 1
1.54971866956468 1
1.49166654818607 1
1.25960069523016 1
1.46564539046383 1
1.14550332236757 1
1.57380081515583 1
1.52619835770163 1
1.28083553154545 1
1.45777930647577 1
1.61320191120804 1
1.32227957619067 1
1.64861353539526 1
1.3747598746849 1
1.40902668700569 1
1.4496068969153 1
1.58948020377023 1
1.26911840889906 1
1.56703678600039 1
1.42514571020845 1
1.54793957752353 1
1.352419721084 1
1.34567457742561 1
1.21968924913761 1
1.42712017744127 1
1.23183517908097 1
1.65282091567574 1
1.29645465965496 1
1.27865725699965 1
1.55510443642031 1
1.34313751193759 1
1.57042594124412 1
1.76440349447575 1
1.36052023348859 1
1.45916456566665 1
1.48097919659507 1
1.2832741669126 1
1.24166938694988 1
1.20304433529312 1
1.43311375221194 1
1.22948908570689 1
1.19313155693914 1
1.06677548913127 1
1.14093880504226 1
1.48908241837235 1
1.67861595449213 1
1.40980572038183 1
1.66366995898906 1
1.30729676459683 1
1.58580533182266 1
1.63450394701156 1
1.45548537509591 1
1.49171358465753 1
1.19867551714775 1
1.38147440145491 1
1.44287208023079 1
1.51392653580865 1
1.679035551336 1
1.79760533436105 1
1.37817688299146 1
1.29318310431605 1
1.65701348318232 1
1.42600702092228 1
1.52490498908705 1
1.7850406577879 1
1.36835313034843 1
1.3608252470163 1
1.58368032535911 1
1.41104772896677 1
1.65775070999008 1
1.36525499407974 1
1.56509153957417 1
1.81265595645017 1
1.31070869878628 1
1.5683904947889 1
1.18517603354022 1
1.53673420170873 1
1.40351265656372 1
1.29788891939799 1
2.13497855903598 0
1.49059041680871 1
1.49472412718231 1
1.3748473608649 1
1.39933171297564 1
1.42090535348639 1
1.40348739673681 1
1.22980583197666 1
1.05546064775845 0
1.31361973802503 1
1.28101434336319 1
1.49723634241174 1
1.39842675510517 1
1.46687581853772 1
1.5296770109585 1
1.48574227816779 1
1.12829390378467 1
1.1386919071032 1
1.5138809608024 1
1.21223507939583 1
1.03298736850572 0
1.80614514393197 1
1.32056506585615 1
1.32109784107543 1
1.7387044969416 1
1.42945635099686 1
1.55782396006334 1
1.25198137675277 1
1.35439465431607 1
1.12625975478401 1
1.12831563475238 1
1.40520093666303 1
1.50491309662401 1
1.59756078481385 1
1.84676269554262 1
1.34355089071094 1
1.58017920182402 1
1.10229528335967 1
1.32658266586433 1
1.35581832086471 1
1.55926139754983 1
1.26188445760088 1
1.21330710674906 1
1.33066060542599 1
0.936568665231037 0
1.69639276039788 1
1.60243911169078 1
1.51286131163434 1
1.49569967093632 1
1.10219860352849 1
1.28893396487615 1
1.35228011520273 1
1.15387846342145 1
1.46476895323861 1
1.63474399077372 1
1.38014228963228 1
1.25257366620074 1
1.42610993308503 1
1.462514021594 1
1.24467298429729 1
1.33697619923179 1
1.6075436542446 1
1.21790786039124 1
1.4187730155212 1
1.25124683000069 1
1.6261866456796 1
1.64894355942756 1
1.35710384609471 1
1.34724117013362 1
1.25492589192908 1
1.36818699515277 1
1.4434303724129 1
1.55873293601952 1
1.55847650378785 1
1.49846862316705 1
1.41108123558337 1
1.47682686072485 1
1.24445903005405 1
1.44504126151512 1
1.44908777953446 1
1.80864188518314 1
1.49622604033657 1
1.29832659039684 1
1.56765250014481 1
1.49475173577871 1
1.80349236385166 1
1.56987361403386 1
1.57697040228944 1
1.51259757218417 1
1.31390285770665 1
1.34291232964016 1
1.48336912573411 1
1.43861448043524 1
1.30757592333885 1
1.1372474296256 1
1.55244753671054 1
0.941342110657709 0
1.48003664841823 1
1.34988055502688 1
1.3666830386923 1
1.36916643994033 1
1.20021760285519 1
1.00576421327488 0
1.42614174454435 1
1.30057958200798 1
