# Supplementary material for: Bias caused by sampling error in meta-analysis with small sample sizes
Source: PLoS One. 2018 Sep 13;13(9):e0204056. doi: 10.1371/journal.pone.0204056 (PMC6136825; doi:10.1371/journal.pone.0204056)
Supplement: S5 File — (ZIP) [file pone.0204056.s005.zip › results N = 20 theta = 1.5 tau = 0.2 sz = 30-50.txt]

"dl.theta" "dl.cp"
1.55353241906589 1
1.49135075041515 1
1.58120340821438 1
1.33439356143901 1
1.44522711904272 1
1.43257075600451 1
1.19265896087897 1
1.40340234826588 1
1.54210654609386 1
1.39090845628869 1
1.38654231528889 1
1.44055193997967 1
1.39257389158443 1
1.44753524078175 1
1.41497666038816 1
1.54936366197574 1
1.78096651065489 1
1.49338307446968 1
1.37526267932802 1
1.46277179778027 1
1.28505459072604 1
1.33851803623404 1
1.52166033904948 1
1.46544862415504 1
1.20386341057542 1
1.58766826014617 1
1.52660903281836 1
1.6081022963203 1
1.47441696106929 1
1.6792994075209 1
1.64667538808858 1
1.82662755748105 1
1.45909574353464 1
1.51535478108908 1
1.63733135888455 1
1.24626411173514 1
1.38215577141425 1
1.60326620398123 1
1.3844194194326 1
1.31552879694597 1
1.37452864414429 1
1.64350271296647 1
1.18464541504004 1
1.41102350116149 1
1.85095548981682 1
1.33837373381026 1
1.50161535123125 1
1.48897920602499 1
1.58091896088057 1
1.57765069068908 1
1.50153217850167 1
1.22942197950684 1
1.97560722155414 0
1.41363224147192 1
1.37904800801628 1
1.53548018159365 1
1.65309256568889 1
1.34926158663613 1
1.29217592183259 1
1.34676986400276 1
1.73026580617655 1
1.31535428241728 1
1.16978884655867 1
1.25786342014328 1
1.47874446574372 1
1.38821705696898 1
1.18210889131994 1
1.49791373866757 1
1.40815041461992 1
1.33879370819151 1
1.36936209918974 1
1.53094771125674 1
1.07781911535995 0
1.3447980168282 1
1.40758672015821 1
1.43106830791911 1
1.59826510651411 1
1.50371841820226 1
1.5600660096818 1
1.227848055788 1
1.30249863646268 1
1.40634589252076 1
1.42067749951342 1
1.37700417398721 1
1.40552554565192 1
1.40590447850447 1
1.67115680684466 1
1.56979353519986 1
1.58495072192389 1
1.28343883332434 1
1.52408911749055 1
1.20464970412069 1
1.404244405508 1
1.47840656023898 1
1.42157381235499 1
1.55165127714546 1
1.75691984970178 1
1.27316815826974 1
1.44493047931378 1
1.16861406986879 1
1.4477035921743 1
1.39099930615935 1
1.31683817336964 1
1.25606239132887 1
1.514365402787 1
1.38868517874472 1
1.66529539410317 1
1.68524490882354 1
1.42870375754929 1
1.48390438960283 1
1.37127647984991 1
1.59757674637578 1
1.85659934066767 1
1.74203671309401 1
1.66265760373367 1
1.65147793453111 1
1.8329836982113 1
1.41168750327604 1
1.15808854564948 0
1.41077933370691 1
1.33231815819919 1
1.53148097170864 1
1.38178524026486 1
1.36985610281748 1
1.36667291557454 1
1.46281865174485 1
1.64571995789368 1
1.22566380375782 1
1.4209812633659 1
1.47516061460801 1
1.10671117763125 0
1.48484804920886 1
1.50609815929663 1
1.42616040804299 1
1.17659319262016 0
1.47758470150542 1
1.48018112985752 1
1.59925107855187 1
1.28592992740476 1
1.47687448707178 1
1.54744030798386 1
1.77501359797837 1
1.32548136352574 1
1.74588087392155 1
1.61963368412982 1
1.31955343110931 1
1.49878448345647 1
1.54390407890759 1
1.49754252016822 1
1.3323067691844 1
1.72545872796039 1
1.54222866215998 1
1.52900996635917 1
1.12750701296513 0
1.36410870983905 1
1.41404571425204 1
1.52170444356297 1
1.58212437748967 1
1.44776069890442 1
1.384751769603 1
1.3291655425218 1
1.32600909611453 1
1.65358866987109 1
1.60660961288092 1
1.36247364402846 1
1.57875620779499 1
1.9330132853565 1
1.45236661310909 1
1.6365618631203 1
1.59422928403447 1
1.4023535110723 1
1.33557999861172 1
1.59585244488097 1
1.43309204206695 1
1.5578760842423 1
1.65789264639572 1
1.80495913493539 1
1.57377163430682 1
1.28707426242695 1
1.41560190720255 1
1.18366369168803 1
1.26365270384218 1
1.49220763531783 1
1.45755835804146 1
1.64921376071695 1
1.75046725546923 1
1.50816031530673 1
1.50507742800412 1
1.52020070176797 1
1.49468075980018 1
1.46790777592569 1
1.60770859584663 1
1.43124337360653 1
1.65973621550122 1
1.47029761670541 1
1.22202344441677 1
1.81184209547614 1
1.63213045617046 1
1.42192736145881 1
1.36386027536003 1
1.50533678060694 1
1.20044604023758 1
1.43313555553497 1
1.48250336178667 1
1.16522946528953 1
1.61295366453933 1
1.24496887570391 1
1.51615630893168 1
1.48616010808143 1
1.16778419605899 1
1.92635636085468 0
1.34482458559153 1
1.51778070723783 1
1.63431948543697 1
1.47007760883161 1
1.1884754864215 1
1.33421388851346 1
1.51247873295315 1
1.24871800687912 1
1.68948911419539 1
1.44081728830248 1
1.78111234200639 1
1.41018431789236 1
1.30573951696486 1
1.47820316141599 1
1.18050039971143 1
1.31415102831379 1
1.36213558597863 1
1.38864944743087 1
1.68802851938606 1
1.28832949501454 1
1.51284031891017 1
1.63537188638625 1
1.49534161020085 1
1.79789537236305 1
1.28766134932649 1
1.34286656169271 1
1.14352898666927 1
1.35746250515913 1
1.55710445823602 1
1.2938463586657 1
1.2900797017209 1
1.50493609284165 1
1.67518417660622 1
1.72408781394898 1
1.33696409100983 1
1.55838225036129 1
1.78360385556945 1
1.53066702236278 1
1.56020998172397 1
1.63917778883208 1
1.58319804236964 1
1.23072461188974 1
1.32141357973017 1
1.60882668495835 1
1.35144289683867 1
1.43065222283473 1
1.65342298847629 1
1.63164656425482 1
1.45426652538878 1
1.61250729038232 1
1.48926621658095 1
1.40424021481155 1
1.47404003685922 1
1.20113592635678 1
1.43917077917712 1
1.57744252365762 1
1.68887082563604 1
1.10149576088896 0
1.46058533497319 1
1.46795414859401 1
1.71675762456788 1
1.2648266283356 1
1.24593972005086 1
1.34599770333662 1
1.69158890336339 1
1.49027775425486 1
1.11496441313238 0
1.23078725439613 1
1.41647917921014 1
1.52507454756673 1
1.4223770427123 1
1.41676254966601 1
1.53027954382555 1
1.50171655852424 1
1.58410783110456 1
1.5180570178028 1
1.21566821576269 1
1.41090476039965 1
1.34460914287353 1
1.35624973807076 1
1.67526165447999 1
1.54522172006811 1
1.58139329043747 1
1.34572866421643 1
1.07558110208809 0
1.44708823244659 1
1.52443737044669 1
1.70919933978145 1
1.6216494392062 1
1.43297326614543 1
1.13020524693429 1
1.52737804738479 1
1.49678076403183 1
1.38103989012576 1
1.69822848325602 1
1.42708518837516 1
1.54451214826171 1
1.33738692772597 1
1.50288358341494 1
1.47898725258082 1
1.55022548648835 1
1.55116532944079 1
1.53314648078137 1
1.58187451247248 1
1.68136844905447 1
1.41640290691499 1
1.59666339269308 1
1.37326462119072 1
1.35930856839521 1
1.18057691590293 1
1.41025656461128 1
1.45335789515669 1
1.38957940945045 1
1.2949116773721 1
1.58772728709622 1
1.43619063001167 1
1.45312343630193 1
1.33189066489402 1
1.14923847296555 0
1.44512644590689 1
1.59117044453245 1
1.28259725622313 1
1.71596961280121 1
1.41898042039347 1
1.35688607073815 1
1.17909897358971 1
1.5162415781828 1
1.36879673169759 1
1.3720522374355 1
1.72907216124451 1
1.46542362300918 1
1.54966225381114 1
1.73837672041718 1
1.39154124689676 1
1.24118266657872 1
1.41524250304459 1
1.44204582286154 1
1.30820876189074 1
1.50482220376302 1
1.42364131086243 1
1.28405114339832 1
1.64201571812676 1
1.28672081118186 1
1.42876349931628 1
1.33229739321808 1
1.41198432211488 1
1.51340385140884 1
1.30122623152246 1
1.29673914647357 1
1.5329353481422 1
1.25702144445271 1
1.6093293702274 1
1.2523327369373 1
1.25012177289191 1
1.59684581073725 1
1.6193368185423 1
1.54250493730251 1
1.38855974799354 1
2.00069698895314 0
1.21912419031807 1
1.07054230020996 0
1.50323696732563 1
1.62243262028272 1
1.37076512752883 1
1.45615785866086 1
1.35561963132598 1
1.28695070900344 1
1.36989158300044 1
1.34735010778167 1
1.56310103350753 1
1.78108544711298 1
1.23235627485506 1
1.5128275497924 1
1.58898841134178 1
1.23282141187553 1
1.55042275852625 1
1.6212936301982 1
1.44832148554732 1
1.19348336117097 1
1.70505667203297 1
1.54203769537912 1
1.36667419926062 1
1.33523467008691 1
1.58080174612328 1
1.58738795853668 1
1.39774235918332 1
1.46991654863168 1
1.5979911494001 1
1.31495386445348 1
1.3994227603074 1
1.3435278422232 1
1.75040617665406 1
1.55224046317259 1
1.38124513386118 1
1.38618336046626 1
1.41357043720916 1
1.65720527179832 1
1.43729019081104 1
1.10612849773532 0
1.49083011503999 1
1.21745408491733 1
1.593261291397 1
1.46664118421176 1
1.36302145424151 1
1.35157265276094 1
1.66444440863207 1
1.21584199627994 1
1.27745455908195 1
1.21728253117177 1
1.59335104237523 1
1.53193581054011 1
1.30231909003907 1
1.41383862094835 1
1.59389681637134 1
1.50345965372612 1
1.74802601098846 1
1.67614117007009 1
1.48673476445831 1
1.57344201782021 1
1.51447248625039 1
1.34732305445259 1
1.22490508120917 1
1.09304287973228 0
1.54768732953801 1
1.38016685589388 1
1.41175933471591 1
1.47784931684289 1
1.58098354516937 1
1.13358221472578 1
1.35185449091758 1
1.12505000239984 0
1.6432649604426 1
1.31241196940618 1
1.48225258608797 1
1.4848061177692 1
1.29676863722328 1
1.50846022129269 1
1.54744082701653 1
1.2995217513442 1
1.25731227878971 1
1.17702248149483 1
1.50172986902046 1
1.36311434836263 1
1.52325361039437 1
1.2602233291471 1
1.37346581372699 1
1.47874980726184 1
1.62672996814885 1
1.42432335097267 1
1.33736093345922 1
1.62733324348422 1
1.59365452331961 1
1.53116974002532 1
1.67391386281774 1
1.41596955857433 1
1.558257076315 1
1.34344952487133 1
1.34741516528768 1
1.75000381000222 1
1.16773301057712 0
1.57743569693589 1
1.39636250546719 1
1.1832665558709 1
1.52811584339435 1
1.47921694509763 1
1.45999257690431 1
1.51823697407306 1
1.66389411514092 1
1.90599412672817 0
1.51481514323426 1
1.50834819651353 1
1.63893669194757 1
1.54438474025475 1
1.57541558750509 1
1.43346081165119 1
1.56078412303698 1
1.52514729028367 1
1.24978708399249 1
1.32210469832825 1
1.46506271801589 1
1.74679680018768 1
1.33434648562511 1
1.38276258618749 1
1.95788668743303 0
1.48066413926926 1
1.14590474539553 1
1.56789095093249 1
1.17505754842222 1
1.4786614192523 1
1.29390633809257 1
1.38692992168608 1
1.52282534064836 1
1.36241622334617 1
1.3557561284936 1
1.34751981302942 1
1.37508485689036 1
1.81055674836328 1
1.65167194112677 1
1.46437936411599 1
1.26732382632755 1
1.2641582451771 1
1.34440394126196 1
1.38807144521179 1
1.29339582795009 1
1.40560720332237 1
1.3188314096998 1
1.50465550392395 1
1.54026504678803 1
1.37778074690999 1
1.24328558249327 1
1.62074152915433 1
1.34178610808299 1
1.01953034449374 0
1.49247515824131 1
1.25959381661627 1
1.28691298088185 1
1.2985516753555 1
1.4326501943306 1
1.28131571787359 1
1.53877183978936 1
1.33652896585314 1
1.48414038736098 1
1.65448221118247 1
1.3911826749667 1
1.21816248238211 1
1.36870402540442 1
1.58561214761389 1
1.1017966594266 0
1.64585247581403 1
1.39288736209258 1
1.62732910805705 1
1.26325527970809 1
1.67818474327808 1
1.14690092477649 0
1.56286336056407 1
1.79059355193614 1
1.60647105272605 1
1.32688924966769 1
1.63939214706391 1
1.52334455518535 1
1.51867582337803 1
1.31101722724482 1
1.23254871026225 1
1.4510472102229 1
1.4887346586053 1
1.2835088261002 1
1.41230581863709 1
1.52842866961908 1
1.3562461108318 1
1.38399421991478 1
1.27930963883124 1
1.56058839300873 1
1.44428075312823 1
1.71681680793711 1
1.53764001540863 1
1.39592930331582 1
1.32956773274487 1
1.70210406289299 1
1.42782685486914 1
1.62012160640623 1
1.18701801693229 1
1.44939120674567 1
1.45306133749694 1
1.54445725541354 1
1.44061295204677 1
1.62484552248445 1
1.52003573973669 1
1.23347165569814 1
1.53000885433889 1
1.58252646208408 1
1.25418114015393 1
1.38919925997365 1
1.23398106959484 1
1.44694205312758 1
1.10120475457429 0
1.52433040533304 1
1.16037810813723 1
1.64046000260293 1
1.30375502262707 1
1.72675228204017 1
1.54627560699128 1
1.40741976594357 1
1.61079381836447 1
1.50581816614949 1
1.50988529293398 1
1.50317408290802 1
1.37216017430002 1
1.84146527589269 1
1.35429889503307 1
1.34562408260369 1
1.20551324519432 1
1.56904190831879 1
1.28969803802094 1
1.44382275685767 1
1.70162019457808 1
1.41021532584815 1
1.45104688913159 1
1.45469311985664 1
1.31528335838195 1
1.37387392405639 1
1.48468298919729 1
1.82373260677892 1
1.36956073425819 1
1.41838123673882 1
1.32360208050523 1
1.59713445524562 1
1.59263178893456 1
1.60075005736562 1
1.34701830835607 1
1.36479949669938 1
1.64438030217595 1
1.2378841994883 1
1.37879667811463 1
1.77031809952218 1
1.65849079090929 1
1.54353183327163 1
1.45248958606967 1
1.36538437964532 1
1.27871411657311 1
1.25809572731772 1
1.57696244022682 1
1.32465201428417 1
1.43903340248773 1
1.63791958827647 1
1.38907751429071 1
1.22758005148508 1
1.46522024921364 1
1.4167611400368 1
1.57156618484122 1
1.33389597642231 1
1.41906957397806 1
1.67784455735403 1
1.29471515448753 1
1.46233758442852 1
1.3930395502526 1
1.41427121476658 1
1.43074742443521 1
1.59426488336472 1
1.33983052636795 1
1.72605039861288 1
1.45194704930703 1
1.46321054429647 1
1.5238578209163 1
1.38036165456149 1
1.28167180244073 1
1.48102527953611 1
1.69890295237815 1
1.43565177458234 1
1.51381328926168 1
1.25087852438089 1
1.4627531625141 1
1.44966524925845 1
1.7763366956588 1
1.50230917673596 1
1.55650776771588 1
1.41746204208245 1
1.52320515669083 1
1.61628910410054 1
1.59819243160323 1
1.55931902422134 1
1.62826658256405 1
1.44990577191537 1
1.45276744480912 1
1.51882536871763 1
1.95682767888133 0
1.57067808891331 1
1.60431746964073 1
1.36702141098973 1
1.39480461776696 1
1.27201346957597 1
1.65769981224159 1
1.47059349512237 1
1.22898845864394 1
1.32001849459212 1
1.5868660714221 1
1.59514768386376 1
1.34896294583239 1
1.49099818233554 1
1.48221505064765 1
1.34070624062746 1
1.49688305537497 1
1.69308626026487 1
1.4093327150987 1
1.53346999772951 1
1.53829992751078 1
1.4971113615812 1
1.72354957916248 1
1.68974982791722 1
1.53968874422423 1
1.46128852778001 1
1.55239192998487 1
1.66601150076672 1
1.8921204029521 0
1.58221688603397 1
1.85143513280562 0
1.48484205264099 1
1.32287143349616 1
1.26983475139386 1
1.30806592416729 1
1.80093102896454 1
1.40492142091102 1
1.79980824718813 1
1.34189314263172 1
1.30679673060899 1
1.50164183575509 1
1.38774717084826 1
1.40633291995156 1
1.45808483550345 1
1.89705175141818 1
1.45331534347475 1
1.6443006822015 1
1.38412172871284 1
1.44323446877777 1
1.30164247193534 1
1.58740880834052 1
1.71049624132777 1
1.45085049218483 1
1.32068992440015 1
1.41976882211589 1
1.32683173143353 1
1.56151286385017 1
1.46560799268011 1
1.3701315394997 1
1.55777973302533 1
1.46251423679924 1
1.17160437482802 0
1.49312421802917 1
1.59897158374737 1
1.36666989775912 1
1.52183115441586 1
1.44561406401666 1
1.57802247449147 1
1.54957786716933 1
1.53626525038256 1
1.41214127064012 1
1.34689787315852 1
1.4571156237479 1
1.59565720315985 1
1.41217594553739 1
1.52985906478014 1
1.55709003152529 1
1.6661064896578 1
1.55222528032989 1
1.16379048029906 1
1.46613378781662 1
1.47205372329922 1
1.4105660760157 1
1.65382475596767 1
1.21499394922472 1
1.62671877215762 1
1.48044193297698 1
1.60155095037742 1
1.27567959755624 1
1.76743593773948 1
1.65733112889886 1
1.41192954833863 1
1.42195284058202 1
1.33521448770403 1
1.644859221334 1
1.54646620167831 1
1.49709741585061 1
1.37730360283202 1
1.63509265236216 1
1.45269448036736 1
1.54857205025355 1
1.03662646853636 0
1.34107060158096 1
1.25469949261244 1
1.39645657185739 1
1.38377912697977 1
1.48596350319988 1
1.4924718227413 1
1.32901401301665 1
1.2583789627626 1
1.34370895621353 1
1.4832866058293 1
1.45371522658133 1
1.40247156887693 1
1.363476946853 1
1.28082299962911 1
1.2729189970511 1
1.6191265412296 1
1.69967771463229 1
1.90293896434991 0
1.43111629923005 1
1.71230638927985 1
1.40606559391887 1
1.47047188794316 1
1.65124989073562 1
1.25490395844164 1
1.3439008319558 1
1.35918845889621 1
1.30141754982108 1
1.80229663038675 1
1.58946953693906 1
1.28312973361652 1
1.72149470747604 1
1.55844881314755 1
1.24171770679474 1
1.49557846406777 1
1.35082061754847 1
1.19599448261502 1
1.62192607057513 1
1.3789685939524 1
1.53848475057493 1
1.35761451537987 1
1.49452919243301 1
1.34951567827012 1
1.57850629197918 1
1.37341134570366 1
1.53709993777955 1
1.61872416227395 1
1.66941764279759 1
1.37714443198987 1
1.68067517801606 1
1.23330211107686 1
1.45796689983037 1
1.5940343780861 1
1.56333302681338 1
1.52303354365682 1
1.98633143270252 0
1.46089041030934 1
1.3878379123265 1
1.63428731261836 1
1.46010806778829 1
1.45432575284017 1
1.25974948305732 1
1.36370660148382 1
1.36665891651368 1
1.46403396245715 1
1.22252229031122 1
1.63404910957889 1
1.2726336425988 1
1.51072549312651 1
1.5147860796777 1
1.12070893079366 0
1.46002949648265 1
1.28675254186629 1
1.36181230856059 1
1.65491506558816 1
1.32326992235109 1
1.43132525549717 1
1.297984501239 1
1.52969864023687 1
1.67119559330091 1
1.85027020581295 1
1.68019140152089 1
1.53246168916668 1
1.57911681984945 1
1.66141648400244 1
2.05959475763569 0
1.43387837684809 1
1.78203698551839 1
1.66303679679524 1
1.17721848084203 0
1.2735699669153 1
1.14644690986409 1
1.59027606757579 1
1.43323257694789 1
1.71241201861839 1
1.43589593077301 1
1.22726595247671 1
1.43042299113724 1
1.62106578480496 1
1.75236953580959 1
1.47761845824713 1
1.33465784641653 1
1.3775792084942 1
1.37142825216713 1
1.31950858537606 1
1.43785892167449 1
1.38288822209234 1
1.46219067396853 1
1.42782967421023 1
1.28280826905446 1
1.75854902502336 1
1.60068978883256 1
1.27552064429311 1
1.42414640590302 1
1.42987648680578 1
1.76926463598983 1
1.4643632511668 1
1.31447632024884 1
1.72044749508836 1
1.52859677441223 1
1.55644295157002 1
1.49987839232464 1
1.31319054178282 1
1.30475765983232 1
1.34295057731157 1
1.6043560382679 1
1.35793998817364 1
1.23855394750401 1
1.49124566445576 1
1.51411207446586 1
1.27161323083852 1
1.17786700356253 0
1.22045920960543 1
1.41274179077082 1
1.41826703433119 1
1.33767598833773 1
1.66796124144771 1
1.19693852329048 1
1.50309500419178 1
1.65376967658072 1
1.23123359155466 1
1.47797037284826 1
1.53120228669567 1
1.73458076831489 1
1.23935178488954 1
1.52703916863874 1
1.81691853803544 1
1.25466889138636 1
1.3158148955037 1
1.52243178433971 1
1.64953011404582 1
1.5792394670348 1
1.64936892157678 1
1.30457019128468 1
1.56624454820463 1
1.44073433733289 1
1.47701133554628 1
1.48973493311093 1
1.28557113730568 1
1.40070191646259 1
1.25749976870417 1
1.04189548595535 0
1.42712335507331 1
1.14362062950348 1
1.3348322742523 1
1.62161788265155 1
1.38103928150689 1
1.48926140439464 1
1.40461584381675 1
1.58352169464431 1
1.44653051133945 1
1.4706574811433 1
1.54852660011335 1
1.58073719650237 1
1.39315187131203 1
1.46314021636989 1
1.32099167322642 1
1.42508499750415 1
1.60965233411714 1
1.50670842314006 1
1.56982438224047 1
1.95178168784778 0
1.42518417737077 1
1.47554901380027 1
1.32999528896955 1
1.35370288399759 1
1.47709534547033 1
1.47952198735429 1
1.52377189715521 1
1.43009232521432 1
1.26982558105358 1
1.43389541786578 1
1.42046801539664 1
1.29998510958515 1
1.42938045868031 1
1.234128011789 1
1.50611558789654 1
1.31212391003547 1
1.18865371125184 1
1.34409528789868 1
1.33378524969179 1
1.19829675556879 1
1.70779654137792 1
1.47813682838201 1
1.31143233932935 1
1.5947927891513 1
1.81382256292912 1
1.21998307450982 1
1.39258519664104 1
1.87426014884433 0
1.25439534816912 1
1.56814589026682 1
1.33885576559168 1
1.6226378640638 1
1.49538364641748 1
1.42586813723118 1
1.40891909669982 1
1.2695636114148 1
1.29445757402322 1
1.72522582922341 1
1.56815346696885 1
1.33247359502666 1
1.41038494058575 1
1.28048735198361 1
1.31211082085576 1
1.61031558349819 1
1.14410381815364 0
1.31824726070733 1
1.36550180204903 1
1.34113619445022 1
1.58040514706984 1
1.44592149690196 1
1.60002959913231 1
1.63800992696819 1
1.52201742664386 1
1.77203013083212 1
1.392589060912 1
1.53739914904974 1
1.23169676477135 1
1.4346253521192 1
1.54057426252384 1
1.84812080320117 0
1.22404554381935 1
1.17580972141934 0
1.3949633700077 1
1.34230311266914 1
1.46224902657482 1
1.12015862295169 0
1.10105212141384 0
1.47608921351571 1
1.5595141689771 1
1.38500059156088 1
1.46393219746342 1
1.14685660830915 1
1.3757468596656 1
1.4274535189527 1
1.1157820674064 0
1.56250038904542 1
1.16359662351489 1
1.58775354660744 1
1.52946685585696 1
1.38038903477851 1
1.39549080091275 1
1.33655064594696 1
1.47714139345134 1
1.5008240441849 1
1.41583799471914 1
1.37415705579821 1
1.28219771272435 1
1.40866340252747 1
1.61194094300073 1
1.60306231374524 1
1.47442214805902 1
1.55057212788703 1
2.05995632353588 0
1.5225965459324 1
1.28073926937256 1
1.44439865455013 1
1.36900852116848 1
0.898635723977954 0
1.38848076138879 1
1.20422982106837 1
1.50400402352163 1
1.77030025931225 1
1.3088504581936 1
1.48761918320967 1
1.45543386681625 1
1.08322481865335 0
1.50204309027352 1
1.42326412366964 1
1.11628470620768 0
1.27927646610914 1
1.22830019150708 1
1.38041681155082 1
1.48453313995601 1
1.51752395323097 1
1.46811183535198 1
1.42900296888886 1
1.68379430989879 1
1.24148765496752 1
1.29698939439898 1
1.49639773185314 1
1.47754823580525 1
1.50467695579946 1
1.185443688719 1
1.28959717458377 1
1.16536306555134 0
1.59658923612826 1
1.09870652086765 0
1.49211115591409 1
1.45753950174161 1
1.64517654425342 1
1.68410317629264 1
1.46025456622036 1
1.54164009162251 1
1.2997459673547 1
1.37426714095813 1
1.58378975996199 1
1.38948266045237 1
1.46690917759495 1
1.57894269297984 1
1.49243218785841 1
1.50565426695161 1
1.5155158055428 1
1.32541693439089 1
1.58097780869274 1
1.50927763452498 1
1.32318772100218 1
1.45070748493713 1
1.25510473690936 1
1.31444182958237 1
1.53306601393616 1
1.6220257762656 1
1.7325058310185 1
1.24537535636905 1
1.33605252308708 1
1.66491414629042 1
1.425880994389 1
1.34723248071349 1
1.28833041058139 1
1.29151526757318 1
1.48861447938296 1
1.35167308511281 1
1.3998663288621 1
1.24902958200232 1
1.25589350471099 1
1.39117341162431 1
1.31224179020693 1
1.25601877833421 1
1.47688766028995 1
1.34204328463254 1
1.3580006858238 1
1.26127797714043 1
1.45884236859705 1
1.31149229416975 1
1.241697710644 1
1.38007798859829 1
1.39292940484674 1
1.34074335591954 1
1.47754118410062 1
1.32676747158323 1
1.35724415834155 1
1.5429033386793 1
1.22891476570948 1
1.35179121983274 1
1.3221726080878 1
1.91089626962413 0
1.38230598316497 1
1.35378572691701 1
1.21489277643441 1
1.47755067749776 1
1.49585274142758 1
1.40252549788264 1
1.36391918947975 1
1.68476254098155 1
1.18160961490011 1
1.40781311835239 1
1.18211173105222 1
1.4260649644966 1
1.57990234356534 1
1.16173224036466 1
1.57428580222935 1
1.44589176798025 1
1.46788678837355 1
1.35598557922781 1
1.54672728165473 1
1.63807726520412 1
1.3678674703491 1
1.38228880232516 1
1.53033047116596 1
1.34345657949864 1
1.33348861946297 1
1.60354338913003 1
1.64641362793746 1
0.963970086345664 0
1.51263068306958 1
1.30156618159748 1
1.47614893036517 1
1.30561042865787 1
1.5094498547718 1
1.4849004104538 1
1.69053995604916 1
1.48946266522162 1
1.34004656850851 1
1.54843724891539 1
1.2625810011916 1
1.39669413453331 1
1.55892383290592 1
1.57699545899513 1
1.30552696100023 1
1.41901609086878 1
1.85510055162469 1
1.6045314825923 1
1.25900823575674 1
1.5189720028063 1
0.99325693439962 0
1.77129006917431 1
1.76207897177024 1
1.74609244548966 1
1.59346962524589 1
0.819106893405639 0
1.76704123090987 1
1.6722751747711 1
1.5179365032247 1
1.30411242838772 1
1.09007721957517 0
1.50905130105066 1
1.39097293291027 1
1.67093278927353 1
1.58497619365281 1
1.46370408896431 1
1.19835254294272 1
1.24593205004856 1
1.70220961323217 1
1.29468671864701 1
1.54240832637927 1
1.59227144193142 1
1.35368507781044 1
1.36113625345432 1
1.69051145668703 1
1.42932384448523 1
1.81814636547207 1
1.38650694381852 1
1.17752733201669 1
1.47564950265264 1
1.70501717721905 1
1.37487772130603 1
1.61637973491309 1
0.871712744548288 0
1.45587522658814 1
1.40688300436048 1
1.65466105303761 1
1.37499365597664 1
1.60176333184865 1
1.65343090396214 1
1.52302049898851 1
1.4810661194509 1
1.35214960170955 1
1.49233462545503 1
1.3267639900642 1
1.65204426712594 1
1.37350413818169 1
1.51729782568754 1
1.64216540625676 1
1.53280739901044 1
1.38718071054235 1
1.46381590294635 1
1.75523619184075 1
1.55847226569152 1
1.44878005703324 1
1.39322375749605 1
1.6597224727815 1
1.44401922040322 1
1.25954895436257 1
1.27075665014033 1
1.72924282257508 1
1.87326811411099 0
1.57634957171471 1
1.74658721266458 1
1.76356127174658 1
1.46014489658905 1
1.53683131172156 1
1.59156206301097 1
1.17700951518879 1
1.43079488127238 1
1.61424566609549 1
1.46123334078545 1
1.36910170632192 1
1.57932341019379 1
1.26708472643601 1
1.46304645612916 1
1.51251350186618 1
1.42906867501723 1
1.24454096587045 1
1.78343496597528 1
1.39480111187458 1
1.29970002332959 1
1.53376809533747 1
1.30934500145328 1
1.55716466962518 1
1.58250248482689 1
1.69396617789489 1
1.41612629216729 1
1.5720003574617 1
1.64747421161545 1
1.2078708900519 1
1.55618632354757 1
1.51352479138125 1
1.85458667825209 1
1.28104815096325 1
1.53336091073259 1
1.28995140443273 1
1.34985631509484 1
1.26085496454802 1
1.26902119085682 1
1.35344370446231 1
1.68320754667742 1
1.34424596978849 1
1.50551753309318 1
1.50513666599804 1
1.45668286722423 1
1.35763807637503 1
1.24835350426111 1
1.64001441469693 1
1.42211303305621 1
1.6830659085256 1
1.5303547842858 1
1.2789607356682 1
1.14606386758617 1
1.65668255470281 1
1.30408294165893 1
1.32638095605255 1
1.4269820402597 1
1.27689914079548 1
1.29841766180464 1
1.3654966279029 1
1.36418102365563 1
1.36691407673657 1
1.18078101385852 1
1.6358475310152 1
1.45719569112404 1
1.13392047950676 0
1.27639792947037 1
1.55159806345134 1
1.37903757984763 1
1.31128665034864 1
1.43299025074348 1
1.4925785743864 1
1.47063685009836 1
1.46507251247013 1
1.3517475917184 1
1.57733247583006 1
1.4612881768311 1
1.60192322057082 1
1.34369471299429 1
1.59602570995618 1
1.52751682996215 1
1.50269532308295 1
1.36762318104364 1
1.23636711591169 1
1.47468961746969 1
1.33099972990882 1
1.20082023940171 1
1.29636758157544 1
1.18794535057369 1
1.62668793801464 1
1.38657295523705 1
1.8520192491637 1
1.41680118779446 1
1.6690996147124 1
1.77582192611616 1
1.44511808793824 1
2.06124365933737 0
1.46207940386858 1
1.64469558227717 1
1.40124717833896 1
1.62805385740678 1
1.53046803274084 1
1.78525222762394 1
1.43941696213182 1
1.4641366075166 1
1.33829229825577 1
1.09558928198251 0
1.56163735797403 1
1.5918635753692 1
1.54478636795878 1
1.49134480021683 1
1.60636460899453 1
1.6877616360019 1
1.62229701355327 1
1.23803460221815 1
1.42383684111873 1
1.55659004582818 1
1.17682728692164 1
1.55252676105894 1
1.52226359696141 1
1.45393824807176 1
1.34999344368012 1
1.10732845977946 0
0.996894002818759 0
1.43241676750608 1
1.16222870986851 1
1.56600662378097 1
1.379231921117 1
1.64749107135641 1
1.67677266528703 1
1.4980101015033 1
1.86952886985899 1
1.36947453124145 1
1.53448050462443 1
1.45435885396804 1
1.35942299945805 1
1.37056579462601 1
1.36846526784087 1
1.57109576459965 1
1.46942303489461 1
1.63809649617511 1
1.26186658257616 1
1.14275271912295 0
1.33265467067729 1
1.44409453892214 1
1.34369344910352 1
1.51460526023498 1
1.47995819985662 1
1.53667949724596 1
1.36719232098282 1
1.59432143437203 1
1.30921238665029 1
1.46411986486335 1
1.46586236818255 1
1.58101563135084 1
1.42969223184513 1
1.4183628883283 1
1.70101756493164 1
1.46885842347529 1
1.54700452298352 1
1.05676309485918 0
1.53264474519444 1
1.01140999917046 0
1.51416413972557 1
1.3839525083997 1
1.29016283666365 1
1.45697800261709 1
1.68350029607506 1
1.562313247547 1
1.53709829075906 1
1.48072234990213 1
1.5050776635361 1
1.59931289924942 1
1.73225877911297 1
1.25357464083648 1
1.50719462421943 1
1.308391597951 1
1.38835228069095 1
1.74283802375091 1
1.50426287262841 1
1.56195537042595 1
1.61413295483607 1
1.66307271386824 1
1.50760206649939 1
1.33571714037718 1
1.09971074217097 0
1.54330155890372 1
1.52626228248525 1
1.2258697048086 1
1.54493157268062 1
1.39785950196477 1
1.76349360565891 1
1.25381895641687 1
1.52352353372185 1
1.19464280281644 1
1.60158197359135 1
1.43591365918389 1
1.55806803906953 1
1.45516979020474 1
1.65565194930665 1
1.29964621947625 1
1.72464654526038 1
1.21414280959796 1
1.26858760478796 1
1.41564107036491 1
1.38565352613972 1
1.60905014871703 1
1.38089211080306 1
1.41079782421725 1
1.65182338823317 1
1.30692717367674 1
1.90409171939624 0
1.14994186709326 0
1.30734347298896 1
1.51601443127175 1
1.52859015896397 1
1.56383143431078 1
1.47540995178042 1
1.5160141057569 1
1.69181315254707 1
1.45329866331102 1
1.82172855367108 1
1.47514130603099 1
1.21399521340436 1
1.29372457302901 1
1.56968345440594 1
1.6432792594837 1
1.73035539389676 1
1.52830214681989 1
1.59490180639673 1
1.72819212848817 1
1.33827514211975 1
1.33622064227271 1
1.56775798949107 1
1.33909612847724 1
1.62466810267 1
1.41991652225686 1
1.35683971529057 1
1.36331719325802 1
1.44900801451863 1
1.48102442395626 1
1.3544807010328 1
1.28975180146219 1
1.05971799859603 0
1.51658352769693 1
1.24011298124558 1
1.4117856475776 1
1.41036167987998 1
1.4433175141529 1
1.53458146690618 1
1.42192624621825 1
1.24887301015795 1
1.64007506600724 1
1.33146268695359 1
1.13435604652169 0
1.51297893941733 1
1.17233767689322 1
1.2396932282105 1
1.35688591766625 1
1.47471662585664 1
1.3131699282232 1
1.55492500373892 1
1.40968312907654 1
1.76274673837709 1
1.70254824871527 1
1.52999154797729 1
1.72960388578798 1
1.48991715149437 1
1.4051247132646 1
1.62024129601082 1
1.67070629441157 1
1.43902248296784 1
1.37895887208744 1
1.33298571649232 1
1.6545073290503 1
1.47612983477785 1
1.51233181306104 1
1.22465782694221 1
1.50525819026999 1
1.49171158339091 1
1.34369368246466 1
1.63648193563871 1
1.5041822377555 1
1.49740721753085 1
1.63539667663188 1
1.51039151735408 1
1.62846263938681 1
1.28509280910358 1
1.4214875561329 1
1.55317308511985 1
1.48103431167034 1
1.65159530123804 1
1.3853662085614 1
1.34565803813946 1
1.59454498219957 1
1.71131152380695 1
1.4575489621032 1
1.43618774998016 1
1.61083362474471 1
1.74185256315803 1
1.52707000048089 1
1.34512351460062 1
1.5573313524816 1
1.22333317157424 1
1.52845397934126 1
1.26228546370068 1
1.7459094232123 1
1.32258282348005 1
1.14280234578855 0
1.51443957518301 1
1.41956328868212 1
1.42489075014633 1
1.39290646532736 1
1.55704847840937 1
1.69432570063821 1
1.46631817807377 1
1.68421664944931 1
1.72751005625945 1
1.53423596247778 1
1.582922109614 1
1.16608893223458 1
1.78311502004694 1
1.2282423120828 1
1.65925528303471 1
1.32617726516578 1
1.35498316307497 1
1.7807225341225 1
1.49427735980263 1
1.40460729492026 1
1.73213831782973 1
1.32644185818158 1
1.35668830050387 1
1.59407091315494 1
1.43424206679193 1
1.50784921785501 1
1.21302872625823 1
1.65548047775241 1
1.69052633285947 1
1.62449410276391 1
1.49345145751008 1
1.27998713103752 1
1.72996651268155 1
1.30574213726363 1
1.21025598253363 1
1.51828781865979 1
1.06227651011525 0
1.65727013312497 1
1.29163899930346 1
1.47203659099894 1
1.4598330641971 1
1.62183173719146 1
1.64305425530857 1
1.46218026020179 1
1.40881160553662 1
1.44216012472819 1
1.37089899409695 1
1.52931471049706 1
1.32696485606805 1
1.3881869623879 1
1.32839231519907 1
1.3492093443858 1
1.67183520045426 1
1.35058364387265 1
1.48787249700869 1
1.37998803356625 1
1.48791672678021 1
1.68078535919402 1
1.43241535163313 1
1.39691393520672 1
1.37562016000589 1
1.25162595694476 1
1.76223087789832 1
1.55189993453639 1
1.68465127588192 1
1.40946897437822 1
1.54788485860873 1
1.25741437057856 1
1.4559107979988 1
1.69181296387941 1
1.28367024688361 1
1.20945923421543 1
1.75308946964869 1
1.46150120872689 1
1.5039069002571 1
1.39692276730067 1
1.32295720023784 1
1.3956474881807 1
1.46595817297932 1
1.53592595393538 1
1.39779197371083 1
1.43651658537163 1
1.57025261442334 1
1.38660542955345 1
1.37568555828389 1
1.48891145412577 1
1.36902021671113 1
1.37386578393009 1
1.74694041337057 1
1.62492293743054 1
1.38343993706653 1
1.55626171213495 1
1.25868243986415 1
1.53231934320113 1
1.42491436781285 1
1.53202685390776 1
1.52653528060885 1
1.11641534269279 0
1.41593188813219 1
1.41169688306853 1
1.57053249453679 1
1.43571386984016 1
1.51953704929951 1
1.5201447178188 1
1.78563262976333 1
1.43583044456518 1
1.48505264411721 1
1.60851644119219 1
1.30187383760255 1
1.36681931700705 1
1.36846456660135 1
1.56513297688091 1
1.38186815433202 1
1.55131866029345 1
1.76394947231233 1
1.43398307387165 1
1.59676723282761 1
1.8238079989685 1
1.82468555580994 1
1.47723266635805 1
1.36268930488091 1
1.43583898790345 1
1.21123853056604 1
1.52592826487556 1
1.74105690554992 1
1.15115412867938 1
1.53138325178297 1
1.41486214538557 1
1.41099984514828 1
1.61072658353263 1
1.60786413615695 1
1.53357570549515 1
1.38701918511105 1
1.49556509820327 1
1.56985529629558 1
1.39510056504215 1
1.40813528557189 1
1.25010542958857 1
1.39876700817353 1
1.38771397490742 1
1.42137621979219 1
1.45237064655308 1
1.62844329929288 1
1.31824869598435 1
1.39331285441883 1
1.37004438170922 1
1.34897183522644 1
1.4799244415174 1
1.43487504694159 1
1.51460407037941 1
1.98040729239644 0
1.46869175357903 1
1.42422357014451 1
1.3453192587075 1
1.48578968449092 1
1.60343430429306 1
1.83874394857791 1
1.60454984663552 1
1.38588526585931 1
1.72774246847598 1
1.34721622717848 1
1.47859051481635 1
1.31415838060767 1
1.58379242850013 1
1.81668151847546 1
1.49281177242291 1
1.43602572724745 1
1.68982399334553 1
1.40545058866341 1
1.73915747041589 1
1.45463865101489 1
1.5311981998724 1
1.6759046812306 1
1.44787476010338 1
1.44664731997916 1
1.35991389481506 1
1.53926696992145 1
1.49226248559605 1
1.50007852893678 1
1.55465458993827 1
1.34530802970422 1
1.67173196704158 1
1.48664601891219 1
1.14075117461312 0
1.42580235325707 1
1.36285090907126 1
1.74371655591498 1
1.3632579665117 1
1.46754357076283 1
1.48565225488256 1
1.37157753448659 1
1.48569602664547 1
1.58236076159817 1
1.71102816625282 1
1.54685145445224 1
1.27933630158031 1
1.53312948142334 1
1.32113796773237 1
1.17445221673459 1
1.48234542775791 1
1.43440847484808 1
1.60824332990891 1
1.23969068253753 1
1.58045052408172 1
1.43929582226798 1
1.53981604771988 1
1.8203202260678 1
1.47128727353428 1
1.25958460495343 1
1.6354889062301 1
1.63484908618989 1
1.51864071179527 1
1.72377047064039 1
1.42462031535968 1
1.57055996316959 1
1.31947461471834 1
1.44563622477837 1
1.74483108177491 1
1.02420909377773 0
1.74810401824978 1
1.10368631245853 0
1.60348771093345 1
1.78408261675261 1
1.39452818633845 1
1.57109120208694 1
1.78089708019376 1
1.61275904047091 1
1.49463083196516 1
1.48694249150245 1
1.29375565450794 1
1.80282166433096 1
1.32883074396522 1
1.38025957262947 1
1.3922671242146 1
1.38281074968475 1
1.28061446200088 1
1.49644797396357 1
1.24823193292564 1
1.68766722654659 1
1.33419339442506 1
1.4762100496126 1
1.48311923464939 1
1.50736932019908 1
1.41919421430119 1
1.22576096233081 1
1.486701914154 1
1.34087086343193 1
1.44001061299105 1
1.35427670299181 1
1.52527723977978 1
1.56426980755503 1
1.54730557924685 1
1.29870751119566 1
1.58366099555175 1
1.53199800323674 1
1.51337997169156 1
1.47039178035654 1
1.30581125607095 1
1.4298782225144 1
1.3387376314876 1
1.37581046545221 1
1.54150337426998 1
1.23367822116809 1
1.30634923543762 1
1.46674395539154 1
1.28390662173476 1
1.39567742198257 1
1.12219399432755 0
1.23743966258128 1
1.47952324580395 1
1.25724687701917 1
1.54421424360653 1
1.37754927741763 1
1.41629282839714 1
1.62376095499928 1
1.34045158394925 1
1.30690102071432 1
1.48666405122699 1
1.35694824257814 1
1.57347260171153 1
1.33349196863429 1
1.36309147183536 1
1.30575010829409 1
1.56207068905994 1
1.68633038613989 1
1.44367382382776 1
1.37073980232351 1
1.8418415116549 1
1.42725428929273 1
1.27501624231053 1
1.39003322230091 1
1.38895981420803 1
1.17549711697003 1
1.41819875658003 1
1.37391031378418 1
1.31197045572629 1
1.53522356363382 1
1.47690760842938 1
1.38979258561337 1
1.32603037111476 1
1.27702633271889 1
1.1799682667574 1
1.67440050345525 1
1.44632235125953 1
1.68847736633479 1
1.53767497377027 1
1.36269631554718 1
1.1920408266136 1
1.30097717460622 1
1.51338106405764 1
1.62977074632117 1
1.14426483707502 1
1.59759966853168 1
1.3163277254098 1
1.42014577063855 1
1.47445949614097 1
1.85281627537908 1
1.47734700731427 1
1.47343084104344 1
1.27848707057537 1
1.7447979069923 1
1.66662038405591 1
1.40745218519678 1
1.60592621326648 1
1.52789731610147 1
1.12930919443411 0
1.50816942689458 1
1.39139685902525 1
1.40928896262746 1
1.55967514139154 1
1.23973665835797 1
1.4710735097017 1
1.56010931543755 1
1.51365139835705 1
1.65968857134346 1
1.45711732189334 1
1.49193917462745 1
1.26895517836809 1
1.44928079837296 1
1.66071319565293 1
1.37118428942381 1
1.19315634907256 1
1.46252445856328 1
1.56283367398212 1
1.33589277325421 1
1.33784861323013 1
1.76226632204904 1
1.57386228617071 1
1.2826992958765 1
1.62902307891836 1
1.2359268248108 1
1.5988413391534 1
1.36987089906779 1
1.50087820538959 1
1.51342145086427 1
1.38127954571848 1
1.53159644897603 1
1.36319138921706 1
1.51490380663399 1
1.57620376028172 1
1.73648929055383 1
1.53451680048925 1
1.5581795486707 1
1.54056424775278 1
1.1282699021223 0
1.34554003394362 1
1.3853544317375 1
1.77135167218805 1
1.08228121260368 0
1.43248397512356 1
1.67573467046771 1
1.61833059643155 1
1.39683843459061 1
1.73337107362351 1
1.22834301963671 1
1.5359235371743 1
1.23773286359426 1
1.44333396564414 1
1.34894239483934 1
1.72839571852013 1
1.34740309606481 1
1.81397662837689 1
1.60956018406826 1
1.58736355465293 1
1.35279282719563 1
1.48213186002823 1
1.40652713864471 1
1.55665088671659 1
1.51187017910356 1
1.43222595095777 1
1.21459821679866 1
1.43055119938961 1
1.38217005665975 1
1.51070884944398 1
1.6675819336115 1
1.49298773513161 1
1.11503293629534 0
1.53533816941976 1
1.38601968992123 1
1.83325240526246 1
1.7491579333006 1
1.25677446016144 1
1.34142621819944 1
1.38890359559259 1
1.17686500686913 1
1.41994491912725 1
1.43808957953821 1
1.46325936679953 1
1.54122132087278 1
1.61508534055437 1
1.52780517607844 1
1.29272820403106 1
1.43020293680346 1
1.62135315243431 1
1.49825450173852 1
1.51761259798388 1
1.47055868908561 1
1.46982506560715 1
1.33189126559071 1
1.72389863167477 1
1.49260858939043 1
1.3816692659556 1
1.33119105944631 1
1.63474341904333 1
1.31649957094479 1
1.54345655784091 1
1.35951879476785 1
1.43695780545244 1
1.43803150736521 1
1.29956957821147 1
1.28146003923256 1
1.64547235541242 1
1.49988734478384 1
1.52501027107986 1
1.32774646803536 1
1.82152327324632 1
1.5640498695902 1
1.15411781578418 1
1.52485990533177 1
1.55698796439908 1
1.57802899829792 1
1.59009208823408 1
1.30297360659617 1
1.12026974868755 0
1.45974973702963 1
1.57938206250304 1
1.60510828416067 1
1.4995457903536 1
1.29465344584818 1
1.28680403201626 1
1.46309179944859 1
1.66824693417788 1
1.52644037830056 1
1.31450452656274 1
1.2087337588983 1
1.24377069758012 1
1.49988801167094 1
1.31285595508833 1
1.47219386155492 1
1.58094095094184 1
1.52440463219737 1
1.53361911254747 1
1.37525863554471 1
1.29401467906222 1
1.51820085912763 1
1.44860098547319 1
1.27755135467239 1
1.48975508993791 1
1.68792587826503 1
1.53990494710486 1
1.39897112047129 1
1.40121206244661 1
1.40538173841145 1
1.30606448080564 1
1.6542388544756 1
1.79009994612869 1
1.45047563053445 1
1.68789573109645 1
1.28318566700574 1
1.586022097815 1
1.80621419378074 1
1.39933665345241 1
1.61787654419135 1
1.55772839442692 1
1.54347735752507 1
1.67532005997263 1
1.66183150943919 1
1.362834021948 1
1.56314552571819 1
1.35493247439674 1
1.47526472212832 1
1.49631241985121 1
1.31192540351733 1
1.40624952193008 1
1.66308425644952 1
1.49215227346141 1
1.47035035154918 1
1.55932356528677 1
1.66680141485207 1
1.45843077144713 1
1.40949323814676 1
1.39275227228179 1
1.43002035217739 1
1.52253989632724 1
1.3948672815711 1
1.37160031317103 1
1.32039400204663 1
1.64148897641922 1
1.68480174217842 1
1.60566276484354 1
1.20176378562883 1
1.74685639927458 1
1.5404869671306 1
1.29979530947268 1
1.42285741733816 1
1.4237754054634 1
1.418736896379 1
1.77773570831164 1
1.58288303370961 1
1.30118856697996 1
1.64442070820607 1
1.44696347226694 1
1.37690853641281 1
1.7519950066635 1
1.44850000769115 1
1.49161097629671 1
1.42670606027203 1
1.47969809850312 1
1.6070202055727 1
1.47365825137603 1
1.21106367564525 1
1.54599509160429 1
1.36655352818375 1
1.33591614329183 1
1.23236770730863 1
1.50730342423281 1
1.40061404471461 1
1.52622771660335 1
1.35854152569517 1
1.44949111650499 1
1.31840690634393 1
1.26230871681969 1
1.3148717240626 1
1.67964867529892 1
1.45111484078133 1
1.49979987386956 1
1.46598708860355 1
1.28116989653032 1
1.30976786847324 1
1.6037194279901 1
1.41836160630259 1
1.61264654171301 1
1.61448845563795 1
1.92892475007058 0
1.37872065142507 1
1.36153187859576 1
1.46074876304821 1
1.31214853237256 1
1.4616154102392 1
1.67317477069575 1
1.50271260432733 1
1.50984298452886 1
1.58253636574228 1
1.4374392888792 1
1.54211103484965 1
1.48435472620456 1
1.54911847847228 1
1.35557086203178 1
1.66437924630709 1
1.22173856066053 1
1.21710699671215 1
1.35386224825031 1
1.53938905859357 1
1.65707058995462 1
1.734953480085 1
1.34883981479915 1
1.52797080256712 1
1.70866999497755 1
1.43085102133724 1
1.48744543120257 1
1.48057444610354 1
1.63740959436347 1
1.83424716404236 1
1.08005229412582 0
1.51711633552645 1
1.2896426076624 1
1.28963859082516 1
1.47134560605271 1
1.48708321420644 1
1.55964788442264 1
1.44797179317454 1
1.69510723724945 1
1.61732173897454 1
1.42191959123796 1
1.20341467997613 1
1.5172852078838 1
1.21797351686025 1
1.35138099995526 1
1.44941561998367 1
1.58417455913499 1
1.54693435366289 1
1.17187274109468 0
1.55820158942887 1
1.5930742743161 1
1.4647032644852 1
1.62657449714863 1
1.56103340216538 1
1.31118359202817 1
1.3846046860649 1
1.28201874125638 1
1.4199115950713 1
1.43821495360297 1
1.33825717158202 1
1.43771817341059 1
1.47400101828108 1
1.40691847697482 1
1.59531747940037 1
1.29804338518848 1
1.78620810183617 1
1.43381500082458 1
1.30862182308959 1
1.4628759013499 1
1.68510750100662 1
1.40883034391647 1
1.2690928239346 1
1.58337909121694 1
1.45022200824267 1
1.46278173451058 1
1.61223665896988 1
1.49621288156615 1
1.25012012679374 1
1.42555397307235 1
1.30913725980539 1
1.46078415474167 1
1.49874528942778 1
1.18882986794199 1
1.9276473606065 0
1.33776902046717 1
1.29698811630077 1
1.25099967583786 1
1.67192431686121 1
1.50358466893538 1
1.41156709573865 1
1.55777375683912 1
1.02725852272269 0
1.67143341904723 1
1.33797863096641 1
1.51029218539948 1
1.2161317302189 1
1.53102981553789 1
1.45809697762249 1
1.32404997507226 1
1.14096426192905 0
1.45625472648126 1
1.57624726604797 1
1.48575653911955 1
1.3656215204865 1
1.23561329184995 1
1.84565657337217 1
1.45201001868268 1
1.28156890899986 1
1.2544815773002 1
1.54667337351578 1
1.70209416681959 1
1.53190210752391 1
1.17995250102834 1
1.42849334075647 1
1.52252344217447 1
1.38270322908278 1
1.47998689131256 1
1.3576023802425 1
1.85698372719125 1
1.45038085310171 1
1.33582987651701 1
1.50339588013911 1
1.46094351120386 1
1.47955151703007 1
1.27254175770877 1
1.53042230866606 1
1.4233125977143 1
1.24079166459221 1
1.39528166320495 1
1.39929726172135 1
1.63058916230627 1
1.1547559108427 1
1.54754582374885 1
1.34360770536284 1
1.52095559686788 1
1.64711198513641 1
1.45084346010577 1
1.79470506830936 1
1.64813076381064 1
1.41609275800057 1
1.44739977396367 1
1.57044246531401 1
1.69863341045144 1
1.49643040414928 1
1.20186810476858 1
1.28116554058671 1
1.44025350455749 1
1.46095914632991 1
1.5103015877239 1
1.49939300972245 1
1.20889860021248 1
1.66619203477902 1
1.35836962750163 1
1.43204537556142 1
1.60883935144015 1
1.43493997973841 1
1.53907914873033 1
1.31081587521452 1
1.54822715655222 1
1.46337181050666 1
1.32885255416476 1
1.44989710837415 1
1.54296826185035 1
1.70588069545026 1
1.46897731434779 1
1.6346734840548 1
1.29030010046556 1
1.56796732332492 1
1.50232484698926 1
1.65755561977585 1
1.37885713793289 1
1.73987248383781 1
1.52399624826001 1
1.21592413681698 1
1.76615242034937 1
1.60912775336994 1
1.51833225907778 1
1.33751189911086 1
1.4366628090853 1
1.35533205885951 1
1.21356953973869 1
1.32665090529542 1
1.13399510179425 0
1.30316303258057 1
1.36341346732626 1
1.41379809289099 1
1.74305532319367 1
1.19631691163993 1
1.16391940708384 0
1.47311093493197 1
1.59320828706234 1
1.04068579219625 0
1.1395900236669 0
1.50120987534612 1
1.46356976827613 1
1.27652400858769 1
1.40517809323514 1
1.40921672188628 1
1.58426477621662 1
1.24577470870673 1
1.56529675637812 1
1.42851046577973 1
1.56596106488092 1
1.17026609000437 0
1.77788240516642 1
1.57838647009289 1
1.41930002343099 1
1.6334507847192 1
1.08989753783314 0
1.51015636969872 1
1.50098458022847 1
1.60346186606127 1
1.58350824994152 1
1.35349023627271 1
1.34779104658749 1
1.39684115239128 1
1.82297023038826 1
1.31896688480761 1
1.41424781550951 1
1.51114934925969 1
1.49153569282482 1
1.2492457400358 1
1.16399608429196 1
1.44111983463395 1
1.28434856947016 1
1.52554998611508 1
1.50944469161571 1
1.47051056352976 1
1.48611263619509 1
1.30036824411769 1
1.31031537242885 1
1.29136233925775 1
1.40303102724051 1
1.36440625262649 1
1.32845752021003 1
1.42988611021714 1
1.25800293133782 1
1.19826235609085 1
1.25871167791318 1
1.43790811835894 1
1.34287910590081 1
1.67914297296128 1
1.48890903051543 1
1.20921631729837 1
1.56053318655776 1
1.48479875709148 1
1.26172699834815 1
1.66160698169855 1
1.4235486528264 1
1.48279060278512 1
1.37873870870408 1
1.52404325078589 1
1.42784341052158 1
1.64450169321338 1
1.57396380791137 1
1.03162523081846 0
1.3650117147953 1
1.35039721067668 1
1.65804510077755 1
1.4808885943336 1
1.35030915611512 1
1.51506273479545 1
1.7154911695707 1
1.35738499911262 1
1.29218948742921 1
1.57849880749621 1
1.54333117525183 1
1.48675662724343 1
1.36636473415609 1
1.6558048799773 1
1.57619158670778 1
1.32483734157201 1
1.79920691608811 1
1.56119757775977 1
1.29763430800029 1
1.4924906084752 1
1.2913738603289 1
1.42705475320368 1
1.04656212862151 0
1.59832876656173 1
1.36004984773751 1
1.51597622765701 1
1.56991697166951 1
1.24771811128093 1
1.60782282053908 1
1.38542096073466 1
1.22663015963307 1
1.75072961740815 1
1.57053668753121 1
1.38558073558818 1
1.43619001382991 1
1.59723884256016 1
1.36913504414467 1
1.54817747940921 1
1.52736218560822 1
1.59466326865701 1
1.59750327042177 1
1.31061630558881 1
1.56780253820923 1
1.81999898311077 1
1.76818414727892 1
1.3858765379885 1
1.2609496602704 1
1.61521035738256 1
1.45560718139595 1
1.32277526661514 1
1.35396502145045 1
1.09915965608939 0
1.5283166670779 1
1.70183761225076 1
1.34416174394288 1
1.06328205631979 0
1.37356946073488 1
1.32788490303283 1
1.5093606950196 1
1.31911701968193 1
1.38130778140165 1
1.38911151406544 1
1.58332742843026 1
1.69780153390186 1
1.38729076855832 1
1.51259385632231 1
1.41476375997431 1
1.36380665274618 1
1.21499272005553 1
1.06689617765145 0
1.52472214992757 1
1.78446964556794 1
1.50870734328914 1
1.66202475738798 1
1.21586477416855 1
1.40655197261669 1
1.35866916894354 1
1.77913433382662 1
1.27662821301811 1
1.33456234435854 1
1.23073107207225 1
1.76485835191341 1
1.41904211479979 1
1.57614669679844 1
1.49753605665393 1
1.20144263315246 1
1.58082106567973 1
1.49941939742104 1
1.67120950436471 1
1.55147706247168 1
1.14273043341732 0
1.55441115300488 1
1.21234507532957 1
1.50084250829692 1
1.43900331067239 1
1.49853425104121 1
1.35275056952251 1
1.33370682165569 1
1.69626834976617 1
1.44007897529946 1
1.21537372303137 1
1.59575434022415 1
1.52895382248388 1
1.6469761470726 1
1.41173453478314 1
1.97495412738491 0
1.4437357552598 1
1.61732029254773 1
1.26648030393601 1
1.61719772012728 1
1.53618211009772 1
1.44618514901351 1
1.59953504234422 1
1.3261298359479 1
1.5346415515157 1
1.58895990313246 1
1.63975016058662 1
1.32218859937332 1
1.70740349376779 1
1.60014950633028 1
1.3743413044978 1
1.41828599998731 1
1.11434872330644 0
1.70929261989552 1
1.53503085730109 1
1.44164045148806 1
1.91910194761684 0
1.544613447214 1
1.8284681485823 1
1.27901543579525 1
1.64745405159016 1
1.71205319553777 1
1.38261433499798 1
1.74093296088412 1
1.24073346740326 1
1.34939749213627 1
1.57098453502805 1
1.17421113289671 1
1.46918913938675 1
1.53398135695778 1
1.50236659839309 1
1.25001811127185 1
1.24517684985607 1
1.39302870686556 1
1.60576708784446 1
1.74181165641068 1
1.61755320021856 1
1.53027301196171 1
1.46316282222867 1
1.31037352050786 1
1.45079506867978 1
1.49741906532586 1
1.28853164901389 1
1.5308536957903 1
1.62732776204491 1
1.28394785244718 1
1.42691578247315 1
1.64230329835923 1
1.27338193060669 1
1.62786050798973 1
1.1976886321411 1
1.29497977226957 1
1.36636466033148 1
1.80283527827019 1
1.23040146359182 1
1.52807778768447 1
1.38168386912152 1
1.32203808902739 1
1.3476405045627 1
1.40651651270076 1
1.40079293685401 1
1.50969603515213 1
1.59634513136322 1
1.6272167213392 1
1.67388371182118 1
1.4222118658763 1
1.66497058834429 1
1.59386285911467 1
1.37116781403819 1
1.57519147674525 1
1.20136724795578 1
1.62778374309036 1
1.51079729257916 1
1.60451904254897 1
1.57334600776102 1
1.65799790611857 1
1.59081307721471 1
1.51601408829052 1
1.55876610441715 1
1.83097981112272 1
1.42077112735853 1
1.35276947512485 1
1.11548145238947 1
1.45513694528016 1
1.29838286973182 1
1.74258806874919 1
1.36211749383396 1
1.50639499827515 1
1.33188111924223 1
1.39196198012335 1
1.41804202342301 1
1.57787595601991 1
1.57761037392404 1
1.2020589338215 1
1.64626352239644 1
1.50415282336445 1
1.41738429670566 1
1.4680253619325 1
1.31699835876966 1
1.48709502993437 1
1.13997423758713 0
1.43675856474492 1
1.38829610353068 1
1.62855201409572 1
1.10853732025281 1
1.36995301771135 1
1.35556061778179 1
1.5796364780242 1
1.3699329441704 1
1.39653479037192 1
1.55028166981806 1
1.39724626147818 1
1.28083333340913 1
1.75058958559949 1
1.05744767082018 0
1.69801140084493 1
1.446981687503 1
1.46470593666369 1
1.39662266920423 1
1.72823462522906 1
1.32816382126525 1
1.63659041741897 1
0.998263021874733 0
1.54270110412736 1
1.27018943258204 1
1.60501945523363 1
1.41299894048137 1
1.51377502870641 1
1.30858265522326 1
1.50939304227566 1
1.51577101406835 1
1.75700690875515 1
1.45510636872464 1
1.57030779946782 1
1.62632412733565 1
1.4685216044633 1
1.28232504541968 1
1.54527502819311 1
1.58012429779137 1
1.44470439616917 1
1.60444367661004 1
1.70353226242055 1
1.69554480588358 1
1.27994631901252 1
1.25641426561368 1
1.36819208450396 1
1.33281001022319 1
1.17973796880147 1
1.25571839444826 1
1.3955188210772 1
1.92238387692203 1
1.64404166725417 1
1.42285368861153 1
1.50728244476876 1
1.65434987472745 1
1.39961546809735 1
1.26091105979437 1
1.485578538485 1
1.21490735063883 1
1.58872804555556 1
1.49948659074652 1
1.74316552618152 1
1.31958684194834 1
1.65474457910358 1
1.81744097349229 1
1.53289467283919 1
1.43162309576206 1
1.45566169270767 1
1.39238821087053 1
1.63227464894686 1
1.44956124652526 1
1.46038656819666 1
1.54882984663587 1
1.37288491112057 1
1.30315350924393 1
1.5788703656064 1
1.31106670432311 1
1.3378982943408 1
1.6271553067189 1
1.20495581391123 1
1.61391812714698 1
1.92837708498236 0
1.56839399395811 1
1.42582416983648 1
1.52758086861768 1
1.1480363389703 0
1.45126893729492 1
1.27565133091428 1
1.3644969084599 1
1.54323752428377 1
1.49684717613916 1
1.78866826228403 1
1.40199027176097 1
1.25157992995684 1
1.39678111265197 1
1.08425424255448 0
1.92104343712105 0
1.38778557556861 1
1.3904941198993 1
1.16349865456658 1
1.72021006543142 1
1.40228586377071 1
1.5011229904437 1
1.72086326739745 1
1.38343622812797 1
1.22663081258324 1
1.30996862434755 1
1.60814773251905 1
1.53211288923498 1
1.50942397281889 1
1.43228570385718 1
1.28807559235705 1
1.41835411647913 1
1.74204205217867 1
1.54628530943723 1
1.50924174337703 1
1.56135575691781 1
1.51567418524778 1
1.73332111009716 1
1.73671805733485 1
1.40311554992315 1
1.49229520646144 1
1.50687821608718 1
1.6005778270587 1
1.39160998204312 1
1.60133444285711 1
1.46661037619389 1
1.81863666202058 1
1.68623417084616 1
1.20982522175102 1
1.54275245495521 1
1.42879024026784 1
1.3473222907652 1
1.61594204338375 1
1.49714179351988 1
1.3882549389298 1
1.81233262152058 1
1.53368241769698 1
1.56003055163915 1
1.3176763086132 1
1.49438009969999 1
1.53652260357097 1
0.959250690544394 0
1.35772971909236 1
1.70723330476335 1
1.70099302315847 1
1.76106523336831 1
1.30217817369481 1
1.41379236477151 1
1.25070904322907 1
1.27631295281453 1
1.42552682054238 1
1.37779662902249 1
1.44737819522556 1
1.54397260867062 1
1.48724805126494 1
1.64552484828184 1
1.26791492157747 1
1.52406611634839 1
1.49417455721323 1
1.46185990299791 1
1.54975196805597 1
1.36875732471736 1
1.60335768680244 1
1.51295087497385 1
1.4805082374342 1
1.58054873383519 1
1.53594364006075 1
1.28403548530679 1
1.33856479508512 1
1.82919284417818 1
1.14865777593403 0
1.01550764881184 0
1.27233496027594 1
1.52171836327629 1
1.5435822717422 1
1.54574656342128 1
1.51460762251482 1
1.61039920738314 1
1.47675395136628 1
1.45219652902635 1
1.33299377164368 1
1.37298553595687 1
1.28689662475252 1
1.37480583140599 1
1.23053964969489 1
1.47355611843452 1
1.42249559639669 1
1.38215921167156 1
1.48457315350715 1
1.58182301033612 1
1.30809669301674 1
1.39488953483404 1
1.69296888515028 1
1.64249805579232 1
1.27637768941917 1
1.50778790297153 1
1.27257260844223 1
1.74822187855185 1
1.57992624658877 1
1.45741049243174 1
1.43143835570555 1
1.53783848821822 1
1.2925714511539 1
1.52923645295652 1
1.3822734451575 1
1.45982744196984 1
1.27624754346599 1
1.62284606196109 1
1.56666883404267 1
1.09425236993461 0
1.77056676210508 1
1.42620535334106 1
1.51746619788345 1
1.35719610366333 1
1.61876839857673 1
1.53516139142255 1
1.38704205552141 1
1.74517126410499 1
1.40998034572436 1
1.31507551566028 1
1.23736887702441 1
1.48244687501426 1
1.37861939117988 1
1.2604832571622 1
1.62633260402915 1
1.33560084546826 1
1.55136505086504 1
1.50344378816332 1
1.62164226349375 1
1.26298974401631 1
1.32566165735894 1
1.32756373264975 1
1.59622591390555 1
1.34253616397398 1
1.48873477040521 1
1.40175757653334 1
1.26109064072302 1
1.77849336895369 1
1.2291658145787 1
1.77207976005793 1
1.43416573162698 1
1.47840078303727 1
1.59639612028666 1
1.27466054519976 1
1.70500526427359 1
1.16459943179701 0
1.37868582810299 1
1.46946836268464 1
1.49775810709021 1
1.4795756734975 1
1.33829092866459 1
1.10625677964063 1
1.33203602163236 1
1.24011254655736 1
1.52634639184811 1
1.33392123448233 1
1.3684978394332 1
1.47302922284138 1
1.49775578222029 1
1.69426508607256 1
1.60964638483856 1
1.47079148273826 1
1.48488987021303 1
1.64264467018241 1
1.34061951133054 1
1.61079781215204 1
1.31836787356633 1
1.10856242740746 0
1.40852281083955 1
1.47850343500789 1
1.38918345032568 1
1.54891305054979 1
1.29755695046404 1
1.48266816719295 1
1.41499417671702 1
1.73227268462785 1
1.24838285449517 1
1.37465753977022 1
1.56740665004981 1
1.2942089159195 1
1.6779917384779 1
1.75940846404205 1
1.50635149475323 1
1.34294654038485 1
1.6973610176196 1
1.02198400450726 0
1.23000557069395 1
1.5828712862156 1
1.18859119794934 1
1.51737286706255 1
1.69292604128472 1
1.57203105901745 1
1.24748410253105 1
1.56300662226188 1
1.33188573992592 1
1.31950204426172 1
1.88594848592511 0
1.54216893658279 1
1.57574960536943 1
1.4544199684758 1
1.71168688653639 1
1.36635049903026 1
1.19997628460983 1
1.36554602255424 1
1.43875287820158 1
1.43344530951635 1
1.17899482844903 1
1.42091646432618 1
1.42283418986333 1
1.6864332912635 1
1.76793990394641 1
1.41062451407102 1
1.50679720616345 1
1.56327840518636 1
1.16174697771843 1
1.42240065798778 1
1.59752753537025 1
1.37019938136211 1
1.61383514308426 1
1.75263592176112 1
1.39899334599656 1
1.38139020312551 1
1.52336539676894 1
1.6986210010149 1
1.42106536153214 1
1.45204478165227 1
1.61647343064838 1
1.18385975034581 1
1.32895310531022 1
1.59263223920972 1
1.42778088142233 1
1.23663469760693 1
1.31387947666097 1
1.42801325613115 1
1.316473723053 1
1.66970298733451 1
1.28492243104681 1
1.44053066207071 1
1.52890149492238 1
1.1771087620576 1
1.54293093388523 1
1.41274071059207 1
1.86107286045077 0
1.74508191971192 1
1.47180550583915 1
1.29821407126223 1
1.37935980497661 1
1.81368103435375 1
1.55459022626702 1
1.23254186056276 1
1.45714412224815 1
1.64561709663542 1
1.19467386584719 1
1.64770888592235 1
1.1271063686107 1
1.51994617294959 1
1.42230922364191 1
1.68462581191504 1
1.2681289669742 1
1.41082025130403 1
1.49263151457448 1
1.58709637887647 1
1.64769397429645 1
1.59079597237987 1
1.43857380202703 1
1.4931911421111 1
1.3724190599793 1
1.08283557254769 0
1.32593114922477 1
1.12014039420096 0
1.62491956825117 1
1.78909604567104 1
1.45474541050113 1
1.54320800999228 1
1.45293503687395 1
1.1256535215694 0
1.43882539905564 1
1.93383812486962 0
1.33641275258312 1
1.04839857605346 0
1.60209637418932 1
1.11649304722969 0
1.3898487559178 1
1.51333115315296 1
1.31209449843995 1
1.36243390150992 1
1.41160686935 1
1.47843916786838 1
1.75415809936276 1
1.3937169235574 1
1.4995143861989 1
1.21997081068492 1
1.35677874253224 1
1.37479562424128 1
1.28832647487112 1
1.51938165980224 1
1.25386705667179 1
1.26826269218335 1
1.56455769502556 1
1.66040059841296 1
1.54208401229501 1
1.39406252396862 1
1.50963047424901 1
1.1018881118635 0
1.5366031614436 1
1.61100097673971 1
1.46925118030271 1
1.73688728901079 1
1.2901793172897 1
1.62649262989186 1
1.40745964559831 1
1.55379108614727 1
1.4369077296966 1
1.39262735392129 1
1.45808321496693 1
1.51212466745638 1
1.44649162648694 1
1.29582588532266 1
1.36148256827236 1
1.31424730910585 1
1.4124588644043 1
1.35280573268433 1
1.21832875184407 1
1.71150448710979 1
1.53767872649232 1
1.25647734743658 1
1.65463400099877 1
1.74055941514717 1
1.50856394688031 1
1.5396989990669 1
1.2698709354056 1
1.28721841156213 1
1.31924059234724 1
1.37566325959504 1
1.35652371211977 1
1.54693370632376 1
1.6859313667642 1
1.68263912183697 1
1.15424370458491 0
1.32284386032672 1
1.48945409161478 1
1.46515526472129 1
1.36047212312588 1
1.55119048843276 1
1.4127901115323 1
1.54685757963139 1
1.56717695600806 1
1.16325482217456 0
1.57041601987564 1
1.4221926992992 1
1.23393061547703 1
1.56825546349854 1
1.51801100225392 1
1.51133412121635 1
1.23981026765399 1
1.20368518831303 1
1.21066393178741 1
1.36298656323978 1
1.52691177619962 1
1.72619753347591 1
1.329471257923 1
1.57106834007407 1
1.45428151383005 1
1.42162903973937 1
1.86839957554178 0
1.31610208870604 1
1.52251894627285 1
1.45419716207843 1
1.31352968558071 1
1.67086485334625 1
1.47988586303879 1
1.42820048704969 1
1.32380541914688 1
1.36123799528212 1
1.21037995183595 1
0.972370592419742 0
1.67970907634671 1
1.58769966262905 1
1.24921699627945 1
1.39044509074556 1
1.40644463490489 1
1.38452051458057 1
1.16609491527237 1
1.40564868104047 1
1.40252953813382 1
1.73204789909123 1
1.19226780195077 1
1.49145806275941 1
1.28846074180513 1
1.62471061749146 1
1.373670697423 1
1.62935374005393 1
1.25147582897478 1
1.4374957204958 1
1.42084252696482 1
1.48030774312483 1
1.26756286695681 1
1.61483206813062 1
1.43012231576902 1
1.65668526326663 1
1.58427304091403 1
1.38019653661596 1
1.44844060599285 1
1.70491520622156 1
1.16533716480335 1
1.4959498579357 1
1.32479073709204 1
1.46831974643574 1
1.82538276711058 1
1.39100314067384 1
1.38551180527659 1
1.4375004964405 1
1.69024124971972 1
1.3376823565694 1
1.15976686238881 1
1.40963855596311 1
1.43620938028286 1
1.61118029485216 1
1.35193011689577 1
1.25147378189912 1
1.39741894874055 1
1.39700235837984 1
1.42729155705821 1
1.29093419366357 1
1.78908166253192 1
1.06255798530435 0
1.56527302116077 1
1.52100020577587 1
1.62849678133677 1
1.44988301806789 1
1.58723654372794 1
1.39285892547087 1
1.30201813270972 1
1.34775613976592 1
1.32991049819767 1
1.6317893207767 1
1.73104258669835 1
1.32911957071382 1
1.41329768143304 1
1.67277116845872 1
1.14260543107141 0
1.42990262596546 1
1.19301895191088 1
1.55651723115656 1
1.12611660998656 0
1.40954570348323 1
1.67482889472421 1
1.32728524233869 1
1.57126493167513 1
1.09539784695802 0
1.40813112966111 1
1.38519394920478 1
1.61917953479995 1
1.52038567123174 1
1.47266664535799 1
1.2585078531596 1
1.42741182115632 1
1.31272239482442 1
1.62988969218377 1
1.58617508887376 1
1.36249286900049 1
1.51044012627646 1
1.63859312540814 1
1.86532663938565 1
1.60486654240729 1
1.29431219700405 1
1.56486117611793 1
1.42896758495541 1
1.41267888613185 1
1.59150672218562 1
1.46659552185602 1
1.44084816239963 1
1.40261641350683 1
1.28959415682507 1
1.80781284255184 1
1.42656342496745 1
1.35977756213754 1
1.63848600885561 1
1.431240841599 1
1.61248830213408 1
1.34063440594842 1
1.70100971503822 1
1.19347896104896 1
1.47913895268805 1
1.44752634451011 1
1.21860548336767 1
1.35964612827244 1
1.60640771547229 1
1.38108960915544 1
1.40285459930471 1
1.38282851555047 1
1.43800065877731 1
1.3309064114983 1
1.36220961063787 1
1.3327563771495 1
1.40399511521455 1
1.56599399155698 1
1.78393965836378 1
1.5621613742619 1
1.14086516723007 0
1.88907243145147 0
1.4064172253562 1
1.36590995919314 1
0.98793323426996 0
1.43793001219347 1
1.51178337560424 1
1.62668821410659 1
1.46869941741897 1
1.19009701459799 1
1.58138995887346 1
1.73242336988078 1
1.31726372488125 1
1.48171664526068 1
1.65941735793668 1
1.52929668513825 1
1.23171188837462 1
1.22320390119786 1
1.26162181001454 1
1.12043029830518 0
1.18376847574124 1
1.11550315145326 0
1.65338694594439 1
1.59980740939331 1
1.41239364017297 1
1.27812047073058 1
1.43934762448309 1
1.5062654001599 1
1.39293297886721 1
1.45396000306487 1
1.60010303523053 1
1.55014445032407 1
1.48015970942723 1
1.66123205590909 1
1.42935047244499 1
1.4158031943472 1
1.47369232501553 1
0.946703949153357 0
1.50335117115227 1
1.36951107753245 1
1.42409351058514 1
1.42609407817445 1
1.34451440437667 1
1.22759009395709 1
1.45550809580384 1
1.36023927057176 1
1.42071104648022 1
1.56753876143101 1
1.30461238811117 1
1.44169894459363 1
1.40913036839019 1
1.32714949389525 1
1.31781117693475 1
1.55774879322963 1
1.61955008486416 1
1.45172594643331 1
1.31463539807721 1
1.59941519236811 1
1.70759732512656 1
1.56329981585395 1
1.49337646093504 1
1.49194958440211 1
1.35348085527101 1
1.43137521836196 1
1.42243809573291 1
1.4502618467895 1
1.35498035122152 1
1.21023708951679 1
1.17050108535598 1
1.59272682959249 1
1.47495250438633 1
1.30243739516675 1
1.67380892022181 1
1.32140878872073 1
1.28353357849965 1
1.30647660069784 1
1.60580147558097 1
1.55870376209412 1
1.35280961090397 1
1.26367077203013 1
1.28997222115554 1
1.50818652615459 1
1.24670502719978 1
1.55516106512855 1
1.57404508210449 1
1.82525369320131 1
1.4616886830771 1
1.52119608004499 1
1.47016151375487 1
1.40426003718373 1
1.31386005129105 1
1.31727797670375 1
1.5142605403219 1
1.30704310045824 1
1.63082602549227 1
1.51016953541959 1
1.55374929191733 1
1.49609950766581 1
1.32552937682909 1
1.41071979003516 1
1.55768439376215 1
1.37861391795421 1
1.54138465637399 1
1.21194842949083 1
1.73213211055165 1
1.70791913292169 1
1.34651691525144 1
1.44236202800563 1
1.52236754008617 1
1.74788602427944 1
1.30973308486127 1
1.39689995114884 1
1.17383442008692 1
1.59200460927358 1
1.52593720329479 1
1.72263349901851 1
1.6899639626482 1
1.65344412779414 1
1.16379054339011 1
1.85722074176388 1
1.69339947617293 1
1.46047435031397 1
1.66824844877238 1
1.45397035835988 1
1.49873832953024 1
1.65748585174476 1
1.22567916737829 1
1.57142430522711 1
1.50771959332409 1
1.64794958964166 1
1.77828735286412 1
1.164229958696 1
1.30468755587478 1
1.52044228333605 1
1.44203156599625 1
1.46793372691692 1
1.35078544061273 1
1.3835252432437 1
1.55130196829057 1
1.66762411567668 1
1.59680976977061 1
1.41653177451448 1
1.28105032651102 1
1.1915445453237 1
1.43103487289421 1
1.51832107594923 1
1.33605501563523 1
1.24569927906997 1
1.63179687212554 1
1.61959364312034 1
1.49362525424364 1
1.42244231766074 1
1.31338959817806 1
1.43391674431886 1
1.61702978787307 1
1.63660672856504 1
1.13051383059737 0
1.59392022661935 1
1.43121641140514 1
1.32959081682852 1
1.35524571541565 1
1.5559489067338 1
1.31165051275582 1
1.32191057691211 1
0.985935302444638 0
1.4690732379563 1
1.66740326718843 1
1.57126112899227 1
1.47257049843207 1
1.4909489421996 1
1.61174886496536 1
1.35375132464379 1
1.42881449584508 1
1.31498456928822 1
1.54659034023273 1
1.73811814768948 1
1.18463828661397 1
1.35428770412572 1
1.43545244709574 1
1.43777488987966 1
1.50725583416331 1
1.27199245905585 1
1.57538369939318 1
1.56152818331085 1
1.35721795878132 1
1.56699352803165 1
1.33311031417391 1
1.30554235672588 1
1.38455861089159 1
1.33028138599425 1
1.69544230664503 1
1.37465815710905 1
1.4108635703383 1
1.4779429802955 1
1.19102079708131 1
1.33474333569627 1
1.31442951562746 1
1.26120265329381 1
1.2445011279472 1
1.34189177594211 1
1.36688320548885 1
1.3844041749788 1
1.29694596621602 1
1.48902242465759 1
1.35787602602975 1
1.28204865049438 1
1.66959514255332 1
1.64224508245534 1
1.63632607115135 1
1.5222775908666 1
1.37387013010059 1
1.42796805745944 1
1.4299621618069 1
1.52890981639418 1
1.44084568698326 1
1.20616964479051 1
1.48214155660237 1
1.54994933418718 1
1.46701468594311 1
1.30001884790971 1
1.76908604221764 1
1.36620692627024 1
1.77190821547956 1
1.38835980886352 1
1.4544782279564 1
1.4984539012794 1
1.41843090576502 1
1.24197903582935 1
1.49719899459618 1
1.26178545749148 1
1.51326416772653 1
1.37333617163642 1
1.56819896127187 1
1.65693012621512 1
1.41445360014504 1
1.58301382605168 1
1.26196054185788 1
1.32008999054344 1
1.39529134471492 1
1.2929472973976 1
1.52395341300114 1
1.40523431138982 1
1.39532030093955 1
1.45448399326395 1
1.5435834308194 1
1.32064546911629 1
1.81973964005095 1
1.63726520735323 1
1.36680048577381 1
1.47013892193018 1
1.51019796681537 1
1.42456457999611 1
1.59727936366675 1
1.41241353520561 1
1.74790674318278 1
1.39957525126833 1
1.59664421927319 1
1.37877777011638 1
1.62928200428409 1
1.41602054198878 1
1.55405031572818 1
1.27361205273681 1
1.05222768637088 0
1.71207841077563 1
1.62285949276527 1
1.93689179133012 1
1.43273727152022 1
1.36886987142865 1
1.25994976831304 1
1.80788690795113 1
1.41412468594935 1
1.58316449616839 1
1.34532597233698 1
1.16978336466477 0
1.437675585289 1
1.59286070154372 1
1.44764274959347 1
1.54691751644828 1
1.22462577905169 1
1.36677030831176 1
1.59265586625656 1
1.49453790924206 1
1.65165198869407 1
1.57495090083142 1
1.15279052033244 0
1.1503468681092 0
1.60267115160055 1
1.43504790619519 1
1.60002130896561 1
1.47586133121489 1
1.70060786517444 1
1.66020143434461 1
1.4602759749897 1
1.52289281744011 1
1.62922927575255 1
1.34225361051548 1
1.62636215967523 1
1.15947280290459 0
1.28859145103065 1
1.26255636836942 1
1.27119146721085 1
1.36116681446389 1
1.88405031600913 0
1.57329011938184 1
1.53575031276185 1
1.35072180540605 1
1.33422954209076 1
1.97441548859015 0
1.28457268336244 1
1.50261225668343 1
1.3849854422651 1
1.38037208166876 1
1.47042331989352 1
1.46074910107137 1
1.16768146437764 1
1.30733318922252 1
1.36368236714186 1
1.51051787238683 1
1.29232249538694 1
1.5472015245233 1
1.2893661252428 1
1.42482466987945 1
1.0322640470158 0
1.51438794954054 1
1.50234344029268 1
1.53187166731451 1
1.57483090646909 1
1.33388748582511 1
1.48958597401503 1
1.42152996382239 1
1.27061306436345 1
1.27038945094262 1
1.71370517917795 1
1.40878087987473 1
1.31208240727486 1
1.21170078256414 1
1.64061658903197 1
1.23126456366025 1
1.69867992562247 1
1.68591381972486 1
1.37973187454947 1
1.5079406871328 1
1.25112939755392 1
1.53277595613235 1
1.47519789080254 1
1.41773257686818 1
1.39865142738972 1
1.64059139434369 1
1.4501915090166 1
1.25955488246421 1
1.64030013689946 1
1.558736447317 1
1.41980040342981 1
1.47188729385437 1
1.31412941226346 1
1.59636572268988 1
1.3382069210547 1
1.51117399716256 1
1.21583458170797 1
1.35955455129338 1
1.39463689166133 1
1.28880141470688 1
1.58014222118529 1
1.27033714137961 1
1.12283607744394 1
1.49094807108699 1
1.61743576033476 1
1.67744422209031 1
1.42383775483308 1
1.58918322919861 1
1.09209432911604 0
1.60925117947935 1
1.22760561603724 1
1.46333959665355 1
1.16694472264452 1
1.32554852662441 1
1.39076478969282 1
1.48891049664444 1
1.25212762280483 1
1.49181825585327 1
1.64642786365351 1
1.60324677584636 1
1.43263973430537 1
1.4434857275103 1
1.67683149535048 1
1.47892296359866 1
1.6278265519614 1
1.55972322007112 1
1.53337974823502 1
1.39592428786642 1
1.37515900508477 1
1.55317174149821 1
1.70418226764713 1
1.7534154222719 1
0.849679112843844 0
1.37368700104793 1
1.49820886413423 1
1.64415826968869 1
1.36905831785423 1
1.43637437225954 1
1.26369298040018 1
1.2728925185464 1
1.6783955422575 1
1.63265649741514 1
1.38234893805531 1
1.35600369848954 1
1.60999302711437 1
1.44198011510133 1
1.51985827228477 1
1.74982477506602 1
1.40064362549545 1
1.64734574323146 1
1.31024000174969 1
1.55046254889952 1
1.78081267607022 1
1.35363935134291 1
1.21010502805597 1
1.55039414696522 1
1.14241802013789 0
1.50941977245762 1
1.33638552519173 1
1.34479606242481 1
1.70041361006061 1
1.40567736697931 1
1.53678921806745 1
1.48721578033845 1
1.43667981184624 1
1.33157812794626 1
1.60703936335053 1
1.5597912270393 1
1.53998227479786 1
1.31721393711395 1
1.51541247542284 1
1.60008109345306 1
1.45055008048847 1
1.96736157600531 0
1.39514962939603 1
1.3654308081003 1
1.34174938416362 1
1.71057766572315 1
1.44336831424319 1
1.58782951141058 1
1.57903529562639 1
1.34058196811911 1
1.39473236558296 1
1.49252960307344 1
1.56158131625356 1
1.36073607994801 1
1.66709307495925 1
1.38423750066097 1
1.39423952750526 1
1.25938530577664 1
1.48008030688159 1
1.30824545601073 1
1.37545228932394 1
1.35682055864218 1
1.45022267859978 1
1.51162476643455 1
1.48613304397833 1
1.0057336532115 0
1.3686718594808 1
1.12921268612461 0
1.50189302426881 1
1.16331529638831 0
1.38103902210962 1
1.87016475158221 1
1.61445872961876 1
1.10397779659094 0
1.39044545651306 1
1.30631107474838 1
1.62864601946881 1
1.54588678354329 1
1.48249623734014 1
1.22212031200392 1
1.27866153628514 1
1.38688857987952 1
1.38015584530778 1
1.6612081710205 1
1.66469439048553 1
1.58630516189463 1
1.81618174060497 1
1.25990050416598 1
1.20192985405972 1
1.20105830513672 1
1.67024411724566 1
1.24647433899304 1
1.56801219111489 1
1.41190643846967 1
1.62624133877724 1
1.1196290133012 0
1.25669597671489 1
1.45655469404386 1
1.7244863237524 1
1.52558546634483 1
1.44057900264081 1
1.33116766826587 1
1.66670299825969 1
1.51179440914169 1
1.38411257391991 1
1.38662839757676 1
1.46317616301382 1
1.53833833308443 1
1.59522765396002 1
1.45089418242034 1
1.50586321060807 1
1.28115794188012 1
1.27441997265417 1
1.75379813576696 1
1.26299146283557 1
1.48711510887289 1
1.22323552582763 1
1.47517052252761 1
1.4255172145506 1
1.21758845901602 1
1.46326654054602 1
1.4915073350283 1
1.72153970019964 1
1.40575213322308 1
1.64603360218572 1
1.69028351672696 1
1.21471733591395 1
1.41263690925574 1
1.59284158438957 1
1.56757429973683 1
1.43420278887939 1
1.69470926801353 1
1.03010741625973 0
1.24563262136066 1
1.45198233202254 1
1.59534300764632 1
1.44137054000885 1
1.1325746472122 0
1.22233655803484 1
1.38648586004805 1
1.20948619816678 1
1.34180482488413 1
1.20163111282924 1
1.46231820273357 1
1.14123562475785 0
1.4004515340629 1
1.43071842705352 1
1.49533623054163 1
1.55997446920798 1
1.84178204544085 1
1.33399315806691 1
1.75585966910188 1
1.34254933507322 1
1.29311405763684 1
1.66986018276239 1
1.53011131111003 1
1.52788462523111 1
1.34159732131407 1
1.64586109678261 1
1.58398943033515 1
1.69762036440034 1
1.36966172127959 1
1.50087673822847 1
1.64787869073761 1
1.62551941511798 1
1.63964096267252 1
1.58824504398738 1
1.31784166508939 1
1.28825075210278 1
1.59442098586975 1
1.63595499858912 1
1.33303365879995 1
1.43920991751859 1
1.29738133355758 1
1.74978715239012 1
1.30553167617295 1
1.69376362168089 1
1.54803290663294 1
1.13447839769422 0
1.71518613834103 1
1.70936895715281 1
1.16744949059721 0
1.28050598183043 1
1.74790926498065 1
1.81935649991014 1
1.68832354765327 1
1.48554191971346 1
1.61138361598031 1
1.72464216641368 1
1.60191450593254 1
1.9375671924479 0
1.34751857597448 1
1.43423053619887 1
1.34978611106665 1
1.49000774933533 1
1.5482211811703 1
1.03435949914117 0
1.44374513335586 1
1.65914268504352 1
1.80117114385479 1
1.39245116123993 1
1.39192716081107 1
1.2364585797702 1
1.41096822494845 1
1.21390270248185 1
1.38302479793728 1
1.39504093400762 1
1.35883866395091 1
1.49282293232157 1
1.35979355624849 1
1.58522315880882 1
1.3634656690709 1
1.5652632314614 1
1.26575652916168 1
1.41803445476215 1
1.4518611640274 1
1.3229461458174 1
1.42767016211433 1
1.20486729643508 1
1.14157798208948 1
1.83348722213858 1
1.15612791083239 1
1.39499483087648 1
1.47005234104522 1
1.46913340741441 1
1.43881008126371 1
1.31456592838063 1
1.13971209443326 0
1.51872135945827 1
1.54118481551956 1
1.19646470413821 1
1.30556035223567 1
1.43868673337868 1
1.58237480700675 1
1.29009630730056 1
1.64001219403457 1
1.22857191269908 1
1.52732431182525 1
1.56785412045119 1
1.28881232382016 1
1.72429011792567 1
1.40133759957462 1
1.63295346051761 1
1.52592476042876 1
1.29108734974329 1
1.56536773240357 1
1.73794477771274 1
1.70543451467562 1
1.48895357582725 1
1.69030527404948 1
1.61634301132311 1
1.80712772546114 1
1.23110587828672 1
1.5300680589473 1
1.45674091984361 1
1.64728920470565 1
1.3711394724666 1
1.49407689802743 1
1.84083787155586 1
1.51045288160432 1
1.51286210495361 1
1.63508583656185 1
1.23285828587294 1
1.74150454775668 1
1.38140670453053 1
1.19483077412219 1
1.57202010053363 1
1.31875540215467 1
1.28577244752841 1
1.5394065343557 1
1.51007370798978 1
1.39223127997099 1
1.31276636387105 1
1.39050955089979 1
1.05138783599943 0
1.45823821328702 1
1.46610046649425 1
1.96155945333908 0
1.58269864541306 1
1.51231222685133 1
1.84788266845844 0
1.40876461139313 1
1.5609228636398 1
1.64014463275353 1
1.38644510730635 1
1.37234227595869 1
1.49876451619865 1
1.213234693243 1
1.47683076584508 1
1.1996412144857 1
1.44978073829821 1
1.60787677649304 1
1.22605748494669 1
1.38587618396667 1
1.47802048858126 1
1.1858000358512 1
1.21926885051357 1
1.43603140594254 1
1.22718162207916 1
1.32565100269154 1
1.55878826697374 1
1.56496239958997 1
1.25044853028445 1
1.56856701383558 1
1.73166122359767 1
1.56371881867352 1
1.57188363545449 1
1.08895079297479 0
1.52079203915085 1
1.52204570193681 1
1.53779767224482 1
1.53361873820651 1
1.54458218727495 1
1.43894258089365 1
1.56654540605662 1
1.50003071871284 1
1.40188969572368 1
1.22699285875721 1
1.47270106127635 1
1.19952571942575 1
1.39904173416966 1
1.54862225449821 1
1.37961985217435 1
1.36917389844895 1
1.3594122441068 1
1.52424503802355 1
1.44268051931667 1
1.49626941188336 1
1.43758039330059 1
1.25236881429881 1
1.44237578176266 1
1.47519921588303 1
1.55115360290454 1
1.30439161513934 1
1.64306775148502 1
1.45613401535071 1
1.77798120063344 1
1.49203777208888 1
1.48679940922144 1
1.65917142151562 1
1.08672152011279 0
1.31936893150468 1
1.28916168190342 1
1.51543497694678 1
1.35630900121518 1
1.53248765828417 1
1.36119859819065 1
1.74826167799084 1
1.02095662632285 0
1.45803065235841 1
1.5802635251469 1
1.39580894863898 1
1.82286113452513 1
1.33519631107746 1
1.19301195206362 1
0.997716381574251 0
1.46360433120907 1
1.58274453682917 1
1.46189921288446 1
1.31564104187238 1
1.29989453332067 1
1.40876060333914 1
1.237842434661 1
1.56720903802624 1
1.57075835971563 1
1.46055102104836 1
1.40936268212318 1
1.4561176151826 1
1.4839232417625 1
1.19896471803656 1
1.95897007931526 0
1.63963098938363 1
1.27664408956422 1
1.53088526556561 1
1.5073036575052 1
1.56289959492185 1
1.4373111372859 1
1.62452620013226 1
1.40519236653624 1
1.65280195036558 1
1.41945378229963 1
1.55440566534271 1
1.27402026241262 1
1.31802561191454 1
1.47177673652379 1
1.68655546183079 1
1.34147431482538 1
1.31292180968685 1
1.47277370939438 1
1.45136675637445 1
1.24999530505974 1
1.49185715291029 1
1.53721959630457 1
1.27235571903487 1
1.57727289370546 1
1.67202205275166 1
1.5989697836272 1
1.49043240631254 1
1.47126105169327 1
1.55673120889107 1
1.3061477062569 1
1.41433389969583 1
1.51533242552273 1
1.43589818263689 1
1.52730932740032 1
1.62459715780574 1
1.27304732327518 1
1.31335517360454 1
1.48827961672569 1
1.39426650833761 1
1.41864789650768 1
1.38704165517749 1
1.23733568050497 1
1.34286571523315 1
1.5258312644937 1
1.39906529332115 1
1.32230205837477 1
1.36333053278901 1
1.4537996737492 1
1.20609820042948 1
1.31562594545167 1
1.17719302528993 1
1.43030526911295 1
1.53155641714314 1
1.24976366081144 1
1.55532724903616 1
1.45371622554655 1
1.38815638195914 1
1.59392690175619 1
1.3513354314717 1
1.18379243632268 1
1.49679681226764 1
1.18697961347711 1
1.5210532079313 1
1.70141373952445 1
1.39895934927677 1
1.40149022524631 1
1.34285795622663 1
1.58541431146882 1
1.30627406867954 1
1.50475945441085 1
1.62598479749848 1
1.59326228974344 1
1.4458648178909 1
1.13059433775189 0
1.35109041192972 1
1.70574201417101 1
1.00288787537329 0
1.40498437247903 1
1.56908474631209 1
1.57198534879942 1
1.3465199059599 1
1.37962129918928 1
1.14989168330299 1
1.45949823698897 1
1.42653921714732 1
0.892333618799508 0
1.50800262377612 1
1.68917123578238 1
1.51492228642016 1
1.57539437469679 1
1.682128985449 1
1.21380706969343 1
1.66518712537717 1
1.68378541794938 1
1.43827693667526 1
1.36870703678911 1
1.5915487653758 1
1.60772310914207 1
1.28958091235224 1
1.37929566853278 1
1.56921387975269 1
1.44308498351681 1
1.82780856760285 1
1.36934785041291 1
1.53343882881535 1
2.08844552587805 0
1.60827219914187 1
1.08081778805097 0
1.02110976298494 0
1.34829988485423 1
1.31448374494466 1
1.38283161702458 1
1.18072941684837 1
1.44135833037859 1
1.38464040707583 1
1.33343537309288 1
1.4477857465668 1
1.65338953114715 1
1.2413551711945 1
1.45188340988252 1
1.44352903527113 1
1.40725857548002 1
1.6823394863439 1
1.66141525367409 1
1.37465839340158 1
1.33183411782395 1
1.52552859351536 1
1.33876048965411 1
1.57501584685799 1
1.40048417565867 1
1.4774435119866 1
1.31521376668341 1
1.5112361871065 1
1.45513289181147 1
1.50807886057704 1
1.25657503391428 1
1.51692471136838 1
1.47050206284539 1
1.2974630293136 1
1.32327158237215 1
1.3180565075575 1
1.27890420489624 1
1.37316722515855 1
1.55729285087129 1
1.44562709193737 1
1.70072614425309 1
1.48827276023404 1
0.922280005654893 0
1.45588130978043 1
1.48964902991677 1
1.39465220959893 1
1.35240081214586 1
1.62817214267469 1
1.29786100420211 1
1.55043982138172 1
1.68162066673944 1
1.48793688176168 1
1.64260199022616 1
1.64746269338611 1
1.64146991453349 1
1.42775457792905 1
1.3274254182393 1
1.54648195212801 1
1.46702076815742 1
1.45320070962491 1
1.40023835612044 1
1.47167735768299 1
1.55497200288791 1
1.50198167519443 1
1.35058460733036 1
1.33938642884223 1
1.57821688988789 1
1.31577923506362 1
1.52862194774947 1
1.37347214828485 1
1.18066311502627 1
1.30825961339224 1
1.75741541635115 1
1.62130911787584 1
1.30898767207351 1
1.35798356613849 1
1.42475624240521 1
1.35183654370142 1
1.41566636078953 1
1.38527843086287 1
1.74506822917922 1
1.34356694448024 1
1.38917008978105 1
1.53902947382299 1
1.4227060015739 1
1.26996361641667 1
1.63465721973311 1
1.59906349351326 1
1.63223465244526 1
1.22726027492586 1
1.58613981786796 1
1.49527504049526 1
1.71218543942437 1
1.16867141553583 1
1.54893439981288 1
1.55227323814614 1
1.53560290522901 1
1.51850926902113 1
1.30542172064568 1
1.50613699777352 1
1.45685158617957 1
1.52246553083797 1
1.37324654954958 1
1.41635334276169 1
1.2401850575146 1
1.41625706241133 1
1.56501349692512 1
1.45477098597534 1
1.42674407906623 1
1.20274458132643 1
1.44786466924897 1
1.36780860367569 1
1.34686668277423 1
1.17405058126136 1
1.4996753501717 1
1.55388337344197 1
1.36602115390517 1
1.21031991951737 1
1.42503818621373 1
1.26346350022141 1
1.50060171842987 1
1.58023200265422 1
1.6250090973793 1
1.80141149468688 1
1.37309749011362 1
1.55587591505381 1
1.26523290929495 1
1.42263732251181 1
1.20105000056801 1
1.59138974339403 1
1.43916619064471 1
1.42133706719277 1
1.28522834780549 1
1.67662794347001 1
1.64986136812482 1
1.6070949963955 1
1.09831793142541 1
1.45088971541384 1
1.58863819196958 1
1.56188211858382 1
1.50673870468461 1
1.69413501920651 1
1.56408457232324 1
1.50291520162163 1
1.38129127575218 1
1.41379371558066 1
1.21565298495122 1
1.5775296210542 1
1.46157005590104 1
1.50461325388106 1
1.41664349925387 1
1.233049138494 1
1.42496083659045 1
1.02535117269988 0
1.61518621638847 1
1.40839652101691 1
1.75348368452285 1
1.53424439433058 1
1.37497070861427 1
1.13502118165735 1
1.75428913482771 1
1.84115884034985 1
1.58381241927774 1
1.45340848057296 1
1.46980084849439 1
1.44863383185222 1
1.80963418605753 1
1.59716732978034 1
1.59300447517724 1
1.41597166486845 1
1.73191316746957 1
1.33030498124088 1
1.46052664910599 1
1.29408772237457 1
1.44768562396524 1
1.52721451838509 1
1.58291529162047 1
1.18568578287331 1
1.28408293295808 1
1.3863936082384 1
1.27240824009752 1
1.8145926197685 1
1.45683568258977 1
1.5866521982285 1
1.51407219842149 1
1.20596472199227 1
1.4144610379798 1
1.52155945877518 1
1.39381398023033 1
1.14675796863614 1
1.58541935814733 1
1.81852574811104 1
1.44442697183759 1
1.5468527083126 1
1.4608132167239 1
1.7593105838869 1
1.28718263624911 1
1.58969890142433 1
1.61327745603552 1
1.44423351293865 1
1.61173078721457 1
1.78967737032519 1
1.29032457732123 1
1.3238109715651 1
1.48972898529719 1
1.41933232779652 1
1.32540695377854 1
1.4846734448414 1
1.32969534328423 1
1.41551848408984 1
1.47908717753801 1
1.46882766469419 1
1.17662271409453 1
1.51504011256771 1
1.40122429637049 1
1.68723540831788 1
1.292357266054 1
1.5215328870055 1
1.58015788128207 1
1.45454468749682 1
1.33075539354935 1
1.71763083171442 1
1.71383668714862 1
1.22244362259215 1
1.34441218656143 1
1.45557188543273 1
1.40524522914207 1
1.38552214019696 1
1.40748886215657 1
1.58525118893168 1
1.6369334761408 1
1.5429252035612 1
1.48390296652598 1
1.52329284460148 1
1.35072893975936 1
1.79207641784527 1
1.38194805852203 1
1.30171178550885 1
1.28945207954378 1
1.48612969828336 1
1.39351050444669 1
1.46444713733648 1
1.10504952080429 0
1.50546052336855 1
1.59152280696533 1
1.5535660095114 1
1.6900866011132 1
1.70501545921189 1
1.51085654812621 1
1.51172869562526 1
1.43673751767086 1
1.6103939502565 1
1.43836806979189 1
1.49360480489757 1
1.5485894321237 1
1.45686163436979 1
1.48471680334853 1
1.35042569758947 1
1.31998816674809 1
1.24305875812771 1
1.61989245624394 1
1.37357163833859 1
1.26907845949139 1
1.45030211459467 1
1.5203086806443 1
1.74421328009247 1
1.36917340427741 1
1.48329761164672 1
1.49640588705145 1
1.23907218044042 1
1.22717267853353 1
1.76094825046223 1
1.38496801866676 1
1.46456896635731 1
0.945201640932026 0
1.35002176215069 1
1.54702274208528 1
1.39497389986705 1
1.41729963151546 1
1.33907658326491 1
1.33841091864926 1
1.56152921147063 1
1.65034773926497 1
1.67248046926607 1
1.55269936399499 1
1.41732487277466 1
1.5061916135373 1
1.55221212055478 1
1.43751705411706 1
1.3319664532992 1
1.39674418947992 1
1.35373356640079 1
1.26480017419392 1
1.26886726639779 1
1.43860165274009 1
1.76219089076296 1
1.70331105606596 1
1.53558097557304 1
1.38093219012853 1
1.51751062743212 1
1.24017858705336 1
1.32613008237494 1
1.54448589407043 1
1.51259785741479 1
1.45662898541332 1
1.04943507494893 0
1.31156692913184 1
1.47195485041396 1
1.60609747246426 1
1.66967892165222 1
1.19476292088629 1
1.1077786357272 0
1.83009851599337 1
1.45797434244691 1
1.33976864313872 1
1.47015417920355 1
1.36023578833694 1
1.21043378238967 1
1.12531154999443 0
1.17652656668725 1
1.64676076680178 1
1.4010419266709 1
1.41050195956285 1
1.477248517002 1
1.51748152697155 1
1.54364270497396 1
1.7763944611591 1
1.42269178830545 1
1.11862221437663 1
1.35624997895522 1
1.6708362336461 1
1.48859359032892 1
1.34829530253126 1
1.38169397495191 1
1.26306092976426 1
1.49878893369605 1
1.38871620049077 1
1.52460197079278 1
1.39387503334983 1
1.62437822979792 1
1.12053948102019 1
1.30492669311189 1
1.44515644375738 1
1.71454026849211 1
1.35201459338065 1
1.2861707166049 1
1.58552065497556 1
1.20174740416292 1
1.55092321691499 1
1.27567811113912 1
1.31620570226097 1
1.54475077629684 1
1.48469531427205 1
1.49284319826622 1
1.40242317817059 1
1.54952706670128 1
1.59587456141941 1
1.45030412330446 1
1.36379418947392 1
1.26935799744706 1
1.15349372411731 0
1.4567038240544 1
1.32289204645636 1
1.7395573326824 1
1.56605062785 1
1.72013976353507 1
1.92531316062144 0
1.43680687041216 1
1.60462541498429 1
1.07584913674915 0
1.37538965849133 1
1.58808804839211 1
1.43784267090592 1
1.35161999288208 1
1.18559547397065 1
1.44781879297164 1
1.38101900204876 1
1.43844541121567 1
1.54833620334233 1
1.45407883848504 1
1.44840836071341 1
1.34755482880868 1
1.52384481116981 1
1.34140206401603 1
1.52459871998092 1
1.38737915948139 1
1.51849301733535 1
1.30454761948291 1
1.4036679137765 1
1.73924560349654 1
1.61981010216791 1
1.29808423685665 1
1.54572269388905 1
1.55404226632716 1
1.31965284576641 1
1.22360749969674 1
1.41255771436011 1
1.3003949315904 1
1.53779427742559 1
1.23160716806484 1
1.31978042070158 1
1.33385589897274 1
1.4133985192404 1
1.57108412999443 1
1.26290743293606 1
1.56054163882918 1
1.45350270587219 1
1.47622006632505 1
1.26408459083108 1
1.2769779650211 1
1.73121330737363 1
1.56888559009355 1
1.58127459474575 1
1.44095900679015 1
1.36858229715616 1
1.3290727576786 1
1.59193415624912 1
1.43450865502695 1
1.31461511856812 1
1.38715300549116 1
1.38013342295368 1
1.29124019690482 1
1.24027268808 1
1.3997475383109 1
1.08195081343978 0
1.39123957649227 1
1.44369957187966 1
1.37568379730026 1
1.32801101800092 1
1.58059480692144 1
1.42896474819697 1
1.51649839222664 1
1.38657788541567 1
1.2655791066643 1
1.45354076640786 1
1.4944173333865 1
1.43340743081946 1
1.62760596865136 1
1.40361038317369 1
1.53066459321513 1
1.32794799942117 1
1.38508519097585 1
1.39021954079686 1
1.37738305064096 1
1.22808318128734 1
1.48710350772348 1
1.42214381084056 1
1.63734755113344 1
1.59820603438254 1
1.27013168096577 1
1.31205800719054 1
1.49711199246972 1
1.40568493124868 1
1.40565946472466 1
1.53685002143917 1
1.52224903566373 1
1.43730255185162 1
1.5746809614144 1
1.4594765836451 1
1.2881705318632 1
1.34557668941751 1
1.82828581420365 1
1.49107697684201 1
1.35503175364844 1
1.7520790723023 1
1.24525643852159 1
1.61228164852655 1
1.49911749904233 1
1.24792911714925 1
1.52351230612172 1
1.68724327226927 1
1.59216937187435 1
1.2639762742626 1
1.06205482414427 0
1.53848961920883 1
1.21150104205723 1
1.56289110269586 1
1.76907445974306 1
1.36607402912962 1
1.52205350125132 1
1.50624402653687 1
1.78549904535764 1
1.55966216855892 1
1.54499698026789 1
1.69497639617514 1
1.47894239803587 1
1.53981953523945 1
1.38377029291871 1
1.54346986735688 1
1.32942208710005 1
1.69965007413807 1
1.32948455914399 1
1.43520837812122 1
1.96623126074217 0
1.62504482020184 1
1.65439018802497 1
1.20756312941065 1
1.50671024259935 1
1.531000896994 1
1.49289716468306 1
1.69709750887543 1
1.41265329179419 1
1.45574911237304 1
1.61751099698872 1
1.26370606976683 1
1.62979113559471 1
1.32761610281844 1
1.29146062653472 1
1.47315827035075 1
1.64634286179409 1
1.54419730040169 1
1.68435536124635 1
1.38286829403465 1
1.37107791172922 1
1.52694128789577 1
1.46399814550785 1
1.26714680559077 1
1.24144236505581 1
1.46658031298264 1
1.83550604227046 1
1.49517539105383 1
1.37326823532775 1
1.03876690690874 0
1.49618949082662 1
1.37147127653982 1
1.71517823012175 1
1.5871542868478 1
1.52124523559552 1
1.44900088590174 1
1.51141515145586 1
1.23831014720933 1
1.48181819665287 1
1.32004220822923 1
1.25770081970986 1
1.34177161874713 1
1.40229257311027 1
1.48493897689789 1
1.24058795138409 1
1.67008398294181 1
1.27804068666646 1
1.26469600325589 1
1.47785997285601 1
1.76341772982636 1
1.47762183380544 1
1.42096340145906 1
1.3855862422569 1
1.51137243726016 1
1.42857641283877 1
1.59683425126002 1
1.4295913627085 1
1.23011696375052 1
1.61257826002985 1
1.51564004706034 1
1.35347159816908 1
1.6578454418211 1
1.2909204576537 1
1.55356727039089 1
1.28888689919567 1
1.3919770967104 1
1.62777070681256 1
1.7035427969597 1
1.20113563448623 1
1.47756579478589 1
1.20257360513361 1
1.44050467708808 1
1.5198102435463 1
1.50719912435754 1
1.24604402728317 1
1.6227601364287 1
1.36706478204784 1
1.37916467732371 1
1.25924046131726 1
1.5429901034365 1
1.03613366048099 0
1.48978481275102 1
1.53490084534328 1
1.55947425221689 1
1.41315882307275 1
1.43942702079473 1
1.14771729206908 0
1.31056094510738 1
1.53054269175234 1
1.21662529105576 1
1.57803524519632 1
1.59256391965073 1
1.58702234247697 1
1.38631563985467 1
1.44516590706517 1
1.59020638490962 1
1.48276826620971 1
1.63740413697879 1
1.51061108708734 1
1.5920109468557 1
1.82735918065571 1
1.39030473405096 1
1.39256358610177 1
1.34646906093785 1
1.53099476014502 1
1.37675939504455 1
1.50631295851519 1
1.93197416569528 0
1.46393771666815 1
1.47247863421164 1
1.60342556724194 1
1.46730646175718 1
1.37791296850888 1
1.49890157441216 1
1.52658866084472 1
1.40149893849871 1
1.3766841291029 1
1.32677162428455 1
1.45418615214708 1
1.7119652869883 1
1.52327693035611 1
1.29184268954644 1
1.32487614364837 1
1.48425908799127 1
1.23080425856073 1
1.01267172621669 0
1.51909309471352 1
1.46973707139571 1
1.57941400026698 1
1.33347208347418 1
1.59269491935917 1
1.42464388186789 1
1.85523700174142 1
1.3878375190281 1
1.52818768197465 1
1.66811563805024 1
1.20345537127981 1
1.56934456953447 1
1.37738299198657 1
1.76883005644496 1
1.31515478096218 1
1.38083592602313 1
1.57711486996664 1
1.61867167639386 1
1.689677354724 1
1.20538694644776 1
1.57310446399579 1
1.57626046340275 1
1.46766326702116 1
1.57621910146591 1
1.127394539119 0
1.36418689579322 1
1.15303060354874 1
1.68020584911615 1
1.41159164949968 1
1.20551221231357 1
1.75778751920088 1
1.68071320062281 1
1.36449683242252 1
1.56303503936116 1
1.47548422585094 1
1.38222567810331 1
1.29633625903731 1
1.75530392286317 1
1.32889656152688 1
1.47742128964446 1
1.41722447418407 1
1.55796955681577 1
1.61798171336671 1
1.5533787527365 1
1.52397239191261 1
1.36752852326029 1
1.71672457713957 1
1.71973513313886 1
1.56620043359544 1
1.17768881613748 1
1.47862166487364 1
1.57672209244431 1
1.39073711409568 1
1.39090081210622 1
1.66859619094785 1
1.60480271019549 1
1.73689974715858 1
1.34498434673393 1
1.33992086820358 1
1.27062263450306 1
1.60363286438278 1
1.65317466574272 1
1.38177235539234 1
1.47527202272917 1
1.64259137238689 1
1.43757237928727 1
1.49826278225869 1
1.27644052333257 1
1.54026920877732 1
1.37427060965297 1
1.3231709848131 1
1.29965148811169 1
1.43851992812371 1
1.58522868926436 1
1.39179782848743 1
1.73425595549871 1
1.4656830096572 1
1.62340402306491 1
1.30831054414262 1
1.16429081835483 0
1.66413317821293 1
1.93220998513162 0
1.55303866864675 1
1.30030083698352 1
1.4012110612269 1
1.64003556350497 1
1.0990627318924 0
1.47437077768456 1
1.5597683733625 1
1.37796223362211 1
1.34533110389521 1
1.15711934321239 1
1.66175682507642 1
1.29335350116342 1
1.49214947364851 1
1.36832669152477 1
1.44071100580288 1
1.76392555364713 1
1.82814112172479 1
1.51030016617857 1
1.37110263741371 1
1.45364130427861 1
1.39781868247592 1
1.36829568398064 1
1.73163480025019 1
1.54305520030128 1
1.44517047430386 1
1.63877039118152 1
1.2722075409219 1
1.5219758810483 1
1.52392012202962 1
1.85175675963534 0
1.64213955134686 1
1.67926647671924 1
1.69308028029109 1
1.53943182828371 1
1.12036791498787 0
1.38137433543637 1
1.39407310499111 1
1.51720486356439 1
1.39784698836541 1
1.53176356374931 1
1.28226125706649 1
1.4812977162014 1
1.68472677345853 1
1.5346921384341 1
1.48326116417299 1
1.38150501698169 1
1.67731623732575 1
1.47345312511519 1
1.31145044266953 1
1.66778676773333 1
1.28842752386985 1
1.73896080172742 1
1.50733479403405 1
1.56310747693779 1
1.54691044785211 1
1.34533458778354 1
1.31175129976309 1
1.66090655980751 1
1.31349961405714 1
1.46732385479647 1
1.37699898905044 1
1.27940110040891 1
1.73061332885271 1
1.594223045531 1
1.48209313916487 1
1.45430899380963 1
1.31889981146352 1
1.46858663041773 1
1.43054825771079 1
1.54294951148712 1
1.38454134976494 1
1.49320086051354 1
1.01366687729646 0
1.5929098268474 1
1.54283844906718 1
1.57613024938886 1
1.17609985227978 1
1.3680262915527 1
1.44314820681882 1
1.29296119138724 1
1.53393115813613 1
1.59369561841404 1
1.30371640555172 1
0.976912149621801 0
1.49076317506058 1
1.15645737230165 1
1.28596699597029 1
1.47469501219004 1
1.477237607511 1
1.39844016051579 1
1.48772622227745 1
1.67506778290205 1
1.53148672022573 1
1.40607743910323 1
1.35652876286505 1
1.42547664009597 1
1.28667589416541 1
1.44146767898468 1
1.58327131241852 1
1.34025441024802 1
1.06641317808619 0
1.558529769317 1
1.43727729872908 1
1.26125308459207 1
1.34777522766791 1
1.2199538337725 1
1.34646733974971 1
1.53047072847196 1
1.81777358899409 1
1.63558467656638 1
1.431830714889 1
1.43503015974369 1
1.36819882617418 1
1.10700716156571 0
1.75740463015604 1
1.76531846823857 1
1.48646178428136 1
1.56486978834036 1
1.38639728539643 1
1.57695643328987 1
1.63618515611681 1
1.69252248832914 1
1.19571701156101 1
1.25058523597986 1
1.23925759732647 1
1.34758490116907 1
1.41689962866341 1
1.5981382578458 1
1.35698831113225 1
1.26880291732021 1
1.26476615918622 1
1.52089502507576 1
1.41142632638808 1
1.21467127149062 1
1.33301868361234 1
1.34276149144797 1
1.17943094266845 1
1.38013578221095 1
1.65516358504931 1
1.71338863155027 1
1.79722588645135 1
1.48740518157064 1
1.49193736240852 1
1.85961344823888 0
1.53857930671213 1
1.59306510709974 1
1.30840954261254 1
1.35494585022015 1
1.53668582258984 1
1.55195636100642 1
1.64940917697923 1
1.46509044116614 1
1.48364764869581 1
1.4621936859166 1
1.55228865722334 1
1.48132484713892 1
1.34125838396903 1
1.44030771011492 1
1.42077549373305 1
1.49713168606794 1
1.71496934605862 1
1.62416980863124 1
1.68776456909728 1
1.78776657234302 1
1.34464510716018 1
1.64342037571386 1
1.82036070350682 1
1.87481508734245 0
1.26286322600343 1
1.49801278320498 1
1.17347521070729 1
1.28895422403917 1
1.42575060828054 1
1.34908777602751 1
1.41571237968055 1
1.52554612665923 1
1.48053670139683 1
1.89410819548515 0
1.55089709759529 1
1.4103364098643 1
1.55057196217701 1
1.42333741582953 1
1.52991453887292 1
1.2970097403292 1
1.22032687939547 1
1.53282290471276 1
1.54191498820411 1
1.51903664226737 1
1.60738962727978 1
1.43280702824393 1
1.47549174733046 1
1.72865412246022 1
1.53850960392426 1
1.6314995956892 1
1.43557163137109 1
1.31921250512306 1
1.43404216788685 1
1.6530212329166 1
1.71422459899732 1
1.44771291786766 1
1.687121040473 1
1.59059122923467 1
1.44207040257944 1
1.5776709538773 1
1.49909681631652 1
1.55155699505603 1
1.26794914384335 1
1.39094567330499 1
1.12505365728128 0
1.43106226844464 1
1.48955880484518 1
1.35327079624843 1
1.38361814942576 1
1.42918766572721 1
1.56172175965242 1
1.86231328342393 1
1.05639515912703 0
1.28395224640014 1
1.47768562741585 1
1.25505538012687 1
1.4263161941109 1
1.34297501690802 1
1.53464867515202 1
1.61536586836327 1
1.5656226594413 1
1.41233663101974 1
1.34062824591518 1
1.26290558100159 1
1.83863543833052 1
1.11825706579185 0
1.38912248362545 1
1.15037033505853 0
1.21150987040253 1
1.58116426977646 1
1.49398851893737 1
1.55876667123614 1
1.4333402103873 1
1.36231452384306 1
1.60483350102518 1
1.35045382841616 1
1.48782626164483 1
1.51829826474376 1
1.71769859014025 1
1.32019507445897 1
1.42709015651829 1
1.14578935617833 0
1.3471235187079 1
1.11961098803096 0
1.32336464933136 1
1.46463576652014 1
1.29963784944516 1
1.36464735358753 1
1.66022344105903 1
1.41574532227849 1
1.32582110322348 1
1.53430988140583 1
1.72555352109324 1
1.44411848598138 1
1.34117628492391 1
1.37401120586709 1
1.47581912152355 1
1.56166294815193 1
1.52510067683485 1
1.50180746146092 1
1.08840683161487 0
1.63782840175244 1
1.68345190286449 1
1.34391605472844 1
1.62431310980344 1
1.06561713019027 0
1.38324560486445 1
1.39767287531732 1
1.4172157202186 1
1.5791344981643 1
1.55377366915722 1
1.54254008789548 1
1.36605259932301 1
1.55743036722619 1
1.09040233785819 0
1.51112947571418 1
1.64991146237488 1
1.17399575411672 0
1.38036291830531 1
1.39408379464773 1
1.49161817545686 1
1.18465402973681 1
1.5475883777203 1
1.23356983165786 1
1.47276752038709 1
1.35459671874021 1
1.48191883661239 1
1.38102539861138 1
1.35910871994499 1
1.04314229156701 0
1.55238987008622 1
1.64065022784214 1
1.55511268150832 1
1.62128028894878 1
1.15197683917088 0
1.62860502713338 1
1.9035503539329 0
1.13126109468571 0
1.3391208803556 1
1.53354646355915 1
1.39541261928116 1
1.64614647477181 1
1.41326595491617 1
1.28759982131755 1
1.31145052834925 1
1.46270925048191 1
1.45470812108416 1
1.48458627821944 1
1.43466787915729 1
1.3717296438747 1
1.2339708612627 1
1.51875701038608 1
1.66129415362292 1
1.30389061503182 1
1.46845471406262 1
1.19451492552861 1
1.47827064909142 1
1.39935961772092 1
1.45710384521525 1
1.14099585196654 0
1.76548412207435 1
1.56501347905224 1
1.27882870707189 1
1.3387186399275 1
1.30988619705313 1
1.24757282154238 1
1.29068212799075 1
1.87009133538411 1
1.43561273283397 1
1.26655232356962 1
1.31145148115284 1
1.63435178564218 1
1.37053872593996 1
1.15071161380709 0
1.44803210072105 1
1.18645709455339 1
1.60979936909181 1
1.40909067199445 1
1.62907492887856 1
1.27378634126353 1
1.56888376964921 1
1.24560734013354 1
1.21841466541649 1
1.43732715151001 1
1.28236887604996 1
1.44506736768866 1
1.40198528836969 1
1.48296575284065 1
1.43450893247786 1
1.67827948973555 1
1.30863992463079 1
1.2093632969081 1
1.48050380696014 1
1.56980258143268 1
1.60352679110158 1
1.7696191746695 1
1.13128861380402 0
1.47628569726682 1
1.63124359649446 1
1.46733355660476 1
1.34719441917061 1
1.39469297036841 1
1.53246978740866 1
1.34166426772698 1
1.1324637975512 0
1.38056005351412 1
1.32486403141686 1
1.4343595248683 1
1.2809682777713 1
1.2593415673697 1
1.53662783191489 1
1.15870520584547 1
1.39516392494241 1
1.28536056332234 1
1.69941676297854 1
1.52311295928633 1
1.55827308301815 1
1.26524889824387 1
1.36803575193876 1
1.71972098576057 1
1.46513405737627 1
1.51857352210954 1
1.72086159253746 1
1.67435085151177 1
1.52896995913572 1
1.61072708678611 1
1.82348697968013 1
1.60282932343535 1
1.64880136989725 1
1.45336926674003 1
1.27832919613903 1
1.55713451570646 1
1.58331497746282 1
1.4126455328224 1
1.45895103210658 1
1.64950309183746 1
1.56315845219251 1
1.6799514297578 1
1.58216002724521 1
1.33052403518117 1
1.499565400527 1
1.51442724342067 1
1.41506994653124 1
1.61600705110598 1
1.72505701680579 1
1.78576997186332 1
1.49364467748012 1
1.18802385240586 1
1.68507526999019 1
1.67370417088984 1
1.51918742471828 1
1.69272215968006 1
1.40408347813066 1
1.41773471425818 1
1.61022148031751 1
1.37565264057298 1
1.60782581021663 1
1.36637680604224 1
1.57348287273252 1
1.42129750270064 1
1.39866901096799 1
1.18871388039985 1
1.89874875518822 0
1.5487226953683 1
1.07503259173397 0
1.7487856390467 1
1.28676088948799 1
1.35610306174703 1
1.46428657297875 1
1.38103596297198 1
1.45579817870513 1
1.31441825613989 1
1.3985685479877 1
1.10370507419494 0
1.41114616023101 1
1.49944181120799 1
1.40448530795443 1
1.36426837045208 1
1.24089644855165 1
1.15133486815244 1
1.70631433796164 1
1.25763466905934 1
1.50889454721356 1
1.55366527336773 1
1.73026803920367 1
1.57740938380635 1
1.89699517637677 0
1.35206261597073 1
1.40907805467137 1
1.52200975514827 1
1.53446271907612 1
1.18564724148758 1
1.56124368854417 1
1.4448722979703 1
1.56645587624546 1
1.3053600186471 1
1.16798933468953 0
1.37745976846146 1
1.26541344096926 1
1.54891525824868 1
1.64853127466464 1
1.23801900288787 1
1.08214855688083 0
1.3007863635077 1
1.41176653034629 1
1.33071719776288 1
1.33744674743274 1
1.68229573141131 1
1.73468242806988 1
1.46481953653065 1
1.49385747090379 1
1.20872349693598 1
1.49806747872029 1
1.33339779906225 1
1.50922587758755 1
1.23274235301318 1
1.38988578325163 1
1.28784944651386 1
1.7899937870996 1
1.50878411202447 1
1.64561284214884 1
1.29735572017361 1
1.31189379168166 1
1.42595054171491 1
1.50810552366393 1
1.49786678040752 1
1.57689802412468 1
1.44198926277119 1
1.24803222744212 1
1.43613896806938 1
1.51676656916664 1
1.41677417521671 1
1.42501242487858 1
1.41982862052626 1
1.9405105572584 0
1.61744501945711 1
1.39328180448006 1
1.28780845782373 1
1.5056854666729 1
1.53467577280343 1
1.63266403895236 1
1.5812730350022 1
1.58010442945063 1
1.52309370160987 1
1.21337414058961 1
1.48272759529024 1
1.17995883525386 1
1.71294602382916 1
1.80905953339719 1
1.51834438288207 1
1.67792179522507 1
1.48562816458998 1
1.51985338388281 1
1.5352184904667 1
1.42036619610924 1
1.37578841839111 1
1.61288883244578 1
1.38094127196045 1
1.57956743837375 1
1.29756515126193 1
1.5791245801507 1
1.17153338770075 1
1.44239745507457 1
1.55502353772656 1
1.63764980622025 1
1.42033929148219 1
1.374052543358 1
1.53844036310617 1
1.6460487748513 1
1.68949420519018 1
1.42552976657791 1
1.60839269800457 1
1.2639002424248 1
1.27624516639497 1
1.58051337861326 1
1.73307525620988 1
1.6976031521927 1
1.48362421326789 1
1.17532714446338 1
1.64694222110874 1
1.72164866081283 1
1.33979617962676 1
1.41147131122161 1
1.55994796746974 1
1.27495770227395 1
1.464580215553 1
1.41995981499567 1
1.31309932869775 1
1.48812423213058 1
1.31005036285378 1
1.42789447595375 1
1.55896413692602 1
1.27413564836972 1
1.39728631671365 1
1.4886420110471 1
1.73963064059788 1
1.62916530631317 1
1.27124927280391 1
1.52225660058876 1
1.44985702950936 1
1.28934376642671 1
1.3459520367073 1
1.32648532004081 1
1.73118904199742 1
1.42555705953504 1
1.6606655583437 1
1.28368262100813 1
1.42917162637012 1
1.5322315165402 1
1.28253332956885 1
1.56921024971135 1
1.36493892083274 1
1.38668728244027 1
1.75889761049009 1
1.14428485067614 1
1.30143874898878 1
1.50807320880362 1
1.61876136646989 1
1.69029104862977 1
1.31042362644388 1
1.41347481872992 1
1.40487946687874 1
1.44206625933158 1
1.5321338926596 1
1.61113763360128 1
1.32314585245248 1
1.45100706387309 1
1.59340186208958 1
1.13400608263326 0
1.40631761561005 1
1.28698590118874 1
1.69838371797099 1
1.26067727305941 1
1.52480225067308 1
1.9457264602095 0
1.23931181202377 1
1.88569459937714 0
1.1649229906858 1
1.26949333620065 1
1.69153405322675 1
1.05487344887822 0
1.64569291153338 1
1.49103807959396 1
1.65382617540008 1
1.31158183241262 1
1.44919665129864 1
1.67644495899484 1
1.54446612524646 1
1.33081337212033 1
1.42023846864204 1
1.38420264770559 1
1.26134888501587 1
1.413345968773 1
1.41200600744457 1
1.89632486839305 0
1.45267439664289 1
1.38278480372928 1
1.30394580410502 1
1.45371571929389 1
1.37688302664225 1
1.37103447576248 1
1.31631164035081 1
1.51649898410467 1
1.65033619562073 1
1.45343253104763 1
1.25154570478972 1
1.20150783742369 1
1.40899074896165 1
1.23157114950619 1
1.47605140129264 1
1.49485748517379 1
1.36675605900088 1
1.36743942176118 1
1.35564735051424 1
1.48051158333303 1
1.80219887769331 1
1.49646677009495 1
1.33517381541104 1
1.35982733930232 1
1.48067520215256 1
1.43807974708503 1
1.44861905778622 1
1.3944033740989 1
1.20910303386885 1
1.5843132592954 1
1.68580301794975 1
1.46875585882426 1
1.58749053072673 1
1.50511647789737 1
1.46950465080737 1
1.16068067925569 0
1.32554881657535 1
1.63973037000084 1
1.52080449717294 1
1.20765265182317 1
1.8138574492788 1
1.33726652857093 1
1.318284194358 1
1.4364083163097 1
1.53958631185701 1
1.4681226937776 1
1.55685702693072 1
1.32532172176648 1
1.64330964294574 1
1.42551651183309 1
0.826872354974803 0
1.42423189357178 1
1.30933070062088 1
1.55291052718307 1
1.46725179162313 1
1.7805316520812 1
1.48062906695496 1
1.1599089995419 1
1.47598204839799 1
1.04232649245178 0
1.27844359739922 1
1.30927698230017 1
1.57008623406012 1
1.32532561567371 1
1.38320110074913 1
1.32874230782076 1
1.29781308011824 1
2.06891127615076 0
1.46668383110472 1
1.5965140527639 1
1.22528910061971 1
1.41953677981214 1
1.63999949578154 1
1.52466793863487 1
1.33351614022247 1
1.50986098547944 1
1.63845301473436 1
1.68039491387046 1
1.61851107112277 1
1.43355834971098 1
1.54613180130528 1
1.49513080350433 1
1.37115465472655 1
1.17138329580134 1
1.35514695853812 1
1.58241688057378 1
1.59603789249759 1
1.34472270037019 1
1.26940108347303 1
1.24034819969817 1
1.39232584465304 1
1.38203192291345 1
1.31408840668912 1
1.39070378506447 1
1.37299589942731 1
1.3293919903486 1
1.71449709189365 1
1.08777845068166 0
1.60226743933978 1
1.40389768488749 1
1.62590461978424 1
1.56944355709679 1
1.40242523268703 1
1.46434446735174 1
1.42532606462999 1
1.41926036993306 1
1.45985430782569 1
1.19641627981188 1
1.22324906336253 1
1.58709400173075 1
1.27035513461928 1
1.5120436367895 1
1.5463129452939 1
1.53317241884875 1
1.40273464626206 1
1.70110879436541 1
1.51510086066799 1
1.10889977802121 1
1.63280430369143 1
1.58499899077821 1
1.72073350993158 1
1.421390822426 1
1.3921056024963 1
1.33614750880697 1
1.60136726790073 1
1.5555957288752 1
1.75014687576791 1
1.52776260537888 1
1.5853205003066 1
1.50569598977449 1
1.09786495029941 0
1.54029604618159 1
1.47676820825227 1
1.60537466510257 1
1.7975260524124 1
1.56743795399268 1
1.39728544414077 1
1.54619593784651 1
1.2565811424551 1
1.48416347411218 1
1.29646762809735 1
1.34881832620142 1
1.35299750824703 1
1.42460753620852 1
1.35005190182209 1
1.10817692591141 0
1.41984154693477 1
1.54989678052669 1
1.23162743741785 1
1.37577152563105 1
1.61520011857212 1
1.43860278353665 1
1.52819597574295 1
1.47376801773039 1
1.64269261164892 1
1.38759244124551 1
1.58132304450962 1
1.59717544460017 1
1.39710615991563 1
1.62018512853568 1
1.40827064299446 1
1.58654248845502 1
1.31997080624929 1
1.43295692670759 1
1.58380392607196 1
1.26959361445236 1
1.45310158329236 1
1.39555680416413 1
1.43713995430567 1
1.41814195880897 1
1.44156934400246 1
1.23861135141619 1
1.37287326231746 1
1.28833957131408 1
1.83869674413731 1
1.28137347239671 1
1.59032969409056 1
1.80846382421742 1
1.41106495404452 1
1.1953115911562 1
1.75656498143234 1
1.40416187798898 1
1.54088306890389 1
1.21382431817798 1
1.17664186400577 1
1.28391003610478 1
1.54960810043045 1
1.16214568547883 1
1.76124638647941 1
1.17976285079376 1
1.50550708905525 1
1.6522984616913 1
1.56204563583276 1
1.36209849310858 1
1.52595485260377 1
1.59501663142438 1
1.40301214173458 1
1.4276856885794 1
1.45669657519962 1
1.44841909394072 1
1.29299729274677 1
1.56542489389349 1
1.38408574354586 1
1.416446136632 1
1.30887417636388 1
1.38698012372694 1
1.52593213006926 1
1.34189922240873 1
1.42067183883938 1
1.38594393429801 1
1.40372123440046 1
1.57417144236681 1
1.61036209855807 1
1.48959105366365 1
1.53418150682638 1
1.54706408440642 1
1.2615406609029 1
1.573612269172 1
1.47532603974844 1
1.33930740647445 1
1.22632498010652 1
1.32367313746455 1
1.1533270963148 0
1.56391034440331 1
1.13111681099305 0
1.58657542730192 1
1.71707226861742 1
1.4713166046271 1
1.4738658483053 1
1.54499648060922 1
1.21908412329376 1
1.54855368482414 1
1.44996636669235 1
1.42019724077848 1
1.41500625787333 1
1.51460936373602 1
1.4368929305746 1
1.1573893263932 0
1.50521557567026 1
1.55301695151283 1
1.44684869193187 1
1.61201979966703 1
1.57435176803791 1
1.51811911355126 1
1.58847756981095 1
1.36736924062397 1
1.61556163394545 1
1.57811373847248 1
1.38619415204358 1
1.54761520846072 1
1.31795794391907 1
1.29519915633521 1
1.47289924979865 1
1.43343734308563 1
1.65146881990792 1
1.35322325697025 1
1.67157107923987 1
1.37968696443796 1
1.57081327115153 1
1.2220409871183 1
1.56896573532513 1
1.49948940092985 1
1.06498851859057 0
1.17628547225236 0
1.48113865028399 1
1.31224270927804 1
1.12765975395411 1
1.3485846851806 1
1.57198188417292 1
1.59467768611054 1
1.23979702641595 1
1.61710304400529 1
1.33094454742652 1
1.59136804413393 1
1.44617998371695 1
1.49339205932486 1
1.23282296323736 1
1.49991107297743 1
1.36445952792894 1
1.32650284173803 1
1.45177347816157 1
1.58399817635662 1
1.68086497538375 1
1.41164256815406 1
1.43562629396562 1
1.39790246320378 1
1.41931930002951 1
1.55737474343943 1
1.34466423408932 1
1.6655655189913 1
1.45303379566342 1
1.31251411019805 1
1.39390274966131 1
1.4188384915366 1
1.34105144573786 1
1.67900533057538 1
1.24019744554739 1
1.32451048619444 1
1.44407190176383 1
1.09037499475433 0
1.41280450903564 1
1.68414021017538 1
1.53976223510314 1
1.23371506883093 1
1.58724135503011 1
1.48316956856665 1
1.30395547785374 1
1.51623287106997 1
1.23885787354508 1
1.45026511332516 1
1.51911239617953 1
1.26185527936179 1
1.48868199361053 1
1.34163661092915 1
1.47646280035645 1
1.50374726383093 1
1.39160409972711 1
1.86107852129002 1
1.48428534949674 1
1.19405782063662 1
1.18977762390951 1
1.39301795712383 1
1.2133832295887 1
1.53723676018121 1
1.41310189829493 1
1.5776140167907 1
1.35025336645931 1
1.13268737766481 0
1.80605810692344 1
1.46881746647343 1
1.32394815459502 1
1.40808041703893 1
1.4861847989518 1
1.60899103853445 1
1.2632617373127 1
1.80250229655821 1
1.67605349250042 1
1.38960739384393 1
1.53988961588019 1
1.49498974244606 1
1.6355209445572 1
1.64760002251687 1
1.24920017050493 1
1.48563442423745 1
1.38733993674539 1
1.44805034263007 1
1.55696633806793 1
1.42667730981105 1
1.3169183425565 1
1.27114447426792 1
1.68412177101313 1
1.5477206878788 1
1.34457698874168 1
1.20670585757011 1
1.23869767773365 1
1.39975229292588 1
1.41746075898232 1
1.2585024462369 1
1.54881712503892 1
1.63654524734133 1
1.3167794847997 1
1.54142136826191 1
1.26388542586498 1
1.80438333099026 1
1.47915461623363 1
1.340306362359 1
1.33720156990621 1
1.38449163899278 1
1.42628065409378 1
1.60631517576652 1
1.42372826328184 1
1.15917740060721 1
1.6260821150954 1
1.58993196372865 1
1.59420936961549 1
1.32141885018611 1
1.31001287512865 1
1.62447823748643 1
1.42403981087534 1
1.35655635051388 1
1.57562156160774 1
1.60800696406487 1
1.58724879418231 1
1.55837580599557 1
1.47558264968384 1
1.54835126076908 1
1.80182465237924 1
1.42087584281196 1
1.63979983645398 1
1.33557335297631 1
1.28755928081309 1
1.58022214553063 1
1.63834817568721 1
1.32319268546971 1
1.42464987916008 1
1.40767837387533 1
1.34279012349779 1
1.63597639433615 1
1.29086676387171 1
1.54010888522605 1
1.3610669237434 1
1.63052632672068 1
0.971329287045067 0
1.5545504336477 1
1.45313814322503 1
1.47586500414927 1
1.26385562678185 1
1.39787522452168 1
1.50152771780596 1
1.65904306876519 1
1.19149348638909 1
1.32727959867475 1
1.57315627014589 1
1.4607613584928 1
1.72969087947304 1
1.62213620114261 1
1.39885637223189 1
1.61711493087209 1
1.18293034268667 0
1.30871598019284 1
1.39546095025257 1
1.43069602955384 1
1.15377866609878 0
1.47188990244416 1
1.61884569788114 1
1.5947623240361 1
1.77506319413201 1
1.48149750142653 1
1.53874348389889 1
1.39499091827933 1
1.35509626084514 1
1.60674059984397 1
1.14413449730596 1
1.35761202476986 1
1.48624050219673 1
1.40154939640338 1
1.54491074262846 1
1.4693115965249 1
1.59807400075837 1
1.36844139147773 1
1.45047295321873 1
1.52386039397177 1
1.62040351756622 1
1.41865701051914 1
1.33162059391627 1
1.41120301625931 1
1.45561915275925 1
1.64423471554057 1
1.70984238313228 1
1.32060456090785 1
1.19491508123133 1
1.21868120771776 1
1.74637542101228 1
1.51394867228349 1
1.42654384043682 1
1.71091366382295 1
1.35932854075313 1
1.41145883061494 1
1.40620981566712 1
1.57240391168428 1
1.44855589487757 1
1.22573871489128 1
1.51903975426657 1
1.476371659245 1
1.50143684790281 1
1.5622443665872 1
1.65181153663689 1
1.91075038079575 0
1.54535670020341 1
1.45508623858544 1
1.70085421743213 1
1.26632410374918 1
1.52169969926292 1
1.67789334924152 1
1.64023570770845 1
1.91221574892082 0
1.33203705660926 1
1.17566510348681 1
1.63484155550781 1
1.42083772024735 1
1.43983065239729 1
1.81781046286097 1
1.69334431324468 1
1.28533251868217 1
1.3896351353228 1
1.29869012876927 1
1.56476632406037 1
1.57520117290872 1
1.4313761117045 1
1.52912792431367 1
1.69836264765616 1
1.41172788403611 1
1.64810388082041 1
1.28540532040472 1
1.4026025017226 1
1.33822089115116 1
1.32388289295586 1
1.34100653750213 1
1.23964035228214 1
1.56525943194266 1
1.1714443676376 0
1.47771651174119 1
1.55231193080542 1
1.77257185595113 1
1.57380795391392 1
1.54450209674616 1
1.73214500543597 1
1.68330441152583 1
1.51630773323082 1
1.23061469584438 1
1.58302902623018 1
1.24211610741412 1
1.43797876242487 1
1.78935032835145 1
1.41234601078202 1
1.52939994514657 1
1.7471985161752 1
1.4349306246566 1
1.1288194306971 0
1.38541666117439 1
1.32260629910572 1
1.46188610585345 1
1.42590266211031 1
1.19901889756058 1
1.56819148205814 1
1.53610011770787 1
1.40145024057774 1
1.19756086099768 1
1.27144825755706 1
1.41720751686684 1
1.40767187765486 1
1.60189961658468 1
1.37346555376134 1
1.78328511698718 1
1.42369752000384 1
1.71274063133995 1
1.73429227228871 1
1.67260644131603 1
1.84208066016392 1
1.46993686518015 1
1.23354635279453 1
1.3894350092526 1
1.4949009794189 1
1.35110326805859 1
1.61387179011733 1
1.15982988396628 0
1.62463067447627 1
1.41954281734299 1
1.59506943666636 1
1.70101262858919 1
1.53927383415317 1
1.41986148511769 1
1.41005322833182 1
1.40296908227454 1
1.43451117107388 1
1.3707751964798 1
1.55328409132481 1
1.51345928854237 1
1.58939158467564 1
1.08732134273255 0
1.48463438882515 1
1.8271053282786 1
1.339045981748 1
1.71240865442123 1
1.44223329796427 1
1.57949919189149 1
1.57262668845791 1
1.16783668328359 1
1.83769789215588 1
1.43832026332891 1
1.29147614461571 1
1.15344417335771 0
1.53809515434076 1
1.30982482024166 1
1.38894803755116 1
1.50359701700132 1
1.28615610405149 1
1.22256233662429 1
1.33439137005999 1
1.5681913630024 1
1.53599874902557 1
1.31048979407619 1
1.60507001261984 1
1.43113184110838 1
1.28941239995618 1
1.34308938724124 1
1.5290342526296 1
1.47506121840062 1
1.40800774456384 1
1.56556988075609 1
1.32006546524099 1
1.13924193243675 1
1.67634022639804 1
1.60001656297972 1
1.25752963544265 1
1.13613305186161 1
1.70179788158326 1
1.63241370743807 1
1.32572458755697 1
1.52074126547795 1
1.33009748052154 1
1.676469899059 1
1.39280555006707 1
1.63357090565272 1
1.68540899389221 1
1.76804803809857 1
1.40475695543222 1
1.44864504690274 1
1.38140052505924 1
1.61406590992359 1
1.18972711286598 0
1.42843113352932 1
1.31008357569715 1
1.25141893132004 1
1.12496640897515 0
1.67822232177583 1
1.66249761870556 1
1.8801880391849 0
1.29305071693373 1
1.27163756537803 1
1.38999064607811 1
1.55411072927594 1
1.49197261620245 1
1.37066572601064 1
1.27303330928246 1
1.52045417738295 1
1.52369638068307 1
1.20482876195804 1
1.69203536969946 1
1.56172733899699 1
1.61906576830594 1
1.21412016786806 1
1.37360850834434 1
1.45513275198286 1
1.40778557209097 1
1.70688744152287 1
1.64936511262733 1
1.32162279127469 1
1.62113462993168 1
1.57388872410889 1
1.47024882861468 1
1.47464911416671 1
1.66218362258527 1
1.53279145862585 1
1.69455532544527 1
1.15530937413723 1
1.21339919788161 1
1.61423157431944 1
1.53073294618725 1
1.50138139912505 1
1.60438919623347 1
1.87428089179609 0
1.51637142138495 1
1.45263716010708 1
1.73601108350145 1
1.5393685161102 1
1.3493837659976 1
1.41794084627402 1
1.64159226269479 1
1.39748741616994 1
1.51279857880135 1
1.60099434331521 1
1.36931935999096 1
1.58511313287903 1
1.25738442145554 1
1.72669677305768 1
1.52983841888707 1
1.44981527209985 1
1.8137549148285 1
1.30887070365907 1
1.60202001437924 1
1.41215437267889 1
1.39645483325486 1
1.4963401383594 1
1.38244945589768 1
1.3166568713912 1
1.33738800911951 1
1.58611414296555 1
1.40036391071354 1
1.5473345183454 1
1.62729714633372 1
1.4344543013717 1
1.51278665320135 1
1.40350117446811 1
1.31233258682876 1
1.4073558782831 1
1.30987851728276 1
1.3540867754669 1
1.60816446893044 1
1.460048939369 1
1.52957327981096 1
1.2247558422968 1
1.85808863483842 1
1.63782505963558 1
1.37852771646212 1
1.64652773058521 1
1.43121947327912 1
1.53745076310371 1
1.45419283742472 1
1.47207515520809 1
1.3078405440666 1
1.3457768693291 1
1.57029197894605 1
1.38444978421589 1
1.46130334090921 1
1.71287343405231 1
1.44207331299859 1
1.53228976973849 1
1.52161761233072 1
1.58191095446853 1
1.66319050339605 1
1.33792136395133 1
1.29774326415706 1
1.91912118820604 0
1.62413763139849 1
1.55777976271722 1
1.67438959483118 1
1.219918945069 1
1.31184369166428 1
1.68196587051804 1
1.34055112169639 1
1.57069587526595 1
1.25749763987343 1
1.71942681238711 1
1.50134771452126 1
1.6283061340802 1
1.59571344034818 1
1.77537204481387 1
1.20850020647933 1
1.57895147200007 1
1.31175244322469 1
1.38562386351201 1
1.55404859256775 1
1.28565396101594 1
1.75165812609878 1
1.02932869376367 0
1.65953979076882 1
1.24433317621717 1
1.52971466412467 1
1.29744848599498 1
1.45793231738994 1
1.12459083217758 0
1.23600396208724 1
1.12925461535873 0
1.57459849044403 1
1.61987467693391 1
1.46730907589951 1
1.38887467590948 1
1.26217937560745 1
1.53274165528069 1
1.65430988963518 1
1.20335861897494 1
1.54518384527561 1
1.47674689053176 1
1.52705658228656 1
1.45202770448195 1
1.16044298934269 1
1.3858748988734 1
1.35066756979558 1
1.44426454381474 1
1.46395462155988 1
1.54649864981672 1
1.26650504540666 1
1.44241674527381 1
1.3523151309586 1
1.65053635614865 1
1.48903335118419 1
1.41219612656286 1
1.5559253966308 1
1.35403134097888 1
1.62641964963795 1
1.42180474733021 1
1.24842849000472 1
1.31515776910429 1
1.39797328103384 1
1.52814761665036 1
1.47136425108578 1
1.3959789342725 1
1.58773384929981 1
1.66710511974121 1
1.65480909441952 1
1.46803222388235 1
1.5149427191836 1
1.616146206898 1
1.65863255358224 1
1.32452043085031 1
1.19529346151058 1
1.63953355726316 1
1.65496206141488 1
1.50166225734224 1
1.46653068915618 1
1.20350408856567 1
1.43892262927638 1
1.25048889663695 1
1.76617937087389 1
1.49097066183097 1
1.18964586114452 1
1.36449550467408 1
1.46201315880054 1
1.42134042171117 1
1.49785903549787 1
1.55247860407482 1
1.43417928685014 1
1.60188463922587 1
1.30336938767168 1
1.47774139579286 1
1.38269031914192 1
1.31904395792771 1
1.44184891794528 1
1.54462980486069 1
1.24214335456104 1
1.70648060803957 1
1.60767602788053 1
1.06958748814868 0
1.40726150136983 1
1.48403462941195 1
1.46616049715304 1
1.39754548142141 1
1.52895463546327 1
1.2145648590703 1
1.24700490873481 1
1.41776160945392 1
1.39622271155705 1
1.24338285603887 1
1.60445233076093 1
1.49618818828052 1
1.33588206360775 1
1.1369128774857 0
1.49468373109182 1
1.44129690905165 1
1.54433441532194 1
1.26924741426575 1
1.08431412222033 0
1.77926610704475 1
1.39837740485304 1
1.37262046978501 1
1.30880202868085 1
1.34395844726618 1
1.31356350565356 1
1.50205700967821 1
1.24764426544383 1
1.51164516671375 1
1.51783579382702 1
1.37605102380331 1
1.61838262300904 1
1.41451250551274 1
1.60818604608157 1
1.47170227405198 1
1.94590866945347 0
1.44707131365513 1
1.47797604612293 1
1.54834205578412 1
1.4907983320411 1
1.2482514262716 1
1.68369742483836 1
1.0739861844049 0
1.41031116381459 1
1.31668151607786 1
1.72910291443809 1
1.45599985585643 1
1.48700297944204 1
1.37717780209575 1
1.42680560940346 1
1.44839782267126 1
1.78128855093405 1
1.73424724861976 1
1.55115694756547 1
1.44555033484323 1
1.27855338634984 1
1.3350389323168 1
1.46631277276599 1
1.4457155773247 1
1.51382073904629 1
1.70576791710412 1
1.42068729130359 1
1.7182969780891 1
1.41336277723512 1
1.80373434779664 1
1.46769481213096 1
1.45712609913668 1
1.30917415176866 1
1.28732976230202 1
1.556266675773 1
1.42640724097423 1
1.519243246625 1
1.56468254145928 1
1.41231767545595 1
1.25847787087096 1
1.59336568184206 1
1.52486005627473 1
1.47646611247354 1
1.53035504565284 1
1.50636129279413 1
1.69166466657434 1
1.19945671664777 1
1.2407480245644 1
1.4550768805737 1
1.39862426793218 1
1.44700658746948 1
1.45135194304524 1
1.40360634176338 1
1.65351426228925 1
1.31458064996934 1
1.55449670454638 1
1.42762662686654 1
1.57709845840585 1
1.39585220887972 1
1.31508543963989 1
1.61922881013575 1
1.36870069059103 1
1.79147830230711 1
1.52546641488346 1
1.74409540272683 1
1.64334806858697 1
1.53583965174889 1
1.81790097227166 1
1.26978850761814 1
1.1955904937248 1
1.27351735635844 1
1.42917597844016 1
1.20408519527189 1
1.39953414795819 1
1.38188549048589 1
1.38462577242719 1
1.53313801982297 1
1.5258720243028 1
1.46200783212573 1
1.41865015016238 1
1.53751338158921 1
1.41112437184316 1
1.35879923930885 1
1.35189054816082 1
1.33555645441481 1
1.24359954752462 1
1.32170244632366 1
1.59514283621496 1
1.611549199822 1
1.60676096330054 1
1.54717989361069 1
1.16885837650468 0
1.477066778644 1
1.52250492526578 1
1.4239526690976 1
1.36466700837341 1
1.57493027759325 1
1.29928068230597 1
1.5207691016653 1
1.55545634402788 1
1.51581816885101 1
1.2372253148258 1
1.25361682560863 1
1.40396863422494 1
1.34914349384491 1
1.29480380401579 1
1.84229263001948 1
1.32992989809897 1
1.64945705224224 1
1.42289754177692 1
1.72406710992015 1
1.34153942295373 1
1.17096572296999 1
1.51086276952951 1
1.24208768457795 1
1.51604675636042 1
1.55565820377082 1
1.35801758131766 1
1.47404601210443 1
1.3327288343587 1
1.56407883096844 1
1.26350017990331 1
1.83978509161705 1
1.19962182843413 1
1.43765121392238 1
1.50513895850396 1
1.59007310608515 1
1.33601143588015 1
1.29508349974643 1
1.30043195860587 1
1.49618348874274 1
1.56165368002638 1
1.85653523068794 1
1.51368789351592 1
1.32643847123779 1
1.37256373671212 1
1.26896750473824 1
1.4368467947662 1
1.71877792435608 1
1.10849097320718 0
1.52622472574103 1
1.59231937745038 1
1.38305947039162 1
1.590442466789 1
1.30884280377096 1
1.54454270432495 1
1.44746031715188 1
1.35495429711483 1
1.47310514362295 1
1.25235076777231 1
1.45344180943404 1
1.63589079511821 1
1.15048671975473 0
1.40653229297066 1
1.48661323437077 1
1.57147920429819 1
1.60222816175864 1
1.29535480450961 1
1.21908731781513 1
1.32891244534367 1
1.33782007328871 1
1.37400732644603 1
1.27825156288687 1
1.38953448486094 1
1.30058856515873 1
1.48118382673306 1
1.48278184428906 1
1.57651205597797 1
1.48921501921976 1
1.50570658994758 1
1.21413402964288 1
1.50649694284074 1
1.55564392249793 1
1.31879854774619 1
1.06560610049806 0
1.50409002743523 1
1.3225482827723 1
1.48731448013712 1
1.4364207420146 1
1.62349141226216 1
1.45517955808637 1
1.41988006166348 1
1.80690589722486 1
1.34094436131751 1
1.72481644498564 1
1.38814142883716 1
1.44893034318725 1
1.40683203262163 1
1.52688364554825 1
1.6271952794144 1
1.38144690434504 1
1.3424898674842 1
1.65979424020032 1
1.66557885481654 1
1.48125790364226 1
1.62569600905841 1
1.5060365344474 1
1.27906932351133 1
1.29901783419704 1
1.82150276895498 1
1.7654321319857 1
1.39370796714079 1
1.59480867791492 1
1.59099478938826 1
1.63392664979184 1
1.40062219455708 1
1.17643948209992 1
1.39995280664272 1
1.61871934085822 1
1.41670854667878 1
1.42911385051311 1
1.53644303369331 1
1.63205444453981 1
1.38736949840803 1
1.33868898232265 1
1.61923106959566 1
1.52456315146239 1
1.56177248382527 1
1.28237123910001 1
1.92906208651156 0
1.60156120507982 1
1.19240708690434 1
1.67125497806666 1
1.4327628093251 1
1.57422478457276 1
1.40771270334251 1
1.36087888803128 1
1.62109558363689 1
1.58605224958998 1
1.52860763766956 1
1.53186007228291 1
1.25266891263674 1
1.47010391811253 1
1.51923569392818 1
1.84632838318384 1
1.57416608980269 1
1.57136531174827 1
1.79892793741605 1
1.29988785127383 1
1.47511032249074 1
1.43153144508821 1
1.29841209792371 1
1.41266733867888 1
1.31382024138786 1
1.46766095239093 1
1.55072981079883 1
1.66370884763947 1
1.81814346205451 1
1.88914632514096 1
1.45882930067462 1
1.29662301877175 1
1.20346289168052 1
1.31554770140574 1
1.41616871299315 1
1.35409438068721 1
1.55329940567938 1
1.48561692323701 1
1.65176860715442 1
1.54110328099964 1
1.48249893600177 1
1.61620305951773 1
1.54543965167573 1
1.59697207775673 1
1.50771094698016 1
1.37200065000601 1
1.65510531439448 1
1.44863939846607 1
1.32973544755403 1
1.38979997292998 1
1.31837767608907 1
1.4181936276949 1
1.24019264192657 1
1.30300383537229 1
1.40398748857477 1
1.52397222723618 1
1.33394274718609 1
1.42728406242664 1
1.2116295510487 1
1.28827346129704 1
1.33816812831119 1
1.51299739433688 1
1.26964014433685 1
1.57633217555211 1
1.2645193052458 1
1.73856626959467 1
1.41784341964657 1
1.45501563820287 1
1.42417321681362 1
1.51442729682674 1
1.16060840129022 1
1.54638370450406 1
1.7472246327097 1
1.4705928965691 1
1.29428968180054 1
1.36791382024914 1
1.24450393024969 1
1.27118030492697 1
1.0380148083092 0
1.31260295214094 1
1.44418035127468 1
1.42270103337985 1
1.30649150276831 1
1.22186296764222 1
1.60050950780582 1
1.36884775974821 1
1.5657038983459 1
1.41204522847815 1
1.49762844734361 1
1.50789263670015 1
1.2866854443745 1
1.88218564214064 0
1.49477654666198 1
1.63762710651394 1
1.53587899392178 1
1.27801295959437 1
1.49072961523167 1
1.4623676043318 1
1.46776974449189 1
1.61577154168311 1
1.1684226710882 1
1.62428774094421 1
1.6138190397499 1
1.3905946362335 1
1.30406231344971 1
1.61975785563341 1
1.46039903363352 1
1.24335341561655 1
1.38424459624481 1
1.47406085201367 1
1.66171864794046 1
1.59149805507884 1
1.77148547357387 1
1.58595658778855 1
1.3935211766591 1
1.18863171119982 1
1.4117969875064 1
1.15874013838338 1
1.50353752086541 1
1.33938717054848 1
1.49573479960441 1
1.27456997124163 1
1.53733672355857 1
1.3775393332691 1
1.47213009179894 1
1.55289850326775 1
1.54905080724966 1
1.22072914387248 1
1.38817267961502 1
1.31114119869963 1
0.953738816449287 0
1.3990545766625 1
1.44417250692961 1
1.506221470161 1
1.28897844626609 1
1.8138449215458 1
1.51227999226356 1
1.41113031708919 1
1.47849907525718 1
1.53309570848768 1
1.40118917969666 1
1.38049308924501 1
1.23544243215922 1
1.44346038303819 1
1.14209872733028 1
1.47375251609069 1
1.30063940184859 1
1.53399829572254 1
1.08748469915029 0
1.668231015205 1
1.20005650810464 1
1.82331847906941 1
1.52847371934699 1
1.40894230589119 1
1.45019990556434 1
1.35584394436817 1
1.6535161271309 1
1.44693991512637 1
1.38572747857428 1
1.48758504393929 1
1.50806478222361 1
1.3312227520571 1
1.59027413226619 1
1.56950726487376 1
1.59147219167274 1
1.44498012288964 1
1.43177565654917 1
1.33564741673686 1
1.52890326545529 1
1.380789432496 1
1.4978785069926 1
1.32527164305461 1
1.34054186504379 1
1.33513315846898 1
1.38949779994828 1
1.70977470445099 1
1.58116458709453 1
1.48330236804155 1
1.59314982855028 1
1.15074306059184 0
1.58809430986995 1
1.61719914653887 1
1.66203414058566 1
1.41342418947731 1
1.99693078299668 1
1.25162481034214 1
1.5498583578713 1
1.36547140716226 1
1.1891784012819 1
1.22600002701722 1
1.40104500933785 1
1.26945569195873 1
1.5066628554324 1
1.46420951382636 1
1.49713997041864 1
1.53782260780979 1
1.74369297164406 1
1.40872979901232 1
1.40831919509251 1
1.1948175647007 1
1.19524946402422 1
1.46821926461701 1
1.38155676928555 1
1.64458292840704 1
1.61699290032637 1
1.49722438097723 1
1.35437461729717 1
1.43614617940794 1
1.28968653734013 1
1.21092071507043 1
1.2856469767011 1
1.45682064507587 1
1.45197904284229 1
1.64446675741084 1
1.61259555648429 1
1.52193743725627 1
1.58694587073026 1
1.3444409258721 1
1.40286002448546 1
1.39774467831454 1
1.53049733408344 1
1.67981996141043 1
1.69831691141777 1
1.533390002236 1
1.3609335351417 1
1.37901244108008 1
1.6164497099037 1
1.36492690130018 1
1.63260460195121 1
1.70146600855367 1
1.22275954535599 1
1.41490679230125 1
1.32042981875208 1
1.51779529580468 1
1.55554430601382 1
1.56108729508508 1
1.27352167470208 1
1.51593519696756 1
1.6274997400187 1
1.10659534447297 0
1.26728928433295 1
1.7139607671382 1
1.61290824864383 1
1.303433294271 1
1.53925951629369 1
1.27921862195857 1
1.55761323328157 1
1.39977000185558 1
1.36297830572871 1
1.5063435038362 1
1.55511143478443 1
1.21145986561944 1
1.76958530414689 1
1.42421121376917 1
1.30360188045418 1
1.38702200316583 1
1.86570493707708 1
1.45685105632891 1
1.41395568746087 1
1.38190647247224 1
1.40588242077208 1
1.4468645177647 1
1.67173404844418 1
1.58872261534968 1
1.32184080440198 1
1.4855247498945 1
1.6015383190044 1
1.36127441401335 1
1.50045563555596 1
1.5102355589655 1
1.57540849545304 1
1.15307201952028 0
1.4111976612288 1
1.5247762580933 1
1.16873861600609 0
1.33532234422883 1
1.54983077001871 1
1.53946297808392 1
1.66563241044666 1
1.56157717172891 1
1.53179462823741 1
1.29542997625103 1
1.68042280738663 1
1.34530491594718 1
1.36631335904234 1
1.49613909495665 1
1.38201168170519 1
1.38506798894683 1
1.44383570772582 1
1.50525100792808 1
1.61912664165265 1
1.44485003207153 1
1.33752384656924 1
1.1435579491127 0
1.49181358870382 1
1.08546542977678 0
1.43723528402009 1
1.26058387432695 1
1.29709202948837 1
1.21220169590412 1
1.73721449336536 1
1.57074691537035 1
1.34765869673116 1
1.51853357025995 1
1.51404891105272 1
1.20286500874195 1
1.40025623007311 1
1.59893043593181 1
1.41330654959479 1
1.54990601355398 1
1.24099164421923 1
1.92632932637473 0
1.37922346277547 1
1.1887722631823 1
1.3747892996708 1
1.61267055437178 1
1.40936159290587 1
1.76673733330553 1
1.47715685847624 1
1.55841357265835 1
1.4774669872339 1
1.58022993063509 1
1.17390348881409 1
1.66978643043519 1
1.66865155738152 1
1.50242714914689 1
1.40204497816558 1
1.2128606504574 1
1.56175470464718 1
1.34229447549395 1
1.04109478424683 0
1.47566487161822 1
1.60249913365721 1
1.45440177918136 1
1.66799265535648 1
1.33343032485427 1
1.57181520410756 1
1.2437809633318 1
1.44151979890065 1
1.28036953769925 1
1.35441207821203 1
1.51721622989598 1
1.21832016859765 1
1.16292886314339 0
1.27552022614295 1
1.75645479186599 1
1.55504484285099 1
1.28912875398382 1
1.342094936527 1
1.61951519296981 1
1.47795200891925 1
1.13802938192884 0
1.2496753240325 1
1.63894495036242 1
1.44650226869543 1
1.29552910323754 1
1.43519313504776 1
1.57852050178457 1
1.50756364814074 1
1.20998840592553 1
1.4430447847278 1
1.3159932514605 1
1.54211208209374 1
1.46817850510897 1
1.2933698725858 1
1.39694182489561 1
1.48765810313523 1
1.39392005174259 1
1.41735756645616 1
1.52904970825714 1
1.43460410428663 1
1.39625541969784 1
1.65471770661006 1
1.64592527805629 1
1.33550661823586 1
1.43272624819079 1
1.47698415516668 1
1.22138859204399 1
1.53331645551203 1
1.51747087049876 1
1.12857376711591 1
0.940960567829135 0
1.15964374620559 1
1.35922873655213 1
1.34995719884054 1
1.47797612252017 1
1.43436030969266 1
1.46100244862507 1
1.44261760841217 1
1.35458473153015 1
1.36766477916996 1
1.16907159419834 0
1.58992981879176 1
1.91626593591405 0
1.74214518826454 1
1.33007525688238 1
1.3364175970237 1
1.58547530367596 1
1.66243618023849 1
1.4438356156895 1
1.49039394300056 1
1.32790812947373 1
1.44074625801918 1
1.30684647659271 1
1.47419195757027 1
1.62148849086214 1
1.76677665492696 1
1.71897051648632 1
1.52113198602733 1
1.43825763680094 1
1.37804338923162 1
1.28915630362517 1
1.1517549461873 0
1.4280431674466 1
1.31598699366982 1
1.33217395667359 1
1.4193272780121 1
1.50221748730544 1
1.30565250081357 1
1.8644420234683 1
1.58939466241161 1
1.67247782976459 1
1.35796832797696 1
1.78206198754068 1
1.32729753045225 1
1.35878954291984 1
1.94353099973563 0
1.58302918715559 1
1.42035174514239 1
1.52981417392678 1
1.60729265126888 1
1.54632339982889 1
1.58654954743662 1
1.57070961571643 1
1.46367557648936 1
1.50632144054218 1
1.46056060133671 1
1.31758238118468 1
1.30267721716162 1
1.52087603061061 1
1.37882504883031 1
1.61119809151252 1
1.14936846248759 1
1.45838655008698 1
1.61466807116304 1
1.06159705281646 0
1.26136622218478 1
1.83723240761375 1
1.35210819261235 1
1.76555828227874 1
1.37664096363337 1
1.39206417145779 1
1.45498315679393 1
1.52782346608518 1
1.53185504731889 1
1.67055440979169 1
1.79132728757882 1
1.35782857389596 1
1.27616081930319 1
1.27698503984413 1
1.368063230432 1
1.49664787487156 1
1.29423785756154 1
1.70315330163826 1
1.05233705386268 0
1.64959761057643 1
1.63362317619284 1
1.43574816817589 1
1.44845870261427 1
1.26719611270438 1
1.38125755945751 1
1.45046109297248 1
1.50666427403567 1
1.30892205048404 1
1.59013119289079 1
1.57747508338036 1
1.39607556800553 1
1.25022019129183 1
1.67796878716822 1
1.64241710110362 1
1.19907417195026 1
1.32703310490053 1
1.10638929484349 0
1.48961588058214 1
1.46464793124843 1
1.37111068263026 1
1.20845814731669 1
1.70016450654794 1
1.56639171531628 1
1.44140496132283 1
1.51020296022689 1
1.52183269570612 1
1.23443016636326 1
1.41135050594708 1
1.73343278207776 1
1.88775514033619 0
1.49592156888 1
1.67494073441475 1
1.18592498091058 1
1.5164240087134 1
1.26254374466729 1
1.40924785468192 1
1.47309876433025 1
1.26400158801312 1
1.61875467566405 1
1.70735577607505 1
1.3135950589077 1
1.5540007900166 1
1.37507859262953 1
1.40899300883826 1
1.21284124173054 1
1.71029668830122 1
1.61633810075423 1
1.62825410443637 1
1.37457016603066 1
1.06759950196229 0
1.75491547180338 1
1.27296408592637 1
1.36496848623112 1
1.46749056803893 1
1.31294407125513 1
1.56232759663124 1
1.68262782292223 1
1.32247293951948 1
1.20238881067603 1
1.35360056961871 1
1.36975377999986 1
1.24618048481387 1
1.40233130559608 1
1.6441239356401 1
1.46303315286904 1
1.40264481065668 1
1.30921240007158 1
1.53226727706566 1
1.26569047988771 1
1.29147297725139 1
1.08427275166496 0
1.42172155104092 1
1.43089364761627 1
1.21373319949982 1
1.20504153633112 1
1.55806929075839 1
1.42336702235864 1
1.4867160847199 1
1.49367788640069 1
1.32268125519499 1
1.64573730808367 1
1.41046072070678 1
1.66880429885809 1
1.57320717989713 1
1.81782211950823 1
1.35196986623458 1
1.49202614353778 1
1.2759647486989 1
1.51743661839579 1
1.2344047023375 1
1.72156246503667 1
1.16379004682401 0
1.32705261295249 1
1.37793888233399 1
1.39267337403547 1
1.57366288968765 1
1.3772527166147 1
1.44134087346902 1
1.45809708171261 1
1.4731141117149 1
1.27364691057572 1
1.40449646297239 1
1.33837067283995 1
1.34071310215972 1
1.58215271127077 1
1.14602388170649 0
1.21114379965695 1
1.32362428220226 1
1.42305422441713 1
1.66545041707187 1
1.2365770574916 1
1.08950925532562 0
1.43055338843263 1
1.34095341462294 1
1.64071880280436 1
1.61998926180674 1
1.32632414649558 1
1.41012636131253 1
1.47862141356965 1
1.32046437779909 1
1.85098938970911 1
1.45492392839729 1
1.54688080562514 1
1.41257310839746 1
1.53691556414903 1
1.54144166008219 1
1.43205965645318 1
1.70668530773018 1
1.58829524986635 1
1.35004208605253 1
1.55466190621618 1
1.46354753176448 1
1.34814469237918 1
1.37834816854789 1
1.6664715371781 1
1.4900671502181 1
1.55903806609073 1
1.48559711755345 1
1.48692929009092 1
1.6258701117195 1
1.29000795984093 1
1.64698812590856 1
1.32894631546972 1
1.64010789143879 1
1.5348136177406 1
1.65164221320613 1
1.46888327275819 1
1.25358004411826 1
1.46314975796622 1
1.28295530168307 1
1.65221194545679 1
1.51503165804712 1
1.23262064296276 1
1.4950686042664 1
1.1011865705333 0
1.30551345379452 1
1.73384141771015 1
1.3044742411441 1
1.41105458698553 1
1.75379398843309 1
1.41810413145855 1
1.55843184206699 1
1.29768492546505 1
1.18235587254584 1
1.43735826590648 1
1.51025170922129 1
1.55405601815544 1
1.37888172423833 1
1.26443455135563 1
1.57871780161959 1
1.41730819250777 1
1.31133772850147 1
1.05766282935534 0
1.54499540308602 1
1.3755455173093 1
1.58153921061214 1
1.71371587132887 1
1.30037646023331 1
1.38905392622881 1
1.47954267570247 1
1.31832775495903 1
1.61458335181098 1
1.37501217419266 1
1.37661858299636 1
1.42958914866564 1
1.15939171358759 0
1.36856832034396 1
1.7053297225489 1
1.5121974314401 1
1.34864731536748 1
1.3446528189777 1
1.19787356813664 1
1.51500983692437 1
1.42692255839659 1
1.24052588784804 1
1.45145931539248 1
1.27931354403752 1
1.51337432803696 1
1.32694308057201 1
1.22247499499124 1
1.80838048799945 1
1.35262087181477 1
1.240616877799 1
1.34551915873858 1
1.181712632201 1
1.38530178382892 1
1.57084382932636 1
1.47421663933265 1
1.50255774526555 1
1.39097101759552 1
1.47009399836685 1
1.5194848996979 1
1.3711553932485 1
1.46831735951176 1
1.35684552152846 1
1.26011292139452 1
1.61855846781294 1
1.42202654529981 1
1.54705049215929 1
1.23358852595137 1
1.42323061346266 1
1.24473579775923 1
1.52656530654775 1
1.2875662442665 1
1.55154379703099 1
1.34892316821804 1
1.56056031508022 1
1.38494758844317 1
1.30168041793755 1
1.42034154079357 1
1.63126071229023 1
1.55197401640799 1
1.59613482293864 1
1.65920908250166 1
1.49607355629115 1
1.72399058479868 1
1.17722172583557 1
1.3115136386883 1
1.42329444552083 1
1.44841597041338 1
1.48231599999655 1
1.03182577929077 0
1.38393293625587 1
1.59010493610556 1
1.1255317933955 0
1.77827845736875 1
1.6041527069348 1
1.76262748298523 1
1.6835880681805 1
1.41140253505402 1
1.29332896738482 1
1.27614734602852 1
1.71877546602282 1
1.28187142087668 1
1.65115048104525 1
1.47646476000029 1
1.31474517853896 1
1.39043345953383 1
1.65398336664403 1
1.35117768410067 1
1.7277701789607 1
1.70534246475197 1
1.44897943870258 1
1.58397277636426 1
1.36647223051393 1
1.56961976849388 1
1.43144378631927 1
1.51929540368529 1
1.63963124847408 1
1.10497841360434 0
1.67320325560256 1
1.6520284393317 1
1.35628471170695 1
1.45747293988948 1
1.27871938254465 1
1.28789933691508 1
1.51976814452203 1
1.26770639693847 1
1.65180223356696 1
1.36373366639338 1
1.45789840316734 1
1.25375514392076 1
1.81280815743771 1
1.37363549855803 1
1.63741909798174 1
1.24728309046247 1
1.62837228199306 1
1.37166670702534 1
1.71592589757052 1
1.50823816261611 1
1.33470687189163 1
1.46569578148573 1
1.73049526361397 1
1.49259839475764 1
1.39993358913732 1
1.13477303984499 0
1.14349739200574 1
1.27521448919933 1
1.36100401221177 1
1.26718354417479 1
0.963521919199956 0
1.31084180246442 1
1.14027637238 0
1.46548648146247 1
1.38955980226887 1
1.41510453346398 1
1.51995343477205 1
1.18964283184338 1
1.63877385811858 1
1.67398761582141 1
1.45393840393681 1
1.21559094418043 1
1.46661385811294 1
1.74812508908635 1
1.54536681499885 1
1.65471829320296 1
1.49294891016133 1
1.45655401947264 1
1.46374711467218 1
1.46472169410274 1
1.76828729994358 1
1.64513778287715 1
1.31342508264217 1
1.39605431820079 1
1.35961812441525 1
1.46301451842809 1
1.45613796634567 1
1.76948713967697 1
1.47654363781528 1
1.15550307674915 0
1.19345514802402 1
1.35262756701772 1
1.54705054890427 1
1.64976363797617 1
1.07457685823653 0
1.33499187258215 1
1.5413065149158 1
1.49185017458311 1
1.13880126926199 0
1.15931005357747 1
1.55483539746163 1
1.36007710953114 1
1.61715739502824 1
1.89314319426726 0
1.42304305497129 1
1.4312102548555 1
1.47320483331028 1
1.61719776907619 1
1.58467375762705 1
1.62507310083184 1
1.37512561862816 1
1.28029238047231 1
1.56011109341432 1
1.40016606355549 1
1.55373194885717 1
1.39164590186178 1
1.48941595902095 1
1.21115261762368 1
1.32817319027221 1
1.4962643620909 1
1.17336693374899 1
1.3396785917947 1
1.45119423929052 1
1.46670421502553 1
1.55802525058369 1
1.27248929863941 1
1.30169369393646 1
1.37996956601927 1
1.16763147334425 0
1.60553214368034 1
1.55351777668405 1
1.7381295401897 1
1.46698853386303 1
1.54102255759907 1
1.35436741469331 1
1.40305921746 1
1.35526015377149 1
1.49809283779667 1
1.35173706614211 1
1.62671984399873 1
1.3498480736253 1
1.46744401745121 1
1.56110819833263 1
1.59117854950616 1
1.71672250808709 1
1.37235623218243 1
1.38773926538917 1
1.24604427001686 1
1.50441395210761 1
1.40550931472034 1
1.43663036535527 1
2.00796625071726 0
1.69545600573274 1
1.15421887319952 0
1.35494582340766 1
1.27311975627933 1
1.48709858404172 1
1.31547785110092 1
1.68744706280324 1
1.47834130018873 1
1.28693706838564 1
1.57257732051738 1
1.33805595199404 1
1.4448850220668 1
1.48609719580495 1
1.40178605942743 1
1.55952344558255 1
1.60013935888557 1
1.46668725066632 1
1.47229923575901 1
1.30585969240987 1
1.54573778081444 1
1.47797663084338 1
1.36450317089288 1
1.41984539492239 1
1.68132446945697 1
1.48786496061808 1
1.29439595389238 1
1.60619044805599 1
1.56827532610968 1
1.35544419827941 1
1.54770349321352 1
1.05837940887894 0
1.33475595426396 1
1.13267591030359 1
1.35375904404799 1
1.24131227500706 1
1.47767236080076 1
1.35468019134296 1
1.35025058430512 1
1.51198234890652 1
1.82442634970747 1
1.41365433505331 1
1.24055039055453 1
1.49566590083387 1
1.17856775783376 1
1.61897148715031 1
1.56943568214308 1
1.35652088106058 1
1.53099601380257 1
1.22081564909105 1
1.48092803604464 1
1.63009403938281 1
1.37140590776871 1
1.72639092643779 1
1.36500073887615 1
1.12594155724059 0
1.37246245193378 1
1.62600951586052 1
1.96141588126542 0
1.6780242851465 1
1.36341320552374 1
1.38445302017205 1
1.34495915306456 1
1.80227365675865 1
1.70024918200109 1
1.70626998868482 1
1.44429278118388 1
1.72916084683418 1
1.42262070890867 1
1.29862824028198 1
1.4742828182509 1
1.53060719734 1
1.54660373669074 1
1.22351839865482 1
1.569885788091 1
1.1314258494632 0
1.43624950922889 1
1.48866169455078 1
1.43285755127092 1
1.540535895047 1
1.37810216183422 1
1.59039134748654 1
1.54826096850007 1
1.1814140410556 0
1.53332857941323 1
1.46574429428137 1
1.85546240255133 0
1.44036331460786 1
1.24259710218236 1
1.24451129733024 1
1.63559228497817 1
1.63211331431402 1
1.33024252818365 1
1.16914665440371 1
1.79994683109904 1
1.49383440902095 1
1.58050503693528 1
1.38864852143122 1
1.34014248583072 1
1.47174493512469 1
1.33561742659929 1
1.48609567639615 1
1.22880979360113 1
1.49111073907341 1
1.71847448988822 1
1.41837571835403 1
1.66280736268328 1
1.46664987824288 1
1.49430693618944 1
1.32218536481743 1
1.76872321216033 1
1.37431774785764 1
1.41146597517669 1
1.37814861864915 1
1.59643315760392 1
1.27002570109778 1
1.42986717471455 1
1.41004282148517 1
1.16100350852363 0
1.45647008281361 1
1.40846364151313 1
1.67444728942505 1
1.47181577520817 1
1.62578469892443 1
1.33878859043161 1
1.49700981347653 1
1.63511543712645 1
1.39237337464552 1
1.59978716000496 1
1.37678588482981 1
1.37920866086879 1
1.33429472836371 1
1.25806066789349 1
1.40801802116013 1
1.85269034642627 1
1.37640363160396 1
1.65331347533231 1
1.43366665527434 1
1.30553479367912 1
1.82268542247668 1
1.27453556152205 1
1.2052577696276 1
1.83689481686412 1
1.37186101147566 1
1.64398598748037 1
1.53992899779776 1
1.73025336420468 1
1.59093678172436 1
1.48328332640433 1
1.39060476032026 1
1.5424901818021 1
1.33317161357544 1
1.23843448681737 1
1.56953375465161 1
1.71729160740999 1
1.4941024060375 1
0.946852531387009 0
1.43768069994629 1
1.53068281805913 1
1.74502062510589 1
1.44440539251081 1
1.65499830706849 1
1.07957426174399 0
1.38437038027342 1
1.60149072151374 1
1.65668827963617 1
1.6034008480487 1
1.52755210196901 1
1.65111650797066 1
1.40524770056065 1
1.70787111783899 1
1.57183097176727 1
1.26776438538402 1
1.66545806799124 1
1.68394698887102 1
1.31592469133842 1
1.74184747800388 1
1.42472445060801 1
1.72913140349328 1
1.50094096250858 1
1.45865095441112 1
1.4941201279044 1
1.65291638236663 1
1.19220357722499 1
1.65662368545647 1
1.39291737300469 1
1.43415517640263 1
1.88941074862559 0
1.35517819618175 1
1.66875983924406 1
1.30174478475559 1
1.50657540208129 1
1.92735233519491 0
1.46305828657738 1
1.34123399857659 1
1.37326874191195 1
1.64406430340107 1
1.56717773871014 1
1.54769014831775 1
1.73181879351829 1
1.35566129110932 1
1.43991865229314 1
1.36531422159275 1
1.3642458405884 1
1.39046672783268 1
1.34393406876252 1
1.5280532250439 1
1.32011697144158 1
1.48466920974451 1
1.20187873202615 1
1.63202380815605 1
1.8631435707562 1
1.50220221479191 1
1.42236070897289 1
1.57670574118621 1
1.13375224851478 1
1.42673172769456 1
1.46833363945414 1
1.60304658998719 1
1.34757415843435 1
1.5329274212366 1
1.66325209955053 1
1.39632265991486 1
1.69121604818774 1
1.72342193099621 1
1.19862111518667 1
1.47784635835512 1
1.78420436315863 1
1.36840748748444 1
1.75312411672774 1
1.15883712610751 0
1.34603597062088 1
1.7498118716335 1
1.65713026998107 1
1.59260676326117 1
1.42309522505391 1
1.16905504762751 1
1.42419840524632 1
1.48303145844332 1
1.02714800153731 0
1.27923717395234 1
1.65230336217077 1
1.48348519645147 1
1.56863021254259 1
1.38408746891115 1
1.38973597966969 1
1.50994237781039 1
1.58696995546731 1
1.52298012173743 1
1.675425314394 1
1.6073379490094 1
1.62775792462585 1
1.58315592657038 1
1.20704819033225 1
1.48920494110624 1
1.46882515014744 1
1.7644936713005 1
1.51840744045198 1
1.52884361740001 1
1.53065433595697 1
1.32211776944526 1
1.26006502175768 1
1.56224797691875 1
1.21816565530218 1
1.58441026211625 1
1.42410648913908 1
1.35988723779231 1
1.55232483913944 1
1.62859539568769 1
1.69600402252586 1
1.39275599572169 1
1.49889295542686 1
1.57093393579755 1
1.42270761268867 1
1.69130331700526 1
1.31337896324765 1
1.52947845354079 1
1.27578552622285 1
1.30052004542255 1
1.33276573602975 1
1.51302449603801 1
1.22233877262162 1
1.69433369611184 1
1.43848212048118 1
1.25088239481726 1
1.4182945695118 1
1.33735772393239 1
1.55586251928679 1
1.68686555507048 1
1.32175945295162 1
1.46098803182474 1
1.59903552071259 1
1.15189702902998 0
1.4289305742886 1
1.40034568447062 1
1.51340417901354 1
1.57359977501544 1
1.3953877606047 1
1.67949982890149 1
1.30521585717762 1
1.76545914226065 1
1.38376996878546 1
1.66896313879394 1
1.51682720895634 1
1.36755624194979 1
1.58204246079423 1
1.28134695326119 1
1.49210165933328 1
1.50399414187386 1
1.58613009589747 1
1.69557103022063 1
1.47638129781319 1
1.39940880269781 1
1.57675212371194 1
1.55474791380338 1
1.6046944037109 1
1.53073614937305 1
1.682801947017 1
1.77587221948412 1
1.52306802155511 1
1.23538148397029 1
1.10496836654363 0
1.50086794172202 1
1.28761171582345 1
1.3732527817984 1
1.37962712966605 1
1.51592939637646 1
1.30980986130379 1
1.25065339270778 1
1.34160182190191 1
1.39818886772274 1
1.45528586640896 1
1.13888490440253 1
1.3404997361939 1
1.78027963329963 1
1.39598947232869 1
1.32972946165007 1
1.43376126049791 1
1.48877858029198 1
1.55026902329101 1
1.57700158197132 1
1.46640967243839 1
1.33875077387478 1
1.59816446161547 1
1.15504850224508 1
1.49275804009472 1
1.4793728158076 1
1.16132300379436 0
1.38872519308874 1
1.42422412401078 1
1.39105972774193 1
1.5346966108513 1
1.42894579443189 1
1.27084894451889 1
1.508030722308 1
1.43244798122233 1
1.39468267866359 1
1.32381714321746 1
1.54052718508414 1
1.48693802113692 1
1.47739647053204 1
1.47676506944029 1
1.55666019260956 1
1.44795201658822 1
1.56509274408806 1
1.36286788155576 1
1.1858138489692 1
1.36075934250874 1
1.57234390468762 1
1.20718410192366 1
1.02490753943222 0
1.27773240519701 1
1.59032570130914 1
1.14565924058821 1
1.25342832498394 1
1.73564517834218 1
1.78863126645957 1
1.63678849565217 1
1.82537451717576 1
1.7864752197726 1
1.5209804604013 1
1.33158636403058 1
1.47879030904068 1
1.64654148850641 1
1.65071192570087 1
1.7538024777332 1
1.45030531412207 1
1.26926304165051 1
1.35087050928466 1
1.54796445013309 1
1.42062185998861 1
1.50381746608447 1
1.37395172498302 1
1.51241893593644 1
1.67134201183701 1
1.17142647285182 0
1.37306588441513 1
1.34612794252102 1
1.47979367805549 1
1.51992505723286 1
1.73214442803933 1
1.5292810925734 1
1.20606087179628 1
1.30916994229398 1
1.78586218616526 1
1.27261215335949 1
1.51999685355842 1
1.43110392994865 1
1.44948559310546 1
1.45703913567042 1
1.06310139364177 0
1.86966480127954 0
1.57188858669259 1
1.34038593446727 1
1.52625836346329 1
1.64581598120322 1
1.57337638573027 1
1.20965587716805 1
1.42822133520387 1
1.52545853742729 1
1.36938201174334 1
1.38925513538386 1
1.49654399356815 1
1.54905140425009 1
1.4145609607204 1
1.30720808851381 1
1.45767142304392 1
1.48268670406072 1
1.62488742528523 1
1.40698587509849 1
1.40284769383533 1
1.39527725530588 1
1.44454467193222 1
1.52405911380587 1
1.44541181096187 1
1.49100330350831 1
1.40924201168094 1
1.56066787193187 1
1.40386715198607 1
1.43676627427015 1
1.32603757547146 1
1.54151695451844 1
1.3193360195386 1
1.39513363154333 1
1.25944810195885 1
1.23154769186336 1
1.51246964442439 1
1.54653143237275 1
1.29323905739494 1
1.26400292097296 1
1.54766824076305 1
1.2492789025867 1
1.25672316456724 1
1.51309712546093 1
1.20224664544618 1
1.42817972568205 1
1.64822150219037 1
1.45182051782667 1
1.70466075524959 1
1.30926708247817 1
1.48116240122796 1
1.5670531149272 1
1.44224523640476 1
1.29620954524145 1
1.52713972041931 1
1.64995343608282 1
1.60259066522235 1
1.48081502230943 1
1.79940257571756 1
1.68346830921979 1
1.42815562682309 1
1.26075970227704 1
1.66480033083302 1
1.5586726509852 1
1.55289436291909 1
1.5306409530993 1
1.31723454056799 1
1.54470549319441 1
1.27181927305928 1
1.45358605679703 1
1.55158917501638 1
1.5204168244734 1
1.2541426127958 1
1.49195376609215 1
1.57195361813604 1
1.32127043059478 1
1.37837057536124 1
1.39545343140204 1
1.38331368024525 1
1.20234387108311 1
1.55849278062695 1
1.33473015789801 1
1.73400091045457 1
1.3688501855296 1
1.33265969038787 1
1.35091896724098 1
1.55393433758541 1
1.56724388952923 1
1.62868574717981 1
1.53012629287096 1
1.50406998473942 1
1.68974965690755 1
1.5855498359968 1
1.3541616232197 1
1.54866737548 1
1.59338463382119 1
1.54683215125523 1
1.42804456866686 1
1.31388041226768 1
1.38870428916011 1
1.09449590611256 0
1.28525219069698 1
1.40822586951746 1
1.49760102659684 1
1.43756141039924 1
1.46517868456851 1
1.52648039569555 1
1.32183319491392 1
1.38541271787746 1
1.433334004874 1
1.4213110748186 1
1.52271065833484 1
1.37588178213019 1
1.56643802164325 1
1.60132336209477 1
1.21813271251262 1
1.53113034415866 1
1.41916662090209 1
1.86202652638586 1
1.54221153399511 1
1.45025826422355 1
1.44936882297365 1
1.41673652000482 1
1.52856525940033 1
1.18568915381962 1
1.37280781515077 1
1.36653361579245 1
1.44918731564255 1
1.46702345306588 1
1.61523696856743 1
1.32413571957669 1
1.86794905441231 1
1.38753440258724 1
1.49809212245557 1
1.73253363007663 1
1.41531922781351 1
1.54433940031848 1
1.5298998905856 1
1.22547466089967 1
1.60985072003001 1
1.09622816127249 0
1.57910113022069 1
1.57995492492604 1
1.48414583837713 1
1.41838100358606 1
1.36541360430543 1
1.81247115068705 1
1.59926891739459 1
1.39008595716964 1
1.18583967253894 1
1.51148827250416 1
1.79691102312632 1
1.47389925031543 1
1.12197528714568 0
1.50597812013054 1
1.38065792885359 1
1.52602197242914 1
1.66813549569542 1
1.31578960968044 1
1.30271159545602 1
1.06436571227901 0
1.56310755640114 1
1.52147153891716 1
1.28519231480988 1
1.49694476546748 1
1.26702900695277 1
1.24464024905064 1
1.55819147448799 1
1.57749781866302 1
1.4862364237793 1
1.52145311063572 1
1.57574882152177 1
1.54935212031273 1
1.50401188754723 1
1.20127922223849 1
1.42647997478813 1
1.42317378556262 1
1.70181039432165 1
1.38501948201887 1
1.47335455904128 1
1.55080239474151 1
1.34793356158684 1
1.47748383185569 1
1.26556579917894 1
1.53034472104015 1
1.14309946483277 0
1.48382590829373 1
1.0818144034722 0
1.55937663111858 1
1.42984407641338 1
1.50604783161618 1
1.57518286197863 1
1.59136056058134 1
1.43128558781754 1
1.45981446622163 1
1.55620097406866 1
1.87554108034254 0
1.64940924417281 1
1.49791188885686 1
1.63531367566085 1
1.53008159213317 1
1.56898492105513 1
1.36693130577716 1
1.13265852839996 0
1.54083082073421 1
1.4016634243555 1
1.38233606008333 1
1.5468747717454 1
1.42761282819562 1
1.16639236699192 0
1.56914279588524 1
1.70681411422792 1
1.32356356713164 1
1.62157670393784 1
1.67363961332895 1
1.40855038727813 1
1.09101456808157 0
1.32144992439861 1
1.83645418387552 1
1.47615279407951 1
1.6407179613904 1
1.58207403560499 1
1.29502390830851 1
1.41087959799179 1
1.5556410598071 1
1.53125831292498 1
1.575407711228 1
1.31206815442711 1
1.23487536939932 1
1.32416022849078 1
0.93091841139134 0
1.46860315295428 1
1.77238445682994 1
1.20831835551944 1
1.77584699593175 1
1.37734310224094 1
1.30690016965749 1
1.40563626080443 1
1.70426582257928 1
1.39713501325642 1
1.41324821728621 1
1.42966328148283 1
1.73421906913756 1
1.32754710262593 1
1.31389096442258 1
1.38953064429146 1
1.16918430352727 1
1.68687897472478 1
1.13585195900075 0
1.45346945014784 1
1.43527633479382 1
1.6530730159554 1
1.58850488563713 1
1.26315386284199 1
1.79904343041237 1
1.62412302745329 1
1.41995049739188 1
1.57309789934844 1
1.46160352877294 1
1.39265977907057 1
1.49588312706523 1
1.31112093282769 1
1.41359776205733 1
1.22414947323266 1
1.17179365252686 1
1.75768623562758 1
1.34261919768626 1
1.50775704922394 1
1.78183059734995 1
1.30125861271756 1
1.68508822645445 1
1.44398327075213 1
1.26201713740322 1
1.63612606439645 1
1.23458119489272 1
1.33191647391729 1
1.68602362173626 1
1.31447135527245 1
1.63020715188546 1
1.37060428272833 1
1.26828149496276 1
1.59256935597313 1
1.46357379912278 1
1.4443514160671 1
1.53058014090539 1
1.45456491285548 1
1.36187815163724 1
1.23796875445581 1
1.36891925299302 1
1.66794230744593 1
1.26430312827273 1
1.32886505151135 1
1.21911183776451 1
1.33971670250217 1
1.47586026587063 1
1.89838924214143 0
1.55508775496172 1
1.47538274897335 1
1.62180771964353 1
1.20430594155616 1
1.44813466616987 1
1.41439552551624 1
1.46592471720765 1
1.5208011949045 1
1.39763641788884 1
1.67823340600999 1
1.51099429456406 1
1.52528517242227 1
1.31355692398294 1
1.28068717299667 1
1.41754104857681 1
1.47368444437698 1
1.66502868428127 1
1.21335073344558 1
1.42479748136016 1
1.707507643365 1
1.16716342917736 0
1.41120333743888 1
1.47802776329261 1
1.57577357674894 1
1.54131282391259 1
1.49592002356589 1
1.1920812524358 1
1.37454147169068 1
1.17606569196356 0
1.44912827736704 1
1.30282265995023 1
1.60383479866596 1
1.56041358391248 1
1.61395163661849 1
1.59641928689008 1
1.49246242301581 1
1.3668904537766 1
1.40210981018467 1
0.901188707445461 0
1.6176411888136 1
1.40615498415685 1
1.63105768474529 1
1.14897182177274 0
1.69407460945362 1
1.58532678329 1
1.37562036442739 1
1.30154799610216 1
1.24551713020392 1
1.66796146558188 1
1.48377207941872 1
1.11894310666919 0
1.22924711332126 1
1.49010780985075 1
1.4426881457171 1
1.55829967413372 1
1.50760751425663 1
1.58031337340561 1
1.61135706465736 1
1.46292627677142 1
1.22146610429643 1
1.49706899439359 1
1.47814012050156 1
1.40517450122433 1
1.59437841877344 1
1.62061343705405 1
1.83421509287615 1
1.19321333036563 1
1.36009687431779 1
1.57906685659154 1
1.43898819222904 1
1.60644569700253 1
1.47403364061995 1
1.50554978037231 1
1.59670842259596 1
1.35646449160124 1
1.58161512299368 1
1.61221694017911 1
1.4978716587912 1
1.5539112062387 1
1.34788393182607 1
1.36037672568747 1
1.2893780767182 1
1.50017778739437 1
1.81411303835113 1
1.2939503482022 1
1.66472402002263 1
1.31590227117534 1
1.59268212678394 1
1.78217991500814 1
1.49618326753192 1
1.19940658099823 1
1.29456525146511 1
1.00021885630355 0
1.61039292873056 1
1.08974464140206 0
1.36138542075376 1
1.48822951353924 1
1.27302656875036 1
1.64216770521767 1
1.56941156974856 1
1.41764038310289 1
1.7320596446328 1
1.58221224607603 1
1.33157082656044 1
1.39154251736404 1
1.31222722431893 1
1.53621201554242 1
1.37381738712241 1
1.50198478879085 1
1.22610437864644 1
1.52978998439657 1
1.48928322233885 1
1.25931686259215 1
1.42552755320924 1
1.99044009025574 0
1.43143090167845 1
1.6979007752351 1
1.40713312781487 1
1.24128593475324 1
1.19879978014322 1
1.43915344789818 1
1.27586635421322 1
1.23862640033892 1
1.3063758013497 1
1.73587097458314 1
1.25325206021135 1
1.30254777470825 1
1.16131553869659 1
1.34848247409074 1
1.36657889869269 1
1.51595588887966 1
1.26703470004193 1
1.36870485284166 1
1.50406454947152 1
1.42413384442972 1
1.31744114440341 1
1.65582805125195 1
1.51009594398717 1
1.65573630105488 1
1.31881243421374 1
1.32666029187709 1
1.26146689262804 1
1.6735128305904 1
1.50640354805084 1
1.37851670615905 1
1.38369806412537 1
1.39414529956506 1
1.46505969075696 1
1.33118434852205 1
1.5791245022188 1
1.48113477028828 1
1.32453852707056 1
1.50426539470174 1
1.42315520151876 1
1.23923285849613 1
1.41386824210851 1
1.24922937931323 1
1.25916085484073 1
1.43351100077853 1
1.55457390941433 1
1.60069087934745 1
1.43565367751724 1
1.58172148518837 1
1.25298788039178 1
1.42008985833747 1
1.45345778087909 1
1.12658935752312 1
1.4385870596339 1
1.74960439922505 1
1.38389640484015 1
1.4002189957032 1
1.44186225418124 1
1.38569626844272 1
1.54276588005961 1
1.83555638994078 1
1.73583928243275 1
1.41524378722031 1
1.42172828181186 1
1.31391325751164 1
1.32944890261144 1
1.47256662264953 1
1.32143921629784 1
1.37817596870071 1
1.33173126899325 1
1.61423354713525 1
1.55771417198523 1
1.47326243422981 1
1.52418062389941 1
1.47614429840206 1
1.53404461822704 1
1.0377111478757 0
1.18729207539115 1
1.37532684378265 1
1.46223306959911 1
1.22244433360102 1
1.56250795961615 1
1.48349407605649 1
1.57770406614071 1
1.54987520100149 1
1.53086734666528 1
1.0052512586641 0
1.50168462249382 1
1.52222004238423 1
1.54265373672219 1
1.30513913552856 1
1.58010721077637 1
1.25381475623882 1
1.55809066320404 1
1.35314053616512 1
1.15600844821825 0
1.28718212454477 1
1.59865551234201 1
1.25755518572912 1
1.35686963609941 1
1.43458630324236 1
1.45726953387881 1
1.62732625945275 1
1.66399689446363 1
1.57456438898679 1
1.40529216184554 1
1.21832089254502 1
1.47488562116821 1
1.53522378816144 1
1.21560697371802 1
1.2290901004169 1
1.7053993828873 1
1.26850044320161 1
1.5416906515552 1
1.24624833210289 1
1.55034128726139 1
1.35401574144044 1
1.26102651997222 1
1.57084984254935 1
1.27921424784887 1
1.75055258808252 1
1.47318946851922 1
1.6599484280721 1
1.4493234324115 1
1.40167223691959 1
1.629111711812 1
1.32634230772034 1
1.29031874166977 1
1.58686884567992 1
1.52429607311232 1
1.36498907208181 1
1.58159117150279 1
1.19766552603775 1
1.38210082225407 1
1.40003956714941 1
1.40452096585698 1
1.455443739094 1
1.54008523015049 1
1.47864932898037 1
1.37830154806759 1
1.80254190901275 1
1.42956673763601 1
1.16758174617723 0
1.14462425855237 1
1.64162552575331 1
1.33997785101203 1
1.49454682994572 1
1.54017199954237 1
1.7072217290499 1
1.43204002163546 1
1.27317330707903 1
1.36313521097388 1
1.15861539572816 1
1.47280443167174 1
1.51241686398627 1
1.52254616265562 1
1.3783913924835 1
1.72619214705266 1
1.57263814538254 1
1.47239614879441 1
1.41007180442609 1
1.24066251931459 1
1.50030110684229 1
1.675221555851 1
1.28180989641938 1
1.31650678903396 1
1.38141794605366 1
1.51787458524017 1
1.52625700901097 1
1.30796787201174 1
1.62761398784946 1
1.38290498246831 1
1.34046139883311 1
1.85402695807867 0
1.45292442655193 1
1.83329861986305 1
1.22229149206299 1
1.61389167658011 1
1.31824272619111 1
1.73951982144561 1
1.31331445221649 1
1.3272760792196 1
1.59365487831783 1
1.23159461401188 1
1.1838533277975 1
1.5077500203195 1
1.37905378255437 1
1.66146663729813 1
1.61515835551436 1
1.47880385083801 1
1.37753929411865 1
1.5595069353079 1
1.41458297767168 1
1.56554857674029 1
1.38879140841254 1
1.36580213378126 1
1.2589915611549 1
1.68371067387352 1
1.13656768429266 0
1.40495440411207 1
1.46435781258514 1
1.78929209276855 1
1.49007165004561 1
1.62541559411309 1
1.57529985521362 1
1.40125484366257 1
1.19205427257845 1
1.50594407718725 1
1.71975235003313 1
1.46830848241037 1
1.46116381559799 1
1.35809493720204 1
1.60451103144012 1
1.35935281430507 1
1.36683515474853 1
1.72063094706833 1
1.61872435916378 1
1.48207407448342 1
1.57653748026875 1
1.32155329324785 1
1.51228480807297 1
1.62455756435365 1
1.72210325412191 1
1.11515335637724 0
1.41470648713554 1
1.64934738717403 1
1.52203288788124 1
1.71092942319708 1
1.39533643860874 1
1.46006025536178 1
1.49787370118604 1
1.49194756321625 1
1.21316669226506 1
1.63760533236688 1
1.67357384072113 1
1.59234336870968 1
1.68472392689031 1
1.38234915123014 1
1.1576962608755 0
1.396131408702 1
1.06231391532128 0
1.71655604186439 1
1.4052076177745 1
1.53818845771444 1
1.82483245370711 1
1.19446230519759 1
1.41299569305648 1
1.47846573092261 1
1.44523694664302 1
1.84500567067778 1
1.28818798127618 1
1.73608461879334 1
1.37194212587187 1
1.49895714228868 1
1.60316239358444 1
1.45287927597701 1
1.58737628094298 1
1.12552855190882 0
1.49946374083779 1
1.2739456629691 1
1.61798592027045 1
1.66384237677983 1
1.36510015368524 1
1.19795920271998 1
1.23335453158237 1
1.42853323512395 1
1.5624858430418 1
1.13638869094071 0
1.17356603502973 0
1.49979117828397 1
1.45628492543928 1
1.05705290813767 0
1.24914515564717 1
1.68093905564634 1
1.4118068474601 1
1.71186883633102 1
1.72327913507644 1
1.30108836904116 1
1.30369321214396 1
1.42029095834643 1
1.6665366481967 1
1.70163078230718 1
1.43732056825286 1
1.65896561214066 1
1.37486005628822 1
1.7871462372281 1
1.68482409922945 1
1.28828696464455 1
1.43543234147191 1
1.63520916238353 1
1.54234367623408 1
1.56998810343202 1
1.36806031691778 1
1.24874616359752 1
1.37281486521199 1
1.3859025050007 1
1.51127153294004 1
1.4698701371059 1
1.48609343167002 1
1.63360799462684 1
1.4745343207378 1
1.58778833885947 1
1.49669459825281 1
1.50403414216949 1
1.33847738563769 1
1.77331397417174 1
1.44870428268709 1
1.56194237579282 1
1.45450539515718 1
1.45059004979892 1
1.5952338483596 1
1.63673461906808 1
1.59224748527118 1
1.40567632861807 1
1.68524169552942 1
1.4054984889857 1
1.67885714721765 1
1.45973991749777 1
1.70752642153538 1
1.58097593676429 1
1.33705303925066 1
1.49835923786594 1
1.30923035257331 1
1.56541244031701 1
1.25458767692072 1
1.46949492236437 1
1.47598795104851 1
1.33254006886209 1
1.62689382999502 1
1.38217814978714 1
1.49612291820283 1
1.66888179611183 1
0.986058497842675 0
1.24419662559315 1
1.49213759930808 1
1.61691758142036 1
1.31179336463893 1
1.33665821707895 1
1.43552908648276 1
1.17572087199698 1
1.70822838443589 1
1.84393891798403 1
1.37770934229542 1
1.44836290063781 1
1.3783507915264 1
1.54568627754446 1
1.76864111309322 1
1.30601229417787 1
1.28988229197243 1
1.4829044115672 1
1.4477810482931 1
1.26058573690743 1
1.45106210171768 1
1.72120805358086 1
1.65680867552448 1
1.51287375885536 1
1.42652243046688 1
1.16740326779121 1
1.48941030920547 1
1.43960065696948 1
1.28657060577391 1
1.34280626715884 1
1.47314255831322 1
1.4099348297914 1
1.1967210770444 1
1.43265120691911 1
1.24346550658043 1
1.39384346937426 1
1.39678456697279 1
1.27188682851323 1
1.6307551747726 1
1.28215774471374 1
1.29901762777251 1
1.61521601334682 1
1.44464968051178 1
1.6028224952843 1
1.62878308656974 1
1.45454405309965 1
1.5258812867798 1
1.64802085113114 1
1.73482247350087 1
1.62659723526813 1
1.62984933085048 1
1.31054031634736 1
1.28149155010436 1
1.63527810918453 1
1.51200207703313 1
1.61666760538265 1
1.60112038161194 1
1.37052440488642 1
1.34049286011683 1
1.55328766666609 1
1.54655367715137 1
1.32099941150448 1
1.44328435787456 1
1.36133877671748 1
1.22540235787894 1
1.61426835746871 1
1.41099767611433 1
1.70728509713489 1
1.54042460878846 1
1.10082415008399 0
1.19474728860396 1
1.35788518218956 1
1.47939310775577 1
1.33912337564328 1
1.33325450431354 1
1.32404816488142 1
1.56483913701009 1
1.60677096738319 1
1.08187909627456 0
1.40814862615866 1
1.33985905177178 1
1.59114704490066 1
1.44373557518491 1
1.73576379397931 1
1.59815552866239 1
1.40172112016453 1
1.29431227012319 1
1.6168302595992 1
1.44596291501921 1
1.55904554110721 1
1.75099044360063 1
1.77790437366194 1
1.2982630085689 1
1.83564515927948 1
1.33398555012579 1
1.61604206367592 1
1.20966326231322 1
1.78586337830854 1
1.56718475873007 1
1.60753275482776 1
1.19354035273918 1
1.46493626406776 1
1.20552335034841 1
1.30080909011152 1
1.1029137347516 0
1.31180194302256 1
1.39253314524925 1
1.52801595669167 1
1.12662051152907 0
1.2786749184382 1
1.35012985101185 1
1.41501402799699 1
1.63985985051976 1
1.68556054486889 1
1.57734154358947 1
1.26439984200238 1
1.56471485309918 1
1.71705389216788 1
1.59313170064671 1
1.53837808719115 1
0.999412519331351 0
1.31800910794025 1
1.63108587661622 1
1.39952247788237 1
1.63630752397473 1
1.28132659298316 1
1.42555439877874 1
1.06357712432434 0
1.39732278655761 1
1.4330425073719 1
1.73417127338094 1
1.58571042936136 1
1.59900374066567 1
1.39091743011121 1
1.52956773287411 1
1.19334002696152 1
1.70265913108358 1
1.49421440921097 1
1.64477506765857 1
1.3858431668653 1
1.50573838809365 1
1.42427345141822 1
1.70558384482881 1
1.23430689767022 1
1.33281809449215 1
1.15194190980129 0
1.5347535533692 1
1.6983360502535 1
1.65151454558511 1
1.4647559071756 1
1.50344288728198 1
1.46893002689774 1
1.48370029986004 1
1.53978221551088 1
1.40679282133471 1
1.48746060855531 1
1.45047763785477 1
1.46844123568734 1
1.29154092824393 1
1.34188051852799 1
1.3015380216565 1
1.39401739810452 1
1.36241302598366 1
1.56640575449973 1
1.60479232353403 1
1.2375419129207 1
1.29470183517427 1
1.51940634472519 1
1.38643214054571 1
1.67894919907603 1
1.38559536491823 1
1.65147693910392 1
1.33169526740248 1
1.5187325309704 1
1.50993154232611 1
1.2742547543249 1
1.72461152383688 1
1.60236631975717 1
1.42399816483678 1
1.46593644378742 1
1.44651713438234 1
1.38459238091532 1
1.47830225971243 1
1.63704588921254 1
1.38521883565494 1
1.44174886518875 1
1.42181608931238 1
1.70931668367674 1
1.73596013487661 1
1.60403249757242 1
1.35729713052574 1
1.37629399595978 1
1.96047267382039 0
1.58125197092736 1
1.45217752025728 1
1.5393811824064 1
1.33194830013631 1
1.53218338794078 1
1.52071607430253 1
1.40582018091931 1
1.11969711346335 0
1.44634549699331 1
1.45159997063363 1
1.35550967608422 1
1.54635411966492 1
1.52168789081975 1
1.27081084010125 1
1.64285912947581 1
1.51856365012105 1
1.40900340300617 1
1.31922986007277 1
1.51763347557871 1
1.54287452843766 1
1.42555759030096 1
1.503541338213 1
1.27320016019842 1
1.30762568702592 1
1.29243759864029 1
1.43282713362878 1
1.43027420097358 1
1.58193237646457 1
1.66581684192256 1
1.68911536556885 1
1.24407194855332 1
1.39930434803546 1
1.45659966037535 1
1.27173406519294 1
1.55189613129541 1
1.50810097659786 1
1.45873623210012 1
1.73670055671656 1
1.39449764107811 1
1.40342202796289 1
1.18987646836669 1
1.37032942046787 1
1.64439844641514 1
1.45562188923896 1
1.57812788194299 1
1.46963717417241 1
1.26458023317521 1
1.50195297652793 1
1.49825916631083 1
1.17477794264072 1
1.11938980661373 0
1.65847955935922 1
1.26843228765818 1
1.37478123815801 1
1.2595225192719 1
1.42617123003771 1
1.31372910256077 1
1.49838473684655 1
1.66267331396737 1
1.55758033105349 1
1.43073844554444 1
1.41921804004153 1
1.82424565330705 1
1.36047733402823 1
1.43994477784185 1
1.40487055253642 1
1.26117300982703 1
1.43830009717456 1
1.44838574796164 1
1.18485642041747 1
1.61142201263218 1
1.52034056284231 1
1.53552680419385 1
1.29694107295462 1
1.68631814139387 1
1.56471263446848 1
1.46486462394943 1
1.23343597255968 1
1.64775851662602 1
1.34763784185498 1
1.41538753010644 1
1.27380973324274 1
1.35326789476578 1
1.47830249641965 1
1.01995115990551 0
1.39473839716208 1
1.5404675912323 1
1.55721582577457 1
1.60086427915472 1
1.31936498860087 1
1.55537258943721 1
1.39931598588018 1
1.29416368645979 1
1.43860734807615 1
1.46699247733153 1
1.30441532017701 1
1.08783973230118 0
1.45215692783603 1
1.21460919140118 1
1.7336176684414 1
1.26630295051098 1
1.65691351468324 1
1.50473709986982 1
1.35384695119112 1
1.29361056766274 1
1.32411110541293 1
1.52828842802138 1
1.5545948482383 1
1.30255503757021 1
1.54238235171278 1
1.19181201217987 1
1.26060424854599 1
1.2286721158362 1
1.46721676042124 1
1.51227402691279 1
1.44955934676125 1
1.79838281336852 1
1.29172429245196 1
1.28400260373037 1
1.42521107072653 1
1.37967286633595 1
1.57835721076559 1
1.53313613872251 1
1.44033499243046 1
1.38202896892387 1
1.33512966629497 1
1.51846294867824 1
1.5726587628954 1
1.51311116645262 1
1.42047206292736 1
1.47658312242722 1
1.42532156829391 1
1.39390726955318 1
1.16282573402878 0
1.20297243802097 1
1.50243336835894 1
1.29852745672541 1
1.36905399181699 1
1.76064186788763 1
1.23315660372046 1
1.03049153387789 0
1.53284183512755 1
1.34974888614133 1
1.40338297884954 1
1.64754600503276 1
1.05851664331157 0
1.40602287579948 1
1.49310579701998 1
1.48336098282861 1
1.49794731892338 1
1.25556894565779 1
1.09619718569339 0
1.689622394715 1
1.77227402329604 1
1.36982721690089 1
1.44387476735992 1
1.5460271842784 1
1.0498254769418 0
1.37157386999745 1
1.70255474619499 1
1.25820825765566 1
1.54863549880783 1
1.51813507419977 1
1.47104008397164 1
1.33674511002661 1
1.40471374518767 1
1.49919532832679 1
1.52548100543136 1
1.41780550420497 1
1.30701553446801 1
1.32123684109872 1
1.55288586670919 1
1.2193571487256 1
1.3774229401758 1
1.34557408066799 1
1.46562982452112 1
1.45467431294313 1
1.57398230547987 1
1.19844296025407 1
1.44551859083031 1
1.3160414003833 1
1.32583243852421 1
1.47249105598655 1
1.35135282385439 1
1.62832142929876 1
1.13492246120386 0
1.40982866930212 1
1.36983399468561 1
1.38306547916845 1
1.3718582193797 1
1.52150557056335 1
1.41382284596687 1
1.62579372585111 1
1.29289459982922 1
1.56003005240602 1
1.5537307325831 1
1.60667184692948 1
1.47047014388022 1
1.60026608922883 1
1.60669661573823 1
1.50075317677122 1
1.30956349487287 1
1.59775621402023 1
1.58424584521743 1
1.54186483182456 1
1.48293852299755 1
1.52372008909201 1
1.34615055143045 1
1.35851217632311 1
1.3284284825424 1
1.33900628482667 1
1.53993546630159 1
1.10869838184468 0
1.55548061594864 1
1.35629291655578 1
1.43976063669889 1
1.39924922597062 1
1.54161864267259 1
1.87065730535601 0
1.4523301733317 1
1.48660661806309 1
1.75412345165225 1
1.60696844175636 1
1.84720668515576 1
1.50616515503036 1
1.32636650106094 1
1.19676691411728 1
1.91659772022309 1
1.42319983691148 1
1.47401848008138 1
1.76625524647819 1
1.5461481265378 1
1.42983193357068 1
1.73596120537855 1
1.52979403263811 1
1.47083260026092 1
1.43234063462127 1
1.27909150565916 1
1.36072597872486 1
1.58584533862141 1
1.67465551756594 1
1.26453674235863 1
1.35226059136896 1
1.54985029972192 1
1.50416267508836 1
1.28753587874514 1
1.56747613186545 1
1.67774901102296 1
1.68736901982667 1
1.63682607664746 1
1.54729130947851 1
1.57047474496879 1
1.57249386680388 1
1.57770741042318 1
1.42832130608312 1
1.36234658281791 1
1.31170434180481 1
1.68414239997888 1
1.32547739356182 1
1.40463959484692 1
1.57808424069119 1
1.59246894479168 1
1.46844479567533 1
1.31196604903915 1
1.35630413590575 1
1.86166588580953 1
1.67260727626337 1
1.30890777152634 1
1.63172424537582 1
1.17098429157695 0
1.5212325839578 1
1.86722427756688 1
1.19955339086416 1
1.57053236176618 1
1.34499821230408 1
1.44786364644427 1
1.3566291567327 1
1.37975372085924 1
1.76003335945606 1
1.46775068599836 1
1.40369611476472 1
1.39005513635746 1
1.42770072643213 1
1.68241132955396 1
1.5932696459788 1
1.24645171442559 1
1.85414520861314 1
1.33338618534966 1
1.43812487252834 1
1.45431234630081 1
1.2531197594155 1
1.50265072276887 1
1.56532990589978 1
1.33509848856826 1
1.48019310204226 1
1.67350143216651 1
1.6642080932783 1
1.21054179298533 1
1.38937547749371 1
1.5440584301964 1
1.61231074626426 1
1.20195513472713 1
1.32312549702841 1
1.5260490738093 1
1.37371687770255 1
1.66102927032756 1
1.26819390408689 1
1.31524554472659 1
1.51280053837751 1
1.2238340707711 1
1.38163669257868 1
1.47987680530393 1
1.33649322787998 1
1.61941587451141 1
1.26087730872232 1
1.25817247949013 1
1.60370371261008 1
1.42395372162369 1
1.57967915013515 1
1.63640889578669 1
1.28374338812437 1
1.41276448512107 1
1.30327445495255 1
1.62925567978394 1
1.27702514918181 1
1.48498961845365 1
1.10635905313895 1
1.3534817831152 1
1.54231150597505 1
1.4234323983045 1
1.28796478046539 1
1.79287008056903 1
1.46206438846414 1
1.4840864098257 1
1.34139878383563 1
1.38176482293622 1
1.50430279550867 1
1.53047769971597 1
1.54093870670986 1
1.39694654609208 1
1.5234473689052 1
1.18467739213923 1
1.38156419007926 1
1.52761606352284 1
1.64143006568165 1
1.50948170289452 1
1.65207668571428 1
1.67473225031305 1
1.22704932779807 1
1.49821834844347 1
1.37666319966216 1
1.09105198190091 1
1.60124267097359 1
1.74746839553238 1
1.64775082338416 1
1.5182484699673 1
1.69798266473475 1
1.53774886182674 1
1.44044824076329 1
1.50928193238303 1
1.35145898029866 1
1.51866854910863 1
1.54257877987006 1
1.3050698783309 1
1.5167394419779 1
1.50654850058129 1
1.4465966512395 1
1.83908299589674 1
1.92669373814147 0
1.5592347386256 1
1.1898763544294 1
1.38100372022566 1
1.3988298933667 1
1.63502364449275 1
1.61764917095418 1
1.65433697073991 1
1.46758684980295 1
1.5423962676363 1
1.48260370692355 1
1.73963138573582 1
1.35114717514955 1
1.17576330841759 1
1.24669529186181 1
1.50204135101267 1
1.39713210108003 1
1.31189793660075 1
1.20728742079326 1
1.51024122696635 1
1.16172482206925 1
1.39435577166063 1
1.54009596886659 1
1.30591660921015 1
1.47045496695297 1
1.19855092608217 1
1.1562843708601 0
1.56697751363688 1
1.07224896982662 0
1.36101532996327 1
1.242205873869 1
1.35944943343569 1
1.47834977780433 1
1.36588819418427 1
1.37746238016944 1
1.45375256410247 1
1.23456266232402 1
1.67250728845031 1
1.249346305828 1
1.29699219197903 1
1.31825790774667 1
1.71144766622965 1
1.66110960668968 1
1.25695091027284 1
1.41786270052282 1
1.58456582469924 1
1.39670747500276 1
1.6736753932028 1
1.80854025350605 1
1.36027475958536 1
1.36470732212145 1
1.42272256200472 1
1.3749047671959 1
1.2500847335197 1
1.3895915531716 1
1.29674215964105 1
1.5787193975215 1
1.45383219812713 1
1.26355143545349 1
1.58827991856725 1
1.38193958607753 1
1.55116011879086 1
1.80664947282139 1
1.67670235025396 1
1.58062247516462 1
1.56392951646443 1
1.55198769615255 1
1.27093420714838 1
1.57444533191201 1
1.57437117991596 1
1.68239805823984 1
1.34923629016436 1
1.6215036067843 1
1.43937106395976 1
1.36712367505768 1
1.21831807158823 1
1.18137322748402 1
1.43214736942018 1
1.50393994713676 1
1.5853913723794 1
1.11411645478903 0
1.19220535962132 1
1.62073321213438 1
1.39704905242521 1
1.46458671387411 1
1.08319447104513 0
1.28871516937359 1
1.37852988438618 1
1.56426780364556 1
1.54591513190479 1
1.22918769227 1
1.38621644754901 1
1.81648999337094 1
1.29965148686991 1
1.74098027724988 1
1.32684507755728 1
1.37686280411382 1
1.21807184528969 1
1.1915706703267 1
1.35263579792051 1
1.40711438998347 1
1.44311256089554 1
1.4509311550006 1
1.52957426778839 1
1.68458861764464 1
1.28129441975836 1
1.39230660463504 1
1.60687000469211 1
1.28683503326248 1
1.46512142408989 1
1.54705410066313 1
1.57161102151918 1
1.55268739031638 1
1.71302075409642 1
1.71836212183034 1
1.3649724295558 1
1.4553102223842 1
1.35406370364266 1
1.20331835785633 1
1.68838374618732 1
1.43463848737154 1
1.50635535829555 1
1.61255332741757 1
1.8374893049709 1
1.49824647651119 1
1.28350969030939 1
1.42328608764159 1
1.54785778111235 1
1.79152320325116 1
1.60596817206681 1
1.38074122191565 1
1.84438298456864 1
1.53023491263175 1
1.34063128721032 1
1.31848401864689 1
1.56084255965482 1
1.51718006072642 1
1.11217480197307 0
1.41823001065119 1
1.56397595968495 1
1.24439568493625 1
1.36926805581127 1
1.44481145343388 1
1.69241146722064 1
1.52115269844969 1
1.54285905150211 1
1.33194038229127 1
1.5366406159541 1
1.43957946560786 1
1.72968529001049 1
1.24166690542238 1
1.45813532279686 1
1.51323985299963 1
1.44286071579911 1
1.48196945852896 1
1.12836810246725 1
1.47876923622701 1
1.52267639497928 1
1.50816948004122 1
1.5185103245622 1
1.43328857166927 1
1.06979022723625 0
1.2477855036192 1
1.40764111699551 1
1.54501859379931 1
1.31623977295793 1
1.28208412999543 1
1.28526347384424 1
1.1028184729394 0
1.36670079918905 1
1.52490478986955 1
1.65655625527808 1
1.1903828862301 1
1.5343083026793 1
1.50153975333846 1
1.30009586540285 1
1.4249299852222 1
1.3996446855281 1
1.79758997854927 1
1.71276522191267 1
1.45302148109705 1
1.45649294427737 1
1.92366420134258 1
1.85939732512259 0
1.74882546111691 1
1.61348227488353 1
1.84863830395241 1
1.51650665686452 1
1.4850218598747 1
1.64279473033751 1
1.444749719451 1
1.84726506218254 1
1.43355680359008 1
1.54607057842409 1
1.38775666444193 1
1.41709235255665 1
1.39029819082477 1
1.30139834551155 1
1.58196239773081 1
1.24876422472021 1
1.49139724504769 1
1.06366727282285 0
1.40916811885868 1
1.27070965238672 1
1.38378143629511 1
1.31205130261985 1
1.40372370720496 1
1.19134412727823 1
1.34702697932796 1
1.56479708842631 1
1.47405072606918 1
1.54433719546526 1
1.48887030682316 1
1.42299434789941 1
1.65344567670161 1
1.55604316270741 1
1.60041009922797 1
1.26407196228419 1
1.52245785874288 1
1.21841050894595 1
1.23741086145009 1
1.42915077513877 1
1.31593475164453 1
1.46034738188151 1
1.49969929968614 1
1.59274651377291 1
1.37476573684691 1
1.46991701339953 1
1.44748326080158 1
1.29930553025055 1
1.41165435608247 1
1.77871808375484 1
1.51397179376563 1
1.25814640516425 1
1.37087598417356 1
1.48995097984201 1
1.4416220478162 1
1.66197868057129 1
1.36666174447428 1
1.1632245883507 0
1.86662812965986 0
1.53980998020133 1
1.45855813969047 1
1.373319160971 1
1.4182295715669 1
1.45471968013696 1
1.51316105525771 1
1.63464621062147 1
1.51261193131847 1
1.58494136426481 1
1.4323841121242 1
1.54558629456131 1
1.41924030130808 1
1.4439156287606 1
1.62382522788931 1
1.40473303646812 1
1.27685158379965 1
1.53135776236302 1
1.39475096167018 1
1.3282514269193 1
1.51307512714019 1
1.64533226666049 1
1.11703106483349 0
1.38254590361335 1
1.52876460018781 1
1.47060396780368 1
1.46110199901902 1
1.38788289420742 1
1.36143788217077 1
1.33405209677461 1
1.42438426521028 1
1.41378809601546 1
1.40794665503771 1
1.31976275617728 1
1.23616846086794 1
1.37905673284863 1
1.27224096041842 1
1.66613534644266 1
1.39347222509546 1
1.51372078823789 1
1.33699886750815 1
1.23116695015605 1
1.16117655740652 1
1.39787150230757 1
1.52108275671259 1
1.61343547454493 1
1.62087789086271 1
1.59842652427505 1
1.39858737291784 1
1.28166246401817 1
1.21577745261179 1
1.38262458903561 1
1.5197161174222 1
1.63932897328217 1
1.27074096802098 1
1.61166140420687 1
1.45859033016242 1
1.64012092787328 1
1.22655122022531 1
1.49620382876978 1
1.29789963177719 1
1.48316636981822 1
1.32872932539724 1
1.37527325014989 1
1.88134055173046 0
1.84728827730574 1
1.31463130586737 1
1.68537143283255 1
1.41401131707733 1
1.41569920205915 1
1.84806896116778 1
1.57072248721611 1
1.72090619859333 1
1.55795229931496 1
1.3741399622906 1
1.47438051543188 1
1.54507521102034 1
1.46243356616662 1
1.43302182572844 1
1.29497113856447 1
1.38517457272206 1
1.19098406633962 1
1.80676268466687 1
1.30471013916102 1
1.53764389617821 1
1.45550492749263 1
1.38802018739026 1
1.19485213737722 1
1.85207812396141 1
1.34260050727834 1
1.16788772429335 0
1.7922626252946 1
1.41443991131182 1
1.47809698010181 1
1.5419294378858 1
1.5916804882724 1
1.45069622782247 1
1.51299877945626 1
1.41057078348943 1
1.41348818687503 1
1.56953096354452 1
1.15350719561022 1
1.41674886000173 1
1.41363740139223 1
1.63229662521957 1
1.56643476850599 1
1.50974584535486 1
1.53112095681152 1
1.12650696948611 0
1.45083800612569 1
1.19832580283869 1
1.61929149679281 1
1.41846081390232 1
1.72673308549698 1
1.4357602747173 1
1.50809178069755 1
1.36943095255374 1
1.61788505538888 1
1.27078444762484 1
1.36749498107594 1
1.534734455876 1
1.39690212964572 1
1.36985567102642 1
1.55983520238373 1
1.19650641364274 1
1.53753282699504 1
1.74023670622652 1
1.29403159327536 1
1.14441870751507 1
1.55850137198935 1
1.54527833059864 1
1.15617280628567 0
1.42768497123552 1
1.52611648132988 1
1.78214537761846 1
1.51381281578436 1
1.19967800236147 1
1.4420661102789 1
1.26606817371947 1
1.33979511910977 1
1.50122102676134 1
1.72063577734494 1
1.44305564459861 1
1.37721655920066 1
1.85928107045322 1
1.43599524957826 1
1.25640926353795 1
1.50107375758095 1
1.35454472571476 1
1.23090777934085 1
1.31575034661696 1
1.62891816446819 1
1.34826965077181 1
1.40653090964391 1
1.37487876829817 1
1.39331071946449 1
1.2802578234534 1
1.40113765950038 1
1.55087810760806 1
1.50850639515115 1
1.84674254723888 1
1.64797778809177 1
1.47326406489585 1
1.25926917051671 1
1.37953671991106 1
1.61195915863412 1
1.46881960550824 1
1.73134095452621 1
1.61179361295109 1
1.22288489774607 1
1.52662950983639 1
1.20982405873794 1
1.37758468847256 1
1.30061786071941 1
1.5175476011414 1
1.52868923565135 1
1.70949856580315 1
1.51871039374467 1
1.36806725314188 1
1.4531229342801 1
1.49767937188456 1
1.55675253536209 1
1.46290822128441 1
1.66442559211367 1
1.4111158564599 1
1.48473920892608 1
1.36272460276797 1
1.38537258514406 1
1.69865422828718 1
1.41973413163431 1
1.71932177952547 1
1.22030282532473 1
1.45205581815335 1
1.47660080325571 1
1.6452030936169 1
1.53405231917154 1
1.6715511552343 1
1.54792242218108 1
1.31865609670139 1
1.50433831330261 1
1.44049181259178 1
1.67190744809422 1
1.54806913617201 1
1.28919669511446 1
1.35324046701164 1
1.52539849300685 1
1.54599181337362 1
1.18969319516567 1
1.59341651913698 1
1.48292620713597 1
1.65465223567068 1
1.56125059516739 1
1.28464095961291 1
1.69910962510405 1
1.68684298559199 1
1.23400630635461 1
1.55003770512101 1
1.56579106940318 1
1.30833723116119 1
1.47382842306089 1
1.3330017829121 1
1.58404980918669 1
1.21850511802867 1
1.15611798294078 1
1.42803746856968 1
1.53244552904669 1
1.22930970202673 1
1.44887786852654 1
1.11110003818034 0
1.52418950143166 1
1.21052966253336 1
1.48457670524861 1
1.26595586174793 1
1.59356091087664 1
1.2500760855119 1
1.34856418308979 1
1.40362924799785 1
1.85985225979663 0
1.32236703635334 1
1.28894874378682 1
1.43479629437463 1
1.58041437928381 1
1.16060855671562 0
1.32515499067203 1
1.41279100164831 1
1.2776582559973 1
1.48907631730108 1
1.32504176837846 1
1.53412361768802 1
1.32436010996746 1
1.48637076652248 1
1.12151488478143 1
1.55754114382787 1
1.164461476827 1
0.995723293320524 0
1.27236117344576 1
1.47874189146329 1
1.30807954993023 1
1.48776943705206 1
1.24203987494903 1
1.38600845034354 1
1.31941185973364 1
1.3670191039308 1
1.63701621860117 1
1.17528411899367 0
1.64254525862862 1
1.73322261907182 1
1.37048232614787 1
1.5159580344866 1
1.66453898629059 1
1.3664765486214 1
1.6272666179695 1
1.05429072905168 0
1.20665543605619 1
1.47064283290062 1
1.5178455162594 1
1.61895451640525 1
1.5798982698252 1
1.28317805085078 1
1.71835878662331 1
1.31618714667259 1
1.47762619534549 1
1.20939108219601 1
1.57356164284864 1
1.43137657558494 1
1.48509192492608 1
1.1145786697041 0
1.4549870107519 1
1.40820411779435 1
1.65702921774972 1
1.73650812754179 1
1.50916833753184 1
1.75088168630761 1
1.59605219297489 1
1.47870333667034 1
1.64108865203418 1
1.42092251038358 1
1.09384072138501 0
1.49407597717086 1
1.40207892196378 1
1.42630385255122 1
1.51947610172051 1
1.37631245885497 1
1.25844359574537 1
1.11476521644001 0
1.56386256208725 1
1.51514612709028 1
1.66252642121259 1
1.1354166465329 0
1.7385119206019 1
1.16556917430531 1
1.57566821700217 1
1.70502104416151 1
1.55003571483245 1
1.29205855195338 1
1.88250263092934 0
1.67862585447051 1
1.95664987554695 0
1.4300945020401 1
1.56320577642322 1
1.34530407583467 1
1.41050767342949 1
1.52523588471403 1
1.5167903369484 1
1.27144195187801 1
1.49252291138475 1
1.30392033995358 1
1.41568179519415 1
1.43233858021456 1
1.52895485632163 1
1.51872249648612 1
1.55005133389491 1
1.49929330362329 1
1.55107335278655 1
1.16945923634871 0
1.24775004416997 1
1.49322509825225 1
1.61162934332995 1
1.32547705068633 1
1.55548193922897 1
1.76918775862131 1
1.40925309695108 1
1.28359653079583 1
1.12882214811554 0
1.56523110786644 1
1.41052654759569 1
1.73564772633175 1
1.23192163013074 1
1.29646005090525 1
1.18773852575407 1
1.6190981746825 1
1.49481384843686 1
1.51203057966758 1
1.32318915074939 1
1.6770989502324 1
1.41239984230006 1
1.45014249974478 1
1.48397277354241 1
1.12169234397041 0
1.32110387719755 1
1.56818675179691 1
1.39694430381993 1
1.43146340729132 1
1.38684389270227 1
1.42211122517825 1
1.35801543348553 1
1.1048759689981 0
1.5222595397122 1
1.35324877131855 1
1.35887932949933 1
1.34607303960355 1
1.47787458380429 1
1.57803568962841 1
1.37074261329562 1
1.32216824385174 1
1.62141622929257 1
1.40990963275688 1
1.42274890799177 1
1.35243070847326 1
1.48943711270857 1
1.45768537847964 1
1.49840854875711 1
1.72723145958949 1
1.47069646458702 1
1.61800299616194 1
1.43764676165738 1
1.73368003073874 1
1.20417385038857 1
1.52711192708075 1
1.26462832077585 1
1.6229510370608 1
1.27986047076187 1
1.24224504810912 1
1.45837987610075 1
1.19257550267522 1
1.46228513679333 1
1.50574037416199 1
1.54879184179689 1
1.49387761447228 1
1.14404832171494 0
1.44414113902201 1
1.74081417880622 1
1.31874612890846 1
1.33033302808871 1
1.50313676245733 1
1.37927242733379 1
1.31394048834563 1
1.31576638280665 1
1.33548741565059 1
1.48455464897195 1
1.64340810427064 1
1.44356550667222 1
1.51681177139252 1
1.61413054266621 1
1.69202590337828 1
1.68228873416605 1
1.25210697548356 1
1.56696860874597 1
1.49270718334496 1
1.43921502965827 1
1.27352642839643 1
1.4930499854956 1
1.31341957305154 1
1.58908788123583 1
1.39343780362515 1
1.51916083283609 1
1.35694316870064 1
1.51675141354516 1
1.25779207826097 1
1.62262680394158 1
1.39297294661698 1
1.37101460909971 1
1.25380883726766 1
1.48755654113505 1
1.40067962108466 1
1.53438024113551 1
1.39622842392321 1
1.68447726135038 1
1.31625231132737 1
1.68926478411262 1
1.61051410997728 1
1.55333686441292 1
1.58486003893032 1
1.4622575747151 1
1.08856171004668 0
1.48275519806902 1
1.35787084849084 1
1.65740568574361 1
1.54246406016052 1
1.54941782249174 1
1.36264761799598 1
1.54068967034141 1
1.41454452059065 1
1.46013646562246 1
1.63662378098844 1
1.35828079743349 1
1.27219191981727 1
1.39166286224258 1
1.45118823583722 1
1.3276215063516 1
1.40942400493824 1
1.47987527335937 1
1.48253359871137 1
1.40204382766889 1
1.56366364811747 1
1.14423466212544 0
1.69317549976564 1
1.45428756568639 1
1.4167674728226 1
1.80331766755723 1
1.43782175096365 1
1.47743301221567 1
1.48540159144173 1
1.50348914185096 1
1.43267751773178 1
1.2284449760373 1
1.3747372318408 1
1.34396649469188 1
0.992320623655142 0
1.70711433020615 1
1.61301248169274 1
1.62998213951055 1
1.15819804550329 0
1.54199814088379 1
1.34173671139559 1
1.85791415959301 1
1.39536200965933 1
1.9244239804962 0
1.59856425082255 1
1.61817714703936 1
1.32583938658434 1
1.60666373722006 1
1.47045431950594 1
1.41945206328008 1
1.50922739767714 1
1.2444848303634 1
1.55287479908428 1
1.66693861524157 1
1.62303803305462 1
1.45073072713685 1
1.37558635694608 1
1.26680610652715 1
1.54643060297644 1
1.22990287258093 1
1.33272515202804 1
1.68112959983421 1
1.40326725421657 1
1.47968009267936 1
1.48063384624691 1
1.30185119438182 1
1.64122869913492 1
1.43335374537245 1
1.42818230237705 1
1.24296979386618 1
1.34478112005929 1
1.64488366932752 1
1.27520520640748 1
1.42033393720734 1
1.38076447047771 1
1.21294068194466 1
1.32055905684357 1
1.38722753961695 1
1.54390647190155 1
1.28867250737409 1
1.6010713615824 1
1.56127532570293 1
1.61543263488714 1
1.2372778225513 1
1.53445062041431 1
1.32278361340377 1
1.47395984701281 1
1.38356114475266 1
1.17218559146784 1
1.43698520186665 1
1.3844237398063 1
1.36408683038041 1
1.65856190300762 1
1.36864086698265 1
1.43588993707508 1
1.68065872454936 1
1.68286168270808 1
1.29140782680107 1
1.37554678578171 1
1.47814866732946 1
1.49300773077791 1
1.5367553143557 1
1.62363656810037 1
1.30591858969443 1
1.33941108083224 1
1.44043503469859 1
1.3977054736527 1
1.36743854645099 1
1.54542661729856 1
1.45313467763787 1
1.62120620296475 1
1.54015871469844 1
1.27666307788275 1
1.64983467038656 1
1.1223680302644 0
1.60453194941304 1
1.7146138342383 1
1.69907296093646 1
1.37572047535143 1
1.56161054335029 1
1.5253099178531 1
1.51672507429394 1
1.20997574730575 1
1.73567472174873 1
1.50462802476886 1
1.76140686156636 1
1.56160071594877 1
1.56329757245943 1
1.26241421516731 1
1.46642944458624 1
1.23375749111529 1
1.63915805188131 1
1.57487638658336 1
1.31331276519105 1
1.45133903292581 1
1.60711439323741 1
1.36915368225619 1
1.68351838189101 1
1.42865365954863 1
1.39078437897786 1
1.56609504582099 1
1.6219817490624 1
1.35888758086289 1
1.49591189314615 1
1.48153094182834 1
1.53553466786318 1
1.38284693920509 1
1.44775294510726 1
1.31711224208563 1
1.42865610645747 1
1.29803188877666 1
1.67935492942966 1
1.33009394214623 1
1.37938143442569 1
1.55961915792506 1
1.41641944369492 1
1.61740106691402 1
1.6619418071957 1
1.35521344802477 1
1.48412045699037 1
1.37940029644712 1
1.3696964021972 1
1.29032223429325 1
1.28894401232279 1
1.50738996989602 1
1.36989826499955 1
1.26284302536189 1
1.17434600404857 1
1.21471864498496 1
1.55449514936328 1
1.67226830844242 1
1.50511496169729 1
1.62553536975736 1
1.40792172131157 1
1.54900652337858 1
1.62732689156972 1
1.434514568135 1
1.39751522458364 1
1.22425913150215 1
1.48744503883603 1
1.4308259538872 1
1.44403060502649 1
1.68019512051979 1
1.77320180811827 1
1.42332114733201 1
1.30149861391028 1
1.68820630359362 1
1.49086845573493 1
1.50015887295566 1
1.77095265774222 1
1.32968258655294 1
1.42088208696466 1
1.52263362156165 1
1.43752948483694 1
1.61993594574425 1
1.41521796919369 1
1.52545718037541 1
1.72854676184828 1
1.34154892165185 1
1.55062137352939 1
1.20311405666264 1
1.55706843975484 1
1.45019780036254 1
1.39451782741288 1
2.0951787789864 0
1.48373260102561 1
1.48437632972969 1
1.40581183223211 1
1.50332507133535 1
1.46737640046886 1
1.48563136491528 1
1.32324430226118 1
1.1446134742753 1
1.33104076672111 1
1.35139008342335 1
1.54365455069353 1
1.47734516109193 1
1.46704514693649 1
1.55645582017281 1
1.41654160672382 1
1.18465088136043 1
1.18947162651163 1
1.49350558329337 1
1.39943333422916 1
1.17836945375581 1
1.82346108045423 1
1.36732709308342 1
1.34531160208224 1
1.74319735359887 1
1.45251499654502 1
1.53106288556388 1
1.36876182548698 1
1.3724049165057 1
1.25255927853436 1
1.15474593335411 0
1.32991865855175 1
1.48663791269798 1
1.51372123363148 1
1.74058513884743 1
1.30400093045597 1
1.59873122372823 1
1.19598180887836 1
1.33723975434089 1
1.33473370985442 1
1.58166525925012 1
1.3681851998911 1
1.29190005929739 1
1.36904709296405 1
1.03398954937879 0
1.65164983307524 1
1.65984001523316 1
1.54746278257595 1
1.47701852218625 1
1.26872126294774 1
1.26989171661196 1
1.42715225744871 1
1.2860442349829 1
1.44455396122701 1
1.62430076795051 1
1.45714760602191 1
1.33638005368904 1
1.47385933092546 1
1.40794704697822 1
1.30509228564825 1
1.38523051412905 1
1.58056302504264 1
1.31773177447401 1
1.32776603886203 1
1.29780847213724 1
1.57785666390536 1
1.6339468897954 1
1.2795400653962 1
1.41176143902181 1
1.29525447293351 1
1.44255795715451 1
1.38610078026526 1
1.55994720820802 1
1.58634098200578 1
1.45742591056979 1
1.33129086658825 1
1.52955571262748 1
1.27165821825454 1
1.46161347785986 1
1.52840358180784 1
1.7323673929678 1
1.5141763133455 1
1.34164893119871 1
1.55505659550305 1
1.53038612120265 1
1.77563931581796 1
1.62419090246948 1
1.59857517006094 1
1.61891509082877 1
1.46043259337461 1
1.38938041817538 1
1.42132333807786 1
1.50258260651135 1
1.36078983948598 1
1.19153225735144 1
1.52864329712798 1
1.02480805206684 0
1.48079827144352 1
1.36313689409714 1
1.45818026382699 1
1.38378199963018 1
1.35281159897493 1
1.11999722552773 0
1.49508676996981 1
1.41038311978153 1
