# Supplementary material for: Bias caused by sampling error in meta-analysis with small sample sizes
Source: PLoS One. 2018 Sep 13;13(9):e0204056. doi: 10.1371/journal.pone.0204056 (PMC6136825; doi:10.1371/journal.pone.0204056)
Supplement: S6 File — (ZIP) [file pone.0204056.s006.zip › results N = 10 theta = 0 tau = 0 sz = 10-20.txt]

"dl.theta" "dl.cp"
0.342949333314977 1
0.262926426072417 1
0.314931888133623 1
-0.0340878301955338 1
0.450545161596367 1
0.00354618774607127 1
0.264587401193729 1
0.239397512013046 1
0.290338572872167 1
0.272928333850212 1
0.167686521374549 1
-0.141058426191859 1
-0.322235360204293 1
0.242190429448338 1
-0.048601524429169 1
0.438899374670658 0
0.0386015115829194 1
0.352969817602401 0
-0.0136220762515073 1
0.240390391785314 1
-0.0382932540668034 1
-0.124164759645899 1
0.253469375396093 1
0.0349703398348644 1
0.0469872454913262 1
0.402326652981515 0
0.160921717028536 1
-0.244195748394493 1
0.135313408535632 1
0.334196472401878 0
0.113679260232795 1
0.271220080515251 1
0.0852348629791283 1
0.367668080002519 0
0.387397553678581 0
0.380527481328534 0
0.150649755883751 1
0.199570103258659 1
0.166799447876606 1
0.330996833210249 1
0.224040277682461 1
0.393243178037742 0
0.291342490111363 1
0.170560855615178 1
-0.158148517899767 1
0.319277531356894 1
0.0684824508634253 1
0.0430112284413139 1
0.211217266797143 1
0.593159607444617 0
0.413381787257102 1
0.110948386577881 1
0.433538083135498 0
0.220939384668198 1
0.629328805042967 0
0.558163095762851 0
0.178262561134906 1
0.363281417947717 0
0.29671015948249 0
0.468787314893431 0
0.454374843016375 1
0.381312239198527 1
0.265632635138671 1
0.475617930831718 0
0.268660183434978 1
0.0948947276080714 1
0.0650932619607233 1
0.162187149725175 1
0.658420516854558 0
0.208990396860731 1
0.183727334063614 1
0.218448823193785 1
0.250657088590147 1
-0.119313090722847 1
0.0580139371482565 1
0.328720160446782 1
0.193921268690022 1
0.345215019880318 0
0.466760458498359 0
0.581800192324558 0
0.238217836319386 1
0.265017335810652 1
0.575763405530182 0
0.113822520421553 1
0.307458890639677 1
0.0340119632732259 1
-0.0533691756737332 1
0.248378456670753 1
0.0215611982989579 1
0.339457757513677 1
0.220315318232056 1
0.525800878131656 0
0.0708752870207474 1
-0.194434188728165 1
0.432578493221039 0
0.445253182524355 0
0.204959123799285 1
0.051007299878965 1
0.224595134364537 1
0.305972890620922 1
0.0980859737144384 1
0.504535645629285 0
0.513825194392665 0
-0.109868156763269 1
0.47916068999246 0
0.330261926843758 0
0.152070154529127 1
0.289528217984633 1
0.544192319069797 0
0.686522575400443 0
0.438125111099992 1
-0.0365743868728519 1
0.368694737898097 1
0.463639983514677 0
0.00959930304668366 1
0.375276350489638 0
0.312500469149475 1
0.0732553188636439 1
0.47590555076009 0
0.440208416977921 0
0.0561597765192432 1
0.267257636085336 1
0.37022305842814 0
0.463250633303181 1
0.406894557751265 1
-0.152513525182833 1
0.00946953001636618 1
0.424325250645142 1
0.353877991908306 1
0.43094249594523 0
0.0707625382824302 1
0.443553491590246 0
0.393630262202711 0
0.282236278700858 1
0.354559443796042 1
0.53391772499248 0
0.134187260491559 1
0.0158354555736322 1
0.386365407370822 0
-0.0873651974280853 1
0.199638378732938 1
0.284133927655966 1
0.31996277421881 1
0.241520062284674 1
0.0691160577272225 1
-0.00556359147377368 1
0.036409693626902 1
0.365150300812268 1
0.346580512411567 1
0.361273352666652 0
0.342331397330904 1
0.160367550416749 1
0.477073345732106 1
0.371962327463795 1
0.0938321695868353 1
0.170595102620089 1
0.34371530507393 1
0.207110755532643 1
0.450216437647233 0
0.326301809500043 1
0.283174359647336 1
0.377567667539179 0
0.250560595155786 1
0.137995926089561 1
0.11464443714695 1
0.18706420998083 1
0.256681388207103 1
0.287663443828774 1
0.31201101520573 1
0.060148167816496 1
0.40052352951384 1
0.11218922874728 1
0.112230166517898 1
0.0248334091540057 1
0.0233144008371096 1
-0.119232551177952 1
0.266082311067688 1
0.12571601676518 1
0.216925070763671 1
0.191909680188657 1
-0.119008991089461 1
-0.0453069169091411 1
0.253985562264864 1
0.440795819406749 0
0.316151921827016 0
0.126878621869206 1
0.275593984514534 1
-0.0851127969099089 1
0.323552697803895 0
0.105963976228032 1
-0.274325162836219 1
0.429851622323186 0
0.443022287659982 0
0.159732184124528 1
0.319471552130114 0
0.10166595851309 1
0.21264182526132 1
0.246263657302692 1
0.2843088925107 1
0.121837568819887 1
-0.0803044819033756 1
0.0978032417693339 1
0.0483845737827001 1
0.232025317478271 1
0.251239688803127 1
0.302103748173191 1
0.420235342622453 0
0.420095815325981 1
0.231566129333777 1
0.325738702135599 1
0.028258951519373 1
-0.14258072942498 1
0.303390514704906 1
0.421620233087757 0
-0.0948859884067237 1
-0.178842638297129 1
0.296518189425327 1
-0.0579804143605577 1
0.106148567743052 1
0.0822558258146116 1
0.431273134244559 0
0.372233874208692 1
0.0453185744773795 1
-0.206432303918133 1
-0.349463023034728 1
0.460585480378837 1
0.27907201597652 1
0.245106632267567 1
0.0781154022588886 1
0.316562759392568 1
0.320121126612788 1
0.31157686156462 0
0.179625021074186 1
-0.0336168948959806 1
0.324979624634365 1
0.130528843359408 1
0.0575300547792564 1
0.156960482735528 1
0.216920103178689 1
0.0889240470655354 1
0.138591572377421 1
0.155096410876768 1
0.103628660885646 1
0.0547727480073823 1
0.208763961479279 1
0.505798066912194 0
0.303941676359302 1
0.395842162913467 1
0.261896701597729 1
0.206354870632458 1
0.103307478148751 1
0.317183457341619 1
0.140065230888976 1
0.266680143120212 1
0.470235810010055 0
0.370156895614218 0
0.0677337307128088 1
0.167407160728245 1
0.0843803374144165 1
0.254021024092413 1
-0.0839556738290435 1
0.298771163628533 1
0.423243154039629 0
0.129113214258492 1
0.353857210205129 1
0.112764025136196 1
-0.127932518687101 1
0.30357582346575 1
0.409697533596235 0
0.0925422236121013 1
0.248313686900096 1
0.317249525375689 1
-0.0203696457035726 1
-0.02209399677364 1
0.00603275123932925 1
0.309817516108339 1
-0.0851791522725092 1
0.133333290281294 1
-0.0889176821491948 1
0.0107193144348702 1
0.656133323863992 0
0.166963299060824 1
0.169518820408048 1
0.195591487055888 1
0.186933717868997 1
0.3448856878003 1
0.362628045444098 1
0.244689951940202 1
0.292103987540301 1
-0.296487277446316 1
0.2493339800169 1
0.0161619219358801 1
0.0701543663826446 1
-0.0433539074422992 1
0.283185838718147 1
0.29920633207275 1
0.267439615885986 1
0.12118200094515 1
0.467026073128455 1
0.183822580094976 1
0.277685492021427 1
0.389375892980668 0
0.266652688941327 1
0.0769030937962771 1
0.306514245892354 1
-0.0530248312198808 1
0.0562771992362765 1
0.0845712511563058 1
0.211191638022889 1
0.366160950708906 0
0.350480829158157 1
0.385788388816276 0
0.130648655099738 1
0.0463477396920924 1
0.339536465265544 0
0.344924948320406 1
-0.204824621772321 1
0.335927427688481 0
0.342479769965894 1
0.0971603661161036 1
0.421232951589213 1
-0.0751342131791529 1
0.0614343651030791 1
0.167813316115458 1
0.103277157413531 1
0.0516947750184826 1
0.578081210007543 0
0.178737630745208 1
0.290593231539671 1
0.223528401669688 1
-0.0478658243534088 1
0.473802329894857 1
0.194345788445578 1
0.644368744247005 0
0.398462410799576 1
0.186373364288534 1
0.445123409113486 0
0.49439082545908 0
0.112230075905816 1
0.290317558320951 1
0.242409971171935 1
0.151819704613878 1
0.188803255787366 1
0.154528355687453 1
-0.169238277621288 1
0.489210185989583 0
0.0408810692453125 1
0.555327442407355 0
-0.247536997894945 1
0.055378239278625 1
0.195268604062315 1
0.323642615126321 1
0.410841412442984 0
0.284828982875667 1
0.357773540798663 1
0.109042104984796 1
0.166379016561407 1
0.184412649818818 1
0.312458772639315 1
0.175046243729302 1
0.231781331440827 1
0.209945339495501 1
0.214474250930719 1
0.555877221138015 0
0.234976373763699 1
0.362693606905951 1
0.365789239837226 1
0.294774999563272 1
0.0297998883006921 1
0.432400363088322 0
0.127882938375232 1
0.108403056011369 1
0.512559412358811 0
0.151220555286715 1
0.498740904648442 0
0.368428170599334 0
0.158668553326929 1
0.444537301335942 1
0.24751299477568 1
0.398042200119352 1
0.000278390759410229 1
0.0382641876892347 1
0.138326844160255 1
0.659251047852468 0
0.282062315406432 1
0.212896815413171 1
-0.190218425567214 1
0.123633557317448 1
0.344790434212264 1
0.0215157506472096 1
0.228589145519264 1
0.137249414819122 1
0.0131461223800031 1
0.31703844210051 1
0.327359783847502 1
0.262495482171109 1
-0.000941824714604855 1
-0.0604726530359955 1
-0.033760586864521 1
0.469710438080946 0
0.468250123200066 0
0.0436197611304953 1
0.101395523232837 1
-0.0222391539395404 1
0.239371459510623 1
0.423356353910594 1
0.226840686462037 1
0.342392712192988 1
0.41539801144948 0
0.148019716175043 1
0.0970671787989948 1
-0.129472234185439 1
-0.302698360865239 1
0.144352301656923 1
0.136424213529302 1
0.0884943501263722 1
0.29782235047789 1
-0.0566956492875605 1
0.42746673429903 0
0.136482824752536 1
0.279226279493308 1
0.430416437592039 0
0.302018584904375 1
0.0438676908470358 1
-0.00279583048522546 1
0.145285821770601 1
-0.0643870688860428 1
-0.0237720030902775 1
0.427688756566434 1
0.0775578680568195 1
-0.183131834739647 1
0.570322743158997 1
0.076429417979326 1
0.230485719503479 1
0.287053198925993 1
0.205712744994709 1
0.469857802361861 0
0.306383934593277 1
0.0431903103842432 1
0.0692601782087844 1
0.279282250869721 1
0.482238170717995 1
0.396361186216981 0
0.377026068048488 1
0.444098278091341 0
0.296730752468788 1
-0.0185947233375329 1
0.273110124368926 1
0.171702779088654 1
0.312861469087683 1
0.110589436096136 1
0.149597611305005 1
0.224195286945458 1
0.465193747175061 0
0.318035509728475 1
0.200203953337993 1
0.474743096688349 1
0.294146529829666 1
0.296778645325091 1
0.226887493953577 1
0.251174949602045 1
0.302240881223163 1
0.301998338833957 1
0.488320330278813 1
0.00567425223286248 1
0.032415546861223 1
0.311402183390091 0
0.117941225089326 1
0.0734680313150841 1
0.476966550043702 0
0.0262386894471048 1
0.33271142947376 0
0.285770314638014 1
0.345068903396602 0
0.329910878360307 1
0.20128100111006 1
0.132232320763204 1
0.201542142657266 1
0.290794087692444 1
-0.0350245695415722 1
0.0902986157833573 1
0.459136628503758 0
0.636740256314806 0
0.035295555621652 1
0.0153892859573098 1
0.228852576807767 1
0.615971564001956 0
0.401760367192749 0
0.255840495016619 1
-0.28676563726248 1
0.348169342099198 1
0.130871618695789 1
-0.0123849439554414 1
0.210305242388032 1
0.325822366959999 1
-0.13056030072544 1
0.441966530231053 1
0.135551709388136 1
0.127397670580954 1
0.239257911692132 1
0.462733385119594 0
0.610401293792118 0
0.073924253868732 1
0.189349270830748 1
0.229779995003006 1
0.309671466152179 1
0.299226051143588 1
0.180115596208108 1
0.583722952697992 1
0.24442978481397 1
0.106099479825659 1
-0.0746651331179936 1
0.302945528617136 1
0.28230834473102 1
0.37736113874629 0
0.213688097056296 1
0.287353085443239 1
0.135235251656563 1
0.389279783310931 0
0.0520725694995809 1
0.0170759662982337 1
-0.0288614603313108 1
0.331750295240747 0
0.362232757549722 0
0.257356814263498 1
0.369771943795491 0
0.376336804500119 1
0.0919443210010066 1
0.17614760141096 1
0.486464654746415 0
-0.0384150937254021 1
0.35290690828316 0
0.114477379411013 1
0.196575302085533 1
0.304758960748364 1
0.285772705805096 1
0.331066791594033 0
0.415132239263077 1
0.240685602515724 1
0.257078446892247 1
0.161930460853476 1
0.0674584247811677 1
0.413201481866159 1
0.106719665701054 1
0.141140480571769 1
0.106644142399489 1
0.319384058715925 0
0.00603778968101968 1
0.0266020336381598 1
0.303423249060784 1
0.0858027867312879 1
0.350920645243748 0
0.363112776383925 0
0.118731091005564 1
0.447800362537077 0
0.0360050998050254 1
0.384559537931942 1
0.504948072210481 0
0.390186730686285 0
0.0486606421938579 1
0.0870152629650109 1
-0.102132578917234 1
0.162226456491411 1
0.0356193710092232 1
-0.152302987628614 1
0.213940043392706 1
0.458874951245999 1
0.0477570267708564 1
-0.0874712513165884 1
0.695533508577456 0
-0.0279586377015057 1
0.170077461864666 1
0.10468911241829 1
-0.000990159039282283 1
0.289644773839613 1
0.102006101259728 1
0.468026297317259 0
-0.0827457761242193 1
-0.108706222626598 1
0.215724839930337 1
0.132007654890478 1
0.0191387621975074 1
0.26061355673846 1
0.248381394537213 1
0.326319836541364 1
0.377652664000782 1
0.166319576406959 1
0.507065749508252 0
0.286241828684743 1
0.139299527672308 1
0.22548392834074 1
0.242795782419949 1
0.699507768658361 0
0.189019683633575 1
0.166961127327437 1
0.304270115185611 1
0.061904002541316 1
0.210578626069407 1
0.434415259094085 0
0.155020419100606 1
0.0821348309805179 1
0.332043818390939 1
0.444801700700398 0
-0.123053812036658 1
-0.0932735546336561 1
0.208263052616096 1
0.463310435918549 0
0.532096936533834 0
0.0756322393921495 1
0.258994722366284 1
0.0772160740050412 1
-0.135192520076501 1
0.312120156760274 1
-0.0952300997083036 1
0.0164119473168844 1
0.224903289308671 1
0.325104427096138 1
0.240454281647869 1
0.41836042797564 0
0.231175930104209 1
0.417909419256348 1
0.291912330097844 1
0.252757254868336 1
0.285189486550938 1
0.178463150250832 1
-0.0639816300101773 1
-0.222413777798573 1
0.36928302323144 1
0.167114127939139 1
0.472749500553273 0
0.280322194899596 1
0.370280164347711 1
0.144150421755408 1
-0.0596200858581025 1
0.299688401203096 1
0.213309276743667 1
0.154372082851438 1
0.194679314824853 1
0.00749202947639105 1
0.175723183851956 1
0.330008170416911 1
0.371780228674057 0
0.241048188902985 1
0.230850215830955 1
0.439562853213941 0
0.216882081879379 1
-0.147792852883196 1
0.0559429453272595 1
0.130437683613123 1
0.359700806771083 0
0.0723338231068557 1
0.247771587776352 1
0.175806714767981 1
-0.101292245908961 1
0.111718318812421 1
0.439999951530043 1
0.131689977165405 1
-0.0181322627702319 1
0.148683462792398 1
0.266551521837481 1
0.174554722961535 1
-0.0912945889377262 1
0.259384435143606 1
0.0166196446891899 1
0.438622106979398 0
0.0226323468967577 1
0.372208543822992 1
0.343746833801013 1
0.447002032385633 0
0.245118382507218 1
0.0128869917337281 1
0.137896819690936 1
0.448643385723073 0
0.317814564599102 0
0.170276984860235 1
0.405144935168441 0
0.622601736053532 0
0.330759360099101 0
0.0876098866477822 1
0.249002279323376 1
0.302200163973958 1
0.0819489010269969 1
-0.164200935379011 1
0.2476280677892 1
0.215778800884873 1
0.381300222870747 1
0.227631142078665 1
0.428927716002818 0
0.0409364592051238 1
0.290966204948269 1
0.212892160613167 1
0.212822313291517 1
-0.0225544048123729 1
0.669196096399691 0
-0.0350033688282879 1
0.0353228477547883 1
0.25666001194714 1
0.038760674558166 1
0.600128435312815 0
0.521039330658309 0
0.0567271789244312 1
0.400800037587566 1
0.267858879794566 1
0.363629289053457 1
0.272451856972819 1
0.220830235971625 1
0.430416387899147 1
0.0756926972320018 1
0.233334338621904 1
0.376151751412491 1
0.317663082474198 1
0.169462159207468 1
0.305307825468501 1
-0.0410805142935972 1
0.124048929378503 1
0.192713279908353 1
0.181858207670363 1
0.0860899682054821 1
0.0679866547555432 1
0.0378303385399529 1
0.0463832676842449 1
0.376901805567249 1
0.118725671265549 1
0.0982447746520863 1
0.449497159617284 0
0.339825978505662 1
0.369682029687817 0
0.209966095610945 1
0.365679143689337 0
0.216502162607166 1
0.125497725752758 1
0.332247846517099 1
0.310694098302511 1
0.438944146190495 0
-0.0759036905845284 1
0.201288016258596 1
0.0360296770106941 1
0.223976858979317 1
0.182451933081421 1
0.277871283441788 1
0.410296881704749 1
0.309267151414601 1
-0.166173395842304 1
0.462221780138141 0
0.112782415543169 1
0.432841174495644 1
0.0519125563891124 1
0.355612772735833 1
0.430175866447333 1
0.362379604030299 1
0.284405088530825 1
0.130269265875779 1
0.289021594332109 1
0.150637600322295 1
0.0285718433480781 1
0.0304114714395689 1
0.130553794903864 1
0.122404663806167 1
0.411388657077196 0
0.131228864341749 1
-0.0762883125205152 1
0.354131625541037 1
0.144801358873463 1
0.22686129430939 1
0.213709566962776 1
0.256312879036132 1
0.240356822164124 1
0.366800367673133 0
0.0912417705934357 1
0.183180636270135 1
-0.132113701385628 1
0.420139105579466 0
0.0666831120432889 1
0.179273123580574 1
0.106691451460935 1
0.221988339987246 1
0.19841371072533 1
0.118207607314567 1
-0.189338107330134 1
-0.200925964941527 1
0.516845601724556 0
0.142179745876189 1
0.210838384814165 1
-0.00165034158439545 1
0.289143656671945 1
0.298905490612324 1
0.277070020448421 1
0.509468625249865 0
0.150609689918278 1
0.044566616402086 1
0.254487811537388 1
0.623045359625261 0
0.3621773517182 1
0.0448323333259628 1
0.508253955655837 0
0.128815313637769 1
0.381434442937646 0
0.207749878208793 1
0.354707787371337 1
0.446776224481254 1
0.0871589745244128 1
0.203962524428028 1
0.208010521929492 1
0.251149845868251 1
0.351739623215994 1
0.196978070523053 1
0.507209362263848 0
0.167486903915577 1
0.592057597834931 0
0.218739842029401 1
0.140981212779478 1
0.0526825817976284 1
0.577884684224364 0
0.468943561215025 1
0.154000775463941 1
0.114501334102596 1
0.098512112168777 1
0.240574666148852 1
0.31161654385573 1
0.339413903957301 1
0.198841748963707 1
0.131818339187357 1
-0.0528562035308801 1
0.140638125268233 1
0.316506477640321 1
0.324226112463252 1
0.314529227994568 1
0.243027962184387 1
0.281908903178032 1
0.258581076235265 1
-0.137400530907557 1
0.0799834127378396 1
0.358606341319193 1
0.335465989618414 1
0.150498306146011 1
0.310360569994805 1
0.230929223613672 1
0.221476756818972 1
0.0534344686979727 1
0.639098921897778 0
-0.0217274284386116 1
0.201324991368855 1
0.333610567674525 0
0.11142380887162 1
0.0978323085424639 1
0.637802352422233 0
0.290457764065319 1
0.227379200597204 1
0.196331521158791 1
0.295250421278381 1
0.304654798209622 1
0.259949954542443 1
-0.0294796611365919 1
0.334541449698459 1
0.354542374951939 1
0.100057705368725 1
0.294726093345965 1
0.259152590707977 1
0.277130612560745 1
0.315422341614098 1
0.0712651838795613 1
0.190379564990551 1
0.180060755094889 1
0.28880895808313 1
0.102690915659182 1
0.189303542840136 1
0.135550651323473 1
-0.010869767215388 1
0.0134460648752688 1
0.0421141046773903 1
0.133269209555772 1
0.403193180640561 0
0.124510881527383 1
0.126967990620977 1
0.338245254914147 1
0.601297313413571 0
0.145798718917321 1
0.3470393419238 0
0.278011291375773 1
0.311537108409824 1
0.225920732306768 1
0.412066790579645 0
0.14527390618159 1
0.104611666382002 1
0.537184078096508 0
0.256010648646943 1
0.522904269484836 0
-0.0144085782150519 1
0.0928700928986446 1
-0.133185874780613 1
0.0114308656108408 1
0.00817027120535494 1
0.259857140208774 1
-0.119767901124459 1
-0.121236192976241 1
0.285555846079946 1
-0.1819804479426 1
0.268762247514951 1
0.204620633152503 1
0.485907598518062 0
0.121031244203957 1
0.0275953194571696 1
0.145134374372158 1
0.320741303028464 1
0.0824801779282395 1
0.0767275373203357 1
0.308249487522201 1
0.247005069358509 1
0.00479700118196132 1
0.141180097498893 1
0.343095900651783 1
0.556218114307084 1
0.261660803699866 1
-0.1214660315061 1
0.179038887791224 1
0.359000939436207 1
0.417064815309814 1
0.226279460828731 1
0.146425201147074 1
-0.0516116259336938 1
0.47478330996876 1
0.234597601816279 1
0.305134423711785 1
0.133308415007448 1
0.376945252278946 0
0.190091676453623 1
0.176509836920011 1
0.0962840337854987 1
0.155025247392341 1
0.12236494973677 1
0.122031925635001 1
0.124287951489868 1
0.400767092937667 0
0.464984088693485 0
0.272039412555689 1
0.129712843701687 1
0.222681901694716 1
0.289579820295411 1
0.273133509149405 1
0.00537813960404627 1
0.279275552586846 1
0.378358469664349 0
0.330220974228677 1
0.351017410016816 1
0.00982273865770392 1
0.258714053424111 1
0.393884408769317 1
0.406386025389678 0
0.252649918169722 1
0.317935596288992 1
0.319866151669059 1
0.640867077783877 0
0.226005777207273 1
0.399326134868039 0
-0.00715633168005622 1
-0.0701350948012997 1
0.234674117896154 1
0.159778590978539 1
0.325608344016051 1
0.0604763480368972 1
0.161485809494391 1
0.0583488659487435 1
0.293463991211327 1
0.141965045086611 1
0.230164296932135 1
-0.144316035080688 1
0.0851787835616928 1
0.243480738754595 1
0.492811279292237 0
0.0932151453431199 1
0.242312925798534 1
0.59460068041218 0
0.386075942637226 1
0.567143130341543 0
0.317292592096383 1
0.505694462145761 0
0.380250746517341 0
0.308281144460851 1
0.334813361006527 0
0.122297745496024 1
0.303676234983603 1
-0.0799622254017733 1
0.333212038803387 1
-0.0677842805770135 1
0.240665090519792 1
0.250287348440178 1
0.22856664016129 1
-0.0302528198149024 1
0.00998614009593918 1
0.329017836273552 1
0.139898508378612 1
0.233352133807452 1
0.270498846584583 1
-0.245644621778187 1
0.463161387269536 0
0.215898190141519 1
0.303197022056119 1
-0.150947227350431 1
0.0753180463813504 1
-0.113281971577945 1
0.51908302218153 0
0.206756028572156 1
0.0295472840417896 1
0.291554591961869 1
0.372573473591025 1
0.042128894907554 1
0.327769426866611 1
0.126087450990636 1
0.403328807565084 1
0.356682979540764 0
0.243621867359634 1
0.230231140138005 1
0.057191574680899 1
0.198430623970621 1
0.260174686859248 1
-0.0540390465002389 1
0.431535768967993 0
0.205535602150462 1
0.364303992531334 1
0.213696990252341 1
0.29547046025865 1
0.235106656954472 1
0.172820757394269 1
0.359196491920042 0
0.175589411457385 1
-0.0513690519821599 1
0.205624966816063 1
0.432954471132938 0
0.14823184932963 1
-0.00567240116593472 1
0.238965488138144 1
0.405008975437063 0
0.18401273517135 1
0.125419314244718 1
0.174669756231317 1
0.377548124506093 1
0.00517129076442399 1
0.142210262264565 1
0.0640756743542243 1
0.239203954731178 1
0.348828097246495 0
0.41804257184533 0
0.340052595071209 0
0.786922942491742 0
0.152846472241413 1
-0.0646915959453921 1
-0.00539864818352909 1
0.326165367734922 1
0.0531634078934769 1
0.187331058623915 1
0.133839605023111 1
-0.107634569559214 1
0.243232190349496 1
0.319027115768081 1
0.368869872023138 0
0.0301312323571779 1
-0.0192548685345787 1
0.1775735157661 1
0.188692649692168 1
0.36963053328746 0
0.30521443062663 1
0.278272331903999 1
0.0867493906142973 1
-0.0177381755483114 1
-0.195586888028604 1
-0.0384550671089438 1
0.400873182855337 0
0.382635207644003 1
-0.00360237645543658 1
0.111482342149741 1
0.144885039334574 1
0.119861296666282 1
-0.0107561850368325 1
0.304201820806342 1
-0.25224393885403 1
0.232608748129189 1
0.398655771545679 1
0.11079065997525 1
0.126342275563788 1
0.155521889721329 1
0.199708875877685 1
0.159005487119418 1
0.0728008172131488 1
0.0899683918953671 1
0.300610261095313 1
0.269116099611435 1
0.442602635303102 1
0.0352885379582271 1
-0.0224508139995085 1
0.109950007123034 1
0.0542649898284959 1
0.177006544452523 1
0.204357446930666 1
0.00362099112318727 1
0.620393182922514 0
0.429071367469239 0
0.43617952257468 1
0.254785732409263 1
0.159204129989545 1
0.254759570706962 1
0.0745957384203931 1
0.568141079951479 0
0.159350579489651 1
0.413728806490562 0
0.432722654458327 1
0.280828441225125 1
0.174027752534354 1
0.337342034827197 0
0.317265283186639 0
0.430761250590982 1
0.356989673718051 1
0.0889344180458568 1
-0.165995906300576 1
0.271876446399111 1
0.0487195795976476 1
-0.0949797744441206 1
0.105176561771728 1
0.124531218589186 1
0.282945252633196 1
0.0838905771319033 1
0.37580423703582 0
0.128990796580258 1
0.416974278844208 0
0.309542509404169 1
-0.0263410583131123 1
0.185787065599182 1
0.278546270743555 1
0.0281244973451845 1
0.106813459951207 1
0.161860427268177 1
0.520556401507802 0
0.476352612514188 1
0.153560999066339 1
0.0238716524188893 1
0.193771550469749 1
0.0264930267867668 1
0.140028691519536 1
0.372166137524436 0
0.245461284720569 1
0.102590624911761 1
0.260275459051594 1
0.0878840938060224 1
0.103108576447827 1
0.36922006734962 0
-0.12150018178368 1
0.188637001401895 1
0.225274232365549 1
0.0664022956331286 1
-0.0168861396955616 1
0.210993812443727 1
-0.0473444870309822 1
0.528220531700136 0
0.42704239301034 0
0.326255472165952 1
0.14251114766379 1
0.236401064993075 1
-0.0800273268436247 1
0.222351767646499 1
0.362882631054911 0
0.00902546851354225 1
0.214265558670858 1
0.376695721342806 0
0.234441147511048 1
0.193345983340341 1
0.280247919458902 1
0.345209944217001 0
0.272382536822151 1
0.314036994498616 1
-0.0946026141406224 1
0.0876296905397803 1
0.167089565315097 1
0.0946880332479788 1
0.599627667113228 0
0.42317635429389 0
0.324363556014137 1
0.371117019279814 0
-0.0789885044677587 1
0.290910496434972 1
0.143347972143536 1
-0.0453592688708956 1
0.298978614745113 1
0.389185772573884 0
0.132519097075783 1
0.195453240609147 1
0.488846803344978 0
0.0803940417594406 1
0.345634704544377 1
0.342744116381803 1
0.18251141558701 1
0.456521156333306 0
0.185142600680793 1
-0.286657544419067 1
0.128607577051165 1
-0.116609044673375 1
0.320326510818902 1
0.309504763919187 1
0.27593352775803 1
0.0618745632504948 1
0.161863475242281 1
0.20471685347632 1
0.42617533509898 1
0.504313631811471 1
-0.0983880791081629 1
0.093638943463347 1
0.125194140245358 1
0.336099863216215 1
0.427890292712591 1
0.314342604978003 1
0.245454209941761 1
0.139281781599815 1
0.456780907311074 1
0.122707111712092 1
0.221076177030944 1
0.284094812313747 1
0.242871408197571 1
0.0958415649043556 1
0.546688201957265 0
0.0708683124340147 1
0.112078587942238 1
0.151139864549371 1
0.628729685117557 0
0.323868040324976 1
0.118975983629844 1
0.0130423754953834 1
0.0145757007644252 1
0.485803931646614 0
0.495559225485541 0
0.205985064816645 1
0.350236706939131 0
0.125516476089614 1
0.343208789177586 1
0.2805579155732 1
0.619062636405857 0
0.402515863194164 0
-0.0722284972392175 1
0.372527946199206 0
0.60938063675705 0
0.060267218487327 1
0.160417386756768 1
0.414596881149749 1
0.287702387858179 1
0.281366252129845 1
0.121517300794213 1
0.20951475476318 1
0.428665658357797 0
0.133640683693973 1
0.186487333145125 1
-0.0267708349137993 1
-0.236483274171135 1
0.0227282266180078 1
0.40772460967152 0
-0.0186119652535781 1
0.108327373824876 1
0.159756705371818 1
0.467275877728779 0
0.372869784860307 1
0.158978151332406 1
0.34692735164031 1
0.0415165525171596 1
0.471451427080086 0
0.284441589246371 1
-0.170317488438447 1
0.00190732126097804 1
0.254739241118798 1
-0.0986616284818349 1
0.024048817369542 1
0.0730589943432205 1
0.262475130252838 1
0.435023456250687 0
0.656704970147197 0
0.140896945007946 1
-0.00356040846546899 1
0.220815785836341 1
0.0628996043045373 1
0.0554074901955291 1
0.176340082640438 1
0.262778179682091 1
0.0695143325701322 1
-0.0430299286997333 1
0.251901582119641 1
0.106609514569722 1
0.0544054432932257 1
-0.015103607662164 1
0.0216366929291851 1
0.220008110122662 1
0.212681746878726 1
0.391195686595553 1
0.255638675008192 1
0.200496390167131 1
0.332403356853963 0
0.435403019072057 1
-0.339313350815422 1
0.518668074101307 0
0.320865190668048 1
0.263729948096648 1
0.182281389617916 1
0.20338362194813 1
0.623425776589643 0
0.138092370833444 1
0.200388070522669 1
0.65081344528002 0
0.0495388566534707 1
0.396422112963747 0
0.180731393551418 1
-0.264459737957053 1
0.492449495689488 0
0.0890861063857592 1
0.18715144608521 1
0.202282905050703 1
0.427325248443187 1
0.231272487537341 1
0.354514050313675 1
0.145767107637158 1
0.297823425142476 1
0.424453585489037 0
0.145465828586426 1
0.243712599321283 1
0.221017437747926 1
0.102266778985129 1
0.64459645039723 0
0.603483864684118 0
0.202911909859962 1
0.209969693287279 1
0.274985703859854 1
0.0907123372304441 1
0.166411129782367 1
0.0445824657315731 1
0.0604817047406192 1
0.329757384165907 0
0.224542413726644 1
0.0507503734897822 1
0.340346921362647 0
-0.0971550567730471 1
0.122089061265876 1
0.702425807462175 0
0.389960708681772 0
0.262035216236528 1
0.42961036083901 0
-0.262580250086933 1
0.418548423216889 0
0.343817886902216 0
0.0652051675316496 1
0.0602866245332535 1
0.354321621737863 1
0.159191032629684 1
-0.0825504297695145 1
0.173150490451346 1
0.0326664065074976 1
0.0471163766914569 1
0.261545596043372 1
0.528827937851358 0
-0.0102765763231516 1
0.182902237112431 1
0.044838107770752 1
0.227463373059525 1
0.0167566636996569 1
0.0145423972256373 1
0.128762354776154 1
0.260416124203103 1
0.216862629442275 1
0.676804474161217 0
0.196898431942933 1
0.000145708721728116 1
0.172061436581439 1
0.131429889431345 1
0.123516386753925 1
0.274390953347688 1
0.257517592604877 1
0.16198245641912 1
0.370111133201811 1
-0.106202662794507 1
0.297244642403461 1
0.236488782927053 1
0.105411601689381 1
0.0640481365081011 1
-0.0269577308893042 1
0.0696032704984013 1
0.182453917632646 1
0.545911154275267 0
0.220417965094108 1
-0.0324059596906163 1
0.110364149618177 1
0.359633913955305 1
0.270864595078019 1
0.0471678067727176 1
0.268746658208757 1
0.124009790157989 1
0.313342875089997 0
0.36527593642116 1
0.0623954022965521 1
0.326052705029084 0
0.176375895750053 1
0.32773840316112 1
0.311600773433092 1
-0.0554229499686253 1
0.077266338917059 1
0.302601014253888 1
0.367825344095397 0
-0.128560215740715 1
-0.030878928240064 1
0.450255575171227 1
0.483478117275134 1
0.339421580719757 0
0.189580220814462 1
0.483908170250795 0
0.341110395965818 1
0.0449568563084507 1
0.297008940996855 1
-0.0192366406785757 1
0.157213497439952 1
0.305186760169624 1
0.294836823878462 1
0.0532272960700037 1
0.459767726442203 1
0.125687007099819 1
0.0160180521937798 1
0.285052025828704 1
-0.0883959510930071 1
0.525240698892029 0
0.186401531350611 1
0.0869315539233812 1
0.321665910022245 0
0.122858708232921 1
0.270148169877618 1
0.633616107963783 0
0.244524831563738 1
-0.00979124168163411 1
0.0722136139515269 1
0.0811675264497786 1
0.371694595805304 1
0.344917362543067 1
0.0830310133314682 1
0.092640449437567 1
0.415956015218474 1
0.201709417415556 1
0.387987637062365 0
0.286821730866598 1
0.483452151974782 0
0.184594233206903 1
0.0147705254945413 1
0.215973801124677 1
0.256960756005406 1
0.345432255959805 0
0.154548714290533 1
0.274460283481461 1
0.355213403994971 0
0.615755863380613 0
0.156883955073532 1
0.229789472172799 1
0.476566737025178 0
0.239640269564861 1
0.302062964645126 0
0.433721603344344 0
0.0237479208435254 1
0.296571890900097 1
0.118617558848763 1
0.60422081976488 0
0.357844409347644 0
0.374996359885597 0
0.228481832412307 1
0.216744218768264 1
0.0121495837323319 1
0.229888579206048 1
-0.0285600883908635 1
0.485698261760624 1
0.218699253028782 1
-0.0870299912268757 1
0.504148775200157 0
0.292530801148301 1
0.388821730354025 0
0.0951919927392159 1
0.0143926141445598 1
0.328355971530951 1
0.114458629367564 1
0.0782895143429186 1
-0.194451711538349 1
0.236183986181922 1
-0.172001260934058 1
0.0830750451820482 1
0.101221362921807 1
-0.339035944116365 1
0.3440586744964 1
0.169866253202276 1
0.274229638314081 1
0.188351051624104 1
0.128325052742252 1
0.204633026912453 1
0.217674509374023 1
0.291710647319653 1
0.134217860916248 1
0.105168796902491 1
0.301586460314625 1
0.428810092466256 0
0.403619124929366 1
-0.106255361934588 1
0.024411274537285 1
0.283745686276532 1
0.503975197644072 0
0.0944746508581814 1
0.058493243861946 1
0.0270765959175043 1
0.329397676768057 1
0.493366833988321 0
0.261439051982033 1
0.0122079106057717 1
0.227851130795832 1
0.0183033642430287 1
0.152703891514498 1
-0.10151633612691 1
0.33741708054212 1
0.116092099638579 1
-0.0944538378604103 1
0.29641268888404 1
-0.0932703069901446 1
0.296137428551227 1
0.218756886039475 1
0.228601106701998 1
-0.0575815600638258 1
0.114446521232893 1
0.550846707250463 0
0.3961823713024 1
0.203483683126016 1
0.436879523890232 1
-0.136820913204014 1
-0.0142549487462371 1
0.395032384709604 0
0.435622866384473 0
0.11766066637812 1
0.259111823127569 1
0.291657519375682 1
0.178608680450996 1
0.384336403946957 1
0.0646562115501045 1
0.232972840431037 1
0.247119623448924 1
0.152605024136459 1
0.226648879207508 1
0.0184033174052441 1
0.0151456951350413 1
0.198607045956347 1
0.164976595212371 1
0.306639673124329 1
0.214225831889029 1
0.170773984529067 1
0.01209780892944 1
0.137559460022304 1
0.412989122210084 1
0.635624794347896 0
0.120751388136503 1
0.311527706922199 0
0.352807257689065 1
0.307779504139724 1
-0.0798207207022012 1
0.226176879257662 1
0.42277326456516 1
0.25635514154289 1
-0.0725664749986108 1
0.177682414705174 1
0.514232521251306 0
0.204628488035204 1
0.321255476043392 0
-0.101082972811988 1
0.00145332878559766 1
0.0954614938805866 1
0.100218830638892 1
0.0757414938089744 1
0.26490534719107 1
0.145282214152762 1
0.6358298394358 0
0.0420736252484032 1
0.354636336369228 0
0.150490678317402 1
0.0919678739821364 1
0.00418952897831085 1
0.260275254002454 1
0.193958253132118 1
0.157265718637202 1
0.0251129429318416 1
0.137211302226962 1
0.346274745380345 0
0.0102265720801516 1
0.290754856012524 1
0.139662009780009 1
0.520335500957834 0
0.549167888354861 0
0.170651190727061 1
0.0025727380738752 1
-0.017493063341304 1
0.340256548575536 1
0.265574759900038 1
0.130607529210963 1
0.28339132433808 1
0.129987934307021 1
0.000308494517346209 1
0.356953710003534 1
0.133298415184036 1
0.560027255849825 0
-0.0983374395284629 1
0.434516453145604 0
-0.0422958233212273 1
0.400583702460073 1
0.360721993215781 1
0.130574614785093 1
0.101030368659934 1
0.291455436619495 1
-0.0878063063441976 1
0.22950094370586 1
0.125399319568812 1
0.296300713011364 1
0.112421464172514 1
0.118797695293182 1
0.301201872723704 1
0.228405471224562 1
0.0516863242164529 1
0.451166436881738 0
0.0902366065714669 1
0.101033754957347 1
0.399742837983777 1
0.391704887718692 0
0.369541311805662 0
0.426909544107535 0
0.540918079926173 0
0.574393905275507 0
0.529631414550597 0
0.380085198545584 1
0.0168750971258081 1
0.170311273309487 1
0.440022355779506 1
0.0414537358888002 1
0.181907264631255 1
0.298621626170147 1
0.143770941710498 1
0.344273579506605 1
0.361697238937257 0
0.25563137769445 1
0.358374351080355 1
0.0953060186007581 1
0.255230520141163 1
0.300699028561931 1
0.266431152047375 1
0.33823525667456 1
0.139154569650458 1
0.265982189529108 1
-0.137832001431711 1
0.542500625052613 0
0.227472096013994 1
0.434623335743654 0
-0.00556572109525148 1
0.146428876510597 1
0.147753820195031 1
0.325888402404854 1
0.060269324920177 1
0.307056468192753 1
0.278167713557265 1
-0.0728433770520494 1
0.320827605316901 1
0.0432907577901053 1
0.124086331471535 1
0.486317435056758 1
0.497486297906426 0
0.310567805110153 1
0.0528079326602071 1
-0.0887196232769864 1
0.452010024023377 0
0.405040020526034 1
0.219951425571671 1
0.196501899082951 1
0.472477605950652 0
-0.108876854623176 1
0.227133025598864 1
0.0417528672028533 1
-0.167000895433486 1
0.155812505944284 1
0.0123963104817351 1
-0.044202744225781 1
0.221050135151604 1
0.629288712793734 0
0.100097438555164 1
0.0297955764079931 1
0.0402389584638427 1
0.148082707704832 1
-0.186912303555261 1
0.423250263947798 1
0.151043187007459 1
0.194886931226949 1
0.190692497941037 1
0.180888082327528 1
0.223034520638272 1
0.138285513018437 1
0.226920602669588 1
0.182592642783632 1
0.115294791028951 1
0.0793267440224894 1
0.136505978591165 1
0.388618386947306 1
0.116263406691305 1
0.189386175439982 1
-0.546973653326566 0
0.139569182009003 1
0.268141728123435 1
0.0578183968182529 1
0.176365588210301 1
0.173383002131072 1
0.40559110610411 1
0.0516933592518641 1
0.191903412424203 1
-0.0546656140426348 1
0.369499418271625 1
-0.0185700916146512 1
0.541263034012496 0
0.150150087985173 1
-0.15812849903173 1
0.243341963663509 1
0.104998477771083 1
0.0953306374120277 1
0.282806072058702 1
0.327762464209986 1
0.132304103642859 1
0.326297748037703 1
-0.00298790357668551 1
0.329028063226277 1
0.123087208648582 1
0.705022841215813 0
0.490316737941925 1
0.196433907825283 1
0.114983675399322 1
0.373739683446038 0
0.664721721258313 0
0.368186636794808 0
0.403752369157586 0
0.438508068655998 0
0.479917834417696 0
0.384457411378072 1
0.147878518182459 1
0.000564523908905783 1
0.221752321015337 1
-0.312008620447523 1
0.224730153194457 1
0.329641197281236 1
0.443692610366707 0
0.00509676272901124 1
0.25516748223127 1
0.0927029839070456 1
0.405420047795968 1
-0.00472589823244449 1
0.0861657361454633 1
0.157132529545414 1
0.24077803662338 1
0.454898881147914 1
0.360961241024736 1
0.216736441749056 1
-0.039676919713756 1
0.376923981252871 1
0.0380277025184374 1
0.0454897754523074 1
0.168954323830741 1
0.0145903057035669 1
0.00739253192025435 1
0.175734377922292 1
-0.0229418811041559 1
0.254601594705765 1
-0.0991488486658789 1
0.295635210690801 1
0.123768237326897 1
0.26349523779561 1
0.230202219860408 1
0.265988222107285 1
0.166315825423929 1
0.230114698220796 1
0.0735216516744182 1
0.195916924250721 1
-0.0728148768282528 1
-0.0292030913680573 1
0.260104780295694 1
0.309141776149793 1
0.580117582757449 1
0.60077376314216 0
0.0636728545536938 1
0.287428054871053 1
0.501637640590913 1
0.213099174816652 1
0.252179194027733 1
0.0682154998473565 1
-0.0682492741237027 1
0.446639099668565 0
0.167721907776244 1
0.257287387136906 1
0.354775752600406 1
-0.0231488320067723 1
0.153268574221276 1
0.164903977780749 1
0.675903363243028 0
0.0157818721184114 1
0.056353362940687 1
0.220542931073617 1
0.431194532988332 0
0.254442098164895 1
0.131706439430821 1
0.498365089384894 1
-0.201057721454957 1
0.114641794735745 1
0.474804390680089 0
-0.00538871973490422 1
0.304590621204032 0
0.195668584886725 1
0.291314612346257 1
0.155881303275089 1
0.186599975970892 1
0.10244013737357 1
0.510037880067557 0
0.29363128831717 1
0.0329783617156754 1
0.315029043576352 1
0.231953222126767 1
-0.0353200096603805 1
0.592174835947325 0
0.0839026386687286 1
0.0521881583682118 1
0.13685236548399 1
-0.0458067971757085 1
0.125224677185283 1
0.178005244620809 1
0.324358231090995 0
0.145876685247312 1
0.425083187660553 0
0.0269148914006044 1
0.161561161860984 1
0.261766495783338 1
0.269504869766763 1
0.121996089394644 1
0.29092635216835 1
0.0281683216000025 1
0.367167404683318 1
0.118988954883447 1
0.246243250346679 1
0.29636166802486 1
0.524267386371063 0
0.079346431672229 1
0.209225488146645 1
-0.0131484718655896 1
0.0912653898776403 1
0.362101854448259 1
0.194982468926224 1
-0.114870887989297 1
0.0234343165299461 1
0.463238315039025 0
0.38004182128003 0
0.426624943200796 0
0.194803481123088 1
0.033984675584165 1
0.234613206943728 1
0.661557130803191 0
-0.0764331687981601 1
0.288694997842803 1
-0.0859348687743827 1
0.354510162934612 0
0.412758256065287 1
0.1428183514591 1
-0.0414041183863435 1
-0.00148956993873959 1
0.236010971071029 1
0.0391238576690268 1
0.21620797307268 1
0.0915637477853286 1
0.0704101383249889 1
0.243860116525638 1
0.217117890474596 1
0.20436114514562 1
-0.0761775115318134 1
-0.00392023469285216 1
0.223366414813055 1
-0.177592344328684 1
0.117207956986517 1
-0.131624280214175 1
0.102893257942205 1
0.165422313088568 1
-0.0748148804706757 1
0.175714328056916 1
0.0966387344980473 1
-0.199982677426134 1
0.347952367353047 1
0.490856607157306 1
-0.158014727892676 1
0.062147081930474 1
0.00534702760456695 1
0.0644426427195796 1
0.030237196058747 1
0.418571412178134 0
-0.0608214931835548 1
0.0521458353743978 1
0.191929634274675 1
0.451939852120723 1
-0.207779973969226 1
0.208129236467962 1
0.378218341154003 0
0.278151079306924 1
0.199391495475109 1
0.273057338846706 1
0.409403154861905 1
0.00761156664109056 1
0.43600929941001 1
0.355839068059351 1
-0.126517944495469 1
0.128525920642249 1
0.297366547141132 1
0.00854081468545798 1
0.445826845097261 0
-0.0488748227846008 1
0.364088916410583 0
0.0358043765139777 1
-0.0641132182258612 1
0.149929853445548 1
0.35814230765607 0
0.0408485157819131 1
0.103541559589262 1
0.34811833355781 0
0.195943521761289 1
0.227429108565062 1
0.246029829430279 1
0.471349489889663 0
0.383578043793501 1
0.0655405553007386 1
0.157881093847686 1
0.438623830681263 0
0.581095831814195 0
0.195443601157176 1
0.289410300103006 1
0.538930640801163 0
0.277893375754997 1
0.0444358204633075 1
0.311234506769346 1
0.176481002880422 1
0.291886594981607 1
0.32376379414898 1
0.246181138453789 1
0.381812530986109 1
0.208406471634383 1
0.44239379220109 1
0.207747816150823 1
0.191441068285077 1
0.259182790881995 1
0.184890474289251 1
0.258501180283635 1
-0.115777503060389 1
0.230748096447083 1
0.462696399254214 0
0.267615602204892 1
-0.261954829621021 1
0.290810347699133 1
0.0874441808770921 1
-0.0200279376666363 1
0.207066352789976 1
0.27333652135635 1
0.0770130758054266 1
0.196900921950458 1
-0.0145292265720884 1
0.163133006509851 1
0.263090402135523 1
0.189526349236944 1
0.243355528021687 1
0.526203619236262 0
0.3108048798635 0
0.089173768547148 1
-0.0639567062013794 1
0.292875430981486 1
0.188227358209412 1
0.209241988719015 1
0.180578293513366 1
0.07441710994215 1
0.504862852977246 1
0.893107003554767 0
0.261798005794012 1
0.137027312609977 1
-0.0685512709869646 1
0.190595348232286 1
0.52631817423046 0
0.147540111599858 1
0.351024696311733 1
-0.0357087136924022 1
0.273667304385067 1
-0.0527857219688893 1
0.0158362995780814 1
0.20039009939384 1
0.329721803256534 0
0.494817665978056 0
0.48544995918375 0
0.0863585558706542 1
0.397936281747956 0
0.0394473376423147 1
0.356228885079754 0
0.438798149349251 0
0.268462986338623 1
0.278820218454089 1
0.331672604218469 1
0.199848170429281 1
0.167901070566521 1
0.140976387919392 1
0.301270158818671 0
0.311282073049913 1
0.232718012291311 1
0.217201689563544 1
-0.0397809985764611 1
0.36551675298623 0
0.591810030162579 0
0.158249083300383 1
0.00715651966607221 1
0.156649098416955 1
0.361901369712227 1
0.207010176324362 1
0.502182574402626 0
0.654277230139175 1
0.34074226342975 1
0.481833868882542 0
0.442951307471874 0
0.300959679271012 1
0.255182588725826 1
0.165904254941315 1
0.18607959583402 1
0.171195765832809 1
-0.0660933332895085 1
0.207229472658227 1
0.018763491542359 1
-0.0341543872227109 1
0.486286896392928 0
-0.112310716373518 1
0.202594795901714 1
0.400632199108493 0
0.041352453530068 1
0.353932055574747 1
0.323800627819138 0
0.103284595996061 1
0.0471759017896236 1
0.504281139147505 0
0.142547898243448 1
0.394826828853031 0
0.160576433480796 1
0.242436068494861 1
0.350849776182904 1
0.571713478394117 0
0.253245920249958 1
0.229364454425059 1
0.152547016740371 1
0.240654566604607 1
-0.10195614353682 1
0.200072709751332 1
0.261011006665202 1
0.274192735017547 1
0.511963510565899 0
0.095838150463368 1
-0.0866195961044806 1
0.213543880965415 1
0.446561202217942 0
-0.0405419366818638 1
0.529815214256933 1
-0.060104384157609 1
0.378883254340679 1
0.22247546793076 1
0.340935326135252 1
0.14694624269634 1
0.0378629383714172 1
0.276390344111629 1
0.143190532494387 1
0.168069950322661 1
0.212557098004132 1
0.150747765505484 1
0.0916574005446168 1
0.0580995777085428 1
0.120085961370144 1
0.46596650738727 1
0.354648779486331 0
0.392279382447958 1
0.4162954617342 1
0.468814976508505 0
-0.0372823584035809 1
-0.12607135875188 1
0.40839812523207 0
0.274081166106614 1
0.0548395587005588 1
0.317742045086456 1
0.261605781140647 1
0.355790592383697 1
0.181888239274151 1
0.120695967214054 1
0.417985020910722 0
0.162053515667841 1
0.176383286467877 1
0.280619248889191 1
0.198855103760636 1
0.0695002127567634 1
0.151995741604715 1
0.15639938553964 1
0.130676697275313 1
0.1850923838722 1
0.416580883104184 0
0.0599096764465499 1
0.255938890405076 1
0.341243613961983 1
0.277134073881811 1
0.15057697495648 1
0.0594432208723774 1
0.390556701575027 0
0.174935930662011 1
0.152004837172816 1
0.306691251047894 1
0.0154640575694806 1
0.200239291048339 1
0.353677452667419 0
0.124111604046678 1
-0.0115254125948387 1
0.450341516186152 0
0.240020865691455 1
0.299750266165298 1
0.539262379415796 1
0.357209972376445 1
-0.102873887249509 1
0.434731548467654 0
0.0256722421415403 1
0.288646210296036 1
0.00479416772151889 1
0.363479180029134 1
0.165985397722311 1
0.265526285144317 1
0.162067755853116 1
0.468256599327045 1
0.0782268866773323 1
0.0864704009878968 1
0.348561688006626 1
0.354852146094811 1
0.309319094698572 1
0.445189987911831 0
0.286439516472433 1
0.33468039625767 0
0.236785039515012 1
-0.109981903108906 1
0.323592905888743 1
0.23606354278668 1
0.360425985136065 1
-0.0885460905925878 1
0.471899330935323 0
0.33335555119418 0
0.299502568628391 1
0.124356445602441 1
0.00686694182084199 1
0.197873122246583 1
0.545031631727104 0
0.281835002265878 1
0.25123998750577 1
0.241627037383312 1
-0.06996152789573 1
0.0368973898598818 1
0.390687172733884 0
0.0581346439436395 1
0.117256386881175 1
0.210164390669653 1
0.21739304960342 1
0.394217608601816 0
0.255762839993941 1
0.158308878410487 1
0.247024852567647 1
0.386755814860159 1
0.323285538513244 0
0.365182480771969 1
0.257164474234385 1
0.490032848323308 0
-0.109765689208548 1
0.457258157257019 1
0.670034954342964 0
-0.165452923486508 1
0.0366122853968203 1
0.0820175837587818 1
-0.127159403186161 1
0.450994084828589 0
0.284817379087981 1
0.270607002640614 1
0.312640816375914 0
-0.0566712572488747 1
0.374849210929918 0
0.298057687482926 1
0.134559320948734 1
0.476188737021832 1
0.184143612366956 1
0.286498019280099 1
0.148069408517576 1
0.0944321082470686 1
0.197936820057644 1
0.195215098949894 1
0.320684499327883 1
0.0542502833780752 1
0.206792048634503 1
0.16773506449058 1
-0.214528414980743 1
0.256611520888704 1
-0.065346806523862 1
0.238352075670863 1
0.170009331312453 1
0.731482625173515 0
0.507410306437297 0
0.00854201657548366 1
0.495484843278703 1
0.370701066659304 1
0.251341204629395 1
0.273488879519989 1
-0.0376255035545362 1
0.295903408232523 1
0.580127708903588 0
0.593110155576556 1
0.0966562550093746 1
-0.223688238984124 1
0.0427029077140292 1
0.443556401130282 0
0.0393610008362658 1
0.0131256401272365 1
0.167787624380081 1
0.331567329254803 1
0.371261300985703 1
0.143720463722562 1
0.507803118235789 1
0.155744103909487 1
0.177516724179903 1
0.0269173637911518 1
0.276807896642706 1
0.089850959976681 1
0.427336802500146 0
0.165793243005264 1
-0.223509648195696 1
-0.00208047126477416 1
0.378674925752246 1
0.137005265746625 1
0.255274853343622 1
0.00822240564091854 1
0.0716380508646124 1
0.0482547674281339 1
0.509456370545181 1
0.376173671954967 1
0.617240060273423 0
0.382038543735655 0
0.137972684466 1
0.400645928707437 0
0.524684671571856 1
0.0420151639520831 1
0.0454422006678976 1
-0.190877049290755 1
0.230027541399732 1
0.0670999597285611 1
0.539107822049136 0
0.44482883975505 0
0.231540703684519 1
0.0347015144171174 1
0.187964028099785 1
0.364877184010183 0
0.404289478126927 0
0.389311597872142 1
0.377225405249631 0
0.00526384720791928 1
0.701710685191747 0
0.199838905023484 1
0.372003445046964 0
0.213603331035041 1
-0.273518931656415 1
0.317862424263182 1
0.252038323749512 1
0.292622237880679 1
0.190996927056343 1
0.677543389756419 0
0.246911821160311 1
0.295580983609842 1
0.392087110313232 0
0.0919795095231803 1
0.289732800323373 1
-0.0366119350858583 1
0.082739762610487 1
0.374106313144361 1
0.286057071701378 1
-0.0856610348799935 1
0.126270831798567 1
0.343197486746447 1
0.209653466145239 1
0.347464545907042 1
0.0750596459909331 1
0.26094457211109 1
0.236550601607261 1
0.469181251703661 0
0.0709981989174087 1
-0.0804968337633581 1
0.00479292659322754 1
0.346232395508299 0
0.247773789720645 1
0.303424867099212 0
0.295655805198811 1
0.335494055125158 0
0.374163514311064 1
0.118354099769374 1
0.367354722467022 0
0.222708630518254 1
0.206911261877408 1
0.311581755062828 0
0.40306136490131 0
0.274506280509127 1
0.312875084062733 1
0.28780393419331 1
0.203763109095391 1
0.149216839507927 1
0.00512090553247199 1
0.203340729096772 1
0.111109829822449 1
0.422534791183572 1
0.341682017341941 0
0.255674136478425 1
0.25431754141164 1
0.411366512304838 1
0.406302935897142 0
0.00626062180929951 1
0.147376518989606 1
0.112139981280787 1
0.00317769977071754 1
0.179493319892285 1
0.0789576897172011 1
-0.0192813296950201 1
0.516323805327422 0
0.185714843251144 1
0.106415305777741 1
-0.00380371657294592 1
0.096457080166385 1
0.3989158552649 1
-0.00878678982835868 1
0.0859266705587737 1
0.014538207599281 1
0.400392233362654 0
0.0822675938925663 1
0.224320620623878 1
0.40389645473726 0
0.257789972261561 1
0.379225723248765 1
-0.101281947066939 1
0.263308024960457 1
0.137314719195041 1
0.260405092862619 1
-0.103648201929042 1
0.285083005589802 1
0.190586010749563 1
0.227203652893918 1
0.186212179399227 1
0.2543351424037 1
-0.0689266317949412 1
-0.0134964328108704 1
0.0580499774236723 1
0.209286625103394 1
0.553460030030741 0
0.305125762656823 1
0.185682154938804 1
0.319680197061508 1
0.472830677063254 0
0.328366552510715 1
-0.149800075237663 1
0.14935702172936 1
0.437840501450675 1
-0.194968345315039 1
0.69168070116743 0
0.0288799293030148 1
0.345400111350001 1
-0.224636796582941 1
0.202933368812936 1
0.172472921176161 1
-0.119419862458862 1
-0.0896266895976002 1
0.200442266423142 1
-0.0537845184694921 1
0.289089379288607 1
0.0643887852782547 1
0.407653497027773 1
0.281322012447383 1
-0.456811435689561 1
0.138300705669583 1
0.0876129941793767 1
0.186726979435264 1
-0.00906353666501167 1
-0.132162155286895 1
0.291871477470154 1
0.0753446742715887 1
-0.00870302638057534 1
0.366943946234856 1
0.249299370150666 1
0.232640938634164 1
0.253775781791552 1
0.260873607620933 1
0.53282835032259 0
0.26608200897824 1
0.100761773055383 1
0.149268254237882 1
0.342265169005342 1
0.157396498301214 1
0.206196336695964 1
0.272124925592334 1
-0.0603715586695534 1
0.250720354357549 1
0.141543473520908 1
0.229060290489966 1
0.118843039586009 1
0.155621943146349 1
0.42652171269533 0
-0.03676502069001 1
0.19494412560195 1
-0.0555533012844515 1
0.225034172854181 1
0.336094661853752 0
0.0994992551030081 1
0.29462580921002 1
0.344885883972844 0
0.138192008176917 1
0.469935398138832 0
0.17315060496142 1
0.391611907307603 0
0.10162363371485 1
0.125512198212292 1
0.367492853541971 1
-0.0263858912143692 1
0.311349829755183 1
0.070455167380719 1
0.576673654696379 0
0.0634402480010086 1
0.345211295814974 1
0.303840770787689 1
-0.0172785452613509 1
-0.122007023741269 1
0.428633663460832 0
0.411520486893803 0
0.225390266967987 1
0.0769441239993879 1
0.561552170243313 0
0.187643418543372 1
0.551320228087878 1
0.247372061324566 1
0.0515243596855735 1
-0.0662379388654976 1
0.410109534982243 1
0.242502663100392 1
-0.115607043709675 1
0.0624633128148553 1
0.146343176354958 1
0.287587406256407 1
0.355716082331441 0
0.281686003714517 1
0.10240262776612 1
0.249249651951095 1
0.463902771372637 0
0.556401636376308 0
0.421879271390056 1
0.104522470841182 1
0.529309919728636 0
0.302103421180554 1
0.154047118499615 1
0.211847968831294 1
0.18339611708222 1
0.00689581139626061 1
0.0702060739670363 1
0.674056975220055 0
0.148030087825956 1
-0.00181451548159509 1
0.148431218353141 1
0.131191734495773 1
0.077850226610316 1
-0.0710518500793292 1
0.184140371535075 1
0.290870315081689 1
-0.0731108076357278 1
0.155167072382261 1
0.216399755001759 1
0.438580473352135 0
0.411950605859641 0
0.35249688434478 0
0.0612871155616081 1
0.175539786212041 1
0.116686065045367 1
0.249528893360243 1
0.450554168229745 0
0.120189344088409 1
0.453390485887887 1
0.197937026453994 1
0.172148775245976 1
0.212682193967055 1
0.210738477515279 1
-0.0285462488640272 1
0.365575376347808 0
0.106283638213686 1
0.538305325196553 1
0.302335583513021 1
0.225587843932892 1
0.289145885628313 1
0.256002336774376 1
0.305423004454998 1
0.123717920423455 1
0.0992103365375133 1
0.507557245773316 1
-0.125190570349608 1
0.278193264682638 1
-0.0195395682798736 1
0.279680591442151 1
-0.00232751779768922 1
0.246171420651074 1
0.310697377227443 1
0.0970854708043901 1
0.269938343904284 1
0.378913875845761 0
0.0774178063621934 1
0.314518385015937 1
0.31638752061362 0
0.299587122225049 1
0.23387527141846 1
0.424417379661835 1
0.237775517960851 1
0.499431350397012 0
0.107455008973371 1
-0.114470637862739 1
-0.104000380613596 1
-0.0703372049487946 1
0.421556833225318 1
0.168327923867058 1
-0.0612931525482814 1
0.0815083443670603 1
0.339064452452806 1
-0.258660760641897 1
-0.0553012504097201 1
0.416377895534131 0
0.291183697493498 1
0.255298198636507 1
0.434531487201646 0
0.0141231726256132 1
0.147957998492286 1
0.78649442277116 0
0.288259071192085 1
0.0591080707957352 1
0.277908412485167 1
0.303775349157553 1
0.0178456623688609 1
0.337751463199076 1
0.20664788400671 1
0.167851861076385 1
0.272352014535963 1
0.269470179173892 1
0.158947986226413 1
0.504272574966503 0
0.373174924312714 0
0.287690566387861 1
0.133188586361215 1
0.340844791651693 1
0.0754376218815555 1
0.458394155867655 1
0.198267365981907 1
0.568089379521842 0
0.281672411997065 1
0.345110066386361 1
0.101981261408602 1
0.279767575594309 1
0.121461276740079 1
0.110715672175652 1
0.202788664148301 1
0.1646534441891 1
0.058309415090554 1
0.0453608036598397 1
0.0161932447771037 1
0.156778985044708 1
0.405755360761944 0
0.396093560996547 1
0.288207128970299 1
0.494752432890286 0
0.244483529683566 1
0.61951880638157 0
0.0549913198084209 1
0.0384319632398668 1
0.232610013997692 1
0.330227316761963 0
0.421666092284107 0
0.542641333705762 0
0.15361008243311 1
0.0846802242348059 1
0.369014404038871 0
0.372683045569852 1
0.193705852863729 1
0.314752291062578 1
0.086976558697898 1
0.452787007019526 0
0.375538475357173 1
0.152247815989772 1
0.450438035028881 1
0.27165203604048 1
0.280684838475022 1
0.132285619807769 1
0.291595622317398 1
0.337225404266649 0
0.31985117944262 1
0.324085572838058 1
0.30159184429753 1
0.342268211311979 1
0.455465791895862 1
0.272234203482502 1
0.0369792574727034 1
0.375563322132423 1
0.244366851269015 1
0.320856804220447 0
-0.0461626053486059 1
0.427984049027389 1
0.213192606505904 1
0.0106540434957924 1
0.0113186044400623 1
0.285673826965231 1
0.118918383308527 1
0.0405718967819892 1
0.310512970114544 0
0.317221541584871 0
-0.2286399619666 1
0.20581186884953 1
0.0425383471760695 1
-0.141826835534584 1
0.274111273763769 1
0.130070251868098 1
0.441753569374799 1
-0.106951959328306 1
0.121328925462846 1
0.212170279857772 1
0.360840224729447 1
0.099129743039532 1
0.204494992748403 1
0.309524047945559 0
0.276783295627044 1
0.11085026173306 1
0.204615294010137 1
0.391952892133981 1
0.124590265314151 1
0.517775119926289 1
0.373650461470594 0
0.369948309336833 1
0.259315742351211 1
0.332441519954339 1
0.15037130402873 1
0.350183716623012 0
0.550366365073768 0
0.28054444552706 1
0.505089463388198 0
0.27586500619117 1
0.575620403764856 0
0.447595750000426 0
-0.21504850508718 1
0.109759755664071 1
0.346129269201696 0
0.27680222885659 1
0.193603471875774 1
-0.0325432682063487 1
0.348785569479441 1
0.363548330128387 0
0.225495917651166 1
0.23171135734504 1
0.44362548160706 0
0.38921992536098 0
0.258952500023072 1
0.347286041816706 1
0.605497411743438 0
0.227882123987385 1
0.370107185555865 1
0.197264903657253 1
0.229381748765358 1
0.0310482799594577 1
0.138647446024899 1
0.00268243186830919 1
0.258010049952665 1
0.167206130597114 1
0.000843341740295257 1
0.133925990503986 1
0.249276897936897 1
0.233380706551439 1
0.856935000774233 0
0.248432320711634 1
0.134748271647924 1
0.454703736466963 0
0.16449052232942 1
0.187103097723628 1
0.139486640116428 1
-0.112117127835518 1
0.0814768972774715 1
0.180383498642002 1
0.532600981286351 0
0.135480487319729 1
0.392433563597404 0
0.0759813565131791 1
0.085406498144652 1
0.450748815063159 1
0.171838352552471 1
0.651486987070471 0
0.399451504427162 1
0.156910073922655 1
0.314558628676324 1
0.20279596590828 1
0.197221274610525 1
0.22385190603238 1
0.524185965994257 1
0.026116586947227 1
0.264340375802597 1
0.308883502527332 1
0.394086937067629 0
0.277688635960262 1
0.503456489238592 0
0.256674185907855 1
0.222001869983038 1
0.430965457983155 0
-0.0671803830470943 1
0.112714712523095 1
0.504115557791495 0
0.44887863097126 0
0.471315427306623 0
0.228403807774772 1
0.312618006087159 1
0.0931357213266861 1
0.236895916634033 1
0.0050932779155989 1
0.0051588317688185 1
0.317923046425044 1
0.266699872566671 1
0.32228320206789 0
0.336841398763062 0
0.101583200410666 1
0.32170473088132 1
-0.0431308724981287 1
0.265617056666311 1
0.511294141660011 0
0.160058596896672 1
0.45407384082864 0
0.329319143898911 1
0.205513818218904 1
0.0596164789437491 1
0.352910147308966 1
0.210009415413903 1
0.0606931049338206 1
0.0283851111456017 1
0.168255807305545 1
0.177173082542816 1
0.489910589892358 0
0.133453171681098 1
0.315217956549477 1
0.152273447456736 1
0.135591131614302 1
0.065369831604172 1
0.33815780753003 1
0.229803541320684 1
0.309220617229672 1
0.337125569893092 1
0.287601966013444 1
0.135516776936773 1
0.409832383328874 0
0.370934448116983 0
0.338919146730591 1
-0.271713448758418 1
0.0421480911623801 1
0.166072921946066 1
0.239692601875442 1
0.163908707027805 1
0.200558104327134 1
0.168864176956394 1
0.418900147642358 1
0.494053701975912 0
-0.0795930266845108 1
0.190956177925686 1
0.251200423816681 1
0.0310145892734386 1
0.209509286152819 1
-0.0455130289778487 1
0.217388780019791 1
0.0973982437554766 1
0.162176044051985 1
0.263160678277144 1
-0.189417408557061 1
0.126976128366596 1
0.338429582931231 0
0.473711127343766 0
0.130316717438239 1
0.47459524039122 0
0.188636729698174 1
0.397499990352213 0
0.347242658597702 0
0.216118245836391 1
0.0223113147685947 1
0.136269832113271 1
0.35510737551882 1
0.166293130548602 1
0.294751796322521 1
0.152733381503662 1
-0.0345487852980287 1
0.00703574513802777 1
0.271688760518729 1
-0.175164334682882 1
0.221120589319768 1
-0.0158484839256906 1
0.184508474505434 1
0.377603570056166 1
0.0770658963267719 1
0.273538674183226 1
0.107022126385859 1
0.436755714833505 0
0.107857586569502 1
0.0437571000061184 1
0.513850654179999 0
0.498837364951864 0
0.114191489270248 1
0.0536407926821037 1
0.0789927345895909 1
-0.218842915077276 1
0.152330883672287 1
0.0431864621903946 1
0.419953906066449 1
0.364210183802122 0
0.315568520969069 0
0.173541987274896 1
0.49537510997861 0
0.375893455986234 0
0.481200521823099 0
0.187574731982161 1
0.307148726871123 1
0.370430283685777 1
0.267448547119384 1
0.301970274488034 1
0.00610131627025564 1
0.266553991553736 1
0.456262059919005 0
0.250500603833558 1
0.269553901583986 1
0.132081277748779 1
0.461191575729759 0
0.145521300575224 1
0.0675766492144301 1
0.0890443977424145 1
0.00868054112562362 1
0.162611752109715 1
0.104721620711169 1
0.216040878520649 1
0.481161918947374 0
0.0485748909862115 1
0.138716018117162 1
0.271617767546872 1
0.212796305982919 1
0.157648023725444 1
0.150219227982505 1
0.112038595430327 1
0.37043300897776 0
0.218321712814392 1
0.508063684165324 1
0.221063762399431 1
-0.0347593904558585 1
0.25087913384443 1
0.234457705693928 1
0.356181259918485 1
0.0438331959117517 1
0.096351069267138 1
-0.0312942588739927 1
-0.0810806697713158 1
0.176875184759825 1
0.423165128441254 0
0.12624860819793 1
0.346143717171755 0
-0.00506071923448084 1
0.357851249882954 0
0.380085463095241 0
0.247044260293899 1
0.182947202009633 1
0.254195625764855 1
0.431006976618545 0
0.192498925566722 1
0.303224509349763 1
0.171072078044432 1
0.396023058025522 1
0.505462857006786 0
0.207243997888922 1
0.0549552869120304 1
-0.045600453799061 1
0.137439530353384 1
0.0384310794542349 1
-0.0479953948651545 1
0.228269037162602 1
0.147181625999563 1
0.438062065010777 1
0.45480449569674 0
0.0407859912887491 1
0.275786260249656 1
0.0889124431054731 1
-0.06119304542199 1
0.214343490150153 1
-0.0826415270867633 1
0.323303709015804 1
0.08473083840052 1
0.306224200866332 1
0.0920045334631505 1
-0.126707385049294 1
0.400594829261566 0
0.537606303437764 0
0.285801618703268 1
0.0128321598486716 1
0.00219160757615268 1
0.394805856949601 0
0.336090434594579 1
-0.108825398605421 1
0.17846623915434 1
0.124830558498905 1
-0.191892757786189 1
0.391073221037835 0
0.0320638929410086 1
0.31353117504767 1
0.384615901540994 1
0.163302940127236 1
0.0708204749216416 1
0.140854082011354 1
0.133926578658499 1
0.19495377634807 1
0.1892094993069 1
-0.238719356109651 1
0.274090464406623 1
0.198760892148943 1
-0.132340884347091 1
0.460078849423987 0
0.225381674887993 1
0.197505612167704 1
0.34191679261982 1
0.392642156076545 0
0.162248066674533 1
0.343234045533887 1
0.0993003515710332 1
-0.109278983524515 1
0.188219035516318 1
0.144014293099547 1
0.374439516556519 0
0.249830842050729 1
0.49241721249215 1
0.433832157858469 0
0.0592525959153895 1
-0.101868793203336 1
0.394492139409632 1
0.123426849534592 1
0.109027869635914 1
0.18841396112788 1
0.625240717018714 0
0.098942356532376 1
0.601471749889064 1
0.278064692930351 1
0.261915426545857 1
0.292475069867167 1
0.351885955240219 1
0.364465120434497 0
0.409349209180369 0
0.268550198249563 1
0.611324917527144 0
0.296729014890359 1
0.143855343236074 1
0.37242284754748 1
0.247880546506038 1
0.366131122488628 0
0.0960626769840522 1
0.376218341531989 1
0.501467714832372 0
0.55321491674234 0
0.418817793267326 0
0.257966087943343 1
0.324974166273471 0
0.587430457287197 0
0.290753766043767 1
0.0381237218808908 1
-0.0388702856482192 1
0.285847231504464 1
0.392021536034404 0
0.405357340405575 0
0.130887655235247 1
0.199064911821576 1
0.128217657916634 1
0.131100971886262 1
0.159507274628442 1
0.151476344409644 1
0.183665074792008 1
0.16592554283882 1
-0.241396930298189 1
0.686959665702247 0
0.125821820503502 1
0.0549502418429099 1
0.222892598409305 1
0.240907159231996 1
0.247650113918974 1
0.177950029249973 1
0.280664065536276 1
0.116435121984307 1
0.102564061909831 1
0.244982072513504 1
0.238977736526033 1
0.335815199399703 0
-0.107366458204638 1
0.165993977454106 1
-0.0102476522234151 1
0.0113531306062252 1
0.369986090498169 1
-0.0417680357825312 1
0.372596699739637 0
0.460530842926181 0
-0.225251171134886 1
0.307404266186717 1
0.525884025919279 1
0.242266282811243 1
0.0952139430332924 1
0.0226598168884008 1
0.168414929134598 1
0.16048886155704 1
0.182171227108045 1
0.206684800446852 1
0.146968263030853 1
0.136464928681786 1
0.0386052303098894 1
0.372385875854172 0
0.377629411255906 0
0.232150401117982 1
0.195289299535308 1
0.00348780135597357 1
0.112553423204112 1
0.440408171048496 0
0.28999368258469 1
0.424112541803745 0
-0.0596298997342504 1
0.111853017529746 1
0.224294432484468 1
0.286196636392482 1
0.353639999339149 0
0.0789617920145724 1
0.2003835800541 1
0.254971822117923 1
0.250880076891257 1
0.42514213515638 1
0.446278869306453 0
-0.276529160652477 1
0.0118271972765861 1
0.40786365225952 0
0.428318893916798 0
0.00409133371020712 1
0.101406573299674 1
0.167913001920111 1
0.0869126908119131 1
0.207480233925798 1
0.382329716309062 1
0.0454781089653906 1
0.17541469471812 1
0.467549683922414 0
-0.0199551662694804 1
0.0827750178622374 1
0.28002169056949 1
0.125494675050974 1
0.21013762557374 1
0.30936373158925 1
0.131283976855675 1
0.275602956116546 1
0.448767728461418 0
0.499418703049509 0
0.202605657839243 1
0.517974859423907 1
0.0462637633208966 1
0.174518582633386 1
-0.0306776826034106 1
0.824900951685643 0
0.108875003337502 1
0.224819482414963 1
-0.0590731758642781 1
-0.0115210352936882 1
0.132046407010798 1
0.291563222630516 1
-0.110026240667263 1
0.10059721671635 1
0.121621212523476 1
0.160251830950941 1
0.465093920608968 0
0.119409364783946 1
0.252445687481224 1
0.076025705969806 1
0.0606996495840992 1
-0.105109666744469 1
0.146255086116254 1
0.11133677905255 1
0.177232314933406 1
0.0398703652809869 1
0.5374571676486 0
0.448641944808076 0
0.474963166671561 1
0.353877171453752 0
0.163548833827839 1
0.239860721306656 1
0.171276279026847 1
0.45116288747678 1
0.459351515285488 1
0.219433786071353 1
0.356796178728527 0
0.428256823202729 1
0.0750831807666506 1
0.221312258154381 1
-0.0920906833101208 1
0.332824219014619 0
0.213303355565367 1
0.249630936610139 1
0.224186566620335 1
-0.0420850613066528 1
0.0599812667244795 1
0.421934406910352 1
0.325363179262777 0
-0.175330942731461 1
0.440796302488019 1
0.242873928156817 1
0.224520113675324 1
0.141193011627197 1
0.0902129691641015 1
0.11586687457838 1
0.308133556990726 1
0.0606928097795666 1
0.415273893269944 1
0.003192413890339 1
0.229441576845922 1
0.372965229254796 1
0.238596139051399 1
0.302643384469002 1
-0.0173480159324126 1
0.183262686256773 1
-0.00203522028848228 1
0.103368562915114 1
0.264644493820222 1
0.240398847870573 1
0.0841736120269923 1
0.347066099642109 0
0.402652119996091 1
0.535345863674319 0
0.261239364295063 1
0.21858210091082 1
-0.067689229535337 1
0.127857540159302 1
0.2711700465839 1
0.146415242235558 1
0.0220071608807883 1
0.125063653659507 1
0.309756181521393 1
0.283199469199011 1
0.00792598182998097 1
0.0314213755557754 1
0.513025560201364 0
0.00141097028588223 1
0.104376768086078 1
-0.0655321107194012 1
0.174698616532815 1
0.356197213802026 0
0.569218944234255 0
0.0302013732638681 1
0.148592188576913 1
0.157094543089183 1
0.10505392502979 1
-0.258331080844122 1
0.381669209720421 1
0.114558741254033 1
0.371494849040669 1
-0.147160131045853 1
0.101330100730533 1
0.140560504679071 1
0.116724996663053 1
0.384003584677738 0
0.37239635310725 0
0.226769650492006 1
0.395802072720843 1
0.353396131763684 1
0.283764578189988 1
0.340251150646788 0
0.542384165324353 0
0.345390558004625 0
0.270385391342383 1
-0.198284432693307 1
-0.22698727822995 1
0.260193027709422 1
-0.2223723160388 1
0.162249812928789 1
0.129314286818104 1
0.175125231402225 1
0.249123257238568 1
0.522359886703257 1
0.196320186567024 1
0.121327193886318 1
0.354914930729338 0
0.576565516267859 0
0.122917595138658 1
0.333706427000561 1
0.307608750203513 0
0.248800827263017 1
0.324170787767262 0
0.290708464770149 0
0.255268978992186 1
0.225716140886782 1
0.097868468625695 1
0.286481819573173 1
0.162316665332908 1
0.0396472533203577 1
0.0569846576326026 1
-0.07380815204573 1
0.274841147760626 1
0.468286893807929 0
0.25774211847147 1
0.279158628818856 1
0.575897079580274 0
0.127952672541331 1
0.371354241915433 1
0.0658398111269781 1
0.138598006792689 1
0.303689316121552 1
-0.147110543133559 1
0.154909960576037 1
0.18542329310266 1
0.391478474390054 0
-0.0999344094109841 1
-0.076078181339239 1
0.422416170797762 0
0.109138747418605 1
0.304252813839035 1
0.312125696531154 1
0.320557836359527 1
0.301661786101734 1
0.374417462372687 0
0.425959329078675 0
0.190430768544537 1
0.2222264645479 1
0.382559984728944 1
0.357071473317237 0
0.264691420523048 1
0.411634883359782 0
0.284233079174018 1
0.399424063439017 1
0.173697879852898 1
-0.0566459185431438 1
-0.165854097152112 1
0.233590819230659 1
-0.038534754778989 1
-0.149415277232892 1
0.137546246591982 1
0.357455939835215 0
0.116488274539278 1
-0.032773860920744 1
0.527589871999716 0
-0.0991886043264726 1
0.171200888156453 1
0.404789949056757 1
0.223351620635831 1
0.274427344081941 1
0.287185748550994 1
-0.188254234875125 1
0.109790135161417 1
-0.0467705461504117 1
0.226965593504655 1
0.553821434023662 1
0.123448763142128 1
0.328047760457467 1
0.558678420820979 0
0.285203813300116 1
0.268874979078267 1
0.211921853971922 1
0.302452482893271 1
0.0224307723703935 1
-0.128171686289512 1
0.511093761211907 0
0.420387731856809 0
0.441511505617519 0
-0.000644746928356004 1
0.191195585292993 1
0.268078552038451 1
0.235471260561486 1
0.219051466761271 1
-0.0677368668806881 1
0.105607396891244 1
0.239888190911445 1
0.214719483802832 1
0.506640188929514 0
0.107349838260963 1
0.479701115630078 1
0.0798672683889253 1
-0.272502685584426 1
0.121669528933141 1
-0.155557335223397 1
0.0664562467701439 1
0.278249197886225 1
0.149096384719878 1
0.211434821445613 1
-0.0858706706670158 1
0.199930933456639 1
0.428265180675161 0
0.333439197629963 1
-0.0322661740862678 1
0.131463708171079 1
0.222665619496653 1
-0.127182451292069 1
-0.00251187481065271 1
0.421127405891472 1
0.158131837070614 1
0.309882405357582 1
-0.0601125817161594 1
0.295816131867128 1
0.423490208017098 0
0.258172487299635 1
0.184089966615657 1
0.282649504842977 1
0.342979210851453 1
0.423938994715349 1
0.0621123246873906 1
0.247800808972626 1
0.346486044144926 1
-0.0782418782845775 1
0.208276680242337 1
-0.0495059624677171 1
0.355757091237509 1
0.27491986229528 1
-0.270538339961825 1
0.236595931388443 1
0.238289911381861 1
0.22162964432389 1
0.241117375095992 1
0.135523217328719 1
0.2377240394107 1
0.0594135925996314 1
0.0648741393839428 1
0.199997085086367 1
0.25295884818492 1
0.147062194147043 1
0.428372119212328 0
0.186065186475191 1
0.217543738080071 1
0.324515893216895 1
0.0870936488781465 1
0.0510902280951962 1
0.191767857308714 1
0.107571135756447 1
0.104162084896233 1
-0.0576171919571425 1
0.177542933986152 1
0.247771594642931 1
0.160444757611986 1
0.251891965761225 1
-0.0385223772379499 1
0.263210436713822 1
0.200562963241398 1
0.357882667755487 1
0.316807765310154 0
0.218113897606779 1
0.224873012147228 1
-0.00969994438489582 1
0.198360383332866 1
0.18515053726693 1
0.188244074459262 1
0.0744418170123095 1
0.159649332697093 1
-0.131133213785627 1
0.113473285340052 1
0.234953618895152 1
0.287718514468923 1
0.370002027625066 0
0.0740274279439426 1
0.350573147271856 0
0.327341670707726 1
0.211442218292627 1
0.109675436581446 1
-0.103605585147364 1
0.294563573166192 1
0.238705722987276 1
0.219321231296153 1
0.522217304902136 0
0.348728635844521 0
0.522898482936966 0
0.421470693291258 0
0.393273467315663 0
0.276263145466417 1
0.386107358965412 0
0.39504328521585 1
0.314507271825766 1
0.000379605709397709 1
0.189226759998108 1
0.400865745436133 0
0.0189141502752515 1
0.202594344038064 1
0.305837706754369 1
0.422759208318327 1
0.447944767739487 0
0.245127395000033 1
0.692960380384906 0
0.195605521204635 1
-0.294483157262484 1
0.321972865235301 1
0.161744972457334 1
0.501421868707462 0
0.425341737627081 1
0.0892460870218076 1
-0.0229981303100149 1
0.0726504145504941 1
0.253235196285219 1
0.0656961171573601 1
0.494296500323312 1
0.145773784097921 1
-0.0220511576971788 1
-0.359900765110705 1
0.203986843318269 1
0.0325466805825006 1
0.188826530847452 1
0.230037359736586 1
0.499484568108459 0
0.180682807437592 1
0.435041746126414 0
0.36547387560432 1
0.429999450066253 0
0.186798108486863 1
0.45360954215481 0
-0.105242254962306 1
0.264466228089608 1
0.373075543746695 1
0.293233444833246 1
0.320018540942732 1
0.268978843223236 1
0.105570469786261 1
0.183477188467807 1
0.0997268538559102 1
0.280018150197277 1
0.177952133596779 1
0.0347238287261218 1
0.151424061721299 1
0.302916139574782 1
-0.0456417623299639 1
0.175920573812397 1
0.305698219258687 1
-0.0252453325717635 1
0.270813141484133 1
0.059838232654876 1
0.101165419665966 1
0.0436851013539945 1
0.149350856522169 1
0.188992639753597 1
-0.0127482947472126 1
0.546025804134668 0
-0.0533993447867548 1
0.39566450085624 0
0.0117969958626838 1
0.303855547613488 0
-0.304459505667323 1
0.340613113826649 1
0.265966907935638 1
0.0652354633452802 1
0.237162602930832 1
-0.0968437400852998 1
-0.0199267581356564 1
0.359309516534396 0
0.224049903139788 1
0.244822470414783 1
0.607799795256776 0
0.169616654397183 1
0.28285125274511 1
0.187939193074742 1
0.125487046763179 1
0.456790739076791 0
0.34196951474716 1
0.404144301810691 0
0.237309936858084 1
0.32024157713632 1
0.605224274597028 1
0.177557206473982 1
0.0648532798273821 1
0.29511137313156 1
-0.0123333939042428 1
0.145588628079917 1
-0.113294922302058 1
0.146765885949585 1
0.110192908947543 1
0.273048472167944 1
0.0299517019354734 1
-0.277414612623039 1
0.0873286992525238 1
0.372186147997388 1
0.263476652830394 1
0.0183200147163361 1
0.0381437184475027 1
0.0183837201678882 1
0.276463570618058 1
0.0432500554912053 1
0.0410037725877831 1
0.0446485823144652 1
0.177426942918571 1
0.115960487012449 1
0.152675578640861 1
0.102470470400063 1
0.322588054718317 0
0.206615878174747 1
0.334155580837019 0
0.0991974092569798 1
0.219812512489401 1
0.178409996082337 1
0.270205609361215 1
0.0232810841861995 1
0.349597977904936 0
-0.070564076287079 1
0.291711232655407 1
0.206021281661589 1
0.325277003834584 1
0.143275848689655 1
0.20160174534411 1
-0.0307226438486587 1
0.241889360662434 1
0.0649326639093425 1
0.238869476450729 1
0.271512637899625 1
0.28695895762899 1
0.00993576152991401 1
0.243931843053686 1
0.179160943951142 1
0.0427492580258656 1
0.502507635208363 0
-0.0628524915608197 1
0.274803929280831 1
0.243694311764025 1
0.192790606943831 1
0.73063583442746 0
0.314193530645382 1
0.137395524947224 1
0.362779427376245 1
0.322156238368996 0
0.235100327708024 1
0.380339541870597 1
0.280257239006446 1
0.570695303381068 0
0.110848840396259 1
-0.0974343448689742 1
0.246841656929878 1
0.24444425257127 1
0.0303591063982272 1
0.455873048842545 1
0.32529375738286 1
0.235427829249404 1
-0.0494495285578562 1
0.161302553174119 1
0.419745754487832 0
0.613866657502577 0
0.184940914440472 1
0.0532040745558479 1
0.330998179423106 0
0.105703798191802 1
0.282303183317246 1
0.0922145915072543 1
0.152890653094733 1
0.321172270983606 0
0.133322489393349 1
0.119792904552369 1
0.202076293792137 1
0.379070333018374 1
0.288481514731984 1
0.387788519870211 1
-0.0928915028148415 1
0.143663939112482 1
0.00915606417971158 1
0.119941636659286 1
0.202785972769217 1
0.184086941528275 1
0.239864405961848 1
0.10191971077048 1
0.29431592141779 1
0.281922976810672 1
0.534181571371104 0
0.340735641478745 1
0.0593504653528779 1
0.439430822287416 1
0.21311265546205 1
0.254723852526502 1
0.236393771893175 1
0.0444602979511347 1
0.017923360540008 1
0.182063581623849 1
-0.0610689324529571 1
0.0549105951597952 1
0.318769215895084 1
0.293695295498097 1
0.0609047153124034 1
0.481479085339322 0
0.057323533031693 1
0.224290385064214 1
0.388266953238396 0
0.126621390383072 1
0.00923260580629516 1
-0.0534505585228896 1
0.543417932014445 0
0.164098657998221 1
-0.299129432629986 1
0.234160060135109 1
0.0485158208975465 1
0.310493417926631 0
0.262417572528207 1
0.281177544384609 1
0.153605561943866 1
0.246925546896535 1
0.158270374953128 1
0.0336093241600291 1
0.31172857292874 1
0.400320304398251 1
0.269743505785914 1
0.233384173741538 1
0.130164484549097 1
0.708747774915145 0
-0.0520783221118256 1
0.318682825607559 1
0.144037666137578 1
0.286687373395733 1
0.127017722140877 1
0.0584933304752877 1
0.27935092464194 1
0.470997113073125 1
0.242075159709117 1
0.142673570197902 1
0.337508539138261 0
0.0130302969964874 1
0.305450332738998 1
-0.113649947114898 1
0.527809973362647 0
0.0878941928428661 1
0.308295772271848 1
0.325089710525759 0
-0.00510612079092914 1
0.351016197447059 1
0.398999307583471 0
0.581627233497042 0
0.108490632537546 1
0.182714305675915 1
-0.049463615929154 1
0.0382467488373019 1
0.0411950850610942 1
0.194781428152281 1
0.351983831435825 1
0.120561791170884 1
0.638701448432719 0
0.153797267386564 1
0.305342138225161 1
0.16638055668198 1
0.111015720485801 1
0.306595057890735 1
0.0410973571716194 1
0.276606764760913 1
0.174083079886549 1
-0.311793918730637 1
0.647510176707423 0
0.313397957516636 1
0.117279801241398 1
0.235178032378145 1
0.350229236432871 0
0.554242503314286 0
0.0868308186565853 1
0.501924390227953 0
0.0612019979749349 1
0.627964389218136 1
0.293155987650433 1
0.577537710945716 0
0.238803902734509 1
0.265361224818991 1
0.390057382079916 0
-0.138201982642658 1
-0.266656401458453 1
0.0710057683261205 1
0.205849082811189 1
-0.0879960612382102 1
0.265700245428595 1
-0.0238333234804977 1
0.528967373713289 0
0.283194931329263 1
0.159625312287158 1
0.215381759625453 1
-0.0204587641759095 1
0.151119437762311 1
0.0826418764946431 1
-0.38420832133275 1
0.250996212426049 1
-0.0560580221701016 1
0.522862676666954 0
0.0318866859999896 1
0.108714654623242 1
0.00156370092683418 1
-0.193999088481051 1
0.189545313538783 1
-0.130739057066871 1
0.156318649404769 1
0.173064556784342 1
0.0781074956808958 1
0.307239967539449 0
0.211578726156889 1
-0.0108648101998949 1
0.266752493352017 1
0.0849628516733982 1
-0.291627237199824 1
0.446640448057613 0
0.155287620495358 1
0.196536399421741 1
0.337875352941956 0
0.429062451338293 0
0.450513369892578 1
0.169268471520376 1
0.429342424999042 1
0.0819476310291571 1
0.0401305704461949 1
0.389544474918753 1
0.221872325810739 1
0.307828465915088 1
0.186582372482418 1
-0.102286399081452 1
0.39084161230334 1
0.101452693841288 1
-0.0214840311379924 1
0.228979362835566 1
0.0246808757805731 1
0.338642492232645 0
0.334339942682782 1
0.137998048248703 1
0.072623348171326 1
0.105913671398805 1
0.148217157260249 1
0.148474051134415 1
0.115553643336285 1
-0.100386651297427 1
0.209721275431488 1
0.0132000356139783 1
0.0255489428687702 1
-0.091357307274484 1
0.361024799430378 1
0.470826483530444 0
0.394359103227079 0
0.350032989415919 0
0.203740817041928 1
0.161498530329923 1
-0.0373425455580097 1
0.227382821977326 1
0.478412242516721 1
0.260652927502032 1
0.228506833539988 1
-0.00363251294480106 1
-0.0426251698495555 1
0.370037504494562 0
0.604853076282642 0
0.256642303555058 1
0.0210042936414359 1
0.0482092509550031 1
-0.17280832741333 1
0.53344545870236 0
0.0864315622357361 1
0.265923705561688 1
0.0662954752840063 1
0.509240395106308 1
0.0910507439098259 1
0.261004566890636 1
0.147130763208804 1
0.415983997390659 0
0.0929985737675298 1
0.210750758428926 1
0.170420472961602 1
0.0390106890773144 1
0.252635260999166 1
0.0802200399816532 1
0.356063919325421 0
0.306883293804126 0
0.237000987297988 1
0.304616567581093 0
0.448045373597064 0
0.262593049025268 1
0.410759309183424 0
0.517742507242937 0
0.0946101676976533 1
0.141489231016405 1
-0.0410958731566092 1
0.188504034574343 1
0.411242507617364 0
0.0307851803850841 1
0.163578531484162 1
0.141460028358382 1
0.0728302837174639 1
0.505088700411928 0
0.0978536778348023 1
-0.0291243947812981 1
0.0578719460768482 1
0.173338396815515 1
0.390094213855872 0
0.198278000035943 1
0.333739750430756 1
0.231782736580295 1
0.23346344067891 1
0.294941559220504 1
0.434732831141694 0
0.506197715132164 1
0.396599702140941 1
0.249117659186413 1
0.338573057903942 1
0.353645129263613 1
0.312347636113307 1
0.614157929387728 0
0.0608370394771058 1
0.523930725249793 0
0.172947583910922 1
0.195316046702083 1
0.324251035193057 1
0.50692632400692 1
0.251260030293392 1
0.431342635325025 0
0.270939656576987 1
0.257261229112619 1
0.0694605391266413 1
0.105201058861509 1
0.29959358659539 1
0.128784554699948 1
-0.0159571012589816 1
0.561657057899212 0
0.193743602985413 1
0.0613595341602493 1
0.243278732106796 1
0.270810615354492 1
0.49041246100754 1
-0.152895331168002 1
0.45973079148211 0
0.579962836545192 0
-0.00034317815027507 1
0.16841763710821 1
-0.111724290017637 1
0.178567097824579 1
0.265923409092664 1
0.526930997618797 1
0.119552546121697 1
0.0494205762233436 1
0.141321555149474 1
0.0972628243425835 1
0.263801996290767 1
0.0438517407352345 1
0.295156432302533 1
0.2058128453946 1
0.35346523568059 1
0.462800839603709 0
0.396984892061967 1
0.199628166509978 1
0.426953573492295 1
0.249123924797118 1
0.0335134752563251 1
0.33825089587917 0
0.277476233769833 1
-0.0822981785710473 1
0.319119637572263 0
-0.233609066284043 1
-0.066623836148696 1
0.153990379431992 1
0.241421108647633 1
0.0371788099856053 1
0.287350790777484 1
-0.252436414894604 1
-0.117437919471858 1
-0.104971899017915 1
0.18035641451956 1
0.0734122316582494 1
0.468905322186132 1
0.290008193103215 1
0.013843314442083 1
0.0384035095950102 1
0.262106022267804 1
0.388036888642623 0
0.386235721407874 0
-0.00486495257436755 1
0.0356390234694658 1
-0.164308105600566 1
0.0832153253200471 1
0.413240090981937 1
0.441865248813646 1
0.38905162577084 0
0.460215562837776 1
0.287327510393322 1
0.101001324729582 1
0.242960675105954 1
0.147476160296706 1
0.334051697260517 1
0.559832157176162 0
0.312043096300684 1
0.0517312312169246 1
0.0206269607822908 1
0.109290108683855 1
0.293105557461719 1
0.011418143087219 1
0.00405745253668621 1
0.156338149419585 1
0.254157188545563 1
0.282925542955218 1
0.234042353729957 1
0.427528051838227 0
0.285503387641811 1
-0.00402343922010007 1
0.245696790603024 1
0.155114988620404 1
0.43735494859189 0
0.152829185004321 1
0.491227050513719 0
0.360998889621759 0
0.0820036012713053 1
-0.00824758882630414 1
0.372586552422007 1
0.226840118192433 1
0.268729934165654 1
0.0648806529394184 1
0.251382205273978 1
0.308111730318019 1
0.29662162048098 1
0.0882590249410104 1
0.0699340242235766 1
0.15855895463162 1
0.349609119714596 1
-0.0031741287011533 1
0.376217761160814 1
0.183255605905749 1
0.315056891537071 0
0.22945575238353 1
0.412865524785592 1
0.0898264277050123 1
0.435552837882499 0
0.0371133277302311 1
0.360475011958957 0
0.628712510414325 0
0.19130426138391 1
0.654786918416911 0
-0.0733254188216087 1
-0.0455471975881273 1
0.285939088990208 1
0.499205856606949 0
-0.0944668129538201 1
0.37177796667179 0
0.398274544583246 0
0.559248468991834 0
0.0863064996056447 1
0.121517454131918 1
0.00648822878612004 1
0.527671677073922 0
0.26496437347864 1
-0.116027575016837 1
0.187797588176209 1
-0.0883400920131163 1
-0.208132190434343 1
0.257707643352612 1
0.531845090114992 1
0.415392107530695 1
0.200194470731683 1
0.0995941214619901 1
0.267162318380045 1
0.492844275521241 1
0.18088761945676 1
0.339143430226302 0
0.287904587252615 1
0.520833584050738 1
0.278359727762791 1
0.446351535671163 1
0.666016179697521 0
0.167753834933673 1
0.545839913265902 0
0.208874890194487 1
0.417580815970802 1
0.170479941382958 1
0.127368292427871 1
0.329737932275989 0
0.605298446139797 0
-0.284960783727344 1
-0.183980204447214 1
0.270467097808602 1
0.0686477423984438 1
0.154481617754953 1
0.199048769348936 1
0.0932624370024429 1
0.269816548507674 1
0.49873738464579 1
0.205501139081525 1
0.329846777474877 0
0.0707943156071048 1
-0.0196405760212967 1
0.280999178643756 1
-0.106868112024037 1
0.346622165893273 0
0.258938883184177 1
0.0918366723548556 1
0.358938700014159 0
0.587398977564341 0
0.117947126074535 1
0.0739571020336767 1
0.21414186885507 1
0.251367974045118 1
0.000632280782866812 1
0.121003463546244 1
0.302347416143912 1
0.137900165653018 1
0.181354173840252 1
0.14719560637629 1
-0.0422619159850641 1
0.329975882407815 1
0.377021100949647 0
0.223416419838939 1
0.18584039431348 1
0.0324669075987241 1
0.0667836965645163 1
0.167824964862054 1
0.161978458180033 1
0.42535300430873 0
0.0868261406586583 1
-0.0226452123186658 1
0.242399255545454 1
0.141577683071561 1
0.308127026828164 1
0.561170038834117 1
0.259427205877238 1
0.509089382959148 1
0.401588507859609 0
-0.14016803265295 1
0.41766337926855 0
0.116049572462628 1
0.11737796193883 1
0.439200752516071 1
0.298576840404872 1
0.276074612980956 1
0.106749693332381 1
0.209616844119874 1
0.259711825904226 1
0.115030632019381 1
0.231239606532287 1
0.327968655518585 1
0.502495873377891 1
0.168488009602964 1
0.16726066096649 1
0.208329049398019 1
0.375317583745329 0
0.359865800160054 0
0.188295553344355 1
0.211382903799433 1
0.235446157656586 1
0.248744026273212 1
0.3783066509892 0
0.102514749947009 1
0.0270334877037619 1
0.122710399345423 1
0.307248723914064 1
0.474336833432589 1
0.220413550045259 1
0.156354243998688 1
0.341711852181897 1
0.647125724644644 0
0.216614195630207 1
-0.136309341796705 1
0.234387501569074 1
0.500249267148354 0
0.130468648367616 1
-0.0866033216995229 1
-0.0583670496958714 1
0.280157245798777 1
0.0841954945474064 1
0.235971906213601 1
0.146449818692676 1
0.199197340732682 1
0.206478271069413 1
0.177054494922526 1
0.0338601607444138 1
-0.0153700400833546 1
0.377929478445851 1
0.135090957865146 1
0.155515281737581 1
-0.0123694872624889 1
0.0745022515681883 1
0.431569957153387 0
0.334210748759445 1
0.321336736247714 1
0.212221445862541 1
-0.12551746196986 1
0.125333580494192 1
0.185844212301719 1
0.0579394496283437 1
0.299452393453168 1
0.222368917361602 1
0.292759172236729 1
0.39930429302313 1
0.180204067847217 1
0.13767929654082 1
0.262822072544055 1
0.229210036281677 1
0.387827936646286 0
0.0951585715455579 1
-0.119591736445953 1
0.24034256862247 1
0.0859487901232265 1
0.0282707510793507 1
0.158438145583384 1
0.268201829835432 1
0.157383501603909 1
-0.076566131271123 1
0.242879203819387 1
0.398810304564797 1
0.292566411397638 1
0.244774642904499 1
0.324425924529493 1
-0.120148323088638 1
0.496207928413013 0
-0.1272359556759 1
-0.0998520733852463 1
0.110010573440139 1
0.405753403594925 0
0.224831184776356 1
0.310459588678348 1
0.152705791103401 1
0.155516779307152 1
0.210625518395203 1
0.0399216194426425 1
0.158655486400661 1
0.261120703481431 1
0.336223906638771 1
0.435466835003184 1
0.171813469122956 1
0.251872183696652 1
-0.0507696583114747 1
0.233306237270341 1
0.0228631510177233 1
-0.00203666088862556 1
0.203401040899216 1
0.0583549131192262 1
0.533401824687978 0
0.397372583946017 1
0.116509397471331 1
0.386916969410979 1
0.338852620819436 1
0.0622930266551054 1
0.375220349330549 0
0.0196050278695192 1
0.533727756398147 0
0.475028585887807 1
0.43710625194964 1
0.0610127492166104 1
0.224412509823385 1
0.332288325937105 0
0.0394155321182838 1
0.145105926017688 1
0.178360570609378 1
0.0139325369952681 1
0.210602065934289 1
0.0988315033656659 1
0.172517044666172 1
0.150792568482158 1
0.317154553599042 1
0.18365356128989 1
0.434168872726387 0
0.0313188681742009 1
0.221373549416925 1
0.282026034011781 1
0.260713539083554 1
0.362522282966284 1
0.247596457100015 1
0.418592470908969 1
0.169696441672731 1
-0.0943911528731891 1
-0.0293345477121126 1
0.422819790561823 1
0.109905218056398 1
0.535606570240754 0
0.167333298716642 1
0.015256811355586 1
0.274750620752667 1
0.283987609876552 1
0.105216265003349 1
0.520948880468993 0
0.296710922008134 1
-0.00389052751075633 1
0.161739036392546 1
0.196255679126529 1
0.465038725156102 1
0.206126434977348 1
0.404443459349229 0
0.14941343738933 1
0.205259470075451 1
0.145887158298931 1
0.476841384003728 1
0.348834121117177 0
0.133474834980964 1
0.251946391914092 1
0.290955757370134 1
0.116611423280491 1
0.243178845664369 1
-0.213374497483423 1
0.0982337018784911 1
0.413812989952477 1
0.26524778469447 1
0.172624921951358 1
0.210609754918657 1
0.120133101858386 1
-0.213459458898889 1
0.238707296301598 1
0.0546836637654807 1
0.337346612387795 0
0.163921487738455 1
0.128008015979173 1
-0.0535115230331901 1
-0.220824018027666 1
0.19619123837566 1
0.09305390765626 1
0.136854879412651 1
0.265742313492515 1
0.191806097337093 1
0.547936697318239 0
0.106304256021065 1
0.322566386478828 1
0.308565154188834 1
0.679629168256611 0
0.113623911678063 1
0.412720611172714 0
0.273629565222961 1
0.0106450689100797 1
0.452990756554902 0
0.03305250580224 1
0.399030961486709 1
-0.0582852875765623 1
0.301094108479435 1
0.138623566447424 1
-0.0216944609606332 1
-0.0724808736307041 1
0.00416567608777205 1
0.330963352672481 0
0.109035441812103 1
0.221787691199113 1
0.257728973854411 1
0.0651594640412697 1
0.201238243748785 1
-0.0359940926633265 1
0.0895342927845868 1
0.232182541977757 1
0.477242417478031 0
0.36007862334039 1
-0.0384973525671616 1
0.254911840051246 1
-0.082956656499977 1
0.289294094567087 1
0.364054222292474 0
0.128041032042715 1
0.309425671865476 1
0.368674213142211 0
0.23889392394761 1
0.155702044165679 1
0.229802837587155 1
0.193091362058789 1
0.253910057890989 1
0.129288805349329 1
0.598777440663961 0
0.1784220032839 1
0.262730272419216 1
0.448308484866384 1
0.555662284276082 0
0.475120510644914 1
0.290285050334433 1
0.539849368903668 0
0.0558411806202638 1
0.234815052751316 1
0.000950764407955551 1
0.335726808132196 1
0.193468696582931 1
0.313110430458764 1
0.139418542284651 1
0.0558873487412661 1
0.0357757100992665 1
0.244950500635757 1
0.0608343123980101 1
0.61379792450552 1
0.216111296892655 1
0.127136769616649 1
0.290005095624262 1
0.427736611812021 1
0.221183497097508 1
0.0243804719857273 1
0.193676949504473 1
0.10670497118772 1
0.26813479593986 1
0.447533481602906 0
0.0520288227420786 1
0.118515424130721 1
0.388413034260529 1
0.553412271132705 1
0.237939767936982 1
0.13932772842247 1
0.0340374566019625 1
0.21396556881122 1
0.26606885311454 1
0.174628942517251 1
0.310714201898665 0
0.074943268814596 1
0.377580303438062 0
0.0881934922516523 1
0.48513002894 0
0.265270126492084 1
0.240412650937864 1
0.394239505970592 0
0.328934205194354 1
-0.00224100463913042 1
0.166628633376701 1
0.144648814862226 1
0.326599947459961 1
0.266658105509991 1
-0.21640476851318 1
0.439593295999025 0
0.201114839738054 1
-0.062386782536154 1
0.290654473579651 1
-0.0844990406789513 1
0.317925874156589 1
0.296790744075947 0
0.505834194037955 0
0.167634299856316 1
0.245227502671992 1
0.327863815426599 1
0.180179684032386 1
0.117339086869794 1
0.481471379462341 0
0.272892778644246 1
-0.0937237121748182 1
0.533791109698057 0
0.576478042977074 0
-0.000726780402385947 1
-0.0927602497052585 1
0.180777270392207 1
0.274513511580282 1
0.30435415307838 1
0.630679709027118 0
-0.135932813651253 1
0.430603440033965 0
0.00715224468224938 1
0.242473440654826 1
0.336928516809113 0
0.489330162062439 0
0.0844731657574488 1
0.142869245728113 1
0.204044533887173 1
-0.2112613909367 1
0.152820130322682 1
0.255775050483734 1
0.33082105317725 1
0.0508153138196938 1
0.311599190875816 1
0.172767081657506 1
0.49480589007838 0
0.142854109101983 1
0.193815601699317 1
-0.0309650026746008 1
0.557095037565216 0
0.353990347307323 0
0.447142369476773 0
0.256156331962059 1
0.0406581228256407 1
0.548487392214782 0
0.380214005034977 1
0.276859299712726 1
0.276520823072729 1
0.305144149055995 1
0.208617241259788 1
-0.00182635060270519 1
0.209170649177518 1
0.42832460359123 1
0.34970970359102 0
-0.169077637122751 1
0.202553066539013 1
0.0878270847506177 1
0.141006089760999 1
0.340486894299879 0
-0.104692526327818 1
0.52473580578217 0
0.0822135838990931 1
-0.0207456813827817 1
0.176070770868753 1
0.472649193537337 0
0.363871287543037 1
0.577998537485402 0
0.184872161143997 1
0.288124923311544 1
0.0455455485933023 1
0.478255107958093 1
0.140301648102932 1
0.0120707608578342 1
0.233485815016074 1
-0.178119541906466 1
0.0567744996414854 1
0.0467166086202066 1
0.044133978914319 1
-0.105391744962881 1
0.313724810838797 1
0.438716724547212 0
0.23982828862004 1
0.11147571915946 1
0.134303802029147 1
0.518944536274169 1
0.233814064453528 1
0.590485419104021 0
0.213285382558697 1
0.323222299385878 1
-0.160518607488886 1
0.354563739786669 1
0.085668940224159 1
0.233579042795739 1
0.330696121552606 0
0.0719309233308658 1
0.50993163387189 0
0.017529825657138 1
0.267341776415895 1
0.338943954910645 0
0.419165756878628 1
0.242064778586624 1
-0.209447817182797 1
0.365735334013152 1
0.0684947698648552 1
0.254616678637258 1
0.4587173947998 1
-0.167683790491631 1
-0.10232121655009 1
0.227885611067751 1
0.261194959378213 1
-0.0973130538630106 1
0.1116817065131 1
-0.290220843060414 1
0.386399203844049 0
0.431586547914531 1
0.16921937543613 1
0.289528991730816 1
0.310764188341045 1
0.391208139658651 0
-0.0740012490843261 1
0.368374838301043 1
0.171060845833901 1
0.00202691422011714 1
0.348899176461679 1
0.324084938787658 0
-0.0533001681829032 1
0.0622859615457695 1
0.493550131491415 1
0.561573562309294 0
0.0595198913542784 1
0.147500582638346 1
-0.0560546713789913 1
0.013260451768755 1
0.273886075707065 1
0.306859457418773 1
0.285514034018117 1
0.294065223752508 1
0.417467696661313 0
0.304481048510774 1
0.170420169091908 1
0.270752606945645 1
0.649499817318878 0
0.453406941515066 0
0.448344662782707 0
0.273957797827771 1
0.362988221003301 1
0.229888358453219 1
-0.0710307511563169 1
0.299654082158052 1
0.127458382632193 1
0.154619106766943 1
0.233740363398391 1
0.335581173535986 1
0.609015880105523 0
0.161510677806794 1
0.26774666770773 1
0.0128530151143721 1
0.154545457344995 1
0.322524583600866 0
-0.335017485386104 1
0.0811492022788564 1
0.342843495448093 1
0.312703953377356 1
0.098020217199219 1
0.325252703093787 1
0.253564756421323 1
0.355577125837658 0
0.284430054664719 1
0.0758612011452147 1
0.0964808409206217 1
0.161630386653096 1
-0.225069757851281 1
0.270845469517335 1
0.304389747735746 1
0.309711394758042 1
0.305704117136729 1
0.359326120017573 1
-0.10902665817206 1
0.422724551742248 0
-0.00521137445420924 1
0.435691992948755 1
0.137474051756213 1
-0.251977190503171 1
0.158566996103563 1
0.0395205317024718 1
0.195023497438593 1
0.0623343715754455 1
0.396407021787932 0
0.2598007816659 1
0.155498557476187 1
0.287541634727329 1
0.189988435526993 1
-0.140076088837147 1
0.314627806328002 1
0.220715278311248 1
0.397171788497916 1
0.191218645184315 1
0.491727595193837 0
0.563681966173814 0
0.659448458243824 0
0.109380495516282 1
-0.0630492007586078 1
0.0732661597820266 1
0.265925609223501 1
0.355310395212843 0
0.22077089412472 1
0.376235273062326 0
0.366145482394161 1
0.310932199588196 0
0.0807562125276895 1
0.00394279178709033 1
0.42442638253441 0
0.167264438085491 1
-0.22203054862282 1
0.287502512827223 1
0.277924302228797 1
0.376662873476569 1
0.0604886705139377 1
0.11544467341169 1
0.401824442308705 1
0.278079393579768 1
-0.0458966239209503 1
0.0528672250598002 1
0.402985599116228 0
0.187379993757897 1
0.340769491557765 1
0.160340695169095 1
0.502958032650582 0
0.17274572154144 1
0.366913960708252 0
0.183813241808036 1
-0.100411212550508 1
0.0384532846949464 1
0.35348473109861 1
0.4260563953838 0
-0.101673207362647 1
-0.0148847535769633 1
-0.0532410603850354 1
0.196891187038258 1
0.125190276282285 1
0.310801158373126 1
0.470404554128245 1
0.00959255748393972 1
0.0803029378349152 1
0.502364886586847 1
0.310413853641406 1
0.0426618866496594 1
0.202985050669562 1
0.295049833761599 1
0.432059006317943 0
0.0892735877680845 1
0.240535529424665 1
0.0949008147396193 1
0.159531338143372 1
0.770800869215032 0
0.254868779682027 1
0.230224185393444 1
5.16905057630218e-05 1
0.10878005387025 1
0.443899859346919 0
0.523440729818219 0
0.181115132020997 1
0.087973300085793 1
0.251049651667076 1
0.0679484940837769 1
-0.012686646782784 1
0.380220468611966 0
0.289933122664533 1
0.358709949336927 0
0.146345028240633 1
0.405671999397351 0
0.113900382976124 1
0.0596846029166623 1
0.297874750643365 1
0.213225559090619 1
0.268596012659236 1
0.310663786287261 1
-0.0118753804481423 1
0.13272220429662 1
0.174623605545129 1
-0.0712129427786024 1
0.459811708814584 0
0.477764011987972 1
0.152143468087036 1
-0.149667220302714 1
0.424678772573666 0
0.36756157857848 0
0.175459455406791 1
0.241933244708153 1
0.138857371843013 1
0.0939065032382356 1
0.35790495183017 1
0.206400869882428 1
0.219983000706994 1
0.213619193844776 1
0.300415665955451 1
0.0718737989412185 1
-0.0551663904573096 1
0.240497775239973 1
0.0119942978922776 1
0.158238431077809 1
0.0920349564541467 1
0.319768946101091 0
0.0599349554942983 1
0.230236465634932 1
0.375324546771024 0
0.324511039780345 1
0.342855530920749 0
0.0267245433692369 1
0.395066765574456 0
0.0437119328509271 1
0.0962324179535246 1
0.263473244394913 1
0.520513951929678 0
0.22445812931318 1
0.139051265002257 1
0.242490362380504 1
0.074348123351602 1
0.356270869655278 0
-0.0721002363658614 1
0.305847285598646 1
0.285386412126357 1
0.686798347189076 0
-0.114800917635969 1
0.171896161716819 1
-0.100372624978818 1
0.0212592378266068 1
0.223509885726851 1
0.1158046365367 1
0.318412829440581 1
-0.208734499639235 1
0.278046123311142 1
0.398852905912957 1
0.075098074907395 1
0.363052994055908 1
0.514468837723955 1
0.140370913421831 1
0.347387583715241 0
0.224603316825783 1
0.0800458899759824 1
0.0604875330906056 1
0.368522374623056 0
0.107813377174938 1
0.254941776789253 1
0.375896423744252 0
-0.110951287087886 1
0.154231898049036 1
0.192229279843007 1
0.160870481023902 1
0.137791740151321 1
0.426681921660634 1
0.397576303358628 0
0.212324495337062 1
0.0262810684018901 1
0.121596868660123 1
0.275529296337204 1
0.44428183483692 0
0.0947316334556783 1
0.238998543921585 1
-0.00800953479774194 1
-0.10455526108839 1
0.119042009423623 1
0.470267449242995 0
0.124965654775005 1
0.150259056737095 1
0.296087632997531 1
0.210247098191323 1
0.237320078982548 1
0.235085854542206 1
0.33407655753807 1
0.239824205984698 1
0.348058588660296 0
0.227309694919551 1
-0.0695434892515668 1
-0.0299818464594713 1
0.267388170902928 1
0.274512763766721 1
-0.0484971421662768 1
0.566492943256954 0
-0.16767070529703 1
0.0635478780951 1
0.209462440096247 1
0.244048995357458 1
0.275820011729139 1
0.254122716687877 1
0.169181247329158 1
0.137108578773539 1
0.48982720688142 0
0.400165969879136 1
-0.0283301164500458 1
0.0641540950405119 1
0.311469160410887 1
0.220352760939374 1
0.616276238258965 0
0.122027635655305 1
0.00569012000888058 1
0.349117084262073 1
0.0973807678533502 1
0.375510873950149 0
-0.230935061045537 1
0.429130933866174 1
0.269920958433874 1
0.623474383535405 0
0.305374594651356 1
0.259894807402368 1
0.412669356408593 0
0.242410784529211 1
0.170007851013675 1
-0.128137566250006 1
0.0985825867237923 1
0.109527646495748 1
0.348593059453577 1
0.331617498873203 1
0.293423228319889 1
-0.0266432327501127 1
-0.00956275529758058 1
0.125739128500019 1
0.0900906232538478 1
0.147005347551343 1
-0.109650738201339 1
0.296152835612396 1
0.124751940016219 1
0.226962377008088 1
0.17996192372607 1
0.208749067550987 1
-0.0113771333580104 1
-0.0105137554842695 1
-0.152524079850748 1
0.0124116812997423 1
-0.0607110219827795 1
0.36239866540903 1
0.0768403221995098 1
-0.00086612041260286 1
0.170698108499705 1
0.524500145413297 0
0.209204185626479 1
0.111752512223855 1
0.0776703954605398 1
0.0170459480974999 1
0.554698650897864 0
0.4836688855593 1
0.27688708314241 1
0.366796715263534 1
0.335440821220792 0
0.327251847009448 0
-0.00928730385587513 1
0.145724379969614 1
0.376407075504927 1
0.507290816011358 0
0.59905050202417 0
0.414074820912099 0
0.344224601962647 1
0.307275318852531 0
0.313268964042179 1
0.481705429038159 0
-0.232870377921346 1
0.216485344185145 1
-0.285116215270034 1
0.240649933947031 1
0.224357942104515 1
0.56794748314838 0
0.326041837407841 1
0.062461418206979 1
0.446844921653203 0
0.208239816676474 1
0.454419193407764 0
0.0933809005189948 1
0.229276490273571 1
0.176624422103042 1
0.135454280738831 1
0.0723521342796001 1
0.0630758132886716 1
0.351087093800259 0
0.168622785603925 1
0.606842256303699 0
0.152060864112036 1
0.30130477200623 1
0.180356949219239 1
0.0405823518296374 1
0.194776541923619 1
0.191967256415778 1
0.0474471519686648 1
0.330353273808003 0
0.256213782021022 1
-0.0130205803598098 1
0.275228927498105 1
0.359403108231017 0
0.254447659082709 1
0.434359202260274 1
0.0925091830050695 1
0.0110626609511807 1
0.23905040452352 1
0.141880523837928 1
0.233965673326715 1
0.074745012985009 1
0.445631137620186 1
0.360136476313635 1
0.299477648605933 1
0.0829907971872808 1
0.401238639252879 0
0.0429562598814764 1
0.0908938659466903 1
0.442279304239849 0
0.495731655354887 0
0.393332407387667 1
0.504556249014891 0
0.448039704976726 1
0.27964134447968 1
0.339173416626046 1
-0.168764599890308 1
0.452336443665836 0
0.498999485895895 0
0.575832491642045 0
0.550503018204221 0
0.310252526542438 1
0.126046815869358 1
0.257580510745121 1
-0.159304906970541 1
0.167793592738825 1
0.069448894361978 1
0.251447585321389 1
0.274306695936133 1
0.132266627839272 1
0.124782533624501 1
-0.175914421356684 1
0.52687690983066 0
0.424681718956269 0
0.163832519087498 1
0.369561329713112 0
-0.217165090708353 1
0.341171001570412 0
-0.158559161493757 1
0.450485155938969 1
0.263111309118334 1
0.271318185600186 1
0.248477059598553 1
0.104761594588857 1
0.207051212373431 1
0.310770168773367 1
0.172122441578439 1
0.129068056194902 1
0.176847926480306 1
-0.0889258908312816 1
0.455526015265339 0
0.365784349056826 0
0.419311817498884 1
0.529176026229535 0
0.140110738273856 1
0.428518356847683 0
0.435789908161387 1
0.346106960817685 1
0.499979948115236 1
0.557608453343737 1
0.379863487292871 0
0.245911564923085 1
0.0974789771985023 1
0.404004574753511 1
0.113712945089331 1
0.485408515572049 0
-0.186354953521456 1
0.354298249925167 1
-0.300785694069875 1
0.0769636378515288 1
0.431791197082067 0
0.557681376024689 0
0.164312033012172 1
0.149953620614209 1
0.244339717718256 1
0.0214754066356963 1
0.205114117453957 1
-0.217460287784778 1
-0.172891826766603 1
0.09455937582696 1
0.102280115339652 1
0.317913114005639 1
0.180251613984244 1
-0.002949573612461 1
0.399092931635607 0
0.0980068031644105 1
0.423834272911735 1
0.166645398552188 1
0.28955467326536 1
0.354760650364707 1
0.271988131642722 1
-0.362193875604918 1
0.199011387001097 1
-0.0613679469407134 1
0.227649306761546 1
0.121499120845177 1
0.37485823754088 0
0.00569055371910949 1
0.132617661491578 1
-0.0139897925222216 1
0.0895686711857593 1
0.334835879188926 0
0.16055669829687 1
-0.179341773812598 1
0.533315183830987 0
0.125502055707371 1
0.0687662320158252 1
0.0452460185681037 1
0.306169322321801 1
0.00340286862226378 1
0.345467330303643 1
0.158313166514565 1
0.220640835262087 1
0.140445604490943 1
0.236774323533429 1
0.351845854729751 1
0.0872153949547848 1
-0.0312129600043418 1
0.245782832565984 1
0.141020298122459 1
-0.278584332816702 1
0.2728251037107 1
-0.0685129583649277 1
0.241930092917709 1
0.0512582272646782 1
0.0552537585299461 1
0.158456718938893 1
0.186185989902469 1
0.0600438146425177 1
0.0892005046019911 1
0.216602821636526 1
0.361143601422363 1
-0.227333703091733 1
0.495701001824524 0
0.358609380880584 0
0.108358057042165 1
0.539543894127535 0
-0.120324636594858 1
0.380022794913701 0
0.0628163619100162 1
0.0828661375033059 1
0.029012945827717 1
-0.0662951419717651 1
0.0777225689833566 1
-0.135740345052075 1
0.0468948622549086 1
-0.127736064665813 1
0.106801943682454 1
0.0102155411934081 1
-0.0227594045329471 1
0.282886531460909 1
0.126983561291367 1
0.0481173409075179 1
0.547749221500699 0
0.425504528810463 0
0.0704510769669621 1
0.0917186297088936 1
0.398606899071447 1
-0.0328220420895427 1
-0.0118042876411603 1
0.225110981168555 1
0.0584220645332838 1
0.284947327844793 1
0.118790015101637 1
0.244492105425556 1
-0.102103292501659 1
0.070031342188999 1
0.328350825426571 1
0.339847414114276 0
0.37537845910955 0
0.30737803863443 1
-0.0727364231941531 1
0.369853935961354 1
0.158599113491014 1
0.26441251113163 1
0.127340533927651 1
0.195184567563747 1
0.39546440911168 1
0.212054862065936 1
-0.0250435151969474 1
-0.0808729006130741 1
0.368073833011708 1
0.00890440678867711 1
0.111045712860581 1
0.385885429414334 0
0.430829081440447 1
0.526119924496919 1
0.129492279100623 1
0.161628691370453 1
0.497338174354486 0
0.189540204579893 1
0.335689671871937 0
0.425207907445224 0
0.132583072679972 1
0.250155455779965 1
0.175284040585819 1
0.299132730594766 1
0.196212502515814 1
0.0148357231061189 1
0.213483084861207 1
0.162646790111201 1
0.268380581001192 1
-0.0106498261422908 1
0.304689311264324 1
0.327637557459503 0
0.449218593623783 0
0.372157115662524 0
0.453569311747097 1
0.364123630491165 1
-0.256888295545646 1
0.416245978188007 1
0.351506992601242 1
0.38742007782794 0
0.175449713266322 1
-0.16707942894227 1
0.399763136901209 1
-0.156998377533536 1
0.531324100184394 0
0.335934155714615 1
0.108128224676912 1
0.228193187595979 1
0.462012767899082 0
0.00837209733850966 1
0.548594969540205 1
0.481845808342804 0
0.284013461797275 1
0.0730044570094206 1
0.486909750971507 0
-0.235254270114963 1
-0.126406234554396 1
0.208418350040823 1
0.0926629480628416 1
0.166842967526367 1
-0.046379058109097 1
0.212434049329612 1
-0.104407262357069 1
-0.0147347517453615 1
0.208282003125813 1
0.183205439473163 1
0.230538238989673 1
0.401499345355099 0
0.0972365794547048 1
-0.0742609577154757 1
0.136777924398464 1
0.435072564198028 1
0.255779473824143 1
0.174047623784161 1
0.0607828622779622 1
0.326992783040416 1
0.0505176044849217 1
0.150421927060944 1
0.67494312097494 0
0.269869212355369 1
0.182866953620422 1
-0.185952551148165 1
0.369715455426653 1
-0.0847338644722211 1
0.24945323976165 1
0.189179439122882 1
0.537037856308995 0
0.158782887035314 1
-0.0655570784087893 1
0.154883524155033 1
0.250119423783725 1
0.438859863311095 1
0.146774618417475 1
0.208547519292234 1
0.365932952637624 0
0.495696489100302 0
0.427563944841903 0
0.292255718416785 1
0.691865693885997 0
0.255512917184917 1
0.21119603699933 1
0.11562689929156 1
0.072958399496129 1
0.232723390737175 1
0.107562165621387 1
-0.134583989742501 1
-0.0123720397764331 1
0.32005223472592 1
0.134719613326684 1
0.159045536771131 1
0.0712677856729032 1
0.271368272198335 1
0.0716426622208465 1
0.136035520022421 1
-0.0287264462384427 1
0.418022971530758 0
0.508027462704207 1
0.263277001068006 1
-0.116347062992498 1
0.0997730568574662 1
0.504499669027948 0
0.279368821869362 1
0.186173853999617 1
0.354132898013814 0
0.188314145786609 1
0.270962935823692 1
0.329677701106279 1
0.31911114154236 0
0.127086152327413 1
0.292586444731802 1
0.127928566768187 1
0.351164712877476 1
0.0513281270361405 1
0.519154226811882 0
0.276405415116004 1
0.171657806569788 1
0.34174004009485 1
0.069010296000842 1
-0.0813785103632273 1
0.228756515820015 1
0.130662326907673 1
0.226620573532064 1
0.148905643015365 1
0.510366294252741 0
0.316953686054014 1
0.0868511090328319 1
0.218779439694304 1
0.236099918519816 1
0.0958302296842153 1
0.217917481530548 1
0.383503909061074 1
-0.0697090583427283 1
0.26767274389182 1
0.236966844083844 1
0.234779051403179 1
0.370987561877235 1
-0.0528755091729911 1
0.304768683586059 1
0.348234671425033 1
0.245943490053168 1
0.264099949402175 1
-0.17544668079935 1
0.227246136774318 1
0.132132677179256 1
0.187350479247549 1
0.465893981269719 1
0.190771095982518 1
0.560677524157869 0
0.216930970879938 1
-0.0446231576398497 1
0.0272302986416463 1
0.318699257561824 1
0.0420144088245824 1
0.320873007446143 1
0.38995115192076 1
-0.151784518415735 1
-0.00854206272028375 1
0.20401129871663 1
0.169135414493205 1
0.0975092047773309 1
0.508776393450986 0
0.263696215019871 1
0.167373105753326 1
-0.202970264874896 1
0.0421284484186353 1
0.223884223112512 1
-0.0486255701843097 1
0.342859193651503 1
0.150678136059428 1
0.322839730107025 0
0.369138211577909 0
-0.0431870216931645 1
0.454253284407178 0
0.360132431234264 0
0.182403021985554 1
0.35381826916493 0
0.185532513872846 1
0.270200197556324 1
0.0594254584539003 1
-0.107746222863546 1
0.185173605994494 1
0.110862178137651 1
0.0194701015081047 1
-0.0699571957001081 1
0.621330762141606 0
0.122533561093546 1
0.167483993176413 1
0.397740981443463 1
0.0223174604015023 1
0.349920385273472 1
-0.104111956709198 1
0.190285137404102 1
0.238827001482614 1
0.171977915426587 1
0.275855035084456 1
0.498493037667107 0
0.406153909957917 1
0.470337851657884 0
0.0572984770865445 1
0.136047553860715 1
0.26948689302367 1
0.175233784381989 1
-0.118669202651958 1
0.289680912131827 1
-0.00390913891033414 1
0.23638864088421 1
0.358844345433267 1
0.860159112574089 0
0.0678184800787077 1
0.0105231616256475 1
-0.0144495302008038 1
0.0421471880273703 1
0.260638631128733 1
0.41667980281373 1
0.151015112157196 1
0.541815449815921 0
0.213032087926379 1
0.291387201383701 1
0.193127397727704 1
0.218263797713474 1
-0.00917003162291481 1
0.327727113374459 1
0.0996032255979367 1
0.267383100217761 1
0.331043494258786 0
0.0638827319690985 1
0.0800067431242673 1
0.127887848517478 1
0.322903862403774 1
-0.187221970414713 1
0.300046654086916 1
0.0953480048247839 1
0.208838190244441 1
0.358619796635316 1
0.239429024033352 1
0.269399627116105 1
0.390603576588254 1
0.214678393185643 1
0.309942064837706 1
0.156901951220965 1
0.291729655995799 1
0.348045667629771 1
0.396150714228935 1
0.43705715356837 1
0.179593016430889 1
0.204129316958753 1
-0.0381076066324259 1
0.0100246628744217 1
0.279257997957743 1
0.575020046562768 1
0.0463598672170511 1
0.341690604482506 1
0.445513931518227 0
0.0257858135754364 1
0.209295621174584 1
0.0336585478034637 1
0.374484450438661 1
0.191338294897242 1
0.513468441324584 0
0.265543673959193 1
0.045892099776919 1
0.385006058257693 0
-0.0277920955584964 1
0.280219950039083 1
-0.0712939598738867 1
0.447234580881164 0
0.123311219779773 1
0.145653455009698 1
0.00678663957998413 1
-0.198705811388978 1
0.18473423183692 1
0.371123931013675 0
0.0898891149759235 1
0.0531622114823634 1
0.296484861985354 1
-0.0266340278444163 1
0.22660472714044 1
0.346701549355316 0
0.115369210272064 1
0.133052780053869 1
0.368917302324921 1
0.305754894384238 1
0.178954623370106 1
0.241527516920419 1
-0.00969660070190188 1
0.468094195914045 0
0.0635359212124425 1
-0.214319867608533 1
0.339669496274018 0
0.428310070070549 1
-0.0396655849919934 1
0.194263412161882 1
-0.284888757422748 1
0.547870547423654 0
0.224429422514708 1
-0.0608892151352214 1
0.274313757293666 1
0.106457973536983 1
0.372559697985791 0
0.106966365227305 1
0.359710805749738 1
0.406521046232879 0
0.537190378818813 0
0.198798755317368 1
0.4656660332616 0
-0.017808865569845 1
0.476465792304663 0
0.348976866057864 1
0.373627965857656 0
0.0961098073563486 1
0.0702086275079352 1
0.0230062742422769 1
0.35128741679848 1
0.107824498431296 1
0.506378002231129 0
0.504998511386853 0
0.093411621257757 1
0.133110854996149 1
0.0638684312049882 1
0.474964262088093 1
0.259616133893964 1
0.418316356943218 1
0.305505754029623 1
0.483414653418192 0
0.318366124988528 1
0.237861052835052 1
0.198608672408351 1
0.497321122098185 1
0.240275417024356 1
0.138773754255556 1
0.0665442514233284 1
0.425108804421539 1
0.13816477613556 1
0.107403309219283 1
0.224725217590735 1
0.623847013856593 0
0.375017685487692 0
-0.10860104542664 1
0.261186901732657 1
0.210470603684461 1
0.249176856964547 1
0.132116657357492 1
-0.0110414455441355 1
0.545448324245752 1
0.282754550503696 1
0.240980197664013 1
0.203401557950649 1
0.392737418068155 1
0.353067548774408 1
0.427550723029313 0
0.470892250663637 0
0.278226331753022 1
0.324008902210027 0
0.197249208734912 1
-0.0552254550171205 1
0.36415279691167 1
0.236669793422681 1
0.144500599970707 1
-0.024795777474984 1
0.039930563218077 1
-0.084492017235318 1
0.271079204726351 1
0.118160074388643 1
0.112897285401117 1
0.213970595392522 1
0.101381266552837 1
-0.0436238698703016 1
-0.0112682919091477 1
-0.0751225290145351 1
0.365845363332255 0
0.508535831140886 0
0.353119032434551 1
0.297003256068359 1
0.117995521730911 1
0.616210913299025 0
0.366533244024306 0
0.192100869405686 1
0.319734029478978 0
0.355473282624226 0
-0.0490231421165687 1
0.313736521849053 1
-0.0156121140768556 1
0.362057020345536 0
0.0507954323844249 1
0.289276071132155 1
0.169662192742587 1
0.27412294259432 1
0.363658614571511 1
0.0618298810640939 1
0.250913207573478 1
-0.0468477932713469 1
0.192172738629188 1
0.0749243911233894 1
0.035257441909495 1
0.449381047107295 0
0.292221434467569 1
0.286652220512656 1
0.280029308427351 1
-0.0386249284285927 1
0.154977142568185 1
0.363683417869429 1
0.288689300467423 1
0.2791610456048 1
0.289280549970746 1
0.349741667744508 0
0.144579984681902 1
0.257901053580843 1
0.286185035444249 1
0.499721936915592 0
0.12010712772919 1
0.410551806639464 0
0.476184036622476 1
0.139734504547612 1
0.00588225882232199 1
-0.0905956038251957 1
0.423142965689891 0
0.097739924930774 1
-0.251043827425841 1
0.22083515442324 1
0.378303386164137 1
0.162613054823962 1
0.109828586984441 1
0.483804510614765 0
0.128057274523707 1
0.181277166878395 1
0.155375089141846 1
0.164065080431702 1
0.239057076581428 1
0.0702734066292617 1
0.162948693298145 1
0.285221165447219 1
0.315523130774213 1
0.10410345842186 1
0.0419849325962922 1
0.143662965722652 1
0.263115786532137 1
0.0122715435209379 1
0.158727013770795 1
0.171361083664718 1
0.190959335295805 1
0.204399281394276 1
-0.0397870503773332 1
0.428633692369242 0
0.229739297582786 1
0.310804671028483 0
0.113948810029335 1
0.194159926617228 1
-0.15999074716488 1
0.0764549702344141 1
0.379887332315389 0
-0.303960554426821 1
0.342232051079628 1
0.527429432511193 1
0.160716667198629 1
0.153875971591676 1
-0.00246135437042722 1
-0.155871841833813 1
0.0905648932201975 1
0.0980897144298188 1
0.353694559693081 1
0.242469625238261 1
0.281746887931082 1
0.214822046118751 1
0.15117270631704 1
0.0832067816376881 1
0.317891359929073 1
0.276956457977813 1
-0.00182981158793108 1
0.404904018868021 0
0.14597038362664 1
0.249385337426976 1
-0.221110427638953 1
0.188889468215753 1
0.203870415437609 1
0.079277524045853 1
0.237264796082832 1
0.115252352231631 1
0.578843381178054 0
0.372252839192402 0
-0.0494509602323408 1
-0.0354332863405681 1
0.715082978602852 0
-0.109305817978994 1
-0.0377141754711221 1
0.387650897679566 1
-0.0112520826366899 1
0.240065297051041 1
0.398475733986512 0
0.0812044764549072 1
0.123254492794429 1
0.453514163147368 1
0.204176175633398 1
0.360996246096011 0
-0.0540216297430646 1
0.43101970632276 0
0.315924844323911 0
0.407764477987265 0
0.339209565767101 1
0.0559629071058177 1
0.319536290774988 1
-0.21188258413314 1
-0.266993777094759 1
0.35199961079986 1
0.383494870381344 0
0.167355665119515 1
-0.0183197905975917 1
0.136414418358935 1
0.0462128000192121 1
0.370031185401355 1
0.130566492171196 1
0.255905097575554 1
0.0614537838126975 1
0.10286318597796 1
-0.0334413823436364 1
0.84266970199028 0
0.0452771370131895 1
0.312875789740743 1
0.265056377016193 1
0.23632693250593 1
0.671561458968544 0
-0.0714147170517287 1
0.34890653365396 0
0.162104171569025 1
0.362136018919078 0
0.225671806999921 1
0.264199481552085 1
0.331339829842626 1
0.000699240282828084 1
0.152481010652038 1
0.25670667673537 1
0.392243552062248 1
0.283333961243328 1
0.439780852366849 0
0.419480392559813 0
0.155553798714633 1
0.0964785140080706 1
0.228348013982074 1
0.147655374289976 1
0.180761947561785 1
0.166083819649011 1
0.347030198774548 0
0.392661765840524 0
0.0978934385497508 1
0.325895231795874 0
0.266724168124855 1
0.0929879367634533 1
0.199450140386893 1
-0.0568680498737046 1
0.222916705933437 1
0.250591614721636 1
0.437733441696333 0
0.32719145942077 1
0.197305210991537 1
0.103439271726318 1
0.304433789291226 1
0.368274145738137 1
0.226895547300914 1
0.379343537260005 0
0.550380790586202 0
0.359157596578545 1
0.309283953952488 1
-0.0213912285379897 1
0.224554455101208 1
0.222769301642318 1
0.0351835651699152 1
0.347479202586797 0
0.162350701079574 1
0.33023624121846 1
0.243910293124862 1
0.148119241582968 1
0.175118637852378 1
0.31023597493294 1
0.157257577771605 1
0.238205164243149 1
0.438021292657352 0
0.269722123358778 1
0.354293905831315 0
0.328227761591203 0
0.461210241945654 0
-0.177341539477847 1
0.178320079903227 1
0.25577462953225 1
0.769680620279773 0
0.309268343578005 1
0.391009487040893 0
0.516071687744371 0
0.104540060607253 1
0.0569616991974889 1
0.359127612383317 0
0.261132116290359 1
0.029185724521786 1
0.169609344551754 1
0.136206901309364 1
0.215219555923058 1
0.365150959984179 0
0.379762017413866 1
0.346037051537219 1
0.194493719459967 1
0.361102711728455 1
-0.0639995620409627 1
0.376041142697678 1
0.00592894575148614 1
0.302753734849737 1
0.449626230016173 1
0.419502084890841 1
0.275343823219126 1
0.175214239780865 1
0.46925431999105 1
0.29115836763035 1
0.400254864237877 1
0.112050564501291 1
0.0266677016179268 1
0.146971355393874 1
0.223150059237369 1
0.411360842404819 0
0.115780250012691 1
-0.0874664167075523 1
0.265275243286056 1
0.277738242802444 1
0.287960013204129 1
0.217251622965615 1
0.0267377515692667 1
0.206898829979564 1
0.462815062703945 1
0.0739207220894647 1
0.46141987781475 0
0.0960515988994612 1
0.184220866317555 1
0.116405452130282 1
0.240661060897983 1
0.389635046633033 1
0.429403230286773 0
0.286845810130268 1
0.412466805648351 1
0.302048188120578 1
0.31219958403239 1
0.223700979362253 1
0.306690829287118 1
0.371581073243715 0
0.240858832314476 1
0.262687175431429 1
0.10352749878259 1
0.411422636107018 1
0.222255600847605 1
0.0341799625374218 1
0.387966199716073 1
0.0614906176865436 1
0.169348044569116 1
0.200536005522578 1
0.224580674386977 1
0.340187540579623 1
0.108814955519699 1
0.0509099320592906 1
0.296449078166625 1
0.360122452139355 0
0.314119018842273 0
-0.231436339550324 1
0.31846011968925 1
0.242527393224226 1
0.372565787158304 1
-0.0176463766960781 1
0.364435598010531 0
0.07497825107872 1
0.0894557107052743 1
0.0655546287022273 1
0.290825111031345 1
0.0999575388341356 1
0.254404204180122 1
-0.134380620039214 1
0.238784030981708 1
0.0904440597124302 1
0.318318120511347 1
-0.151166878393267 1
-0.167260775861406 1
0.211273266728426 1
0.429540001252412 1
0.431611126258958 0
0.499813654433499 0
0.170595431157704 1
-0.111690749595227 1
0.210950273797597 1
0.416601144281992 1
0.40629550911789 0
0.382017021057962 0
0.290565600001354 1
0.057115220789897 1
0.0494090081428583 1
0.472372009995942 0
-0.199842728839257 1
0.252283510593825 1
0.32448458515611 1
0.288641759816395 1
0.153509021611541 1
0.649029482680704 0
0.165668472536399 1
0.261889483211229 1
0.0821935021229435 1
0.332469155199308 1
0.30833918029635 1
0.342492621608966 1
-0.0707251222679723 1
0.314323503697343 1
0.242896570600865 1
0.443934776363658 1
0.387015778339139 1
0.484406893442233 1
0.234610412372023 1
0.251886354683063 1
0.0107191644438387 1
0.140460656544731 1
0.0692446404482438 1
0.0877604304116645 1
0.718336824868574 0
0.156822956478376 1
-0.200689047066623 1
0.272302114438423 1
0.236196106617547 1
0.23002720054941 1
0.10413215131187 1
0.45714412294619 1
-0.0177057344056368 1
0.409893369469034 1
0.172628310805598 1
0.471274364827353 0
0.327646275164007 0
0.0581230975098705 1
0.195713105881663 1
0.188511061378114 1
0.339765145381074 1
0.221960920958258 1
0.465645054837227 0
0.0550187927548709 1
0.116471130922156 1
0.0926688597543073 1
0.208216856616788 1
0.167157723757749 1
-0.066513727659078 1
0.0707168638622406 1
0.0471729394119961 1
-0.038667776532704 1
0.258776064229327 1
0.163421341343285 1
0.229258985264905 1
0.0369558259545364 1
0.303746643335134 1
0.291947928956162 1
0.235053640643031 1
-0.188098883180554 1
0.208251502032822 1
0.475960819914324 1
0.39387782549722 0
0.380764801904502 1
0.123801079324959 1
0.0770019782543837 1
0.328354400060669 0
0.0809834405187689 1
0.12396247824291 1
0.396639287430449 0
0.32638778699483 1
0.0624271951025398 1
0.125163408418311 1
0.333233482730926 0
0.161893652163674 1
0.411029774639573 1
0.328715396600059 0
0.487102769302243 0
0.0674114454623138 1
0.164830903313765 1
0.398529574426745 1
0.390737184209107 0
0.20571253284525 1
0.250126439536254 1
0.0158994227725594 1
0.0370522207035323 1
0.323929666014739 1
0.418569692094268 1
0.313035673292841 0
0.184537754230868 1
-0.0110677309281606 1
0.305372279974018 1
0.223265621466245 1
0.218752685120722 1
0.28770497692777 1
0.274017800445847 1
0.298735171712679 1
0.281111990535788 1
-0.0160577262895627 1
0.419337273902843 0
0.31167411557908 1
0.0361674152328268 1
0.433228347656562 0
0.415037682631523 0
-0.0141879424692142 1
0.413234264208559 0
0.496187499762697 1
0.231037659542612 1
0.0149317138303723 1
0.503789792931301 0
0.344350024595989 1
0.329528691048776 1
0.0804677220162562 1
0.17093215586716 1
-0.0913925859340441 1
0.365984303607317 1
0.428618107690518 0
0.0336003130293918 1
0.176970602585214 1
0.0668747084173404 1
0.309633271210434 1
-0.280539118056812 1
0.273947135384866 1
0.282053143528208 1
0.292154402413591 1
0.405368549341875 0
0.200248229400803 1
0.178628827893438 1
0.277822435153717 1
0.253587634986928 1
0.209587196293483 1
0.378556885380723 1
0.178464817969854 1
0.214679389632706 1
0.412886949968696 0
0.432081633570362 1
0.390957862133632 0
0.283335477226552 1
0.177081407888254 1
0.321262210074382 1
0.339217753632741 0
0.360433808437448 1
0.13874506906011 1
0.208654818996218 1
0.269593192342396 1
0.065617095569126 1
0.367951816271005 0
0.420003417807984 0
0.0256561664610665 1
0.110837812289272 1
-0.0605183265827025 1
0.594589512413099 0
0.0956039094974618 1
0.287561185769843 1
0.0107718572976155 1
0.274850016484651 1
-0.0421257936839726 1
0.254716876755828 1
0.18524595344386 1
0.302478066211545 1
0.221022705244556 1
0.118628385535213 1
-0.0888691406279993 1
0.202092742376022 1
0.066310245779877 1
0.209514592350922 1
-0.111458976855769 1
0.197698067083783 1
0.276052353415767 1
0.135809313636096 1
0.415039603579542 0
0.624458574406326 0
0.285582430644285 1
0.537873038903425 0
0.243490273700189 1
-0.0919992644117789 1
0.0487442203626257 1
0.29594992424812 1
0.097965715240234 1
0.306500573196573 1
-0.16930353831256 1
0.174490921831173 1
0.640689026406889 0
0.297514887817305 1
0.0251580693826215 1
0.303893219227164 1
0.342081250898445 1
-0.0674936301784732 1
-0.107505362988736 1
0.365586935440757 0
0.266432797023248 1
0.154385757679992 1
0.790795874655799 0
0.216940573903577 1
0.382838386881914 1
0.405825168010646 1
0.193986436733285 1
0.342671686358212 0
0.403703586019621 0
0.278140839658543 1
0.294361509604416 1
0.442153960319913 1
0.117056235228195 1
0.0928345968284898 1
0.303126688992764 1
-0.0179968221241689 1
0.404286457511883 0
0.256346351764665 1
0.284962175589326 1
0.26834765076618 1
-0.104660589344191 1
0.821866656248364 0
-0.125460295303703 1
0.189649120507999 1
-0.200547572673411 1
0.345371543761208 1
0.00974016181332897 1
-0.459833902531262 0
0.133885599626832 1
0.476142159921551 0
-0.0275078926907763 1
0.21977651822732 1
0.409693580888373 1
0.463637608272805 0
0.160599889474143 1
0.376846163371117 0
0.15370444519533 1
0.163017823306496 1
0.457458860902352 0
0.421636646964364 0
0.416343287072532 0
0.228807474422515 1
0.0297952429655963 1
0.0346616929142775 1
0.413198002148342 1
0.42602983211684 0
-0.0250706162341741 1
0.0673812011922683 1
0.236516991136628 1
0.284985660398584 1
0.249824008985405 1
0.266380664012613 1
0.0584410793576371 1
0.205993687066138 1
0.286321448640263 1
-0.0302269854574845 1
-0.228516398489896 1
0.192318962443562 1
0.795616157905165 0
0.0670595788369468 1
0.448691617160032 1
0.598530365881794 0
0.587316572349878 0
0.0995680158573711 1
0.237086511976135 1
0.457165700995793 0
0.243831448679083 1
-0.142568264622357 1
0.419832304420182 0
0.477110156999398 0
0.25875510213913 1
0.301553518474718 1
0.269023219128789 1
0.448083244024139 1
0.043311307776135 1
0.226904246442088 1
0.23078808274475 1
0.120537960914193 1
0.586727230496693 0
0.272914182519965 1
0.292176897679096 1
0.384749869653282 0
0.256356062757911 1
-0.0834043490901978 1
0.223487014900787 1
0.377250002260779 0
0.22595885623049 1
-0.0773410376416931 1
0.196750429988059 1
0.020816113500918 1
0.421154275105372 1
0.188936323034809 1
0.466156119102845 0
0.0999623658056672 1
0.503348056938503 0
0.0718141785057116 1
0.287090731971455 1
-0.0935055215996716 1
0.180133349814201 1
0.0329338267273927 1
0.12884432672641 1
0.338921739936298 1
-0.169755584269494 1
-0.0415128772912692 1
0.153822606333388 1
0.576760449615515 0
0.243358048710259 1
0.277069553494447 1
0.261431210182295 1
0.238651889267092 1
0.186466747075622 1
0.163269239551844 1
0.224168898820163 1
-0.0460393127027678 1
0.069287547306753 1
0.15100097854619 1
0.460554714725358 0
0.0908327281985559 1
0.172333016216203 1
0.258726381056043 1
0.260763078984069 1
0.114330847052039 1
0.305046269254314 1
0.158931030284705 1
0.690017202883976 0
0.438046338789673 0
0.472078204224036 1
0.133456114090552 1
0.0493720967537248 1
-0.0186073835695314 1
0.423774818898621 0
-0.000268207800531368 1
0.286732005261587 1
-0.0697724672281526 1
0.467538357873452 1
0.355854260991636 0
0.321484206266884 0
-0.150504966763612 1
-0.0130159189821496 1
-0.0385403498147056 1
0.0942453436508286 1
0.317018269746171 0
-0.00211417017512514 1
-0.0247692560747914 1
0.312434099522561 1
0.380148322740486 1
0.379095345268271 1
0.247986032018733 1
0.279071066394433 1
0.142210803874506 1
0.329474798645764 0
0.320343399446206 1
0.173247111103544 1
0.417746180106218 0
0.0832295030877826 1
0.0906670759053485 1
0.0942569498436301 1
0.037677707432869 1
0.144502378160871 1
0.301068267930458 1
0.112806892380239 1
0.400500334281935 0
0.167188998468797 1
-0.0874143003060026 1
0.191069311588772 1
0.187975394571183 1
0.206719575884748 1
0.0971844087004845 1
0.350943035104849 0
0.252009662192558 1
0.193689574976539 1
0.0600076189362211 1
0.161390254782454 1
0.487410108318878 1
0.162895531312228 1
0.449827367113086 0
0.122940075619096 1
0.0341167546125492 1
-0.160242011995236 1
0.0241920397146671 1
0.0470664250802806 1
0.117139862511147 1
0.198785700301451 1
0.256053372850005 1
0.151184807024525 1
0.180545917276585 1
0.10946941535111 1
0.0954288762562717 1
0.0588767861040291 1
0.434860826962346 0
0.379804630144263 1
0.369144787204238 1
0.377319993426098 0
0.215885782637516 1
0.0468001834648151 1
0.30834314047782 1
-0.199752889678901 1
0.446718580845422 1
0.125994807661912 1
0.181846335101486 1
0.333805226690228 1
0.128753847476093 1
0.215198359406846 1
-0.17630149451468 1
0.00720026390522834 1
-0.0283802025471314 1
0.154925013036167 1
0.0631901536353715 1
0.232648136337581 1
0.195266625797807 1
0.158849873774435 1
0.197754233690783 1
0.395416363176845 0
0.358008563554764 0
0.430247332110037 1
0.275581497282339 1
0.371684695531173 1
0.159407494467521 1
0.0857600512532404 1
0.441236595016738 1
0.422000966735262 0
-0.0793355846237797 1
0.371438799295434 1
0.130977217000784 1
0.0637078593903248 1
0.473127406010336 1
0.273134423158582 1
0.226827223616368 1
0.151351864514973 1
0.0697090567757958 1
0.306904426167791 1
0.368093450089248 0
0.240777590034899 1
0.374549258282981 1
0.564529607303748 0
0.249709321932247 1
0.440934023418859 1
-0.0578407362507751 1
0.286230529608906 1
0.350388210421157 0
0.123785426871541 1
0.232124620434666 1
0.177884750230862 1
0.592039308753833 0
0.273360097722915 1
0.519108440200017 0
0.0638907852588836 1
0.537321664542887 0
0.282414486751623 1
0.503305261590951 0
0.509881769786844 0
0.362608135865338 1
0.310773169911164 1
-0.0852692526234509 1
-0.0402459445347711 1
0.286269515786899 1
0.302530114775841 1
0.20930038198213 1
-0.149091174386927 1
0.307987081908538 1
0.0911753018701221 1
0.233054803608259 1
0.0105514419190911 1
0.128315149916266 1
0.104106088951752 1
0.405964227726091 0
0.567997245582191 1
0.198266274032654 1
0.185875247973748 1
0.251825906886041 1
0.25561536486249 1
0.588085809761007 0
0.617676242251629 1
0.158119098233889 1
0.0184705905396179 1
0.0206930477955488 1
0.291058729564256 1
-0.0386978748041553 1
0.306824956821219 1
0.185517003517301 1
0.223141585036328 1
0.285433627862193 1
-0.146957364681277 1
0.195500553177893 1
-0.146048294152969 1
0.260551287183649 1
0.205701170108314 1
0.201047966371511 1
0.371459560314246 1
0.216999589293994 1
0.155574331101143 1
0.299881069546603 1
0.127360985998348 1
0.187502095949606 1
0.0513124508751546 1
0.407952312361306 1
0.328753617541061 1
0.542105044861356 0
0.301912525683458 0
-0.0232169782875478 1
0.220707386641626 1
0.044033582001077 1
0.311757593808038 1
0.147566058293213 1
0.248319472073722 1
-0.343381246414171 1
0.439376382751794 1
-0.110511841952221 1
0.176474563667278 1
0.329380126441607 0
0.100236081145825 1
0.0139960707807674 1
0.289717678302231 1
0.122063587174081 1
0.0383321476524233 1
0.461772095601638 0
0.358900401396092 0
0.257681351717541 1
0.0942899127954736 1
0.270319809252566 1
0.355656837606173 0
-0.15355504405144 1
0.326542201457336 1
0.158151333657264 1
-0.217153534869653 1
0.30642428979384 1
0.195743215030643 1
0.326917731973952 1
0.0353296442804004 1
0.122895017740005 1
-0.235924193923379 1
-0.0570798731612994 1
-0.082192268263994 1
0.0646870810280987 1
0.14550484445245 1
0.346751704729364 0
0.429246116240411 0
0.206050402510865 1
0.138075674523228 1
0.0906663019532994 1
0.268831954902774 1
-0.0431046273339269 1
0.443773788458642 1
0.500441879144886 0
0.545234857888309 0
0.427627649384884 0
-0.170880727435208 1
0.0813942865016 1
0.290605110777392 1
0.377342931962125 0
0.297745389846373 1
0.165760326190815 1
0.546201002200991 0
0.366711557621077 0
0.360080861801781 1
-0.0632501133135953 1
0.208683262453813 1
0.273767814638721 1
0.348944262288975 1
-0.0318542866672186 1
0.150151021479372 1
0.204343913994189 1
0.273853437205192 1
0.347844534250546 1
0.0336092889855085 1
0.10473251313469 1
-0.144230402732345 1
0.155340280097629 1
0.301473022392639 1
0.37060216022761 1
0.614509294614928 0
-0.125342394197718 1
0.0593762436266701 1
0.148564121364941 1
0.27069037747979 1
0.214892712295811 1
0.568454742406849 0
0.276231158257633 1
0.0786583335640709 1
-0.014981701868184 1
0.219307458048812 1
0.267284238764671 1
-0.0213667354593624 1
0.484014109044376 1
0.143310475577664 1
0.10050105144091 1
0.0945048795692429 1
-0.252890281816451 1
-0.0758892192265755 1
0.123855051533942 1
0.563190424963951 0
0.0750306776373893 1
0.204572100397342 1
0.501156261224819 0
0.458693681951731 1
0.183074508267916 1
0.182049358712762 1
0.0433815068583239 1
0.280992792443199 1
-0.00995093927133756 1
0.407323781904178 1
-0.085302665172675 1
0.151616732866021 1
0.314388479470539 1
0.491936692746185 0
0.276751595520692 1
0.466247708933654 0
0.371782107326558 1
0.34164564628698 1
0.126229291761206 1
0.169884876114002 1
0.584494843023255 0
0.188123826244165 1
0.0793417037877083 1
0.407828761576747 1
-0.105922124874633 1
0.339431512804218 1
-0.0284736700303413 1
0.639949619122141 0
0.220033020066374 1
-0.000168982807908384 1
0.195437244877567 1
0.612579494460146 0
0.053569983830406 1
0.503427914627038 1
0.4382537965618 0
0.379154270165554 0
0.168537948031861 1
-0.0855449976242463 1
0.106583231551673 1
0.215475083402458 1
-0.351127332627679 1
0.210264614565514 1
0.329677092059877 0
0.209355814804876 1
0.212843299522309 1
0.129876198373522 1
0.107604714697058 1
0.411466932386978 0
0.534957027229923 0
0.140970733048641 1
0.276072268634317 1
-0.113202841662708 1
0.0559122370621063 1
0.354695448956628 0
-0.0183583265040582 1
0.209770009525066 1
0.553884417735727 0
0.177792661868725 1
0.0247566655591711 1
0.686409464727316 0
0.186024919667657 1
0.114389641722401 1
0.106224030088463 1
0.101209605151673 1
0.0122492315335216 1
0.119129470190104 1
0.15721878083702 1
0.365204159249331 1
0.349853081173993 0
0.140267756959953 1
0.27245898611602 1
0.374005844132644 0
0.180451154973561 1
-0.109469520786166 1
0.0694734011023512 1
0.348018667954978 1
0.106463451772178 1
0.146638450272622 1
-0.11377080450407 1
0.452278837576081 0
0.327297953059051 1
0.239062058292911 1
0.443281024557139 1
0.447064465783684 1
0.302800447546979 1
0.188040869896898 1
-0.0738377061942096 1
0.165961240664078 1
0.0863888059986154 1
0.223835933926079 1
0.144766689512762 1
0.088619109369914 1
0.28706289266611 1
0.337815077608703 1
-0.0208512748137558 1
0.359543336865622 0
0.216783553354737 1
0.392092682157554 1
0.428820805761875 1
0.0338655779227814 1
0.328884256249819 1
0.318117761948539 1
0.318701883647358 1
0.170358721159047 1
0.222405657711246 1
0.21850178958552 1
0.0825582536620846 1
0.302713980247027 1
0.323978200666855 0
0.346140046760628 0
0.107691192038041 1
0.170111118264174 1
-0.00788645877661097 1
0.276659901194349 1
0.289950438290586 1
0.239438600375568 1
0.286786699545515 1
0.288018748451833 1
0.439554107286318 0
0.313767020909832 1
-0.0490145744155717 1
0.114850126643759 1
0.330114828664617 1
0.00542370186747965 1
0.119096325726596 1
0.469927071417926 0
0.222069050487888 1
0.35012891056635 1
0.0909861519853855 1
0.522461018185706 0
0.181036716562826 1
0.0754822204837299 1
0.158479634721922 1
0.41375986570544 0
0.128106747345713 1
0.0748994457757819 1
-0.0330159489874388 1
0.405681097492138 1
0.151158243350974 1
0.169274420383189 1
0.31222634182263 1
0.344732979172414 1
0.0167304548618163 1
-0.13001300017802 1
0.301132791235269 1
0.24389925526088 1
0.237739210046237 1
0.210414563350992 1
0.155762118708267 1
0.638874724195946 0
0.289883954010136 1
0.58956966264726 0
0.412315552778046 1
0.0842433834749028 1
0.141023138818416 1
0.28033294346478 1
-0.0808880694040199 1
-0.065226680152126 1
0.347247666556052 0
0.203651827845325 1
0.0526028488780962 1
0.311680966832892 1
0.153401809717919 1
0.168741325684987 1
0.395095643155017 0
0.344369853531879 1
0.493199707976841 0
0.0161910838741333 1
0.105521270773269 1
0.366659664110201 1
0.0676585277420303 1
0.47778068217961 0
0.0776945229686389 1
0.0969041166027062 1
0.0866252092319431 1
0.2775826754025 1
-0.209247436114917 1
0.300430327410148 1
-0.183573733034392 1
0.120561255540938 1
0.214523933565578 1
0.264402788950286 1
0.420041765259232 0
0.0769296087384378 1
0.256369661154084 1
0.190993893594673 1
0.114375166902348 1
0.308257963798931 0
0.252985066243389 1
0.47949641016091 0
0.112714804565634 1
0.0704995830563489 1
-0.0338805867896642 1
0.323068579025633 1
0.0996691320749829 1
0.37029798729605 0
0.193085552545815 1
0.243587913998985 1
0.458287196210042 0
0.496237457669777 0
0.144627313689449 1
0.303173530473716 1
0.842426385496587 0
0.371414797002177 0
0.12849125404922 1
0.382641101904621 0
0.33861826790544 0
0.448397963501485 0
0.429187225723806 0
0.300489296982335 1
-0.0916345346208543 1
0.629217104226642 1
0.454417138776795 1
0.57991234821144 0
0.166016747418514 1
0.291502750872925 1
0.441678229889562 0
0.313339874686518 1
0.23377594288843 1
0.555523234413224 0
0.178596167134774 1
0.0314712059647626 1
0.0222734149266083 1
0.254534699286286 1
0.155593697586283 1
-0.0796460643116981 1
0.14025976429157 1
0.453223434691714 0
0.443431711050618 1
0.160752473909657 1
0.213572438516422 1
0.102240647476714 1
0.0550148891348737 1
0.254014843251859 1
0.327618019964034 1
0.436251266192318 0
0.56720384421228 1
0.31813928494253 1
0.331895573066514 1
0.051721498008817 1
0.714549300562257 0
0.348420222419904 0
0.150091358494113 1
0.338858294481956 0
0.12619335573406 1
0.234290428072991 1
0.0326191701883364 1
0.325890963758204 1
0.386309976533739 0
-0.0749327083179036 1
0.322242546306384 1
0.515022634561246 0
0.0389997138307309 1
0.14586858203558 1
0.473639521722131 0
0.168673499667432 1
0.185473484828441 1
0.572054283021632 0
-0.122240462530271 1
0.262031321587982 1
0.233939211325264 1
0.261828896271814 1
0.434289784202852 0
0.332934661326622 1
0.235076722557211 1
0.243597326048762 1
0.140407851044145 1
0.140956441577773 1
0.298023192780687 1
0.184984700899 1
0.277690171905523 1
-0.0253883779618761 1
0.241965241752266 1
0.174262362478501 1
-0.0120351109998317 1
0.152548158564325 1
0.413914092227711 0
0.388316853023936 1
0.275068101055229 1
0.288419332461497 1
0.172827077212644 1
0.156280635758257 1
0.208785725908614 1
0.342244631845684 1
0.293080460636111 1
-0.126278915518191 1
0.285406394460434 1
0.22051216480134 1
-0.0442192538011797 1
0.27965124399697 1
0.0584357185903309 1
0.374150459651559 0
0.0997598199531894 1
0.335277330140888 1
0.185944476567035 1
0.210568742235026 1
-0.0343383996321067 1
0.203607634575375 1
0.330742682608657 1
0.380267198712771 0
0.29799235097852 1
0.327954054816789 0
0.0272441659225832 1
0.261738197062206 1
0.180401445584494 1
0.175794726914428 1
-0.149719309782097 1
0.278818651881971 1
-0.0436519714318778 1
0.282560317301042 1
0.380232692769464 0
0.217640277928776 1
0.609687999103783 0
-0.0182678644783038 1
0.118859068342771 1
0.254956515788742 1
0.0351843663541537 1
0.331537179864968 1
0.366445405598518 0
0.158624048087281 1
0.275783176109056 1
0.388357948803886 1
0.00249070817199974 1
0.153334413999277 1
-0.195285697244332 1
0.0842112563364959 1
0.239128798407149 1
-0.00230387812007451 1
0.244061459212988 1
0.452359998340864 0
0.125213152965763 1
0.00478269124340469 1
-0.0520447055407882 1
0.101801971975051 1
0.181660398861336 1
0.253021112439559 1
-0.117209356143054 1
0.0237327137952035 1
0.447160124081954 1
0.368169477278004 0
0.328369665029224 1
0.47515978618532 1
0.283013810800417 1
0.0106829323143702 1
-0.020031968738189 1
0.277362117234936 1
0.185686608885698 1
0.25945438186269 1
0.420493654174995 1
0.223295301221985 1
0.218741497079293 1
0.146236077142458 1
0.233205138686166 1
-0.0684409787290465 1
0.35265149509336 1
0.354411625933102 1
0.0228541456345518 1
0.490059442382222 0
0.308493223661507 1
0.213002090090379 1
0.489879051417404 1
0.298023588477948 1
0.0745909576206423 1
0.415779890487619 1
0.309430711811791 0
0.00335083306899837 1
0.293913945208967 1
0.0851918868284431 1
0.25462556179461 1
0.0873296399660417 1
-0.0395386869643977 1
0.31686024377968 1
0.174627578501574 1
-0.236870509388832 1
0.0843441406980794 1
0.438649141891301 0
0.338275800205871 1
0.0666139850473922 1
0.107146237002645 1
0.493922220599782 0
0.193118063727815 1
0.222190519731388 1
0.520474075587706 0
0.227264375246215 1
0.149515531090686 1
0.284792798361256 1
-0.000881778519607038 1
-0.0908455490410835 1
0.244505204899746 1
0.109391427345059 1
0.193421303288804 1
0.336437623694299 1
0.0307477536228255 1
0.327141840395648 1
0.310933920958936 1
0.089087683838024 1
0.186398265326898 1
0.149120363562977 1
-0.142410239842142 1
0.105668056967302 1
0.201456227511277 1
0.0176118051728608 1
0.188982666026487 1
0.0021715675451571 1
0.122291407663826 1
0.238217051597525 1
0.172787093920758 1
0.409370843986519 1
0.675800183504822 0
0.409673226929592 1
0.126984897162086 1
-0.00296015843066942 1
0.0941651845385966 1
-0.0502666756251198 1
0.347773580443876 0
0.492582142715423 1
0.258501344844772 1
0.148027061002825 1
0.12127896134802 1
-0.224356501277727 1
0.135220022951177 1
0.328713785219237 1
0.25804850637392 1
0.0141714619904077 1
0.16775797387717 1
0.290024036330957 1
0.316331324610518 1
0.118387875540841 1
0.375371724566922 1
-0.0624909647823446 1
0.421439266299416 0
0.0474308923417037 1
0.247495273188112 1
0.308290753636368 1
0.147998398215354 1
0.007189840302748 1
0.295000327817521 1
-0.110463324965739 1
-0.00806035106425827 1
0.468854378983732 0
0.275939724345722 1
-0.332229811126865 1
-0.0924058588054984 1
0.179935773614378 1
-0.209211470368927 1
0.117779112039302 1
0.043524212124459 1
0.0066822423423501 1
0.443361046649579 1
-0.0895727338805341 1
0.271894607301898 1
0.574858689759487 0
0.227460120568981 1
-0.179874183942475 1
0.437442897846966 1
0.239885955618095 1
0.416496764985778 1
0.188563346336759 1
0.274301217922561 1
0.436200267646746 0
-0.0817806288681711 1
0.393650158294882 1
0.369047814055628 0
0.35512856603692 1
0.0191783099295215 1
0.373359125264891 0
0.381052132331798 0
0.413682845925465 0
0.212163158092348 1
0.131109240311968 1
0.360392521442518 0
0.14976910814489 1
0.0966857475032509 1
0.117654534509617 1
0.142011886405697 1
0.305283621083367 1
0.2794621614829 1
0.500453575139135 0
0.202447187594477 1
0.113940422637133 1
0.356357300655199 0
0.141723966221272 1
0.390888734936595 0
0.48407702734105 0
0.0613721519898701 1
0.0432603408637397 1
0.260199042759152 1
0.434879846922679 0
-0.0278409175494247 1
0.16350849766388 1
0.264745144985295 1
0.0608662588812223 1
0.074981072832411 1
0.244301617492205 1
0.403859299289896 0
0.00470529710734488 1
0.180967847171376 1
0.232571466028168 1
-0.0327225168456784 1
-0.17804479657031 1
0.457824177500013 0
0.0891081694829318 1
0.217199277378509 1
0.0956768702718849 1
0.047966419622645 1
0.138012411898614 1
0.102500911945099 1
0.318341436247298 1
0.120806308287616 1
0.163539925859975 1
0.560869095109212 0
0.413593507966842 0
0.475902144339397 0
0.0549199493975741 1
0.357382813479941 0
0.34501794241408 0
-0.25284305433889 1
0.111079287267538 1
-0.0372874141626725 1
0.0695363148381727 1
0.175453325673004 1
-0.0469200623575205 1
0.183835669826416 1
0.358354014863087 0
0.156875512311313 1
0.288504408214856 1
0.00853401402524825 1
-0.0298531689238025 1
0.226587375821137 1
-0.191200102691724 1
0.104932843229773 1
0.605964170948274 0
0.416795954796797 0
0.546398740099866 0
0.465812379753422 0
0.291884070890371 1
0.0349708779073845 1
0.193160905006489 1
0.275660021990418 1
0.182464866383016 1
0.393989052646359 1
0.258630717808425 1
0.400471668296616 1
0.231558710926982 1
0.190418382171499 1
0.380398255566714 1
0.315978981719672 1
0.212831735844473 1
0.114773033627684 1
-0.182337262822348 1
0.19905860098902 1
0.22188989814761 1
0.230888628342746 1
0.128393250632239 1
0.180351525020298 1
0.291077043632413 1
0.244498486472527 1
-0.00317128003205267 1
0.278336912149235 1
-0.219918248437898 1
0.356360073755963 1
0.2461560394043 1
0.259319040579558 1
0.170084048616773 1
0.310640554529875 1
0.221371267215636 1
0.318210921002294 1
0.510701842080922 0
-0.0874980819703263 1
0.107538990044671 1
0.409704939222645 0
0.216295128115904 1
0.202291595549068 1
0.281475343790956 1
0.423896674870618 1
0.282672116322799 1
0.203857975778019 1
0.163435009492867 1
0.316736683886589 0
0.119659780566138 1
0.325826458382104 1
0.210272545358458 1
0.230076529936377 1
0.371377917113877 0
0.247276516092873 1
0.179092423302007 1
0.390126602368249 0
0.237486299986221 1
-0.0379705044619387 1
0.260021345942505 1
0.00696243071920116 1
0.0755438970739581 1
0.181122011123519 1
0.0153047770104894 1
0.0703726532949901 1
0.123557583623387 1
0.305419794145766 1
0.0806673061613519 1
0.400457535371871 0
-0.0619207566929968 1
0.246019763490806 1
0.0437139157810746 1
0.374819667933817 1
0.46966823367349 0
0.297853338060764 1
0.332562127356933 1
-0.153735037061583 1
-0.00707562365154603 1
0.329904644486425 0
0.26658341288234 1
0.111252015046393 1
0.134687576065317 1
0.330185775404636 1
-0.173691440103489 1
0.299346517000135 1
-0.0877080384916319 1
0.504072483770974 0
0.809987492750485 0
0.21593134738899 1
0.227242427086651 1
0.374415617108039 0
0.053289500255684 1
0.0139551690354969 1
0.222283910697865 1
0.226047285131255 1
0.472636164683175 1
0.178947690200519 1
0.173649438746093 1
0.190405463411451 1
0.362214749411892 0
0.0865797041099335 1
0.32951544580342 1
0.635904703366501 0
0.29778920434525 1
0.457110683137254 0
0.253770530601144 1
0.0905418736885015 1
0.359975290527138 1
0.589518053561703 0
0.282166006111049 1
0.263347021681871 1
-0.031342641564153 1
-0.11317577799579 1
0.0684726660112733 1
0.18864693495884 1
0.353865782182151 0
0.0932371851669581 1
0.325970864351538 0
0.138100453983693 1
0.359715149095396 1
0.142822812405082 1
0.230112166392098 1
0.239949979621656 1
0.210882918721659 1
0.343432610159196 0
0.220356289228258 1
0.155219074329344 1
0.578576515153308 1
0.0625295243673074 1
0.35201785760108 0
0.156502474680562 1
0.0502050829763589 1
0.48816231549111 0
0.539944046630003 0
0.257912336291628 1
0.200705602859179 1
0.121330158677733 1
0.23361158490028 1
0.170942209048187 1
0.0696802652117389 1
-0.0441655189443224 1
0.18069546647182 1
0.155420639143466 1
0.118099526931782 1
0.1651914877332 1
-0.225988618655045 1
0.227363052047393 1
0.26964168160042 1
0.262115849531537 1
0.271233504416438 1
0.231215249124875 1
0.0713717307424352 1
0.200736085349541 1
0.384600541867625 0
-0.114053741921335 1
0.20003722364631 1
0.24060915754316 1
0.281917989102878 1
0.148766140600434 1
0.244054482511312 1
0.378101955013276 1
0.281221137061976 1
0.54463643708482 0
0.179974746970131 1
0.177463562602395 1
-0.152870299352208 1
0.547685334435001 1
0.143581816152626 1
0.100357019026155 1
0.0174846440510486 1
0.166010622027862 1
0.0979781453637558 1
0.091518099150826 1
0.228978960997941 1
0.185232209335458 1
0.244060619967707 1
0.100543397169666 1
0.338617816145906 1
0.0653490047661378 1
0.0371607385702344 1
0.173154993123593 1
0.17641761987156 1
0.24236301951389 1
0.288297353950614 1
0.439066551593094 0
0.0807734973837644 1
-0.00914111463834912 1
0.156873978122199 1
0.323161585849668 1
0.0106291516554635 1
-0.00877860503092594 1
0.308779287124819 1
-0.0328611451204553 1
0.337312255929783 1
0.384460202269776 1
0.0384854445420637 1
0.115450373519013 1
-0.0875026207875965 1
0.191009716042325 1
0.417984449887302 1
0.289469425857342 1
0.0543737204810871 1
0.310428517248393 1
0.257335068470914 1
0.268989124854675 1
0.18209437306458 1
0.340147481307635 1
0.0416202248788914 1
0.199053559820973 1
0.10434202659696 1
0.180555825090682 1
-0.086512545757115 1
0.179554421931903 1
0.350697939870151 0
0.159448994702147 1
0.345460654517085 0
0.194462035067022 1
0.333358351226407 1
-0.0295915553868759 1
0.285865454953175 1
-0.251570865226218 1
-0.119924491211494 1
0.253158257100597 1
0.42203131332686 1
0.115914460254661 1
-0.0757343029760758 1
0.023140455307311 1
0.503540216943374 0
0.415010465620889 1
0.102435236326583 1
0.314832709007033 1
-0.0511743839502742 1
0.158471526395305 1
0.421686214094241 1
0.267629024121489 1
0.288604013661305 1
0.29192829788265 1
0.266874342565607 1
0.366812419972306 0
0.548870872116902 0
0.44589825419482 1
0.254886342401398 1
0.29347433249348 1
0.251445494800365 1
0.155269536040036 1
0.111903210496913 1
0.181394686288656 1
0.00907855908176837 1
-0.0341784354357467 1
0.146668684799965 1
0.261262686311866 1
0.188460729128045 1
-0.0281913777792396 1
0.222209282284725 1
0.658872690739657 0
0.027466892489541 1
0.0953572600544606 1
0.189993872967525 1
0.401408705308993 1
-0.0646623700727716 1
0.668989268005643 0
0.222688136794769 1
0.409214168572787 0
-0.0526509323344986 1
0.223087376574489 1
0.657219017627187 0
0.0095940929949138 1
0.394568261673223 1
0.184577472950347 1
0.067989852894236 1
0.157814098583091 1
0.265039292280676 1
0.0642461390664659 1
0.251006292817565 1
0.359617312575538 1
0.336893819920607 0
0.393784939180227 1
0.356329208521105 0
0.00847950218775217 1
-0.101610888755738 1
0.0648393156541877 1
0.105910978546486 1
0.196382195757439 1
0.502372281361411 0
0.365307596655695 0
0.282680105001341 1
0.305635138390207 1
0.564378802636482 0
0.268020416775719 1
0.238347965833304 1
0.121426754103848 1
-0.0394092033383297 1
0.31097741520955 1
0.46899125363826 0
0.151009154634453 1
0.0895065137324959 1
0.14622993746677 1
0.298740301889719 1
0.0400700528810327 1
0.116565940862752 1
-0.00491478805075565 1
0.0681612977980266 1
0.110224235704663 1
0.129134812703498 1
0.520539392762357 0
0.304330170443029 1
0.183940512526551 1
0.165163436673226 1
0.563037296907407 0
0.198694268035567 1
0.0813658471221204 1
0.0957671730264651 1
0.355196941276716 0
0.0225376368526367 1
0.381913244555708 0
-0.0503056082405368 1
0.321317812788139 1
0.0802473392190862 1
0.346153115177575 1
0.426733853467591 1
0.463969284953458 0
0.361551269477066 1
0.543893684897651 0
0.356846411362512 0
0.666522648843037 0
0.238172281276459 1
0.210763911971198 1
0.57590364119648 0
-0.172847842649577 1
0.158814378910172 1
0.175613937752322 1
-0.104645098062043 1
0.233780654672777 1
0.165571761686495 1
0.366921022542943 1
0.158042340340757 1
0.139320478216166 1
0.155208322723798 1
0.258902115934229 1
0.205863191681291 1
0.0999390846256901 1
-0.0266912624315114 1
0.618743253121922 1
0.0944698665296442 1
0.127687558030077 1
0.336648410088907 0
0.289398106383614 1
-0.0892089504298967 1
0.311153470289543 1
0.170178026061908 1
0.258404278999244 1
0.414770054702781 1
0.274190748998243 1
0.0865491108513523 1
0.158792145234897 1
0.404753124147956 1
0.469344271588484 1
0.0617503521579343 1
-0.163349815185024 1
0.290858390826186 1
0.0104297104442395 1
0.133718968665551 1
0.174038540329048 1
-0.084903985820398 1
0.099067629181456 1
0.00257867229621514 1
0.217730160438254 1
0.261820246543898 1
0.032469655362929 1
0.38511785692359 0
0.204846451137902 1
0.0280644713770295 1
0.252870008252663 1
0.0024784825156441 1
0.339037253224414 1
0.113131255827593 1
0.272185780924692 1
0.193817342560948 1
0.300980212607863 1
0.336396776139396 1
0.428809923992306 1
0.432470918582475 0
0.0598679880386111 1
0.179251424488896 1
0.00989383959422982 1
-0.11167924061848 1
-0.0169568756426725 1
0.0344378223565044 1
0.18592420013884 1
0.25461728550638 1
0.28588056111408 1
0.0564366973901771 1
0.184759941237429 1
0.256137541227248 1
0.636634548710126 0
0.250953127806089 1
0.0705328337416122 1
0.421031813278472 0
0.012265064727709 1
0.334861129760873 1
-0.128197563806279 1
0.296725236153827 1
0.108260347169578 1
0.489675057190636 0
-0.0599284430817699 1
0.340944587277475 0
0.0851228333895566 1
0.1184026573894 1
0.331291875296029 1
0.170889662830666 1
0.000939345112134081 1
0.0959995159340377 1
0.262316820356496 1
0.0966664424343492 1
0.406036986665031 1
0.402097635996352 1
0.25775517387031 1
0.195430357534643 1
-0.136093415111234 1
-0.0626348849644408 1
-0.00339233673496105 1
0.360248960676154 1
0.448613466665804 1
0.0318056284933561 1
0.434701181466199 1
0.33274204898688 1
0.246761505710938 1
0.326074379472181 1
0.215120486458046 1
0.375045699498592 1
0.480847775330037 1
0.0721038095593637 1
0.238354211430564 1
-0.00856134721646709 1
0.301371724520407 1
0.0214875681804588 1
-0.168764077140065 1
0.0899943343691475 1
0.51455039424208 0
0.125724698171792 1
0.0683367377048643 1
0.074197231478592 1
0.140034157697569 1
0.44697872115997 0
0.141653205273524 1
0.140497668964734 1
0.150881815358468 1
-0.122727969942807 1
0.426999715331591 0
-0.22653105406569 1
0.427998851051475 0
0.255982265506796 1
0.261400404184071 1
0.401179251660006 1
0.154973993301114 1
-0.309659972024918 1
0.046001670183472 1
0.223032708129062 1
0.237425034721016 1
0.278086817623834 1
0.153088420296378 1
-0.105654929960833 1
0.185374035324698 1
0.42479735881942 1
0.375425130768049 1
0.228274903557974 1
0.0945671174759169 1
0.221717367777895 1
0.201365702110032 1
0.118882893733936 1
0.456216119381526 0
-0.0558528189906554 1
0.0712059592872433 1
-0.00565356012187761 1
-0.0248884294229261 1
0.178587548950108 1
-1.42219208103395e-05 1
0.040861984046244 1
0.280727670748116 1
-0.00716190501409382 1
0.0321855845279463 1
-0.0362989908686194 1
0.331318841345533 0
0.25900618023501 1
0.256221504264636 1
0.178157577813074 1
0.441818648026052 1
0.557273561643051 0
-0.280346486643222 1
0.0070706769858279 1
-0.0150094733671757 1
-0.123544089999878 1
0.221009977506585 1
0.39177736468127 0
0.261770867065246 1
0.01369382980323 1
0.332138886234519 0
0.224910605140361 1
0.208421368422824 1
0.148819519872371 1
0.432142805392876 0
0.126296880724431 1
0.190906391679252 1
0.607837643744527 0
0.0298271447472543 1
0.39663601441018 0
0.560638230526724 1
0.24908318494389 1
0.220969967176065 1
0.303340944984744 1
0.417958245436097 0
-0.0271299893152279 1
0.108914960001026 1
0.264320805604739 1
0.230890036853164 1
0.533058309044324 0
0.261940735400097 1
0.340963882297455 1
0.276640129961662 1
-0.280396215696655 1
0.305477378012714 1
0.420691376833591 0
0.0826654965184662 1
0.176134964381934 1
-0.0823623721235653 1
-0.085498992158982 1
0.196093412011296 1
0.280394669855918 1
-0.0136767250199099 1
0.150577826888206 1
0.121480115061816 1
0.479659199096425 0
-0.0523986634126073 1
0.158796094663288 1
0.468763965373579 0
-0.0741223600060696 1
0.282099079055228 1
0.238537027547219 1
0.0722401281842592 1
0.280195072376874 1
0.0830467551574106 1
0.32497618763913 1
0.103986910907252 1
0.00657276031766674 1
0.117198409590422 1
0.424731110230561 1
0.314835055395769 1
-0.0662637844603144 1
0.136167352385002 1
0.0613433517278949 1
0.115875071988561 1
0.23604406353717 1
0.204782689376988 1
0.379701019051849 1
0.229200857848705 1
0.182259692125281 1
0.311589223995336 1
0.463041614848971 0
0.164408587180989 1
0.146625361602874 1
0.101144110145345 1
-0.069761394527104 1
0.22203337115743 1
-0.0352629649405542 1
0.228658131813168 1
0.135371172608449 1
-0.0450435690071925 1
0.261839359472985 1
0.500796447951459 0
0.229189925277324 1
0.505589654003478 0
0.311093229031499 0
0.424879366492409 1
0.274191015865314 1
0.140097895760678 1
0.358483386680489 0
0.0595491707390572 1
0.256187812910228 1
0.441971467753741 0
0.222777106571448 1
-0.0372756850096623 1
-0.0699578059655758 1
0.0318797567678758 1
0.322330436262851 1
0.0963250438594555 1
0.306460364623205 1
0.504566819913412 0
-0.213619765735741 1
-0.0346384016462983 1
0.320481420928547 1
0.0634450846839253 1
0.190751487729013 1
-0.0916778752114224 1
0.0545742272343126 1
0.0634567996814375 1
0.464031705627713 1
0.459528008407865 1
0.485435599204298 0
0.190208932349069 1
0.133872209301915 1
0.253274504616182 1
0.376719262724307 1
0.506153354527059 0
0.323579388565475 1
0.436898214184421 0
0.238909472611954 1
-0.154572760186196 1
-0.139628827741358 1
0.290020919772883 1
0.474443150596793 0
0.384191261996332 0
0.09305006828037 1
0.431106542375584 1
0.099848481641445 1
0.123534434105672 1
0.431480412337587 0
0.613655419045492 0
0.25044852424936 1
0.284150159768753 1
0.492545394743187 1
-0.171416416930285 1
0.419933336313905 0
0.314846280180937 1
0.143882694703131 1
0.427830371187716 1
-0.0431192301063861 1
0.221889005429556 1
-0.0398885502653598 1
-0.0581754693808272 1
0.311461306620789 1
0.195165353618076 1
0.0830712733513634 1
0.0966008699614219 1
0.121747687518857 1
0.514348318343921 0
0.500798682385046 0
0.248115980708978 1
0.369202557253366 0
0.383696234039278 0
0.167892680565756 1
-0.101946582338204 1
0.303730446639293 1
0.016240881483308 1
0.129567160261237 1
0.132744802842682 1
0.14291817813725 1
0.151978176414633 1
-0.0765530437742592 1
0.189667362866395 1
0.400765711814745 0
0.260309393092648 1
0.140899682546671 1
0.662970376012578 0
0.155691896602861 1
0.114218111361505 1
0.109054404220558 1
0.0357831503189199 1
0.0662596952885518 1
-0.015134797552569 1
0.116094543803416 1
0.2315734775633 1
0.254629141336603 1
0.411698054870129 0
0.0228566309330517 1
-0.234018951545137 1
-0.0437703866701696 1
0.374065606904825 0
0.439213241302475 1
0.458279920844101 0
0.217478435659094 1
0.0580625767769726 1
0.219450914552541 1
0.32544869593192 1
0.209033513259979 1
0.206413075906313 1
0.0264621911758574 1
0.292373558245525 1
0.233211628870867 1
0.117147201532305 1
0.168094829315245 1
0.236329632741397 1
0.237115649482087 1
0.237748949236096 1
0.134068905743718 1
0.435936645126243 0
0.230830761621942 1
0.31717894790722 1
0.507952273470245 0
0.420149748874224 1
0.650664940415805 1
0.280239602386944 1
0.0311781390553138 1
0.391983393034409 0
0.312890708574507 1
0.189725217569451 1
0.00833799995797428 1
-0.190025428780055 1
-0.0768244676246191 1
0.406230553666461 1
0.0651602694790048 1
0.326069097201481 0
0.38429577756091 1
0.0456800229425539 1
0.379435116808218 0
0.12518546169837 1
0.0171261989145926 1
0.397504592055611 0
0.285259935023738 1
0.320823319594208 1
0.470092385203608 1
0.211621661289062 1
0.225202575026007 1
-0.028829466908091 1
0.381357296587371 0
0.475915657054739 1
0.0916107956981169 1
0.409160692242457 1
0.326185580716205 1
0.700309202965925 0
0.271092924641624 1
0.0768441246323292 1
0.683508249199029 1
0.540310648784458 1
0.50579482914969 0
0.138482587978632 1
0.169381435479891 1
0.591342892206352 0
0.344974278106089 0
0.1522696399513 1
0.398327818773569 0
0.217098201581118 1
0.581393997479634 1
0.115304101326846 1
-0.201054611509281 1
0.0891400504879427 1
0.449298687513877 1
0.120189741091608 1
0.299525945761388 1
0.110904474471357 1
0.565408532091039 0
0.165323279754563 1
-0.127165730872115 1
0.354803965994809 0
0.262377224754848 1
0.22407294799616 1
0.494801543590586 1
0.202734576770333 1
0.265373334724521 1
0.328130894378236 0
0.248803812139584 1
0.26193449936732 1
0.145578283837596 1
0.197020420850767 1
0.41501875877571 1
0.249916272510154 1
0.188789544589851 1
0.0702109824222125 1
0.102344901375229 1
0.385614740818676 1
0.0247321710851721 1
0.149293842108096 1
-0.0719152549052128 1
0.139248284444622 1
0.0623601870282601 1
0.241475140635039 1
0.0748294817029563 1
0.426489170748333 0
0.0784530563525582 1
0.395094401294304 0
0.156397242249872 1
0.545005464210295 1
0.373267758436366 1
0.297586306737819 0
0.0238397172025691 1
0.441530985326932 0
0.30844678573037 1
0.157151698954486 1
0.383979695737179 1
0.180939328334706 1
0.39282587799152 1
0.0106790263165613 1
-0.0594129193583986 1
0.0742458432265719 1
0.190831216820613 1
0.333990207548484 0
0.0747133104846086 1
0.206630719323042 1
0.365102232579724 0
-0.000151826651585335 1
0.247642202453772 1
0.3058068622118 1
0.22190920246118 1
0.457820416250822 0
0.162612647268921 1
0.185921109308844 1
0.274590585765383 1
0.270528725932845 1
0.434117074184965 0
0.401620696716288 1
0.519892588243738 0
0.0345858451212603 1
0.267656191254936 1
0.0504702437561927 1
0.419680406872366 0
0.3243659135129 1
0.623740173777948 0
0.399742854473128 1
-0.304141467111478 1
0.107780743702659 1
0.293451619922435 1
-0.0205101512127837 1
0.10264337936259 1
-0.0133067665089621 1
0.452489944570193 0
0.508192420242984 0
0.212984177681835 1
0.194197607042652 1
0.226902104937356 1
0.265332705000246 1
0.329211049056001 0
0.313379260214859 1
0.352143882256642 0
-0.0116559218027118 1
0.329374510764736 1
0.113658520116062 1
0.381156996782275 0
0.110863283736787 1
-0.0345129222013232 1
0.361256666520547 0
0.144792361899625 1
0.392303410054094 0
0.297683856546177 1
0.115962293298706 1
0.306736943158604 1
0.399306266396003 0
0.235265273567391 1
0.0709234792698002 1
0.159394143542323 1
-0.0519991598273401 1
0.0937491091468848 1
0.083520427512231 1
0.0654961845267883 1
0.281636038064533 1
0.514008551695242 0
-0.0213597813368778 1
0.36510639255815 0
0.422648951918995 1
0.463209763884254 0
0.501126276061572 0
0.15612995152947 1
0.280015169442258 1
0.288499388566035 1
-0.0761304434230829 1
0.0521483629787742 1
0.114444578506076 1
0.298271859354848 1
0.0635017386856084 1
0.165054623657862 1
-0.131465104659939 1
0.0822527876673894 1
0.00417678647951939 1
-0.309349637246154 1
0.094506327775099 1
0.104728903712864 1
0.433190928603775 0
0.111555025864267 1
0.281243620053761 1
0.613450863453003 0
0.412763640699098 0
0.7320969852712 0
0.0382098087391368 1
0.223676662932511 1
0.436883522602529 1
0.383056995979056 0
-0.210147113056148 1
0.280225176122556 1
0.0560761410730969 1
0.464804820339626 0
0.223697497970844 1
0.426486166569687 1
0.479656720251914 0
0.428238402684593 0
0.362876260536392 1
0.46135003689095 0
0.51753308300311 0
0.135230506916884 1
0.039566712046376 1
0.400364890461368 1
0.185466724555582 1
0.216333602220174 1
0.200521729126656 1
-0.014165022549913 1
0.22610672592266 1
0.172163318757068 1
-0.0870091438240696 1
0.223249745140167 1
0.0356875867459697 1
0.00312656838554206 1
0.147772303308761 1
0.092803857554695 1
0.350241873568664 0
0.132523390149784 1
0.11303277424669 1
0.0466492657708091 1
0.363380662329801 0
0.305515373310959 0
0.457884175978727 1
0.312021577916471 1
-0.00497843153721117 1
0.726501460332649 0
0.195331060554667 1
0.111107611481774 1
0.32365252343095 1
0.257849405109616 1
0.212069871133481 1
0.203158390249095 1
0.18343079130695 1
0.0499179139584138 1
0.0429999120905857 1
0.0848930006927942 1
0.251384933156401 1
-0.102386212958184 1
0.266057741310661 1
0.169517009332 1
0.26388373271971 1
0.00243833669847506 1
0.320106394712711 1
0.284675926047066 1
0.188030787916719 1
0.159497751357311 1
0.280915089013532 1
0.336236250701755 0
0.00417126877098467 1
0.566330386184606 0
0.666983731743828 0
0.0555816736160181 1
0.367623357917944 0
-0.398406520447023 1
-0.0720452408275506 1
0.159027471395243 1
0.395533576595567 1
0.361385442059911 1
0.463836736665584 1
-0.0844451746253346 1
0.101049775932741 1
0.267578995042 1
0.38951608452398 0
0.33536283366916 0
0.211902955383031 1
0.252923468849171 1
0.263015457220523 1
0.49005929624881 0
-0.176060141626492 1
0.0815448521770094 1
0.434049927583362 0
0.241145463234097 1
0.593151632954446 0
0.582999227605444 1
0.14258114130029 1
-0.112633533409008 1
0.0344308377066619 1
0.0762134884316764 1
0.184296116443193 1
0.572463300547493 1
0.0535168070162536 1
0.147962264846504 1
0.263762570003171 1
0.457582513023401 0
0.0557538046945507 1
0.227025017581017 1
0.455042354286549 0
0.473267920318141 0
0.178783832101405 1
0.189091894844606 1
0.0876267544636864 1
0.101604472484862 1
0.298025783200881 1
0.361576661229672 0
0.190992114496531 1
0.136417654721416 1
0.259015947011636 1
0.218941044088733 1
0.0434097779242254 1
0.376681696480086 0
-0.182256654601721 1
0.179617616107037 1
-0.225286563639098 1
0.675456011809254 0
0.289544440076179 1
-0.0286945080230283 1
0.113635483774909 1
0.185248635486798 1
0.225218643422409 1
0.207249932380713 1
0.518720498586971 0
0.529920391205974 0
0.289672375647533 0
0.16669013291056 1
0.132487162899343 1
0.461108139236051 0
-0.0116608117268532 1
0.535822478566043 1
0.225932024345854 1
0.00233006573385614 1
0.345539327946633 1
-0.0888033486777225 1
0.0271977924067072 1
0.162351927148823 1
0.492638702051295 0
0.103661442101923 1
0.115966477691107 1
0.517782685902503 1
0.291433428791952 1
0.288827334019045 1
0.347113051791578 0
-0.0426165204007082 1
0.493183826335824 0
0.408102150765005 0
0.209406785955155 1
0.204720096468521 1
-0.046217454543192 1
-0.270039304341126 1
0.394573223054198 0
0.189628937826401 1
0.484974600633022 0
0.460506018191732 0
0.158265249275256 1
0.452994704176479 0
0.423785121305914 0
0.220550140149531 1
0.348655434820473 0
0.197473475128014 1
0.121963590117324 1
-0.0396506950964114 1
0.439581450994014 1
-0.00726206252501713 1
-0.0700074504764549 1
-0.0248164258247906 1
-0.0514158682918957 1
0.100148733371079 1
0.170796132280041 1
0.233810320425802 1
0.404403376977439 0
0.441159701927277 1
-0.0363227521722392 1
0.159698196937901 1
0.252227612462093 1
0.0836185160235827 1
-0.00367503701108685 1
0.391353876929264 1
0.352130977154445 0
0.207479293169495 1
0.322450282740994 1
0.521041790308207 0
0.352282408572203 1
0.0635255887752246 1
0.292474371090343 1
0.147755813275624 1
0.123235290209646 1
0.103728322561583 1
0.393692334822386 0
0.153694530512665 1
-0.0358150134988132 1
-0.0145311718532528 1
0.203548166572731 1
0.407062620042877 0
0.285554241401389 1
0.0691858607685169 1
0.078432033309819 1
0.345060192058902 0
0.363855925762119 0
0.429117791038124 0
0.143225183534929 1
0.162182352768409 1
0.139934221652035 1
-0.0891192715786879 1
-0.14658915924716 1
0.108959898028833 1
0.35377483842629 1
0.101653804819347 1
0.464273237608178 1
0.10573404732089 1
0.083512126874017 1
-0.160812390246955 1
0.714912331025871 0
0.412905941956553 0
0.160618570420538 1
0.220382318997193 1
0.357938575566356 0
0.104368843705872 1
0.50164632482818 0
0.300859137812048 1
-0.119489639851835 1
0.188901230611919 1
0.305092215346261 1
0.212126140656292 1
0.344092982995602 1
-0.074280476985822 1
0.346018638367158 0
0.0818899647517999 1
0.0564284104647674 1
0.234140335027881 1
0.308158504385227 1
0.153358964411854 1
0.159119743421265 1
0.193918798311721 1
0.147685212754335 1
0.411287762812567 1
0.318004661572327 1
0.296523527325044 1
-0.0106647319492398 1
0.339300136176961 1
0.183750487779577 1
0.109975993427002 1
0.237044593178691 1
0.330161284490534 1
0.39886697626573 0
-0.193979392361836 1
0.383401219836841 1
0.271812465069148 1
0.269040932137361 1
0.234196729371408 1
-0.0833758904309446 1
0.461396161359832 1
0.123443948438754 1
0.0996224674779036 1
0.219380059313634 1
0.382416487905295 1
0.111539862233101 1
0.166922994059093 1
0.139141060713951 1
0.338738508745909 1
0.0887658322964673 1
0.017764638537153 1
0.235377270496955 1
0.233425676596266 1
0.318319740063441 1
0.0474846371751617 1
0.316801207904147 1
0.44515010691837 0
0.216873653246752 1
5.7223006193978e-05 1
0.105527946893193 1
0.344262911010512 0
0.243008935153964 1
0.419908209708473 0
0.401551228493755 1
-0.0716501685131112 1
0.144676594696853 1
0.112448106869864 1
0.393486254603631 0
0.163638261993831 1
-0.0402366131835193 1
0.256898030108709 1
0.245799328601472 1
0.403347681383779 0
0.141254598152682 1
0.0777026767732152 1
0.464172790508848 0
0.0131639145361122 1
0.106968125031741 1
0.372302752939514 0
0.00993067613711564 1
0.081788566468033 1
0.122360972324169 1
0.0608781498584375 1
0.2072530290365 1
0.291635725536621 1
-0.00501602727634641 1
0.0418443738998911 1
0.122159612020927 1
0.309017542737699 1
0.0565398373764615 1
0.315260488444904 1
-0.0911112268980399 1
0.308027910716874 1
-0.0962637890981774 1
-0.0515530511449136 1
0.293847808792426 1
0.45682963163396 0
-0.00617090904829738 1
0.31001266738266 1
0.36339740312708 1
0.256590065038347 1
0.41959957139316 0
0.394560598126702 0
0.222995731620308 1
0.236927777093693 1
0.225551411982549 1
0.397305131232755 0
0.215024448759025 1
0.394182541350004 1
0.28959202579959 1
0.606645800265518 0
0.246998949015111 1
0.578444379737209 0
0.207344199614247 1
0.278584605578778 1
0.262720965410335 1
0.278109191931386 1
0.244468363139683 1
0.15735370596918 1
0.50433912201503 0
-0.317182421128297 1
0.42243129248111 1
0.173351644605709 1
0.425413075219418 1
-0.0449231406081142 1
0.256107303554767 1
0.220203145744095 1
0.322471185340286 1
0.182634204455137 1
0.243162088017721 1
0.627911321814326 0
0.535738466343448 0
0.0774899150711599 1
-0.0391359551333038 1
0.24901669464151 1
0.257171848448324 1
0.0437692991369881 1
-0.0548054554215691 1
0.121917394840968 1
0.223744626745878 1
0.0985119794246211 1
-0.0759589584686495 1
0.216304165166066 1
0.0678545508901858 1
-0.177043485703205 1
0.452949207519462 0
0.259916114707379 1
0.312080897022106 1
0.248633509176959 1
0.142715843558005 1
0.251740459110972 1
0.109160235434182 1
0.262049196348894 1
0.420604650534059 1
0.200161447651538 1
-0.102495334668867 1
0.481069180051378 0
0.537318911368781 0
0.148023862563065 1
0.0767935057186558 1
0.189920820482619 1
0.20282996908066 1
-0.150628627510696 1
-0.156251152313131 1
0.469607029080191 1
0.165117042799546 1
0.247742597030397 1
0.399664641072928 1
-0.129176260178246 1
0.164526369142514 1
0.085997186522376 1
0.36409279759548 1
-0.0325696640482886 1
-0.104504137172483 1
0.163748199447684 1
0.12493502650501 1
-0.0229350949600907 1
0.274075396966602 1
0.169667128442421 1
0.314611534493206 1
-0.0468787496508475 1
0.354204766794485 0
0.448789699836251 0
0.172548128279209 1
0.0392647535080447 1
0.0268547793827455 1
0.189435318393312 1
0.399886652595525 1
0.28851840905873 0
0.192119293343855 1
-0.0273601517700998 1
0.38888586167394 1
0.111807407987977 1
0.153329736990642 1
0.367959410795175 0
0.33462491965642 1
-0.150790096880673 1
0.436083588401396 0
0.541652871994096 0
0.434598531495326 0
0.269250323334232 1
0.160553808078794 1
0.215391744302637 1
0.468702193622532 0
0.251617659611036 1
0.346122915508126 1
0.0210013918280524 1
0.183491393753262 1
0.459716658707963 0
0.100485795089156 1
0.0853220523709754 1
0.022124371485171 1
0.3836821204295 0
0.142950542363375 1
0.258662688519416 1
0.231043055976766 1
0.109473957096206 1
-0.00678730659992217 1
0.399248508975795 1
0.118827232151229 1
-0.147324511010416 1
0.0243983725863158 1
0.363008424357781 1
0.431086001536195 0
-0.109556603122276 1
-0.00793594421168225 1
0.149838481943424 1
0.417130724116538 0
0.192742908819862 1
0.289091719077902 1
-0.13060367036153 1
0.351609878970624 1
-0.0870331571753861 1
0.431399814660605 0
0.314119476940701 1
0.359146384195004 1
0.158533084733682 1
0.31198234378637 1
0.225998191900257 1
0.328583645218397 1
0.0416019378190018 1
0.0916047323002499 1
0.105137030783165 1
0.168716548835909 1
-0.0330173157901203 1
0.368356939081665 1
-0.00540399716930486 1
0.413517495491952 0
0.167661789444132 1
0.0823567373558989 1
0.0361885112230962 1
0.0591969162750421 1
0.499247865281413 1
0.240433152993902 1
0.146137126302388 1
-0.091100920378024 1
0.0219442428433736 1
0.342090387682551 1
0.0763838896281126 1
0.187103601002521 1
0.20160819502452 1
0.258146485054697 1
0.373781368406847 0
-0.0676321514676927 1
0.216977210180263 1
0.0334736974575955 1
0.273813824333087 1
0.384906521721765 1
-0.0200776509139466 1
0.316568668710511 1
0.201774863305169 1
0.348170974096472 0
0.515395570818758 0
0.125863844919397 1
0.0248424205405264 1
0.326579521513962 1
0.360488305636741 1
0.358076566825762 0
0.41094128786876 0
0.291017387470843 1
-0.059925707255628 1
0.302136351528477 1
0.108632447860236 1
0.345533172196123 1
0.390730223459397 0
0.0205721235292942 1
0.152101068552665 1
0.0277926081141952 1
0.350051475847416 1
-0.216894722207913 1
0.354808386638175 1
0.463217108257313 0
0.27722256544737 1
-0.0492106808821733 1
0.28251051858731 1
0.347588705663076 1
0.201913995084407 1
0.287936973230406 1
0.094053054710158 1
0.223607257667966 1
0.873904429944013 0
0.131060628426391 1
0.0630661973260542 1
0.166134660929387 1
0.432207049656458 1
0.219716793717811 1
0.047809464292666 1
0.197843561173274 1
-0.121795568129155 1
0.281046977770349 1
0.0422208157711093 1
-0.112992994173501 1
0.0987081409913832 1
0.403371964173754 1
0.208898749605519 1
0.416721466593104 0
0.115834150844004 1
0.237061915674246 1
0.172122546525687 1
0.235996779776688 1
0.395077196471538 0
0.147259377310161 1
0.218615032377696 1
0.208140209127202 1
-0.0303749783105503 1
0.0798393164486578 1
0.141041523802515 1
0.277018485953566 1
0.1951030333788 1
0.109616588184155 1
0.26410068533271 1
0.11321266817165 1
-0.168546390597686 1
0.284590388050934 1
0.37076707582175 1
0.392012594278283 0
0.317918275508335 1
0.334494127131408 1
0.340087828924277 1
0.214479045827754 1
0.381802401351408 1
0.0168576172088671 1
0.509228750878328 0
0.200654431124155 1
0.0269212538305097 1
-0.0408800780159176 1
0.0192738633368126 1
0.322997832980644 1
0.275068830693629 1
0.199822967839602 1
0.143585437913548 1
0.424724196885304 1
0.518823991352731 0
0.725307917658755 0
0.173802832191214 1
0.383363911964032 0
0.0778190792938397 1
0.527442845730795 1
0.372807429620848 0
0.356267239143374 1
0.00271175082100317 1
0.236969705593306 1
0.187192454842503 1
0.0311407795082264 1
0.0773641270138416 1
0.350872920869578 0
0.306607504387349 1
0.560797169790576 0
0.724978996845927 0
0.419681167769302 1
0.124042477095953 1
0.408756037531387 0
0.454546613295998 0
-0.0700860447294776 1
-0.242643598432227 1
0.360540628160228 0
0.103929536390897 1
0.228858140993317 1
0.537970979145437 0
0.311083771850651 1
0.0243924882955272 1
0.143527771729182 1
0.375966957614055 1
0.0294607698091597 1
-0.0299233363379853 1
0.0974504447618273 1
0.385211321765932 1
0.306020275801455 1
0.286289643301781 1
0.143824492558744 1
0.362988793612493 0
0.102109043419698 1
0.292293173075233 1
0.10599707145568 1
0.162811126292355 1
0.533208838095825 1
0.25391152265481 1
0.146613465133068 1
0.103599717241634 1
0.0561269295286619 1
-0.208429110641833 1
0.542107352879157 1
0.574770149773342 0
0.267845328771102 1
0.0646233136898181 1
-0.112697301436312 1
0.874074425555751 0
0.196261772746128 1
0.172423179212669 1
0.42425678919716 0
0.167271089172894 1
0.474604470589778 0
0.252780961396919 1
-0.121057892971001 1
0.381635320642934 1
0.28093138825027 1
0.282032078502842 1
0.049602429965812 1
0.449459150480002 0
0.302282234718569 0
0.298959649383812 1
0.0489047526075968 1
0.397772598993088 0
0.191200408576772 1
0.0103356861084046 1
-0.00858311994846512 1
0.471583624677772 1
0.504577885984453 0
0.278705426793196 1
0.377352981859218 1
-0.0120679932417166 1
0.129493452613728 1
0.176420504293132 1
0.184435557069177 1
0.0927994381467037 1
0.0862778472282454 1
-0.00770558165501495 1
-0.0080375318907762 1
0.393315244717547 0
0.618811823695156 0
0.103801161954869 1
0.386787159011793 1
0.276099137609647 1
-0.116541538780248 1
0.0786617395633863 1
0.15290733599301 1
0.368091085822422 0
0.227591491333157 1
0.207473523206605 1
0.512204007169858 0
0.315735771196096 1
0.197608048907952 1
0.318991755179489 1
0.181240927374236 1
0.291138776589504 1
0.358593905644077 1
0.00121283006040589 1
0.359408211239332 0
0.183509264551792 1
0.63778892453237 0
0.0581099467810182 1
0.314083153936491 1
0.519352863827239 0
0.143492430298328 1
0.158584726453803 1
0.529057131963412 0
0.41262032829278 1
0.180398363956829 1
0.0514700544217465 1
0.372481299811479 0
0.0947474838764411 1
-0.141012557355421 1
0.328051546046771 1
0.550792806041318 0
0.189516948258372 1
0.261657136054176 1
0.124548722757316 1
0.30980507942149 0
0.169167618088724 1
0.213851439542471 1
0.432759343255148 1
0.0670143574101304 1
0.304179728998371 1
-0.0127843998976567 1
0.321747937333253 1
0.38158216638785 1
0.397129612482223 0
0.0220884161291655 1
0.265426413923294 1
0.468278426532734 1
0.355148303839554 1
0.429522263492805 0
0.413134437313135 0
0.376419637332016 0
0.0130556971343368 1
0.314165456446913 1
0.641057366130592 0
0.0483887624170403 1
0.0902638606597489 1
0.11413491928076 1
0.258072252779408 1
-0.0207046354050706 1
-0.0377056017942369 1
-0.00190865754065418 1
0.390467533121636 0
0.403326302190553 0
0.313220844174697 1
0.364603993934934 1
0.326808722160275 1
0.219939903543142 1
0.0177728533405942 1
0.180657925256391 1
-0.100449028808778 1
0.237056702641081 1
0.705415384329859 0
0.15404842895791 1
0.0700977084118027 1
0.371788276906414 1
0.247479986989187 1
0.350143620819693 1
0.0105380669477242 1
0.350035368813023 1
0.056691059961518 1
0.219228844852236 1
0.390321134355147 1
0.302801825922789 1
0.238055643133302 1
0.553144111688355 0
0.600286809000695 0
-0.0521503426779019 1
0.16395079670266 1
0.102122452083695 1
0.112872516535335 1
0.272074796387216 1
0.338598359387142 1
0.524804746545835 0
0.195576379113689 1
0.175500168887337 1
0.333743200970906 1
0.286684752041748 1
-0.257705502314428 1
0.123201338172991 1
0.150363389231724 1
0.278807646147946 1
0.245878152579026 1
0.0668125611610424 1
0.114435231156174 1
-0.162383608549115 1
0.121992029939358 1
0.077772330922061 1
0.372574460572314 0
0.0281534475984986 1
0.0241426391719438 1
0.0594226701929307 1
0.320122895926387 1
-0.00677171097662418 1
0.258941328630798 1
0.122183637329654 1
0.339828276394033 1
-0.131467008463305 1
0.0925088726792475 1
-0.0677214106519868 1
0.226666363704159 1
0.473056776458247 0
0.455978037677121 0
-0.0395459231541272 1
0.092808180055473 1
0.341498276876646 0
0.0144345040113884 1
0.244976871542185 1
0.0533183364970726 1
0.0330302012616955 1
0.403611420220219 0
0.449085065719138 1
0.406999019258704 1
0.242038228211153 1
0.147060734080099 1
0.10563040820174 1
-0.258691704343508 1
-0.142249037371695 1
0.322550259374238 1
0.238545090841815 1
0.142785341755616 1
0.225131693424385 1
0.30947771867251 1
0.126334770647665 1
0.151866628887439 1
0.0738767270346406 1
0.300112982079629 1
0.544367637339971 0
0.221653972277027 1
0.184539338061791 1
0.00816381731148612 1
0.315061026779909 1
0.510170544911856 0
0.297199791140731 0
0.254990588287851 1
-0.106252810860449 1
0.302191098704111 1
0.211645489492991 1
0.167958174108161 1
0.198750402136768 1
0.333296806145429 1
-0.0560605892075576 1
0.116118871504223 1
-0.195041719061186 1
-0.235834823847153 1
0.0645899654553891 1
0.108849368772189 1
0.429635646148908 1
0.3815120049628 0
0.10167686750896 1
0.13924492297446 1
0.101237983152908 1
-0.0102395483112305 1
0.410882639821695 0
0.0284712576705028 1
0.244860590842472 1
0.31628996431444 0
0.0409285468046696 1
0.533051316144162 0
0.283099929432339 1
0.0425096551417026 1
-0.178785677497152 1
0.320688075338804 1
0.203991289164962 1
0.40617055893477 1
0.040976440491919 1
0.561230567125227 0
0.0901759664567322 1
0.728551356462549 0
-0.139097539013754 1
0.246462129467499 1
0.0241161890445663 1
0.31712491148505 0
0.585472790323876 0
-0.02661030093363 1
0.0813305994148722 1
0.541406314935625 0
-0.190224754121252 1
-0.468281905273049 0
0.208193289918589 1
0.183919784306374 1
0.179368296094388 1
0.283175208527579 1
0.00409007428753177 1
0.473226162897694 0
0.128800193011509 1
0.562211212813994 0
-0.0186876359444448 1
0.264699721646353 1
0.109512349629259 1
0.107328233970376 1
-0.228476746696561 1
0.0533415007920447 1
0.0418173385605828 1
0.36420578912605 1
0.320078289210957 1
-0.030985797749369 1
-0.286252691811892 1
0.289554405578087 1
0.0538304656490181 1
0.0626939124855865 1
0.256760336285617 1
0.0696747659722777 1
0.534742899613342 1
0.0488455006845228 1
0.195529137734161 1
0.295525848193489 1
0.237754579097001 1
0.273725713210719 1
0.0241742777913961 1
0.124833660725464 1
-0.0570282753255154 1
-0.00470570357215913 1
0.0448113545935488 1
0.271655955750422 1
0.201914854475184 1
0.155536445002666 1
0.140717313675954 1
0.377093680379904 0
0.228236828832767 1
0.143781059480219 1
0.545079640794407 0
0.352725490259637 1
0.174983463360367 1
-0.389106768126646 1
0.292690708695223 1
-0.21621736728045 1
-0.038809639204716 1
0.249559869171489 1
0.480698492786055 0
-0.0323891886025068 1
0.465386392276414 1
0.223196089212386 1
0.145659623304397 1
-0.400809712153131 1
0.156909302988315 1
0.0452890942964339 1
0.348351774792689 1
0.0128968367516775 1
0.250513164365553 1
0.0894861473004936 1
0.411839828645817 0
0.185068368124238 1
-0.0153647657917789 1
0.454997582500916 0
0.306609380001741 1
0.0916243863681111 1
0.25558310631188 1
0.408874940168916 0
0.253804874050242 1
0.427859485932943 0
-0.203263850440244 1
-0.117738065546694 1
0.242254642174164 1
0.142814164181648 1
-0.0994885751295154 1
0.246000572388782 1
0.453126866637887 0
-0.0129203356364127 1
0.408436039354291 0
0.580683814876687 0
0.251620991583886 1
0.246239830707125 1
0.271576120540753 1
0.303658967764889 1
0.169831657601682 1
0.298349589493035 1
-0.0639459161017385 1
0.039264333149577 1
0.303935821756697 0
0.538953773512758 0
-0.16797279176209 1
-0.0362529250716476 1
0.175683621141991 1
0.369779078807185 0
0.0914141958696161 1
0.153401540538358 1
0.00961015228203957 1
-0.31617534767927 1
0.316539311133009 0
0.618482966967028 0
0.304154488803006 0
0.0693894648735243 1
0.14204123998597 1
0.186576534231624 1
0.223060235741184 1
0.400163771071012 1
0.577981830855365 1
0.338259949377073 1
0.283518088715695 1
0.46416109770264 1
0.162087483818042 1
0.236228723228469 1
0.398511626342461 0
0.157936815787212 1
-0.0042687953733128 1
0.51779588968944 1
0.135815797812711 1
0.482812908455598 1
0.0684130600605323 1
0.414386175913935 0
0.143724876953843 1
0.31795410491526 1
0.40023224279767 0
0.271288940283363 1
0.291011947025144 1
0.00531181807828333 1
0.454994434277411 0
0.232025042191733 1
0.332375200680967 0
0.19634620775479 1
0.207616796505924 1
0.516242604977871 0
0.562757080330456 0
0.228770573445622 1
0.388552015170024 0
0.252696856741519 1
0.205078592981882 1
0.243124510989338 1
0.178259319085394 1
0.250833170939109 1
0.421670988141631 0
0.386835244701719 0
0.314847508138227 0
0.376221784502161 1
0.160716063831394 1
0.142910251237382 1
0.391639249592529 0
0.259522538622884 1
0.190623172246085 1
0.272849967705445 1
0.252332605936779 1
0.321232026393974 1
0.364252518131505 0
0.46249497198619 0
0.364779115246767 1
0.100675654437897 1
0.104622893997833 1
0.0612332140303049 1
0.058718819516309 1
0.0108218555089383 1
0.277587597670031 1
0.0856729237084636 1
-0.0958080958505739 1
0.0819099085193344 1
0.148471824421892 1
0.164675191595125 1
0.253771369973604 1
0.495217901870125 1
0.350551585643595 1
0.015158038735416 1
0.0588369536607939 1
0.201361891990537 1
0.30114448792905 1
0.0744305085456457 1
0.33031079340483 1
0.270720543943074 1
0.336720469893037 1
0.335826036556137 1
0.0763456365572874 1
0.244818237760934 1
0.545869276260987 0
0.270816970461337 1
0.355872162203708 1
0.15585617655849 1
-0.041382434857042 1
0.220920478378054 1
-0.0499495681606527 1
0.264240682227822 1
0.185613440004894 1
0.254093082271692 1
0.248039944990718 1
-0.29512995600889 1
-0.0334561071269844 1
-0.110221459670945 1
-0.0396185086278563 1
0.223174131347319 1
0.2160613322144 1
0.222684253806236 1
0.485533177705521 0
-0.208748965141528 1
0.174496738607003 1
0.334214081346616 1
-0.232462684674907 1
0.452332882675668 0
0.106096321721202 1
-0.000567153673470266 1
0.479954865482188 1
0.411440520556371 1
0.328488270483043 1
0.385497017499617 0
0.280806869537436 1
-0.160745459265443 1
0.307040606953208 0
0.353105885846339 1
0.296132903053578 1
0.113654477200968 1
0.399759885534858 0
0.017391215842409 1
-0.149608930332843 1
0.0456023642372487 1
0.464191792910071 0
0.331472669783141 1
0.0939146440417981 1
0.0672629880930679 1
-0.0155170736209548 1
0.262693338168985 1
0.330631678113657 1
-0.172895061150042 1
0.143136425975176 1
0.434176513627874 1
0.0945013233538607 1
-0.00346481354747273 1
0.202185643787894 1
0.177169588870554 1
0.126087882968829 1
0.242599071510702 1
-0.067368988967279 1
0.00360333459632179 1
0.0973829749548679 1
-0.128579023442454 1
0.384129076914448 1
0.13233429144439 1
0.107611715780676 1
0.369600927060426 0
0.0278889263455245 1
0.13860804947173 1
0.0999790665761536 1
-0.101088340288574 1
0.19872195581311 1
-0.130631442354898 1
0.548227158530085 0
0.366540373528658 1
0.301974768956553 1
0.220737066376418 1
0.127193600647159 1
0.431262912370859 0
0.127143998088095 1
0.176957574659478 1
0.162126138461016 1
0.25903453917607 1
0.262238277553295 1
0.216454250893718 1
0.208581938507689 1
0.0882899094610147 1
0.169264757534823 1
0.422856360343358 0
-0.0977031217199911 1
0.322315848099115 1
0.209037544780762 1
0.469972436911439 1
0.123159630472638 1
0.507253507764811 0
0.347371901809231 0
-0.224565470283659 1
0.145410245036425 1
0.341849041294196 0
0.048857567693758 1
0.227845585780723 1
0.457714720053536 0
0.213720886419267 1
0.348005310691409 1
0.248275519394722 1
0.407362609669127 0
0.343749132084896 0
0.369724058668572 0
0.530612199149541 0
-0.101180696272585 1
0.134550275740028 1
0.368482921292065 0
0.208365390220655 1
-0.423612660492811 1
0.25270400171157 1
0.302794725789524 1
0.107972776485037 1
0.288030007656906 1
0.409699091673953 1
0.119867860033338 1
0.304384069259915 0
0.116919093791177 1
0.49345600470836 0
0.529194441893714 0
0.673681736634858 0
0.0517167042448064 1
0.43090018777436 1
0.229460605361488 1
0.48834192437138 0
0.529505583674842 0
0.290592107377844 1
0.452455709479775 1
0.126160007298345 1
0.529214806473517 0
0.502391111646776 0
0.224291157834609 1
0.219305054462316 1
0.645966465782018 0
-0.0879593236835323 1
0.134475267560808 1
0.240166949212217 1
0.339587594160288 0
0.428100131960463 0
0.451870729909244 1
0.521615439378511 0
-0.263161343936608 1
0.013523242136252 1
0.296276436236554 1
0.289725780583137 1
0.11200015193081 1
0.42746973460359 0
0.0169819209904199 1
-0.0851293366130958 1
0.30558112952706 1
0.260113759297382 1
-0.0315766997365369 1
0.377029385854464 1
0.393895410983267 1
0.243513025944987 1
-0.0368064007708289 1
0.381787055817668 1
0.268186765348265 1
0.366831311030925 0
0.153105949491447 1
0.379374946010808 1
0.0905436761229582 1
0.557049764915505 0
0.229959090804816 1
0.737924422745125 0
0.378683879932207 1
0.493562379695891 1
0.181720733917308 1
0.0829772058208458 1
-0.153456189981973 1
0.511985004014306 0
0.303648592746314 1
0.225925341667995 1
0.309555394543291 0
0.48273544558423 0
0.163479361036114 1
0.322074945234982 1
0.0275328968930339 1
-0.180591039725999 1
0.148010083120033 1
0.247724272463041 1
-0.216750328476257 1
0.260606956871417 1
0.268030991065384 1
0.360965030880171 0
0.21484483738789 1
-0.107746388961094 1
0.0810710110846646 1
0.0895865025955032 1
0.33375842032251 1
-0.052089991984515 1
0.23509242323803 1
0.209028302613427 1
0.246193883875814 1
0.231593904801105 1
-0.00489619474956479 1
0.313019121872683 0
0.121584073729456 1
0.419047855965901 0
0.3394269525823 1
0.576797124886146 0
0.237086839340547 1
0.55679831632854 0
0.24229400764082 1
0.21668539297293 1
0.048351335488359 1
0.341825305152725 1
-0.0750643749633251 1
0.0762281370003837 1
0.368382595603873 1
0.0146647592736676 1
0.340976191134942 1
0.0878955280637954 1
0.613668065062875 0
0.474757503659389 1
-0.0264228399769221 1
-0.0335207443927165 1
0.0622871354593809 1
0.0849371305241071 1
0.139714912879277 1
0.10149167531918 1
-0.0384545511144459 1
0.0478917213875014 1
-0.00760380354453812 1
0.0989532899978018 1
0.103870704204022 1
0.175430977306027 1
0.411139348853676 0
0.361091770818748 1
0.34122027469927 1
0.190554456697494 1
0.17312457458602 1
0.265383988298479 1
-0.290999073821216 1
0.404804915201769 0
0.358063112590599 1
0.199265322548401 1
0.448552391745368 0
0.176879494695359 1
-0.215822230844298 1
0.12046920273975 1
0.0278274274441621 1
0.327081978423305 1
0.207516632804668 1
0.390882492263154 1
0.041158590458218 1
0.3770526489626 0
0.218082629401835 1
0.246662096029674 1
0.222024631377441 1
0.102634398844299 1
0.132953532407056 1
0.173741311032959 1
0.0472944429604929 1
0.162080224729129 1
0.0475531443077235 1
0.526273824605267 0
0.458335730931853 0
0.402490803569355 0
0.157203074661085 1
-0.00325623572891652 1
0.175966256809959 1
0.28268096999543 1
0.0696023615721113 1
0.15105035147588 1
0.144870725049709 1
0.152093213981391 1
0.161173942152599 1
-0.140687591668912 1
0.241094255347343 1
-0.0277821201165685 1
0.163928682133491 1
0.169866929514548 1
0.177219982542411 1
0.458960864014735 0
0.295115659208426 1
0.0181622033759441 1
0.367589656696194 0
0.083925768270973 1
0.0538719119971967 1
0.0155311447758986 1
0.0554186820169977 1
-0.125111445753878 1
0.305983591583682 1
0.32370868221114 1
0.261106132747933 1
-0.0112157767683864 1
0.352416808098141 0
-0.248247343472879 1
0.702726893225762 0
0.138829661884411 1
-0.0287006413899407 1
0.480189474561007 0
0.464357520387488 0
0.22748046862023 1
0.345563119835958 1
0.529715888050781 0
0.367380162191187 1
0.187551746954435 1
0.473266743055658 0
0.198219994483209 1
0.0851336795273807 1
-0.101340414139382 1
0.327916071204092 1
0.379584392372123 1
0.351776826478439 0
0.158031026449303 1
-0.0143853694432218 1
0.286845561478248 1
0.191357881557407 1
0.283307621326657 1
0.36946378778103 1
0.283822432817614 1
0.829352615631622 0
0.14907186523972 1
0.13318591790304 1
0.0640077063667013 1
0.356048208554631 1
0.090864828019754 1
0.328542462593886 1
0.248407369496694 1
0.321995318766846 1
0.142635474833141 1
0.228998277707783 1
-0.132270206879115 1
0.221046921404687 1
0.404865451740836 1
0.149566714344844 1
0.267849503126036 1
0.298548401420326 1
0.284967999570985 1
0.166921424423596 1
0.110525566179244 1
0.372025429343455 0
-0.196939070290087 1
0.166634341221084 1
0.137819807398051 1
0.355277723834451 0
0.185205297435278 1
-0.19216154945491 1
0.179634477636818 1
0.168305090606437 1
0.133356944466618 1
0.295128354680363 1
0.0363436122240395 1
0.311484936691204 1
0.284735104605171 1
0.13136676098902 1
0.347271445049896 1
0.191067723004035 1
0.0895108397424685 1
-0.0749545856700559 1
0.219014333559111 1
0.0175946516970509 1
0.324290615490775 1
0.43156067458215 0
0.16620479450308 1
0.553565660899887 0
0.235670474059239 1
0.0113035497690898 1
0.460441228376519 1
0.227721131797384 1
0.234929530735015 1
0.0474621823630548 1
0.292708257208375 1
0.357689989048899 1
0.18101154615789 1
0.239895476980227 1
0.120740427067755 1
0.239621734677601 1
0.293838807362705 1
0.03456537584892 1
0.489124476774413 0
0.0693159216207364 1
-0.110801975960442 1
0.0853968370407739 1
-0.101044049517738 1
0.38898778758403 0
0.320694825725851 1
0.34670023577582 1
0.306678689085026 1
0.206383234222419 1
0.471537833775499 1
0.263357829140503 1
0.167265785038056 1
-0.173953618804501 1
0.434784862301001 1
0.0713635290682176 1
0.530987614829509 0
0.0582967343350268 1
0.363578261451918 0
0.224836318942165 1
0.307756578813489 1
0.257769544084388 1
0.232372119960475 1
0.0787538693222946 1
0.22116569969072 1
0.0499092367754219 1
0.12769158569992 1
0.349866669111589 1
0.303148311123082 1
0.165098105908771 1
0.578979999293358 0
0.0843364749903835 1
-0.124954099764113 1
-0.0617183918516415 1
0.213258427223778 1
0.364853857605193 1
0.376204118788498 0
0.226772270443896 1
0.244168925660483 1
0.19893601629029 1
0.214526740658906 1
0.328815947066965 1
0.409522341790273 0
0.382840171854711 1
0.073965622946347 1
0.142605791158816 1
0.318978636852313 1
0.281019269625727 1
0.0166382858319608 1
-0.0935017643704265 1
0.71148152116676 0
-0.0505199557228416 1
0.141653501951664 1
0.34845517778643 0
0.325235499944334 1
0.283052655587326 1
0.301854030497307 1
0.105063321345229 1
0.226882467810302 1
0.209505135920709 1
0.163776669153897 1
0.286263397207714 1
0.0177716844223761 1
0.555307460285523 0
0.40924669749947 1
0.0584468101299554 1
0.252037638857325 1
0.0473434930548875 1
0.290658202477258 1
0.321520465926925 1
-0.14979636743171 1
-0.0260047577908694 1
0.114899283387979 1
0.228267084829165 1
0.181275454842649 1
-0.166322907726175 1
0.427444287108626 0
0.230972450076526 1
0.156461801301762 1
0.0746244794061496 1
0.356656156934565 0
0.116562853006003 1
0.268411661439212 1
0.067529179623954 1
0.0301536928603732 1
0.296845942212372 1
0.121355552671198 1
-0.144234106572093 1
0.343705735674095 1
-0.0719177269239106 1
-0.240668850873105 1
0.213574181188001 1
-0.0975619133465902 1
-0.0159680802631553 1
0.132917340491313 1
0.0984840593784804 1
0.432627683474463 1
0.284165791104566 1
0.232776011739901 1
-0.0445270145561915 1
0.00285142966257641 1
0.229656847389943 1
0.237295365707253 1
0.241272662434487 1
0.136250876778784 1
0.175457613168533 1
0.393372297046197 1
0.391362293289996 1
0.273104564088445 1
0.120926084457158 1
-0.00909729437579685 1
0.0583266391206388 1
0.724356519711693 0
0.230398346455271 1
0.120646923627018 1
0.259917262382559 1
0.2389700301248 1
0.172466885126266 1
0.285785493837497 1
0.473047638231922 0
0.289307515078648 1
-0.0827511830751921 1
0.399780479228811 0
0.540220473476496 0
0.176056732589183 1
0.420255430732151 0
0.425666039987456 0
0.113360655618651 1
0.163069772704208 1
-0.00441803197550814 1
0.355193576552975 0
0.257328533712282 1
0.194080135233459 1
-0.00772210983411091 1
0.554285951978041 0
0.392619589201196 1
0.265540527335743 1
0.321214595424438 0
0.19304730263703 1
0.449547935405377 0
0.562113287930373 0
0.176410629602013 1
0.2633068201181 1
0.525015757176185 0
0.385380098098608 1
0.481980116376092 1
0.144213804330196 1
0.286224417689031 1
0.164335207125427 1
0.16906871962185 1
0.147728971629847 1
0.3139610723177 1
0.214326371220966 1
0.0962899721899008 1
0.536233099488417 0
0.292157085467646 1
0.218395879634071 1
0.360934124613689 0
-0.165522036168296 1
0.139939047045434 1
0.226123613738093 1
0.0902671021292552 1
0.288381160136808 1
0.21650036875881 1
0.243884341613956 1
0.170977452146252 1
0.225920520706979 1
0.685041145485946 0
-0.0304417323491919 1
0.209159899792244 1
0.524422907937857 1
0.212851836798124 1
0.228398982789534 1
0.0525331850419023 1
-0.240052785127518 1
0.216773349445958 1
0.0931410718206056 1
0.700335142571302 0
0.324146245723171 0
0.0549143813420328 1
0.237328360974751 1
0.0649423191388597 1
0.320062375851443 1
0.486591223579309 0
0.123770592926062 1
0.56660200544123 0
0.0758658695461839 1
0.300080581908414 1
0.0829003848639879 1
-0.00582937866269134 1
0.236834746886464 1
0.438163877231817 1
0.22303312776796 1
0.307864618775068 1
0.142700445171341 1
0.519975557906131 0
0.451409018590393 1
0.231320205497364 1
-0.0120740115601194 1
0.307871338901315 0
0.170927222070528 1
0.244694504757024 1
-0.0636309738410519 1
-0.0695463167843021 1
0.348966026421339 1
-0.0243670219271179 1
0.461720188721863 1
0.505108593431597 0
0.370025927035762 1
0.14622881365819 1
-0.10328533012934 1
0.127657777207543 1
0.263239841284125 1
0.343644268599054 1
0.326447737396697 0
0.366557614782451 0
0.131699482926812 1
0.338570107062049 1
-0.0893680561488934 1
0.0481918939720738 1
-0.0399021433112221 1
0.107191646673353 1
0.104727115911157 1
0.23005106368332 1
0.308514215031469 1
0.261597003829787 1
0.462551813241503 0
-0.00467621102216728 1
0.362667161381769 0
0.289467648187501 1
0.261615954721119 1
0.252680121930408 1
0.456793658256323 1
0.0986292335253285 1
0.424392979657781 0
0.319207497157229 1
0.019298754237625 1
0.46544974447953 0
0.353214400743 0
0.310633294754957 1
0.0311019574611227 1
0.243797617777706 1
-0.0800408025674792 1
0.313950484467278 1
0.256885782935944 1
0.408869720844045 1
0.266990267771275 1
0.357190554148077 1
0.213739868170905 1
0.151581212326748 1
0.214125420059314 1
0.280517650151061 1
0.122704531592241 1
0.0661884645055603 1
-0.126217951464031 1
0.0722138207414519 1
-0.124294607083462 1
0.53609744587809 0
0.172698415797382 1
0.134874126003672 1
0.167432600597009 1
0.0826796710377923 1
0.0942087727751985 1
0.217213998456601 1
-0.285679754277988 1
0.10397196258114 1
0.322787492219675 1
0.658959009948376 0
-0.160134009525177 1
0.16291419621446 1
0.0624106121715828 1
0.151519162409329 1
0.136143699171161 1
0.148863837258616 1
0.0223441787118994 1
0.448751943932788 0
0.802059726392299 0
0.353589936663255 1
0.0278494059473583 1
0.184137050308019 1
0.457046727710412 1
0.491765254708485 0
0.360148374642912 1
0.295687930092861 1
0.0764434952130095 1
0.380017713411622 1
0.46439171469051 1
0.0703173296245384 1
0.31092552688378 1
0.0979441962236337 1
-0.0414005850618806 1
0.130580611393675 1
0.165449726250582 1
0.220815998556487 1
0.266397355759933 1
0.192135083203379 1
0.207459896300077 1
0.258889158709425 1
0.0810975942609705 1
0.400475123573505 0
0.161892907740042 1
0.471586845321444 0
-0.145553965200093 1
0.291645053789911 1
0.344661748540465 1
0.208908629773006 1
0.247263887044191 1
0.772052138756519 0
0.606082776599258 0
0.289441396413447 1
0.263883167832728 1
0.0569103917190276 1
0.00571366491287641 1
0.0815301867325123 1
0.15658268611701 1
-0.189713897296164 1
0.388875268437913 0
0.0445697313071714 1
-0.143134103512877 1
0.187424491429942 1
0.384072108357946 0
0.395568707259448 0
0.150745587772725 1
0.209406999615845 1
0.135818078088875 1
0.0868297841250872 1
0.052230421097314 1
-0.0691568997174844 1
0.293165123830654 1
0.328956074917506 1
0.209645555871699 1
0.0803814697478384 1
0.00731644855922296 1
0.293006036663555 1
-0.0863161767693989 1
0.130515950782119 1
0.209109123050789 1
0.256978474370081 1
0.175660125496315 1
0.107325304637833 1
0.57471746345396 0
0.450464156961905 0
0.4207085657985 0
0.22610595545235 1
0.291124306021047 1
0.371326876410825 1
0.0183510867867941 1
0.20658681523432 1
-0.0170771549441874 1
0.277914255687606 1
0.391960116587002 0
-0.0276495257919567 1
0.0849161830037021 1
-0.172863855627902 1
0.342562631640366 0
0.00972593469532178 1
-0.114567856898729 1
0.34137861941244 1
-0.0293941232841744 1
0.362263880763548 0
0.472446022977383 0
0.367891928797688 1
0.36101468377901 0
0.201558886839438 1
0.0721988192179548 1
0.0924238951530037 1
0.410109047167858 0
-0.0899321939908714 1
0.134320714233139 1
0.454881231783804 0
0.277833941492962 1
0.00343266595464463 1
0.365628089649607 1
-0.00919058213842442 1
0.396417187910284 0
0.0304585127837115 1
-0.0594023001655955 1
0.12831105969525 1
0.0851674934616895 1
0.137343041819966 1
0.35397551523042 1
0.482096181555223 0
0.26803406869277 1
0.580522558032951 0
0.156235304310046 1
0.33437446239535 1
0.278356515680939 1
0.3655500687662 1
0.0720807901859241 1
0.0765249631575258 1
0.232937354912478 1
0.125704477539051 1
0.463894722637132 0
0.0320077242401602 1
0.0496668671662256 1
-0.0428520622211924 1
0.109619345236356 1
0.161932607709795 1
0.027597375230343 1
0.24339680173939 1
0.082572598719591 1
0.775691608454228 0
0.201887225056345 1
0.329193407982181 1
0.151058908118031 1
0.118409302065748 1
0.00970940884103288 1
0.0254507034698267 1
-0.269547725968426 1
0.218050397717965 1
0.0984885805511103 1
0.389769755030013 0
0.136949348320855 1
0.334861800357556 1
-0.147126378763468 1
0.428670507023822 1
0.43063280299101 0
0.373459837356008 0
0.412669434407426 1
0.364848379114885 1
0.261223237274107 1
0.196063192178045 1
0.483933916044305 0
0.317668541458216 0
0.167313335268576 1
0.362079907095453 0
0.393794589700259 1
0.264128071859668 1
-0.0128849048559932 1
0.398699704167953 0
-0.195606109666638 1
0.0746152191933271 1
0.44294656252577 0
0.448709062104201 1
0.0754667918457147 1
0.0809322237766648 1
0.0935329165569529 1
-0.093888653347144 1
0.192302318647826 1
0.195099080195943 1
0.21858448872568 1
0.395851794342383 0
-0.134320203109492 1
0.0628244629928591 1
0.431949777831685 0
0.218274301381633 1
-0.0679515670001474 1
0.159989226336281 1
0.180649257445004 1
0.206482075323642 1
0.124677626404238 1
0.00838280760021135 1
0.0568114856330119 1
0.071848395638185 1
0.328241869154049 1
0.263885091653636 1
0.169985273012112 1
0.200917545238764 1
0.117873701267063 1
0.331203719416487 1
0.344563035979827 1
-0.0898107627812779 1
0.351444570819153 1
-0.00480185085537364 1
0.411382440015007 0
0.141166117049033 1
0.236632863721925 1
0.117524063271262 1
0.341059748596088 1
0.0932876749645452 1
0.356303740734418 1
0.444233085620351 0
0.493233205417006 0
0.27088587828093 1
0.344704864687459 1
0.304275950535445 1
0.277348283959441 1
0.100461572263286 1
0.152820405811906 1
0.44624376626136 0
0.0140315228195892 1
-0.00313142733837461 1
0.252526395763511 1
0.0148583577923685 1
0.422054967206668 0
0.108720701341436 1
0.333375488929773 1
0.403364945595505 0
0.255193268069984 1
0.00834593376561819 1
0.0306811969452285 1
0.352849614973112 1
0.266886732154385 1
0.447806925439965 0
-0.246568364715411 1
0.469791956117729 1
0.105707352584418 1
0.254192450622759 1
0.51391475008564 0
0.557981210113258 1
0.179342038736922 1
-0.0886157639451397 1
0.210340467609403 1
0.43911997616134 0
0.2333976537426 1
0.477086368285294 0
0.0135373211686351 1
0.137948742678681 1
-0.00848104453306889 1
0.17867669355701 1
-0.0238982953969425 1
0.4928393621752 0
0.185880525338277 1
0.267969829881633 1
0.150259746420255 1
0.496285619637973 0
0.216525782362687 1
0.221367358754173 1
0.261777830160021 1
0.0339087491890301 1
0.390717109218667 1
0.228918711521501 1
0.352671600249818 1
0.0890324751623695 1
0.183062426788414 1
0.197073230467261 1
0.175622660496134 1
-0.291606164586232 1
-0.124936046414253 1
0.218403961992902 1
0.196452865761687 1
0.289333612584886 1
-0.35163477247648 1
-0.0713636293011884 1
0.035257619907781 1
0.393546987779435 0
0.420449319559003 0
0.107996737803541 1
0.507824620639234 0
0.143015060132072 1
0.0126124678868634 1
0.395653136259998 1
-0.104533804500245 1
0.68785428292713 0
0.0125811005015868 1
0.10707683826625 1
0.141173459087559 1
0.00246327973427515 1
-0.0103042919953299 1
0.120442456252233 1
0.241690861558841 1
0.317198450260747 1
0.242530161740372 1
0.297390429822885 1
-0.0147569492516296 1
0.352886548318222 1
0.454816896579017 0
0.0715290136936001 1
0.0478921387276383 1
0.0565055301794205 1
0.186338984180657 1
-0.0789437964747976 1
0.0274193008547364 1
0.352145536675009 1
0.441492736113688 1
-0.148074626547382 1
0.137888360075346 1
0.286534573764186 1
0.242411465889507 1
-0.0456250293803714 1
0.279524329601676 1
0.258702439566586 1
0.0572625488292045 1
0.394058285528035 0
0.536207510016223 0
0.254778501431917 1
0.34453667547994 1
0.449581430914059 0
0.149708055014276 1
0.41626851381061 1
0.208753140774401 1
0.291926602368698 1
0.140124166821933 1
0.238876137533272 1
-0.143392031901759 1
0.279458519165015 1
0.333049482007393 0
0.378288383581617 1
0.192271588339168 1
0.408584260899879 1
-0.0901914330097678 1
0.45451952119514 0
0.299942837532182 1
0.0249132342246034 1
0.541406228514882 0
0.0639097833778605 1
0.311998406062786 0
0.203938680987909 1
0.127665689045058 1
0.293655477080881 1
0.29408957620291 1
0.0410042664756571 1
0.429612726434032 1
0.0415537090289199 1
0.438674897306535 1
0.158607874547893 1
0.316412442049938 1
-0.106205233148135 1
0.146501059224039 1
0.0302256887908493 1
-0.0454157766831029 1
0.164310051716702 1
0.370348913313236 0
-0.0181606945745602 1
-0.10241983889714 1
0.41375343795951 0
0.301892563993627 1
0.322668672139831 0
-0.0230029774523462 1
0.281133404948777 1
0.327545576879235 1
0.420562509323598 1
0.427540545107563 0
0.252585352526043 1
0.154152045551492 1
0.424723632356124 0
0.307549559754924 1
0.496354923132966 0
0.000712402159405393 1
-0.0888445258832819 1
0.164124816673547 1
0.206484540825572 1
0.309823930245505 1
-0.172982661462518 1
0.26010152191056 1
0.179691483331379 1
0.32055295704504 1
0.281191681238414 1
0.022302183608811 1
0.283483711591792 1
0.173557599898715 1
0.472235764540283 0
0.113884829949474 1
-0.14706263418532 1
0.0479175506726148 1
0.440047693300409 0
0.232794339194292 1
0.351554760030525 0
-0.043323143583164 1
0.387056818507871 0
0.195601822413916 1
0.176399439707993 1
0.0384329915849447 1
0.0112402836819477 1
0.0289379581076731 1
0.368374336778437 0
0.324845179391027 1
-0.171712504333568 1
0.24101836269927 1
0.2123029768769 1
0.2478734366877 1
0.425069530504102 0
0.42335150951163 0
0.227904879976736 1
0.0455605464799474 1
-0.0722255161822036 1
0.386386571833013 1
0.376925879573983 0
0.23245997660363 1
-0.057187530425 1
0.305431877044499 1
0.339639515264344 1
0.174285910121158 1
-0.124197835238818 1
0.0742803185857853 1
0.417126362966488 0
0.421433994504004 1
-0.0160427388064961 1
0.111664587085276 1
0.344800436119538 1
0.340645511221969 0
0.367506574659928 0
0.433881234464865 0
0.529549074222789 0
-0.14414584003945 1
0.44069286487533 1
0.398090486459859 0
0.596216587401517 0
-0.0390402656776399 1
0.454462398953465 0
0.367163047604484 0
0.257402735858938 1
0.116602988205255 1
0.200479464688233 1
0.0729192085825403 1
0.0603764263740591 1
0.397564272457672 1
0.0421722994512746 1
-0.0163080930233527 1
-0.236525299957952 1
0.242793641031713 1
0.0742370981767791 1
0.260600979562576 1
0.0535345950889912 1
0.0632926244951374 1
0.208866153099797 1
0.133507056641701 1
0.127307079461897 1
0.0109035530761306 1
0.0848529888376286 1
0.0408488700788518 1
0.10581703123548 1
0.175463558295491 1
0.0663233575318725 1
0.185272021341753 1
0.369598551646848 0
0.336361344204613 1
-0.00321348767632814 1
-0.181519340448578 1
0.591811888114772 0
0.131680139300503 1
0.434108927546389 1
0.45912336496226 0
0.27745152590504 1
-0.0460311541902617 1
-0.057471954234085 1
0.547333909776506 1
0.228270706372821 1
0.399442528711958 0
-0.00496287414831144 1
0.290040956477425 1
0.332115413738638 1
0.0130874911621463 1
0.103529442059011 1
0.245765161428576 1
0.210563047675484 1
0.179684577373049 1
0.0124813207181111 1
0.181179316301218 1
0.169885549935856 1
0.0997680747765138 1
0.52027784768114 0
0.349615028350645 1
0.399246052073731 0
0.0867815065633413 1
0.10597998683962 1
0.237213803982454 1
0.547401131602081 0
0.0873245282337259 1
0.121631731481602 1
0.325421257692742 1
0.0841446437607546 1
0.556828424349926 0
0.251182679733306 1
0.432584259992265 0
0.337660001001117 0
0.453731508084711 0
0.276059467428025 1
0.332577057692194 1
0.385440691027626 1
-0.0229922318950491 1
0.23175368232038 1
0.0932468673046752 1
0.200962047692539 1
-0.0403496209315686 1
0.122382032308879 1
0.367952927767714 1
0.305357291203064 1
0.499072108424712 0
0.200121554091948 1
0.27394425195752 1
0.343579119830057 1
0.138220533467652 1
-0.00875001278767849 1
0.217552805164035 1
0.314056413565247 1
0.40885649934004 0
0.192562822016853 1
0.21900744085466 1
0.218113672226196 1
0.30005180679803 1
0.267908038968042 1
-0.00967151331785639 1
0.230038970839503 1
0.276384254737858 1
0.512883013162991 0
-0.0599784553533035 1
0.259038181531144 1
-0.0330529013256759 1
0.440326209465576 1
0.167650700777208 1
-0.113707993153362 1
0.0708085401574415 1
0.212498163188419 1
0.446102887992368 1
0.134306064653939 1
0.36087899725618 1
0.435788173763316 0
0.507786011100459 0
0.183179765723724 1
0.176436796044183 1
0.112041628278516 1
0.00606242084611491 1
0.235192242109704 1
0.21081234006258 1
0.315374967516686 0
0.249949456751703 1
0.1179657110492 1
-0.0388571917934187 1
0.289672398872838 1
0.125254708631718 1
0.456802948368265 1
0.170803620364202 1
-0.0298521718770785 1
0.311754083899455 1
0.0748177146594161 1
0.18843715410216 1
0.324955169097929 1
0.0507947228259115 1
0.175748866192669 1
0.379358790555069 1
0.295936532777338 1
0.0682376950529352 1
0.462428404620826 1
-0.0476664228629085 1
0.0826006980365881 1
0.317295342844909 1
-0.122359949810621 1
0.411025180107502 0
0.196130690195011 1
0.231096291342595 1
0.206019005505778 1
0.298061226430287 1
0.145713253905825 1
0.239508995823732 1
0.212183171468598 1
0.157524247461476 1
0.424350201257089 0
-0.218791563877571 1
0.234784054055687 1
-0.211245291916568 1
-0.166756259867702 1
0.197912304097032 1
0.000658386430943387 1
0.196057118036244 1
0.452320432116247 1
-0.0457553183620055 1
0.0634770718502918 1
0.16463638961714 1
0.340825213806177 1
0.296000614677681 1
-0.0196628185267345 1
0.605096645596989 0
0.0508327219697841 1
0.452992659006806 1
0.430289567166421 0
0.294733217481091 1
0.316975567280737 1
0.231362842852489 1
0.348860979802394 1
0.394120561065936 0
0.258715345858073 1
0.0809472714921838 1
0.239777345479994 1
0.162089534268141 1
0.0567579517625089 1
0.295895240566792 1
0.251372792439515 1
-0.0346708901890157 1
0.241317308345425 1
0.114393248915124 1
0.460005651647116 0
0.136366513884468 1
0.146397998347253 1
-0.100604001805536 1
0.244528199520066 1
0.0998899863162327 1
0.23253017804482 1
-0.0640640591092776 1
0.429671797078704 0
0.158223458103302 1
0.179923536620043 1
0.183991192312768 1
0.0908290477930818 1
0.20281490195602 1
-0.0118709578087413 1
0.149245460366095 1
0.505934637563973 0
0.158252082664632 1
0.385887688967629 0
0.25404827208007 1
0.12321550785508 1
0.245743188249453 1
0.331288203594837 1
0.171336389561827 1
-0.108054080222189 1
0.404268728645417 1
0.0864777102471243 1
0.243335759795507 1
0.190737785337212 1
0.305963104905775 1
0.453733188188155 0
0.188037364198043 1
-0.0124229513535634 1
0.44136646002363 0
0.177297976226902 1
0.123743298398322 1
0.18654910893019 1
0.181233364183011 1
0.0202242537124668 1
0.488546919119415 0
0.232228034769983 1
0.191681478774761 1
0.205866356882281 1
0.34231709101683 1
0.729582892725373 0
-0.0769053388514739 1
0.343341698635265 1
0.0366282238907312 1
0.0508610432076519 1
0.102254413837258 1
0.136273828398906 1
0.445697608621354 0
0.158010300968704 1
0.206721091250818 1
0.0969602345568327 1
0.426305676164954 1
0.330884926811349 0
0.377338780653017 0
0.111831455162114 1
0.158657641428594 1
0.116323497340966 1
-0.0195561207860818 1
0.328728597558688 1
-0.0214746554268147 1
0.118213301734674 1
0.111137565476778 1
0.215766651541654 1
0.092836777690701 1
0.258826981799388 1
0.061406789898548 1
