# Supplementary material for: Bias caused by sampling error in meta-analysis with small sample sizes
Source: PLoS One. 2018 Sep 13;13(9):e0204056. doi: 10.1371/journal.pone.0204056 (PMC6136825; doi:10.1371/journal.pone.0204056)
Supplement: S6 File — (ZIP) [file pone.0204056.s006.zip › results N = 10 theta = 0 tau = 0 sz = 100-500.txt]

"dl.theta" "dl.cp"
0.033272001131726 1
0.0122157859680108 1
0.0110791960723443 1
0.0186344873604978 1
0.0404409236904712 1
-0.0168722767685991 1
0.0141186672958091 1
-0.0107004165499085 1
-0.0316008185516865 1
0.0259913517997206 1
-0.116149940070182 0
-0.0578039067383942 1
0.0461190832928053 1
0.0166440747306648 1
0.00832909266391023 1
0.0453063789749689 1
0.0246341933476048 1
0.0224416060901068 1
0.0129030401763722 1
0.026280596995559 1
-0.0268305451152847 1
0.0961204377751991 0
0.0543579181247584 1
0.0508164392345733 1
-0.0209813736168092 1
0.0365481280962522 1
0.0152820948090068 1
0.0260197668338662 1
0.107648417845081 0
-0.0570216362086767 1
0.0387319951841502 1
0.0412750786680798 1
0.0343424380967524 1
0.0405764240631108 1
0.0228285916366669 1
0.0346597648453663 1
0.000720379620796865 1
-0.00467033869674196 1
-0.00204285184481232 1
-0.00350540688596939 1
0.0707101321481102 0
-0.0442591564140674 1
-0.00100150114594179 1
0.0306159833835727 1
-0.0421353260697227 1
-0.00586960749519898 1
0.00762425817942296 1
0.0194856518499392 1
0.0421764522876883 1
-0.063930992499338 1
0.0200313163946253 1
0.0195310642647261 1
0.110582154082189 0
0.0431382489674673 1
0.000916768892659609 1
0.0220037025937632 1
0.0288996447573687 1
-0.0267608681312386 1
0.0155094589092171 1
0.0141506857627492 1
-0.000195406731683097 1
0.0714132117233306 1
0.0314618539993981 1
-0.0416336125381611 1
0.0936052888538127 0
-0.0162183988003385 1
-0.041217439238783 1
-0.0256552012926878 1
0.0140591379601974 1
-0.0297397723289382 1
-0.0264128418347212 1
0.0222590561783703 1
0.0204551515804691 1
0.119342168518572 0
0.0191716401036297 1
-0.0294575671565907 1
0.0330861070377781 1
-0.00792824394179958 1
-0.00287162199973792 1
0.0498000223926649 1
0.0574661745416392 1
-0.0445082324346187 1
0.0263189010269874 1
-0.0259624553663054 1
-0.010386924033694 1
-0.0138428564676509 1
0.0345084694153556 1
-0.00641620232208261 1
0.0410046733125559 1
-0.00278008093362371 1
0.0275535122685213 1
0.00711377036127101 1
-5.45813760075985e-05 1
-0.00439621917455144 1
-0.00611600858580306 1
-0.0113992515096295 1
0.105174353820046 0
0.0862329672754033 0
-0.0529499589350456 1
-0.0396197066988392 1
-0.0465665363935558 1
-0.081030862903324 0
-0.0128588351909799 1
-0.00693819770327526 1
-0.0311370096804985 1
0.0352790937593353 1
-0.0216633888799703 1
0.0596592276407941 1
-0.00141116204856656 1
-0.022098630514109 1
0.0579367088305988 1
-0.0206694961374491 1
-0.0742061422862084 1
-0.0163642213310026 1
0.0181440070532829 1
0.0737718186116645 0
-0.027656335976147 1
0.0349140514345505 1
0.0839900567817602 0
-0.0185610802792421 1
-0.00767276016705553 1
-0.093203727916267 1
-0.038294039177681 1
-0.0109621951592725 1
0.0376621131945752 1
0.00724311392547433 1
-0.0305005580634019 1
0.0893781361775061 1
-0.05046259803345 1
-0.0488497449597945 1
0.0194671387995264 1
-0.0104871647096994 1
0.0326389369609411 1
0.0582563952533946 1
0.0376928794977359 1
0.0243576903562557 1
0.022319303883516 1
0.033262389430264 1
0.0242379516734162 1
-0.0224390566554665 1
-0.00238702406686906 1
0.0287461097298509 1
-0.00325253154300398 1
0.0462235877591861 1
-0.0536344506731989 1
0.0158113787218361 1
-0.0236637036332765 1
0.0247213163367473 1
0.0442055714836758 1
0.0397908092564665 1
-0.0612971386637448 1
-0.00857925734177443 1
0.0286636779089271 1
-0.0267414322976536 1
0.000285589883586231 1
0.043429522656374 1
-0.0021870564132584 1
0.0169992517873377 1
-0.0598038145377965 1
0.0264486202911723 1
-0.0117290378526777 1
-0.0158716722940107 1
0.0872333040073466 0
0.0418143433917505 1
-0.0207507357006994 1
0.00367410743251692 1
-0.0517100056887471 1
0.0439481492870849 1
0.0530175669003674 1
-0.0107177575155384 1
-0.0405554711762966 1
-0.0113617868067965 1
0.0242512779465358 1
-0.0294637382341275 1
-0.0259938311805386 1
0.0949110380670374 0
0.0443314329741433 1
0.0516671712466604 1
0.0355466590845392 1
0.0246165818099948 1
0.0589720933127348 1
0.00960034847814376 1
-0.00552264500068527 1
-0.00235003023262798 1
0.0507734455996708 1
-0.0415605451535134 1
0.0406306075712016 1
-0.0383949124526339 1
0.0204864960591807 1
0.0335854950394869 1
-0.0381858303985505 1
0.0227431096743505 1
0.0262980022396061 1
-0.0046843621629581 1
0.0664906836461542 1
0.0741332301383659 0
0.0863452560394713 1
0.0781091413703131 0
0.0504762873660688 1
0.00549750466153687 1
-0.0474982526839998 1
0.0384884898417423 1
-0.00876934566325217 1
0.0121268265477919 1
0.0257259893567644 1
0.0485250978100648 1
-0.0668953573163656 1
0.00251992094127552 1
0.00694799359523981 1
0.00877836322129522 1
0.00594863290513932 1
-0.00679186622745649 1
0.0503132220543227 1
-0.0411486378380788 1
0.0323757743138205 1
0.0303372223833097 1
0.018736666727794 1
0.00692123342470178 1
-0.00333463448467791 1
0.0332940745337883 1
0.034238506895009 1
0.0331698858850182 1
0.0347701702309069 1
-0.0082279511984645 1
-0.0320022907430012 1
0.0330304250317741 1
-0.080100231605471 1
-0.0252863214511804 1
-0.0292409164652814 1
0.033404701076071 1
-0.05357169765496 1
0.0252691400040104 1
0.000830802033115197 1
0.0599765445365239 1
0.0239377823161364 1
-0.00981238150156235 1
0.0346180191264827 1
0.0422697386531002 1
0.0188200694854931 1
-0.0486443167561911 1
-0.0522765238419169 1
-0.031546506303616 1
-0.00084090369921797 1
0.0908956687757437 1
-0.0273585689361915 1
0.0237941165564111 1
0.0430136500452564 1
0.00420191693248181 1
-0.00137685851537111 1
0.0910036562925525 1
0.0728297989705763 1
0.0164431063650456 1
0.0444214163335553 1
0.0222424523045015 1
0.0144145223361737 1
0.0621925598785245 1
0.0917043746665804 0
0.0170445120533703 1
-0.0482860152682674 1
0.0485773532509398 1
-0.0201081308215766 1
0.00551424231921638 1
-0.00924838648535089 1
0.014351704510154 1
-0.00870039023024591 1
-0.0371373018119714 1
-0.029128151449391 1
0.0297465120687539 1
-0.0485545613518695 1
-0.0146591607892393 1
-0.0337316302174913 1
0.0276479478840821 1
0.0307490866600991 1
0.00455127405048072 1
0.00590038302661366 1
0.0356665090092328 1
0.0459319233936686 1
0.00605067445263114 1
0.00283819839818369 1
-0.0239367365277828 1
-0.0725369201641664 1
0.0501686179648197 1
-0.0179049418226583 1
0.0232792692955776 1
-0.0448581169825067 1
0.025628572176747 1
0.0854245602370002 0
-0.0245431677225874 1
0.0276174632066447 1
0.0393857602615196 1
0.0544250642924765 1
0.00352413899956575 1
0.0389579616899952 1
0.00548233349107662 1
0.0435937215005587 1
0.0131507442423185 1
0.0627185320233529 1
0.0455420991317968 1
0.0272077499214048 1
0.00556523311060915 1
-0.00458607172658305 1
0.050422970995081 1
-0.00937982794304925 1
-0.00873096030279786 1
0.0176802610963595 1
0.0485951691165082 1
0.0416684629277085 1
0.0142331924345585 1
0.0093297336141217 1
0.0331331797119029 1
0.0479790567753548 1
0.0259196950737477 1
-0.0442541004332518 1
0.0346613410131577 1
0.0426653728987098 1
-0.0047710246644748 1
0.0840649507968486 1
0.0748337380245942 1
0.0606308613240261 1
-0.00477834164576787 1
0.0216541250169704 1
0.0141619554910951 1
0.0553201228132196 1
-0.034234963042099 1
0.00400393887519551 1
-0.0442673365709882 1
-0.0108724774747377 1
-0.0113930965265165 1
-0.0350943290489321 1
0.0163834557588189 1
-0.020054319842876 1
0.0267393345145278 1
-0.0138271235193093 1
-0.0470700494573786 1
0.0527173839854073 1
-0.0469006679382657 1
-0.0443118740840083 1
0.0362892687975292 1
-0.0280650291666685 1
0.0315764428728902 1
-0.0120545501248625 1
0.152769339899231 0
-0.0433223137847054 1
0.0477464574527737 1
0.0688178214136112 1
0.0100570051165879 1
-0.0162932608557225 1
0.00668271445869606 1
0.0268861633259394 1
-0.00779403933006118 1
0.0394436713345536 1
-0.00165647714371545 1
0.0157033315966389 1
0.022396623366769 1
0.0247601596434976 1
0.0933412531095607 1
0.0379523102677866 1
-0.0200938819425917 1
0.0921000839675935 0
-0.0200153263692935 1
0.0118926834755107 1
-0.0666157681642517 1
0.083352329028192 1
0.0350532697744654 1
0.0289229818891203 1
0.0322740436572786 1
-0.00803072182202828 1
-0.0476636870776645 1
0.0601472932131759 1
-0.012015029996159 1
-0.0202949620287404 1
-0.00167621749474448 1
-0.0529364368142838 1
-0.0334639262347403 1
0.0155001819491243 1
-0.0378075507286098 1
-0.0144199295073157 1
0.0701563891316469 1
0.0507610799463232 1
0.0391033140930398 1
0.0195785155231969 1
0.0196907188547893 1
-0.0548593207730293 1
-0.0524895270772472 1
-0.0209452268544131 1
-0.00549372067529396 1
0.0230089156737321 1
-0.00887149079848279 1
0.0869394349951201 1
-0.00876062988447938 1
-0.00253730640697447 1
0.0157366924744232 1
-0.0138509760544833 1
-0.0552971751480144 1
0.0399004811974951 1
-0.0404360740488597 1
-0.0163547872805088 1
0.0376808266325983 1
0.0963141266803593 0
0.0730912287013407 1
0.0164001628455332 1
-1.29711518560118e-05 1
0.0353171425311513 1
0.0388967640092491 1
0.0425845563473341 1
-0.0238628233619612 1
0.0013792188428255 1
0.0773207262835555 0
-0.0175358101188013 1
0.0608851020186144 1
0.0461696197815902 1
-0.0177826225239008 1
-0.0263998840527639 1
-0.0118480614136231 1
-0.00965208462851479 1
0.0459174307269522 1
0.0515366040379935 1
0.0177952290387036 1
-0.0299286747618941 1
0.0446262822070063 1
0.0413346712731571 1
-0.0474627898499545 1
-0.0587208711510332 1
0.0294877067357046 1
-0.02091087106137 1
0.0267938918882156 1
0.0291264411150403 1
0.046598595878245 1
0.0081575411708082 1
-0.00135451266963842 1
-0.0728919053328264 1
0.027101485823867 1
0.0182023098281188 1
-0.0225460688123141 1
0.00991014699189355 1
-0.0304916628169513 1
-0.0176108436553781 1
0.0494031107992397 1
-0.000701290662848898 1
-0.000287083034003782 1
0.0390412523463068 1
-0.00476084594710457 1
0.036688630355963 1
-0.00270038036327958 1
-0.0339548508438529 1
-0.0685301087358006 1
0.0133405288873638 1
0.0191865558787186 1
0.0226934046474364 1
-0.0644444000451218 1
-0.00152993247632811 1
0.0595951820146928 1
-0.0191839734734816 1
0.00940178124165425 1
0.0135013363386038 1
0.0397866832420647 1
-0.0539077605913087 1
-0.00186147222215626 1
0.00524780612691086 1
-0.000289955537896677 1
0.0514384861619777 1
-0.065282865575571 1
0.0524233904380215 1
0.000603930053152836 1
-0.00299457225523861 1
-0.00671537199482944 1
-0.0774618950612385 0
0.031060997618815 1
0.087740770591229 1
0.0237630733173894 1
-0.0212206814939468 1
0.0298480104198871 1
0.0139885072749925 1
-0.0209623314700928 1
0.0390948999865777 1
0.0343566902232622 1
-0.00810238143827711 1
-0.0405487764437824 1
-0.00371514348683828 1
0.0459996788679403 1
0.025487763996183 1
0.0888643497461134 0
0.0134946548256746 1
0.0683838879934258 1
-0.030890578422226 1
-0.0112038163677355 1
0.0935829097840923 0
0.0269423758442628 1
0.00892129201022459 1
0.0366319110555932 1
-0.028848033237911 1
-0.0360495244758967 1
0.0589136153355926 1
0.0903756236595389 1
0.0304369182625264 1
-0.00664549919962822 1
0.00799270101245924 1
-0.0650219352396461 1
-0.0410558005582063 1
0.0345181765928572 1
0.00749812657320444 1
-0.0248681819539202 1
0.0878454404049382 0
0.0308358365174102 1
0.0724889025741118 1
0.00346495655044148 1
0.0402775067509467 1
0.0425780302418159 1
0.105481836194484 0
0.032436857457207 1
-0.0654805167637216 1
0.0284042340447902 1
0.0990015849712542 0
0.0538006662627644 1
0.0544478576324277 1
-0.0116888376881172 1
0.0167742237911363 1
0.0170599673671807 1
0.0565233690698637 1
0.0410488820847925 1
0.0550343174780978 1
0.0419470771283299 1
-0.0136597779764817 1
-0.0180981671734402 1
-0.0210024008718279 1
-0.0125615887508457 1
0.0427480232915026 1
0.0191224510011102 1
0.039482948126513 1
0.0698115786069275 1
0.0748283182023215 0
-0.0723830804209164 1
-0.0207393417183197 1
-0.00707437371905505 1
-0.0612667242999928 1
-0.0380438765624614 1
-0.0338362611432362 1
0.0062174050929951 1
-0.0160671170986822 1
-0.0532040986494368 1
0.0108614628590488 1
0.00597728247279983 1
-0.0131980695246377 1
0.00161652329680402 1
0.025240457016514 1
-0.00413952174771036 1
0.0350370390944149 1
-0.0187593562939595 1
0.0213321923202091 1
-0.0043455490609951 1
0.00220737572258901 1
-0.000458344415721935 1
0.0531003636847428 1
0.017210357814342 1
-0.0925055936459159 0
0.00448134295789139 1
-0.0050326724855904 1
0.114684124030565 0
2.16249302570815e-06 1
0.00505065154750152 1
0.00489428118471448 1
-0.00901612847394513 1
0.0360642556167481 1
0.0152220102963358 1
-0.0107826356140416 1
0.0477325016706887 1
0.0273408004434917 1
-0.0327934541316552 1
0.0760928120505452 1
0.052622437303207 1
0.0343028157351151 1
-0.0226604584622465 1
0.0472916863587604 1
-0.024004544303112 1
-0.0341244658730473 1
-0.0060999616193065 1
0.0817685664851452 1
0.0196839331067669 1
-0.0480270595475978 1
0.00618790320110354 1
0.0530933489469208 1
-0.0894381550919919 0
-0.072617980794939 1
0.022268507884976 1
-0.0321966728680848 1
-0.0459310755908674 1
0.0259824412292079 1
0.00780517011820899 1
-0.0161751301354027 1
-0.0169896607592434 1
0.0369540378817708 1
0.0548025753951185 1
0.0686063589578693 1
-0.0373121631323662 1
-0.0143901427756359 1
0.0256319046445611 1
-0.000364891660733862 1
0.0220430896084402 1
0.0938414469765049 0
0.0042296058130296 1
0.00969589854613975 1
-0.0517720886772275 1
-0.0202439693899663 1
-0.00684931122242341 1
0.00855719346712013 1
0.0441922485365772 1
0.0179134487059922 1
-0.0311092479842081 1
-0.0014111418990868 1
0.000525510287842193 1
0.0316799957920295 1
0.0184167823468698 1
0.0185518104556725 1
-0.0375701259178112 1
0.0147189868275748 1
0.0310488485326494 1
-0.0153601921990526 1
0.00786085152086814 1
-0.0652688498818676 1
0.0382281677282499 1
0.0206123861190723 1
-0.000280518899370187 1
0.0101544611335159 1
0.051092401646811 1
0.0266149375372004 1
-0.0029632362898245 1
0.00256041742818397 1
-0.003245956237261 1
-0.00967040462246646 1
0.0967340482727112 1
-0.0532341025422877 1
-0.0375417163471707 1
0.0288688049502771 1
0.0339553458599369 1
0.0219000587109991 1
-0.0506710903315458 1
-0.0483705003596712 1
-0.00588121408545955 1
-0.00352404226425581 1
-0.0013551993214306 1
-0.0304051154187404 1
0.0135753778289124 1
0.00740938591141908 1
0.0144262077783886 1
0.0332718112976196 1
-0.0433970609936542 1
-0.0484180219670101 1
-0.0102004626632747 1
-0.00197902459470767 1
0.142900625841795 1
-0.0161678131969285 1
0.00469666761006082 1
0.00466879594328792 1
-0.0322688637692494 1
0.0243740318854893 1
0.0137362007244005 1
0.04566311783915 1
0.0576521761412895 1
0.00163999987251157 1
0.0071048702393872 1
0.00942061415351952 1
0.00896149532213584 1
-0.00169710891758966 1
-0.0221902363447879 1
0.0259014474514575 1
-0.0191497589891037 1
0.0202460543490223 1
-0.000638869153842577 1
-0.00672339081253044 1
0.0855044280035622 0
0.00570018910290428 1
0.0371819707099106 1
-0.0147130120480033 1
0.0230899436865282 1
-0.00387785896945795 1
0.0352500873933399 1
-0.0404450885893264 1
0.127151249291126 0
0.0318551439052416 1
-0.0319857852607117 1
-0.0290252913808849 1
0.011304417089327 1
0.013395470028993 1
0.0446317285353175 1
-0.0411587073991952 1
0.0276512740564653 1
0.10493435368344 0
-0.0298605127111744 1
0.0320768159847384 1
0.00855923253862775 1
-0.00386265734665866 1
0.0263398114967043 1
-0.0269836927865121 1
0.0681564183782012 1
0.0198699580802243 1
-0.0196095022156593 1
-0.0529635110237903 1
0.0323387481070154 1
0.0360499052789945 1
0.0984646612176115 1
0.0123499519401073 1
0.0164061717782238 1
0.0216753919837539 1
0.0349360036510968 1
0.00917991662524864 1
0.0181714117804658 1
0.0223243378673811 1
0.10694422758402 0
0.00159747435463996 1
0.0485622341999627 1
0.031573695041773 1
-0.0150062048919525 1
0.0263821180829826 1
0.00845354027621003 1
-0.0178868946558425 1
0.0321982348120952 1
0.0305773629687121 1
-0.00799393024513734 1
0.0278902469149252 1
0.0276967246734484 1
-0.0307460353909718 1
0.00882411584028776 1
0.0239907669745874 1
0.0474078387111322 1
0.127721006748694 0
0.0151513400747972 1
-0.0250084601868581 1
0.0165519663294827 1
0.0786056505662195 1
0.0339063535335357 1
0.002730073088208 1
-0.013089056629296 1
0.0205046202480948 1
-0.00997078104645088 1
-0.0209122524177767 1
0.0245946334912795 1
-0.0295713488432236 1
-0.0366026829436116 1
0.0597474677109634 1
0.0268598908789458 1
0.0546771252875604 1
-0.00619636841364533 1
0.0228547597461206 1
0.0508447483887866 1
-0.0184586911998949 1
0.0160463426951893 1
0.0761526824047101 1
0.0313206937252531 1
0.0510989833896566 1
-0.0233947567570233 1
0.0307057676387276 1
-0.0191729112373414 1
-0.012250390709875 1
0.0153477521806921 1
0.0749087350548314 1
0.0222607923199155 1
0.0544283118685334 1
-0.0232780752451684 1
0.0774212900207299 1
0.00792710785288366 1
-0.0311647756156622 1
-0.0046135259912525 1
0.0495865880952501 1
-0.016240169627812 1
0.0650082214420109 1
-0.00371233438919252 1
-0.0443747377345083 1
0.0352448894445521 1
0.027390976952363 1
0.00182958008769522 1
0.0301059131078656 1
0.0446284013012909 1
0.00128619129186146 1
0.0392350193483014 1
-0.0368816120475409 1
0.0972889255188754 1
0.0242668133816224 1
0.0266793448248252 1
-0.000941513639963174 1
0.0328750909226369 1
0.0452961379049359 1
-0.0430820694897771 1
0.0366862007144765 1
-0.0860631899743494 0
-0.0794011221414039 1
-0.00790328288177705 1
-0.0068838138704966 1
-0.0572610487964968 1
0.0174107095454859 1
0.000872876878744993 1
0.0242920908283287 1
0.0135675004067848 1
0.0685219376914291 1
-0.017020607367693 1
0.107243302464719 0
0.0408633574839231 1
-0.0228397547364637 1
0.0494236077820885 1
-0.027863751122935 1
0.0917241719824586 1
-0.0764961565481561 0
-0.0653210226320241 1
0.0567455677344607 1
-0.0115349229574189 1
0.0218008282597181 1
0.0181225565912878 1
0.0614253388174392 1
0.00842591255569297 1
-0.00447138778642002 1
0.073917869225515 1
-0.00454829834359941 1
0.0957363395383967 0
0.0132315153448644 1
0.00248059338686757 1
-0.0459149207566104 1
0.000493247033168926 1
0.0761145552937576 1
-0.0145295288276528 1
-0.0226155663784033 1
-0.00765878965792946 1
0.00600321250234911 1
0.038423999467727 1
0.071092699561129 0
0.0443017888607114 1
0.0698495219993357 1
0.0314217730905787 1
0.00210325589684776 1
-0.0138943548293321 1
0.0144107164308168 1
-0.00588688832543002 1
-0.016100400374676 1
-0.0129165360256957 1
0.0607271533348515 1
-0.0470137231328459 1
-0.0744704254178013 1
0.0620242042468931 1
0.0287826160519663 1
0.0487952448057154 1
-0.0372150853642725 1
0.019529217410889 1
0.058527766663411 1
0.0370564366823899 1
0.0302153396595202 1
-0.0187153690214213 1
-0.0111849137897896 1
-0.0103683366150717 1
-0.0301721001901977 1
-0.0224393554380276 1
0.0256760076293449 1
0.00709810073769065 1
0.0525216400188033 1
-0.00500728124397275 1
-0.0217609917137096 1
0.0593418397921034 1
0.0453931979832678 1
-0.0215809029041845 1
-0.014373503665194 1
-0.0233606266997891 1
0.0812819535525129 0
0.0260915173579741 1
0.0183727653445017 1
-0.013682548113079 1
-0.00454552450360995 1
0.0754684790321352 1
-0.010979388687608 1
-0.0102335435863247 1
-0.026696852061121 1
0.0466601858338447 1
-0.0112706309976938 1
-0.0192545572787007 1
0.00288217387450284 1
0.0884679986737386 0
0.00934427785931945 1
-0.0251970618851301 1
-0.0045395037864919 1
-0.00475262601853075 1
0.032982677875633 1
0.0585225734746111 1
-0.0198330213309104 1
-0.0951210942546939 0
0.00115915120657683 1
0.0417619447310281 1
-0.0153392324936785 1
0.0403546062414505 1
0.0367547666672686 1
-0.00890815092755834 1
0.0410331812909221 1
-0.0235987034913202 1
0.0232033153542265 1
-0.0318051478377736 1
-0.0643702781072999 1
-0.0494502729193796 1
0.0125046989383557 1
-0.0271534054713947 1
0.00415809784963542 1
-0.0115866666553107 1
-0.0570096074834416 1
0.001597263587761 1
0.066738879776568 1
0.00667882737947797 1
0.00126942208078786 1
0.00662932562647559 1
0.0117284178446208 1
-0.0192088418504533 1
-0.010999878559044 1
0.00144093103711549 1
-0.0313744718249305 1
0.0418725824164735 1
-0.0610445682716274 1
0.035351794315076 1
-0.0177857419860241 1
0.00925693289540027 1
0.0243462477569545 1
-0.0337003237089299 1
-0.024270667389257 1
-0.00920363120271207 1
0.0492114159675909 1
-0.050543544859816 1
0.00927155746344829 1
0.0155963783776543 1
0.0730677873803336 1
-0.0251200094524609 1
0.0672453884676264 1
0.0280140056097161 1
-0.0301086530637028 1
0.054147593740323 1
-0.00983985222552458 1
-0.0764799516295105 1
-0.0213894227370535 1
-0.0439581278556326 1
-0.0247060733623021 1
-0.0137617663000617 1
-0.0316696308129521 1
-0.0460068992382976 1
-0.00253634412243138 1
0.00369598286992562 1
-0.0136694438968755 1
0.0297817532579189 1
0.100182306140761 0
-0.0237541666126345 1
0.00539109372702534 1
0.0118057388286396 1
0.0136917159310983 1
0.0715944431167811 1
-0.00102131177119562 1
0.0215973785246422 1
-0.00590959463963535 1
-0.00354076096160733 1
0.0310044458942587 1
0.018482082341495 1
-0.00250677570795074 1
-0.00232666598421207 1
0.00877924054869172 1
0.00466555728790919 1
0.0130952500500793 1
-0.0336090857638825 1
0.076718233836953 0
0.0361864815145393 1
0.0278287876303369 1
0.0226009354937426 1
0.0215204261310877 1
-0.0673679980345289 1
0.000121005994557895 1
0.0868290800027007 1
0.0594984583731503 1
-0.0298005536877152 1
-0.0198232439693825 1
-0.0539021926835051 1
-0.00964278946025834 1
0.0507023500030154 1
-0.0228880707668497 1
0.00817950390954369 1
0.0662250608411683 1
-0.0101000587276049 1
0.0435624779340404 1
0.0529711206548088 1
0.103312524379647 0
0.00878205100195018 1
0.0270767989753084 1
0.0358790061138915 1
0.00140908364186343 1
-0.00729784635809197 1
0.0328153197962271 1
0.0725411179491796 1
0.0838687439585832 0
0.00549230614988295 1
-0.0081397071899749 1
0.013437919559039 1
-0.0587542819240692 1
-0.00261909770407171 1
0.0187200232232639 1
0.0192686249169249 1
0.0158874678290834 1
0.0140516954770831 1
-0.0467806458754932 1
0.0270073185221878 1
0.0310907134854692 1
0.0186763244788329 1
-0.00957584639207901 1
0.00587475948758542 1
-0.0609613937866042 1
0.0194095712973542 1
0.0514651845755206 1
0.0947933178517761 0
0.0202587851542146 1
0.0113908031569333 1
0.0363495260613646 1
-0.00676128987832798 1
-0.109678522425228 0
-0.0793179869006094 1
0.0181604462918445 1
0.00557984011552111 1
-0.0515349259115265 1
0.0516172432890224 1
-0.0789011962574863 1
0.0136161468943923 1
0.0383195335462673 1
0.0124008003432003 1
0.023593318299172 1
-0.00513396890878406 1
-0.066321597126206 1
0.0582467093047616 1
0.053382686768918 1
0.0350522081592856 1
0.0725123880297166 1
-0.015344496017025 1
-0.00567677448576098 1
-0.0152641365799072 1
-0.00408672612305253 1
0.0456583895946239 1
-0.0013443154272943 1
-0.0350904796718346 1
-0.0115637101310477 1
0.0844979250914893 0
0.0577658092809786 1
-0.0643898169007998 1
0.00789951685492722 1
0.0570698622254986 1
0.0287704813618731 1
0.0496912432329911 1
0.0261662365059423 1
0.00387997746296145 1
-0.0411392601773366 1
0.0863261155359698 1
-0.0120007689332502 1
0.0462009327409153 1
0.0392686171161786 1
0.0468316602876058 1
0.0431814995307377 1
-0.00355241007166379 1
-0.010830008736253 1
0.0350735835266575 1
-0.0414006895042593 1
0.0423701383592065 1
0.0484109271326005 1
0.00572630714679964 1
-0.066413790523151 1
0.0130767607088581 1
-0.00868735035360445 1
-0.0236208523256648 1
-0.00808533842657335 1
0.0129038805241747 1
0.0280490973043399 1
-0.0221904384753671 1
0.0187612338415496 1
0.0261807379459175 1
0.0635261542638853 1
0.00412033919844238 1
-0.010083190805297 1
-0.0290809362415556 1
0.0410960515077094 1
-0.0365136709806744 1
-0.0286321690464388 1
0.0420660788889856 1
0.047895089855286 1
0.0769278126721488 0
-0.00375868515036825 1
0.0138851724596077 1
0.0300533676675608 1
0.0646571841234578 1
-0.0110936949579461 1
-0.0306845312539826 1
-0.0107670236133135 1
-0.0216251712154205 1
-0.0107680473627233 1
-0.00435181191144619 1
0.0259513737955453 1
-0.0445017414872096 1
0.046712466360613 1
-0.0411571601186197 1
0.111312247177566 0
0.00893535579617738 1
-0.0203465333984093 1
-0.0562910849297899 1
-0.0138218144122843 1
-0.0435719691429111 1
0.0896800299690495 0
0.0506593705327691 1
0.00820554576446554 1
0.010018678245674 1
0.0607379817079895 1
0.0307142920794373 1
-0.0159520305387263 1
-0.0764858222195495 1
-0.0545267971158079 1
-0.0551522404323407 1
-0.00594331205253772 1
0.0141294793745565 1
0.0118043077433199 1
-0.0414521111868726 1
0.0319373731667425 1
0.0899670502922204 0
0.0858878043601309 0
-0.000907044089875032 1
0.0268753168090835 1
-0.0490058995108054 1
0.0543839917185546 1
0.00981573962486441 1
-0.0361382146679307 1
-0.000957690080338169 1
0.033073952600093 1
0.0082352373291 1
0.0107220359878672 1
0.0435114301131604 1
-0.00133608718177873 1
-0.0246379055555048 1
0.0267810338346951 1
-0.0173367083015621 1
0.0189923114355388 1
0.0323938473645916 1
-0.00615037242012153 1
0.0354344876094237 1
-0.0623194643676518 1
0.0946098319463713 1
0.0175191354628434 1
0.001089077126576 1
0.0706525847845565 1
-0.0532876301353565 1
0.00283010840567978 1
-0.0126108685005692 1
-0.0328427211803762 1
0.0629530942663258 1
-0.0121661665388 1
0.0543428573909984 1
0.0232639628213619 1
0.0036199247371772 1
-0.0251891875925715 1
-0.0663527221806841 1
0.0545859219242854 1
-0.0152393931493159 1
-0.0503567801733628 1
0.0189826131311305 1
-0.01888748720224 1
0.0889611722437412 1
-0.0122056448940771 1
-0.0742519938137065 1
0.014620127847873 1
-0.00379236921198272 1
-0.0392298536896486 1
0.0354277881637263 1
0.024103596128212 1
0.0235310671158207 1
0.0900819972640483 1
0.043411498506494 1
0.020995059723824 1
-0.0372608955483525 1
-0.00856618263287785 1
0.00779661200273425 1
0.0705984945046905 1
-0.0222418132645964 1
0.0167038020947858 1
0.0571725462632979 1
-0.024662976350569 1
0.0136054160499571 1
-0.00524588828474981 1
0.019752210659503 1
-0.00293311467799034 1
0.053233816586717 1
-0.0212354464512204 1
0.0302577900038806 1
-0.0164716766709181 1
-0.00468368989994063 1
0.00797199638023289 1
0.0355827099010554 1
-0.0282110078271274 1
0.013731928718824 1
-0.0291914861675772 1
0.028750017082124 1
0.0264871794311567 1
-0.0129871589313061 1
-0.00302956805337564 1
-0.0153786833498626 1
0.022289603498352 1
-0.0398243385257941 1
-0.0256506596670387 1
-0.0126157761294352 1
-0.0160355859617743 1
-0.00128100511238153 1
0.0622906781720516 1
-0.0461344473150656 1
-0.0128553733768307 1
-0.00865707013721314 1
-0.0162228986316772 1
0.013790068960072 1
0.0402211933711569 1
0.0475799442934334 1
0.0366395863852309 1
0.0778324210796305 1
0.0476007305052053 1
0.0158106808229627 1
0.0323688521968729 1
0.0610421961617689 1
-0.000177010246402575 1
-0.0183291030784457 1
-0.0287990577615115 1
0.0176148223716306 1
0.0354935533257696 1
0.0465998963668585 1
-0.0099298116565116 1
0.0288788760096161 1
-0.0192624044097607 1
-0.0902774194447526 0
0.0586995347790573 1
-0.0277785947363357 1
-0.00842793684985932 1
-0.0338039525579737 1
-0.0185290643695581 1
-0.00555242431476345 1
-0.0327774825635789 1
0.0449986533078364 1
0.0303061864152821 1
0.0137159730028142 1
0.0104972460712092 1
0.0612746820838706 1
0.0734527222490345 1
-0.00718004157699822 1
0.0675233128627529 1
-0.0567996049990712 1
-0.0231983652491046 1
0.0287326784419736 1
-0.0195418881588557 1
0.0233047303877927 1
0.00643776501981275 1
-0.0876034457834719 0
0.0163379455412687 1
0.00900866702226884 1
0.0591679831652886 1
0.0181257014367485 1
-0.0997622787113703 1
0.0384405211030878 1
0.0355967765390488 1
-0.016371456319682 1
0.0176291392978713 1
-0.00975696180613683 1
-0.0204213472791284 1
0.0135275017832013 1
-0.0489292400532943 1
-0.0388954805755962 1
0.0607509166983805 1
0.119573843456691 1
-0.0217090095679005 1
0.0133424797979708 1
0.0353166418875185 1
-0.0318646823196481 1
0.00233206465690665 1
-0.0158862851830697 1
-0.0283451844895587 1
-0.0157221253059023 1
-0.00781886774206687 1
0.0690409699281546 1
-0.0394654225497599 1
-0.0225013032551742 1
0.0410836267693312 1
0.0279534650876149 1
-0.0400775842833371 1
-0.00467711362518823 1
0.0190774804814054 1
-0.00422863126999418 1
-0.0196853447729966 1
0.0462075568056225 1
0.0243902776464013 1
-0.0298007318510086 1
0.0514385314258363 1
0.0235053405258925 1
0.0369606877570516 1
0.036144512049743 1
0.0505594755261573 1
0.0676453284861534 1
-0.0374182174707241 1
-0.00893420490836416 1
-0.0300820417051234 1
0.0147142639548369 1
-0.00472584715407614 1
-0.0750483524829665 1
0.0708585737667304 1
-0.00379718131259669 1
0.0209159351694342 1
-0.0246772200740575 1
0.0196888773752415 1
0.00719851881363494 1
0.0713820679998751 1
0.0199932380798549 1
0.0386650450999232 1
-0.0232806060880056 1
0.0240326765352144 1
-0.00215075231685777 1
-0.0148831831791787 1
0.0371103901628534 1
0.0343790807035298 1
-0.0320827447554629 1
0.0160088382846004 1
0.0732427575083567 1
-0.0710528053786515 1
0.00710992891346605 1
-0.0221080785062852 1
-0.00188627196275181 1
-0.0221279611622032 1
0.0101108550436384 1
0.0618498074836686 1
-0.00773618644825914 1
0.0416660212936602 1
-0.0155585675650167 1
-0.0283142868933261 1
-0.0206116455038502 1
0.0350949777649444 1
0.0622554236744212 1
-0.00578022989872195 1
0.0612416218237118 1
0.0209290887236 1
-0.017052700206128 1
0.0230618869304764 1
0.034409621670358 1
-0.000288319080236608 1
-0.0114294080162101 1
0.0797016482012771 1
0.0768194271007978 1
0.0393714182197995 1
-0.0585730273785999 1
-0.0133136265766105 1
-0.000879429092485525 1
0.00981365153282009 1
0.0494866835704961 1
-0.0409336170835053 1
-0.0592436302942988 1
0.028594821523141 1
0.0687270753930471 1
-0.0436344980462647 1
0.0374302686500738 1
0.0496378861202636 1
-0.0360439440810437 1
0.0402088177069302 1
-0.0339443182304828 1
0.0469864645724596 1
0.0026220524920593 1
-0.0381725368175603 1
0.0964304597495601 1
-0.0207949546002173 1
0.00834495431981302 1
-0.00469872997059913 1
0.0151559133029322 1
0.0411300495105271 1
-0.0093312349225856 1
-0.0363937095491063 1
-0.0134184559575703 1
0.04276489492269 1
-0.0285810720437536 1
-0.0395404510358396 1
0.0125923680521752 1
0.00817221163646156 1
0.072408860352691 1
0.0210675528710828 1
0.0229328518093691 1
0.0527551574878818 1
0.0369167861855638 1
0.0235526017510352 1
0.00166342525890534 1
-0.0106941228598552 1
0.00670728808426118 1
-0.0635489868322845 1
-0.0257082082031931 1
-0.0290400173641482 1
0.0629858379250729 1
-0.01131666004391 1
-0.00886513546004145 1
-0.00914419868736105 1
-0.00805873016373687 1
0.00396732559690392 1
0.0218244641103608 1
0.0119590938042114 1
-0.0322469136948976 1
0.0332931100257055 1
0.0534377270206259 1
-0.0118736207675347 1
0.0139635451642102 1
0.0227323345308769 1
-0.0836082710289567 0
0.0447725282975934 1
-0.0177761530651344 1
-0.00933838549248196 1
-0.000135014399077035 1
-0.0874130981613381 1
0.0323813586816993 1
0.0120958386883512 1
0.0215215651058279 1
0.0136841546555344 1
-0.0319336388871823 1
-0.0020300004480278 1
0.03809406650223 1
0.0559448936305989 1
-0.0729374474276614 1
-0.0420106471591294 1
-0.0189257450604847 1
0.0479877795084613 1
0.0231268439466592 1
0.00279525604265596 1
-0.0477171664451641 1
0.00874247031718667 1
0.100698857564384 0
0.000537882078057387 1
0.0175196657127659 1
0.0940759583774184 0
0.0149996732913728 1
-0.0100490772762377 1
0.0216090818230651 1
-0.0162391806689263 1
0.0107351821188982 1
0.0315871597478606 1
0.0122814644374462 1
0.0123976939399237 1
0.00777412027758502 1
-0.0445572722374658 1
-0.0317368219293413 1
0.041575614439752 1
0.0624700490549752 1
0.0566308476759067 1
0.0304039398922234 1
0.0126201857722 1
-0.0410388405095917 1
-0.0487463171826912 1
-0.0622525192752319 1
0.0401136815856195 1
0.0101872953998377 1
0.000548561370826435 1
0.0459444448108513 1
-0.0232349331196501 1
0.103396392782815 0
0.0422629369598417 1
0.0250657236907715 1
0.0583276897320434 1
0.00873149588827283 1
0.0155537544263413 1
0.0938408310566396 0
0.00487672276714594 1
0.0156959739721835 1
-0.0165530778570581 1
-0.0449271751861843 1
0.00478996783798031 1
-0.0018201488915713 1
0.0548362938946651 1
-0.054387696435938 1
0.00607714456536431 1
0.025565946557184 1
0.0257257211414796 1
0.0294195229792406 1
0.045248789960395 1
0.0114857546907245 1
0.0680716446863072 1
0.0308052210964991 1
-0.0275555645423103 1
-0.0436314104728353 1
0.00305055390243178 1
0.0433661381174944 1
0.0361068335062814 1
0.0242640728268896 1
-0.0280420238697636 1
0.0138805650569498 1
0.0661387377328709 1
0.0407095431618423 1
0.0154558127545698 1
0.0188651352158105 1
0.07557024521462 0
0.0244267843345603 1
0.00196731610097823 1
0.0136543582386281 1
0.00972275723790773 1
-0.00215209481259698 1
0.0618316674192518 1
-0.0678901755883539 1
-0.0313831187430658 1
0.0373256942093711 1
0.0285946679662272 1
0.0298865184683136 1
0.0785869631453879 1
0.0515655114043126 1
0.0611518581609691 1
-0.0397984471052684 1
0.0305737875604109 1
0.0291574328138763 1
0.0318643226127407 1
0.0539791152057481 1
0.0294085901044959 1
0.100562932698676 0
0.00157193511451162 1
-0.112658141430022 0
0.0964708065548237 0
0.0226775851334526 1
0.038636654799111 1
0.0889213750030929 1
0.0235785054926639 1
-0.0212382643157706 1
0.0788318383741387 0
0.00420864377587924 1
0.0123895319133413 1
-0.000848006611609499 1
-0.0176036290886875 1
-0.043161757696096 1
-0.0750570256515138 1
0.0592902276968081 1
-0.0132318989411858 1
0.109340626835022 1
-0.0763882277065342 1
0.0220647779201255 1
-0.0201154420935567 1
0.020245112100247 1
-0.039019966547762 1
-0.0217981296249657 1
0.0370091986610563 1
0.00696593596426113 1
0.06972194010548 1
-0.0450102867069676 1
0.0714577207984045 1
-0.0457584472438775 1
0.0026652820033646 1
0.039148282263607 1
-0.0460248409279892 1
0.0215344526698669 1
0.0242394696338588 1
0.00601079809450619 1
-0.0466614468076939 1
0.0141472250381437 1
0.0407187150872225 1
0.0754163758046514 1
0.0981183529212637 0
-0.00325969753770164 1
0.0774457175195108 1
0.0767943204575522 1
-0.0242681833333159 1
-0.0179351217754394 1
-0.0293052125068236 1
-0.00162245428558406 1
-0.0309577262129869 1
-0.00673557329095666 1
-0.0635826813430516 1
0.0216246527357627 1
-0.0296124684824354 1
0.0288909056010229 1
-0.053861514788545 1
-0.0459314126691639 1
-0.0365010362357363 1
-0.0235831857536549 1
-0.0233263501360679 1
0.0359739904207131 1
0.00932740926340437 1
0.00475316386730831 1
-0.0679293022781333 1
0.00501440779706126 1
-0.0327613429721801 1
0.0266403305235824 1
-0.0404016632752846 1
0.014193103522179 1
0.0120027439732411 1
0.0103122267688873 1
0.00717963654961114 1
-0.060723827502101 1
0.0126502295995846 1
-0.0675783696780377 1
-0.0357532778743616 1
0.0129826480942643 1
0.0171018566719346 1
0.0230089779357124 1
0.030857028037538 1
0.0141302752822353 1
-0.00742219095606257 1
0.0030840235290817 1
0.077947234184294 1
-0.00224600405717293 1
-0.019293066042084 1
0.0264817125502411 1
0.0383424299481053 1
-0.00201072882389537 1
0.0217131072188956 1
-0.023202212984562 1
0.0920663911856143 0
0.056243296642604 1
0.0607816530234482 1
-0.00983021598206683 1
-0.0237580647852209 1
-0.00312419895608778 1
0.0354903053077752 1
0.0449390140154867 1
-0.0582645911349144 1
-0.0074079760405229 1
0.0633439771793914 1
0.0358073176240232 1
0.00989394686054199 1
-0.00334508053743927 1
0.0103045851272535 1
-0.00193380883148057 1
0.0175997130306369 1
0.027722309985277 1
-0.0148880826876179 1
0.00844342551358104 1
-0.0026163821983126 1
-0.0121777830956976 1
-0.0310540598769416 1
0.051678839019176 1
0.00373905787627489 1
0.0169165452416406 1
0.00369660917565475 1
0.00837990172031956 1
-0.0634480658655141 1
-0.00439718709823434 1
0.0550413933857433 1
0.0204241159620083 1
-0.0230716033659986 1
0.00321207294503093 1
-0.00956754333916844 1
0.0474265295331138 1
0.00460937763460455 1
0.0724272241068633 1
0.00622314118471617 1
0.0444155773359238 1
-0.0641636327153419 1
-0.0142813640343634 1
-0.00472042866792068 1
-0.030467855777141 1
0.0152508213901932 1
0.0483044890380843 1
0.0404472328614264 1
-0.0461491880971532 1
0.0570151812481008 1
0.00742477467060716 1
0.0177295500307082 1
0.00054245301777265 1
0.0486762019325897 1
-0.0406243653291581 1
-0.0141464584889431 1
0.0114826601513964 1
0.029000905646185 1
-0.0513269542047773 1
0.0366094874413066 1
0.0524304262864146 1
0.0589696231498214 1
0.0564361937617773 1
-0.0797750778789343 1
-0.0254955294329991 1
0.0362585397585794 1
0.0133229539282812 1
0.0536237222559308 1
0.0205326416212921 1
0.0711863315529592 1
-0.00503801521087238 1
0.0518450227997701 1
-0.0131405289437656 1
0.0712972688407585 1
0.108075617673183 0
0.0284134243654182 1
-0.0498787262311724 1
0.0169521908618719 1
-0.0168804807925627 1
0.0340979076869422 1
-0.0561121909990089 1
-0.0613954074071303 1
0.0318420306949251 1
0.0631190527765821 1
0.102683817971004 0
-0.0293357759559687 1
0.033310433475959 1
-0.0303630237132069 1
-0.0269933702773735 1
0.0162413778511986 1
-0.0285692550643016 1
0.0121103943446942 1
-0.0330621496931765 1
0.0287998354432971 1
0.085896405133848 0
0.109768952471312 0
0.0104714736900636 1
0.0414528920918083 1
0.0333902516323403 1
-0.0363727470668043 1
-0.00586629493005696 1
0.012938831605077 1
0.0192004164351651 1
0.0407439338925241 1
-0.0203653977012941 1
0.0272140938362291 1
0.0701800294051263 1
0.095316875346174 0
0.0226203981052872 1
0.0101541702055596 1
-0.0338279619403341 1
0.0706707357369407 1
-0.00407348507879514 1
0.0908357651475535 0
-0.0462400218274469 1
-0.0449709077055901 1
0.0280732399879263 1
0.0315726170750127 1
-0.00956220728882244 1
0.00686776391809271 1
0.060804563643164 1
0.00855067076422873 1
0.0949055446228977 0
-0.0012731647839554 1
0.0367253001319204 1
0.0910170660888516 0
-0.0277444796971971 1
-0.033179571709142 1
0.0543258548969797 1
0.0159610213080608 1
-0.040245067253243 1
0.0439659463772401 1
0.00346014490501827 1
-0.0136476865978885 1
-0.00925403142165322 1
-0.0701577859090773 1
0.0355594568984692 1
-0.0126951661821177 1
0.0214128093478549 1
0.0588837389980981 1
0.0858773290975773 0
-0.0163409025375583 1
-0.0340577034101901 1
-0.033949233687358 1
-0.0958658153851281 0
0.0549699745498937 1
0.0256706684096088 1
-0.0940743780788179 0
0.0338829989284147 1
-0.0963425532916679 0
0.0481754036088979 1
0.114710582771728 0
0.0116229195052767 1
-0.0777402546330255 1
0.0341070260267925 1
0.0137714801444412 1
0.0728153022793099 1
0.0230517185124587 1
0.0608104882254426 1
0.0148555233787764 1
0.00783474193101275 1
-0.0132602471317771 1
0.0350033950401334 1
-0.00535423207370668 1
-0.0104510453992859 1
0.102322129526582 0
0.0313054497714697 1
0.144911755569434 0
-0.0288649784726731 1
0.0895272259978735 1
-0.0215240318335329 1
0.0162718412867319 1
-0.0301365833134701 1
0.0467042035029493 1
0.0092555188043191 1
0.00834892692109518 1
-0.0201271818134797 1
0.00539349886984612 1
0.0207879055838303 1
-0.00859919323732881 1
0.0112371835742773 1
-0.0485027612441008 1
0.0928382200499258 0
-0.0176432069747313 1
0.080028469225826 1
0.0791099388983688 1
0.0475542441516551 1
0.0383398314897964 1
0.00587219854434455 1
-0.019508054063742 1
0.0259884851291131 1
0.0463648710847655 1
-0.00941757640927664 1
0.04589803429262 1
0.109305867043974 0
-0.0296787833831758 1
-0.0153602210126149 1
-0.0133358921222837 1
0.0417224203881121 1
0.0297167264330434 1
0.0118331671422835 1
0.00156377676463921 1
-0.0601927935246252 1
0.0170474587758945 1
0.00447691169756387 1
0.00596204729924072 1
-0.0469889051514716 1
-0.00925115639166451 1
-0.0301745020045248 1
-0.0240676293416542 1
0.0445305868221766 1
-0.0224447770976683 1
0.0230834382350226 1
0.00382780041780999 1
-0.0528873450132528 1
-0.0115289683898099 1
0.0473302328550262 1
0.0392409849587748 1
-0.0179977436343233 1
0.0106808508778154 1
0.0350696705063197 1
0.0772767951675224 0
0.00907275742951487 1
0.0236514494098226 1
0.0154345746794091 1
0.0404174219032614 1
0.00946678916590385 1
-0.0483791893305105 1
0.0646838294356483 1
-0.0430476615397974 1
0.0355583420794755 1
0.0688304398873198 1
0.0388179688766661 1
0.0235014136340162 1
0.0066409162882863 1
-0.0530430791044909 1
0.0255694212378131 1
-0.0153653825884443 1
-0.0513222465108441 1
0.0160785435787762 1
0.0223558783494548 1
-0.0558783287846792 1
-0.00390455543052899 1
-0.0460949190783818 1
0.0167140971006268 1
0.0203778521427297 1
0.00532844646506262 1
-0.0250378937209432 1
0.0328032513033439 1
0.0105924644283173 1
0.000148936344648356 1
-0.000150080216898318 1
0.0637600196977398 1
-0.0779771171704872 1
0.0487833531616801 1
-0.028992692664049 1
-0.0440592398101291 1
-0.0308796162579962 1
0.0600423090618229 1
0.0539043618887198 1
0.0123339832413261 1
0.000452850454837181 1
0.0153755917169511 1
0.0545697969211423 1
0.0517938068208828 1
0.0271507267435386 1
-0.0602823458847873 1
0.0167034073120652 1
0.057765551531786 1
0.000495512521624383 1
0.0351334497210798 1
0.0206070686540341 1
0.00549908761916098 1
-0.00880767913425963 1
0.0590113908582826 1
-0.0228515995951236 1
-0.0546378779463923 1
0.0243886701589387 1
0.0639844967948958 1
-0.000238190158588999 1
0.0286772274492044 1
0.00365004654477085 1
0.00566164516702266 1
0.0108934854011256 1
0.0401144709333959 1
-0.0207222826445869 1
0.056398156215361 1
-0.0285903131231076 1
0.0991558538409825 0
0.0433440483477592 1
-0.0246982376690898 1
0.00492269894566905 1
-0.0244267784949581 1
0.00711789205083057 1
0.0146732306955327 1
0.0253008412716216 1
-0.0764651102810726 1
0.0513621631320199 1
0.0365073724653577 1
0.00538640599065566 1
-0.023511759616582 1
-0.0343172894273225 1
0.00676148761627468 1
0.0127957094731101 1
0.0067887111888842 1
0.0306414433659999 1
-0.0266495481833295 1
-0.0402907683717742 1
0.0152552928895797 1
0.0736416296459247 1
-0.0399401634349765 1
0.06324442885694 1
-0.00133056614438211 1
0.0121032463451436 1
0.0436237689686088 1
0.0293828829244989 1
-0.0382943064663851 1
-0.0331298024725936 1
-0.0277497351507616 1
-0.053467859902811 1
0.0518917347135211 1
0.0332918051917703 1
0.0336655329399117 1
-0.000152452350416318 1
-0.0183490974915783 1
-0.021102043922348 1
0.0437912788065534 1
-0.0876436941760612 0
-0.0137587499410339 1
-0.0235214220408928 1
0.0327343668582843 1
-0.0532162912321216 1
0.0378792166185093 1
-0.00800859270693941 1
0.0211940941246974 1
-0.00904071853429327 1
-0.0730126389456116 1
0.0686220461487301 1
0.0467325410731806 1
0.0655328329650292 1
-0.0106417068131518 1
0.00722118806465137 1
-0.0270374584859209 1
0.00158992242496505 1
-0.0305530753605789 1
0.0682764387500147 1
0.0800266472738523 1
0.00806278782124126 1
0.0568947856200249 1
-0.0208508682550719 1
-0.076298387527831 1
0.00288682319178018 1
0.0347462224509929 1
-8.03048751111292e-05 1
0.0632250038191656 1
0.0406859395368353 1
0.0289741324774734 1
-0.0979997696807555 0
0.0186181808370131 1
0.0308361850649257 1
0.0351037817518693 1
0.0551959337822505 1
0.0658118243125621 1
0.00222423475776203 1
0.00943118079347212 1
0.014344776996789 1
-0.00910842129890391 1
0.00841596808634552 1
0.0409824336715817 1
0.0196792360687659 1
0.0509070375776778 1
0.031526406547549 1
-0.00322421392797496 1
-0.0585795884918033 1
-0.0148818612288914 1
-0.0145205709713588 1
0.0687834050019597 1
-0.0182776441734944 1
-0.0588514376733632 1
0.0438400621723293 1
0.0148700872764734 1
0.0455210458528443 1
-0.0868403129030032 0
-0.0525812922465683 1
0.0487170420741003 1
0.0426778479225443 1
0.0293170264033683 1
0.0331658579513588 1
0.0857804698988693 1
0.0302109502787489 1
0.124062761630119 0
-0.0206789477717746 1
0.0510135740307988 1
-0.0238417030651602 1
0.0668895149314733 1
0.0581435415872982 1
0.0521451356095275 1
0.0115579206564757 1
-0.0058415597058364 1
0.0171765084779819 1
-0.041074890195596 1
0.00105645196374303 1
0.0198288112672876 1
0.023091792792054 1
-0.0332758887304954 1
0.05902011372489 1
0.0525039121208259 1
0.0893692595413875 0
0.0791387320527817 1
0.0513010876616808 1
0.00770855116171083 1
0.0308327876618538 1
-0.0341490406029643 1
0.0295454365722915 1
-0.00591497973216151 1
0.0166316992410039 1
0.000129467901117336 1
-0.0107574403433916 1
-0.0111922524791634 1
-0.0224806468289021 1
0.0192818665009302 1
0.0428529622334175 1
0.00848887751892811 1
0.0717114232737213 1
-0.0154714989920035 1
0.0169393513930879 1
-0.047948820016742 1
-0.0142076312568176 1
-0.0523378357256113 1
0.053290864163729 1
0.045431242692728 1
0.06408944473061 1
-0.0878711149819615 1
0.0360443003156366 1
-0.0228317608886232 1
-0.0227796140387742 1
0.000468736030919141 1
0.00676552104849841 1
0.0158805758759658 1
-0.0164066642148051 1
-0.0648767184842827 1
-0.0588865050016881 1
0.0191142455258687 1
-0.0253179352919595 1
-0.00688660393282493 1
0.0348066935119709 1
-0.0134391000816949 1
0.0420481775049497 1
-0.00331240566560558 1
0.0756691461525126 0
0.0523243329118269 1
0.00797897514266123 1
-0.0208565317274918 1
0.0276777144437309 1
0.0218948266052882 1
0.0234289352917597 1
-0.0384301253643623 1
-0.028229391818498 1
0.0177962864424089 1
0.0242239585664524 1
0.0393229640766069 1
0.00723478170396239 1
-0.022881517795294 1
0.127467281127058 0
-0.00613899313288029 1
-0.00824748228717876 1
0.0558386634598532 1
0.0539113264500049 1
-0.0166996643006956 1
-0.0997219772434197 1
0.020558790959683 1
-0.0300508365801535 1
-0.00913510586563859 1
-0.00178875369343466 1
-0.0155516426615225 1
-0.0315070582129989 1
0.00370023925647046 1
0.0123529803724543 1
-0.0422429246424619 1
0.0619844405345326 1
-0.00531102372212769 1
0.0410277083785858 1
0.0368413577593203 1
0.0502636323285262 1
-0.00403806911265762 1
-0.00950361692896255 1
0.0213075569094768 1
0.0375310161012417 1
0.034948626296442 1
0.00658697129331455 1
0.0573351522478051 1
-0.0374537693425332 1
0.0310112926684318 1
0.040669295656407 1
0.0430111573093341 1
0.0523820722518151 1
0.0658963756279201 1
0.00126474524607877 1
0.0475902954026344 1
-0.0740650366287061 1
-0.0682431790792455 1
-0.0352264509666738 1
0.0600790620994153 1
0.0209266119522172 1
0.0691602663487305 0
-0.0125332881585868 1
-0.0365645564577608 1
-0.0107555787385454 1
0.0473970412922953 1
0.0282092297589643 1
-0.0223171497532311 1
-0.00240549630298419 1
-0.0147087436565054 1
0.0513820662450127 1
0.0205397977168653 1
0.00677346084451186 1
-0.00399719051054379 1
-0.0335842951386749 1
0.0528055252303507 1
-0.0256667117453588 1
-0.0381551354542587 1
-0.038189010472691 1
0.00821822629361096 1
0.00125763720347202 1
0.0511071100319455 1
0.058429043470598 1
1.62002294683654e-05 1
0.0446474011163292 1
0.0268397957780347 1
0.0552083028468323 1
0.0409758216648568 1
0.0369046093546962 1
0.0885285453149194 0
0.0366371097837223 1
-0.00632716772443536 1
0.0204909382085332 1
0.10219786427239 0
0.0766962452488617 1
-0.0131102737652792 1
-0.0234773592441855 1
0.0433436667293951 1
0.0425826239003181 1
0.0489527565487442 1
-0.014378085060848 1
-0.0670345680845982 1
0.0100236794670807 1
-0.00298769282179851 1
0.0161032104497787 1
-0.0351202831414957 1
0.0774393379112028 0
-0.027295873001592 1
0.005752630395407 1
-0.0256282410776463 1
-0.0111890954450269 1
0.108894034263939 0
0.00770629379313485 1
0.0128417555895139 1
0.0315020864748145 1
-0.0148689712549892 1
-0.0033508851034445 1
0.0166729624468751 1
0.0781555742179433 0
-0.0368388776072841 1
-0.0746128038156962 1
0.0361142117888369 1
0.0283409769004117 1
-0.0367570471593169 1
0.0520191946405702 1
-0.00731575870021965 1
0.0619555045950459 1
-0.0581446857550161 1
0.0161831146981491 1
0.0373393858671043 1
-0.00980439274419024 1
0.00843599428220856 1
-0.0115128713949038 1
0.0302085218311618 1
0.0290648772217671 1
0.0261913205936175 1
-0.0426311039285007 1
0.0651487808400313 1
-0.0508931534093135 1
0.0212825671736801 1
0.0372765829261724 1
0.035136554212985 1
0.0525459295402657 1
0.0388951405804978 1
-0.00947304202281492 1
0.0447275588226456 1
0.0298315817630119 1
-0.0234896818053158 1
-0.0269157744934519 1
0.0690157333439451 1
-0.0501727125223158 1
0.0241700933078796 1
0.0104716214211214 1
0.106929773025321 0
0.0294382481718902 1
0.0135787736744631 1
0.0541038843545848 1
-0.0240998702863257 1
0.0641450391720619 1
-0.0620723694706024 1
0.0557626762746915 1
-0.00518799806506618 1
0.0725858396156758 1
-0.00338841161286442 1
-0.0121094088590116 1
0.0594007906658285 1
0.0157660262754471 1
0.0246265530201504 1
0.00334969495799554 1
-0.00653504806616488 1
0.0176674851788356 1
0.00169861201867333 1
-0.0363360127617746 1
0.00679502989672143 1
0.0101926831309651 1
0.0619303751124137 1
0.00190115528774901 1
0.0366581245618837 1
0.0473886969595728 1
0.000405149872514177 1
-0.0782633113545657 1
-0.0717486884471995 1
-0.0343450703870016 1
0.0231248488234253 1
-0.0373220820996327 1
0.105770677779386 0
-0.0060776549253695 1
-0.0702198000311867 1
0.0536453092737978 1
-0.00252666120828876 1
0.0107828080186982 1
0.014630112102586 1
0.0621974831920843 1
-0.0144824937905833 1
-0.00413525435666627 1
-0.0548433526230959 1
0.00912279857654376 1
0.0309607635623459 1
-0.0336488422818535 1
0.0128144945292424 1
0.0578259627403019 1
-0.0170312577049893 1
-0.0225881281820263 1
-0.0215964446341984 1
0.0884098970307059 0
-0.0746307503367735 1
-0.0211792903883725 1
0.00519042607367725 1
0.0163591220788611 1
-0.00877279003320103 1
-0.0118322070759945 1
0.0151452896657036 1
0.102484402008329 0
-0.0373827200594323 1
0.0957670006124016 0
-0.0376654424714049 1
0.00172951649176907 1
-0.0115501237599173 1
0.00631055978155314 1
0.0496145166337759 1
-0.0135483422900038 1
-0.0215191374100331 1
-0.0108133872082343 1
0.00288054451925559 1
0.0130308918499182 1
0.031959239478869 1
-0.0298071168996949 1
0.072388834243906 1
0.0228716991595758 1
-0.0193136771524537 1
0.0427372924635077 1
-0.0198695668999645 1
0.0427340188106313 1
0.0489385068591858 1
-0.0468043620927439 1
-0.0257576795169411 1
0.0296093295046018 1
0.0180164440736878 1
-0.0270248700854313 1
0.0443538000660863 1
-0.0287264223867069 1
-0.023401602164056 1
-0.00630061715540342 1
0.0243390276790893 1
0.0217827597062221 1
0.0194900987441544 1
-0.00587406078245113 1
0.0760995637910027 1
0.0188288417097443 1
-0.0289906348779129 1
0.0145848153551842 1
-0.00134863141337658 1
0.0312466626059632 1
0.0451767026006039 1
0.0494313712553512 1
0.0120610380084083 1
-0.00273413990941854 1
0.00102815503189661 1
-0.0466824361093837 1
0.023451571796049 1
-0.0288324547339264 1
0.00292598133033069 1
0.0360304295660286 1
0.0182124128073859 1
-0.0361953824484324 1
0.0736387558172063 1
0.0467871323675566 1
-0.0218668243892444 1
0.02469131666368 1
-0.020870934851459 1
0.01234832743173 1
0.0156825079431043 1
0.00639869122637273 1
0.0575026154423537 1
-0.00415344053188809 1
-0.0415341115367762 1
0.0372478478341075 1
0.0135813400308241 1
0.0133589276944342 1
0.0285588401382438 1
0.029609155195248 1
-0.0358554110931202 1
-0.047483292455497 1
0.0613805847745994 1
0.116862926838718 0
0.0436216195330891 1
-0.023265974461036 1
0.0200675088384919 1
0.00989773287029342 1
0.146317832444436 0
0.0452004353982815 1
0.0162012897082738 1
-0.010757034833332 1
-0.00293410673822343 1
-0.0185937102764955 1
0.0484513325456208 1
-0.020089456663985 1
0.070004484918358 1
0.0159496243425491 1
0.00984857442039145 1
0.0136292232107625 1
0.00471295280189851 1
0.0175710156750115 1
0.0116096967527128 1
0.0274248951273255 1
0.0403689512040152 1
-0.00646512782302473 1
0.0528706461045598 1
0.0570677590772341 1
0.0800703704330337 0
0.0033130696728254 1
-0.0489755223551319 1
0.0323636659599593 1
-0.0303824557031257 1
-0.0482219418848433 1
0.0575357176651108 1
-0.0214929315681256 1
0.0487701057710937 1
0.0050306801660087 1
0.0321617863565753 1
0.0129946248291673 1
0.00665922263321818 1
-0.0333338890988777 1
0.0230534021715287 1
0.0494225920694869 1
0.0392064884048566 1
0.0158085010393594 1
0.0681302461648659 1
0.0290555262086119 1
0.0141939882836838 1
0.0597112812980954 1
-0.0163652591215098 1
0.0661067068252208 1
0.0423847721605584 1
-0.012366587069385 1
-0.0242289702255804 1
0.0147425185058533 1
0.0445339365326605 1
0.0688684645864406 1
-0.00159034144605801 1
0.0424324959102675 1
0.0112570702317848 1
0.0158078504445219 1
0.00812104622763603 1
-0.0203877013867412 1
0.102837740318914 0
-0.0192401098631888 1
-0.0216186547971589 1
0.0152970962764469 1
0.0084383759088828 1
-0.00912533641096934 1
-0.0434991266026838 1
0.0415119859199208 1
-0.0272267270580409 1
0.063253168166086 1
0.02719332838353 1
0.0134235556049109 1
0.078284257400287 1
0.0130166280891216 1
0.0622929910178437 1
0.0648563441441588 1
0.0148160470031253 1
-0.0360655675081998 1
0.0699935318634189 1
0.037859515151438 1
0.0555622434124293 1
-0.0227329446512141 1
0.00369519531999601 1
0.0387940732080653 1
0.0280214697167579 1
-0.102906556877689 0
0.0140285168034839 1
0.0635007692548012 1
0.00345427534409532 1
0.00515546934328802 1
0.0416391469872997 1
-0.0259084670132691 1
-0.02127855537079 1
0.0204376821348916 1
0.00255652464628577 1
-0.0158088842737865 1
-0.00770688995754315 1
0.0739145733501757 1
-0.0833633634227626 0
0.0371138702020978 1
-0.0962998362474616 0
-0.0182137192249911 1
-0.0340925573423151 1
0.0920020877683731 1
-0.0701510493683562 1
0.00764551145991385 1
0.0116662162212419 1
0.008377788735851 1
0.0524797034471573 1
-0.0152733809373187 1
0.0374765507961861 1
0.0647077338372971 1
0.0381956459180918 1
0.0712670561013839 1
-0.0102943368441042 1
0.00693249131918092 1
-0.0360847039254506 1
0.00210457114179763 1
0.0572524777714574 1
-0.027611136672703 1
0.00112622631643298 1
-0.0672407901543765 1
-0.0514142393122021 1
0.0169746530547076 1
-0.0164799651695803 1
-0.0274351415549684 1
-0.0449663474217949 1
0.0360021395276034 1
-0.0517072094174609 1
0.0388985732904685 1
0.0435335631114284 1
0.0690656795809217 1
0.0251465267129901 1
-0.0130399138222783 1
0.0557721721138172 1
0.0127415837714123 1
0.0687308221541607 1
0.0392572289748566 1
-0.00873436018671988 1
0.0677494723024663 1
-0.0329441704775889 1
0.129357910750723 0
0.0113983815794322 1
0.026316902777568 1
0.0602559779938677 1
0.0569126524536744 1
0.0460474434622424 1
-7.30370059428172e-05 1
-0.0350249635747604 1
-0.00495026909807855 1
-0.0402879781003847 1
-0.0298482292484726 1
0.0401892227887799 1
0.0172057093827573 1
0.0466574174530644 1
0.00661697766924658 1
0.0150693969865699 1
0.0280153354690142 1
0.143628376560221 0
-0.0180794037486257 1
-0.0031223658164482 1
0.0749228238135699 1
-0.0441447609820928 1
0.003135989850311 1
-0.0662708250846975 1
0.0635056583321147 1
0.0357512053882984 1
0.0669159881263388 1
0.099541967269253 0
0.0104564777930126 1
0.0292356180803173 1
-0.0032917142859706 1
0.0154358121062546 1
0.0328983358307197 1
0.0549594900549101 1
0.00111220932869308 1
-0.0142417358196539 1
0.0269081944618379 1
-0.00640214678640648 1
0.0124700381244093 1
0.00534600778513181 1
0.0547645221344923 1
0.0225795195731041 1
0.0298534685048141 1
0.0544859856281757 1
-0.0309072181483947 1
0.0511846667836432 1
0.00563900167076679 1
0.0236487449553692 1
0.0335890763564805 1
-0.0138426024680939 1
0.049619173604098 1
-0.0400591990193499 1
-0.000304947518579303 1
-0.0586316199839217 1
-0.0454610807500456 1
-0.064498759858977 1
-0.00916505043668327 1
-0.0432798665221906 1
-0.00167435332782924 1
-0.00938288171840684 1
0.0181257323537935 1
0.0126354543380491 1
0.00739289974422528 1
0.0211208847229481 1
-0.00933592175707899 1
0.0245878002461129 1
0.0257383139240919 1
-0.0400900358046871 1
-0.0165780542749917 1
0.0770263879197498 0
0.0107666585309278 1
-0.0268862656870334 1
0.0461389139261873 1
0.0173509934423362 1
0.0505238259096206 1
0.0366517335728745 1
-0.0130850146202319 1
0.0199074531414998 1
0.0346303912753756 1
0.068169327052661 0
0.00420725242155581 1
0.029364296241866 1
0.02468565132237 1
0.0440182849563884 1
0.0480427172969657 1
-0.0118997181065558 1
0.0573303283234891 1
-0.014865784844752 1
0.0144195314303916 1
0.0622023492113431 1
-0.000257030955531944 1
-0.00966805071363085 1
-0.0173231178881157 1
0.0127703724219949 1
-0.00564953671756475 1
0.0597726598263241 1
0.0121546144067962 1
-0.00668399017955441 1
0.0562251245292521 1
-0.0542622572279412 1
-0.0113939631993783 1
0.0222209239419225 1
0.0116963452274828 1
0.0471239585656593 1
0.0199191790288712 1
0.0152083166867378 1
0.0135770395449168 1
0.0128278659228101 1
0.0743878561860212 0
0.0375873533047079 1
0.088046060524845 1
0.0622181543638832 1
-0.0988229189078026 0
0.00562884389091551 1
-0.0109492858095582 1
0.0323081326582131 1
-0.0139595949474801 1
0.00121966975621494 1
-0.00229020636695333 1
0.0330910467058147 1
0.00662926108548454 1
0.0558969038710379 1
0.0955932256997743 0
-0.00168178847857622 1
0.00669885615348939 1
-0.0216781141027605 1
0.0790976568569684 0
-0.00330225160188279 1
0.0196894116516859 1
0.0512884316524293 1
-0.0267159804806954 1
0.00598693814913701 1
0.00612708122528234 1
-0.0364462439776561 1
-0.0199782900691046 1
-0.0580492235756547 1
-0.0542164526405722 1
-0.0546841813006763 1
0.0120116858191673 1
0.0269517665198248 1
-0.0562850605454074 1
-0.0203404192786598 1
0.0060022102352279 1
-0.100051536465497 0
-0.00259337702497714 1
-0.0102118983296251 1
-0.0144241106618777 1
-0.0383431734701969 1
-0.00519057870864084 1
0.0421534824151134 1
0.0200133859230133 1
0.0518881225630879 1
0.0994321495243571 0
0.073482037113712 1
0.0091531187031286 1
-0.0200068463713036 1
0.00411238110777719 1
-0.0486325530124506 1
-0.0426736495687221 1
0.0390795087512051 1
-0.0317270399236315 1
0.0468469053978969 1
0.00862580932215211 1
0.015991720749463 1
0.00928070794923873 1
-0.0726028791721514 1
0.00707124451359404 1
0.0318545131319033 1
0.0872627653790455 1
0.0368464721115228 1
0.00111222318733998 1
-0.0841050384504081 1
0.021194978494412 1
0.0381043775635021 1
-0.0110366853329576 1
-0.0134458950918828 1
-0.0143499700850954 1
0.0404021745189384 1
-0.0403707887697472 1
0.0788773088245657 1
-0.0369112504056302 1
-0.0180060604190082 1
-0.0138961863509215 1
0.0553632743302708 1
0.0949249723208283 0
0.0764075996434116 1
-0.0165056529495459 1
0.0453610110027016 1
-0.0611033946755472 1
-0.0483334957005098 1
0.0612102974394923 1
0.108346951975053 0
-0.0148543783771844 1
0.0011344088113384 1
-0.0537293154418872 1
0.0625828876834872 1
0.0734402349332429 0
0.0497386089591553 1
0.0643435867744662 1
-0.00230807862486642 1
-0.0254213511921493 1
0.00132986867470462 1
-0.0486176707825458 1
0.0931963403543534 1
0.0595803276410809 1
-0.0470641188696715 1
0.0518979169215597 1
-0.0187521135679329 1
-0.0100059985093569 1
-0.0140150360754006 1
0.0419440712268889 1
0.0129295051753311 1
0.110290636043709 0
-0.0405893769748949 1
-0.0231083138129788 1
0.0144187717861259 1
0.03193719358832 1
0.0291955048176917 1
-0.0191694967754747 1
0.0141025403276473 1
0.0371968745384748 1
0.0134923612935795 1
-0.00927913371501063 1
-0.0110340600852245 1
-0.0158239576602028 1
-0.0243452080093764 1
0.0881712480689773 1
0.0773088691477242 1
0.00712182396954076 1
0.00344093067086268 1
0.0188234755189013 1
0.0693588711548631 1
-0.02533021806756 1
0.029381028235138 1
0.104622088316753 0
-0.0130553816640825 1
0.0171217613696326 1
-0.0342503819831576 1
0.00594965659352464 1
0.0401052380811776 1
-0.00253104202426279 1
0.0433036954368922 1
-0.0678774168647753 1
0.0176181382572776 1
-0.0249186156562654 1
-0.0164219237657284 1
0.031210289396121 1
-0.0246890013192734 1
-0.0356344154607658 1
0.0290548794490101 1
0.018672343636358 1
0.0172906756220626 1
0.0393618676622907 1
-0.0401181973161531 1
-0.0216405023808378 1
0.0118531884199955 1
0.0467210691042825 1
0.0279560639669073 1
-0.00737017379918564 1
0.0348039521976466 1
0.00795527048231352 1
0.026103364329666 1
-0.025989573080234 1
-0.0495668921313948 1
0.0406372711054629 1
0.0246777186343592 1
0.0143387471592761 1
-0.012093137074218 1
0.035831533507478 1
-0.0268607260858208 1
0.0932236793009335 0
0.0149388370039996 1
0.0148874734074198 1
0.0275611231174418 1
0.0362661178569764 1
0.0432094828448285 1
0.00602135667132846 1
0.00558813517829519 1
0.0686806645773176 1
0.0513746200615154 1
0.0150641744891295 1
0.0147951582290098 1
0.0615103697627203 1
-0.00184129405293881 1
-0.0488060200314237 1
0.00794321367983779 1
-0.00641956829679344 1
0.00683817742711712 1
0.0657150681161251 1
0.0426222902410176 1
-0.015048950996997 1
0.0342426823635523 1
-0.035876356245834 1
0.0401954330168375 1
0.0270131609145672 1
-0.0151029556669305 1
0.00569133124018372 1
-0.00301599306764802 1
0.00259749075152285 1
0.0407703498999304 1
-0.0168027209779609 1
-0.0198859508843432 1
0.0291403495811509 1
-0.05615726550284 1
-0.0396791062143387 1
-0.0605572821603226 1
-0.0211177594835904 1
-0.00665377964471881 1
0.0128144468455983 1
0.0384711549937475 1
0.0443874402411082 1
0.000298279044376476 1
0.0270073190640083 1
0.00264030230191788 1
0.0149779020889876 1
0.0462207527151175 1
0.0486339582223803 1
-0.023545948421003 1
0.0296621429096933 1
-0.0498234901051241 1
0.0505647325202448 1
0.0781874228017309 0
0.00952886671237051 1
-0.0249066003584793 1
-0.0698142776351145 1
-0.0972357183286021 0
0.00825004437271826 1
0.0557433712184176 1
0.00569574578225281 1
0.00412232126721757 1
-0.0094206106293018 1
0.112185537438289 0
0.023875131064983 1
-0.0080922731280633 1
0.04916360591706 1
-0.0274072100673406 1
-0.0889000724150889 1
0.0377761670733592 1
0.0457259653043654 1
0.0348112442457654 1
-0.0223153895353932 1
-0.000746228706214677 1
-0.0432936503119641 1
-0.0132743840684405 1
-0.0787689746819158 1
0.0957759325578413 0
-0.00417444563184934 1
-0.0306116469847631 1
0.0540469242565067 1
-0.0176889082893773 1
-0.0724185626498412 1
0.00475443199952359 1
-0.013703800190521 1
0.0210505278719586 1
0.00251258025487801 1
-0.0658585299322579 1
0.0387431243830724 1
-0.0126451033419534 1
-0.067025631353491 1
0.000661696160656827 1
-0.0595347567113872 1
0.0298234932159628 1
0.0605098608041603 1
-0.0327124790654821 1
-0.0207758634280726 1
-0.063597376786607 1
-0.0252744180956132 1
-0.0880053174222329 1
0.0370769314942034 1
0.0163602790406337 1
0.0608544029332145 1
-0.0297772203719938 1
-0.0101679913451683 1
0.0092158506070053 1
0.0897873741270232 1
-0.00356561554789382 1
0.0417927332787354 1
0.046229645751528 1
0.026757088313383 1
0.00493456610159665 1
-0.02543126554911 1
0.00311267192683334 1
0.132807488115828 0
0.077511678515868 0
-0.0446075528335028 1
0.0377177100601441 1
0.0251745179870288 1
0.0356212007161516 1
0.00297119770744175 1
-0.00487118329330864 1
-0.0652501787856881 1
-0.0970049239624156 0
0.0559040562804528 1
-0.0328041059267193 1
-0.0096776069798607 1
-0.00326804760276139 1
0.0106207666897688 1
-0.00833721288370791 1
0.0657379243404336 1
0.0397177889351545 1
-0.00871599434891534 1
0.0578794127239623 1
0.0333582566909732 1
-0.0312447115038077 1
0.0436581187513974 1
0.0218985058023496 1
0.0685162956101847 1
-0.0225786459252959 1
0.10355264006988 0
-0.00387424422122395 1
0.0407346058269716 1
0.0649748717211177 1
0.0108957198574111 1
0.0222543884452709 1
0.0027534251705309 1
0.0208749816652926 1
0.0339676133985776 1
0.0283847718918423 1
-0.0202594031488962 1
0.00180462771329343 1
0.00710133500528411 1
0.0237404573085496 1
-0.0107410899589611 1
-0.00391566374273863 1
0.0414254735495567 1
-0.0141039012452998 1
0.0370304333813164 1
0.0380732270827728 1
-0.0394776959700627 1
-0.00315657673913983 1
-0.0318045279507881 1
0.0698594734393773 1
0.033299019202192 1
0.0503965583049487 1
-0.00736383504125515 1
0.0797422943899226 1
-0.00355663029583208 1
0.00833583547143333 1
0.0167027065080148 1
0.0651527451961453 1
-0.0100165419818916 1
-0.0719374301638003 1
0.0451737836504464 1
0.023779891273171 1
-0.0115416259899038 1
0.0353035899807789 1
0.0211553246137795 1
0.0748326062447412 1
0.00803957557930043 1
0.000574621563521019 1
-0.0542871321290541 1
0.0232931224869693 1
0.0399018032924525 1
0.0238914394932092 1
0.0431405650651732 1
0.0299420703828685 1
0.0517645322947502 1
0.0377283273165652 1
-0.0161567138918889 1
-0.0106693366648908 1
0.027989004619021 1
-0.0882773518993991 0
0.00149139230121284 1
-0.0525566754782959 1
0.0077597441587527 1
0.0351948729648406 1
0.0193389835303056 1
0.0458100116201774 1
-0.0300311451807529 1
-0.035569925485689 1
0.0377635118109377 1
0.0301259788435613 1
0.0146856363699106 1
-0.00876808041369281 1
-0.022943205952963 1
0.0484231612623338 1
-0.0152008546750035 1
0.0321547084881905 1
0.0251536935088321 1
-0.017545659662332 1
0.0354848803359579 1
0.0203300197867988 1
-0.00562216222101286 1
-0.0515571976560341 1
0.00458027500706535 1
0.0443591134882575 1
0.0374682419304909 1
-0.00683957847752657 1
0.0500671281136555 1
0.0229591845430274 1
-0.129362312777951 0
0.033540236142606 1
0.0027959253451785 1
0.0218944460285945 1
0.00418954533639634 1
0.0209099619514351 1
0.0502307832928035 1
0.00827975520042688 1
0.0795728201304271 0
-0.04293470652414 1
-0.00374774132799368 1
-0.0598953647131116 1
0.0351576351868816 1
0.00805700774969947 1
-0.0323855303442762 1
-0.0274070105588329 1
-0.0297928898762792 1
-0.0372808424848061 1
-0.0126851530757525 1
-0.0248105066359988 1
-0.0252142440153138 1
0.0406091663389631 1
0.0400174206785475 1
-0.0272461857572038 1
-0.0140112297262554 1
0.0219749000199694 1
-0.0502739973570469 1
-0.0372714820641107 1
-0.0620373263092153 1
0.0436033053812226 1
0.00506173843835438 1
0.032140632924995 1
0.02402916868104 1
0.0555818966835414 1
0.0470515770633645 1
0.0468011045744755 1
0.0525660683572333 1
-0.051926033197221 1
-0.0253314265695642 1
0.054125652983878 1
0.0434907622630899 1
-0.109987438219746 0
0.00894536651453602 1
-0.038691038773975 1
0.0582129098269231 1
-0.00641658395933697 1
-0.00770904940391989 1
-0.0193878103147663 1
0.0344593986604606 1
0.0389575521686617 1
-0.0179575229396923 1
0.0241860535391117 1
-0.0165185506086255 1
-0.00376712297809297 1
0.0371270796811259 1
-0.0687877874932558 1
0.0576246630650861 1
0.0411368104008724 1
0.0197616847997159 1
0.0118384365332186 1
-0.0375244980139222 1
0.0320356102393198 1
0.0206077746754761 1
-3.26746653998497e-05 1
-0.0023351067676354 1
0.0185952077446037 1
0.00133025888320902 1
0.0295114552074021 1
0.0624563620063679 1
-0.0265433778662112 1
0.0317706291140481 1
0.05713697268231 1
0.0600979452849002 1
0.0497743499181319 1
0.00373471151757422 1
0.0299013093523269 1
0.00905866112905647 1
-0.0604529314641827 1
0.00240779684114789 1
-0.0495818283294263 1
0.0375561808778782 1
0.0221391096791198 1
0.0189534327262779 1
0.0284946206115093 1
-0.0116048644615897 1
0.00528554022104109 1
0.0892338787838071 1
0.0052486277265793 1
0.0160873855311414 1
-0.0356067366407784 1
-0.00299229853304674 1
-0.0131986125049284 1
0.0858555203915616 0
-0.0376342123313508 1
0.0693759343540365 1
-0.0942761248800719 0
-0.00124866240920102 1
-0.0144326129216118 1
0.0313816659940393 1
0.0813539997362181 0
-0.0541210586615089 1
0.0513515311384403 1
-0.0367817080981741 1
0.0123276860126163 1
0.0498704466782289 1
-0.00598690890863659 1
-0.0261738213705515 1
0.000194307918381118 1
-0.0145884676257269 1
-0.00285803229827838 1
-0.0767955014540617 1
0.00627996831765264 1
-0.0166327963554919 1
0.00758481096952198 1
-0.00495196553123141 1
0.0204060142015097 1
0.03228886005362 1
0.00931152712466544 1
0.00699522857346084 1
0.0631710565820179 1
0.0165901746231053 1
0.00357171602350972 1
0.0470540009105519 1
0.025623115253674 1
-0.0317317575116263 1
-0.0274862516668787 1
-0.0056257520350407 1
-0.0198634144489533 1
0.00401173719368189 1
0.0641596926354116 1
-0.0251231244940184 1
0.0788051451395489 0
-0.0726458635186156 1
0.0332489389177216 1
-0.0481990327069598 1
0.0545934179731013 1
-0.00157358241147192 1
-0.0498530229961307 1
-0.0293391696349386 1
0.0112028401773091 1
0.0608852206193492 1
-0.0518036678698796 1
-0.0139411725787098 1
0.0777967891025424 0
-0.100165851488674 0
0.0443553103700065 1
0.0598619520113513 1
0.0817360763656244 0
0.0100959672013218 1
0.0389088653891426 1
0.0950831886329184 1
-0.01728678034953 1
0.00921858293655546 1
-0.0124638236197534 1
0.0144165075250136 1
-0.0339457942543524 1
0.0482941905133105 1
0.0092807900995773 1
0.0474530093560907 1
0.0128472618557267 1
-0.00526888138031801 1
0.0157038869366826 1
0.024148189054737 1
0.0466156307108758 1
0.0416937822374119 1
-0.00749907553826424 1
0.0479648592372158 1
-0.0288969403599509 1
0.0305582263590424 1
0.000302716577926727 1
0.0638270602721509 1
-0.047793130854746 1
-0.0569020702911875 1
0.0196553183574772 1
0.0227489944877129 1
0.0195183465985725 1
-0.0440075567557909 1
0.082788946740492 0
0.0419661361378146 1
0.0171655827293629 1
0.0281352837097423 1
-0.00300849057861397 1
0.0841994696816212 0
-0.0208266770244354 1
0.093960990776241 0
0.0508643330155605 1
0.0801757707756711 1
0.0483980789875324 1
-0.0269638545963463 1
0.0148628826619691 1
0.000243438359593222 1
0.00215680279558143 1
-0.0362008039211347 1
0.102901345032078 1
0.0069144501150171 1
0.0184845785600184 1
-0.0611860827854255 1
0.0229089114382067 1
-0.0424050994838011 1
0.0619272518107809 1
0.0948282078324914 0
-0.0115846525158153 1
0.0206246794021911 1
0.0225631630698837 1
-0.000363086709406471 1
0.00273234187550757 1
0.0683755785225117 1
-0.00154813814148255 1
0.102859221078804 1
-0.00568356682824284 1
-0.0772514797024694 1
0.0197785569217089 1
0.0335876609562285 1
0.00475890324104398 1
-0.00643339796890147 1
0.00466128318104926 1
-0.00246159311838663 1
-0.0227302383829072 1
0.109282511544592 0
-0.0138319946112781 1
-0.0823813816338584 1
0.0170394468640189 1
0.016900498606832 1
-0.0261642954535016 1
-0.0347263497910231 1
0.0122838976290779 1
-0.0255328508617045 1
-0.0126085529880211 1
0.00885647028817037 1
-0.0700143707612315 1
-0.0396532307128561 1
0.00678600624193123 1
0.0297493307839288 1
0.0151668476041857 1
-0.0349608450050688 1
0.00579213694860106 1
0.0244635506571325 1
-0.0119473742419383 1
0.00370889739006498 1
-0.0469643876767505 1
0.000270133938547546 1
0.0124039633340577 1
-0.00518223717427147 1
-0.0251882610181693 1
0.0125272717939287 1
0.0178748488834013 1
0.00539248645041627 1
0.0681086557220795 1
0.0374924133882962 1
0.0184346723887413 1
0.0752598857139701 1
0.0497214008917242 1
0.0238189426818224 1
0.0567208126997692 1
-0.028096533857541 1
-0.0331225613538274 1
-0.0124857837535822 1
0.00154150297981285 1
0.0679091852224873 1
-0.0616720145233976 1
0.0147700471603207 1
-0.0666167214297438 1
0.0145576020027181 1
-0.0200446337917659 1
0.00531734527809158 1
-0.0465510639411319 1
0.0549729373394422 1
0.0254407322088484 1
0.0330751218721695 1
-0.0180808284444291 1
0.047714144522996 1
-0.0263637165509992 1
0.0227877251448021 1
0.0232688822560708 1
-0.0303404795947214 1
0.0208929602356662 1
-0.0245924281674547 1
0.00544256293666782 1
-0.0223707235554698 1
0.0448190970606661 1
-0.0322306430480204 1
0.0521520159817278 1
0.0229484226454805 1
0.0257153750933494 1
0.0464495152067996 1
-0.0297450406242266 1
-0.0111225084718902 1
0.0253854848130335 1
0.0165781505170753 1
0.0306369475867943 1
-0.0239179300402802 1
-0.0437612868988113 1
0.00742492178969027 1
0.0511218809125436 1
0.00182729938917479 1
0.0704238280199086 1
-0.0292259461273634 1
0.0404695187145361 1
0.0019180618836815 1
0.0999068771645771 0
0.0261468981871022 1
-0.0765631472072383 0
0.0571973435904551 1
-0.0630908404070759 1
0.0147006317294613 1
-0.0265388166500776 1
0.0148122552805035 1
0.0385251936977172 1
0.0123519329936399 1
0.0244374123118958 1
0.0144314003408573 1
0.0359737721516824 1
0.0741996542493346 1
0.0531780425924408 1
0.00445975967777532 1
0.0314279780361925 1
-0.00148914540270525 1
-0.0308433691329946 1
-0.0289392934153451 1
0.0176599077785646 1
-0.0233034854662397 1
0.0523189887354167 1
0.0122268505062053 1
6.5238390153593e-05 1
0.0291513246953512 1
0.012303878893537 1
-0.0238002673219428 1
0.0060400278636987 1
0.0434258708103886 1
-0.00802860515842404 1
0.0100662410597329 1
0.0312592031068796 1
0.0368598450390511 1
-0.00767817581326737 1
0.0177619556104462 1
0.053808929824493 1
-0.0182061696066467 1
-0.0034581193332607 1
-0.0281897516817563 1
-0.00943123543867607 1
-0.0266850491252215 1
0.00348787230373227 1
-0.0597542118672009 1
0.00205936289345002 1
0.0493298858248234 1
0.0681688796897717 1
-0.00484202879886913 1
-0.0183025223657923 1
0.0154504429712718 1
0.0175923112032302 1
0.0193026489681426 1
-0.0346603430625132 1
-0.000559072891624916 1
0.0774748374742028 1
0.0769280440888742 1
-0.0235398450925473 1
0.015498659387558 1
-0.0836342574997969 0
-0.00427942167750997 1
0.0740628227669756 1
0.0744989206755298 1
0.0143329256804342 1
-0.0314032755563863 1
-0.0760707754241398 1
0.026855514149815 1
-0.0284347122257758 1
-0.0780018518089857 1
-0.00213964131107815 1
-0.0309851509917123 1
-0.00343835503712419 1
-0.0153791360994077 1
0.0122658584277183 1
0.0607204590437506 1
-0.0246918611421712 1
-0.0384284835254913 1
0.00151044029673891 1
0.00253866058410769 1
0.0518751928909314 1
0.0370040790617859 1
-0.0222024381728712 1
0.0179000735749491 1
-0.0686163990744593 1
-0.0143315106386662 1
0.00361429936773887 1
-0.0175401674317181 1
-4.99766312160935e-06 1
-0.00208337989912151 1
-0.0103822686530858 1
-0.0331651639031179 1
-0.0216019314399567 1
0.0179458499881513 1
0.000427647085205899 1
-0.0272051986029056 1
0.0285684544699084 1
0.0432468777301521 1
-0.0257700148482216 1
0.0187304174950014 1
0.0202139499492097 1
-0.0533821026208054 1
-0.0354060917953696 1
0.0893651862760241 0
0.0471768863084207 1
0.00823477494959022 1
0.0576049266187759 1
-0.0217818652250079 1
0.0816477035705579 1
-0.0133349005109662 1
0.00106851050487798 1
0.0139353496665082 1
0.00549252378957475 1
0.0330643369702551 1
-0.0241219283359191 1
-0.0305876211524817 1
0.0535691841955204 1
-0.020528035272559 1
-0.0902039665823219 1
-0.0461925820080488 1
0.0944341194422758 1
0.0405126172083559 1
0.0539623298693073 1
0.0673929222963113 1
-0.011807941057403 1
-0.0156505174490227 1
0.0568326377085027 1
-0.0699118468326467 1
0.0172727878506173 1
0.0852734524806491 0
0.0246617907456404 1
0.066076032478616 1
-0.0102902608722938 1
-0.0162488569385598 1
0.0484538580965306 1
0.0410043290979105 1
0.00397214782651773 1
0.00838335695412511 1
-0.0804052500895072 1
0.0150231103831936 1
0.00986772250780358 1
-0.0124185173549962 1
0.0271970550032944 1
-0.0104272845960037 1
0.0439997476958851 1
0.0434125395878698 1
0.0133426738732368 1
-0.00160260703958382 1
0.0254750048989009 1
0.0539231156086899 1
0.0439551604291691 1
0.0337361438090025 1
-0.0190823555773859 1
-0.000449141008224883 1
0.0202396319907811 1
-0.0478489430231375 1
0.030472688196792 1
0.0155718759351137 1
0.0345907025246912 1
-0.00773790021022949 1
-0.0164359131615763 1
-0.0963801819720294 0
-0.0266719038837098 1
-0.0533909099913479 1
-0.0125020410565836 1
-0.0199334763744721 1
-0.0415419675453657 1
0.0261181197743038 1
0.00873975588787433 1
0.0456588111262726 1
0.0251002675781097 1
0.0718807021902817 1
0.0149055946259218 1
-0.0310847030724357 1
-0.0217431137590313 1
-0.027806020102828 1
-0.00368963167919174 1
0.0439156949792895 1
0.00486838686220137 1
-0.0282360908576514 1
-0.0182343658823495 1
0.00506425234337554 1
-0.0394353720196576 1
0.0019341121162821 1
0.0751861472952797 1
-0.0150206129012084 1
-0.018166177247271 1
-0.0848239254836016 0
0.0319433044322604 1
-0.0749232830024833 1
-0.00524536791081695 1
0.000692277947194135 1
-0.0022102732759272 1
0.0125248600295545 1
-0.00903005051769303 1
-0.0346315802239576 1
-0.0832070036698472 1
-0.00317075960976157 1
-0.0151173724615228 1
0.0463115985640753 1
0.0113003865740288 1
-0.0783483283273315 1
0.0110403722594066 1
-0.00722782500365351 1
-0.0222180903197557 1
0.036189381117021 1
-0.0105958593338591 1
0.000232275800095993 1
-0.0421691658262201 1
0.058475449211088 1
-0.0144181322815716 1
0.0434246763482384 1
-0.00744352927853111 1
-0.0297672837791135 1
0.0361976267620411 1
0.0808319991987861 1
0.0533682265691663 1
0.0445492350188798 1
0.0409391949092453 1
-0.0312959998992365 1
0.0167351810508181 1
0.0213299482000189 1
-0.0266575870414832 1
0.0317836712556965 1
-0.0468110615753551 1
0.017506709802296 1
0.0531917218216739 1
-0.0204763365380381 1
0.0260414250266541 1
0.0258387038671446 1
0.053389088192502 1
-0.022059182338631 1
-0.00393238353556418 1
0.00310808108978086 1
0.00429554389292775 1
-0.0051193788468183 1
-0.000917230371005828 1
0.0208411853156002 1
-0.0136307783132486 1
0.0626701498212016 1
0.0302898367853662 1
-0.0493563800018759 1
0.0399396482205652 1
-0.0315217886863678 1
0.014312128948335 1
0.0117237719113881 1
-0.0400878114700266 1
-0.0392180403827794 1
-0.0155952348951106 1
0.0255531436124871 1
0.00162053659023766 1
0.0221415395879357 1
0.00841226790719057 1
-0.0282089366510496 1
-0.0411085256679314 1
0.090293396802161 0
-0.00111328411043991 1
0.0119042250364827 1
-0.00148384357936256 1
-0.012488068880849 1
0.0232162982246712 1
-0.0527927756450707 1
0.0309874547809092 1
0.00182322961230127 1
-0.00852461534192225 1
0.0286772425137741 1
-0.00446817404664391 1
0.00809671931689842 1
0.00899613138798798 1
-0.0272450461512349 1
0.0572833187701883 1
0.131794280888805 0
0.0148115096649409 1
-0.0713400058972209 1
0.050784292015716 1
0.107266188633843 1
-0.00416440916154927 1
-0.0592832628455218 1
-0.0259847595017469 1
0.0153187379001769 1
0.0507531446216749 1
-0.0129251074956002 1
0.0247893493283254 1
0.0294700707561568 1
0.0462160041638183 1
-0.0201159753680402 1
-0.034521660393616 1
0.000849235786585075 1
0.0370716538565416 1
-0.0205810612577029 1
-0.0659098727196172 1
0.062536634882901 1
0.0735514637068494 0
0.0553825614607412 1
0.0134177591224717 1
-0.0579462063076587 1
-0.0186089726270516 1
0.0429010759793794 1
0.0653609877875308 1
0.0258389354583925 1
0.00919638963932114 1
0.0550431322265051 1
-0.00444252350542741 1
-0.0392532270636241 1
-0.0205169123144895 1
0.0867265101436483 1
0.00291801039255857 1
0.0852371978754615 0
-0.00442282357399299 1
0.0563100956037505 1
0.0582104951391093 1
0.00686359554572188 1
-0.0173949280341479 1
0.0898375027964093 0
-0.0124520729433384 1
0.00168248854116204 1
0.075547890899031 1
0.0822464296540937 0
-0.0447902901584846 1
0.0416458745191957 1
-0.00333751709753519 1
-0.000587534994990081 1
0.0487780490435374 1
0.0550247225269641 1
-0.0658175817696333 1
-0.0389549152265828 1
-0.0101275908902029 1
0.00634751191628433 1
0.0423024343374566 1
0.000243741646727743 1
0.0182795953996193 1
0.0475430646297818 1
-0.0212328799112922 1
0.0549957983501048 1
-0.00676805791202155 1
0.0263649360647257 1
-0.0253534621320068 1
0.0559000783615612 1
0.0475531293863767 1
-0.0404366560627181 1
-0.0464115120901534 1
0.00740553176359762 1
0.0114372335104804 1
0.0632020702794901 1
0.085992026276926 0
-0.0334837653702749 1
0.0112533280558921 1
0.0168240889693665 1
0.0183986316731196 1
-0.0161008320230246 1
-0.00656415349381452 1
-0.0155758091538829 1
-0.0786716259023938 0
0.0891604902550538 0
-0.0119095045246101 1
-0.0297544087375038 1
0.00622243359508249 1
0.00251980125212223 1
-0.0678605806200061 1
0.00653812458930553 1
0.0014353399696322 1
0.0312409235077715 1
0.032335879659447 1
0.0401662676252899 1
0.0226671644872666 1
-0.0227388093010102 1
0.0467860618734964 1
-0.00173971000339964 1
0.0337890543690326 1
-0.0408752416079364 1
-0.00799067031151851 1
-0.0432600390957944 1
-0.018878938689843 1
-0.0145556235110675 1
0.00653389772941843 1
-0.00338435992836391 1
0.0714712086490372 1
-0.0475466316816369 1
-0.0020770647786338 1
-0.0448989285236997 1
-0.0162251102212902 1
0.0150292929152926 1
-0.0229383092440211 1
0.0112224204587081 1
0.0119604791282974 1
-0.0536731767044456 1
0.0409021992350345 1
-0.00633227280055645 1
0.0276946622620269 1
0.000175380628187176 1
0.0147550716673294 1
-0.011585071101666 1
0.0324116808490057 1
0.0375940187352262 1
-0.0451643670604861 1
0.0360456875433727 1
0.0131532945372048 1
0.0244120385055681 1
0.0450770239870759 1
-0.0297813541360267 1
0.0684122524966052 1
-0.0738583551873249 1
-0.0388774883985895 1
0.0340282418258571 1
-0.0614186467765214 1
0.0172157014292943 1
-0.0698271727212749 1
-0.000937098947438247 1
0.0933540361575942 1
0.0398265993529753 1
0.0601985252559653 1
0.0770908811945646 1
0.0177977708897159 1
0.0184074210622512 1
-0.0597694621770598 1
0.027445153828222 1
0.040680109274545 1
0.0320434338126346 1
0.00362878825172979 1
-0.0625017513626307 1
-0.0806540126669826 1
0.0629961272681305 1
0.00136699194617364 1
-0.00543413241553805 1
0.00497329130668157 1
0.00991594800989623 1
0.0390516988011901 1
0.0437258090471283 1
-0.0605811652379427 1
0.0542457484107164 1
-0.0439615367226211 1
0.0111743334751791 1
0.0406869580530866 1
0.0532790655558391 1
-0.0395872025067628 1
0.0119278247176761 1
0.0592116917896728 1
0.0202361530633225 1
0.0806241116283836 0
-0.0513328910845279 1
0.0143919583872252 1
0.0345464364820275 1
-0.000737384671027245 1
0.000994666711276897 1
-0.0336410633578386 1
-0.0544995579408052 1
-0.0459789131841071 1
0.0582709135972153 1
0.0389430673868246 1
0.0254704058209629 1
0.0427439144231153 1
0.0152115353516356 1
0.0118857783907365 1
-0.0232724646228383 1
-0.0124611622336083 1
-0.0065545208228472 1
0.0745463932071731 1
0.0600158212204832 1
0.0480605448491667 1
0.0325167642438357 1
0.0287952030933644 1
-0.00243557218568371 1
0.0952720971229644 1
0.0147273112409743 1
0.0570990467466898 1
0.0614678900743931 1
0.0262626317181643 1
0.0117468362022364 1
-0.0517913365511587 1
0.0607660457733196 1
0.0650537063996523 1
-0.029030663043102 1
0.0747151247835992 1
0.0610311823151422 1
-0.027887868277994 1
0.00633235149850563 1
-0.0153490441300261 1
0.0379871537646271 1
0.00952779730796956 1
-0.0439586420679692 1
0.0379393980111012 1
0.0273924072500503 1
0.022649770793127 1
0.0226030510355864 1
-0.0299206084875458 1
0.00201439766001143 1
0.0709219912419272 1
-0.016101538305294 1
0.00862799940240856 1
0.00548740036015388 1
-0.0337071951042845 1
-0.0244706314290468 1
-0.00466567368178991 1
-0.0189527259422546 1
0.0228982812649319 1
-0.0603660865662711 1
-0.028048885521572 1
0.0238324240525078 1
0.0520431868591839 1
0.072198800599547 0
0.000610785300501638 1
0.0204816606408424 1
-0.00842088293504568 1
-0.038041484107471 1
-0.00911502545915112 1
0.0186428729867093 1
0.0164954782075251 1
-0.0199792191704215 1
0.0322192593588787 1
0.00514148087392977 1
-0.0171981057579629 1
0.0679304630340288 1
0.0144168756979058 1
0.0113632086539049 1
0.0335443552350204 1
-0.0171603404754732 1
0.0492082184545364 1
0.0474669941944898 1
-0.0442869529698701 1
0.0909264287670023 0
-0.028230079469011 1
-0.103491274679313 0
0.0228895685818321 1
-0.0400192365031219 1
0.0591348419186007 1
0.0592245895625727 1
-0.015699051019873 1
-0.0454122063614722 1
0.0553940143476259 1
-0.0444409190559192 1
-0.0038339495303388 1
0.000415398119076578 1
0.0131825834682368 1
0.00362779184593225 1
0.0219553634242708 1
0.0646874276887634 1
-0.0889701756053216 0
0.0278803319020588 1
0.0347884429797665 1
0.00786690775437173 1
0.0344686149022207 1
-0.0158358183392486 1
0.0223517876846205 1
0.022513611055359 1
0.00431214487664571 1
-0.00442579888592166 1
0.0763168865017481 1
0.053544614285597 1
0.0843779676944241 0
-0.0258825910545263 1
-0.00455927960699765 1
0.0435495048577826 1
0.0325405688980262 1
0.0530288808146569 1
-0.0171077055952792 1
0.0332403455704873 1
-0.0560616118649229 1
-0.0472551856422018 1
0.0789292031004121 0
0.00075830310311729 1
0.0418013602629376 1
0.0540404262365709 1
0.00850936246212222 1
-0.00173177803762473 1
-0.0202500857560056 1
-0.0200289324213867 1
-0.0130216494692252 1
0.0617023660301381 1
-0.0029162983982035 1
-0.0548198648443882 1
0.034408237108264 1
-0.0127403588265769 1
-0.0187968810493446 1
0.0433038375325687 1
0.0396180083208992 1
0.0446356012889332 1
0.0470042416872547 1
0.00695191324081116 1
-0.0100139324073744 1
0.00555852941544643 1
0.0539766868575936 1
-0.0323878568330322 1
0.0249190649679885 1
0.0252069943299082 1
0.00356166763300181 1
0.0255077439947514 1
0.0465412188409831 1
0.0770748991656101 1
0.0162233241152788 1
-0.0265556086732497 1
-0.00337317691710325 1
0.0438154176816834 1
-0.0251699060908016 1
0.0582893146233176 1
-0.0144048371956727 1
-0.0519079862853276 1
-0.064755229549852 1
0.0654188987371834 1
-0.0202393956889841 1
0.0144042122139559 1
0.038660269859604 1
0.0634416565710042 1
-0.0222872381778805 1
0.0156357546659542 1
0.0325975547973292 1
-0.0168849194607455 1
0.0494068667820974 1
-0.000683391050215691 1
-0.0428327069136717 1
0.0349884342699021 1
0.018238289500827 1
0.062719756135136 1
-0.0229157981925027 1
0.0124280965728416 1
-0.0339766236447174 1
-0.0125958492245593 1
-0.0310041333404745 1
0.00977306054621747 1
0.00441381290934865 1
0.0222453130676662 1
-0.0337389572813621 1
0.0741938172170842 1
-0.0139511139156383 1
-0.0331532323639357 1
0.0115735697030277 1
0.0379748431986048 1
0.0256592922716185 1
0.0296353765341658 1
-0.0474095333323028 1
-0.0274431008839228 1
0.0519919780126745 1
0.0111391899638564 1
0.0392413657561568 1
0.0363162571981183 1
-0.0679170204801033 1
0.0528485310361089 1
-0.0064699420185255 1
0.0641195625353957 1
-0.0041649521913165 1
0.102798258103968 0
-0.00395218903396588 1
0.00260203001892456 1
-0.00200016232871582 1
0.0158402904300702 1
-0.0451919774506351 1
-0.0215000625721483 1
0.0780671848036612 1
0.0366220801461674 1
-0.0172662736867047 1
0.0669120193463721 1
-0.0209710245383281 1
0.0831534089830619 0
0.0405402838460616 1
0.0098288996443109 1
0.00601740516291929 1
0.00396634524687136 1
-0.00933165293605988 1
0.0139135954127567 1
-0.0387325693066841 1
-0.0038957900650082 1
0.0484463099910082 1
-0.0386894269440745 1
-0.0273236371421041 1
-0.0376532530994272 1
0.0228297384362977 1
0.055892651951845 1
0.0460256641659366 1
-0.0877728616598671 1
0.138728728757794 0
0.0687813530540026 1
0.0258016936934995 1
0.0563245779273785 1
0.0300141620253682 1
0.00939053855139287 1
-0.00646343091185492 1
0.0034402441852598 1
0.00473619919476624 1
0.0392421531787321 1
0.0705019393339884 1
0.0224435396807166 1
0.0459685792213809 1
0.066769853335683 1
-0.0516191573561993 1
-0.0158418089613663 1
0.109262470073404 1
0.00794493092802549 1
0.0352261466705177 1
0.00574056549920779 1
0.0234701995048304 1
0.0042256842260527 1
0.0577707177698266 1
-0.0217186779535075 1
-0.0267542601107214 1
0.00197443524096557 1
0.00774481023830645 1
0.0561242650296594 1
-0.0644210969816143 1
0.04255664983776 1
-0.0181260663434898 1
0.0487945200449131 1
0.0724484960757966 1
0.0282972378060151 1
0.0469960646993365 1
0.0990442608603698 1
-0.00684763352475308 1
0.0193605593878649 1
-0.0199289717261809 1
-0.060464379075684 1
0.0206067587479379 1
-0.044423368613725 1
0.00678916471906784 1
0.0255493226763192 1
0.0802322260817605 1
0.000897595477104343 1
-0.0297085498393454 1
0.0241159397078775 1
0.0459259098599268 1
0.0764733508624251 1
-0.00772084830071038 1
0.0321077311246525 1
-0.0320848636806957 1
0.00631786405652076 1
0.0376058632756237 1
-0.0743512463941375 1
0.0138975577974041 1
0.0394666918720452 1
-0.00629749398967529 1
0.0106391772135434 1
-0.0132238908206422 1
-0.0135282955871792 1
-0.0244981463602814 1
0.0211953792081196 1
-0.0295364448615114 1
0.0241874700831598 1
0.0347838567208212 1
-0.0303354056043201 1
-0.0201257648066965 1
-0.00320144803760332 1
-0.0496545961276345 1
0.0330606704029209 1
-0.00764702449206162 1
0.00244135876494749 1
0.00479366402781485 1
-0.0324178285632068 1
0.0427822002034812 1
-0.0220949246446399 1
-0.0336610995470902 1
0.025969822144545 1
-0.0424594560058879 1
-0.0116860129498377 1
-0.0299233547752687 1
0.017138554245045 1
0.0118481725407681 1
0.0157148027136529 1
0.0376622444801394 1
0.0753784364217377 1
-0.0431180217329164 1
0.0179468856618538 1
0.0210384270095881 1
-0.0526122501752444 1
0.0305091054703271 1
0.00968178752260437 1
-0.0342174832358604 1
0.0153823110101379 1
0.060282536019192 1
0.0665259930155423 1
0.0510082190834882 1
0.0847005403151608 1
0.0416094962028705 1
0.10251397829153 0
0.0443925109204332 1
-0.00562601576263361 1
0.00697262153525529 1
-0.0122762838482634 1
0.0457467822255306 1
-0.0828450129322559 0
-0.000219743875190455 1
-0.0217203094155545 1
-0.028680809557699 1
0.0572401864343064 1
-0.0656483589547036 1
0.0471464237402157 1
0.0131766827994802 1
0.00596265879257801 1
0.0236260808989598 1
0.0413148714019446 1
0.0763718489814518 1
-0.0052373887050392 1
-0.0109356102128587 1
0.0858195862438005 1
-0.0224105195333706 1
-0.0401409083668247 1
0.00440777651222536 1
0.0298050667654995 1
-0.0080177338336108 1
0.029257677450754 1
-0.0259348828361455 1
0.065005932154387 1
-0.0299652575675226 1
-0.00343201239423836 1
0.0863680300894712 0
0.0356709953276315 1
0.0288213878959425 1
0.0373494946740741 1
0.0188347043421163 1
-0.034787221547461 1
-0.0172089649903946 1
0.0193466954098402 1
0.0562450685342762 1
0.0107244722871289 1
0.118996495573565 0
0.00816222192101534 1
0.0729151398055603 1
0.0637783742476785 1
-0.0100194476248143 1
0.026318101599556 1
0.0330367868226449 1
0.041647224661153 1
0.00993217876810443 1
0.0599760467218645 1
-0.006526334080958 1
0.0173797968449836 1
-0.01879836472013 1
-0.0405098548369703 1
-0.0146730240903707 1
-0.0151761674856693 1
0.0317156103828399 1
-0.101166044615636 0
0.0375769077456903 1
0.0383971132660495 1
0.0149890750303287 1
0.088126488170382 1
0.0439040363771182 1
0.0191262297572895 1
0.0197549493936005 1
-0.0875022814108509 0
0.0988097993926204 1
-0.0917910277362068 1
-0.0135086805770342 1
0.0340284884246338 1
0.021985247990487 1
0.0331240538617134 1
-0.0077890726639772 1
-0.00493923953521455 1
0.0587041892230749 1
-0.0171833187230658 1
-0.0223729608383053 1
-0.026602400809849 1
-0.0842747631167256 0
-0.0222039471119644 1
-0.0088163418061766 1
-0.0537572795488757 1
-0.0259568896852834 1
-0.0275523886650949 1
0.0314606667943699 1
-0.00456070041835006 1
0.0250328619215672 1
-0.0351516450821261 1
0.0257619877428475 1
0.0428234443256666 1
-0.043802515982272 1
0.0293622712754469 1
-0.0322299032347667 1
-0.0221203318640009 1
0.0241142884988824 1
-0.016112874298607 1
0.0224085967822712 1
0.00942772125352085 1
-0.0545561000816688 1
0.0483850449703448 1
-0.053670895275404 1
-0.0132425558346832 1
0.0512854403584539 1
0.00100487046498941 1
0.0116469789836867 1
0.0447409957348563 1
-0.0616466758235343 1
-0.0208482253600146 1
0.0158880951792168 1
-0.0476857747435067 1
0.0336888487919905 1
0.0336560820425054 1
-0.0343085075333609 1
-0.00947482248972302 1
0.0540696455343969 1
0.0315241143462415 1
0.0469822977912874 1
-0.0356361007722162 1
0.02662551335204 1
0.009367860017942 1
0.00589213181283802 1
0.0434754093462884 1
0.0788810688776733 0
0.0460649466009463 1
0.0303565348160752 1
0.00192692002796408 1
-0.0289971671163209 1
-0.00648611383178952 1
0.00252626926956946 1
0.00359044729458849 1
0.0120742817567606 1
0.046654890096719 1
0.0363007450191958 1
0.0139196778310687 1
-0.00539240260303692 1
0.0472133365135466 1
0.0406417638436479 1
0.00375067289456416 1
-0.0582544237284871 1
-0.0498604075185612 1
-0.00718910917535683 1
0.0601932247423393 1
0.0634400064898945 1
-0.00946306181702094 1
-0.0097477459682664 1
-0.0406915600249901 1
0.0668321866450637 1
0.0344378686638256 1
0.0723322171987318 1
-0.0359385871375371 1
0.0148406706663899 1
0.00518572712805223 1
-0.00992111324071881 1
0.0304106268707254 1
0.00447583876154389 1
0.0309725810854746 1
0.0153521419707195 1
0.0551348615848193 1
0.0124975049417322 1
0.0421048664305011 1
-0.0547087014070522 1
-0.0458118244705333 1
-0.00136125457523046 1
0.0663387798249968 1
0.0160917050336764 1
-0.0056354823583725 1
-0.0797009020221747 0
-0.0218403884164853 1
0.0536839264900928 1
0.015460577373795 1
0.0525411911925598 1
0.00747863906344505 1
0.0533669598424718 1
-0.0250642250659121 1
-0.0542821601385951 1
0.0061366684688413 1
-0.0137177684177098 1
0.0816488010203759 1
0.0490644730240013 1
0.0444351786830159 1
0.0913358638634727 0
0.0577596758569215 1
-0.00165077584198629 1
0.0455232021189144 1
0.0319265891289663 1
0.00165632100105533 1
-0.0387189150663189 1
-0.00819109752426566 1
0.0198679852403771 1
-0.0395518303827476 1
-0.00942873643014211 1
0.0036814977502953 1
-0.0169952330886572 1
0.0401271795297587 1
-0.0166810444755521 1
0.0516105381880566 1
0.0142599766660705 1
0.0797077131051613 0
0.0320166840699914 1
0.123062636908649 0
0.0157116711465403 1
0.0740305971598032 1
-0.00589330369209443 1
0.0527999381667394 1
0.00292515612214151 1
0.0131830719589166 1
0.00800871083628467 1
-0.0141228341859827 1
-0.0707461233781388 1
-0.0302387963261396 1
0.0974501371767104 0
-0.0619558440819425 1
0.045282955482735 1
0.0336085809201853 1
0.0469824947471823 1
0.00175508803219708 1
0.0362609165317255 1
-0.000545449486264266 1
-0.0110248082581562 1
-0.044213449499553 1
0.0739003565240233 1
0.0219771516683441 1
-0.0129710721130225 1
0.0443145174881377 1
-0.0167593711340662 1
0.182420497714975 0
0.0215140453787316 1
0.0256575756389418 1
0.0509746352463497 1
0.0342725911265304 1
0.0697818490668112 1
-0.0310671598475174 1
-0.0370310404842652 1
-0.0323130654492434 1
0.0292801252098469 1
0.0996848477647029 0
0.0366070542769882 1
0.0334912439475738 1
-0.0506484954347995 1
-0.0198273726868959 1
-0.0131005355164518 1
-0.0248891384763559 1
0.0337360561740706 1
-0.0106826681266006 1
0.0356569371756699 1
-0.0362570883391094 1
0.0613805544675909 1
0.0514294497859654 1
0.0182037264502903 1
0.0271384557971094 1
-0.00363600762794132 1
0.105638804260267 0
-0.0313038262204865 1
0.00240751567846349 1
-0.00451708386669701 1
-0.0551062207611695 1
-0.0692567884473015 1
-0.0211549201338656 1
-0.0177261896084869 1
-0.0169524342726272 1
0.0381357627638556 1
-0.000398144389335336 1
-0.0390856122941294 1
-0.0161899286027985 1
-0.0266076216727401 1
0.0139920574079386 1
0.000286040241035646 1
0.0127911581718725 1
0.103206623752944 1
0.0151357085049434 1
0.0487222770573822 1
0.0506876170975184 1
0.022123101269306 1
0.0364231310881012 1
-0.0235209530851984 1
-0.0429418167568109 1
-0.0069986052254746 1
-0.00539059523104188 1
-0.0200813246575383 1
0.0229312753092158 1
-0.0407294029925066 1
0.0406192783399333 1
-0.0179741641599133 1
-0.0683758218319143 1
0.0569595228109469 1
0.0148435140747996 1
-0.0273109493251192 1
-0.0161729881705825 1
0.0313659070455459 1
-0.0154146227836768 1
0.013374140658416 1
-0.00802226735342233 1
0.00413640099596582 1
-0.022274214535674 1
0.00493267067006037 1
-0.0736186511294964 1
0.0113629472617255 1
0.0143868037670722 1
-0.0139420687463945 1
-0.0604950568610263 1
0.0092256599096544 1
-0.0180062628418488 1
0.0190953698759942 1
-0.0238304837580009 1
0.0066656331936914 1
0.0132883969310575 1
0.0795598325712322 0
0.020881904281632 1
-0.0178524237670616 1
-0.00866279115784533 1
0.0359783042521942 1
0.0323569410827617 1
0.026627315447893 1
0.0170227606531252 1
-0.0072236057710465 1
0.00834549329689302 1
0.0595247385997328 1
0.0233160385848071 1
0.0510079455669166 1
-0.0312625071420444 1
0.0304432496484934 1
0.0162469817885081 1
0.0384834477456673 1
-0.00663793147702167 1
0.1221427995947 0
0.063154423992621 1
-0.00642110811700559 1
0.0198049704521354 1
0.0350697154306605 1
0.0314214425014795 1
-0.0274254906890969 1
0.00276128381739147 1
-0.0228820738467904 1
0.0105655124414096 1
0.0304079289380825 1
-0.0305280315710875 1
0.0375044573276602 1
0.0126673994905261 1
0.0638810302656332 1
-0.0345442043734233 1
-0.00991153194184853 1
0.00409917674443962 1
0.0143435923264499 1
-0.030430247915296 1
0.0607827439523064 1
0.0672381637168321 1
0.0721319791538366 1
0.0184340526530743 1
0.0144635221672709 1
0.0664586644594885 1
-0.0476093929656792 1
0.0415077300846126 1
-0.0104752587154731 1
0.0255167723638296 1
-0.0783526482452954 1
-0.0310473007871121 1
0.0087314116268017 1
0.0882650971707077 0
-0.0110075745274672 1
0.0379099899811337 1
0.0289908956247401 1
-0.0042884781133415 1
0.0987250569947989 0
-0.0398344373159812 1
0.0470929889078177 1
-0.0998804234560852 0
-0.0365016617540451 1
0.0420411238471541 1
0.0204089529735993 1
0.0376742176169536 1
0.076180634478955 1
-0.0239131933321551 1
-0.0593632106934559 1
-0.0296651858942985 1
-0.0355418952785153 1
0.0186297990047477 1
0.0477178788748818 1
0.0611116658425822 1
-0.000428061042078001 1
0.050030356235338 1
-0.0783740504767121 1
0.0158444986046347 1
0.0146455153003763 1
0.0138993482267419 1
-0.0242234743181148 1
0.0449340377633767 1
0.0335122601541373 1
0.0226008556696325 1
-0.00086395089772878 1
0.0343841669998296 1
0.050102024675408 1
0.0282866949756868 1
-0.00163176284696973 1
0.00696894464416547 1
0.0692242147058251 1
0.00181903561313411 1
-0.0170226265312331 1
0.0602030155402227 1
0.0683405151053255 1
0.0188019561394985 1
0.00123556725147125 1
-0.00209283595160175 1
-0.0157917773501288 1
0.045513523417375 1
0.0158649848364951 1
0.0388273707814584 1
-0.00579001383716926 1
-0.00107220322327595 1
-0.00558336949522488 1
-0.0354365899334305 1
0.009200006007307 1
0.0646963313943962 1
-0.00333937933519093 1
0.0137105141622097 1
0.112162374750742 0
0.0441951742572505 1
-0.00672398143615131 1
-0.0177950852823902 1
-0.0267104185557693 1
0.04848741550919 1
0.0202390189552239 1
0.0512241485108588 1
-0.0367796359244809 1
0.0119309293277411 1
-0.00621294278841715 1
-0.00966503613767624 1
0.0776008617584719 1
0.0195009256483417 1
0.0867096109616441 1
0.0463735660554898 1
-0.0338031252449255 1
-0.0114139259278076 1
-0.0320764325695275 1
0.00918876333607672 1
-0.0118657968164238 1
0.0170578561896009 1
0.0473800228259254 1
0.0557793855180404 1
0.0282744247654545 1
-0.0116856782851384 1
0.0256372915015083 1
0.0894458509770059 0
-0.0682893826718896 1
-0.0255930297716243 1
0.000243673153774045 1
0.0311100078566443 1
0.0546869500362469 1
0.00563653458490191 1
-0.00645860584206371 1
0.00234707801241323 1
-0.00325671174693299 1
0.0248370212915748 1
0.0638820844215092 1
-0.0715954617945974 1
0.0462823887773359 1
-0.0606423701406376 1
0.0163974684255784 1
-0.0583347442053898 1
-0.0259373427439291 1
0.00932605322638285 1
-0.0483769907543178 1
-0.00357584392695117 1
0.0913774394029714 1
0.0319613977787645 1
0.00504246751456095 1
0.0193375408006794 1
0.0413000424045016 1
0.0282954194802025 1
-0.0483335317660509 1
0.00727422704716447 1
-0.0111891643994741 1
-0.0192369221309036 1
-0.0224226574523243 1
0.0838711940714007 1
-0.0174609939245121 1
0.0396622164662604 1
-0.0173680533681378 1
-0.00376291666543917 1
-0.016757151697415 1
0.00771791539388499 1
0.0240665868586005 1
0.0333678803080587 1
0.0464918405032473 1
0.0326599902054712 1
0.0138415230327742 1
0.0374428358396916 1
-0.0719418615346274 1
0.0377420011079692 1
0.005138355237667 1
0.0141927624517611 1
-0.0637607822373745 1
0.0023994448935617 1
0.0376773602743715 1
0.0713836079315741 1
0.0372770766975619 1
0.0112405226797006 1
-0.0354431893928947 1
-0.0312450974724553 1
0.0294699111963414 1
-0.0162388474607725 1
-0.00636745321042365 1
-0.0131235230268037 1
-0.0271592306572152 1
0.0744807536193785 1
0.0199044332256731 1
0.0545055849998206 1
0.0112005233286896 1
-0.0140372902650721 1
-0.0184686437025585 1
0.0521960359131752 1
0.0416373783579451 1
-0.0192171909135473 1
0.00772805864745218 1
0.0139935351280548 1
-0.00313759671571717 1
0.0125431468247082 1
0.0111398368605488 1
-0.00323647767286967 1
0.0447961397261954 1
-0.054104649259003 1
0.0221085107263661 1
-0.0185870188088837 1
-0.0144356975995328 1
-0.0383257222324372 1
0.0790157716747874 1
0.040692210442685 1
0.0376569266103381 1
-0.0528984382183917 1
0.0821124065421841 1
0.0301285802289215 1
0.0314513153909581 1
0.00488903428596888 1
0.0750839705742414 1
-0.042658338501183 1
-0.0176378055333003 1
-0.0266832643807122 1
-0.0224584628103309 1
-0.0479486144255937 1
-0.0648010107803809 1
0.116625043310543 0
-0.00838764464020575 1
0.0433135468115867 1
0.100837210992538 0
0.0204184746957955 1
0.0158868641094731 1
0.00166598835069444 1
-0.0354355930311363 1
-0.0305754795050813 1
0.0337987100983365 1
0.0666057858366272 1
0.0115240233223746 1
0.0858098115970375 1
-0.0101936556056895 1
0.0387002055563476 1
-0.0135555868095045 1
-0.00955445374469167 1
0.0356896877360904 1
-0.0113775646349621 1
-0.0234751593197991 1
-0.0123674765833953 1
0.0410025139502708 1
0.00838213190424559 1
-0.00375877545479832 1
0.00817820816963228 1
0.0413793588941865 1
-0.029754715885477 1
0.00346948973047809 1
0.0195855090284319 1
0.0246153507576151 1
-0.0492490435633818 1
0.0434483460661009 1
0.0504565190560141 1
0.0282559759171993 1
0.00439017998907106 1
-0.00493472908962373 1
-0.0238708040775148 1
0.0297842266035898 1
0.0186290302379207 1
0.0314379800455657 1
0.00710534834772805 1
-0.0654852360568345 1
-0.0778565557543864 1
0.0426402695812656 1
0.0220174565097573 1
0.0866702251673672 1
0.0354692141011936 1
-0.00814510005118654 1
-0.00157156837143447 1
-0.0164331611366346 1
0.0214930273880192 1
0.0531663106257223 1
-0.0210075814179881 1
-0.0519811623677568 1
-0.0478381810821272 1
0.0266547063726537 1
-0.0587772500073697 1
0.0145540416338741 1
-0.0214396279760365 1
-0.0367595207492456 1
0.0270388426606555 1
-0.0192131922474973 1
0.0016073791395931 1
-0.00731859988120332 1
0.0362921798314635 1
0.0273566887392589 1
-0.000489705400392421 1
0.00854379321120993 1
-0.000982902415649923 1
0.0903826539760838 0
0.0494581410392139 1
0.0190132359909919 1
0.00971509953564113 1
0.0153119919134618 1
0.066239305393135 1
-0.0311568424368509 1
0.00856709731536815 1
-0.00731194224276885 1
0.035685862985921 1
0.0185849183682032 1
-0.0177558767173932 1
0.0615365677222496 1
0.0389413185796007 1
-0.00298085870762455 1
0.00427731351223826 1
0.0850951565688596 0
0.0597539121447904 1
-0.00743433739243383 1
0.00879971083153753 1
0.103682086667824 0
0.0700127315135923 1
0.0111394562802719 1
0.0253614846085261 1
0.0621895038642264 1
0.0216379304026338 1
0.00876455571198131 1
0.0749077182976968 1
-0.0123082782140536 1
0.0379282358305607 1
0.00600304728507727 1
0.0144194619234686 1
-0.0149159315970211 1
0.0414471135363435 1
0.0133545415353545 1
0.0301202840455741 1
0.0900906430936408 0
0.0245079945408124 1
0.00807186844451981 1
0.0385302984937671 1
0.0217949150136667 1
0.0226819155557687 1
0.0409014524898243 1
0.0582750939117218 1
0.00554339990631074 1
-0.0205563908332369 1
0.0210528360813403 1
0.0465706587788135 1
0.00929855088926816 1
0.0330024899287608 1
-0.0526887220177246 1
-0.0788132604727079 1
0.00521843688556678 1
0.0373869287823314 1
0.0186188376625277 1
0.00752388674087521 1
0.0513977469899186 1
0.104653965715443 0
-0.0492437754688291 1
-0.0450976011328022 1
-0.0105430592122821 1
0.0331147186560049 1
0.029597288039984 1
-0.00774840100471813 1
0.0609323898290269 1
-0.0348898469821607 1
0.0458278714855337 1
0.0410041071077923 1
-0.0173991457625935 1
-0.04708112696799 1
-0.0377487880352351 1
0.0126253103332777 1
-0.0181427475378838 1
-0.0255307110720448 1
0.00175209859281143 1
0.00502351227809911 1
0.0856828319153587 1
0.0315077157427958 1
0.0332422211632797 1
0.00487246180893435 1
-0.0575766989294912 1
-0.0117154183219677 1
0.0537538323710907 1
0.00409988836402105 1
-0.0190533294482524 1
0.0524257621580481 1
-0.0473211809641425 1
0.0525298857913249 1
0.0264289316633504 1
-0.108119430129702 1
0.0213534474782352 1
-0.0365652727956806 1
-0.00612725031785138 1
-0.00414151188692973 1
-0.0098490631425468 1
-0.027710280334777 1
0.0270575491699492 1
-0.0269958049427896 1
-0.0331314264113854 1
-0.0340379029167363 1
-0.014006035870809 1
-0.00420663678955513 1
-0.00947987483657507 1
0.0488035265466698 1
0.0103372682848014 1
-0.000796800968443029 1
0.0657636278474089 1
0.0779054632556857 1
-0.0494499982863985 1
-0.0557650328218781 1
0.000374647477252627 1
-0.00475563933091212 1
-0.0281210777903447 1
-0.00494908130800313 1
0.0187430547079909 1
0.0338930455903137 1
-0.0585435793840481 1
-0.037224421543345 1
-0.0417891205277193 1
0.0650301266023726 1
-0.0536280986778688 1
0.000390401321752028 1
0.0331630293511661 1
-0.0386805578502675 1
0.0233799118487631 1
-0.00247404420768455 1
-0.0112529082695156 1
-0.0669328032271824 1
0.0365593442785509 1
-0.0337722528856956 1
-0.0438347203251486 1
-0.00585977705366967 1
-0.02296644289947 1
-0.00592534564539959 1
-0.0121764634186139 1
0.011140541721197 1
-0.0351517182685839 1
0.0183968625786956 1
0.0479214464918436 1
0.0351534532097486 1
0.0150089185842491 1
0.0108099523021783 1
-0.0156579915322033 1
-0.0186501354877964 1
-0.0287647940236979 1
0.00460040157594723 1
0.0146871252630655 1
0.0156087720143785 1
0.0669541043234451 0
0.0690283968464348 1
0.0206137868676388 1
-0.0157337446503689 1
0.0193637691849638 1
0.041314265945132 1
-0.0189215745360973 1
0.0691927953589896 1
0.00808375174025748 1
-0.0205807949194485 1
0.0138579721095208 1
-0.0384082718146624 1
0.0448867314107311 1
-0.0291723828831846 1
0.0409249813518173 1
0.0583276698935668 1
-0.0308264962905004 1
-0.0115741754136438 1
0.023968366979563 1
-0.0255428410861322 1
0.0464834704302124 1
0.0399742907139943 1
-0.0585035256165868 1
0.0453207954050653 1
-0.0135379235297461 1
0.0102591737218112 1
-0.0564046848131744 1
0.0490259004539654 1
-0.010673561791171 1
0.0107824104376291 1
-0.0861871957601709 1
0.0487972163538254 1
-0.00684498861024909 1
0.0325286081229775 1
0.0418213959734432 1
-0.047929763037903 1
-0.00650977372445229 1
0.0485619288155757 1
0.0327134699179945 1
0.0433540081909121 1
-0.0358879519936133 1
0.0155189279284046 1
0.0340028540004901 1
0.0417123206335317 1
0.000921153255778087 1
-0.0255366559874552 1
0.0699311476897627 1
0.0338805270269684 1
-0.0109765961821257 1
0.102265338100332 0
0.0311615979626155 1
0.0692145108133443 1
0.017430277381829 1
0.022893079996702 1
0.00101900756462673 1
-0.0734393469061624 1
0.0539536701488 1
0.0060318143096949 1
0.0425423832257061 1
0.0738421832326217 1
-0.0369014513020561 1
-0.0138581266050321 1
-0.0333665383935053 1
0.129947111258865 0
0.0526567191649372 1
-0.0310886261092632 1
-0.00469896584136087 1
0.0104230690950012 1
-0.003001110510912 1
0.0146013079928132 1
0.0058704170665977 1
0.000666535373034255 1
0.0579295759494942 1
-0.0240795257449981 1
-0.0206353898092268 1
0.0420061063057511 1
-0.0130152373171708 1
0.0558077496044844 1
-0.0775778143562494 1
-0.0643638317410352 1
0.0419059193874278 1
0.0185296590820488 1
0.0146846339771291 1
0.0445858468481871 1
0.00421815222489132 1
0.019038497497645 1
0.0177994288743983 1
-0.026613761490125 1
-0.0648751678251464 1
-0.0451107993398145 1
0.00932357892047685 1
0.0497541952405289 1
0.0341789635924803 1
0.0129476772130111 1
-0.00272390984043495 1
-0.0358882249431972 1
0.0115351794425829 1
0.0582659356966547 1
-0.0677076370486976 1
0.0311214771553205 1
0.0346281335937531 1
0.0358997678701944 1
0.0336077941324118 1
0.0651540740799375 1
0.0751582233833855 1
-0.0364262195618137 1
0.0146426488324549 1
0.0154065489638287 1
0.0316498025287463 1
-0.0726262846596055 1
-0.0810083930415242 1
-0.0288851881362073 1
0.0531049658264758 1
0.00749213915628664 1
0.00969963139777033 1
0.0154016056534467 1
-0.0633869630710873 1
-0.0130908916494617 1
0.0314717707556254 1
0.0343850985643443 1
0.0524135997574578 1
-0.01863095872685 1
-0.0417746878651407 1
0.032819266816649 1
-0.033190598278851 1
-0.00659723688351459 1
0.0655599674036879 1
0.00610260125275753 1
0.0401474266800484 1
0.00312328132797931 1
0.0454228333311083 1
0.0142241472942653 1
0.0205821728958559 1
-0.0420842838374123 1
0.00354215590413292 1
0.0108752609010726 1
-0.0221004306709991 1
0.0714988292773108 1
-0.0443690870815089 1
0.0220449626259234 1
-0.00793476561521519 1
-0.0449085736822504 1
0.0275892169886197 1
0.0219475696028209 1
0.0840803653065783 1
0.024208774595507 1
0.0201589741765912 1
0.112424723436144 0
-0.0135712572496823 1
-0.00115857269663549 1
0.0566908281498543 1
0.0235261125060398 1
-0.0230780913239568 1
-0.0357703331883214 1
-0.0547511379874366 1
0.0453794661167258 1
-0.00153907752209267 1
-0.0657096539138142 1
0.0835724130495587 1
-0.0712491290774402 1
-0.018654897936862 1
-0.0271914200095342 1
-0.0274088532520719 1
0.0172646040493933 1
-0.00856669358005442 1
-0.0123936091332064 1
0.00394569457951587 1
-0.0176519682083891 1
0.01339227469214 1
-0.0270819172232114 1
0.0695947003503986 1
-0.0138700345404492 1
-0.0219133740585494 1
-0.0168527984105843 1
0.0374826424545331 1
-0.049088326201215 1
0.0918191466511871 0
-0.0169322007820576 1
-0.0598720192547238 1
0.0131871252247513 1
-0.0269174529838915 1
0.0381500591113083 1
0.00613101890520549 1
0.00941131616676464 1
0.0528333819922346 1
-0.0309320472786328 1
-0.044024012088061 1
0.12745755370036 0
-0.0548911449409651 1
0.00770246790436308 1
0.0647337220271377 1
0.0460444584147321 1
0.0525311071696511 1
-0.0186035776696365 1
0.0263112772872219 1
-0.0107148735668176 1
-0.019065680836163 1
-0.0437817850656377 1
0.00172461451013308 1
0.0130331937407786 1
0.0343003083843185 1
0.00791975917620771 1
-0.0862720383859589 0
-0.0381886016985074 1
0.0417656818113528 1
-0.0442983335320585 1
0.0231385465757149 1
0.0522755722562637 1
0.0279097558310688 1
-0.0165637404806465 1
-0.054899683200462 1
0.00340239648728432 1
0.0183963056922528 1
0.0289627246525892 1
-0.0302518189020885 1
-0.017489021509451 1
0.019885709643028 1
0.0824773851778 0
0.0113589417030982 1
-0.0336537173291944 1
-0.0421947606832237 1
0.0096628636049515 1
0.00537349751583043 1
0.00747080335479793 1
0.0376012666925359 1
-0.00886199554296513 1
-0.0280502897322914 1
-0.0148934674579068 1
0.0436122052254081 1
-0.0397525122895737 1
-0.00842946497450838 1
0.00301148376488049 1
0.0324909928960859 1
0.0229832213581157 1
0.0321265554236817 1
-0.0353894166454807 1
0.0364247864612394 1
0.0201515531376952 1
0.0585031884039327 1
0.047988491195259 1
-0.0175338610685359 1
0.0890147319234845 1
0.0226650107643958 1
0.0080813021298027 1
-0.0193791548826586 1
0.0302236864038346 1
0.0127056593893978 1
0.0240906460604601 1
-0.0064526282528659 1
0.0806556278720393 1
0.0537810562433527 1
-0.0422931592093272 1
-0.010936778332087 1
0.0172908396829309 1
-0.0102662736914386 1
-0.041034362343613 1
0.0184407080973356 1
0.031463477028488 1
-0.0546846382124952 1
0.012573535254945 1
0.0327202070589303 1
-0.00217122334916758 1
-0.0063047348729027 1
-0.000477090093108297 1
0.0465282455360098 1
0.00493584337654687 1
-0.02073400475809 1
0.0169747595094081 1
0.0290069105845874 1
0.0503937454264152 1
0.0359351458090341 1
-0.00329624427350977 1
0.00299279512337826 1
0.0522926625045376 1
-0.019272798553534 1
0.0881664406096849 0
0.0557852749028914 1
0.103914359461851 0
0.0341436392680211 1
-0.0575896537041298 1
0.0390453206638749 1
-0.00342028415864085 1
0.00566388851502529 1
-0.0107874164317051 1
-0.013791638252232 1
0.0424440144173619 1
-0.0525288899169608 1
0.0555342931012383 1
0.0257924798377922 1
0.0163640656873608 1
0.0172552159434626 1
0.0476681016596951 1
-0.0345689521710481 1
-0.0245526739138744 1
-0.0582175686636178 1
0.00228533747899867 1
-0.00149730286776137 1
-0.0675100827880882 1
0.046977600359089 1
0.00450731107749507 1
-0.0266898411977872 1
0.0706491035761945 1
-0.0216742671571422 1
-0.0140959774685561 1
0.00935103982695337 1
-0.0235035779367865 1
0.0322871495939001 1
0.0593343956038174 1
0.0134310467488424 1
-0.0152174705297565 1
-0.00303916050765198 1
0.00104829186897801 1
0.00715614190394375 1
-0.0267684850172624 1
-0.011413157245799 1
0.0300569455392883 1
0.0138042979069601 1
0.0531562339394084 1
0.0215887544714206 1
-0.025810493534939 1
-0.0387255527241997 1
-0.0191759273508489 1
0.0341489665603099 1
0.0684361216156094 1
-0.00888475001564412 1
-0.0317207675499957 1
0.10886323713363 0
-0.0115022806575325 1
-0.0242498925532626 1
-0.049521476019555 1
0.023072568155924 1
-0.00822015347238285 1
0.0508099651675003 1
0.0578397233190105 1
0.0369405170093213 1
-0.0224762389643604 1
-0.0263168736408366 1
-0.062573765100349 1
-0.11244775784512 0
-0.0363331418892446 1
-0.00315314439096736 1
0.0311857371699144 1
0.0298895420591364 1
0.0990783170881583 0
-0.0700409447091832 1
0.0472686648796273 1
0.0399221311616513 1
0.0418108272259456 1
0.0496471363513256 1
0.00443934964095419 1
0.0409117749756583 1
-0.0233479307460214 1
-0.0306852497692131 1
-0.0337943042684583 1
0.0769350620899417 1
0.0137921130504165 1
-0.0136456824053189 1
0.00128828263338833 1
0.0625886152767375 1
0.0420456985331742 1
0.00036201681755936 1
0.0215211539737462 1
0.0142235298525748 1
0.0296174791803412 1
0.0130485325924679 1
0.0484849475465266 1
0.00655473895741931 1
0.0371854022929569 1
-0.0141044022805525 1
0.0973081309410599 0
-0.0426842563931897 1
0.00607555399868706 1
0.0547478834919466 1
0.0318487110999867 1
-0.0119984473893454 1
-0.0557747724371328 1
-0.0655095307913107 1
-0.00676780177999462 1
-0.00893284614652285 1
-0.00978872152541529 1
-0.0184391697500915 1
-0.030264813080586 1
0.0147463127610109 1
0.0189608942197832 1
-0.0303955631982489 1
0.00809265974675888 1
-0.0170405875119916 1
-0.0550911469434784 1
0.078351887395799 1
0.0379213268524598 1
0.0497396788856213 1
-0.00928196548296296 1
0.0162344595551319 1
0.0767546609367176 1
0.0410140430342938 1
0.0368843336376225 1
0.0695954452727361 1
0.0203248918483608 1
0.0918782923243861 0
-0.0262885797212588 1
0.0196234626110099 1
0.0230470305980454 1
-0.00666311289625457 1
0.100709833246413 1
-0.0529453920345545 1
0.0280401539609652 1
0.0357721667771924 1
-0.043899871452065 1
0.0292099642015221 1
0.0255754937628001 1
0.0484905542373074 1
0.0690740643075454 1
0.0136774680988553 1
0.0118744957276155 1
-0.0168781460174453 1
0.0171310312723295 1
-0.0100388526254048 1
0.0333169642972167 1
0.0283955238122349 1
0.0198276070947662 1
-0.0456094178976704 1
0.0161369360574469 1
0.0663083290525028 1
0.00277619451355742 1
0.00964905183369797 1
0.0269086596284123 1
-0.00410160376124497 1
-0.000412950826032842 1
0.0942389564710349 0
-0.0259036641991185 1
0.0560025177431661 1
0.023678189164972 1
0.047337831437196 1
-0.0151361742939868 1
0.0593386965660229 1
-0.0324826613736022 1
-0.0306765339800204 1
-0.00220484012058689 1
-0.0712378614313424 1
-0.0504341109359955 1
0.0196066890807591 1
0.025841450100368 1
0.0938658706316009 1
-0.0166427580327429 1
-0.00237874990703126 1
0.0312308362545732 1
0.0170156128984176 1
-0.00864277328725553 1
0.0290751418437605 1
-0.0201379386169326 1
0.0469296154417031 1
0.0415197890553509 1
0.0150043741126555 1
-0.0307135855935225 1
-0.024409149804359 1
0.0449808228910151 1
0.0533628109346159 1
0.0546282456043402 1
-0.0409421192518797 1
0.0137832042610344 1
0.0445253217492798 1
-0.0343551738121073 1
0.0127006137727978 1
0.0149743616069093 1
0.0116719899928041 1
0.0168530976980492 1
0.00172976062076015 1
0.0710061778350241 1
0.0160624701650003 1
0.0179556310456927 1
0.023101824660949 1
-0.0331955672780308 1
-0.0267344740625597 1
0.0176297096615625 1
0.0011201982653574 1
0.0053678606436226 1
-0.0511856842477588 1
0.0770549353996159 1
0.0439968179592787 1
0.0468483915540633 1
0.0443766500222274 1
0.026623559756888 1
0.0551056621918215 1
0.0174309147968777 1
-0.033000308629425 1
0.0232519188704563 1
-0.029261360479245 1
-0.00417566782852008 1
-0.0378348806556332 1
0.0527071974760732 1
-0.0522256490253331 1
0.0353263750515943 1
0.0401731221781129 1
0.0333376676966408 1
0.0322465503281008 1
0.0309722442277104 1
0.0315304191847929 1
0.0571185981438172 1
-0.00462062422282452 1
0.0354096272216254 1
0.0693006523546625 1
0.00291571827199797 1
0.0561260855043672 1
0.061301624785222 1
0.00590797890455107 1
-0.0268456324033053 1
0.0140422529026742 1
-0.00565027790842476 1
0.00435445587809108 1
-0.00648091195193247 1
0.0207193636606509 1
0.0124189076722273 1
0.0198189241674908 1
-0.0669904027154063 1
-0.0155728929113212 1
0.0447242822823293 1
-0.0587267859671437 1
-0.00190328586108248 1
0.0763231288185556 0
-0.0063998039598802 1
0.0655636222875775 1
0.0358851322544968 1
0.0486926879562904 1
0.0422490228011521 1
5.57815344078231e-05 1
-0.0120092245586176 1
0.0687378438373369 1
0.00627313684435201 1
0.0822130397865479 1
0.00297063945369413 1
0.0768298846378006 0
-0.00981184411789746 1
0.0272362800496563 1
0.00464741832919698 1
0.0117085197789651 1
-0.00972840950022249 1
0.0335558120323202 1
-0.0355360113859043 1
0.0613589301298045 1
-0.0214158577352971 1
-0.0523906760780918 1
0.000490244350714799 1
-0.00916173715910444 1
0.0620486591592436 1
0.0284244929299583 1
0.00119766891923984 1
-0.0325289882341239 1
-0.00728979638239448 1
-0.0551481350404136 1
0.0146411274075818 1
0.0564278967526064 1
0.0540064474999423 1
0.0664010517357911 1
0.00207830725192163 1
0.0571117745649118 1
-0.0105100727768928 1
0.0278622963338068 1
-0.00515120407768331 1
0.0394980660444916 1
0.00504152275198069 1
-0.0511877276139444 1
0.0038944332730028 1
0.0231165462878792 1
0.0161600557492259 1
0.0860364796044544 0
0.0336577241537422 1
-0.0138978549313207 1
-0.0171293559769773 1
0.020709598972818 1
0.0685121963422867 1
0.0672771053831165 1
-0.0649042800381028 1
-0.0119306728610728 1
0.0702779350756621 0
0.0642569417378539 1
0.0238000572902899 1
-0.0190915943570125 1
0.023816092202446 1
0.0176304476122025 1
-0.0696481513281293 1
-0.0100324921755751 1
0.0314323207376072 1
-0.0119852311296041 1
0.0583383845784154 1
0.0238013476638649 1
-0.0877407436828667 0
0.0870900276337819 1
0.0158296669708224 1
0.0339981263774715 1
0.0944091730336743 1
0.030205691042695 1
0.0665916458296731 1
-0.0257598248352285 1
0.0234670810174814 1
-0.0393283108084733 1
0.072915335388317 1
0.0400246033378787 1
0.0148399474810954 1
0.0356863493595298 1
0.0307603772817261 1
-0.0899508457143089 0
-0.0754234026011546 1
0.0257393492289575 1
0.0210793317572147 1
0.0101775553089524 1
0.0690189070907002 1
0.0268781832849802 1
-0.0556402472357043 1
0.0604926721829534 1
-0.0104678556489377 1
-0.0212671473191453 1
0.0141511140899424 1
0.0164157803727527 1
-0.00814707474753532 1
0.0362488125968074 1
-0.00713637669844714 1
-0.00236087720215287 1
0.0492000609889919 1
-0.00113200198695629 1
-0.0175575603655967 1
-0.0417706859265854 1
0.0136773796794933 1
-0.0121949198563757 1
0.0402128460746854 1
0.0262115223570099 1
-0.010309484235613 1
0.0471310754280033 1
-0.016284701139078 1
0.000477818033786317 1
-0.015528827940387 1
-0.0131484677489897 1
-0.0139618203248021 1
0.0104589780931525 1
-0.0132912425001077 1
0.00233033410890633 1
-0.067978680116404 1
0.01550991991948 1
0.0204447113840611 1
0.0246931546927521 1
0.0128374564722772 1
0.0714606114495304 0
-0.0310426532787857 1
0.022020459718126 1
0.0180235610865951 1
0.0180195427983811 1
0.0626187000631945 1
-0.0485708889664351 1
-0.0491642901322218 1
0.067368727952746 1
-0.0530939919003166 1
0.039359500757511 1
-0.0080575524204739 1
0.0350053632399177 1
0.0258879710626255 1
0.0184036440546854 1
0.0332739740346178 1
0.0142557475117825 1
0.045814946646394 1
0.0514211670408293 1
0.0570537068796464 1
0.0117476200876352 1
0.0225448170827272 1
0.0079288142440151 1
-0.025061414906853 1
0.0108308938221893 1
-0.0183673225786766 1
0.0468512009389041 1
-0.0678321094611268 1
-0.0201650281579016 1
0.0749291672125548 0
0.0805582469914021 1
-0.069348506878762 1
0.0202142719022059 1
0.045272280416124 1
0.0548196021471947 1
0.0391989360772403 1
-0.0406738465724002 1
-0.0523399739662449 1
0.0011304572215686 1
-0.0644395446646435 1
0.0449203120011644 1
-0.0066446478087189 1
0.028122659344309 1
0.0141369606127212 1
0.0122791218379637 1
-0.0305690769263294 1
0.0536827841073072 1
-0.01851895766036 1
-0.0339293195971258 1
0.085477649828181 1
-0.00999150759444945 1
0.0849635769375086 0
0.0640278515472285 1
0.0341026999797686 1
-0.00902130395351301 1
-0.0255240345950056 1
-0.0212508050447919 1
-0.00661536109251132 1
0.0452594870329884 1
0.00473796496482977 1
0.00957699433776337 1
0.0283415919760619 1
0.0121264886363805 1
0.0277019605805841 1
-0.0112386044653011 1
-0.0266003746972999 1
0.0331199625966517 1
0.0636141506376762 1
-0.014229721758595 1
0.0625727375239637 1
0.00546307143393115 1
0.0400517098669978 1
0.0541126690764976 1
0.0274712630427747 1
0.0034936564568066 1
-0.0454375885424286 1
-0.0279085003153267 1
0.0323897576124492 1
0.0229798072489344 1
-0.0321316207400707 1
0.027396933899086 1
0.0303524310467818 1
0.0427052474513147 1
-0.00741630497999554 1
-0.0055866261774056 1
-0.0683902088687016 1
0.0661491709909736 1
-0.0306546696030919 1
0.0612385237616009 1
0.00592322732423313 1
0.00551688674137623 1
0.0547172458083841 1
0.000286059074037542 1
-0.0341392559078144 1
0.0498045899004433 1
-0.0333681492521198 1
0.0563277549141579 1
-0.0619737126379451 1
-0.007593463595673 1
0.0188969501985327 1
-0.0220113570736099 1
-0.014270514926724 1
-0.0796312747993948 0
-0.0364658831155783 1
-0.0224636047969166 1
0.0197686912708244 1
0.0825321355333417 0
0.0151670005994704 1
-0.035371902777909 1
-0.0821548101860623 0
0.0418917899633528 1
-0.0678494732542078 1
0.0573825610339743 1
-0.0365110838171179 1
0.0223350916851546 1
0.0695013441104531 1
0.0278109589308712 1
-0.0142402508218015 1
0.0278310409155162 1
0.0230365167468049 1
0.00265833930014559 1
-0.0286560640361176 1
-0.0188671341748662 1
0.00885526063664145 1
0.0146268689264109 1
0.0291226898579466 1
0.0157421066698588 1
-0.0219203986964039 1
0.0407896813927421 1
0.0891245191124378 0
-0.0482168465443184 1
0.101655151763658 0
-0.0242998824636377 1
0.0223114679152894 1
0.0612812607202222 1
0.0209914844585927 1
-0.00568077015078111 1
-0.013076520690157 1
-0.0449217177196265 1
0.0423858368795098 1
0.0565298512531552 1
0.0327371524200051 1
0.0399975383501884 1
0.0817095771169862 0
-0.0481898402868294 1
-0.0126564329936471 1
-0.00434452543560036 1
-0.065467482213067 1
0.0687628432941148 1
0.0351108300435374 1
0.0065301232951128 1
0.00424743369154324 1
0.0119240782384785 1
0.0738526563207663 1
0.00128861117626361 1
0.019470852424221 1
0.0304838422849985 1
-0.046840514980184 1
0.0597336149257159 1
-0.0610141583926207 1
0.0445363914677103 1
0.0528344516413086 1
-0.0116203387188648 1
0.000472142551012879 1
0.0681810868965929 1
0.0174387962289461 1
-0.0543114058154532 1
-0.0177430814225937 1
0.0140752668015933 1
0.0194208167492597 1
-0.0261151625969452 1
0.0116512439672934 1
0.0168341326809923 1
-0.0324272699731377 1
0.0024908628489329 1
0.0284293650593593 1
0.0645187079961356 1
0.0337702052966645 1
-0.0431112978876245 1
0.0593585978079324 1
0.0451394338446329 1
0.00374386849524378 1
0.0487090010652552 1
-0.0489930938854615 1
0.0178631875245513 1
-0.0534763097955934 1
0.0274735037505365 1
0.0628237458687543 1
-0.00669130220707905 1
0.0502269268541684 1
-0.0340088647249894 1
0.0501658771038222 1
0.08857716996993 0
0.0374216555612513 1
-0.0082626396082047 1
-0.0441798175866382 1
-0.000571753185196058 1
0.00622017433576707 1
0.0220975950363555 1
0.00676692428084286 1
-0.0296601099274833 1
0.00229268578952678 1
0.0178518607881013 1
0.0242817720988876 1
0.0131223798679715 1
0.00952700318780031 1
-0.049724241645352 1
-0.0594858500962079 1
0.0209865108119052 1
0.0265367143377534 1
0.0459686738022974 1
0.00738195226580801 1
-0.0152887858538537 1
0.0116050557755079 1
0.0315369728747588 1
-0.0321486068665078 1
0.0562633141832373 1
0.0207513650087883 1
0.0545750330839712 1
0.0247407037382006 1
0.0138918288612869 1
-0.0428124053765397 1
-0.0243663400245218 1
-0.0123432316141962 1
-0.0333547832351913 1
-0.0260138782673062 1
-0.00258739285847382 1
-0.0105374459391937 1
0.029207882121221 1
0.0582081923119566 1
-0.0460828196857523 1
-0.0314218467854663 1
-0.00102773304936689 1
0.0183830790737453 1
-0.0196375931194498 1
0.0346266811509789 1
0.0306618356452229 1
0.0560652422480911 1
0.0496726296846507 1
-0.0225060026795427 1
-0.00932484963446263 1
-0.0316736104660239 1
-0.010923711696693 1
-7.95511027170022e-05 1
-0.0421109031115778 1
0.0194776853176655 1
0.0534625202322829 1
0.0222617455824934 1
-0.000512118997644516 1
0.0444961768324129 1
-0.0533395428477901 1
0.00972416568022163 1
0.0279464037031716 1
0.0177587322357136 1
-0.0227570735886702 1
0.0273094962480155 1
0.0212310459743354 1
0.0110621313130029 1
-0.0277599068367903 1
0.0332336864674929 1
-0.00589457479245425 1
0.0076712979597993 1
-0.0625023974123367 1
0.0293959641727553 1
0.00341869339464329 1
0.0391540066809149 1
-0.0338098619176572 1
-0.0534440747270764 1
0.00200514665588435 1
-0.00164609084252486 1
0.0480063496115478 1
-0.0583528856571459 1
0.0195453060235938 1
0.054040182343723 1
0.0198979118402601 1
-0.0832628204408668 1
-0.0176038198518081 1
-0.0194376329976808 1
-0.00198747829165404 1
0.034145965253697 1
0.097894889139313 1
-0.0213549109531951 1
0.0614931724355788 1
0.0393490173231781 1
-0.000699658166159515 1
-0.0183498577160468 1
-0.0359152937346778 1
-0.0157018252056741 1
-0.0373657234904552 1
0.050860357296312 1
-0.0829622180994156 0
0.0527969001790142 1
0.0199759910730415 1
0.0827471085529836 0
0.00501704457563312 1
0.0463532199371695 1
-0.0452966412330041 1
-0.0593820806727164 1
0.0727572725350693 0
0.0726321291070086 1
0.0461590764722571 1
0.042683640015943 1
-0.00104186730996677 1
0.0190135379317938 1
-0.104332731814348 0
-0.0216811204147311 1
-0.0544959542742184 1
0.0670816154877591 1
-0.0325069640400736 1
-0.0216203901669748 1
0.0373553447033024 1
0.0464960540452606 1
-0.0133219401775413 1
0.0357437392793664 1
0.00412627992129629 1
0.0197308245921225 1
0.0032499192057653 1
-0.054116730680753 1
0.0370489443714923 1
0.00478754390328707 1
-0.0133932182265742 1
0.098907678938094 0
-0.0111235132622263 1
0.040171899716693 1
0.0540335131816311 1
-0.00424652864433347 1
0.0231522210688018 1
0.067685231093691 1
-0.0551391493098483 1
0.0763684573876081 1
-0.00544086621950238 1
0.0720646221778955 1
0.0401152705563298 1
0.0485374945739014 1
0.042956287393071 1
0.0253431993304831 1
0.0465625085285931 1
0.0680078089821062 1
-0.0838134619828109 1
0.0539114459555477 1
0.000726619339844714 1
-0.0137488323704081 1
0.00108438894770528 1
0.0327346089136141 1
0.0518566349505863 1
-0.014191653688666 1
0.0475665370973218 1
0.0354966597303458 1
-0.0298431589188434 1
0.0315936990809613 1
-0.0266474436553696 1
-0.0843414824533967 1
-0.0522645615880615 1
-0.0106435978976264 1
0.0414098061625431 1
0.0009943847326126 1
-0.0560050222114949 1
-0.0672498749759176 1
-0.0250291082503684 1
0.0670457737685183 1
-0.00230884293685615 1
0.0255417272667425 1
0.0219664415462816 1
0.0656349602499603 1
-0.067965276658971 1
-0.0113716679219163 1
0.002469030228943 1
-0.0676021796318521 1
0.0327964294565255 1
-0.05408648565715 1
-0.0119508002193641 1
-0.0335588688528388 1
0.0559664694049368 1
-0.0943710405883079 0
0.0200181565446561 1
0.0426286079680241 1
0.00545868791332458 1
0.0214835971615246 1
0.0487139126164922 1
0.0293561395745853 1
-0.0493518633932897 1
0.0895845560110871 0
0.0459623476977665 1
0.0366773065118034 1
0.035910452686009 1
0.00445770739161498 1
0.0514678455299605 1
-0.0711865777288788 1
-0.0377529993263882 1
0.00132485335589781 1
-0.000119711767690781 1
-0.0058528164184309 1
0.0568845693811214 1
0.0160016339390445 1
0.00734590570154845 1
0.05266490288004 1
0.0727306115622348 1
-0.0918334877567938 1
0.0446871266050427 1
-0.00694241190083491 1
0.0836934933987129 0
-0.0783896194817489 1
0.0424366992717025 1
0.0494211681154542 1
0.00366716252897105 1
0.0535694772800825 1
0.0529694234153538 1
-0.0193665283146487 1
-0.0574812779923318 1
0.0328162833742751 1
-0.0176494677698009 1
-0.0778263891914265 1
-0.0162468923693084 1
0.0344855313436046 1
-0.0158967238658862 1
0.0450199768658045 1
-0.00184925051579328 1
0.00854760156174634 1
0.00917474075609733 1
0.0675426640206805 1
0.00165028070463798 1
-0.00930583899543927 1
0.0949280488901278 0
-0.0315782660070883 1
-0.0130444458481923 1
-0.0291047915552255 1
0.0680826746494542 1
0.00849165120406505 1
-0.00390204404179511 1
-0.0284258356776124 1
0.0813058354335252 0
0.074128648461766 1
0.0754565231700092 1
-0.0218892429611956 1
0.0427868248127596 1
0.00631165038430937 1
0.00247499275876293 1
0.0297878621304202 1
-0.0129229470918085 1
-0.0363075749189439 1
0.00938355103363453 1
-0.0132072710620322 1
0.053152309279684 1
0.0345031115457446 1
-0.0109405720958705 1
-0.000238876782612513 1
0.0238486417821512 1
0.0223397184405858 1
0.0696801135905512 1
0.0208163028190089 1
-0.00272058242620374 1
-0.036437421878682 1
-0.00332918417327175 1
0.0683374595127083 1
0.0310236854492545 1
-0.0177167303889598 1
-0.0276453107607565 1
0.0455729169715318 1
0.0218697420862727 1
-0.0464336997275533 1
0.118222466865569 0
0.0386175586787317 1
0.0232286493306994 1
0.090446549994173 1
-0.0397282926484289 1
0.0146659074761335 1
-0.00765176214585063 1
-0.0826324476114826 0
0.0490423211771796 1
0.0298190728146858 1
0.0664534596732006 1
-0.0243608422111203 1
-0.000743710434939685 1
0.000905761024070161 1
-0.0348666891997992 1
0.0120042444446926 1
-0.0688070099956625 1
-0.0280875793749284 1
-0.0035841591507366 1
0.00776116489835875 1
0.102023405151389 0
0.00780698741048234 1
-0.049740188057224 1
-0.0327046352780276 1
-0.0504336810541985 1
-0.00209116462238141 1
-0.0597701672244436 1
-0.017723621930487 1
0.0533426521997928 1
-0.0485501271599263 1
0.0222686723027604 1
-0.0434502890231326 1
-0.0386257075964476 1
0.00479383561293326 1
0.0460756778757588 1
-0.000811634337763932 1
0.0102077105742351 1
-0.0148083655952174 1
0.0174295916698373 1
0.0349448072703196 1
-0.0290173253955838 1
-0.0107149966991477 1
0.0139223580323519 1
0.00292726257157024 1
0.0373354537320264 1
-0.00629199207768367 1
0.0315230356994336 1
-0.094906650466128 0
-0.0329607178994654 1
-0.0227969863682293 1
0.0166672862044832 1
-0.0237148041757602 1
-0.0132815642450251 1
-0.0540423467568496 1
-0.00300971042147774 1
-0.0146722535550297 1
-0.0425538275004003 1
-0.0356436383676361 1
0.00607954717614788 1
0.00727349563314694 1
0.024656725925268 1
-0.0206744537251566 1
0.0855584210440905 1
0.0317829712928777 1
0.042579661203905 1
-0.0841747529323485 1
0.0553071560569889 1
-0.00103136944396957 1
-0.0266224756271602 1
-0.0166238065385234 1
0.000424875889951902 1
-0.0142246533579367 1
0.0270796001069353 1
-0.0334650894115917 1
-0.0549610052641658 1
0.0443576307276045 1
-0.00340533731329523 1
-0.000818267607687826 1
-0.0326008449132667 1
0.0245955238603381 1
0.0218813354955142 1
0.00660246996750898 1
0.0309436808855109 1
-0.000458278552351842 1
-0.0558145765074059 1
-0.0357256965844837 1
-0.017091704378996 1
0.0363066899126673 1
0.042110544384237 1
0.00834827179539791 1
0.0101292756753301 1
-0.00699615078043575 1
0.00441307805116336 1
0.0296267304254084 1
0.0350910988807268 1
-0.0105354681128552 1
0.0420620618322657 1
0.0773461326188242 1
0.00391735196910293 1
-0.00379586746636896 1
0.0197809701397198 1
0.0326211862677278 1
-0.0534159020172301 1
0.00174054012108434 1
-0.0239668455673509 1
0.0178006736102815 1
0.0512711131725866 1
0.0445933634438488 1
-0.0162657192855487 1
0.115833461024945 0
0.00440481697213521 1
0.0400118522541044 1
0.0606704434779215 1
0.00491836692176996 1
0.0260346109178615 1
0.0435038909806219 1
-0.0116029921155586 1
0.0721547312521812 1
0.0382873105160875 1
0.0244160227805319 1
0.0135051034324161 1
0.0796684259619237 0
-0.017667749059203 1
0.02459477424139 1
-0.0011623275044603 1
0.00633758105097273 1
-0.0162492705401112 1
-0.00205689018491497 1
0.0153017711151257 1
0.00607602683131569 1
0.00867456887894695 1
-0.0897765146910739 0
0.00618610144627701 1
0.0171679308425078 1
-0.0510516564086161 1
0.0575077874624888 1
-0.0274650956510535 1
0.00650196085790099 1
0.0999479313628622 0
0.00970790294808533 1
-0.0309523481553924 1
0.0377221672020426 1
-0.0243203828369099 1
0.0222991179708056 1
0.01907949160332 1
-0.0118168448137799 1
0.0411608510552733 1
0.0369332093519066 1
0.0475939058623893 1
0.0350445838631132 1
0.0427291707421726 1
0.0351868850318539 1
-0.108411295145293 0
0.0795390743780361 0
0.0821131638118016 0
-0.0176482197945006 1
0.0284988282556257 1
-0.00795439865427478 1
-0.0971660660025633 1
0.00349612434357231 1
0.0396487565436782 1
-0.0095555659685267 1
0.0292203491402148 1
0.0221670614063942 1
-0.0545915529321691 1
0.0250652842938279 1
0.0144645533171238 1
-0.00602261349880524 1
-0.0166837836950903 1
0.0353862389333001 1
-0.0357661192464001 1
-0.0328757654592649 1
0.00956820719737777 1
-0.0348796370322892 1
0.00606974301388734 1
-0.00156474042761297 1
-0.0399934826147473 1
0.0941131894933124 0
-0.0435479874647113 1
-0.0483692316564981 1
-0.0435978189817739 1
-0.0438801246406028 1
-0.0402463222831755 1
-0.0229037213766036 1
-0.0161789529671499 1
0.0402532007686406 1
0.0203450422956943 1
-0.0846296529932937 0
-0.0311774159149711 1
-0.00830762080230445 1
0.0389900950378214 1
0.0170741041720405 1
0.0984318010814727 1
0.0526789940287842 1
0.00344043071046806 1
0.00751479999463404 1
0.0148579971294514 1
0.117448805561557 0
0.0278012447916476 1
0.0101299072423435 1
-0.0166923750941982 1
0.0417162547790604 1
0.0227426469606619 1
-0.00995000004398396 1
-0.0155052692881068 1
-0.0314508506456025 1
0.039749981844796 1
0.0181688767197737 1
-0.05147984413391 1
0.0104581891788001 1
-0.00581800766348161 1
0.13042868623949 0
0.00361197165933546 1
-0.000750045004618231 1
-0.0386932405089356 1
0.0356674699414904 1
-0.0320661389007765 1
-0.00767399664661069 1
0.0448784496122518 1
0.0618977917717747 1
0.0249020499071525 1
0.0333020417961523 1
-0.0778871337511851 1
0.163481475435969 0
0.0470961860424002 1
0.0257859211622953 1
0.0464833520577673 1
-0.0686434227455576 1
0.044717118960807 1
-0.0642420682631266 1
-0.0104151906217249 1
0.0181268142417788 1
-0.0496772385114475 1
0.12195125743773 0
-0.0283349301718414 1
-0.0035206116453371 1
0.0503735046608683 1
-0.0132551937335455 1
0.0527392389188383 1
0.0681940703937139 1
-0.067179462745872 1
0.034268402043669 1
-0.000772688348832609 1
0.0444996733873584 1
0.0476291669695004 1
0.0758542619966655 1
-0.0269577559728077 1
0.110530451820217 0
0.019175780585395 1
-0.00471174085321369 1
0.024542301710355 1
-0.0162017579189553 1
0.038364486198173 1
0.0439083133771156 1
0.00171339710749852 1
0.0399994170409208 1
0.0290660422778177 1
0.0562406173217104 1
-0.0213032009843831 1
0.0133077872666044 1
0.0318668574326722 1
-0.00742313416810923 1
0.0132414241916142 1
-0.0961037413998067 0
-0.0494932257254967 1
-0.0234076933042943 1
0.0245300571031015 1
0.0192435117026156 1
-0.0126685631354557 1
0.0601846161935919 1
0.0251321057162823 1
0.00589097617999432 1
0.0144019954839934 1
0.0146473812837529 1
0.0406768617178831 1
-0.0045821975356178 1
0.0276152932290939 1
-0.0199637003348899 1
0.0299340752023045 1
0.0611659728222305 1
-0.0124041937860149 1
-0.00175158419544523 1
0.086098289569092 0
0.00224253268914161 1
-0.00379301726029165 1
0.0348612480232918 1
0.1108458040668 0
0.0855887062682505 0
0.0439300850380447 1
0.000756205857042617 1
0.128353944928763 1
0.0579686150166848 1
-0.0555804073490154 1
0.0248810879963772 1
0.0376639148109999 1
-0.034280118616728 1
0.0208445995756502 1
-0.00807089185619794 1
0.0449986846303682 1
0.0313229602846286 1
-0.0539444842495272 1
0.0461126684251894 1
0.0257243883118831 1
0.00505547497917876 1
0.0457952287752752 1
0.017037965722749 1
-0.0280240261216731 1
0.0121043259539611 1
-0.00963214638252766 1
0.0215189423839731 1
0.0199504014309403 1
-0.0219930297037413 1
-0.0461739204140525 1
-0.0595444753599216 1
-0.0303796747325833 1
-0.0483771591880122 1
0.0442530744560214 1
0.0448511825408739 1
0.103675048694955 0
-0.0444653671722317 1
-0.0180330272956111 1
0.0076439832830715 1
0.0171574086767168 1
0.0795897614573801 0
0.0654542729099317 1
-0.0251707976570845 1
0.00674847025241565 1
-0.0688546325479874 1
0.0547169586069065 1
0.1027762996293 1
-0.0465012555172273 1
0.0419120761593542 1
-0.0487320181157673 1
0.0432803851221565 1
-0.0363904901465421 1
-0.00268586530363602 1
-0.0200444843050711 1
-0.0164829779554543 1
-0.0247895388293263 1
0.135570239252 0
0.0229581425277153 1
0.0202917171060398 1
0.0279448783184005 1
0.0469423172208277 1
-0.0251225707685945 1
0.0284727722168938 1
0.0479267332623042 1
-0.0330532567014421 1
0.0210647147762797 1
0.00543251438347947 1
0.0207377044071387 1
0.0328983541577013 1
-0.0130960097588963 1
-0.0307429692041137 1
0.0201635377202489 1
0.0552688353610447 1
0.0419133283531197 1
-0.0218179837140189 1
-0.0284958203540831 1
0.0594125647994582 1
0.0230104254263681 1
0.014754908766547 1
-0.0106456691365071 1
0.0256906239035234 1
-0.0329880434069063 1
0.0884646161172257 1
-0.00860450362617295 1
0.0150121980897745 1
-0.0731585266335144 1
0.0478988871623259 1
0.0246621235100807 1
0.0153723388156997 1
-0.0231647746242324 1
0.103934188603102 1
0.0192683765554445 1
0.0108249987479531 1
0.0118053007136448 1
-0.0403020276018408 1
-0.0162547896162108 1
-0.0321913435391044 1
0.0876888787622121 1
-0.0577380711771323 1
0.0271770731634704 1
0.0187291854211238 1
0.0219588145707335 1
0.0368066331201157 1
0.0201567094295771 1
-0.0480211567632624 1
0.0234341105726529 1
-0.0203125690306679 1
0.0250723325251915 1
-0.0338131302716316 1
-0.0426095515538023 1
0.0165829807948707 1
0.052634782939523 1
0.0415635042707304 1
0.0276147863456471 1
0.0405929352124153 1
0.0475777139364368 1
-0.00429158715186259 1
-0.0223625199817627 1
0.0435943891131628 1
-0.0641546472007308 1
0.0127321539104714 1
0.012915975663982 1
-0.0319343784348351 1
0.0157142870391559 1
-0.0252195675266151 1
-0.0363002843002753 1
-0.0594081120028972 1
-0.0319525271577921 1
0.0172909216383692 1
-0.0188031194808097 1
0.0223306504926383 1
-0.0247434110631261 1
-0.0249634671573629 1
0.00633704333022151 1
0.0901485326168668 1
-0.0323947331632279 1
-0.00914220241349312 1
0.0668184645862236 1
-0.02522147800388 1
0.0157222870189909 1
-0.0102241320332408 1
-0.0108213369704277 1
0.0132831727807424 1
-0.0555971388762301 1
0.00160053307036417 1
-0.0315425781809811 1
-0.0161931168942263 1
0.00521479591660497 1
-0.00186689684616287 1
0.0396903489485852 1
-0.0446154991205682 1
0.0111924407277109 1
-0.000711343162306762 1
0.0845055972107929 0
0.00697500279337837 1
-0.0110218970456362 1
-0.0135969838545162 1
0.0230179816800697 1
0.0463371069327502 1
0.0449625963466457 1
0.0654683553252548 1
0.0322470356828776 1
0.01712846492948 1
0.0281752232472797 1
0.0466145079969064 1
0.00794116811329211 1
-0.0418350499566028 1
0.00204879304131225 1
-0.014856940320918 1
-0.0572701172661311 1
0.0277096380480215 1
0.0166876975251511 1
0.0686338405190226 1
-0.0100102964327316 1
-0.00746006704934196 1
0.0576973767795617 1
0.0205529044598675 1
0.0166279807945049 1
-0.0088772761415146 1
0.0837734691355719 1
0.048490054171282 1
-0.0709752641436099 1
0.0121827068296362 1
0.0304361076080535 1
-0.0188824836510603 1
-0.0300759794403799 1
0.0713527075651581 0
0.0215942644290251 1
-0.0296062791688988 1
-0.0537787365463398 1
0.0666587605734916 1
-0.00323379064026485 1
-0.056964736664684 1
0.0340064333308445 1
-0.0192975295657518 1
0.110346200037499 0
0.0261556613770031 1
-0.0220385255543033 1
0.0184479049966496 1
-0.00257402213704116 1
0.0233568612529558 1
0.0425917672550709 1
-0.0179897418515021 1
-0.0198721091261743 1
-0.0450040578583266 1
0.0459790160208888 1
0.0102899596534787 1
0.0425711797380136 1
0.0551491899413757 1
0.00911002873232307 1
-0.0690004678366168 1
-0.0266861811479414 1
-0.00906510228162968 1
-0.0676251102942774 1
-0.022688542815335 1
-0.00804838274270137 1
0.0419445738033266 1
0.0501751751454555 1
0.0055000387500027 1
-0.0352361101705168 1
0.00645090861770593 1
-0.041601104114022 1
-0.0129317770206223 1
0.00222350289499168 1
-0.0430539969651186 1
-0.0288102904727131 1
-0.0338795464176328 1
0.0589554676812133 1
-0.0435593633485519 1
0.0296206494884925 1
0.0123589874899771 1
-0.00266665580213515 1
-0.00375489842627375 1
0.0592324913855044 1
0.0134523057962053 1
0.0239928881427818 1
0.12912541027877 0
0.0641216260048941 1
0.00230151580013535 1
0.0302990307084896 1
0.0795131964951188 0
-0.0381289015688915 1
0.00528219560730705 1
0.0526281574572351 1
-0.0429827260090261 1
-0.0522391359818142 1
0.0637218188193396 1
0.0379561907022644 1
0.0230091434851858 1
0.018705837086367 1
0.0707639181275708 1
0.0525092653513786 1
-0.0044554723647007 1
0.00168525711897771 1
-0.00704730268659367 1
0.0431182674389158 1
0.0318016905173604 1
0.0549193251926345 1
0.0095850100834372 1
0.0162759783290687 1
0.00796661419637494 1
0.0487408878375793 1
0.026919872929049 1
0.0144005299308523 1
0.0373755937936569 1
-0.00316156309346002 1
-0.0168621305134763 1
-0.00986972166955903 1
0.0881043918976172 1
-0.0238532757493659 1
0.0493008680164145 1
0.0367865875443253 1
0.0186955432206626 1
0.0181112564416968 1
0.0707814350002462 1
-0.00823846800730856 1
0.086482770651966 0
-0.0239513064496383 1
0.031888239309853 1
-0.0315146279008039 1
0.0613487043959475 1
0.0536467096945929 1
0.0366756447303305 1
-0.050827178951994 1
0.0284981541545249 1
-0.0290112391569369 1
-0.000968480893842443 1
0.00293561638612273 1
-0.0602741721246811 1
0.0547214013069135 1
-0.0410686691685552 1
0.0164871252918718 1
0.0585175775541275 1
0.0186563094559173 1
0.0225675693008597 1
0.0488367909413583 1
0.0210409287234926 1
0.0288201013643111 1
0.00407215283653949 1
0.0288277496240292 1
0.0432765666423562 1
0.00926092547816 1
0.0146669379481294 1
-0.0231504982414405 1
-0.0075409727250783 1
-0.0330822260826623 1
0.00946291583192806 1
0.0326550997589589 1
-0.00770851849442542 1
-0.0473769551576686 1
0.0123701973848033 1
-0.0265871991752585 1
0.06315938842752 1
0.037161435905598 1
-0.041701687144716 1
0.0780265695078268 1
-0.0272313612227685 1
0.0307112873155592 1
0.054799406775943 1
-0.0280634265843575 1
-0.0485843384270076 1
-0.0474880925128325 1
-0.0237712098615762 1
0.000852878371536227 1
0.0720490361078888 1
0.0589831431879729 1
-0.0305778909803877 1
-0.0311547183492077 1
0.0543970999000615 1
0.0442678198029211 1
-0.0259438062333983 1
-0.071472049311807 1
-4.01479756176213e-05 1
0.0674215359896086 1
-0.0154474512915278 1
0.0177704226329952 1
0.0381131247658024 1
-0.0191772857818785 1
0.058294979243049 1
0.0581792529842169 1
0.0554596127939043 1
0.00944667201488366 1
0.0078852485062206 1
-0.00257570661943006 1
0.0585913234980815 1
-0.00464003849961243 1
0.0369259569923383 1
0.000115764609370007 1
0.0111313821255767 1
-0.0537483106003362 1
-0.0161779184036353 1
0.0278890835680447 1
-0.00215203501376798 1
-0.00665353263088784 1
0.00142035171190852 1
0.0205875277729421 1
0.077602310255092 1
0.0139215684540455 1
-0.0574890560133964 1
-0.00286167412991468 1
-0.0315526450196978 1
0.00296651766567441 1
-0.0342003192294032 1
-0.0227690496960506 1
-0.0194143644859397 1
0.0362035441992807 1
0.0554642370422732 1
0.0140149261443583 1
0.024014841733084 1
-0.0358738157931179 1
-0.0440866795893866 1
0.0142252869898821 1
0.0273231079394328 1
-0.0595705081159537 1
-0.0370370475540567 1
-0.0173362397006982 1
0.0634441496595722 1
0.0887086606630586 1
0.04050529111258 1
-0.00290922666818857 1
0.0251375591838737 1
-0.04438587409536 1
-0.0268631423512551 1
-0.00545249329085709 1
-0.00624052771687242 1
0.0182594283346606 1
-0.00841302352076144 1
0.0588681516230854 1
-0.00813805929943969 1
0.00701003484913185 1
0.0392739464266969 1
-0.0182486227339723 1
0.0337412744702303 1
-0.0110619355226817 1
-0.00571740085382037 1
-0.00635798689705967 1
0.0222355993278021 1
0.0595472462990783 1
0.0170301033179753 1
-0.00784704359072139 1
0.00520450402371253 1
0.0163243275482673 1
0.0270803118533598 1
0.0484086355842079 1
0.0735135800393318 1
-0.0327348615146028 1
0.0889866650902092 1
0.0238181967661766 1
0.0406157633116283 1
0.00475500172964502 1
-0.0530802768526532 1
0.0723233681835465 1
-0.0514961023403358 1
0.0301843581383196 1
0.0475680239589653 1
-0.00238858780474473 1
0.0062595647273857 1
-0.00908295828726622 1
0.0334969646488762 1
0.0252082019430853 1
-0.0600926468326677 1
-0.0224683830834061 1
0.0226222328489381 1
0.00331071793082276 1
0.0236581308479479 1
0.0566508625098278 1
0.0360739674988056 1
-0.0462126514210544 1
0.0391471868879459 1
0.0357354334134407 1
0.0882523120360906 0
0.115673399219813 0
0.0369842711667096 1
-0.00469097918957585 1
0.0420282401165781 1
-0.00855895677672651 1
0.00291729501607163 1
-0.00930709797868061 1
-0.00821995018565329 1
0.088723158481438 0
0.0744944778952052 0
-0.000339038764448872 1
0.0100865414385914 1
0.0620547914448439 1
0.0163396608454297 1
0.0208005132932618 1
0.0560022371913107 1
0.0691470129758786 1
0.0565334732614231 1
0.0542128254993487 1
0.0597256666000165 1
-0.0159028248640966 1
-0.00824306934166609 1
0.0683897799513754 0
0.0329552870347188 1
-0.0273855830885368 1
0.00412192790914944 1
0.0698128148651109 1
-0.00179993849506309 1
-0.0613303509646186 1
0.0554710218632854 1
-0.00688745665321216 1
0.0599793829904686 1
0.0161600772681801 1
0.00163530644247231 1
-0.00398507219726335 1
-0.00208594274480668 1
-0.0513023831505072 1
0.0103565034817104 1
0.0972405356880197 0
0.0128080006203996 1
-0.0465605083946274 1
-0.00741665795021508 1
-0.0155462168981967 1
0.0246722350036624 1
0.0651866984639136 1
-0.0140468721458624 1
-0.0313375585889513 1
0.0854456790837141 0
-0.0105640212328363 1
0.0166211096315634 1
-0.0302342836931344 1
-0.00386256832373806 1
0.0427088214910294 1
0.0139027711680517 1
0.0378264475478814 1
-0.0126865813689968 1
-0.0228945632174067 1
-0.00280234803468473 1
0.00539666391060749 1
-0.0126263321286871 1
0.0395392482299228 1
-0.0074319895252894 1
-0.00158969450493252 1
0.0894055415254764 1
-0.053275888509867 1
0.00506849567670932 1
0.0172866900523765 1
0.0597432745148869 1
0.0414416236762894 1
0.00827891737644392 1
-0.043206386816961 1
0.0106396443311262 1
0.0151521966719628 1
-0.0497749882242639 1
-0.0301382597751004 1
0.0217813779130902 1
0.0181688565133633 1
-0.0248576174122331 1
-0.0677374565063948 1
0.013599340174934 1
0.0594997984307714 1
-0.00314128562849468 1
0.033704163432702 1
0.0227542958542177 1
0.0861458026026592 0
-0.0533702918231963 1
0.0441760415712978 1
0.00677155943807413 1
-0.0337265433085471 1
0.0621635359164945 1
-0.0377209080102509 1
0.0238994454837349 1
0.0214144899572175 1
-0.0494831136195494 1
0.0100605112109722 1
0.0246514470232312 1
0.0024795037909551 1
0.0196981734165734 1
-0.002153852705666 1
-0.00762753687066888 1
0.0103954980358758 1
-0.0461717913294325 1
0.0188900573002672 1
-0.0406394674124432 1
-0.0728955140727577 1
0.0274397942910415 1
0.0788620390361827 1
-0.0275480621883891 1
0.0528533750013834 1
-0.0185619740612729 1
-0.0296524199616724 1
0.0518489452707587 1
0.0352047741468067 1
0.00168021720636907 1
-0.0341460906245302 1
0.00524627278019033 1
0.0571660700465113 1
0.00390834190257286 1
0.0186686741329525 1
0.0549410757339843 1
-0.0428626807202516 1
0.070480261031271 1
0.0204309482913032 1
-0.014951082163033 1
-0.0003118781093078 1
0.031275415339882 1
0.0332324157242213 1
0.000319672862520808 1
0.0626380023846171 1
-0.00357493567395014 1
-0.0217738330596866 1
0.0256755257354991 1
0.083886301617584 0
0.0381887923456862 1
0.0103446089895744 1
0.0236067043850848 1
0.0588272540848129 1
0.00801873782384548 1
0.0359313716906779 1
0.0610199914515656 1
0.0300617970430968 1
0.113881690859426 1
-0.0260457667831697 1
0.0161549260946371 1
0.0558818407128201 1
0.0628097411790307 1
-0.00178511008644078 1
-0.0556259606676159 1
0.0303279322892396 1
0.0245738160210216 1
0.0423907186599303 1
0.00802061002998517 1
0.0677745034644 1
0.0299463820186249 1
0.0283657258417536 1
0.0123149606653881 1
0.00124258420122569 1
-0.0133677372464412 1
0.0406176516779244 1
0.0394575700183935 1
-0.0668853950909279 1
0.00849210614595861 1
0.0246247109100793 1
0.0202772022226599 1
-0.00628881794694526 1
0.0133504701925913 1
-0.0310386616487074 1
-0.0200434497955677 1
0.00331888143817127 1
0.0102608463271379 1
0.0226916913445905 1
-0.0137081384004483 1
0.0306090072852349 1
0.0758001904598888 1
-0.00373260834094284 1
-0.0110600430268111 1
0.00982339065148216 1
0.0176022888161497 1
0.0504010374804638 1
-0.0184567050916134 1
-0.00558979514467648 1
0.102274841941238 0
-0.0240350749630513 1
0.0239668674750996 1
0.059843380603725 1
0.0848305078575055 0
0.0128472155590486 1
0.0170522677503095 1
0.0640612897136351 1
0.0269808724223063 1
-0.0349134072763545 1
-0.0114615907092406 1
0.000602343699617921 1
-0.0254244075896789 1
0.0451961917011132 1
0.0813369562586313 0
0.0184813822226865 1
0.0620381072739593 1
0.0664323398404781 1
-0.0211484538225274 1
-0.000861736112316523 1
0.00223336774618534 1
-0.0205472498006261 1
0.0500834441773256 1
-0.01333471795997 1
0.0405582952024115 1
0.0207792601450316 1
0.0764710693416813 0
0.0628429462035209 1
0.0151935110538026 1
-0.015823136570744 1
-0.0101945919901654 1
-0.0181656759458836 1
-0.0526931742273887 1
-0.0293778644130833 1
0.0669784024859377 1
-0.0245855132798827 1
-0.0261609583898914 1
0.00994313165239641 1
-0.0332408693891198 1
0.0451329339289605 1
0.0251819668493162 1
-0.0216133166439039 1
0.0289536325734241 1
0.101467291269825 1
-0.0653851482797589 1
0.0772331943109611 1
0.00330489162628454 1
0.00033912153099004 1
0.0312984126941141 1
-0.0894201116266871 0
-0.0239956942008217 1
-0.0473064535769349 1
-0.0590037770107074 1
0.0605708286651377 1
-0.0136061263260989 1
0.0210785743662999 1
0.0183519072692427 1
0.0619590556936181 1
0.00619327071523935 1
-0.00300418192778432 1
0.0242859435736055 1
0.0503657357665989 1
-0.00627306148551597 1
-0.0119475626107836 1
-0.0104168626733711 1
-0.00568935472442823 1
-0.0119960973011184 1
-0.0146490519459387 1
-0.0274793199275226 1
-0.00587735665907681 1
-0.0142950587238889 1
-0.0563350081885585 1
0.00539800735723013 1
0.0198327236588462 1
0.0231560509720696 1
0.0217993915123137 1
0.0156331036146623 1
-0.0274167915855721 1
-0.0118951682706396 1
-0.055782600902942 1
-0.0065718642277258 1
-0.0126831315231731 1
0.0969880334145681 1
-0.000783894120541296 1
0.0212768351898842 1
-0.00911617115219918 1
0.0211486088586231 1
0.0768280568302585 1
0.00825789374461598 1
0.0121438560745379 1
6.03495514378259e-05 1
-0.0322605922246821 1
0.0279317597667504 1
-0.00372727789323198 1
-0.0203681684011905 1
0.0295081646979626 1
-0.0413730819848277 1
0.0227153659085632 1
0.0829127640483448 0
-0.0467009814110916 1
0.0699179849311267 1
-0.0163108510624974 1
0.00835245897568149 1
0.0349477625223008 1
0.0292044967142236 1
-0.0148380340841157 1
-0.00981397578847242 1
0.0590060117208265 1
-0.00982539454396253 1
-0.00608846541002677 1
-0.053042039624828 1
0.00941312994512952 1
0.02063855092829 1
0.00824203776319043 1
-0.0105046551005238 1
0.00867403310433224 1
0.0283566296383257 1
-0.00252485999118623 1
-0.000312567190775356 1
0.00108775381651035 1
-0.0133365974146339 1
-0.00847846065336276 1
0.0487361793598387 1
0.0597952023829644 1
-0.0430477892681148 1
0.0778283166180659 0
-0.0345478542519446 1
-0.0296317285880164 1
0.0804356950664265 1
0.00945441797402723 1
-0.000513223129129216 1
0.0746751907573381 1
0.0204404232441735 1
-0.00308949126525641 1
-0.0228019825344773 1
-0.0118450884760246 1
-0.0582180535872241 1
0.0103842214917884 1
0.0173409316414903 1
0.0823370260809509 1
-0.0127034508982241 1
-0.0413337672047187 1
0.00925051339851278 1
-0.0165853886459563 1
-0.0116376756227712 1
0.09121910837013 0
-0.0469822282403128 1
-0.00398234915505638 1
-0.0224462862984497 1
-0.0471388633367191 1
0.0132989466083593 1
0.00838931606210542 1
-0.0386250984979156 1
-0.0271958582448691 1
0.0454789824920544 1
0.0038925173318927 1
-0.0185914245432757 1
-0.0195909487277305 1
0.0333684188691511 1
-0.0468884918340979 1
0.0439289523399953 1
-0.00701791072739869 1
0.0186828664423798 1
-0.0369768451412542 1
0.011349121787483 1
0.0529878874505646 1
-0.026612060030276 1
-0.00134283166299426 1
0.0298257211227238 1
-0.0279154154668349 1
0.0189730026111253 1
0.0455206230969416 1
0.0178623943480646 1
0.00743508672160834 1
0.0321047645216869 1
-0.0203740236379594 1
0.00546917516386893 1
0.0543597629334115 1
0.00437854450689988 1
0.0797958841577577 1
0.00792829921885006 1
-0.0150957268988897 1
-0.0102039417887847 1
0.0155062420243303 1
0.058797358911693 1
0.0447807528988413 1
0.0164646862661637 1
0.0159011719055056 1
-0.00397916463534981 1
0.00279307925512029 1
0.0369625030987286 1
0.0257034953087361 1
0.0347799021526473 1
0.00578398812317665 1
0.0343027598211565 1
0.0408830950079792 1
-0.0277692471504427 1
-0.0403435814487466 1
-0.00685800946130913 1
0.0126369216039186 1
-0.0082217288900171 1
0.0103580337079811 1
-0.0151320885447448 1
0.0253432239531882 1
-0.0239708023911234 1
-0.038675660714002 1
0.0269207864968604 1
-0.0189729776068125 1
-0.0357086253898043 1
0.0169438293304033 1
0.0368822839267252 1
0.00873681582643333 1
-0.0131228472525987 1
0.0328012674212412 1
-0.00318082733587933 1
0.0302640489342034 1
0.0411677341007495 1
0.0707241712058719 1
-0.00943927781794353 1
-0.00977985919665647 1
-0.029889018063221 1
-0.000925958684154938 1
-0.0332221843080065 1
-0.048064745546843 1
-0.0594750214068206 1
-0.00971918265953582 1
-5.49370053156868e-05 1
0.0294782192477345 1
0.0657460972338318 1
0.0220311835051938 1
0.120965654683863 0
-0.0160360091163115 1
0.0424655954993057 1
-0.0395580819537696 1
0.0771541361772394 1
-0.00574785727802069 1
0.0452570826013746 1
-0.00514793409900153 1
-0.0420553279147241 1
-0.0299239951431527 1
0.00264297126988246 1
0.032441473549814 1
-0.0432170265768376 1
-0.00892191690043507 1
0.0517848152019497 1
0.0722836970917158 1
0.0677907414953819 1
-0.0105583234921965 1
0.0285399357953946 1
0.0637807359227921 1
-0.029983867971769 1
-0.0154280398215734 1
0.0307128856976626 1
0.0303439212180356 1
0.113791501205463 0
0.00620289087304692 1
-0.0380509780202988 1
0.0397288320958679 1
0.038289242607774 1
0.0608957887461069 1
-0.000740621571153908 1
0.000940412303624662 1
0.0165313860992146 1
0.0287443967418238 1
-0.0117503188301536 1
-0.0152614244429277 1
-0.0089704005522436 1
0.00933254129526909 1
0.0357702884227186 1
-0.0711638594598387 1
-0.010844838311229 1
0.046304959735136 1
0.012023495512253 1
0.0755315488466368 1
0.0231406268452867 1
0.0127543029490957 1
0.0137349881579709 1
0.00854793908994905 1
0.0368423168865673 1
-0.0572687217535504 1
-0.0341232279424487 1
-0.0322208615677529 1
-0.00932310808609756 1
0.012398443963639 1
0.0640917870881497 1
0.0723947521226488 1
-0.00726049521450318 1
-0.0346023518979744 1
0.0461362102431147 1
0.0239739200266219 1
-0.0365230670518011 1
0.0975316783317518 0
0.0443950802212363 1
0.0559050645386645 1
-0.0124474469983089 1
0.11906291529125 1
0.048460993610053 1
-0.0518167281700227 1
-0.00701661062948952 1
-0.0646028016366797 1
0.0618789488632478 1
-0.0305959371993815 1
-0.0172510459560402 1
0.04246802873865 1
-0.0677315322338261 1
0.0353683239540634 1
0.0871173393662286 0
0.0229056833540289 1
-0.0214682486162015 1
0.00439696476188142 1
0.0156469137997701 1
0.0308100631720305 1
0.017601200730762 1
-0.000706358806514083 1
0.078749069330496 0
0.0418444247782746 1
-0.0611774375351984 1
-0.0445374231677 1
-0.0110395742310362 1
0.0585078706497083 1
-0.0208489114684217 1
0.028307840505873 1
-0.0133863250131459 1
-0.0227787853076677 1
0.0203223914802926 1
0.0895496915733338 0
0.0272043976618626 1
0.0644201731073547 1
-0.0240218165658414 1
0.0530164784824257 1
-0.00263883479372397 1
-0.0281367220853989 1
0.009278027852418 1
0.000806010526070791 1
0.000158962350490575 1
-0.0108373854358139 1
0.0307527433877112 1
0.0151172957646566 1
0.0351231344848206 1
0.0194914394245326 1
0.0149847002957713 1
-0.0157882057682126 1
-0.0133296114735063 1
0.0344605555746782 1
-0.0414388292163094 1
-0.0705356592368514 1
0.0667735236208444 1
0.0690381236497814 1
0.0191341011004502 1
0.0267129268716774 1
0.0260696201313663 1
-0.025023291348978 1
-0.0141996393688029 1
0.0309340778159768 1
-0.00778499874054752 1
0.0160707273023408 1
0.0232750754063335 1
0.0629478216107714 1
0.0222501824680011 1
0.036127094841392 1
0.0635163992941582 1
0.0261684191620796 1
0.0310477005245118 1
-0.0413689849857094 1
-0.00993345611235844 1
0.0856703732622764 0
-0.0503137464021145 1
0.0311101618504947 1
0.0564037531797035 1
0.0145181168179321 1
0.0246589813882921 1
0.0260170108033695 1
0.049385688047681 1
-0.0725495877298468 1
0.00215155909903767 1
-0.0183370679129999 1
-0.0177538181909873 1
0.0481629787477206 1
-0.0563888789778558 1
-0.0632949066233284 1
0.0718379667467666 0
0.0138842946358598 1
0.0257847350734675 1
-0.00280254508368351 1
-0.0130948953749095 1
0.0259495026093576 1
-0.0232689343623911 1
0.0471586439200223 1
0.00669482646179758 1
-0.00848456590387543 1
0.0707668512183068 1
0.0434608047809475 1
0.0458430307637138 1
-0.0321564483604766 1
0.0830364099782194 1
0.0482971501245676 1
-0.0288631730221864 1
0.00277753077436717 1
0.00130913140329316 1
-0.00798454582626456 1
0.0582050051443564 1
0.0370971379176794 1
0.0722740398977806 1
0.0241243261807348 1
-0.00645567173668108 1
0.0261391065258748 1
0.0282452224882081 1
0.0665459921916954 1
-0.0203808660472376 1
0.0588500938398989 1
0.0271000517458679 1
0.0451935997344868 1
0.0614831251754989 1
-0.00241595895006493 1
0.0121813073145678 1
-0.0477521960607747 1
-0.0074478694535649 1
0.016004506160348 1
-0.0142960771724939 1
0.0438731504726118 1
0.0130817343879737 1
0.00521564424031308 1
0.0107185657690325 1
-0.000196031140209041 1
0.0650352368869735 1
0.0530630760418045 1
0.0792958957672961 1
-0.0261124127433807 1
-0.00454102565832842 1
0.0386665897281772 1
0.00723807889536 1
0.0424349676810322 1
0.00682529848683351 1
0.0177165777687783 1
0.0324735351023182 1
0.0592537296603837 1
-0.0164675000471286 1
-0.00298578659223084 1
-0.025872745161244 1
-0.031288886248532 1
0.0298275411366267 1
-0.0154649595314903 1
0.0882449794893447 0
0.0607885178470943 1
-0.0162304452846412 1
-0.0140340800896497 1
0.0408993505765172 1
0.0098065100449792 1
0.0117394635378595 1
0.0531298491820398 1
0.00732278132080895 1
0.145711066685377 0
-0.027971810356607 1
0.00114436686424806 1
-0.0292825368834046 1
0.117777473214229 1
-0.0263400501098518 1
-0.037292782266038 1
-0.0165728074488662 1
-0.0165196364017502 1
0.0102516129403622 1
0.03342729926091 1
0.0419210425349391 1
0.044443754179462 1
0.0431897803803807 1
0.0466173311875539 1
-0.0541650452048592 1
-0.0204148688053843 1
0.00165155529610549 1
0.0309836398359593 1
0.0843710980091721 1
-0.0266433257019954 1
0.0399381377511315 1
0.0270291275114245 1
0.039737467138233 1
0.00344170043826374 1
-0.00284251062148446 1
0.0273608890512369 1
-0.0351295427068654 1
0.0651986428518284 1
-0.0176754597673103 1
-0.00812277527258045 1
-0.00419238016542349 1
-0.00813488357547826 1
-0.0247850925923659 1
0.0213882256842661 1
0.0138625272386667 1
-0.00366065321142597 1
0.0137132735675435 1
0.0331814241351574 1
0.0537335342364909 1
-0.0515471090845663 1
-0.00439859286600065 1
-0.0149578979043812 1
0.0231163497392691 1
0.0569964767294783 1
-0.0388671008094817 1
0.00493450362305529 1
0.0290808399559769 1
-0.0181847688815554 1
0.00565466065703165 1
-0.0312485890920115 1
0.0648854904383213 1
0.030163868442353 1
-0.0102562949817413 1
-0.0425750444146349 1
0.0512914049480953 1
-0.0368682129560828 1
0.0471759608946407 1
-0.0553639741596533 1
0.0603588251637249 1
0.0809013810099671 0
0.0354549197115001 1
-0.0106426111921462 1
-0.0146942444372694 1
0.00982875534671981 1
-0.000444499483997943 1
-0.00111455126140672 1
-0.0304046855337212 1
0.00988736975318216 1
0.0178545770351705 1
-0.00424173220711512 1
0.123786511711916 0
0.0366206122466365 1
0.0134954439090666 1
0.083389041781836 0
0.00716933604926179 1
-0.0338611354013668 1
0.0141368069970504 1
0.0274457548684569 1
0.0213956272431545 1
0.0213236795800945 1
-0.0541947600412796 1
0.079291514714838 1
0.0120336915556708 1
0.00701013968171323 1
-0.0123738574350328 1
-0.0584779566789387 1
0.035401968595116 1
0.0255544832887848 1
0.00515382224775209 1
0.041583518164411 1
0.0240713674047259 1
-0.0226053435862907 1
-0.0337150404206581 1
0.0315732064516896 1
0.030861074343322 1
-0.00133202804118627 1
0.0411489295539564 1
-0.0235339419421435 1
0.0139237722004539 1
0.0213239455518595 1
0.0187219954525709 1
-0.0092855668500348 1
-0.0056821177058814 1
0.0435265881481998 1
0.032669053672487 1
0.00222255958026417 1
-0.00760709621717011 1
0.0891309236231177 0
0.0932295209122921 0
0.00318781330338542 1
4.83193891897271e-05 1
-0.00795851587565015 1
0.0263413831719173 1
-0.00613012637970067 1
0.0412290436894776 1
-0.0398396682249032 1
0.0459082603676808 1
0.0139536839203206 1
-0.0283084354418591 1
0.122175906543502 0
0.0383773293046253 1
-0.0362293621336321 1
-0.0012588431763745 1
0.0175788186488805 1
-0.0166603124418234 1
-0.0737339555335051 1
0.0606556502005949 1
0.00101608952692978 1
0.0454140834782708 1
-0.00841762103077511 1
-0.00451660749809774 1
-0.0481461605202984 1
-0.0364193276477948 1
0.0110218532453088 1
0.042397009680864 1
-0.0383961301815789 1
0.00261531097572794 1
0.0266920714372268 1
0.026260661254843 1
0.028145675090211 1
0.0511983246601734 1
0.0611312643685832 1
0.00559743801471937 1
0.0234235859784093 1
-0.02576247713129 1
-0.019417963278524 1
0.092872038624616 0
0.00544863430537777 1
0.093604973532864 0
0.0475630383371651 1
-0.0471044714624867 1
0.0535196684333061 1
-0.0127918661325311 1
0.0146198472485476 1
0.0577557344543767 1
0.0865716780942576 0
0.0348628079913496 1
0.0356929675389423 1
0.0267403898557132 1
-0.0188201768260791 1
0.0185281077495198 1
-0.0256515815142629 1
0.0236902088354824 1
-0.0104585604808008 1
0.0612709260188797 1
0.108792892177911 0
-0.015082029293599 1
0.0367105668422701 1
0.0694114517322634 1
0.0482911682213647 1
0.0163403547927432 1
0.0110129724842694 1
-0.0409501309223616 1
0.0540988495983687 1
0.0161744620664291 1
0.0228610468143944 1
0.0235618922163172 1
0.0446662878026597 1
0.022847983522264 1
0.031612365600602 1
-0.0104199183599771 1
-0.0797867769286004 0
-0.0451711331144694 1
-0.0109213270275583 1
-0.0336757657377104 1
0.017675998320158 1
-0.0094264185921109 1
0.0473801461061027 1
0.0543020572149377 1
0.0314977777934003 1
-0.0177124146680986 1
-0.0238245343317194 1
0.0329548871761892 1
0.00767845125012407 1
0.0889521906690258 1
0.0282583289775079 1
-0.0534218894308257 1
0.0353903453439077 1
-0.0131761267128301 1
0.044255395027796 1
0.0551559957204244 1
0.0296004881938986 1
-0.00800690158182801 1
0.0197162238924053 1
0.0694226927926427 1
0.024867584828353 1
0.00651474383072744 1
-0.0198218200160155 1
0.0190096354846939 1
0.010042458610195 1
0.0131375788769701 1
0.0249526325223203 1
-0.00135751036972027 1
-0.0441318448776675 1
0.0503183590717407 1
-0.0235962036852853 1
-0.0443095299174782 1
0.0446179382481381 1
-0.0336663931942085 1
0.107295089486898 0
0.000388785203322897 1
0.0485779712598595 1
-0.0383685148815022 1
-0.0156492395120499 1
0.0377028062389159 1
-0.0594473278431798 1
0.0113188160033164 1
-0.0405679619446344 1
0.0230357336762256 1
0.0349192622610346 1
-0.0632845004883511 1
-0.0121128876269739 1
0.0667432192042516 1
0.00302888837362546 1
0.0536126235560022 1
0.0646974776530463 1
-0.0382121487969465 1
-0.0369510233869583 1
0.0276646250519801 1
0.00804147054058096 1
0.00820586304426526 1
0.000630523031015051 1
-0.0591994559738515 1
-0.00786832544182427 1
-0.00336979346558416 1
0.0549268855106705 1
0.0501500191894543 1
-0.0362294780606012 1
0.0085440018524049 1
0.0692718415468822 1
-0.0317542551156192 1
-0.0261996888792924 1
0.041231479109841 1
0.0215385228818162 1
0.0309641050665174 1
0.00776329699312668 1
0.0199792910242207 1
0.0323282949393695 1
-0.00341267314788666 1
0.0168091572507757 1
-0.0185202738300703 1
-0.021403397701981 1
-0.00340109013631812 1
0.0237923773256427 1
-0.0682714358749546 1
-0.00326867146501046 1
0.0223866866625242 1
-0.0489221577569549 1
0.0722715144718582 1
0.000859114160735312 1
0.0120866771666424 1
-0.00277051792309127 1
-0.0316323492276678 1
0.0252646528835743 1
0.0549838595403307 1
-0.0245376221524597 1
0.0339004723612701 1
0.00191216146416653 1
0.0162368737816639 1
0.0435947449902604 1
0.0431596186221341 1
0.0490365040470438 1
0.0246836766146288 1
-0.0268153119523901 1
0.0645085788164238 0
0.00471428557885633 1
0.00389734759928556 1
0.0283448475383044 1
-0.0562437742620931 1
-0.0299590253233104 1
0.00652035373152401 1
0.0753555627409141 1
0.0221217874258009 1
-0.0487428636086589 1
0.0533579382480845 1
0.00583670923779307 1
0.0481939418948979 1
0.0102827148972584 1
0.00591524071131996 1
-0.0417952659611369 1
-0.0344068599867286 1
0.0139587087342094 1
0.0422058683156844 1
-0.0602597746906558 1
0.0263188989589988 1
0.0433017779847027 1
0.0403563129153107 1
-0.0307796695293387 1
0.00864288329877114 1
0.0316210157892648 1
-0.086984662834392 1
-0.0115821277399126 1
0.0482583030667768 1
-0.0533752967789544 1
0.0104050284138799 1
0.0390047087201467 1
0.0591899890229682 1
-0.0377331777503963 1
-0.00302579419124358 1
-0.0648446402751592 1
0.0537058294188452 1
0.016008338038912 1
0.0181667046273462 1
-0.0920815895401576 0
0.056730376644901 1
0.00771172390361418 1
0.10455442051306 0
-0.00549672124474693 1
0.0801180999829523 0
0.0175187069008993 1
0.0365098250204916 1
-0.00159334145129054 1
0.00115862977467697 1
-0.0146645386009988 1
0.0415110685994967 1
0.0481418956960904 1
0.0281971536736487 1
0.0954923927848028 1
0.0843204296770566 0
0.000678068358264851 1
0.010535750786631 1
-0.00661184040720444 1
-0.0101683493895047 1
0.00370896217428246 1
0.0330066320758454 1
0.0111523263816508 1
-0.0214273221796458 1
-0.0386499876000898 1
0.0266039802361958 1
-0.0367562562985168 1
-0.00588314440852585 1
-0.0289349564460055 1
-0.0188547365254957 1
0.0235097978231458 1
0.0201340916072594 1
0.0110002791800093 1
0.0466327094633604 1
-0.0106483052445145 1
-0.02551811475713 1
-0.0372963703521374 1
0.0434756525463242 1
-0.0965713992303596 1
-0.0736219878657375 1
0.00655411689095633 1
0.0049746373522529 1
0.0924832069478748 0
0.00388202999867359 1
0.0716542760869745 1
0.0106254755911772 1
0.0924694762757068 0
0.0286237821657797 1
-0.020910380185535 1
0.00986720831096958 1
0.0231140061818664 1
0.00737125617812829 1
0.00730558915262516 1
-0.0285699024263715 1
-0.0154767954881 1
-0.00610541945699473 1
0.0404003159980177 1
-0.0313241590056573 1
0.0406339082037313 1
-0.0139411006586458 1
-0.0161853616861388 1
-0.09519254530959 0
-0.0138955654080703 1
0.0881416665263908 0
0.00887658369467576 1
0.0119501525505137 1
0.0268159636221557 1
0.0890479690403382 0
0.0582282503679475 1
0.016447897678599 1
-0.0373795984663084 1
-0.0149324773608022 1
0.0258072328233685 1
-0.0176908933457197 1
0.0688445411166883 1
0.00287418695607579 1
0.0331003580484161 1
0.0335170108871611 1
0.0252584413337069 1
-0.0207116955647585 1
-0.0305482799512102 1
0.0804099345515133 1
-0.0385933729115712 1
0.00989616225694623 1
0.0409676730567964 1
-0.00485376976607064 1
0.0671871113213281 1
-0.0961787999248108 1
0.00640686284376013 1
-0.0272969005745635 1
0.0421191807328261 1
-0.016445394136766 1
0.0643899965923973 1
-0.0463315502881759 1
0.0339045330343482 1
0.0657995838845036 1
0.0211146177188238 1
-0.0181391700196216 1
-0.0454946571839865 1
0.0384675932821376 1
0.00146624395461482 1
-0.0889965811947956 0
-0.0756200565454954 1
-0.000824621131905103 1
-0.0534949404057335 1
0.0265289893210576 1
-0.0117372303581488 1
0.00888884445142078 1
0.0435594379932143 1
-0.0148396258665053 1
-0.014205056011904 1
0.0290927149243914 1
-0.0144336423964241 1
-0.100192283865634 1
-0.0167751798808736 1
0.0363108483253683 1
-0.0461106063979685 1
-0.00169333043830379 1
0.0169819956127288 1
0.0426746328083209 1
0.0251844849482274 1
0.0066034973787295 1
0.11030964968938 0
-0.0265987429276799 1
0.0352505767545428 1
0.0533303605725586 1
0.0561118807664104 1
0.060900487378287 1
-0.00561275757521782 1
0.0121900985196479 1
0.0360312880344388 1
-0.00176968142379481 1
-0.0136171657194394 1
-0.0281198323237742 1
-0.00252340600408234 1
0.0242568313900363 1
-0.0415537801228309 1
0.025607318260187 1
0.066355243201019 1
0.0229110289136058 1
-0.0503686432923262 1
0.0450058129328972 1
0.0479293208850732 1
0.00153064624234892 1
-0.00814327983638245 1
0.0390509360041972 1
0.0315753408892511 1
0.0320836670715231 1
-0.00501958560803708 1
0.040313330291409 1
0.0338764956217968 1
-0.0283037117539696 1
0.0412544687071497 1
0.0176624409253503 1
-0.0377604150353459 1
-0.00216289411078629 1
-0.0164915554106362 1
0.0833601887296955 1
-0.00738499812459844 1
0.0101706796948134 1
0.0661832522936552 1
-0.0222095769847155 1
0.0592329293771909 1
0.106738318257942 0
0.09450410961835 0
-0.0275468583671708 1
-0.0539462013784088 1
-0.000898227492532761 1
-0.0155480464696764 1
0.0423472617519092 1
-0.0305220610443601 1
0.0114769594878655 1
-0.000914531317870265 1
0.0344094603421919 1
0.0851256777785739 0
-0.025517782175107 1
-0.00275739221051336 1
0.0224419472381838 1
-0.0269469163538508 1
-0.00799476818418799 1
0.0180118937653275 1
-0.0780831000725314 1
-0.00449490091042347 1
0.0350706804731133 1
0.0275107105855025 1
0.0437881679398625 1
0.0105194280017797 1
0.061780472172386 1
-0.0411171839693622 1
0.024220420150414 1
-0.0278305454454756 1
0.0427516189621722 1
0.0321164299102914 1
0.0147552155799071 1
-0.000778527662602155 1
-0.0241105944371383 1
-0.0012049743537881 1
-0.0537286537791979 1
0.0173001756636473 1
-0.04382477714622 1
-0.0073376519300307 1
-0.0321512095957653 1
-0.01577873006023 1
0.0646336302693501 1
-0.0591603343434937 1
0.0310163036425788 1
-0.0571492358565077 1
0.0271263919718826 1
-0.015797676037475 1
-0.0129164127551027 1
-0.0369042254060148 1
-0.0328349051223352 1
0.00424329726708671 1
0.0408372642776175 1
0.0583374214214564 1
-0.0156383437878082 1
-0.019311230951399 1
0.0895602977255554 0
0.00914809998324122 1
0.0520166171069634 1
0.080098570289157 1
0.0627731263967888 1
0.0324273534836543 1
0.0124127631260693 1
-0.063834685413508 1
-0.0102739307677317 1
0.0555902416140795 1
0.020736946809632 1
0.00308408187213007 1
0.0323525613881322 1
-0.00473735404485856 1
-0.0401231365903565 1
0.0399578264065959 1
-0.0132059390539313 1
0.0629108748631333 1
0.0401844591981643 1
-0.0845016540029795 0
-0.0022660939046847 1
0.044628606478763 1
0.07188850689115 0
0.0380297803880937 1
0.00701948191047239 1
0.0907555791811303 0
0.0182860787943155 1
-0.0790091106119122 1
-0.00294654992291745 1
-0.0186416568454451 1
-0.0203967940275861 1
0.00448130372942563 1
0.0210490533218298 1
-0.00316661550947626 1
0.0640777618982537 1
0.00313057989052562 1
0.0761983153828424 0
-0.0164313446562688 1
-0.00693362907637261 1
-0.00104257952435473 1
-0.0193780590345983 1
0.0323166770713534 1
0.034655012310973 1
-0.0251099747132106 1
0.00426752047081209 1
-0.0253080262869885 1
0.0154487608891546 1
-0.00700664315174385 1
-0.000674090847027822 1
-0.0473104693853911 1
0.00593019345844985 1
0.00381192537730562 1
0.0474188787666177 1
0.000492489242207822 1
0.114483262454203 0
-0.0160783842892132 1
-0.00400419044861341 1
0.0451025711308368 1
0.0123289626023661 1
0.067237142181475 1
0.000699207520865431 1
0.0330133003245336 1
-0.0178570237478357 1
0.0428079008026073 1
0.0536767600039985 1
0.0457646612642893 1
0.0966683581693929 0
-0.00790064103311156 1
0.0340388204834157 1
0.00773684303472514 1
0.0246510688447393 1
-0.00146730717594999 1
0.0122195200799401 1
0.0524681623098247 1
-0.0957186735976663 0
0.0086303098049476 1
-0.0455002319731347 1
0.0677905894854329 1
0.0280763580123406 1
0.0160450475858722 1
0.0371522023675777 1
0.0380250383038828 1
0.0283743103110175 1
0.0456273998188443 1
0.0504435574366165 1
0.0156796301469356 1
0.0337862189801029 1
-0.0161075454671935 1
0.0121450231898155 1
0.0220127569194122 1
0.0950991980558333 1
0.0219709579961411 1
-0.0461990272734676 1
-0.0289088046417297 1
-2.434378639154e-05 1
-0.0104544890892541 1
0.0537022598908107 1
0.0612729700211029 1
-0.00783762573216923 1
-0.0480274327005593 1
0.00470337123163792 1
-0.0348238119270247 1
0.0329124118052669 1
0.0206634891991475 1
-0.0755875421573158 1
0.0162170194446886 1
0.0284455223495714 1
0.0276571128375026 1
-0.0088060968754991 1
-0.0155298122673191 1
0.0140006553400314 1
0.00210249864515239 1
0.020139136923126 1
-0.0526332371851844 1
0.0264163925563752 1
0.032586445131735 1
0.0321524352092631 1
0.0687749428959031 1
0.00333606261482321 1
-0.00912119149934773 1
0.0457580250800357 1
0.00269508732273695 1
0.0316044501405572 1
0.0778647571675947 1
-0.0436616828227988 1
-0.057220787374194 1
-0.041080325655391 1
0.0308878296409262 1
-0.00556011171545214 1
-6.25605562597623e-05 1
-0.00420261561699436 1
-0.00197330510032463 1
-0.0253027049200852 1
-0.0112192367172826 1
0.04811300400278 1
-0.0422817631264895 1
0.092398181937886 1
0.0510622075093368 1
0.00911628158052376 1
-0.0347971422729468 1
-0.057661671620275 1
0.0047042548711158 1
0.0196587588462053 1
-0.00612077790157212 1
-0.0197403016412034 1
0.0376497799913652 1
-0.0263071827185645 1
-0.0323959804191445 1
0.0149666221786462 1
-0.0281939346855551 1
0.0346054442058013 1
-0.00663276610818415 1
0.0160069971113043 1
0.0494956617324468 1
-0.0035238958767712 1
-0.04867852728598 1
0.0222172942863148 1
-0.0390264252950466 1
0.0121543932919814 1
-0.0233039432973251 1
0.0063166257587057 1
-0.0215422065430124 1
0.0492674568923522 1
-0.00850981452086186 1
0.0862098377009959 1
0.000186394654774665 1
0.0676909965323363 1
0.0339727245096309 1
0.0507945822594287 1
-0.0215208031574355 1
0.00183819548797738 1
-0.0451412111397429 1
-0.00506672554673781 1
0.0417106704657889 1
0.0209632448682741 1
0.0514102803027305 1
-0.00617725840848565 1
0.128507377081736 0
-0.0926695190441698 0
0.0558509450677337 1
0.0338440128698631 1
-0.00199789412618778 1
-0.0107989421073338 1
0.0375867400615831 1
0.000900440154382984 1
0.0463453720217668 1
0.0478921877327227 1
-0.071484527407094 1
0.0368369315540541 1
0.0479068989259916 1
-0.0404389294748149 1
0.0619844722595484 1
-0.0210669274625147 1
-0.0257390125882928 1
0.0348365359427775 1
-0.0124144785773384 1
0.0338010421154337 1
-0.0404069842339386 1
0.0554364294212826 1
0.0334208019595358 1
0.00514496378601058 1
-0.0327680043923464 1
-0.00589887084312642 1
-0.0361873820206878 1
-0.0571106094209644 1
0.00286948530331107 1
0.0558331505201851 1
-0.0264724403375511 1
-0.00989645331827125 1
-0.0978208031153298 0
0.073201350574699 0
0.0923316606214425 0
-0.0366959255056723 1
0.0616025325180213 1
0.0347000831081332 1
0.0139040987126709 1
-0.00333114416331777 1
0.0107546329089312 1
0.038383621990271 1
0.0553681809341393 1
0.0405248890941428 1
0.0383275210679723 1
-0.0207484221802525 1
-0.00531754239337398 1
-0.020436415855006 1
-0.0130759591289416 1
0.0953621892513723 0
0.0358860777792053 1
0.0513104558453408 1
0.0392753030758699 1
-0.0553544185107495 1
0.0327521054161058 1
-0.0578428183755815 1
0.10790402997945 1
0.104559453480928 0
0.0341678573796871 1
0.0627724138654501 1
0.0262258865826714 1
0.0202940569484069 1
0.0311092168438663 1
-0.0012160241355781 1
0.0579772281337478 1
0.04493260008766 1
-0.0563853613113979 1
-0.0402292395784038 1
0.054176411929336 1
0.0460466491923121 1
-0.0325761585259074 1
-0.0655763554638434 1
0.0120953833744475 1
0.00155694374455677 1
0.0482299211176378 1
0.0610332964315439 1
0.0447959967087006 1
-0.0478553991974684 1
-0.0650256107638251 1
0.0284705030400014 1
-0.0151835075831904 1
0.0576055421259363 1
0.0530266322234764 1
0.179119916633571 1
0.0181922112272794 1
-0.0306431849878567 1
0.0331601441088318 1
0.0180785205272106 1
0.0103019937482979 1
0.0576076259358967 1
0.00785580686982932 1
0.0651010170719429 1
0.0225998530306273 1
0.0201218328328679 1
0.0534104466851898 1
0.00205344735281395 1
-0.0380657029249631 1
-0.0172309711193557 1
-0.0032216383574352 1
-0.00654794146189994 1
0.00813545779014666 1
-0.00474276215546531 1
-0.0448287098958457 1
-0.0538353594573678 1
-0.0435980687546325 1
0.053642195438435 1
0.0103799591054689 1
-0.00357336809835384 1
0.000452959949352551 1
-0.00424402441037513 1
0.0586760231431726 1
-0.0334345797152859 1
-0.044340985729388 1
-0.000705835756871982 1
-0.0161112402398482 1
0.0492206127824344 1
0.0475354023602308 1
-0.0855969792736927 0
0.0427146931895446 1
0.0327249038268731 1
0.0602177023350773 1
-0.0137518249881949 1
0.0343253514970422 1
0.0183850448141369 1
0.0138208170767726 1
0.030343899687745 1
0.0149466572688851 1
0.0100126648497321 1
0.0258482524834914 1
-0.0154804297760892 1
-0.0272686233687012 1
0.0318224745197152 1
-0.0641991128836316 1
0.0673453045271815 1
0.0870488895202642 0
-0.00231521658146726 1
0.0281616965102532 1
0.0632501563008273 1
0.040801065021002 1
-0.0114853980983158 1
0.0724322274035346 0
0.0345038229567441 1
0.023280491181398 1
0.0412124507904977 1
0.0336620072294167 1
0.0244890381656152 1
-0.0232304972957794 1
0.105396614357263 0
0.00399362523520136 1
0.0519918929146022 1
-0.00970910443697585 1
0.0488951098566999 1
-0.00355479385041711 1
0.0844601214611061 1
-0.0133242592158699 1
-0.0153713549405809 1
-0.0144350073505216 1
0.00850172739467486 1
-0.00662440773898164 1
0.0440935086503769 1
-0.0255438007702593 1
0.0888194248384915 1
0.00274848241710456 1
-0.0108649462005293 1
-0.0331946634023442 1
-0.0205068326530691 1
-0.0408961318724202 1
0.0752070105551811 0
0.127707489636029 0
0.0433672819927422 1
0.0406025391674223 1
-0.0107043838021941 1
-0.00105510086806713 1
0.0302344744703095 1
0.0218715332564496 1
0.0661284750211593 1
0.0106758332624176 1
-0.00460917070502161 1
0.0286706192557925 1
0.0100201386159621 1
-0.000405490400861443 1
0.0470117256013167 1
-0.0288901385833867 1
0.0154922083131582 1
0.042332375260335 1
0.116326531765955 1
0.0180771609355649 1
-0.00816627977933574 1
-0.0314798213832334 1
0.0211828226023138 1
0.0371309015305447 1
0.0167954555990243 1
-0.0188525365286986 1
0.0262411710147812 1
0.0537937787537726 1
0.0559552610691892 1
0.0645899410489885 1
-0.0801034257858205 1
0.0114616399174643 1
-0.00338817321270494 1
0.0215745991860825 1
-0.0108654381612904 1
0.04955389136505 1
0.0224664217212752 1
0.0378206864654092 1
-0.0846250085569615 1
-0.00635107598341081 1
0.0674860296810277 1
0.0536754650867428 1
0.0266084870935275 1
0.051986657705394 1
0.0417508126848543 1
-0.0463942985408028 1
0.0174704505761425 1
-0.0233633688279512 1
-5.50621878548702e-05 1
0.0324517433438399 1
0.066571171268945 1
-0.00928845454824319 1
-0.0187800115865755 1
-0.0352928415640923 1
-0.00126824925731111 1
0.0399986948964625 1
-0.0201367077544376 1
0.0109899241979466 1
-0.0182025530724931 1
0.00386313606928475 1
0.0357529228016943 1
-0.0358259907190316 1
0.00480994894066874 1
0.100581394716409 0
0.0558569171915017 1
0.0012041929496715 1
0.0343091603758686 1
0.0124391075788691 1
-0.0681162185534676 1
0.0489344595002765 1
0.0328694742754142 1
0.028703431621361 1
0.0476187918449856 1
0.0489111090738241 1
0.0566693748343618 1
-0.0143316476152111 1
0.0929315933203315 1
-0.021440006863866 1
-0.00523924821750006 1
0.00426492670644844 1
-0.0505339955446831 1
0.015470166016197 1
0.0144595319586573 1
-0.0631931155512851 1
0.0761180584271103 1
-0.00545621199846421 1
-0.0527055849594294 1
-0.0150175998138388 1
0.0103857009278523 1
-0.0171876146346011 1
-0.012930640391333 1
-0.0205777925189046 1
-0.0483505929402745 1
0.105646236491187 0
0.0358487615968007 1
0.113928380772364 1
0.0244827268504678 1
0.0285566059258345 1
-0.00363775056227108 1
0.0188834498793862 1
0.0129172893782867 1
-0.0472449608859447 1
-0.0827520920921093 0
0.00428989130661791 1
-0.0588173481369488 1
-0.0753503745620334 1
-0.0608792493485953 1
0.0187614319144454 1
0.0193279019586415 1
-0.0075134646610462 1
-0.010431050530256 1
-0.0380408773760692 1
-0.00809650985056591 1
-0.00141911247518014 1
0.0484038578666668 1
-0.00307693786342141 1
0.0687596192093847 1
0.00632936519836528 1
-0.0310181635194652 1
-0.0337047035040012 1
-0.0167369766993709 1
0.0456663478589133 1
-0.0108331067724077 1
0.03313074338291 1
0.00719557615372463 1
-0.0143639870991427 1
0.0432164878081912 1
0.0267204365884546 1
0.00760771794967352 1
0.0851230503462429 0
-0.00716913834073929 1
-0.0437231201672801 1
-0.0183751779783967 1
-0.00745558826077066 1
-0.0876212572559588 1
-0.006052870504826 1
-0.00809198321903441 1
-0.0169791161581951 1
0.0263417881939221 1
0.0760246979033781 0
-0.0461483376989055 1
-0.0109984412694671 1
-0.0278416113541412 1
0.0744181185114931 0
0.0618923265005278 1
0.00163592232359643 1
0.0279229684517606 1
-0.0544449022332931 1
-0.0659666075908705 1
-0.00392464881418568 1
-0.0815357279868425 1
-0.0172713025470002 1
-0.00430461674791588 1
-0.0144089975436111 1
-0.00900843597860204 1
0.01793498773549 1
0.0082637168353471 1
-0.033690607608351 1
0.00732950334393353 1
-0.0853682180974724 1
-0.00536126205285383 1
0.0366461674531253 1
0.0433498708626632 1
0.0628868893539647 1
0.0560822926627095 1
0.00892227922414814 1
0.0811348790139646 1
-0.018551847367704 1
-0.010615478250964 1
0.0278387961610464 1
-0.0254091159434369 1
0.0430520393960998 1
-0.0219313598899247 1
0.00747693120530256 1
0.0976898438726468 1
0.00432070058476102 1
-0.00935085023726482 1
0.00627627545803673 1
-0.00738442389938889 1
-0.0767150750775796 0
0.00221832660614313 1
0.0658656226721252 1
0.013845941260053 1
-0.0202755712872174 1
0.0923296296754202 1
-0.0401045615959328 1
0.0240523742156491 1
-0.0213878168931573 1
0.0137925034403733 1
0.00160345438898904 1
0.0479744466529125 1
0.0469680279436773 1
-0.0236809089411672 1
-0.0114707053543014 1
0.0127026813629736 1
-0.00614484742845879 1
0.0857463531433463 0
-0.0197982804618197 1
0.0338585289396615 1
-0.00337995347790437 1
0.053891874370689 1
-0.0206086881056015 1
0.0446702270056638 1
0.040256723027783 1
-0.00791227084214919 1
-1.59852134761296e-05 1
-0.0145698699571383 1
-0.00954387913381598 1
0.00106529374335884 1
0.0761040990409445 0
0.0260398562022177 1
0.0219382385262428 1
0.0566923228241887 1
-0.0362142159039777 1
0.0385884156405318 1
-0.0113168883071782 1
0.0132980259215087 1
-0.0280154153294377 1
-0.0138547238706888 1
0.0127722120870812 1
-0.0221043008454176 1
-0.0300686934462997 1
-0.00779884815143001 1
0.0632265388074791 1
0.0735171607880817 1
0.0224889155289241 1
0.052680989917669 1
-0.0440770604112325 1
-0.0200931986820811 1
0.062743631824536 1
-0.0268867579854869 1
0.0117817653970746 1
0.079647822223816 1
-0.0131964737718793 1
0.031104848570157 1
0.0582377645151921 1
-0.0492046523255032 1
0.000271564331891609 1
-0.0121416740856947 1
0.0414784196992537 1
0.0442207833674406 1
-0.0424443392592471 1
0.0343390148770042 1
-0.0125580738407219 1
-0.0528058241061338 1
0.0038768016409606 1
0.0196144133122935 1
-0.0219386234056247 1
-0.0108969499214796 1
-0.0127552647403678 1
-0.0538765891656483 1
-0.00818505778169785 1
0.0043598094213231 1
0.014302681960923 1
-0.0570032553860698 1
0.00857267341883914 1
0.0140482595707567 1
0.000249459667537782 1
0.0574971043492814 1
0.00509238970863192 1
0.0274854166712394 1
0.000591646954936371 1
0.0339827617893563 1
-0.0443351988674065 1
0.0279934085770062 1
0.043753906299277 1
0.0689610732170595 1
0.00229231659677773 1
0.0432490115479636 1
-0.056880906966438 1
0.0389547071431402 1
-0.0130878129018363 1
0.0382928184603876 1
0.0821702219602371 0
0.0984310279868636 1
0.0137121897922867 1
0.0584366809375259 1
0.034295033873498 1
0.000701328476884259 1
0.0246666490235178 1
0.0448756945551566 1
0.0201167253696607 1
-0.0107130509710441 1
0.000119674307786859 1
0.0850592844295623 0
0.0978443416404863 1
0.0180445440019961 1
-0.0309248581507832 1
0.0387283802189266 1
-0.0111267794969919 1
0.0181358779887239 1
0.0241245140757801 1
0.0414246418634722 1
-0.0224488932100455 1
0.0298446418925753 1
-0.00556379406382822 1
0.0406114776102441 1
0.0201327417947464 1
-0.000794664680719564 1
0.0233097830053824 1
0.0279513397875214 1
0.0407581296531037 1
0.0309404899239963 1
0.060176874726255 1
-0.00741957583763032 1
-0.033851827965509 1
0.00518316813166152 1
0.0320475251261812 1
-0.0163242202650124 1
-0.0249080811369228 1
0.0225771639446343 1
-0.0215060114283727 1
0.0421323142475749 1
0.0304009601476519 1
-0.0147203599665315 1
-0.0132465122535885 1
0.0181909142870525 1
0.0894988186611587 1
-0.0663272669377641 1
-0.0622271333277409 1
0.035208190708032 1
0.0177425862330178 1
0.0242048254817164 1
0.00691721201940841 1
0.0707008730680496 1
-0.00555215659498963 1
-0.0260865740653945 1
-0.0214867734044548 1
-0.0462555463995629 1
-0.0151856260809192 1
-0.00712676667312175 1
-0.00547725928775612 1
0.0174820325907627 1
0.0305729353224225 1
0.0478234000878095 1
-0.00161969816003488 1
0.0380552606932853 1
-0.0397223031662432 1
0.0465492470733371 1
0.0617677598876708 1
-0.00809368736700422 1
0.063565330973301 1
-0.00365046037577545 1
0.0519286629670522 1
-0.0366476829229652 1
0.0656727350811628 1
0.0187473168894833 1
-0.0215164096164354 1
0.00265298211995627 1
0.0757896797271503 1
0.0187121899635806 1
0.043964390816518 1
-0.0310623834073633 1
0.00829682873508747 1
0.0205002254184915 1
0.104688993974778 1
0.0318009415260802 1
0.00453472312647434 1
0.0310172386340182 1
0.0293311506354234 1
0.0577679901951983 1
0.0436758719091873 1
-0.0125431600005441 1
0.00898137321464606 1
-0.00807339561952758 1
0.0331783072085965 1
0.0822323209931266 0
0.028816764450921 1
0.0615094278255626 1
-0.00027312550964894 1
0.0172900652184369 1
0.0258986100246744 1
-0.0493162563842199 1
-0.0139851841158879 1
0.0255363618900876 1
-0.0949199690915758 1
0.0196610748527058 1
0.0680144096483936 1
-0.00677100018382209 1
0.0612142075783062 1
0.0274864646940782 1
0.012915258488623 1
0.0629266486722273 1
0.0518870113068667 1
-0.0232559760829952 1
0.0721513732985184 1
0.0374260913223261 1
0.0638766483032378 1
0.0668407962703405 1
0.00268146106128299 1
0.0142524796226454 1
0.00980390935106701 1
0.0172807784916942 1
-0.00528087324780789 1
0.0163727257380378 1
-0.0593894874220252 1
0.010716972962038 1
0.016012839632426 1
0.00632714404949988 1
0.0133406706899452 1
-0.0320688355400854 1
-0.0166484800348137 1
0.104484237287336 0
0.179880332968896 0
-0.0674916957214999 1
-0.0241305107526117 1
-0.0192568643829456 1
-0.0195665938055935 1
-0.023933320041691 1
0.00115352206309056 1
0.0335031919955708 1
0.0131721326061822 1
-0.00438155657213366 1
0.0436956085963955 1
0.0460268073390873 1
0.0638504039756187 1
0.107655608714959 0
0.024896674430808 1
-0.00669393333082516 1
0.0277060703483381 1
0.0736115087308346 0
0.0543381160334479 1
-0.000547564682720098 1
0.00575257402227292 1
0.0180446105979078 1
0.0406818145072433 1
0.0425022514853517 1
-0.0373047848476081 1
-0.00765519580594847 1
0.0378551503929701 1
-0.00918104992780346 1
-0.0530336572471505 1
-0.00320358242922123 1
0.0135923374156155 1
0.051389944625638 1
0.0141323075835018 1
-0.0634174532892694 1
0.0283036562271979 1
0.0450685647943633 1
-0.0161051131684666 1
-0.0566629579763603 1
-0.044149533414993 1
-0.00123243662258081 1
0.0346430343662359 1
0.0104112624980972 1
-0.0185083691598453 1
0.0766044413516096 1
0.0667399311322106 1
0.0244169943303706 1
-0.0745298401930912 1
0.00463054337175192 1
0.0274744450983557 1
0.0457562694025718 1
0.0194810242831255 1
0.0308858675142763 1
0.0328653527785138 1
-0.000568531634977397 1
-0.0527208110980273 1
0.0998818649936729 0
0.0376020109051086 1
0.0730996786049285 1
-0.0312625144937096 1
0.0162274690722803 1
-0.00586135907473708 1
-0.044811631335117 1
0.0252615969299105 1
0.0636172255487841 1
-0.0741129148068917 1
-0.0214376616694267 1
0.0202923713311983 1
0.0248509777833853 1
-0.035200056009378 1
-0.0233599452748609 1
0.0631554321884992 1
0.0410661666264167 1
-0.0368470136114527 1
0.0593091717989764 1
0.0233331905356483 1
0.050157196349356 1
-0.0424347131652246 1
-0.0170104577317816 1
0.0413441060641411 1
0.0628446752352439 1
0.089172371961428 0
-0.0194193070836655 1
0.000960198647319974 1
-0.0155903424195444 1
0.00506842829422387 1
0.0423829667116623 1
-0.0227527001121309 1
0.0998694430676549 0
0.0235849377245466 1
-0.0188318603395928 1
-0.0140444336949091 1
-0.00322825082923464 1
0.0261856870882364 1
0.0176430195323738 1
0.0353156783308867 1
0.062764155515907 1
-0.0255012447976846 1
0.0214250425690174 1
0.000170584348560616 1
-0.0355613477438682 1
0.0471068363076494 1
-0.0176447313751503 1
0.0216700151954117 1
0.0287796058282781 1
0.0344885636529551 1
0.00643617363195151 1
-0.0181112505895932 1
0.0300174884132852 1
0.065006753992143 1
-0.00443865127884677 1
0.010553892770715 1
0.00119602336900194 1
-0.00344185793766292 1
0.120217454830328 1
0.0867206942239286 1
0.0684262415801431 1
-0.0188607389923929 1
0.0109860435349523 1
0.00169434084826312 1
-0.0119047263198827 1
0.0344021739095498 1
0.00114776451352922 1
0.023453010745098 1
0.067263972270121 1
-0.0465003958604821 1
0.000519466419327274 1
-0.0251722633374178 1
-0.0478412143955516 1
0.0596867754745171 1
-0.0126595363391573 1
0.00167922440408466 1
0.00978634183529786 1
0.030163202671245 1
-0.02034241617472 1
0.0237479741059237 1
0.0134386181135826 1
0.0199988909234822 1
-0.0224218020288647 1
-0.0525932167680768 1
-0.0248078231206375 1
0.0877234982464508 1
-0.025242454370049 1
0.0198034091645395 1
0.0178508739372702 1
0.0117841210498408 1
-0.0502345807641332 1
0.139713621821336 0
0.0460488849493967 1
0.0848982354397031 0
-0.0232719694483812 1
0.0472541797856639 1
0.0927816194066363 0
5.26636786310477e-05 1
0.0036832638018416 1
0.0631451958592065 1
0.0342880385825205 1
0.0129788065651181 1
0.00633393880859145 1
-0.0652286059265938 1
0.0343239618647926 1
-0.0203840476738836 1
-0.00397859208071859 1
-0.0392137673802803 1
-0.0607713612008192 1
0.0402805542419198 1
-0.0206212757308066 1
0.0230728023884293 1
0.0292752984982833 1
-0.00156495603520127 1
-0.0635844384087484 1
0.0351040308588395 1
0.00928039891216856 1
0.0274266642217653 1
0.0377370439168195 1
-0.0168171989250296 1
-0.00344846140693567 1
0.0299809664853415 1
0.0603663285725592 1
-0.0329674608370845 1
0.00617844708450835 1
0.0313227917377896 1
0.000435484262546498 1
0.00548349400065794 1
0.0300283274599302 1
-0.0260622925620987 1
-0.0285403275453754 1
0.0596414971263242 1
0.037680765442776 1
-0.0273617272332229 1
-0.0430781167110872 1
-0.0233418261886327 1
0.0128233177721165 1
0.0336343551736647 1
0.0385062622533415 1
-0.0105363949427369 1
0.0082132915843977 1
0.0214032495643506 1
-0.0937792098376821 1
-0.091195053866636 0
0.0046752874957818 1
-0.052236271914302 1
0.00976272960052222 1
-0.0142438123545974 1
-0.00925368105365873 1
0.03954761564749 1
-1.13514129269792e-05 1
0.00739633816834251 1
0.00406820899868293 1
0.0570174083759975 1
-0.0311798459638937 1
0.0320844995979595 1
-0.00797338297442621 1
0.0272449036184001 1
0.0801099115618351 1
0.0535109375205966 1
0.0260655324942893 1
0.0471545384535345 1
-0.000239798781352163 1
-0.0407531630577773 1
0.0388780656968314 1
0.0254044044304453 1
-0.0446111541081384 1
0.0921636336004377 0
-0.106077196592255 0
-0.0390626087661974 1
0.0946739425774049 0
-0.00585828268289907 1
0.0153531423864294 1
-0.0718651107375305 1
0.00214128547897302 1
0.0133867939266274 1
0.0124586940351842 1
0.00146842295621363 1
0.0250198305894709 1
-0.0200724364376567 1
-0.014819510913408 1
-0.0271685220910567 1
0.0485257603911354 1
0.0831719923610126 0
0.0125357284221549 1
0.0450459338396531 1
0.0159964626522411 1
0.00662170022212619 1
0.0836637545212953 1
-0.0222595420649589 1
0.0150365530775153 1
-0.00432663592596734 1
-0.0427939996058557 1
0.060326386302671 1
-0.0180183368312481 1
0.00605572363027422 1
-0.00691102765548718 1
-0.0108775957579512 1
-0.0134511635675861 1
0.0337609433376978 1
-0.0207184448520671 1
0.0560301003473982 1
0.0101171983366159 1
-0.0415880219463842 1
0.0273271990746942 1
-0.0334074917202676 1
0.0184129274980615 1
-0.0288323824577733 1
0.0269165903544636 1
0.0372934697105366 1
0.0424740292573612 1
0.0814477084928789 1
0.0823271565024906 1
0.0306589281472341 1
-0.0243092593017458 1
-0.00747336300399141 1
-0.0246302068763996 1
0.0622769698432185 1
-0.0507265283506539 1
0.0487195704913026 1
0.0705252232290193 1
0.0383446848772604 1
0.0883261731154347 0
-0.0106050520983105 1
0.0594961726289111 1
-0.0299348121588656 1
0.00866207197855197 1
-0.0136280205629339 1
-0.041957238029133 1
-0.0321456971915735 1
0.0145464333701438 1
-0.0187183474779594 1
0.0491153324397081 1
0.0751118272528757 1
0.0392345288419721 1
0.0196879718224114 1
-0.0206044399794363 1
0.00298831171425934 1
-0.0311715081434011 1
0.0298598893120572 1
-0.00485192360949939 1
0.0210266850357996 1
-0.17593964972319 0
-0.0564655099332858 1
0.0265243700111667 1
0.0204153064296648 1
0.0174977896813627 1
-0.117490282481873 0
-0.069184663123299 1
0.0376767242746542 1
-0.0713131868272062 1
-0.00486940719069592 1
0.0213131302718084 1
-0.0597374536473834 1
0.005053481256528 1
-0.00966024232130822 1
0.025297734431142 1
0.0570683627938239 1
0.0430828727108427 1
0.0111374401818167 1
0.0877642316006498 0
-0.0162834984165477 1
-0.00443051087267174 1
0.0476652099185692 1
-0.0667689348119565 1
-0.0147257002814844 1
0.0583624873338898 1
0.0774654210664746 0
0.0454283587816869 1
0.0493939554515972 1
-0.0301345144363472 1
-0.019470270215136 1
-0.0030978741146196 1
-0.0243589763314543 1
0.0301425088804544 1
-0.0150902933349236 1
0.00971743523517516 1
0.0113827855849109 1
0.0446810447820566 1
-0.0556700001685506 1
-0.0337187373689289 1
0.0638911996770262 1
0.0245035580197281 1
-0.0530522777116579 1
-0.052573834109989 1
0.0458614442849119 1
-0.03475794716616 1
-0.0364552259816544 1
0.0870665804397314 0
-0.0478843662802665 1
-0.0047731288988716 1
0.0570067855329322 1
-0.0284002210682578 1
0.0454761088165479 1
0.0394137126202063 1
0.0196698569313004 1
0.0108547712011538 1
-0.00908255102711703 1
-0.0141215753342015 1
-0.00163007072040589 1
-0.0101186314510476 1
0.0389443900178001 1
-0.0310244069933148 1
0.0210945146337888 1
0.0745778843834016 1
-0.011020794789482 1
0.0526607254917296 1
0.0799011195647259 0
-0.05209061639783 1
-0.00835838709262802 1
0.0450011943332797 1
-0.051410801639139 1
-0.0623322046422524 1
-0.00390481333499689 1
0.0550513245094419 1
0.0181495987530515 1
-0.0377024434913929 1
-0.101574470770855 0
-0.0369131270254325 1
0.0253036569882333 1
0.042894099790339 1
-0.00865127648918419 1
0.0170966953637095 1
-0.0127663640987049 1
0.0159136330945251 1
0.0516966026440681 1
-0.0202812912139823 1
0.0740366498905493 0
0.0746350553542065 1
0.0231516585014493 1
-0.00211859370555584 1
0.0305958936107426 1
0.0376621364315397 1
0.00238166623496714 1
0.0456346698182694 1
-0.031558722691442 1
0.0620223353051098 1
0.0389764516921952 1
0.0423764226717123 1
0.132518154078867 0
0.0147704459002969 1
-0.0115400830326722 1
-0.0103312918821727 1
0.0634545565891748 1
-0.00475764657671367 1
0.021015159384059 1
0.0212607036161892 1
0.0268291727525834 1
0.00455308912316899 1
0.00421868565980418 1
0.114442218155742 0
0.000290703465531448 1
-0.0128632138921454 1
0.0622311029598517 1
0.0147675281298562 1
0.0566585429303636 1
0.0416971660763229 1
-0.00832167115191031 1
0.076498369247922 1
0.0246588803121967 1
-0.00266169934751335 1
-0.0229494772193294 1
-0.0295258932928543 1
-0.0351303624766307 1
0.0526670714562828 1
-0.0199349640486519 1
0.0914714491645456 0
0.0136887499482188 1
-0.0132437549095586 1
-0.0504985623745395 1
-0.0200074044074732 1
-0.0215189835468923 1
0.104816470562958 0
0.0682275200447932 1
-0.0207783065974931 1
-0.0173595757461394 1
0.0132149900484112 1
0.0739630431896017 1
0.0415457834489814 1
0.0486172715147901 1
0.0275956415526976 1
-0.0145682341280551 1
0.0543628070978049 1
-0.0696596046383694 1
0.0286116296616405 1
0.0522263232485942 1
-0.000926420995401262 1
0.0327782775773525 1
0.00709169704989282 1
-0.00564150825855301 1
-0.019770144994413 1
0.00289455011079353 1
0.0587147752791703 1
-0.00214414678283264 1
0.0369464901405405 1
0.0962139189815699 1
-0.0601506770329814 1
0.0142875574064922 1
0.0828894856215258 1
0.0338713889268335 1
-0.0577933130166055 1
0.0257324638347876 1
-0.0266132735980729 1
-0.0430748869239746 1
0.0356795074009607 1
0.0403726454197985 1
-0.0102494770438762 1
-0.01048385027138 1
0.0326963699512091 1
-0.0299473865709782 1
0.0372109225911064 1
-0.0184521295008678 1
0.0780169261537509 1
0.0494945280344326 1
0.0595344080529018 1
0.0237644197321333 1
0.0326482567342253 1
0.0213154951745837 1
0.0289220935461664 1
0.0391092748929941 1
0.0369156853481813 1
0.0279750823781698 1
-0.0457781681961163 1
0.0553384268070055 1
-0.0120683912385839 1
0.0700554768078811 1
-0.00660032702968276 1
-0.021726894828957 1
-0.0461791499618074 1
-0.0913561880978663 0
-0.0433237295061023 1
0.0541792156389351 1
0.0929882708917432 1
0.0285160507135812 1
0.0920839692133052 0
0.0309962600056368 1
-0.0365528513483589 1
0.0571408061619422 1
0.00370098725208089 1
-0.0128220680022685 1
0.00538860340359864 1
0.028656472511541 1
0.0474139688622207 1
0.0451982294769095 1
0.00916997386283724 1
0.0773200017170903 1
-0.0660843698714051 1
-0.0346171281386405 1
0.0237330722378048 1
0.0597620518391369 1
0.0767016084675319 1
0.0143981837692735 1
0.00481166336372703 1
0.0279768067212523 1
0.0028483859249775 1
-0.00450853976211598 1
0.0250137272338512 1
-0.00974014560429246 1
-0.0156598929789458 1
0.0227874424251563 1
-0.00325653365579293 1
0.00546503885081614 1
0.0428676505515767 1
-0.0858322848742932 1
-0.0310143318869495 1
0.0757527781577837 0
-0.023763060225615 1
-0.00655714408104053 1
0.0553252724588681 1
-0.0151396336830236 1
0.0659358640841401 1
-0.038734256876762 1
0.0734572671482342 1
-0.0307790638329406 1
0.0233257123219329 1
-0.00541251017381447 1
-0.0423365560751458 1
0.0511411017919969 1
0.08130829580279 1
0.0401466830791565 1
0.0489060722386526 1
0.0167812185535662 1
-0.0296382537900425 1
-0.0011548687252014 1
0.0696820453906215 1
0.00682439621861577 1
0.0505675390797983 1
-0.0202922724360151 1
0.00541261968394775 1
-0.00369761846887994 1
-0.0221847808765897 1
0.0162468403680901 1
-0.000196472359331462 1
-0.00959725063070193 1
0.0231871753877762 1
-0.0327429424783729 1
0.077342180773659 0
0.0777742110436667 1
-0.0407569567593934 1
0.0308982425914618 1
-0.00605475366454699 1
0.0332380433261373 1
-0.074647454236424 1
0.0842556746042441 0
0.00946727496058128 1
0.0202163954549475 1
0.050619217143646 1
0.0825410017538729 1
0.126902692106878 0
0.00723058226144062 1
-0.0528831131959545 1
0.120117947432198 0
-0.053028983095116 1
0.0989986963279676 0
0.0166390182842553 1
0.0252368224920302 1
-0.0508415082564556 1
0.0582726918545353 1
-0.0356763318493644 1
-0.0130140595413464 1
0.0137015115761023 1
-0.0876900063037422 0
0.0769052140557823 1
0.0311102609105132 1
0.0140266606578043 1
-0.0210113642571518 1
0.123632943083763 0
-0.00286578875164673 1
0.0550805177783285 1
0.0218991086040672 1
0.0548154783906486 1
0.00852545369557147 1
0.0138700048844881 1
0.0143667302322448 1
-0.0115346415651405 1
-0.0315534180932096 1
0.0273187776591474 1
0.0292849815752898 1
-0.0346777149460913 1
-0.0121344947388004 1
0.0603690468633246 1
0.0112857511608278 1
-0.0536064413662457 1
0.0430744092404795 1
-0.00547230318338571 1
0.0392980182954433 1
-0.0102353384227962 1
0.0766797745321098 1
-0.0612279189368625 1
0.0423339844768951 1
0.068481186126137 1
0.0898806051550322 1
0.0457392733576565 1
0.0320407833743817 1
-0.00744109745460064 1
-0.00802622076022495 1
-0.0342701882837764 1
0.084479997537375 0
0.00477175494106694 1
0.0279353756943803 1
0.0810033219637684 0
0.00494697307250961 1
-0.0839572349954924 0
0.00309030724800767 1
0.0103927237282389 1
0.0137004111873635 1
0.0672104651063387 1
0.0611011888117029 1
0.0744082245201793 1
-0.0385660460887951 1
0.0279793114665667 1
-0.0354783264259504 1
0.0558987686148401 1
0.0725541978341304 1
0.0584588790286051 1
0.00280608526562727 1
0.00219967134303563 1
-0.0259814514349072 1
0.0228134832813461 1
0.00594101676143851 1
0.0135947547328135 1
0.0442973289600116 1
0.0112485772181356 1
0.0112345763424096 1
0.0427272400526311 1
0.00693896914106283 1
0.0443877440621435 1
-0.0212453845999053 1
0.0337430231424985 1
-0.0058244261990744 1
0.0823861491221621 0
0.0354175872606998 1
0.014878213691031 1
0.0537652775741351 1
-0.058524425658742 1
0.0226541650432494 1
-0.0361025443679954 1
0.091055611256575 1
-0.0396705696763346 1
0.0207695170807816 1
-0.0390510594243001 1
0.0971248474762196 0
0.0347509108414552 1
-0.0530596094293682 1
-0.000910544098497671 1
0.0380433932831083 1
-0.0401793118452528 1
-0.0491028885016518 1
-0.0388041691022692 1
0.0171383012904188 1
0.0285034962327017 1
0.0252698048270029 1
0.0297344500700654 1
-0.0186446272506047 1
0.0224892098003828 1
-0.0336349179307689 1
-0.00329131630448089 1
0.0203071811245083 1
-0.0743265419608507 1
0.0305119589966843 1
0.0214445664349168 1
-0.0544333642267793 1
5.80303510256744e-05 1
0.0737817552626235 1
-0.000989532153219197 1
0.091292492131919 1
0.0404430069079489 1
0.0913161765670638 0
0.0209287877045994 1
0.0120650584466739 1
0.0442302822967036 1
0.0119054875661437 1
-0.0366450610951595 1
-0.0307604092088632 1
0.0369959442579342 1
0.00404658198173227 1
-0.0358532964144381 1
0.0374978782265123 1
0.052033012130034 1
-0.070063743480871 1
0.00252531011839546 1
-0.0364476058493268 1
-0.0314751044673844 1
-0.0625565419126444 1
-0.0268366010554877 1
0.0418674973625659 1
-0.0588037203393692 1
0.0313805684711244 1
-0.055366378620564 1
0.0321432674766634 1
0.0536923878230227 1
0.0277658805612958 1
0.0743640728570082 0
0.0311514037105907 1
-0.028564370974004 1
-0.0892185451719447 0
0.0280783191320761 1
0.0502290341050592 1
0.0372979086915063 1
-0.00413369675195907 1
0.0142109572925529 1
-0.0416595427286407 1
0.0549755343109919 1
0.110798126598903 1
-0.0610051424583064 1
0.0576328155284365 1
0.0714862908915453 1
-0.00573921400141543 1
-0.0864525972311361 1
-0.0554649064671969 1
-0.0298734878800441 1
0.0192577630717038 1
0.0406169024871679 1
-0.0412625244629455 1
-0.0104629901217881 1
0.0170452628580262 1
-0.0316233358070404 1
-0.00866883115804774 1
-5.26103864343526e-05 1
0.00151132579727555 1
0.0084652805653817 1
0.059388844700355 1
0.0621707509158431 1
-0.0236948899831161 1
-0.0255357350089736 1
0.00153526065808488 1
-0.0288118310069317 1
-0.0871663731289894 0
-0.0392973250337298 1
-0.0545614586586955 1
-0.0172726976382933 1
-0.0478911847981231 1
-0.0358663422686984 1
0.0670071900137182 1
-0.040387059237573 1
0.0454158774660911 1
0.0258516783034825 1
0.0431381636814505 1
-0.0246301038535641 1
0.035822487826849 1
0.0736794829562968 0
0.017485862190151 1
0.0461632501697655 1
0.0659318320167417 1
-0.0159826111596052 1
-0.00370227938102733 1
0.0334774962820511 1
-0.0204431369934985 1
-0.0153628039097231 1
-0.0562992018249541 1
0.0245337849083773 1
-0.0168245932307501 1
-0.00312238837931835 1
0.00493538575462719 1
0.0173704118268153 1
-0.0850443241329304 0
-0.0303236909832423 1
0.0125245046958095 1
0.0300845069246322 1
0.0999186777988086 0
-0.00844227853040761 1
-0.00781738255129081 1
0.01401200173811 1
0.0375242439824241 1
0.0421137065814829 1
-0.0277224220197571 1
-0.0555219299076007 1
-0.0226565900700322 1
-0.0273709020680307 1
-0.0354005068510341 1
0.0116364124718811 1
0.0269400815036676 1
0.0236187160944803 1
0.00984843062389195 1
0.00510679640420324 1
-0.0075345245877683 1
0.0473727866246487 1
0.0139132216630014 1
0.107922966694598 1
-0.00158844188929617 1
0.00341089532456441 1
0.0501500573862971 1
-0.0984589806556009 0
-0.0421540386668309 1
-0.00171205383846002 1
0.0508849460843938 1
-0.0271034196660202 1
0.0258068696931094 1
0.0458344349069534 1
0.0371263750738075 1
-0.0152680942415018 1
0.0211328477031404 1
-0.0447859697418833 1
0.0170672847322726 1
0.0745413116744001 1
-0.0140906904874221 1
0.0161417446696662 1
0.0209180638921155 1
0.0318404626146144 1
0.0221525949168791 1
0.0388215290220108 1
-0.0279199226602004 1
0.092948901317989 0
-0.0231215791216073 1
0.0511309826952162 1
0.0964289569255793 0
0.0584278654473622 1
0.0142548659632807 1
-0.00533873778797541 1
-0.0313011648302483 1
0.0428742738839581 1
0.0121337080232129 1
-0.00559700935189867 1
0.0254142749209871 1
-0.0551880902607256 1
0.0379639524967773 1
0.0880557708482269 0
-0.0667674173465419 1
0.0522190733361921 1
0.0102935555288966 1
0.0040037193604815 1
0.0129062505914779 1
-0.0171629765472845 1
0.0400826227318536 1
0.0317637476385458 1
0.0277905692046305 1
0.000872817273771182 1
0.0436951589336446 1
0.0451838937079058 1
-0.00242825799264741 1
0.0392235725844401 1
-0.0189885926605919 1
0.045255677254297 1
0.0164280605338076 1
0.0115701441641374 1
0.096470922275265 0
0.0308456148877067 1
-0.00381040767015491 1
-0.0807075447651157 1
-0.0173763747259809 1
0.0238701480485567 1
-0.0314885909118353 1
-0.0143538485274896 1
-0.0537763224419447 1
0.0671783983739286 1
0.085849111246054 1
-0.00493783208413456 1
-0.000627721412283495 1
-0.0635798412403314 1
-0.00970022172000297 1
0.025292606728442 1
-0.00274181013678979 1
-0.0428772107421303 1
0.0115869335504573 1
0.00369431594262348 1
0.057095200967784 1
0.0473594956030276 1
0.0467164816470767 1
0.00713145817861865 1
-0.0317084904323638 1
0.0668406998520683 1
-0.0105906589488788 1
-0.0465596595998483 1
-0.000970339303639381 1
-0.011321314455333 1
-0.0244461246376936 1
-0.0428606121548835 1
-0.0283142577176047 1
0.0520773359264824 1
-0.0142543184555407 1
0.0294067582355084 1
0.0437189565854412 1
-0.000189630457209019 1
0.0385102460040968 1
-0.0132951668455964 1
-0.0346681730163745 1
0.0217457207253392 1
0.0416894465578088 1
0.00857970895798902 1
0.0559747710372089 1
-0.00400264817714644 1
0.0391894528921656 1
-0.0424060732422651 1
0.011234955335043 1
-0.00318433614990801 1
0.0426007538158585 1
0.0237842764286862 1
0.0625714593952416 1
-0.00593478892011438 1
0.0440011816349053 1
0.0476677443368399 1
-0.0220081249086457 1
0.0281457869964372 1
-0.0234093359713939 1
0.0766143355229012 1
-0.0287586820783135 1
0.0116801079722192 1
0.109380440517688 1
-0.0169924166355213 1
-0.0152882453466855 1
0.0130468419376109 1
0.0261035717720237 1
0.0419136858308508 1
0.0261380440796486 1
-0.0535523135852809 1
0.0621365264770634 1
-0.0156926784523736 1
0.0429550439539407 1
0.0114506620631854 1
0.0537324934753709 1
0.0346057538759546 1
0.00864754713818815 1
-0.0717849367177087 1
0.0561558297206695 1
0.00268124000232494 1
0.0646765054301001 1
0.0270672548412658 1
0.0168498464845259 1
0.0264261971006921 1
0.0506434782447785 1
-0.0303342413478299 1
0.0335706551218384 1
-0.036056731836495 1
-0.00534165644736205 1
-0.0104793448040867 1
0.0205217796593447 1
0.00797402887334472 1
0.0158754718508082 1
0.028899424210492 1
0.038037923126703 1
0.0369812522992199 1
-0.0418774337538649 1
-0.0394154951037411 1
0.0583977764684599 1
0.0876776730634153 1
0.0776153153525997 1
0.00282377126679399 1
-0.0795848112070003 1
-0.0246257774963937 1
0.0355174433652756 1
0.0334091020538257 1
0.0100353324765668 1
-0.00411172292305394 1
0.0153818487010553 1
0.00822298038905034 1
0.0458790481611428 1
0.00726248726832212 1
0.0894264809309719 0
0.0253928690911435 1
-0.0173354810023042 1
0.0452898161767525 1
0.0301456355793967 1
0.0290888719506724 1
0.0433951821695266 1
0.0234008065268155 1
0.0694353548710724 1
-0.0174116960466695 1
-0.0784011830829749 1
-0.000227275998845595 1
0.00176408880210129 1
0.0841499504165903 0
0.00243738567369239 1
0.00049990010922678 1
-0.0166976638015702 1
-0.0224873773235886 1
-0.00429810798953217 1
-0.0025682384512343 1
-0.044248882627586 1
0.0144418675533851 1
-0.0643999601456651 1
0.111559617089622 0
0.0026147903553673 1
0.0131649744125356 1
0.0379393441006518 1
0.019154961212165 1
0.0400433892484431 1
-0.0760364377276112 1
-0.0113794863577488 1
0.0108666492846909 1
0.0672307449413291 0
-0.0300467181891381 1
-0.031022624007367 1
0.0367902012836778 1
-0.0328131397440548 1
0.069423639879326 1
0.0795200764436011 1
0.0300583051677226 1
0.0304487257096841 1
-0.00933038236457139 1
0.0421361617062578 1
0.0181364429810346 1
-0.0463956626194772 1
-0.000421866110153043 1
0.0512827426382221 1
0.0287261652452865 1
0.0322323309428237 1
0.0521403425552461 1
0.0134671705412338 1
-0.00464835301499493 1
0.0365565039451035 1
-0.0584440027578309 1
-0.0301041021068456 1
0.0696324973744173 1
0.0168114208283659 1
-0.0465309398340693 1
-0.0811146648374211 0
0.0257583994405883 1
0.0320739770204079 1
-0.00096392127199189 1
0.011389437037289 1
0.0661447822829572 1
0.00446104039668513 1
0.0247086194484198 1
-0.0289111494446275 1
-0.0217888282751451 1
-0.0287914319452427 1
-0.0319834590174061 1
0.0341873990570331 1
-0.0225846118968982 1
-0.0143508662332752 1
0.0177087659743133 1
0.0211368036680589 1
-0.0207629035965928 1
-0.000299467086030356 1
0.0580379445095212 1
0.0778145705921024 0
-0.0123954933320565 1
0.0409841065449565 1
0.0282187546483435 1
0.0784766153009202 1
-0.00297536188382286 1
-0.0327243287148679 1
-0.0233862741508596 1
-0.0637435428884361 1
0.0103261885448965 1
-0.0283804771456697 1
0.0126400545774545 1
0.019605034530802 1
0.0650364007256061 1
0.0793078503753631 1
0.0217012367318504 1
0.00951936082302803 1
0.0123899300528784 1
-0.0205818065775462 1
-0.0148092521070385 1
0.00447935803075303 1
0.0382758764897429 1
0.00174097844748703 1
-0.00839471663666219 1
-0.0181592790987448 1
0.0434914927352877 1
-0.0435940530501101 1
0.0649587835861687 1
0.0333806454726824 1
-0.0474035043502851 1
0.0438051177078672 1
0.0282104041403934 1
-0.0657033340109705 1
0.049424449225383 1
0.0184669366588193 1
0.0242978992484453 1
0.011285150675393 1
0.0483052551953264 1
-0.0387381253589394 1
-0.0312687594052239 1
0.0621415240236227 1
0.0310874368817125 1
0.016854802630607 1
0.00440882270148749 1
-0.0733642027127176 1
-0.00807043692886119 1
0.0379699456341725 1
0.00712410061071723 1
0.0357486444178367 1
-0.0210978483421924 1
0.0357117599484333 1
-0.0108408492421082 1
0.107068817792019 1
0.0293908375414942 1
0.0326906544306228 1
0.0782601559204401 0
0.0712070906301897 1
0.0211656733944574 1
0.0250084715733339 1
0.0131006352503576 1
-0.0552005329016705 1
0.0139179095693377 1
0.050718855996565 1
0.00932321540075032 1
-0.0213893641239276 1
-0.0113060138567841 1
-0.0349616809413922 1
-0.0249707135778358 1
0.04350083187015 1
0.00132570990345331 1
-0.0127648779542503 1
0.015330998283831 1
0.0346988744741094 1
0.0441530763762298 1
-0.0151896127702542 1
0.0203976614262032 1
-0.081916199611841 0
-0.0443737882369114 1
0.111075688266307 0
0.00694758915619428 1
0.0167557555761632 1
0.0584636149375454 1
0.0843379988891656 0
-0.033504862267465 1
-0.00393511742904792 1
0.0144101067541231 1
0.00241586186242645 1
-0.0287184426284136 1
-0.0314809928926749 1
-0.0130639262976701 1
0.0112894888398411 1
-0.0291023416833664 1
0.044603720001416 1
0.0832242838578819 1
-0.0434969060353992 1
0.0197553877376757 1
-0.0301024477407728 1
0.0467381546037587 1
-0.0349928324331946 1
-0.0130687711092701 1
0.00137741923537573 1
0.0186228583383137 1
0.0599327684792521 1
-0.0146262325782025 1
0.00345286607404577 1
-6.86020772203595e-05 1
0.0109341524953933 1
0.0205611415238043 1
0.0211338788600561 1
0.0113172663169128 1
-0.0155063362347731 1
-0.0379521499063121 1
-0.0745966520987901 1
0.0272938732144107 1
-0.00348463462441335 1
-0.0312437393058116 1
-0.00442931049611121 1
-0.0122027006583729 1
0.00480264521848267 1
0.0194473796817048 1
0.0422881104776973 1
0.0454865037391679 1
-0.00092192044723088 1
0.0635744014239076 1
-0.0206436272568192 1
0.0129500389836248 1
-0.0391942120145108 1
0.0407870337544194 1
-0.0150150417926305 1
0.0247751950560059 1
-0.0750007348572718 0
-0.00963179903206916 1
-0.000771734909507597 1
0.0216492213486099 1
-0.000174517728823119 1
-0.0326415130258951 1
0.0301024026275573 1
-0.0578806767152143 1
-0.00922112168880998 1
0.00920211050469723 1
-0.00184482752052344 1
0.0120461443773232 1
-0.109960584806315 0
-0.0330904734937093 1
0.0456573524074535 1
0.0491825506682527 1
0.0320674636466847 1
0.00599868881219441 1
-0.0285145561658939 1
0.0729524533341006 1
-0.0302584599982829 1
0.0435106884003539 1
0.0244470499307914 1
0.0168953150201367 1
-0.00553694494989162 1
0.0840011886494415 1
0.0370473161185379 1
-0.0554417009566234 1
0.00359174799973857 1
0.0560417442556477 1
-0.0297829708582583 1
0.0298155132937534 1
-0.0171136374382714 1
-0.063627075335784 1
0.0375166379418108 1
0.0131750883743954 1
-0.0530936214065031 1
-0.0712761639072203 1
-0.0219287046649197 1
0.0101239648116726 1
-0.0376897176322094 1
0.0358185119075925 1
-0.0294875411163985 1
0.00530802604443094 1
0.0188876001918557 1
0.100285534974657 0
0.0169127507455341 1
0.0106644501298506 1
0.0287751562209193 1
0.00779070766998609 1
-0.00755741391636365 1
0.0265157478815757 1
0.106710059858511 0
-0.030879642941069 1
0.062210913541612 1
0.0405769801523347 1
0.00348159950411348 1
0.02361742691817 1
0.0300915463780427 1
0.0255261732123766 1
0.016609257872173 1
0.0293241580959957 1
0.0276024297037626 1
0.0147320371815236 1
0.0405082271623914 1
0.0337896791132984 1
0.0064095196761541 1
0.0228115452737589 1
-0.0897089412155616 0
-0.0124980725077846 1
-0.0149246603645229 1
0.00842317621995542 1
-0.0617010111913152 1
0.0053404100095956 1
0.051883165912426 1
-0.00523841723168502 1
-0.0165807343059271 1
0.0113369729288292 1
-0.0374879783899951 1
-0.00243437302781819 1
-0.00139380635263851 1
0.00561804211776369 1
0.076315256678734 0
0.0281210737237187 1
-0.0292348734838087 1
-0.0327915373540877 1
-0.0804579982659688 0
-0.0478114167267184 1
0.0431836680281016 1
-0.00976897045908884 1
0.0494933955211683 1
0.0633170395475617 1
0.0159832021389565 1
-0.00399220654171967 1
-0.0672169172906378 1
0.00807643930225536 1
-0.00143922193318972 1
-0.0170307283288727 1
0.0254483969519942 1
-0.022682394456225 1
-0.0715282065507499 1
0.00875909962416342 1
0.0438153321469521 1
-0.000145215224283427 1
-0.00433146234473963 1
0.0104311398377701 1
0.0240856389187193 1
0.0411827574383277 1
-0.0221037354033384 1
0.0472821307854787 1
0.0675769106445596 1
-0.0170067191897838 1
-0.0554031679917462 1
-0.000232793853370786 1
0.0361361891500209 1
0.049483029720956 1
-0.0422419947711267 1
0.0818858852312915 0
-0.0260218872601732 1
0.0107972022013018 1
0.104427808135655 0
0.0107248603920579 1
-0.0196896977895202 1
-0.000115262748499614 1
0.0885241555720301 1
0.0341094893122612 1
0.0521090044166769 1
0.0188890802920714 1
0.0632742807430541 1
0.0561671720887588 1
0.0117672189915893 1
-0.042864427906825 1
0.0283858576090463 1
0.00669740286022429 1
0.028438704308302 1
0.0109894702213993 1
0.0217089806808336 1
-0.0436406714862404 1
0.0463798307136232 1
-0.0317702946283391 1
-0.0039539823686339 1
-0.0468616283078664 1
0.0327931414599385 1
-0.00365261831240354 1
-0.0224731637840668 1
0.0915266334265853 0
-0.00338026475627157 1
-0.0462081328404879 1
-0.0268186368312902 1
-0.000918319631176422 1
0.00725504456509484 1
0.0883970763771883 1
0.0578253789734279 1
0.0661133619136488 1
0.021883178204755 1
-0.0350300431060172 1
-0.0230562443410189 1
0.0292348909437012 1
-0.00987284333264429 1
0.00998496152365323 1
0.0565458355938306 1
-0.00118964639364374 1
-0.00636103941739548 1
-0.00451740046372986 1
0.0795490255448258 1
0.0376594608094586 1
0.0618641070004804 1
0.00319362182057184 1
0.0291630883358504 1
0.0284084501799166 1
-0.0091846825439534 1
0.0238776198572417 1
0.0491871889284188 1
0.00138129993382532 1
-0.0194548348949964 1
-0.0213382402658324 1
0.0182354909380959 1
0.0624671870477593 1
-0.079893912323645 1
-0.126933310099814 0
0.0505709964172343 1
-0.012731256360364 1
-0.0385097678118615 1
-0.0661001325162046 1
0.0342293710576609 1
-0.0156225012002195 1
0.0249543362695459 1
0.0169548631093776 1
-0.0356247285948767 1
-0.0509242771965408 1
0.00331986769520026 1
-0.0124314861745946 1
0.026863171162622 1
-0.00254526472447039 1
-0.0867772912480973 0
0.0128680001659976 1
0.0670236499752079 1
0.0267770405203823 1
-0.0131705425617775 1
0.0204062328778296 1
0.0451809730568584 1
0.0554938543635776 1
-0.0366746538723476 1
-0.0141690529447156 1
-0.0334975294101176 1
0.0534689166350816 1
0.0310953962810583 1
0.028450900256394 1
0.0144338555100443 1
0.00899701545369449 1
-0.0663773545628341 1
0.0319873245217456 1
0.0128577793096414 1
0.0773869338766338 1
0.00827159620343964 1
0.035381001907584 1
0.0533000869347835 1
-0.000420028682946791 1
0.0705785822420185 0
0.0156730770154612 1
-0.0428806069593152 1
0.0247310539836041 1
0.0503972937481894 1
0.00158769358810853 1
-0.00099182443770748 1
0.0247267843245984 1
0.0337559655302159 1
-0.0332102540426009 1
-0.073280258862273 1
0.0189355504907619 1
-0.0284195004919866 1
0.0482176054609656 1
0.00555136110050008 1
0.0229528359077498 1
-0.0140404658040544 1
0.0251558567352016 1
-0.000233813469601669 1
-0.0186772624481838 1
0.0731516904686752 1
-0.0228195295757207 1
0.071360080203992 0
0.055397344918356 1
-0.000653012653356735 1
-0.010356179892225 1
0.0133298312901081 1
-0.0427889313886256 1
0.00240453050047458 1
0.0105674652003066 1
-0.000140071695090668 1
0.0273429681870922 1
0.000477385438324426 1
0.129992584140668 0
-0.0266870112055919 1
0.0461808440501535 1
-0.0249112476676337 1
-0.0343885757237473 1
-0.0347085815002223 1
-0.00498726099071797 1
-0.00333904224224833 1
0.072397126872813 1
0.0153975087454589 1
0.00580513288410547 1
0.0682992703832379 1
0.0184550655579932 1
-0.0258560148700296 1
0.0284062793274331 1
-0.0163241867225136 1
0.0520098968820404 1
0.0443257750486956 1
0.00625376699863128 1
-0.0442991981519125 1
-0.00175509257620883 1
0.063176305880974 1
0.0158349726496852 1
0.0354203167520485 1
0.0491658004014492 1
0.00241214943547645 1
0.0145080718173164 1
0.0210834238636038 1
-0.0264173223878708 1
0.0181257401815952 1
0.01372901561195 1
0.060707230486366 1
0.010154991541074 1
0.0163248521675703 1
-0.026564146932937 1
-0.0368498181956762 1
0.0313104341381437 1
0.0207395854179227 1
0.0912541898238158 1
0.0507294785046451 1
-0.0286217340403842 1
-0.057380476226888 1
-0.00540582622641705 1
0.0386045921598837 1
-0.0311451237413377 1
0.0661079257779834 1
0.0513193179402777 1
-0.0513007767141501 1
0.022778857876047 1
-0.0183625720284333 1
0.0399468946543171 1
0.0342483884686735 1
0.0239467222376169 1
-0.0141782942868997 1
0.00308617241821494 1
0.0396136047674119 1
0.00883715160713497 1
0.0640632310451745 1
0.0459070633021026 1
0.0990419305484161 0
-0.0025388787957795 1
-0.0207322016475914 1
0.0156370764738096 1
-0.0195554552506563 1
-0.0219134998545694 1
0.07069304739864 1
0.00913664984457757 1
-0.0113849475686491 1
-0.0273930478644356 1
0.0693739675100136 1
0.0480485083871336 1
0.046974656734121 1
