# Supplementary material for: Bias caused by sampling error in meta-analysis with small sample sizes
Source: PLoS One. 2018 Sep 13;13(9):e0204056. doi: 10.1371/journal.pone.0204056 (PMC6136825; doi:10.1371/journal.pone.0204056)
Supplement: S6 File — (ZIP) [file pone.0204056.s006.zip › results N = 10 theta = 0 tau = 0 sz = 20-30.txt]

"dl.theta" "dl.cp"
0.285432164249596 1
0.305715052845692 0
0.212611422416507 1
-0.00330561530364924 1
0.32898761226303 1
-0.00440294750247784 1
0.11112317077648 1
0.109422520218857 1
0.104216705552997 1
0.159284134902596 1
0.0987726356196839 1
-0.108483045183522 1
-0.30222197518435 1
0.137594732441241 1
-0.0470647525395546 1
0.31971738806915 0
0.05190660872749 1
0.170144837190317 1
-0.0403136991475594 1
0.184588300190335 1
-0.0464477341327637 1
-0.133474406332911 1
0.119949623649537 1
-0.0305180141520311 1
-0.00074245308168717 1
0.250727479180117 1
0.118405945156587 1
-0.160098721601878 1
0.0157263174009825 1
0.149409740201962 1
0.000918173692270735 1
0.119960332524622 1
0.0470184623021802 1
0.202473622650454 1
0.288909049572636 0
0.275659024164997 0
0.101505022291859 1
0.0918916220827878 1
0.106305897165678 1
0.282298133989898 1
0.190757876094869 1
0.281392411829105 0
0.164372148534495 1
0.165437935923818 1
-0.12138314393089 1
0.198599193658667 1
0.0550059177666821 1
-0.0212074733088038 1
0.107418541859549 1
0.426967557254537 1
0.318354491203353 1
-0.0299513415302525 1
0.235741348020399 1
0.144688970280783 1
0.473704076901238 0
0.422341311826846 0
0.113707342551077 1
0.189412270557041 1
0.236899741312168 0
0.29310774618824 1
0.324814463885615 1
0.287682178448657 1
0.143889372606647 1
0.368935869662056 0
0.180658394669346 1
0.0645471437970916 1
0.0189931074320526 1
0.067092947215541 1
0.398347248997448 1
0.198414542711422 1
0.108063867913715 1
0.109265991167636 1
0.136766256032444 1
-0.0781461708422692 1
0.014981765200167 1
0.137167962575961 1
0.121458372906375 1
0.307387956505 0
0.278197124793044 0
0.37203329772104 0
0.109025155645128 1
0.142625069635671 1
0.370662872709535 0
0.0562440143133094 1
0.236346535372235 1
0.0645617114522406 1
-0.0867975022082138 1
0.231656952410794 0
-0.0576386226236365 1
0.19412656351087 1
0.160832613308579 1
0.372823040308282 0
0.0206228914242039 1
-0.196646120005253 1
0.297649737643132 0
0.329635970203227 0
0.0469359354781156 1
0.00944627241663017 1
0.178541937297451 1
0.17506730533016 1
0.0363328537209665 1
0.286436924532582 1
0.275853725234706 0
-0.0801364443651025 1
0.319529547666198 0
0.18823871033869 1
0.161547179236529 1
0.221881023538907 1
0.361216007914086 1
0.427773706651058 0
0.312722612393037 1
-0.0367296851890078 1
0.19148387017441 1
0.366593420982533 0
-0.0874211532657661 1
0.29496655603739 0
0.230908161497975 1
0.0991674838941608 1
0.330922997678352 0
0.297804780880873 0
0.0283458260881842 1
0.169494932709487 1
0.191926528158141 1
0.274815037831828 1
0.27458474652679 0
-0.137484534169878 1
0.00730617242557652 1
0.338092897620025 1
0.260296039353433 1
0.259284342879003 1
0.0143734779341293 1
0.279970669785128 0
0.230024315335781 1
0.231934140782204 1
0.283673919667109 1
0.328591790008486 0
0.108499535241361 1
0.0889369314513694 1
0.222963414748511 1
-0.0958872809885506 1
0.144474156373985 1
0.187783174070867 1
0.268444411537839 1
0.161837756444388 1
-0.00689233133899692 1
-0.104348633814068 1
-0.0273100645580992 1
0.254336439894112 1
0.246657596218331 1
0.209285732828727 1
0.167742605834308 1
0.0768062123618336 1
0.396674822938323 0
0.24045659317272 1
-0.110869531534619 1
0.107263515361426 1
0.242274069950503 1
0.144301470366766 1
0.332645446843688 0
0.262221027995253 1
0.226586481187043 1
0.199878751681556 1
0.120403763586684 1
0.0905654059231478 1
0.125611474420366 1
0.0851264780270695 1
0.122431988857952 1
0.101560313664765 1
0.236258275789834 1
-0.00433876780520746 1
0.233997373638261 1
0.0790538076266625 1
0.0490649535720458 1
-0.0343343658237594 1
0.0305731742358616 1
-0.130197845873359 1
0.259433473287548 0
-0.056638798783464 1
0.155523486808184 1
0.221654129158123 1
-0.0174325309122709 1
0.0081036203377302 1
0.121824352361808 1
0.265410623417445 0
0.169087030589246 1
0.0365485082868462 1
0.120296253994804 1
-0.137207748687417 1
0.193522515473169 1
0.122135283040771 1
-0.209142554823892 1
0.341998490048886 0
0.224101647354577 1
0.126538509103749 1
0.175162620310877 1
0.114732536378474 1
0.0451663519751947 1
0.172981964244279 1
0.225093281717922 1
0.0656413594634411 1
-0.130114966284795 1
0.107874209092301 1
0.0658293525783025 1
0.152146731958535 1
0.113376797545844 1
0.23376582540378 1
0.294571934914022 0
0.218916418955309 1
0.109405673884905 1
0.149613586416449 1
-0.0387675169468911 1
-0.142349875198848 1
0.114103622406506 1
0.349417836355145 0
-0.0817487721685645 1
-0.159729608801034 1
0.187348539099002 1
-0.0362995500411808 1
0.135030748398831 1
-0.0117848457286157 1
0.316352217203059 0
0.223957574965646 1
-0.0129276000794247 1
-0.0969555514679267 1
-0.221255544838652 1
0.319024819972131 1
0.209032812193813 1
0.164388908331863 1
0.00966234430119575 1
0.242069151770356 1
0.244968122358024 1
0.207443520245154 1
0.127618482015395 1
0.0423056362145717 1
0.22131794777558 1
0.0550954617343358 1
0.0295915696867147 1
0.116937663484221 1
0.0843436866512144 1
-0.0785465036321662 1
0.0348204699838041 1
0.116933611387709 1
0.0201255095760045 1
-0.000785223897925562 1
0.110432297380128 1
0.307424063612451 0
0.279485925585758 0
0.293684089163504 1
0.14647878581143 1
0.0530601202027103 1
0.0793774001897863 1
0.299559839760642 0
0.010525978681319 1
0.178570770136707 1
0.302806847159915 1
0.267769465115676 0
-0.0379165347121958 1
0.15566556169065 1
0.0675660759366459 1
0.197858362646458 1
-0.0345535061864394 1
0.24838411453477 1
0.25453916443787 1
0.0383824513062188 1
0.222598189486743 1
-0.0452967224936139 1
-0.0635900830384765 1
0.257645623359032 1
0.290350773004388 0
0.0274501266750405 1
0.141349022852936 1
0.169390457874264 1
-0.0420472885198082 1
-0.0595206325145441 1
0.01444774335788 1
0.22600083980907 1
-0.0602171071632636 1
0.114597225854822 1
-0.153969067487287 1
0.00235411638460434 1
0.412067287884309 0
0.0668305017678039 1
0.0253162937582668 1
0.154436992125879 1
0.115466063459167 1
0.198154533837055 1
0.261365951523644 1
0.0442566253149741 1
0.188560382391134 1
-0.308614067961636 1
0.125434400165317 1
0.0693172785499528 1
-0.0847927287253815 1
0.0126188451353324 1
0.192309936487495 1
0.217968051975713 1
0.211823825321637 1
0.00859465237192969 1
0.307167198248486 1
0.203792823210486 1
0.196562593199044 1
0.301211859621747 1
0.151475648126173 1
0.116313428338355 1
0.175296104082232 1
0.0105342573182512 1
-0.0274854558987062 1
-0.0509131449333698 1
0.0982318816644858 1
0.187155846547826 1
0.200471857257641 1
0.384189458204505 0
0.0512704527035053 1
0.0280946007041986 1
0.243531735839358 1
0.260015496707783 1
-0.0525059937872895 1
0.144263133480289 1
0.255333829556855 1
-0.0140262087834524 1
0.178767273463333 1
-0.133992075167277 1
-0.0305977204251819 1
0.19747039605824 1
-0.0127272473905748 1
0.0354780107854008 1
0.272924122355942 1
0.100398798893839 1
0.25725026986078 1
0.132142480861926 1
-0.0473398004411469 1
0.378422849815877 1
0.0325022560608461 1
0.466489788099712 0
0.18980286520708 1
0.0891195665490343 1
0.283830449189284 0
0.370781401273556 0
0.082097912738947 1
0.136936374929436 1
0.244534660368934 1
0.00491866525503603 1
0.0108536124658099 1
0.0618442273152645 1
-0.174728388709138 1
0.343236133562456 0
0.0464495955004635 1
0.336725467179309 0
-0.223039759097612 1
-0.0358983598648037 1
0.115091312573519 1
0.222501171701263 1
0.136852458325953 1
0.19859659040517 1
0.271223611425173 1
0.0773542053069779 1
0.0272515223784573 1
0.226645816348785 1
0.218968201977713 1
0.170988237503093 1
0.101777611065253 1
0.16909376623434 1
0.116189327029736 1
0.356370658665774 0
0.146245072872472 1
0.19183524072997 1
0.228806247464047 1
0.168430428564439 1
0.0341556509781586 1
0.291216803534788 1
0.0265637199160316 1
0.0722909865086224 1
0.342175660591102 0
0.122951509594941 1
0.379645027273681 0
0.176175794628299 1
0.025768092939239 1
0.291090370669346 1
0.113301019506368 1
0.267174119464837 1
0.0559316631149575 1
0.0244446542782859 1
0.0738581963920725 1
0.518208584451967 0
0.195459964307567 1
0.115405971551901 1
-0.146718272627869 1
0.0812668337248823 1
0.198177463746937 1
-0.0209156511675603 1
0.110035629732981 1
0.0802298416658281 1
0.0105218644035751 1
0.163991846232785 1
0.21920715399157 1
0.198899868832343 1
0.0273642935032477 1
-0.0892474421438012 1
-0.0186785542020971 1
0.283038345808692 0
0.297794626220982 0
-0.0148571926361953 1
0.0892380866855941 1
0.0235155420583404 1
0.104281515832801 1
0.35148895601328 1
0.234024551891561 1
0.249122936223578 0
0.230624942659253 1
0.114746875362844 1
-0.00753023210129506 1
-0.128521272937044 1
-0.229284851553386 1
0.152991806351837 1
0.103286863859754 1
0.0601067846196354 1
0.18384687378803 1
-0.059282295405384 1
0.245552936957699 1
0.0393270874710509 1
0.174184592726483 1
0.319327591931214 0
0.203379998606971 1
0.0448070703220937 1
0.0183408160180006 1
0.115091464337578 1
-0.13601020940675 1
-0.053239904195474 1
0.265316006122879 1
-0.0216652281112867 1
-0.131323478773849 1
0.501061171414293 1
0.00360240016527525 1
0.136604470782597 1
0.176133912869789 1
0.18139041359193 1
0.270964345963156 1
0.147973974052531 1
0.0381369675143706 1
0.0495794565079678 1
0.133799895236042 1
0.353580917200374 0
0.332593573951083 0
0.277173075122526 1
0.3628192671176 0
0.205178258307267 1
-0.0525294989544329 1
0.189860689572842 1
0.146993096368392 1
0.235770412284131 1
0.0487161771822772 1
0.0491192249002488 1
0.143427412825995 1
0.294533752389585 1
0.171127896345444 1
0.203988836482736 1
0.331278051601627 1
0.200935914390877 1
0.202060680049122 1
0.232631358160188 1
0.0931233152656375 1
0.229965151969243 1
0.18167416223025 1
0.401734077953594 1
0.0187639900400566 1
0.0142724662053555 1
0.235535310590222 1
0.100195491911246 1
0.100655914153843 1
0.307515341649453 1
0.0175454022949971 1
0.225581679790127 1
0.151570714992612 1
0.258188298768171 0
0.151610008099162 1
0.147499376659327 1
0.129575989960336 1
0.164108434885054 1
0.203308706506378 1
-0.0380118984532557 1
0.0781524420890903 1
0.283345866602052 0
0.44518269544367 0
0.0424439390940623 1
-0.0139514886215326 1
0.0490358398922415 1
0.406019990724933 0
0.251325920733581 0
0.124292654272362 1
-0.24773728046104 1
0.206060031609026 1
0.0649609410803793 1
-0.0567605484648016 1
0.0848555466463915 1
0.169829320447965 1
-0.184560845316198 1
0.282609291283274 1
0.0788182012139486 1
-0.00567464620867927 1
0.130689324863582 1
0.354952711216731 0
0.371854109327307 0
0.0576585448946341 1
0.0595978181979407 1
0.187510345199422 1
0.184557527508459 1
0.205254026304246 1
0.0221531336734615 1
0.513906391106647 1
0.151319915479224 1
0.0187884840559168 1
-0.0828333186424285 1
0.185446823494747 1
0.106198440950015 1
0.236827601425718 1
0.112541789266627 1
0.184337746215658 1
0.10179573039331 1
0.209595030227984 1
0.0212688119914694 1
0.072560515541807 1
-0.0104826295052657 1
0.309341561666117 0
0.150003055164082 1
0.297949558352196 0
0.255612316943487 0
0.17999707512186 1
0.0938479605623345 1
0.124218288118089 1
0.305947446607666 0
-0.0789267133757627 1
0.208323225415336 1
0.0812649454504662 1
0.137294446651989 1
0.135745287641869 1
0.135421906443443 1
0.223679852183458 1
0.264410302591882 1
0.13840353014212 1
0.183683758998255 1
0.126881527010195 1
0.0184062050893942 1
0.22339177693228 1
0.0754404092186926 1
0.0237304159755607 1
0.101729110804726 1
0.201459729653218 1
0.00275359561919688 1
-0.00682660813612524 1
0.184689070187869 1
0.0642592864995721 1
0.202975415057349 1
0.236289135259903 1
0.0312173030718057 1
0.293426324209746 0
0.0806200108553175 1
0.211931761587632 1
0.356032566059554 0
0.237898617018147 1
0.0399712433629617 1
-0.027310817566662 1
-0.117237309690022 1
0.102418140094994 1
-0.080819895351229 1
-0.153171931073943 1
0.182993507926262 1
0.25437955674681 1
-0.0497905043549866 1
-0.0515565739081855 1
0.538349124259647 1
-0.0214838705473555 1
-0.021087998777919 1
0.0112536589767306 1
-0.147442717237233 1
0.194118406233812 1
-0.0182483353334831 1
0.378624321308699 0
-0.132191727486453 1
-0.107929058300217 1
0.119991239088411 1
0.031939186222349 1
-0.0567795901616382 1
0.104343350758944 1
0.170943959006827 1
0.268963528225299 0
0.24165189991218 1
0.123127343764628 1
0.21198111948439 1
0.187252058043742 1
-0.0483009511804765 1
0.123200103315992 1
0.10112524440907 1
0.426008144907817 0
0.211327579473085 1
0.0862984186746827 1
0.157599638657107 1
-0.0781857199539469 1
0.135212422273898 1
0.33929437551123 0
0.0278773229780326 1
0.0918206049187939 1
0.214396526601796 1
0.229072323421023 1
-0.125966578835611 1
-0.115366908522948 1
0.0881405465792917 1
0.264053097948717 1
0.342844027602027 1
-0.0182054023377524 1
0.188504653711661 1
0.0687920898322878 1
-0.171979252312136 1
0.201100295788437 1
-0.080002899259798 1
-0.027912143206487 1
0.109144715446187 1
0.173072392921791 1
0.234002679245027 1
0.318514687236993 0
0.164102191134395 1
0.266852772890688 1
0.136321425351828 1
0.220806754526126 1
0.176154060859327 1
0.0505559736518473 1
-0.090537764601905 1
-0.183192783033326 1
0.284335841043523 1
0.0397099677275583 1
0.243322764884452 1
0.23723023529383 1
0.130964986104404 1
0.0702194165026902 1
-0.0293390335899272 1
0.182207247129913 1
0.122799503548199 1
0.0839357397206894 1
0.159381243986607 1
-0.0508722358509231 1
0.0767339048589275 1
0.188055908411366 1
0.194213501847205 1
0.250102474097162 0
0.221135935040168 1
0.352286530002948 0
0.19568784303467 1
-0.109982032627799 1
-0.0300529585703832 1
0.12093083728911 1
0.237098679626513 1
0.0526665539762676 1
0.0767023845080474 1
0.110037299675866 1
-0.089138135524043 1
0.0328706062575008 1
0.213241454653696 1
0.145340093794784 1
-0.0314539185331754 1
0.105372529982529 1
0.141705416191575 1
0.182067738053817 1
-0.0500722800307907 1
0.108097935556068 1
-0.0116787613878411 1
0.306989076473485 0
0.0410043094029364 1
0.317453951869104 1
0.204678168598004 1
0.292846119481666 0
0.183835737203603 1
-0.0941182177066816 1
0.022911086219749 1
0.329382757892608 1
0.192097258536413 1
0.063080917546774 1
0.247397690959284 1
0.410169304438403 0
0.195136458680863 1
0.0557274328918993 1
0.124775613302693 1
0.241721498215281 1
-0.0258548270549094 1
-0.175861034636794 1
0.160124223953818 1
0.0794795646545058 1
0.314105867318959 1
-0.0151749208660676 1
0.25247832506036 1
0.030799592873453 1
0.16949873395653 1
0.233224552667133 1
0.125571768885516 1
-0.10791774031696 1
0.476386473603945 0
-0.0933603807405391 1
-0.000693191014155221 1
0.196214983844715 1
0.00336751370501314 1
0.375695676972881 1
0.285982597439525 0
-0.070127173410621 1
0.240511360117142 1
0.20648552610083 1
0.200031833200807 1
0.18778469570648 1
0.13261956033913 1
0.246852393928352 1
0.0969679739875358 1
0.140638934275124 1
0.251532908284355 0
0.167049814167021 1
0.0549892076816978 1
0.28327743635571 1
-0.0462244575273308 1
0.00352650767379536 1
0.145350414361523 1
0.0735898531030324 1
-0.00109615646645919 1
0.0499143396627753 1
0.00531875695515657 1
0.0184445920862523 1
0.294162201519794 1
0.0564584005004774 1
0.046711952399682 1
0.37970200493081 0
0.272376054196583 1
0.221469278444521 1
0.129272889911608 1
0.245172164566264 1
0.122809508997016 1
0.0152949642045912 1
0.171278689601483 1
0.135727653626714 1
0.160883821475381 1
-0.064513198500617 1
0.239637335942797 1
0.0683616316247845 1
0.128770175601001 1
0.148630920322767 1
0.154385900294936 1
0.292763053436918 0
0.225604649688206 1
-0.133983947856795 1
0.308388589579961 0
0.0255319814438516 1
0.273670592749561 1
0.109911555468934 1
0.277842269293878 0
0.18522653447387 1
0.189309968068455 1
0.215649983337186 1
0.0599020238238404 1
0.151979229962197 1
0.0797626197403002 1
-0.0253240442821881 1
0.0382186622208223 1
0.0536488007416695 1
-0.0248266980507663 1
0.395757957035969 0
0.0518321822895263 1
-0.0544867213297233 1
0.250878474204959 1
0.00521733473003778 1
0.203860022344316 1
0.144477316501702 1
0.109738473095566 1
0.0752079053428442 1
0.214950358920961 1
-0.00803918976540841 1
0.0536293249085636 1
-0.0549228690458415 1
0.258828849369384 0
-0.00555642811505388 1
0.0936150020426182 1
0.0349235626440031 1
0.161986869209313 1
0.168544247322142 1
0.126889071840387 1
-0.132569482882531 1
-0.215031859079467 1
0.403025444002748 0
0.129033972348861 1
0.183544621385233 1
-0.00937064139921637 1
0.20828706302261 1
0.245070534739095 1
0.247275111799437 1
0.429493135352432 0
0.000381645097849687 1
0.0424052199782495 1
0.242219639277227 1
0.385252184181696 0
0.1768639378056 1
0.0428676094563069 1
0.294787468335487 1
0.0730346072062686 1
0.211837767753084 1
0.13172218934446 1
0.234349935517036 1
0.281317539736443 1
0.0550520670196895 1
0.208508480295291 1
0.058456290133342 1
0.120087288147495 1
0.308802084145845 1
0.0662966507885381 1
0.341318464806168 0
0.123453604006642 1
0.414096470548837 0
0.149991273024675 1
0.0549514835246765 1
-0.0112104406044729 1
0.468289144578977 0
0.311218257411095 1
0.107605110390123 1
0.0790639409957116 1
-0.05563724902544 1
0.166564105268282 1
0.123340102874273 1
0.245333024419396 1
0.15853449542869 1
0.0469908414736313 1
0.0116472554237891 1
0.0323837277319026 1
0.208936824473702 1
0.187217535312209 1
0.275762666690125 1
0.185969307524679 1
0.0918661944688457 1
0.187110538039072 1
-0.135862232210043 1
0.0843066677489142 1
0.247112117834989 1
0.225168744982244 1
0.183143388427333 1
0.248112385433173 1
0.141008116327702 1
0.107858456333663 1
0.000844982117266552 1
0.446228048040043 0
-0.0991661949733769 1
0.14277380977696 1
0.199295899963224 1
0.138378724452155 1
0.110484200979632 1
0.394061420433905 0
0.247919486987205 0
0.163134921658589 1
0.163164636167565 1
0.224744550797976 1
0.234048021333467 1
0.216457508802722 1
-0.0173412175430647 1
0.248138382759865 1
0.261729374728483 1
0.128035788567929 1
0.217568098776775 1
0.096392392160663 1
0.0869206978522233 1
0.256389239909147 1
0.0537101078027408 1
0.151058973808249 1
0.183281758457823 1
0.202954407014343 1
-0.0429817700097465 1
0.0686086344404207 1
0.107948287288258 1
-0.0804721906369436 1
0.0713359794186938 1
0.0261651115213354 1
0.141895881383713 1
0.272287179117081 1
0.0611100943084804 1
0.133573759147063 1
0.265562708593567 0
0.337296475518668 0
0.0778115108386135 1
0.225700919397336 1
0.175791663808903 1
0.19512540222048 1
0.173511921562033 1
0.282714596739517 0
0.0355032070785738 1
0.0420262843074344 1
0.37004547851644 0
0.0955615627540943 1
0.259281122303926 1
0.0369042261686073 1
0.0683550857194272 1
-0.139098157060574 1
-0.0373644821888558 1
-0.0342619679078682 1
0.174344400808262 1
-0.114336407690779 1
-0.132795473746487 1
0.16579437731127 1
-0.148073926461952 1
0.113148886218152 1
0.128993268147032 1
0.350175962777083 0
0.0118537142677799 1
-0.012773712960812 1
0.0806262414035962 1
0.128154381759083 1
-0.0443172895452444 1
0.052907647532783 1
0.173240762175687 1
0.173109737582666 1
-0.0593517845595043 1
0.067630937397943 1
0.162321714548084 1
0.292656349523103 1
0.159239789892173 1
-0.13212896818499 1
0.124876516435891 1
0.27121149011736 1
0.183979500083843 1
0.155243020157802 1
0.0677421377784383 1
-0.0850668991076963 1
0.332518495450956 1
0.151286966886274 1
0.257696640503144 0
0.133659350078825 1
0.18648472205013 1
0.0574179133093417 1
0.216979477985017 1
0.0713658665573149 1
0.0946336437216588 1
0.0218224842051625 1
0.049482307756566 1
-0.00606848457034943 1
0.232149955066553 1
0.370169849547021 0
0.199450874278392 1
0.0138694030078607 1
0.176865009362162 1
0.197874708537228 1
0.148155471325749 1
-0.0268893231012337 1
0.296064403892461 0
0.263504160117085 0
0.14540176054946 1
0.217706936955966 1
-0.0467601757487528 1
0.0931940376517483 1
0.236590660303368 1
0.216085200494973 1
0.156000540472084 1
0.261872015104917 1
0.187334982592526 1
0.52213159296161 0
0.0999232543215894 1
0.256643412998084 1
-0.0520067273055185 1
-0.00569689481378173 1
0.265939515751749 1
0.0610346287455105 1
0.225809679876231 1
0.085741116439845 1
0.0237780562450105 1
-0.0483935709798328 1
0.270718195166667 1
0.144772431736581 1
0.187942690879177 1
-0.191792776627813 1
0.013399588984529 1
0.125325799764005 1
0.402646776094385 0
0.0776801108662449 1
0.136411531664805 1
0.44123643659265 0
0.216559128226735 1
0.397714978607375 1
0.228710148739489 1
0.278664105336831 1
0.240775136385698 1
0.30514137634646 0
0.292772213507698 0
0.0792324448158246 1
0.188545858837532 1
-0.082307641424205 1
0.200797794892095 1
-0.0684037514960557 1
0.135767795899137 1
0.126713498148396 1
0.128986438559536 1
-0.0298653881755076 1
-0.101779041963564 1
0.220867255395947 1
0.0363808639894087 1
0.116529884079614 1
0.113133705549326 1
-0.196857038325826 1
0.326148918734187 1
0.166597947988801 1
0.224087816638583 1
-0.174891182757128 1
-0.0167719064734827 1
-0.119256009444407 1
0.371119409621546 0
0.116166744493899 1
0.0756550382783835 1
0.24028574330865 1
0.32670246609632 1
-0.000414100810873938 1
0.366787730707942 1
0.0689116356456564 1
0.375549292821302 1
0.198357044796231 1
0.147918965720547 1
0.172439920056454 1
0.0523967200390726 1
0.133895459521273 1
0.181721467236093 1
-0.0729729880772443 1
0.299471626692532 0
0.168612629508675 1
0.254434074693547 1
0.0872636299692368 1
0.201431973223161 1
0.176982620584206 1
0.0681290472299595 1
0.280608120446868 0
0.0739392483552532 1
-0.0527960696605636 1
0.064364009717417 1
0.350329202440284 0
0.181567690965607 1
-0.000910386214995101 1
0.141704598272081 1
0.241613575656797 0
0.0175398340917075 1
0.0375808062779319 1
0.103565203290112 1
0.318853203568619 0
-0.0994852867737738 1
0.0311151780048769 1
-0.0317739697502277 1
0.232774008136009 1
0.234592130138379 0
0.378616836924752 0
0.241395300688699 1
0.584668188095046 0
0.102018933309721 1
-0.0152733335880461 1
-0.0965699001046099 1
0.209133568326213 1
-0.0203778027844506 1
0.132782455800734 1
-0.0333030396252358 1
-0.140401926939507 1
0.23225794839234 1
0.139574386191341 1
0.200946929117382 1
0.0379465290876546 1
-0.0352494596218102 1
0.0523359942104014 1
0.061472197817957 1
0.212168454844585 1
0.136808454348056 1
0.164340725731573 1
0.0306740820240647 1
-0.0321171522346236 1
-0.205256011958071 1
-0.0374717517607053 1
0.248496816096055 0
0.252569802863936 1
0.03032550253295 1
0.0949751048033238 1
0.0806860428453641 1
-0.0717583820597312 1
-0.016218937041062 1
0.147945459459732 1
-0.195358392567763 1
0.232929162037651 1
0.251191211293414 1
-0.0462015433082827 1
0.0933930359042498 1
0.078846180894038 1
0.0842022452410923 1
0.0326925705775769 1
0.0352851111053945 1
0.00465615472317305 1
0.251109688720514 0
0.17578865613513 1
0.323580065271053 1
-0.0389579406259528 1
-0.056834153925653 1
0.0501302733833635 1
-0.0482025016563507 1
0.104468097723263 1
0.154153841992495 1
-0.0397448342595659 1
0.389977509557824 1
0.295067251467722 1
0.361126856125646 1
0.108169261023694 1
0.12016032276997 1
0.180787835746009 1
-0.0588309505067595 1
0.378756717895963 0
0.153599103199382 1
0.292477579345998 0
0.292202960405382 1
0.153739061436276 1
0.118782815990429 1
0.210322903495902 1
0.20108147051858 1
0.274169039941138 1
0.293747291431188 1
0.0784024006268669 1
-0.150897931940401 1
0.071063057215741 1
-0.00537983842700071 1
-0.0644962929674596 1
0.100354373683258 1
0.0936607176359291 1
0.123111193030657 1
0.104767837689798 1
0.310318005923963 1
0.0141161276374685 1
0.282251066108139 0
0.0998710736526387 1
0.0309319789334382 1
0.0111924619293797 1
0.168252457741021 1
0.0032473162629785 1
0.158166127889257 1
0.154633070501779 1
0.263056250184444 0
0.342849678486051 1
0.0914841894416981 1
-0.0972840412803384 1
0.18336491881262 1
-0.00324476401545594 1
0.0767327754100773 1
0.285040497321044 0
0.201143842434585 1
0.0100431393229072 1
0.249033190890595 0
0.00820031215031646 1
0.0581772918215643 1
0.238107812499647 1
-0.148630804692578 1
0.0418313664781403 1
0.177327608397386 1
0.0114167758525138 1
-0.0146592122055734 1
0.0927638690881945 1
-0.0429444574629704 1
0.427630269792268 0
0.340301454154284 0
0.297859519066904 1
0.0182003882081054 1
0.19806097676284 1
-0.0995244278139892 1
0.192839631761956 1
0.241965267306787 0
-0.105061802252165 1
0.121260317747504 1
0.214584262231602 1
0.111687676010605 1
0.172188272934527 1
0.170368692509349 1
0.251091897105877 1
0.171496633638031 1
0.158496497445281 1
-0.104378984816853 1
0.0444617476882538 1
0.0840632796459526 1
0.0226343574350583 1
0.414217855034607 0
0.304060411443807 0
0.192247502599228 1
0.311963386249822 0
-0.0926488063953734 1
0.175846497083942 1
0.0113848050536407 1
-0.0130679326402205 1
0.195327868253624 1
0.243024835094685 0
0.00425875241552789 1
0.185905934688525 1
0.275844609450495 0
0.0547264836478088 1
0.268178664130551 1
0.233884931144498 1
0.0402022945950021 1
0.224336297075529 1
0.104589750446206 1
-0.257879988476949 1
0.108732869878424 1
-0.115376683203191 1
0.22061522886136 1
0.228049526516604 1
0.155975268208638 1
0.0204537864152266 1
0.0098736177152359 1
0.172819886480251 1
0.416345908492652 1
0.328698885108167 1
-0.0604001585891467 1
0.0777831113314 1
0.101672455797454 1
0.200055390663877 1
0.319572557627723 1
0.164721556481309 1
0.282213204108468 1
0.166353348294182 1
0.273550224718661 1
0.0248122111125982 1
0.171151887599812 1
0.103022459143675 1
0.193918451091332 1
0.0747647810829936 1
0.38348963697547 0
0.0155579371134751 1
0.0514868951061337 1
0.115334756902369 1
0.481527592112108 0
0.240482307072613 1
0.166906738652949 1
-0.0561016398251472 1
0.0568158423539717 1
0.262565578245418 1
0.362518534830623 0
0.124999017107758 1
0.288969360888958 0
0.0907731855184229 1
0.254858981493676 1
0.152719104736096 1
0.308387917205545 0
0.237701650460911 1
-0.0787547202952049 1
0.250405400891628 0
0.361215770023824 0
0.0311777979004078 1
0.116432299598477 1
0.320491907967858 0
0.236030470491594 1
0.12216348967161 1
0.092250069028963 1
0.0592522094448834 1
0.298541423607883 0
0.00427850843870148 1
0.0739736407391838 1
-0.0909215520487419 1
-0.147263826934782 1
-0.0362272342716166 1
0.272268290826136 0
-0.06191918340423 1
0.0305193864465052 1
0.147102850351988 1
0.30102984539673 0
0.304502197821138 0
-0.0165367727396926 1
0.194494666654495 1
0.0415553310468673 1
0.337961192680064 0
0.12722775106661 1
-0.0669606413783937 1
-0.0523431416454792 1
0.172439937486793 1
-0.0671256058538226 1
0.0858062990306892 1
-0.0357814135688488 1
0.150957175899233 1
0.25930218985044 1
0.32034782369959 0
0.0785064923876671 1
0.0247965291719874 1
0.124964723203715 1
-0.0123610695606906 1
0.012468853411199 1
0.155024840512159 1
0.193781877164909 1
0.0426743534802336 1
-0.126700560355536 1
0.0469435516463814 1
0.0659036028324816 1
-0.0808439280086272 1
0.0173342051188522 1
-0.0558864987286075 1
0.203728118195817 1
0.254029319586095 1
0.238359336000585 1
0.153168987396647 1
0.150784178431867 1
0.174694292883455 1
0.224036632486352 1
-0.297058236598295 1
0.355146633040781 1
0.237395097881454 1
0.177984389245521 1
0.105573090080707 1
0.149619908453047 1
0.391584536565632 0
0.051845011185396 1
0.0722544934946035 1
0.391316276314 0
-0.0110465142823742 1
0.30619912762816 0
0.177162350887446 1
-0.161983817625386 1
0.363702312902401 0
0.0466684668834537 1
0.141651242542768 1
0.13166223744003 1
0.28445783211339 1
0.144483287436922 1
0.211073385838423 1
0.117476111655855 1
0.129916448614635 1
0.221852843761825 1
0.0993170877575499 1
0.182347060099595 1
0.149999395419048 1
-0.00668064508539507 1
0.459441951674984 0
0.398439236270653 0
0.0968873704520809 1
0.139921587480285 1
0.181178109144009 1
0.0549548404059753 1
0.0811266685505142 1
-0.059540171112962 1
-0.0162774637944845 1
0.222800260939066 1
0.0764618571937404 1
0.0857810283236549 1
0.299180463178929 0
-0.0821669660952927 1
0.00611645864676072 1
0.368821472135155 0
0.212382199806963 1
0.238211476836745 1
0.323461011637239 0
-0.123376166570256 1
0.232760414601896 1
0.150088182652943 1
0.0447216482745618 1
-0.00666938246330776 1
0.227280419133998 1
0.069981444892924 1
-0.0310680611314997 1
0.113306701166279 1
-0.0351930898912333 1
0.0396854055300953 1
0.24720107552858 1
0.375332951849268 0
-0.129754925043498 1
0.128751820072899 1
-0.0348625730393777 1
0.211149536933421 1
-0.0280406024502932 1
0.0622367578659779 1
0.066493448218077 1
0.124189437421923 1
0.146643632513041 1
0.532050111608177 0
0.0164047061912598 1
-0.0605898011829019 1
0.0812000447135581 1
0.0496819501204286 1
0.0650049443056479 1
0.25508774561969 1
0.108463828419767 1
0.0871821910232121 1
0.26112043764149 1
-0.0939753102784807 1
0.181963736997321 1
0.264389973577186 1
0.0862317522312895 1
0.0291573916711983 1
-0.0341742473055666 1
0.0278804330202415 1
0.0716573992152723 1
0.301372657270918 1
0.132648335886055 1
-0.0207952993307237 1
0.0503456427763213 1
0.215620306046703 1
0.16201068298048 1
0.175357145664649 1
0.177853762497378 1
0.0245537066276099 1
0.243389397622477 1
0.261764090492832 1
-0.00341619135016001 1
0.236466166441531 1
0.0891224313904224 1
0.275960833361428 1
0.171453468232709 1
-0.028835175700138 1
0.0191279790135866 1
0.300116046286452 1
0.238980405449905 1
-0.103984686231426 1
-0.0958071222520828 1
0.239885172287458 1
0.344959113730697 0
0.236138911223503 1
0.154248771735699 1
0.296147743064588 0
0.176736845734521 1
-0.0258149470866544 1
0.211481960349255 1
-0.0334001140655304 1
0.0975849287621949 1
0.205872517190876 1
0.189237294236561 1
0.0159372636520184 1
0.272571243547448 1
0.00685836134707093 1
-0.000204466319447351 1
0.151669795997763 1
-0.0680678884300954 1
0.341203962505889 0
0.184341591335459 1
0.0108356341572062 1
0.145548797206928 1
0.0477468468694958 1
0.22960113069798 1
0.442348603146683 0
0.0814107450011199 1
9.96515639764689e-05 1
0.00674593591136468 1
0.0452435662682772 1
0.29913537986685 1
0.179749473783479 1
0.0349983298686629 1
0.0646536083829445 1
0.218906769445045 1
0.142907581365278 1
0.16529432534708 1
0.231857346251904 1
0.362287630573267 0
0.148901764408498 1
-0.0231422890273989 1
0.227062666335595 1
0.199460307618577 1
0.317897662797975 0
0.0819075650842214 1
0.125001341988114 1
0.197454750369077 1
0.388257060548763 1
0.0487931574803768 1
0.070471348039219 1
0.3464454783238 0
0.185521905466074 1
0.102531384322001 1
0.264637952976956 1
0.0206770387952162 1
0.0918198507501724 1
0.0596878173653234 1
0.427358175575072 0
0.282910829250515 0
0.257914728036128 1
0.116835524724775 1
0.0468343105028564 1
0.00259617170829515 1
0.162578759558791 1
-0.0511100692073291 1
0.319226607594999 1
0.12834742415854 1
-0.148829007529981 1
0.33277678840754 0
0.157235829137741 1
0.314596915574495 0
0.0653460684658216 1
-0.0480997849682569 1
0.180009284608058 1
0.0644617436963258 1
0.0336286895796504 1
-0.17461772939223 1
0.16676989602613 1
-0.116049642960825 1
0.0716466513808138 1
-0.00122730098174492 1
-0.151441608862843 1
0.234689499051434 1
0.111787461106125 1
0.176378531871559 1
0.107840567745236 1
0.0307920016615921 1
0.0805095117209647 1
0.100128107201668 1
0.151135828504759 1
0.0994769870489794 1
0.0890531768522076 1
0.175241715934815 1
0.314845506113657 0
0.270381361072515 1
-0.0778147548356764 1
0.0112707198867578 1
0.152394256685231 1
0.400270305878702 0
0.0712106512484804 1
0.0141256430567122 1
0.0210175474084578 1
0.268648082950664 1
0.33001848984453 0
0.192815308132853 1
-0.00473176564898627 1
0.112716309365667 1
-0.0435848867175784 1
0.0912798990864374 1
-0.111366564301106 1
0.278790176769848 1
-0.0320558227161511 1
-0.127741055427542 1
0.231063067441429 1
-0.0693454999748918 1
0.09726063417026 1
0.21158342455489 1
0.0813488531371472 1
-0.0385473231248087 1
-0.024459750578151 1
0.45423007230384 1
0.213407438666031 1
0.0168869938685023 1
0.314084945514685 0
-0.114893007719639 1
-0.0489232732954159 1
0.206563744007892 1
0.365097050295768 0
0.14240284677236 1
0.139026876347493 1
0.141204193610182 1
0.138980873132147 1
0.176915553284156 1
0.0224657748148429 1
0.0638040474679183 1
0.135377475906007 1
0.0847991269452261 1
0.0818439825887657 1
0.00296786481062609 1
-0.036459655380377 1
0.0945331837198461 1
0.0591104812041428 1
0.179090240969298 1
0.19091056549591 1
0.0576476988978183 1
-7.49655827900209e-08 1
0.0485137416088448 1
0.286541564081843 0
0.368381994022744 0
0.0548613882242164 1
0.198664056448498 1
0.252986617925419 1
0.230574671349531 1
-0.14054593887225 1
0.191145927605319 1
0.239360713330824 1
0.249472750077703 1
-0.128603200049303 1
0.0276318191682274 1
0.333554008420505 1
0.170203429796515 1
0.162234741336431 1
-0.0248980505848166 1
-0.0563653970604637 1
-0.0221120156794442 1
0.0513860558321775 1
0.0251355874818213 1
0.167740381735508 1
0.101083228400081 1
0.476917707948653 0
0.0159800594508343 1
0.307427830268832 0
0.0336641821481815 1
0.0667736284591258 1
-0.00318247533659285 1
0.184220212321484 1
0.0728538274374496 1
0.147502948773142 1
0.039866578995397 1
0.0833163278342775 1
0.249383767364734 0
-0.045351637060184 1
0.24837127243704 0
0.126521591052386 1
0.354960089473099 0
0.338167496723728 1
0.0998081753824282 1
-0.0793294725816649 1
-0.0136135278526105 1
0.229500299371917 1
0.106666182312945 1
0.0581677819889435 1
0.115865304068163 1
0.0812337404122596 1
0.0106647759302764 1
0.188404489080783 1
0.0931070573658101 1
0.372585706881288 0
-0.0428428945732886 1
0.328827317882118 0
-0.0859502455204653 1
0.266505179368813 1
0.257881761852831 1
0.154107588915813 1
0.0244671791235073 1
0.175779427572325 1
-0.214979748161433 1
0.127978729219499 1
0.0864013374802295 1
0.1427813391776 1
0.0698498774401706 1
0.0502301886542488 1
0.173251692400683 1
0.113385811780854 1
0.0881528639392823 1
0.239123347717191 1
0.0498303166583941 1
0.077443239725712 1
0.243005131548152 1
0.18864801031522 1
0.210329194183339 1
0.218772905906123 1
0.381535589915447 0
0.377781253335555 0
0.352333257680567 0
0.25812485299646 1
0.0388687723081067 1
0.142179803552775 1
0.257854317056585 1
-0.0122569006607282 1
0.0931444184554721 1
0.231721642753656 1
0.0557123704401201 1
0.129638303245964 1
0.243887217981274 1
0.132965666469236 1
0.235933552083172 1
0.0411331260365067 1
0.143460023432456 1
0.211460033271763 1
0.0754434664529739 1
0.269363185349414 1
0.104392452382527 1
0.205805593382314 1
-0.103190959866799 1
0.321640015337782 0
0.143669440290298 1
0.263902662784561 1
-0.0434902244351182 1
0.0929000651628909 1
0.130158270846645 1
0.179128116581343 1
0.0710233473709607 1
0.178383064203049 1
0.199110176090067 1
-0.0917425146981377 1
0.189567187540761 1
0.00562015134300327 1
0.0534756610626321 1
0.301042329244381 1
0.343843821118576 0
0.255564022149162 0
-0.021217777128672 1
-0.034275386719704 1
0.268038383952558 0
0.248966764336802 1
0.131952656705046 1
0.0521353201646443 1
0.292225330245865 0
-0.101317797404963 1
0.0949220234715848 1
0.00333721435688257 1
-0.148149194493499 1
0.054881012357796 1
0.057524187201523 1
-0.0849754408418258 1
0.116491009560956 1
0.421354380070562 0
0.0314815589170795 1
-0.013730353485401 1
0.0149922480884337 1
0.0871440089675307 1
-0.15637928741683 1
0.234775262734053 1
0.119599948193303 1
0.0814413058738687 1
0.139925744882332 1
0.0883317886468889 1
0.141436673855754 1
0.13781414324801 1
0.085369360748042 1
0.132263403904246 1
0.0948108911158529 1
-0.0355791374681236 1
0.111041799635544 1
0.286318628605738 1
0.00177771009907669 1
0.113840532220114 1
-0.353409391088767 0
0.130798080412842 1
0.16056649153072 1
0.0591001884704848 1
0.0461115630373418 1
0.146154456674866 1
0.268994368218053 1
0.0540127375115376 1
0.0805106637496517 1
-0.113021817621986 1
0.201432699377668 1
-0.00783915693645799 1
0.318898530990488 0
-0.000379452445270739 1
-0.0583941510474399 1
0.17890151384387 1
0.0620582568979729 1
0.0630006489256364 1
0.209690916183314 1
0.226013587248002 1
0.0757675207526092 1
0.227969230496051 1
0.00906876544994398 1
0.150039513570071 1
0.0289578445969065 1
0.408344619268929 0
0.277669811834585 1
0.0383396588128001 1
0.0894451533189491 1
0.200826524938348 1
0.490367325336672 0
0.0852729273017196 1
0.304902964936121 0
0.268229734082807 1
0.365468714095913 0
0.27669394511851 0
0.124297453711289 1
0.0793486519773242 1
0.100747605932454 1
-0.281849321532278 1
0.114916520371418 1
0.167034615835244 1
0.335581081471285 0
0.0198553833807757 1
0.0929475521414053 1
0.123980030234299 1
0.248076206317583 1
-0.0186517022052361 1
0.0257370523502518 1
0.0492685035950367 1
0.148237303474004 1
0.414637151845908 0
0.218066471350973 1
0.0836925660087581 1
-0.084002957578919 1
0.296435357901631 1
0.0223925144031708 1
0.0164239301695567 1
0.0924242092626962 1
-0.010811788966916 1
-0.00975149981412271 1
0.0799402320816213 1
-0.090657001277644 1
0.148451723997439 1
-0.116951824380233 1
0.184399333961788 1
0.0888844226488849 1
0.182266443768826 1
0.128667852013084 1
0.18274942467739 1
0.0875050036782776 1
0.16622994933042 1
-0.0180073911873867 1
0.0965781790911369 1
-0.00759815865088799 1
0.0112184833982789 1
0.202664926721874 1
0.195341984866196 1
0.338329117339549 1
0.404354635326963 0
-0.0112027901130529 1
0.277014453742055 1
0.29094329603313 1
0.185968103968504 1
0.199686767427136 1
0.0413206584985079 1
-0.0719157690535136 1
0.313738909110784 0
0.0865786188970273 1
0.0707033383858414 1
0.276799404166239 0
-0.041231419745194 1
0.0822932525403438 1
0.0444164924189495 1
0.544616453340978 0
-0.00452033767152988 1
0.0259869380575092 1
0.219600367713525 1
0.222499615875064 1
0.225211774075236 1
0.0520848136317007 1
0.367613409543555 1
-0.156662867668064 1
0.0300798708093038 1
0.335920683123086 0
0.0102041394437331 1
0.222421999621883 1
0.230310913451895 1
0.164792048422361 1
0.0137614294108957 1
0.0844808941742619 1
0.0355499633808658 1
0.266553787583248 1
0.152796185820094 1
0.023866012540519 1
0.184992477307052 1
0.128416728713253 1
-0.0455666640772664 1
0.358156453175311 0
-0.0940788407232027 1
0.0211989258663771 1
0.163115334790602 1
-0.0992652193990701 1
0.0964050263299789 1
0.132374985261348 1
0.160205390683769 1
0.0487621067228177 1
0.263466217670869 1
-0.0483398570050155 1
0.137046941883744 1
0.2530219488478 0
0.109285164177003 1
0.0741490943329139 1
0.151308958086198 1
-0.0048082742388067 1
0.228305827788863 1
0.00482400279218261 1
0.132172553222423 1
0.169277525913027 1
0.370174851739025 0
0.0107295105337853 1
0.0485312329780335 1
0.0244621196054308 1
0.0603922692385099 1
0.153336027590733 1
0.168143760528083 1
-0.0551845069948851 1
0.0116358983785755 1
0.305547412268677 0
0.292110831069123 0
0.318003097076472 0
0.0909330673545944 1
-0.0188797714316906 1
0.169195043010581 1
0.459993648285574 0
-0.0558798694935259 1
0.199337900642308 1
-0.0465022622216726 1
0.28124620887702 0
0.267233938989577 1
0.0122102083960392 1
-0.0139044606278969 1
-0.0043734315957234 1
0.191137728427552 1
-0.0576316289007695 1
0.0937692576863202 1
0.0138246514096775 1
0.118066710263769 1
0.196202796687802 1
0.142496786977889 1
0.0825194064271882 1
-0.122846781245041 1
-0.00871645084539648 1
0.126891363203523 1
-0.160136971887579 1
0.123125970520908 1
-0.0548638599148593 1
-0.0100086483313873 1
0.0418642824470655 1
-0.0043768634822732 1
0.00407763022861351 1
0.123109285213276 1
-0.234575223206557 1
0.214116444368571 1
0.367300820005494 0
-0.109627194810178 1
-0.0201904338565408 1
0.00987523017257818 1
0.0146583243987497 1
0.0359884368080743 1
0.289648081808593 0
-0.0726229170476363 1
0.12202349866513 1
0.125268900549466 1
0.226306980817885 1
-0.216107880025842 1
0.0986905817818268 1
0.248298361362335 0
0.170485810788225 1
0.159085532945022 1
0.229936343919381 1
0.262368742209166 1
0.0200988439817914 1
0.320611380627072 1
0.196318722129351 1
-0.0816459666130107 1
0.0314515412931357 1
0.168404082571712 1
-0.0372659062198477 1
0.30526262586702 0
-0.0640724690477776 1
0.298867241850575 0
0.027437367427613 1
-0.0940159964112713 1
0.0695531684501476 1
0.140710030138541 1
0.0265275537455951 1
0.0279325311773294 1
0.238597554976369 1
0.0869056275988527 1
0.180316303280818 1
0.141991350903195 1
0.30150282210834 0
0.216081620446323 1
0.053924389562362 1
0.0638295961701834 1
0.182205722207423 1
0.422442765251204 0
0.087243046830539 1
0.193949874405548 1
0.450707606316845 0
0.150948282538042 1
-0.018716294335121 1
0.255597365193777 1
0.0153571651424682 1
0.259091445175993 1
0.327931340189728 1
0.085386457868706 1
0.23062734894231 1
0.158539834031682 1
0.331566295928653 1
0.147345181402875 1
0.108776997755445 1
0.227647018298187 1
0.107681398883441 1
0.177656746284808 1
-0.0335226014140535 1
0.141186692317758 1
0.331649973950782 0
0.18263529593776 1
-0.204517153866339 1
0.141615794340883 1
0.0566114401834189 1
-0.0225339894892039 1
0.111916090916604 1
0.125456123154788 1
0.0383850475143535 1
0.0433050215487671 1
0.00626699769852679 1
0.0735067820980892 1
0.221805115080123 1
0.169713462702894 1
0.159151615570785 1
0.360179297183081 0
0.15517688167377 1
0.042678508189419 1
-0.091433874898084 1
0.215363272727163 1
0.122214508904505 1
0.0930378914865452 1
0.0993511885980365 1
0.0833824298958903 1
0.319668885181129 1
0.730952856559136 0
0.141977463996956 1
0.0423384076887123 1
-0.0663837081442012 1
0.129401067156627 1
0.40365688909126 0
0.0754434693372695 1
0.306910803676366 1
0.0134631860876622 1
0.170063039436773 1
-0.0249512864531243 1
-0.0884042319164195 1
0.196729713652526 1
0.242399372434769 1
0.384997148317229 0
0.303985626985226 1
0.100280282347842 1
0.311341178204413 0
-0.08299892309778 1
0.189829767283226 1
0.200085894648164 1
0.235148104214178 1
0.179553459397985 1
0.237318697249663 1
0.161995517147343 1
0.0117952210087029 1
0.0462423198370861 1
0.249445124253826 0
0.127211625287287 1
0.178627083042492 1
0.104710074753102 1
0.00447144332792866 1
0.25458591472892 1
0.351137199216091 1
0.0854720723824173 1
-0.0865605195974046 1
0.0559059711075662 1
0.241514563879879 1
0.15635990107126 1
0.340315979471481 0
0.436908703819709 1
0.236582979637266 1
0.289808732565134 0
0.211106009154932 1
0.169521269302184 1
0.0690233778471402 1
0.0245045576116129 1
0.257934815482328 0
0.0228787930048896 1
-0.0635655616096891 1
0.115980728004717 1
0.0513980793903575 1
-0.0581424477376766 1
0.252518497590749 1
-0.0783586073622525 1
0.138524896223886 1
0.248908252424903 1
0.0424225142738771 1
0.257794311312523 1
0.191422106348552 1
-0.0517751993784454 1
0.0806989004076294 1
0.347777430457787 0
0.0579601931561744 1
0.233778998151079 1
0.0876315945233281 1
0.122830836672832 1
0.260347396926814 1
0.332689687478015 0
0.260773271289952 1
0.126456539943153 1
0.043823816713207 1
0.167087946164074 1
-0.197717286290774 1
0.0674689912410212 1
0.0805024206351669 1
0.205521557162546 1
0.301700690339846 0
0.000576751334534831 1
-0.143540362586469 1
0.11852965307641 1
0.308311261802063 1
-0.0328588746958153 1
0.382619200574972 1
-0.0534727485899076 1
0.303849699235443 1
0.164537700698009 1
0.165725587229446 1
0.104100782902223 1
0.0966938962886868 1
0.17494691358694 1
0.0476082765008711 1
0.105092831386493 1
0.157676213572202 1
0.0779542845188127 1
-0.00646605702977489 1
0.0172009138757303 1
0.0506427063227757 1
0.342170469309523 0
0.171049104273829 1
0.224216612633706 1
0.251544760115801 1
0.273491970136198 0
-0.116257056393914 1
-0.117775700927186 1
0.321658284216799 1
0.262811136020091 1
0.0158737332259835 1
0.21292102165277 1
0.0900735777770489 1
0.118940787555184 1
0.147073791356738 1
0.0887554439285864 1
0.250039241023402 0
0.100274739991776 1
0.0822457319308939 1
0.136115682356293 1
0.0634626531360602 1
0.0152947113735848 1
0.130429700460113 1
0.0638047861362672 1
0.089548728312647 1
0.103650768012423 1
0.237856158608984 1
-0.0379424324606241 1
0.148802047758026 1
0.276298053159812 1
0.252007949679206 1
0.15278486653139 1
0.00368830881693444 1
0.285337803232169 0
0.167333532867737 1
0.0997521748396348 1
0.270493417690293 1
0.0204371727991437 1
0.066773809676585 1
0.238228072674103 0
0.121351447035959 1
-0.048076722285696 1
0.335088531443912 1
0.11375385531971 1
0.200947924063292 1
0.375295303632037 1
0.192636734473093 1
-0.0758781871671113 1
0.295091210111694 0
-0.00812948329657908 1
0.135697698189972 1
0.0671340262094973 1
0.24658183966752 1
0.0359620731334252 1
0.136226698598917 1
0.0591603076342049 1
0.339817374353914 1
0.057762157493205 1
0.0278051948238253 1
0.231125894429187 1
0.15670858708809 1
0.156091725418374 1
0.262119473841171 1
0.138159969629669 1
0.201950493151345 1
0.116202894547172 1
-0.0511222655429598 1
0.167958388767275 1
0.120346270892531 1
0.285028729640647 1
-0.0686181869870701 1
0.329054190418257 0
0.294343285974282 0
0.182204380691834 1
0.118144333679162 1
-0.0345573591070125 1
0.0507277816405919 1
0.371857927540759 0
0.0885593368265187 1
0.0848278727150221 1
0.149256453061701 1
-0.152737864104526 1
0.0107737202980615 1
0.284277754805326 0
0.0196564905308308 1
0.02600453041124 1
0.00559063807512744 1
0.0504736209585882 1
0.288691186004174 1
0.182178334491179 1
0.0169072374918915 1
0.202213697990124 1
0.26657529470063 1
0.123652079306971 1
0.243490878414249 1
0.195485321906847 1
0.321625040577879 1
-0.115687241141127 1
0.324850758972429 1
0.351770043181119 0
-0.195297867753296 1
-0.0142418990830524 1
0.0141788259625862 1
-0.0659381043507093 1
0.256806833917874 1
0.124046831658699 1
0.238314152817805 1
0.206537913588752 1
-0.0886379738379335 1
0.198837464879325 1
0.225137727241472 1
-0.0461516223141042 1
0.292668565058945 1
0.0873817163777832 1
0.280278094548814 0
0.0227155068187338 1
0.0864722578504233 1
0.0858619166561534 1
0.188955172075231 1
0.141820151852387 1
-0.01724664773847 1
0.189503040555373 1
0.168092621072043 1
-0.191409774585407 1
0.169808496098323 1
-0.108420137060236 1
0.120524586716696 1
0.163085485166241 1
0.565675138000146 0
0.344184290658817 0
-0.0713372149579332 1
0.331982611958421 1
0.296632090325439 0
0.163156510824751 1
0.141965691804309 1
-0.0832668456062175 1
0.247223477722738 1
0.338920134523831 0
0.36362146680291 1
-0.0391218712615397 1
-0.15094189846239 1
0.0463753010271757 1
0.251699626142193 0
-0.0209465119022048 1
-0.0164672855299154 1
0.0901984384222901 1
0.162585841557175 1
0.174824307787428 1
0.0712048282151467 1
0.389173085854108 1
0.0327449456385882 1
0.118978285444747 1
0.0568575029311124 1
0.163301024582569 1
-0.0199159613551379 1
0.268581849731522 0
0.0424440230113096 1
-0.168880685519086 1
-0.0552006736730531 1
0.228973384354323 1
0.0344305240650816 1
0.117133985016122 1
-0.0775652639844313 1
0.0187575401628442 1
-0.0224024057757121 1
0.346990743528267 0
0.296677320339976 1
0.308275655986449 0
0.329152579857146 0
0.096420029918314 1
0.277487692470421 0
0.366957053981522 0
0.0213597707607529 1
0.0923209203171932 1
-0.254797952146213 1
0.147644440678337 1
-0.0661776496859526 1
0.381527151039147 0
0.322614957942901 0
0.10771151967496 1
0.048063168596603 1
0.117452934185312 1
0.239428432424245 1
0.240888759206918 0
0.310335738954192 0
0.258966007956518 0
-0.0548605943234079 1
0.34231438207156 0
0.106268455999781 1
0.329908629875489 0
0.177920846918744 1
-0.236344682061667 1
0.22215724937184 1
0.188269683652959 1
0.173700011465609 1
0.102512896785245 1
0.496194384263811 0
0.0556630672560771 1
0.193267014234827 1
0.248670037320622 1
0.0939146800567333 1
0.18102518709794 1
-0.0678375755323064 1
0.0523337939095416 1
0.208396722437377 1
0.19497522406515 1
-0.153058095633819 1
0.0387943011297406 1
0.240290907399881 1
0.127133011874913 1
0.198794055495393 1
0.106605775990081 1
0.144890866497648 1
0.155696258181353 1
0.229719246729631 1
-0.00204031314362661 1
-0.0523035126597489 1
-0.0768991892086231 1
0.189922086648315 1
0.222806617288094 1
0.231062817358529 1
0.284472063780286 1
0.213309243194497 1
0.237610344030757 1
0.0505015687094373 1
0.260136158305676 0
0.218002831891097 1
0.177079711067407 1
0.18264072812243 1
0.230612902811947 1
0.20792513874064 1
0.271581932183926 0
0.229320820908477 1
0.0854238851179866 1
0.0362777648740349 1
-0.0130371384864063 1
0.0881118568459174 1
0.083277416143908 1
0.287354036734795 1
0.186172425131312 1
0.10838262212026 1
0.151756014808744 1
0.224444212890126 1
0.197928096743146 1
-0.0292014620536496 1
0.057431986076616 1
0.0697150919833274 1
-0.0774157088291399 1
0.107442674743546 1
-0.00343175838996037 1
-0.0659634820279147 1
0.392664891202219 0
-0.00937764141559729 1
0.0440679358270597 1
-0.06678856817013 1
0.0896701237181323 1
0.381044041012217 0
-0.0409661739310356 1
-0.016014226434643 1
0.0203786103400937 1
0.248944703504997 0
-0.0595737093406073 1
0.0848886423079315 1
0.31627422857824 0
0.158451581976567 1
0.280390462383688 1
-0.0935368226826771 1
0.10637620523243 1
-0.00809766853691675 1
0.177752963975995 1
-0.108797571447431 1
0.0971861348263311 1
0.134657415327185 1
0.0848626425482875 1
0.150718522824506 1
0.146311618924449 1
-0.0717057929405397 1
-0.117935317631462 1
-0.0615939602903001 1
0.100537560361785 1
0.372039110742068 0
0.166152096103024 1
0.152371589151835 1
0.124729048354913 1
0.304921268449484 0
0.312062747382052 1
-0.182524294538168 1
0.147990956705612 1
0.284124119365508 1
-0.222193106536437 1
0.462732422092826 0
-2.34393333173738e-05 1
0.297866425218984 1
-0.192277087787112 1
0.0584062312065499 1
0.00863854021250396 1
-0.066385218083397 1
-0.161575281631752 1
0.0850718310701867 1
-0.085216796446705 1
0.179935074355673 1
0.0406074571476389 1
0.295998442107896 1
0.147526262667851 1
-0.253545905256628 1
-0.00191848435970595 1
0.0139555920922269 1
0.208715175098425 1
-0.0288364099287671 1
-0.0667541819841506 1
0.186180909125817 1
0.0608620418835407 1
0.0348371838695984 1
0.309135039855948 0
0.165365991144027 1
0.149284639491198 1
0.150082339476993 1
0.154115078708738 1
0.299616857002447 1
0.200004770996407 1
-0.0219762194379239 1
0.127747901553739 1
0.186607428826862 1
0.0942937921452569 1
0.0359111251603206 1
0.132015115681756 1
-0.0594569033419857 1
0.0462030997628504 1
0.0414803840392664 1
0.104204354462526 1
0.064985395666891 1
0.0913702644841855 1
0.317437326336296 0
-0.0568708278801711 1
0.166406560188285 1
0.000349065267208216 1
0.0979709529048785 1
0.167581628696052 1
0.00365221925914264 1
0.201426652482012 1
0.204639725769618 1
-0.00414508078793784 1
0.319151664680289 0
-0.00174751438211666 1
0.227023921590116 1
0.00231944571665991 1
-0.00596456201917742 1
0.186528362243749 1
-0.0141442652196004 1
0.155707122204543 1
0.0162063762184003 1
0.41653285949717 0
0.00423008379949859 1
0.156509803835016 1
0.18981012543848 1
0.0141951523612656 1
-0.148609402342161 1
0.206833926194753 1
0.281085283186829 1
0.171314153059985 1
0.136872283275268 1
0.401388213864335 0
0.0544372938455733 1
0.355229817020155 1
0.109767655845283 1
0.0347015227361833 1
-0.17258455727587 1
0.284674007623946 1
0.217045485791751 1
-0.116924345277575 1
0.0417704616311476 1
-0.000126204814490619 1
0.184273433852387 1
0.194579284575777 1
0.187713968089086 1
0.0151943377668654 1
0.0893629620968817 1
0.270938670322202 0
0.389843888142855 0
0.390721102967393 1
0.00691346078196188 1
0.344144616580266 0
0.139040017559872 1
0.146726027512193 1
0.134497535671506 1
0.140603966343906 1
-0.0144559452277232 1
0.0593301361140676 1
0.451993037676793 0
0.0883144239028515 1
-0.121449376771651 1
0.0539131776082441 1
0.151151550060422 1
0.0258225008490637 1
-0.0447370904198031 1
0.140051440522986 1
0.211786422698885 1
-0.0551631279821033 1
0.0886937590226868 1
0.0857465108322702 1
0.279865015381818 0
0.291030616323162 0
0.261273371602469 0
-0.0217380430017946 1
0.0978142898649309 1
0.0720093935871468 1
0.207106240160802 1
0.337206698446475 0
0.0564274194129748 1
0.394346145499522 0
0.0326259694001472 1
0.0109404559839684 1
0.144624005222983 1
0.105548661124259 1
-0.0715574952061582 1
0.249417000417891 1
0.028723707660619 1
0.355680659854637 1
0.146329620679337 1
0.139910014023234 1
0.139724594454038 1
0.0685634862025034 1
0.180537245769551 1
0.122514010825957 1
0.0641121214329752 1
0.378076441105635 1
-0.0786302897486451 1
0.140191488231921 1
0.0253790436532419 1
0.149246895208541 1
-0.0100495862251002 1
0.124560108260328 1
0.210716607266577 1
0.0259206788402564 1
0.0912776012462557 1
0.208366589299961 1
2.2335837193254e-06 1
0.0811678349958833 1
0.183940122027917 1
0.130064970977587 1
0.168995017856714 1
0.32707076693092 0
0.201909985220534 1
0.369852327241151 1
0.0679008227560377 1
-0.16100217495802 1
-0.0666728373521387 1
-0.0613060518813261 1
0.211707917974502 1
0.0785197980549891 1
-0.0834869329387205 1
-0.00974025621570323 1
0.207160804553326 1
-0.231946448640516 1
-0.0790918909942685 1
0.278341028554347 0
0.24307242568933 1
0.212848844680144 1
0.336979083084347 0
-0.0735662237650551 1
0.12066221987206 1
0.545247138221002 0
0.209221681032741 1
-0.0200087899278971 1
0.168263969661506 1
0.162815867559761 1
-0.0205422591329419 1
0.176888727092545 1
0.151257417567374 1
0.0956658808057395 1
0.172667716383286 1
0.239499584828273 1
0.134013926549611 1
0.307660044997026 0
0.175276101827598 1
0.218572554422936 1
0.106680318732082 1
0.129087658577976 1
0.090803559778772 1
0.241049706648436 1
0.0871575933211702 1
0.4996536546926 0
0.176732307874685 1
0.124848130256856 1
0.092185031577765 1
0.150494311895248 1
0.0566421784395647 1
0.0462348195113116 1
0.100828321416404 1
0.145626849090649 1
0.0491298052183677 1
0.0300655962802238 1
-0.0487896729663403 1
0.102926777629055 1
0.279470199733022 0
0.310172024505779 0
0.191050477666488 1
0.3081660951641 0
0.174482476782026 1
0.315004222391206 0
-0.0701534752987459 1
-0.0297427015650505 1
0.138897718198985 1
0.301048275378137 0
0.26972926625516 0
0.363823254391226 0
0.0100139986067614 1
-0.0957890519257462 1
0.259456648144233 0
0.33570902127945 1
0.178913175394693 1
0.241836439417002 1
0.0564277726588445 1
0.32995939575044 0
0.204115941445971 1
0.0969705107222913 1
0.325179381902332 1
0.192424962396804 1
0.153324049660582 1
0.106108233222826 1
0.2275027732871 1
0.143318297187769 1
0.212671910194363 1
0.253852690412445 1
0.12587702143428 1
0.141361292574453 1
0.283529407814234 0
0.106757256202467 1
0.00669267658279229 1
0.153945753925697 1
0.0898339098221925 1
0.253030004700358 0
-0.123021722141619 1
0.340202156179448 0
0.192737493959285 1
0.00584373910268915 1
-0.00920811773119302 1
0.196942426064235 1
-0.0356991544186169 1
-0.0166640035855056 1
0.20417323329393 1
0.26818763731525 0
-0.182338880817953 1
0.17139665482177 1
0.0780889903813028 1
-0.0753788792352825 1
0.154200626499257 1
0.0641739328339174 1
0.337219690254764 0
-0.0713001945958252 1
0.102681441329887 1
0.075569987322017 1
0.215510626572254 1
0.0583996017098232 1
0.0823207457835944 1
0.146978962719628 1
0.154330062950982 1
0.0399361849428435 1
0.118538217845371 1
0.2564322688245 1
0.0650058267090537 1
0.342678526286399 1
0.245598631016379 1
0.239867282592614 1
0.137670511588633 1
0.250195910762281 1
0.0455299651199959 1
0.188494713782317 1
0.409632140318478 0
0.0526371126389596 1
0.34114071579271 0
0.167973691896658 1
0.399953152219465 0
0.296991533921616 0
-0.201783893130343 1
0.100125249647932 1
0.199432118920264 1
0.192749222120584 1
0.0865375251786103 1
-0.0230556213904327 1
0.205289204834213 1
0.254411919833055 0
0.131019166968531 1
0.165015430384029 1
0.258605136011003 0
0.224866179733528 1
0.226218927329753 1
0.135512047766169 1
0.347582974154783 1
0.178449864053758 1
0.271884119606794 1
0.10788064988149 1
0.221528533575379 1
0.0480982498249478 1
0.108266371380378 1
-0.0170565995589411 1
0.176288826061898 1
0.0617691320685003 1
-0.00744996233176373 1
0.0929708876474317 1
0.172699756738906 1
0.126017797885362 1
0.644327492611029 0
0.156209482013755 1
0.0443965593132608 1
0.303566375221054 0
0.185533962845707 1
0.119697489598627 1
0.145605992134514 1
-0.131935761974736 1
0.00799740202110795 1
0.0103366516470077 1
0.426628053510893 0
0.0743634685028414 1
0.270107268944908 0
-0.00650497466385319 1
0.088434854960642 1
0.468445424276361 1
0.166716598206781 1
0.468727636242908 0
0.18464193540237 1
0.104443096844914 1
0.149326371021987 1
0.0780407719997698 1
0.106864985493072 1
0.184598801416958 1
0.350642239278744 0
0.0290854171627868 1
0.136720797821797 1
0.151443309222084 1
0.258550030633802 0
0.117850652087975 1
0.290500408897939 0
0.120615890266239 1
0.0772495300053126 1
0.326383609499004 0
-0.0336861965861363 1
-0.0150210381981676 1
0.30757964720938 0
0.340886719542916 0
0.326095854057377 0
0.177856482228604 1
0.1740245612069 1
0.0928847409930093 1
0.206561480800719 1
-0.067225008570411 1
-0.077486180250085 1
0.254764461878827 1
0.142499050148793 1
0.186711734725095 1
0.179970869790052 1
-0.00353160449101905 1
0.219619901924868 1
-0.0565438243919936 1
0.154932976753419 1
0.266438650340244 1
0.0399786706840031 1
0.366309430645508 0
0.229263512752633 1
0.0406801367861748 1
0.0540786210842351 1
0.211070950406575 1
0.0781559806330772 1
-0.0274898744688057 1
0.00772136089775585 1
0.034647555095185 1
0.0732687520012161 1
0.260255464644169 1
-0.0383223549325492 1
0.194720545234773 1
-0.0342260313674166 1
0.0894755441092147 1
0.00250448648970291 1
0.226052427876319 1
0.159430848769701 1
0.137159545275175 1
0.235481740541369 1
0.182718660019594 1
-0.149714175870217 1
0.3275814116959 0
0.289542945309889 1
0.177347792982318 1
-0.207272431848017 1
0.00712217627079101 1
0.0803756054658323 1
0.137421550373743 1
0.106743101772847 1
0.118286169603231 1
0.101240629862284 1
0.297142541469286 0
0.31394227536806 0
-0.0615276662760501 1
0.15341803819561 1
0.186293023347009 1
-0.0710355666582523 1
0.143078892640374 1
-0.107013881337564 1
0.122521528528155 1
0.0610289756868611 1
0.0188898040542097 1
0.192903247589241 1
-0.133543706282014 1
0.0966596418282422 1
0.246869468145353 0
0.325446421818102 1
0.0360606294632633 1
0.363079058589301 0
0.111044399742835 1
0.235355421064162 1
0.187318234982333 1
0.193215293973105 1
-0.00142101022467281 1
0.12007537732585 1
0.209818195656571 1
0.145300240881955 1
0.132521340957105 1
0.0315524277289063 1
-0.0684333907938769 1
0.0677569181707338 1
0.177499115958002 1
-0.121077295477276 1
0.176687578540024 1
0.0494799706973321 1
0.0952083593762396 1
0.239529303391011 1
0.0241432525022772 1
0.189325937471213 1
-0.014560504992391 1
0.265403541543515 0
-0.0129169861792779 1
-0.0278514839336761 1
0.395801051895826 0
0.300587545446736 0
0.185952850307741 1
0.0297205271731985 1
0.0209476029991526 1
-0.143681746945079 1
0.0961746770137429 1
-0.0551505751254591 1
0.215719637923964 1
0.254629535105053 1
0.174692682924992 1
0.0691270646297067 1
0.287358720352293 0
0.217817934487297 1
0.260736473171632 0
0.154348950905582 1
0.213057827647904 1
0.274380640762942 1
0.109366088103852 1
0.182963084342251 1
-0.0103474843484227 1
0.155033239812627 1
0.2840574079698 1
0.190295670665513 1
0.134246998347862 1
0.083238639701932 1
0.358125579484597 0
0.123854409008207 1
0.0716946359299886 1
0.0984503303882746 1
-0.0203329013001239 1
0.132470453355017 1
-0.00136542794747616 1
0.0929143537878622 1
0.285086682690147 1
0.0415554304913706 1
0.0820151521649826 1
0.19845393147958 1
0.108290256618728 1
0.0442813386660324 1
0.129076033292206 1
0.102377235242351 1
0.296611890151119 0
0.140670791763973 1
0.379474955740537 1
0.166793214281712 1
-0.0608145890109184 1
0.101492617964093 1
0.214499189145979 1
0.215554003472779 1
-0.0359295371929899 1
0.0224584826946201 1
0.0164977673658672 1
-0.0715195673646329 1
0.0361404350377526 1
0.284661503558425 0
0.0791564643089161 1
0.301392686538095 0
-0.0574060415924273 1
0.241996975848277 1
0.187715645801393 1
0.132467784745841 1
0.122033139624657 1
0.0820450800070978 1
0.349335109022525 0
0.157284088541857 1
0.163501330075928 1
0.133876979889818 1
0.240448761473755 1
0.348788986378158 0
0.06489176178329 1
-0.00729573883398942 1
-0.0354468734177909 1
0.0795033850939891 1
-0.00547698734293924 1
-0.0112926713509043 1
0.0945148673270749 1
0.0931014274273668 1
0.371391323065246 0
0.267571299370459 1
0.00509526344032741 1
0.205984490955264 1
0.121288428983592 1
-0.205528323468745 1
0.0626693355263199 1
-0.0499715184692159 1
0.251269845699088 1
-0.0260192149617679 1
0.165909007425486 1
-0.0259111690644922 1
-0.0841968761417784 1
0.235065885302867 1
0.421362087092635 0
0.198834919447872 1
-0.00892229350391665 1
0.0266130922761847 1
0.219572897856793 1
0.184470829551388 1
-0.0679945481849134 1
0.108492962585795 1
0.118091656223515 1
-0.128938738408957 1
0.188923761132357 1
-0.00570683566908758 1
0.179576199428904 1
0.265889175041947 1
0.0884090025676177 1
0.0695612695752485 1
0.00236989253056889 1
0.0287455893099138 1
0.133079852764558 1
0.167729924137572 1
-0.188444776841638 1
0.228070966168826 1
0.163134180174827 1
-0.0405084333269762 1
0.215725655472657 1
0.149352284617976 1
0.135056885028114 1
0.225978101246871 1
0.337724386804097 0
0.0489028372246316 1
0.194057596706645 1
0.0284757243790783 1
-0.0733995360806484 1
0.105375989940954 1
0.0979075744817886 1
0.258340213250946 0
0.131187781416986 1
0.29822859726587 1
0.316881448689392 0
0.0288149033160796 1
-0.0278494698318887 1
0.229061038835845 1
0.00895330740302339 1
0.0897993535295361 1
0.0539678771601061 1
0.383717712197363 0
-0.0285847874309993 1
0.413068337776942 1
0.189483065464626 1
0.138224137978747 1
0.235365923474438 1
0.222073979123108 1
0.246838532848406 1
0.248750382752568 1
0.125136932076368 1
0.343964686945592 0
0.15321069426194 1
0.073292166507308 1
0.261787188965614 1
0.136592820957925 1
0.230721276276536 1
0.0463477471038952 1
0.188570656885418 1
0.353721016493707 0
0.355623960098755 0
0.19170044543855 1
0.11861503350854 1
0.26190345375022 0
0.404591815544865 1
0.220601853702873 1
0.0220163228892825 1
0.0324638960760462 1
0.171947178551549 1
0.252566181427132 1
0.210922133964709 1
0.0628014277745804 1
0.169875013685012 1
0.122285147305115 1
0.069719185659463 1
0.16258035628305 1
0.104485887271822 1
0.060376276225744 1
0.161524013984115 1
-0.1318493778264 1
0.474686067464409 1
0.0922380270534836 1
0.0972446355697675 1
0.167356420283757 1
0.174725591598871 1
0.107673745186776 1
0.153559120372446 1
0.145042667560575 1
-0.0396462190599312 1
0.0354091349134273 1
0.126687052969847 1
0.103270667270217 1
0.283074508952127 0
-0.049016761353222 1
0.0304888647425266 1
-0.07057556794685 1
0.041664206718078 1
0.254165579163334 1
-0.0488257882301751 1
0.290788701091687 0
0.279107751349411 1
-0.16047064662025 1
0.124348355137467 1
0.342389979008575 1
0.164642709517816 1
0.0893133695472555 1
0.0299703640225903 1
0.130852598686862 1
0.0979479172768077 1
0.00491705841504354 1
0.0774501734211704 1
0.0866311111729678 1
0.0591993099219529 1
0.11861388594976 1
0.244707331509233 0
0.268139167474937 0
0.135669234626593 1
0.0782623454296494 1
-0.0273109118600693 1
0.0196416741019901 1
0.293779137403182 0
0.195093908356324 1
0.264481329641523 0
-0.023158221584845 1
0.0822185199683602 1
0.147690918552819 1
0.198598371039916 1
0.309010204414779 0
0.0510564728811039 1
0.12479404101962 1
0.173494859436187 1
0.179234047387552 1
0.26139780373632 1
0.24146034684724 1
-0.190614523870484 1
-0.0340672880008878 1
0.257834479043091 1
0.181537664983062 1
-0.0971585585866848 1
0.112544227192201 1
0.128414813508252 1
0.0815898424539142 1
0.0924473172524188 1
0.299880010328866 0
-0.0619295743842695 1
0.0440789241314266 1
0.314743742001118 0
-0.0883408041170776 1
0.0501431978403845 1
0.0793423798406436 1
0.0505393276180622 1
0.116885532138169 1
0.183549070487809 1
0.0713779655814189 1
0.0477183799347449 1
0.281068062417134 1
0.273258175922985 1
0.0993141613043755 1
0.419708725533182 1
-0.124789102941536 1
0.173731733557871 1
-0.0528515776259957 1
0.700241988431969 0
0.128878986601605 1
0.178705987770505 1
-0.0053590999842876 1
-0.0574530689918872 1
0.0117958294115944 1
0.164622765831232 1
-0.0871737941289959 1
-0.0218805344213747 1
0.0940902346596021 1
0.130787991056814 1
0.239457591073619 1
0.204348904850672 1
0.156057053813782 1
-0.0121978252025791 1
0.00291973416963167 1
-0.0527672378821893 1
0.0849455159019604 1
0.109262502446331 1
0.168805036663053 1
-0.0262762961482971 1
0.372862165586151 0
0.285342282040749 0
0.388975962373496 0
0.24460494502427 1
0.0970685179574589 1
0.12449367106268 1
0.054907287879981 1
0.339546651934723 1
0.32600103930123 1
0.120774008427387 1
0.271133294160422 0
0.372160455819966 0
0.0329887928343007 1
0.076999969524856 1
-0.0803058719943749 1
0.209171844681304 1
0.236686235874109 1
0.0974707454988349 1
0.13965880171793 1
-0.127063665068927 1
0.0599885735734991 1
0.325698325266184 1
0.188840876646393 1
-0.110864169471651 1
0.239671824905058 1
0.145112133636634 1
0.0424986946681818 1
0.0403550453394741 1
0.0814066110206914 1
0.0768995607380743 1
0.25546881114152 1
0.00549494542293335 1
0.245854671802783 1
-0.0361890267180638 1
0.0617370609831038 1
0.190867029061352 1
0.139235677504979 1
0.217913071361721 1
-0.0767953942858522 1
0.0918553011406769 1
-0.0321747782524302 1
0.0686783521276395 1
0.154589905048753 1
0.185195068122684 1
0.149889962164597 1
0.202211742574346 1
0.272928995226734 1
0.374452814241078 0
0.0505443578258051 1
0.0399477075303624 1
-0.100896452291476 1
0.107373130630665 1
0.214497488775999 1
0.0509951295835755 1
-0.0212592048241015 1
0.0929787344681679 1
0.270812697240281 0
0.266708540643085 0
-0.049855371757967 1
0.0135500648614372 1
0.32041820817853 0
-0.0562291354032125 1
0.0938843008400607 1
-0.076072121762808 1
0.112637397215317 1
0.21797181572522 1
0.441125845978053 0
-0.00874661780035152 1
0.0277261099384919 1
0.0312169951617404 1
0.0368832783617999 1
-0.162935096863081 1
0.296267623985905 1
0.11144275605864 1
0.330333016275539 0
-0.164360440879481 1
0.0154351163137442 1
0.0935707796418824 1
0.0341204288403081 1
0.257100448183034 0
0.270572291030786 0
0.169415566010923 1
0.273688984760059 1
0.256780126229398 1
0.215996068807764 1
0.206893557099846 1
0.393470465034863 0
0.30066716032902 0
0.173199289934537 1
-0.199098982966468 1
-0.127344168778728 1
0.173185084508298 1
-0.137204565665723 1
0.123835517212072 1
0.067975895050791 1
0.171728755007818 1
0.193979578333864 1
0.42380255969485 1
0.0435877564893142 1
0.0394310160754364 1
0.230442294788953 0
0.466161036471238 1
0.0101686360164226 1
0.240370065996168 1
0.130365859344279 1
0.085626898020048 1
0.182839968061533 1
0.194937276129577 1
0.0998769549941195 1
0.107564159756687 1
-0.0354052696567674 1
0.165274017626292 1
0.076091655698599 1
0.0808133843679784 1
-0.0139090509045218 1
-0.040909306224998 1
0.182329804733145 1
0.296197798274451 0
0.210505777317576 1
0.109811408468948 1
0.378221489062558 0
0.0563998888495588 1
0.23794460278014 1
0.0108219580591408 1
0.0473613847097351 1
0.175930404856757 1
-0.128421841569991 1
0.0199297517184813 1
0.0382260161737544 1
0.218922780049317 1
-0.07634345417936 1
-0.00310047648344349 1
0.225522927664755 1
0.00569573085546261 1
0.142837451525896 1
0.176650894680683 1
0.294681487864864 1
0.0970148237854232 1
0.308168683227957 0
0.291670530146185 0
0.107969816572035 1
0.21917573442504 1
0.263979168930601 1
0.203851299111493 1
0.0719986662861697 1
0.292262258884757 0
0.240313465666032 1
0.252100966046533 1
0.105686855076936 1
-0.0480324915443941 1
-0.0864647972566445 1
0.188563138700134 1
-0.0287161104161939 1
-0.0790242605696523 1
0.110672203518791 1
0.272446640624231 0
0.0795018137485155 1
-0.0319127959912197 1
0.347033040330006 0
-0.0397753319840499 1
0.069642361977777 1
0.205397886146437 1
0.206578462097755 1
0.173555711432893 1
0.202344812789282 1
-0.106332667803114 1
-0.00174158983358191 1
-0.00640713447271069 1
0.292826047158264 0
0.392995308632216 1
0.0213278542090321 1
0.217610303415072 1
0.428241597865764 0
0.202920847946892 1
0.125526728010169 1
0.131042423269162 1
0.229198285103228 1
-0.0648230903359645 1
-0.0509214612906548 1
0.36767217927728 0
0.259482137951799 0
0.25744396125614 0
-0.0123946546388622 1
0.0784337748818973 1
0.154879110963576 1
0.138299939487472 1
0.137737378625017 1
-0.0502333705860968 1
0.0637913180128287 1
0.136996950219611 1
0.0888346086726635 1
0.292683413678113 1
0.0780772986181975 1
0.278184378760043 1
-0.073650900729317 1
-0.158509988255737 1
0.0390236684671693 1
-0.157662626717114 1
-0.152477121018249 1
0.205443114043632 1
0.137277281867347 1
0.10026892449209 1
-0.14519116453446 1
0.115530824898616 1
0.245211428555649 1
0.255962955338678 1
0.0503411179380816 1
0.000228862125902549 1
0.0494372573034109 1
-0.130757746770745 1
-0.0269758341518656 1
0.283290281837333 0
0.0624728248538999 1
0.205890011133205 1
-0.0850694975322807 1
0.220684403519618 1
0.270030519525901 1
0.187351315001639 1
0.182621307184157 1
0.163605529987461 1
0.25582271984457 1
0.320977452877307 0
-0.0486778724990635 1
0.177048352031889 1
0.260906264039846 1
-0.0432620494271777 1
0.149653747143789 1
-0.000219507899021996 1
0.205673674035692 1
0.154669931849247 1
-0.282123901722157 1
0.193925481837469 1
0.108713174177338 1
0.16718247014637 1
0.0742506917861454 1
0.0736014121233249 1
0.0283893337275198 1
0.126980562569011 1
0.0227722919183095 1
0.126832820973071 1
0.164893137326087 1
0.130724948072882 1
0.262738441520094 0
0.196662712105153 1
0.0787492277255398 1
0.254869076644816 1
-0.00953213387499564 1
-0.030222488444022 1
0.00395680530032188 1
0.0795458332944878 1
0.0996738359162757 1
-0.064732710497944 1
0.120760068386058 1
0.168569298483682 1
0.152496870230062 1
0.148881190235578 1
-0.0782456340578098 1
0.146763887473226 1
0.215780517844416 1
0.292187385120401 1
0.19344847882352 1
0.0278694640561804 1
0.159788092554017 1
-0.0257487113183747 1
0.22311197594354 1
0.0640950871060489 1
0.141592569617153 1
0.0544821807411893 1
0.097819973765084 1
-0.124085737795589 1
0.0996793771065946 1
0.0786068735062347 1
0.131745855610733 1
0.2002390066515 1
0.0735231365067975 1
0.229709008021509 1
0.226266125438761 1
0.123897141785835 1
0.0270374186310174 1
-0.0968863576708837 1
0.164918487410041 1
0.153778101457014 1
0.0994270468253912 1
0.338420839174904 0
0.155112829138392 1
0.316825242895634 0
0.345803235400138 1
0.211270014748457 1
0.158522032420626 1
0.261067368496875 1
0.338359781953823 1
0.241380566235391 1
-0.0103387676611983 1
0.0868062926826413 1
0.239270007368632 1
-0.0193470402756474 1
0.0944370315915085 1
0.197073108540211 1
0.328135527648683 1
0.206879610182529 1
0.161188108815978 1
0.412370511016972 0
0.130532250522643 1
-0.179798604630194 1
0.233874104100811 1
0.0560115123748435 1
0.327208956055855 0
0.24163475750459 1
-0.0384489497425984 1
-0.0507462089033965 1
0.000741396840907266 1
0.179570866851731 1
0.0129552517029675 1
0.359518988618597 1
0.0854062697553233 1
0.11441777513771 1
-0.207895734956206 1
-0.0425485988154356 1
-0.0210932132101722 1
0.12588546396358 1
0.148769746986519 1
0.319830689163009 0
0.0717904060361845 1
0.301350159104542 0
0.308138132533026 0
0.289389082757937 0
0.202854976852734 1
0.295911109558449 0
-0.0692202816273349 1
0.100120723194108 1
0.173613051138841 1
0.109885667154232 1
0.134250593176446 1
0.188666952828147 1
0.0476778496789538 1
0.0428650014560926 1
-0.00308622868270259 1
0.237871763310525 1
0.0867908144518671 1
-0.0739845645913501 1
0.0380134490857011 1
0.200948189563334 1
-0.0808566985464163 1
0.068546623525671 1
0.231076172951236 1
-0.029705337650322 1
0.232838397984364 1
0.119988106457274 1
0.0609742796619135 1
-0.0534011285761991 1
0.127879440493024 1
0.152099253435066 1
-0.00366540701147413 1
0.286583519767736 1
-0.00916631452294099 1
0.166481767746205 1
-0.00188062733925349 1
0.190397693339523 1
-0.308166910082775 1
0.211102678692843 1
0.14558790202911 1
0.0342257351537977 1
0.223822593643299 1
-0.0906335574471071 1
-0.0894739881469626 1
0.266429350443918 1
0.116916884049448 1
0.277617411612502 0
0.521764473326358 0
0.132782319147433 1
0.183204411247532 1
0.154987724811495 1
0.113198480447026 1
0.271402362655321 0
0.236722417316494 1
0.22939371311208 1
0.204806495218687 1
0.13744713640019 1
0.442610828741191 1
0.18284055848415 1
0.0701282390797557 1
0.119676752937143 1
0.00223271266808826 1
0.144885737287205 1
-0.0864908135863317 1
0.0778443554740338 1
-0.0501572914112202 1
0.0927133297919064 1
-0.0147821960085938 1
-0.253970802297586 1
0.0250159963150364 1
0.258223647054071 1
0.134363572091259 1
-0.0758848354498259 1
-0.0119604143348235 1
-0.0399506650169168 1
0.176937932183161 1
-0.0532834414910264 1
-0.0400311469380487 1
0.021818468865465 1
0.159318401297268 1
0.0790520197038899 1
0.0692325733647743 1
0.0649397431456336 1
0.260664873560952 0
0.150288875970325 1
0.220623261929129 1
0.0172465064627531 1
0.178564042829802 1
0.103757403129386 1
0.139159855973849 1
-0.0679590726706006 1
0.170086356087114 1
-0.108830696521357 1
0.254441201681704 1
0.127486562452251 1
0.211449401140744 1
0.0590665645719907 1
0.12931819661676 1
-0.0497971594210827 1
0.16055988833854 1
0.185022389515455 1
0.15664703273572 1
0.216782586042234 1
0.22095716978605 1
-0.0803734991160494 1
0.165705092333493 1
0.0936868912208288 1
0.0226071685360053 1
0.405568560009357 0
-0.0912547962374221 1
0.204898696113558 1
0.135354523276658 1
0.123166163761309 1
0.493449269098649 0
0.229176793053379 1
0.0705110338824061 1
0.177899768692016 1
0.165784036255981 1
0.196624406796102 1
0.246808368948839 1
0.23382735026166 1
0.456396591620678 0
0.035573348110245 1
0.0327884000340995 1
0.0942879179828589 1
0.0389316705405493 1
-0.0272250107752366 1
0.273422963259426 1
0.172153795283027 1
0.111293748836611 1
-0.144199730454974 1
0.120248273214928 1
0.221474868486956 1
0.446912316800132 0
0.194800368731452 1
0.0661629151059824 1
0.219335527329404 1
0.0824056670439981 1
0.228898981264804 1
0.0409894653087224 1
0.108943578006305 1
0.242758949501995 0
0.0345494645860264 1
0.116684283955067 1
0.173290428340389 1
0.242055582438624 1
0.14212788392388 1
0.231441367844123 1
-0.186107938148086 1
0.0595884792515019 1
0.0527432892248977 1
0.0902452559674598 1
0.0882487924108198 1
0.0723653697719768 1
0.198092081269044 1
0.0912980320862914 1
0.178637708003246 1
0.23808647822193 1
0.406458207198567 0
0.183999592695962 1
-0.00115971576304361 1
0.272625833899161 0
0.15888122379034 1
0.158296199582296 1
0.164821656190042 1
0.0340962564721268 1
0.005707054792756 1
0.135466136598917 1
-0.0746015539439579 1
0.00903930304054399 1
0.162910255220076 1
0.241936134848998 1
0.0142295126350221 1
0.340071043608564 0
0.0534318103442285 1
0.112627661511861 1
0.315439657201413 0
0.0509093738321976 1
-0.0564369484563581 1
-0.0419480277161573 1
0.334698585726374 0
0.143077370824226 1
-0.304394413933779 1
0.208744482263973 1
0.0242503675338737 1
0.187609547492426 1
0.0679386131928116 1
0.202990330131356 1
0.038345065983883 1
0.147127251109265 1
0.0599026202631604 1
0.00870953041161381 1
0.20023134470997 1
0.242397368843678 1
0.162225976692369 1
0.177509200197571 1
0.105694383293318 1
0.520741652496845 0
-0.124387390998877 1
0.210424767990431 1
0.0779679342021293 1
0.188739251494784 1
0.00850374101533843 1
-0.0355135690230556 1
0.165170310941022 1
0.338086348509409 1
0.317826952932103 1
0.0175510817849741 1
0.14732668323405 1
-0.0503565678788911 1
0.189542541248998 1
-0.0703538128121107 1
0.371908609855002 0
0.0196994118524914 1
0.18840250519163 1
0.230052874991331 1
-0.0576035537433719 1
0.249730224479422 1
0.310142711496054 0
0.315613031917876 0
0.100480178627645 1
0.153876738760694 1
-0.0320876329482414 1
-0.0282054094912615 1
0.0268777014043289 1
0.0157695808285142 1
0.269517995241886 1
0.105310799340522 1
0.46447705185665 0
0.046137347838119 1
0.234936187996524 1
0.0594468502987352 1
-0.0164313034038478 1
0.138323494023303 1
0.0502587169753047 1
0.086660842284547 1
0.0740454141638964 1
-0.28117030025633 1
0.397249099118542 0
0.296814756825512 1
-0.0238587378981949 1
0.122099024079155 1
0.249183826368064 0
0.302004593181339 0
0.109638076726627 1
0.368180162091196 0
-0.0204244075603743 1
0.420485418664626 1
0.113505029816285 1
0.47336229108866 1
0.05438630043721 1
0.181995183158732 1
0.21631465290288 1
-0.074542133647085 1
-0.235737539798246 1
0.0381354427085043 1
0.118445417692182 1
-0.164905785687947 1
0.124059456314431 1
-0.0308206278099996 1
0.391697700878639 0
0.203791782572343 1
0.146381111854008 1
0.145245971625896 1
-0.0533066500122954 1
-0.0163882605727319 1
0.0532749955407869 1
-0.284151325485544 1
0.203008174766789 1
-0.0611937487516852 1
0.367692236691072 0
-0.00709405389241061 1
0.0564376590653515 1
-0.0439430439786966 1
-0.267447380133533 1
0.112110674997745 1
-0.101090458875932 1
0.146096959339276 1
0.0768719664638677 1
-0.0118517610586078 1
0.216719637809793 1
0.0824808764757656 1
-0.0433711948079061 1
0.238302628701208 1
-0.00701536266482021 1
-0.191756252379015 1
0.339717258311427 0
0.118539856792411 1
0.0791137010135731 1
0.247218813552526 1
0.277870291266515 1
0.250219803955475 1
0.0935071373212577 1
0.384751725921463 0
-0.0436881850935881 1
0.0481599666932554 1
0.277993730237739 1
0.175940457221107 1
0.205317703971182 1
0.107737937532944 1
-0.0742205113337011 1
0.303157486699837 1
0.0230480721167476 1
0.0116190227360573 1
0.160962773799899 1
-0.00248004135448119 1
0.231574475551448 1
0.157989108693747 1
0.0840061896252726 1
0.0530511425333461 1
0.0734086589939488 1
0.039298093451139 1
0.0696095820994238 1
0.122242006811123 1
-0.111466458457617 1
0.118669003220863 1
-0.0916033329211199 1
0.00399429843090412 1
-0.0516428284958041 1
0.272049714983956 1
0.275401957377828 1
0.276345612677502 0
0.284802476826655 0
0.0714280084487186 1
0.196508852570229 1
-0.0388727748845083 1
0.146951088922009 1
0.356983662494254 1
0.102294156244584 1
0.0744491926044532 1
-0.072945250363635 1
-0.0150627694915202 1
0.247451802567521 0
0.327042567884263 0
0.225017686805585 1
-0.00611406549608633 1
-0.0237274344650271 1
-0.152519064996073 1
0.309071458624612 1
0.106313623034454 1
0.128560073689211 1
-0.0332240051329502 1
0.278067744250721 1
0.00829423061948411 1
0.202587306227373 1
0.0787551714617026 1
0.212072575431965 1
-0.031501244555222 1
0.118005566311787 1
0.0341956261550283 1
0.035349049386179 1
0.140899524700526 1
-0.00544986565981918 1
0.186028079284014 1
0.163043545717401 1
0.144247868611962 1
0.225054369124392 1
0.262546739419577 0
0.170040814149324 1
0.297286513788382 1
0.41771598230366 0
-0.00451172963759221 1
0.0906473071512514 1
-0.0694463892018252 1
0.0658487163128856 1
0.245518692528071 1
-0.0187188446484793 1
0.079547930151222 1
0.0550160396559538 1
0.0671137025498687 1
0.331869415660963 0
0.0636578163430964 1
-0.0163480418658393 1
0.0105822043659266 1
0.134700114838922 1
0.203293264867498 1
0.149791222700744 1
0.257524127610308 0
0.137803575046435 1
0.193637222431458 1
0.195864868374945 1
0.383006770035767 0
0.436144247202392 0
0.26453650704967 1
0.163387821917929 1
0.165115841395922 1
0.283809510554615 1
0.0681932870757447 1
0.323614756932694 1
0.0463074901632349 1
0.409804790536194 0
0.0859262897353958 1
0.0901651057985525 1
0.212319365214052 1
0.329375630358787 1
0.146152915386317 1
0.294059627748926 0
0.102906687982181 1
0.118269501710907 1
0.00171769429679613 1
0.077176295951957 1
0.2071758743162 1
0.0370248276989635 1
0.00864138846776977 1
0.372742308879335 0
0.111100276555331 1
0.0500941543696613 1
0.12692018228772 1
0.137969250658637 1
0.379173141063328 1
-0.126654972972274 1
0.2807822454846 0
0.385489816117621 0
-0.041745209752467 1
0.039605416113917 1
-0.151696665190074 1
0.148366663195785 1
0.160256222999588 1
0.469859864030387 1
0.033859866852993 1
0.0274210392664272 1
0.0595433268368771 1
0.0629665232767548 1
0.13538651146125 1
-0.00316071791822464 1
0.120400834118658 1
0.032684525634335 1
0.304276440925606 0
0.448262659329981 0
0.31883070000301 1
0.122855863110548 1
0.317654586133654 1
0.207207360738813 1
-0.0344228256946897 1
0.294184702675238 0
0.163543016581315 1
-0.113705830040173 1
0.164645842745909 1
-0.14690025228916 1
-0.118454364414268 1
0.011012525228864 1
0.143709965955377 1
0.0194559222792954 1
0.216126825861702 1
-0.126228276402966 1
-0.151883362040213 1
-0.0880645495454068 1
0.0483767276014037 1
0.0865267146424793 1
0.364283024420276 1
0.116424261980306 1
0.0373746317742599 1
0.025534947962054 1
0.233350568968614 1
0.209108227101882 1
0.257054638857592 0
0.0198938622863887 1
-0.0649541032369236 1
-0.143500381144546 1
0.0213670672985207 1
0.197460591052463 1
0.250081198994909 1
0.283458340889859 0
0.345952431536761 1
0.271062966842397 0
0.0433677722468023 1
0.207986375407514 1
0.138065063101759 1
0.174227077310143 1
0.330842323062487 0
0.178201443601192 1
-0.0343669062873027 1
-0.0199370525729536 1
0.0491186398806136 1
0.222365566235402 1
-0.0234756598895176 1
0.0334505235438056 1
0.038777207251201 1
0.18164625719605 1
0.165606890292885 1
0.116082046300024 1
0.238345488291189 0
0.168502534382727 1
-0.0673201696678482 1
0.166805654070802 1
0.0590881634325686 1
0.262700819015495 0
0.0857426738846304 1
0.324621366265813 0
0.275972105352358 0
-0.0172911320914321 1
-0.05765929806543 1
0.239184429122536 1
0.154717231935162 1
0.178505539274831 1
0.079156965052475 1
0.166416221845318 1
0.20621981135706 1
0.138691695316084 1
0.000316456545892872 1
0.0718218425972311 1
0.0243467050513572 1
0.209488940385241 1
-0.00788265997805754 1
0.303911671520035 1
0.200565083499109 1
0.224835803198435 1
0.139891300098365 1
0.223274832912872 1
-0.0100583184502849 1
0.247733430136362 0
-0.0199125562148819 1
0.255199904501414 0
0.393134130127076 1
0.132876483094201 1
0.449052623183673 0
-0.00919431676029893 1
-0.0686095219654418 1
0.197886332213273 1
0.375500947749158 0
-0.111534884179137 1
0.200981663771742 1
0.285567480240797 1
0.376549772301188 1
0.0402868422772683 1
0.0334019684982737 1
-0.0420291080917389 1
0.345104866803652 0
0.188723889594338 1
-0.164278503635828 1
0.203266830042884 1
-0.133362453708905 1
-0.19157515543414 1
0.116931685704531 1
0.535860127451156 1
0.303202315113945 1
0.129645161283177 1
0.0453030903933588 1
0.246757668609883 0
0.270289191311972 1
0.116789320721621 1
0.136024877870771 1
0.203114044590358 1
0.335242961530173 1
0.213521076299241 1
0.226625663923547 1
0.357439670882562 0
0.0904457485316607 1
0.354380797793291 0
0.142155281544687 1
0.289187346821138 1
0.0722582739754206 1
0.0771434607806939 1
0.270519078889149 0
0.426828713319238 0
-0.233305140659944 1
-0.144851726245181 1
0.142377245009591 1
0.0789957047140827 1
0.0662030007131434 1
0.131727101059026 1
0.0683591642198112 1
0.15947860789042 1
0.256221300753091 1
0.128971177185341 1
0.192638578349059 1
0.00443053023924876 1
-0.0139856486501021 1
0.154603032435822 1
-0.119117437350652 1
0.170609922649026 1
0.206677876342737 1
0.0300318919071357 1
0.173836197433705 1
0.449796727703884 0
0.0815256222975225 1
0.111683519783443 1
0.12193625188594 1
0.214110140481475 1
-0.0477128927584356 1
-0.000968117422110899 1
0.033360147313166 1
0.103193041707895 1
0.0856158822173245 1
0.0697121779114077 1
-0.0241324695269431 1
0.188539137799274 1
0.283532045328915 1
0.0828915374782084 1
0.180858898384419 1
-0.077615429336157 1
0.0127051163686807 1
0.0599037373243319 1
0.0937974910385159 1
0.197740896784031 1
0.0353961177741056 1
-0.0373938633170527 1
0.155431691591211 1
0.114598192016011 1
0.150682435110147 1
0.352190079096168 1
0.13393286626027 1
0.33540391884711 1
0.248182364616225 1
-0.117603197902382 1
0.31682170923842 0
0.077863617954626 1
0.0526206998459847 1
0.300419399937981 0
0.263949700480494 0
0.183074840728488 1
0.116678680778931 1
0.140592177114819 1
0.19653007753039 1
0.0537071369567673 1
0.132263800179987 1
0.206474993508044 1
0.406896399248268 1
0.038264121153197 1
0.206636518272434 1
0.101306340196777 1
0.200947446271003 1
0.271130571927244 0
0.129771417648233 1
0.0708898853024098 1
0.181871918141383 1
0.158410287832662 1
0.0966910424275152 1
0.110640754691601 1
-0.0636089998764885 1
0.0440310795787511 1
0.15741638137723 1
0.30211776001325 1
0.13361108310027 1
0.0362558473724918 1
0.164387738061666 1
0.421939144484464 0
0.127377787922725 1
-0.162587152910643 1
0.187143046364297 1
0.342665785785274 0
0.069364875154373 1
-0.0292725933242505 1
-0.0159749733142751 1
0.193331970750625 1
0.0418046320073171 1
0.0978213858589715 1
0.00123026554943142 1
0.101999892427514 1
0.120541414064862 1
0.0820899588431632 1
-0.0334228946066324 1
-0.0842915146120529 1
0.275975412735751 0
0.128953295728373 1
0.0851676990528535 1
-0.0253400588455704 1
0.0935179541907644 1
0.331252142548972 0
0.16616593169953 1
0.204518736404609 1
0.156705380829774 1
-0.129040526210495 1
0.00107105320010473 1
0.124118960272534 1
-0.0329023433506419 1
0.18478204195633 1
0.171914114724575 1
0.19109902011295 1
0.309354126993334 1
0.0448263226868456 1
0.0632451151865099 1
0.158457888892311 1
0.171415382801073 1
0.3401049968543 0
0.100284084523473 1
-0.0842172925064067 1
0.136905210403717 1
-0.024876097185351 1
0.0764609733876752 1
0.106088637543319 1
0.152545319693921 1
0.10757566065251 1
-0.0390959565323885 1
0.162195661969077 1
0.20927600514206 1
0.183694573350607 1
0.12660471497463 1
0.143072289499401 1
-0.123884815198485 1
0.234541448440097 1
-0.144130679880394 1
-0.118881807651481 1
0.0586339446956149 1
0.257208998466506 0
0.075262459716627 1
0.172270196139943 1
0.0782379770191284 1
0.0914754645166105 1
0.108034889240415 1
-0.0721938288554572 1
0.0342575791499356 1
0.240308112741039 1
0.251388569919416 1
0.328220539502784 1
0.110213575221961 1
0.239203414899377 1
-0.0348141847268738 1
0.109903028691307 1
-0.00623262272034403 1
0.0291706959629947 1
0.113981358184369 1
-0.00876220039821247 1
0.357331249061896 0
0.323090823535736 1
0.0642725383518486 1
0.283097568548041 0
0.136264168796905 1
0.000675809531074489 1
0.316641647006209 1
-0.0462597243624472 1
0.297524012547393 0
0.348732478111262 1
0.334188473894058 0
0.0179687890206718 1
0.200449702704865 1
0.215776001835965 1
0.103514354687559 1
0.0818552045897551 1
0.116475648731696 1
-0.0733867733364106 1
0.119353609805479 1
-0.0393392349551767 1
0.0891420699870453 1
0.115776722709022 1
0.164396198885999 1
0.220432686584126 1
0.295174799698892 1
0.105832739408102 1
0.169421770824631 1
0.119373460278668 1
0.171388209726773 1
0.271138178996747 0
0.148290144253654 1
0.235713445655693 1
0.187533553153985 1
-0.0406963241452309 1
-0.0992326699975987 1
0.230941958737831 1
0.173854184745696 1
0.276649535991878 1
0.0648158451737598 1
-0.0743781811664479 1
0.236381602486928 1
0.165028614921283 1
0.0891878319180419 1
0.305908313122692 0
0.220757587755821 1
0.0337636809012336 1
0.0968051769257215 1
0.132524946321943 1
0.372192632925685 0
0.0799498921969466 1
0.230872740141489 0
0.125537658081143 1
0.145516941619503 1
0.0250633618536858 1
0.327533534308864 0
0.16208015089336 1
-0.0126909323996174 1
0.18050160067496 1
0.154003333920291 1
0.0408241717861196 1
0.120627460974937 1
-0.209862853948793 1
0.0421516022422281 1
0.256823138716139 1
0.164464989350675 1
0.175602444887675 1
0.0838714694655161 1
0.0668390557335514 1
-0.142774208465918 1
0.117029588637449 1
0.0253521773533347 1
0.212302420992896 1
0.0808064164014741 1
0.0437302071698792 1
-0.0675342069850888 1
-0.158885755456416 1
0.0929988020990656 1
0.0253436044893386 1
0.0625372893314264 1
0.154131604932674 1
0.122791009499685 1
0.36331533320427 0
0.0574438997442304 1
0.17794191348309 1
0.144604872103187 1
0.491422867142029 0
-0.0375338355646554 1
0.219906663236945 1
0.172156771093343 1
-0.0391512040947822 1
0.282256698874118 1
0.0223942113032647 1
0.212621474196944 1
-0.151276389497791 1
0.233577743197064 1
0.0827845786619349 1
-0.0917695602079137 1
-0.0607760770287279 1
-0.0650760199368795 1
0.219990775313862 1
0.101485445766642 1
0.111647401271573 1
0.205634541585344 1
0.0361121855976506 1
0.090259702882422 1
-0.0184917301465747 1
-0.0118985922722473 1
0.173866349192136 1
0.36440407720356 0
0.312569468566382 1
-0.0333114995273553 1
0.153348550745265 1
-0.16512355669547 1
0.173859707158657 1
0.237305901999929 1
0.0238361347939236 1
0.153148658991493 1
0.214581324333652 1
0.122016843049305 1
0.121097624821062 1
0.137663605397412 1
0.0805782239469872 1
0.199457478630779 1
0.0899478622803362 1
0.376553134865746 0
0.0521494930405269 1
0.140687004377329 1
0.329965476717897 1
0.303649113024459 1
0.292909440909472 1
0.236258425118347 1
0.288272108021129 1
0.0543242150806541 1
0.0790430848424159 1
-0.0748549463071846 1
0.250054566133873 1
0.176125332549565 1
0.0721740067692968 1
-0.0221976073739502 1
0.00699606000100133 1
0.030663880083999 1
0.137711382466454 1
0.0114067493170216 1
0.448826013559134 0
0.144803908872642 1
0.0699261268866681 1
0.236088446519884 1
0.314582249345141 1
0.0352405897856246 1
0.0567358873371659 1
0.18076990811582 1
-0.0654544692507287 1
0.248143236503316 0
0.335182601526453 0
0.0149310871675094 1
0.122207936611524 1
0.303716311012339 1
0.424414041647466 1
0.151563504231126 1
0.172948247697831 1
-0.0968941494240703 1
0.134496848907836 1
0.112716111554565 1
0.142474267979009 1
0.16357500152941 1
0.0572485955376582 1
0.23730584805017 1
0.0991929064911572 1
0.323788053837341 0
0.166160152551293 1
0.198228768610031 1
0.197220080283691 1
0.162242551095828 1
-0.0436474233091712 1
0.18624898700984 1
0.0583221541700045 1
0.164585078554662 1
0.120789595890086 1
-0.173019802276128 1
0.329960840820479 0
0.128527125436546 1
-0.0349355196096304 1
0.131214016732628 1
-0.0317333462253589 1
0.178590708999193 1
0.159769599221847 1
0.246211205080401 1
0.130278648737979 1
0.184756381632699 1
0.212870966469963 1
0.034079757856781 1
0.0951715048821044 1
0.337199809351058 0
0.24369925187717 1
-0.022509778679443 1
0.30573230297519 0
0.337614732690023 0
-0.0231238493892473 1
-0.0845613478693637 1
0.0798530901531726 1
0.167546814590559 1
0.179541679288138 1
0.500557594215998 0
-0.106487459062119 1
0.259544990852162 1
0.0567259537009027 1
0.141968656673182 1
0.266423407385536 0
0.363997982196112 0
0.0881952196325303 1
0.120855857720321 1
0.0522440529547416 1
-0.0958027736164026 1
0.0071498924347891 1
0.231842369241201 1
0.15823445413777 1
-0.00873899989137105 1
0.146790560574387 1
0.0142797475574182 1
0.298342291601038 0
0.0903525019684197 1
0.130009796264757 1
-0.0627692299065143 1
0.355669144305083 0
0.281772836856442 0
0.367020932972968 0
0.155464544380121 1
0.0225454322979033 1
0.431629566581271 0
0.244301010388938 1
0.160819254401225 1
0.177194555457398 1
0.107079003578116 1
0.107266433432408 1
-0.117684279000635 1
0.0777296923866513 1
0.25666633055034 1
0.216796579218705 1
-0.199922260390271 1
0.158605123637739 1
0.0566806708639099 1
0.0579602964779178 1
0.240117695414952 1
-0.125143888923465 1
0.421183255342136 0
0.0613002067786577 1
-0.0345244980262888 1
0.107150709021233 1
0.383896123832236 0
0.249883498762246 1
0.469247334887942 0
0.0961335343733312 1
0.192822046498327 1
0.0682150079291145 1
0.320714680636743 0
0.0329811606685248 1
-0.0177222565850349 1
0.123089553028905 1
-0.115597582220649 1
0.0313554475089887 1
0.0615347420707427 1
0.0961470404395933 1
-0.111293275863033 1
0.136079094598879 1
0.25643026707014 1
0.0753335681944897 1
0.0333054198372119 1
0.0434714577887877 1
0.248168087357857 1
0.114992156910855 1
0.401563748274891 0
0.108607892719063 1
0.245369561205527 0
-0.215675516990348 1
0.178169297224679 1
0.119066601064433 1
0.104601203360769 1
0.207528691721458 1
0.0889261718787618 1
0.399599625548042 0
0.0457288115670975 1
0.176820798911865 1
0.139179613484634 1
0.212232333677671 1
0.112220938930599 1
-0.140313967850573 1
0.241667708747656 1
-0.0318674364813584 1
0.132447883707242 1
0.319101168742721 1
-0.101201739835081 1
-0.13351557695835 1
0.153752751321019 1
0.237666225691959 1
-0.0807510102383333 1
0.138894317189134 1
-0.280818731905308 1
0.145797546595164 1
0.317808181820798 0
0.13498627046585 1
0.166489517692248 1
0.243146096335708 1
0.252712741435541 1
-0.0813624190258095 1
0.262673121731432 1
0.113120949176311 1
-0.00832525526325305 1
0.196515100887813 1
0.202103033912213 1
-0.0101784544668901 1
-0.00137710412966929 1
0.294963874762599 1
0.319461638982797 0
-0.0103859661088081 1
0.0454138001296517 1
-0.0894204481410062 1
-0.0332703437126133 1
0.168187323032742 1
0.260279715955745 1
0.218581990816518 1
0.172355667509062 1
0.248775924208653 1
0.133597734082232 1
0.109504552131941 1
0.153742286962952 1
0.524830082283925 1
0.272957291859623 0
0.264462518825809 1
0.0610963906818502 1
0.175053774298087 1
0.069095110287982 1
-0.00212636977479157 1
0.114956580645206 1
0.00648357290296888 1
0.0383064932049757 1
0.144448153109421 1
0.172651351650715 1
0.412064569904195 0
0.108053459361883 1
0.149981991699966 1
0.0128938726016143 1
0.131826942736205 1
0.241474643296845 1
-0.223595504843771 1
-0.0322917614289671 1
0.219155646215754 1
0.213196011961742 1
0.106426578229145 1
0.196715285974042 1
0.181570387815511 1
0.172331673412725 1
0.185509386932696 1
0.0583283675035177 1
-0.0106424124549708 1
0.047262848382789 1
-0.275276679098306 1
0.147312657278685 1
0.216248385273576 1
0.243811075531685 1
0.119234027118573 1
0.203398940878551 1
-0.0308739125901642 1
0.320305447786352 0
-0.0311130170275421 1
0.300459975589617 1
0.0754089122232419 1
-0.211839631397189 1
0.234825498489726 1
0.0665739906245224 1
0.171991517260872 1
0.05696364837947 1
0.294926492677604 0
0.152067484654897 1
0.171337504360628 1
0.17271419072841 1
0.0597019752628264 1
-0.0568472331735118 1
0.285139230752655 1
0.0987203253062577 1
0.288614183797342 1
0.166684547071438 1
0.318871996118867 0
0.254764794608145 1
0.362429044918149 1
0.0628412615144203 1
-0.0683816148753667 1
0.0716783910658286 1
0.26071543939534 0
0.214369487904147 1
0.122579184993421 1
0.28039708192198 0
0.180107439617803 1
0.164874126173016 1
0.116650973891622 1
0.0418754533178112 1
0.297256108656188 1
0.111129544404469 1
-0.169225575734942 1
0.233387767594728 1
0.140542813202205 1
0.229165301924222 1
0.0208571086799235 1
0.0529078344759914 1
0.231868183447359 1
0.219057097423235 1
-0.100315572814156 1
-0.00208781663728805 1
0.311940017512466 0
0.0539184828618875 1
0.283332782185378 1
0.0805055429296258 1
0.294742404928907 0
0.104081160248687 1
0.263396757207641 1
0.109256900589102 1
-0.129456891038666 1
-0.0346754394603981 1
0.187785201921179 1
0.314582183148087 0
-0.159362833832305 1
0.0121240828316645 1
-0.0863438837543041 1
0.13530196354419 1
-0.00734886952199891 1
0.190734826400489 1
0.404009227781153 0
0.0351950268997796 1
-0.00883138195194152 1
0.351851400169639 1
0.18705431163873 1
-0.010941081537856 1
0.114274210011268 1
0.172851708000888 1
0.256549715501168 1
0.0428778527323014 1
0.120256973235299 1
0.0303908706059111 1
0.145547534842881 1
0.617853972452994 0
0.232932221126363 1
0.218483961450074 1
-0.0094463417336426 1
0.0511753234008513 1
0.357234040771127 0
0.30932217686341 0
0.104783234003317 1
0.0576608098118156 1
0.179669608814102 1
0.0974507216086934 1
-0.130322772359155 1
0.324115274329506 0
0.201907764965693 1
0.280414011829687 0
0.0541837334445862 1
0.259113862618773 1
0.0491132398117078 1
-0.0398884942167443 1
0.264119122215368 1
0.07186014253478 1
0.0981691525493866 1
0.230955594920972 1
-0.0461192494972775 1
0.0346833765353724 1
0.0599094084472513 1
-0.0293898397995408 1
0.30315923299809 0
0.240880497492964 1
0.0194249552131292 1
-0.199767253328001 1
0.300799540583846 0
0.282065043109676 0
0.176669565105076 1
0.0612329846909356 1
0.043384251374931 1
0.111269995516378 1
0.242619491536461 1
0.138868725816637 1
0.166859751093337 1
0.0863295188447572 1
0.228754879083495 1
0.0145758187368872 1
-0.0488176818207857 1
0.157965735775936 1
-0.0775759447788317 1
0.0694627831514887 1
-0.018790919646495 1
0.311440999052092 0
0.0933059979912305 1
0.0684450240315428 1
0.296502110153635 0
0.255205261214491 1
0.221167483948851 1
-0.0304505393219701 1
0.295528092509373 0
-0.0574718957037405 1
0.0877918714592167 1
0.176430222010741 1
0.39496308036502 0
0.0923815384381554 1
0.086189264299236 1
0.169081811945253 1
0.0224956283684872 1
0.228792596703839 1
-0.102083742412764 1
0.162784670935203 1
0.112879453203237 1
0.483330358422559 0
-0.161934864061528 1
0.0693143114224718 1
-0.0515614971546466 1
-0.0115756280249045 1
0.179395581519366 1
0.0719641821171234 1
0.258713628494446 1
-0.0549840831761986 1
0.213743490657286 1
0.301464714491041 1
0.098214213070416 1
0.275838875749427 1
0.499938242041107 1
0.0904765537912622 1
0.171325155219629 1
0.130519914081173 1
0.027880481872784 1
-0.0262302908544135 1
0.276276112261383 0
0.0768974933234486 1
0.121820682555725 1
0.179204538994793 1
-0.0781896273841151 1
0.109101941348844 1
0.0947034778776737 1
0.0827206111278297 1
0.0784833466694665 1
0.294448484087034 1
0.288906546955792 0
0.181658362550122 1
0.0073674438987866 1
0.116441428101677 1
0.20488659983558 1
0.395042723991296 0
0.0538831512575548 1
0.104696332000276 1
-0.160312966291892 1
-0.0838994733216169 1
0.0983374502421099 1
0.220797537032427 1
0.0148958536282332 1
0.0969891740032568 1
0.190862953866579 1
0.167129332295438 1
0.190332881727126 1
0.163098875288414 1
0.147528085622878 1
0.153858870171586 1
0.14999195119626 1
0.157115034994168 1
0.00509033347383057 1
-0.155933113462022 1
0.222843654324273 1
0.224471703910146 1
-0.0773569080935327 1
0.435167749239552 0
-0.317101949597452 1
0.0797069593529631 1
0.187208559563377 1
0.229073472744287 1
0.180949989137394 1
0.122864143136115 1
0.203546724043575 1
0.104837290283176 1
0.280013354276881 0
0.299322587577078 1
-0.0902135035664718 1
0.112090377048076 1
0.176479099346187 1
0.00334993641567218 1
0.40051666140119 0
0.0613624364853764 1
-0.0451560247655002 1
0.244225846177125 1
0.0314886058666625 1
0.197788391297455 1
-0.219358867955511 1
0.260521051719962 1
0.214872706675891 1
0.399167699259046 0
0.204852008089144 1
0.195850325637684 1
0.302841276843088 1
0.199716289527094 1
0.0741197321229624 1
-0.176190544742605 1
0.0465475326066573 1
-0.00761385264054801 1
0.10203199061113 1
0.261074190792597 1
0.297100422019579 0
-0.063700164001692 1
-0.0727934659984143 1
0.0997980608917231 1
0.0395792936908172 1
0.137308842685873 1
-0.139375804069766 1
0.159540753528209 1
0.0556186643640952 1
0.155731855542614 1
0.16606145446849 1
0.0107984367751248 1
-0.00529284975939655 1
0.0153526400746145 1
-0.197984525702784 1
0.0293355812740493 1
-0.112180809484622 1
0.188672407749942 1
-0.00349906661762166 1
-0.0270741176946254 1
0.0917102897832286 1
0.366281218165691 0
0.130880185184652 1
0.0784677171582414 1
0.0946576038193788 1
-0.0393032591705154 1
0.415755965293824 0
0.304976521848471 1
0.253067879627722 1
0.276672842537924 1
0.209451841699622 1
0.192756547039925 1
0.0195274647898637 1
0.0277598856233378 1
0.305180198540408 0
0.255563825941117 1
0.44108495451508 0
0.334453321748266 0
0.21690228254236 1
0.192227954565107 1
0.210134284437637 1
0.405049769081015 0
-0.262971817866586 1
0.217981914060207 1
-0.248008162284456 1
0.134960403275105 1
0.0606459512568511 1
0.395411567114649 0
0.189041691364342 1
0.0875818929795145 1
0.272227288135559 0
0.160800107213571 1
0.370672127080469 0
0.109322081235156 1
0.203273374638103 1
0.195982668601599 1
0.049400526205128 1
0.0819846608468528 1
-0.000957574565102284 1
0.132873022541721 1
0.133909673631061 1
0.387631456430555 0
0.093727907075666 1
0.233251600075732 1
0.096990482516562 1
0.0667405023968556 1
0.072768590116374 1
0.145932183057346 1
0.0182629220431713 1
0.271823839260323 0
0.177487981120015 1
-0.0635639615288825 1
0.185100386953516 1
0.226167308227866 1
0.154879898064207 1
0.303411472925295 1
0.0277180638937044 1
-0.035066577395985 1
0.127258563014325 1
0.05475267508293 1
0.124707663195698 1
-0.0539642030306362 1
0.264949291697373 0
0.0824477145204226 1
0.255779584830501 0
0.113815654861055 1
0.296453047285511 0
-0.038776406961183 1
0.0819443356750196 1
0.282702539999063 1
0.3419519399041 0
0.294482347493525 1
0.34831442048579 0
0.31128823807414 1
0.167343222980995 1
0.193890522294896 1
-0.165775758829587 1
0.298321724751452 1
0.312968348381031 0
0.332355474248224 1
0.39158907867738 0
0.117328138465926 1
0.0881454259440895 1
0.0297675602149652 1
-0.0996032198776002 1
0.183721687330096 1
0.108603948467972 1
0.0884500108104025 1
0.16711572242618 1
0.0758706840499622 1
0.0511091958757819 1
-0.220187311724471 1
0.380838013918995 0
0.260720491021599 1
0.0305027186651851 1
0.369108703251871 0
-0.213301797366158 1
0.27491032102712 0
-0.126448534266015 1
0.264483316780393 1
0.233779666351589 1
0.159816239796431 1
0.110185839296757 1
0.132281861496501 1
0.0831690714370275 1
0.247842997334988 1
0.101111118602864 1
0.064556750144274 1
0.0836752070326411 1
-0.0444869266286476 1
0.287213792863426 0
0.202068394834524 1
0.350422834910913 1
0.303337781650076 0
0.0539964203066248 1
0.300143151094243 0
0.194623824026023 1
0.251607437416056 1
0.329901517059908 0
0.369170437640707 0
0.306944322994893 0
0.203084370675878 1
0.0477495625969916 1
0.322807740347906 1
0.0579926871978583 1
0.344585470224337 0
-0.20083213487459 1
0.25049797686007 1
-0.329825620504935 1
0.0929511829545346 1
0.288618687489577 0
0.295110336563618 1
0.0618429596088527 1
0.0792726672890418 1
0.266414060274854 1
-0.0125056522570976 1
0.0494209224903014 1
-0.204544382741442 1
-0.173372293347621 1
-0.00351615835470081 1
0.073032378401497 1
0.258590922582012 0
0.128982931735765 1
-0.0298590262467244 1
0.193142566854475 1
0.0495288375317486 1
0.258085497621773 1
0.128674445920749 1
0.247554072581385 1
0.183706635914671 1
0.159567136048302 1
-0.268649878612481 1
0.0883094747901638 1
-0.129771663902162 1
0.187176636754715 1
0.0533238831262762 1
0.277042395626167 0
0.0293688402889999 1
0.104168133742029 1
-0.00936843530007811 1
0.039853472952344 1
0.186786978849176 1
0.0882310318294053 1
-0.100843737663349 1
0.342268050456895 0
0.019649706384678 1
-0.0380777835026068 1
0.0463257649453621 1
0.115650801887184 1
-0.038985598264612 1
0.174591803358073 1
0.061485923881775 1
0.138816418883277 1
0.0541809515703775 1
0.164662638921494 1
0.286208325833279 1
0.0894403118652791 1
0.00928316371119152 1
0.139519720707197 1
0.0485644140740129 1
-0.254193434527427 1
0.19536952432455 1
-0.160374929108789 1
0.157156582700246 1
0.0306572003749442 1
-0.0253174955847021 1
0.236020654322205 1
0.129071791252414 1
0.0230180070803479 1
0.0254970810754123 1
0.119816202989168 1
0.224116384543517 1
-0.144890217739599 1
0.366045732876782 0
0.242285238923359 1
0.0436945050819735 1
0.37749962198087 0
-0.0978619853690712 1
0.225280241503478 1
0.0204283928962118 1
-0.0491324833652451 1
0.0250216693738771 1
-0.19903187730675 1
0.0853645443380479 1
-0.077479096636184 1
0.0589857627929254 1
-0.0541140441196916 1
0.067025725929436 1
0.0221910818082348 1
-0.0577777134799164 1
0.15813159310085 1
-0.00481785695503342 1
-0.0546513053895835 1
0.43374616179909 1
0.213447884493875 1
0.0439499968386071 1
0.0585421103024424 1
0.299731172220002 1
-0.0158795141013495 1
-0.0115682144192477 1
0.0922393558019341 1
0.0303030586613302 1
0.243498061363935 0
0.0639132757249313 1
0.107181097445547 1
-0.174893794323127 1
-0.0477248436960836 1
0.18945210623207 1
0.2227488521389 1
0.26128345894233 1
0.166354280878976 1
-0.135397753642643 1
0.335292192763129 1
0.0559216336354321 1
0.201763134388231 1
0.0929037081795721 1
0.0970464018850586 1
0.294108700912543 1
0.190534267699143 1
-0.0424240471184064 1
-0.0853971744753223 1
0.267359832416594 1
-0.00911255285267846 1
0.0525463998783367 1
0.233554625023332 1
0.28095821334595 0
0.36763264011562 1
0.0815655224510679 1
0.135314661544683 1
0.300126867338001 0
0.0637240011598796 1
0.211956483996199 1
0.341774935557581 0
0.0577978902307543 1
0.143973369465603 1
0.0894262336004167 1
0.21593046130509 1
0.146640789947081 1
0.027592599214334 1
0.102061184802617 1
0.0796173724338624 1
0.16975975037348 1
-0.0923680259916762 1
0.0883716929039927 1
0.212770807861736 1
0.250941656780802 0
0.266471674134808 0
0.331483181255428 1
0.228768445062075 1
-0.178377697023253 1
0.218284452089885 1
0.170661007273733 1
0.126629005445396 1
0.112117701605469 1
-0.0369384046195831 1
0.24573638922217 1
-0.0979983890733679 1
0.35411476122406 0
0.229777266431827 1
0.0585367162378223 1
0.131200412841746 1
0.283507133748738 1
-0.0585634412816174 1
0.38946969935991 1
0.365511885557746 0
0.277367653716318 1
0.0447616610611807 1
0.353564663299144 0
-0.134644891009003 1
-0.169463857379399 1
0.0974649359386016 1
-0.0250691470323146 1
0.0832282297686077 1
0.0114348780789746 1
0.0746657251223054 1
-0.0625819073180863 1
-0.118481998371533 1
0.0771970398033193 1
0.112010163715508 1
0.0885974105853336 1
0.275000171290709 0
0.00608312568446593 1
-0.118317274868133 1
0.109636493195248 1
0.436656435622248 1
0.179729111803079 1
0.112320234273895 1
-0.00755266305399646 1
0.252556069138093 0
-0.0410160327459983 1
0.0152818892479391 1
0.390479428066217 0
0.162225772079363 1
0.162005756059518 1
-0.164525436951675 1
0.166682400732939 1
-0.115860338237551 1
0.123963934916869 1
0.0605821914986099 1
0.369591774049881 0
0.0790192164297685 1
-0.0703500667319995 1
0.0597990370976406 1
0.157183883431283 1
0.253834715359287 1
0.088023985350875 1
0.0740328179101604 1
0.273809877519388 0
0.394311794396285 1
0.233645300599266 1
0.209299228238665 1
0.362494546740231 0
0.162029774779085 1
0.097376674959075 1
0.0940713610062819 1
0.0086213444295737 1
0.196974081306063 1
0.166487676383066 1
-0.159927245251463 1
-0.0161017502137395 1
0.229749616388901 1
0.156889430249501 1
0.0656480540009305 1
-0.0375526616546974 1
0.258863049292635 0
0.0259151755959108 1
0.0408159983168524 1
-0.0612618196821655 1
0.256668115307183 1
0.269437762751617 1
0.140453929626825 1
-0.141952007214831 1
0.0502170476006871 1
0.321873011216253 0
0.237118868281734 1
0.0461090300131685 1
0.377203444842865 0
0.0900715946764551 1
0.112578371174754 1
0.292596260580756 1
0.170292055896273 1
0.0588655435311254 1
0.210271950912022 1
0.079949242413135 1
0.121889312537802 1
0.0152030692462879 1
0.32794303359015 0
0.173954858551195 1
0.124074852646109 1
0.173667404844778 1
0.00847852307508149 1
-0.053692760519662 1
0.229719114205783 0
0.0365984347218255 1
0.145480159689625 1
0.0381092492672117 1
0.301533736446393 0
0.190158921978088 1
-0.00372974261048243 1
0.157576889426752 1
0.218821160293529 1
-0.018663613709801 1
0.149901991279148 1
0.294694671495538 1
-0.116403284396473 1
0.166224900505962 1
0.292132856637925 1
0.113113169534964 1
0.270951168138863 1
-0.125165430632868 1
0.255386654727052 1
0.264903972424696 0
0.105042309056051 1
0.234739782961036 1
-0.187247065302145 1
0.149634329365888 1
0.0325002873753054 1
0.0792776022377263 1
0.302334663296538 1
0.117863491335817 1
0.419616181658519 0
0.127503772677031 1
-0.111882450987914 1
0.0416074358769975 1
0.222977983399851 1
-0.0147230109055973 1
0.205643421845861 1
0.25671811102345 1
-0.105700599653863 1
-0.112611295689588 1
0.168854545731661 1
0.172017983993253 1
-0.0257173433963986 1
0.41438166074457 0
0.122909330686148 1
0.160924869447673 1
-0.139685973020759 1
-0.0207902881602282 1
0.152225956604829 1
-0.0395138931559295 1
0.20116006053734 1
0.0769202955937094 1
0.106770800781166 1
0.228144382387261 1
-0.113294840062069 1
0.331074761814827 0
0.271056843891581 0
0.122076102629085 1
0.250981682920401 0
0.0724705107195347 1
0.184238050260946 1
0.0816661984524082 1
-0.10873631421265 1
0.103443069170183 1
0.0611878367578921 1
0.0664204591924967 1
-0.121763048841179 1
0.415493723670775 0
0.0999304670474389 1
0.0226765342125497 1
0.274506971104354 0
0.00361902806282685 1
0.253183385947974 1
-0.109713316964989 1
0.105420194758008 1
0.134238582577164 1
0.110074613440051 1
0.247019160147997 0
0.322852681537765 0
0.327037978326604 1
0.326421001165238 0
0.0532465834883501 1
0.0475253079813283 1
0.100698028536295 1
0.1121470689984 1
-0.190715394909297 1
0.138691184437824 1
-0.0294739659866844 1
0.100085208630211 1
0.279023876482019 1
0.542615727003471 0
-0.019087397541673 1
-0.0294538868811602 1
0.00556917536642215 1
0.00574182473626449 1
0.262900524496464 0
0.285559910396472 1
0.0857403980702149 1
0.375540120600593 0
0.211931557703652 1
0.227422892054123 1
0.19869562384318 1
0.067400373595399 1
-0.0121684220807491 1
0.288391801639684 1
0.042781438349679 1
0.0985941053522159 1
0.155628251665825 1
-0.020805399837379 1
0.0483657865505572 1
-0.0458607326752814 1
0.244628368028843 1
-0.0420177806246091 1
0.143966505063058 1
0.025923351657118 1
0.172510712128646 1
0.201755319479879 1
0.200613385733228 1
0.0720832976834042 1
0.209949047276339 1
0.120976115853625 1
0.178861859936913 1
0.0902934057119281 1
0.166174692617368 1
0.261665343138878 1
0.269360459302828 1
0.304229428765844 1
0.089593730079111 1
0.077480869787187 1
-0.0847698583311684 1
0.0300917019105783 1
0.200453708054714 1
0.406198032170577 1
0.00815054370522907 1
0.179600409299047 1
0.260242222020803 0
0.00181329054511658 1
0.0812036551955587 1
-0.00879959514867151 1
0.255366931323017 1
0.154470598754467 1
0.328186432847994 0
0.142776326190699 1
0.04802330974278 1
0.273080907763236 1
0.00406174550563236 1
0.168601239800423 1
-0.133448555362964 1
0.331263259501432 0
0.0997346502958394 1
0.120541181020835 1
0.000275650664791301 1
-0.213578707741643 1
0.131363437575714 1
0.215805027380128 1
0.0625113745292446 1
-0.0229640746037129 1
0.195514167860303 1
-0.00787070030550361 1
0.134212593561722 1
0.141646433126417 1
0.0414870234434175 1
0.107631682964822 1
0.243598782094292 1
0.273840800223493 1
0.109388173793182 1
0.114883331588175 1
-0.025563504291951 1
0.278146258436859 1
0.0682392749730126 1
-0.163271787808849 1
0.283869459244867 0
0.300070917149621 1
-0.0732825483229943 1
0.133057266223264 1
-0.237618755937672 1
0.403583335450061 0
0.225090791571236 1
-0.134607622136118 1
0.217491874379128 1
0.00922238863103548 1
0.288448322674417 1
0.0871921512060198 1
0.292775652778913 1
0.21102961410672 1
0.380163695268341 0
0.0777041451404591 1
0.302919654227569 0
-0.0184069356079796 1
0.20415093761144 1
0.211373327985921 1
0.165049088913647 1
0.0509488038509319 1
-0.00672447299273532 1
-0.0463184449442774 1
0.257445475326927 1
0.051255307031009 1
0.407286738391368 0
0.338227372958376 0
0.041096851414724 1
-0.0402121504793459 1
-0.0171747052022162 1
0.404565436351367 0
0.130167836608256 1
0.31054028948455 0
0.243717855659465 1
0.324281630572825 1
0.166296745527274 1
0.0842755217268947 1
0.0967712276919424 1
0.34926914837115 0
0.151742714488346 1
0.0150848919540765 1
-0.0377793966939066 1
0.325532232208242 1
0.0777616920491695 1
0.0739188927428844 1
0.0799632354006224 1
0.398894212009253 0
0.195188813989527 1
-0.0729256564920918 1
0.100843687126017 1
0.157206688509049 1
0.109496290543072 1
0.0238891975136129 1
-0.0127742398124588 1
0.406748610092165 0
0.108696726682397 1
0.190900284149325 1
0.0427009379507303 1
0.289537455598179 1
0.228370397918764 1
0.198923018740317 1
0.266858571094698 0
0.22558245857156 1
0.201180509677634 1
0.112851914297936 1
-0.0312910722273698 1
0.212297592481975 1
0.134408520201917 1
0.126739949993888 1
0.0278889481096428 1
0.0330244362995484 1
-0.165946039706195 1
0.202322619600964 1
0.0176177826556838 1
0.118865437583278 1
0.112589223897719 1
0.0302993904949887 1
-0.0454019930477098 1
0.0832265198546688 1
-0.0164687720290092 1
0.327115176187947 0
0.386888165800574 0
0.209379903870231 1
0.25420795875338 1
0.112765484159468 1
0.401850777103527 0
0.127118055492506 1
0.175330295375078 1
0.164162608204084 1
0.255011120278989 1
-0.100981029789636 1
0.182147679690697 1
-0.0716731381569542 1
0.163922208442396 1
-0.0170511644360601 1
0.228482632433636 1
0.0882866607503545 1
0.136459493190271 1
0.232403576585556 1
-0.0160608814058459 1
0.175777064263203 1
-0.0372370101743975 1
0.0392974066391158 1
0.0654046009496496 1
-0.103780028879572 1
0.354026322348645 0
0.171088069904683 1
0.163162251108048 1
0.138426920874582 1
-0.0493386916940904 1
0.0283385677657478 1
0.246390313007344 1
0.103486990241665 1
0.1377924837198 1
0.155363157159505 1
0.203736918760925 1
0.0841874055661447 1
0.0988840505540536 1
0.146126042622936 1
0.253382256469922 1
0.051512050374996 1
0.296182837956391 0
0.325347955637956 0
0.0852840574365239 1
0.00648871685562886 1
-0.179077000073505 1
0.286402766050781 0
0.0965988802955477 1
-0.184208459018007 1
0.161389789575663 1
0.242250362454071 1
0.0901733246838982 1
0.0973085175893675 1
0.326817885345658 1
0.0532412734147491 1
0.0142133051834026 1
0.0915963855692854 1
0.070785674379398 1
0.224785416960998 1
-0.0346417388279035 1
0.0267473479639792 1
0.226920297027021 1
0.226273339211023 1
0.115650058669389 1
0.0191280000469594 1
0.00574738030314382 1
0.200629980000738 1
-0.00822766240119917 1
0.112953143234667 1
0.15943241826952 1
0.0702152270268739 1
0.0713658291985737 1
-0.0431876621212876 1
0.270679156455056 0
0.106850646237507 1
0.185112242315551 1
0.0737076190217129 1
0.0871152855671716 1
-0.0818869722416984 1
0.196661344271518 1
0.253348292247457 0
-0.325872413533834 1
0.218935142947664 1
0.372397537553127 1
0.120759572579436 1
0.150308093085686 1
-0.0643774421315429 1
-0.150520403777399 1
0.0976309831693749 1
0.0382119278350764 1
0.209709625954436 1
0.0909918648514148 1
0.223642753927588 1
0.189855477279164 1
0.0185078602845651 1
0.00746008334154978 1
0.177500101479755 1
0.145018818531963 1
-0.0548244883243907 1
0.3144885207584 0
0.0815321677488841 1
0.194778750849219 1
-0.163605373694784 1
0.118986584564675 1
0.168135150009702 1
0.0231553320619508 1
0.198237098368313 1
-0.0537969406574883 1
0.392067954076383 0
0.194379769491947 1
-0.0948327100056376 1
-0.049466897302263 1
0.417884525145194 0
-0.113874309106368 1
-0.0172969796753225 1
0.276471567159067 1
0.00580956025851474 1
0.178420473598849 1
0.245989968170655 0
0.0282497607820382 1
0.177395979821715 1
0.246833313631928 1
0.0450052493849698 1
0.271588031290061 0
-0.120589436366369 1
0.269722960413185 1
0.260634778753144 0
0.275079519245667 0
0.230001892584212 1
-0.0283946334599475 1
0.130360097030861 1
-0.23642200352447 1
-0.17883180194722 1
0.24031476780432 1
0.256700901321435 1
0.129788850083137 1
-0.000687384084813683 1
-0.00561816417837124 1
-0.0232038998834958 1
0.242104015754817 1
-0.0242112771594186 1
0.129584996980434 1
-0.00950280663128618 1
0.0696995216789905 1
-0.0561891007434116 1
0.563892034541902 0
-0.0246958981103409 1
0.221365647511766 1
0.198989607859082 1
0.0812812549834281 1
0.411007278607521 0
1.10283959065156e-05 1
0.156698477983728 1
0.143961053082301 1
0.237743535440889 1
0.133108377642091 1
0.140640261722159 1
0.211026772332161 1
-0.0165931271196533 1
0.159240823142409 1
0.0774431071779468 1
0.255857519843266 1
0.225185964322209 1
0.23465246075788 1
0.283004966267817 0
0.0989355346438074 1
0.0544336413579344 1
0.177611571077565 1
0.116350544438706 1
0.136950450829585 1
0.156074077445099 1
0.220619854541334 1
0.282546879484859 0
0.0413474674870005 1
0.259310970557139 0
0.171627846406958 1
0.10362028318396 1
0.0763465941517767 1
-0.00419086621210051 1
0.167799817763401 1
0.0285399610305842 1
0.223013679520207 1
0.249167040959506 1
0.125754310474743 1
0.0749121147562394 1
0.206298747570671 1
0.218365356642827 1
0.062197057851661 1
0.341119596896952 0
0.288653799938567 0
0.194854506916823 1
0.218222938374423 1
-0.0350852764673118 1
0.0966100233493849 1
0.141464836413682 1
0.0229553139096382 1
0.242769706907886 1
0.0707991279663577 1
0.196104018003083 1
0.124459933208089 1
0.0566439144960155 1
0.0967814748448131 1
0.199174952449168 1
0.146223019412081 1
0.0692537930757706 1
0.337591521960004 0
0.171108728011045 1
0.282699950596028 0
0.219303068148341 1
0.239293491406137 0
-0.154552416733584 1
0.103058825894115 1
0.225385114120278 1
0.584146848293395 0
0.178225193314664 1
0.234100548557777 1
0.285848642614969 0
0.0394300152550924 1
0.112887450594178 1
0.193366052047307 1
0.156060497985025 1
0.033842287759576 1
0.0947520900652202 1
0.0668246717716067 1
0.155186295773628 1
0.295290551164432 0
0.188372394434586 1
0.277715685673246 0
0.126740635442392 1
0.173778908367668 1
-0.0278468153192959 1
0.302957914058744 1
0.0285431877546524 1
0.1795420201878 1
0.243088822683711 1
0.252231923224326 1
0.172194968683957 1
0.187633111569273 1
0.258483006757239 1
0.183060961210216 1
0.258165225243387 1
0.0480041703939996 1
0.0202405356319392 1
0.135057430193037 1
0.0884262877331396 1
0.146186170447768 1
0.127248606249716 1
-0.0536930929757433 1
0.22752521999894 1
0.203971791338294 1
0.196844460963643 1
0.102955193908668 1
-0.0243862263170952 1
0.0696489306313703 1
0.394262380269458 1
-0.00383179213433304 1
0.303255573398996 0
0.0465728507021061 1
0.11078969455404 1
0.145001337025696 1
0.188302892279031 1
0.264326232896877 1
0.301202575576225 0
0.0367568144953628 1
0.277892659185327 1
0.253397191596023 1
0.15115618768021 1
0.234302676456181 1
0.210732353692931 1
0.289377493957015 0
0.241942519697167 1
0.0878338476982561 1
0.0503919050316097 1
0.249023245091956 1
0.115630341210762 1
-0.0941205751371295 1
0.319862509691889 1
-0.127011296624873 1
0.0464814073253598 1
0.159772136325207 1
0.217385263517618 1
0.191625807580822 1
0.00738657082878594 1
0.0706101470699499 1
0.144735425416822 1
0.254142325821675 0
0.165572308568487 1
-0.162044357580247 1
0.18761342828296 1
0.143737426134604 1
0.253155899492478 1
-0.00983594368208439 1
0.229655270847625 1
0.0096613023342518 1
0.023548734384499 1
-0.0760224232613649 1
0.160149110201188 1
0.109643902976883 1
0.118804557518715 1
-0.166568947217811 1
0.121749433153006 1
0.00503091738960846 1
0.250446157594202 1
-0.152755063669841 1
-0.146829508514811 1
0.0925835338665432 1
0.225931155844562 1
0.272081452218231 0
0.371296549299973 0
0.0450422163480628 1
0.024879203313694 1
0.165524456232852 1
0.309266789117848 1
0.127084321524068 1
0.233186802815227 1
0.176193122959237 1
0.0352665101654442 1
0.0125818554368797 1
0.323403611251176 0
-0.201916577029645 1
0.0902809529047201 1
0.211883171322987 1
0.241691686442155 0
0.122606620588565 1
0.37431335646189 0
0.139492512477761 1
0.103604778566879 1
-0.02342191503481 1
0.210885949633725 1
0.274541202802642 1
0.188545268446174 1
-0.217981421992781 1
0.120400342059575 1
0.104471449617143 1
0.311074211671141 1
0.317357706235759 0
0.363414532922672 1
0.172854600852005 1
0.131097263302957 1
0.0704179362421984 1
0.0940853788884891 1
0.0361362781848635 1
0.000783123187492973 1
0.526002904252811 0
0.0647023980580197 1
-0.145967759046991 1
0.160522108189473 1
0.158681595937259 1
0.0591607571930442 1
0.0517933849050139 1
0.355184670011466 1
-0.10620989238898 1
0.308388122876038 1
0.174913979525861 1
0.1757777137474 1
0.274360690692643 0
0.0609715569480258 1
0.132096792720911 1
0.0395851270939585 1
0.0802938558343035 1
0.170869348196661 1
0.281596044136701 1
0.120587550367572 1
0.0481259524129164 1
0.0441268410265441 1
0.0949801329243319 1
0.178659913152668 1
-0.0906468686967594 1
0.0488682714669025 1
0.0221498431029929 1
-0.0577875988741024 1
0.183177099118499 1
0.085280301568349 1
0.131726425721776 1
0.0439446792095267 1
0.194480862283946 1
0.193476788263162 1
0.130811209687546 1
-0.16847628142781 1
0.0946990031715992 1
0.293887601432264 1
0.301498979553779 0
0.262428656283995 0
0.128112254747913 1
0.12575294303027 1
0.222342112093803 1
0.107062520417837 1
0.104836524447887 1
0.265218766758501 0
0.248630952869172 1
-0.0432539882009988 1
0.0899596383981383 1
0.229091920590355 1
0.0867259455405328 1
0.298296130187508 1
0.196640133465373 1
0.34427826823661 0
-0.00490311406197384 1
0.0710985994622895 1
0.267600577995328 1
0.190562378007316 1
0.0500640593778686 1
0.135796356585156 1
-0.023864405313682 1
-0.0175960111396304 1
0.233006150343631 1
0.214490227698829 1
0.211471049102889 1
0.134327773332807 1
-0.0394626219952143 1
0.162555850141617 1
0.0497007492493568 1
0.182972695744039 1
0.124803231560256 1
0.149962291543542 1
0.230203130751768 1
0.173560418317971 1
-0.00273197225319367 1
0.20884779158503 1
0.242189674634336 1
0.051524911951808 1
0.231781352931262 1
0.241094607557884 1
-0.0442990584582273 1
0.23373004117655 1
0.32161613351049 1
0.143586576541794 1
-0.0708141682808907 1
0.298672023102139 0
0.234591126637887 1
0.273404081075308 1
-0.0198551920818133 1
0.109372996004003 1
-0.0498740899931077 1
0.320249445722294 1
0.328968687360902 0
0.00504845951662867 1
0.125564859202889 1
0.0386672245254045 1
0.181916161822403 1
-0.284326802748286 1
0.214699030189697 1
0.0300765718379059 1
0.24481815834196 1
0.24698015496352 1
0.204801745630583 1
0.187397413253562 1
0.157949319619799 1
0.149748488785741 1
0.143435043131411 1
0.251747177224225 1
0.149679431444627 1
0.121278618154667 1
0.211902778844292 1
0.246570610534164 1
0.23500109693262 1
0.148499634836744 1
0.0650712227965645 1
0.182631725009073 1
0.200380010507939 1
0.291538297515623 1
0.101009488657455 1
0.0589925910232787 1
0.158243178399348 1
0.0237815978445214 1
0.303056190671555 0
0.219499776839458 1
0.0248586949446629 1
0.0355288288051485 1
-0.0684370218605583 1
0.354965376573584 0
0.0609356522283349 1
0.22312012890614 1
0.0187789549149639 1
0.165093557475537 1
-0.0484281900788159 1
0.192294248485371 1
0.0826313278938713 1
0.123667865850697 1
0.138048853330896 1
0.15187673937642 1
-0.123245161778468 1
0.152718375651125 1
0.0095183513182579 1
0.137359618965425 1
-0.085652076718194 1
0.15395244631112 1
0.146669978624232 1
0.0705757795186128 1
0.196706790183647 1
0.334733065346853 1
0.096788927638648 1
0.363599651382605 0
0.175199870382346 1
-0.127125356035258 1
0.0368656992151575 1
0.165208775793482 1
0.0555069197412836 1
0.266567311724613 0
-0.117886162763175 1
0.0734097551349575 1
0.517538422844811 0
0.199451901116085 1
-0.0329665955933819 1
0.18483832264482 1
0.263295380174282 1
-0.0890077112461231 1
-0.171910029808518 1
0.188057931662675 1
0.22430435063968 1
0.12530567556595 1
0.570288098004927 0
0.164656166907505 1
0.278640572303226 0
0.371204376245227 1
0.0697145450898873 1
0.233914603862409 1
0.31611406557566 0
0.246817408767428 1
0.205976400839387 1
0.17793425246297 1
0.0534865842712419 1
0.136122636283243 1
0.151451353157198 1
0.00596857686435115 1
0.288387276605033 0
0.253091215374394 1
0.0890611106127768 1
0.118300685786245 1
-0.215813788071121 1
0.469919772216354 0
-0.0783033225465327 1
0.200025739663285 1
-0.0943044467913546 1
0.324729637950828 1
-0.0718196596441464 1
-0.326580491334975 0
0.0374008770387642 1
0.286759479603502 1
-0.0325217990417037 1
0.0492220875051988 1
0.308034410640638 1
0.331081954457769 0
0.0843779740870282 1
0.238839293964995 0
0.0576358613578015 1
0.0574002721931524 1
0.211499544104566 1
0.320489015738637 0
0.179852578454622 1
0.19573228432106 1
-0.00854692688484373 1
-0.00665798606197185 1
0.283905519984963 1
0.307878102271956 0
-0.0143931259559102 1
0.010698329998061 1
0.0947400507287821 1
0.185516655002622 1
0.157791906542068 1
0.194195737232138 1
0.0259245125680455 1
0.10692007479496 1
0.259882543649624 1
-0.030728511339957 1
-0.164923111344039 1
0.139856652832258 1
0.550001709483127 0
-0.0351964800956219 1
0.298152241039587 1
0.356917769636874 1
0.427179347848872 0
0.12315292726374 1
0.132920028139414 1
0.272111380490514 0
0.225393713161467 1
-0.116923580334671 1
0.312066041447405 0
0.264509329002303 1
0.187769239326971 1
0.0864083067902265 1
0.193432660748412 1
0.310536781793076 1
-0.0130556974271426 1
0.194143669995264 1
0.115290529281582 1
-0.0102153146787509 1
0.317307085375548 0
0.164123098694197 1
0.14128242652908 1
0.189575041393274 1
0.149561668333672 1
-0.0766463272185214 1
0.20326990892423 1
0.214451417816874 1
0.0546744600201412 1
-0.0572926032489567 1
0.0838226443104432 1
-0.00579816197933656 1
0.29693472212181 1
0.0948150864510272 1
0.32455142333542 0
0.0421130023433744 1
0.368144400258426 0
-0.0852175992274129 1
0.206986714686758 1
-0.123419314873824 1
0.169809983714818 1
-0.0733072200842463 1
0.0990195424794092 1
0.136897386730199 1
-0.0924074391990338 1
0.00158715522594247 1
0.0423917983902846 1
0.409938917519734 0
0.173088674070825 1
0.175360765417563 1
0.138730490963555 1
0.144981219144616 1
0.109075384036036 1
0.0913528215116073 1
0.133876570526119 1
-0.0286741188614959 1
-0.000125339854661743 1
0.060469318529392 1
0.263267387754193 1
0.0888733760036918 1
0.102086902317331 1
0.123576188394596 1
0.147880404273077 1
0.00466557491663682 1
0.295916266387095 1
0.111317042064088 1
0.466295201304787 0
0.318501462460995 0
0.342841135641299 1
0.101024788465427 1
0.00146040143829302 1
-0.117992031114363 1
0.349228703306828 0
0.0315229390408178 1
0.182248266126197 1
-0.0370386855771424 1
0.374901196016847 1
0.238286180527513 1
0.28113929482889 0
-0.0919197254060149 1
0.0004030268581435 1
-0.0858622442579639 1
0.0153130336903479 1
0.241689320490372 1
-0.0407273818833093 1
-0.00702569858837914 1
0.138994569158688 1
0.193864355738542 1
0.245756808326001 1
0.091359016526386 1
0.215714403126676 1
0.0747650390368302 1
0.242956068158771 0
0.21743260104496 1
0.136832594829488 1
0.318140305564667 0
0.0759403843600672 1
0.0479926222992892 1
0.0359010869604193 1
0.0781925786022075 1
-0.0146522993267291 1
0.221144958198326 1
0.0918204726989284 1
0.263126586823814 0
0.109746214787724 1
-0.075738171450775 1
0.137013907693283 1
0.097860121565653 1
0.0202589793311597 1
0.0535648384607817 1
0.241058180450487 1
0.103380593519759 1
0.117040825174362 1
0.00175643938280187 1
0.0402570175009891 1
0.230385901660612 1
0.123257104462065 1
0.283868110948786 0
0.0252443016961086 1
-0.0475277464391428 1
-0.139073537568075 1
0.0295085555718766 1
0.0224063399277917 1
0.0642420465933276 1
0.120288419639214 1
0.146813424421093 1
0.0729862136937132 1
0.0826702651273474 1
0.0626011270623882 1
0.0216067711683132 1
0.0605365505903521 1
0.341094086618956 0
0.13359907485999 1
0.22086711748602 1
0.252600671797141 1
0.0979682876624596 1
-0.0197183385670979 1
0.221393371880955 1
-0.161066303204077 1
0.376895240163592 0
0.0147128652896484 1
0.12852243190775 1
0.224574853191428 1
0.0541431998102003 1
0.196012738614666 1
-0.124128353362753 1
0.00612267409921473 1
-0.00500589887848087 1
0.0847522206988231 1
0.0597532630676427 1
0.182372227504554 1
0.104130126531644 1
0.0936658490179917 1
0.0173284318012432 1
0.215524326909242 1
0.206642981013653 1
0.326300269285794 1
0.280909867388045 0
0.227783356991267 1
0.102668738059926 1
0.128477300878571 1
0.250149257586416 1
0.315173887716429 0
-0.107872391014055 1
0.240713713255209 1
0.127742307189319 1
0.091547546662099 1
0.239814827137743 1
0.216266817033311 1
0.0908650713257345 1
0.0705148127122443 1
-0.0187153431848768 1
0.244665625791995 1
0.228070627013346 1
0.106566285549936 1
0.266885107822485 1
0.350425476718093 1
0.129422164291194 1
0.280445005520763 0
-0.0522521586901022 1
0.168504724718991 1
0.28878663825377 0
-0.0331511139624665 1
0.275352249454473 1
0.0625122860123509 1
0.327882136312466 1
0.203395291629044 1
0.333964823917859 0
-0.0433998809179982 1
0.354827846445089 0
0.195787854613413 1
0.316743693329454 0
0.360828805839203 0
0.194517976659784 1
0.124198009212639 1
-0.016363182445392 1
-0.0930981137279557 1
0.123262914572461 1
0.237645302149282 1
0.114977821003521 1
-0.148592288809524 1
0.175637284303594 1
0.07488223356756 1
0.191801354942764 1
-0.0262042888390213 1
0.0210812273655884 1
0.0393935082292739 1
0.287451190073554 0
0.363590982083268 1
0.169327043676698 1
0.129757319986102 1
0.143365919122899 1
0.200115621241084 1
0.40507475062504 1
0.384371061171816 0
-0.00234565168477663 1
-0.00677148758466912 1
-0.0150913093143915 1
0.15498999093042 1
-0.0872127608810594 1
0.277399376485272 0
0.0889445196273883 1
0.211280480600052 1
0.185613224337388 1
-0.0932840776852669 1
0.0467417653195176 1
-0.214862511916336 1
0.216816681172487 1
0.126778883651331 1
0.0601167413558086 1
0.240177442093304 1
0.0889874802871755 1
0.0717338932076236 1
0.183257130933977 1
0.0895019723459723 1
0.0455709410888595 1
0.0886465892878003 1
0.259668609954919 1
0.242477592682636 1
0.357255885079444 1
0.247394541294237 0
0.0217115435703316 1
0.0939208647012488 1
-0.0294961586032557 1
0.219359568685618 1
0.029004668854061 1
0.182332086327833 1
-0.189544330559427 1
0.422307701605458 1
-0.12654456544735 1
0.0849255691124242 1
0.2743346520851 0
0.134137614585447 1
-0.0657334356425239 1
0.160364786405841 1
0.0585613376244827 1
-0.0305584163426774 1
0.284862101594648 1
0.30166839892679 0
0.118720403873682 1
0.030305809232797 1
0.113074716252717 1
0.200375733864854 1
-0.112075495028844 1
0.235390131450327 1
0.090164347141864 1
-0.170272429768003 1
0.166444171459142 1
0.0580213628570056 1
0.205942176557139 1
0.0223024133939939 1
0.0224425467966366 1
-0.141003682419979 1
-0.0113017780657645 1
-0.0596891255759161 1
0.0532844318974198 1
0.0640409970367929 1
0.246856093425835 1
0.310340970607972 0
0.180287127963921 1
0.0257574100810276 1
0.049180212760753 1
0.169506698401506 1
-0.00214547874954713 1
0.240326570512034 1
0.340825184428169 0
0.440775677084512 0
0.182642344133006 1
-0.19101762724274 1
0.171326423770882 1
0.136643260157857 1
0.258533082467662 0
0.0700880168951953 1
0.0424820289423058 1
0.419075331933821 0
0.215071005635188 1
0.150054791387901 1
-0.0730495709496677 1
0.117045500577532 1
0.265223102349125 0
0.239020947134161 1
-0.0187189508931793 1
0.0952803932384202 1
0.060224594289155 1
0.1551204173356 1
0.323635939664694 1
0.0463417805229022 1
-0.0482348098353013 1
-0.137092192559808 1
0.101119729204568 1
0.0920105110474245 1
0.190341893096572 1
0.409599848815417 0
-0.137662502796514 1
0.0957700751756493 1
0.197168626676317 1
0.144415855024512 1
0.136154491556842 1
0.417772088599016 0
0.260442804512162 1
0.108396488044813 1
-0.0268611525711571 1
0.155069134248648 1
0.236886504952296 1
0.00953084493860522 1
0.303248113019059 1
0.0464554632994342 1
0.0807241670081281 1
0.0442312129133245 1
-0.220457257949361 1
-0.0267664168437643 1
0.046957461956877 1
0.380438805264444 0
0.00219287919336873 1
0.25589986181544 1
0.319611114472419 0
0.380932345076643 1
0.0315263379836796 1
0.0932237889157757 1
-0.0319949662362301 1
0.0896830367255637 1
-0.0189077276615621 1
0.281814831205762 1
-0.0698373198289922 1
0.119302271762611 1
0.171159426766427 1
0.364396734249102 0
0.210646753063061 1
0.352542471875784 0
0.270414495464322 0
0.304095263908761 0
0.112883671498237 1
0.146000341926786 1
0.382135097765501 0
0.166395979300124 1
0.0829974366922004 1
0.26024326689498 1
-0.0457382603921698 1
0.16857461065735 1
-0.0439097683864008 1
0.445529355785222 0
0.251876913695529 0
-0.00546609240691557 1
0.160518322058884 1
0.490229449148401 0
0.0580426571623689 1
0.462713229639053 1
0.289193583262916 0
0.244137640085777 0
0.11565423248746 1
-0.120374488932956 1
-0.00821784763788151 1
0.152162439497652 1
-0.384976345036042 0
0.142487803234364 1
0.215157240864705 1
0.078588874783459 1
0.144633511270143 1
0.0795731948085916 1
0.0263987941002781 1
0.214521184242779 1
0.339856786293015 0
0.0546559605391949 1
0.187335904400383 1
-0.0998115635957219 1
-0.0144033963114781 1
0.20925320541083 1
-0.0757025934361936 1
0.057491255317535 1
0.399990260731347 0
0.0706633658432503 1
-0.0883367950422833 1
0.484661954997138 0
0.0524241743817652 1
0.0835785398603593 1
0.0217178147533343 1
0.0897233625457368 1
-0.0097954716874024 1
-0.016755398451255 1
0.0318260489364685 1
0.299358980357146 1
0.265710097022107 1
0.0921431308387624 1
0.13431207361041 1
0.255812279942915 1
0.110428104681962 1
-0.154913821276264 1
0.0682796828360739 1
0.331008924592354 1
0.0319394034646568 1
0.0450829478420135 1
-0.0603718859384578 1
0.265560222621593 0
0.23209717627966 1
0.21037896713932 1
0.272898183160105 1
0.395864671673724 0
0.187430526576309 1
0.104935874719905 1
-0.0634185229507316 1
0.0790215686769046 1
-0.00483100142180396 1
0.153975235451272 1
0.0186979711825772 1
0.0648159647835978 1
0.176034767003327 1
0.180867994273749 1
-0.177815215077675 1
0.187548051909974 1
0.131276311271928 1
0.201848755863857 1
0.277078842960587 1
-0.0330699267735205 1
0.187309031124307 1
0.246308506781875 1
0.144814758202371 1
0.0958275305605962 1
0.162880864020677 1
0.198899213484565 1
0.0153560049359281 1
0.17556089555264 1
0.183624846527432 1
0.220262933511863 1
0.0724072396391307 1
0.0821065564611311 1
-0.0701533859833524 1
0.108144169151459 1
0.22305044143923 1
0.102080866802698 1
0.207994907214624 1
0.200938569740844 1
0.276030510313208 1
0.11340926058273 1
-0.0626987986357687 1
0.0088080884056903 1
0.292048189798937 1
-0.0565505157849752 1
0.110722291829154 1
0.273286700044479 0
0.218676807077956 1
0.244316988500802 1
-0.0310300132003665 1
0.351028273789509 0
0.078735200592676 1
0.129855894875696 1
0.099245890453713 1
0.29770752299428 0
0.0211957484513371 1
0.064241751079434 1
0.0979957099587823 1
0.277889759413604 0
0.0808515270224478 1
0.0504233970505385 1
0.194136528546454 1
0.336597871254783 1
-0.0146150865775634 1
-0.136809538973327 1
0.119775525705243 1
0.129025672019441 1
0.169014819061592 1
0.0810607933784334 1
0.0792408288753355 1
0.378773424377221 0
0.168397183335494 1
0.37964337356791 0
0.287340546801987 1
0.0520044223073633 1
0.229920496389854 1
0.181417879065735 1
-0.241580556757747 1
-0.0297534667525183 1
0.237575053407008 1
0.0393040603004725 1
-0.0453594875119894 1
0.177864579557734 1
0.0245616979051366 1
0.153389196858761 1
0.283623256446579 0
0.100796682497471 1
0.311202934830174 0
-0.0695533482042837 1
0.0915772327043158 1
0.284029465808964 0
0.0799168548383555 1
0.338071646198213 0
0.0192142419363575 1
0.105511236911791 1
0.0100497179983567 1
0.126587036960101 1
-0.107474142155589 1
0.199115435950229 1
-0.131697798959431 1
0.127868953613539 1
0.176181317773606 1
0.134968578885369 1
0.365944754214242 0
0.0609403016724667 1
0.109172003273734 1
0.0398118601236386 1
-0.0615809483916343 1
0.146170576783264 1
0.128076165383072 1
0.319268401233221 1
-0.0344118282295542 1
0.0602521865733606 1
-0.124168831363911 1
0.260392373618473 1
0.0310531648197271 1
0.257728191918809 0
0.11500493056428 1
0.161466881279355 1
0.323174187335029 0
0.327324999351239 0
0.115066966488312 1
0.19768202881452 1
0.59865914702253 0
0.178895506149262 1
0.0852220644295261 1
0.239213241222044 1
0.204441409680673 1
0.279300256344285 1
0.340814679704794 1
0.163091773375135 1
-0.115928886816987 1
0.473364163173588 1
0.32341861224821 1
0.360800131751321 1
0.0594119809549161 1
0.167081166431153 1
0.340232206330476 0
0.122302918539312 1
0.187435593584338 1
0.374245578854488 1
0.0572339218132665 1
-0.0287380346096818 1
0.0324834225400504 1
0.0970022130963528 1
0.0524830534452691 1
-0.115277089154157 1
0.0808355615733782 1
0.201591544838621 1
0.27213107693089 1
0.102267448783549 1
0.234931430113626 1
0.10228326920641 1
0.0768901665808692 1
0.203189993122233 1
0.268300008282453 0
0.241789843047025 1
0.339425012282686 1
0.15953760316952 1
0.227453938227189 1
0.00707082962396877 1
0.587266818328304 0
0.307986395405499 0
0.102464570678988 1
0.164938125407666 1
0.0393966213805072 1
0.20379925521489 1
-0.0405757453855227 1
0.208775838884409 1
0.213812826137763 1
-0.0145180041397295 1
0.275869962174518 1
0.335844925892378 0
0.0426212095110683 1
0.160900789971334 1
0.254925850596052 0
0.113678475405694 1
0.128550235746352 1
0.430346523815039 0
-0.128186182248086 1
0.160215529143548 1
0.192309635992941 1
0.146716022885352 1
0.31792843438205 0
0.191860480803301 1
0.109117707265314 1
0.174515465900487 1
0.105874104969849 1
0.0462484160305851 1
0.201866995779391 1
0.0845348148323058 1
0.201816105523521 1
-0.0352081444897072 1
0.151227658779774 1
0.125542435889815 1
0.0147590935019377 1
0.0969378456205085 1
0.339736162551108 0
0.271379336350124 1
0.135998729385391 1
0.105250516379726 1
0.0702878622457608 1
0.0667429365992888 1
0.1404686165997 1
0.238717758447529 0
0.138421420571795 1
-0.127766948775413 1
0.176076662827051 1
0.169015775027859 1
-0.0312693027462616 1
0.218972656342724 1
0.084850124243904 1
0.237934952492645 1
0.00356525094987084 1
0.244974345334206 1
0.126247263258171 1
0.0727648222792534 1
0.0105321208471288 1
0.105303753237842 1
0.27056033861795 1
0.26520701550484 0
0.160415690712857 1
0.0989747218977159 1
-0.0133986208705045 1
0.183837501445164 1
0.117084382359277 1
0.128003932000921 1
-0.128133812309988 1
0.201143390212653 1
-0.0147398859829572 1
0.217482611131631 1
0.206342269501277 1
0.0936580424386289 1
0.400938311790538 0
-0.0502753373334368 1
0.105218404917167 1
0.198064520515399 1
-0.00816058199086835 1
0.27335207603527 1
0.257228519295086 1
0.0685110202580741 1
0.175531090483912 1
0.226488658403987 1
-0.0350995394050077 1
0.0506004101025826 1
-0.168374253736827 1
-0.00630965185271079 1
0.025673094242616 1
-0.0440452910667976 1
0.136361960528969 1
0.322996548978813 0
-0.00669911321807653 1
-0.0530553360229228 1
-0.0748869562588948 1
0.121040771954801 1
0.191149132226336 1
0.0633876307430862 1
-0.084311482726744 1
-0.0193601031084547 1
0.287358567917706 1
0.274569252426615 0
0.130921818447736 1
0.29740989984222 1
0.08718905465217 1
-0.0481628564982179 1
-0.0141687445654243 1
0.129724360991413 1
0.200679501157479 1
0.177367784367503 1
0.344476192680963 0
0.195676940217872 1
0.126381609482256 1
0.0925757620061733 1
0.160684660019815 1
-0.117514132048465 1
0.176255845275816 1
0.279141751559639 1
-0.105553099436138 1
0.29179982010606 0
0.19041457015476 1
0.144832373298176 1
0.348506116888267 0
0.151657036403943 1
0.0152742433646832 1
0.299914951770707 1
0.201741198609586 1
-0.0411248528766492 1
0.12494899638524 1
-0.0225560303142078 1
0.149825615636868 1
0.0354703191766548 1
-0.118725991800085 1
0.162440904520696 1
0.045199494450524 1
-0.177942090719089 1
0.0834245475190815 1
0.252677708568577 0
0.160941324110464 1
0.0118038027140484 1
0.0508321863487776 1
0.392339588851154 0
0.117288618741586 1
-0.0014935573652079 1
0.410545309909028 0
0.174787095402218 1
0.0661694728603306 1
0.154920308854362 1
-0.0494112278457578 1
-0.0978095621527707 1
0.124420177451786 1
0.120201857663454 1
0.0657148614090368 1
0.312563326671855 0
-0.0546479290747138 1
0.117447188237145 1
0.23952471748507 1
0.145719775607255 1
0.112813837171908 1
0.0977674854918509 1
-0.155650810805517 1
0.0337711745618691 1
0.126852285411143 1
0.102638246681136 1
0.132991836239424 1
-0.0214972592075225 1
0.0505004565183768 1
0.0852684127529333 1
0.0907868957491257 1
0.324388896013147 1
0.512038404705694 0
0.213556488061595 1
0.107043836254551 1
-0.0457753671150259 1
0.00294790043830659 1
-0.083061258844608 1
0.229929711006257 1
0.408552149829649 1
0.218026343165107 1
0.0615933909407549 1
0.048785214478795 1
-0.148138888927056 1
0.0771338108114109 1
0.233798726201037 1
0.121093726722031 1
-0.0271013206144356 1
0.0952234877868928 1
0.155679942214296 1
0.324858413584318 1
0.128301435209113 1
0.338302231729904 0
-0.0898294908362581 1
0.296799266924245 0
-0.0376732726098373 1
0.163789552578039 1
0.186218483647686 1
0.0391205566662122 1
-0.0528254609443851 1
0.233420275058858 1
-0.00932635529668882 1
-0.0877217207504105 1
0.356157186869943 0
0.162370199414634 1
-0.286079483437763 1
-0.162373463319596 1
0.0857644677210614 1
-0.296180636265518 1
0.100141824677983 1
0.0147390914346389 1
0.00683060763876975 1
0.253616474908783 1
-0.0506874166581974 1
0.179200597210685 1
0.498061917103406 0
0.145146161975918 1
-0.187839361583893 1
0.241573744403443 1
0.13373205248354 1
0.318671925385499 1
0.188415205963975 1
0.202302228532723 1
0.26435810042859 0
-0.134931467967312 1
0.311495118544538 1
0.264571362719521 0
0.279184897677311 1
0.0346089515479409 1
0.224588567121665 1
0.351569701656615 0
0.234671524809981 1
0.153130023594894 1
0.131760685607158 1
0.234270129073629 1
0.0833679674556129 1
0.0153071064439975 1
0.0144448993552476 1
0.0806261315800449 1
0.163078268598501 1
0.128861742129986 1
0.290637367594665 0
0.128497064875609 1
0.0834042394831813 1
0.251164826542423 1
-0.0519829622082428 1
0.210843551866525 1
0.327605410975439 0
-0.0634683325712512 1
-0.00615936912498546 1
0.196024791461535 1
0.344974675823619 0
-0.0654065602274127 1
0.145070158277266 1
0.142076229300585 1
0.10270174628219 1
0.0637460367967202 1
0.177086570744427 1
0.277947176923426 0
-0.00396089967601286 1
0.141087523375383 1
0.180521872324065 1
-0.0509958893526995 1
-0.13710181083414 1
0.312843012686226 0
0.0355874076781056 1
0.093642591743394 1
0.0424428430948421 1
0.0140886572374833 1
0.119002668220405 1
0.07198279007025 1
0.228357472389873 1
-0.00217118329387771 1
0.0966439950061577 1
0.465130690731924 0
0.309289045920655 0
0.273889930578601 1
0.0391201136272127 1
0.28682327225473 0
0.18332667545966 1
-0.0937804841146472 1
0.00836579751909944 1
-0.0077096176408088 1
-0.0136621180936699 1
0.0330621205078786 1
0.019122018301902 1
0.110447041673336 1
0.210178385533274 1
0.0382979777295692 1
0.200429089113992 1
-0.0586319765194542 1
0.0178640470736269 1
0.158493073459231 1
-0.208486477155613 1
0.0168686781206278 1
0.372497949145326 1
0.246200439815138 1
0.346637307572807 0
0.322406456487511 0
0.19554642208035 1
-0.041308871799132 1
0.0897476072880716 1
0.099493458901479 1
0.0875526117349237 1
0.250048737571258 1
0.236569036179818 1
0.160560782369404 1
0.126200160025046 1
0.133838184973597 1
0.273943358225139 1
0.246858690636294 1
0.0971242225256335 1
0.040148294453311 1
-0.20663814858541 1
0.051725031350424 1
0.121773018260488 1
0.152007791599545 1
0.0745830485866105 1
0.153013871508463 1
0.0704299999023507 1
0.100813194270082 1
0.0145629914671793 1
0.219533314745223 1
-0.196829577651281 1
0.229030029002756 1
0.14071614290988 1
0.155093253989487 1
0.0971424346436979 1
0.201241696734728 1
0.102929748686782 1
0.127754833355298 1
0.241800704396142 1
-0.198343627628005 1
0.0786604884649693 1
0.339405999240904 0
0.119784535108323 1
0.0883342506659691 1
0.140918285215457 1
0.322095755463047 1
0.125100894225677 1
0.175967335539189 1
0.152726460297142 1
0.228713057921193 1
0.102291461854804 1
0.26345262443511 1
0.19422634466874 1
0.127041391483266 1
0.211332041410856 1
0.162914910660499 1
0.176949807763343 1
0.295711166153711 0
0.170133054980012 1
-0.0857749864615439 1
0.21377295876182 1
0.00385575887445228 1
0.0818656304725202 1
0.0538918070539818 1
-0.0142450751635905 1
0.0250755141320136 1
0.0598919438710954 1
0.181057163636197 1
0.0624317382539908 1
0.279623221026318 0
-0.0315662187633071 1
0.177458806615761 1
0.043382452815638 1
0.234355423640951 1
0.240538506873435 0
0.237655574331106 1
0.187097153394495 1
-0.199112816226961 1
0.0122216949270284 1
0.202978097044229 1
0.15872389294121 1
0.154257894404793 1
0.0584361612240588 1
0.219527923042342 1
-0.12333165964414 1
0.24127064556897 1
-0.0895002528880885 1
0.303920873376664 1
0.560614390782929 0
0.164250921269628 1
0.154183672077716 1
0.164376563621995 1
0.0678263641134524 1
-0.0182652203681414 1
0.0526378103180961 1
0.184750000031657 1
0.308952542778758 0
0.12009162432675 1
0.0917768639189847 1
0.136476193576933 1
0.182845779811752 1
0.109441058728652 1
0.254809902149148 1
0.443156181306535 0
0.178711747105965 1
0.390182365579115 0
0.211292023547026 1
0.032202669867866 1
0.334988242101347 1
0.367166944524984 0
0.200440371182954 1
0.0729296149250466 1
-0.0204677511674449 1
-0.155658512393186 1
0.0614309476868078 1
0.1423317236767 1
0.247743408200316 0
0.121807854265483 1
0.297095018866315 0
0.0762849062861593 1
0.214192570494941 1
0.109958562149725 1
0.165945192454616 1
0.152569816730809 1
0.161074057335815 1
0.212974097744784 1
0.0828979362246448 1
0.125922612086615 1
0.410615903114391 1
0.0416384630540904 1
0.244818462123456 1
0.0721477588621634 1
0.00701384511450209 1
0.42499928102966 0
0.434650157328406 0
0.120485167221595 1
0.115683948547104 1
0.0632124803547352 1
0.118592864719218 1
0.134661624254943 1
0.0234567894505034 1
-0.00534330828437702 1
0.104587954999346 1
0.101301614898866 1
0.0258896027549108 1
0.0493106263728882 1
-0.105147926081354 1
0.160228630151805 1
0.0971941830494129 1
0.0361700760516256 1
0.175924185657111 1
0.137023223787628 1
0.0146686929320283 1
0.128720185200761 1
0.300778788646153 0
-0.173483617443519 1
0.150515028041361 1
0.17085323095496 1
0.162038521741711 1
0.0764806385448257 1
0.242310347684531 1
0.266473197319392 1
0.074598069679284 1
0.262038262840133 1
0.19431921350323 1
0.185641114043532 1
-0.106568935029979 1
0.354473546258863 1
0.00600027528358516 1
0.0411608459072697 1
0.0221855244705054 1
0.0683286692413799 1
0.0609983949920422 1
-0.0749944468640149 1
0.112021642960828 1
0.152866778374922 1
0.139669465722206 1
0.0260054490356351 1
0.176144285899023 1
-0.108543821322912 1
-0.0884273979778557 1
0.18505347033418 1
0.0482325071689123 1
0.123374906741062 1
0.258388189541767 1
0.275657105953411 0
0.0619825259707317 1
-0.0597864460979154 1
0.0694004724595174 1
0.258507334574308 1
0.0570851624514489 1
-0.0228861148940052 1
0.278793149570072 1
-0.0537562796354899 1
0.149568542775285 1
0.194731690837223 1
-0.0424087047985212 1
0.0418986092534446 1
-0.106556306455347 1
-0.0234744630153513 1
0.321309031579027 1
0.178199722039669 1
0.0292808800808396 1
0.212658374126159 1
0.186743055668095 1
0.0920033357292947 1
0.0977124492205344 1
0.241838175957079 1
0.0246264659743511 1
0.110150193883829 1
0.0233733289279425 1
0.103677131980676 1
-0.113200842496758 1
0.122671560092285 1
0.253421202473681 0
0.0820656679722795 1
0.194227508460219 1
0.0925125132118533 1
0.20513378185368 1
-0.0495446098294083 1
0.0872181857415512 1
-0.113708702977327 1
-0.0980934955705556 1
0.0816593637883069 1
0.204309698857252 1
0.0463339903039851 1
-0.106825633849397 1
0.036111085996437 1
0.360134742789806 0
0.318261684091207 1
0.131159997293582 1
0.184146871150945 1
-0.0900942432317695 1
0.139315695601278 1
0.227204902164146 1
0.15584992724214 1
0.207683873731753 1
0.250464702209225 0
0.128584328712162 1
0.25141826595976 0
0.351426076964016 0
0.34494760705763 0
0.124384096081757 1
0.25817084063047 1
0.0973881748634857 1
0.15183811545353 1
0.0357216008377175 1
0.105297342673445 1
-0.0520826023014887 1
-0.0715050681360079 1
0.0860631191264292 1
0.209730044192739 1
0.0999670080002484 1
-0.0481668734774322 1
0.183530193239789 1
0.4443044852333 0
-0.0367383230594543 1
0.0243120315542778 1
0.14083939243166 1
0.312439271280449 0
-0.0721859984492098 1
0.414681579198053 0
0.118862722309579 1
0.340370310909598 0
-0.0590379169984026 1
0.0567368094520243 1
0.494952585637045 0
-0.0138216463866387 1
0.226573212116764 1
0.0801411047910085 1
0.0301064371499148 1
0.0729075189042113 1
0.151935782238377 1
0.014041923785053 1
0.197697379339753 1
0.259905661270367 1
0.326941808809062 0
0.218864114052385 1
0.307990062088846 0
-0.000371021473973374 1
-0.0979834492997995 1
0.0369652877199699 1
0.0126646148328243 1
0.181991089284939 1
0.283707958133689 1
0.308296450919926 0
0.149697703782093 1
0.302983803137976 0
0.356702888107899 0
0.163480154795004 1
0.138147485641681 1
-0.016128902591927 1
0.00717587231880673 1
0.13641431535407 1
0.36089152965081 0
0.144683485382493 1
0.0276434174542909 1
0.163197635187926 1
0.180538962582742 1
0.0306026561333223 1
0.0175786207964833 1
-0.0626220002198845 1
0.0437889826098573 1
0.0464872437108054 1
0.0908080114901213 1
0.281078672456252 0
0.227162014707567 1
0.0891020932174176 1
0.0925553516745352 1
0.390719705988075 0
0.0785123116110687 1
0.034082663598932 1
0.067451743347335 1
0.319038973678952 0
0.0969568149519465 1
0.249235790832245 1
-0.127403346389169 1
0.19557215728763 1
0.034517229189653 1
0.218217860197132 1
0.279311058159105 1
0.304620522132979 1
0.205796673826671 1
0.355187262445854 1
0.283453800620206 0
0.54851432751035 0
0.0836972386655291 1
0.141446806422926 1
0.255084854541192 1
-0.0844377755852795 1
0.145090692581264 1
0.0759323039319287 1
-0.113172129821738 1
0.162143242589282 1
0.00072584020786938 1
0.170890620603394 1
0.0864852435233702 1
0.0892592504671241 1
0.153650156427936 1
0.202783921196769 1
0.121380819417977 1
0.0153708936854728 1
-0.0689612415797801 1
0.413643478658975 0
-0.0511846904135644 1
0.0394126163825946 1
0.186104849283564 1
0.211464307753734 1
-0.0956713386590359 1
0.149404878682442 1
0.096531587049658 1
0.0750420591414271 1
0.197036259548781 1
0.220814603129548 1
0.0468809753387245 1
0.132647558474252 1
0.240774456810491 1
0.375837464323351 1
0.100204126311062 1
-0.195273421241362 1
0.223854581570407 1
-0.0802176147758844 1
0.0478123641325202 1
0.163898118080221 1
-0.101700147916393 1
0.00528129231381517 1
-0.045653379683542 1
0.110318567016031 1
0.138762061154953 1
0.00476590173057741 1
0.272405009138129 0
0.182176256011576 1
0.0136438496473363 1
0.153638774350856 1
0.00734333367695497 1
0.18350984288392 1
0.162694970703723 1
0.0625438973912652 1
0.0779439230057347 1
0.248073681412031 1
0.229618507216893 1
0.335604056050015 1
0.238177062924731 1
-0.124870015576511 1
0.0825724282843133 1
0.0485760074877837 1
-0.100274604108689 1
-0.0214892099601637 1
-0.0526258507619114 1
0.114403717284424 1
0.236629224902803 1
0.197194241354968 1
-0.0232539336366741 1
0.108150870306837 1
0.18496348498549 1
0.447830149570832 0
0.214583111333226 1
0.0783768058647609 1
0.29845925162472 0
-0.108520786764375 1
0.251633902048292 1
-0.159184172792233 1
0.249759570713899 0
0.0190398853322783 1
0.306309912770956 1
-0.0475012251019146 1
0.222191110909412 1
0.0944063009166508 1
0.0367747669634969 1
0.26497502887903 1
0.0982717334322311 1
-0.0342702639145824 1
-0.00378268847739019 1
0.197327434137668 1
-0.0100773532816845 1
0.240070216527278 1
0.21603370471693 1
0.137142408199039 1
0.198767133866709 1
-0.0852423788355068 1
-0.0268369329400958 1
-0.0580823617134717 1
0.264916544618849 1
0.326579252263852 0
0.0148055428175985 1
0.352192700603675 1
0.181355054526267 1
0.239544595541165 1
0.172758854166001 1
0.0526262340777974 1
0.22828766695984 1
0.302423210115265 1
-0.000493063768520754 1
0.12043096263957 1
-0.0787657363255536 1
0.261865595754421 1
-0.0170116053073094 1
-0.204469710977121 1
0.0612416437196829 1
0.364120129783268 1
0.023232731242069 1
0.00458166877802112 1
0.089760187452152 1
0.112451208009976 1
0.309097276061164 0
0.122261022292744 1
0.0795733453939881 1
0.0763353522380836 1
-0.143471830768723 1
0.29713035098712 0
-0.112187844027541 1
0.190577674408374 1
-0.00609477885544275 1
0.175967294372445 1
0.297553302936621 1
-0.0450015719677094 1
-0.185241063210664 1
-0.0109901958524055 1
0.181349003528247 1
0.238515222019507 1
0.161078391648089 1
0.110786684537362 1
-0.0659764443213671 1
0.164445695726167 1
0.325229220653481 1
0.145990394184357 1
0.0932702385936925 1
0.00268475894806586 1
0.10987157494804 1
0.172401450391865 1
0.0374516488968525 1
0.260891196610472 1
-0.0765473461408138 1
-0.0390589446840987 1
0.0360064426082192 1
-0.0361859846817197 1
0.182055364001162 1
-0.0118551129976934 1
-0.00790984928528595 1
0.111067680884399 1
-0.0282996744642466 1
-0.0505681864131348 1
-0.07320166261855 1
0.198620613336774 1
0.127273979477712 1
0.111565141852586 1
0.0318569761257557 1
0.27221859586659 1
0.363285129091229 0
-0.205570173051812 1
-0.0116489266445455 1
-0.00814195225500928 1
-0.164687907573916 1
0.0960682464701818 1
0.308678326977506 0
0.147686262518338 1
-0.0458994041634639 1
0.204536135230762 1
0.098015116545416 1
0.203738039136857 1
0.0960268733977042 1
0.279431122799198 0
0.12237241437241 1
0.0701431264813004 1
0.370974014035052 0
-0.0997606014359831 1
0.258128478437862 0
0.339415944239861 1
0.202218935667213 1
0.0844745602763009 1
0.204718862696952 1
0.306531224964687 0
-0.077452576924744 1
-0.0384768229160439 1
0.200081955574329 1
0.0719549358776795 1
0.285955233691263 0
0.15975829488297 1
0.233419127709223 1
0.165594129364427 1
-0.188301364408208 1
0.199911447279111 1
0.275983697079812 0
0.0189742131038624 1
-0.00491713001013413 1
0.074647221752505 1
-0.0536467357950799 1
0.0799308900318925 1
0.140956484946989 1
-0.0142205385761473 1
0.0863300881780086 1
0.105231899999057 1
0.30616333948484 0
-0.0449446487848238 1
0.144349022104669 1
0.374187285143317 0
0.040752841762572 1
0.217078054820222 1
0.187693621826697 1
0.0262008592914693 1
0.120037787804525 1
0.0309995946082674 1
0.279653712724655 1
0.0278246384834863 1
0.0480024516429609 1
0.00239056207123873 1
0.225708987971758 1
0.242157528167548 1
-0.207390913651263 1
0.107792460238693 1
0.100565837974666 1
0.114717845903932 1
0.232083230733421 1
0.15098559649226 1
0.202002258967092 1
0.15238237167908 1
0.0480984241887767 1
0.263886429839164 1
0.281721969971693 0
0.112262802708604 1
0.104858231364503 1
0.00502481011493893 1
-0.104625513194142 1
0.130016823087314 1
-0.0320142523147463 1
0.0884647073874553 1
0.132355927241456 1
0.0313811976788976 1
0.14934547262182 1
0.296736920946299 1
0.0552792807938886 1
0.383032622167667 0
0.238288982803353 0
0.254823636548858 1
0.251117635462361 0
0.0599159045484358 1
0.23680806738242 1
0.0294762757825458 1
0.198197904704212 1
0.173948527033897 1
0.211133763125662 1
-0.0683074081309646 1
-0.0445993043516844 1
-0.00990929103835553 1
0.203565380141304 1
0.0877951706520919 1
0.180565385590953 1
0.35578363470769 0
-0.165827772789914 1
-0.0675274535268462 1
0.213816757916626 1
0.02625496531073 1
0.112616130890371 1
-0.0996471609271184 1
0.0493304680456081 1
0.0319854097176308 1
0.357918259591011 1
0.375494483009547 1
0.255440584996423 0
0.0781105448070163 1
0.132002543793151 1
0.211431852294043 1
0.24351495980971 1
0.449737531748519 0
0.198183717413109 1
0.307908865987239 0
0.0839089734496189 1
-0.157007802579231 1
-0.116555283441323 1
0.205394991844473 1
0.360739069522906 0
0.203081181681787 1
0.0465508947967853 1
0.318700954974826 0
0.139056255862174 1
0.101749738303606 1
0.267572999215814 1
0.422707016422705 0
0.127099274769519 1
0.203405353309136 1
0.36329196179822 1
-0.0898885317481883 1
0.331820072486473 0
0.203205243227747 1
0.114263316737011 1
0.246724297146513 1
-0.0565702090140853 1
0.132113506734953 1
0.0165555928602475 1
-0.15379174928777 1
0.258815485266538 1
0.111871137853328 1
0.0158453544801253 1
0.0353729443409038 1
0.135356686434452 1
0.314083565790694 0
0.309683453607547 0
0.101950466321567 1
0.249596768289153 0
0.243019618947759 0
0.159527292785302 1
-0.0302425279977182 1
0.167233411927563 1
-0.0367614193827604 1
0.0863177882958363 1
0.0202598102379042 1
0.0981306874888426 1
0.133888306925039 1
-0.0830981712401364 1
0.12577308722509 1
0.260824902403643 0
0.149781471243764 1
0.119181220236634 1
0.464365697286513 0
0.0568145653932177 1
0.115633452178102 1
-0.00903729725325677 1
-0.016586063687651 1
0.00662312406530931 1
-0.0745506798386577 1
0.0959449803549326 1
0.105406470436195 1
0.090629735790111 1
0.246553128270789 0
-0.0158928944028318 1
-0.219025715811618 1
-0.14854163820069 1
0.24631739260477 1
0.28025510246923 1
0.251367542147719 1
0.104017110605975 1
0.0022733592724082 1
0.161582801560431 1
0.140058163250712 1
0.114210692320905 1
0.150412262723117 1
0.0451319827157755 1
0.209302985784025 1
0.128515170294692 1
-0.00934132639655228 1
0.14674271600534 1
0.0704705479732844 1
0.0803135538528507 1
0.107038004103237 1
0.0252165506361273 1
0.277846189718906 0
0.102295239493061 1
0.257157407680775 1
0.362446236897594 0
0.238671198524606 1
0.607065273887098 0
0.163580498599472 1
0.0583621985183265 1
0.227945383334453 1
0.168005528460502 1
0.164920564880748 1
-0.107408079866728 1
-0.25096647832493 1
-0.11463305491817 1
0.291773560540103 0
0.0414547520369012 1
0.258895210701251 0
0.283026588052192 0
0.0680528113223656 1
0.27269244146987 0
0.0459375748791768 1
0.0554970126010532 1
0.216971958968624 1
0.129877815915205 1
0.192859444910704 1
0.302147522252179 1
0.117473584351114 1
0.141773156097786 1
-0.0282060433677046 1
0.265207969462267 0
0.207763218690328 1
-0.0333415356413617 1
0.24557837309697 1
0.243285913395003 1
0.410714370963241 0
0.18740307269338 1
-0.0243342378025119 1
0.478319885596994 0
0.466132557754766 1
0.318615968576887 0
0.0855564875019209 1
0.122313932886661 1
0.39327550974705 0
0.247446853015039 1
0.127304729435527 1
0.188819902700148 1
0.13892917788162 1
0.466496845847742 1
0.155585493712845 1
-0.183938065932521 1
-0.00572869380335836 1
0.316998578452993 0
0.0637341108240507 1
0.126232368391786 1
0.065834027585023 1
0.44336617830455 0
0.124212699872509 1
-0.114138337100658 1
0.234385860871562 1
0.143889595301404 1
0.1357778004174 1
0.339092077793521 1
0.14454204356197 1
0.171712181443143 1
0.203967602053506 1
0.13458260620851 1
0.189087712043345 1
0.0958541042624209 1
0.14290278644254 1
0.252277550604853 1
0.124354126652537 1
0.151580779584065 1
0.0224502968049329 1
0.0144267388081717 1
0.195390652325074 1
0.0118575856810572 1
0.033385982206057 1
-0.0275131627130411 1
0.0738509777072526 1
0.0556634702817735 1
0.205208418207568 1
0.0613735326150997 1
0.280669285132788 0
0.0146689564773183 1
0.285285359747768 1
0.109556568734315 1
0.339450567738879 1
0.214371929870354 1
0.237760071900015 0
-0.0668058223393025 1
0.27533564473636 0
0.204719325383099 1
0.0846307081932141 1
0.214285325449464 1
0.0183754402934221 1
0.319323976751666 1
-0.0723951455746998 1
-0.166005654795942 1
0.0267459304962017 1
0.126611472788175 1
0.0904575361260098 1
0.0309800297263349 1
0.174484763633306 1
0.260938774639564 0
-0.0719060825073712 1
0.0572524075001184 1
0.237801928312519 1
0.186627067092824 1
0.340082797065109 0
0.0728763295504363 1
0.125677453002554 1
0.172031042719529 1
0.164184643382437 1
0.221212736497311 1
0.248298252347 1
0.327625029987858 0
0.0955209883943621 1
0.157049012163049 1
0.0278634674438765 1
0.230532698407099 1
0.141763006410604 1
0.440950622233488 0
0.317446011004651 1
-0.147204964090096 1
0.0758090074349959 1
0.189885131558996 1
-0.051561872566588 1
-0.00948013162115525 1
-0.0494416164957172 1
0.2972767020717 0
0.282446990930267 0
0.11237396317156 1
0.0864993447099405 1
0.0938148620548695 1
0.0837650972121904 1
0.121986098149626 1
0.157392791147887 1
0.208198123649686 1
-0.0149800730487082 1
0.208708994841396 1
0.0589006719207708 1
0.218294034642584 1
0.119160737284892 1
-0.0509339633476685 1
0.222225690590426 1
0.0611934284757403 1
0.168629481852522 1
0.17118608592106 1
0.132154961648296 1
0.225872109561384 1
0.265621573066866 1
0.13179415378878 1
-0.0163897848923367 1
0.031112294458173 1
-0.100608311449671 1
0.0590478846713147 1
0.0290740530505229 1
-0.00506399541224235 1
0.161420340240778 1
0.343989224838564 0
0.0219117973005981 1
0.217117311989627 1
0.334643216104783 1
0.345381133127252 0
0.293032022720465 0
0.0585130895757958 1
0.174489637448312 1
0.130826013427277 1
-0.0430813987065646 1
0.0680363760563358 1
0.0463644827168174 1
0.160541592330203 1
-0.00626346629891013 1
0.101627277746535 1
-0.163211985492851 1
0.106971234699111 1
-0.0884160783166831 1
-0.259128841716529 1
0.0176985631442634 1
0.0162601350576015 1
0.26655445595518 0
0.109149050636519 1
0.225404089666716 1
0.392982548514133 0
0.214221182233647 1
0.466271830584226 0
0.0075367952463083 1
0.118924757375442 1
0.275298849259031 1
0.213657901581508 1
-0.109038354115539 1
0.183725342924542 1
0.0498609698463362 1
0.246032744544597 1
0.13021225591325 1
0.31089069757376 0
0.3284005949512 0
0.282206462532081 0
0.266479765063612 1
0.302114890387044 0
0.348452752434337 0
0.0759080604683223 1
-0.0419200299267083 1
0.309629704732087 1
0.103942915966287 1
0.10093675539152 1
0.0620461149041896 1
-0.00308330723970797 1
0.148851866677209 1
0.0418861664288251 1
-0.104712723145604 1
0.0593872439865046 1
0.0635091651853321 1
0.00675044163672681 1
0.0595893778167176 1
0.0291132208136553 1
0.165046219576092 1
0.0705370891317069 1
0.031573674937293 1
0.0393277243518818 1
0.340974683799144 0
0.170973233041843 1
0.385839035341486 0
0.10916852207529 1
-0.0484481629677398 1
0.480498137680952 0
0.0749428013026108 1
0.0351450666194847 1
0.117660028087401 1
0.118688183245755 1
0.161118130898297 1
0.127617467010867 1
0.0423129291021487 1
-0.0580277953889096 1
0.0941352947639535 1
0.0888306413055398 1
0.205898344816982 1
-0.122407952167921 1
0.106153231099757 1
0.123279519050367 1
0.12085411863671 1
-0.035762683634163 1
0.202157235159957 1
0.175958908221928 1
0.128541457123656 1
0.127747536799591 1
0.191845485742034 1
0.187852715654872 1
-0.0442244615305525 1
0.391465278873387 0
0.375334832093657 1
-0.107405541529859 1
0.313571725926564 1
-0.412092341459114 0
-0.0521032837519 1
0.0798292794923499 1
0.266293082351427 1
0.254098371597725 1
0.451929391486793 1
0.0158778213494492 1
0.108381136141007 1
0.156758306076422 1
0.226868748408382 1
0.217788844724423 1
0.11740193854936 1
0.229620833656587 1
0.177181173104096 1
0.338495862346129 0
-0.165549740525918 1
0.0774164921271409 1
0.274482801260007 1
0.129687722765155 1
0.474265459078962 0
0.512658617080373 1
-0.0429192027315304 1
-0.0902294810624477 1
-0.012244323406604 1
0.107561373174932 1
0.124090229493106 1
0.431023090968639 1
0.0553913650435597 1
0.0677885995645544 1
0.130072088849486 1
0.235271322470305 1
0.0153869734824267 1
0.142928618564796 1
0.346039250408483 0
0.332812977492397 1
0.115725752575373 1
0.0209461834543255 1
0.0534277427754086 1
0.0775572357573938 1
0.177225067265407 1
0.26457732198057 1
0.125360149766302 1
0.154786913281089 1
0.21279017060477 1
0.110077840761849 1
-0.0348319378498757 1
0.231981750528874 1
-0.0414122162155585 1
0.126016421169461 1
-0.197870936855708 1
0.502288336489551 0
0.245208185329314 0
-0.153137470380888 1
0.0927110716973898 1
0.0365714134577351 1
0.151048448787739 1
0.0504768133982941 1
0.364061105676509 0
0.409646654612676 0
0.216633904179674 1
0.0118470376596527 1
0.0692505286557603 1
0.253196839603774 1
-0.0815804222633603 1
0.409488605573075 0
0.0897865306161847 1
0.00820466032783884 1
0.228424346190496 1
-0.117156057610887 1
0.0473108183924394 1
0.123370817318652 1
0.32239162491545 0
0.0717848264404215 1
0.103849888225361 1
0.452910303877112 1
0.251037412939852 0
0.269134445147992 1
0.215371687039653 1
-0.0680967653780159 1
0.350081370222296 0
0.295528108136784 0
0.133710909929452 1
0.104141418285378 1
-0.055585626360833 1
-0.243003432658489 1
0.334387551226354 1
0.0897788730826763 1
0.287423634590068 0
0.325364027418898 0
0.0577491213177053 1
0.278086626331924 0
0.301965512829221 0
0.0643843393129232 1
0.245352875284954 1
0.116751491107535 1
0.0664169731266903 1
-0.166177085167207 1
0.283968775424988 1
-0.0647699355279481 1
-0.0426749574149534 1
0.0189607891205044 1
-0.00845134704722683 1
0.0506327719621011 1
0.0769627800919298 1
0.10044427765066 1
0.255908402050631 0
0.323814438986594 0
-0.00439805794138906 1
0.071901513586211 1
0.121070150167408 1
0.022502412397223 1
-0.00737473840723993 1
0.309935666853107 0
0.230677261621012 1
0.184178849679105 1
0.194399258531811 1
0.286056359749845 0
0.256124816659895 0
0.0287852768464932 1
0.19534218884643 1
0.116808461536563 1
0.0510894746310906 1
0.0631698888053167 1
0.293448105163928 0
0.113829117153192 1
-0.0348230750487019 1
-0.0519297307340131 1
0.17224480897334 1
0.224032610948203 1
0.173852753978389 1
0.0206248718222943 1
0.0887810349808367 1
0.256816520793288 0
0.227512771404957 1
0.315769475324341 1
0.0219905031580565 1
0.139599431257441 1
0.0501807316608187 1
-0.0411537677188398 1
-0.0744986927756438 1
0.033878746225978 1
0.284455507749541 1
0.0827029146897602 1
0.292639343570873 1
0.0936171138576674 1
0.00413879273994234 1
-0.0653597860683455 1
0.411726869174816 0
0.30578304771685 0
0.0589416678043421 1
0.172754397098809 1
0.272412396846174 0
0.0538421913849396 1
0.334759829809956 0
0.143310327900691 1
-0.0541657959770772 1
0.015216168724022 1
0.230852598859752 1
0.0869412785930426 1
0.194089654870306 1
-0.0925530688238317 1
0.21671188635946 1
0.0208520385922424 1
-0.0240610790241942 1
0.143085869121242 1
0.183430352208514 1
0.034443410049126 1
0.0086601484259229 1
0.1765462897212 1
0.138771080275353 1
0.216832940260425 1
0.218957408645438 1
0.183192471259707 1
-0.0322408428265386 1
0.20691609830725 1
0.000208567921829189 1
-0.0449320873875615 1
0.228607186589968 1
0.171278527117439 1
0.296055487386569 1
-0.174229080014488 1
0.259213873478773 0
0.145090442538364 1
0.128110534757374 1
0.171831632044134 1
-0.0789793827127644 1
0.378993792240979 0
0.0931031546144513 1
0.0320895637975859 1
0.114695793071667 1
0.260689450882436 1
0.0808856363161367 1
0.093128962196823 1
0.0530998722794757 1
0.238324574645861 1
0.0850869682681454 1
-0.0272154920018295 1
0.0964003753665864 1
0.20346012846927 1
0.175309873014762 1
0.0487831451031591 1
0.23323437766532 1
0.347367843101373 0
0.154787840981662 1
0.0793520074198925 1
-0.0533841810712189 1
0.214194882516079 1
0.0741725266095547 1
0.332818285785442 0
0.295603035784691 1
-0.165410642920657 1
0.130947638609345 1
0.0332122616141608 1
0.152847050879906 1
0.104022463772625 1
-0.00367586529477879 1
0.157280775341283 1
0.130968682523661 1
0.338356715331719 0
0.119604785470926 1
0.079732826780348 1
0.276138363113746 1
-0.000206743538567151 1
0.171270570574113 1
0.30504152985409 0
-0.0190429137729167 1
-0.0456901216168426 1
0.0686651178907575 1
0.0728073176247941 1
0.191949022393425 1
0.173947185461212 1
-0.0101660508862058 1
0.0173603569164333 1
0.163346823770202 1
0.243517459279925 1
0.0343892525936613 1
0.259410581560666 1
-0.126004862359116 1
0.247934010582657 0
-0.17277449694815 1
-0.0739365877035857 1
0.229203901242924 1
0.309459243330903 1
-0.0312871986106377 1
0.068434535278275 1
0.273872432495181 1
0.158570159205081 1
0.24607667518152 1
0.223060659110182 1
0.106472789133388 1
0.174747572127313 1
0.1345711492358 1
0.218211612361286 1
0.14345856960851 1
0.247592669360476 1
0.161210445203591 1
0.384653923603396 0
0.128239734164583 1
0.507201490870065 0
0.144558026480222 1
0.151359550751271 1
0.187936575065554 1
0.199045150046245 1
0.191317973211952 1
0.0933706519478639 1
0.335741877130251 0
-0.274800451286384 1
0.334053313957995 0
-0.0182532031746629 1
0.33408028293391 1
-0.0887759861060457 1
0.0840831706205163 1
0.0900503433826477 1
0.18773655559199 1
0.150859849396133 1
0.115538084068388 1
0.411152507479922 0
0.30307657440778 0
0.0312302202295777 1
-0.0914814831849931 1
0.105651594869165 1
0.193206747312135 1
0.0141559785636194 1
-0.07019799308778 1
0.111102518913299 1
0.131406906350204 1
0.0213196172756548 1
-0.0859416635775933 1
0.196234844103801 1
0.0368317393001395 1
-0.143310086506642 1
0.317585025138992 0
0.217983156002446 1
0.205991422710717 1
0.114378997411956 1
0.244314033208498 1
0.14400217091379 1
-0.000867092863530735 1
0.185563814036443 1
0.286699184958028 1
0.0697879877993425 1
-0.109669020795492 1
0.373028244784953 0
0.285998617494893 0
0.13530267300118 1
0.0599101599743809 1
0.119968039241356 1
0.0940936075810884 1
-0.0920267979802216 1
-0.0953234658710234 1
0.22072698548635 1
0.0764308245855028 1
0.135779283319267 1
0.273098471277656 1
-0.116559674512519 1
0.0715865918024193 1
0.087899131129993 1
0.246231571454906 1
-0.0120919437452837 1
-0.103639338840306 1
0.0115517188207142 1
0.159999800739229 1
-0.0576125479120159 1
0.173151686739267 1
0.104380927616292 1
0.0845354386206463 1
-0.0896058746349615 1
0.185248386773914 1
0.333892339963689 1
0.0102580074460741 1
-0.0427044564022461 1
-0.00789989371077605 1
0.115963917243629 1
0.255977984441545 1
0.225377589029641 1
0.0812446157013035 1
-0.155194144874892 1
0.392950118634563 1
0.0469353854270407 1
0.0940474880647629 1
0.237004099007978 1
0.241699945177298 1
-0.144477174321729 1
0.36704984541187 0
0.319026015183642 0
0.280967992085962 0
0.216086880693843 1
0.081081502639394 1
0.148278783081722 1
0.251384472738502 1
0.135356744324488 1
0.252757120585994 1
-0.0762309592292953 1
0.134497535050151 1
0.226958852590541 1
0.0241137755389488 1
0.0270652423420698 1
-0.0423678572880803 1
0.293306378930883 0
0.0444433773963691 1
0.141801518745708 1
0.0855982533505866 1
0.0791678825297456 1
-0.168146085895406 1
0.203529369494141 1
0.0980159251651227 1
-0.122186634686546 1
0.0320152321930783 1
0.30716966322682 1
0.237869449826736 1
-0.132946339615351 1
-0.0944148508210454 1
0.0970607397595269 1
0.264502147670762 0
0.0915626377358239 1
0.235814758536111 1
-0.116088625679106 1
0.194508818375119 1
-0.112108861446094 1
0.268146551382441 0
0.154053163441076 1
0.243251644441439 1
0.0689426128569264 1
0.150013323926539 1
0.132558069620507 1
0.247125789044575 1
0.0730498293648835 1
0.0838097679338155 1
0.029782496482117 1
0.0504209915387923 1
0.0726923724477896 1
0.255425266764901 1
-0.0522820693911286 1
0.285642652061773 0
0.0931230370003906 1
0.0996574611621495 1
-0.0744551574390982 1
0.014495478525128 1
0.2962993199794 1
0.216515914415842 1
0.0782185540219592 1
-0.0787776691491703 1
-0.0258352390867432 1
0.15755065355059 1
0.0111062112949303 1
0.109683547566406 1
0.146284427101213 1
0.178104741220107 1
0.226194680155535 1
-0.136212598726141 1
0.0469485236827843 1
0.0637727507532543 1
0.214478431215235 1
0.230793797351166 1
-0.106656704492269 1
0.132971798518255 1
0.150505878008641 1
0.306225173060712 0
0.356284152136698 1
0.0325402001302574 1
-0.029565166533272 1
0.229051070947961 1
0.137180614702533 1
0.168812466983146 1
0.207041645340953 1
0.153062239273876 1
-0.0491230601642003 1
0.155838343691487 1
0.110025943408575 1
0.230690323903841 1
0.307446094012951 0
0.0482525968550065 1
0.0877402745057651 1
-0.00153929179805589 1
0.18539668734111 1
-0.210878442533753 1
0.240312336603114 1
0.361050508601764 0
0.137738796525657 1
-0.118637355804899 1
0.170470792761385 1
0.174802334992209 1
0.0549766664233229 1
0.255520311098356 1
0.00235534756862315 1
0.0825070820691455 1
0.629707684640067 0
0.0487224614195419 1
-0.02269383606062 1
0.0816663624972942 1
0.249878020307347 1
0.218321517100516 1
-0.0335725367993938 1
0.162781261453705 1
-0.137086941795893 1
0.198309786174637 1
-0.00781757288134544 1
-0.141379386902626 1
0.00221819517266591 1
0.268602692862554 1
0.129047757610669 1
0.322595367179087 0
0.117841668498243 1
0.094601348516629 1
0.103519403806667 1
0.0912832912150644 1
0.260123657891764 0
0.0405433730261691 1
0.192930780031818 1
0.150218564321343 1
-0.0538713359439217 1
0.0342854347497872 1
0.0417129562596966 1
0.149490454939318 1
0.0939143730937605 1
0.0703998227984895 1
0.216961156400535 1
0.0688040986051168 1
-0.101761715838647 1
0.166521894478635 1
0.168321772832323 1
0.261605309452206 1
0.223192837895108 1
0.225037471501214 1
0.130295738253791 1
0.17060984020399 1
0.291929495936849 1
0.0421753935575368 1
0.343573736454742 0
0.0922699869910153 1
-0.0298776004389693 1
-0.0465276500296006 1
0.00741337993780066 1
0.199487042960244 1
0.0804110138929086 1
0.102057374282539 1
0.119604326345727 1
0.286972871127118 1
0.31083213870478 0
0.512943588234223 0
0.113937877041002 1
0.264703513119918 0
-0.0228737061749875 1
0.410439186935393 1
0.223949518411732 1
0.139336223188097 1
-0.0879423700961474 1
0.162831025320321 1
0.122714640390161 1
-0.0167451924684367 1
-0.0636309407221173 1
0.0735858330429099 1
0.149330299887453 1
0.345417006263536 0
0.556942007480563 1
0.281713721486773 1
0.0838954669378355 1
0.236440632089747 0
0.314762285968286 0
-0.0477479960431776 1
-0.210362680952038 1
0.267754015236165 0
0.0601539961233012 1
0.107001596081636 1
0.377922057367625 0
0.198631015764948 1
0.0496480066662084 1
0.0746361380587491 1
0.225083288622184 1
-0.0408264897717865 1
-0.0949657810197939 1
0.0589730014636086 1
0.185250386055472 1
0.217074165797842 1
0.282868641416249 1
0.0842492370833745 1
0.262127326276781 0
-0.000128902125436987 1
0.220435417110873 1
0.096220480846723 1
0.118863763067126 1
0.274896349723629 1
0.153600005840592 1
0.101283669091071 1
0.100502168871927 1
-0.0381662613728193 1
-0.168336351913603 1
0.42228684418451 0
0.396472514393831 0
0.116366970880825 1
0.0173537294918943 1
-0.176154569737135 1
0.589365400181416 0
0.0565043316891739 1
0.147718216527599 1
0.250899893540773 1
0.121782994551229 1
0.192143003415545 1
0.185572822375377 1
-0.0313612256271166 1
0.294602374248192 1
0.146608255950853 1
0.174711768827315 1
0.0534153196641789 1
0.316359683789932 0
0.207125010862456 1
0.126259046605297 1
0.0581360507863659 1
0.248486737840602 1
0.134160443889425 1
0.0396795181803537 1
-0.0558114530403276 1
0.320423720871695 1
0.350150981068726 0
0.228705005584354 1
0.303635803376935 1
0.0108741529169823 1
0.0540904427100817 1
0.114491772526681 1
0.063574086691413 1
0.0130291990858586 1
0.0352283816926286 1
-0.0548091256674702 1
0.0291083836263282 1
0.280041749528219 0
0.437458072239712 0
0.0428423913807078 1
0.331762388611636 1
0.219414331602631 1
-0.15501225613969 1
0.0099384492466812 1
0.094184865301697 1
0.203719509196558 1
0.158785812733718 1
0.117200437052614 1
0.355331429926577 0
0.278156956234912 0
0.0822733079568916 1
0.225057453515503 1
0.0633549094643774 1
0.136245338487691 1
0.274180434625352 1
-0.000121558256500854 1
0.206858158280604 1
0.0619111698633122 1
0.408669953004697 0
0.0547789576842166 1
0.198277614453922 1
0.320640908853093 0
0.0858248870725055 1
0.0980694012037092 1
0.246808726063196 1
0.245824689419781 1
0.174933506345818 1
-0.00231752234080795 1
0.175595173314813 1
0.0714026101432287 1
-0.0910736762116398 1
0.173964857148058 1
0.376519339335984 0
0.0820679361286363 1
0.103446657210246 1
0.139744013189965 1
0.22525766639537 1
0.0765039063153767 1
0.183554498984949 1
0.237419250612681 1
-0.150143314394069 1
0.230121402047254 1
-0.013067201433892 1
0.17832085244205 1
0.281183381504176 1
0.277228189706043 0
-0.017225541772727 1
0.10439639845399 1
0.286748153564187 1
0.272642066653669 1
0.271332648357985 0
0.156464732643335 1
0.317600331642696 0
-0.0182486734800208 1
0.213723181141278 1
0.523209207812657 1
-0.0339098221401628 1
0.0262535271651525 1
0.094833633612518 1
0.157844510781017 1
-0.0268517907393822 1
-0.107761086811165 1
0.0153484573094265 1
0.217270670623478 1
0.219858314484725 1
0.226222065437771 1
0.218776104226415 1
0.20401693292205 1
0.0575195341887769 1
0.0282019095643288 1
0.0710365187052769 1
-0.0345531808518173 1
0.169923952796763 1
0.373537769495889 1
0.0699419427751308 1
0.0605442768128227 1
0.257886637047361 1
0.137220175536837 1
0.154416313529465 1
-0.00972347617635242 1
0.256320954027234 1
-0.0285094137489881 1
0.138084502680768 1
0.285993217567526 1
0.245256504638372 1
0.0539195400657564 1
0.383924783052791 0
0.432660873659364 0
-0.122670707032593 1
0.104913073989318 1
0.062550680538659 1
0.0227060084714121 1
0.0806551041769338 1
0.221080547435475 1
0.438799673121517 0
0.120508984896421 1
0.0586428799050991 1
0.182140164710793 1
0.0896389346789763 1
-0.0968294744865346 1
0.0639823656321848 1
0.0262898853744305 1
0.146196471059084 1
0.129888651422724 1
0.0299434865610101 1
0.0295965263265514 1
-0.147598586439732 1
0.119414626348252 1
-0.0418521572561209 1
0.340626677103092 1
0.0803922903285783 1
0.0482523452245041 1
-0.00933903914719732 1
0.259434949029853 1
-0.027574625320925 1
0.10318921274771 1
-0.00887679674785119 1
0.256977473549711 1
-0.110119179582158 1
0.0826546543807803 1
-0.0520713486905831 1
0.164551812714243 1
0.417514145382905 0
0.331270661748939 0
-0.0344520101642053 1
0.0905957336296965 1
0.245124635307612 0
-0.0693806691655054 1
0.142498564754449 1
0.047367571188345 1
0.0362513046613292 1
0.217333422062122 1
0.348236869826808 1
0.197667061297006 1
0.163875549412403 1
-0.0541136620655041 1
0.134276748099807 1
-0.190529593145422 1
-0.0327954611435118 1
0.176827759412269 1
0.123213387670887 1
0.0244399433229292 1
0.125050921762563 1
0.118615817356423 1
0.0012456261129474 1
0.139982725511512 1
0.00718988662347045 1
0.202279796039177 1
0.370695906604639 0
0.150694362919869 1
0.0938160632802893 1
-0.0951917707053242 1
0.193026346055262 1
0.377005610014141 0
0.229505641014071 1
0.174204660594724 1
-0.0320451013917784 1
0.181290973944047 1
0.128465198473132 1
0.101666028438991 1
0.132579802186622 1
0.209408268611065 1
-0.0807071189610484 1
0.0267074703729569 1
-0.124482718434189 1
-0.131914387018979 1
0.0150796517455945 1
0.0299155092652168 1
0.286417948842055 1
0.332888603106382 0
0.0460408521341713 1
0.00966632657256968 1
-0.0152853240692314 1
-0.0267695797757496 1
0.293673987694673 0
-0.0544005287743087 1
0.200178400415091 1
0.205737843923365 1
0.0672147665679939 1
0.478265228262734 0
0.170339610831188 1
0.0177637895720987 1
-0.143988692038623 1
0.192369867086803 1
0.175646889747991 1
0.280850986517388 1
-0.0334262630318082 1
0.412879864436114 0
-0.0539943023364387 1
0.504179827743581 0
-0.137385215707691 1
0.212789367587711 1
0.00130569504679915 1
0.218362251109458 1
0.500310164587707 1
-0.0710595083143997 1
0.0193799907669654 1
0.333989511755012 1
-0.124780532612587 1
-0.35046976156596 0
0.144804012133945 1
0.0984696990652258 1
0.156192083976794 1
0.192904885601159 1
-0.0281342059789835 1
0.224434497087676 1
0.0118234529621509 1
0.39327830540543 1
-0.114479786486858 1
0.185497368324178 1
-0.030508077419607 1
0.0370666336608047 1
-0.111232395263977 1
0.0178914026413185 1
0.00980327282387772 1
0.261941578976364 1
0.277799074691949 0
-0.0504289562122382 1
-0.257066477232008 1
0.133753482441233 1
-0.0053536727251921 1
0.0941751252328328 1
0.143005995451561 1
-0.0452185715772242 1
0.315439225295298 1
-0.0613273501257426 1
0.0880741892872352 1
0.251934611527707 0
0.172202671099617 1
0.202539418630409 1
0.0200640999366208 1
0.0217134984476443 1
-0.0793259120437873 1
0.0230761863059847 1
-0.0942735133803164 1
0.149891530920879 1
0.0740783854558367 1
0.132886120191697 1
0.161065053929305 1
0.325304800701891 0
0.16351754945757 1
0.0658569035763267 1
0.432124930204127 0
0.22337098565156 1
0.0759002997370368 1
-0.34230296158529 0
0.139078503644034 1
-0.15551511102942 1
-0.0441179710027494 1
0.200101409634809 1
0.330020680087869 0
-0.0786540145812555 1
0.404540338868279 1
0.155142691802014 1
0.0621523044721241 1
-0.31556270965097 0
0.0774526030529028 1
0.00317454543371694 1
0.229758891801689 1
-0.0606121664391772 1
0.121871807366788 1
0.0667740682176451 1
0.187286160378676 1
0.158042865734826 1
0.0695967953217003 1
0.239899824543042 1
0.193532098395434 1
0.110800975638999 1
0.166540033951879 1
0.251671735242906 1
0.296443935250441 1
0.324547920927335 0
-0.124211207636325 1
0.0014902117017286 1
0.145154512217848 1
0.0930468891396198 1
-0.163995408581818 1
0.137265789316357 1
0.318836004076792 0
-0.0227618169367841 1
0.361940967164502 0
0.487770948258295 0
0.19436380319466 1
0.2311782500409 1
0.186168606945865 1
0.210395951538098 1
0.123757379037683 1
0.19020930268007 1
-0.0248269746261062 1
-0.00684580144494482 1
0.283046874799701 0
0.381911913164869 0
-0.113453122708773 1
-0.0465775288873531 1
0.106986314710062 1
0.235996144547222 1
0.0836268825299198 1
0.0567430387660105 1
-0.0533580294782993 1
-0.322627562011193 1
0.239226133740256 0
0.378342503312804 1
0.217649288805536 1
0.0702728777627561 1
0.109599781217896 1
0.0653837813206462 1
0.122316980278553 1
0.266109888474522 1
0.346150268938278 1
0.192857928444195 1
0.147839380455979 1
0.322838498484285 1
0.0841970119895561 1
0.0914150249323978 1
0.244411960228079 1
0.153084492040783 1
-0.0329275020735647 1
0.430894589266295 1
0.0548441739663055 1
0.292527526924327 1
0.0957242213420811 1
0.258922270259124 0
0.0720834369388644 1
0.11813632563093 1
0.217040993679126 1
0.184800860583773 1
0.178714533123572 1
-0.0804606610766628 1
0.160422967723512 1
0.0854544536864299 1
0.154735215433326 1
0.139918307695239 1
0.075753312924776 1
0.388436378910236 0
0.448787024220225 0
0.137666925113373 1
0.248875913509943 1
0.118150880543694 1
0.146690894205969 1
0.205888856878361 1
0.106471926862002 1
0.242205218589563 1
0.266130632262002 1
0.199741945556306 1
0.215315284602544 1
0.277928790111461 0
0.125014129771561 1
0.0114402470523023 1
0.288350081427974 0
0.111229878891598 1
0.109302671349673 1
0.185450545874449 1
0.187289334535167 1
0.280817840579206 1
0.218336164674036 1
0.304387799424845 0
0.263826252673229 1
0.0522779141635036 1
0.0962749919270083 1
0.0131156244139725 1
-0.0340701499908486 1
-0.0387416502774667 1
0.177664193863035 1
-0.00230630822692932 1
-0.173775958444503 1
0.0406721134274358 1
0.0953735295143726 1
0.110677621780608 1
0.146903807396949 1
0.372914967159407 1
0.270114414781849 0
-0.0728831121025788 1
0.0395351215634089 1
0.0366500795167031 1
0.166194076496104 1
0.0166117358372637 1
0.236467261611192 1
0.201501175491816 1
0.237747144959271 1
0.231648336775239 1
0.071254154387726 1
0.219878365340165 1
0.355220732676494 0
0.172376243591755 1
0.277478604161306 0
-0.0875899128409236 1
-0.106192368097305 1
0.132853403601159 1
-0.066781537730707 1
0.175803351838095 1
0.0626401890937688 1
0.133476824540539 1
0.0943414750366749 1
-0.2248151918868 1
-0.109776447148509 1
-0.102975692926663 1
-0.0513755704852654 1
0.138937146990193 1
0.200449590726944 1
0.113136037515026 1
0.335502191172366 1
-0.234483009268088 1
-0.0159100682625762 1
0.223421274453005 1
-0.138302019821396 1
0.244699554666833 1
0.05387472325644 1
-0.0536806571375376 1
0.359298021008395 1
0.213808599079551 1
0.239081092874325 1
0.234832735837615 1
0.194030302330536 1
-0.0977232006263558 1
0.189173694168677 1
0.164022410323535 1
0.109112339561867 1
0.126567591245489 1
0.225640923186947 1
0.00203499612051856 1
-0.126644337077203 1
0.0133446156931684 1
0.28160098904539 0
0.281630198388966 1
-0.0133080594160388 1
-0.00150027529095344 1
0.0356189624549165 1
0.0709634271254461 1
0.221742833009084 1
-0.185642027914502 1
0.085651963380308 1
0.28611141035661 1
0.0801502389494452 1
0.01137316146478 1
0.00211060191321352 1
0.149707212015103 1
0.105584812569202 1
0.172363438236553 1
-0.099344987896712 1
0.00330011625264408 1
0.0225575355343573 1
-0.00362913641923097 1
0.243775583229695 1
0.00749835320946528 1
0.107748495599242 1
0.186588339581535 1
-0.0332151183716845 1
0.0807834742075766 1
0.0842719304351799 1
-0.0859776969035231 1
0.146254508782292 1
-0.0606000258962112 1
0.315362213083607 1
0.212467541040279 1
0.159688794329489 1
0.153477441382129 1
0.0662939227273488 1
0.302259538366217 0
0.115248463987624 1
0.107830052511776 1
0.0785983118806177 1
0.196053824200456 1
0.198824420514702 1
0.20374935616639 1
0.102754850464004 1
0.0330625626195113 1
0.0862263351275511 1
0.25785229359962 1
-0.103328018138243 1
0.137498588383461 1
0.115064423118598 1
0.36024513041574 0
0.0195233367495156 1
0.400352995187449 0
0.214835236277007 1
-0.207969317501636 1
0.0434109644763059 1
0.275182224544607 0
0.0115751760735783 1
0.126874635446946 1
0.319354748853062 0
0.124772019999773 1
0.233295649211095 1
0.0767962279362546 1
0.325941852146104 1
0.213393933532222 1
0.220699697395588 1
0.326876783798584 0
-0.046714179256031 1
0.115590338700909 1
0.207356662604428 1
0.16285564860202 1
-0.332804981021472 1
0.125978986795582 1
0.331022357209693 1
0.0813368611677891 1
0.150067716573264 1
0.253244606979171 1
0.0569337665249404 1
0.180166780708035 1
0.0613843016707537 1
0.303756296571566 0
0.413598544239258 0
0.514808925538798 0
0.0346210056861045 1
0.316966735417208 0
0.158207869342719 1
0.403589459038375 0
0.399439275664772 0
0.132325829873601 1
0.367836649982736 1
0.104049901319153 1
0.282329530686728 1
0.335096455315266 1
0.188735851430409 1
0.131648628973596 1
0.383312341580858 1
-0.01890733803894 1
0.0662057481200064 1
0.166774997312763 1
0.188970042694771 1
0.295871547839506 0
0.304040616631952 1
0.410318840407237 1
-0.243449217639897 1
-0.024087390365302 1
0.222517229561703 1
0.136877428903415 1
0.0123594683206089 1
0.249712338191983 1
0.0595484942318337 1
0.00205725840643425 1
0.184134825732056 1
0.10301562708637 1
-0.030419879015201 1
0.262033732844678 1
0.212860235424496 1
0.213488859013021 1
-0.0111876970972009 1
0.302197251463773 1
0.231782898693409 1
0.275726150581437 1
0.0315968176499873 1
0.307618497028024 0
0.0359045061566497 1
0.362761912543931 0
0.11953102241565 1
0.574892565817019 1
0.233248154050856 1
0.325938772997084 1
0.0662574881484164 1
0.00987175265679223 1
-0.168763429722392 1
0.312891040708997 0
0.21706619808947 1
0.143138420228795 1
0.211827034526423 1
0.365031127428877 0
0.158882135803845 1
0.19833814175006 1
-0.0190567210559647 1
-0.110612716071845 1
0.14756217984584 1
0.0845431236130762 1
-0.164320330198315 1
0.253256020814262 1
0.201278109441773 1
0.218439806538175 1
0.0378203057835727 1
-0.110661335506796 1
0.00841477366131583 1
-0.0020698023017888 1
0.24092801472831 1
-0.0609378945192965 1
0.193199425620378 1
0.0830544850873908 1
0.192924983196387 1
0.237627627994475 1
-0.0848930797223976 1
0.19482835502507 1
0.12022830126354 1
0.25627951461731 0
0.19428733440168 1
0.385176085634253 0
0.184275434986306 1
0.385003804798421 0
0.193619582949812 1
0.0464940789043497 1
0.151167762438415 1
0.171338331808612 1
-0.111164045715011 1
0.0834469151379583 1
0.29282246348163 1
-0.0165727265748486 1
0.182773737537954 1
0.0288559028841546 1
0.343799081188666 0
0.340227756065234 0
-0.0991772748333831 1
-0.0378297611733752 1
0.074782783905794 1
0.00368982328573158 1
0.033860817843993 1
-0.00328190862597895 1
-0.0495609830355894 1
0.0264746868913229 1
0.053583646411793 1
0.0722837412291159 1
0.080221211128469 1
0.131574250224885 1
0.281509268899148 0
0.279858858614742 0
0.310863854635475 1
0.17333361912582 1
0.0259097264123504 1
0.132691514579259 1
-0.204047065454499 1
0.258901281262392 0
0.242031375568486 1
0.115294536221338 1
0.356673991653886 0
0.171311054476541 1
-0.275500368335449 1
0.029804034048649 1
0.0989842875715624 1
0.18285413464813 1
0.148996391173255 1
0.221100895563441 1
-0.0154975479123943 1
0.25250866160014 1
0.145880543787458 1
0.125167816849255 1
0.0775064728490363 1
0.0930994992163567 1
0.127670380906767 1
0.0394950535082162 1
0.0304996866660836 1
0.0554451352778538 1
0.0254123193870618 1
0.375276719025871 0
0.281054798743143 0
0.324754419892829 0
0.121158001350893 1
-0.0412771490806042 1
0.0788498001186574 1
0.177523996638338 1
-0.0183812568619077 1
0.112477419261362 1
0.0595308884101256 1
-0.0280733904016276 1
-0.00272557404207861 1
-0.13095452097809 1
0.109332533879173 1
-0.0474461031495861 1
0.0657140136092205 1
0.0941200051260545 1
0.178858832438413 1
0.320296502518259 0
0.117023974762867 1
-0.0326138165069402 1
0.24440068471167 1
-0.0592751806011577 1
-0.0138008211182726 1
0.0349195142050767 1
-0.0793767968936748 1
-0.100497674131299 1
0.187780871497783 1
0.17138080108891 1
0.0525249628321968 1
0.0642806892952791 1
0.231795769830134 1
-0.161190461756238 1
0.535289948277709 0
0.144567609751413 1
0.0405615678698099 1
0.307412230111548 0
0.282698690204798 0
0.0520990736163647 1
0.300047411982719 1
0.332295135449367 0
0.185988836773796 1
0.0683556228005052 1
0.313880438949647 0
0.146561120755423 1
0.00180686866056408 1
-0.0246190920990436 1
0.256726705942314 1
0.238979535196518 1
0.289192553155229 0
0.128602276997022 1
-0.0952117931382104 1
0.199509910355286 1
0.0185332062455097 1
0.0982707222414273 1
0.191162816817132 1
0.168521016539948 1
0.575362701632813 0
0.0643265062963692 1
0.0935523379321315 1
0.0977270177993264 1
0.268852301223507 1
0.0979321743972355 1
0.169657259601441 1
0.130838158635097 1
0.227170510492663 1
0.0892188779464902 1
0.153584825172917 1
-0.0714239243371227 1
0.157173249872707 1
0.207686722928336 1
0.0410626840127435 1
0.180469370428231 1
0.25917924349355 1
0.198285620210717 1
0.0565293803034088 1
0.128904576346251 1
0.326889536843234 0
-0.190329801181047 1
0.0902489741136247 1
0.0920603881399104 1
0.202985721954961 1
0.0933789172860745 1
-0.163467713526811 1
0.0240257561369473 1
0.138534960781971 1
0.0805871320575081 1
0.248242060498543 1
0.0165542583975557 1
0.150175094224641 1
0.130939486020962 1
0.0484262865141671 1
0.181474318936491 1
0.0760518092990319 1
0.0297326262568063 1
-0.0618310501857538 1
0.0924789700553069 1
0.00350927446585527 1
0.261221310799977 1
0.338653825438045 0
0.154257616326281 1
0.361723552887185 0
0.155898177683451 1
0.00913398272780023 1
0.317696331580463 1
0.0922189118915621 1
0.137885585638885 1
-0.0692913271474828 1
0.174403710529361 1
0.268469676625839 1
0.144285449767563 1
0.112490370820185 1
0.0902891733472769 1
0.115549704895611 1
0.180971107421444 1
0.0244996241172365 1
0.328994530123382 1
-0.00414185724626945 1
-0.113422047079786 1
0.0480952466908766 1
-0.124716678577233 1
0.183228538697612 1
0.154228559615287 1
0.177673964752768 1
0.239985725963729 1
0.131820859540544 1
0.295326001530768 1
0.159204266038834 1
0.112334673828557 1
-0.029018459242176 1
0.265728679802836 1
-0.000661720069152313 1
0.393712386526775 0
0.00184594052808314 1
0.251069038144729 0
0.120163087296457 1
0.171297593120174 1
0.185305895958233 1
0.0910147791375296 1
0.0561769742403259 1
0.0742248681437643 1
-0.0198399305189268 1
0.107242095013114 1
0.215354959157042 1
0.154121559972407 1
0.1249314412369 1
0.374392765403481 0
-0.00470746967872791 1
-0.0707986951400512 1
-0.12383276773553 1
0.0269298873226174 1
0.295581788678736 1
0.163270362335318 1
0.0485515777209805 1
0.193920186332242 1
0.0338945515712615 1
0.220028926309015 1
0.150804149426719 1
0.27150999217741 0
0.166823555211645 1
0.00125965546564683 1
0.0712459453896993 1
0.198924870086268 1
0.201395891878134 1
0.0223741936701434 1
-0.146304512373149 1
0.483903770985529 0
-0.0303547790621751 1
0.0886869171985799 1
0.262538126752011 0
0.171889065812406 1
0.155809633621892 1
0.211888086473595 1
0.0608801338167385 1
0.165678971470172 1
0.150937808987493 1
0.0645199271976197 1
0.162531653065517 1
-0.0196832721797148 1
0.443214576623928 0
0.272641539560149 1
0.0497049166197408 1
0.114326087799263 1
0.00988811496708668 1
0.110906511081875 1
0.218160436595783 1
-0.129011500509028 1
-0.13592926857501 1
0.0403116840861731 1
0.107890500474205 1
0.0896252523312589 1
-0.140211683154337 1
0.310608545160334 0
0.178351105941277 1
0.104769332628884 1
0.0651728840669011 1
0.188707114507168 1
0.000315076405084658 1
0.159411834255339 1
0.07541291972046 1
-0.0304706858603199 1
0.225068571412492 1
-0.00170531907098804 1
-0.187926027881389 1
0.214316695624736 1
0.0312505734046013 1
-0.258294841403474 1
0.125865305468292 1
-0.117237185483436 1
-0.00262518362609566 1
0.056924368503086 1
0.0167950581187807 1
0.319096183190485 1
0.203812900921545 1
0.206126174243924 1
-0.0774862773690493 1
-0.00790045584906956 1
0.123108882240147 1
0.143908090201446 1
0.0785320704458826 1
0.0684279042261836 1
0.18513858219654 1
0.224236570096621 1
0.248249913991206 1
0.0713974598358011 1
0.0763297038621296 1
0.0320549677599449 1
0.111868026438845 1
0.43086012093207 0
0.0947399158021671 1
0.0725485133747255 1
0.18688800388988 1
0.168231572750493 1
0.116350206909355 1
0.151788462972848 1
0.362990647380422 0
0.21919351229283 1
-0.143322325219495 1
0.3956276150453 0
0.302121726298112 1
0.0602920960622613 1
0.274575708623988 0
0.314791497623799 1
-0.0327165328074131 1
0.110824504857402 1
-0.0185681901139796 1
0.168669943907186 1
0.149418299334846 1
0.169135270716916 1
0.0405333487194325 1
0.436242407089836 0
0.200871203151935 1
0.124156950758304 1
0.217406590734567 1
0.0952618949360811 1
0.300437281867723 0
0.406154149766603 0
0.0998057244905725 1
0.129341476125314 1
0.283668383847561 1
0.226455135396727 1
0.332292934857838 1
0.0948824311057216 1
0.158611422940085 1
0.100224241900455 1
0.0731433155526022 1
0.099950940595726 1
0.192740594334406 1
0.224063243703783 1
0.0767105638875047 1
0.461029207760614 0
0.18108280154006 1
0.132269001487749 1
0.263444380388019 1
-0.158936402512722 1
0.163555528723591 1
0.0706965681777163 1
0.0459269436540815 1
0.205431387609276 1
0.160069956877208 1
0.0824980295134403 1
0.0433702230260209 1
0.0182402417255789 1
0.414781056199898 0
-0.0274468389481332 1
0.0938223672469051 1
0.368236804844664 0
0.168630828623296 1
0.113922073725814 1
0.0879429334142315 1
-0.194230313175768 1
0.190870128883606 1
0.0770911159185199 1
0.407498284412227 0
0.144631446132115 1
0.0266613122976334 1
0.172293508656111 1
0.0345652633560295 1
0.222526886825092 1
0.287839154187899 1
-0.00167626338412926 1
0.438806062313908 0
0.0810510135528729 1
0.232224162798484 1
0.0219139212197452 1
-0.0313944456462074 1
0.173256872464582 1
0.304613854733747 1
0.209142943556086 1
0.159191005040671 1
0.166858468940694 1
0.298154692789388 0
0.302737368014261 0
0.162045728420427 1
-0.0431432654404755 1
0.226816913562057 1
-0.00671989089883612 1
0.147767538187308 1
-0.156480271322448 1
-0.0644466771257401 1
0.242767537295312 1
-0.0330445379956646 1
0.373898459519052 0
0.380935652757109 0
0.186807156679439 1
0.0729184489457683 1
-0.131557950542331 1
0.00302077039767992 1
0.170357111046911 1
0.187139963678523 1
0.156328159826852 1
0.280362636626436 0
0.0570169661317977 1
0.1783100622629 1
0.00706489749164077 1
0.0349586023207155 1
0.00866825376708812 1
0.074734133440519 1
-0.0102276298980505 1
0.13865901712443 1
0.185427771042854 1
0.200220449401945 1
0.345413084653065 0
-0.0362763351468285 1
0.217302537395313 1
0.182133625187212 1
0.104162307562783 1
0.206044232781303 1
0.304646677779004 1
0.0481907895904824 1
0.326140500563907 0
0.202177860930839 1
0.0172279600835789 1
0.302875629702098 0
0.186240737908497 1
0.201400294507177 1
-0.0229021450218359 1
0.160562319074315 1
-0.0870503784905735 1
0.207557452443357 1
0.151259998706176 1
0.316218709329138 0
0.256764618874189 0
0.211236231979963 1
0.0487120563632357 1
0.062800881287126 1
0.166992179117632 1
0.196853688074171 1
0.177168785057896 1
0.000368408582971824 1
-0.16911528927075 1
0.0423303171968085 1
-0.106129480665421 1
0.355912139189711 0
0.0954946914020203 1
0.00859046731507182 1
0.150198443258238 1
0.0348518493771209 1
0.0760160853961753 1
0.152388234910306 1
-0.323044889779278 0
0.0166500452749183 1
0.224730838339301 1
0.360048803546697 0
-0.123125647804839 1
0.130359664279398 1
0.0031341894463291 1
0.0119993501166526 1
0.0173320464921637 1
-0.0292311112688581 1
0.0363450936070246 1
0.277829291030558 1
0.527690871152964 1
0.23440263955066 1
-0.0976005053022346 1
0.112341212149409 1
0.270745604142815 1
0.394529250253614 0
0.260090739754715 1
0.162799446226374 1
-0.0486235102255955 1
0.150407545209346 1
0.357552714876391 1
0.0214239497883056 1
0.126266596858655 1
0.043610295697661 1
-0.0666095778631784 1
0.0967466620851054 1
0.0318512378619659 1
0.139367345616017 1
0.162884052516009 1
0.100939611385802 1
0.216525400831509 1
0.179389743654628 1
0.131337742150959 1
0.349795676794553 0
0.126312597026756 1
0.257391470368371 1
-0.148931408384696 1
0.219491467414441 1
0.2485276299269 1
0.15811905161833 1
0.0849425283555169 1
0.707316627725624 0
0.4520946596278 0
0.193672612091048 1
0.223285249124058 1
0.0732496710461971 1
0.00675458442827681 1
0.0755773121844446 1
0.0858546192308101 1
-0.208838858104019 1
0.29824690938776 0
0.0240106528753554 1
-0.0973354707098869 1
0.100343285755302 1
0.255930932021138 1
0.234745509163102 1
0.0547298110954581 1
0.12445860917143 1
0.0292523028872316 1
0.0722552982933141 1
0.0340454939082262 1
-0.134220178582574 1
0.162971875637822 1
0.231465992295028 1
0.11991078478578 1
0.0707874989505763 1
-0.017252834705353 1
0.186286134487889 1
-0.0808263078095223 1
0.0271124896304849 1
0.160601566222325 1
0.17085464479794 1
0.0459937001858881 1
0.091992351927979 1
0.365113804356031 0
0.325611723078357 0
0.257067789308653 1
0.0782891842341157 1
0.176390590530317 1
0.248714372091078 1
-0.0440756489228645 1
0.13060173253343 1
-0.0578472881810278 1
0.138363066205073 1
0.128676325663097 1
-0.0550764384705205 1
0.10132852063197 1
-0.199206906919027 1
0.226813076718353 1
0.0226400836907449 1
-0.148341119647196 1
0.234047792136461 1
-0.041188647989316 1
0.258856216088359 1
0.303930365275348 0
0.324315924249446 1
0.260000042709281 0
0.0574793922454298 1
0.0413363246116567 1
0.132705285410525 1
0.200178393191559 1
-0.071181469421648 1
0.0230375289579294 1
0.297765671816471 0
0.161503603026967 1
-0.0645757624758158 1
0.198965159974366 1
-0.11510522081787 1
0.253107380752218 1
-0.0254256124311346 1
-0.0617985251693911 1
0.0638486933398177 1
0.132570575421085 1
0.0885526426807477 1
0.238016866135621 1
0.366237494829549 0
0.234998391402074 1
0.381983731999268 0
0.147905289906369 1
0.258420449544647 1
0.216083465069331 1
0.194803005752614 1
-0.00539432648103531 1
-0.0324077312275254 1
0.0830078054974433 1
0.181816044628238 1
0.296851062329714 0
0.0461179804114935 1
0.0873154686280642 1
-0.0191992325372794 1
0.0335362859793806 1
0.0841459013354032 1
-0.0791972313622231 1
0.11171477054889 1
0.0627565745621775 1
0.61361224554338 0
0.0538220496083626 1
0.227730766586877 1
0.129003639969988 1
0.169860867794851 1
0.0145505998424619 1
0.0211995997871719 1
-0.190830926349246 1
0.0236417171156353 1
0.0180687447952345 1
0.211422699698347 1
0.0460006144336743 1
0.218762852511233 1
-0.209258328730439 1
0.303154139396508 1
0.276049395771074 0
0.241361422141073 1
0.205307757959129 1
0.221789466292964 1
0.135029461472582 1
0.0702049009775246 1
0.358020250842975 1
0.223314513039108 1
0.0457119929736751 1
0.227641695392166 1
0.33440816939952 1
0.10090791746195 1
0.0197217814083924 1
0.264598954657695 0
-0.139974474236563 1
-0.0110970291681608 1
0.319425878334695 0
0.28162400988298 1
-0.0241125891090725 1
0.0416491791779963 1
-0.0158465177927091 1
-0.0518355008528557 1
0.0721471415201691 1
0.141266240854406 1
0.167532789013738 1
0.30576004012128 0
-0.228216404161033 1
0.00175944033774538 1
0.269732314614741 0
0.144154995066887 1
-0.18185020978833 1
0.140589653908225 1
0.0726480698490162 1
0.116723641896643 1
0.0145808343457961 1
0.0406465114594691 1
0.0175480816571157 1
0.0130973640920989 1
0.176656450825307 1
0.086555573191038 1
0.0870110295414514 1
0.0543012909139532 1
-0.0332756657901097 1
0.222883513988712 1
0.28209296959573 1
-0.137294001053538 1
0.244372171812805 1
-0.0889364810246532 1
0.261971402717227 0
0.151872827447024 1
0.133342317447628 1
0.0891854719976701 1
0.205227248846726 1
0.124642465960525 1
0.213074478226484 1
0.289998710630537 0
0.293399763848413 1
0.175441021844826 1
0.213935115282325 1
0.177379661179844 1
0.105355410463526 1
0.0307739645143076 1
0.0850653709345662 1
0.320597046843228 0
0.00883009702356299 1
-0.0250901209310435 1
0.171577080998408 1
0.0303657365229861 1
0.201164538619167 1
0.00877208735046274 1
0.271410738044962 1
0.270798920750919 0
0.159359698913683 1
0.0194717182057016 1
-0.00331855241611102 1
0.276589531437299 1
0.147546924781352 1
0.325978527141975 1
-0.213592840163219 1
0.345784986651381 0
0.0741858806940383 1
0.182804571228075 1
0.410563723698112 0
0.448760651148081 0
0.197554661640708 1
-0.0730541019617179 1
0.122997462555546 1
0.236914984588579 1
0.139948595174115 1
0.256433910724688 0
-0.0631783902711513 1
0.127107710053699 1
-0.0694283351348252 1
0.126522107675989 1
-0.0686709502199627 1
0.247767296396744 0
0.0689441362081871 1
0.145262481494459 1
0.125337281889293 1
0.418585801509675 0
0.121761280496699 1
0.15213491148182 1
0.118121307433676 1
-0.00365846504440893 1
0.231990602456575 1
0.161563753565224 1
0.148975050038953 1
0.0136135172043587 1
0.192312529107315 1
0.147457978721037 1
0.160895978752178 1
-0.222854592113375 1
-0.0791685663448552 1
0.0686198062908951 1
0.133606757096918 1
0.179145114564318 1
-0.312994549080276 1
-0.0621935725108765 1
-0.0124052058440373 1
0.239571537424375 1
0.261677091610538 1
0.0166910477068241 1
0.392964251061434 0
-0.0132954351028172 1
0.0492496991034021 1
0.300206827691881 1
-0.00697888243470658 1
0.450679382604156 0
-0.0253691825695005 1
0.0500450487368065 1
0.115511410212197 1
-0.00972035939861386 1
-0.0497761102482094 1
0.0182995284575112 1
0.0499116232873995 1
0.137067528613426 1
0.17583960626722 1
0.118207449190708 1
-0.0387671098033113 1
0.24717320786566 1
0.268796357225523 0
0.0395320563830414 1
-0.0598725515769888 1
-0.0466739635689245 1
0.0955969608813003 1
-0.132500367801492 1
0.0207462503551181 1
0.290761185467366 1
0.293185403552548 1
-0.161824743105142 1
0.0134877296953296 1
0.202144483813483 1
0.161452977399447 1
-0.138179661241521 1
0.110067115350047 1
0.188511664821995 1
0.0470576124959106 1
0.260150305424714 0
0.328579211171278 0
0.141074348144382 1
0.264867849653313 1
0.336841768857442 0
0.0453506067779323 1
0.409398783142647 1
0.148291476604341 1
0.12194181123248 1
0.0484868741407708 1
0.227181688068119 1
-0.107813444417815 1
0.170836145102304 1
0.160206831954536 1
0.265791758782014 0
0.0906841427313911 1
0.243276677845686 1
-0.043421451689265 1
0.328936567076549 0
0.175649180931732 1
0.0141530801780025 1
0.326710376878133 1
0.103474718599093 1
0.197521103543895 1
0.111072204785196 1
0.0901124335675004 1
0.208411134238077 1
0.16338706797228 1
-0.0775255109382559 1
0.319052379231572 1
0.00944014925211315 1
0.316834419075887 1
0.0772166306295539 1
0.154494230567192 1
-0.0550711526784862 1
0.101479646561431 1
-0.032132608313259 1
-0.0777419169117284 1
0.140222015184847 1
0.260349994563028 0
-0.0191413829852993 1
-0.0154095538023587 1
0.290488030078379 0
0.221953158150075 1
0.200092763918085 1
-0.123663595206063 1
0.259459607632988 1
0.145322989993367 1
0.245116092865783 1
0.259719965135336 1
0.18161919584644 1
0.124947733331419 1
0.348527844793922 0
0.219845054365979 1
0.278794261201933 0
-0.0701812199928836 1
-0.0670551130380096 1
0.108730983137683 1
0.181338224327821 1
0.163161607629232 1
-0.145596817746967 1
0.139403559122812 1
0.080954501746848 1
0.258812726463635 1
0.156287321825026 1
-0.0190283356934966 1
0.0483317687209669 1
0.0794165631909761 1
0.245598224651284 1
0.106691476662583 1
-0.0760519922241274 1
-0.0709518521085613 1
0.269752474354358 1
0.168676784486648 1
0.310631634035881 0
-0.0591855968877533 1
0.376057133955492 0
0.0900476698097376 1
0.113987913446434 1
-0.0548711917467747 1
-0.0207677683951963 1
-0.00218910881971074 1
0.187120617232694 1
0.17453991200859 1
-0.234625938111245 1
0.0360653431122614 1
0.12146782141742 1
0.243797512711105 1
0.422009332453511 0
0.299149289374085 0
0.182344504273007 1
0.0721134346506699 1
0.00172410447304485 1
0.220062374300694 1
0.213555771318961 1
0.092522006751036 1
-0.0149077773323371 1
0.213055130750438 1
0.206043775108448 1
0.0883043130043868 1
-0.0411411574397553 1
0.0345939270978868 1
0.281133469189439 0
0.33392405271333 1
-0.00665907414895318 1
0.0881569429589291 1
0.215826489525318 1
0.16260878506897 1
0.243092865685436 1
0.258254340738109 1
0.381047844100047 1
-0.112596253711716 1
0.340802545721851 0
0.252993610133362 1
0.371801416579985 0
0.0546205189001653 1
0.304023576818169 0
0.245276684081821 1
0.15503916809662 1
0.108369179633331 1
0.196020939109669 1
0.0849704959760178 1
0.0171584448658554 1
0.305031667408849 1
-0.0152693415679016 1
-0.0903353905770923 1
-0.233216538758887 1
0.124326062585796 1
0.0901560264715476 1
0.165206688681978 1
0.0236076610159713 1
0.0166638845321297 1
0.0758463041574826 1
0.105076694856274 1
0.0239740486657715 1
-0.0839764149586342 1
0.120800039567658 1
0.0570573547503988 1
0.0173048069711393 1
0.119588853410107 1
0.0433741594635317 1
0.0858934664943453 1
0.342538086617734 0
0.204537941432191 1
-0.0503613743826092 1
-0.136146075168253 1
0.371113485076172 1
-0.017241770508978 1
0.186212112074603 1
0.307286022892563 1
0.163009707529703 1
-0.0447239287108368 1
0.00370292410585613 1
0.386555334911027 0
0.198276979674565 1
0.206084225841674 1
-0.0102520032462212 1
0.170100921473868 1
0.205053932180714 1
0.0191899344825752 1
0.020581899335086 1
0.18227496515058 1
0.0879858741445765 1
0.17637060915115 1
0.0450622193421134 1
0.0480620471558392 1
0.138884147915176 1
0.0457430984927921 1
0.300239619146609 1
0.255579984916922 1
0.277168950252745 0
0.00744429651476638 1
0.0886286103653229 1
0.237428228178461 1
0.31733427497827 0
0.0255039201042437 1
0.0614698232896652 1
0.256391389516537 0
0.0211626178134245 1
0.383018514743904 0
0.165484527803397 1
0.236333604867236 1
0.255728622373323 1
0.294736560864197 0
0.127760091999594 1
0.194712972526757 1
0.25695920265679 1
0.0177884839254786 1
0.162118391776806 1
0.0937201271297916 1
0.108220040178447 1
-0.0389487442389782 1
0.113529614593921 1
0.342031166512584 1
0.0845057415546022 1
0.330421318887477 0
0.0338631723922252 1
0.223306407384722 1
0.215927760264035 1
0.0247586027435478 1
-0.0233506384764209 1
0.112843715708015 1
0.260405188628787 0
0.369555164413957 0
0.0980758726811566 1
0.0952246915949693 1
0.0743488114158571 1
0.179229408562387 1
0.135280859008821 1
-0.059081766832325 1
0.0668318093703809 1
0.0911578031942657 1
0.370810464926859 0
-0.13028657777722 1
0.164575131922576 1
-0.160515707327639 1
0.298026405431463 1
0.120679623184727 1
-0.0713805933347803 1
-0.0475955569458756 1
0.00131559132917961 1
0.344744944718716 1
0.0611690324058303 1
0.24510954457437 1
0.308075806910286 0
0.347711843877639 0
0.143265172754845 1
0.107330980093028 1
-0.0105643052679615 1
0.0235407294848204 1
0.0902531528969175 1
0.152639329650066 1
0.237494343333237 1
0.187568877126107 1
0.0877534548798199 1
-0.0233285586151135 1
0.169317222381913 1
0.139193351203694 1
0.41132320409181 1
0.0764557242042832 1
0.0498675420852511 1
0.157130060160408 1
-0.031115460642687 1
0.159372828089326 1
0.215610692230729 1
0.0836776681862075 1
0.112452600070492 1
0.288595995665745 1
0.234211332187559 1
0.017672716258421 1
0.322640798834304 0
-0.0195947752837318 1
0.0530292965199807 1
0.188990299227269 1
-0.13722912763515 1
0.234041105079452 1
0.151227241638845 1
0.230397673087564 1
0.0899080378728151 1
0.257604780882199 1
0.146862987141112 1
0.159174191881636 1
0.165781112290038 1
0.0893727200333442 1
0.287494752982512 0
-0.179585452125663 1
0.150281991178491 1
-0.150426610130486 1
-0.108978752535601 1
0.185744764781186 1
0.0161487295895331 1
0.113152170829173 1
0.281949518535875 1
-0.062478563751595 1
0.0494753645522261 1
0.0642097225528193 1
0.222711031939278 1
0.109126772293962 1
-0.0337361357310671 1
0.424514454898791 0
0.0170578002063629 1
0.351634513540551 0
0.364176899027458 0
0.143764623044187 1
0.246964580250187 1
0.109437594228527 1
0.246648794338386 1
0.275468829444411 0
0.201231196791557 1
0.0607647320039136 1
0.2120905900804 1
0.138896289966721 1
-0.07117217849006 1
0.12807955746623 1
0.0815958611292359 1
-0.00435861165180457 1
0.140912553571804 1
0.072507622599068 1
0.247338057808742 1
0.104454997560534 1
0.0839470624154706 1
-0.155352830096573 1
0.247873874494753 1
0.0400524070245122 1
0.185011469347842 1
-0.13085749488653 1
0.268401780053053 1
0.0919511300429409 1
0.152335012893611 1
0.157617057059201 1
0.0818816764893586 1
0.197790955035205 1
-0.000641187406424389 1
0.0499854975595572 1
0.317728691036697 0
-0.012035752718676 1
0.308198804110935 0
0.204250911483172 1
0.066279805506617 1
0.0787058395144185 1
0.151760709650224 1
0.0135127574270676 1
-0.0526271564895187 1
0.209445548170322 1
0.0397184719381225 1
0.1560820450395 1
0.122738701102946 1
0.24069274297585 1
0.357691734703843 0
0.162309669050194 1
-0.113099100559267 1
0.301865309631917 0
0.00263707439182977 1
0.0763564711905845 1
0.0807357093525639 1
0.179468093722493 1
0.0447277622187129 1
0.368236833449897 0
0.106738462099056 1
0.111879429910628 1
0.170807127040791 1
0.181454490131168 1
0.543222521205443 0
-0.0642246324307557 1
0.280632752242964 1
0.00625165126327368 1
0.0139298056902903 1
-0.012938171589333 1
0.0923275615399736 1
0.313662470357454 0
0.123981404669002 1
0.0662166096555344 1
0.0681010447984814 1
0.264090983620362 1
0.223962133052784 1
0.347725319773183 0
-0.0105563140272722 1
0.0921803736867844 1
0.153144012080305 1
-0.0772592448994473 1
0.273716012047008 0
-0.000457454752034722 1
0.0233011193001024 1
0.0949031024193396 1
0.137322651727535 1
0.0137878512300434 1
0.202444504046331 1
0.0137982742204209 1
