# Supplementary material for: Bias caused by sampling error in meta-analysis with small sample sizes
Source: PLoS One. 2018 Sep 13;13(9):e0204056. doi: 10.1371/journal.pone.0204056 (PMC6136825; doi:10.1371/journal.pone.0204056)
Supplement: S6 File — (ZIP) [file pone.0204056.s006.zip › results N = 10 theta = 0 tau = 0 sz = 30-50.txt]

"dl.theta" "dl.cp"
0.159248895250437 1
0.211152925100113 0
0.155634022439716 1
-0.03397441997011 1
0.198081712789338 1
0.00277776727103336 1
0.0598200584698321 1
0.0555615343856075 1
0.0317620029384077 1
0.0830014859969439 1
0.0859775198786167 1
-0.123984024946992 1
-0.258153457769284 0
0.100599503781324 1
-0.0831361594604262 1
0.219925758287002 0
0.0061409772135291 1
0.135089403098159 1
-0.0666193037284664 1
0.111619940207004 1
-0.0402204725449536 1
-0.117495042956241 1
0.0647265071055377 1
-0.0595337034384415 1
-0.0224278383746499 1
0.195370422432187 1
0.056949291561141 1
-0.127679632753938 1
0.00825330199535637 1
0.0985250273167443 1
-0.00473190447527666 1
0.0924248691039 1
0.0170180061953804 1
0.157257010502151 1
0.136346057589736 1
0.184216924225506 1
0.046732194370944 1
0.0375425870676835 1
0.0844874738202021 1
0.188741037721949 1
0.0794287331740491 1
0.199340315412427 1
0.156426036800771 1
0.137690321587545 1
-0.122691451505902 1
0.100345126591686 1
0.0143693854700969 1
-0.0451122434404725 1
0.070893344888402 1
0.270069044549132 1
0.208076600607438 1
-0.0784132193319961 1
0.212413269011107 0
0.0924078696968867 1
0.342068580004456 0
0.328173976562146 0
0.102766569635496 1
0.153167405912006 1
0.186150172058153 1
0.242637564399377 1
0.199500911769267 1
0.197782982405512 1
0.15901223678367 1
0.274161082552769 0
0.106047968278419 1
-0.00473256376385517 1
0.0374320087779546 1
0.0433993157963945 1
0.316032474306057 1
0.0717629089693927 1
0.0200522591020593 1
0.0942403663833024 1
0.0845027381101354 1
-0.0330491385740517 1
-0.0527342782683097 1
0.12480027469786 1
0.109272208918848 1
0.188872772566809 1
0.219366527510596 0
0.301213280688962 0
0.0687958963637433 1
0.140633365242179 1
0.301821624865093 0
0.0179825215789505 1
0.165886794288012 1
0.0408307478490486 1
-0.104833326441561 1
0.136790548505689 1
-0.0492051430315881 1
0.143434951954805 1
0.0881210497260355 1
0.275203535377616 0
-0.0119478554844992 1
-0.118756148909712 1
0.217758612169713 0
0.236146071437779 0
0.0603165335397526 1
-0.00161719256328136 1
0.160412029906856 1
0.125157941570537 1
0.0177776598508503 1
0.215815892591256 1
0.190701874995213 1
-0.0740518059315831 1
0.209020265586272 0
0.120461358273974 1
0.0836538125881696 1
0.116648351192947 1
0.283314929677643 0
0.290356088887554 0
0.235271446709862 1
-0.0400074389320225 1
0.144933851591844 1
0.285669880079153 0
-0.0535956210366677 1
0.181113153270643 1
0.132880088155329 1
0.0261630292528876 1
0.221600408741048 0
0.160852378823311 1
0.0123355984859533 1
0.0362809141687246 1
0.109762747485945 1
0.233456611489681 1
0.197976542145836 1
-0.136801634871939 1
-0.023343327095325 1
0.23851752949657 1
0.159392547008466 1
0.19572201992176 1
-0.0130279487282179 1
0.182814473197726 1
0.144288659178511 1
0.111857990212388 1
0.215492787746448 1
0.205442230262847 1
0.0592227984153179 1
0.0438854584395178 1
0.149826252503567 1
-0.120761311195693 1
0.078000049721601 1
0.11250699558215 1
0.163138735966346 1
0.106229466042737 1
0.0168311493358214 1
-0.0556730313406743 1
0.0160427118712958 1
0.185616775138372 1
0.174532903084473 1
0.185124984000725 1
0.110645418327374 1
0.0569127241966651 1
0.259084155110428 0
0.108603787782462 1
-0.0353306751658345 1
0.0365802490002562 1
0.143297717756347 1
0.112328537153503 1
0.235099631294293 0
0.159286314170153 1
0.130319364912677 1
0.121828403092818 1
0.0647444351982189 1
0.0457268029724591 1
0.0716635351129873 1
0.0858286487129137 1
0.0829692012247208 1
0.091424991671721 1
0.106659743647807 1
-0.0524938529475295 1
0.194582965996636 1
0.048966116626688 1
0.00623288099672486 1
-0.0498224708249525 1
0.0103831555051723 1
-0.118183988899898 1
0.175971331829268 1
-0.0269595891798718 1
0.0784410465912238 1
0.122597422866387 1
-0.0393944740538473 1
-0.0210244190619174 1
0.0397680824745966 1
0.198280236357722 0
0.0928410338159549 1
0.0414706674604726 1
0.0365313572811647 1
-0.0903921751954508 1
0.149742590018246 1
0.0272127389725253 1
-0.155296359555593 1
0.221007071199202 0
0.154910529026142 1
0.123803132235214 1
0.124251555137147 1
0.0667846657961188 1
-0.0222856661224929 1
0.0608813571066824 1
0.183848136011714 1
0.0659088357859173 1
-0.146879403140993 1
-0.0107671573566968 1
0.0134174809243642 1
0.078174930084905 1
0.115976881491324 1
0.155289895964061 1
0.170196882595774 1
0.129957657380068 1
0.0869139683113472 1
0.0572961744345763 1
-0.0603449018669684 1
-0.115937939816455 1
0.102400293042646 1
0.242402631314222 0
-0.0844028355983797 1
-0.129685529352281 1
0.125694216013894 1
-0.0363217587718112 1
0.071156283641756 1
-0.0261238570805248 1
0.165393232464145 1
0.174681931289564 1
-0.0386822148254301 1
-0.151868720911908 1
-0.178727544692517 1
0.23174731835211 1
0.1218537729997 1
0.082332119829638 1
0.00174754555893522 1
0.160854549655077 1
0.137429468717568 1
0.124826730928303 1
0.0284754441890107 1
-0.00701235076541207 1
0.181520736448095 1
0.0105912163199408 1
-0.00560402773651041 1
0.0867389535772425 1
0.0661782437439564 1
-0.0435959634207795 1
0.0458516238075814 1
0.0645548086825089 1
-0.0182317085109566 1
-0.00221735160886433 1
0.127526544336801 1
0.237084185877148 0
0.189414849121255 1
0.212079887060109 1
0.0844289946926363 1
0.0329639959796088 1
0.0382366883571391 1
0.231009329410599 0
-0.0503367208357082 1
0.0903988388809033 1
0.195584045070081 1
0.200457395052277 0
-0.058450728753291 1
0.0863865635674585 1
0.0170351297431757 1
0.157597754830867 1
-0.0701557679847091 1
0.134655870057982 1
0.164941611519731 1
0.000439980677224002 1
0.159306113789043 1
-0.026367923826106 1
-0.0884671449853068 1
0.197992261510854 1
0.178880237825158 1
0.0343361448443593 1
0.0570292913901317 1
0.0965655205757238 1
-0.0445533865251186 1
-0.099914929545469 1
-0.0296035806065553 1
0.171527518133569 1
-0.100591683127684 1
0.0871359729721026 1
-0.114134171744432 1
-0.0100681375604833 1
0.297777766863069 0
0.0474046006402386 1
0.039346185776195 1
0.0926021373605244 1
0.0821177170979678 1
0.129603421938765 1
0.179210404400003 1
0.0393778335186524 1
0.141121081153529 1
-0.214595066976648 1
0.0598878683523624 1
-0.00842398075958306 1
-0.106625708452597 1
-0.00961095931185798 1
0.0894483318803866 1
0.141898910992423 1
0.128272417260559 1
-0.0195126715877448 1
0.201002060820631 1
0.141074978302928 1
0.139149169585797 1
0.170040274484948 1
0.0801536268360201 1
0.0741093893565323 1
0.168325616223934 1
-0.041861405919882 1
-0.0626925474641179 1
-0.0612328659294531 1
0.0824516514776253 1
0.112573665259053 1
0.169453284094527 1
0.189730441105747 1
0.0110767300706484 1
-0.0220689657545863 1
0.174929670167079 1
0.162352930345191 1
-0.0423102656218616 1
0.0969855846739281 1
0.184605916926204 1
-0.0622140754946343 1
0.176209969226113 1
-0.0961690593891637 1
0.010189046489194 1
0.110446064862393 1
0.0176545436764296 1
-0.0166886284208777 1
0.214068010171706 1
0.0372024202415016 1
0.1792083438248 1
0.0517309109802668 1
-0.0750141715360757 1
0.207658078641094 1
0.0371183623581966 1
0.337990319997253 0
0.117210691935175 1
0.0742109603752117 1
0.186003803552758 1
0.328106679827685 0
0.0132626271102818 1
0.098661393478373 1
0.203733514039015 1
0.0266883660350018 1
0.012060445507451 1
0.0522221176466672 1
-0.127387140491822 1
0.201329176598789 0
-0.0212927596872034 1
0.206048098548717 1
-0.216626416472 1
-0.0559313052762153 1
0.0577705144167783 1
0.161333730328796 1
0.0944369253327608 1
0.154384640281793 1
0.150352601682364 1
0.0469679547619665 1
0.011442262441998 1
0.116720461097831 1
0.132994001652038 1
0.0744242544107906 1
0.0827334937569366 1
0.094356007950731 1
0.0734211874176421 1
0.280469030881461 0
0.0905279528752347 1
0.138736533440158 1
0.1238132524926 1
0.125644152585166 1
-0.0107218311522068 1
0.249446608054461 1
-0.0145583486654925 1
0.04695265397154 1
0.241551372531691 0
0.0909537003465174 1
0.270671702395432 0
0.117797189747195 1
-0.0223453385723978 1
0.204791066213489 1
0.108864541071007 1
0.220333497059691 1
-0.0462636253389492 1
0.0186483607334021 1
0.0354839125161402 1
0.371299253939426 0
0.161770139468022 1
0.0566295211833531 1
-0.153751982710444 1
0.0468411282168467 1
0.108264648908325 1
-0.0300366254479596 1
0.0709530792648112 1
0.0170637546761263 1
0.0151698361363651 1
0.115332159265657 1
0.147530365165445 1
0.126266979145906 1
-0.0327856199228208 1
-0.0636475678527134 1
-0.0647458901088712 1
0.180365594745964 1
0.242207389851455 0
0.00288637090297995 1
0.0208818840019052 1
-0.00962252450274458 1
0.0793479187343307 1
0.263521794152242 0
0.127628870789003 1
0.206654286120425 0
0.155588071333312 1
0.0455652304255818 1
-0.0244194395555945 1
-0.132385709531396 1
-0.199405024837464 1
0.0715411333246611 1
0.0483820120386578 1
-0.0190873994063003 1
0.129059308300172 1
0.0111604334624264 1
0.155234906059402 1
0.010185273969426 1
0.129738312003798 1
0.229248527008468 1
0.110260518692892 1
0.0153785980664028 1
-0.00690891690738796 1
0.0863506274307516 1
-0.0848519686763859 1
-0.0569267990847617 1
0.17915105645963 1
-0.0193988589742868 1
-0.161688325617722 1
0.339445752420656 1
-0.0240223764157824 1
0.0991449668139073 1
0.137889738628813 1
0.0959265253944317 1
0.219370947474837 1
0.0300312943829124 1
-0.0226359434272842 1
0.0183246112381272 1
0.093032682684487 1
0.245734410639833 1
0.216056839092078 0
0.203131744622896 1
0.25475090409792 0
0.115270966012746 1
-0.0469177852502991 1
0.131184758836364 1
0.104848675303353 1
0.15651556273726 1
-0.0245498793214307 1
0.0146203172567442 1
0.131787460580897 1
0.223812060988556 0
0.176253689228761 1
0.085001785929267 1
0.252881393684891 1
0.161078027720619 1
0.170486676321048 1
0.180054432384066 1
0.0721744883333024 1
0.154722348112897 1
0.086864961506275 1
0.283704199777782 0
0.0342258202553608 1
-0.0182758036689669 1
0.151934538980735 1
0.0339651581701588 1
0.0384414607241119 1
0.219290625351531 0
-0.0184216734986955 1
0.107780917244388 1
0.0706334143539714 1
0.157401739866796 1
0.0948958736177142 1
0.173155133957495 1
0.0245362395811782 1
0.0804091383779378 1
0.180131130067807 1
-0.0621235833081764 1
-0.0127034786930507 1
0.173147334935543 1
0.292010284091426 1
0.0141142713613159 1
-0.0566962229953671 1
0.0341439835481467 1
0.267040692648194 0
0.209398137130219 0
0.063561284824673 1
-0.197470043386322 1
0.157064473706708 1
0.042061040224658 1
-0.0732697840248565 1
0.0423832800775191 1
0.0955562285584197 1
-0.0990909199549584 1
0.219800290201178 1
0.0235126469313772 1
-0.00717442179899296 1
0.0732930712879201 1
0.240284615211517 0
0.246898207090852 1
-0.0279387465402636 1
0.0116218173394283 1
0.120071021447284 1
0.124862665422488 1
0.137760936154261 1
-0.019451107209239 1
0.353609974710738 1
0.077425065972235 1
-0.0116188589440374 1
-0.0878422680266479 1
0.114595020252637 1
0.0747010584996333 1
0.174928964331764 1
0.0688884092503184 1
0.119987431115578 1
0.09788809731055 1
0.148605153267268 1
-0.0356718851675581 1
0.023341421183103 1
-0.0199942387898473 1
0.187755160976235 1
0.185149496293237 1
0.16135802776467 1
0.220764606309308 0
0.111532036056165 1
0.0597033737384876 1
0.0811909584521232 1
0.218951375593868 0
-0.0921917322323527 1
0.139709757007676 1
0.0383355217311564 1
0.0757544949442006 1
0.113905769015462 1
0.0824211745963101 1
0.117669916924334 1
0.169153188380872 1
0.0931010632454213 1
0.120473445233981 1
0.067041146210828 1
0.0144551010015219 1
0.177738084454944 1
0.0122782952786488 1
0.0160646461752526 1
0.0144655042100363 1
0.0989980000232193 1
-0.0116042966938368 1
-0.0375551055685261 1
0.128583439671835 1
-0.028261177334959 1
0.14270163069655 1
0.169342392757787 1
-0.00213041613035536 1
0.24671337669529 0
0.0425497670086914 1
0.177768772696568 1
0.232588292328773 0
0.146138605640063 1
-0.00649251593963763 1
-0.0352585989071244 1
-0.137896957526294 1
0.037384017900397 1
-0.0942291508344484 1
-0.144998426141632 1
0.0719344261634238 1
0.165649775302597 1
-0.0592166630101201 1
-0.116758077063842 1
0.486773428755344 1
-0.0771860766296477 1
-0.07938636392073 1
-0.0409939447860448 1
-0.12482396115473 1
0.144229975592884 1
-0.00410726325933661 1
0.27248252330272 0
-0.157072459463058 1
-0.141915422693642 1
0.0911945353256543 1
0.0222545629861886 1
-0.130446211876544 1
0.0639625516712135 1
0.108977049389395 1
0.168215599138032 1
0.177308794426392 1
0.0597975395351056 1
0.147631040245086 1
0.108664313336726 1
-0.0819991922764975 1
0.0699183454571526 1
0.0442848396224083 1
0.343962634852091 0
0.14755612359375 1
0.0476947584502246 1
0.0848251044847146 1
-0.0823022850706629 1
0.0411485031319897 1
0.23355948394159 0
-0.0204496533169417 1
0.0157714269392381 1
0.128755606357562 1
0.182444499506763 1
-0.128622824394306 1
-0.0701041842054567 1
0.013666906505897 1
0.207403192582701 1
0.276555985783109 0
-0.0206117383431336 1
0.12312778418092 1
0.0217911464703225 1
-0.17230434146634 1
0.138662211125951 1
-0.102117080428602 1
-0.0404291381221526 1
0.0623274121871607 1
0.0890522606494944 1
0.131356177906146 1
0.221983790179642 0
0.124102076074988 1
0.216340618334371 1
0.116287246644105 1
0.156033322009764 1
0.120797344532168 1
-0.00517247273374304 1
-0.0941327832169556 1
-0.191699312274439 1
0.230898161030439 1
0.0149600253554618 1
0.170551200336611 1
0.184087293241476 1
0.120665895178516 1
0.0706645886388831 1
-0.0401650310971537 1
0.0812208808856363 1
0.014410807961011 1
0.027811869912959 1
0.136680626781814 1
-0.0311888145988926 1
0.0322214863717896 1
0.121174911029105 1
0.136006650509503 1
0.15142804239163 1
0.17699720600332 1
0.185308696180814 1
0.107104372870782 1
-0.121669505283676 1
-0.0754119238114073 1
0.0372601783227813 1
0.191055292787385 1
-0.0080549269518923 1
0.070962745564454 1
0.0241268576066184 1
-0.0888961616652946 1
-0.0033481555185778 1
0.171638868190357 1
0.0667527241838858 1
-0.0913689385682476 1
0.0488319062375062 1
0.0624129059411363 1
0.119769476224533 1
-0.113096232517908 1
0.101247192834405 1
-0.0600278968078354 1
0.267792139161128 0
-0.0277224829974031 1
0.2090110498671 1
0.146260702829579 1
0.182421325275197 1
0.0853366460984766 1
-0.125593451522795 1
-0.0146406446627624 1
0.209890226360817 1
0.119593016471393 1
0.0538687054011625 1
0.171750119179775 1
0.27642273141932 0
0.130625354633496 1
0.0420453403881272 1
0.0151289975413678 1
0.165609791847849 1
-0.000152290025892683 1
-0.151453164614866 1
0.0659415384945545 1
0.0515452591456079 1
0.185279711103232 1
0.0399226069964887 1
0.147307951435719 1
-0.0739344654020247 1
0.128561461952575 1
0.141773870545321 1
0.0377319480814079 1
-0.0624734216857493 1
0.330586298183143 0
-0.0865699983204507 1
0.0294944538871946 1
0.16431847003291 1
-0.0240084727538841 1
0.30924300561917 0
0.165198931376796 1
-0.0683974204747324 1
0.165166226938157 1
0.0886586315230895 1
0.128322805081138 1
0.111186401970927 1
0.0725660006274466 1
0.197753138551055 1
0.0242723859798931 1
0.0762860856811064 1
0.165195539904134 1
0.116330873841738 1
0.0337811521986771 1
0.209637069810431 1
-0.0318349825082639 1
-0.053717669346701 1
0.0423287656785043 1
0.0182546993679253 1
-0.030413881608285 1
0.00553578276331812 1
-0.021166637894749 1
-0.00036325646287784 1
0.18699084618641 1
0.0113008167336939 1
-0.0193060741018743 1
0.275856860842149 0
0.184301373392924 1
0.188995391826846 1
0.0898804836826665 1
0.167173654549278 1
0.130131710090565 1
-0.0437971520340927 1
0.140187026964942 1
0.10224416736275 1
0.153803929646991 1
-0.0217680932486739 1
0.1890061033087 1
0.00591530298914329 1
0.0651545672751616 1
0.114265264800432 1
0.10710030744816 1
0.182475319226557 1
0.149539273286771 1
-0.12482779528857 1
0.209753100665509 0
-0.033364549094935 1
0.188933444231605 1
0.0517244153824646 1
0.172078899378938 1
0.184210493978897 1
0.172151558518834 1
0.126452168399713 1
-0.00439181995318425 1
0.0727059881936051 1
0.0726096648137139 1
-0.0208629080395268 1
-0.0124835066498564 1
0.0506925543383461 1
-0.0559024635677247 1
0.254156224084725 0
0.0433480873009236 1
-0.0479742173137728 1
0.164526669914282 1
0.0326507644709948 1
0.0949487154407284 1
0.0830415808367023 1
0.050891176321831 1
0.0467506919201882 1
0.13907626571417 1
0.0113343703480354 1
0.049565207130927 1
-0.0363289675429493 1
0.183495215599122 1
-0.00766228135136702 1
0.0770829459095347 1
0.00650780956054087 1
0.0892783404600486 1
0.0923802550264139 1
0.0692871119713764 1
-0.172375219409759 1
-0.200520329071838 1
0.29601593269352 0
0.0529301042648462 1
0.0878270807612807 1
-0.0311717038761321 1
0.125381576969617 1
0.144211455972469 1
0.170063691566144 1
0.295082746861042 0
0.0171122150542939 1
0.0250854230532499 1
0.193581557656873 1
0.236722442058897 0
0.169585087501091 1
0.0543563784204437 1
0.244988632063223 1
0.0760828181271557 1
0.169467166733799 1
0.0969722377561844 1
0.149442083160066 1
0.196580888604573 1
0.0181044016897689 1
0.147181741758076 1
0.0622316965099647 1
0.0781977222213912 1
0.154038046383859 1
0.0294062156112523 1
0.28175839967443 0
0.0655879719310474 1
0.304811369570807 0
0.105464388382429 1
-0.0136265449155247 1
0.0216923213830504 1
0.360157446252318 0
0.1949732751845 1
0.0910282259507933 1
0.0280505115689294 1
-0.0164583902634777 1
0.110325547594596 1
0.120851888397631 1
0.204622330832674 1
0.110920154108038 1
-0.00392315068149436 1
-0.0198138205139077 1
-0.00126348592107879 1
0.156519358740778 1
0.0983477388799792 1
0.171143893544858 1
0.137989709709282 1
0.078769915867013 1
0.139705056671822 1
-0.056527038629444 1
0.0111525775603674 1
0.175432914372034 1
0.137154166229883 1
0.120587328025599 1
0.163425018275584 1
0.0743508885693202 1
0.0795555334108729 1
-0.0182340274648734 1
0.288268675679662 0
-0.0934911147945546 1
0.077530814009491 1
0.150675609666458 1
0.0798112229213685 1
0.0265680625794202 1
0.273446094025876 0
0.177066083610091 1
0.104506777053482 1
0.102537296105986 1
0.172454241755836 1
0.152080653124364 1
0.11518204008105 1
-0.0256068969956255 1
0.21080865654256 1
0.160859148850578 1
0.0811168859140202 1
0.150595401817669 1
0.0359242686787299 1
0.0373833224332404 1
0.188129930691089 1
0.0206655942914048 1
0.0884295528286909 1
0.119129639609306 1
0.159797578702261 1
-0.0252377235294877 1
-0.0250816801484131 1
0.0421935864497159 1
-0.0508607046912715 1
0.0189260932767845 1
-0.0183120900974932 1
0.0801763177927717 1
0.222609081672572 0
0.0336388252760727 1
0.0697838765994183 1
0.184042003951319 1
0.250148088698503 0
0.0521906774905 1
0.135383143763656 1
0.126486115310203 1
0.0979792207741268 1
0.127086266335074 1
0.220571141870074 0
-0.0290123050136934 1
0.0296121184118205 1
0.223441112389679 0
0.102275347518461 1
0.170690643548826 1
-0.0265795412238829 1
0.00282723652434929 1
-0.115898538990234 1
-0.103528002356585 1
-0.0376307426827287 1
0.0956016789557775 1
-0.0795212767797889 1
-0.109119337151347 1
0.138030877603772 1
-0.120116980163586 1
0.111977168432187 1
0.0997894141303981 1
0.193338868407197 1
-0.0204150360140554 1
-0.0224617994603744 1
0.080496763873036 1
0.0511002934945311 1
-0.0484174937590236 1
-0.0348724278250302 1
0.13254408609431 1
0.0965637483252471 1
-0.0499933826136513 1
0.0704229936009736 1
0.077453601031841 1
0.202269338434156 1
0.0800857488019264 1
-0.151892397401076 1
0.0503560855525004 1
0.172144162214802 1
0.145375592137172 1
0.112154919160441 1
0.0388308206508137 1
-0.0513520234788464 1
0.21910214133791 1
0.0738075523233797 1
0.155061391759579 1
0.0733795452583558 1
0.171355326600457 1
0.031661651690964 1
0.103490782900639 1
0.0327913052646202 1
0.0734202707144187 1
-0.0302642162510136 1
0.00441891392488717 1
0.0213236496251427 1
0.164168098102943 1
0.249813305474313 0
0.113724190809912 1
-0.0530457207789428 1
0.101211373449005 1
0.170446803847491 1
0.123102845795062 1
0.0118148181551669 1
0.1965838397081 0
0.16514057700596 1
0.116503943096145 1
0.167806362545151 1
-0.0468499180929201 1
0.0924573242214289 1
0.158693761468109 1
0.169381812133887 1
0.112955080052959 1
0.138244721304983 1
0.134572895377272 1
0.366416792113394 0
0.0778929494038831 1
0.16812804996952 1
0.00938194989116847 1
-0.0806268415584882 1
0.196332889718039 1
0.0259495848211306 1
0.181650874485531 1
0.039428958517625 1
0.0584653371760168 1
-0.119936897173993 1
0.171870501866689 1
0.0458579987551163 1
0.11377135586751 1
-0.137074295890386 1
-0.0523577340023663 1
0.0678413657670661 1
0.271467041704324 0
0.0155740096181682 1
0.0997035011688904 1
0.300933483959571 0
0.162502502738991 1
0.296213292297523 0
0.168774970991147 1
0.243747212652383 1
0.158156946536122 1
0.183259034676561 1
0.184494264040961 1
0.0585108262184445 1
0.119598733104862 1
-0.0592272771549412 1
0.154367915262569 1
-0.0219034062833988 1
0.0752883148561062 1
0.0811043625007742 1
0.0708152600324815 1
-0.0620760922599021 1
-0.101182935318289 1
0.145440197994566 1
0.0165287030941538 1
0.0750144282238462 1
0.116221759772276 1
-0.146376631010569 1
0.22839034835475 1
0.134510745471656 1
0.154918719564711 1
-0.144389785466354 1
-0.0373291729143355 1
-0.0850307506866492 1
0.31532337444916 0
0.0720638900406441 1
0.0552198123058789 1
0.101894864602728 1
0.192365461108665 1
-0.0256069859042216 1
0.332221180329681 1
0.0325080471239578 1
0.258516324630432 1
0.105499698149228 1
0.0865598037082208 1
0.160452077020123 1
-0.0405547101298988 1
0.0565334413461701 1
0.139950656881138 1
-0.0990430578670589 1
0.162559828586905 1
0.0916364732584412 1
0.191420986489151 1
0.0858273376008417 1
0.101765866266469 1
0.138952735730988 1
-0.0237914785778983 1
0.162105240005027 1
0.0437008977508337 1
-0.0316568433669371 1
0.0362437138742924 1
0.253174353741886 0
0.0716459351328642 1
-0.0192385979766606 1
0.0847883800757199 1
0.181709146322989 1
0.0460788207193779 1
0.0356218164139855 1
0.00973898324767699 1
0.208005239544361 1
-0.0269515784939063 1
0.0117889781032134 1
-0.0113998246736209 1
0.187739112939822 1
0.170441812818272 1
0.259944266331649 0
0.170541945356746 1
0.423987368317836 0
0.0581427952154466 1
-0.0165933345513733 1
-0.130192121775577 1
0.143558841958998 1
-0.0450955305274974 1
0.0669927391627065 1
-0.0207272931341533 1
-0.102464516285644 1
0.106152047985884 1
0.0734545450582024 1
0.144980000038321 1
0.0240193336327042 1
-0.0727411201956745 1
-0.0278893126253903 1
0.0218693544442143 1
0.110621131850143 1
0.110681233333278 1
0.114803167073446 1
0.0126034384563705 1
-0.0447159687382231 1
-0.142418483014899 1
-0.0552591194631318 1
0.145130576791021 1
0.199369003636249 1
-0.0282274824743891 1
0.0434072671321666 1
0.0629629143598199 1
-0.0300282008141956 1
-0.05614759532119 1
0.107091865318797 1
-0.162591095622223 1
0.160810937142108 1
0.157541922293227 1
-0.00958266894756437 1
0.0515863543770143 1
0.0236386773944436 1
0.036794471161452 1
-0.0289711788348607 1
0.02923344002361 1
-0.0267613461107665 1
0.201315275215295 0
0.130963342922676 1
0.210005727881946 1
-0.0611491437763327 1
-0.10641337647337 1
0.0125221384184633 1
-0.0599168303611216 1
0.0448615599937263 1
0.086560215993231 1
-0.0351057552075605 1
0.253020211782923 1
0.213458778033268 1
0.230808619323985 1
0.0661888270942371 1
0.0495706770872353 1
0.122065821621568 1
-0.0512995282890757 1
0.28620825357609 0
0.0855836929809854 1
0.21213291422171 1
0.272202595633347 1
0.11243894946044 1
0.0723048014059802 1
0.156794444272222 1
0.14601821212381 1
0.191609957508236 1
0.212504233168849 1
0.0353461795081903 1
-0.113673216669574 1
0.0699421867532632 1
-0.0251238217272538 1
-0.0813711044817774 1
0.0509567176517618 1
0.0392884871261504 1
0.0523323416847815 1
0.0830725546342679 1
0.178552412372459 1
0.0385269600280318 1
0.186628030194495 1
0.116442505711871 1
0.0238687231701 1
0.0134681801840942 1
0.0891568225611125 1
-0.00479839219046243 1
0.0546662340507966 1
0.0838355669163233 1
0.213349619990098 0
0.25342639272283 1
0.0615126834520534 1
-0.0602172011149482 1
0.0720357727454894 1
-0.0333623069992693 1
0.063028594205447 1
0.162685312928057 1
0.143047735101784 1
-0.0253497934156259 1
0.16529530919901 1
-0.016994255037532 1
-0.0243748896337564 1
0.134641072812797 1
-0.130813130018316 1
0.0113136274998577 1
0.0926988696542008 1
-0.0298186749726042 1
-0.0395183317172767 1
0.0358411930001521 1
-0.0760188150656648 1
0.300369369839688 0
0.214081176232541 0
0.229709765057697 1
-0.0183537482276031 1
0.126866847216856 1
-0.0565514840844747 1
0.12591746970427 1
0.184097021278764 1
-0.041382898370753 1
0.0808228167478183 1
0.193622139286989 0
0.108091117452355 1
0.102140142497707 1
0.121542129831049 1
0.162171427583386 1
0.10063117358221 1
0.0729136729402694 1
-0.118947227269698 1
0.0270884724247462 1
0.00479300975065326 1
0.0313155168004209 1
0.339276261540195 0
0.185587654865888 1
0.198606309796892 1
0.221365281252485 0
-0.0863626148853315 1
0.0924498403859661 1
-0.0491742129021832 1
-0.0429924029955561 1
0.120456561402685 1
0.186940238855402 1
-0.00614410129291312 1
0.134789614223831 1
0.185817271782047 1
-0.0293157464901154 1
0.173343158649085 1
0.170785800820968 1
-0.0136826029192964 1
0.156271978145387 1
0.0692881011148099 1
-0.213968426037899 1
0.0400718235053347 1
-0.0968085628972802 1
0.167952182372144 1
0.181066832755349 1
0.100995539427698 1
0.0459804107786272 1
-0.0134303426149498 1
0.0717272929272291 1
0.292759325857958 1
0.22662391884065 1
-0.0695383663232239 1
0.0525696349460871 1
0.0551827900932579 1
0.15422426369541 1
0.278870454908533 1
0.127850518644204 1
0.187098587762109 1
0.0698241301229534 1
0.177770855724912 1
0.0183533723168583 1
0.111594307908414 1
0.0902241699068629 1
0.137895841594298 1
0.0365818176819219 1
0.275282625317907 0
-0.00879605683728086 1
0.0379589587774692 1
0.0983174908813993 1
0.354463002295742 0
0.139868068400203 1
0.123410175207586 1
-0.0889358073663329 1
0.0129225614758574 1
0.174473494606782 1
0.302559898060133 0
0.106829047890811 1
0.167825259285785 1
0.0606836712302217 1
0.152470303470604 1
0.0983586415403309 1
0.267352473608891 0
0.187586057825322 1
-0.0827338941412632 1
0.170497040468733 1
0.261123681109356 0
0.0539006981372317 1
0.0557516676612563 1
0.247329314330899 0
0.152329896292626 1
0.0893201102629783 1
0.044904952125808 1
0.0521951112979903 1
0.253252370468872 0
0.00514054050721608 1
0.0177658959163228 1
-0.0210902143052248 1
-0.133135430039469 1
-0.0525055984563696 1
0.160918639270605 1
-0.0656352572132452 1
0.00653609350481551 1
0.0890596619399577 1
0.209529821657761 0
0.196459283128676 1
-0.014086989339988 1
0.127756076566568 1
0.0336901149950469 1
0.245108276887894 0
0.173424121502509 1
-0.125464692754992 1
-0.111734045198011 1
0.135288679145165 1
-0.104650804726077 1
0.0398577668892999 1
-0.0542423390391359 1
0.120642301333808 1
0.22550961458794 1
0.278895870745871 0
0.0395331617792393 1
-0.0210839222237311 1
0.0820162520382356 1
0.00933115288337678 1
-0.0166651676469119 1
0.10109736341048 1
0.107847568828831 1
0.0248826591761201 1
-0.110271627389115 1
0.0529952766731969 1
0.0264133271622579 1
-0.0943428600685431 1
-0.0356324609111568 1
-0.125070055259373 1
0.159582989753953 1
0.221720799015095 1
0.198659009685438 1
0.0912444715480279 1
0.0682462473867172 1
0.166822161302394 1
0.147805200252391 1
-0.282632348821532 0
0.283972807235629 0
0.121606749398044 1
0.141803265480142 1
0.0581146202827942 1
0.0695829847034395 1
0.319636962760842 0
0.036643433070975 1
0.0317222272167153 1
0.294407543749005 0
-0.0609681257325028 1
0.201294940173508 1
0.122351661612043 1
-0.132530996198354 1
0.266904431546344 0
0.00248339934737779 1
0.0968238359537768 1
0.0852174631524976 1
0.195820235023074 1
0.124327807285776 1
0.12233892250361 1
0.0489282626041272 1
0.112191759457722 1
0.143124431598391 1
0.100290274480301 1
0.156899500028934 1
0.0756780029687705 1
-0.035711860700732 1
0.309476751404481 1
0.248872836689222 0
0.0161006045370577 1
0.0693573859136391 1
0.086007759574272 1
0.0317975452382553 1
0.071577822235217 1
-0.0578941557014239 1
-0.0300303580279903 1
0.163608826716724 1
0.0440482015844725 1
-0.0380157595454188 1
0.189119618679263 1
-0.0443840922338274 1
-0.0202222454575523 1
0.310642938038554 0
0.140998664363082 1
0.139250749596627 1
0.22698659850501 0
-0.136187291920146 1
0.184809998797216 1
0.0975315639372885 1
0.0413666142234052 1
-0.0639935660184686 1
0.183604801973985 1
0.0218741468144195 1
-0.0244833239550269 1
0.0572597461499727 1
-0.0124530620414999 1
0.0183329213255243 1
0.231410906326005 1
0.283092710704517 0
-0.0844812010047149 1
0.0998919734863183 1
-0.0560866829079755 1
0.0871703554580554 1
-0.0364872086663507 1
0.0380245693189848 1
0.0618186357976155 1
0.0791083554768786 1
0.092401964731892 1
0.381557549366513 0
0.0743577129279243 1
-0.045780452326196 1
0.0286031232051339 1
-0.00673624084471659 1
0.0501747278252477 1
0.175031253462961 1
0.0625882555282095 1
0.0678866758701231 1
0.158701399110685 1
-0.0822049185905071 1
0.114014340403666 1
0.109846555208371 1
0.0284260380478641 1
-0.000778331208252554 1
-0.00376866431158105 1
-0.0160797542650845 1
0.107507178782743 1
0.201651032583275 1
0.0796066090931007 1
-0.0447985735028974 1
0.00238740340392629 1
0.145697014463442 1
0.102671869803542 1
0.10548670438398 1
0.185690585339483 1
-0.0251639137783051 1
0.13494872666114 1
0.178872298678477 1
0.00470277717852045 1
0.160380906029447 1
0.0614742918251954 1
0.165627517709783 1
0.0924964545216546 1
-0.0508271831006231 1
0.0218830584714382 1
0.173902889300546 1
0.138804246250488 1
-0.112347771594743 1
-0.112636406233901 1
0.151002513739788 1
0.244201616579751 0
0.164894782732025 1
0.0875478565550471 1
0.223110985693501 0
0.13645351671842 1
-0.0169098240876535 1
0.0851142730655411 1
-0.00124180219434051 1
0.0407273302991243 1
0.131109104004578 1
0.147551184086254 1
-0.00772834844350428 1
0.168557553462913 1
-0.0381228297476238 1
-0.0208678586317661 1
0.0958678755668472 1
-0.0962991564800128 1
0.213710516851162 0
0.106649791852802 1
0.0511182447557802 1
0.150119430053494 1
-0.00834808286954441 1
0.104362147963873 1
0.326162182333697 0
0.0637492143549917 1
0.0300754985777134 1
-0.0419758707500585 1
0.0408800257313147 1
0.214457835747201 1
0.124907305553379 1
0.0351478333938608 1
0.0425794637225183 1
0.177166729491255 1
0.064058723122903 1
0.107907446395519 1
0.176058427246624 1
0.257236125304868 0
0.0868886756572287 1
-0.0388113857244123 1
0.183396887922662 1
0.100016546722794 1
0.17868115682379 1
0.0386811646604703 1
0.0689036739935557 1
0.120724102809935 1
0.30473969710967 0
0.0748652528713211 1
0.0289127334706019 1
0.254731149715913 0
0.13744417960429 1
0.0842369428313816 1
0.238845001497136 0
0.00171317876592591 1
0.0851880010312103 1
0.0648819735461703 1
0.290807003521214 0
0.191645358015211 1
0.190861648998319 1
0.0637878721097268 1
-0.00290920103114809 1
-0.0675647202640859 1
0.108082784664356 1
-0.0436006329133116 1
0.190062982852806 1
0.0802683217311188 1
-0.0888047115618429 1
0.218077710498433 0
0.124608027345182 1
0.164225470952314 1
-0.0163853591226827 1
-0.0421585464656736 1
0.114608238144138 1
0.0437369690701157 1
0.0234343941412846 1
-0.142414199420025 1
0.133873495805871 1
-0.137951989809212 1
0.0180042560528988 1
-0.0412823156789846 1
-0.138656880626817 1
0.185794693135997 1
0.058697589156804 1
0.13928253579583 1
0.0217422287951165 1
-0.0313585353897645 1
0.0553225689914382 1
0.0683182248399688 1
0.0673473808152747 1
0.0614066911089155 1
0.0851502891062975 1
0.0965584624583246 1
0.195201673599826 1
0.230075475102019 1
-0.0595334344375033 1
-0.00836517004966459 1
0.118344772174307 1
0.262510110657628 0
0.0135097166160365 1
-0.0540083054761953 1
0.0513511992609909 1
0.202543067313615 1
0.274215656658133 0
0.139209434006263 1
-0.042735148833975 1
0.0569203318408772 1
-0.0563411384554056 1
0.0643613959861974 1
-0.0894794613259282 1
0.171460706784419 1
-0.0314195387472628 1
-0.126569751230689 1
0.149074151671195 1
-0.0447912498401248 1
0.0503354914978343 1
0.110445559232413 1
0.0215941707977896 1
-0.0674471118330554 1
-0.0151608357314753 1
0.327986362992715 1
0.161104811734574 1
0.0260071018197061 1
0.230828462708717 0
-0.114445882306791 1
-0.0239740799914562 1
0.11193342092263 1
0.239300365284629 0
0.0655324859639246 1
0.120058962839304 1
0.120301001053264 1
0.0536937855971994 1
0.132575312030267 1
-0.0316637647355481 1
0.0797065751663488 1
0.1294334120984 1
0.000263507564330542 1
0.0322624812300259 1
-0.0147642472563378 1
-0.00940094342178722 1
0.0602933694916498 1
0.0503236130921539 1
0.0935914005632614 1
0.0681435707531618 1
0.0245473635293629 1
-0.0143316306358648 1
0.0363669039636153 1
0.17419684740903 1
0.294125634305362 0
0.0429409817895046 1
0.134675130472691 1
0.143672717225008 1
0.183754583495383 1
-0.0926304989247406 1
0.115567854385378 1
0.154660546274421 1
0.166260541795216 1
-0.104568862735251 1
-0.0183003880532021 1
0.214376822378178 1
0.0817001346492555 1
0.111322931430912 1
-0.0581587210769657 1
-0.0690841806427778 1
0.00797935729639179 1
0.0349990071709452 1
0.01204384506616 1
0.0774122588688163 1
0.0641425728018238 1
0.323802726977728 0
-0.0316312554044631 1
0.160216979346741 1
0.00301108349011944 1
0.0452538041363562 1
-0.000106964752971573 1
0.135434740956541 1
0.0632735341387437 1
0.106323927122234 1
0.00842046869575325 1
0.0765460532811537 1
0.203887652584957 0
-0.0694780620207328 1
0.164665666832621 1
0.0542675966195062 1
0.250367984743553 0
0.233981257085503 1
0.0961632489368593 1
-0.0469065433022848 1
-0.000494693118517875 1
0.156844442606886 1
0.0682759029417037 1
0.0473942826918897 1
0.0521716273362812 1
0.0353635145871261 1
-0.0201082181093019 1
0.133411233589199 1
0.0343667855087354 1
0.274024276977165 0
-0.0635011051499145 1
0.185028789109713 1
-0.0467789564875774 1
0.196241851936608 1
0.147871357629553 1
0.0272573516827195 1
0.00391757997395758 1
0.0899449946949502 1
-0.160298872779919 1
0.0619950833735167 1
0.0157772609999351 1
0.0866762776537009 1
0.0162514091184876 1
0.0748506193278505 1
0.0802293963805319 1
0.0632547139429165 1
0.0285980321128503 1
0.175106332697109 1
-0.0489092712514177 1
0.0426152104406059 1
0.176367612206062 1
0.177463277477325 1
0.11763151105369 1
0.191652199046604 1
0.306356109552863 0
0.242507553052656 0
0.247869121047568 0
0.186906896387749 1
0.0287785646182736 1
0.0962127975612034 1
0.204526931751513 1
0.00938184732521556 1
0.0821845916695019 1
0.18439594993065 1
0.0442787396945362 1
0.0392948883204309 1
0.198371392452733 0
0.079978192206926 1
0.200030913227982 1
-0.0116941642750057 1
0.0825461934438411 1
0.154712586625572 1
0.0645713326594005 1
0.185134721399612 1
0.0447530637980699 1
0.140059069048917 1
-0.0747679260151848 1
0.23163115007986 0
0.0767404404529457 1
0.217680923527883 0
-0.0101179203964354 1
0.0441334329382797 1
0.0632652337241917 1
0.112562059288492 1
0.0196739205323518 1
0.16661679532914 1
0.106194664907087 1
-0.0628300850410096 1
0.0857345959340324 1
-0.00618551031751023 1
0.0309117731490122 1
0.262235664942756 1
0.246111951876524 0
0.157149520104972 1
-0.0102380445414289 1
-0.0766528053167964 1
0.219807747110535 0
0.151766532181473 1
0.0876517586672881 1
0.0388510645755631 1
0.221472488545862 0
-0.118311325510996 1
0.0560416436315973 1
-0.00236484503994286 1
-0.118344968844255 1
0.0798624449755791 1
-0.00637064349034774 1
-0.0904643466919678 1
0.0531523176282122 1
0.361926533207469 0
0.00538514394836525 1
-0.056145576547058 1
-0.0279928981694099 1
0.044275104715354 1
-0.12162649411368 1
0.156663715180985 1
0.0545853747960258 1
0.0473927965888894 1
0.101527287860319 1
0.0187404510533777 1
0.0962183965057416 1
0.0899076968932013 1
0.0521572065756218 1
0.0769622023196741 1
0.045509483201538 1
-0.0551083213219754 1
0.0343469128843611 1
0.182683694307431 1
-0.0179004693444542 1
0.0428971140342053 1
-0.316363852495288 0
0.0305719023649774 1
0.0265624671701463 1
0.0139801093216317 1
0.0206046955618903 1
0.0966462480689898 1
0.215449545634135 0
0.0807160434012855 1
0.0415775231432782 1
-0.0623018590256582 1
0.153426984416846 1
-0.0535255533537955 1
0.241681022669448 1
0.0437802850061209 1
-0.109296561552403 1
0.164456318677978 1
0.0227422732567094 1
0.0476561571414415 1
0.143467423855873 1
0.136414212337375 1
0.0525620918426553 1
0.154290879464976 1
-0.0255446101046519 1
0.136615991400506 1
0.0152693877127827 1
0.349551691897235 0
0.22737739228947 1
0.0250133442379306 1
0.0534484612035781 1
0.169433706923847 1
0.324956705907424 0
0.0752127775063868 1
0.231282029015903 0
0.228580004128126 0
0.244164840915702 0
0.188327788951652 1
0.0580264124432234 1
0.0459180853704849 1
0.0452424926116008 1
-0.261584867857962 0
0.106550546345767 1
0.076133177585881 1
0.248181719805593 1
-0.00039462999211138 1
0.00931028406065164 1
0.0585958947519668 1
0.193255253145467 1
-0.0114690375809597 1
-0.00588005535119495 1
0.0732253075530962 1
0.101789919494644 1
0.276187464775578 0
0.163534974833317 1
0.0111119352829236 1
-0.0735075527649356 1
0.180959784694645 1
-0.0517795507072748 1
-1.4498114489097e-05 1
0.0353297808652973 1
-0.0662060130157735 1
-0.0325477344586581 1
0.0645639924769764 1
-0.0592120025781529 1
0.0799633382457542 1
-0.117164383557886 1
0.096501558267416 1
-0.0160268019121362 1
0.082480497813595 1
0.103439484263843 1
0.148412615699185 1
0.0448657952662878 1
0.0972829222341424 1
-0.0331990822483535 1
0.0541959641891124 1
-0.053774042767296 1
-0.0377599912067921 1
0.127360296830244 1
0.0978144941075124 1
0.298776751564496 1
0.274619572868329 0
-0.0167385210524945 1
0.10182374906444 1
0.187991989524837 1
0.0838203393238605 1
0.123450011432269 1
-0.00961356435933463 1
-0.0942060951384952 1
0.225535848310659 0
0.0656609613099816 1
-0.0369131323596565 1
0.196598082803836 1
-0.0623039687648815 1
0.0853845550204756 1
0.0136497462846657 1
0.325292809603067 0
-0.0295164663153874 1
-0.0120987305354484 1
0.10142636811456 1
0.160860860544046 1
0.139645041056474 1
0.0213233312945642 1
0.219286435392425 1
-0.118660848291557 1
0.00778754155580414 1
0.199348379885582 1
-0.0461996335647725 1
0.18465328876438 1
0.127180310385054 1
0.0938426988590108 1
-0.00907539200641757 1
0.0185811795691049 1
-0.0229596829022991 1
0.221436731085354 1
0.0798039300199531 1
-0.0286110679201067 1
0.0948575313869292 1
0.0616608832461772 1
-0.0628232574112865 1
0.28075251828501 0
-0.0587492296062538 1
-0.00196833694765469 1
0.0428517555802188 1
-0.0870004361267501 1
0.055265649547829 1
0.0701115902320269 1
0.0726081796512678 1
0.0168373781962634 1
0.16880325815202 1
-0.0433453064510531 1
0.0458515333757055 1
0.172117811321797 1
0.112286613969376 1
0.0403084899336392 1
0.0697518413221621 1
-0.0400168340993702 1
0.126390754942538 1
-0.017511324732716 1
0.0855339573356218 1
0.117185706644135 1
0.255660644120403 0
0.00238258837411886 1
-0.0162365495358832 1
0.00994080561373826 1
0.00518576127661384 1
0.081786804549378 1
0.138689587645781 1
-0.091636912405909 1
-0.00608570187686176 1
0.184877540109936 1
0.17054598993725 1
0.206315953203201 0
0.0342835700889563 1
-0.028420298529716 1
0.0899112479978784 1
0.315152368764582 0
-0.085545183259726 1
0.161180592912022 1
-0.0879887272451753 1
0.212849877068106 0
0.193013314077537 1
0.00881013716616401 1
-0.0518369709418721 1
-0.00493936648013849 1
0.123803807037768 1
-0.104544710654568 1
0.0256613764500027 1
-0.0141168298587161 1
0.140810206594905 1
0.140197285889562 1
0.0673701141064446 1
0.0513551697208414 1
-0.114826458546747 1
-0.00481791827793613 1
0.0680423854481394 1
-0.138344228534974 1
0.0959866658030402 1
-0.0692957737145135 1
0.0191858912466922 1
0.0264081783841148 1
-0.0217507498161163 1
-0.00925873874313474 1
0.0175513999432885 1
-0.223713264850605 1
0.154213068491282 1
0.295927336624736 0
-0.0882467046937845 1
-0.0385918381856836 1
-0.0758579939064489 1
-0.0366732999124228 1
0.000736455012766687 1
0.177445511478083 1
-0.0177569381740066 1
0.062498941966106 1
0.0956181740869931 1
0.175491493558443 1
-0.181685058979976 1
0.0656659563697947 1
0.145604215601497 1
0.100469204630529 1
0.0546140995853651 1
0.142527166391962 1
0.190153521986546 1
-0.00850956675272602 1
0.229785945240441 1
0.127495184673967 1
-0.0780925336938756 1
-0.0350738126433188 1
0.0700079620975552 1
-0.0549263367317045 1
0.225366025187345 0
-0.0738551850082148 1
0.168018809256769 1
-0.0036613138100538 1
-0.0977284012010979 1
0.0594139873136028 1
0.0995632137587465 1
0.0224952603201297 1
-0.00305766477631847 1
0.193244878899332 1
0.0393264371010829 1
0.0763762723359385 1
0.0593762868547791 1
0.206618151517903 1
0.119783191543507 1
0.0376368028433538 1
0.0524054835904236 1
0.108729697908386 1
0.280360032046499 0
0.0910884151707312 1
0.122597953317643 1
0.338926647711344 0
0.122271399212474 1
-0.0123987605715786 1
0.191615465861194 1
-0.0258082012014429 1
0.164250250163253 1
0.178319760058842 1
0.0176374737541907 1
0.197098138804023 1
0.104487123667251 1
0.237710694408302 1
0.0825002679273479 1
0.0618039134694149 1
0.157911497752234 1
0.0236270110386985 1
0.0907215610753063 1
-0.0790104379781676 1
0.101865706576386 1
0.228519532862992 1
0.130484784424477 1
-0.138434394427973 1
0.100915649140916 1
-0.0199134022288073 1
-0.0331298090929326 1
0.126079476653261 1
0.0877869998928076 1
0.025055703879106 1
0.0501787205774304 1
0.0116215013505726 1
0.0320260864220675 1
0.212510379703811 1
0.102183447486994 1
0.115762124955966 1
0.293351603459263 0
0.0819035084181454 1
0.0486757206004081 1
-0.0393865859441677 1
0.165224270946261 1
0.045504325337124 1
0.0368955159523914 1
0.0369107412789664 1
0.073458024258419 1
0.24287763256221 1
0.522346933455462 0
0.0705878277250812 1
0.00138452695170629 1
-0.0732126020368422 1
0.116228138541545 1
0.290247024079029 0
0.0773977510704968 1
0.235560926272486 1
-0.00436446940082142 1
0.104712290456444 1
-0.0282572392420832 1
-0.0667079516312675 1
0.173873332158264 1
0.175882809478021 1
0.261311687349122 0
0.183993985379808 1
0.0287134483703651 1
0.243377474166118 1
-0.0624938249549736 1
0.153786220744704 1
0.147014131245998 1
0.159643962521444 1
0.114164455719768 1
0.151304510773904 1
0.114153916461231 1
-0.0200987561990436 1
0.00583644640934064 1
0.148588226522885 1
0.0479387491757358 1
0.075667149933775 1
0.119895078664325 1
-0.0171336382523859 1
0.181576589213018 1
0.227119276202738 1
0.0403170612619214 1
-0.0622672526317421 1
-0.0205702197219012 1
0.167180363168198 1
0.146590661831534 1
0.220845579168995 0
0.306725594817994 1
0.129158952130564 1
0.223526722362944 0
0.142630294978823 1
0.173032705497027 1
0.0764433140743581 1
0.0218473083509747 1
0.144286593684144 1
-0.0459461054508613 1
-0.0726837543295858 1
0.0679265798996858 1
0.0351924300591793 1
-0.0616135990567778 1
0.138400369754814 1
-0.0357267527619278 1
0.0819507322051183 1
0.202466962590294 1
-0.0249338953583032 1
0.154761246664971 1
0.159979552745302 1
-0.0633533659204351 1
0.0476751575745072 1
0.260594355695603 0
0.0177110209947617 1
0.183336502074902 1
0.0869966233060084 1
0.0935117724214638 1
0.183117934814933 1
0.19755575924666 1
0.167448784779743 1
0.117553513304612 1
-0.0292239853606985 1
0.128290661728051 1
-0.133779882863054 1
0.0419322455785785 1
0.0333766373448611 1
0.126977654881437 1
0.200187396483772 0
-0.0549775720071158 1
-0.106002570223759 1
0.0563089561643475 1
0.228774683746534 1
-0.0744684604767623 1
0.241510943727236 1
-0.0630845534459677 1
0.196612861201088 1
0.085926666633613 1
0.132861542129037 1
0.0822950723432645 1
0.0599326947265857 1
0.118578910124903 1
0.0293827526200838 1
0.0265700672397707 1
0.143128280900571 1
0.0665547327637478 1
-0.0657112710179076 1
0.0396310755920683 1
0.0629762975655721 1
0.225247715382543 1
0.0851679379391244 1
0.168541657488441 1
0.144662889778727 1
0.228924187898746 0
-0.0820786885222472 1
-0.138972003261727 1
0.201674524374254 1
0.170239376919621 1
0.0371587894294693 1
0.107079408062199 1
0.0507942852136219 1
0.0688005532214008 1
0.114861585772987 1
0.052760523124043 1
0.237485455185392 0
0.0609876116694066 1
0.0347119910352037 1
0.120781881019497 1
0.0592912401209556 1
0.0121665293501256 1
0.0781651348520571 1
0.046704039403503 1
0.0405929550647067 1
0.0787958552306188 1
0.160965931491751 1
-0.0600231942170684 1
0.0982131725479096 1
0.181864317828266 1
0.157547111148338 1
0.108116729540428 1
-0.0597593465470139 1
0.144777505843346 1
0.15353113305774 1
0.0603438786973771 1
0.223186327276042 1
-0.0313109327442494 1
0.0604617419547681 1
0.176017509343808 1
-0.00878857378494576 1
-0.0486902913371568 1
0.216734935684639 1
0.0525254684080887 1
0.109533184023455 1
0.234325361176718 1
0.150963956532708 1
-0.0804783824998274 1
0.223233357948997 1
-0.0204823011812667 1
0.122603073113987 1
-0.00339741379809591 1
0.185155224188957 1
-0.00322031338152933 1
0.0578345240070727 1
0.0302769358614273 1
0.259333346513204 1
0.0184473219817946 1
0.0304356230738226 1
0.181003952246454 1
0.153756746261771 1
0.123122373692686 1
0.16469070906057 1
0.0789932964999512 1
0.181130921690365 1
0.130906843057894 1
-0.080969825865655 1
0.0982324781711361 1
0.0533869713893084 1
0.231072538597919 1
-0.0756505335327264 1
0.207385350943927 0
0.231742499991709 0
0.167105315078487 1
0.0466695216508238 1
-0.0976949477342752 1
0.05752492702564 1
0.278394770898326 0
0.0450766721699567 1
0.0919407075148501 1
0.0515009993150146 1
-0.183512316189126 1
-0.0525500301546937 1
0.194295505211272 1
-0.00832262781337756 1
-0.0110491249471828 1
0.0168162949274291 1
0.0497676707510737 1
0.208636682471574 1
0.110070976591675 1
0.0366191493079325 1
0.148079206076624 1
0.176501337233852 1
0.0902734082534145 1
0.16788898548836 1
0.141352761681966 1
0.206512338110996 1
-0.0984902360539422 1
0.237966375530489 1
0.310194864522168 0
-0.144736108565754 1
0.0113551302577504 1
-0.00907609879983978 1
-0.0828270080841934 1
0.216491224841922 0
0.0617225901036951 1
0.149706807051376 1
0.146498558566598 1
-0.136091719331548 1
0.131245451720922 1
0.152376819904732 1
-0.0152232719752456 1
0.27122238210453 1
0.0446913397727816 1
0.206694823519303 0
0.0462050224981997 1
0.081345745004188 1
0.0496658596184961 1
0.102233813835198 1
0.119455037548508 1
-0.0148684097322151 1
0.157611298987854 1
0.117444839017817 1
-0.167455338963033 1
0.149470088726167 1
-0.112282968620979 1
0.0942472523896436 1
0.0550334852231437 1
0.385539416640631 0
0.282951788539769 0
-0.0565641323117311 1
0.225956389309723 1
0.228929801886152 0
0.0883360921962097 1
0.121545311487779 1
-0.0729897996749349 1
0.120158331234965 1
0.243668527219435 0
0.296733954552662 1
-0.0574243933231093 1
-0.141456230695238 1
-0.00985532963635736 1
0.174993928541389 1
-0.0228225233557428 1
-0.0189160759311431 1
0.0308332823356797 1
0.149171261136039 1
0.160836285311399 1
0.0234845018563194 1
0.268986195675702 1
-0.0251888462630967 1
0.0971846774740661 1
-0.00105405601772143 1
0.130102833260762 1
0.0108190333980175 1
0.216189424437724 0
-0.000294176243653958 1
-0.124860364171047 1
-0.0610646845007235 1
0.154455207524794 1
0.0364833618613186 1
0.0883881493057737 1
-0.0306503865993126 1
-0.00620542852464907 1
-0.0363650469175618 1
0.241394755401455 0
0.179892527173863 1
0.270112563312739 0
0.175194444245453 1
0.0304181164645598 1
0.214659607689195 0
0.213919841953477 1
-0.0216456653107725 1
0.0465494936445685 1
-0.175055172562089 1
0.109002620485709 1
-0.0525381782531675 1
0.263775731379864 0
0.238951033482347 0
0.0531159434352733 1
0.0115387052458312 1
0.0620925329357218 1
0.146505590957312 1
0.180184820123437 1
0.188495216050598 1
0.141781773875733 1
-0.0316790554304807 1
0.306986594686699 0
0.0563523465844458 1
0.214725357150569 0
0.0902098506914547 1
-0.215462782329865 1
0.143577031096668 1
0.122855723757746 1
0.12293186660876 1
0.0655948331589677 1
0.360459468805366 1
0.0843030325296348 1
0.167372627518954 1
0.220746843318948 0
0.0650188150161118 1
0.119933134361745 1
-0.0516982692642487 1
0.0130379889707061 1
0.0978464619288121 1
0.139323874291686 1
-0.142678263356775 1
0.00665485727406391 1
0.180998079720728 1
0.0576614867326554 1
0.133162947541289 1
0.0444248396922201 1
0.109812140609475 1
0.12819380513651 1
0.184141112273225 1
-0.0268997854360824 1
-0.115675072911656 1
-0.0731593101225006 1
0.132800662363222 1
0.123542716492321 1
0.187524478354838 0
0.165816481063541 1
0.135483289782795 1
0.186343266289702 1
0.0342495603324736 1
0.18048858813764 1
0.177383935017549 1
0.0924955901995755 1
0.117406083550518 1
0.166746815362705 1
0.10348793736454 1
0.128751063364273 1
0.0982927116909217 1
0.0449787309593116 1
-0.00926354151783882 1
-0.0365249097813095 1
0.0278108432005295 1
0.0595312187254034 1
0.189817303474494 1
0.138933252856074 1
0.11343751291101 1
0.0327002053046483 1
0.18433215572281 1
0.123177806888461 1
-0.023828787187539 1
0.0129874385285228 1
0.0461935204080451 1
-0.0524016179630451 1
0.0664219166773622 1
-0.0295575871647747 1
-0.060631860525301 1
0.268444669847493 0
-0.00375219784146093 1
0.0322882986953431 1
-0.0522012767577355 1
0.0425566581465061 1
0.311154989904859 0
-0.0392111812807572 1
-0.0373146045605901 1
-0.0481847625473009 1
0.203031800376853 0
-0.0865105916738781 1
0.0331474454095458 1
0.227705075451359 0
0.110478797658648 1
0.209651605418481 1
-0.0937152107732757 1
0.051892811788483 1
-0.0211472433711703 1
0.102597085818569 1
-0.114505432229989 1
0.0926699001387816 1
0.0774558256089106 1
0.0615871920028702 1
0.102003165959487 1
0.0892630941254824 1
-0.0374750005672806 1
-0.126225015881182 1
-0.111795216112129 1
0.0185004035607928 1
0.20850051563089 1
0.122146498686276 1
0.105241841959677 1
0.013272093065727 1
0.195168001241301 0
0.207616615410022 1
-0.1262200093344 1
0.0702478981676927 1
0.201407575249439 1
-0.175285576858174 1
0.33586797410811 0
-0.00618200723635925 1
0.211683981195719 1
-0.146634741701757 1
0.079788649773124 1
-0.0283043514264415 1
-0.0550136626202187 1
-0.131750917279944 1
0.0417977269194695 1
-0.0901954788206353 1
0.165162984993349 1
0.0243297836854441 1
0.23577216228185 1
0.0985441848730447 1
-0.253023591072637 1
0.0183583323011807 1
-0.00125185395573255 1
0.0847639005398277 1
-0.0369136807112597 1
-0.100985029617604 1
0.15100321573766 1
-0.0114075609414408 1
-0.0348717093397384 1
0.215111483281718 1
0.0885613599540718 1
0.12881739504406 1
0.0532499879255021 1
0.0937038346119301 1
0.253678652890578 1
0.116326992526 1
-0.0291402699757656 1
0.0689408781887657 1
0.124228901390289 1
0.0285224928734291 1
-0.00397340051980634 1
0.0667558449490521 1
-0.104547414386972 1
0.0787930953764167 1
0.0257402476880585 1
0.048842422726047 1
0.0115914755670987 1
0.0378677531325222 1
0.182251472517998 1
-0.0826223955981838 1
0.10249942654477 1
-0.026846410920817 1
0.0839323856414043 1
0.132514439290453 1
-0.0396521409447886 1
0.127009756438563 1
0.171086209590873 1
-0.0105863132480848 1
0.20268073613258 0
0.00221361040532083 1
0.145806029890046 1
-0.0248042349585058 1
-0.0163263113960614 1
0.0956917692885476 1
-0.0367097532569806 1
0.137246130198228 1
0.0211985970079221 1
0.293926490722031 0
-0.0124234693785289 1
0.13315037714739 1
0.17724815200371 1
0.0163862900165835 1
-0.101138200267486 1
0.17503469951226 1
0.201467466070262 1
0.139648420317846 1
0.0776475599770356 1
0.293952193022618 0
0.0220148214506901 1
0.232996327429282 1
0.0328715752057443 1
-0.022911242570111 1
-0.133304981426096 1
0.189115756128633 1
0.136380321995124 1
-0.113239634584375 1
-0.00326481571839894 1
-0.0300836935573289 1
0.127741387063208 1
0.161785140846793 1
0.0938040499863083 1
-0.017578040796887 1
0.0659420316588315 1
0.172538125923519 1
0.300283732056129 0
0.278956179049791 1
-0.0311431704731504 1
0.281487273509104 0
0.096825836452389 1
0.0893718489997182 1
0.0990106309508629 1
0.114476886748949 1
0.0178811697058418 1
0.0370100055698519 1
0.341593772736968 0
0.0547044708194123 1
-0.0897449157620387 1
0.0292934549584994 1
0.0676033866015812 1
0.0126940762568649 1
-0.0666866078926571 1
0.0700505563484974 1
0.127778228330271 1
-0.11649318072191 1
0.0577099644021036 1
0.0320325026716498 1
0.24065780555046 0
0.175218248065604 1
0.194308100381935 0
-0.0509364537962187 1
0.108710556719597 1
0.121911190009016 1
0.166298734557945 1
0.233862210970042 0
0.0272438226585947 1
0.233488340320247 0
-0.00496610400449775 1
0.0168867425932688 1
0.0574082523881128 1
0.0660140975190728 1
-0.0779938365641612 1
0.145603830226286 1
0.0143080987655854 1
0.209515987637998 1
0.118277272976564 1
0.0941485094600573 1
0.0656217543524387 1
0.0252600655939727 1
0.117073991979083 1
0.0574945569336982 1
0.0612988861886369 1
0.325956582176971 1
-0.0824104378620784 1
0.0853242600798268 1
-0.00649078623611164 1
0.0578951312163299 1
-0.0116779328974466 1
0.0248050395194505 1
0.184755722632506 1
0.0163524341784617 1
0.0257157883880389 1
0.173497901906 1
0.00743800996038534 1
0.0555805849000937 1
0.10197408421669 1
0.0688881531633295 1
0.103055248540851 1
0.231494212784654 1
0.143072272287552 1
0.29418659163439 0
0.0425708620422583 1
-0.142255508059296 1
-0.0672681987994427 1
-0.0345063108060342 1
0.218280299993864 1
0.0495356191442089 1
-0.0881002927541107 1
0.0253830706088817 1
0.108650273497787 1
-0.176999261477884 1
-0.0940947886319009 1
0.209048598398547 0
0.130891061117609 1
0.137112339891504 1
0.232523433875782 0
-0.0736800661981956 1
0.0755375166791138 1
0.41805829337676 0
0.145572996536896 1
-0.0027826071813658 1
0.0863477088812089 1
0.12458187941406 1
0.0243790048345598 1
0.149887882774172 1
0.0828601002352375 1
0.0517130747045584 1
0.0867729600970707 1
0.154614283258134 1
0.0887087933751638 1
0.222231520785004 0
0.120474603619383 1
0.108250029298327 1
0.0449240188234327 1
0.0989748202683578 1
-0.00107016952279161 1
0.151055830212859 1
0.0576765708910319 1
0.294967928948694 0
0.110245920302546 1
0.0697398701686316 1
0.0514358092011966 1
0.116549175429799 1
-0.0109271277249874 1
0.0161071732052014 1
0.0381996176506591 1
0.0895176250035351 1
0.0133365227653323 1
-0.0253208047082972 1
-0.0916572384796771 1
0.0966924546011854 1
0.160614772276492 1
0.225386345737336 1
0.175561480147732 1
0.244628504960393 0
0.117488027534115 1
0.259065608755843 1
-0.0573465495067711 1
-0.0312958335220498 1
0.0731623417258966 1
0.171023144606904 1
0.169656061073075 1
0.288935585589363 0
-0.0159125068730216 1
-0.0742768207360652 1
0.166090743337283 1
0.208129627719227 1
0.141109879552015 1
0.159651373785327 1
0.0163954380435625 1
0.236114680798298 0
0.165121592241761 1
0.0410330708304915 1
0.197025985896551 1
0.146209843603541 1
0.110041495008903 1
0.0928378862369946 1
0.146372955728046 1
0.0817204779674818 1
0.179361572557086 1
0.16459856004084 1
0.101554437283538 1
0.111251727191802 1
0.199230256243513 1
0.0923944178996296 1
-0.0316036883802329 1
0.123672104040427 1
0.0689443471777273 1
0.212502574553384 0
-0.066734583067959 1
0.228713892819922 0
0.161275101791144 1
0.0257017753515593 1
-0.0237866717908335 1
0.158829415907337 1
-0.0344724314850337 1
0.00965619632258975 1
0.159000342226516 1
0.139848873494858 1
-0.15009928667921 1
0.0666108607104792 1
-0.00802180221243138 1
-0.0577943377671041 1
0.141167329474194 1
0.0576006567911246 1
0.241571818525035 0
-0.0782246874979994 1
0.116128888077749 1
0.0349969278602907 1
0.164300988705081 1
0.067849641092853 1
0.0540344612068339 1
0.110562654845703 1
0.115269790267873 1
0.0119928750112672 1
0.0407289985469685 1
0.141660751548458 1
0.00529574215158257 1
0.261344559165061 1
0.136395599443476 1
0.14636767234569 1
0.0306212442765792 1
0.175566969660147 1
0.0373658784192664 1
0.152133354815474 1
0.310550828900619 0
0.0519912053081074 1
0.28884330563831 0
0.11404347085987 1
0.278944776545783 0
0.167204826184511 1
-0.175532290381456 1
0.055826414605355 1
0.134664471104677 1
0.119121086263486 1
0.0594877666988231 1
-0.0510934191026229 1
0.146591070445971 1
0.168377939245299 1
0.0933826714623119 1
0.0912373544791841 1
0.176869818771478 1
0.12586276311745 1
0.192703042277382 1
0.11832323075258 1
0.260146342551159 1
0.0528102948991149 1
0.210288668675928 1
0.108305159429325 1
0.131264659434857 1
0.0294469416122173 1
0.060244387549549 1
-0.0627929993842487 1
0.111375544764151 1
0.0484067641165282 1
-0.0131805666572689 1
0.0765113038199893 1
0.181704316168971 1
0.0809012273943828 1
0.441060274119693 0
0.0993480320617736 1
0.000975886824068538 1
0.222895113917258 0
0.137311565080363 1
0.0366814514511302 1
0.107414299538752 1
-0.094989645250815 1
-0.0442472535213758 1
0.0123779662998305 1
0.299642483955147 1
-0.0125500274269891 1
0.185124641245145 1
-0.0312310685503209 1
0.0377112196347458 1
0.316910540556501 1
0.118844695029354 1
0.311587119580662 0
0.155469540990118 1
0.0737183891227512 1
0.084042579786359 1
0.0261754008438644 1
0.0393800059495079 1
0.136535907512037 1
0.269637531154227 0
-0.0305243487167947 1
0.114994753345295 1
0.0401050840913689 1
0.186519235363263 1
0.0878256217230698 1
0.227836086075627 0
0.050093759895869 1
0.0830778927172955 1
0.256251694008156 0
-0.0219683129990037 1
0.0133585557999715 1
0.215280715247858 1
0.209698688537577 0
0.253438849984957 0
0.107144574815009 1
0.0704560465112625 1
0.0436545109223306 1
0.158882683619297 1
-0.0669145462989944 1
-0.0571840986100501 1
0.164326906776967 1
0.069857272993065 1
0.122539890697845 1
0.113199451097219 1
-0.0463501449488787 1
0.110359214245382 1
-0.0446445366347476 1
0.11707085275194 1
0.197531191742795 1
0.057324132458195 1
0.241821092129351 1
0.158217235490661 1
0.0338656450502318 1
0.0168098122980006 1
0.153617078903091 1
0.0580492622614258 1
-0.0457894573419041 1
-0.0645427548048861 1
0.0146429877858646 1
0.0875401207169736 1
0.156526170251561 1
-0.0387340761451759 1
0.131929322725093 1
-0.0266869599787049 1
0.0705603924575006 1
0.013050507455237 1
0.18886223972658 1
0.119270428854037 1
0.0715735151588174 1
0.134815923862221 1
0.126469250367732 1
-0.143470240990868 1
0.217331687129744 0
0.209968710166316 1
0.0871820406722467 1
-0.199173394921762 1
0.00851935150297531 1
0.0399164158061384 1
0.0871987369864771 1
0.0530739493824205 1
0.107064166154644 1
0.0826623807234261 1
0.247494602199676 1
0.185725727023137 1
-0.0501312347552871 1
0.0756649458097218 1
0.117607471388729 1
-0.0714983652038682 1
0.0967571064918163 1
-0.0498169666482555 1
0.0985108913303919 1
0.032739263735596 1
0.0746130987906024 1
0.0970844162109639 1
-0.159529084759202 1
0.0654935771823436 1
0.182021537511191 1
0.231290218573338 1
-0.00891698123167833 1
0.182921792842378 1
0.0823818630358274 1
0.179268555965663 1
0.144206326742698 1
0.0988851331267232 1
-0.017533322139053 1
0.104291500681615 1
0.143573537138464 1
0.0875737902743627 1
0.0767349882880548 1
0.00119781987059196 1
-0.0958133287248851 1
0.018866899846488 1
0.122026480094516 1
-0.108801802140035 1
0.1201516304921 1
0.0177460998998208 1
0.0265849941740213 1
0.22321490184059 1
0.00652875518709113 1
0.12575808317227 1
0.00928237413605599 1
0.192484930992898 0
-0.0686458349783866 1
-0.0453199655412862 1
0.252986514603969 0
0.196750586914735 1
0.103098036646128 1
-0.00983672361916733 1
-0.0333966089323627 1
-0.159288989731077 1
0.0708862036995494 1
-0.0778055886295381 1
0.193208866510152 1
0.145824048139852 1
0.164867521576146 1
-0.00689775805555979 1
0.243477635731681 0
0.156793780557493 1
0.20235893333498 0
0.0484465434419277 1
0.132595156661023 1
0.189511780988128 1
0.0750172939847326 1
0.108200025025006 1
-0.0770723974500405 1
0.0471585861716461 1
0.197755016097051 1
0.124033230490399 1
0.056332411684107 1
-0.00971422587423953 1
0.227726171767119 0
0.0531923311293533 1
0.0440823276026249 1
0.0555450870999021 1
-0.0124404338653993 1
0.0383503879544183 1
-0.0433273775117359 1
0.088216431240655 1
0.154690155367239 1
0.0322226534338865 1
0.0820687377201032 1
0.139583355903155 1
0.0657133498094557 1
0.0269738730942661 1
0.0704928286197798 1
0.0688002587021937 1
0.168078712844069 1
0.0731152851250109 1
0.319701430211914 1
0.0975980411390518 1
-0.0727733343578762 1
0.0402297620009073 1
0.139615316971535 1
0.168902728198157 1
-0.0810030763392804 1
0.0119062473987304 1
-0.0245846063921953 1
-0.0925680615314104 1
0.0326096282655107 1
0.16638801086447 1
0.0425163479891507 1
0.208539046144224 0
-0.0398547326539904 1
0.148619718637164 1
0.100761225989948 1
0.0961294057673341 1
0.093924646146729 1
0.0683742270078971 1
0.224521332813433 0
0.120100298921048 1
0.0493651444398324 1
0.0476888980336009 1
0.175265463638661 1
0.291809198583867 0
0.0731007495017434 1
-0.0360713166489935 1
-0.078374392581178 1
0.00739483032495742 1
-0.045317871675926 1
-0.013730753776909 1
0.0922617263236828 1
0.06970895348879 1
0.259442082287747 0
0.16304869040118 1
-0.0185616631346913 1
0.11568201241384 1
0.0549123829374565 1
-0.15146567340699 1
0.017938953285521 1
-0.0568820988443772 1
0.17013164062488 1
-0.0566134547647274 1
0.0862555838896656 1
-0.0658543699793373 1
-0.0966439720612179 1
0.162675047085153 1
0.26927871805882 1
0.130005595442502 1
-0.00456448197323668 1
-0.0105248011789226 1
0.152956510104011 1
0.12411330476462 1
-0.0527256986755002 1
0.0637497395248761 1
0.0502901566061931 1
-0.139601736142755 1
0.166639337954973 1
-0.0284281876620652 1
0.103068451041022 1
0.202100531162229 1
0.0387940731849887 1
0.0161452983571747 1
-0.0661135625764142 1
-0.0500075721096476 1
0.0906912216271636 1
0.112665823875275 1
-0.186094480177816 1
0.157633057233103 1
0.0842930459147097 1
-0.058277077018869 1
0.152488654453954 1
0.124930778025189 1
0.101886848203733 1
0.162393586247267 1
0.260984593197429 0
0.00692668528219486 1
0.151269019130387 1
-0.0224961637656822 1
-0.0950466770701968 1
0.0920974314117408 1
0.00943715957174431 1
0.17702758029112 1
0.0904934946356869 1
0.210922889460197 1
0.228323679386411 0
0.0355712281798842 1
-0.0714922233073788 1
0.1713931563629 1
0.0378126493687199 1
0.0086266888422947 1
0.0344670780944953 1
0.311085667011751 0
-0.096726011422836 1
0.252570744997945 1
0.107618436283998 1
0.0930883968387229 1
0.111640550554062 1
0.0985914194927467 1
0.185817943205549 1
0.187518330814222 1
0.0763295766782031 1
0.224158239558045 0
0.0852996356537047 1
0.0157086698283393 1
0.197876796914725 1
0.0902683338648009 1
0.178398569739328 1
0.0103701476808765 1
0.148513041562878 1
0.265479127211864 0
0.292028565498234 0
0.138088552660509 1
0.0781668875032735 1
0.168782330341209 1
0.298051322157417 0
0.144019447608578 1
0.0308603444259332 1
-0.00562877938988069 1
0.109830420704856 1
0.183362769321176 1
0.135820251622018 1
0.0114582422108833 1
0.0844599016455428 1
0.0578737243515831 1
0.0307632007587209 1
0.0575274771737841 1
0.0667082706971877 1
0.0390513792498983 1
0.0682622814197873 1
-0.168895918270214 1
0.364258963809348 0
-0.00406220167898488 1
0.062488841903132 1
0.133035468855997 1
0.104972437133806 1
0.0900264530315024 1
0.0672488849721899 1
0.0920589809208826 1
-0.0348086665840897 1
-0.00894024699819602 1
0.0870943303723567 1
0.0848061006357003 1
0.162683878257816 1
-0.0298532840160894 1
0.0445230747088057 1
-0.0707445827652348 1
0.0116052103303177 1
0.160783970980434 1
-0.0562040131406198 1
0.240702455123979 0
0.244339444248891 1
-0.160554189478368 1
0.0365910757078462 1
0.261375881787109 0
0.0908011956749134 1
0.0254148937511799 1
-0.0165113441803529 1
0.0589971760130041 1
0.0593307722896427 1
-0.0259221746510735 1
0.0090515910039996 1
0.00801399995311267 1
0.000436908758891966 1
0.0564244392259245 1
0.153398199425031 1
0.156429755768689 1
0.0876888770003921 1
0.0418006473393129 1
-0.060439282018776 1
0.0285417625808397 1
0.195905280449219 1
0.11697397908633 1
0.257035354112654 0
-0.0316263444348963 1
0.0655880112627137 1
0.059286823821674 1
0.138547830363859 1
0.193630269716769 0
0.0471389687583666 1
0.0674921848320732 1
0.116852783362847 1
0.111908152652806 1
0.190867914049702 1
0.174738198847359 1
-0.176874868274721 1
-0.00791394538448502 1
0.16989719226043 1
0.124537100308993 1
-0.0623530529421827 1
0.0418367197207949 1
0.0959179852941079 1
0.0545873618241863 1
0.0633134702528252 1
0.215442119639657 1
-0.0592104380830857 1
0.0217910192371022 1
0.219490047257898 1
-0.05627665996032 1
0.0396033836354574 1
0.0497606253455067 1
0.0607457162338364 1
0.0426555847812281 1
0.152017128921206 1
0.0473305504635447 1
0.0369989609102473 1
0.228817035500969 0
0.204100788695372 1
0.0552637456028947 1
0.297387888121853 1
-0.0809649131181074 1
0.116838601520732 1
-0.112066099068146 1
0.454990310634508 0
0.0518191578394371 1
0.116890669825187 1
-0.0145441784690236 1
-0.022963161250737 1
0.0169568328902141 1
0.097427988215833 1
-0.125188296394775 1
-0.0160853407371486 1
0.0857784381811557 1
0.0881420939420823 1
0.169875185594606 1
0.0947516145689509 1
0.0323011260783172 1
-0.0204129546792842 1
-0.0191251834613531 1
-0.0756333142846124 1
0.0464799606261164 1
0.0603646325132971 1
0.0863866774395076 1
0.00997757583021222 1
0.208591531686243 1
0.212302804537778 0
0.221976027706803 0
0.194497720355017 1
0.0156639540840239 1
0.0840175710183136 1
0.0204979055201523 1
0.222521326096521 1
0.194857391624056 1
0.0431551517569206 1
0.168305127717202 1
0.275273735314142 0
-0.00186669831111042 1
0.111732094009187 1
-0.105487390745806 1
0.168726827807497 1
0.143111199462217 1
0.0661327841410202 1
0.0603781588992678 1
-0.0826867378790627 1
0.0638520113201726 1
0.159209220135731 1
0.148843806191108 1
-0.111229661320963 1
0.174512325123589 1
0.0621790938720788 1
-0.00366743864830329 1
0.0434949801211527 1
0.0456823068850758 1
0.0472887998317302 1
0.174804880456385 1
-0.0377461757074153 1
0.178119365312965 1
-0.0305527633828795 1
0.0619730248587127 1
0.156329787629357 1
0.119942522574907 1
0.131905300450501 1
-0.0535154688294076 1
0.0977642247791722 1
-0.0330162882264902 1
-0.000839028837781556 1
0.0923228455910508 1
0.0825911070591461 1
0.0875688513313114 1
0.160423560322762 1
0.20395716071359 1
0.206709904631711 0
0.0838207590232566 1
0.0607929274282807 1
-0.09386556801351 1
0.0941721453741808 1
0.138590592730444 1
-0.0568605363784115 1
-0.00860850949723897 1
0.0226927863422272 1
0.194545888205547 0
0.181014612814978 1
-0.0527044731938781 1
-0.013786248064963 1
0.191378280856107 1
-0.0384764458275017 1
0.0103833520900444 1
-0.0798394026850914 1
0.104261239483456 1
0.133680111810693 1
0.344429672866134 0
-0.0108583774231929 1
-0.00515506046669203 1
0.0351999899283347 1
-0.0307348266831362 1
-0.137775180942637 1
0.216753810007877 1
-0.00101100690474615 1
0.179590294359669 1
-0.131092585687568 1
0.0272922436506846 1
0.0885177419091666 1
-0.0024148034072129 1
0.194194639390368 0
0.187744262951082 1
0.0673183763048986 1
0.17074099440889 1
0.160194449928713 1
0.158268715664596 1
0.169969683261508 1
0.290329222065201 0
0.199314158332135 0
0.135213815075207 1
-0.175840893261296 1
-0.148197688443718 1
0.105052305222944 1
-0.131829349404659 1
0.0482674653686709 1
0.0347564946515145 1
0.111454548888957 1
0.110738753333697 1
0.300620994393811 1
0.02584943826428 1
0.00437526412980854 1
0.182060428982927 0
0.389694787850567 1
-0.00678449319952631 1
0.172579131802191 1
0.0896834345184844 1
0.0911191635967254 1
0.136463156340635 1
0.139327820028722 1
0.0650778969730655 1
0.0404326546072786 1
0.0055199866524942 1
0.065534456997681 1
0.010442873671268 1
-0.0108089474911946 1
-0.0406421850035957 1
-0.0598686961919332 1
0.118882924683724 1
0.241321126142078 0
0.135955225188141 1
0.0735307059402197 1
0.219030525454408 1
-0.0253199908919884 1
0.162630813717159 1
-0.0197720155215699 1
0.0456952605019189 1
0.0993209509756669 1
-0.0860552264280413 1
0.0291771329637922 1
0.0301788727141267 1
0.130436131371489 1
-0.0896010289807292 1
-0.00298423835426027 1
0.116875903106613 1
0.00247615483846949 1
0.0936674366920288 1
0.149035332885844 1
0.205042479522656 1
0.0606932057288279 1
0.220656721519492 0
0.192097411687135 1
0.0439631741236781 1
0.151610704643038 1
0.158244577739463 1
0.124638609642559 1
0.0212180484103987 1
0.248185724050709 0
0.114258556073265 1
0.185361175067033 1
0.0592637096271506 1
-0.11840628728701 1
-0.0905545039198904 1
0.110092242075521 1
-0.0555363904690379 1
-0.113412714639306 1
0.0326386125692657 1
0.251929529497953 0
0.0239193548304325 1
-0.0412844964337565 1
0.244061996181387 0
-0.0500038593564231 1
0.038418842870141 1
0.132273632314927 1
0.139098433473335 1
0.0994721853327501 1
0.113633576835669 1
-0.141345926134563 1
-0.0499967467268154 1
0.00746413750060448 1
0.152601891165184 1
0.308539892036688 1
0.0209624034379758 1
0.172243370976324 1
0.294678603428069 0
0.0653428641192264 1
0.0403362450120156 1
0.127138603849799 1
0.146439970690889 1
-0.0715451083172024 1
-0.0702786390418741 1
0.269153620121244 0
0.164060755254273 1
0.191560741590544 0
-0.0330377578542595 1
0.0825204418547631 1
0.117342679996275 1
0.02555477838913 1
0.03187298276595 1
-0.0886197197294798 1
0.00681315330459734 1
0.0893557466593063 1
0.0686521750717487 1
0.208413440232014 1
0.0542778064499321 1
0.197844519668106 1
-0.0794058919976821 1
-0.144950620354753 1
-0.00267407763262693 1
-0.0918526633538146 1
-0.0978257467208336 1
0.118731330773288 1
0.084145045727678 1
0.0330997660351433 1
-0.149992991607251 1
0.0711300903261634 1
0.146351045769854 1
0.149924177753079 1
-0.0326404872667289 1
-0.0215474747454512 1
0.0237976487935015 1
-0.122564476417859 1
-0.0556587917720769 1
0.208628132037544 0
0.051098949245902 1
0.165716502632533 1
-0.0616865879340069 1
0.18414856403434 1
0.229146762769972 1
0.0970390217305248 1
0.138364466760011 1
0.0821582058202766 1
0.150109619726632 1
0.271321042829174 0
-0.081646182851339 1
0.125534331109386 1
0.1725263790246 1
-0.0735034817665585 1
0.0726480116898339 1
-0.0187813556996462 1
0.148272184647223 1
0.116998239436862 1
-0.224772551090367 1
0.138458853027335 1
0.0813128779703329 1
0.116269057297965 1
0.0158597795018647 1
0.0299988480870183 1
0.0112860872754649 1
0.0913280870808535 1
0.019846255035535 1
0.0818429681497997 1
0.0862210817664885 1
0.0755629460798638 1
0.187729738719753 1
0.142271115078418 1
0.0208625580014862 1
0.126875546305847 1
-0.0199981005879759 1
-0.0401005760208818 1
0.0315367677200882 1
0.0120078184915542 1
0.0420439915504917 1
-0.054114061981032 1
0.100474877122872 1
0.126737021936183 1
0.0706958619064109 1
0.0920315937649481 1
-0.0791950589729462 1
0.0906771758942741 1
0.118745251532727 1
0.214259033241048 1
0.133144452006737 1
0.0650586822704318 1
0.100084591584548 1
-0.0350821384350453 1
0.099789613793331 1
0.0264546469088998 1
0.0846335162027431 1
0.0617379249055698 1
0.0202766631972637 1
-0.10073747950706 1
0.0167642900637703 1
0.0830592826049325 1
0.0917564256066969 1
0.143856259961397 1
0.00887463016787249 1
0.164002835330771 1
0.141651507569911 1
0.0230810706064477 1
0.01403094068925 1
-0.126776516837935 1
0.156063240759682 1
0.0755186644026564 1
0.0594499023734135 1
0.23425679094244 0
0.0951909690191534 1
0.242338503885884 0
0.2570272698164 1
0.154175097817532 1
0.052591745231483 1
0.199539175872448 1
0.231534749988512 1
0.143560277638793 1
-0.0227523638271641 1
0.0677175534114785 1
0.193342949301314 0
-0.0338409572627882 1
0.0511596915650078 1
0.168802830720253 1
0.243014892665477 1
0.146625732453664 1
0.0718881370994881 1
0.339067161410998 1
0.0553731275254399 1
-0.132094751625107 1
0.146037218000655 1
0.0276974702201258 1
0.292140506339872 0
0.179894016527372 1
-0.0611679597799876 1
-0.0706786933915477 1
0.0343353137934569 1
0.110967560764818 1
0.0148777605091969 1
0.245501181371147 1
0.0280731954284604 1
0.0475445848841848 1
-0.204847350856133 1
-0.0202503464657366 1
-0.0174597600678234 1
0.0293253786060472 1
0.14220361445407 1
0.232016371486628 0
0.0489637319289583 1
0.216129518114395 0
0.230667351051596 0
0.138320577841545 1
0.114417413195955 1
0.208292319605777 0
-0.069676789039802 1
0.0832048185856894 1
0.16677895413095 1
0.0403869608127533 1
0.0994544396592622 1
0.126244136660106 1
0.0386338841719093 1
0.0466940899473581 1
-0.0208976102159878 1
0.149571786983053 1
0.0150226410356876 1
-0.0263173215014832 1
-0.0202964231400413 1
0.152543927876111 1
-0.0928803638593095 1
0.0411334389749114 1
0.164919205112691 1
-0.0856020659200408 1
0.0839492038239667 1
0.0590131402759834 1
0.0354358266014326 1
-0.0367034788035983 1
0.0569897869691662 1
0.0904386588611403 1
-0.038616378035206 1
0.186865365611775 1
-0.025262505971989 1
0.128570474203103 1
-0.0450748049279738 1
0.126964352586087 1
-0.252681173797661 1
0.165396415838983 1
0.100522049909575 1
0.0274297820043185 1
0.134376410856437 1
-0.104468228581232 1
-0.135896941960839 1
0.221199368800044 1
0.0847236091038603 1
0.150316319492589 1
0.367852399848181 0
0.113823976842239 1
0.127861151060055 1
0.0902624092989286 1
0.079801384459195 1
0.212142088901877 0
0.146375940515296 1
0.153154672868251 1
0.14728785862822 1
0.127291800012449 1
0.330559157315977 1
0.103564499352473 1
0.0348682992544387 1
0.0888264472458839 1
0.015482674299929 1
0.0288171930162072 1
-0.041459190661841 1
-0.0200378643013575 1
-0.0680420837888338 1
0.0830384901382656 1
-0.0145885012853141 1
-0.192215284286012 1
0.0107740816672191 1
0.177239220352101 1
0.10896138049371 1
-0.0460434538626175 1
-0.0597240787579462 1
0.00927582373559594 1
0.068087152809656 1
-0.048499056636999 1
-0.0472939574695045 1
0.0162998407870728 1
0.075020632021905 1
0.0596057252278563 1
0.0376110412386198 1
0.0696220475743891 1
0.192045336210491 1
0.0823518895000174 1
0.127191470186453 1
-0.0340242757964856 1
0.0948975838379582 1
0.0424236292422289 1
0.113593258751104 1
-0.107325882248137 1
0.115229182673816 1
-0.165316337509562 1
0.177817602411668 1
0.0793108435936146 1
0.127820960785414 1
0.0177145281041838 1
0.119810927061073 1
-0.00464774098048695 1
0.0779024036537562 1
0.135736599300316 1
0.101748637087504 1
0.136910124611338 1
0.149853961958775 1
-0.109035685243201 1
0.109066219588818 1
0.0852356624004393 1
-0.00962158227319822 1
0.269028234514585 0
-0.0440889484558958 1
0.084469267447403 1
0.100978368473971 1
0.118713701592969 1
0.391786005312721 0
0.164610389790803 1
0.0339844544212379 1
0.0792308176358691 1
0.104846550405711 1
0.168394439614695 1
0.146058097733535 1
0.1441720657038 1
0.309089083523572 0
0.0348661544736426 1
-0.0451157855326152 1
0.0654044062485028 1
0.0569609836043514 1
-0.0118155765487871 1
0.208479202612293 1
0.125412771936737 1
0.094621418027078 1
-0.147208396094775 1
0.0918921478112171 1
0.165701948140043 1
0.304625720968744 0
0.119466258857706 1
0.0116017260907091 1
0.1497169327005 1
0.0655528771400603 1
0.148834085936733 1
0.0108795354782211 1
0.0637713581207176 1
0.20240876763405 0
0.0233693953685117 1
0.00178316603052981 1
0.0807297741404214 1
0.144196372411318 1
0.0881588775586114 1
0.11982302163587 1
-0.155586622423859 1
0.0725560259889008 1
-0.0144208814716312 1
0.0569406584403116 1
0.0871265250453473 1
0.0408418328056752 1
0.0886064689098295 1
0.0416844681588775 1
0.135360226372901 1
0.147130790461956 1
0.30371323924165 0
0.152666183625142 1
-0.0764469180796331 1
0.168200214097044 1
0.113201738029247 1
0.118305892928861 1
0.0798153441877216 1
-0.00859404962797974 1
0.0104204158408909 1
0.0862045220357025 1
-0.0894597334010312 1
-0.00669666856407968 1
0.0937800404628959 1
0.160070592330071 1
-0.00901423106729532 1
0.22945031263554 0
0.0171118402356272 1
0.0574243606338896 1
0.234622101747529 0
0.0163749958989744 1
-0.0572057765222239 1
-0.0533649505108451 1
0.239187942382665 1
0.0941234025666491 1
-0.253350132446797 1
0.132464776068514 1
-0.0384599811373656 1
0.0881160369414235 1
0.103263353717709 1
0.134699685417139 1
0.0160181057682874 1
0.111528943981222 1
0.00873335353431711 1
0.00667431327188507 1
0.177431979191449 1
0.202045038151004 1
0.0768268974217967 1
0.102520422814176 1
0.0677039357214256 1
0.340391470121566 0
-0.0858875639275928 1
0.127299126196976 1
0.0473687113190318 1
0.071652637689067 1
0.0186169474860775 1
0.0375136164160193 1
0.125548496881371 1
0.268840340457602 1
0.149206628478882 1
-0.0102511751001171 1
0.10582527403906 1
-0.0190116211296722 1
0.102666534921178 1
-0.0936251205397483 1
0.250646511326418 0
0.0116462811612422 1
0.113217042698117 1
0.161045997750458 1
-0.0574025855067054 1
0.131191502404748 1
0.244382745448594 0
0.244833607114694 0
0.069953719692927 1
0.0780122836934994 1
-0.100196912997319 1
-0.059973015332638 1
0.0280783090855176 1
0.0586115570901394 1
0.162472317888216 1
0.0540076282658685 1
0.341338426366872 0
-0.00286044875387186 1
0.151630568908257 1
0.0277447401797356 1
-0.0216001392419183 1
0.112134313200135 1
0.0154238717990586 1
0.0277827722810254 1
0.0497670143575425 1
-0.175206599342493 1
0.35174500517795 1
0.207563337015415 1
-0.0238324320897678 1
0.132848079152924 1
0.151508574245994 1
0.223837769983886 0
0.0287034672909891 1
0.299991232341722 0
-0.0222881938473769 1
0.285317612251429 1
0.0512776560976338 1
0.332986365698331 1
0.00568042513196776 1
0.132940844563523 1
0.135314171337477 1
-0.0834791868953201 1
-0.216423250938918 1
-0.0210413337944759 1
0.056707405551285 1
-0.157207952947163 1
0.109846671381025 1
-0.0243321008759263 1
0.285269110041422 0
0.140220241764914 1
0.0655309041180589 1
0.120762619224997 1
-0.0936298832814886 1
-0.00753171997786316 1
0.00334276127623022 1
-0.202858767794531 1
0.126238457988952 1
-0.0536276204603101 1
0.264321937750921 0
-0.0467068723717628 1
0.0584792591251631 1
-0.0313607554474821 1
-0.243722324068335 1
0.0906044221640738 1
-0.0988643201331159 1
0.110243214415572 1
0.00788584405666439 1
-0.00349494863500779 1
0.170836487900636 1
0.0159667296217846 1
-0.0682984430962188 1
0.138540277419377 1
-0.00185529390891221 1
-0.169655224971002 1
0.24177641059608 0
0.0585680766876133 1
0.062706133370544 1
0.154020527889951 1
0.214895723628431 0
0.149696831552312 1
0.0359031058993939 1
0.303044665117598 1
-0.0875963434722808 1
0.0178857519429665 1
0.156074982195902 1
0.13948352104145 1
0.16391749982246 1
0.110716708000444 1
-0.0654967086853096 1
0.259101825301853 1
-0.0112939861987909 1
-0.00635747169459765 1
0.133005827150287 1
-0.0106448730804552 1
0.182688017055269 1
0.110921918549753 1
0.0304465809211221 1
0.0432444298969045 1
0.0440207751395151 1
0.036303417700915 1
0.0525510738889884 1
0.0594114020846733 1
-0.110525733141975 1
0.0932007040308415 1
-0.0835635286240938 1
-0.0322592480825785 1
-0.07938946313914 1
0.226304539598264 1
0.2125232566328 1
0.189665264126226 1
0.181543216058423 1
0.023183197018192 1
0.0949996479582464 1
-0.0521351163598411 1
0.0603957344821114 1
0.268243478544049 1
0.0625333747399205 1
0.0567175857206813 1
-0.104582827881451 1
-0.0400802692870094 1
0.199488265928644 0
0.256928165568417 0
0.152577366213573 1
-0.0220756195581122 1
-0.0603699831533776 1
-0.107568702994771 1
0.246414713361576 0
-0.0154299234934761 1
0.122372322005341 1
-0.0422247464000085 1
0.225343811291943 1
-0.0072004848503014 1
0.141232806823886 1
0.0331061208635629 1
0.1474523070682 1
-0.0596486729581632 1
0.0820009659750918 1
-0.000147672407778479 1
0.0114413504380946 1
0.082348773944616 1
-0.024358903011474 1
0.163191955676848 1
0.170109847061347 1
0.0918694317306623 1
0.148299073532385 1
0.176425272809276 1
0.10706976990562 1
0.203807990686903 1
0.28087184294333 0
-0.0423634117502782 1
0.0570563053627042 1
-0.0665903928214446 1
0.0406217546005955 1
0.203865767915723 0
-0.058910585234403 1
0.0397747673834578 1
0.0204319403419068 1
0.0273421598358869 1
0.252856576741525 0
0.0173187902535419 1
-0.0315903760052261 1
0.00584901252258651 1
0.0698087412577495 1
0.179245069494381 1
0.103725426390832 1
0.218354587140996 0
0.0851820651183103 1
0.0751762470067715 1
0.123314012946546 1
0.278509927779547 0
0.280891270163831 0
0.135486689494558 1
0.0946408058456172 1
0.123044130200476 1
0.170664578496378 1
0.0586143519692861 1
0.20867291759897 1
0.0434633653119982 1
0.257644348637698 0
0.0589385990082606 1
0.0917224692038365 1
0.163440044221307 1
0.247405440477526 1
0.0961790676249139 1
0.220835571157069 1
0.0247206992884765 1
0.103195445691687 1
-0.0411490969944744 1
0.0137139289215053 1
0.122037853982605 1
-0.0412259993687701 1
-0.0353919063892825 1
0.26463942792512 0
0.0667704317462223 1
0.0325036130396764 1
0.0383461559214312 1
0.120279905745715 1
0.261362406627788 0
-0.0763131717143972 1
0.231625828582353 0
0.282404787831031 0
-0.0206489474018171 1
0.019247563084976 1
-0.0767118551051048 1
0.00771728686714709 1
0.117453022024817 1
0.369541094673133 1
-0.0165371503240033 1
-0.0282862659885194 1
0.0550063318859513 1
0.0165621634390219 1
0.0803233897126327 1
-0.0397466391231269 1
0.0880453396938934 1
0.0127304708384878 1
0.235841160116207 0
0.306767556308578 0
0.230082259493276 1
0.113201235964161 1
0.24091632663057 0
0.131881218829447 1
-0.0354940490187893 1
0.227790999285261 0
0.0849120054927578 1
-0.115487726443273 1
0.0902764901538818 1
-0.168451306731602 1
-0.115419821297597 1
-0.023765927223977 1
0.128949135799753 1
0.0409946167526278 1
0.116658473895848 1
-0.113521798969289 1
-0.113705166739851 1
-0.0467013735310548 1
0.0421769706122583 1
0.0353903611048019 1
0.269165323227519 1
0.0809461134559336 1
0.00339896913826966 1
-0.00709229440174546 1
0.141037861196125 1
0.129854322961116 1
0.150469888557593 1
-0.0568180092043986 1
-0.0950704078641852 1
-0.0838887317619786 1
0.0313246838228552 1
0.099031145684731 1
0.163559753090988 1
0.197774281808697 0
0.243912564299291 1
0.194140207949718 1
0.0119990440188057 1
0.139269815971325 1
0.084966367619537 1
0.134917333325624 1
0.265847718226299 0
0.156273350108851 1
-0.025416972740499 1
-0.0672263834191797 1
0.00115258390793211 1
0.137511509515102 1
-0.0550256717464358 1
-0.0225207627747725 1
0.0478486545854598 1
0.13329797934392 1
0.10388477738063 1
0.0678582470385909 1
0.191084077643161 0
0.103795245723159 1
-0.0607240902208632 1
0.151334210582148 1
0.0644075197105974 1
0.152714690490287 1
0.0755388822456783 1
0.248948047757043 0
0.194728555785739 0
-0.00115956060204731 1
-0.051246867074256 1
0.17940049029498 1
0.0797315540313639 1
0.0846303891818467 1
0.00116224870995827 1
0.0860091453159813 1
0.107441562509203 1
0.126452621155289 1
-0.0251569253678498 1
0.0450524184653131 1
0.0146287192009523 1
0.165599121261786 1
-0.00188644446196664 1
0.234790801856992 1
0.13824645989733 1
0.109854479473458 1
0.0330090751517887 1
0.157951286783758 1
0.0182834855143796 1
0.188000646146367 1
-0.053500862813793 1
0.177507193649064 1
0.292034254555201 1
0.0981889284596067 1
0.337692591250157 0
-0.079848560930883 1
-0.0839414679793868 1
0.132115900181044 1
0.25321918782984 0
-0.059511963046964 1
0.171382314520145 1
0.172097799532329 1
0.274374393927044 0
0.00554909460408487 1
0.0180642271828157 1
-0.00115531679116765 1
0.232068035605098 0
0.109528254675223 1
-0.123157272252139 1
0.120241432006139 1
-0.130154170881424 1
-0.183567796684724 1
0.110731694320183 1
0.383719027762586 1
0.204857634589331 1
0.0945004201848435 1
-0.0124078928819268 1
0.178005629337705 1
0.212233904737036 1
0.106951159238033 1
0.12327439869472 1
0.14396040089018 1
0.258979900961407 0
0.175250395578403 1
0.152615311796569 1
0.287860264130937 0
0.0604454131158832 1
0.234987714551026 0
0.0459804254161938 1
0.213850510342612 1
-0.00362103723318996 1
0.0730161880645284 1
0.173152992237926 1
0.326836386052952 0
-0.164935018964379 1
-0.146489795046189 1
0.103060781398851 1
0.0372769266181742 1
-0.0278691429343929 1
0.0767119988163486 1
0.00222278803877044 1
0.0869867361595456 1
0.136233712903476 1
0.0612915088111824 1
0.175774841515171 1
-0.0451331142841805 1
-0.0329381117153552 1
0.106905298501744 1
-0.106482016434802 1
0.156137303080848 1
0.111484419152974 1
0.0130217657036705 1
0.119055508912284 1
0.290372593609257 0
0.0534907977020043 1
0.0361188142367998 1
0.0781850521336272 1
0.140161032480684 1
-0.062390602960029 1
-0.030138666878407 1
0.0456705280064419 1
0.0935341507405484 1
0.0513657036714378 1
0.013121501678418 1
-0.0536658800947675 1
0.128290143150762 1
0.218841228234549 1
0.0123957464831199 1
0.17880315705014 1
-0.0973185020000303 1
-0.0258482611899941 1
0.0557688365640905 1
0.031422751468005 1
0.149999396922875 1
0.0287052005470929 1
-0.0373377099863981 1
0.0958323725634829 1
0.0633381684633878 1
0.127074174214658 1
0.257841382668518 1
0.087982881418415 1
0.224914038577313 1
0.20510220454301 1
-0.10219077855366 1
0.202956561594576 1
0.061666352818836 1
0.0293008005026628 1
0.221900769307477 0
0.166595652697615 1
0.141711680799619 1
0.0600074324427753 1
0.0226441004997294 1
0.102780713260322 1
-0.0155281078096999 1
0.08502803197836 1
0.114277024705847 1
0.267358085374766 1
0.0559737175234715 1
0.117160890707118 1
0.0250754609251092 1
0.161421482180339 1
0.165604481719668 1
0.0731831996319574 1
0.0313361070535113 1
0.159815299167691 1
0.074600595452717 1
0.107436891306461 1
0.122351982571191 1
-0.0722428972009436 1
0.00690442302272338 1
0.116881854734666 1
0.219401107530228 1
0.039415785543569 1
0.0232607317367469 1
0.128750667111073 1
0.315557659353551 0
0.1140320470818 1
-0.130090947373841 1
0.123978308103044 1
0.273834729905556 0
0.0311066873376193 1
-0.108714579587518 1
-0.0992657636816795 1
0.0791662588456495 1
0.0266954524481629 1
0.0809876063648801 1
-0.0144748578761469 1
0.0529717217668981 1
0.0529364437651555 1
0.0637254269888597 1
-0.0518561607650274 1
-0.0489760112314499 1
0.148186413121983 1
0.0950832891615828 1
0.0393361687553422 1
-0.0425819819639446 1
0.048242092529551 1
0.22330287389221 0
0.154951779557719 1
0.120860894576988 1
0.0893771027642896 1
-0.0809485203510131 1
-0.0513100814428066 1
0.0963249959230443 1
-0.0473754636772832 1
0.0845387956349405 1
0.0695488997788807 1
0.120400495102766 1
0.243339529173708 1
0.0888795224719087 1
-0.0145603889539351 1
0.100064821510916 1
0.129794197342285 1
0.214470001939647 1
0.0250357143426975 1
-0.0715779167713596 1
0.116929974856294 1
-0.0700291684800115 1
0.0254379224173141 1
0.0973920700460077 1
0.0856476977411833 1
0.0690033966050338 1
-0.0550848042129477 1
0.101260004184616 1
0.194001326084776 1
0.105833177319345 1
0.0835337882858341 1
0.124132931871728 1
-0.0660753091049999 1
0.220092560618196 0
-0.108709653388233 1
-0.126246114641199 1
0.0153398305819817 1
0.216412169783216 0
0.0304287396638341 1
0.116318827330154 1
0.0316840257436766 1
0.0631807944778869 1
0.0325356915844659 1
-0.0823984443262871 1
0.0148832364163455 1
0.138365196291165 1
0.187461515153112 1
0.236962082388062 1
0.027409211573641 1
0.138551901619616 1
-0.0242742422861888 1
0.0781028298958415 1
-0.0427027166686034 1
0.000640837534209697 1
0.0730259434604332 1
0.0110278356871347 1
0.29672247404853 0
0.279051933034311 1
0.0332970008548283 1
0.171339666816375 1
0.167103010275341 1
-0.0280904464467687 1
0.216384106257457 1
-0.0678266809781867 1
0.21629127963768 1
0.253090070041572 0
0.207067330835411 1
-0.00705979282491624 1
0.165044670481194 1
0.117966286707353 1
0.0408663093427272 1
0.0379791679840771 1
0.0847353502947461 1
-0.0839492193885094 1
0.0582214113922284 1
-0.0635677516076362 1
0.0570383334621293 1
0.0128596398865464 1
0.129182934693194 1
0.153383519940125 1
0.206685820089718 1
0.0632224497910291 1
0.107152723840771 1
0.127895096794603 1
0.121587936904857 1
0.196739990473262 1
0.108320571985579 1
0.145097914203798 1
0.0526984621865991 1
-0.0612077900442419 1
-0.118654598779128 1
0.183205713117853 1
0.0604762481095244 1
0.170521273118412 1
0.0114756628433051 1
-0.102524005268711 1
0.206442635445073 1
0.142719776024852 1
0.0166141555073755 1
0.204885707915172 1
0.15635398861646 1
-0.0363612136341346 1
0.118934806531352 1
0.0709879945828824 1
0.238446136736023 0
0.0329733253649798 1
0.151143746080002 1
0.039185903043219 1
0.100351937477854 1
0.0234632990208492 1
0.256889294246108 1
0.100576757397955 1
-0.0717815352208543 1
0.10370540775898 1
0.124272288593496 1
0.029472141351514 1
0.117853134221125 1
-0.197896995918937 1
0.0400542017553171 1
0.186153413700742 1
0.11433317118934 1
0.0946461496703406 1
0.0752618854910237 1
0.0371945291188442 1
-0.127659168605853 1
-0.0236724501078996 1
0.0272934974129535 1
0.139305978740797 1
0.00772475726502643 1
0.00640110658309588 1
-0.0302610111479708 1
-0.144877595250175 1
0.0657255399090524 1
0.00932672090628932 1
0.0322315388506512 1
0.0833309327427348 1
0.129770323911033 1
0.283042958929169 0
0.0342233562195014 1
0.10279183583188 1
0.103442097429044 1
0.338966100342735 0
-0.0119110668755252 1
0.170890164875585 1
0.155206107432843 1
-0.0647688932301752 1
0.2478527943861 0
-0.00442846944307358 1
0.131885956833013 1
-0.0958933838817779 1
0.155920390162494 1
0.0473786078092943 1
-0.0551223560463796 1
-0.0791183815941496 1
-0.0920435548637356 1
0.160327785170731 1
0.0432542603305513 1
0.0726163174777955 1
0.154434586902044 1
-0.00132935299576072 1
0.0606630528523464 1
-0.0530766250783526 1
-0.0342132839804133 1
0.136617995920517 1
0.226283704144268 0
0.259888911650332 1
-0.0097043503958048 1
0.102140666247031 1
-0.148835635191174 1
0.111367674793853 1
0.168590007314602 1
-0.034996865638399 1
0.0905923985074533 1
0.117472360238715 1
0.0737200555360887 1
0.0398450517941311 1
0.0871845181272992 1
0.0857025711344844 1
0.112900781925344 1
0.0837916539327317 1
0.236188297683085 0
0.0498466412117071 1
0.0749245495096264 1
0.243797830227283 1
0.262429416588861 0
0.219278405488494 1
0.162079147865318 1
0.133949878085633 1
0.061308621589335 1
0.0613149806561092 1
-0.0869276904718852 1
0.268832017077196 1
0.0955770605244091 1
0.0220384384063314 1
-0.013437250571893 1
0.02724857041606 1
-0.00215406428938101 1
0.0675856178881448 1
-0.0256127963392043 1
0.338450407471062 1
0.130495269049453 1
0.051749264004401 1
0.142959924532743 1
0.212712142028063 1
0.0558936093164349 1
0.0169263380733322 1
0.105678319974062 1
-0.0781630226075173 1
0.178521471597466 1
0.210770078226562 0
-0.0119569626850538 1
0.0715328927054767 1
0.200787340645907 1
0.289800062602993 1
0.152857177689637 1
0.0721987208103419 1
-0.07332056587531 1
0.0837470061376622 1
0.061626122299082 1
0.0389589044564389 1
0.0895281023570191 1
0.0183359662655889 1
0.212048232524391 0
0.0020858299418449 1
0.220026666648279 0
0.0931511069634669 1
0.13369605532654 1
0.162190706929007 1
0.137864088790906 1
-0.0251724044804146 1
0.0441959386253996 1
0.0193819839452429 1
0.121797439229795 1
0.0807594427196926 1
-0.143666573190288 1
0.239591112429898 0
0.0779324143441757 1
-0.0112093519610511 1
0.0642426972756988 1
-0.0657881685981775 1
0.137984723275584 1
0.0887948640154003 1
0.196362274696341 1
0.0492408074434203 1
0.124377770422984 1
0.0891463194734856 1
0.0417185060176736 1
0.0244825584181398 1
0.244530099317182 0
0.194859359225623 1
-0.0353210646503224 1
0.229979429648219 0
0.272109537141542 0
-0.0615928662174106 1
-0.0451899480621744 1
0.0573748258001475 1
0.123164260858431 1
0.116430744351759 1
0.350252047152689 0
-0.159424548302592 1
0.141123444726897 1
0.00433435023680174 1
0.0644970000084492 1
0.191844875082275 0
0.264838351354755 0
0.0509300581478711 1
0.0728658064957022 1
0.0540058520935485 1
-0.10500736544774 1
-0.0213043707204886 1
0.122216641635737 1
0.0940377460427751 1
-0.0323197959930426 1
0.134610250202163 1
-0.00610670616342744 1
0.207435791300126 0
0.0102748405260765 1
0.0682127634527549 1
-0.0663783254551442 1
0.253164536934347 0
0.235446318743667 0
0.248520666710855 0
0.0782511722989628 1
0.044189310382517 1
0.340660446141778 0
0.210633726852407 0
0.115759043166744 1
0.121200007992949 1
0.0492749366753745 1
0.0594233742694282 1
-0.10863305085498 1
0.0452326554565697 1
0.149252916944116 1
0.175598153265596 1
-0.128206383380712 1
0.121883290695754 1
0.00642848767107892 1
-0.0215905165788482 1
0.160175631935902 1
-0.103814196646162 1
0.304322675307993 0
0.0139103794965754 1
-0.00537253700695671 1
0.0649823020404436 1
0.265732236925342 0
0.185597245861847 1
0.274536579564149 0
0.056052811585024 1
0.119238389937548 1
0.0407087587446944 1
0.223214887292019 1
-0.020766768919244 1
-0.0521591856224086 1
0.108605735239676 1
-0.0761013152343376 1
-0.000238347280529766 1
-0.0234661202947009 1
-0.0030352452553144 1
-0.0898769296497301 1
0.0750121845431732 1
0.19999889895604 0
0.0986417540882823 1
0.0269506253753032 1
-0.023627930591934 1
0.198080488454152 1
0.0941048848662002 1
0.276215688183598 0
0.0355591024971929 1
0.163803710840943 1
-0.162614675248579 1
0.0980993538546151 1
0.0442483331745016 1
0.0188571103724953 1
0.173651162846219 1
0.0492788742776212 1
0.28410975584403 0
-0.000782799854741972 1
0.0796823018394374 1
0.0559398078017127 1
0.179856443396415 1
0.0973708249085238 1
-0.110891664019467 1
0.188762283150493 1
-0.0387405787038561 1
0.0887780838104077 1
0.221217435439515 1
-0.146689479201855 1
-0.0921914544074878 1
0.121971130237278 1
0.168953627188042 1
-0.0910599626589454 1
0.0808757898851565 1
-0.265145602364696 1
0.15719848180911 1
0.178610900863379 1
0.124109734029848 1
0.105146706206272 1
0.178933627982845 1
0.176073564271754 1
-0.1007360433148 1
0.166060853971381 1
0.0492808683966901 1
-0.0387354970058083 1
0.139121000330287 1
0.149883371604556 1
-0.0262353886583023 1
0.0145631957878799 1
0.267109347502306 1
0.190218939931474 1
-0.00605197659263568 1
0.0230309140097484 1
-0.0742721126282123 1
0.000675747284724092 1
0.122219720422536 1
0.200107314447449 1
0.126486463469447 1
0.0648759663618474 1
0.181710865408641 1
0.146807752236915 1
0.0664652671598414 1
0.10160117557818 1
0.336299157250437 0
0.186838571148774 1
0.16587329774708 1
0.0287014949756237 1
0.158628297963756 1
0.0103134083324316 1
-0.0680096285381502 1
0.118239141712453 1
-0.0207680789110325 1
0.0337721202145088 1
0.136117414504465 1
0.0805302195582675 1
0.231091889213098 0
0.133970321638541 1
0.123603806569316 1
0.000507283550240114 1
0.0881457440744959 1
0.219104763899506 0
-0.206348192334244 1
-0.0110672341454738 1
0.161952758589362 1
0.158740692123878 1
0.0899613960744901 1
0.104051617185719 1
0.130370822387246 1
0.108403427658631 1
0.110818709555937 1
-0.044844811956699 1
-0.0188922311451998 1
0.04014149828532 1
-0.194632619093414 1
0.110212423423792 1
0.154784850026361 1
0.140954494704709 1
0.140781494933313 1
0.159689600467507 1
-0.0421707036919716 1
0.236687028755558 0
-0.100985269528765 1
0.173139922941082 1
0.0113617528537389 1
-0.169139844695166 1
0.0795165253629114 1
0.00755199453097441 1
0.105758671569926 1
0.0178265341882683 1
0.194769650598616 0
0.0711223178826978 1
0.104937906337612 1
0.115839446805291 1
0.0618077840852262 1
-0.0712147772959549 1
0.223814212769828 1
0.0529966934266825 1
0.186373324433379 1
0.0819869758226444 1
0.21140717290904 0
0.201494076470231 1
0.271447626645011 1
0.0221062833203258 1
-0.0385537849730809 1
0.00243539954206252 1
0.14744884065944 1
0.164297024324122 1
0.0938873212937275 1
0.207097578271948 0
0.130472750083953 1
0.12718044646179 1
0.0392165238744889 1
0.0111985122651778 1
0.194507688605173 1
0.0856297169885036 1
-0.174959772600394 1
0.150278513689946 1
0.0853118322365438 1
0.152821910224041 1
0.00185304276804335 1
0.00656538555240319 1
0.149143095345317 1
0.167572000073399 1
-0.0669372682834029 1
-0.0389724306614367 1
0.228205910915714 0
0.0268685763866005 1
0.162290914689073 1
0.0691508462925113 1
0.183825062001384 1
0.0942722253053041 1
0.160555930151425 1
0.0654869403241836 1
-0.0931410011433572 1
-0.0343195885923766 1
0.118141957026593 1
0.152436221221765 1
-0.155296809840747 1
-0.00831724267564364 1
-0.0874415447645072 1
0.0689066953696783 1
-0.0194678139846851 1
0.148869535638071 1
0.237241805393468 0
0.0202609312351153 1
-0.0114156648790553 1
0.211792579890391 1
0.126460254559346 1
-0.0109219755961373 1
0.0604128023563339 1
0.0865229428328298 1
0.179230867660764 1
0.0264957060504442 1
0.0683918039399812 1
0.0251155491275996 1
0.108718488043631 1
0.481555683113034 0
0.148821221087523 1
0.152566690539865 1
-0.0339289843947783 1
0.0149473402369178 1
0.254862836839058 0
0.203821517121102 0
0.0317452034280849 1
0.029888207101143 1
0.112885669662839 1
-0.00193369369927638 1
-0.0683663725659635 1
0.219544550231882 0
0.126688760574179 1
0.142444955071242 1
0.00523281760664716 1
0.17012505434465 1
0.0671077061623044 1
-0.00349811921732375 1
0.182067043596522 1
0.0690592218651349 1
0.0875730605070899 1
0.150933003660663 1
-0.0744127994909783 1
0.0122496902407017 1
0.0290205759677381 1
-0.043762741955357 1
0.209631905307033 0
0.178933567830932 1
-0.00196743274518005 1
-0.199569609273003 1
0.205462901288559 0
0.180894614188241 1
0.116498866930483 1
0.0433038613852493 1
0.0248221427820974 1
0.0625868219223821 1
0.216468173597902 1
0.0951027443957644 1
0.144488335221293 1
0.0311164813977728 1
0.132695369516363 1
-0.00186670621838709 1
-0.0396866005310453 1
0.148547438534024 1
-0.068589651409441 1
0.00846881804801223 1
-0.00278655772267217 1
0.178675150410384 1
0.0217124224443155 1
0.0463323077550009 1
0.172664810383497 1
0.201132828671885 1
0.156345334677694 1
-0.0275320090062349 1
0.209189165221563 0
-0.0500489260040275 1
0.0539993469524238 1
0.110146200509481 1
0.289553997291811 0
0.0654076798610999 1
0.0526812267792005 1
0.0975321583871916 1
0.0170857358835371 1
0.173228284924783 1
-0.126855495618325 1
0.1285788029746 1
0.127140779730106 1
0.3866968989573 0
-0.110247570069103 1
0.0289600215580156 1
-0.0537068089758939 1
-0.028452962797048 1
0.116433585582947 1
0.0424936312914726 1
0.118296873539905 1
-0.0883976897681032 1
0.149065566228505 1
0.175479675654445 1
0.0589245254156732 1
0.155395891825648 1
0.333154125237121 1
0.0831000210949055 1
0.149689334029284 1
0.0988740449680917 1
-0.00743225306055698 1
-0.04469612313026 1
0.182918425855433 1
0.0207801126112848 1
0.0986409277864159 1
0.133068752426938 1
-0.0913998946649191 1
0.0524680975876787 1
0.0208695292773136 1
0.0540532008771036 1
-0.0173254898109786 1
0.160416208830522 1
0.217765994073612 0
0.135800304576175 1
-0.0177673516319613 1
0.100028289336632 1
0.14183509044821 1
0.305744862879142 0
0.0369651313851417 1
0.0598382738636556 1
-0.133203693009161 1
-0.0880220525465696 1
0.00232940517189952 1
0.142490130591118 1
-0.0827280026673116 1
0.0538296710539641 1
0.096609399815268 1
0.0527422341296206 1
0.135907470193863 1
0.11687507970479 1
0.0743158765810842 1
0.101800807271831 1
0.169885883450378 1
0.123792963774515 1
-0.0272558164484618 1
-0.107688641619439 1
0.180529016534141 1
0.155497308266616 1
-0.0923949348927625 1
0.298803071677219 0
-0.229938087766932 1
0.0572991228048595 1
0.132899183247372 1
0.139190389696352 1
0.0656647131749059 1
0.0746529839457521 1
0.155991523745628 1
0.0174197859686693 1
0.214049924456834 0
0.204796532896633 1
-0.0893051553849613 1
0.0105669398229384 1
0.148546694087383 1
-0.0167376940912032 1
0.267878047526991 0
0.0300326237327369 1
-0.018130451159911 1
0.171033955392686 1
0.0501919598990477 1
0.109524833273429 1
-0.203274127976618 1
0.141603061871359 1
0.176002485414609 1
0.229239086903401 0
0.132378253010286 1
0.155963918582721 1
0.190891062956631 1
0.138743704113405 1
0.07713890601305 1
-0.181821417998514 1
0.00734496413262652 1
-0.0129832059451385 1
0.0238568431170224 1
0.199297769393362 1
0.193430983398966 1
-0.0470412755638151 1
-0.0765669764935181 1
0.0183735418590852 1
0.0259442433733492 1
0.0867494649512351 1
-0.155419979519626 1
0.0809380882762667 1
-2.47381716097245e-05 1
0.095280101473793 1
0.138301426569175 1
-0.0330077092463985 1
0.00984631767822544 1
0.0159087700946531 1
-0.147439606147684 1
-0.0859535395584681 1
-0.10757644333224 1
0.135600733639913 1
0.00640457392050262 1
-0.0392903478682627 1
0.0230510569317012 1
0.273097869693741 0
0.0644136908378078 1
0.0085042443688949 1
0.0459158983897783 1
-0.0163315795419017 1
0.292985240544025 0
0.220642991708701 1
0.178433468025953 1
0.203744219250885 1
0.149637319639402 1
0.107752201249525 1
-0.0604297823949309 1
0.00232489302107983 1
0.180195925845506 1
0.178165602745765 1
0.302823436183348 0
0.237801528049622 0
0.165487738487538 1
0.151143654649573 1
0.187266506585304 1
0.315884740274371 0
-0.191813011779904 1
0.106586885010273 1
-0.156381271213674 1
0.0861878153209567 1
0.0396834426573693 1
0.277490655411531 0
0.117572846782613 1
0.0338071395609703 1
0.175493803215539 1
0.0617468245832086 1
0.270409686867054 0
0.0432629322573123 1
0.131995907138542 1
0.106948638231486 1
0.0539415355498737 1
0.0181135824014192 1
-0.0308248845130859 1
0.134101743686704 1
0.0795505948594849 1
0.325547575251469 0
0.0414856184848552 1
0.161571456996903 1
0.0824804006745753 1
0.0111414504932271 1
0.0752425310954945 1
0.113006780597122 1
-0.0410300636181648 1
0.175970186414449 1
0.1665297464156 1
-0.0450259550441215 1
0.135168815343264 1
0.109984905045063 1
0.0963951235502944 1
0.203596019959559 1
0.0300126442612863 1
-0.0856459178580624 1
0.0523795584084419 1
0.0383316984355961 1
0.0724786063069108 1
-0.0902940639650307 1
0.215786895415102 0
0.0790624752967726 1
0.192263611301359 0
-0.00222464476380101 1
0.171940274462107 1
-0.0494347382809948 1
0.0266433434643744 1
0.161246761273102 1
0.251418974366136 0
0.200775840216602 1
0.239208222284153 0
0.239091924576148 1
0.0941338611616372 1
0.122588192613895 1
-0.192897544631733 1
0.215170943834413 1
0.245097943157924 0
0.22667367185857 1
0.294631701379856 0
0.0627491110574351 1
0.061366916008322 1
0.0524622868609385 1
-0.101198639835067 1
0.106275295689583 1
0.0310101326512201 1
-0.002232851565309 1
0.130098654831232 1
0.019082644482736 1
0.0263961705522773 1
-0.194488456332589 1
0.308512740895766 0
0.178602218646526 1
-0.000974956209695361 1
0.258294615434753 0
-0.180661412795802 1
0.139585141784329 1
-0.109262559826947 1
0.130861204410479 1
0.127940335055807 1
0.0830025191121366 1
0.0804353081015944 1
0.0364871997568998 1
0.0618040380676638 1
0.155077376769076 1
0.0230270876402711 1
0.0364120463601578 1
0.0771184417769184 1
-0.0670536471451442 1
0.19015224424478 0
0.128775607312747 1
0.2498679685862 1
0.210946204820396 0
0.00425889330162661 1
0.187830842217408 1
0.190213461515092 1
0.167376870276064 1
0.2083327913847 1
0.293232667395798 0
0.215451991467917 0
0.106972301415271 1
0.0611235704451937 1
0.239412408792587 0
0.0378892059397868 1
0.25180417565255 0
-0.194796773575355 1
0.136217538931848 1
-0.297881438554723 0
0.0317489563205217 1
0.207458310527415 0
0.210273111654022 1
0.0451433182155062 1
0.0252909798005593 1
0.181687265042973 1
-0.029241682556427 1
0.0257911699923365 1
-0.158703799381812 1
-0.0766081759903809 1
-0.00038151110409658 1
0.0740312096031424 1
0.157328078972115 1
0.0623717757351949 1
-0.0603925376962244 1
0.145290552234591 1
0.026968216445288 1
0.186677167550949 1
0.0621109893285057 1
0.166651834053912 1
0.178379978131855 1
0.143209585624332 1
-0.199375656149545 1
0.054184755088313 1
-0.132457439631619 1
0.100539889323699 1
0.0408058390241282 1
0.161092262082807 1
0.0122894405679426 1
0.0570325606553199 1
-0.0354070704226076 1
0.0451308826409536 1
0.134244526595732 1
0.0383315550230597 1
-0.0980807063539861 1
0.27799175869932 0
0.0366356357367648 1
-0.0285636687843679 1
-0.0185167754076048 1
0.0604860472281686 1
-0.0324168512444038 1
0.117583971417027 1
0.0605727236018345 1
0.148183056170254 1
-0.00916481338012489 1
0.128878191092596 1
0.18502571352488 1
0.0495445992990503 1
0.00400901431605022 1
0.0988867241209796 1
0.0687229961990292 1
-0.198459316515315 1
0.10315326498754 1
-0.153055376640093 1
0.108393145123709 1
0.00491644802164809 1
-0.0080985458293193 1
0.216991552603859 1
0.0842297650273562 1
-0.0105860431078704 1
0.0028537860910652 1
0.0645609824753542 1
0.135646107218419 1
-0.1543970706913 1
0.232791850880694 0
0.134132991499735 1
0.0209318823130963 1
0.289090282967555 0
-0.0708255414493963 1
0.165625892525852 1
-0.00154900450555916 1
-0.0483307384209514 1
-0.0247178297456512 1
-0.147294698849257 1
0.0694929213640063 1
-0.0292803935736039 1
0.00680471381033496 1
-0.0753911184515499 1
0.0571136066324895 1
0.0206990485994349 1
-0.0647912361041988 1
0.0937429379337093 1
-0.0226932957210042 1
-0.0260165786734136 1
0.264797758915999 0
0.150205033911681 1
-0.00378598113007985 1
0.0535851096091428 1
0.219213924467469 1
-0.0511104649672222 1
0.0192614280271887 1
0.0936789907466488 1
-0.00883825776386534 1
0.169805556973664 1
0.01552369401996 1
0.102173662304791 1
-0.146794415440468 1
-0.0407067396576394 1
0.0855947284529221 1
0.137192750695788 1
0.16644714302815 1
0.127270120387001 1
-0.125245819069186 1
0.182621599373289 1
0.021743832888002 1
0.145844538212355 1
0.039312527729643 1
0.0513851840325324 1
0.173314694062628 1
0.125563510365533 1
-0.0364978069396328 1
-0.113350108055578 1
0.229623813414349 1
-0.0713669677591321 1
0.0302649084384812 1
0.172016414384093 1
0.216903206000079 0
0.218509571128663 1
0.0365923534743836 1
0.0738934578371799 1
0.240075519932902 0
0.026438415714891 1
0.16598573718739 1
0.262917288180698 0
-0.0429274464163339 1
0.0845615503658423 1
0.0457302490817069 1
0.123431616628589 1
0.122299079565706 1
-0.0329343705368184 1
0.0414387906608405 1
0.0621466165412701 1
0.102982055937514 1
-0.142874241830883 1
0.0725133750549188 1
0.172222762370041 1
0.203868846916138 0
0.235203868124521 0
0.228258395277558 1
0.148528679242319 1
-0.187509832719956 1
0.163109298473693 1
0.129534509897644 1
0.0485347203702469 1
0.0757816353564478 1
-0.105746144965437 1
0.158430363824121 1
-0.128449219793054 1
0.23795284311772 0
0.14083511144441 1
0.0315769733496522 1
0.0826966793718115 1
0.155449078282047 1
-0.050614826194056 1
0.282393773258029 1
0.255557314514054 0
0.198060248276891 1
-0.0177384992837591 1
0.240385487268762 0
-0.147523092860545 1
-0.123717886638505 1
0.0306079766071634 1
0.00518774511515087 1
0.0744875274194151 1
-0.030209629603066 1
0.0254085608697439 1
-0.0636054407812423 1
-0.0847527568084473 1
0.0484514523632377 1
0.0884329740289016 1
0.0683099388855169 1
0.190090834352814 1
-0.00458998802109895 1
-0.116510242393706 1
0.0669914146173148 1
0.285198445913302 1
0.123157787044154 1
0.038095192769866 1
-0.0246429016529177 1
0.157049144127901 1
-0.0179805129581925 1
-0.0101795213658746 1
0.290694802108763 0
0.0980548488792166 1
0.0928544119160258 1
-0.109127323507488 1
0.142610499598109 1
-0.130451711846458 1
0.0408800900458585 1
0.0389973302757582 1
0.26284493294691 0
0.0522849840202204 1
-0.0826209092977643 1
0.020485427540957 1
0.105412422771385 1
0.191095665563191 1
0.0880074431164457 1
0.0383613905733076 1
0.177118832109109 1
0.274462435813718 1
0.157668689676004 1
0.138017206403749 1
0.257212528282099 0
0.0851717730198606 1
0.0524618827583975 1
0.05066922891971 1
0.0121515628573418 1
0.0978040167771058 1
0.105492667214709 1
-0.123273382892509 1
-0.0346844676538553 1
0.174365560235676 1
0.123190839156285 1
-0.0435804369872577 1
-0.0123570976225977 1
0.160428930097866 1
0.0132648296203163 1
0.0105284685575919 1
-0.0770472023872253 1
0.177137486657976 1
0.238451099187709 0
0.0739582208595637 1
-0.128095623448095 1
0.0631169926906369 1
0.247562705376533 0
0.178627640483611 1
0.0309145816564237 1
0.248655330854212 0
0.0864021954111938 1
0.0354667899811705 1
0.216571154174646 1
0.102910231307866 1
0.00853842650215848 1
0.055298275239341 1
0.0514234054629183 1
0.0996837855059917 1
-0.0345013977998297 1
0.220467521718376 0
0.106891440249032 1
0.0786039882978721 1
0.134183998031565 1
-0.0254068929662281 1
-0.0738365514813612 1
0.14412163627366 1
0.0671890224381907 1
0.104206151381795 1
0.0164215201027052 1
0.229197508652355 0
0.170950770385099 1
0.00781227446942907 1
0.0922837874242693 1
0.0914903164503476 1
-0.0684084836783582 1
0.124036223241107 1
0.15902074292183 1
-0.150810697115007 1
0.0888276291643961 1
0.20804191337351 1
0.0764284879261547 1
0.183563394088322 1
-0.113128232353548 1
0.183093347895956 1
0.182685895896379 1
0.0441680068216482 1
0.152703380211193 1
-0.176201915170216 1
0.095398883217334 1
0.0155200623470116 1
0.0327267209387091 1
0.187087812504116 1
0.0964128064922481 1
0.297760336772915 0
0.084093631031599 1
-0.0850862018474854 1
-0.0186352897561569 1
0.138788184020616 1
-0.0435435041944203 1
0.0960119696011854 1
0.198730904974592 1
-0.0992937344018903 1
-0.0919375001896307 1
0.0969760822528869 1
0.0819288418567828 1
-0.0232632680242341 1
0.280177335226351 1
0.0755769873400423 1
0.100446060817545 1
-0.116741804300955 1
-0.0138487691978642 1
0.0787867393148585 1
-0.0476681932135303 1
0.130360496460132 1
0.022769065267683 1
0.0809819645934737 1
0.111495831843987 1
-0.102103019495302 1
0.209975689720297 1
0.183714281290585 1
0.111617089467185 1
0.191149627544208 1
0.0396810057356645 1
0.09110867577694 1
0.0647548663990447 1
-0.102706704904284 1
0.0704860629384624 1
-0.0124683503371598 1
0.0410830955799351 1
-0.0978082017757206 1
0.299679310315905 0
0.0289495392153965 1
0.102023041078011 1
0.163298655108713 1
-0.0236115739016715 1
0.213493895252628 1
-0.0825856390544706 1
0.03612476815919 1
0.119843675756067 1
0.00948509799558789 1
0.18948043552914 1
0.248342753579715 0
0.201028138868827 1
0.237197370818393 0
0.0684591012307157 1
-0.0181813453146552 1
0.0459713883537236 1
0.044838520799025 1
-0.150892497324362 1
0.150093337245965 1
-0.0225307336786785 1
0.0727223909994902 1
0.197770692893766 1
0.390880514819419 0
-0.0365818727546929 1
0.0388177928283819 1
-0.0274740924028161 1
0.0211081263264139 1
0.208483767868878 0
0.23429639136817 0
0.0585687703547762 1
0.261720017959872 0
0.13752581784082 1
0.132979540307916 1
0.133536347824438 1
-0.0115083236669047 1
-0.0493485748290383 1
0.190877761951387 1
0.0292961681272199 1
0.0480797942925446 1
0.0833311248589906 1
-0.0182918479526669 1
0.0258141073363661 1
-0.0145683685280159 1
0.119414404945285 1
-0.0736932805122891 1
0.12654118156481 1
-0.0339342267111359 1
0.119296963602853 1
0.142996781534493 1
0.0736449280684782 1
-0.018374583646079 1
0.177400953267889 1
0.0520426202313462 1
0.0655772817540229 1
0.0531506916982293 1
0.0952485889623845 1
0.199579298881772 1
0.215447980025858 1
0.186936312111158 1
0.0274318116555314 1
0.0683972215548997 1
-0.0729098661522769 1
0.0237109815830221 1
0.0783720845436585 1
0.220834847573981 1
-0.0464693669579001 1
0.109600275028201 1
0.167981673482713 1
-0.0698121194788083 1
0.0722135909679025 1
-0.0244123958930549 1
0.176356714240939 1
0.104799920331366 1
0.185060772137414 1
0.113135360835859 1
0.0367524223950483 1
0.196097480153993 1
-0.0182334594672521 1
0.101391806308913 1
-0.110607734851908 1
0.216273610377781 0
0.050976780012689 1
0.0797135291969792 1
-0.0532361772513108 1
-0.178221674068124 1
0.0253430655007496 1
0.186100755600816 1
0.0563756217191078 1
-0.0210552236118868 1
0.152157586901706 1
-0.0890906668095278 1
0.0896575272603884 1
0.128027076642086 1
0.00515267141609491 1
0.0372128673870702 1
0.144076757826442 1
0.166894890573146 1
0.0280074291028448 1
0.0922527120655722 1
-0.0429671396090806 1
0.217768981700944 1
0.0334011126733484 1
-0.167635865518798 1
0.163873307565319 1
0.245045450210025 0
-0.106763200827756 1
0.0742988420707593 1
-0.232120532418249 1
0.27830307131526 0
0.154658646373277 1
-0.103975499971175 1
0.0929802635390546 1
-0.0221098934261673 1
0.216199353228302 1
0.0360361436152179 1
0.200692027678709 1
0.137399497050093 1
0.305362703960041 0
0.0586873998045653 1
0.21464454784267 0
-0.0332088913514089 1
0.185579914800219 1
0.107735358262017 1
0.121007198267117 1
0.0201104182085474 1
-0.021795369886354 1
-0.0277920526930223 1
0.179299947291293 1
0.0378228179523648 1
0.327103888856997 0
0.247930915835061 1
0.00157444913782158 1
-0.0263283065127194 1
-0.0648184562372902 1
0.233082468970546 1
0.0388380654154987 1
0.196743788896079 1
0.162985947834553 1
0.219572404141365 1
0.153038857728989 1
0.0559019565547394 1
0.0931384412529615 1
0.196831171351192 0
0.110871685078671 1
0.0077310586140448 1
0.0337460201436873 1
0.179460953224227 1
0.0327626699476 1
0.0613325317257296 1
0.0305225404801738 1
0.270504459774011 0
0.123121229679671 1
-0.141999610502759 1
0.0609997762604764 1
0.0937348692511702 1
0.0308202644302054 1
-0.0171714198679411 1
-0.0401775440176631 1
0.336935614030656 0
0.0539419772161308 1
0.146883212924169 1
0.0204010421284782 1
0.230959277916055 1
0.166580813726564 1
0.126720485467859 1
0.178850251624831 1
0.141259766066137 1
0.118251361697197 1
0.0633860563556723 1
-0.0366184869588741 1
0.130705626875005 1
0.0568715414675514 1
0.0488628554690272 1
-0.0490910318145099 1
0.00567446038772993 1
-0.151951632772509 1
0.107696734843567 1
0.0173004372556745 1
0.0637231227832635 1
0.10079729193501 1
0.06338287977741 1
-0.0194744329630133 1
-0.0178523374953709 1
-0.0399554011250858 1
0.23210576725909 0
0.269087242583329 0
0.173587036776256 1
0.139736277622927 1
0.0801501809026402 1
0.314533943464717 1
0.114767611185734 1
0.085589849322918 1
0.160142594781612 1
0.176663440777969 1
-0.0814773810169927 1
0.168587502068203 1
-0.0447644091255656 1
0.0952986919838223 1
-0.0142275364123696 1
0.134653681424366 1
0.0375011894083495 1
0.063201620863646 1
0.188313709170793 1
-0.0562876157543766 1
0.0971164524102615 1
-0.0419846260568678 1
-0.00183519658402651 1
0.0265355486476692 1
-0.0770180403635649 1
0.230729336311933 0
0.141641082244816 1
0.0872790416905435 1
0.102850984247422 1
-0.0281713727524293 1
0.0231763598135273 1
0.177293863904214 1
0.0975007926832632 1
0.100421982577371 1
0.0916615221570635 1
0.139225150534132 1
0.082404350735871 1
0.0796992977980657 1
0.0882143877741674 1
0.194297196670441 1
0.0109416647295361 1
0.239107563895283 0
0.22277728388575 1
0.0315525399694113 1
-0.076390944352595 1
-0.148827712968855 1
0.22478947550144 0
0.0492862433081302 1
-0.143388341997298 1
0.0997252062729555 1
0.163643657798924 1
0.0822540250164186 1
0.00111618169906427 1
0.205795744380495 1
0.0467600917683632 1
-0.0187039766413321 1
0.011487776424037 1
0.0334443668629784 1
0.177633948019165 1
-0.0177835619979718 1
-0.00126589373395933 1
0.152545601088313 1
0.189646098428474 1
0.0481172182951418 1
-0.00238186063974866 1
-0.0410465983088854 1
0.146457735418527 1
0.0220446178014492 1
0.0627063295679265 1
0.103064989314838 1
0.0679355382850239 1
0.0363164075849759 1
-0.0238036110667594 1
0.21629535364362 0
0.0840680856997647 1
0.154145459135382 1
-0.0254482514265693 1
0.0338254512472907 1
-0.102173174496424 1
0.104018162675064 1
0.170067414259626 1
-0.265095547168221 1
0.126500694993811 1
0.236024763217804 1
0.0703756921448569 1
0.0860572657063608 1
-0.0701879723174196 1
-0.123960375070889 1
0.0439629996974441 1
-0.00939470203285384 1
0.131338823402059 1
0.0498857819527424 1
0.164524777635133 1
0.130755389534809 1
0.0197317685285469 1
-0.000904681399581029 1
0.0505671233863603 1
0.0969504559640017 1
-0.0900199520809902 1
0.208714764125937 1
0.00446403283118593 1
0.0906891393664949 1
-0.170878081826369 1
0.065816434790426 1
0.110798485552452 1
0.00717616212184393 1
0.122252758387473 1
-0.0191408630893501 1
0.285009639224515 1
0.146853443761509 1
-0.042521408015825 1
-0.0629071551159854 1
0.299804423431699 0
-0.0803458030524743 1
-0.123374548765392 1
0.181232246008162 1
-0.0555959740184557 1
0.111054843861396 1
0.15576843802445 1
-0.00410608640607577 1
0.106197774365411 1
0.153281254171913 1
0.044809596690565 1
0.189074747665327 1
-0.105782808819117 1
0.15263318806472 1
0.151973439865533 1
0.191226292146366 1
0.152147503762534 1
-0.0245991058741486 1
0.0681788062869682 1
-0.143572568778907 1
-0.12131174663024 1
0.156783448181997 1
0.165638561407335 1
0.0631944120706606 1
-0.00946489642708733 1
0.000803208289144126 1
-0.0561535142548521 1
0.154199275444291 1
0.0112635726004703 1
0.069659037110214 1
-0.117503272497779 1
0.0206657934354924 1
-0.0256530550655905 1
0.385256982518958 0
0.00375216550025854 1
0.179755459121694 1
0.136214960903045 1
0.0359896288888037 1
0.320751582964122 0
-0.0438550498267615 1
0.112727432673424 1
0.0687152152806734 1
0.148571948910768 1
0.100375374959379 1
0.0751134031013956 1
0.196232938613032 1
-0.0584725239343745 1
0.115215021034834 1
0.0576543312453332 1
0.215159856115228 1
0.160819321159967 1
0.183344660187575 1
0.12784546188655 1
0.028351502826116 1
0.0237077156708949 1
0.0997404252614895 1
0.0483562096243407 1
0.0920557314140531 1
0.123649227641252 1
0.1415832432445 1
0.212952778646788 0
0.00719530022263766 1
0.212878496655155 0
0.0718207607030982 1
0.0201351215924012 1
0.00469487434191057 1
0.00030335445914019 1
0.0806237290027505 1
0.0106134795128223 1
0.197671428644402 0
0.149436677569105 1
0.0825067366793383 1
0.0612313277926177 1
0.13943079881431 1
0.169189404029506 1
0.0570472058100276 1
0.174996985203663 1
0.203121733830169 0
0.146214489169192 1
0.153294953698685 1
-0.0529350042041211 1
0.028376879357121 1
0.0925223531592236 1
-0.0202919487950963 1
0.146113917019936 1
0.00568295495912638 1
0.100825295358607 1
0.149210997696192 1
0.0293001222205823 1
0.00914521693472066 1
0.131216389167911 1
0.0989093003078459 1
0.0246178603037546 1
0.232065380326898 0
0.11361306280519 1
0.151888276749107 1
0.154638943334363 1
0.182956560453063 1
-0.151925610812727 1
0.0563344410021433 1
0.120699464166877 1
0.451897032178168 0
0.1246049186309 1
0.151736522716676 1
0.245681012182071 0
-0.0140040650616783 1
0.0559363009012331 1
0.147377599955649 1
0.0770815485117103 1
-0.0381823327512078 1
-0.00518642037908757 1
0.0312890032831159 1
0.123902016204667 1
0.199002332750608 1
0.144674814398645 1
0.152541677595074 1
0.0470374868317392 1
0.102847576810201 1
-0.0607592033044767 1
0.185994965747658 1
-0.00486513861888135 1
0.0629122082930813 1
0.174969621251201 1
0.142571866122325 1
0.099127759058102 1
0.121276002117665 1
0.180365028748503 1
0.0951489464628288 1
0.182328510332259 1
0.0315120511458626 1
-0.0187314197466451 1
0.0556773351498333 1
0.00615352431375002 1
0.104527160873833 1
0.0497975755949321 1
-0.0911695264902075 1
0.152314140791698 1
0.133729874799679 1
0.1464872926366 1
0.100230872805195 1
-0.0860911953197854 1
0.0283440611118235 1
0.325713882266633 1
0.00512495789463627 1
0.208981969230495 0
0.0166931021592559 1
0.0299947907547123 1
0.0711680429809553 1
0.118167927854876 1
0.204807048444032 1
0.211245713114427 0
-0.00412013056277218 1
0.193528450940945 1
0.15159035938262 1
0.121357096871287 1
0.136283970571818 1
0.166233843383049 1
0.201458329271115 0
0.150744872153755 1
0.0653909227881286 1
0.0106394511993665 1
0.180441910250323 1
0.131513490639076 1
-0.122261617007884 1
0.221249425813882 1
-0.0642768028170817 1
0.0302256241209796 1
0.0896429304908491 1
0.152138962321392 1
0.152032652769872 1
-0.0345812313746223 1
0.0112004143816697 1
0.115980698234015 1
0.168657910558178 1
0.0999062737056401 1
-0.125773212715101 1
0.127239585064747 1
0.0945384209032508 1
0.197512535802524 1
-0.0244264827351688 1
0.166409796678277 1
-0.00376137552513751 1
0.0222158775147866 1
-0.0646659902931569 1
0.123799954502914 1
0.0298951497887589 1
0.0552877759765219 1
-0.162943122441514 1
0.101602805925934 1
-0.0119737690404212 1
0.197787374743571 1
-0.135654014333145 1
-0.0997111711730244 1
0.0706664395671311 1
0.189759311774596 1
0.177095909204686 1
0.218947349945433 0
0.0544161905796253 1
-0.0270629698938485 1
0.0893386789766523 1
0.188106747689472 1
0.0841957402414966 1
0.15176504821424 1
0.0648670373319348 1
0.0419704288508793 1
0.00815441838928226 1
0.244877816419608 0
-0.116801715403774 1
0.0740689019911335 1
0.151693926363789 1
0.166003754831299 1
0.086248002915255 1
0.314445054724853 0
0.0810609962276786 1
0.0887937836869253 1
-0.0550726988332054 1
0.163741118837373 1
0.129421297570475 1
0.107474186242073 1
-0.158753887769774 1
0.115815974213776 1
0.0938548190420396 1
0.227751918229317 1
0.219964344619193 0
0.264966944675056 1
0.0926746006343802 1
0.0444884482085724 1
0.0277270497665498 1
0.0418155714517707 1
0.0733814875633439 1
-0.0228917073712659 1
0.415385197963653 0
0.0343359558740284 1
-0.144737503939505 1
0.120279152872766 1
0.105518347870431 1
0.0596512007195719 1
0.0442223778579642 1
0.30747261291778 1
-0.0871572919126249 1
0.168940574357185 1
0.117286434950878 1
0.138304848471887 1
0.172693807746875 1
0.046955637138595 1
0.0892752139768193 1
0.00731826443352798 1
0.0706768265827315 1
0.0942229577953481 1
0.199411621376121 1
0.0261385083646345 1
-0.00160985507793142 1
0.0249981186444496 1
0.0598737900857868 1
0.129642160918573 1
-0.0615434116451256 1
-0.0340593766706389 1
-0.024029999714804 1
-0.0681466219892339 1
0.0886550659501771 1
0.0774959296884274 1
0.0944837807387138 1
0.0295796370241558 1
0.104912925645432 1
0.145714276561485 1
0.0817069122311738 1
-0.150297550181004 1
0.0479632138797849 1
0.185932999384186 1
0.253731780709719 0
0.201611762485818 1
0.0335507391065738 1
0.0545711188714458 1
0.101265700748249 1
0.0540666709964979 1
0.031179401410154 1
0.169184205342165 1
0.210091766355078 1
-0.0171347839484265 1
0.0372076791888223 1
0.132013620141028 1
0.0783608413699428 1
0.208634346636766 1
0.144454415125982 1
0.237403082501454 0
-0.0115003304570608 1
0.079919672112292 1
0.18511647480026 1
0.133338771575002 1
0.0294536313732415 1
0.0983428405385894 1
-0.0866829324370867 1
-0.076898418942916 1
0.189417634470313 1
0.125603429758153 1
0.0822118216679065 1
0.0653916321111642 1
-0.0494646319992494 1
0.106402399274406 1
0.0651455564687493 1
0.114344600533139 1
0.0822720467096044 1
0.0728655168090426 1
0.165254894996921 1
0.128478665299348 1
-0.043605841055629 1
0.144141342898127 1
0.0918258004969264 1
-0.00393735336485181 1
0.188903232625236 1
0.225663191687725 0
-0.0517737268014503 1
0.178167850774638 1
0.248479285353497 1
0.0835057259283459 1
-0.0810671770015679 1
0.239782707425914 0
0.142365036418186 1
0.180223674981326 1
-0.00268025680341844 1
0.0373635988234329 1
-0.00495862484520217 1
0.195524907487504 1
0.242582531382606 0
0.00573621363340132 1
0.0183670194574881 1
0.0085462513201134 1
0.113308361099803 1
-0.249578908422991 1
0.136985416623415 1
0.0105131457575959 1
0.14486131965049 1
0.182909007073547 1
0.0985036608471537 1
0.0843091908027225 1
0.0828826036448277 1
0.125259010293101 1
0.098029583834786 1
0.171524923224558 1
0.0773270099721322 1
0.068515669233556 1
0.177629445778772 1
0.231612192836492 0
0.17291708007165 1
0.0536953239039463 1
0.0802806046420042 1
0.108775391387459 1
0.130868404564684 1
0.204420530810083 1
0.0175775593609385 1
0.0342700006197744 1
0.0880387499414214 1
-0.0214164133943427 1
0.209274013295759 0
0.180442294339428 1
0.0368572735238994 1
-0.00152030427958105 1
-0.0584576067052849 1
0.271579778839763 0
0.0353426968017528 1
0.13447084255879 1
0.00811766542971899 1
0.111477093466934 1
-0.0771186232650369 1
0.138966048038806 1
0.0574493666241586 1
0.10591873548341 1
0.104928407535996 1
0.0222265614312993 1
-0.0614233852806895 1
0.112847712208312 1
-0.0174229840632739 1
0.0929555121679257 1
-0.091759005809942 1
0.0982018789711519 1
0.136012529471491 1
0.0248737159541914 1
0.147265047584478 1
0.292107392268753 0
0.0632724872192969 1
0.252473388084805 0
0.13589175900667 1
-0.10102725065229 1
-0.0181082102431646 1
0.0770099954256666 1
0.00635916162585796 1
0.168850070844649 1
-0.0948833286249765 1
0.0296614306470694 1
0.350808161659957 0
0.121773752562104 1
-0.0167314672829511 1
0.126749938134235 1
0.218690095802602 1
-0.048975332535698 1
-0.119324669245295 1
0.145859851596828 1
0.137924169677026 1
0.0385147768495224 1
0.391299234162298 0
0.122318773252663 1
0.210577584352403 1
0.192175134834341 1
0.046507512116596 1
0.140294584512498 1
0.219987181849846 0
0.135707733299049 1
0.102328802191736 1
0.130589317371404 1
0.0584531499827429 1
0.0402463779931451 1
0.0913965825063968 1
-0.00595346433938548 1
0.182528211676846 1
0.131063988796195 1
0.0518485101382565 1
0.0749872225016627 1
-0.170688028596853 1
0.365333413250564 0
-0.0459974024457691 1
0.0904243289929724 1
-0.076667809409509 1
0.195993666391229 1
-0.0784319259187791 1
-0.318190215818456 0
0.0322747664686103 1
0.234331426007959 0
-0.0674684977391514 1
0.0487440897405264 1
0.228979998790664 1
0.200264675493253 1
0.039310024424853 1
0.190609027827527 0
0.00249749003898637 1
0.00194975690430225 1
0.17887074618833 1
0.169639710928666 1
0.171365570659257 1
0.0996682677165664 1
-0.0439760505050543 1
-0.0113338299736723 1
0.195295146374569 1
0.214678901709715 1
-0.0207076477934733 1
-0.0440012102717497 1
0.101623431819917 1
0.11321956966855 1
0.0711921562672546 1
0.153057199647137 1
-0.0831930672962212 1
0.105371957304219 1
0.143912553884825 1
-0.0418053394254847 1
-0.171708287536664 1
0.096803840653398 1
0.429438566582769 0
-0.00636657430645108 1
0.221025802551935 1
0.269022987503071 0
0.322251429278413 0
0.0991793542847277 1
0.10854367726914 1
0.196327155323066 1
0.129827966477152 1
-0.0799811153350978 1
0.239832006027594 0
0.211531038342082 1
0.156946733362874 1
0.107704019782633 1
0.121070841709564 1
0.23115506195325 1
-0.0387771624899865 1
0.111961759565426 1
0.0846961700988679 1
-0.0282226015258275 1
0.21808660551738 0
0.104082286562274 1
0.111527709905463 1
0.195690809361184 1
0.0872865539458004 1
-0.0324177050199269 1
0.0574260970141736 1
0.185250668786481 1
0.0731704191556629 1
-0.0340219740883968 1
0.0861796899808445 1
-0.0108019625502221 1
0.176534394779204 1
0.0425185402255328 1
0.286332451246624 0
-0.0174920495239004 1
0.250175227143683 1
-0.0731303754780992 1
0.123771478275117 1
-0.0776897025814218 1
0.0928716131576273 1
-0.0555891058517065 1
0.0527299442932754 1
0.127957446277754 1
-0.105158286741167 1
-0.0525653404212131 1
0.025567189953595 1
0.305257398430069 0
0.118299949584091 1
0.0859971150850894 1
0.0739695699000868 1
0.0695435201084663 1
0.068882286903911 1
0.0557378005142231 1
0.0981245038230553 1
-0.0246872884039087 1
-0.000422694428356182 1
0.0143510671285257 1
0.187866141456297 1
0.0420058015679624 1
0.0547245935778719 1
0.0557418805834352 1
0.0598253422941049 1
0.0513926481068975 1
0.21052488348194 1
0.1012428729769 1
0.335671367146574 0
0.235619879170271 0
0.283030102134409 0
0.0942790109587452 1
-0.00580195963663733 1
-0.105592321792218 1
0.212135796182858 1
0.0236589738686545 1
0.119350690899514 1
-0.00915152863442234 1
0.238527308419521 1
0.19146560973181 0
0.166189381192588 1
-0.0538379501465401 1
-0.051298591666054 1
-0.0704087241172848 1
-0.0220454252533005 1
0.188796927176934 1
-0.0793683974824042 1
-0.0958590849542317 1
0.07895809218788 1
0.135708701473431 1
0.163350928998583 1
0.0522769744920706 1
0.141544400397123 1
0.065187847222323 1
0.139290647997595 1
0.174491048488121 1
0.0723099838697044 1
0.216613497508228 0
0.00537726517211492 1
-0.0155285330784619 1
-0.0390003423001593 1
0.0040452261600167 1
-0.0225640310333316 1
0.122368919171476 1
-0.00274900225061107 1
0.184150470013827 1
0.0580737056588271 1
-0.0549573845108045 1
0.0991611940379137 1
0.0921004326763072 1
0.030014801280152 1
0.0403676876542842 1
0.160014514487059 1
0.049789193007932 1
0.0564123826001699 1
-0.0382854099289209 1
0.0187805072472177 1
0.20423705957845 1
0.0564968367930349 1
0.191829402818491 1
-0.0280863078021395 1
-0.0357454488366499 1
-0.125393128996328 1
-0.0232828243941559 1
-0.0166283375392197 1
0.0774654024391895 1
0.0423372481757075 1
0.105744319276235 1
0.0474678640442217 1
0.02079911680159 1
0.064840215714006 1
0.0694430602906673 1
0.0326223627663659 1
0.203699452772333 0
0.0982165164738679 1
0.145779242579124 1
0.208879656991371 0
0.0804638779033048 1
-0.000522494307995093 1
0.137069610918815 1
-0.158899210680994 1
0.220467176234671 1
0.00611502966702969 1
0.0974325923388175 1
0.155045430927902 1
0.0375833855942419 1
0.0982881930405468 1
-0.135467858398302 1
-0.00236690674902915 1
-0.0238204360918491 1
0.0501613229108975 1
0.0572980744509576 1
0.128447886343058 1
0.126015919266434 1
0.041300570467906 1
0.0418995825870751 1
0.168511333174247 1
0.129251639766105 1
0.221666015471761 1
0.168415549454244 1
0.135938209045341 1
0.0653218273500622 1
0.0444624045281609 1
0.215568581376374 1
0.217637297096539 0
-0.109340233243585 1
0.137295810815676 1
0.0687201344096389 1
0.0403540358147585 1
0.186415341364356 1
0.154803035348165 1
0.0783285580131383 1
0.0138642886953662 1
-0.04778255151631 1
0.157498956803006 1
0.186910954264421 1
0.0787531236135624 1
0.161195056288965 1
0.264359158277544 0
0.0534805883706875 1
0.197530984355644 1
-0.0879953456786267 1
0.0886003248328325 1
0.19051807583456 1
-0.0350607922242447 1
0.145636764262428 1
0.00976496230992573 1
0.196687979865396 1
0.131025155016828 1
0.26854475084007 0
-0.0733793849523218 1
0.237913401786827 0
0.105916942438438 1
0.239597264164107 0
0.28462610448903 0
0.189298668327817 1
0.0856898039465855 1
-0.035853272126471 1
-0.0657844924309631 1
0.134561916678431 1
0.134605602300521 1
0.0728372187307562 1
-0.132564591419288 1
0.0894450464558006 1
0.0763424039663173 1
0.130774831649576 1
-0.0694164831288403 1
-0.0125054325206051 1
0.0200681995598515 1
0.180877160239003 1
0.267763715089297 1
0.0565021336471703 1
0.100127525073954 1
0.109061636572136 1
0.131139589971747 1
0.253389052442524 1
0.318759817233811 0
-0.00772340953404147 1
-0.0343741206564363 1
0.0349979052521878 1
0.115695113651905 1
-0.106304759849991 1
0.196498458090887 0
0.0496118735981013 1
0.127384780944009 1
0.114305330056746 1
-0.115696336891524 1
0.0112081274611184 1
-0.156753870952675 1
0.161164810693112 1
0.102478874135716 1
0.0759883660369909 1
0.180320193127177 1
0.0561767735118218 1
-0.00197272393046116 1
0.111521695046923 1
0.0231377519231545 1
-0.0253219741204706 1
0.0594778115845256 1
0.199291450629489 1
0.174020513424612 1
0.280271632255452 1
0.182179283800277 0
-0.0351328259614917 1
0.0750857588681856 1
-0.0281463242533308 1
0.183560493979302 1
0.0487668301148638 1
0.138348840914324 1
-0.15265750616732 1
0.296366397637609 1
-0.0899115675496754 1
0.0600551656037501 1
0.233943583268369 0
0.0466615634250013 1
-0.0293396388636588 1
0.0676954222027189 1
0.0165384298856694 1
-0.0577137667191198 1
0.202125367767713 1
0.200303036203968 0
0.111354037768692 1
0.011526707442293 1
0.0823225439650671 1
0.155860504241334 1
-0.104514523737628 1
0.10391696471028 1
0.0690448353797364 1
-0.169378988002511 1
0.0886933121865978 1
0.0176093597828215 1
0.153328812427786 1
0.00166120603053851 1
-0.0274402417187667 1
-0.111108829045127 1
-0.0364407852275378 1
-0.0653517375455779 1
0.0329853632395403 1
-0.00874488806111664 1
0.187495668644288 1
0.194695924904983 0
0.126947279384315 1
0.0094966335940542 1
-0.043407296639929 1
0.117235225412059 1
-0.0116103633095964 1
0.176882185023353 1
0.214361762184931 0
0.318072401455933 0
0.18402265944675 1
-0.180100409280905 1
0.0583085520041215 1
0.108299764899462 1
0.203634717899171 1
0.0338955849004158 1
-0.0119034199147441 1
0.287826581577223 0
0.121035039850878 1
0.100935362242144 1
-0.054686472776286 1
0.0697531380031359 1
0.157911712455171 1
0.128262679497206 1
-0.0762857876051104 1
0.0719617734764722 1
0.0469757551573513 1
0.10838608875593 1
0.208042064514371 0
0.00904589356644874 1
0.0104619512554787 1
-0.115644636290855 1
0.0134502236381732 1
0.178826817406505 1
0.154618021787148 1
0.296688549753458 0
-0.117045141066413 1
0.0151169656481748 1
0.0733145511303698 1
0.127064525264581 1
0.0554900590128226 1
0.258534066476105 0
0.170629807850326 1
0.0939722815076428 1
-0.0088028512437528 1
0.147996772104754 1
0.164618401271167 1
-0.0119827944126568 1
0.209413963229095 1
0.0494371754390366 1
0.0324213647703393 1
0.00788095773259884 1
-0.18078071071906 1
-0.0839682077183729 1
0.0291146709193924 1
0.248567754156242 0
-0.0169262988967193 1
0.165255406522319 1
0.275997290599776 0
0.276323343871372 1
-0.012641712775781 1
-0.00298831959173687 1
0.0122260139922167 1
0.0436404878975458 1
-0.0459754762280572 1
0.201897969762839 1
-0.0979255542024707 1
0.034602043892823 1
0.0648296916052663 1
0.251898093579213 0
0.158353917227608 1
0.222002174610794 0
0.206712610205688 0
0.169531046875462 1
0.0421312865768042 1
0.102205050138763 1
0.297102654005367 0
0.117263568859223 1
0.0783358573401021 1
0.226174855127805 1
-0.12195890239434 1
0.126385645009986 1
-0.0447028170760004 1
0.30267047099288 1
0.157743303430874 1
-0.0235514706321239 1
0.10375217793274 1
0.345296846579758 0
0.0125367309174071 1
0.322674731487868 1
0.207006836784271 0
0.223926352039025 0
0.0702411666339281 1
-0.105139518085026 1
0.0138246811222413 1
0.0999558446389397 1
-0.259904189811367 0
0.0925728111545239 1
0.179878060329264 1
0.0669298963175216 1
0.100577198991081 1
0.050824051886982 1
-0.0100522864188915 1
0.202136784421746 0
0.203572234544296 1
0.0568555383951285 1
0.076965825143207 1
-0.129740188348244 1
-0.000550990089006612 1
0.171832458598122 1
-0.103685376384199 1
0.0276156752935524 1
0.302439744517543 0
0.021770644590574 1
-0.0582933832401971 1
0.31520022123935 0
-0.0376689971240014 1
1.44850215250819e-05 1
0.00587086573732919 1
0.0174113042171338 1
-0.0322085966861241 1
-0.00359245430465721 1
-0.0469668478304564 1
0.161923279752503 1
0.173197743231866 1
0.0367393733584915 1
0.101781128099903 1
0.107946622542002 1
0.0403137163993618 1
-0.100217384331306 1
0.00775084555124268 1
0.22633074001363 1
0.00364025024584677 1
0.0621302129964615 1
-0.0609703357010995 1
0.190402359953348 1
0.158192403514115 1
0.14299747998192 1
0.238504024885674 1
0.252585154331745 0
0.141745294745245 1
0.0657883401643477 1
-0.0511837263148655 1
0.0492676715734791 1
-0.00607305810437241 1
0.0953119323158732 1
0.0361337622091276 1
0.0391879813800546 1
0.0973982247700554 1
0.130984671625475 1
-0.106637492282335 1
0.116326181387297 1
0.0819743968388744 1
0.13660354025063 1
0.217363704920551 1
-0.0395532136133586 1
0.104186200604633 1
0.164860840996827 1
0.12191977063399 1
0.0405420654444267 1
0.0746181102705053 1
0.106112520045604 1
-0.00819890003148731 1
0.148384123401429 1
0.135467887802232 1
0.163410992713958 1
0.0405586819437554 1
0.100465261157426 1
-0.0793661133340357 1
0.103092916585189 1
0.16871895385218 1
0.0733701165104321 1
0.138115384840109 1
0.136815697148162 1
0.171477287561761 1
0.0598926233726841 1
-0.10128521981739 1
-0.025583696370729 1
0.180214878104297 1
-0.0751125192822831 1
0.0852835966122421 1
0.181788963084703 1
0.112957488037025 1
0.151074028811274 1
-0.0203480120912328 1
0.240670252223176 0
0.0653407673536647 1
0.141560557784657 1
0.0280326729937518 1
0.221690323228186 0
0.0618905066394151 1
-0.0250605274444205 1
-0.000838214718599191 1
0.206766647162763 1
0.0136808013057904 1
0.038874403952985 1
0.132829057823313 1
0.243396160353562 1
-0.0337278902047832 1
-0.116641878485011 1
0.132658446305912 1
0.0527822485393594 1
0.147028342214444 1
0.0278602159445354 1
0.0250214005339385 1
0.280321027948921 0
0.0876318270834216 1
0.242069379358156 0
0.239324099915171 1
0.0302849450334263 1
0.130983859928912 1
0.142216904896819 1
-0.210787089869104 1
-0.0502477523996667 1
0.191753610748662 1
0.0344887336308234 1
-0.0389831396052643 1
0.0765679888735475 1
-0.0200725322679006 1
0.115916780667235 1
0.157403567783844 1
0.0682036290112218 1
0.243947137875142 0
-0.0940067994713979 1
0.0334095650040925 1
0.248512146584563 0
0.0303076862946986 1
0.21557511159218 0
-0.0259653536259546 1
0.0893972216188208 1
-0.0227527872349819 1
0.0791254781761281 1
-0.137609756383226 1
0.1492942882783 1
-0.151401566087738 1
0.026695697332477 1
0.0967473136219037 1
0.0822809237829363 1
0.2133738499563 0
0.0534764719851609 1
0.0735387289752882 1
0.00647867414631311 1
-0.0258409944806106 1
0.131439398114377 1
0.0599304977307176 1
0.240414588585188 1
-0.0205552542812882 1
0.023734750487014 1
-0.146920023890349 1
0.161278042742182 1
-0.0227675321577002 1
0.218300973106131 0
0.0693598522029455 1
0.0828107011073338 1
0.233682202171745 0
0.198479901408145 1
0.00994853627181849 1
0.165983091108519 1
0.4576754562227 0
0.115231451411185 1
0.0776007400724001 1
0.154722452855971 1
0.145271592955837 1
0.233457114666755 1
0.274988419432901 1
0.103909158633568 1
-0.0874005466629196 1
0.336398368679558 1
0.243417000194615 1
0.223542033779635 0
0.0405660723351146 1
0.155566788481012 1
0.239900961572435 0
0.0826130646863131 1
0.178575290205312 1
0.309639156236994 1
0.0199896384359671 1
0.00177035676250433 1
0.0431414667094828 1
0.0581935750473519 1
0.0358452083233039 1
-0.0774071330410793 1
0.0326067690383856 1
0.137936210987766 1
0.176084746579927 1
0.0764687137937804 1
0.124847797099503 1
0.0660368937069696 1
0.0193070398169517 1
0.134021896928069 1
0.186965568655974 1
0.115717415875283 1
0.206285039496843 1
0.0966666771390088 1
0.135718100226092 1
-0.0136208180034243 1
0.42501206179988 0
0.212226196053491 0
0.047705414552699 1
0.13850538009833 1
0.0118268507442225 1
0.16951326443871 1
-0.0465762251950903 1
0.102025210152393 1
0.116483903487074 1
-0.0832523611453495 1
0.188685423593145 1
0.246988745172809 0
0.0271483720080702 1
0.0858634995732189 1
0.207209365326105 0
0.12325317623806 1
0.0810598845578655 1
0.326799208373781 0
-0.133253626920522 1
0.0971023174679085 1
0.0939173187103055 1
0.124333784815953 1
0.213755219225602 0
0.129172814328472 1
0.05343748919568 1
0.0646113532841815 1
0.0595451756226728 1
0.0477444343475014 1
0.138305932006913 1
0.04022704993552 1
0.183906980503913 1
-0.0883974880690805 1
0.0940802666702035 1
0.0419738688645572 1
-0.0479933112254755 1
0.028172212416765 1
0.274544392888482 0
0.229954815962994 0
0.0691744737421742 1
0.0375284766518049 1
0.0203838007813596 1
0.0334663703024057 1
0.08552687135615 1
0.167074651718318 1
0.0659724007578935 1
-0.10728523597276 1
0.100155254706429 1
0.137490699547663 1
-0.0796035171353923 1
0.138417304262445 1
0.0377003717109764 1
0.155122469829206 1
0.00100599838593692 1
0.131015618467795 1
0.0208345673656068 1
0.042208725964937 1
-0.0193115080047189 1
0.0960253869171555 1
0.171540008492629 1
0.217283587426148 0
0.105320065113694 1
0.129665020203994 1
-0.0669391796819198 1
0.101945487766838 1
0.0691153145925694 1
0.027476697649843 1
-0.154220326555234 1
0.156394452199214 1
-0.0107765366064289 1
0.131983652910857 1
0.168172090782755 1
0.0600257378672356 1
0.292517295507263 0
-0.0479127264955063 1
0.117810163550521 1
0.139559428158044 1
-0.0479554282020936 1
0.150274735158357 1
0.19585764270843 1
0.0516748297097216 1
0.115491753459266 1
0.167100410235975 1
-0.0550339114879332 1
-0.0422754049597678 1
-0.15934146838358 1
0.00714329972443127 1
0.00255242336486428 1
-0.06104884750758 1
0.0827169820190618 1
0.237726505433166 0
-0.0255028731993987 1
-0.0896568049027404 1
-0.0965610820034705 1
0.0680256918339982 1
0.0830906703477768 1
0.0696795673310081 1
-0.04730128259573 1
-0.0214315372206611 1
0.222581704035124 1
0.237296618930688 0
0.0831380004688976 1
0.166605999627773 1
0.0311114558376221 1
-0.0573316675477516 1
-0.0202890353062706 1
0.0911022856293932 1
0.15735565481898 1
0.133274241214933 1
0.263205593750996 0
0.0923902683613232 1
0.0740537883863872 1
0.0430527567113719 1
0.110533375762241 1
-0.0930014058837439 1
0.104821852007728 1
0.192368945493625 1
-0.0774050789408445 1
0.235638004306262 0
0.147292288152203 1
0.103302832496104 1
0.252990653163128 0
0.0832529940326261 1
0.00406584124760838 1
0.175512983985531 1
0.18688412513226 1
-0.0863382254586487 1
0.0512506393271207 1
-0.0349243354482917 1
0.0746342065604728 1
0.0255252954643028 1
-0.151983799700145 1
0.114387966848452 1
-0.0357157667553099 1
-0.183583598785138 1
0.00936225328244896 1
0.177706620568323 1
0.0785680040672805 1
0.030616053765438 1
0.0562107789515899 1
0.310256636453446 0
0.0835734410886788 1
0.00618609421664842 1
0.314539019560353 0
0.0660049860116631 1
0.0532553171706989 1
0.108312542176567 1
-0.0324752157684106 1
-0.082026077797448 1
0.0831217977515639 1
0.0777141812565113 1
0.0512534707246817 1
0.223788573165224 1
-0.0278640778762391 1
0.0961027197118576 1
0.143885686481172 1
0.0764900733640237 1
0.0610126211516731 1
0.0489497725073043 1
-0.165747681806063 1
0.0045755890474247 1
0.10441185775199 1
0.0199892867875391 1
0.139541845380447 1
-0.0437116600180612 1
0.00313348771264457 1
0.025309290054499 1
0.0312812484495927 1
0.225669570178977 1
0.384847253448498 0
0.151281717749505 1
0.0765759245035026 1
-0.037472713235223 1
-0.00856233678986853 1
-0.109841933221093 1
0.194412301105739 1
0.262303121785229 1
0.105297243219351 1
0.0330411702809675 1
0.018694381861356 1
-0.175410778226994 1
0.0700906088682052 1
0.137000633346792 1
0.0653404794539576 1
-0.0480701666367856 1
-0.0271793210736907 1
0.0689842271999154 1
0.214392533680722 1
0.0672097635994591 1
0.198335024891366 0
-0.117083645942113 1
0.198734982454528 1
-0.039721694666486 1
0.125188392431077 1
0.147513060403472 1
0.0664660633792006 1
-0.0460275575732004 1
0.166292536070203 1
-0.0431886950288454 1
-0.0039638016237467 1
0.222955387999409 0
0.120190979762551 1
-0.250824231063216 0
-0.117268716496473 1
0.0893068880165261 1
-0.181202913164703 1
0.0638070452160276 1
0.00334643258414564 1
0.0270565559202943 1
0.176071903991133 1
-0.0719631146806435 1
0.14760092805828 1
0.320547327115664 0
0.0719815967015236 1
-0.11894066790688 1
0.149754484532241 1
0.0910568964563719 1
0.208054441741978 1
0.129299481866485 1
0.146291524824951 1
0.203126080323639 0
-0.0591080020467768 1
0.217475306626598 1
0.147998932472811 1
0.207265988099564 1
0.00884730550601221 1
0.161068007340097 1
0.252515732948529 0
0.170534043131172 1
0.060834057622638 1
0.0883300097726367 1
0.169742662288551 1
0.0369072591816722 1
-0.0204245040455856 1
-0.0246366506083048 1
0.0532230378153524 1
0.130973848833018 1
0.0867462828465263 1
0.214738238334011 0
0.0548509955974653 1
0.037979652474807 1
0.15262675841353 1
-0.0133295766466526 1
0.127880425104138 1
0.192352963395742 1
-0.034526015791726 1
-0.00158953227595417 1
0.12592547929989 1
0.282255511312493 0
-0.0894426083070182 1
0.0606499149394229 1
0.0730063783676418 1
0.0268216257187862 1
0.0599443668358989 1
0.0940513321988095 1
0.227831543378333 0
-0.0194652052919539 1
0.0921040260155925 1
0.165043702885945 1
-0.0790578383869732 1
-0.0954354193321845 1
0.227522846387836 0
0.017353037651732 1
0.0267475695489686 1
0.00199931989107217 1
-0.00842378608329337 1
0.0353259568377002 1
0.0254290556452762 1
0.165902261449537 1
0.0159500926941825 1
0.0402729125321732 1
0.305400007508775 1
0.19302185565047 1
0.200714537030009 1
0.0249140019762981 1
0.198570579311639 1
0.10922662806644 1
-0.171613788405863 1
0.0357861051236135 1
-0.0308665921787158 1
-0.0651234651591004 1
0.0226838302915899 1
-0.0660837132228517 1
0.0268360098377823 1
0.169641218880761 1
0.0666741467671421 1
0.141117330519982 1
-0.0696485608106591 1
0.00952932365920064 1
0.115987669866878 1
-0.15117747780059 1
0.0128718424102415 1
0.219387336728372 1
0.133311736864004 1
0.241738219340266 0
0.233854024105678 0
0.0820302269738075 1
-0.0481084934967304 1
0.0519583201566059 1
0.0748285362837715 1
0.0859179328212493 1
0.17811575342567 1
0.142114836282173 1
0.153174561031268 1
0.0372805863718117 1
0.0490055711102066 1
0.185436793833456 1
0.158698177574946 1
0.058957841242724 1
0.0361486902521001 1
-0.150231079476057 1
0.0200449944265075 1
0.0780277988215259 1
0.0602898086351636 1
0.016548754069034 1
0.0814795097357314 1
0.0587511802790642 1
0.09199626215896 1
-0.0363126518516744 1
0.112527582529567 1
-0.159060588635488 1
0.110535102084162 1
0.115051073153056 1
0.0775894876089819 1
0.0277260742933399 1
0.118633395802105 1
0.0540658012234959 1
0.113757728299707 1
0.181421828361617 1
-0.14964597583503 1
0.0569286377650549 1
0.286836341810024 0
0.0728859005818213 1
0.0891399974455686 1
0.0773878477700251 1
0.246496827437687 0
0.0663773581012769 1
0.0662973254816452 1
0.0577998825323657 1
0.162093266762053 1
0.0441734012219028 1
0.207756847784547 1
0.104231758672272 1
0.0718892669641632 1
0.165676988306384 1
0.0790848436374232 1
0.097537114690581 1
0.189524353555019 1
0.0908401481166832 1
-0.0794049596026819 1
0.138935982920929 1
-0.00981356581175637 1
0.0114345055314258 1
0.0687615957110898 1
-0.0521665976244511 1
0.014891813769237 1
0.0369546809723922 1
0.18683245469615 1
0.0424145597060559 1
0.162443273581773 1
-0.0100623784211481 1
0.101282785265762 1
0.0135302762810053 1
0.127522038672397 1
0.207072187190684 0
0.169593270244302 1
0.117327842323348 1
-0.134081999092869 1
0.00798308800904908 1
0.166753918279958 1
0.10803477969975 1
0.0234881142765368 1
0.0286406819154176 1
0.138716804111516 1
-0.107419466985025 1
0.141401091817353 1
-0.0563544445926864 1
0.193432183820609 1
0.423228231504487 0
0.108949780074146 1
0.0653766366586982 1
0.14277985980454 1
0.0305110096044123 1
-0.0373296854113194 1
0.025460042396893 1
0.12842050711196 1
0.219955459292113 1
0.0875021432105639 1
0.0248134817757361 1
0.0622079212448935 1
0.104877130660503 1
0.0470303835932938 1
0.20796638614468 1
0.422691357400521 0
0.0676493592739742 1
0.265765128408557 0
0.113932717365081 1
-0.0146605848816829 1
0.224920247527173 1
0.285172680478909 0
0.169465243452509 1
0.0342159370344968 1
-0.0268846944664958 1
-0.120081415807226 1
0.0123608733453757 1
0.0865669626754478 1
0.155342550237605 1
0.0816394111997943 1
0.193856639933484 0
0.0630798520300432 1
0.127680196743531 1
0.0930016495771482 1
0.128585883241505 1
0.120554302555006 1
0.117293687683843 1
0.144703038709798 1
0.0681638476272949 1
0.0777481025985268 1
0.267893448957785 1
0.0274109979165942 1
0.20213111334704 1
0.0357756254665077 1
-0.00369650716796019 1
0.285470428909257 0
0.297553547075479 0
0.088383186942864 1
0.0789329466312993 1
0.00182089850225611 1
0.0611701765969178 1
0.0652693445195491 1
0.0192969275233225 1
-0.00984422056126199 1
0.0869566471907972 1
0.0331881009383429 1
0.0536918754607152 1
-0.0723117814093956 1
-0.117147659808977 1
0.108694233503643 1
0.066651186850494 1
0.0557402220194829 1
0.108284102045194 1
0.0981069529596622 1
-0.017848858705513 1
0.0783259516070722 1
0.17584471312363 1
-0.117750529246484 1
0.106767893437826 1
0.104083256525081 1
0.131236776427655 1
0.0149162851094933 1
0.134122071570671 1
0.184883009290913 1
0.0860847407597103 1
0.153352982077021 1
0.109548805798384 1
0.117997709248709 1
-0.127102611496661 1
0.22772439693513 1
-0.00568147877439874 1
0.041597027096933 1
0.00458369141593808 1
0.0479024961888233 1
0.00986153597580483 1
-0.0319136287537664 1
0.138668089559103 1
0.112885409045307 1
0.104360147307767 1
-0.0104414887630285 1
0.111690133181561 1
-0.065225724756504 1
-0.0576801564703279 1
0.157829708522504 1
0.0969233278729424 1
0.102343350327325 1
0.156884344105549 1
0.210131985401175 0
0.0438416728025769 1
-0.0649342439058001 1
0.0299076536227597 1
0.184757973497071 1
0.029212499104227 1
-0.0540501841340819 1
0.186281203080682 1
-0.0822340150861952 1
0.0970251487020712 1
0.171912817032085 1
-0.0308874242299789 1
0.0301024136518136 1
-0.0842659456457352 1
-0.0376224776296921 1
0.219303901554356 1
0.121496373173777 1
-0.00847460616057294 1
0.125720128116264 1
0.0856179172881649 1
0.106487365906322 1
0.022834457581393 1
0.202062094523047 1
-0.0086418756132988 1
0.0460539174096026 1
0.00997773455978423 1
0.0515112447757236 1
-0.0768308221295921 1
0.0312242570421951 1
0.217398360403893 0
0.00378032417781098 1
0.120802730403657 1
0.0401694338893033 1
0.126185271414851 1
-0.0852111648399108 1
0.0585824715118013 1
-0.134515687882349 1
-0.0735336417403832 1
0.118235740717547 1
0.20800406985172 1
0.0101702045931046 1
-0.0409095066922855 1
-0.00336753742406209 1
0.264769584402278 0
0.200253248737547 1
0.054294421739784 1
0.107642144513776 1
-0.107841677065097 1
0.0776572573888666 1
0.169366385085325 1
0.0950687062973 1
0.105199738365959 1
0.147683109186736 1
0.115779585572446 1
0.167143175364389 1
0.27981186129565 0
0.275015409140695 0
0.0755260227102839 1
0.152663921162317 1
0.0465344008145688 1
0.0913023355416822 1
-0.0326022308166162 1
0.0177448267341939 1
-0.0273724139378523 1
-0.101932045044015 1
0.00881688615759884 1
0.171575338452286 1
0.137753327822574 1
-0.0277389254540748 1
0.128920372456164 1
0.332228038663817 0
-0.016579699725256 1
-0.0243390425698734 1
0.115443779650128 1
0.190412296922083 1
-0.0600171745196617 1
0.328123885873133 0
0.0438112024817059 1
0.194406889583006 0
-0.0734194976805246 1
0.0699733880647253 1
0.356540721685338 0
-0.0484460475245511 1
0.174479823480578 1
0.0541776994466847 1
-0.0386734982512572 1
-0.0139124093902975 1
0.128688117733438 1
0.0115040945667453 1
0.136638377807834 1
0.131832983879538 1
0.224238468838267 0
0.181996699406093 1
0.218517247824105 0
-0.0480687834708432 1
-0.0951116396130967 1
-0.00146785039014789 1
-0.00107051785054875 1
0.131576903252416 1
0.198449156100555 1
0.252183863232495 0
0.0803747494103925 1
0.175744334689939 1
0.249208372593136 0
0.0936438637536048 1
0.107702003259215 1
0.00281634874245396 1
-0.0481973183418054 1
0.103358278205593 1
0.262924399094998 0
0.0648829169707849 1
0.0110403159467007 1
0.103692530329022 1
0.158369071680983 1
-0.0185025613009435 1
0.0155967553714061 1
-0.0866452382354498 1
-0.0123881413082423 1
0.0343204623390156 1
0.0568248042495981 1
0.191728107619077 1
0.139450021977241 1
0.0579126742801966 1
0.0223726397439937 1
0.261686338232826 0
0.0301078663833038 1
0.0391763743501811 1
0.0376315815269557 1
0.246989501069381 0
0.0568455299274182 1
0.1831355123121 1
-0.113531577324257 1
0.1241859350117 1
0.00811193304593014 1
0.159097070337317 1
0.160957806975544 1
0.216547625862629 1
0.177214049367704 1
0.286667121609389 0
0.200929256047548 0
0.367298392155706 0
0.092576408362602 1
0.109914697070067 1
0.221255790613615 1
-0.0490438611526533 1
0.093782763388617 1
0.0533512766492241 1
-0.153045160619284 1
0.078433075850964 1
-0.0352573788399238 1
0.108499845315076 1
0.0153612337628857 1
0.055174495714527 1
0.0543826788589098 1
0.154753041755272 1
0.151322511327071 1
0.00251705617490493 1
-0.0470302133037499 1
0.354740901495638 0
-0.0560813189301175 1
-0.0038618696500079 1
0.155254892906715 1
0.115387988757056 1
-0.0635901312440387 1
0.0538535602150318 1
0.0482484744344315 1
0.0362125420070542 1
0.127586628768089 1
0.140211750278774 1
0.0179609749418817 1
0.0472104361382715 1
0.199562028316134 1
0.327429101065902 1
0.0689772237689268 1
-0.137600942805606 1
0.167403313921805 1
-0.0953084350586759 1
-0.00977288704254507 1
0.0646809620060347 1
-0.113463317212735 1
-0.0354655515970738 1
-0.108826799476052 1
0.0505728547963004 1
0.0487634379596295 1
-0.0593291784084859 1
0.21683931447133 0
0.0864585333708092 1
-0.0301859584284348 1
0.0774008116756342 1
-0.0755488914256588 1
0.136632886101987 1
0.104551989261109 1
0.0754025427917245 1
0.0396509458369485 1
0.176940621268858 1
0.172987845651633 1
0.289613961291547 1
0.180768212401016 1
-0.0862043027243748 1
0.0530966675660383 1
0.00594491163826977 1
-0.0850540269986142 1
-0.102477254721644 1
-0.0554864556460854 1
0.035429125358537 1
0.163798059289044 1
0.126615654469739 1
-0.0165507017683014 1
0.0713756709911707 1
0.13947924443613 1
0.339808690833872 0
0.143209360315047 1
0.0213191702246153 1
0.168967163320444 1
-0.116029407903263 1
0.160468247913811 1
-0.126028643079247 1
0.175067300102609 1
0.023097568545624 1
0.208598842834844 1
-0.109035879911385 1
0.141937616269933 1
0.0267458366251347 1
0.00037163092624614 1
0.188514024440662 1
0.0754103312153583 1
-0.0631671125598106 1
-0.0480535834160214 1
0.17377471994223 1
0.0132939760696018 1
0.191269932070368 1
0.199991589067137 1
0.0897388227312404 1
0.098220619458709 1
-0.0768115991334657 1
-0.046326995016539 1
-0.0263378304355083 1
0.142430659668109 1
0.281097070112393 0
-0.0145415895240376 1
0.246237506675081 1
0.136050929377089 1
0.145700880655674 1
0.188013868006866 1
0.0341713217130594 1
0.175015911125025 1
0.175644503809532 1
-0.00427029689004127 1
0.0330932663666085 1
-0.0331269282178286 1
0.179838737747362 1
0.00217284387240435 1
-0.121912552752655 1
0.0398691494554298 1
0.24917141826545 0
-0.0145180226711135 1
-0.0448652298304191 1
0.0183566200344716 1
0.0606769180027151 1
0.173262360658046 1
0.0897428434681393 1
0.00964075058913124 1
0.0669309153320509 1
-0.145168485589651 1
0.228537217390678 0
-0.115806354147756 1
0.126555400502762 1
0.0446740462428631 1
0.132617877566021 1
0.18554389421561 1
-0.0835021629895432 1
-0.200923815387623 1
-0.0221737252858495 1
0.148631593088725 1
0.187102103776923 1
0.140661879895523 1
0.0499579618605906 1
-0.0479401861416322 1
0.0599010492967152 1
0.237491274757917 1
0.0996092111168847 1
0.0891593156437454 1
-0.0348989303792156 1
0.0473923557919543 1
0.122153901465119 1
0.0227177830998295 1
0.168831922844587 1
-0.0770206245815428 1
-0.0353124725451619 1
-0.000701105181608435 1
-0.0138079252444547 1
0.1130232348688 1
-0.0405068284465202 1
0.0194488820548188 1
0.0730901609988746 1
-0.00557476994609906 1
-0.0458870959615777 1
-0.111537287993384 1
0.0996789447205304 1
0.0504928735878225 1
0.122082674279216 1
-0.0386899715021707 1
0.204120643302969 0
0.247628625073903 0
-0.18778604871497 1
-0.0566642621854927 1
-0.00986126544973962 1
-0.201685071233211 1
0.0361502757051704 1
0.230016012337407 0
0.0987220151396133 1
-0.0764544735162594 1
0.148879628498552 1
0.0648466633629238 1
0.118763364693522 1
0.0572851896719129 1
0.257959637632234 0
0.0229362267427737 1
0.0695285849689807 1
0.314225705264485 0
-0.085144800473665 1
0.171075228176155 1
0.249580200977856 1
0.129881006015571 1
0.0461026090632097 1
0.137634412455255 1
0.207481257972511 0
-0.0907238538331642 1
-0.042845865083537 1
0.119559041648824 1
0.0171692884964823 1
0.219994414229834 0
0.088366845575644 1
0.189540005507255 1
0.0807575017473325 1
-0.157152823446325 1
0.13129002979354 1
0.22261365784807 0
0.0552996160146791 1
0.0147819658076331 1
0.0789018597131647 1
-0.100917334251757 1
0.0389565883439364 1
0.0754135577891959 1
-0.0424775883294715 1
0.0381600798503155 1
0.102937962033083 1
0.214673549255778 0
-0.0756926146334129 1
0.117375935910863 1
0.275390427726329 0
-0.0150379874279193 1
0.180003522849364 1
0.114947857820154 1
-0.00730214397505839 1
0.105467329277853 1
-0.0204456549829836 1
0.188994920762677 1
0.00622309347282047 1
0.0152042414773638 1
-0.0314914175325459 1
0.138742894793981 1
0.130252331699713 1
-0.174116702705999 1
0.0699875103229643 1
0.0425139962255113 1
0.0696251518380016 1
0.185524479179227 1
0.0925127286260419 1
0.156004267162073 1
0.0977461463724593 1
0.0565422666183525 1
0.178620387454532 1
0.144864418350184 1
0.102547941204998 1
0.0803170858185281 1
0.0104198697429938 1
-0.121892676352315 1
0.115259575424405 1
-0.0457930591275512 1
0.0497937325881191 1
0.0455102232456778 1
-0.0358920831570894 1
0.0944167127246849 1
0.197863648076456 1
0.0412928207035298 1
0.307725967446927 0
0.176566035849652 1
0.212099343210467 1
0.143964751016097 1
0.0480644178506048 1
0.156644613786105 1
-0.0295815162095481 1
0.0969562905023756 1
0.16366319480953 1
0.11182502974818 1
-0.0801980968135787 1
-0.0502699238944402 1
-0.0150952119878041 1
0.114651364383064 1
0.0353716986039299 1
0.13584058552835 1
0.299800878020811 0
-0.192312980872381 1
-0.0786643215778922 1
0.13486752634846 1
0.0056604061263543 1
0.0747177625797453 1
-0.147549690399523 1
0.0340752988478324 1
0.0162965064234213 1
0.258590182178139 1
0.248688341663729 1
0.178778373992159 1
0.0530969681183342 1
0.0723589889861864 1
0.135027591156376 1
0.165666842656838 1
0.275656424568125 0
0.162238216956943 1
0.200565657373427 0
0.0301833010513154 1
-0.119116890795436 1
-0.0877695113562687 1
0.095101817372356 1
0.274127525296896 0
0.0704157531245911 1
0.0102232418724413 1
0.197986059486746 1
0.0622892807365085 1
0.035864275122711 1
0.200880357404459 1
0.337210892232439 0
0.0826366965134377 1
0.146708305762238 1
0.24542162700189 1
-0.0656258365761389 1
0.248906178393859 0
0.10735669833174 1
0.0640046963105011 1
0.157252287634031 1
-0.0703563392164999 1
0.0737376579538913 1
-0.0272154508609838 1
-0.0937643790351287 1
0.131896022184004 1
0.0774312952504621 1
-0.0234966659228806 1
0.0152799986842958 1
0.0881607964406469 1
0.250120826437446 0
0.25577296797429 0
0.0703142590932558 1
0.162668611574062 1
0.172236055306889 1
0.0573935131892965 1
-0.054347713183231 1
0.136199295521006 1
-0.0286726125200964 1
0.0671621552356903 1
-0.0244874731588841 1
0.0769546202252423 1
0.100676657984574 1
-0.118401879250883 1
0.105157131938297 1
0.145947619472847 1
0.107916864772328 1
0.0640641734945675 1
0.354688266095779 0
0.0171301690099523 1
0.0223978360386337 1
-0.0026041775861261 1
-0.0223776835719471 1
-0.0422357315224085 1
-0.0305389393999758 1
0.0375647509639849 1
0.0776143726372511 1
0.0446044303838044 1
0.139972274765828 1
0.00858374096041813 1
-0.218532930328675 1
-0.159317024739347 1
0.217394993634694 0
0.183121430912422 1
0.169540708849394 1
0.0763037106198183 1
-0.0406162668291622 1
0.0307951145389335 1
0.144150272792711 1
0.0760049721109254 1
0.076971012474395 1
0.0115841906569986 1
0.178364874032123 1
0.107768331039043 1
-0.0230524080558311 1
0.0616093011247656 1
0.0528067925282638 1
0.0818641402589281 1
0.0321156044482402 1
0.0440141088083412 1
0.19643251845295 1
0.0743053586870565 1
0.16390986318505 1
0.269729503027051 0
0.164393690572713 1
0.418640736326175 0
0.120172081710651 1
0.0393249788803586 1
0.151714125421263 1
0.121969448791021 1
0.111592767043916 1
-0.0882192599713604 1
-0.159493809959967 1
-0.139181467641414 1
0.187424926743745 1
0.00367073951306553 1
0.192472144857923 0
0.181769735981659 1
0.0409534904191813 1
0.233166750548033 0
0.0423023350567807 1
0.0641208968546923 1
0.15996028086093 1
0.0870126264262911 1
0.160089583770159 1
0.214005287908333 1
0.101375644779216 1
0.103900555826756 1
-0.075011774293821 1
0.21638914543187 0
0.186497755575322 1
-0.0433768156832741 1
0.162305349363398 1
0.190592962340917 1
0.285166585439309 0
0.106612013702898 1
-0.00555849979968885 1
0.352519356185556 0
0.301579882768785 1
0.201807581657208 1
0.0279268842367718 1
0.0775419597502501 1
0.24049144646381 1
0.172876328563711 1
0.048555849118564 1
0.151565965874728 1
0.0966542183312269 1
0.339671364484255 1
0.035701861423024 1
-0.121570670308518 1
-0.0044182170457795 1
0.236332616783891 1
0.0495627056740993 1
0.0690681423203463 1
0.0654431908228774 1
0.304600586708753 0
0.0557063585975914 1
-0.0842330617223374 1
0.0967302290076673 1
0.069773937068063 1
0.113637523638199 1
0.218075931518793 1
0.0637730280224471 1
0.115196769564886 1
0.126779019728355 1
0.0907518387658693 1
0.113474340307274 1
0.0884125816059943 1
0.0709160822730099 1
0.200743717838573 1
0.0837832923181238 1
0.107887792992678 1
0.0203850688484938 1
0.000688091451742805 1
0.113188008882639 1
-0.0235852773441785 1
0.0160004699800115 1
-0.0479582741901386 1
0.0562717584936469 1
0.0254484103679939 1
0.129235893054979 1
0.0436638540618481 1
0.233171662749812 1
0.0315847900075744 1
0.219592619986191 1
0.0285797835317002 1
0.230076510209095 1
0.190578138864556 1
0.17035601732628 1
-0.0522625382181131 1
0.181661682524055 1
0.148569089257508 1
0.000999913240978362 1
0.175640176006913 1
-0.00839885897643262 1
0.216339454835265 1
-0.0694048734108983 1
-0.187470820858194 1
-0.00795106840549302 1
0.0678458192776626 1
0.0313403910554158 1
-0.00392549669154086 1
0.107053823354209 1
0.222420691785268 0
-0.0820010855659585 1
0.0574512677142372 1
0.168844953754743 1
0.121347282093075 1
0.220247970420002 0
0.00542307705957546 1
0.0409362617475757 1
0.0838716287473607 1
0.119162986191595 1
0.148492726743383 1
0.161387431806617 1
0.200997889391079 1
0.0498003808553885 1
0.143557887040036 1
0.0177004594354248 1
0.170252977733911 1
0.0521111227633589 1
0.276963108161811 0
0.235816156862932 0
-0.148547079947635 1
0.0623997867575523 1
0.141050641889384 1
0.0117663056619094 1
-0.0139532998365799 1
-0.066598160729487 1
0.18835874143237 0
0.236464331823933 0
0.0340635665976687 1
0.0607353444474984 1
0.0542968368799158 1
0.125828345131699 1
0.0955262213976566 1
0.145555403318464 1
0.173375523578957 1
-0.0363969490458279 1
0.109434345000048 1
0.0412044536927184 1
0.166670005950781 1
0.0366788534468446 1
-0.0602022672042397 1
0.196724168316111 1
-0.0213428632383217 1
0.114220871634385 1
0.122588928027197 1
0.0680411024788147 1
0.296498451487531 1
0.17439068954342 1
0.11047164255887 1
-0.0149414955341459 1
0.0193723767603144 1
-0.118059271304682 1
0.0183040912647756 1
0.00767805325505779 1
-0.00944630132247782 1
0.12800560039405 1
0.261462880892236 0
-0.0244451026467748 1
0.144470691887047 1
0.219338518447437 1
0.24562848070565 0
0.221849491566963 1
0.0171204357222149 1
0.147345630688445 1
0.137601389453472 1
-0.0491519102674734 1
0.0357592047178224 1
-0.00397901895299425 1
0.1646468692839 1
-0.0378796662754151 1
0.0607706295756352 1
-0.0924009526366328 1
0.0815230975146838 1
-0.0766054312464183 1
-0.263923588009121 0
0.0139065739090819 1
-0.0504610868197502 1
0.191874940777803 1
0.0478480011338716 1
0.151225663135465 1
0.307265040727324 0
0.215380437230395 0
0.33649533433798 0
-0.0570607826188998 1
0.134432747438343 1
0.209386481664297 1
0.139279148486601 1
-0.11708462381245 1
0.13255001207686 1
0.027445950308847 1
0.223539901843703 0
0.104083967036367 1
0.22050115141642 0
0.22802112731025 1
0.187597245731539 1
0.114060931236412 1
0.232447857359026 0
0.280825866511894 0
0.0361956336158964 1
-0.0466780044507789 1
0.180184118422824 1
0.109315750809431 1
0.0653687247388906 1
0.0666302546078464 1
-0.114909968604128 1
0.110588762311061 1
0.0261939201632322 1
-0.0781776336818705 1
0.0598432089020537 1
0.0319103491236632 1
-0.0320375098840236 1
0.0723793020230855 1
0.00509819237260347 1
0.075778035479658 1
-0.0121214178194128 1
0.0251183672516572 1
0.0299592474834806 1
0.226385196990076 0
0.113313211942856 1
0.255460449066593 1
0.0633434994885645 1
-0.0692758399405359 1
0.345442053849685 0
0.0707251798331432 1
-0.0187283800762355 1
0.066921361746342 1
0.0616276612278052 1
0.0888322031356867 1
0.0483526041851677 1
0.0224990934573754 1
-0.0734152930815312 1
0.0373611740183276 1
0.0322728872942539 1
0.0528681349986565 1
-0.075011514000592 1
0.0826222090548751 1
0.0583842551033797 1
0.082975264353983 1
-0.0520618958226262 1
0.106382386887158 1
0.139125553669437 1
0.0647204577837225 1
0.0654714871241805 1
0.137109113180778 1
0.119240206513871 1
-0.0961212407318165 1
0.324302758860084 0
0.249140400748694 1
-0.100769842449221 1
0.190779700597738 1
-0.291901561999984 0
-0.0498663300045111 1
0.0689109123863606 1
0.239249681683873 1
0.141920016995371 1
0.344854895989348 1
-0.028636088373049 1
0.112419584853918 1
0.0745234479308397 1
0.150945340990547 1
0.163985960598693 1
0.0558176837975765 1
0.169748828000575 1
0.069019683384388 1
0.262574349350198 0
-0.134629695059819 1
0.0250931860682176 1
0.246051444913015 0
0.0734808530599237 1
0.306813048277455 0
0.314545542170641 1
-0.0259318626707259 1
-0.047406039695174 1
-0.0521002583792559 1
0.03104928947345 1
0.0861984130177048 1
0.263796896220717 1
0.00662955551970384 1
0.0200863506174828 1
0.104111966170451 1
0.13138375550392 1
-0.0236750644753319 1
0.0583311673477901 1
0.265157617644729 0
0.224745770956573 1
0.101107553131168 1
0.0302140239294858 1
0.0286426500321434 1
0.0198335772156447 1
0.112666089305612 1
0.203140746555917 0
0.0787345153485338 1
0.0857190740802388 1
0.134444216381157 1
0.0254893849164594 1
-0.0176390258118289 1
0.195188298631633 1
-0.045474651146862 1
0.0590357294871541 1
-0.174703524418282 1
0.309127726833776 0
0.14717200941324 1
-0.115631569665068 1
0.0296240364729441 1
-0.0137340855141538 1
0.106694510209746 1
-0.0151628237756492 1
0.255227617297188 0
0.335546175769359 0
0.180183266587429 1
0.0243789540830629 1
0.0572689418396585 1
0.188066117376699 1
-0.0798861504191131 1
0.279588858825809 0
-0.01728953587498 1
-0.0323549727913884 1
0.154839300253233 1
-0.0723309359094825 1
0.00162670551251854 1
0.0688092299564006 1
0.18806103240929 1
0.030893364828755 1
0.0689650992235622 1
0.343535710080558 1
0.163436071789924 1
0.159339658290508 1
0.19769889201256 1
-0.0344259590344962 1
0.224080162812844 1
0.220153307755073 1
0.0865671506643405 1
0.0552882816077563 1
-0.0557516553749553 1
-0.195924433850105 1
0.232425039867699 1
0.0413721645478333 1
0.24887920003846 0
0.233964431391914 0
0.0245538541309243 1
0.22503939367261 0
0.208119182592755 0
0.00805179864365199 1
0.156092583624891 1
0.0445211216733798 1
-0.00951601031246029 1
-0.153324295577556 1
0.227831662783316 1
-0.0364342568352925 1
-0.0307180187620652 1
-0.0144758907965916 1
-0.0559834861890472 1
-0.00277475903831317 1
0.0240151821508875 1
0.0372932091303592 1
0.188366113430002 0
0.211222192898913 1
-0.0239788262566014 1
0.0614907588124097 1
0.0828028875747508 1
-0.00213525557046057 1
0.00288980777050395 1
0.219423117695605 0
0.183179572583608 1
0.0927684400067477 1
0.163627060851548 1
0.262408656456808 0
0.177437837302279 1
0.0589521492134495 1
0.124841152051904 1
0.0500010708994832 1
0.00387409259321313 1
0.0163569653610153 1
0.1792011179839 1
0.0486366759049029 1
-0.0344091712162274 1
-0.0249703035675944 1
0.0938011645551527 1
0.168090451801565 1
0.0906201191317623 1
-0.0203864839954781 1
0.0527195135959636 1
0.199934525688717 0
0.108831120181295 1
0.217882666784788 1
0.0226506452285481 1
0.120551626112761 1
0.0194468130961137 1
-0.0704359116438632 1
-0.124484998090866 1
0.0470425152184072 1
0.168078213696864 1
0.0469946773299346 1
0.229602451543059 1
-0.0471564472660387 1
0.00966289394247751 1
-0.0809672872513689 1
0.321110094525103 0
0.184896014509011 1
0.0601496208466087 1
0.129600089795844 1
0.125024236858747 1
0.0404185482466382 1
0.222736570119777 0
0.0513565137402515 1
-0.086373586106406 1
-0.00587448671209545 1
0.142445810667779 1
0.0564679984158317 1
0.146671860987097 1
-0.102200779438074 1
0.12905053850644 1
-0.00508135810458516 1
-0.026766404927166 1
0.0901451630526384 1
0.187416980661645 1
0.035186173179741 1
-0.0134473810109629 1
0.0776950410052234 1
0.130570852422889 1
0.172917332342017 1
0.144192602634361 1
0.151678893197504 1
-0.0688851167494811 1
0.114027767245738 1
0.00900802480838585 1
-0.0218304453781818 1
0.0968242270533102 1
0.124509231899697 1
0.171553943705019 1
-0.17860543474814 1
0.186020720266065 1
0.0605532411857187 1
0.0997956487571765 1
0.128412507341806 1
-0.1252079459826 1
0.282882107952599 0
0.0406328793128936 1
0.00430444708843839 1
0.0430355772598975 1
0.185504012319841 1
0.0453969663593984 1
0.0517160500361455 1
0.0404644922481261 1
0.137625826714342 1
0.0287570287133323 1
-0.0792985632239621 1
0.0257153953962642 1
0.103438985487817 1
0.123602652695733 1
0.00737394587723073 1
0.14020036209765 1
0.212145694845472 0
0.118614261198216 1
-0.000855432891903405 1
-0.0565831167089467 1
0.164118714158797 1
0.0221138302293668 1
0.233646553829263 0
0.171318560929099 1
-0.124792457936807 1
0.0744208029065902 1
-0.0384486686698883 1
0.0858405524754552 1
0.0540873843293741 1
-0.0298320060710651 1
0.0880091500556353 1
0.0755222398224713 1
0.221658626165635 0
0.0614813465300744 1
0.0107516260400231 1
0.14991861066226 1
0.00240492656172753 1
0.119966542655375 1
0.228911012907308 0
-0.00569226275966218 1
-0.0364095707519014 1
0.0531388765477779 1
0.0409260729502789 1
0.0832180697362531 1
0.136888161094968 1
-0.0383792586839835 1
-0.0618650164492255 1
0.0495389436629941 1
0.11633383235833 1
0.0293799276314493 1
0.130901985121008 1
-0.131619824487716 1
0.121991277104145 1
-0.130368067249012 1
-0.0544037524439072 1
0.137558635285208 1
0.241242421728589 1
-0.034562196286772 1
0.0602835949682678 1
0.1725804484534 1
0.114580294781731 1
0.177788722706427 1
0.132824313905713 1
0.0930384227158383 1
0.0730485212415421 1
0.065022261982245 1
0.167402379917504 1
0.104261523360389 1
0.157542206563867 1
0.11561690262835 1
0.230624317347702 1
0.0785150942751402 1
0.372484431648977 0
0.0228249469925146 1
0.0695312417283629 1
0.0908717262299567 1
0.168093336706961 1
0.13891708795818 1
-0.00396871454105369 1
0.267695353302243 0
-0.226259095114105 1
0.271961672956615 0
-0.000872772179842468 1
0.236146564637719 1
-0.137962537504172 1
0.071504549314559 1
0.0268689076977632 1
0.12427029889516 1
0.098681579993711 1
0.0698782781124198 1
0.325390806017001 1
0.211124040105191 0
-0.0256883497715066 1
-0.0723898304616336 1
0.0550238187318378 1
0.150720591786558 1
0.00511554616515931 1
-0.0756168896380978 1
0.05085587332764 1
0.0814575033663974 1
0.00895020368417579 1
-0.0773032366668158 1
0.101842632684502 1
-0.0218436301018123 1
-0.184434988072829 1
0.182161232912435 1
0.1593884271016 1
0.114378661239381 1
0.0444038586927429 1
0.108781703963912 1
0.0962576142481232 1
-0.00207989097173425 1
0.109324935405726 1
0.197548408833372 1
0.0778302949901468 1
-0.106464418300414 1
0.244397739215352 0
0.17250155348293 1
0.0560559990007154 1
0.00874249878731204 1
0.0634335155540399 1
0.0525966919110444 1
-0.105778617491326 1
-0.0912143965535279 1
0.136376225543949 1
0.0238472546494881 1
0.108997162599142 1
0.292357393531064 1
-0.112289722288702 1
0.0594173779566843 1
0.0402205495385108 1
0.176852519482703 1
-0.0399441145343996 1
-0.0804536556626595 1
-0.0549225893078953 1
0.105581311788249 1
-0.0768710810797644 1
0.149720667799341 1
0.0534152192950575 1
0.0811652497020694 1
-0.0549748675151674 1
0.171877097547072 1
0.223378143591886 1
0.0256255590142162 1
-0.0496719788824028 1
-0.0692696487067791 1
0.0361029475288662 1
0.193726202025591 1
0.156210243111595 1
0.0442608594417095 1
-0.0974004091223902 1
0.268716229624882 1
0.0394436347059093 1
0.0658962617433332 1
0.158624423161194 1
0.112472313461867 1
-0.151664717016569 1
0.217274529220661 0
0.281244938254262 0
0.194126962206096 1
0.120662068805359 1
0.0271642371398363 1
0.130021433656699 1
0.192048803250488 1
0.0803432860983485 1
0.197252043746403 1
-0.0956450013192841 1
0.0914673601136611 1
0.15118805015982 1
0.0135582356713594 1
0.00042792600872322 1
-0.0607904004458684 1
0.184281541197559 1
0.0287677066725812 1
0.0447613414099178 1
0.0819131594048158 1
0.0383320932021096 1
-0.139225042254206 1
0.163184971311633 1
0.058311028832648 1
-0.0807573342569128 1
-0.0117268086343358 1
0.213204031524796 1
0.168138260879632 1
-0.151789778272776 1
-0.120449789763104 1
0.0351908460116759 1
0.182849198354943 1
0.0519893384188181 1
0.149817598892119 1
-0.0596702697486248 1
0.10845599784984 1
-0.152244524342155 1
0.212586427556203 0
0.0754694607485135 1
0.189755112214898 1
0.0326391867484463 1
0.143600433881209 1
0.035146991233754 1
0.146183419891912 1
0.0299715660552063 1
0.0364896467272454 1
0.0262462568499864 1
0.0129828107041836 1
0.0368627300009219 1
0.195251174408364 1
-0.0626282731238841 1
0.197975491504919 0
-0.0181570700049974 1
0.028377285183078 1
-0.117364274379086 1
0.00527524719130834 1
0.202594763594674 1
0.114569484175706 1
0.0942061976297472 1
-0.0829122949236482 1
-0.00366026717642109 1
0.116092066848386 1
-0.0398568686528173 1
0.0525839843993987 1
0.102998162294826 1
0.118999709221663 1
0.0932419126399185 1
-0.181428003567544 1
0.0984616830393376 1
0.0480415364504298 1
0.16142694445527 1
0.166290197748261 1
-0.111156235874564 1
0.089574006695797 1
0.0799003856811129 1
0.166881178489313 1
0.2764085846065 1
0.0112573491584586 1
0.00446245461974316 1
0.197330732596369 1
0.0830193598820147 1
0.0741928956210084 1
0.194932305147862 1
0.101022274085957 1
-0.0356114367013482 1
0.086796619351689 1
0.0267788994417799 1
0.1741653332355 1
0.212226120454484 1
-0.0118725520111693 1
0.0342922141376602 1
0.025482928367877 1
0.0953519675851393 1
-0.206831030916379 1
0.208669125003815 1
0.22395946585396 0
0.0886659834277229 1
-0.0736940230334798 1
0.11522302736905 1
0.124901456059844 1
0.0538759106347407 1
0.130489644130199 1
-0.0453456467483858 1
0.021343166266774 1
0.416381187039994 0
0.0467236141416475 1
-0.075588552333851 1
0.0265796893512097 1
0.165743936415472 1
0.12829307813606 1
-0.0481353229577977 1
0.0972106242785639 1
-0.102653999917519 1
0.172032524400955 1
-0.0368940173104662 1
-0.131477770694253 1
-0.000822225398764594 1
0.196570203896219 1
0.0926972648867859 1
0.228496059259382 0
0.0698311375974193 1
0.0513178705006609 1
0.0841818141723936 1
0.0890919234087821 1
0.221513513965587 0
0.0283725109539915 1
0.120121974474587 1
0.10783676872061 1
-0.0543594904550033 1
0.0241334190025396 1
-0.00628007928552457 1
0.0935943474264503 1
0.0778149888273152 1
0.00413452949982467 1
0.166841813912633 1
0.0124602421660941 1
-0.10277469685419 1
0.0720742895291909 1
0.0898347640546868 1
0.15267669462873 1
0.215485965892004 1
0.15868295550825 1
0.0890014941693525 1
0.091659574753419 1
0.198548522381263 1
0.00117880969159629 1
0.261853681812923 0
0.0476135001520963 1
-0.0676462501430161 1
-0.0513153776655628 1
-0.0648332035425679 1
0.090824682357205 1
0.0432914734982391 1
0.0349988661194146 1
0.0551127243949266 1
0.205245341510305 1
0.19999909334202 1
0.328435127994111 0
0.0444899937742268 1
0.17737710493535 1
-0.0617182615428121 1
0.286104694760697 1
0.209756410873796 0
0.110295978226334 1
-0.0511277820690902 1
0.0829429601598731 1
0.0803300425383194 1
-0.022424470426057 1
-0.0623898865381923 1
0.108345469953303 1
0.0887251580854213 1
0.249580014168363 1
0.408026747075877 0
0.198188324817246 1
0.0323983209425518 1
0.179125949178246 1
0.201980117497206 0
-0.080733556452345 1
-0.149248297086887 1
0.183947381271459 1
-0.0452718545266878 1
0.0573955844689968 1
0.256582573263375 0
0.106418682687904 1
-0.0145404848564512 1
0.0739755730823507 1
0.161543145427248 1
-0.108103607372186 1
-0.125486145379771 1
0.0337191180547312 1
0.179520838078189 1
0.118642602031259 1
0.167379966507775 1
0.0347716329250621 1
0.136979141920092 1
-0.0116955821125159 1
0.167921809873442 1
0.0503624789414955 1
0.05667911368233 1
0.217306325524554 1
0.104933955018756 1
-0.000428188342835437 1
0.064835237855327 1
-0.0464193356472198 1
-0.122877803009687 1
0.303571579781557 0
0.295582526475898 0
0.112004187461694 1
-0.000571830193754362 1
-0.176845489911161 1
0.415320167103373 0
0.0813470061485656 1
0.0884828685121338 1
0.176344739441229 1
0.0620763867823217 1
0.162016494365858 1
0.0966234796199418 1
-0.112969167339636 1
0.215299100254712 1
0.0720016393405481 1
0.0902000464270423 1
0.0351479795968971 1
0.224845067977595 0
0.130056137939452 1
0.10789836657036 1
-0.00311837232921985 1
0.145010064271133 1
0.0622197672691372 1
0.0115503342210317 1
-0.0593756140901009 1
0.281086135027131 1
0.235152880572263 0
0.177348833627342 1
0.220201371228719 1
-0.0319701254151045 1
0.0132587538405511 1
0.0582552917160374 1
0.0476142659581864 1
0.000859877826592005 1
-0.0231513455911888 1
-0.0531537110318106 1
0.020288615048081 1
0.183871568092134 1
0.268482323903176 0
-0.0523281485487014 1
0.21142990026725 1
0.151633166324645 1
-0.0969968251470067 1
0.00193689650367111 1
0.0647659918816796 1
0.133121640354062 1
0.0723605857802394 1
0.0797243219289327 1
0.248715990395905 0
0.15828403904156 1
0.0512321188569684 1
0.126488662728805 1
0.0677271134543998 1
0.0733048969100387 1
0.169007761243262 1
-0.0372397264437351 1
0.147687234693428 1
0.0481066436867413 1
0.303680811013797 0
-0.0162999926556985 1
0.153408459754162 1
0.231619191468712 0
0.0507612081464377 1
0.0669428056005968 1
0.20905084809466 1
0.160148305614886 1
0.0920706199808905 1
-0.00417906561229531 1
0.140026825284888 1
0.0411777533583251 1
-0.061112020116013 1
0.119509993079546 1
0.289283535594776 0
0.0509161516120422 1
0.0670213984695179 1
0.0381125867300106 1
0.221684514658432 0
0.0293689981096976 1
0.127288127229133 1
0.157391394154642 1
-0.0851070868692443 1
0.116650930175382 1
-0.0432023939689059 1
0.124814316312361 1
0.191449539801662 1
0.199115847251867 1
-0.0607428389875769 1
0.0622380767466359 1
0.216330191566079 1
0.217208891512256 1
0.217648938701253 0
0.151045048548178 1
0.205647587508666 0
-0.0176261036592122 1
0.14602494345586 1
0.361741444798541 0
-0.0179563437732467 1
0.0167920769489639 1
0.0270929211037382 1
0.116890868217177 1
-0.0323939272632959 1
-0.0948317323438128 1
-0.0332923312072878 1
0.176761952250943 1
0.190670610112815 1
0.15461415494822 1
0.158658295101375 1
0.1557792261427 1
0.0155487056902022 1
-0.0372009618608844 1
0.0763641246483182 1
-0.0965326101315525 1
0.117632924066531 1
0.288779516842878 1
0.0394295589366111 1
-0.0295758698837984 1
0.209465677727966 1
0.0925579030676183 1
0.0778276812767295 1
-0.0073007394245716 1
0.164445317108891 1
0.00824857668000506 1
0.0927208077230603 1
0.222080723948401 1
0.14820229937285 1
0.00354446993900662 1
0.275593185565081 0
0.341222668602696 0
-0.115880534225754 1
0.0701694143372158 1
0.0297444558089055 1
0.0316379484286439 1
0.0400780901540659 1
0.162417238181691 1
0.322388885656667 0
0.097654530664306 1
0.0463034464740808 1
0.14985848466243 1
0.0562008337126519 1
-0.135520597457177 1
0.0144573934521495 1
-0.0213086553263377 1
0.121967127309631 1
0.110275516197306 1
0.00576969821789762 1
0.0107573365593056 1
-0.140555702982937 1
0.0528576740122203 1
-0.0543114756047777 1
0.323819859680275 1
0.0101721315993819 1
-0.000314431139801959 1
-0.0712502271221494 1
0.171404089296591 1
-0.0733633827524694 1
0.0694752578159252 1
-0.0110313434878826 1
0.184822577363372 1
-0.0778632911701888 1
0.0299007033085335 1
-0.0816401265671043 1
0.102371895707031 1
0.271606961636015 0
0.243087844606788 0
-0.0591996332860003 1
0.0103447240179421 1
0.16163097846901 1
-0.0971077796538841 1
0.132836710231358 1
-0.0116180959971237 1
-0.00631420965972436 1
0.141958336694375 1
0.256609584972774 1
0.17105505654443 1
0.155252555705957 1
-0.0333616400914208 1
0.0561917633014832 1
-0.15458956614235 1
-0.0768045862587752 1
0.0863661489252427 1
0.0443559986841101 1
0.0101999493031061 1
0.072393258565913 1
0.0812710246154013 1
-0.000340594925278067 1
0.068406541854246 1
0.0101511738493742 1
0.143172763188554 1
0.224576192441654 0
0.0944940759634275 1
0.0426038797734655 1
-0.0463483280328296 1
0.125290241499654 1
0.282071642856824 0
0.130408968624941 1
0.0944543286781177 1
-0.020299369694602 1
0.11121742414154 1
0.0859096812458425 1
0.0601838533665907 1
0.0940996063780477 1
0.14475104695501 1
-0.0784643701936909 1
-0.00066613864467889 1
-0.150962666738425 1
-0.159467228414425 1
0.0176565577742664 1
0.0356202022245009 1
0.213119477186428 1
0.210896011828744 0
0.00699491315312455 1
0.00661226244251119 1
-0.023298193277533 1
-0.00923883127634962 1
0.226628982534718 0
-0.0716406529228699 1
0.101009218741084 1
0.14271615549628 1
0.00949515999029819 1
0.340598326715371 0
0.115465480270768 1
0.0533972363538358 1
-0.128499295011515 1
0.0998745765330573 1
0.10081058371019 1
0.210814547360687 1
-0.0358976606388496 1
0.293148731548462 0
-0.0633423238586239 1
0.349273891717624 0
-0.131372677896633 1
0.133993584496354 1
-0.0623398150475756 1
0.175597586420182 1
0.372901012795331 1
-0.0740654745514229 1
-0.0197860004838755 1
0.235055721545417 1
-0.127259282659318 1
-0.306039981691205 0
0.116748194056998 1
0.0337636075445452 1
0.086809192799248 1
0.172554767800974 1
-0.0614022316503285 1
0.146085654178757 1
0.0231185650980458 1
0.267715618215578 1
-0.129748048977695 1
0.0884064809763656 1
-0.019345572213264 1
0.0428791410977595 1
-0.157803036202007 1
0.0116997310590612 1
-0.027787786531871 1
0.181144796034491 1
0.145242417239771 1
-0.0580307180782221 1
-0.166176271290364 1
0.0773413165055258 1
-0.00454599319863214 1
0.0430329798371072 1
0.10519402216495 1
-0.00895577438301391 1
0.25732793933765 1
-0.0577222287419143 1
0.00496176148930685 1
0.154171355567322 1
0.104834755442869 1
0.114172286995105 1
0.0118316229600619 1
-0.00141376785114822 1
-0.0727056663778534 1
-0.00795625680122508 1
-0.0927297261533659 1
0.133067638642579 1
-0.00136304157804783 1
0.0606310607910843 1
0.0588200631042214 1
0.184746165154343 1
0.0873125649238891 1
-0.0153288973945137 1
0.294792791971352 0
0.194716331341579 1
0.0587116622079116 1
-0.281172889302445 0
0.0713603576322486 1
-0.136856314014832 1
-0.0652768347114319 1
0.166730782108773 1
0.236143514080764 0
-0.0904448154024282 1
0.261231317960804 1
0.111927812415333 1
0.0469682231177583 1
-0.275245991260033 0
-0.00587032913843646 1
-0.0461610823352769 1
0.164276646190782 1
-0.0401696303738394 1
0.0611267957901653 1
0.00879890160800362 1
0.17206569731346 1
0.115651689265708 1
0.00145498861946102 1
0.148364515054348 1
0.103606539495583 1
0.080863356872606 1
0.10174301189931 1
0.138823520238225 1
0.131104891016654 1
0.218130168781485 0
-0.152047134022537 1
-0.0647845794056875 1
0.109256074526551 1
0.0381964934600048 1
-0.083365651501275 1
0.0788850463004938 1
0.195331907360219 0
-0.0371417165885838 1
0.247703357864704 0
0.319388707622447 0
0.119751785808784 1
0.14553002729278 1
0.114187308016155 1
0.113298873235528 1
0.0709913959422185 1
0.134068077911436 1
-0.0405647035797095 1
-0.0149417324689116 1
0.179378271453625 1
0.256325217148904 0
-0.0781749761192657 1
-0.066032796460426 1
0.0462105400018045 1
0.170732454190259 1
-0.0104186879438442 1
0.00434874778994041 1
-0.0402052380084903 1
-0.248427618332506 0
0.149070155256057 1
0.276895661948063 1
0.158100184917848 1
0.100685913977209 1
0.0295861503076168 1
0.023650159750373 1
0.0857873951405012 1
0.170480319105275 1
0.271581184458886 1
0.119723079294501 1
0.13470788131598 1
0.238362931323142 1
0.0636643681111257 1
0.0786249359530176 1
0.224571169343386 0
0.0219737397412803 1
-0.0331511046931375 1
0.296084423445298 1
0.0204740459193226 1
0.208332748372341 1
0.0596280071171694 1
0.245432605626034 0
0.0315046193892147 1
0.0890915525429715 1
0.120819821513399 1
0.149085950851048 1
0.107128184916527 1
-0.0474281743516869 1
0.0930232779492293 1
0.0145182271135477 1
0.124783128564799 1
0.0368443224824582 1
0.037750782397648 1
0.219898333955014 0
0.3510640063669 0
0.0694114473700653 1
0.16792728030734 1
0.0406484422254994 1
0.119901288959422 1
0.135324594931311 1
0.0605244813663963 1
0.120651437107019 1
0.200717668697686 1
0.12479413490595 1
0.118267036418645 1
0.214052160358259 1
0.0701365173387279 1
0.0232102413115175 1
0.155502737320955 1
0.0522658387400542 1
0.0814701426432858 1
0.102297981686738 1
0.125955576459566 1
0.330064955383008 1
0.154306036783963 1
0.201960604832906 0
0.219942860104022 1
0.0595008532147003 1
0.0567326353724478 1
0.00216040614496414 1
-0.0515530966623136 1
-0.0438598496333655 1
0.100550472323478 1
0.00785164745402796 1
-0.108440425516451 1
-0.0303407992456934 1
0.0412986573981386 1
0.0842008092581593 1
0.0870720442662536 1
0.295973934770308 1
0.15087237229316 1
-0.0309067515499327 1
0.0475847228383184 1
-0.013274814292531 1
0.135268373682158 1
-0.0393186425775254 1
0.142931771258564 1
0.130871437202421 1
0.167894343889086 1
0.180571590508506 1
0.0133799096584183 1
0.138343437892749 1
0.237714844921177 1
0.102577934825121 1
0.153500119630016 1
-0.0577372773113714 1
-0.101341934160293 1
0.0680515217239542 1
-0.0717448018126407 1
0.121739696950754 1
0.0221419331907515 1
0.102846446682905 1
0.0888585719776318 1
-0.159562393696695 1
-0.0991704395865479 1
-0.075925889832036 1
-0.106210792194339 1
0.136438859762521 1
0.145800940536263 1
0.0575049726026226 1
0.227738360030152 1
-0.20651491804528 1
-0.0458750395037591 1
0.188020136346818 1
-0.128822606627682 1
0.196025577453944 0
0.0206388320550107 1
-0.0310030053556984 1
0.23887684582813 1
0.163973846478446 1
0.134647601085271 1
0.189678649042402 1
0.106972770455507 1
-0.0914096734732771 1
0.102238657911455 1
0.109417966633182 1
0.0440526022806126 1
0.0475930789177563 1
0.158602070677916 1
-0.0354561059562912 1
-0.131481416427396 1
-0.0380119569272988 1
0.213847029105133 0
0.194950427019389 1
-0.041408592205557 1
-0.0353151229046841 1
-0.0609214204197184 1
-0.0161893021519304 1
0.196277039161646 1
-0.196684148401011 1
0.0981868353654059 1
0.188678262918661 1
0.0438977309375679 1
0.00310442456046941 1
0.00170987993296994 1
0.0585516553088224 1
0.0488148422677972 1
0.126337769279689 1
-0.0743341308014181 1
-0.0242567076013141 1
-0.0106783299689051 1
-0.0217673563364397 1
0.135520475614237 1
0.0209389170695241 1
0.088298487436101 1
0.102653722007144 1
-0.0201421382753501 1
-0.00711694011378313 1
0.0221443929039757 1
-0.0749096868223718 1
0.0495267792104635 1
-0.0597976596912158 1
0.25720146418617 0
0.139134534271585 1
0.0843161924767698 1
0.100490464557693 1
0.0545928809575901 1
0.158438587433832 1
0.0595727177386051 1
0.0306898767546417 1
0.0786083615737639 1
0.108083065035855 1
0.115368704216785 1
0.118865526144989 1
0.0763701965744321 1
-0.0193911774849496 1
0.00797700513773651 1
0.187332637744545 1
-0.104414496894305 1
0.134745060898959 1
0.0273044606026504 1
0.268212751573063 0
-0.00617560117607478 1
0.279762534973907 0
0.14442336887352 1
-0.19976310378304 1
0.0384135135778332 1
0.150153288479058 1
-0.0268593684842711 1
0.116215929032671 1
0.191733409857111 1
0.0705052336628549 1
0.144155130248097 1
0.0611199716598508 1
0.336210588988077 1
0.146424014193423 1
0.17674104677514 1
0.202495041792227 1
-0.0552063919407021 1
0.0849643469560728 1
0.158374982366295 1
0.110960156207327 1
-0.293142456364711 0
0.0770169067210352 1
0.183073660286381 1
0.0207035262373429 1
0.103214824027359 1
0.150802571430529 1
0.0308335363490293 1
0.135460112180019 1
0.0468795189062622 1
0.214415691844664 0
0.288459862919275 0
0.39666360706997 0
-0.0195569850317514 1
0.236875137796195 1
0.0606869107951502 1
0.299459588740546 0
0.272284639101081 0
0.0921705062580564 1
0.245780983527374 1
-0.0210641326766202 1
0.16644900667631 1
0.269992170539489 0
0.128921453191724 1
0.0861251489657685 1
0.26781662256046 1
-0.0288218098303477 1
0.0480399209604215 1
0.143418684275154 1
0.106458168738924 1
0.185492243953301 1
0.212007602157002 1
0.30167185939891 1
-0.247265353019604 0
-0.0672679366705629 1
0.178008265213204 1
0.102154730784833 1
-0.00926985041841252 1
0.216662905107612 0
0.0112825270618828 1
-0.0224970299334355 1
0.181224083912921 1
0.0253738020394827 1
-0.0626722761031289 1
0.205926805803901 1
0.14912617679176 1
0.136523855115219 1
-0.0488255441649373 1
0.210079995209558 1
0.124636214503016 1
0.182843753002829 1
0.00764519876058221 1
0.214210356826477 1
0.0274661434985512 1
0.32077377414923 0
0.0823515186460767 1
0.335173686439682 1
0.158609478069115 1
0.160757919128396 1
-0.00120174755426523 1
0.0298634994733511 1
-0.203410724186273 1
0.229150345535631 0
0.191403052260139 1
0.13346903592164 1
0.126787649235935 1
0.264541853370834 0
0.0814275765311373 1
0.129107677732433 1
-0.0727631543438627 1
-0.0999821004456237 1
0.0722871399699191 1
0.104629787331119 1
-0.123715102725751 1
0.185524143298952 1
0.107753296389193 1
0.142195796783311 1
0.00909621401740875 1
-0.12474947546872 1
-0.0132938750308735 1
-0.0496833404645166 1
0.123010382923756 1
-0.0601671662481424 1
0.176184513200765 1
0.0424605874591986 1
0.0886404417822465 1
0.12934271471314 1
-0.0615707021516384 1
0.161087601215914 1
0.0362304356415774 1
0.186240641171715 1
0.137809895956127 1
0.286121910051981 0
0.159218284528335 1
0.248314627998773 0
0.140285327994749 1
0.0583949678483012 1
0.123994991225817 1
0.15084825286161 1
-0.0765990372106488 1
0.00513435477690603 1
0.196061890199536 1
-0.0719641409223338 1
0.113153022148599 1
0.0347892902535299 1
0.257851356887816 0
0.247316521639766 1
-0.0790238781084444 1
-0.0368606866481966 1
-0.00466801056664737 1
0.000991490165598977 1
-0.0363965992015765 1
-0.0203434389611923 1
-0.0797882854006825 1
0.00206576308656458 1
-0.00892580153497954 1
-0.0167683640248289 1
0.0162830447721094 1
0.0840972740521604 1
0.177619213710487 1
0.194423108106113 1
0.176534059525278 1
0.123188101732047 1
-0.0236292504422028 1
0.0488966747865599 1
-0.217374000100872 1
0.192957593173106 0
0.156945410718051 1
0.0874041821850186 1
0.250667427302585 0
0.122225449944962 1
-0.197837865675413 1
0.0427793131704127 1
0.017302547481244 1
0.113079470044656 1
0.128327307742922 1
0.14405678919713 1
-0.0845517216691201 1
0.166713104164004 1
0.0942346426151245 1
0.0944992560080719 1
0.0635223603989703 1
0.0696145862039588 1
0.0777295573567675 1
0.0689188321103116 1
-0.00373789980240435 1
0.031720083575276 1
-0.0668987159325578 1
0.235321185137533 0
0.227759464622538 0
0.228645062480595 0
0.0202724518475989 1
-0.0818005029270267 1
0.0466115445234434 1
0.0986822209865601 1
-0.00462483439561999 1
0.0814269109047286 1
-0.0111052925697639 1
-0.0331533810714865 1
0.0152493528980847 1
-0.0923498208451345 1
0.0720365134848907 1
-0.0576034771197101 1
0.0231137099868592 1
0.0525084799773321 1
0.151915953398052 1
0.228843274907786 0
0.0771168014214831 1
-0.0563871264276619 1
0.196863702644826 1
-0.0434135133001187 1
-0.0420802822914495 1
0.00852948209787771 1
-0.05130467651536 1
-0.0909257274194157 1
0.1657288410809 1
0.147413725784521 1
-0.00794205586055702 1
-0.0290506896122571 1
0.215298954097143 0
-0.150442824700106 1
0.401347301073461 0
0.0586064777146083 1
-0.00664518750679647 1
0.246687779380983 0
0.174155812488941 1
0.0389982973708937 1
0.209524674695121 1
0.262586749067766 0
0.174499959781011 1
-0.00741715162526304 1
0.192534831019514 0
0.115425703439959 1
-0.0432394504860383 1
-0.0490371819399264 1
0.185333763850946 1
0.203657575985115 1
0.204052583770676 0
0.0655607294245873 1
-0.0468311940245689 1
0.123820762322075 1
0.0790373106701809 1
0.0717237433222668 1
0.160249696696526 1
0.105289694967409 1
0.452448072524712 0
0.0707953639530672 1
0.0327726092229846 1
0.0208548392651602 1
0.164960292980698 1
0.0738594109625114 1
0.0624211333647813 1
0.0816046135739187 1
0.170590789276715 1
0.0339485749621265 1
0.113349947311635 1
-0.0784462226745517 1
0.0991850066986835 1
0.130103167909389 1
0.0564332008453392 1
0.125260330223274 1
0.174483523529889 1
0.135914895895155 1
0.0555157710246463 1
0.0490345068587306 1
0.217427327907294 0
-0.141907252483757 1
0.043128526954261 1
0.0236477830469196 1
0.185499940080807 1
0.0495205458257362 1
-0.126563857860406 1
0.0306125025022623 1
0.0506115978321484 1
0.0310646327964571 1
0.161031501262472 1
0.016633415940297 1
0.0987949392967257 1
0.115035100963249 1
0.0134602247861211 1
0.248236631457618 1
0.0184270980586328 1
-0.0141058189075511 1
-0.0624541563042826 1
0.0356856934573133 1
-0.0279369082188033 1
0.186068308587557 1
0.254694218375375 0
0.115347138463354 1
0.238504741228256 0
0.115339553933108 1
-0.025273842555905 1
0.192546346400986 1
0.0717034971587065 1
0.0979503728870672 1
-0.0370404917175332 1
0.0793965390188652 1
0.18738104549934 1
0.0689578252450723 1
0.054390133483605 1
0.0323635659967234 1
0.0638969524790003 1
0.177803525649574 1
0.0168832607718056 1
0.202724615058263 1
-0.0349473927523884 1
-0.122472779579744 1
-0.000869388963827621 1
-0.115186099987064 1
0.178694594694111 1
0.0805525219252659 1
0.116649253786278 1
0.162768198585694 1
0.0405174193292255 1
0.238609635527041 0
0.114043965512268 1
0.0852379749516725 1
-0.0621333564343483 1
0.151273862880011 1
-0.0217843920512904 1
0.311141734645767 0
-0.0548572854587545 1
0.189798984592436 1
0.0856571172693444 1
0.137215375959963 1
0.110715933488392 1
0.0877220732889163 1
0.0265927042720235 1
0.0709283524662171 1
-0.0204908448781407 1
0.0630935643490539 1
0.163570978089651 1
0.127934435783658 1
0.0663683321307088 1
0.253003760633559 1
-0.00841775537952121 1
-0.0850175644508146 1
-0.118660824692055 1
0.0585448273678987 1
0.193790684500566 1
0.127472237953608 1
0.064491286717913 1
0.115076604417115 1
0.0876541143010235 1
0.0963689539414603 1
0.0850413369282935 1
0.190101602404265 1
0.147893612098298 1
-0.000231921987753025 1
0.0635165984129603 1
0.102485350502012 1
0.115273070417611 1
0.0062267261920028 1
-0.179294143502969 1
0.345221724199725 0
-0.0342066488300748 1
0.0648949864370994 1
0.188848846574361 1
0.145437907226275 1
0.129104421334496 1
0.111215808856411 1
0.0538381158092199 1
0.120313659920579 1
0.0875880252922727 1
0.0896774862496744 1
0.0842483740171857 1
-0.0455749874520896 1
0.275278294190279 0
0.193253742509649 1
0.0299668813002777 1
0.0405498600727312 1
-0.0445802202182736 1
0.0959417979499698 1
0.169306878416735 1
-0.131357295800856 1
-0.106834005180623 1
0.000248401561303801 1
-0.0016438579499356 1
0.0801359179589936 1
-0.12125966726278 1
0.247014601840696 0
0.128947020945234 1
0.0733654673568615 1
0.0362992764736613 1
0.146689572533892 1
-0.0409799455809634 1
0.0542719764430215 1
0.0511672391969057 1
-0.0866021492895797 1
0.0906608482612077 1
-0.0421596347084014 1
-0.151108853484187 1
0.132947246445968 1
-0.0296074067317563 1
-0.202827403815749 1
0.0909938301645611 1
-0.120738404758614 1
-0.00556123472948058 1
0.0135232023822737 1
-0.018786435493405 1
0.212639032825023 1
0.145748924215237 1
0.141138994096735 1
-0.11095569337499 1
-0.00601777298250439 1
0.0929678667634488 1
0.117927624676094 1
0.050473713713697 1
0.0437973542441089 1
0.111297966895381 1
0.18010621482826 1
0.1851261454675 1
0.0752812376979962 1
0.0449521297531349 1
0.00178378682849174 1
0.0700846516605158 1
0.331234938311259 1
0.0342220726886748 1
0.0230470710133738 1
0.110195658432318 1
0.153484593060268 1
0.0817047817869441 1
0.110862606541878 1
0.294207063071279 0
0.130831438435257 1
-0.110944664723845 1
0.302151059029715 0
0.210143031067004 1
-0.00259990262253396 1
0.211107427859869 0
0.23277488819216 1
-0.048945315941441 1
0.0298285325957544 1
-0.00767781862735648 1
0.10266036091689 1
0.0993814330033665 1
0.134098149823947 1
0.0121025263439753 1
0.341297407024594 0
0.138373440141695 1
0.0631714074109156 1
0.159409317927981 1
0.0100209717885776 1
0.179730153828057 1
0.294387842016592 0
0.00523232040531231 1
0.0453948737051743 1
0.199827776323959 1
0.193234964203649 1
0.225949959274608 1
0.041182897779358 1
0.0790107593616935 1
0.0784847388983522 1
0.0366156043091152 1
0.0366195809251177 1
0.141442834415141 1
0.154620481451214 1
0.0132556554367073 1
0.343102337151247 0
0.115061309342759 1
0.137461713895736 1
0.155109110616087 1
-0.0919986867614958 1
0.0523067203356507 1
0.0472490079317218 1
0.0543053841164122 1
0.162333659082957 1
0.0885702367169256 1
0.0702714704218141 1
0.0119988248094017 1
0.0744535525206447 1
0.315402687423663 0
-0.0586226527737761 1
0.0510374249466297 1
0.304027068359797 1
0.106209052654319 1
0.0753006795136869 1
0.0686296934877305 1
-0.1436749195107 1
0.120714460891595 1
0.0407398192801515 1
0.298125654382033 0
0.0788029095123591 1
0.012397250573222 1
0.106184251646936 1
-0.0107932928413671 1
0.128135826553677 1
0.231516097153869 0
0.0409373293186849 1
0.333164498234374 0
-0.0256732647434081 1
0.182979773832252 1
0.00543907606615532 1
-0.0122516157625981 1
0.122395301914319 1
0.240021850236784 1
0.14085907978516 1
0.131151811779049 1
0.114883390048242 1
0.243337413857014 0
0.180188489154308 1
0.0678143038977438 1
-0.0371331935039224 1
0.179174494292734 1
-0.000914338973020755 1
0.0960495943390075 1
-0.120233650583942 1
-0.0471072305216199 1
0.159810644513239 1
-0.0419166859275081 1
0.30078442477015 0
0.264267924689072 0
0.146205481708862 1
0.0548123434460822 1
-0.161899029378362 1
-0.042612561146352 1
0.133082978533256 1
0.154248886739521 1
0.148481579326947 1
0.190207457009906 1
-0.0264097233234409 1
0.136761390945476 1
-0.0238375342705273 1
-0.00264747157846815 1
-0.0369603438152684 1
0.0173516909521095 1
0.0130698794752684 1
0.115902501165368 1
0.129167466800231 1
0.102282795496418 1
0.240251340017258 0
-0.0703407675309352 1
0.163718676927357 1
0.127633806843047 1
0.0812253789984374 1
0.139673417471865 1
0.235389508867304 1
0.0114934773069631 1
0.229243028478186 0
0.141342095104453 1
-0.00431082200213105 1
0.197743444060924 0
0.140968702408029 1
0.110103062150057 1
-0.0843772758857375 1
0.085534165399198 1
-0.0506775153630284 1
0.153186180055021 1
0.106911106704678 1
0.224781269264708 0
0.16319539222933 1
0.152558359930487 1
-0.0183373580304204 1
0.0233443653000565 1
0.111097942267869 1
0.102354212817064 1
0.0984259316112107 1
-0.0146785815166111 1
-0.0971576977132589 1
-0.0165231082039917 1
-0.108064645273299 1
0.264241780578393 0
0.0788814700644278 1
-0.00443964205835143 1
0.131854321454653 1
-0.0270573211461355 1
-0.0359184743663727 1
0.0939540435879072 1
-0.274403796911366 0
0.0261901756555889 1
0.165642888115177 1
0.291485854537046 0
-0.109468629672875 1
0.0228157148771955 1
-0.0448289384202312 1
-0.00135491695288343 1
-0.0113677452354764 1
0.00531986007176044 1
0.0194747777114459 1
0.18821121701872 1
0.322128234389581 1
0.140815874484183 1
-0.0725485194661248 1
0.0789040125160116 1
0.208288038800923 1
0.281830631762209 0
0.171918512494393 1
0.126709993397157 1
-0.012163260121024 1
0.143990440997144 1
0.23658540850811 1
0.00213095072511918 1
0.0673728411583864 1
-0.0150741038646022 1
-0.0983161436258368 1
0.0259579575123389 1
0.0388831976064686 1
0.110889224827962 1
0.0634376608552934 1
0.0502381660598118 1
0.105309098549722 1
0.101482471252239 1
0.042250207621818 1
0.235014347393039 0
0.102818273029337 1
0.207256840693927 1
-0.151813980281603 1
0.138732982162367 1
0.201485149313891 1
0.0955592607974017 1
0.0867943212419886 1
0.528947209504591 0
0.325531233742251 0
0.125836544607898 1
0.131825375618319 1
0.0400051081531122 1
0.00958801252487737 1
0.047961096795652 1
0.0511426133756957 1
-0.153424389169059 1
0.17379829655862 1
0.00141328073040312 1
-0.140660819367081 1
-0.00207652850448726 1
0.167731716329166 1
0.182363954234315 1
0.0603324732753142 1
0.073410069076079 1
0.0379596662819143 1
0.0390595311403224 1
0.000794316691615065 1
-0.090358460832569 1
0.131215074475239 1
0.11710802929059 1
0.0214001912695625 1
0.0174575241697205 1
-0.0711073202434984 1
0.103382160230699 1
-0.018864932178148 1
0.00979339792924671 1
0.105809110647869 1
0.0529150575013081 1
0.0938469191180785 1
0.0579512270099109 1
0.285996003218696 0
0.185320796560768 1
0.194177285101841 1
0.0167282029892579 1
0.117174381408282 1
0.125722491776425 1
-0.0710266311175235 1
0.0459578883642652 1
-0.100125075544524 1
0.0871998208592197 1
0.114598732928887 1
-0.0924706221354489 1
0.0440578064234134 1
-0.152403970880858 1
0.162659148629123 1
0.0174433597330441 1
-0.128735715435245 1
0.1403679420656 1
-0.0639605782840115 1
0.189484027379489 1
0.218158195148298 1
0.211987913093759 1
0.165192904918035 1
-0.000258421201313742 1
-0.0298700096647483 1
0.077218736539341 1
0.117007652983527 1
-0.0329439825565214 1
-0.0344909761298846 1
0.231560014151596 0
0.127793757382313 1
-0.0788396423639721 1
0.159139178073896 1
-0.0593063245547869 1
0.175791163482105 1
-0.040365092692529 1
-0.0383312508919844 1
0.0400256422720538 1
0.0988999308360676 1
0.0890511587228725 1
0.155858796626895 1
0.2632220317164 0
0.145142775857594 1
0.269838963711993 0
0.107585441284385 1
0.200031014523586 1
0.143560504295708 1
0.141038175128456 1
-0.0667464928546675 1
-0.0176817045863164 1
0.0724202663972634 1
0.118242361288138 1
0.222038621836103 0
-0.0485121803790795 1
0.0918358316075552 1
-0.00930293287903769 1
0.0119332577662868 1
0.05426527960956 1
-0.0757314324993944 1
0.0812118193291163 1
0.0277241090041329 1
0.413822291945508 0
0.0297618732926444 1
0.133308800949493 1
0.0765375132096371 1
0.0661359532786551 1
0.0124318896415614 1
0.0277848530889381 1
-0.199339839248354 1
0.0150460734598453 1
-0.00651370865500019 1
0.116729183886421 1
0.0242982605614839 1
0.145270930122572 1
-0.183365346563121 1
0.204572943250476 1
0.236533837315031 0
0.119562756982825 1
0.162872944465561 1
0.0943862573596435 1
0.0676028096646774 1
0.0525780319658367 1
0.243408103515822 0
0.129852716535339 1
0.00776080538824606 1
0.184758845121098 1
0.244348025744845 1
0.0315601576009098 1
-0.0244915991950046 1
0.204441053938966 0
-0.135897023389844 1
0.0365767908133013 1
0.250829851430909 0
0.195848516471909 1
-0.0103962914700967 1
0.00325969625213739 1
-0.0332171774913448 1
-0.0522262139127451 1
0.0558185448263573 1
0.0422569350134103 1
0.0628903541824093 1
0.186275118228886 1
-0.139836408512164 1
0.0271098470010667 1
0.176650163820946 1
0.0717230111443701 1
-0.181098869267155 1
0.06562508392489 1
0.0206737344113624 1
0.0758318419982595 1
-0.0131105403744271 1
0.0195173913055154 1
0.0261328603187952 1
0.0549890543950418 1
0.18882594130208 1
0.0780027923359592 1
0.0251263834344982 1
0.034211425128688 1
-0.0779380576958643 1
0.134656931148953 1
0.160152318939984 1
-0.110689559535905 1
0.156301042387516 1
-0.048429322385914 1
0.234694881948233 0
0.0865321697284618 1
0.0679683349881566 1
0.0410771720149457 1
0.185070786968459 1
0.0328127749258369 1
0.152279438432809 1
0.199015843151149 0
0.194714330316841 1
0.0864958127091754 1
0.172191978965464 1
0.11808883235744 1
0.0965740273883058 1
0.034565441039888 1
0.0232429762542023 1
0.250938839182504 0
0.00567603845470518 1
-0.0373293473626611 1
0.132379245223358 1
-0.0134162031402673 1
0.117534685874365 1
0.0202208533715778 1
0.201195142630098 1
0.195751224483761 0
0.105956906957408 1
-0.0128079468413903 1
-0.0627318728110613 1
0.180096311196782 1
0.0694156665089007 1
0.222014438156107 1
-0.1660097544042 1
0.285490397933912 0
0.0158595397724499 1
0.130714178367134 1
0.28747912986232 0
0.31177532028772 1
0.109718726227303 1
-0.123871106567095 1
0.0264414847560328 1
0.216419378640914 0
0.0961461473124173 1
0.174450083479795 1
-0.0767044710746184 1
0.104473722091327 1
-0.083706678835637 1
0.119882475693637 1
-0.00265447912395103 1
0.146556789511747 1
0.0282073553879263 1
0.0983122567078559 1
0.0724951722744042 1
0.282441954316784 0
0.0789720686160668 1
0.11311907707859 1
0.0543468671594 1
-0.0333226384853967 1
0.14083885052462 1
0.0524538478302255 1
0.126768128818589 1
-0.0286910785990274 1
0.0752898099594957 1
0.112200631210618 1
0.100122477158447 1
-0.212376809762559 1
-0.0881725145897254 1
0.0407729657288664 1
0.0492165571727048 1
0.131933825025954 1
-0.230419170242107 1
-0.0647412777511269 1
-0.0180314748790983 1
0.199433105275348 0
0.203120396994484 0
-0.0180828590024621 1
0.270827912226329 0
-0.0131420186038997 1
-0.0312679662484667 1
0.235661553656746 1
-0.0562928698591115 1
0.321199712115509 0
-0.0782546912473503 1
0.0316707045228903 1
0.103229442497182 1
-0.0212162579819296 1
0.00913106764885812 1
-0.0147656415716902 1
0.078332178809013 1
0.112261192130125 1
0.0927026408765503 1
0.102639444065487 1
-0.0062313648931979 1
0.168637922852842 1
0.228976345427954 0
0.0295688756256098 1
-0.071784161673238 1
-0.0702382284787016 1
0.0702429014372097 1
-0.11707929818514 1
-0.00968058733693973 1
0.219082446892373 1
0.190683060125547 1
-0.147432984766425 1
0.00709512784571814 1
0.131439609171925 1
0.0436031100980596 1
-0.0979758314177437 1
0.013026116418205 1
0.113811248482829 1
0.0224812638568367 1
0.183735304211513 1
0.218297725627666 0
0.102415456441323 1
0.141022819948111 1
0.256743924701105 0
0.0276838467060859 1
0.303196536116945 1
0.0567807797957066 1
0.0695149653955657 1
0.0147514274984003 1
0.170450131798335 1
-0.112339149338837 1
0.110126801506683 1
0.106366877173084 1
0.148645324065807 1
0.0612448990866103 1
0.150669579442918 1
-0.0830440016786777 1
0.177637194858607 1
0.125596776890583 1
-0.00960951621903138 1
0.215727501122936 1
0.0469387469001871 1
0.174456518014377 1
0.0798557844021647 1
0.0924013551499223 1
0.15899166964979 1
0.063925008768324 1
-0.102126042637723 1
0.192507854709048 1
-0.00365254801051254 1
0.218354360704425 1
0.0711013541575019 1
0.122220962942876 1
-0.069561088039206 1
0.0351660350204571 1
-0.0660026035616368 1
-0.0556277816980325 1
0.103015175155124 1
0.187481037142255 0
-0.0779280255391964 1
-0.0209231480516446 1
0.210580491077307 1
0.122008775832819 1
0.172534910641988 1
-0.0993666771831507 1
0.116248421372714 1
0.0873700404596573 1
0.203970657532613 0
0.165619083193359 1
0.131738018809521 1
0.0540151623826865 1
0.244030779784797 0
0.0916919553899347 1
0.210788701989046 0
-0.0504089436141729 1
-0.0873474136236602 1
0.0530827738631005 1
0.106203940206125 1
0.156895380549475 1
-0.123487329734531 1
0.113324245613412 1
0.0178593683436598 1
0.165544387366061 1
0.0504003810999848 1
-0.0548821979564222 1
0.0913763517637406 1
0.037977673049983 1
0.225653147463513 1
0.044590564545765 1
-0.0830616029986437 1
-0.0485482086550706 1
0.189542108157695 1
0.11510217633402 1
0.195480302333191 0
-0.0778023673359435 1
0.223110721371006 0
0.0875747269430181 1
0.0921437109641679 1
-0.0425336962027995 1
-0.0570279003100666 1
-0.0412655279805885 1
0.141784482941808 1
0.11996755925643 1
-0.18435960253622 1
0.0354082185461929 1
0.0750393789473809 1
0.109408436974104 1
0.274856659543556 0
0.206953407460917 0
0.0973064841816169 1
0.0085789566210157 1
-0.00876743335455702 1
0.146957073999117 1
0.158409908651693 1
0.100365302088298 1
-0.0512765732433315 1
0.157224227687174 1
0.123768691761723 1
0.0941767559811295 1
-0.104094839881449 1
0.0172189413451381 1
0.183913145615844 1
0.224176666221357 1
-0.0453207065146734 1
0.0285485440677681 1
0.0950414721052825 1
0.0939358815913723 1
0.130091345986969 1
0.181177416821929 1
0.225307353923694 1
-0.117564889603744 1
0.256931271158279 1
0.167725693686135 1
0.278643642915594 0
-0.0536536187284866 1
0.28208214362401 0
0.180363863115437 1
0.120962259331044 1
0.0636809032881692 1
0.0841361317260348 1
0.0421442383958522 1
0.0484639209534594 1
0.179972041522311 1
-0.0361120969027622 1
-0.0808365340350619 1
-0.180307988298684 1
0.0413933615969723 1
0.0289972797535707 1
0.107757329558542 1
0.00589404382410331 1
-0.0157352268323359 1
-0.00571280316296137 1
0.064603726183596 1
0.0159187580474436 1
-0.0626478739375142 1
0.0452727253224124 1
0.0301451921845186 1
0.0116060983108998 1
0.0871754247494997 1
0.0273090209154312 1
0.0100849937302027 1
0.25614652565911 0
0.104289598393133 1
-0.0342338678656577 1
-0.14186424423795 1
0.253313205645043 1
-0.00322816046629694 1
0.113158396855625 1
0.219646615251063 1
0.149090876668054 1
-0.050965225559355 1
-0.048512889093771 1
0.242995184744343 1
0.118201853790639 1
0.131460803321966 1
-0.0377811392917559 1
0.104847914195589 1
0.114630586328067 1
0.0510584471475461 1
0.0258747453079301 1
0.0989218791189748 1
0.0674815676724588 1
0.105663191159233 1
0.0178219454737836 1
0.0455293409599609 1
0.057869237149875 1
0.00728087458901569 1
0.154043091939049 1
0.172621261771666 1
0.16898638321872 1
0.0158448356842789 1
0.0602111130050612 1
0.138974081728043 1
0.223590455354422 1
-0.0187816061963833 1
0.0712973419487269 1
0.171423071920736 1
-0.0373345178369459 1
0.296740779747051 0
0.128056115963988 1
0.181268037667892 1
0.193197260614855 1
0.210598383954988 0
0.0618376757250319 1
0.119687081253788 1
0.178534513779815 1
-0.0153779449334337 1
0.0829594127333096 1
0.0444449551838694 1
0.052715503937265 1
-0.0415313224573545 1
0.0335000916066055 1
0.196215448500833 1
0.0465177739257904 1
0.223402175939606 0
0.0562627447802054 1
0.147973753732988 1
0.170252854305183 1
-0.0131960531742432 1
-0.0441657669563024 1
0.0624791205092322 1
0.161834727453746 1
0.249251503210017 0
0.031194864532501 1
0.0267233931983863 1
0.0175616337333955 1
0.116392115073736 1
0.0956865548709803 1
-0.0349480005108713 1
0.00818624544903646 1
0.0724986720019982 1
0.279182874516627 0
-0.163692782582608 1
0.117609629371791 1
-0.142084604364481 1
0.20999127765948 1
0.0876703079330102 1
-0.055496955206372 1
-0.073652933439074 1
0.0232084359274058 1
0.237279874457016 1
0.0245963435037145 1
0.167362477103075 1
0.253838567602967 0
0.264336079364218 0
0.0968325272076271 1
0.0519285605668705 1
-0.0230861055391078 1
0.0202359938069087 1
0.126634759363646 1
0.0881109390280187 1
0.163656743117942 1
0.145013526462666 1
0.051535884116875 1
-0.040584430729178 1
0.110540890211542 1
0.0601242735776355 1
0.209596929484539 1
0.0341868093506846 1
0.118001555239842 1
0.138124054078404 1
-0.0346495666341496 1
0.0447195278995089 1
0.175512991764971 1
0.069745695680308 1
0.0524217685122384 1
0.236327270354869 1
0.148616692588686 1
0.0269872511138043 1
0.221729872101798 1
-0.0786671609719257 1
0.0353409956901857 1
0.110513908364485 1
-0.0744801918017825 1
0.144170442603648 1
0.0933645793890518 1
0.0960322438313541 1
0.0508983018456646 1
0.172124954797917 1
0.0647028918434878 1
0.0833571855809383 1
0.0875614438145863 1
0.0367140804417453 1
0.196498321152336 1
-0.144993992882582 1
0.0495837641693662 1
-0.20836177729331 1
-0.0923856064875998 1
0.135183548083602 1
-0.00938800112194826 1
0.0611028644437918 1
0.197841954983839 1
-0.084526649919856 1
0.0344186290951368 1
0.0440840442538631 1
0.163556168194968 1
0.0638433184874375 1
-0.0297783670809229 1
0.321757244905889 0
0.012423933059248 1
0.199206809176937 1
0.242683088862007 0
0.0758477613610379 1
0.178097893244562 1
0.0638782993068146 1
0.172074762372127 1
0.240119111469764 0
0.173881523191146 1
-0.0264663992976026 1
0.188714476259517 1
0.0606060803745329 1
-0.0345493534957253 1
0.122874628331155 1
0.054961483793618 1
-0.0327367620443961 1
0.114121433670291 1
0.0282613810914388 1
0.221151350291753 1
0.0788948906818168 1
0.0241376340615512 1
-0.113874660177501 1
0.126744606414073 1
0.0473771719435379 1
0.10271836836764 1
-0.130974664066427 1
0.185139836094701 1
0.0695661755844172 1
0.139402336687876 1
0.0851270694065942 1
0.0191536122962101 1
0.0954369443491975 1
-0.0481638312351558 1
0.0368451435775568 1
0.208051479035872 1
-0.0372391926855318 1
0.233319482908175 0
0.0846040255925696 1
0.0331352117397359 1
0.05511328873319 1
0.0908180308920483 1
-0.014154638563013 1
-0.0710043491462649 1
0.135209758797921 1
-0.0274204775942046 1
0.0881017161124351 1
0.0726626307753353 1
0.156677157209612 1
0.24477395710693 0
0.0705686193625323 1
-0.0543194824610167 1
0.196802949165697 1
-0.0130358607757875 1
0.0327067590292666 1
0.0530356122996933 1
0.0929573389017876 1
0.00401950289890132 1
0.23087573229978 0
0.0438886259643976 1
0.0793264654097223 1
0.0853087760201979 1
0.11027066466517 1
0.401593654405885 0
-0.0577235288065067 1
0.172287993482685 1
-0.0486088266040542 1
-0.00956651163793134 1
0.00533799181741727 1
0.0624683782154123 1
0.24198704695725 0
0.0483623532930663 1
0.0227899486212838 1
0.0517151890856075 1
0.198006264189103 1
0.133450265506932 1
0.235915682449216 0
-0.0344939406445893 1
0.0701263351045764 1
0.0874019026449872 1
-0.044694334706249 1
0.157682683482948 1
-0.0551794324321752 1
0.0117028311430597 1
0.0939433174201782 1
0.0744883059920452 1
0.00190148573354196 1
0.173636040937876 1
0.00557608386143911 1
