# Supplementary material for: Bias caused by sampling error in meta-analysis with small sample sizes
Source: PLoS One. 2018 Sep 13;13(9):e0204056. doi: 10.1371/journal.pone.0204056 (PMC6136825; doi:10.1371/journal.pone.0204056)
Supplement: S6 File — (ZIP) [file pone.0204056.s006.zip › results N = 10 theta = 0 tau = 0 sz = 5-10.txt]

"dl.theta" "dl.cp"
0.539524510690521 1
0.549427475243722 0
0.527196586693162 1
0.0698452187964047 1
0.641856210238564 0
0.196257109166563 1
0.432651335404153 1
0.394499128375649 1
0.535194236656807 0
0.653657575871498 0
0.36269545010251 1
-0.147381297650275 1
-0.339877860224926 1
0.357595612047502 1
-0.111880593553889 1
0.687553947348901 0
0.167880210786939 1
0.340013659313081 1
0.068593035400418 1
0.266582860632348 1
0.187350670168572 1
-0.121046299266046 1
0.332691141257612 1
0.10990557742941 1
0.119431580937711 1
0.498583134110758 0
0.241281751455171 1
-0.133314774227886 1
0.365490624363448 1
0.206076101037889 1
0.363697437473371 1
0.472389064273784 1
0.268825086158626 1
0.506384872029479 0
0.640182749284079 0
0.59951884081989 0
0.300434264624991 1
0.294614368858509 1
0.323889913822703 1
0.386219430991418 1
0.405512158784924 1
0.739409282419918 0
0.406273010635892 1
0.510145411133882 0
0.0902742826239421 1
0.602785187220708 0
0.293519536022363 1
-0.0329920882835685 1
0.216969873565204 1
0.959962156281958 0
0.424899116831754 1
0.234208354571459 1
0.593807573141126 0
0.467457558517718 1
0.922133829617771 0
0.70078954638648 0
0.606957256780181 0
0.630148887309789 0
0.422806382677285 0
0.499137702446563 0
0.623934992553527 0
0.626029039703265 1
0.546368900071241 0
0.697830033544488 0
0.559195275067425 0
0.0536483168721627 1
0.197958432495345 1
0.543273318129357 0
0.842183896732339 0
0.241618685330302 1
0.247953654559694 1
0.343570300077906 1
0.427123315581509 1
-0.00720579359742118 1
0.00607922622719691 1
0.378671679418021 1
0.376726331680202 1
0.647371663481456 0
0.697987106655932 0
0.879788047339662 0
0.140663169863191 1
0.32016700617945 1
0.671586979663517 0
0.317447792868085 1
0.656833013376928 0
0.13217520419423 1
-0.0668939408149796 1
0.360067107310134 1
0.362981349755975 1
0.598413444936305 0
0.337484425456431 1
0.934770299199685 0
0.239708106609844 1
-0.287799266686755 1
0.541761477586702 0
0.49689508481622 0
0.461695115304362 0
0.255462478201823 1
0.339896794763075 1
0.257568012285293 1
0.289502817785436 1
0.575377197567976 0
0.621589636633428 0
-0.00593740001769504 1
0.705511416104707 0
0.31356081789312 1
0.497334192215024 0
0.503079551240262 0
0.785133638117395 0
0.973233240184703 0
0.522403228152308 1
0.150688903242842 1
0.524347736903492 1
0.713024772070391 1
-0.0800572246274999 1
0.516549420202314 1
0.611393039464611 0
0.213314888633611 1
0.792422551451553 0
0.510409879210204 0
0.297107292614064 1
0.373137342836415 1
0.567637807657156 0
0.635379998156904 1
0.501946433423161 0
-0.201972871068786 1
0.232136483107018 1
0.785453026192089 0
0.766334736046789 0
0.591734231185652 0
0.139942278764276 1
0.64968902116591 0
0.787037815210945 0
0.51512324129729 1
0.469113604015495 1
0.69783812748604 0
0.460053410788028 1
0.190904882712372 1
0.51655315576929 0
-0.196656054488842 1
0.360919519573341 1
0.39903900834415 1
0.555856967624334 0
0.495573147785031 0
0.120582411413789 1
0.044258265859406 1
0.065910300819416 1
0.601726600948074 0
0.508798797429202 1
0.595022028203238 0
0.654711879251401 0
0.401811665411235 1
0.471485062466335 1
0.572027904396469 0
0.175932924527196 1
0.414738101500058 1
0.315134180784363 1
0.448868424823265 1
0.819021874987669 0
0.581048004254182 0
0.6098111568094 1
0.48025597427351 0
0.397543804025021 1
0.479419614001902 1
0.0418317078557452 1
0.222370284580372 1
0.586611315690653 0
0.599004075447595 0
0.369370246726809 1
-8.25409048908002e-05 1
0.702468705951555 0
0.390719567084678 1
0.205327939598419 1
-0.0109496153174488 1
0.195406307732098 1
-0.305311423749877 1
0.584404459251226 0
0.075761245284206 1
0.452631323897764 1
0.381841220269043 1
0.00600860881946142 1
0.122314499908965 1
0.0792915631761104 1
0.584776593361795 0
0.605376425075462 0
0.0574820540974768 1
0.311115511798854 1
-0.0240874052308712 1
0.477818125098801 0
0.170147767902064 1
-0.245265368360111 1
0.667826857221797 0
0.618026131024618 0
0.267822471600905 1
0.462785172804719 0
0.24052454672914 1
0.0366789789044441 1
0.426094695561618 1
0.479460269748081 0
0.4642909954629 0
0.0640293865058593 1
0.376920633303472 1
0.474958387054474 0
0.147120406801717 1
0.436902748868637 1
0.380646805279059 1
0.663444112001194 0
0.669742702154573 0
0.39487410592103 1
0.471287937248672 0
0.0281999429740781 1
-0.111472636329658 1
0.380871943558571 1
0.541507850683528 0
0.0382252939183362 1
-0.240585692807705 1
0.529911015306924 0
-0.0440432067974403 1
0.335610582833366 1
0.024995427359742 1
0.625159588819815 1
0.48200033858737 1
0.135090912929689 1
0.105487573074842 1
-0.387784678475914 1
0.775054704663156 0
0.473596687461274 1
0.307685821144688 1
0.113257348376824 1
0.470892698667766 1
0.660598415629784 0
0.488499763883806 0
0.442146249127375 1
0.134001011237687 1
0.555705130521792 1
0.252355891418545 1
0.0917276673407865 1
0.232995601607206 1
0.16931881732822 1
-0.0466611039691723 1
0.292768103534558 1
0.246511341097668 1
0.0953536904314855 1
0.196133244617815 1
0.478192123546777 1
0.75389638049748 0
0.711767144743127 0
0.642586497013275 0
0.327212447104278 1
0.176074222015612 1
0.503904060843958 1
0.516876995871623 0
0.263363880260163 1
0.366555976640317 1
0.626407282662281 0
0.548659805371986 0
0.24580998646292 1
0.271532446493721 1
0.357850840963315 1
0.543725989748126 1
0.207275461511435 1
0.488021908375597 0
0.707298048523929 0
0.202518869887016 1
0.567255329319485 0
0.165720321974048 1
0.325789919972995 1
0.624501361141421 0
0.433814840752586 0
0.259870074822333 1
0.455246116023347 1
0.549168477846394 0
0.125820277757862 1
0.163650695960993 1
0.0215435342777151 1
0.545925493225531 0
0.066615459953195 1
0.38691095090831 1
-0.0429399277254214 1
0.191078794405972 1
0.802493587129478 0
0.163388887894485 1
0.353001710197265 1
0.355987694455199 1
0.405650580697209 1
0.524420753558017 1
0.538676409455624 1
0.193190477386854 1
0.444521323454876 1
-0.254934391943267 1
0.419780229705463 1
0.065044279197628 1
0.218947610454513 1
0.00143056131724033 1
0.486082233805068 1
0.564324593029534 1
0.35816964566606 1
0.0702653812992067 1
0.49681260275989 0
0.244457837909886 1
0.360848972309974 1
0.534844582872611 0
0.525215861262027 0
0.351410566150881 1
0.529455939414792 1
0.142278334518208 1
0.098500337959769 1
0.0619499970988847 1
0.210507585068235 1
0.612240712536212 0
0.482727583106366 1
0.814070220358342 0
0.348928702850585 1
0.113450892745183 1
0.465005376581385 0
0.576165277849224 0
-0.222434801954793 1
0.435764532599492 0
0.37077445658481 1
0.28851627790777 1
0.83344663693717 0
0.048387922523753 1
0.129876218960752 1
0.112044981109556 1
0.0631751272349828 1
0.134906497094418 1
0.802949948082532 0
0.339522171201355 1
0.543961024625438 0
0.402510999302853 1
0.242570274529409 1
0.635272796161583 0
0.148778890941368 1
0.917622018156925 0
0.634038953361252 1
0.334520857825056 1
0.548523068126436 1
0.709807480531292 0
0.205881388116773 1
0.49868222284997 1
0.498573953218379 0
0.297169191356709 1
0.426275073450292 1
0.339228969563387 1
-0.0100664591871168 1
0.605023385108853 0
0.124678145564888 1
0.697022539497555 0
-0.562508740772688 1
0.0457369160974531 1
0.486813565053938 1
0.570199927050054 0
0.273373191227688 1
0.543611630958936 0
0.519209210359601 1
0.187823628173431 1
0.447734642470379 1
0.415995197350826 1
0.445119006431151 1
0.417736904783168 1
0.565853950329169 0
0.339865467054498 1
0.364555653070184 1
0.779489183342647 0
0.296866189312581 1
0.587379694702794 0
0.550173934784488 1
0.434892266072069 1
0.289893948154637 1
0.552712404634482 0
0.321915789643514 1
0.291748547537395 1
0.69995584414242 0
0.129748097268799 1
0.787330813909486 0
0.499445409477614 1
0.153365673586995 1
0.837591700380153 0
0.392897702525416 1
0.811373180700437 0
0.0309058742427031 1
0.372483666400208 1
0.229932059413766 1
0.827450846687005 0
0.628980894840456 0
0.640696665598588 0
-0.0902833871437069 1
0.267902023129337 1
0.436231843167429 1
0.068180483571119 1
0.431069675611047 1
0.0793265101633361 1
0.0832826343151806 1
0.354233262446565 1
0.468525907990648 1
0.333247504696709 1
0.0126792073483509 1
0.142818244109018 1
0.112901416799737 1
0.620521152006928 0
0.654227363571722 0
0.176968291250028 1
0.208953187677927 1
0.307617406092039 1
0.616147659453918 0
0.576062123866476 1
0.463484774766349 0
0.64662344240713 0
0.524851724844209 0
0.138497330318769 1
0.35328301917438 1
-0.17467413788909 1
-0.130746686300561 1
0.271330491990401 1
0.328204860080901 1
0.269142820406014 1
0.246886938985067 1
0.156003064816803 1
0.547962692403403 0
0.24322682917663 1
0.335664896340807 1
0.696380678066788 0
0.482296711685666 1
0.300157684127673 1
0.131166142786664 1
0.402760574136152 1
0.00399837674998111 1
-0.104034035965796 1
0.742814394394704 0
0.198934055317235 1
-0.250244856323672 1
0.744543789618633 0
0.145365380408949 1
0.394202175968632 1
0.53936904358887 1
0.224047341906631 1
0.601484192305346 1
0.440408962133489 1
0.125357613576409 1
0.381236019591474 1
0.46654154794848 0
0.816307885583898 0
0.731070485625774 0
0.538743220254319 1
0.742358994095274 0
0.280625991558519 1
0.135976246723432 1
0.49638121584519 0
0.277988500869511 1
0.401065549451026 1
0.156797759999947 1
0.454478451385581 0
0.312574159245569 1
0.664235070699985 0
0.605720364682006 0
0.294388325136827 1
0.727032104156455 0
0.693882677740414 0
0.68026516341931 0
0.253830358341572 1
0.28674626290269 1
0.50874600828398 0
0.338081870822003 1
0.796493801229168 0
0.376754266605124 1
0.341160289557056 1
0.711684631266508 0
0.175888555798018 1
0.189421693913005 1
0.529630012354638 0
0.211940984610756 1
0.462714330221958 0
0.416861852960834 0
0.617292240468175 0
0.723576497824906 1
0.420829202111895 1
0.391467576166179 1
0.320611361470759 1
0.403267451898461 1
0.179907331502679 1
0.21794440854186 1
0.664619467317071 0
0.664061135746477 1
0.18998021361257 1
0.28122792490379 1
0.578694497574973 0
0.824587577026214 0
0.472799736842956 1
0.163161799045944 1
-0.185542281412279 1
0.384291992699875 1
0.534233487426418 0
0.163608910597744 1
0.182973102560124 1
0.415107025927493 1
-0.225329381961995 1
0.596956693771915 0
0.328387987943432 1
0.0795582108290314 1
0.310159809521021 1
0.458756408247293 0
0.749527841474802 0
0.255430265547206 1
0.363508355069094 1
0.474206448978126 1
0.376993795603614 1
0.214192965276903 1
0.368937191909352 1
1.08146304943013 0
0.389724700193603 1
0.168504826603154 1
0.304931764136795 1
0.536132190089448 0
0.555715153714165 1
0.25593931478652 1
0.406163290253822 1
0.55127896176829 0
0.302245009885641 1
0.607515094154794 0
0.288973713467258 1
0.131749875152903 1
-0.121182066085782 1
0.54980715508041 0
0.35856379657555 1
0.650654266435559 0
0.715564284947243 0
0.464589396525366 1
0.264451019438354 1
0.473456839845778 0
0.652641828348709 0
-0.111883944598147 1
0.615010652118356 0
0.430284931800916 0
0.374873015558342 1
0.204134614434411 1
0.31769683245051 1
0.46705613398822 1
0.533254468812909 1
0.46932602672213 1
0.43351943979483 0
0.283618586393084 1
0.16909395416857 1
0.477146264091466 1
0.0310497089878988 1
0.32475993897251 1
0.225166495108493 1
0.437948895235688 0
0.0855224894874209 1
0.121281825934286 1
0.385876687512462 1
0.314012005716009 1
0.405432320085596 0
0.542928805432529 0
0.305937905282675 1
0.65342259638991 0
0.206066412011928 1
0.620648830861148 1
0.541780810737102 0
0.463064865784143 0
0.236767848117133 1
0.112208819661074 1
0.0254064739559916 1
0.193934661561651 1
0.17155490944206 1
-0.162382634637735 1
0.438944697031963 1
0.478420447929686 1
-0.0568411652643527 1
-0.246631797922488 1
0.864582418270843 0
-0.118903101570961 1
0.327193207545037 1
0.358659956794037 1
0.0147698436175219 1
0.523498345280314 1
0.229553428202017 1
0.687165831489066 0
0.162988478562185 1
-0.121875792349067 1
0.238639043285593 1
0.0248777605303462 1
0.165383908354694 1
0.36574808633622 1
0.552740696442824 0
0.575290348393832 0
0.655743497459596 0
0.361395287968134 1
0.41992837426419 1
0.2570368560697 1
0.217500658305218 1
0.431083858833853 1
0.303716858957366 1
1.04042069281968 0
0.398663619564363 0
0.211836268457055 1
0.587081357803405 0
-0.000723595110660467 1
0.0940459248724695 1
0.656142867257849 0
0.381109295010401 1
0.164316832386801 1
0.528765905634697 0
0.520422279306669 0
-0.303846188177462 1
-0.112506177594506 1
0.410297433900318 1
0.742276793027081 0
0.842855110537678 0
0.146187039119556 1
0.553852054021294 0
0.14131403831284 1
-0.314834269388862 1
0.613135697340108 0
0.030030557942574 1
0.187348779639344 1
0.374277220617349 1
0.439294095025166 1
0.536160237297342 0
0.566204636980812 0
0.339102924003501 1
0.659465649207797 0
0.390496452833225 1
0.344267411715274 1
0.574260532543959 0
0.345915578309797 1
-0.00648597711271779 1
-0.370240398750725 1
0.559915138835193 1
0.271856873317577 1
0.887647429728583 0
0.524062088907228 1
0.424224922298855 1
0.323638867799577 1
-0.00575189426427071 1
0.455435648266921 0
0.317308681381362 1
0.294938670317569 1
0.522649202947234 0
0.156254482194545 1
0.343083433916229 1
0.47019371098786 1
0.30357908874478 1
0.495143363903175 1
0.486096783634835 1
0.535671194437769 0
0.489356115350527 1
0.188759107771274 1
0.143119927638793 1
0.151275824936839 1
0.418400459532676 1
0.115177191519188 1
0.431792366860234 1
0.372550027501857 1
0.0476829001808233 1
0.300173672416807 1
0.377632358553466 1
0.447603475477767 1
0.407049061835982 1
0.219753542515885 1
0.610297627190275 0
0.218545476034071 1
0.188519287378858 1
0.203124925212215 1
-0.0466389458312164 1
0.475892500049565 0
0.191813336215038 1
0.528521259514628 0
0.363708866894454 1
0.659424056682912 0
0.319280526558476 1
-0.0780033299399473 1
0.361044778503412 1
0.76420978187725 0
0.700296778861498 0
0.397173100390955 1
0.505330478508871 0
0.705855890655888 0
0.538952736075141 0
0.111199966476283 1
0.430958336972846 0
0.380512583984114 1
0.261872369055382 1
-0.23025126397452 1
0.313438734510096 1
0.229948278703104 1
0.638519995453974 0
0.429541214373868 1
0.600266081916543 0
0.140851445341982 1
0.398095448905304 1
0.424345209358554 1
0.365368139147957 1
-0.000962937932002243 1
1.00727137404746 0
-0.0593338314192766 1
0.418722162496472 1
0.27624852771207 1
0.251468110452473 1
0.765691481529874 0
0.699140948144014 0
0.0316606603231437 1
0.481217741026618 1
0.519380784206558 0
0.675767470012482 0
0.534755607880632 0
0.455270937697003 1
0.545296174495256 1
0.329768318783329 1
0.516429293139263 0
0.610104304964295 0
0.422999471659944 0
0.299718153921478 1
0.552898105383145 1
0.375575767586233 1
0.270006346505315 1
0.331882279877821 1
0.329425146749476 1
0.195753230054721 1
0.356095463921344 1
0.159821743707673 1
0.325749724714091 1
0.599653269152568 0
0.184158030544733 1
0.210995355768637 1
0.806901311662813 0
0.638295409053575 0
0.404959484572987 0
0.0557464756005555 1
0.632343368875623 0
0.427472403969551 1
0.235357227952626 1
0.392522213559062 1
0.435494385353286 1
0.566249644141517 0
-0.0505741524941909 1
0.491484462690379 0
0.169686826001539 1
0.416298631757262 1
0.320465560394873 1
0.607076630223886 0
0.664360568144631 0
0.611832684099617 0
-0.154036414355233 1
0.701956905996435 0
0.0938728942036621 1
0.6398227203514 0
0.226104840000434 1
0.431467292155115 0
0.335703507595978 1
0.31389216290723 1
0.612543136282426 0
0.260866980729015 1
0.442588100619494 1
0.377066197985146 1
-0.129512430774671 1
0.488188954562019 0
0.456302793752526 0
0.33295107330933 1
0.649055820318801 0
0.357097737055463 1
0.166132812621765 1
0.524740307543661 0
0.181559473865674 1
0.355446291433219 1
0.449978571588202 1
0.310343753836854 1
0.270174218455366 1
0.525938709073858 0
0.166817486836712 1
0.387307800631845 1
0.0386190701924086 1
0.558981987805784 0
0.301096141914025 1
0.281243739650778 1
0.478125586225307 1
0.253130525593132 1
0.317074470737611 1
0.258107736040598 1
-0.159463031311081 1
0.0309442880357842 1
0.783115143798012 0
0.319339587504054 1
0.207563264572332 1
0.116642843324533 1
0.475042171254385 0
0.606417372271401 0
0.506275466117641 1
0.84424030399789 0
0.153094900641221 1
0.277126427785864 1
0.344320588836831 1
0.744427571041742 0
0.492110018665987 1
0.204235962332833 1
0.576838052603704 0
0.405919546638314 1
0.596971954169228 0
0.303734125133557 1
0.436184246605876 0
0.47930459605484 1
0.425533334728341 1
0.391138691684462 1
0.0847827916410688 1
0.565235957045021 0
0.608105870849247 1
0.233005308054841 1
0.831978046987732 0
0.327552199495802 1
0.787797365521177 0
0.393883558943712 1
0.231442656890798 1
0.14656104492909 1
0.863351026260847 0
0.444023514228215 1
0.292694498668213 1
0.168344877211839 1
0.358329524963636 1
0.328683081290497 1
0.341291905928947 1
0.575227459370801 0
0.416693709877512 1
0.209383452286078 1
-0.00770213072233364 1
0.222467849464724 1
0.56492094472742 0
0.675431058832487 0
0.539163027290025 0
0.352214659357788 1
0.402770339503243 1
0.657859547378634 0
-0.137007430565358 1
0.381972581017587 1
0.403743889298144 1
0.40410565533615 1
0.178143377587949 1
0.525770972798747 1
0.425371371652573 0
0.324998329048997 1
0.205161517057453 1
0.81120038972322 0
0.00902850683440006 1
0.31697260731933 1
0.459239615125702 1
0.346090512567072 1
0.131322949367467 1
0.956894226740531 0
0.532702786184707 0
0.332989333720438 1
0.38496911278715 1
0.635092711710567 0
0.489291947401357 1
0.422040367595597 1
0.0756543218464967 1
0.545746470875956 0
0.534586105250158 1
0.24534612332129 1
0.523440156246425 1
0.376399430073681 1
0.242173645800469 1
0.542459746141213 1
0.1263802017666 1
0.378391538651715 1
0.354524851301461 1
0.447332471106833 0
0.117927184680383 1
0.277354267810731 1
0.302361847713518 1
0.0216690322361705 1
0.0278370579054428 1
0.201138682999772 1
0.44661104185626 1
0.612937938266313 0
0.38761230505774 1
0.305739358130583 1
0.548121320777442 0
0.873591660894272 0
0.150606610300846 1
0.48949874478859 0
0.589106601260765 0
0.510342508024403 1
0.414147630829451 0
0.440085776935594 1
0.220921881517478 1
0.295194824444315 1
0.780406498075582 0
0.489401997275332 1
0.534299656230961 0
0.160531315268754 1
0.0867938835209247 1
-0.0603048678305076 1
-0.0187402850007526 1
0.207622432005386 1
0.529077255094272 0
0.0411387808328182 1
0.233711721152799 1
0.203853227215269 1
-0.146698719444007 1
0.297628606405266 1
0.483979974241408 0
0.836048671341092 0
0.381558514656142 1
-0.0575774604281312 1
0.457306043475505 0
0.382582898045017 1
0.161382723026758 1
0.348629915067958 1
0.505194198546582 0
0.497001538380918 0
0.169418647916387 1
0.302531028451167 1
0.307619595480607 1
0.748626387889221 0
0.551320310389193 0
-0.366097733086759 1
0.490966643198449 0
0.541605080489963 1
0.39180700880373 1
0.326225749360286 1
-0.00228032520080595 1
0.222373461575865 1
0.624908569486057 0
0.463680716881958 0
0.769116744573984 0
0.332407682661838 1
0.678896874674106 0
0.200039569719221 1
0.220450414966087 1
0.249959689082013 1
0.20626603051515 1
0.105403286069387 1
0.259504600616068 1
0.391696876944606 1
0.671384793768262 0
0.658077238445691 0
0.343542166702185 1
0.20621781824099 1
0.364957961475639 1
0.587432946319532 0
0.400830282964148 1
0.0896743845910464 1
0.679962889919405 0
0.603058445792751 0
0.508741240985149 1
0.484083641522761 1
0.0736316870006198 1
0.30792607486089 1
0.55967872643634 1
0.516397654747748 0
0.391174900981604 1
0.645475384111603 0
0.490392868025111 1
0.925095518584092 0
0.41272492360877 1
0.682304239365646 0
0.0364730097113577 1
0.0457807980450553 1
0.608132726220373 1
0.318502761936888 1
0.577494255747099 0
0.330414137247742 1
0.179036553569699 1
0.298719514311576 1
0.44479668216212 1
0.333103663268751 1
0.116556042673282 1
-0.419817560051321 1
0.0811650861094224 1
0.400854325191546 1
0.803445508468076 0
0.272742815106638 1
0.488780713508762 1
0.753638375927755 0
0.646186443456594 0
0.706888684312838 0
0.522170060472606 0
0.509675056014895 1
0.754814207744045 0
0.627240165615777 0
0.556324423341147 0
0.229243169282099 1
0.455882976528376 1
0.103928077645327 1
0.464157975722139 1
0.189535547784667 1
0.254277540878287 1
0.364844821561137 1
0.285330888615602 1
-0.0214159078130393 1
0.00325840643755469 1
0.641318717891979 0
0.261990175518425 1
0.431627240681769 1
0.226152880514508 1
0.08515535602369 1
0.545154984704517 0
0.435537311671032 1
0.509417782207392 0
-0.148588424866943 1
0.0864767384017647 1
-0.0142667236335633 1
0.828723672460583 0
0.375159925922491 1
-0.0335119819654409 1
0.421309651373898 1
0.558735819719029 1
0.0437022409740656 1
0.504299057392822 1
0.378582393244543 1
0.510417138516744 1
0.440730949054541 0
0.405452453898289 0
0.53776590988847 0
0.130475374887003 1
0.160542173088486 1
0.574499389012145 0
-0.0720109542557705 1
0.601484631910451 0
0.408794437000537 1
0.55242051426193 0
0.471489953869058 1
0.48102562364357 0
0.435292251197845 0
0.440476028763458 1
0.707029274190848 0
0.422156161918083 0
0.0368061010621588 1
0.361621912762511 1
0.617221722314581 0
0.14014342697314 1
0.0707105594048949 1
0.456360816228929 1
0.450907503571882 0
0.446808243576593 1
0.44911952478385 0
0.27853472441838 1
0.531437693928177 1
0.157508352834679 1
-0.0203351849761871 1
0.0806512315691712 1
0.224000523466706 1
0.518759518291214 0
0.716517207038853 0
0.557208961693789 0
0.97302464752729 0
0.490849224864827 0
0.0942612246967964 1
0.174659231062467 1
0.352317707159139 1
0.0561070176597113 1
0.321131332364165 1
0.14164990637303 1
0.145841993374419 1
0.475469383105114 0
0.472418226388471 1
0.559329924905644 0
0.0554926255057666 1
0.0888459976605254 1
0.321319462544424 1
0.285705101594731 1
0.609740914879458 0
0.250919354442433 1
0.254600432811808 1
0.179872171234998 1
0.234607515855945 1
-0.18474325150875 1
0.0261880496155877 1
0.707753242675411 0
0.423944082434356 1
0.164273259764009 1
0.32548768642683 1
0.212629166273901 1
0.260085357149061 1
0.185995649804505 1
0.247759036098902 1
-0.204415836095027 1
0.495654419582898 1
0.503503847465571 1
-0.0035907164346365 1
0.274119354441226 1
0.30977424068636 1
0.0870342894176058 1
0.275321533511375 1
0.394518526363992 1
0.179751188923348 1
0.689091108278056 0
0.432767568490341 1
0.590975439503477 1
0.177813721968645 1
-0.0117797556460972 1
0.266681311007197 1
0.0950147613715692 1
0.223351577324291 1
0.352520645224588 1
0.00660725152983469 1
0.818856519496507 0
0.611752690628168 0
0.534091525132044 1
0.285930058162021 1
0.357101443490964 1
0.55471824827397 0
0.156286650136875 1
0.840044254018161 0
0.366211139538363 1
0.76540467077625 0
0.686347870010871 0
0.622601431229305 0
0.363785369140259 1
0.509662184868045 0
0.55560212935547 0
0.710006632637105 0
0.631628139940329 1
0.105435881733521 1
0.0132894102255316 1
0.289716341702338 1
0.32747396182018 1
0.167231393789832 1
0.180509111135388 1
0.111339929442444 1
0.199905822419211 1
0.157890814509154 1
0.499776444319116 1
0.30497859094122 1
0.562206678906649 0
0.397642515245475 1
-0.0329098494711861 1
0.515688414753124 0
0.497661589062423 1
0.00250297636928203 1
0.421503540879054 0
0.469301120428935 0
0.844550500063959 0
0.380720081537485 1
0.436527340079311 0
-0.0302780903563216 1
0.378100043229347 1
0.161189349107362 1
0.403289537676983 1
0.547873655924192 1
0.350273701070756 1
0.0864988503887827 1
0.421734473204667 1
0.268537892483641 1
0.318427790941034 1
0.621199918331756 0
0.0944957956024218 1
0.393984710189022 1
0.637471642935855 0
0.147998117616643 1
-0.0508319323084691 1
0.410126733150184 1
-0.0660698518405357 1
0.685278695842498 0
0.673837576758773 0
0.57338378575983 0
0.535241233557964 0
0.387512376513467 1
-0.159805371429224 1
0.486147783693149 0
0.854409683462603 0
0.24084956338808 1
0.490260494044448 0
0.62938991190649 0
0.386074109032373 1
0.397193156342801 1
0.497197454325433 0
0.393973654581457 1
0.51855470510713 1
0.224582895516756 1
-0.213127752645628 1
0.221138920690377 1
0.354710337283061 1
0.198129148128483 1
0.851669075386653 0
0.537901554283062 0
0.565826887295692 1
0.451427348660785 0
-0.102933917692367 1
0.331192313912777 1
0.257317077060949 1
0.116054525310518 1
0.307204835759457 1
0.601338880680952 0
0.234187080788536 1
0.413674082139184 1
0.467689369534614 0
-0.0282810615822026 1
0.431084361936477 1
0.65727080000102 0
0.329421405564287 1
0.657421691457212 0
0.194234797154303 1
-0.291085539378642 1
0.182965316145492 1
-0.0513088235531876 1
0.608932011558086 0
0.341604582907565 1
0.506586078924512 0
0.2165034861027 1
-0.0783389689810493 1
0.380651599336765 1
0.612081192468187 0
0.625286037623335 0
-0.06797130765332 1
0.0902974531114534 1
0.384193867602947 1
0.488635713517622 1
0.504322713777305 1
0.506469858376908 0
0.479228121914418 1
0.363381644889489 1
0.638925968288061 0
0.28175498416606 1
0.324458903871046 1
0.550817209591891 1
0.551943381808878 0
0.31913132946156 1
0.943940500258027 0
0.00984831799140852 1
0.112005556098858 1
0.126274619080725 1
0.802248999910648 0
0.381984226091729 1
0.438083464950538 0
-0.0467271539377532 1
0.0287111432358293 1
0.565902467484398 0
0.786944453123837 0
0.370220027536895 1
0.727365967265406 0
0.404040526083258 1
0.602025142398461 0
0.568670493145909 0
0.682918206372873 0
0.472941870574028 0
0.03769183232945 1
0.60998553756661 0
0.762345243549902 0
0.348005899308188 1
0.355598940366039 1
0.733902220199012 0
0.544442391640605 0
0.330403317674945 1
0.3492629501985 1
0.241331497240038 1
0.809474565964185 0
0.491439890974243 0
0.22390742843138 1
0.164497482587386 1
-0.124220577358841 1
-0.02699790174146 1
0.655431768711223 0
-0.116525897552093 1
0.25355826357455 1
0.436266570905831 1
0.590019006299299 0
0.429512854483732 1
0.193947245348766 1
0.56730368865785 0
0.157073972583627 1
0.624590218595884 0
0.557513993090095 0
0.170344658141235 1
-0.172065645377219 1
0.34319723542885 1
0.110760528750953 1
0.315280557742762 1
0.080877155359085 1
0.341687888881831 1
0.744687208465928 0
0.652999008351703 0
0.289105834389308 1
0.0266920268532685 1
0.37793446252791 1
-0.0469963006269837 1
0.223419195584861 1
0.49449734890506 0
0.305357087733024 1
0.23520694807155 1
-0.060243565294923 1
0.330205443420893 1
0.351224281948091 1
0.161631948205859 1
0.152851124555297 1
0.120195795959482 1
0.448764601698325 0
0.311635146988467 1
0.602827454717651 1
0.483990938426023 0
0.271500103832771 1
0.539255059474394 0
0.659719787345325 0
-0.336188968885063 1
0.670975184120709 1
0.542215504779334 1
0.651542531961206 0
0.303111410421489 1
0.337516535322577 1
0.789605778052116 0
0.12909756813982 1
0.361016620735986 1
0.835839302422838 0
0.116613013403468 1
0.584637468357241 0
0.344108343632923 1
-0.287501362412872 1
0.759812942399104 0
-0.113286605916666 1
0.464766473686559 0
0.350636635732701 1
0.702449151466047 0
0.524521068061237 0
0.647647925865375 0
0.17014840145622 1
0.385618200726229 1
0.458869467069584 0
0.275790750930653 1
0.526552368946999 0
0.439823797300644 0
0.105194810053686 1
0.858704030121517 0
0.550588115767078 1
0.202323956930568 1
0.381204819418408 1
0.320733383047422 1
0.0683606093659219 1
0.288765898777805 1
0.0911166697765493 1
0.0474483075759751 1
0.561107434407555 0
0.263922600234893 1
0.156478748780422 1
0.57027704714828 0
2.24021123120602e-05 1
0.269440310048185 1
0.953631799108916 0
0.766534709227279 0
0.740900089869924 0
0.599408703320974 0
-0.13958022507273 1
0.595246395768798 0
0.296969194109436 1
0.45072313421505 1
0.221520961530621 1
0.744962364613949 0
0.333157663640693 1
0.119407084966547 1
0.223866224357476 1
0.20201643363162 1
0.254983054845822 1
0.518390289113258 1
0.79038521470478 0
0.210001757609627 1
0.465558477820399 1
0.180864211297189 1
0.217656741838912 1
0.0990079382077425 1
0.0806512853082147 1
0.436635033618145 1
0.521563137687237 0
0.409036163765011 1
1.0254651883079 0
0.306021325332695 1
0.111787437202744 1
0.435489288700639 1
0.219210199914436 1
0.404578628990528 1
0.533599418781663 0
0.467030185642691 0
0.46294221350816 1
0.487373273900053 0
-0.0697370591553949 1
0.521273916315443 0
0.447050829701727 1
0.257296362444184 1
0.190017387831892 1
0.0208847948127959 1
0.235655793587739 1
0.449581825634487 0
0.588998919124692 0
0.452083326120132 1
0.143671071874774 1
0.253606623270096 1
0.493952609799312 1
0.386505166602601 1
0.120123228399581 1
0.516437789992929 0
0.151731606672283 1
0.52476888586475 0
0.692727231490827 0
0.14634111687165 1
0.630291081496563 0
0.224343705701168 1
0.64604137103127 0
0.615052059552872 0
0.125901186236058 1
0.227964499215652 1
0.625179720512972 0
0.611239960996362 0
-0.140254764230023 1
-0.0119020302354816 1
0.752811230368269 0
0.472561294232287 0
0.588710499791091 0
0.390285063597224 1
0.795136998628359 0
0.537412199641121 0
0.122093948096962 1
0.519961805256414 0
0.0162179507914206 1
0.451134507040923 1
0.261913935573655 1
0.51089529659141 0
0.203776526566126 1
0.760562274073474 0
0.277078356250406 1
0.144259062982782 1
0.519294212422708 0
0.0233138493126044 1
0.705589434371479 0
0.309264378865923 1
0.237092691340373 1
0.323228063070848 1
0.245730620477328 1
0.334615285205536 1
0.841263124224315 0
0.471434928493107 1
0.0749065122256188 1
-0.0453631794525694 1
0.279206978017416 1
0.610327280569595 0
0.433215995971894 1
0.214211111096258 1
0.187546401336029 1
0.553923870621754 1
0.498446830796856 0
0.414236878523398 1
0.470193039897558 0
0.806735271422803 0
0.2484758520937 1
0.165369402926349 1
0.322561163140128 1
0.409097547735482 1
0.717134420785969 0
0.329644772256909 1
0.394620080394053 1
0.509448930607521 0
0.750642419228766 0
0.339682159233633 1
0.375006088521562 1
0.771387619753689 0
0.586672094255489 1
0.248065445981877 1
0.411752223760615 1
-0.024829480297932 1
0.436832379080849 1
0.25469554773741 1
0.974877978579326 0
0.649228671338203 0
0.680644415567327 0
0.337852114940063 1
0.226316195789577 1
0.179800705029892 1
0.659962406087292 0
0.140329345257167 1
0.536079269921247 1
0.317601954238622 1
-0.102590562716072 1
0.608671531352922 0
0.394307139471308 1
0.7600935610225 0
0.213264808087092 1
0.148538652346844 1
0.45540295297521 0
0.270978086448144 1
0.127398343064153 1
0.0192279049505173 1
0.360923668144279 1
0.0311979812409094 1
0.371375127514079 1
0.224367616135511 1
-0.268802704343739 1
0.4670960768609 1
0.328097887332907 1
0.412759442674245 0
0.331475957517514 1
0.285139038560435 1
0.2996104936933 1
0.303657640430268 1
0.430234900570425 1
0.348830591425909 1
0.264515105072765 1
0.42243539289369 1
0.561333387438745 0
0.530142348152935 1
0.132472956597498 1
-0.0363321922117131 1
0.57709995833657 0
0.78635599028335 0
0.141081756261414 1
0.191433621898254 1
0.27860101591936 1
0.43775837632974 0
0.766912887896684 0
0.390398108070759 1
0.0175942100940616 1
0.409685275929471 1
0.156750109539619 1
0.247312245290152 1
-0.100093248983602 1
0.613975139218707 0
0.10064467076088 1
0.0524415183392779 1
0.455677767119637 1
0.0290206991188653 1
0.505338525656873 0
0.360124272271033 1
0.249738246394834 1
0.292327696460576 1
-0.0130278632292891 1
0.620676876674685 0
0.612284258715821 0
0.288488655768766 1
0.621045977162718 1
-0.117732273533241 1
0.0843441764555498 1
0.717895545178203 0
0.668325119026389 0
0.425546310577921 1
0.5406891783061 0
0.597800840160473 0
0.495712449235252 0
0.476452130787372 1
0.110835072471606 1
0.363385328334447 1
0.388248849635899 1
0.295654055719094 1
0.507283613661703 0
0.13422464100659 1
-0.0261235702629202 1
0.572730407908239 0
0.137503040972001 1
0.492591185010969 0
0.446819552899845 0
0.274925606799496 1
0.185607271031351 1
0.400226517006047 1
0.649334092950509 0
0.757973314091656 0
0.264920004835824 1
0.480727989083406 0
0.411219724824056 1
0.497710714989865 0
0.0108495873641746 1
0.534544002516461 0
0.617361663518116 0
0.443140714072812 1
-0.0116995473410691 1
0.132313910272816 1
0.966113230988269 0
0.303685387941807 1
0.569604169083882 0
0.261818300079778 1
-0.0620069762107424 1
0.301823025249372 1
0.253948677638455 1
0.297367849390868 1
0.422599229128943 1
0.37477449028702 1
0.728935646309841 0
0.186468171216882 1
0.650294869619339 0
0.351696970145648 1
0.528945532324132 0
0.129137186280147 1
0.634929910420065 0
0.426528655580098 1
0.38011862634654 1
0.376088305716245 1
0.592306780049011 0
0.579962691887822 0
-0.0258427360060597 1
0.613244009076886 0
0.39654511483199 1
0.783694586417878 0
0.724011018719222 0
0.249350439602383 1
-0.00153893012305878 1
0.191912369151042 1
0.503055962995214 1
0.532708271065459 0
0.227007428415266 1
0.249757330601325 1
0.0379529056782636 1
0.0909625936421584 1
0.694894714283858 0
0.34786658345473 1
0.706947073888344 0
0.0904006331145311 1
0.619732814448728 0
-0.044074979061734 1
0.477032794332065 0
0.491114022035562 1
0.248300119847266 1
0.190938869861349 1
0.324865523862594 1
-0.392312352084314 1
0.372607261296314 1
0.343208894500164 1
0.441468903930869 1
0.263396239348985 1
0.199963578494496 1
0.351533564178114 1
0.432193242502985 0
0.313013763716023 1
0.484001531034814 1
0.30713176465243 1
0.321271624974885 1
0.56101986181005 1
0.47971891118604 1
0.581325583189037 0
0.586191275595956 0
0.591669023828296 0
0.851384607207119 0
0.652490399610011 0
0.562642246748037 0
-0.0425880199305467 1
0.323325539265196 1
0.66356798656997 1
0.253077738417048 1
0.310079422882244 1
0.579694656263234 0
0.477078174027027 0
0.323690737830464 1
0.568746281984148 0
0.232403413040198 1
0.609733696261323 1
0.254028256006276 1
0.526049419950066 0
0.358171036669214 1
0.123995479064784 1
0.468836994582853 1
0.382408639085128 1
0.36357944437953 1
-0.171503886394289 1
0.645975320081543 0
0.302858095433943 1
0.518059866595377 0
0.175223986817505 1
0.435119760848283 0
0.0802781296574538 1
0.324388695669799 1
0.326180063913152 1
0.516105139934111 1
0.514636640197742 0
-0.113865940057531 1
0.459383029302015 1
0.0303695157416401 1
0.424061784623263 0
0.687362300205518 0
0.793230670207107 0
0.644915559515099 0
0.347029787867198 1
-0.119855136624703 1
0.66231624770311 0
0.627346620624409 0
0.4836565958857 0
0.187411055766939 1
0.658975573563791 0
0.00230649768138794 1
0.314004683321682 1
0.240643910953577 1
0.0978316951805462 1
0.229704950368975 1
0.337844413353825 1
0.0704046857734306 1
0.481473884938906 0
0.7081689906667 0
0.465087360289464 1
0.237058101693123 1
0.294156381276279 1
0.310254765082715 1
-0.127569891332774 1
0.769374873263883 0
0.409964440140624 1
0.322121811419811 1
0.504429467703176 1
0.0955346746942152 1
0.314665876134643 1
0.260593856337065 1
0.389563396655354 1
0.452212354333827 0
0.146100024377044 1
0.243145930943863 1
0.352056917634408 1
0.646342705326078 0
0.385942951830381 1
0.26193921890936 1
-0.615828574371883 1
0.306446498903034 1
-0.0268663333949371 1
0.0829573931115027 1
0.279121585862478 1
0.400084685657476 1
0.619458760810014 0
0.054019708962893 1
0.297676642519335 1
-0.0649679579583177 1
0.572253383377509 0
0.0535434431928906 1
0.827828508078746 0
0.265575170734071 1
-0.0877829581531466 1
0.347847708725287 1
0.261091754641645 1
0.249488432772725 1
0.255525044618586 1
0.373025007805912 1
0.383925223089978 1
0.502365136915199 1
0.168722032604155 1
0.455425221571218 0
0.234775533537898 1
0.938838161452944 0
0.83229942792696 0
0.365018741635302 1
0.176736152020968 1
0.490584423231694 0
0.741984557315305 0
0.42054899421571 1
0.468391534457084 0
0.576631159036545 1
0.723587126770204 0
0.727279057908207 0
0.540435956026159 0
0.434328740947661 1
0.177215780590928 1
-0.62324387525475 1
0.348478229948697 1
0.558693763148194 0
0.719346203054012 0
0.304951671747088 1
0.520008161017769 0
0.46281205157626 1
0.883083338952601 0
0.167916021754683 1
0.331065822088058 1
0.190035961724077 1
0.321571836106593 1
0.587072041241005 0
0.418139079870149 1
0.274397017616147 1
0.115377417022831 1
0.776369437324142 0
-0.10130742617089 1
0.0766148577992082 1
0.339654861013994 1
0.16943210785526 1
0.0316217520558569 1
0.472294456375285 1
-0.00453762336012427 1
0.420059900714795 1
-0.185905283395269 1
0.514096791198382 0
0.196098150201923 1
0.322179382224074 1
0.375625869582023 1
0.56140250296854 0
0.337674555951658 1
0.276685580495615 1
0.00873356555525608 1
0.442597712568534 0
-0.0764266452339547 1
0.106313685431134 1
0.511847702613309 1
0.542984993110008 1
0.796945926956684 0
0.794132364484339 0
0.0746700885188137 1
0.260165624379377 1
0.648240489678242 0
0.333590335983864 1
0.402893562049209 1
0.127869992725729 1
0.0992942058576581 1
0.61935865896956 0
0.225652035981794 1
0.567830980373374 1
0.553582330741393 0
0.112076114958994 1
0.352178528503051 1
0.407071242998597 1
1.07712155584114 0
0.344298884488261 1
-0.0106933235363299 1
0.47834972851169 0
0.469555772211872 0
0.535273534908549 0
0.397663925742383 1
0.357398441515118 1
-0.142820963530775 1
-0.061549993903259 1
0.772516892327124 0
-0.0364405677308438 1
0.383555051752278 1
0.408086753522237 1
0.572942240209224 0
0.508346867317449 0
0.219084267300709 1
0.257944848970343 1
0.806171173609617 0
0.224054862648211 1
0.195582586143658 1
0.551196868913052 0
0.331171893618078 1
0.0125528640112352 1
0.683362927166858 0
0.0715939690349981 1
0.0817659441535198 1
0.37697715447997 1
-0.17927866310506 1
0.274256687455408 1
0.230652439585737 1
0.528355694295024 0
0.0712417225256776 1
0.605186421618573 1
-0.0609899995055932 1
0.223686017346018 1
0.473309652770888 0
0.3455529948668 1
0.207561515965864 1
0.529391463651324 0
0.254455533515511 1
0.597590676277381 0
0.117875272727601 1
0.296256203369208 1
0.546324258860722 0
0.545546729181166 0
0.269378961092273 1
0.254266127604919 1
-0.0143792393545877 1
0.192504085175306 1
0.414721340443159 1
0.631601760922859 0
-0.0251358868156947 1
0.152758890954488 1
0.816233834906513 0
0.74819342460347 0
0.565463057420274 0
0.445450730227404 1
0.156997542322331 1
0.452830979992332 1
0.994467402978357 0
-0.00374259193271574 1
0.531466571069523 1
0.00649234750818585 1
0.561199429563018 0
0.606999177601527 0
0.203910843576372 1
0.11295212549064 1
0.0650090657531881 1
0.298774437107467 1
0.277860129688304 1
0.406334021042392 1
0.379225870613752 1
0.173795389552999 1
0.333653979170227 1
0.438114132016851 1
0.36233026653287 1
-0.0891577712289514 1
0.227981153884753 1
0.371025242433556 1
-0.280614401319525 1
0.0831206523465709 1
-0.268415739015974 1
0.0334847196111727 1
0.168608753519549 1
0.158668232818281 1
0.279178983939394 1
0.418624187709284 1
-0.371251088917522 1
0.620213386895427 0
0.794314267676356 0
-0.33392056103483 1
0.387048532255634 1
0.0421781014792446 1
0.258049873815531 1
0.0331248521137123 1
0.631675667900539 0
0.13292373305061 1
0.194374699797793 1
0.398582693914503 1
0.599232919556243 0
-0.298783105998518 1
0.369069012403591 1
0.480281521366782 0
0.38677781618994 1
0.301205039624476 1
0.264326276288866 1
0.716922490535081 0
0.0718885696977193 1
0.70407866818265 0
0.417901605206406 1
0.0578718923149216 1
0.41915224914269 1
0.366472385283116 1
0.225126733000239 1
0.652565192014033 0
-0.0515115733176641 1
0.653776675548341 0
0.273336082683259 1
0.0939693391685679 1
0.49182690738987 1
0.579045410706686 1
0.245551244873384 1
0.183901771687028 1
0.596625317067311 0
0.464690933459199 1
0.481633005810783 1
0.53104361418694 0
0.619419537193138 0
0.682879393024197 0
0.134533112141289 1
0.259538692146033 1
0.566030330290552 0
0.692337582568457 0
0.267795527560903 1
0.382813792573554 1
0.868736722717226 0
0.53867366884018 0
-0.0253777699799421 1
0.478921421771889 0
0.170174474941543 1
0.277423378623071 1
0.42719368191855 1
0.448899060474712 1
0.580304276383167 0
0.399323031894583 1
0.584200598308363 0
0.369333203793828 1
0.464239386377352 1
0.721543974285704 0
0.313178827096661 1
0.695985986020383 0
0.300264374851659 1
0.468450790880851 1
0.735275497640539 0
0.415703690263285 1
-0.0548212542751318 1
0.484046582554757 0
0.353800963014049 1
0.0255517390600919 1
0.405949417829155 1
0.417190396531691 1
0.0179085255237709 1
0.226597423269873 1
0.0688268335211832 1
0.394417626350451 1
0.670059862952724 0
0.493869441025945 0
0.481140960156446 1
0.639067767860504 0
0.449835366971947 0
0.23092409509683 1
0.151922230455127 1
0.290131733562675 1
0.38258522268048 1
0.420547452891035 1
0.461155603567283 1
0.268184713215601 1
0.78274773016417 0
1.11579928463289 0
0.448930475622504 0
0.279710086053878 1
0.0129671020545759 1
0.274919438695425 1
0.758100504246364 0
0.37203956343315 1
0.494378306320624 0
0.175389726653783 1
0.457601161427636 1
-0.0186825116479926 1
0.160123329582235 1
0.193275587926404 1
0.578758820639894 0
0.655394472955571 0
0.591245236973482 0
0.200360101767161 1
0.754313137041756 0
0.0660079724854922 1
0.578480839257906 0
0.340477478285734 1
0.444109530823854 0
0.383814715122567 1
0.475226633352728 0
0.324861147355924 1
0.285792938565122 1
0.148076868923873 1
0.667741174987378 0
0.39390566782355 1
0.385933477648047 1
0.163408597367139 1
0.250760609947176 1
0.533010508023694 0
0.77504772529982 0
0.266784456056642 1
-0.0781694453917694 1
0.147766200576851 1
0.581175478685009 0
0.450759260677068 0
0.772560680058239 0
0.902738964425804 0
0.348179119996846 1
0.819065435797164 0
0.603278296112913 0
0.459626079339158 1
0.282376161834774 1
0.364450408311084 1
0.607156045412738 0
0.257430164360838 1
-0.197561502865762 1
0.526376531198681 0
0.0650991267463191 1
-0.106203373938899 1
0.485467865663047 0
-0.150364388512551 1
0.251973429637134 1
0.662975233850428 0
-0.000664693527260618 1
0.574494266926924 0
0.313715431216645 1
0.27051806667275 1
0.0640432250062655 1
0.704114215293045 0
0.214774786083267 1
0.625260639245841 0
0.266668218791364 1
0.362874692906615 1
0.41806051920181 1
0.662920700749844 0
0.378648347006009 1
0.343022063666932 1
0.248983623466626 1
0.404747997365082 1
0.083036717992406 1
0.285523032322796 1
0.624916678897591 0
0.545988437242682 0
0.58630096645833 0
0.109304765617259 1
-0.229207629648073 1
0.176370628190014 1
0.63796083884577 0
-0.0475271474523331 1
0.777166286003811 0
0.169901292413676 1
0.640964852135948 0
0.372498263836517 1
0.378494328777454 1
0.245066227336714 1
0.144189094035697 1
0.429932649320185 1
0.340242173925155 1
0.280565332664077 1
0.259969606197635 1
0.348724802214372 1
0.0434684990866941 1
0.178898865280179 1
0.244056899179608 1
0.716284141116589 0
0.423275306314839 1
0.44882370738946 1
0.322783936156217 1
0.60297506770104 0
0.226790276941764 1
0.0867755422749695 1
0.603899965125411 1
0.56222676571296 0
0.153618371616523 1
0.463599312698449 1
0.309818304371895 1
0.449369655638856 1
0.531532207429692 0
0.372576655192412 1
0.593023207692624 0
0.324963004207324 1
0.458986969827259 1
0.397923454365278 1
0.344712587483211 1
0.2244975087442 1
0.26825859691401 1
0.34992023542936 1
0.158432104796855 1
0.305422345669514 1
0.631989730340202 0
0.16487698135047 1
0.37765101657749 1
0.547008505684993 1
0.502615165687243 0
0.160539965851199 1
0.0379233172798032 1
0.531212122269693 0
0.22191952965832 1
0.281461065361193 1
0.558670309957208 0
0.205074928866464 1
0.572685474401462 1
0.543183887014226 1
0.481641151291288 0
0.205988282729026 1
0.766883778480435 0
0.172707350380406 1
0.491786765132367 0
0.74123441431254 0
0.437931388941351 1
-0.0205088446280119 1
0.422908049269747 1
0.193532212541346 1
0.314713924568633 1
0.0882438055429099 1
0.552518540160251 0
0.541375189419764 0
0.547969026319672 1
0.199320369150513 1
0.622231797796049 0
0.208118935130671 1
0.164971694164812 1
0.423961531566108 1
0.494506326869316 0
0.533666527163666 0
0.751136035510223 0
0.618192154443961 0
0.642996124552532 0
0.561345179341126 0
-0.0430488447971491 1
0.489970529210353 0
0.332090436746267 1
0.573311946800289 0
-0.109868225803758 1
0.677135284024188 0
0.499713406013325 0
0.384937119287112 1
0.372515611078521 1
0.193577311114897 1
0.436381469990165 0
0.683108592901041 0
0.359407356150365 1
0.334810925640958 1
0.588819879698861 0
0.119390742181372 1
0.116805700434747 1
0.759822118795203 0
-0.068598774894129 1
0.250542126269316 1
0.274280988498323 1
0.328683337866574 1
0.67249562348391 0
0.536424632238682 1
0.193896140123983 1
0.349864656801361 1
0.493307157278275 1
0.481019346921861 0
0.475134841786627 1
0.485925998652135 0
0.591269908701509 1
-0.0688345355591619 1
0.581161048559202 0
0.889101566540642 0
-0.211323468638803 1
0.222175806016943 1
0.0474569975431938 1
0.00150360704846966 1
0.59579327126234 0
0.24013144741544 1
0.419167224691563 0
0.416283535001139 0
0.111859215151028 1
0.37139477516519 1
0.492504467948096 1
0.379170631291434 1
0.628891135619676 1
0.327321448533749 1
0.585399817130934 0
0.125228598340668 1
0.469050457937206 1
0.353846789206611 1
0.381192951567585 1
0.46191142725679 0
0.113470174827572 1
0.494881496877955 0
0.50086771533605 0
-0.0342950921169243 1
0.339707144597478 1
0.0848961115634371 1
0.105836480149092 1
0.488967290493349 1
0.870732254812853 0
0.686606748917153 0
0.0120281704758737 1
0.684188681933978 0
0.500374326612481 1
0.571957835298176 0
0.488939342285514 0
0.00943527166908524 1
0.553722439578928 0
0.601637184407007 0
0.808826200553624 0
0.195757415693559 1
-0.133751517300346 1
0.147985231262858 1
0.730244197752838 0
0.208739808294004 1
0.0938978086578263 1
0.244715492975229 1
0.446149859866014 1
0.439278560276255 1
0.389886613770564 1
0.76273275496076 0
0.335808548636121 1
0.471250964341071 0
0.249444393417367 1
0.450767186163727 0
0.0331876671041974 1
0.650850317138461 0
0.450597249944838 1
0.0513133233493795 1
0.35016187647445 1
0.299417918280909 1
0.147777421585122 1
0.320266651178558 1
0.181682572998458 1
0.214521817611368 1
0.0370642833361736 1
0.855467468325875 0
0.611414074175274 1
0.722185561452849 0
0.701947865856512 0
0.287318282195645 1
0.428959060820123 1
0.590483478602511 1
0.234783790145341 1
0.232725318571536 1
-0.012938592483297 1
0.221045022832865 1
0.130324110787352 1
0.830556505935675 0
0.683855475306648 0
0.270384733228755 1
0.125096174420042 1
0.294310588955866 1
0.474262345099809 1
0.596730561248321 0
0.421477815861739 1
0.532643785501071 0
0.115448685356017 1
0.839252713735919 0
0.569059474751878 0
0.799313783653539 0
0.286783266015349 1
-0.259998853850814 1
0.533905023734256 0
0.427889196525024 1
0.341641768011942 1
0.27296228429727 1
0.88783530930735 0
0.320081599453455 1
0.577296584768887 0
0.591717298361 0
0.205859338138024 1
0.375080730417479 1
0.106422742437266 1
0.262852657271237 1
0.492267867036694 0
0.408714025458312 0
-0.116324970613744 1
0.0586414273684221 1
0.422506823497092 1
0.325191350525877 1
0.461905020660291 1
0.248244208482929 1
0.342676108920517 1
0.545828492094897 1
0.709238660097351 0
0.251045719090448 1
-0.0160920254799105 1
0.243716165935356 1
0.540313470099635 0
0.297925780263886 1
0.3360626562543 1
0.439824926467296 1
0.574663561697789 0
0.625027638258748 0
0.1076329783576 1
0.500873466540021 0
0.550234188467297 1
0.620855342785533 0
0.4512677574175 0
0.735165847313733 0
0.512387406585501 0
0.259741928782253 1
0.558057104914028 0
0.489849313695223 1
0.292654667525958 1
0.0886062849445144 1
0.401078233985371 1
0.202427671244645 1
0.28499068980916 1
0.569055056478591 0
0.369000139603333 1
0.542254718666068 0
0.606242775430972 1
0.410276277733977 0
0.0770044614924588 1
0.20151419514431 1
0.337195622524656 1
0.144365417039056 1
0.229450885954179 1
0.199639376038227 1
0.101910945034621 1
0.828992810027713 0
0.280620043174928 1
-0.0578911720079715 1
0.0829857133061013 1
0.145471739995609 1
0.623550477866571 1
0.273488065872889 1
0.334509909553554 1
0.213633061999968 1
0.693215226106455 0
0.0657840814450242 1
0.487770876199639 1
0.518004549636662 0
0.42855688020084 1
0.595907295396794 0
-0.0191978400719906 1
0.307573512123231 1
0.306404788030752 1
0.396884046751777 1
-0.199234884356409 1
0.420772548317751 1
0.382790808229382 1
0.362743616099735 1
0.435120257267913 1
0.36184637487422 1
0.0585236479385595 1
0.116679981772227 1
0.308608435614162 1
0.343875608285752 1
0.768101791846371 0
0.367061430194995 1
0.436144184122867 1
0.243870370386885 1
0.757606889240053 0
0.447844453462857 1
-0.135232308479088 1
0.156988064672683 1
0.662732891123649 0
-0.312692350627153 1
0.902195987602748 0
0.136581850438609 1
0.500713371513076 1
-0.161776468399646 1
0.275090814516753 1
0.215253050509769 1
0.0823346904949178 1
-0.39366918602918 1
0.252020285620955 1
-0.0671719863825496 1
0.434391024105923 1
0.286456720610826 1
0.509407568104691 0
0.435903895534146 0
-0.35956729467875 1
0.215787419590363 1
0.40088249434555 1
0.309254488346199 1
0.176122375504274 1
-0.0928480275196715 1
0.650856063388599 0
0.195516081140868 1
0.174035172693075 1
0.619560791435094 0
0.373434509692271 1
0.351548989316785 1
0.358957675516438 1
0.382215110537875 1
0.761451579199151 0
0.37146725566813 1
0.33853437614931 1
0.488235277065599 0
0.609469687542632 0
0.362534826180615 1
0.358227426385409 1
0.384923403269273 1
-0.198050206857334 1
0.529282576287771 1
0.182328533626751 1
0.339147506321196 1
0.407665129671248 1
0.343819008719918 1
0.709035787201228 0
0.108053628918529 1
0.151746206527758 1
0.243407700719693 1
0.171506762278987 1
0.333142342920743 1
0.232968522924541 1
0.417066811994994 1
0.393000573431474 1
0.105028415515461 1
0.5979599974067 1
0.0990894672772782 1
0.649470851369627 0
-0.0512134880430892 1
0.15496463689135 1
0.542519229277956 0
0.0640084915224761 1
0.224733793406332 1
0.0364711315998325 1
0.835339695011471 0
0.273708025404953 1
0.4723049258199 0
0.439200661174246 1
-0.0985094537325326 1
-0.109172690405079 1
0.600786756600473 0
0.62634896507788 0
0.365580758796135 1
0.346690451178243 1
0.791309615259871 0
0.355626865508952 1
0.707373772096532 0
0.346887185742779 1
0.242198572141757 1
-0.061853355089214 1
0.537085093428291 1
0.500163295333476 1
-0.156419013893127 1
-0.0224130268677234 1
0.234600700849148 1
0.304782337186761 1
0.44199571653228 0
0.681760192496521 0
0.107230895086364 1
0.468476550223175 0
0.614263993750303 0
0.652118558537011 0
0.603725357783826 0
0.314941912924239 1
0.818351842678349 0
0.563581163919151 0
0.456325467931593 0
0.340048798209538 1
0.0802725493948082 1
0.0570363859134069 1
0.373823773732522 1
0.941459144857447 0
0.274208263968651 1
-0.0242501625522502 1
0.0121448109413244 1
0.502043979730765 0
0.158044724853373 1
0.0718476561509546 1
0.327655605887256 1
0.497471415634177 1
-0.161278021597609 1
0.40215155619056 1
0.240347195539619 1
0.753610461302209 0
0.633219203291764 0
0.374448458581923 1
0.298282838547291 1
0.482953053943216 0
0.427180141726425 1
0.49054333453727 0
0.634073610787096 0
0.286639237342356 1
0.798927841463428 0
0.16325626842746 1
0.257377554388288 1
0.307614735117412 1
0.43621135559211 1
-0.0012087881989219 1
0.409625464671022 1
0.216070477234948 1
0.548991885322794 1
0.572907163836091 0
0.379275364099656 1
0.497909844171389 0
0.679750408541195 0
0.623538795229792 0
0.476383939776115 0
0.186930753890233 1
0.721178654479382 0
-0.203556127732491 1
0.49768957074315 1
0.116274773035255 1
0.503272791249475 0
0.216396758748858 1
0.556552928114009 0
0.566734791738285 0
0.0122360563667052 1
0.244610379075808 1
0.647757138121028 0
0.212152307880686 1
0.441226164139043 1
0.332481750770976 1
0.517335872529952 0
0.273748291515048 1
0.697607357668094 0
0.450778672104082 1
0.7362540993867 0
0.1746445785237 1
0.0592615276050094 1
0.0184862107897179 1
0.0534804205499133 1
0.533219636607386 1
0.449924443432763 0
-0.0954057704788787 1
0.384807965582017 1
0.458403948404916 1
-0.319231043064762 1
0.0265794180281945 1
0.499064665672878 0
0.285929586989912 1
0.261444380375302 1
0.757789513903352 0
-0.129932799409887 1
0.237982281106333 1
1.21477980197572 0
0.433970970314805 1
0.0447883688295704 1
0.477243872010358 1
0.319353035344685 1
0.24992715248833 1
0.435273563395827 1
0.348132572309549 1
0.386935367482364 1
0.459408204432619 0
0.418647566232326 1
0.0790073865098387 1
0.820094373358854 0
0.372036655399436 1
0.576464266278162 0
0.1889733648046 1
0.549846757731136 0
0.0325785584961959 1
0.541247479391083 1
0.305016311679732 1
0.559123708830615 0
0.288820641232806 1
0.212797689623404 1
0.24527974217752 1
0.519310386254883 0
0.123823509204628 1
0.0923183059835396 1
0.340272567077294 1
0.440285110198263 0
0.146482716617087 1
0.206859366735016 1
0.16003483546029 1
0.191394033358573 1
0.638401817162067 1
0.63129205604231 1
0.54019749938467 0
0.701394706685836 0
0.430025275004283 1
0.856730350433037 0
0.217074172440604 1
0.0557362401964005 1
0.356160792904859 1
0.431714782590789 0
0.485200173828003 0
0.95252781969809 0
-0.0492533691027867 1
0.224488529753499 1
0.590986085558274 0
0.536047139581864 1
0.184444804208477 1
0.796905093991932 0
-0.000481293843372012 1
0.68716706495699 0
0.485293804538257 1
0.261723306456638 1
0.716879991300147 0
0.45113033428709 1
0.454615419171561 0
0.250014113982903 1
0.412182054663104 1
0.325315264558528 1
0.334287395941379 1
0.61496412366116 0
0.485121701190417 0
0.573588825336749 0
0.64417270004104 0
0.415286980264835 0
0.0269135357567815 1
0.426856503105773 1
0.598462374458663 0
0.715527817760132 0
0.0558552999486431 1
0.560757728431555 0
0.326476745821608 1
0.152769828222502 1
0.0658104390395906 1
0.588598664520086 0
0.198975476239874 1
0.137583460408485 1
0.456101121083407 1
0.532439984986755 0
-0.223221210106122 1
0.263457886268963 1
0.201810026044862 1
0.101021888334217 1
0.466190659917938 1
0.200626349005056 1
0.643254595800489 0
-0.115345097436893 1
0.359109886308923 1
0.295051348267312 1
0.599043383003556 0
0.252455746470296 1
0.289623900651133 1
0.464045304765475 0
0.392800083883954 1
0.243325914140155 1
0.27311464137071 1
0.615301177852161 0
0.329612071421068 1
0.577071918118268 1
0.427828961412479 0
0.581294598620445 1
0.277161926299039 1
0.488275116615979 1
0.291828015683476 1
0.482519997284166 0
0.832822171090787 0
0.464931361694209 1
0.949297501275326 0
0.272053033632821 1
0.68929532801425 0
0.60039739427592 0
-0.0727941523363901 1
0.289053138595834 1
0.536455631934774 0
0.453686229569037 1
0.349540287372251 1
0.0831503401845965 1
0.511452931922254 0
0.511133538087883 0
0.438156095150175 1
0.452806656604385 1
0.515907641949207 0
0.315900737833917 1
0.373343084726422 1
0.270796069538668 1
0.951418947575916 0
0.368138216951642 1
0.447963903144142 0
0.31495892980387 1
0.377136777242474 1
0.066861255062835 1
0.311384722175277 1
0.00995880639348543 1
0.451490015337342 0
0.234445426967166 1
0.125827238754599 1
0.234658826966575 1
0.342799384755361 1
0.299555531511914 1
1.17670009257595 0
0.423273359812276 1
0.323023843308043 1
0.424913559980024 1
0.523985248885012 0
0.399846592130101 1
0.393877932040514 1
-0.0985954128811837 1
0.383227558897927 1
0.308079623717041 1
0.835570850038049 0
0.31852491719709 1
0.592841313406287 0
0.214689531498347 1
0.206144636645806 1
0.474686561027099 0
0.4115034091637 1
0.753421791824567 0
0.668531189023161 0
0.273818249635067 1
0.534870878618189 0
0.357037880515426 1
0.365439674150548 1
0.479924395191084 0
0.814459387031762 0
0.170380737324116 1
0.396702355748786 1
0.35888134366716 1
0.608127061694696 0
0.33953437113122 1
0.57687217962312 0
0.450134789274301 1
0.428052959757858 1
0.733936406276356 0
0.0861636300620738 1
0.172606483794795 1
0.649147704457615 0
0.55910002553803 0
0.681120296507108 0
0.31122502345774 1
0.420774113848123 1
0.247968629560488 1
0.688369245628646 0
-0.0210447520914412 1
-0.132082723924931 1
0.727925889924869 0
0.352813081167511 1
0.346281556510103 1
0.298804968839611 1
0.29699872449274 1
0.648508376252464 0
0.181466222284894 1
0.381776013408302 1
0.839726054600271 0
0.319218379427841 1
0.574017647931696 0
0.446727116249431 1
0.213263647955944 1
0.332017050330374 1
0.623770700620891 1
0.39470698436049 1
0.105773368976641 1
0.3882544607287 1
0.292004008611496 1
0.251297328782528 1
0.854420740253554 0
0.132786572096837 1
0.588403220935351 0
0.121969696275979 1
0.146102996301966 1
-0.0629733203747835 1
0.594072921420014 0
0.502160073030458 1
0.263545328937717 1
0.446902203541308 1
0.429848003793301 1
0.343218211658669 1
0.741765265181668 0
0.675062999308425 0
0.359233663199253 1
-0.109360461774498 1
0.273391033291865 1
0.231389897705808 1
0.281576463342042 1
0.242855541747799 1
0.288108652054613 1
0.280942788430226 1
0.599675318915377 1
0.712887064190379 0
0.0509844995863894 1
0.237067249042933 1
0.460724043125356 0
-0.0182510486206671 1
0.323315796443154 1
0.0270429421391089 1
0.55481348868911 0
0.141519608015096 1
0.249246079652173 1
0.505218599330218 0
-0.245933226116424 1
0.25534808104083 1
0.627526703396056 0
0.557650114188677 1
0.228462424184904 1
0.691550208513987 0
0.270935361431735 1
0.611207141278605 0
0.664407273591589 0
0.547775430956322 0
0.246083857043034 1
0.164149619439698 1
0.633610888243736 1
0.365548662382188 1
0.271832334651966 1
0.224510867627435 1
0.126267144215444 1
0.273793409770358 1
0.576520245073575 0
-0.0386569257128418 1
0.568428851789396 0
0.280347152321226 1
0.336239761367706 1
0.476524781106195 1
0.393926938589053 1
0.437176897404103 1
0.040279444675108 1
0.639903081270918 0
0.318292068639613 1
0.323077332695961 1
0.631573020661037 0
0.54821448276065 0
0.326860943979186 1
0.0936110892240478 1
0.144040990344229 1
0.00767886990265287 1
0.312120635232925 1
0.105861191489197 1
0.466930039942259 1
0.579740297599314 0
0.419192530038579 0
0.249835313702669 1
0.57702515338491 0
0.358130207071882 1
0.604397508983357 0
0.444178905696023 1
0.381431414419899 1
0.777190931754412 0
0.407436193714342 1
0.477662018898873 0
0.0441367599205349 1
0.16091169274337 1
0.674654411039215 0
0.265497400076773 1
0.532549303659714 0
0.457310384607954 1
0.805435066595673 0
0.0667297543802161 1
0.307433168314839 1
0.231033306439312 1
0.12873759760189 1
0.0771041562472138 1
0.297020971109868 1
0.500598804033855 0
0.608917647336527 0
0.0779386622043711 1
0.392100278671251 1
0.419291890304139 1
0.211035982205849 1
0.309403584654626 1
0.237950634669522 1
0.26821099031882 1
0.519035232479669 0
0.521498607862955 1
0.698130747373892 0
0.347239877240792 1
0.0281253114588288 1
0.415606255640803 1
0.499651634406499 1
0.475742989393584 1
0.114752698576349 1
0.311156500587517 1
0.109284704357418 1
-0.109613019528416 1
0.336093756622891 1
0.638211901633555 0
0.343209115836728 1
0.59233797758875 0
-0.0580450223270584 1
0.640205846846962 0
0.638106565864445 0
0.4565475037427 1
0.335225883276093 1
0.527726317737997 1
0.660072436044138 0
0.519410495928534 0
0.516594332106685 0
0.255648211305759 1
0.603521927101339 0
0.691084132158908 0
0.107872243849804 1
0.184197356840554 1
-0.337995628990325 1
0.126607978703917 1
0.162177813354328 1
0.204404233158935 1
0.410330250567609 1
0.194006416903764 1
0.669992787515564 0
0.593774818539174 0
0.301711081994868 1
0.55188786785471 0
0.406038867699894 1
-0.236490720865804 1
0.343736220830129 1
-0.149433194715271 1
0.604661120004206 0
0.261936636586624 1
0.483559576977643 1
0.158569659250812 1
-0.0121398770135828 1
0.441604702214493 1
0.779685892567028 0
0.426514670297479 0
0.292462816260001 1
0.0613037184947275 1
0.525346272405079 0
0.540544161597547 0
0.0417600211855511 1
0.255017023641951 1
0.449053692897468 0
-0.267537823005235 1
0.740993414163114 0
0.121944456680495 1
0.42767346959685 0
0.659508955759596 0
0.0620008731563676 1
0.291236478987713 1
0.164978561034594 1
0.356060842482142 1
0.0893538436048096 1
0.384390360861234 1
-0.316120371203826 1
0.613929227720483 0
0.530959472937728 0
-0.099149394357046 1
0.334752533123313 1
0.23724943322 1
0.447265652871455 1
0.559948612148602 1
0.546236128620136 0
0.31872029586134 1
0.547628702000554 0
0.193223751801934 1
0.220188409981521 1
0.18962866629066 1
0.368242592434988 1
0.639142244432697 0
0.356761817287201 1
0.600207310528878 1
0.545190715923761 1
0.447870716475524 1
0.204938243203459 1
0.38978209497128 1
0.123916969085894 1
0.299849024030927 1
0.356887653499517 1
0.794305473963041 0
0.239599275652251 1
0.991273013475304 0
0.587869669669268 0
0.366101913734864 1
0.558950262705047 0
0.512750609188554 1
0.626634988022924 0
0.504297307887501 1
0.259173846538609 1
0.738138463074915 0
0.450742613366956 0
0.30177203559172 1
0.596220183966407 0
0.4119644836139 1
0.47824709822781 0
0.051960537194569 1
0.651917977734114 1
0.693243547310733 0
0.734093072130094 0
0.550545159825304 0
0.150312070638962 1
0.589570346321417 0
0.620481630388681 1
0.410748251359218 1
0.132328578196076 1
0.312336204224401 1
0.533209228647882 0
0.5976481184554 0
0.723000749139542 0
0.27133595277952 1
0.444053527378624 0
0.384591573276891 1
0.328957342122664 1
0.424342742305752 1
0.150641897722684 1
0.180960685932008 1
0.168041625798514 1
-0.136134452961697 1
1.01252340587511 0
0.261033486826732 1
0.381629875786547 1
0.585430429526324 0
0.543402151959242 0
0.375800523223135 1
0.455765512134326 0
0.468669850192997 0
0.267925585184292 1
0.277957992863646 1
0.463729574476771 1
0.583501612840369 0
0.616955111798664 0
-0.00539377479960524 1
0.295339109517412 1
-0.0503352312699245 1
0.122008182179871 1
0.4900631785863 0
-0.0355961928906467 1
0.419437948875035 1
0.431642196665104 1
-0.127828187534546 1
0.532291864003925 0
0.996604102975968 0
0.424835426852776 1
0.29839565559315 1
0.131733297551674 1
0.200880677858936 1
0.40972662158246 1
0.432218693528813 1
0.229712341588014 1
0.244268161585407 1
0.263779950167676 1
0.334405988441908 1
0.470102286651863 0
0.443588505423981 1
0.308536758688141 1
0.436958002019587 1
0.119747959534333 1
0.208077353264428 1
0.564327265843956 1
0.380339637198086 1
0.505675286938679 0
-0.0288517832402642 1
0.300066942568166 1
0.392216865533774 1
0.607865410764054 0
0.585605437729601 0
0.131695626262593 1
0.204336131855548 1
0.522757052687634 0
0.466553124667206 1
0.577318379368516 0
0.73757275318778 0
-0.221379095690504 1
0.0449616970460103 1
0.513623716804489 0
0.570747220499648 0
0.067698783638823 1
0.54437992003808 0
0.348227605042862 1
0.340739298256846 1
0.32407836519037 1
0.692733878135127 0
0.195755219526384 1
0.287872670077347 1
0.572224703936941 0
-0.191159645706828 1
0.317548468027045 1
0.350052622512969 1
0.182768967559825 1
0.389409919145787 1
0.540787447375379 0
0.288128899269037 1
0.516621649379591 0
0.49488897102151 1
0.493274022917043 0
0.285050317793381 1
0.821136066086934 0
0.0296031909156736 1
0.403396941940182 1
0.103862008786529 1
0.858753686050068 0
0.0976940240439936 1
0.35819783517988 1
0.246929657239859 1
0.147059092660592 1
0.312656264822077 1
0.37056044346701 1
0.0269965718094351 1
0.173656793028723 1
0.388327937338963 1
0.271753512215398 1
0.529424190981763 0
0.313081068273519 1
0.110212028505432 1
0.182436952581919 1
0.277471969483271 1
-0.143775029339735 1
0.367537939965828 1
0.613004113076594 0
0.405486180202177 1
0.346459583685647 1
0.749787726430391 0
0.709505543500877 0
0.619759863644579 0
0.476342997880945 0
0.2068432177602 1
0.580647568945603 0
0.207568508023286 1
0.498243485768478 1
0.475112420026407 0
0.384543292119537 1
0.481687911180628 0
0.700452090759232 0
0.327444359882745 1
0.390062711022368 1
-0.198802460423802 1
0.599441260539206 0
0.382800733076009 1
0.346620734277921 1
0.552137358967262 1
0.146343105177298 1
0.281201045809508 1
0.638174298110185 0
0.607825195415594 0
0.113317566776704 1
0.573845734279646 1
0.408635815252601 1
0.331876419010687 1
0.20386671062665 1
0.252733189615478 1
0.379903586095126 1
0.628042673459403 0
0.322785734048878 1
0.681201327374904 0
0.110860183562035 1
0.128695909853702 1
0.529189566750449 1
0.557734366487988 0
0.3478628739451 1
-0.0905681614758448 1
0.236398111343065 1
-0.11346850882373 1
-0.0543236651136209 1
0.426483011922322 1
0.398263865140107 1
0.386758458120293 1
0.448361306672087 0
0.769703923390563 0
0.763186607827668 0
0.171691678280015 1
0.194208984789958 1
-0.0574635235289588 1
0.288330760686362 1
0.448559448280977 0
0.25523421266745 1
0.17431064508141 1
0.295105978425255 1
0.507473002796829 0
0.418990922375211 0
-0.00466750834817489 1
0.220612413764738 1
0.822433324532544 0
0.082151053374414 1
0.228337119784316 1
0.00898581112839127 1
0.43525337484932 1
0.272515411245916 1
0.575371886666355 0
0.0855653922087904 1
0.267192131381063 1
0.420829745189568 1
0.29145150822126 1
-0.142611900047556 1
0.446568702468537 1
0.441985543252039 1
0.699017069917761 0
-0.471980208732157 1
0.365840737770715 1
0.230812668115032 1
0.164094217040092 1
0.63414351201456 0
0.501731932398065 1
0.166130703944234 1
0.661659714852278 0
0.425167305072398 1
0.497072155374533 0
0.689233906864281 0
0.8085073343435 0
0.77974654127188 0
0.645603574741354 0
-0.207137865573596 1
-0.0616916553136496 1
0.330622386503304 1
0.0370816276873974 1
0.40651449320911 1
0.260148628774903 1
0.507859363999371 0
0.334471328239592 1
0.633765969316945 1
0.24233589409077 1
0.274478056662651 1
0.532035069556718 0
0.858694440562676 0
0.139034645732331 1
0.463585922543235 0
0.379041874641003 1
0.290168865652363 1
0.632347872755912 0
0.44633871471454 0
0.489913367722646 0
0.271498981917439 1
0.283039657635932 1
0.350465945840069 1
0.190703422802866 1
-0.17513204134031 1
0.237238110081588 1
-0.0357379740530019 1
0.419336674742143 1
0.583555996455075 0
0.350366505255019 1
0.358336166560041 1
0.905252092635197 0
0.260326482755493 1
0.557482187481029 1
0.190089746118194 1
0.245019859303495 1
0.380303970229802 1
-0.0537936505116842 1
0.128769745131509 1
-0.0150580829646885 1
0.366543402950731 1
-0.00151425367505459 1
0.188925200705075 1
0.644507777702146 0
0.342419295419764 1
0.285339920412233 1
0.491107140162721 1
0.54605493714406 1
0.251796180839109 1
0.501064628281926 0
0.761163114181922 0
0.448107847646389 1
0.503577709779186 1
0.741753801329462 1
0.854689534262003 0
0.378589363733911 1
0.578329321544204 0
0.424421311588789 1
0.423661511404481 1
0.24179707607572 1
0.106630106910065 1
-0.139793756951668 1
0.520318513075301 0
0.0712670158719324 1
-0.307755697927185 1
0.385007351507912 1
0.571597097879242 0
0.323749799533882 1
0.344057080330578 1
0.713024510495864 0
0.0851276476510305 1
0.557745620822696 0
0.687442332745057 0
0.421887983555464 0
0.347057280435937 1
0.509417290665553 0
-0.180737792950825 1
-0.0650559083263711 1
0.141802116112064 1
0.57454292338518 0
0.66068606934264 1
0.382972296674584 1
0.579715537371045 0
0.943205416393528 0
0.427884968400115 1
0.475584802498144 0
0.419863825269312 1
0.476822475921523 0
-0.0404496182623873 1
-0.318441729836303 1
0.666760995260028 0
0.482838314163374 0
0.631843209784106 0
0.180068354677871 1
0.371632332045366 1
0.540942676076402 0
0.512169814820388 0
0.274456548002965 1
-0.157699278684266 1
0.281157396727164 1
0.411374610752059 1
0.335606572971545 1
0.730480035663426 0
0.340175999047569 1
0.409898801107037 1
0.118607168372238 1
-0.0351960868319556 1
0.353917166260459 1
-0.127192974692093 1
-0.201939789038133 1
0.457315997113881 1
0.514237319232691 0
0.395559604595581 1
-0.0509600093841327 1
0.21244318864693 1
0.607867991526584 0
0.609280793810054 0
0.0577462941947346 1
0.221131687683865 1
0.366129442225785 1
-0.104661823186876 1
0.05594493682329 1
0.716791577902616 0
0.119082943007224 1
0.565523777948592 0
-0.107415922609374 1
0.50288211520132 1
0.627276487855563 1
0.385819951149791 1
0.395169537012762 1
0.418287800549879 1
0.609490207092921 0
0.542425805851425 1
0.0812008431298115 1
0.601241370348575 0
0.62692419002006 0
-0.0540603297634903 1
0.438069221376939 0
0.0780994770216669 1
0.561361666586494 1
0.507746490499639 1
-0.146236346808582 1
0.490011115964033 0
0.451305415923892 0
0.51301102604348 0
0.395223109609098 1
0.34667784971432 1
0.319161513243186 1
0.469051277861667 0
0.212786362421421 1
0.434605036590204 0
0.482218025073328 1
0.160731653838546 1
0.537192084064362 0
0.48342023803649 0
0.314558402276679 1
0.3664914609088 1
0.172589711478587 1
0.120874038248635 1
0.30103951976194 1
0.32432553887291 1
0.461030454285107 1
-0.118927006659246 1
0.0940650537996612 1
0.506003220504866 1
0.522051909064666 0
0.504192613323076 1
-0.0930805591021124 1
0.459672027901319 0
0.484206809590845 0
0.360253198190786 1
0.403673322810419 1
0.190649703113495 1
0.482690749270206 1
0.0730522204660731 1
0.384306394447484 1
0.196120698406511 1
0.346027055847712 1
0.291264382358745 1
0.293270888110353 1
0.0401641224248231 1
0.211053039746377 1
0.40584958573076 1
0.46295439671068 1
0.494654304315055 0
0.369139427602693 1
0.492045396621465 0
0.398065783693713 1
0.254857390924303 1
0.367606200910085 1
0.169423241757796 1
0.490271715725726 1
0.528771126020709 0
0.476412611174499 1
0.752461544216182 0
0.4892410187591 1
0.588214329011862 1
0.728075375179754 0
0.309321772514231 1
0.3066133462519 1
0.516253635662582 0
0.436589439702975 1
0.490361946005542 0
-0.0267332501811311 1
0.418153104382762 1
0.433830503111694 0
-0.0386334402194426 1
0.369390938537916 1
0.172870729479448 1
0.713315290683148 0
0.537821250092444 0
0.538344123346946 0
1.06558125357037 0
0.234218612425797 1
-0.454666887842481 1
0.534897342571439 0
0.380236343232969 1
0.753274774194173 0
0.564895908763442 0
0.195950954756501 1
0.0511586119698454 1
0.279607474870068 1
0.286181946038503 1
-0.0262044856890366 1
0.601690054823485 1
0.207964735319347 1
0.149386835597636 1
-0.320739437644624 1
0.00964096753636444 1
0.0771442710791721 1
0.299597504692021 1
0.673842116719136 0
0.84998484284766 0
0.269676271755312 1
0.6412986110674 0
0.518081406006001 0
0.570803770633829 0
0.473361066564163 0
0.663284389217651 0
-0.130200950972168 1
0.288165686090889 1
0.472193971471089 1
0.387483252237685 1
0.466127771767269 0
0.466871346125773 0
0.0982554153887577 1
0.221754975091017 1
0.245557042025852 1
0.416539677394054 1
0.141322736964385 1
0.366819821571 1
0.33004406839767 1
0.62136141205412 0
0.0441072427098818 1
0.257816991173379 1
0.479349293532176 1
0.155434465593188 1
0.59881474785361 0
0.433128375002125 1
0.263154148335268 1
0.394369121572945 1
0.383899137467744 1
0.264906225401931 1
0.0101887683647776 1
0.577131059790338 0
0.245890459323895 1
0.746488610884772 0
-0.00230627599099764 1
0.495542672722429 0
-0.365302213495231 1
0.451582225821869 1
0.39988504966691 1
0.264282265126305 1
0.504733851898759 0
-0.0898081716691414 1
0.0742070148423614 1
0.517997191055831 1
0.311284597064966 1
0.62136743645104 0
0.97574260580831 0
0.33644197389403 1
0.505578088389142 1
0.411405271243028 1
0.2563338970442 1
0.583776392759397 0
0.462745035957075 0
0.626463317578164 0
0.457309955217259 1
0.480324948621089 0
0.908298168846055 0
0.402928391560086 1
0.452198198639724 1
0.458697516357941 1
0.25325818143347 1
0.152243779759114 1
0.0357291534168183 1
0.561395896999762 1
0.0411596825233755 1
0.518195493948741 0
0.170127710312462 1
-0.449420467142422 1
0.170542710961062 1
0.621381122891203 0
0.382042291296966 1
0.088788200730547 1
0.134025184202901 1
0.190397438995137 1
0.439255766980334 1
0.133834712278243 1
-0.005731400891722 1
0.376919156146749 1
0.305014115137553 1
0.00294667872870535 1
0.262178140740991 1
0.196457262448514 1
0.585402000331595 0
0.246227628114035 1
0.552755228584532 0
-0.0998438295354945 1
0.357592439706602 1
0.338152469202715 1
0.288093826319621 1
-0.0359749909360751 1
0.448763548714884 0
-0.14834871058385 1
0.356424546609523 1
0.51079048126585 0
0.531570994580608 0
0.228541120078254 1
0.384552707516761 1
0.256294116372314 1
0.405304058005233 1
0.0486427937677926 1
0.266298502472549 1
0.468981359216389 1
0.632659511448477 0
-0.224116770286509 1
0.198563913625396 1
0.260105099252246 1
0.255770714531908 1
0.819860745373796 0
0.184551371549367 1
0.60155193498738 0
0.355602412219799 1
0.369586901102977 1
1.06795110057331 0
0.442809576762736 1
0.245360139811085 1
0.447463812899469 1
0.435338131956583 0
0.448702894975559 0
0.790416606250752 0
0.31337733086879 1
0.890588713120671 0
0.145212801274207 1
0.161792293543548 1
0.342280389708243 1
0.510436578492577 0
-0.0123602140448796 1
0.847871198962638 0
0.18079597013758 1
0.426122711939485 1
-0.0203731013401828 1
0.32057623875876 1
0.42525185486241 0
0.825617604257593 0
0.356779444311194 1
0.118820302783333 1
0.340440198010977 1
0.236138248862547 1
0.557007801276392 0
0.365957775788043 1
0.296830980999727 1
0.402669711522585 1
0.355377584070201 1
0.271098235041744 1
0.32202533594574 1
0.627714321525925 1
0.54570595826315 1
0.547190014905697 0
-0.285627425802373 1
0.280075804735189 1
-0.0636885324005163 1
0.406618612854366 1
0.49941716825734 1
0.0387088441463883 1
0.518044152470721 0
0.121298701998847 1
0.512792407027822 1
0.643660327469436 0
0.91715029330325 0
0.465378244394413 1
0.147038509749764 1
0.559616965347078 1
0.493036900706367 0
0.486326639886826 0
0.370177047885873 1
0.151669126728548 1
0.154033276142104 1
0.163033078989706 1
0.185293894154287 1
0.0973852142490072 1
0.496618243777316 1
0.616790292766496 0
0.215800445479097 1
0.612192751160745 0
0.0907789283524997 1
0.354755142198813 1
0.423202104222497 1
0.297273225734862 1
-0.0817291122626987 1
0.0671621474657688 1
0.866463423295344 0
0.347492045908672 1
-0.077591740144551 1
0.468735473659217 0
0.426433981174618 1
0.621840242959654 0
0.188167878369604 1
0.380069193538745 1
0.207741995001081 1
0.462677516915977 1
0.28472064033473 1
0.181568295552879 1
0.420069149368298 1
0.623985620892371 1
0.54737676271682 0
0.491904471042505 0
0.304637102279385 1
0.936748882600038 0
-0.0576536552807565 1
0.565575185006027 0
0.228835176560309 1
0.497343124668568 0
0.297170642791005 1
0.090056888185582 1
0.606288883075778 1
0.690388462123802 0
0.41550454057073 1
0.345559486478298 1
0.347800183534032 1
-0.0815445963304677 1
0.748308849562628 0
0.0636132337477313 1
0.805946119942175 0
0.310515415192448 1
0.421631450645678 1
0.42834841326995 0
0.172881761589545 1
0.441658567046872 1
0.769038573596148 0
0.699054743041957 0
0.357200685703151 1
0.393148717879334 1
-0.0796109246721404 1
-0.00584567235721901 1
0.109822958502103 1
0.338459079778223 1
0.404722390658374 1
0.14237053203775 1
0.879239732807114 0
0.386054666825175 1
0.44428958431164 1
0.246834663019581 1
0.352959159409738 1
0.490817254153515 0
0.231003197707934 1
0.430308928493782 1
0.170329719519174 1
-0.324706518866559 1
0.910934722799348 0
0.617305629805582 0
0.156774736108816 1
0.305195532059536 1
0.650995559907522 0
0.610831434061636 0
0.252365059675936 1
0.64103230935331 0
0.0652235732776532 1
0.81563028168009 0
0.528856726706752 0
0.796340606724479 0
0.45154889193085 1
0.576051679239734 0
0.537071720736087 0
0.112296540423708 1
-0.0451172331015262 1
0.198434562897209 1
0.387081244391742 1
0.0419488382327633 1
0.32768569875994 1
0.0349677361696534 1
0.7816050095376 0
0.398239900449786 1
0.445544487585364 0
0.560199839445817 0
0.2622788152278 1
0.280848724877427 1
0.146426121952762 1
-0.431460362351709 1
0.602068185005873 0
-0.0472003350975838 1
0.900641463943118 0
0.291505180128099 1
0.109813397188186 1
0.0199628924521068 1
-0.37175077897337 1
0.491928924233657 0
-0.0840541948258312 1
0.256856398174302 1
0.231437431175285 1
0.0833441702893534 1
0.502437704529536 0
0.200322479489178 1
0.00847509772873652 1
0.404017513461251 1
0.237363247687846 1
-0.0587220226812326 1
0.737215412158718 0
0.300025308788852 1
0.507345182981338 0
0.373377832805953 1
0.628163961469185 0
0.762932238155149 0
0.320743056769041 1
0.777752005230217 0
0.222105741189603 1
0.187043708229122 1
0.624519288239762 1
0.47869805889081 0
0.327596599034083 1
0.251202523411766 1
0.138025113620043 1
0.514132895749485 1
0.11943185408888 1
0.115731498215412 1
0.41882809594725 1
0.427799250507598 1
0.600195304696263 0
0.411956456372853 1
0.518129794856058 1
0.300334573960252 1
0.357615105185211 1
0.0177341330386684 1
0.437041393957943 1
0.444027432921188 1
0.0232113325030549 1
0.457266904139064 0
0.0787058665791527 1
0.142077049021371 1
0.160736250209583 1
0.645088726304774 0
0.553224931792166 1
0.545944303614856 1
0.704620291738323 0
0.200557336941231 1
0.457382240459191 0
-0.0404305330420659 1
0.542255237399545 0
0.761733330208893 0
0.402523729502582 1
0.282621766524003 1
-0.000988348390604792 1
0.166566022938121 1
0.564001092984959 0
0.716309837774732 0
0.455498247553933 1
-0.175791891831487 1
0.121024257351871 1
-0.0745935501068151 1
0.584555871270826 0
0.029207615024824 1
0.569194485874779 0
0.0661462380613314 1
0.683817894443586 1
0.0279852960429053 1
0.526928495385437 1
0.279847480128259 1
0.586971923534306 0
0.188256039790302 1
0.343941894417862 1
0.436259772446567 1
0.138790496120124 1
0.535832866122021 0
0.0780485089249613 1
0.435901704884208 1
0.424068853965647 0
0.331332013744861 1
0.476740089308261 1
0.535603015755102 0
0.311290335191278 1
0.73160681650216 0
0.884419675566318 0
0.454396885390208 1
0.529861371763334 0
-0.235785012674255 1
0.3261067396902 1
0.400964704690541 1
0.00272841256332637 1
0.492686509330102 1
0.387298958399804 1
0.198305442659247 1
0.76790794149408 0
0.460087099764497 1
0.0977922437534325 1
0.208845879422335 1
0.222394896556414 1
0.886887420704084 0
0.364184276867139 1
0.860526716737285 0
0.454136430234489 1
0.415617516016553 0
0.453876632219963 1
0.762597236253959 0
0.788851429247474 0
0.653095368638772 0
0.401170347419061 1
0.402184657115473 1
0.37055087646561 1
0.28041212434798 1
0.768372967360959 0
0.332838346584398 1
0.758018085250431 0
0.100779114689743 1
0.399338273968659 1
0.618400333175914 0
0.6071633236069 1
0.595786819225454 0
0.616810042955319 0
0.536209298047692 0
0.433764286832372 0
0.031339902836995 1
0.258589105957512 1
0.454119823454308 1
0.158158740237307 1
0.173512100339593 1
0.770716943667265 0
0.461389416895847 1
0.120654521756311 1
0.301655237381294 1
0.443190782464627 0
0.357292088663845 1
-0.0765354973021326 1
0.666038161994947 0
0.794891944460888 0
-0.0205532678766317 1
0.146199400408539 1
-0.126822557398496 1
0.468025075425762 0
0.31641787227111 1
0.597390546620907 1
0.119112739952978 1
-0.135236272150232 1
0.389945161347215 1
0.30646955440733 1
0.447189763930095 1
0.194039189819084 1
0.528862442880144 0
0.469162913970853 0
0.631052067282208 0
0.783948223839578 0
0.666129078735061 0
0.306931004055452 1
0.616937567401478 0
0.580892627186086 0
0.0485524444043073 1
0.502072625207078 0
0.467763467180255 1
-0.203620678468745 1
0.265060016278498 1
0.00298259849099797 1
-0.24184345192595 1
0.238421635934771 1
0.206562914909754 1
0.183472380119686 1
0.576125518366807 0
0.0158605872859433 1
-0.0977173919185047 1
-0.0610629928296731 1
0.275949340854042 1
0.222185805307824 1
0.8611728310263 0
0.202779384875273 1
0.0501201866218778 1
0.127144577365697 1
0.370540796896005 1
0.605302993123791 0
0.585312369674648 0
0.322629816096224 1
0.240220043367341 1
-0.098838657629259 1
0.02224220036831 1
0.4134801411493 1
0.545896504501726 1
0.700603372450394 0
0.629682355900946 1
0.462924112776897 1
0.26290214368272 1
0.580569278623779 0
0.177837262346333 1
0.483045947716533 0
0.921432654346353 0
0.621401339247928 0
0.0356972664893946 1
0.177368273997765 1
0.282037349143895 1
0.546501831036538 0
0.155656131415351 1
0.21295443916493 1
0.162274193903126 1
0.460230504719442 0
0.470508993073087 0
0.234493208513663 1
0.494619566514952 0
0.442754215192675 0
0.174626467822961 1
0.475968579146337 0
0.400462439826819 1
0.518794518912078 0
0.406749056373612 1
0.846126382283832 0
0.606350605174226 0
0.360798645210104 1
0.188850152285665 1
0.666287200136715 0
0.462346546088116 1
0.630298008523959 0
0.331123962243638 1
0.230174162442648 1
0.662539335100456 0
0.333170131188959 1
0.184099608677048 1
0.148208781421051 1
0.405928660428175 1
0.471668541429162 1
-0.017919887017662 1
0.467580453481476 1
0.353256686500435 1
0.266741709826367 1
0.379189240311591 1
0.70623895795162 0
0.425105663821166 1
0.630573410837304 0
0.149370612600919 1
0.639075046609564 0
0.820560841225738 0
0.35710869457926 1
0.872498916549013 0
-0.0346988049612832 1
-0.0657909273397494 1
0.409415172671958 1
0.610431566943718 0
0.283122942268677 1
0.527689930729311 1
0.492396494131115 0
0.748816660024298 0
0.107963073709211 1
0.0340485535028939 1
0.0217261211542347 1
0.738171797005041 0
0.538514247861811 0
0.0213808006248614 1
0.506271416388576 0
0.0325049701614356 1
-0.326820372577686 1
0.611533874255353 0
0.7985690410265 0
0.448269884059939 1
0.254558643707569 1
0.174823943954222 1
0.395972383981386 1
0.682086332523723 0
0.182789012345415 1
0.459334168134078 0
0.622344983108031 0
0.694219619993032 1
0.498699001052885 1
0.459660036347466 1
0.836905194483953 0
0.485901144232602 0
0.620158169918107 0
0.210218567624031 1
0.64098471578343 1
0.322145770766967 1
0.544386152173413 0
0.714289687841695 0
0.819704767407936 0
-0.447315089257064 1
-0.218818453913907 1
0.54892223023532 1
0.427689069274447 1
0.423592342120066 0
0.324649832572713 1
0.237508008462068 1
0.468080156546033 1
0.705708501786248 0
0.27145825561955 1
0.542202124019844 1
0.241190748209393 1
0.0826852735826814 1
0.562234602891282 0
-0.0829381229825555 1
0.43575119059425 0
0.538666774003425 0
0.19675185783438 1
0.513652872884452 0
0.857853591610198 0
0.231595869275797 1
0.126368401223756 1
0.169950920157401 1
0.415057420939808 0
0.155949337277406 1
0.29226180136338 1
0.248551852912102 1
0.404549589128232 1
0.297684559927928 1
0.449604724082358 1
0.130977598231213 1
0.486793168594127 1
0.64793414632101 0
0.328958334170863 1
0.481384614132096 1
0.14397141817494 1
-0.0232892247690596 1
0.444828027371006 0
0.480717638594556 1
0.609773979729209 0
0.23499826843288 1
0.262205254613087 1
0.203080332565462 1
0.427271141483518 1
0.403382960535682 1
0.745117950893804 0
0.234957065142352 1
0.628599930823867 0
0.514778378094835 0
-0.139911277683646 1
0.763591056677144 0
0.0139916211498797 1
0.0485756182417293 1
0.478154911195927 1
0.585243115026514 0
0.461502630728845 0
0.395226368721099 1
0.218945004741718 1
0.503272507827937 0
0.413155651636313 1
0.43074036071028 1
0.507866990721229 1
0.747825910454944 0
0.273719240410788 1
0.377971201941593 1
0.247892721792237 1
0.658489414355153 0
0.485126006855863 0
0.282119618308751 1
0.320822177186554 1
0.353939488756332 1
0.501027085770254 1
0.49275802184184 0
0.259669464690164 1
0.0230422021334943 1
0.258509217913976 1
0.366434542434233 1
0.686851475170103 0
0.348962519021587 1
0.466543441886261 0
0.460619193594041 0
0.820750577402181 0
0.496966865844098 0
0.129099830219473 1
0.421132644358012 1
0.592269096161794 0
0.385075092316278 1
0.0445107618443684 1
0.0181388477677629 1
0.404554939094987 1
0.31560996321209 1
0.390761044865485 1
0.345023371294022 1
0.187478074226202 1
0.389237523448491 1
0.215100216842563 1
0.15745556441011 1
-0.172699852100071 1
0.476880499468232 1
0.712017076833597 0
0.320312544566828 1
0.0493465484458675 1
0.336952081037231 1
0.669242588826209 0
0.375420300221825 1
0.445440148765443 1
0.326721733841054 1
-0.118390451006141 1
0.423284984758142 1
0.387311924544307 1
0.0431702269695962 1
0.627210604448004 0
0.363603901613017 1
0.582747047635947 0
0.752506037296843 0
0.294055576133868 1
0.267486001544495 1
0.517174807061683 0
0.30470667793557 1
0.787864698290267 0
0.255130972147957 1
0.218640480386212 1
0.241516747940185 1
0.257516285700581 1
0.321869824541515 1
0.377089892439873 1
0.433631610341576 1
0.314264677933293 1
-0.116765620672405 1
0.50122069023034 0
0.38176891209284 1
0.394614239165817 1
0.352854799013852 1
0.454360447440131 1
0.150465095577228 1
0.478304514723734 0
-0.126267311518052 1
0.0922321321760224 1
0.139622278524477 1
0.513212365703841 0
0.517407221990416 1
0.603902471329191 0
0.255895408922589 1
0.403238780359657 0
0.136458676209641 1
0.12490671422127 1
0.137148011841202 1
0.565216026537629 1
0.59883515633332 0
0.658256288930128 1
0.336891445984145 1
0.560880524278485 0
0.131529389226368 1
0.387871465843056 1
-0.109807912449628 1
0.0800805542185782 1
0.272256892448995 1
0.295733667368025 1
0.78869023232456 0
0.620934495969945 1
0.152731248461035 1
0.649085783915694 0
0.594560791594695 0
0.10692209482775 1
0.604267433042205 0
-0.05557443489513 1
0.726195076257662 0
0.679606102404777 0
0.735319916051778 0
0.317976843475569 1
0.539010843700192 0
0.503785350949121 0
0.32607329945375 1
0.420904420307374 1
0.421374416528611 1
0.0347041849133531 1
0.27737019342689 1
0.246061677822724 1
0.161283416198415 1
0.36840651614694 1
0.504507736322868 0
0.573827633466608 1
0.628043942786461 0
0.552106418077722 0
0.394247954982699 1
0.383797389708768 1
0.363656399467721 1
0.824276341609363 0
0.513350206340729 0
0.517480577940883 1
0.357015242173651 1
-0.158798299192373 1
0.0103618296228065 1
0.656573978117655 0
0.340821040672777 1
0.679747594845538 0
0.15299812994034 1
-0.00968043288658357 1
0.353785044081715 1
0.461714008248244 0
0.37730002800985 1
0.64904418495181 0
0.567430093895111 0
0.240835325140809 1
0.340107046500687 1
0.316287695666838 1
0.582740781981797 1
0.452838237177219 1
0.476361464945274 0
0.4484095619048 1
0.349222131351129 1
0.277360460399553 1
0.538219923622986 1
0.349341743300132 1
0.258963631843406 1
0.417419525348292 1
0.367464691032745 1
0.370054282519091 1
0.515621562966191 0
-0.320030490930787 1
0.231307838568675 1
0.514743249307385 1
0.449525553062539 1
0.508948012810052 1
0.388697096399073 1
0.188333070296416 1
-0.0690732372258279 1
0.173938558130432 1
0.329518459660321 1
0.603684990115974 0
0.262265324481279 1
0.0927057481263988 1
0.026233665573082 1
-0.10522379468891 1
0.37011452001126 1
0.272790925430882 1
0.292714733088568 1
0.373828926395484 1
0.287975183728794 1
0.7533220900826 0
0.412551803103458 0
0.49230523909616 0
0.446923876670295 1
0.996016533017298 0
0.196266062845762 1
0.423308577779871 1
0.424842014807375 1
0.0549616157144243 1
0.707140240259483 1
0.202013843539391 1
0.476138695190331 0
-0.405123642108961 1
0.565188761363608 0
0.375256613363724 1
0.104952493105344 1
0.224025089702247 1
-0.103097743621884 1
0.399211333742775 1
0.164809139995374 1
0.396862214816424 1
0.447380185225469 1
0.204515299770826 1
0.266837748186307 1
0.286696317092837 1
0.112976333512238 1
0.517992732504529 1
0.647977825862574 0
0.606509355258445 0
0.0940858138967737 1
0.345305222498901 1
-0.222626071204715 1
0.549234650753373 1
0.402345993908363 1
0.314156802238355 1
0.68026853824773 0
0.452057625238854 1
0.470509042005416 0
0.33467750045868 1
0.345242502335554 1
0.39880449649285 1
0.444412855362856 1
0.266500934580342 1
0.825217273142209 0
0.338869084784542 1
0.372345682992293 1
0.495393961130932 1
0.64342400127277 0
0.68197255779823 0
0.387582483286141 1
0.584456614498538 0
0.38337206455487 1
0.242641505285162 1
0.0605669388620957 1
0.568849391622563 0
0.484596553185426 0
0.394918330851385 1
0.204920155890707 1
0.320071867575865 1
0.0872611130786894 1
0.531686724115226 0
0.257589481591803 1
0.625126538047841 1
0.520659241671391 0
0.236904800730055 1
0.527034076549842 0
0.759147969936197 0
0.363107414441877 1
0.351569699476864 1
0.287979240957949 1
-0.163760884099335 1
0.556812621701399 0
0.666722073632179 0
0.0722276626118474 1
0.272805334660721 1
0.541949175653413 0
0.610843710909813 0
0.34754239154128 1
0.414200178197523 1
0.142391516580239 1
0.335653238051301 1
0.214207799864963 1
0.373894624305731 1
0.367809430563425 1
0.325479439582648 1
0.39721994767027 1
0.151254060538432 1
0.792799257270698 0
0.134219520522092 1
0.537335106160835 0
0.557673102301124 0
0.337303562784116 1
0.0801708381889935 1
0.490728915303198 0
0.383638995306803 1
0.376094667504622 1
0.386740696982084 1
-0.0157267184853688 1
0.638861648445898 0
0.510670396785215 0
0.166954357163028 1
0.332653038706446 1
0.0126441979346537 1
0.364908386136046 1
0.456039066059267 1
0.598430552296824 0
0.406788072004336 1
0.429102312536993 0
0.699447337616033 0
0.266308929420311 1
0.0512240700094751 1
0.600389988985025 1
0.457288726714947 1
-0.0589577238072794 1
0.654928268861955 0
0.696390681137803 0
0.118910710720901 1
-0.0350330072767449 1
0.381742932751297 1
0.525926617071331 0
0.567809511425584 1
0.980508119645765 0
-0.115241933187287 1
0.622647394959002 0
0.340518834388191 1
0.43239322607295 1
0.621055539120191 0
0.716241478065117 0
0.22554615014915 1
0.270500196346242 1
0.292004811150257 1
-0.104046554865236 1
0.21446776100253 1
0.56617307093033 0
0.587082545209166 1
0.16438499474298 1
0.456081560092725 0
0.268115127203517 1
0.731755333238867 0
0.291512375286317 1
0.303258173336491 1
0.0692947969209274 1
0.603326740313865 0
0.579024677335349 0
0.601683571443593 0
0.310024231378034 1
0.123832764507369 1
0.786225953792989 0
0.355529266436648 1
0.40037729063743 1
0.440395725398152 1
0.325842422699152 1
0.493839491481017 1
0.179091733938199 1
0.431769450385341 1
0.529734737963371 1
0.556894460418462 0
0.0482768391271112 1
0.189084973728317 1
0.230251852558536 1
0.0921664511294571 1
0.55277787401833 0
-0.291825265631956 1
0.740903695390282 0
0.134170346593919 1
0.0112172907457612 1
0.458504672773566 0
0.618730544823595 0
0.491084302775847 0
0.82152151009172 0
0.256812587552951 1
0.542683948438987 1
0.313664549656744 1
0.715104720801864 0
-0.0428722650678927 1
0.121817105863735 1
0.148188608213558 1
-0.264185889221352 1
0.128533544741693 1
0.190814449142375 1
0.231297150811552 1
-0.191781051726768 1
0.370829280316334 1
0.710139741502768 0
0.494689495833621 0
0.269081170522579 1
0.273843021112183 1
0.618998562722237 0
0.369489802212011 1
0.711880137762056 0
0.425235856613017 1
0.413708586406812 1
-0.0644284492058176 1
0.538201502646222 0
0.2312315771542 1
0.573790235333136 0
0.599228456778618 0
0.20531202101026 1
0.728271261985256 0
0.258773176879821 1
0.518690721687431 1
0.459539931605273 0
0.732623665895375 0
0.431332912662682 1
0.0240233816237009 1
0.637188450060315 0
0.180955143872427 1
0.562506623530546 0
0.590051984039411 0
-0.0153742723464318 1
-0.259811816864081 1
0.643330725748768 0
0.490399568833956 0
0.011143754637378 1
0.37358585998899 1
-0.414956032547595 1
0.526554901475073 1
0.858904712107807 0
0.55580293202935 1
0.590587326437811 0
0.385970861656197 1
0.45250900830961 1
-0.00663420507592996 1
0.656616342695016 0
0.437734856497667 1
0.206721629468357 1
0.413472424827308 1
0.43239823960648 0
0.131820001625233 1
0.455971473792762 0
0.678549528145151 0
0.837358502078485 0
0.0791530498363647 1
0.323266253662912 1
0.285108337844011 1
0.0678348297776159 1
0.401050991515849 0
0.554838465492311 0
0.390740587318443 1
0.317417620894011 1
0.49020156271278 0
0.480157511893788 1
0.428638140126825 1
0.448276024361842 0
0.846287088061613 0
0.652145575120225 0
0.50812908504691 1
0.394352907361824 1
0.47581830759079 1
0.33182277018075 1
0.0197117130425415 1
0.529310896000714 1
0.343475766572502 1
0.281584248226351 1
0.604455526576407 0
0.353976585171776 1
0.761919375421948 0
0.431332382524166 1
0.680629559613722 0
0.109205488034313 1
0.41608802738188 1
0.604328650238798 0
-0.352107995285124 1
-0.040195765592634 1
0.48281179878747 1
0.477256997335408 1
0.238430560962654 1
0.53424621303759 0
0.398238872889756 1
0.482900361680134 0
0.333605760285759 1
0.221322082700399 1
0.221628230237439 1
0.318824694197206 1
0.0699383388235609 1
0.564790378436132 0
0.390729029263484 1
0.430582978013297 1
0.620673689865122 0
0.404091836538673 1
-0.228700892476373 1
0.590614252232801 0
0.0666557187879804 1
0.584692145378723 1
0.170008222163618 1
-0.230912113219346 1
0.522981047734517 1
0.167112461083261 1
0.379841973680776 1
0.149347711447273 1
0.561821981867077 0
0.458645080326378 1
0.437451763247193 1
0.399277552256961 1
0.261093166047332 1
-0.144771334316851 1
0.17270351844198 1
0.302017282234677 1
0.729836220395761 0
0.54461142300222 0
0.644780164239001 0
0.543387631647474 1
0.818131227096945 0
0.256558080743683 1
0.229232068623142 1
0.180358646226136 1
0.521308035562321 0
0.566942889919333 0
0.50262264485052 0
0.598886044039996 0
0.401586108420419 1
0.470085343624627 1
0.0674612891059456 1
0.0963536925002296 1
0.480488800469102 1
0.0914276735481098 1
-0.326618081331248 1
0.433974485519274 0
0.633545687776617 1
0.640595994363401 0
0.218412751429352 1
0.148897653102687 1
0.64096289886066 0
0.517267374526194 1
0.0926708766583179 1
0.294428038684908 1
0.529901193705867 0
0.456304457332289 1
0.391235733187233 1
0.163349324373586 1
0.696566028531868 0
0.280286782014727 1
0.49884466662197 0
0.311331303665636 1
-0.357345703220333 1
0.016819712896294 1
0.428663516720831 1
0.496868928851532 0
-0.182103939378929 1
0.253663788568713 1
-0.0631719290006424 1
0.268413832979506 1
0.293540481556838 1
0.665560221221344 0
0.546493930970809 0
0.051548956483484 1
0.180723058321306 1
0.70384762599811 0
0.520279699603467 0
0.182799438926397 1
0.350268580504488 1
0.394607726842172 1
0.368891345286997 1
0.228259483028859 1
0.34354844531642 1
0.2875473253565 1
0.204643798664351 1
1.17999898394051 0
0.384610290182973 1
0.283427646816789 1
0.0582526704366874 1
0.294925229924502 1
0.513717705398358 0
0.511467915667655 0
0.41208581768672 1
0.258990109711022 1
0.610421333487288 1
0.329000670048665 1
0.0925948132806551 1
0.447713297867351 0
0.441800935866648 1
0.497128221988609 0
0.494098472159471 0
0.575799158883825 0
0.587691935776474 0
0.315480335306861 1
0.433200500448334 1
0.276550474909626 1
0.260333757858432 1
0.406856853276908 1
0.197908098734992 1
0.166530892237797 1
0.326262688472473 1
-0.192597287682688 1
0.583400446894074 0
0.519265692930363 1
0.50783489692881 0
-0.0829170093339398 1
0.681310829314635 0
0.557209603753199 0
0.518755572688412 0
0.356895151569139 1
0.303616972689913 1
0.42334551607569 1
0.443903385137757 1
0.51569936808587 1
0.292251390563389 1
0.201032634788852 1
0.588532946581091 0
0.309569639003463 1
0.0445889822605291 1
0.546839020353946 0
0.129412576221147 1
0.325688142583073 1
0.383985372050789 1
0.559518576390093 0
0.136109338417953 1
0.282320615839159 1
0.513217519574384 0
0.626255347342719 1
0.543266062458648 0
0.00844390751995265 1
0.653671687720347 0
0.155360348703554 1
0.236099158877905 1
0.304996062630466 1
0.711039040081513 0
0.190003430548866 1
0.0788174500273373 1
0.480370291420564 0
0.21270710219105 1
0.524896826859753 0
0.00376007599249035 1
0.671255362167125 0
0.29938306271437 1
0.923160821737952 0
-0.120001513732029 1
0.278194254528129 1
-0.110816893739076 1
0.055245572287899 1
0.420026456692162 1
0.291912082777788 1
0.435162811203932 0
-0.290591060584656 1
0.411612836356937 1
0.629451728387784 0
0.23324630581296 1
0.414771808187718 1
0.650481966383649 0
0.512628954573272 0
0.482136331653275 0
0.175912330660097 1
0.162940088114328 1
0.191738998182335 1
0.653157090172494 0
0.430089562330697 1
0.55512813077963 0
0.537709636412884 0
-0.157991133437412 1
0.246964511956024 1
0.269019658938131 1
0.347437916350615 1
0.438004871509795 0
0.401438836181709 1
0.882733634952438 0
0.363388857602488 1
0.272724519616314 1
0.180071188866048 1
0.44365433578041 1
0.759812334643037 0
-0.0200070055473008 1
0.447293487444167 1
-0.143964351062627 1
0.0763692005564044 1
0.119316843611218 1
0.483456227018272 0
0.312403384575782 1
0.359826296172396 1
0.524290386524588 0
0.354687848563698 1
0.54820122049647 1
0.439831463972951 0
0.486133949092068 0
0.505308197691783 0
0.436544537697268 1
0.347442810259488 1
0.211530950859604 1
-0.00784799030171775 1
0.372100873180825 1
0.542756138437783 0
-0.167673025292812 1
0.765927150063486 0
-0.197092508284733 1
0.191508756413468 1
0.460389253014406 1
0.521177189100519 0
0.49878166637601 0
0.424795089781212 1
0.518265939815708 0
0.486312948433363 1
0.638449889657694 0
0.430980682635371 1
0.0634466427397676 1
0.38922593543452 1
0.506984594256698 1
0.316520472565092 1
0.750996543367688 0
0.20777726253653 1
0.0460533719657876 1
0.746198514586079 0
0.325191045755015 1
0.525978642636403 0
-0.218680400561719 1
0.518253968084504 1
0.415426862741676 1
0.828311533975629 0
0.537576092525782 0
0.348548626660654 1
0.615594576990143 0
0.480045166090103 0
0.363761500874505 1
0.0922178067417185 1
0.390610449355501 1
0.142397369662093 1
0.638181145151997 1
0.640749366005018 0
0.570568960666245 0
-0.022552417908658 1
0.0304800569526417 1
0.279350198812432 1
0.227999964204364 1
0.336779907747635 1
0.0278133836578139 1
0.529066427166647 0
0.35831451419915 1
0.388815098478601 1
0.388036215077701 1
0.491456278939045 1
-0.0113011830270294 1
0.127607345142252 1
-0.0737291134953811 1
0.181646641826362 1
0.0794613854810667 1
0.460117769062489 1
0.388775378177578 1
0.387563286839062 1
0.10086335318812 1
0.870165971019673 0
0.439289597686148 0
0.252042843907526 1
0.32549523302476 1
0.322300200489197 1
0.785820382357086 0
0.57370413482542 1
0.492296851616797 0
0.349620531119196 1
0.61472942317546 0
0.606968424723853 0
0.192089695339966 1
0.319603894585783 1
0.630466268872633 0
0.566135307326367 0
0.78437347634057 0
0.742742397984333 0
0.584806142955129 0
0.460510489747847 0
0.551504780517616 0
0.833624292134151 0
-0.300029063135188 1
0.509056062329163 0
-0.247479009864138 1
0.255034899333372 1
0.360607065627613 1
0.870621374043661 0
0.376432261400753 1
0.268967896161875 1
0.649107020985492 0
0.442089041817942 0
0.863277453045299 0
0.197749884137851 1
0.433097200416572 1
0.518415985990835 0
0.129955689383533 1
0.376649727456578 1
0.0842092254400302 1
0.553634623329099 0
0.395132494492829 1
0.832220394584853 0
0.299548185708276 1
0.375642838161792 1
0.248535706141545 1
0.300865991649558 1
0.365379236760127 1
0.30340531609789 1
0.207597479655562 1
0.398473770536051 0
0.522196350578187 0
0.190829705659706 1
0.516217964358171 1
0.527782991078134 0
0.393026179868067 1
0.727523210692735 0
0.274722510536427 1
0.271028814178829 1
0.158582596982075 1
0.201542796211596 1
0.374134803618935 1
0.195607153367239 1
0.585666114442401 0
0.522129820431685 1
0.533143182766239 0
0.193303408257051 1
0.696352425819888 0
0.330538315641417 1
0.257576016675454 1
0.715229131792986 0
0.587738626510561 0
0.603224126422247 0
0.82476614601548 0
0.629738499823028 1
0.400988774635195 1
0.396370986704482 1
-0.115464876112646 1
0.543109930390371 1
0.60525874562164 0
0.663151778328883 0
0.745056308812343 0
0.543704125926296 0
0.378646174915911 1
0.230929039284247 1
-0.146548525014838 1
0.351890719002381 1
0.273346709888747 1
0.209753526349599 1
0.501485931742322 0
0.143557391583314 1
0.139751450878837 1
-0.242824050376084 1
0.834831006985605 0
0.444161349023057 1
0.361864716039372 1
0.627706708023193 0
-0.402490743208381 1
0.501632312686382 0
-0.109709705094797 1
0.706887662787119 1
0.688057494858572 0
0.527842654016032 1
0.370832653850713 1
0.300795992657428 1
0.342387692001141 1
0.373855725508595 1
0.44282371990891 1
0.262670204541034 1
0.439819996644086 1
0.0881932271987512 1
0.695545876393271 0
0.372217385548874 1
0.597125849733627 1
0.765336826829757 0
0.186738577313149 1
0.715770419381186 0
0.585466711985196 1
0.42947609982887 1
0.89815880598593 0
0.733985841482374 0
0.578676090922333 0
0.39133865607838 1
0.166055934540161 1
0.660717966437282 0
0.244398301433551 1
0.595871486283384 1
0.0191415877247176 1
0.537376277766919 0
-0.255934443704455 1
0.322270320295066 1
0.484491749707482 0
0.827827948676216 0
0.534025131712324 0
0.194197739598101 1
0.5744017356813 0
0.22307009269523 1
0.087298249706708 1
-0.273741235502459 1
0.0504216815247491 1
0.315129450858858 1
0.130450418155944 1
0.389884056259795 1
0.394075097296147 1
0.132371919388562 1
0.666457934418238 0
0.22856610728456 1
0.665224560092044 0
0.331746418236908 1
0.337073927525316 1
0.612313181233458 0
0.498807757728891 0
-0.437145562486619 1
0.278324536049954 1
0.0339920771646216 1
0.460730229097461 0
0.214218395970946 1
0.62032819015681 0
0.511523816932165 0
0.155389486477138 1
0.035620260537489 1
0.163959696610328 1
0.514370782617202 0
0.398882199183337 1
0.0268732690429928 1
0.761785221318252 0
0.464549238744269 1
-0.0258034956104906 1
0.148510395244964 1
0.236906456576408 1
-0.10897150399403 1
0.540992481331163 0
0.367927014749106 1
0.311845225677853 1
0.227881840733187 1
0.457526031296761 1
0.647983688349226 0
0.400142916418878 1
0.289652280851314 1
0.472041480094695 1
0.400206438422333 1
-0.535763012735226 1
0.604195614275565 0
-0.169857851188206 1
0.308408817898099 1
0.275726421426768 1
0.0913490408370584 1
0.456661440456967 1
0.552934493989931 0
0.223064884497632 1
-0.0171674622612257 1
0.293051010109226 1
0.433379027745573 1
-0.298384334323933 1
0.850260634904492 0
0.498713591105226 0
0.314777540916095 1
0.596738050593169 1
-0.271531910697806 1
0.569142588808874 0
-0.0756522148437543 1
0.0671637367621449 1
0.0155485110702202 1
0.121657656570774 1
0.220412463788865 1
0.14410361836202 1
0.0321659149873281 1
0.168280759600019 1
0.103822618382748 1
-0.00107356155629101 1
-0.0129727432693827 1
0.325150043650172 1
0.0130850833076817 1
0.275516621836538 1
0.752999041435394 0
0.609511184078518 0
0.0881759770840501 1
0.0960523725927369 1
0.565464203485573 1
-0.0278366373248527 1
0.208269294610723 1
0.24780735921948 1
0.248584838148908 1
0.672043773287968 0
0.16257394176333 1
0.522373778292692 1
-0.0370226304472164 1
0.273927681105184 1
0.474931860693318 1
0.394868618825965 1
0.359891532136872 1
0.325466075539506 1
-0.100438238594983 1
0.580713463454887 0
0.169583400161807 1
0.538880355754245 1
0.297521027832232 1
0.535259482794326 0
0.513955894440455 0
0.389527859645128 1
0.0677107426915057 1
0.0513789179718816 1
0.597429435681077 1
0.0758445760123194 1
0.346841495600297 1
0.542712511494032 0
0.561341262745605 0
0.499868925632418 1
0.325755185859669 1
0.390160232713004 1
0.735197690865748 0
0.413821370090632 1
0.352698142557052 1
0.562841173775002 1
0.274992054177237 1
0.326197471109963 1
0.308929132133042 1
0.442367430708411 0
0.324592116001425 1
0.137232910402266 1
0.448669929526017 1
0.319871178362192 1
0.473699704310119 1
0.165940661322513 1
0.16948638863349 1
0.656868055107473 0
0.671347268241011 0
0.483701362244473 0
0.590980826272504 0
0.45806685474679 1
-0.286832626007883 1
0.45615752513553 1
0.458245095693104 1
0.346480260219253 1
0.46083822151732 1
-0.230385477711912 1
0.624293331543302 0
-0.0880435355181196 1
0.750098608580152 0
0.561051573520438 1
0.439062764643313 1
0.510722836034409 0
0.535450067130946 0
0.172236267555564 1
0.804733806827909 0
0.666404651457575 0
0.509569272248508 1
-0.0104728240464854 1
0.994726580104084 0
-0.124000140931589 1
-0.133737407384962 1
0.1681182958729 1
0.0932554514154844 1
0.331349224728659 1
0.0957862040329399 1
0.511422781858749 0
-0.0571926279479487 1
0.287356906746712 1
0.242674262193639 1
0.284448923719247 1
0.382760091494233 1
0.797176939806857 0
0.314624368784533 1
-0.012875690124737 1
0.526380659338306 0
0.563382799814921 1
0.41451331040646 0
0.36355242690216 1
0.0269258381522701 1
0.493050953025065 1
0.0793279171527205 1
0.378146163113366 1
0.865028847491095 0
0.438868375134717 1
0.493438960210248 0
-0.204358639928139 1
0.568080953443964 1
-0.0435954307369382 1
0.283069272027764 1
0.284224058114373 1
0.814929491032597 0
0.131124672432265 1
-0.0168036660684697 1
0.32233810848134 1
0.332594139594661 1
0.712594097200807 0
0.195073306483275 1
0.424992377772035 1
0.745633270762032 0
0.823506358199303 0
0.6573669616845 0
0.412131188111686 1
1.03009149225914 0
0.457060635903696 1
0.375727871587246 1
0.365297052697478 1
0.202043026518536 1
0.416722751183999 1
0.392592691576101 1
0.0329335445205727 1
0.182608185846212 1
0.517530553127714 0
0.407480335233507 1
0.380193210001987 1
-0.0183649989155053 1
0.609918120558443 0
0.0832101908956784 1
0.293040580472342 1
0.0672686031625944 1
0.630517578453286 0
0.766695855860175 0
0.487979426454154 1
0.144147301901949 1
0.146253131214037 1
0.658874739675126 0
0.543853060189645 0
0.247349689543523 1
0.638016715308804 0
0.446325509838482 1
0.229698296944819 1
0.669332254351278 0
0.285880299955498 1
0.115259909203615 1
0.565768563355799 0
0.190227651260997 1
0.239591164900075 1
0.27460802414655 1
0.699739023717533 0
0.388596496834308 1
0.218444999252641 1
0.638071243905488 0
0.0826892745154647 1
0.0515288826965823 1
0.352305742714136 1
0.487998573151579 1
0.436555252150078 1
0.288647860909422 1
0.878562964372516 0
0.472207178839577 1
0.371800386895111 1
0.625207128445784 1
0.417171252233506 1
0.172668092264316 1
0.557975410810176 0
0.663280886306242 0
-0.122950655437973 1
0.268213176979045 1
0.449500171259761 1
0.30255399867565 1
0.423390399962997 1
-0.252472803376044 1
0.421874705780094 1
0.662139738680901 0
0.371957442538913 1
0.433620794468278 0
-0.188993884051016 1
0.331765701705752 1
0.385347912634106 1
0.330137330953025 1
0.842489681428461 0
0.327504195961733 1
0.688278186065051 0
0.461660670001435 0
-0.131592038452969 1
0.162867544957748 1
0.544922276652985 0
0.44603997346958 1
0.581193306926718 0
0.637380883919288 0
0.0102106047970358 1
-0.247544168435528 1
0.426898111913765 1
0.455137769763383 0
0.307675786499308 1
0.671541598233412 0
0.506900341868736 0
0.448714441448919 1
-0.207393926520998 1
0.374410652149613 1
0.475273602727027 0
-0.0572345301053616 1
0.651218408435385 0
0.383056688996055 1
0.31634958862504 1
0.634098923810652 0
-0.0542764335450807 1
0.763073388345929 0
0.687747080812033 0
0.235413535601349 1
0.712744505332151 0
0.242694858572606 1
0.501897851785198 0
0.20971534899571 1
-0.273456083820466 1
0.219598587385177 1
0.194133654730285 1
0.489600126280038 0
-0.0921682096089355 1
0.907801441222558 0
0.261245217801407 1
0.219462662922808 1
0.471546123669268 1
0.0886914647904501 1
0.675285780735064 0
-0.0759447409036216 1
0.0929553541832739 1
0.44256604617884 1
0.194070468471089 1
0.608532098680424 0
0.741869589578541 0
0.710722423832733 0
0.535109391414064 1
0.207288441856994 1
0.233220929084152 1
0.145795778675773 1
0.265282988444268 1
-0.204641922530762 1
0.459856137711331 1
0.0934709605269513 1
0.420732362926432 1
0.671287887427676 0
1.09163900209383 0
0.290036235928295 1
0.0823112049944809 1
0.235955818816181 1
0.100992505089618 1
0.710885439109131 0
0.819698419323514 0
0.2255090762865 1
0.796917123925524 0
0.305223340654674 1
0.435322172849654 1
0.390402780380607 1
0.237635153725531 1
0.250415633940778 1
0.703860279410839 0
0.314808069832446 1
0.0841024471773127 1
0.401133935775679 1
0.0138175847332289 1
0.128046474841098 1
-0.13801049062718 1
0.598295611251038 0
-0.0671400407822367 1
0.307400659175179 1
0.391853295278877 1
0.688128924495717 0
0.453370473514596 1
0.469210770408595 0
0.26952198256793 1
0.609697040099132 0
0.347605470086833 1
0.393181971912647 1
0.446759226806925 0
0.475439181682708 1
0.446350553588531 1
0.693482180489453 0
0.678634318574559 1
0.178376764233461 1
0.307017644336453 1
0.0831964854916115 1
0.0584883026161924 1
0.339370970162769 1
0.92984144456711 0
0.1991165629132 1
0.565157624650477 0
0.518405335970494 0
0.183560080169635 1
0.196240331629827 1
0.0698463837453926 1
0.531731340471351 1
0.482039499424694 0
0.735006555979557 0
0.721803516036735 0
0.0335292473209437 1
0.687959136789332 0
0.262083798701384 1
0.425089686737868 1
-0.0893003171493719 1
0.851220426767369 0
0.344897304502406 1
0.298059332276541 1
-0.0959435809567339 1
-0.0394483699455411 1
0.230375658277872 1
0.486428413876756 0
0.248642924376039 1
0.00172070636163948 1
0.578754568384123 0
-0.18183844541437 1
0.521913713293308 0
0.541409406222374 0
0.216567436626962 1
0.426975915534858 1
0.482687618500504 0
0.449376288247602 1
0.318745278049084 1
0.398406503064002 1
-0.0468043067596303 1
0.510102506379337 1
0.281664184184495 1
-0.124085262702951 1
0.495897322015047 0
0.668212416588503 0
0.0568876378835224 1
0.372441708269265 1
-0.353088748967469 1
0.88658667463809 0
0.307626735488961 1
-0.270693268688606 1
0.4497816332273 0
0.153173204593116 1
0.595994819741185 0
0.20714147107019 1
0.741529985083774 0
0.655721821281126 0
0.810234478630783 0
0.535840725261638 0
0.717752366391154 0
0.000118631885406867 1
0.493174676171675 1
0.700215887002932 0
0.388189402337171 1
0.125921394944753 1
0.212388568291332 1
0.104725638111654 1
0.480211746985322 0
0.15433616341967 1
0.954536715222896 0
0.79342697126239 0
0.0481798914458473 1
0.140702951678134 1
0.0567826274732772 1
0.770526366255102 0
0.437964513055675 1
0.576930929536761 0
0.485828193685802 0
0.619781757278279 0
0.438795256213455 1
0.0921998554448496 1
0.220223388426247 1
0.688262306293821 0
0.372519556432917 1
0.317164325667377 1
0.149824232075623 1
0.698476273052046 1
0.2458879635908 1
0.386338077963443 1
0.247892841370477 1
0.801248068587001 0
0.48662442616893 1
0.00149388099936977 1
0.245223820316019 1
0.0686191025325848 1
0.520834036051025 0
0.402833888659202 1
0.151240711707931 1
0.807474428165114 0
0.506727350619372 1
0.528324508178442 1
0.314828738145405 1
0.713011169602693 0
0.596909194287304 1
0.316635494083342 1
0.642659069609992 0
0.542217256986597 0
0.577351024658113 0
0.406343614501175 1
-0.0235613915861419 1
0.520193142992982 1
0.446215371160099 1
0.388701643574238 1
0.0138051534828885 1
0.069140848868135 1
-0.137816870100446 1
0.293033803970543 1
0.105227987373762 1
0.239829532339633 1
0.46794013179572 1
0.280946755373518 1
0.196541603332891 1
0.247317564820448 1
0.192497642077462 1
0.675505335729456 0
0.76500597070113 0
0.507280914911836 1
0.411931162733022 1
0.435625308315414 0
0.927829872209985 0
0.32187829484692 1
0.271087462335534 1
0.431401289341806 0
0.56114072042864 0
-0.110209851385264 1
0.521649312152204 0
0.290762249907652 1
0.452990715490103 1
0.172383620411253 1
0.624114266470982 0
0.387459885354408 1
0.144752304067777 1
0.513724253128168 1
0.0885060702390936 1
0.163835998357454 1
-0.0724113546385122 1
0.10357831326892 1
0.333371123285067 1
0.126128565169913 1
0.706252139756598 0
0.487311271662902 1
0.427314650903522 1
0.323295365621232 1
0.157314738913387 1
0.341364604906018 1
0.536711214997642 1
0.36522978715051 1
0.380578867177714 1
0.535919756657894 1
0.649280772859471 0
0.376787357450738 1
0.318961231740964 1
0.50516417207185 1
0.655734580649878 0
0.40897344951015 1
0.570260146480235 0
0.645450407221498 1
0.325267025342436 1
-0.0468641086749723 1
0.190663630504154 1
0.619933410615946 0
0.171274523322861 1
-0.22819683647299 1
0.438992186278785 1
0.582085008665059 0
0.408085292738772 1
0.179442574385157 1
0.759919556822938 0
0.294029374921066 1
0.0298536405459157 1
0.293496552209544 1
0.342105846480495 1
0.511259031014931 1
-0.00255255422598422 1
0.470047577181135 1
0.520602255789511 0
0.401309872628874 1
0.175355324681707 1
0.168795050654223 1
0.0219859085238756 1
0.33061642357515 1
0.293057236377372 1
0.342703878274075 1
0.365505356731855 1
0.382376060460308 1
0.434924275626555 1
0.0122829576567134 1
0.748530322367496 0
0.430902667296082 0
0.494848243579967 0
0.256917724161415 1
0.298116273489057 1
-0.185473013597539 1
0.21116102865036 1
0.44662959928248 0
-0.243003860742828 1
0.683917542670487 0
0.716130288506328 0
0.460347269911917 0
0.257630684868037 1
0.265078108104442 1
-0.160998567856695 1
0.496823077735461 1
0.322398151401383 1
0.526038311653581 0
0.368847088999979 1
0.467778191745079 0
0.457860850046012 0
0.183631091053249 1
0.113416042442576 1
0.479928453167499 1
0.326194370191257 1
0.117662248313625 1
0.581565493806274 0
0.31055856838747 1
0.596464480487862 0
-0.245034135240362 1
0.228790994177569 1
0.508915478185816 0
0.108448436714694 1
0.459979738820203 1
0.00374134256195059 1
0.781746237359197 0
0.707512552138649 0
-0.163418587789948 1
-0.0108901545560247 1
0.885934139456756 0
0.0315856936494849 1
-0.00366300404386093 1
0.62253868523821 0
0.0906638565041933 1
0.302426374385131 1
0.473713618476629 1
0.165846304484043 1
0.402117334113329 1
0.60747759110186 0
0.180621631698535 1
0.563024926299045 0
-0.131817484074618 1
0.568540562681901 0
0.50497977952354 0
0.349583402147582 1
0.720493285537246 0
0.0405168132555961 1
0.326062975854001 1
-0.207416323129778 1
-0.440009701787115 1
0.542232985335155 1
0.558236011521885 1
0.215136242930725 1
0.19127561613486 1
0.186534495262527 1
0.31592823154032 1
0.509034244143264 0
0.0463983333441825 1
0.307576261134662 1
0.0706561556396497 1
0.050636947397072 1
0.153547036231505 1
1.00221185572575 0
0.333734465080197 1
0.474658223823021 1
0.254531656739164 1
0.57801993627977 0
0.804171126552853 0
0.149008476760304 1
0.604185811933695 0
0.254202474839938 1
0.683822574901448 0
0.441485901996774 1
0.528995239218102 0
0.517515966828636 1
-0.0478154430906614 1
0.284196316185281 1
0.371127706837036 1
0.366679004634232 1
0.37746127754057 1
0.654753483821156 0
0.755070668562992 0
0.409440296218722 0
0.278585051088429 1
0.410924418072817 0
0.363083863233661 1
0.208370496603592 1
0.561144346164236 0
0.499378210279849 0
0.686533613487742 0
0.19641810845356 1
0.572704624945819 0
0.29091684190361 1
0.39883669604345 1
0.333641913333988 1
0.170091782591303 1
0.456828017287093 0
0.200162751104023 1
0.422003092141214 1
0.502459814098391 0
0.547797820666543 0
0.164631890674236 1
0.715453356744574 0
0.535425401185017 0
0.418822879913577 1
0.632776747009209 0
0.613534072692842 0
0.568666089073213 0
0.143940858985988 1
0.169192829029197 1
0.293229037930217 1
0.361508204554789 1
0.156051803961167 1
0.618175709781769 0
0.20266946911003 1
0.455817358699772 1
0.536727622521591 0
0.105213807680001 1
0.517618237469434 0
0.290403347132888 1
0.521874469811169 0
0.361738960991691 1
0.781778361941355 0
0.45357048245424 0
0.508864787639628 0
0.625245963642213 0
0.63728282281341 0
-0.0151893663946037 1
0.382877250177108 1
0.555849479608721 0
1.00002520170201 0
0.60579962232172 0
0.505194646432332 0
0.705321196973662 0
0.204301720500593 1
0.36939233540114 1
0.337644021584148 1
0.268554594800544 1
0.203716220945716 1
0.189839262123285 1
0.255820512179254 1
0.443160451047736 1
0.596960653116375 0
0.562405676016656 0
0.662731890291203 0
0.194485831902841 1
0.480213124598697 1
0.116930798004418 1
0.391032599918718 1
0.00126670460133502 1
0.566458797448683 0
0.432425017160943 1
0.520348467757845 1
0.489777171604353 1
0.536121480583621 0
0.694102325391084 1
0.605160458457431 0
0.515140382286765 0
0.152488271106055 1
0.00703650905829901 1
0.216546886896822 1
0.271922841609989 1
0.604737737726994 0
0.500816419024822 1
-0.0921190865839627 1
0.530030166006088 1
0.53444464629121 0
0.554435443829325 1
0.258815690121089 1
0.274742867932356 1
0.24546093238565 1
0.717810534241763 0
0.152182259242017 1
0.524113580760302 0
0.0767944445419191 1
0.383059300072087 1
0.262909304150208 1
0.512132041705991 1
0.56882525345412 1
0.588556715672207 0
0.360427039718911 1
0.617671482850549 0
0.334737959118504 1
0.439024227078549 1
0.333783639387374 1
0.496588925230906 0
0.542998921682721 0
0.535298229152955 0
0.578297393060692 1
0.183670031325795 1
0.370932841641535 1
0.330689508841874 1
0.0276717449713912 1
0.513069597332814 1
0.321180462789153 1
0.361187500641016 1
0.534988032593165 0
0.40523148542115 1
0.543279832991991 0
0.122274024417256 1
0.256641259293467 1
0.305035968538722 1
0.597834476185082 0
0.361712087152914 1
-0.108624800633586 1
0.410000595335213 0
0.486235367803872 0
0.421175607024511 1
0.117394087108642 1
0.597448084151372 0
0.0142136905589469 1
0.34749929839192 1
-0.0673888434326629 1
0.467549791565199 1
0.345314433226778 1
0.350008659752917 1
0.0233562534661627 1
0.312111005927856 1
0.248219018388178 1
0.556824415460838 1
0.0419250987311133 1
0.0327004423413916 1
0.306138739294969 1
0.564963078834341 1
0.669517152249286 0
0.550933252119251 0
-0.00323630170625196 1
0.022245230280295 1
0.26466612464716 1
0.748508636351114 0
0.775763673260651 0
0.435106864723115 1
0.557128012072837 1
0.0880132900620236 1
0.424005220088786 1
0.741192053497277 0
0.0588445073842342 1
0.337645014245003 1
0.669149570980856 0
0.363134800032134 1
0.112441387397717 1
0.819890159660863 0
0.0877899069645928 1
0.263675614259325 1
0.0176180521250025 1
0.576504858575358 0
0.500416877468021 1
0.471307811702931 1
-0.0679849987603191 1
0.30864295914263 1
0.529106885512891 1
0.394740447065551 1
0.607149147366322 1
0.666326082563164 0
0.306496356365322 1
0.474188911086622 1
0.193676212765715 1
0.414637990601965 1
0.113946594925707 1
0.158195973215237 1
0.968935307644949 0
0.309227324452091 1
0.232504265975386 1
0.319721338251156 1
0.443502256887906 1
0.46779654931377 1
0.367641448517152 1
0.504029103015479 1
0.0333219434199161 1
0.552971075511045 0
0.414057684672327 1
0.783003152629894 0
0.516823411223289 0
0.247170616168761 1
0.286960142955964 1
0.358411123304701 1
0.543651203825149 0
0.230742431319453 1
0.645979988935616 0
0.457164108978039 1
0.314286458273087 1
0.160592248977802 1
0.367202373440988 1
0.299735150418311 1
-0.281585913904354 1
0.383648479091984 1
0.299379942723776 1
0.075025806374076 1
0.388669584300048 1
0.403637545725377 1
0.396718056376748 1
0.333743878012821 1
0.495722254555237 0
0.504315011236294 1
0.48212401296801 1
-0.0440422162079494 1
0.276574994960829 1
0.719157638064017 0
0.596166520161782 0
0.423395489242553 0
0.302386307036769 1
0.16950594009047 1
0.400037638752948 1
0.285408746443151 1
0.30162375182648 1
0.750795981542719 0
0.476475372319458 1
-0.150031022380397 1
0.33822495375867 1
0.608848586110351 0
0.28381519227636 1
0.478036670886451 1
0.763333541024529 0
0.724827998508031 0
0.115978452155647 1
0.369581905974063 1
0.682819098254378 0
0.552151744366798 0
0.227107926277283 1
0.343307796251932 1
-0.0104184954358502 1
0.041866932532708 1
0.46218546998174 0
0.541201328625186 0
0.606430640465371 0
0.346142419648408 1
0.166263425636725 1
0.566461382625537 0
0.27887146648779 1
0.48861651300901 0
0.437063116738567 1
0.285561665390667 1
0.467627264694172 1
0.203126062209273 1
0.244818267352333 1
0.523217870103109 0
0.49492273861956 1
0.18612290232941 1
0.583438035436255 0
0.59995145779505 0
-0.010025773841962 1
0.588082515214584 0
0.503100385813633 1
0.418199704600567 1
-0.032236886302856 1
0.677438642711179 0
0.712399397975554 0
0.682748070505778 0
0.130668181603249 1
0.254326392892958 1
0.132874078983972 1
0.526027613051234 1
0.805267963878378 0
0.0428275239087929 1
0.182648214123284 1
0.125034409830573 1
0.577868314402357 0
-0.259302531428557 1
0.38910596952607 1
0.345481235846206 1
0.532428419513979 1
0.715398315036062 0
0.382320727439749 1
0.282130070056521 1
0.376402982252904 1
0.493947589850233 0
0.391164600551909 1
0.468367295110635 1
0.516861241507914 0
0.484562469980833 1
0.517018049188502 0
0.561220906980259 1
0.609294932903395 0
0.292264210368249 1
0.296817225450154 1
0.727333532753979 0
0.598908628626866 0
0.681571357362432 0
0.44928566067414 0
0.350671291413354 1
0.632681557778875 0
-0.0119701509878243 1
0.573372629266918 0
0.565106498495038 0
0.135781153694189 1
0.289185287687871 1
-0.126839303980991 1
0.58855979870012 0
0.365210927863136 1
0.505054696601799 0
0.286356993156528 1
0.269349397188886 1
0.0693119183007072 1
0.488183706273597 0
0.207399640672391 1
0.458155135929185 1
0.416880727188574 0
0.124170619140932 1
-0.0272644915442992 1
0.428273297228291 1
0.249317682729169 1
0.424580850878933 1
-0.219423506014382 1
0.305504446540146 1
0.485036228417337 1
0.251342717581675 1
0.691395362253155 0
0.769083281411721 0
0.318779552640494 1
0.633329863163724 0
0.646968636194523 0
0.0157254668301104 1
0.318545310276921 1
0.358022572426016 1
0.127522671691004 1
0.48215613256586 1
-0.183930593206715 1
0.398638548823982 1
0.878799223461799 0
0.522002800428257 1
-0.0564133585114733 1
0.696840859797819 0
0.618882934219129 0
-0.115534140759303 1
-0.101066349985107 1
0.666851435718663 0
0.436518736579845 1
0.38741950983942 1
0.979910308827106 0
0.464767429973068 1
0.623854724289071 0
0.56590876232099 1
0.319631824138986 1
0.613560643253637 0
0.599227958510743 0
0.522417524141305 1
0.378762686567873 1
0.963030218902735 0
0.273386952024796 1
0.15716777591494 1
0.373484497092962 1
0.0454310319586224 1
0.525615113863266 0
0.52023108746709 1
0.386457396688372 1
0.371938154925996 1
-0.289124782867851 1
0.895033107862447 0
0.053694150607653 1
0.454843715457934 0
-0.046239952700438 1
0.551388672778833 0
0.0865316789506232 1
-0.697017946271516 0
0.400441910312524 1
0.501129196379218 0
0.255397461345415 1
0.3325839710862 1
0.646220141962678 0
0.565345353329798 0
0.103151862662891 1
0.582267551380907 0
0.436101104156565 1
0.332091020153344 1
0.557399354631536 0
0.624146476048937 0
0.433359383324167 1
0.0455921821776137 1
0.109695571068276 1
0.0684198759504185 1
0.614415255242137 0
0.659172831395182 0
0.217020284423995 1
0.250542700974312 1
0.346036652229788 1
0.503612168047965 0
0.35138793024864 1
0.4972560047769 0
0.443464145758523 1
0.135359601657491 1
0.433392814340536 1
0.123243935582788 1
-0.264698055671365 1
0.171113180269134 1
1.08436148996042 0
0.147004004056768 1
0.551902121920928 1
1.0148195991057 0
0.79292932502931 0
0.363819294495453 1
0.47225189949931 1
0.803984847949273 0
0.393407548389019 1
-0.12985064580039 1
0.726737110153087 0
0.640488935975155 0
0.402141698397636 1
0.242532193044197 1
0.482212127609526 0
0.713727050384468 0
0.0375659092355333 1
0.565693199528604 0
0.382207462622552 1
0.19504789513796 1
0.731283767921876 0
0.488021912180892 0
0.271452352159855 1
0.469572062112264 1
0.507460966065048 1
0.128747967377427 1
0.368433892064152 1
0.504797536739572 0
0.115181382277144 1
0.0973881807662764 1
0.172445124412015 1
-0.0438847321055688 1
0.701349586910316 1
0.251371004760887 1
0.649337011101703 0
0.386739510057624 1
0.526698824115831 1
0.298484388196671 1
0.610277186403937 0
-0.120897032332704 1
0.526022289859056 0
0.0228002644377553 1
0.281394070235861 1
0.572763673161769 0
-0.245178027886273 1
0.151657679210024 1
0.250243288057108 1
0.907383683751065 0
0.481972774029268 1
0.687107428312061 0
0.557457039466581 0
0.403012097318916 1
0.333991959337865 1
0.271442501971713 1
0.227796838435905 1
-0.0438666584676156 1
0.0342148120594268 1
0.358370141043465 1
0.66705599695971 0
0.129963567502229 1
0.385035930279961 1
0.389949400321176 1
0.327994446489496 1
0.333893806409191 1
0.59435654636525 0
0.372876271176186 1
0.945449165194269 0
0.799648347110361 0
0.756166383590436 0
0.361876027120001 1
0.238923441957636 1
0.0640201881123877 1
0.571606541590597 0
0.103179385582102 1
0.496767748988981 0
0.222841030983205 1
0.60947457176527 0
0.576489915405467 0
0.652234099494957 0
-0.0932924555116222 1
-0.0630326589484946 1
0.0107497749052358 1
0.216955526047962 1
0.66937351477926 0
0.0996933704924242 1
0.0987911799603759 1
0.411025946355902 1
0.409347909406466 1
0.723207429068464 0
0.389601634986437 1
0.506067288417084 0
0.125971708322911 1
0.623008016158003 0
0.495923944692186 1
0.205819315824011 1
0.719291323254827 0
0.43518805730393 1
0.113188299096776 1
0.126870114962589 1
0.257117091060191 1
0.0938483719531598 1
0.311425212988789 1
0.334200268924282 1
0.522157153822822 1
0.258547143498026 1
0.250738268700689 1
0.315283254608585 1
0.176765056306927 1
0.241842448407564 1
0.147750702169949 1
0.619671206909169 0
0.24519193724446 1
0.329747186020657 1
0.128188641228503 1
0.554879917454036 0
0.632909543164163 0
0.317274538389819 1
0.649207968828415 0
0.373728399369162 1
-0.0502650517317347 1
-0.0877894664008529 1
0.236346472574643 1
0.153839334082016 1
0.400236659485605 1
0.420825257285735 1
0.48639214945045 0
0.203634086028795 1
0.375437330719679 1
0.29749389614854 1
0.177756613262695 1
-0.00651228275969045 1
0.689207621778939 0
0.485370565062721 1
0.599723886037552 0
0.57977582442936 0
0.313468830611341 1
0.267441363820528 1
0.479833122866665 1
-0.230720324123218 1
0.568657437569321 1
0.374212213194561 1
0.408553301218257 0
0.409657291031071 1
0.151113076888462 1
0.357866735789207 1
-0.215223029329669 1
0.209470001422133 1
0.126749360885289 1
0.347107642602756 1
0.131409557311324 1
0.248944470214641 1
0.282108751584066 1
0.324647911599304 1
0.174050616229594 1
0.461485508403545 0
0.612826147767068 0
0.683702442341388 0
0.53341949682311 1
0.589682987370263 0
0.227978555407741 1
0.179456952963758 1
0.694866423355848 0
0.59138933745955 0
0.106245495805483 1
0.642865865455398 0
0.338025129835514 1
0.272430554897296 1
0.769036658730834 0
0.57561255572987 1
0.202811663788775 1
0.329768017279494 1
0.211202581504444 1
0.654106237285771 1
0.784584037882004 0
0.390959599025758 1
0.640081355625307 0
0.720340433564638 0
0.215641710012923 1
0.890358337343454 0
0.046752070983701 1
0.481585487345761 0
0.61197519226815 0
0.250912877034601 1
0.328523575945635 1
0.181818417731488 1
0.86426627107552 0
0.246958926679805 1
0.881615669701236 0
0.349576784331843 1
0.715327700304437 0
0.540682651691375 0
0.673263578254443 0
0.702495858129767 0
0.453670333266134 1
0.569055066324891 0
0.000492969716147384 1
0.114945828295627 1
0.592939492951017 0
0.444790937922981 1
0.329268522709119 1
0.138989149690166 1
0.358256272894388 1
0.220005116664844 1
0.514718009683147 0
-0.0211650544352955 1
0.38188755464154 1
0.332958397300865 1
0.506488196243687 0
0.541951349801766 1
0.199282119921264 1
0.418760369389393 1
0.551299564520864 0
0.598143829913699 0
0.754474349967633 0
0.867994126205428 0
0.168441988059768 1
0.254114894420892 1
-0.103422583852541 1
0.537222344456149 0
-0.0508263830520019 1
0.45512805565161 0
0.160286885050309 1
0.253716213194455 1
0.443328019094877 0
-0.118898853497601 1
0.215027814830376 1
-0.237027008851054 1
0.514906436197855 0
0.375172169645632 1
0.293629907134688 1
0.652770275524922 1
0.271896032701602 1
0.0533260293312651 1
0.445204177841126 0
0.316536756440192 1
0.198027729045987 1
0.471837376436327 1
0.730893268351648 1
0.594828888065397 0
0.850021834350355 0
0.610945905590476 0
0.303701188397655 1
0.399193731383943 1
0.0700601355951091 1
0.473830345710254 0
0.156363207229246 1
0.291268825873585 1
-0.376017147248449 1
0.912202731078882 0
0.00573705097107303 1
0.346727482040368 1
0.63809349982257 0
0.255458503800324 1
0.0818289507001113 1
0.492335158346814 0
0.363762015622979 1
-0.0361705259777615 1
0.556636446602762 0
0.448778521843625 0
0.407375274601441 1
-0.00170801435906196 1
0.47453994750439 0
0.527147444685851 0
-0.235995865010969 1
0.449379259262835 1
0.356609727518798 1
-0.224307799824355 1
0.454179675704355 1
0.431953455244099 1
0.447887287145138 1
0.0161217287338243 1
0.340211837218268 1
-0.196458138705826 1
0.449188383979019 0
0.00467278380443253 1
0.252190172893809 1
0.279099968436125 1
0.567938914591507 0
0.608858293491687 0
0.319331829135048 1
0.328769180117353 1
0.201567529403598 1
0.332314033289428 1
0.101995377770205 1
0.556972735946861 1
0.656726605654289 0
0.899612289668487 0
0.634138453006808 0
-0.284278118419138 1
0.220658380978968 1
0.439798775068399 1
0.538707897312751 0
0.21389560657799 1
0.239730034538435 1
0.739733936971615 0
0.472586769826399 0
0.537391548008063 0
-0.199848645248644 1
0.148746063183569 1
0.533017056691833 0
0.478379630035853 0
0.025108024741837 1
0.230981901712101 1
0.298837224130265 1
0.410953456889085 0
0.560133570301838 0
-0.0649595984114325 1
0.183589800096671 1
0.123903450036035 1
0.0872098139937978 1
0.556736563735203 1
0.461132078318791 1
0.877099099687249 0
-0.246700102201073 1
0.155974769212197 1
0.445812716095818 0
0.395268462318678 1
0.297656996267107 1
0.914014149464347 0
0.463450677478498 1
0.427727324197494 1
0.205367337441356 1
0.297585919936957 1
0.518919936865874 0
0.243299961038145 1
0.710732311138064 0
0.0911800936324282 1
0.0810218964435632 1
0.17921877157086 1
-0.350205371187056 1
0.0657204903701767 1
0.317654000223816 1
0.574284627488837 0
0.354019685627339 1
0.426291710154704 1
0.633537401859909 0
0.622251588460144 0
0.234212464935092 1
0.0814267059137706 1
-0.0100089468076007 1
0.500198400533495 0
0.131547426386968 1
0.626204508292903 1
0.0138999320676354 1
0.409638111437406 1
0.457249077754246 0
0.475678764241277 0
0.537072142279622 0
0.510335345484706 0
0.573322437111171 0
0.6589551507805 0
0.167692280165372 1
0.268395610350142 1
0.55855260347296 0
0.446817286963038 0
0.284034522560141 1
0.493978919638005 0
0.123727289923789 1
0.607021344437588 1
0.0755612019863253 1
0.920157487083792 0
0.529916624103527 0
0.127084035268448 1
0.319546698863403 1
0.780386099608916 0
0.0407375589920243 1
0.718281207188219 0
0.558294472920906 0
0.710532408502992 0
0.127593143884454 1
-0.223162316497033 1
0.184189662910134 1
0.399396929809971 1
-0.411101587459536 1
0.26489876117226 1
0.573195695906499 0
0.413114327594887 1
0.441883524231347 1
0.321586955207886 1
0.247740716123203 1
0.478904258873085 0
0.608580524367239 0
0.186184258709182 1
0.259102534021395 1
0.160686516862006 1
0.0732578385175126 1
0.601696203074501 0
-0.00252140376595121 1
0.203524642816056 1
0.826824541605606 0
0.215392947992987 1
0.0201040648280975 1
1.06503534892503 0
0.24125614279161 1
0.201309449143989 1
0.180182797902307 1
0.221897424060087 1
0.208529906981801 1
0.205717948607708 1
0.125691417360238 1
0.764191555469458 0
0.528199836708208 0
0.492163327078798 0
0.446749365053484 1
0.505432423336565 0
0.151198812215041 1
-0.192727474373861 1
0.0712267173765353 1
0.615466615784446 1
0.281321591013225 1
0.268927555329704 1
0.0608138668116948 1
0.791484585886345 0
0.427140306630996 1
0.256521455901277 1
0.576389144209948 1
0.73362483891263 0
0.561044087795327 0
0.230515500405275 1
-0.0308115275351308 1
0.337432452619643 1
0.253403417357191 1
0.418864433877657 0
0.452189499332181 1
0.456473664657056 1
0.418207093724946 1
0.529452133199013 1
0.0515978630433643 1
0.506471341955897 0
0.436643300482526 0
0.470155604323677 1
0.827152663904009 0
0.0707666268920701 1
0.430087098337798 1
0.629906688596504 0
0.463409584686069 1
0.379019089527397 1
0.273237618792378 1
0.4137336729029 1
0.164938176095558 1
0.473008504691825 0
0.515162087064169 0
0.619593457035466 0
0.325057332651534 1
0.193709305663869 1
0.111658097706042 1
0.31129586241926 1
0.767183722499533 0
0.270008885132966 1
0.457457013739602 1
0.51515630510955 0
0.475223062485763 0
0.482194606475171 0
0.0377688295321673 1
0.302926259675777 1
0.645539926659672 1
0.155238954422707 1
0.259078315807218 1
0.694257924040623 0
0.241731004580727 1
0.524383350531776 0
0.0199160273091222 1
0.732992290308457 0
0.132411881340424 1
0.287406512000496 1
0.240460751526861 1
0.693735850049893 0
0.269276564375438 1
0.084054789666957 1
-0.0993309197643049 1
0.76884773768133 0
0.135261887374208 1
0.275883200570983 1
0.550625341842675 0
0.516440470001799 0
0.110630370212736 1
0.052259358588027 1
0.231060967877198 1
0.374073736895725 1
0.368512419288706 1
0.228738750889822 1
0.233792869825139 1
0.649004063194 0
0.409447645200414 1
0.760202747866115 0
0.513029834277081 1
0.263244932939858 1
0.268194716227028 1
0.563693236663524 0
-0.0269909602916338 1
0.157541279510971 1
0.468247846847602 0
0.281137912221918 1
0.140169999609175 1
0.184316547698269 1
0.336546207076924 1
0.387296681424484 1
0.577100831487224 0
0.715938452328131 0
0.582747775820037 0
0.10214450439863 1
0.465546532774113 1
0.613444055137614 0
0.155985107562205 1
0.684322103190145 0
-0.00684630387742504 1
0.315776737937499 1
0.132710333800779 1
0.242024740369408 1
-0.187445720248194 1
0.533098056661678 0
-0.0555869114316824 1
0.318754815699751 1
0.553778197771845 0
0.423877576238922 1
0.596310465088771 0
0.261802510391864 1
0.400907740938724 1
0.232780256274985 1
0.390862100717436 1
0.527643947727789 0
0.578565452720561 0
0.583919464621012 1
-0.0344684290355207 1
0.299441182481191 1
-0.170277557796079 1
0.277353470356818 1
0.137034421177204 1
0.586071362416876 0
0.190309900939034 1
0.271047053409126 1
0.776649137429215 0
0.80627190052122 0
0.281000785104976 1
0.520323556363057 1
0.980984889620672 0
0.514714573012545 1
0.304947499149789 1
0.483166692055958 0
0.494516861184895 0
0.529544236692395 1
0.484619284013541 1
0.82799928805414 0
-0.140199937349154 1
0.885963593448372 0
0.753257943608529 0
0.659282864270398 0
0.228518025601914 1
0.378668495318408 1
0.732068018095754 0
0.590475114794935 1
0.330029114141803 1
0.757839516074886 0
0.295533256032604 1
0.0677611281709765 1
0.0962172248163282 1
0.39673421487751 1
0.443395175182928 1
0.145192119302912 1
0.331457423377788 1
0.66825343727927 0
0.616911448776199 1
0.260005810585112 1
0.403725400931528 1
0.367219101075569 1
0.391226081830925 1
0.531451620254924 0
0.481252168781874 0
0.752464681261031 0
0.688128414599739 1
0.223275506747858 1
0.414659785178006 1
0.519490296471284 0
0.761917777606864 0
0.538258211411472 0
0.474361981107315 0
0.299860355047234 1
0.337149060598349 1
0.56799506505205 1
0.382359928281075 1
0.603794053085841 0
0.511242552160706 0
-0.0999041613583613 1
0.612416654872558 1
0.617453426155885 1
0.311200474560689 1
0.337701248013297 1
0.703492637688743 0
0.453606894006381 0
0.419005802480026 1
0.860221179267491 0
-0.0626536956150338 1
0.363701289856941 1
0.428191991453017 0
0.369072850467329 1
0.594317720452594 0
0.350298133194023 1
0.546195689386232 1
0.544773408608592 0
0.234465736890194 1
0.353369930587694 1
0.42010951010376 1
0.407906927320904 1
0.458616077529939 0
-0.0935850596222376 1
0.095160924734983 1
0.446995085933077 1
0.194651062000752 1
0.421935033200029 1
0.709122116124393 0
0.719447272934531 0
0.355516872816575 1
0.51885529524319 1
0.281087070852959 1
0.180209559630726 1
0.537984552648964 0
0.544828578135382 0
0.442409546630511 1
-0.0773180057065435 1
0.516432524922808 0
0.428613789184506 0
0.182189276014271 1
0.381984997385143 1
0.426148371549268 1
0.372212192649723 1
0.229560759268793 1
0.636820983060317 0
0.318462015656078 1
0.347254383464815 1
0.121853300322781 1
0.255891836148304 1
0.600037710687531 1
0.591917540423291 0
0.322806349880149 1
0.375814503819706 1
0.218609646178889 1
0.457826888519772 0
0.554712200632481 1
0.429742692329592 1
-0.116216810277004 1
0.427376169528516 1
0.0666930725124573 1
0.393045617735447 1
0.303064600470247 1
0.491449098153896 0
0.733484172848989 0
-0.0365380345342092 1
0.208713104420321 1
0.680680815869842 0
0.275673347470759 1
0.630665422756637 0
0.657262095349634 0
0.384313445986727 1
0.441971700766139 1
0.429593101547603 1
-0.0130295809762775 1
0.318460360458915 1
-0.0732165577207238 1
0.13522778685572 1
0.293082342474284 1
-0.0385338180112179 1
0.348145719669861 1
0.557290800724879 0
0.364436582316496 1
-0.00370748154421954 1
0.0520392070306659 1
0.238865862947318 1
0.325627503994934 1
0.441475294215097 1
0.146033121299042 1
0.0872377027649295 1
0.5497358957343 0
0.610085383458344 0
0.477280354315068 1
0.602802027438016 0
0.534217754025702 0
0.073254192253991 1
0.270679299618058 1
0.364058808195187 1
0.479266879534401 0
0.342265334875525 1
0.837117471746341 0
0.364875244690784 1
0.43170647309035 0
0.474863671387176 1
0.379183940817314 1
-0.107935744383753 1
0.563226597398598 0
0.747649708534351 0
-0.16025425328033 1
0.653492958701627 0
0.473350662423381 1
0.374417408875903 1
0.766291607961876 0
0.361753738571163 1
0.161098674193544 1
0.514627831266964 0
0.356515755835981 1
0.0222470189822002 1
0.365545708511613 1
0.200232614699838 1
0.492245464229251 0
0.31364421889105 1
-0.0859271901069023 1
0.432934317302612 1
0.448743969707046 1
-0.33656843032237 1
0.225629794951379 1
0.345526553184819 1
0.500790162171629 1
0.0859193678995453 1
0.246176962218667 1
0.759688956095481 0
0.315638273024463 1
0.296320898533282 1
0.968343584742954 0
0.298096465279254 1
0.395744255386279 1
0.431198088561165 1
0.274346426033172 1
-0.167707105483511 1
0.408659947108685 1
0.384140336866594 1
0.359646294656146 1
0.66820066071017 0
-0.117817495498788 1
0.554654009990083 0
0.453518391418176 1
0.432063541124767 1
0.363104883901069 1
0.391360339735796 1
-0.131387392135895 1
0.169652842730085 1
0.42363633278422 0
0.287075106636527 1
0.471664952943894 1
0.102388357596106 1
0.311403681232344 1
0.409417352954521 1
0.225261058048312 1
0.621584315138243 0
0.96592469432271 0
0.581304629886649 0
0.371077388639103 1
-0.0789142908486355 1
0.178412666018476 1
-0.347728239109158 1
0.606269828776861 0
0.734422844725659 0
0.593131281356406 0
0.183482742175628 1
0.445633782492584 1
-0.143480255868216 1
0.439828913973033 0
0.521555687636758 1
0.23586590464023 1
-0.0303058099439939 1
0.256053854690328 1
0.370192658086671 1
0.724016684884643 0
0.355060773618299 1
0.574971309549972 0
-0.169753300107477 1
0.723828037785141 0
0.408222643362449 1
0.552706074357926 0
0.540058662310885 1
0.0933470508924935 1
0.23792159140696 1
0.416588853008867 1
0.123521656525092 1
0.15795071661773 1
0.770024997396114 0
0.607607970526888 0
-0.468375405517594 1
-0.256211395996492 1
0.268383600580354 1
-0.315366872038299 1
0.225948606685897 1
0.169880852721165 1
0.107029834228183 1
0.697580512518569 1
0.0937207061571701 1
0.5908948451829 0
0.766597522706471 0
0.210223448273725 1
-0.242628950173849 1
0.557144613220115 1
0.452896936195198 1
0.659503291992828 0
0.442479672245295 1
0.607911035217959 0
0.479847933260926 1
-0.140384740869196 1
0.684426103447601 0
0.707166615175052 0
0.670046737576012 0
0.197105903774757 1
0.542293017509445 0
0.505882809732461 0
0.405257621767792 1
0.405562202325993 1
0.380844074067375 1
0.450578559284811 0
0.41897307752488 1
0.324250113637006 1
0.151682340517762 1
0.291526012296037 1
0.584492059781297 0
0.309601852842177 1
0.581440519926678 0
0.318276636195627 1
0.181327464930908 1
0.54751311231178 0
0.0166260345295788 1
0.448878050867491 0
0.7080094437746 0
0.0606924962691813 1
-0.087183569555886 1
0.50545934049291 0
0.784815842533297 0
0.13103562296696 1
0.46599056760957 1
0.239396819671794 1
0.473197188569839 0
0.187836499091308 1
0.54566136168627 0
0.677065671666542 0
0.107127282608865 1
0.41171511030329 0
0.325503914244339 1
-0.30097050574098 1
0.0793064414677659 1
0.648033598815195 0
0.0467671373537345 1
0.37916820466862 1
0.326560892348176 1
0.0894184702305081 1
0.490589086192059 0
0.486365903931319 1
0.541589346374963 0
0.236737410482265 1
0.192768984614285 1
0.78628210713984 0
0.84345291484262 0
0.657235760649431 0
0.104750244129651 1
0.641650745568014 0
0.5887599296398 0
-0.351313434671633 1
0.183127131665016 1
0.0191026168522501 1
0.236679248124839 1
0.6281032973583 0
-0.017962132896267 1
0.0767375794387982 1
0.63789678764415 0
0.137271906114842 1
0.351223261548017 1
0.27095902838757 1
-0.0134211317440668 1
0.505074635172281 1
-0.185821628763967 1
0.318317616475166 1
0.676941826111146 0
0.739227670852218 0
0.714731282095545 0
0.729195447891337 0
0.392864029597607 1
0.0786712148132184 1
0.252192045853875 1
0.243947437574953 1
0.305376854121247 1
0.684248703405924 0
0.5154469226182 0
0.641311862663533 0
0.374476133731458 1
0.331637417107685 1
0.44438768721378 1
0.623684958126515 0
0.422506670565649 1
0.356181994521504 1
-0.330148289125216 1
0.282603654896101 1
0.53277048316551 0
0.465202199334134 1
0.260297776070958 1
0.315750638582131 1
0.199115594564985 1
0.425587812710085 1
0.0921902493254773 1
0.232921986305644 1
-0.552757806948059 1
0.412322986270029 1
0.334820910682444 1
0.401515937663078 1
0.43589674989026 1
0.531888464908104 0
-0.0226700933242237 1
0.470088055815905 1
0.663399367889801 0
-0.078933330171628 1
0.373544676280743 1
0.758857912608739 0
0.375012307275945 1
0.299498145070874 1
0.654538957334871 0
0.585320443978095 1
0.507478539696983 0
0.404406312536317 1
0.238656200479269 1
0.497077882979854 0
0.227361111895432 1
0.557445612889014 1
0.346837669867624 1
0.529990370150516 0
0.408216007631863 1
0.578246606672313 0
0.407443607091195 1
0.71150889996666 0
0.407729008603825 1
-0.0318377986800249 1
0.421020425584122 0
0.0841267636793197 1
0.169933223320598 1
0.373539166253034 1
0.120126989301581 1
0.55596531043542 0
0.15077174771588 1
0.725985931084449 0
0.375049997144912 1
0.567990422646126 0
-0.152948652345956 1
0.428806014715007 1
-0.0282667776854272 1
0.643508944148933 0
0.707117794833766 0
0.509992277543554 1
0.475319264260301 1
-0.166572478252202 1
0.272627269098295 1
0.590329909354742 0
0.369934341863508 1
0.337849985686782 1
0.0684439105632128 1
0.610764791976286 0
-0.111030113779626 1
0.533227971120521 1
-0.0942453543693215 1
0.720227160415475 0
0.942079598592255 0
0.360484194820622 1
0.343470982538194 1
0.541800840608102 0
0.340077161408571 1
0.000164258354683269 1
0.485042304628891 1
0.373735753913664 1
0.832679616551769 0
0.259005320457769 1
0.189422827046196 1
0.417923890822279 1
0.326857653422089 1
0.0719962385793437 1
0.396324422648045 1
0.939900803651429 0
0.431875398379632 1
0.886020788910402 0
0.401867282758862 1
0.214857327182415 1
0.553717463940225 1
0.888079179890068 0
0.375281709087452 1
0.321449313969065 1
0.106954498812448 1
-5.08876230477517e-06 1
0.36085163034872 1
0.275723822908505 1
0.509403627045191 0
0.247633374582712 1
0.555120996550645 0
0.184446768103442 1
0.496714053261773 1
0.311869289130263 1
0.352636974740562 1
0.406487599226517 1
0.55000860670629 1
0.507811925593269 1
0.398027842734895 1
0.330811974492665 1
0.647540433984707 0
0.285377443468668 1
0.686668868235908 0
0.454405249608662 1
0.154356808145401 1
0.497254104983411 0
0.74149738947777 0
0.398880777429273 1
0.290421413097388 1
0.0838718148482004 1
0.303474345388115 1
0.296580306640187 1
0.0860894891637803 1
0.130514604154204 1
0.320924786435052 1
0.460811595350518 1
0.278572785497176 1
0.181385437435419 1
0.00437087087599339 1
0.300055251876362 1
0.330489025938771 1
0.577625008780713 0
0.597756889967613 0
0.355148567349476 1
0.138344591270916 1
0.454816200563773 0
0.422668117775192 1
-0.252983630844522 1
0.394098045573578 1
0.460300803117563 1
0.480006070338303 0
0.147460155437645 1
0.409876393843876 1
0.716447225352258 0
0.350261721659687 1
0.545130843560725 1
0.331250700338582 1
0.337943545056157 1
-0.0238382456664422 1
0.625853161387696 0
0.024542158303712 1
0.370335233954188 1
0.221198567987681 1
0.381958800414522 1
0.226182427533326 1
0.0892789841052619 1
0.298140168489122 1
0.313833914732077 1
0.264864057856559 1
0.136262709109409 1
0.781030245592907 0
0.316398963085858 1
-0.00176337560391081 1
0.201536803014394 1
0.252336742157214 1
0.348337639079721 1
0.562908734028179 0
0.550870494862622 0
0.185182516605121 1
0.131890866268195 1
0.115778512737723 1
0.501742341241592 0
0.17456821566206 1
-0.181570951645811 1
0.47959632866698 1
-0.111045956891168 1
0.384991250718203 1
0.321508931400398 1
0.0653616667205687 1
0.170414940593586 1
-0.0940536568287138 1
0.249257699247209 1
0.68885066454036 0
0.632054432147591 0
0.225510082130869 1
0.490139413225647 1
0.326619239204542 1
0.418277281127618 1
0.297174512670908 1
0.711191726009348 0
0.213055409458876 1
0.263505765563264 1
0.127745446914798 1
0.191189184085571 1
0.0766994927076368 1
0.348756830929115 1
0.434416490737582 1
0.212950460127466 1
0.534004944705292 0
0.435997603527633 1
0.340632280082148 1
-0.0276709899094404 1
0.43949971572175 1
-0.216881734112533 1
0.141045971247175 1
0.338985553524829 1
0.555409628892328 1
0.371674776700257 1
-0.24894423425682 1
0.174615451603041 1
0.787546616627555 0
0.663982462858795 0
0.325750932719949 1
0.554310766114594 1
-0.094541735232154 1
0.215767037198727 1
0.501415414675811 1
0.598011722234396 0
0.418620301226554 1
0.562424295395345 0
0.38956087931073 1
0.674182487696801 0
0.778988717758101 0
0.776610567095494 0
0.323685764780874 1
0.489391540359943 0
0.446221407588026 1
0.453127728324486 1
0.407878978384235 1
0.24267002552042 1
0.0430215504894219 1
-0.0371992513155482 1
0.0783313559155245 1
0.500771307402847 0
0.312943879210448 1
0.180052959026032 1
0.288893276362166 1
0.852691134021075 0
0.283399971389115 1
0.202489532041834 1
0.448267180880895 1
0.524796985143655 0
0.100572567400992 1
1.0606711387073 0
0.242046259349768 1
0.625478994786898 0
0.235619311387898 1
0.402261729175309 1
0.756209229660365 0
0.199745045956191 1
0.691358757010072 0
0.242883309400614 1
0.341193260588192 1
0.0767268323820265 1
0.333191013266792 1
0.159515114468255 1
0.509491235064811 0
0.401084051749845 1
0.460304188396252 1
0.556257207405682 1
0.61346092018446 0
0.295697201948717 1
0.0867303772354759 1
0.244886859116742 1
0.0330941421525597 1
0.46377749188909 1
0.730699478782734 0
0.931819075130607 0
0.209899794799443 1
0.52675846950901 1
0.609777041451306 0
0.512992000957799 1
0.436799594224809 1
-0.119580413716547 1
-0.0121028420033985 1
0.420229063072868 1
0.80739769299923 0
0.27895031410387 1
0.131738974242111 1
0.304192433654246 1
0.480353752248298 0
0.0335290736193782 1
0.264910475549368 1
0.21471508520784 1
0.179526075938402 1
0.153534857864745 1
0.320955453086423 1
0.421730189180954 1
0.56388368457048 0
0.439184091591946 1
0.359287825327648 1
0.590588387874492 0
0.437266835658175 0
0.264117640914464 1
0.271518069159663 1
0.790376854372765 0
0.172562987376539 1
0.624959749784763 0
-0.00841063761141746 1
0.433900140748764 0
0.138099689591039 1
0.474210565410222 1
0.627135595217458 1
0.724649372656134 0
0.545715542838399 1
0.732664621923323 0
0.712498090138375 0
0.919420294271983 0
0.172742458032165 1
0.0750255974117933 1
0.869423272964194 0
-0.0393450486668577 1
0.386881392439633 1
0.199049438989367 1
-0.123645411061848 1
0.465413076976952 0
0.232479590050108 1
0.548551515227492 0
0.216463373402428 1
0.195742263414527 1
0.157436424392284 1
0.443202807614954 1
0.369449875081867 1
0.0881224182449569 1
0.163519476804911 1
0.827651312533846 0
0.304949817937739 1
0.195005624548187 1
0.530483754938179 0
0.475094239540447 0
0.149766360558982 1
0.393113703449289 1
0.434658891854534 1
0.527753094962206 0
0.416914667140023 1
0.496790005644999 0
0.173197765721023 1
0.293630248422762 1
0.630741609577349 1
0.543485991555795 1
0.218997319915451 1
-0.102349604617467 1
0.575039329600884 0
0.212062908373335 1
0.174545382475014 1
0.419080702469203 1
-0.0703739357321316 1
0.144151259030362 1
-0.0779352838534325 1
0.228031417823445 1
0.58391382225601 1
0.0453481974985318 1
0.548003974037703 0
0.358114142520895 1
0.109836148481211 1
0.639534851235469 0
-0.0162471997512608 1
0.419229401437313 1
0.297957578983031 1
0.540180589316404 1
0.312001145788092 1
0.43857052538535 0
0.565537943295926 0
0.882043122546435 0
0.371244659610794 1
0.207105418986827 1
0.506268351968963 0
0.300473852699349 1
0.0971846238920761 1
0.113676146592291 1
-0.0145597189274033 1
0.434582386267933 0
0.365554525600747 1
0.279905818936518 1
0.210921062964304 1
0.354156111942642 1
0.397848800177432 1
0.807762655786242 0
0.241570733432116 1
0.201869579178163 1
0.541647837369634 0
0.238203163282048 1
0.67441818144475 0
-0.108294721228761 1
0.501707408603083 0
0.169521620807311 1
0.5332009829445 1
0.0568359956470851 1
0.386803189351016 1
0.375325696289541 1
0.0193019712182842 1
0.588480968927317 1
0.199029476850129 1
-0.136736977638562 1
0.192559555177862 1
0.347981754401074 1
0.162520060733111 1
0.679634976963593 1
0.681275672897069 0
0.224364184925589 1
0.366502586569697 1
-0.0100878542706414 1
0.0387324721140701 1
0.0161095389571398 1
0.564558418913467 1
0.791724106680042 0
0.32922326619015 1
0.673776450634945 0
0.35300955455014 1
0.396368901391587 1
0.50699905998896 0
0.260611706507772 1
0.617489014871727 0
0.66250736991286 1
0.140052666430614 1
0.327666814266858 1
0.169622772422053 1
0.432788824115567 1
0.046109772674725 1
-0.285041253029599 1
0.228156361958418 1
0.70241100299283 0
0.28478420930597 1
0.0335314660896635 1
0.302605824951405 1
0.412261209501455 1
0.740931021952314 0
0.329943370078416 1
0.23364654681299 1
0.256424223136926 1
-0.00451274057457553 1
0.513848211310405 0
-0.135416388835877 1
0.616228534124595 0
0.126599053574326 1
0.432759574293969 1
0.699336959783579 0
0.136539454274507 1
-0.285861128194759 1
0.356211941233519 1
0.344717361349333 1
0.311302753617681 1
0.453156052334945 0
0.476824575791661 0
0.156453662265102 1
0.434872688046723 1
0.564582531314679 0
0.4267835161016 1
0.310688833892585 1
0.207741966213952 1
0.324934768216327 1
0.295309757643438 1
0.0458184518024672 1
0.623003906997791 0
0.063652356923104 1
0.0560745781301217 1
0.00805516635432695 1
0.00157341081313718 1
0.456295887250736 1
0.140537534092316 1
0.0644868844716919 1
0.291511414722212 1
-0.0173447518063741 1
-0.0298805501932139 1
0.262769158901202 1
0.370108241056847 1
0.44940032735345 0
0.420577434001184 0
0.396107356228087 1
0.807296588382296 0
0.736702704609137 0
-0.339904844992779 1
0.0329264265190645 1
-0.0761991237156834 1
0.0942285830606895 1
0.388902515920652 1
0.721515384259997 0
0.397480838481506 1
0.0323280537897396 1
0.628125088001034 0
0.37566127953479 1
0.56418311348479 0
0.121823523804349 1
0.701660594013343 0
0.26467742437711 1
0.297684567409417 1
0.877727720386464 0
-0.121324100557698 1
0.642698252571528 0
0.576517791979973 1
0.436655680236225 1
0.419495206393307 1
0.373634403622295 1
0.585975693745618 0
0.063680616529273 1
0.101499664758701 1
0.277608131707291 1
0.317047174144364 1
0.686085040075664 0
0.607907199621953 0
0.60391400323772 0
0.473862601669839 0
-0.30447064183151 1
0.429565806638537 1
0.587161039937568 0
0.153893727245326 1
0.185274423725971 1
0.0335754179717765 1
-0.0879456661958391 1
0.388294471901306 1
0.618285303748884 0
0.130538689362204 1
0.409285992960022 1
0.376880970675028 1
0.643898208380327 0
0.277709492430869 1
0.504164799161833 1
0.656215372752195 0
-0.0429934149840294 1
0.564461031789678 0
0.431360197315131 1
0.276406063492792 1
0.360100870253137 1
0.170742442296473 1
0.562788172493552 0
0.0164610812921107 1
0.39409982177594 1
-0.105119113107359 1
0.513124161166243 1
0.499329025890972 1
0.0128843297162976 1
0.418712836307054 0
0.0899528484429766 1
0.354408294251823 1
0.513957346191854 0
0.446985962169105 1
0.617215257645043 0
0.359223724692747 1
0.327962551082911 1
0.275729831206878 1
0.515178568751786 0
0.154368743053274 1
0.322606888081979 1
0.0840310560479304 1
-0.105078274135927 1
0.550556855162516 0
0.106680850006545 1
0.406407645198047 1
0.163089024322439 1
0.161824521795438 1
0.497619838884331 0
0.798493612325379 0
0.538467747002147 0
0.7830896058002 0
0.504034392460602 0
0.670676457451884 0
0.570600020600418 0
0.505026181044791 1
0.535822812456274 0
0.309292526068022 1
0.445090766003748 0
0.676061722708881 0
0.720825920494873 0
0.0740785951878838 1
0.0650329341562987 1
0.157065485740074 1
0.414649652838991 1
0.0883957991622602 1
0.53292860661599 0
0.753437167678545 0
-0.0201558433953427 1
0.276792911774735 1
0.538776594047148 1
0.260889494165591 1
0.332589931138152 1
0.0699916056088939 1
0.16652690091324 1
0.174052597836991 1
0.855809204219713 0
0.703858174947661 0
0.790361151981152 0
0.394333629914076 1
0.38943841135183 1
0.453533592605191 0
0.535643583823772 1
0.851272251349168 0
0.406828931204194 1
0.682519411143679 0
0.603517021292869 0
-0.194540986194356 1
-0.303491256132242 1
0.607627187497109 0
0.630352514694995 0
0.367663586423246 1
0.21129368679256 1
0.547721758945648 1
0.21355789821767 1
0.388328937691045 1
0.579374271019536 0
0.940498733125011 0
0.374333251112642 1
0.421198203585242 1
0.871729016957366 0
0.182883924701815 1
0.687305273267037 0
0.528843702978814 0
0.0951781126018571 1
0.632076867815056 1
0.17113533043838 1
0.339774935540824 1
0.226295293720938 1
-0.174235177409001 1
0.729985998313899 1
0.328851256367991 1
0.461709743280109 1
0.305942311715946 1
0.285914020896518 1
0.805292359187896 0
0.836560918357096 0
0.567621689975041 0
0.453582480366163 0
0.550132183753024 0
0.193706567217616 1
-0.0160520098095007 1
0.534713847918157 0
0.241580119185562 1
0.422563354726898 1
0.298463535421021 1
0.196177007852453 1
0.259910117523641 1
0.0645312833725561 1
0.457089904164313 0
0.786561729605489 0
0.249983251012693 1
0.431865024197829 0
0.998707861590197 0
0.377087171774467 1
0.00356067289931028 1
-0.0395543334565496 1
0.227959088419398 1
0.251379848561015 1
0.207805618904986 1
0.236742416707072 1
0.221714785658272 1
0.220746142275026 1
0.505657280688629 0
0.051733930662258 1
-0.13633113973586 1
0.0970058942715531 1
0.491848029924619 0
0.580742576954692 0
0.877931508663545 0
0.118263581809127 1
0.206516388723505 1
0.267790335562432 1
0.460281749621394 0
0.404336079316241 1
0.356532262406037 1
0.340097197229908 1
0.468552541972526 0
0.329177710500683 1
0.0334137777641236 1
0.588749943809512 0
0.2871723176404 1
0.267145727682535 1
0.217726142665 1
0.240375881145198 1
0.791043948560405 0
0.445188031544359 1
0.504258665106697 1
0.727380146830354 0
0.587340574632318 1
1.07638155866324 0
0.558651819270443 0
0.00649880801598503 1
0.625349022213187 0
0.602226311958341 0
0.437909160158201 0
0.040797999146229 1
-0.308715606940098 1
-0.07702930924106 1
0.438183018656596 1
0.461619790285652 0
0.70088579243596 0
0.508065204411523 1
0.414985451465168 1
0.388276225031542 1
0.266851738902998 1
0.294560381582239 1
0.533811170297036 0
0.52097587760291 0
0.526997926929849 1
0.633852178069527 0
0.239905935448792 1
0.310624738843133 1
0.143180592823585 1
0.61400464601523 0
0.637898531526244 0
0.0838129198429028 1
0.578313638502956 0
0.503820473627637 1
0.791562607811673 0
0.564574499942712 0
0.204667267282274 1
0.811811426788538 0
0.657650550634474 0
0.666013530161716 0
0.400553224401756 0
0.305235356570923 1
0.805846288808129 0
0.569096018129354 0
0.580023574302808 0
0.4442438573014 1
0.527790981750449 0
0.762174850520359 0
0.409378468672277 1
-0.157484921105054 1
0.139574379558591 1
0.573208539587855 0
0.536522467962215 0
0.357503727857829 1
-0.028925241330665 1
0.911484478995866 0
0.217320599246643 1
0.00473924585916074 1
0.613115373110571 0
0.344947472138221 1
0.401797006156719 1
0.693376894047906 0
0.299710816214197 1
0.219661809008357 1
0.532713458687258 0
0.334684126000511 1
0.406059657911128 1
0.23912952494068 1
0.24628518399238 1
0.444780758341191 0
0.366580941442261 1
0.139222326232884 1
0.0066224754870603 1
0.271214531950099 1
0.595666537345837 0
0.279137148419189 1
0.14340180893186 1
-0.0475050637727962 1
0.189270366062282 1
0.0332616240537912 1
0.57351039455286 0
0.395857765020977 1
0.70776681885657 0
0.129041627892062 1
0.754530793655846 0
0.333791997833957 1
0.719577299506246 0
0.379755748569625 1
0.423390830463725 0
-0.0995818531579266 1
0.484892930127707 0
0.613327271351953 0
0.352325596255065 1
0.462401004660211 1
0.402175760658847 1
0.54038588923027 1
-0.0913066488528684 1
-0.334097670822214 1
0.308135219078659 1
0.415032651205345 1
-0.0219710740655286 1
0.265382802118278 1
0.47509319470951 0
0.62058474044321 0
0.142780835242991 1
0.169797680694526 1
0.481182478133761 1
0.265191325281134 1
0.626963852086225 0
0.148751848909987 1
0.418532858247056 1
0.486427305272149 0
0.606913802240257 0
0.545058663411312 0
0.627289950900525 0
0.656267416260279 0
0.268642601081733 1
0.600204044741549 0
0.376147921575777 1
0.575417406442638 0
0.360279787524418 1
0.49151025081654 0
0.570777305470508 0
-0.358459459809399 1
0.38357058870006 1
0.563184580564018 0
0.00421553959639218 1
0.146389331005787 1
-0.0291785092698507 1
0.571902757470754 0
0.694553613772976 0
0.167752115462494 1
0.257192619575422 1
0.355285422472906 1
0.184045811338519 1
0.480948679542831 0
0.526986025622827 0
0.463878168728473 0
-0.0303187380590757 1
0.448883684728102 0
0.212061095589407 1
0.58298445167185 0
0.165615203211725 1
0.197741063725802 1
0.534522672554899 0
0.184091808849524 1
0.486880305009202 0
0.41264587730175 1
0.424181604688727 1
0.524594801652727 0
0.553885743634185 0
0.481803129042012 0
0.239209057327902 1
0.29582071735043 1
-0.000322287770171903 1
0.258770948273912 1
0.258247969790515 1
0.0247684898046877 1
0.542597562893291 0
0.808195337830218 0
0.153548327069752 1
0.587211103438864 0
0.407870039533554 1
0.767417810899232 0
0.490450444249016 0
0.234098272168789 1
0.620122971571749 0
0.436923808603718 0
0.0218457083656692 1
0.222970029596743 1
0.330067500799066 1
0.453426404921179 1
0.00124018172108731 1
0.285869180609091 1
-0.108959700421185 1
0.278211169377878 1
0.0895773809589634 1
-0.514390058846387 1
0.282452848470874 1
0.23756757223453 1
0.546563453687582 0
0.235219145956933 1
0.633608742377851 1
0.763462849813869 0
0.475377591956787 1
0.951238507823841 0
0.123147326895819 1
0.521389503304589 0
0.669450377200877 1
0.683349642410722 0
-0.134135787128038 1
0.517142948832365 1
0.380330523735995 1
0.624568377349971 0
0.298823098762752 1
0.783949753217807 0
0.690476203078501 0
0.735591626251605 0
0.578081102583252 0
0.661284025418175 0
0.739981679801296 0
0.258073215212046 1
0.132588813275671 1
0.690079763984176 0
0.231683930848668 1
0.213725649105077 1
0.0937933553139648 1
0.22117691286247 1
0.446351869779745 0
0.297157793450429 1
0.0619812110213934 1
0.287329045077287 1
-0.0643898883738302 1
0.0818235127294414 1
0.294675186268476 1
0.235794399819381 1
0.525777052795776 0
0.2640540816506 1
0.363915102432091 1
0.484039950330315 1
0.53970871788367 0
0.424461255346354 0
0.733573653291074 0
0.611486433073896 0
0.0669036946580157 1
0.918908620650602 0
0.365537531833256 1
0.418642276951635 1
0.361689566128809 1
0.313200727042287 1
0.188273109398644 1
0.337165816179317 1
0.299719311177882 1
0.168753996790285 1
0.297264732669441 1
0.338810591133919 1
0.433294250821577 0
0.0304335663322953 1
0.455389304511514 0
0.415896772858365 1
0.365057011256718 1
0.145469044848343 1
0.32884403243208 1
0.418430645675662 0
0.23753356835719 1
0.142720695219538 1
0.554544381605155 1
0.360845262354604 1
-0.00950456903519938 1
0.861039520609296 0
0.989793990865908 0
0.0721321584718993 1
0.553369652730961 0
-0.426820631083151 1
0.0746666919024127 1
0.142974995157108 1
0.679001934438981 0
0.356655777304664 1
0.515913690670166 1
0.0628348185744514 1
0.238574217115676 1
0.725856589614975 0
0.552849176206284 0
0.446459212842193 1
0.499896516328539 0
0.463968466242463 1
0.355486714678583 1
0.892025296158856 0
-0.0450534391330918 1
0.375580043648064 1
0.747779184063194 0
0.445317839723866 0
0.832653315734792 0
0.838754104111309 0
0.0138209742430176 1
0.0627721575773301 1
-0.00562926783724731 1
0.300077941863936 1
0.293403926218391 1
0.804270889618235 0
0.268568166563834 1
0.16314100587564 1
0.355950119830125 1
0.634975623072589 0
-0.0294373728411962 1
0.406598882688958 1
0.623862404763443 0
0.844402838536797 0
0.247403356974789 1
0.0816924313231163 1
0.104183406973185 1
0.259286141401799 1
0.72384253147387 0
0.575801486913798 1
0.337953156879121 1
0.508174957292129 0
0.626642829610849 0
0.479133891685653 0
-0.0313106221736877 1
0.620869265701277 0
-0.390203586174164 1
0.538550483945189 0
-0.437666855477637 1
0.920838769477683 0
0.665055699285962 0
-0.0455217175778813 1
0.334113391897841 1
0.326548947886384 1
0.297283926448417 1
0.246517624943032 1
0.833385757202192 0
0.806400021694013 0
0.487647214105727 0
0.0214028845009706 1
0.232917895324122 1
0.645589711058177 0
0.139983028796089 1
0.855476662473046 0
0.415627927981594 1
0.185688542733537 1
0.562669500155595 1
-0.113017598497515 1
0.0486835852583266 1
0.345566189542212 1
0.701400529935385 0
0.288948431833277 1
0.250578894257207 1
0.736712847273858 0
0.656292691733019 0
0.591929551429534 0
0.322497895853418 1
0.067169905260207 1
0.786680855684304 0
0.628819665745039 0
0.186715016251416 1
0.286885076587981 1
0.0845657972727904 1
-0.291800599753458 1
0.58687093289397 0
0.481208712492245 0
0.614582831502422 0
0.629718351791427 0
0.232516467998035 1
0.733929234806545 0
0.65705616502249 0
0.381996946983127 1
0.607466156991262 0
0.433622600932306 1
0.307049544246076 1
-0.306440783075554 1
0.670208541445056 0
0.0743970556263772 1
0.251643240079406 1
0.244798280196982 1
0.214494669282744 1
-0.0200043089914073 1
0.274109616323955 1
0.352904574077499 1
0.542358126177344 0
0.738192977811121 0
0.235662274644439 1
0.112541893379298 1
0.432391168129364 1
0.294646345309507 1
0.214370541724268 1
0.846987496617094 0
0.463910352031827 0
0.4832744404734 0
0.349983059620853 1
0.743240213809596 0
0.304613481188908 1
0.0724101042666308 1
0.621393490911249 0
0.390766201940605 1
0.251359803637808 1
0.373218869216711 1
0.622223829846402 0
0.363425558874057 1
-0.0786609266335887 1
0.181205503521752 1
0.479463207651663 1
0.530413005037227 0
0.462906858547897 1
0.00055748488872439 1
0.506070888445276 0
0.512296845827249 0
0.548124160993096 0
0.526419510883643 0
0.271234805358751 1
0.372966502639288 1
0.234414571404925 1
-0.0999721711286807 1
-0.0788402062472212 1
0.115965626520077 1
0.594683293589553 1
0.312712653195429 1
0.733043945284729 0
0.0370811044343063 1
0.244509430990989 1
0.109709961938677 1
0.776478819772237 0
0.55255193025086 0
0.555046514554946 0
0.374018142777043 1
0.519738809731575 0
0.329106001378629 1
0.617129354008795 0
0.405349819504778 1
-0.104828631164308 1
0.3291440761453 1
0.540974381012566 1
0.348294851697958 1
0.473964620647479 1
-0.153640839283998 1
0.712583100011475 0
0.242770305352651 1
0.0568331090741242 1
0.3869599320597 1
0.705752291499624 1
0.191341098443395 1
0.249740224448415 1
0.306917507157932 1
0.509066624250965 0
0.572290249536284 0
0.415873496885607 1
0.560896720935211 0
-0.152396777156754 1
0.307180279168434 1
0.355903251283779 1
0.0295441116746145 1
0.301792126770092 1
0.530932857017491 1
0.656678964257642 0
-0.0971537969600331 1
0.422341071594323 0
0.314902811925182 1
0.322427554027323 1
0.317188369651636 1
-0.0659535800481932 1
0.575400963421913 0
0.353686455769889 1
0.296386886914178 1
0.349276456188285 1
0.469066148835474 1
0.403555726054201 1
0.287205813345894 1
0.188136662303351 1
0.53017080332099 0
0.4135998615256 1
0.27888412382172 1
0.306783189092212 1
0.653908268550903 0
0.359193514243512 1
0.184411854690962 1
0.57219138729878 0
0.777904675942186 0
0.246824380660011 1
0.229550487681251 1
0.13331355515246 1
0.535078110613782 0
0.323335345655668 1
0.754073725476269 0
0.589877664142492 0
-0.0517465548903894 1
0.326832687987641 1
0.230217207320315 1
0.430914888529284 1
0.234144898463206 1
-0.0584278024695159 1
0.279240791179256 1
0.254541268747421 1
0.612163708348486 0
0.425565113295432 1
0.273344053104498 1
0.588085642459873 0
0.311567159569808 1
0.348000108836624 1
0.629965729231334 0
-0.0286146843465792 1
0.185666619849862 1
0.388211436971996 1
0.301454946769214 1
0.422380483814969 1
0.393289242865865 1
0.352938411386791 1
0.111737443271577 1
0.464813362827706 1
0.473682054961337 1
0.188008584444535 1
0.421228844596355 1
-0.0565397154370826 1
0.50141732026279 1
-0.108538515618874 1
-0.0490072944313438 1
0.383207391203963 1
0.701792867100934 0
0.0592488605735858 1
0.230192834346392 1
0.655370233057976 0
0.462754786861021 1
0.383562802934979 1
0.327946624159599 1
0.459909735603713 0
0.41410107694457 1
0.480338267076053 1
0.589584151411216 0
0.497947164223417 0
0.589724850579132 0
0.518067436252267 0
0.803084949452707 0
0.428703037383198 1
0.929761083312163 0
0.452254546668008 1
0.515532405754893 0
0.338689619605118 1
0.425840694150134 1
0.442167326227167 0
0.252256126512547 1
0.758288313313835 0
-0.443236980370773 1
0.721831449247497 0
0.230642802695159 1
0.513851942010677 0
0.11085642810656 1
0.512026710488189 0
0.377870336259877 1
0.492733213030358 1
0.238113367335316 1
0.395724654636782 1
0.877935619703347 0
0.776143251207037 0
0.130646272965418 1
0.105438319859012 1
0.364926617144616 1
0.485453062341388 0
0.153373346182327 1
-0.0202166020939876 1
0.492752723991558 0
0.413249582847946 0
0.215726625992398 1
0.0962624744159657 1
0.296499872643053 1
0.0547476777072875 1
-0.145655457690578 1
0.705160116269131 0
0.398121642617102 1
0.464656069009006 0
0.360057462903724 1
0.114685400755406 1
0.337890528265282 1
0.0873743728166465 1
0.407540403169817 1
0.474623470234624 1
0.404628585334018 1
0.0455583409133554 1
0.767183895109091 0
0.595095423788714 0
0.14369666939621 1
0.17343387397809 1
0.402466508173658 1
0.387009935548051 1
0.127439159108119 1
-0.0993637694836323 1
0.387540216203699 1
0.339640500156012 1
0.492971716689481 1
0.593342520510056 1
0.0761732857314834 1
0.255514596748639 1
0.355879332633875 1
0.431250988793625 1
0.244779235003597 1
-0.175048852986503 1
0.152132010047389 1
0.360054627561516 1
0.284127004185796 1
0.589714836820826 0
0.0622269919692042 1
0.335303214877602 1
0.0329034209619067 1
0.670264116733382 0
0.511842765576984 0
0.362096752211719 1
-0.0169128763965329 1
-0.0151175345071936 1
0.21611627468013 1
0.597935508707441 0
0.425603557908553 0
0.249252108062264 1
-0.0677804409169591 1
0.593820692263182 0
0.245978132444897 1
0.31601729093919 1
0.684669375442024 0
0.450933515392308 1
-0.0366033636557715 1
0.728135970390255 0
0.582987094820739 0
0.535615614773822 0
0.642304384422203 0
0.375010936853982 1
0.307796714927941 1
0.486945378689651 1
0.642167004910238 0
0.398045725723898 1
0.256120001677125 1
0.283934494774369 1
0.563406604497859 0
0.163514170737588 1
0.302197303032575 1
0.22624586163866 1
0.889175475627232 0
0.181315078503854 1
0.533506004707077 1
0.500326528506381 0
0.255921601929768 1
-0.17497494123707 1
0.478530148207023 1
0.392984013367017 1
-0.12777132302675 1
0.221907330970079 1
0.464151869977919 1
0.481042869355621 1
-0.035132165428118 1
0.111671752225455 1
0.294211540191731 1
0.480870820613826 0
0.424582048604914 1
0.516065910805538 1
-0.0202646370743304 1
0.42523981127555 1
-0.133773511815787 1
0.64012401244078 0
0.415797149586333 1
0.423299394292678 1
0.403259099044684 1
0.730416205110791 0
0.23062298880789 1
0.655263782540368 0
0.356110043089352 1
0.347188950600735 1
0.254115335781357 1
0.285432835050291 1
0.274556530622662 1
0.486906806396029 1
0.161768706984463 1
0.680755199830766 0
0.297532167757362 1
0.160265697750107 1
-0.142590073755767 1
0.529684660851527 0
0.653098285123613 0
0.443099810959911 1
0.376593965897151 1
-0.114984055041642 1
0.0969277555445886 1
0.493645957231733 1
0.270833825323398 1
0.332938039054503 1
0.405736737380665 1
0.494117652117633 0
0.334285457097877 1
0.280194917397527 1
0.345361724208847 1
0.11114133787333 1
0.462893377177916 0
0.508973713436286 1
-0.0158475138402777 1
0.44115938296383 1
0.38037827018749 1
0.623351916733642 0
0.67127606056857 1
0.302810621249021 1
-0.103327681978984 1
0.607399995791704 0
0.639408853329465 0
0.360405559345225 1
0.459172284559914 1
0.68919775751595 0
0.143102707967536 1
0.3235038417575 1
0.297274682763237 1
0.655231674998542 0
0.529199324032236 0
0.263748522141161 1
0.252387647678786 1
0.016597568615054 1
0.498305833041035 1
-0.232948831827873 1
0.567661788885034 1
0.793311659147808 0
0.626952908215274 0
-0.123255759031114 1
0.401367519688176 1
0.372997465928141 1
0.392080869766818 1
0.417179472398702 1
0.359916567948956 1
0.125536261328358 1
0.977327075410887 0
0.232006121799505 1
0.0374095771049432 1
0.376506629865843 1
0.659198111874166 0
0.545341402374449 0
0.0998145110891854 1
0.442749080427052 1
-0.133687168030425 1
0.50144330666249 0
0.273930603067297 1
-0.197456390863589 1
0.270090525169093 1
0.678192917287623 0
0.398809422265801 1
0.582951404607665 0
0.226475755480568 1
0.532914333028834 0
0.21836113544399 1
0.430037899947338 1
0.533904092452226 0
0.37708489757859 1
0.270132849747641 1
0.34885532695385 1
0.186406136634579 1
0.249876182312061 1
0.115601941680073 1
0.428358290591075 1
0.274334084666903 1
0.120088337140097 1
0.42907186498262 1
0.195265059592252 1
-0.0392002713864206 1
0.584141650532591 0
0.660337623473882 0
0.390188694289664 1
0.532896108176639 0
0.484502477249081 0
0.412687043090482 1
0.357441940368517 1
0.640012153753493 0
0.283228774067135 1
0.912402281356083 0
0.241761508304844 1
0.323981223457383 1
-0.0510475409726666 1
0.164611725341487 1
0.618472527623859 0
0.11524194254039 1
0.27071597210611 1
0.359650428021918 1
0.580756942374868 1
0.722721872304028 0
0.779235582169662 0
0.376325646995516 1
0.606369148224325 0
0.256089303627163 1
0.85896179287701 0
0.718907726081485 0
0.430234255212875 1
-0.276631101864621 1
0.492923202230344 1
0.436543158093897 0
0.337530674194011 1
0.265078728869367 1
0.601301220465548 0
0.500107192288896 1
0.799190905676971 0
0.911523931090808 0
0.54899532626818 1
-0.000895988494155477 1
0.62811140922302 0
0.633172949575476 0
0.280671879754658 1
-0.153362035968383 1
0.611733622760277 0
0.433738775076447 0
0.596364880947264 0
0.587107792549206 0
0.313299321255465 1
0.378065996575016 1
0.39326572087084 1
0.681027317475672 0
0.0582884895532628 1
-0.00808104209191014 1
0.192942491313319 1
0.589255707738511 0
0.71176610847246 0
0.525087862344426 1
0.305386673408266 1
0.679774713187692 0
0.207188011163894 1
0.596279388321378 0
0.1991524781248 1
0.482387933137163 0
0.587030935907302 1
0.412762223847736 1
0.225174776443731 1
0.35836233451419 1
0.146677985560036 1
-0.238199687428519 1
0.620391003981549 1
0.834802421116433 0
0.320801630578319 1
0.38886315026472 1
-0.176134912532556 1
1.06484716912054 0
0.432313524560223 1
0.407595815963003 1
0.643310005602312 0
0.318324536174023 1
0.547559297336375 1
0.493832549753113 0
-0.0692034206752115 1
0.654800670769385 0
0.374554948460925 1
0.507369505441882 0
0.233539545716813 1
0.571780300316272 0
0.317830500905226 1
0.412234013402219 1
0.117253879107236 1
0.555997103793294 0
0.426449983988365 1
0.342283407337391 1
-0.219112359917898 1
0.460026345432191 1
0.757935702159768 0
0.465475694962668 1
0.637342605847341 0
0.0306059732459792 1
0.0673829080014545 1
0.503623130000342 0
0.141728624490261 1
0.391484639626084 1
0.154414381050149 1
0.0488476032180525 1
0.325236788876942 1
0.62525434017268 0
0.866714017271868 0
0.153977451477466 1
0.661453278443412 0
0.527195108165462 1
0.0679244317174805 1
0.316754950310086 1
0.397915332669323 1
0.473350433014757 0
0.457812701210763 1
0.168854697442946 1
0.787681112112418 0
0.443606406773349 1
0.233843031281377 1
0.592515048256713 0
0.387709921973397 1
0.407052208973386 1
0.453834320906964 1
0.132367262250757 1
0.476931913439466 0
0.292387989073295 1
0.850516883382471 0
0.182174483976736 1
0.487832822800878 1
0.662609434042978 0
0.44227280571871 1
0.371442272850808 1
0.73884352797363 0
0.459300370116196 1
0.314486237113215 1
0.0332431717914981 1
0.632186146398287 0
0.135263611955981 1
0.211754020010604 1
0.451434467049578 0
0.840926063757556 0
0.282235048198713 1
0.217655436048438 1
0.431255341786067 0
0.595797715185623 0
0.203129537427276 1
0.464618162445814 1
0.647119637558406 0
0.176256195232795 1
0.713319186340448 0
0.165015658181096 1
0.491626222086253 1
0.730056329210404 0
0.653102467082001 0
-0.123197445473151 1
0.22957867227693 1
0.781775177406298 0
0.520162120695935 0
0.610035859521054 0
0.643341899597927 0
0.64145625065413 0
0.335390283793104 1
0.558687666203672 0
0.772539613568705 0
0.200907713683008 1
0.289655352145337 1
0.260027032987503 1
0.301306546225405 1
-0.0974088435898748 1
0.261716345067396 1
0.252138581074098 1
0.590610647095211 0
0.440185106773028 0
0.677245217576008 0
0.606933332761069 0
0.50999925130576 1
0.462683705212724 0
0.24588088175909 1
0.255877459169698 1
-0.158344946432884 1
0.37214396660405 1
0.852132379539975 0
0.224012003869242 1
0.222120891933704 1
0.505460834820538 1
0.391053035768804 1
0.351255748753024 1
0.32290814756451 1
0.590644193776394 0
0.206924361402613 1
0.493983049846958 0
0.660943752169317 0
0.582289737033838 0
0.384033196114416 1
0.733155828904843 0
0.882936644646999 0
0.0526770470671104 1
0.298923439013292 1
0.454115438081178 0
0.242193943637888 1
0.562356015352748 0
0.428745649483051 1
0.752655902840657 0
0.275553941918284 1
0.451062213424325 0
0.469110094432439 1
0.262058242480453 1
-0.223125661228436 1
0.375413123989754 1
0.270553450721769 1
0.345502622499758 1
0.186604304683469 1
0.224185334913246 1
0.415096118263447 1
-0.308337584587772 1
0.326782572713828 1
0.205811428344014 1
0.765995116736924 0
0.285750014026911 1
-0.00738025130608428 1
-0.079621986697912 1
0.53561604397988 1
0.17133575824164 1
0.314276706037232 1
-0.0193998321588117 1
0.670066869994599 0
-0.147923779503121 1
0.181532576655117 1
-0.00630709566395429 1
0.355822727959053 1
0.703137415428352 0
0.644253591013886 0
-0.0325663298410329 1
0.41842302475077 1
0.239078166342174 1
-0.0923009340351142 1
0.381845053583306 1
0.0641012286415512 1
-0.00737586822777475 1
0.623584760438027 0
0.524701968760273 1
0.709628529419548 0
0.249636614212437 1
0.266679776991061 1
0.499671336988205 0
-0.280700823450723 1
0.20491230423385 1
0.560651404813593 1
0.195805254291192 1
0.0265255755956785 1
0.461588713875646 0
0.444931648095894 1
0.336894408533414 1
0.354332882999865 1
0.252927647815876 1
0.667169351651491 0
0.734691109668546 0
0.305973798491785 1
0.357674447538151 1
0.179144937541895 1
0.429417044097987 0
0.697583448821148 0
0.447105739535888 0
0.455341871301142 0
-0.0689772166474854 1
0.340569443129346 1
0.448746882410075 0
0.233789603379069 1
0.227848037408151 1
0.620220484269016 0
-0.202883813685461 1
0.160188316301948 1
0.00846523426050786 1
-0.0518470250966317 1
0.203292684846737 1
0.182096333374839 1
0.735738353720339 1
0.540024485437236 0
0.3834531310209 1
0.0451674363932079 1
0.200335142149393 1
0.0462133840605013 1
0.717789198397273 0
0.00975996274673092 1
0.558034512991234 1
0.560859294137719 0
0.284427837611337 1
0.849486785451997 0
0.496409468071524 1
0.1636056038349 1
-0.0757987465949297 1
0.461733121382364 1
0.577176354491828 0
0.737510460776422 0
0.0346214412156167 1
0.717153116087915 0
0.271722828593165 1
0.958535613887395 0
-0.0671340825312341 1
0.630179517276045 0
-0.0267088639569059 1
0.404881677061418 1
0.766047864120764 0
0.0964454709091399 1
0.165827742311274 1
0.748377770810846 0
-0.425194790509701 1
-0.654954655814139 1
0.314303110111672 1
0.314156699111484 1
0.322726237871908 1
0.675009656946508 0
0.203329336064634 1
0.430187944717677 1
0.210346773176711 1
0.815004525979986 0
-0.0766097290932604 1
0.383342756697799 1
0.0427810495165163 1
0.253401271644505 1
0.0708932929020867 1
0.325921283783066 1
0.183032159676307 1
0.744711303335769 0
0.558007085466795 1
0.124648783254734 1
-0.291920508256191 1
0.386625622222212 1
0.305439252729304 1
0.398884698020486 0
0.46692270628013 0
0.460478584172233 1
0.972922968309867 0
-0.017742239938087 1
0.326669250003814 1
0.419584012345088 1
0.28315926132369 1
0.375323326316169 1
0.159287932124639 1
-0.0249413915557407 1
-0.226676591451467 1
0.0527066467446757 1
-0.065055807628312 1
0.465975457503062 0
0.0984504275473193 1
0.294645380039695 1
0.421718237272626 1
0.763701398576465 0
0.301119207082432 1
0.339365661874144 1
0.856429747278803 0
0.679127297018325 0
0.265118507680132 1
-0.491447552370287 1
0.406886018027634 1
-0.312262763192304 1
-0.0689556036764165 1
0.575368764981426 0
0.982331681897392 0
0.0480103000929309 1
0.70537020222388 0
0.566370868199431 0
0.347404497204416 1
-0.241100187626337 1
0.334453145769826 1
0.287330798513199 1
0.550941824452029 1
0.0267330834596863 1
0.395851853816746 1
0.157946750390063 1
0.496132691979622 0
0.324060922286572 1
0.365674065740877 1
0.672637449055957 0
0.272214118930114 1
0.346385758464808 1
0.535892601977547 0
0.678065890137836 0
0.365476356359479 1
0.58024836772049 0
-0.40420485583204 1
-0.0301108288852214 1
0.284867527574483 1
0.184415088742567 1
-0.00070863721748976 1
0.370556864409333 1
0.421822766283049 1
0.161641331203829 1
0.728101530776318 0
0.809948036375324 0
0.433462230997544 1
0.675166166882032 0
0.45267575693842 0
0.495083863800172 0
0.464857188486088 0
0.546302802536395 0
-0.162915008181256 1
0.0603686370177681 1
0.615806949046016 0
0.817855822782981 0
-0.00623885697052932 1
0.129725851335413 1
0.132004593224598 1
0.512187791101344 0
0.219659408537429 1
0.244533331630699 1
-0.00798021271596175 1
-0.480616752333406 1
0.521977193767736 0
0.690620464632754 0
0.460773401529687 0
0.155629527521648 1
0.278768143052914 1
0.206879796802288 1
0.370574742345576 1
0.610761484780958 1
0.982059707174989 0
0.561429950089959 0
0.604088201846465 0
0.570469988096804 0
0.369456961901733 1
0.356458384271448 1
0.556069342002416 0
0.4343059507413 1
0.058559459537088 1
0.921858200199254 0
0.269540809596076 1
0.76601916820198 0
0.329282146597191 1
0.69559245920485 0
0.11072327128131 1
0.518453383877153 1
0.453441074516524 0
0.350141866260779 1
0.396931336478494 1
-0.1032225584678 1
0.534045012976179 0
0.182942361143267 1
0.279203703213061 1
0.363467410120573 1
0.224528658110082 1
0.644724971958008 0
0.731061026591965 0
0.308322816831083 1
0.474592208626715 0
0.331232278804452 1
0.281095481527 1
0.306656942830096 1
0.352971540141498 1
0.35602123562693 1
0.598645528641064 0
0.404576904681951 1
0.451278684824203 0
0.566179982600373 1
0.360215544526308 1
0.41347948278539 1
0.471066584091861 0
0.260681794334719 1
0.402328442607828 1
0.498176184664608 0
0.388118465483001 1
0.497059172006925 0
0.524209217287813 1
0.639082475900377 0
0.556799316401727 1
0.271584037633494 1
0.30310927507988 1
0.149221168007391 1
0.00842371014375612 1
0.0673062484972174 1
0.405988902032314 1
0.270041045593234 1
-0.184245011457574 1
0.0430755016624633 1
0.132696833965459 1
0.33757482049927 1
0.238204784699699 1
0.750587171649901 0
0.524641903452267 1
-0.128937652488599 1
0.113794105891857 1
0.285527676190634 1
0.473706865537087 0
0.114765797811888 1
0.590951039571225 0
0.518197131464574 0
0.49453281604471 1
0.488820805156778 0
0.0727970011722944 1
0.602893003540448 0
0.688961571782917 0
0.431850140658293 0
0.516036826238916 0
-0.114160453769516 1
-0.117174978837252 1
0.462565779499461 0
0.00598185972248718 1
0.414079998142375 1
0.285962057640985 1
0.362760572887332 1
0.528455920389769 0
-0.13860721263467 1
0.0449932557946219 1
-0.0214778717247973 1
-0.21904496379152 1
0.580270025316985 0
0.376686931284588 1
0.368163074056832 1
0.538500946859339 1
-0.182096390331117 1
-0.0220150912999806 1
0.638341583810183 0
-0.193497211870236 1
0.447415716408668 0
0.26166295867657 1
0.108996024888346 1
0.686340738614532 0
0.730533725264746 0
0.5506464634178 1
0.459011511254747 0
0.467483474753435 0
0.132208887764523 1
0.546298321463393 0
0.364566326866499 1
0.326225612582966 1
0.388499446259004 1
0.859722498768119 0
0.235097690425414 1
-0.170231305982083 1
0.102586477171553 1
0.693843233257971 0
0.631533996831802 0
0.180884213992632 1
-0.0968020523628249 1
0.247033922470815 1
0.304255689066303 1
0.43635709199278 1
-0.37059904836509 1
0.329000879992128 1
0.644769980507821 0
0.206460061498099 1
0.167960846126937 1
0.0287623279747976 1
0.116968881738354 1
0.0682908410574851 1
0.428841996827871 1
-0.088553174745341 1
0.411689126022903 0
0.353706966302176 1
-0.0435770770838476 1
0.539303481268091 1
0.243915254148329 1
0.443090148224077 1
0.568906339995487 0
0.142194067360703 1
0.295425720601834 1
0.309898659828298 1
0.261872468064775 1
0.318284096200041 1
0.0217617689886631 1
0.681721869109248 0
0.551380313609138 0
0.408491579369446 1
0.478683226816697 0
0.395157263899252 1
0.401869511178373 1
0.300905157660926 1
0.380361705722979 1
0.274239905896004 1
0.606083433412073 0
0.355870537195625 1
0.529777862491917 0
0.347987637391034 1
0.263893883544247 1
0.462320422463921 0
0.630967779385808 0
0.142661646131849 1
0.530013389913616 1
0.512827902572053 1
0.69959077524681 0
0.261144058895999 1
0.897021243919887 0
0.553886723837283 0
-0.295638194580405 1
0.263314221365861 1
0.610501964303536 0
0.219842009761384 1
0.284045325153183 1
0.578814632060253 0
0.309711787536945 1
0.650975109148909 0
0.268141971775136 1
0.524957059269375 0
0.60884535556003 0
0.533962778694959 0
0.745218057010873 0
0.114927214696617 1
0.348767225736692 1
0.521841228882483 0
0.400341712252667 1
-0.742523663263793 1
0.365459569728302 1
0.579486657937063 0
0.356257319313812 1
0.513752805656565 1
0.713848597550718 0
0.136189098547277 1
0.555400009843592 0
0.350384188021695 1
0.551940795095282 0
0.79252109748151 0
0.874025074513265 0
0.269251662334266 1
0.705005885746601 0
0.135517396358173 1
0.736195310798823 0
0.634540090259222 0
0.456006027452801 0
0.594749853922619 1
0.295262267428138 1
0.745659496921317 0
0.889761180627989 0
0.603149589001859 0
0.45243078386983 0
0.952761465896785 0
-0.084648244027957 1
0.12232608959508 1
0.458646693158373 1
0.566650362521094 0
0.709992549947431 0
0.666976717503628 0
0.512110718169148 0
-0.397313969662523 1
0.337239208206815 1
0.484619130418382 1
0.587655152140437 0
0.363633659719412 1
0.734044978295244 0
0.202239704029133 1
0.139412072855926 1
0.309297083322372 1
0.343918012735919 1
0.0614300554506647 1
0.515644811601093 1
0.478941398537497 0
0.556424737899641 0
0.213553356798429 1
0.758326959435677 0
0.402244329980313 1
0.622700833968908 0
0.207007382509787 1
0.55066045876787 1
0.0221168372575187 1
0.609476566924254 1
0.355517506833347 1
0.77382663221429 0
0.506417087006473 1
0.723195447346233 0
0.203796954695703 1
0.201790617636873 1
-0.0788354078894861 1
0.678240885447008 0
0.335626549019865 1
0.39546308082046 1
0.458684711317144 0
0.83085049514887 0
0.275119705083241 1
0.629246326076208 1
0.0873863139829028 1
-0.104693101485968 1
0.328869232335787 1
0.470620855351942 1
0.0143461046388326 1
0.503348843238809 1
0.358962512249574 1
0.495179931421661 0
0.248861011748246 1
0.0456632140834286 1
0.105302248733194 1
0.130618710546385 1
0.683736338181203 0
0.0343411359138904 1
0.434503573378054 0
0.452171546708116 1
0.439918489981221 1
0.554915964749072 0
-0.0922700693980633 1
0.54340276629258 0
0.329126317278464 1
0.568061722014076 0
0.563719595711484 0
0.932065607393648 0
0.531406348718776 0
0.945385930325146 0
0.457887458282902 0
0.186219148287705 1
0.444976562125331 1
0.428345680420319 1
0.0902395600071317 1
0.0837547904479378 1
0.605405366193953 0
0.231049311842812 1
0.484778352485822 0
0.193638995116319 1
0.848116433403794 0
0.764640535865888 0
0.00128377093481456 1
-0.105208103884867 1
0.230900430901918 1
0.441315918920723 1
0.348523796761304 1
0.341577408478184 1
0.0528374594188619 1
0.0268429522096633 1
0.0204833871027718 1
0.314114912133256 1
0.172784777799025 1
0.373397185952514 1
0.403117475672516 1
0.699607730851381 0
0.68286439750965 0
0.461516829027542 1
0.433035596132168 1
0.447781241733073 1
-0.294163125366931 1
0.451140258178805 0
0.657015375371065 1
0.434192036311431 1
0.650567410515012 0
0.499180158178076 0
-0.169162187732688 1
0.398500281366902 1
0.160585708239818 1
0.681316074630464 0
0.459673528972378 0
0.618226592837932 0
0.0198090888351006 1
0.589571153674541 0
0.558710383631953 0
0.292359359721711 1
0.370404251868247 1
0.254303416440568 1
0.209362612608528 1
0.300475933342857 1
0.282645581631431 1
0.358658254148038 1
0.124025488560339 1
0.833024092156247 0
0.707630680198331 0
0.436462900566273 1
0.263638927539006 1
0.163042039314113 1
0.248701990880508 1
0.59636933352298 0
0.198963033388396 1
0.326301007184804 1
0.242461616271913 1
0.186337754155732 1
0.357861075309384 1
-0.211559698194266 1
0.012894489513684 1
0.194395853861685 1
0.224641910055553 1
0.409516571400183 1
0.647467981232103 0
0.538552232345293 0
0.565304331100698 0
0.0357521032850859 1
0.470889307418667 0
0.226841248016963 1
0.0414909106996022 1
0.188659989442615 1
0.0238749337429098 1
0.182790237075303 1
0.428694633066422 1
0.500694357121661 0
0.353222823713605 1
0.265920059586606 1
0.564898941721326 0
-0.169001608012774 1
0.880103619084557 0
0.141956433490543 1
0.231490495702061 1
0.503770999024783 0
0.647858537240568 0
0.471587187246604 0
0.506647690039087 1
0.909509332797811 0
0.551984202222042 0
0.247218160286285 1
0.677866623336629 0
0.443465667404711 1
0.0882275439302841 1
0.0201869162950963 1
0.505291576686934 1
0.596831763993428 0
0.480919619902262 0
0.398255141672711 1
-0.142363767527742 1
0.431219964257538 1
0.394932202539991 1
0.484526556684991 0
0.416313527281778 1
0.507104129267309 0
1.08347894502256 0
-0.0354357084115655 1
0.529177896457595 1
0.398992467110086 1
0.430196195881067 1
0.29968363676276 1
0.284409092280676 1
0.440483185965336 1
0.44615746586097 1
0.385888395557275 1
0.463619025060619 1
-0.0595366713901494 1
0.48142093289971 1
0.50086048228623 1
0.193071731236035 1
0.502875870494276 0
0.498660739631858 1
0.387304949937245 1
0.230491513464831 1
0.0917768767252019 1
0.561806031593959 0
-0.0889264390710073 1
0.279301269408044 1
0.398620021681438 1
0.495250558482261 1
0.209206573426486 1
-0.108868572132859 1
0.412926550887118 1
0.372786640172124 1
0.0623333880869266 1
0.492379348334581 0
0.128279723751514 1
0.486439053396491 1
0.392609163528638 1
0.439660828386252 1
0.278092045131223 1
0.120522624467134 1
0.276758605583131 1
-0.120414722240759 1
0.305480372786876 1
0.260222565132652 1
0.497566026651208 1
0.670904863195695 0
0.407998071837003 1
1.0216538952085 0
0.2737069690466 1
0.108240039853414 1
0.737701298878875 0
0.359626503792132 1
0.43792101613078 1
-0.0281664624015828 1
0.3559134941984 1
0.792030956365945 0
0.259155749045986 1
0.428355482042175 1
0.132721929613247 1
0.205234100747691 1
0.345251582093698 1
0.293919787410824 1
0.874048484450522 0
0.318730158927997 1
-0.12353674047943 1
0.410730652836549 1
-0.0316902763868755 1
0.58384629713066 0
0.307170984686672 1
0.646632613855402 0
0.452317314973344 1
0.394805485104328 1
0.541607147709643 0
0.576033190592406 0
0.392365686640444 1
0.342985206211537 1
0.640630681895483 0
-0.0126671805927971 1
0.797536305888986 0
0.177663766705468 1
0.636958323443678 0
0.440702043152302 0
0.617452108572016 0
0.519006218366144 1
0.399246361334068 1
0.18365110506402 1
0.359752394057248 1
-0.00482065103030137 1
0.168441043347813 1
0.35438807194916 1
0.367687553520661 1
0.379182220276812 1
0.883706545201529 0
0.351793757114602 1
-0.0519341990023986 1
-0.00513765509879765 1
0.228711651838604 1
0.56172777946786 0
0.57882227424252 0
0.382442103433696 1
0.475032531708188 0
0.249281196415591 1
0.337887211976925 1
0.459786427005608 1
0.664065793799266 0
0.56910986004414 0
0.196122086542647 1
0.296286105311863 1
0.523186965631739 0
0.414248326219782 1
0.147112511945793 1
-0.292226539963853 1
0.700579216431522 0
0.28454308423391 1
0.246211531645922 1
0.522643838629658 0
0.459759741384577 0
0.405567663213751 1
0.641124152055983 0
0.0896269906679253 1
0.191018878988887 1
0.481142272565233 0
0.418558627030857 1
0.268136404108245 1
-0.142194018568935 1
0.700923415702804 0
0.742813079996684 0
0.333222345599301 1
0.53733517579534 1
0.319002145773122 1
0.339347831039599 1
0.79200002300054 0
-0.152723403179724 1
0.0197186910879083 1
0.213914632143228 1
0.494406146015232 0
0.29070849121061 1
0.0158413070936781 1
0.678979158461374 0
0.574850345012061 1
0.48769593160256 0
0.299031019919231 1
0.412562404434139 1
0.085614348440016 1
0.441506546922241 1
0.12927863751689 1
0.121741417514789 1
0.548827953690982 0
0.112488233098123 1
-0.0762672217915943 1
0.404785075790033 1
0.268397939494545 1
-0.115818057531451 1
0.290866946392238 1
-0.213103783473269 1
0.181378932116581 1
0.252624462611003 1
0.201771194143454 1
0.452234169788954 1
0.500097324030321 0
0.653628882759256 0
0.0380530196161415 1
0.184196837061075 1
0.32737813290781 1
0.424725838353986 1
0.415234920902022 1
0.166310340936899 1
0.540222530956182 0
0.572221060644252 0
0.609638606653476 1
0.55061313475113 1
0.387745068384614 1
0.212762354744376 1
0.283989001008398 1
1.01665630949331 0
0.202460877386744 1
0.282762359586727 1
0.492031455569619 0
0.356399978842711 1
0.545096863942427 0
0.657196081164785 0
0.803977845555686 0
0.520653586324781 0
0.0826534622901609 1
0.758727064676021 0
0.894621059621334 0
0.129483577869652 1
0.658242577927115 0
0.429813615234439 1
0.0751839540983111 1
0.3335929757322 1
0.220061356688075 1
0.432743998189766 0
0.238674987629891 1
0.373132930572936 1
0.196893578441826 1
0.654547502000284 0
0.5705797320046 0
0.277016549920915 1
0.329181643539816 1
0.0772830211201073 1
0.606905667406473 0
0.746681642345487 0
0.24254791529837 1
0.62942375585587 0
0.504637726312001 1
0.750974496477984 0
0.791864624064263 0
0.395621852572374 1
0.37290936518723 1
0.28611762332028 1
0.0506751192902085 1
0.445620059122609 1
0.695815342540372 0
0.439053750975598 1
0.287292106024729 1
0.921509131324303 0
0.556568233361345 1
0.441144034295769 0
0.370771194594954 1
-0.154063623265887 1
0.288427271723619 1
0.160726479640527 1
0.283188711555333 1
0.433137292637936 0
0.386247238511278 1
0.520779070718269 0
0.295751805689835 1
0.245506185898978 1
0.802928480977531 0
0.253270121107459 1
0.358139248480084 1
0.650997070078886 0
0.48193914817147 0
0.378189615865555 1
0.158330200053063 1
0.0538997760629489 1
0.524862353521564 1
0.309349805700367 1
0.747741604683605 0
0.316056446786831 1
0.151805930538861 1
0.3112943189284 1
0.0198813736309499 1
0.398609309126036 1
0.665820575960586 0
0.305394611891776 1
0.81199421338804 0
0.171537376761979 1
0.533182218832103 0
-0.00707308007085519 1
0.312371381904845 1
0.504689706946418 0
0.767327697958183 0
0.587157053667737 0
0.542413659584404 0
0.518523044737067 1
0.722496545160488 0
0.456849339026921 0
0.522032808830792 1
0.0170884483454706 1
0.474625807610042 0
0.121131964922599 1
0.403348926113907 1
-0.0372916675674924 1
-0.0041177516104332 1
0.617117098757483 0
0.071768194664789 1
0.713716369932857 0
0.889240729477693 0
0.528397451426433 1
0.198403126415555 1
-0.118373067253165 1
0.289218919379035 1
0.496412587013531 1
0.374337241991345 1
0.482413866361044 0
0.440651001563565 0
0.272556309283625 1
0.488436730803329 0
0.361529798009685 1
0.143732106599927 1
0.0595974510487898 1
0.0326942530676238 1
0.301502059008203 1
0.171232283887087 1
0.391813524234375 1
0.744830475143102 0
0.819645857863524 0
0.174434129062886 1
0.422060475703054 0
0.439596770668552 1
0.182040916232498 1
0.40325924482721 1
0.668193274648778 0
0.327675280344778 1
0.563247806568568 0
0.382475494107747 1
0.135171259243798 1
0.559966952394299 0
0.665712519778733 0
0.543486705604992 0
0.243311553136033 1
0.410801907910416 1
0.0522583625415444 1
0.503044190918117 1
0.667640993035961 0
0.551799973914023 1
0.481927799850305 0
0.477880828232626 0
0.271252698962341 1
0.203422910008877 1
0.425633447826847 1
0.466375896532999 1
0.409931592342159 1
-0.00547128573612957 1
0.0214102757179966 1
0.338482538514388 1
0.123051377143038 1
0.855553794305211 0
0.296911706548435 1
0.282520942368599 1
0.436166246632028 0
0.205428433416258 1
0.140328917469454 1
0.16567635091122 1
-0.428792782184064 1
0.335438556402553 1
0.462792180602607 1
0.656788466946204 0
-0.105634000825349 1
0.358176142889596 1
0.127320364396936 1
0.0505593122176676 1
0.0590941868926032 1
0.395938624018339 1
0.154107368797671 1
0.726720249342048 0
1.09565846342341 0
0.482054325071836 1
-0.0691609355564953 1
0.287083457717053 1
0.612286458953374 0
0.734037598853766 0
0.627523890425365 0
0.42027407948231 1
0.048498596927242 1
0.415261770593838 1
0.669279073841017 0
0.170484787168536 1
0.521908307531256 0
-0.0396200946850054 1
-0.0922552019772806 1
0.17928150496102 1
0.397826557375926 1
0.391290672968736 1
0.252516886557891 1
0.315289353901736 1
0.502440424045322 0
0.445149639496421 0
0.30745583891049 1
0.543362541929072 0
0.512340788674133 0
0.514781727207818 1
-0.237295776171408 1
0.65488270834689 0
0.587061459941834 0
0.503615048191168 0
0.474371592557599 0
0.864249449167472 0
0.625319926909867 0
0.3910912512069 1
0.249670372029338 1
0.0810423768679463 1
0.0708861431061956 1
0.160753601432281 1
0.451476452618291 1
-0.357506457451052 1
0.50254833688281 0
0.278250286180395 1
0.0261968997307206 1
0.32941073648347 1
0.693408042695077 0
0.562071828789547 0
0.182457994442312 1
0.417760605995814 1
0.268268982735105 1
0.295040958576338 1
0.133923737027629 1
-0.250094987808735 1
0.410577808838151 1
0.484715593360557 1
0.333233401823771 1
0.317373624682547 1
0.0681965321779184 1
0.734187926258407 0
0.0910090833021695 1
0.137791418736816 1
0.394410045980784 1
0.114529752547132 1
0.345494940959112 1
0.170909328083405 1
0.750746769039605 0
0.64651056761138 0
0.678038499616341 0
0.162513851180069 1
0.675476577176955 0
0.468473349463349 1
0.131766445055903 1
0.253795087594912 1
0.0944856451948624 1
0.450926478277877 1
0.345015564481948 1
0.0417103173423198 1
0.328378923221658 1
0.00247704199237601 1
0.528875768987794 0
-0.0870923551497162 1
-0.261687872216496 1
0.448992041707447 1
0.177019057947386 1
0.585963175917489 0
0.514947220155917 1
0.542593069743554 1
0.586558393421609 0
0.354155213690216 1
0.0459224252853595 1
0.375093182464388 1
0.714392170028423 0
-0.117343979814818 1
0.168616803387523 1
0.568732062989979 1
0.397022187028757 1
0.0699271884314269 1
0.73569967879841 0
0.0982289741754586 1
0.621356458586748 0
0.149106045674232 1
0.0158975731297412 1
0.317844113937646 1
0.329236484378283 1
0.229339538724638 1
0.585496375134048 1
0.614442105027904 0
0.559858339630384 0
0.840281534784182 0
0.376778613320074 1
0.553198620917981 1
0.429005385400048 0
0.419909739895212 1
0.160769715249497 1
0.276997031121523 1
0.443516030970616 0
0.189594886786122 1
0.522057211584079 0
0.307386584823412 1
0.495988548134977 0
0.0647855107877392 1
0.0753928358522599 1
0.357772228999819 1
0.06261367235346 1
0.480232918638845 1
0.34792926854155 1
1.04677682520863 0
0.587593601937551 0
0.534759751684362 0
0.427785726533071 0
0.275685689499293 1
0.0191065515608538 1
0.278847551123933 1
-0.280096349264417 1
0.312430844687642 1
0.444768278821504 1
0.373294203347445 1
0.263472417111677 1
0.537060795523631 1
-0.114246226742114 1
0.577877133446566 1
0.407221762755209 1
0.340233872953297 1
0.605158449298244 0
0.629360918379528 0
0.359608258834251 1
0.348795977097753 1
0.748643042522107 0
0.676851673239637 0
0.3838658831249 1
0.686739988418884 0
0.451217280093375 1
0.376338420633583 1
0.159700071741587 1
0.565294105434177 0
0.0530567518495652 1
0.324481062484191 1
0.662705917844686 0
0.46717282493076 1
0.0925094835073815 1
0.312820291614808 1
0.0650613337991694 1
0.0534273138682544 1
0.384090042389234 1
0.474045877052346 0
0.285518684988603 1
0.656462160525617 0
0.139371048929946 1
0.371029990862036 1
0.518013394826641 0
0.387732026074868 1
-0.196845643364137 1
0.4521896089062 1
0.399615564940819 1
0.426040159890538 0
0.0176904961553601 1
0.161580396906654 1
0.19624776830469 1
0.00796068059618931 1
0.620753917934164 0
0.248806328234752 1
0.159141976889625 1
0.116333469382988 1
0.256154958996576 1
0.599617859021976 0
0.456266192377451 1
0.0884465957446211 1
0.580922625642093 1
0.138641283405961 1
0.625449931569524 0
0.491506861860301 0
0.378696067130218 1
0.288008857371349 1
0.322329485202261 1
0.0569135595810934 1
0.570381184342634 1
0.398756551676276 1
0.774587731345591 0
0.432282655169075 1
0.585730112206288 0
0.489399237557066 1
0.475785836296962 0
0.0281428431059473 1
0.33294998197818 1
0.665309622324256 0
0.252773377936944 1
-0.127663791020305 1
0.268513674574853 1
0.252077104033113 1
0.719137315939963 0
0.218104322989943 1
0.536449983300876 1
0.726364146097434 0
0.497250535453959 0
-0.035201755356723 1
0.0872016437440054 1
0.41423755398072 1
0.401086896226069 1
0.550378660879489 0
-0.172522834306527 1
0.585736450649415 1
0.311801576094159 1
0.496395933599926 0
0.814974527952121 0
0.668148952902229 0
0.441131261208615 0
-0.0225463376912652 1
0.309949171319293 1
0.71440495222126 0
0.37374090284131 1
0.552706721510194 0
0.19075899600451 1
0.303606007269512 1
0.190024781711578 1
0.326666493345182 1
0.104451249035711 1
0.692310233263197 0
0.22810823798203 1
0.28900303201072 1
0.24457993835562 1
0.696716061693626 0
0.451033936578127 0
0.373797769462001 1
0.411466328579792 1
0.390502321065836 1
0.556049976655788 1
0.522027820752893 1
0.481991203269532 1
0.158410396753283 1
0.47592984062158 0
0.431861406278413 0
0.418458541772306 1
-0.213226873040244 1
0.0695701121836615 1
0.422409789935891 1
0.443673865758775 0
0.429183166788278 1
-0.432790109847782 1
0.0203144894494872 1
0.00480987711341057 1
0.509003372520337 0
0.803952556270718 0
0.147828680545668 1
0.588596927139982 0
-0.0600983549459741 1
0.180301291714205 1
0.660874420730821 0
0.217421713662445 1
0.980273290372127 0
0.175557503967389 1
0.200655602594212 1
0.312988774481068 1
0.00863436958112514 1
0.0490813273973767 1
0.24726829061395 1
0.386214403682157 1
0.44107323333565 1
0.395974376575496 1
0.351462378924661 1
0.187986577107033 1
0.434088698206697 1
0.699606487802652 0
0.256499739439812 1
-0.0962428875006013 1
0.303029703718903 1
0.399990795831125 1
0.192049860809659 1
0.0983871938030938 1
0.624661147281846 1
0.748635058695055 0
-0.0440671874236043 1
0.387837188726463 1
0.526325157662051 0
0.434183923675258 1
0.0153293456774479 1
0.366086196464697 1
0.372870771014376 1
0.263858471074108 1
0.551747897023084 1
0.731945763385463 0
0.329169634395167 1
0.664936022538819 0
0.785421263071964 0
0.217285989783444 1
0.386272020543684 1
0.168903622502184 1
0.578576745982925 0
0.298356064731718 1
0.73414311433732 0
-0.0955699747042319 1
0.585623827170903 0
0.334641799194683 1
0.700084237417195 0
0.281655682326786 1
0.448734837912735 1
-0.00170385170401811 1
0.634936776651442 0
0.509487404774666 0
-0.00257909793794549 1
0.594128134018018 0
0.260099875689875 1
0.401814112712007 0
0.450231685005113 1
0.196460405629854 1
0.35066429783109 1
0.580946505048974 0
0.133295742006264 1
0.649915954241565 1
0.214181160884262 1
0.613515883260579 0
0.215846218878915 1
0.493437279889593 1
-0.150483903525722 1
0.506382921715427 1
0.0901330559518631 1
-0.0340649852917043 1
0.329005311473843 1
0.555589588099706 0
-0.136691832333356 1
0.252557398307346 1
0.738401804043422 0
0.434289248500303 0
0.449952247133696 0
-0.174342906909861 1
0.716551781091498 0
0.616998417733548 0
0.579055083227916 0
0.53953524833507 0
0.446041196875576 1
0.489376844622977 0
0.625865073601701 0
0.501759702261763 0
0.534996877695274 0
0.0896382606162001 1
-0.0308594312321229 1
0.280988232727065 1
0.481375245256701 1
0.416702367854616 1
-0.121918837119351 1
0.492957809697184 0
0.507556300099892 0
0.583896517063503 0
0.428640821145786 0
-0.0771376507550644 1
0.218410140782883 1
0.361765360714586 1
0.696922692785486 0
0.153609130012839 1
0.188222068080315 1
0.290682030588159 1
0.616355957062944 0
0.591735699204093 0
0.547331911299754 0
0.120649070376227 1
0.437985075667423 0
0.371733352208126 1
0.405348119792825 1
0.0200208558463812 1
0.193272391761217 1
0.216309516157703 1
0.60682847084127 0
0.553908012916052 0
-0.0590872496294503 1
0.164125834790415 1
0.146359771489464 1
0.465216836672799 1
0.682089586524029 0
0.630142006064731 0
0.300451892578933 1
0.314693804918865 1
0.123162878674182 1
0.651423797999783 0
0.690577561300176 0
0.0779067248347585 1
-0.12540768512701 1
0.639432855926785 0
0.453522917025887 1
0.43857201130893 0
-0.0487982294228595 1
-0.0365008518580993 1
0.62336442501086 0
0.733459882751861 0
0.262787480438892 1
0.281290413466923 1
0.603927250019075 0
0.300904452392629 1
0.6044678302069 0
0.572022928633102 1
0.642238755476316 0
-0.23211458870569 1
0.515812015713113 1
0.612452154107774 0
0.912081075161567 0
0.118852136829367 1
0.739210476364675 0
0.465103686010865 1
0.324983626133326 1
0.307213541028642 1
0.519781010887483 0
0.174392952029579 1
0.217967739949069 1
0.734663098726473 0
0.215059280321783 1
0.0481584531151075 1
-0.357245708060348 1
0.519768393816093 0
0.128948758506858 1
0.251246814466336 1
0.238921724383848 1
0.187702017221089 1
0.361031051121696 1
0.10174822986027 1
0.228983052935569 1
0.180891699195881 1
0.482003468505416 1
0.0204381023607743 1
0.237915016590236 1
0.458392563996004 1
0.465003811582463 1
0.233724143895831 1
0.638359561567248 0
0.653432742634306 0
0.109980570535372 1
-0.131895326714803 1
0.751178774607942 0
0.163691064205025 1
0.58750621107705 1
0.544535386515508 0
0.392552081265451 1
-0.0438227400543412 1
0.240529619073465 1
0.975136366100493 0
0.292057604729672 1
0.466574333825254 0
0.0234907634572378 1
0.414334849048897 1
0.482724981450964 0
0.316930348768271 1
0.284214829926455 1
0.473556796566549 0
0.404833779735089 1
0.302450866392424 1
0.0227971717188868 1
0.21780244795898 1
0.39058257306358 1
0.221186639179504 1
0.573900235789953 0
0.635583838738449 0
0.661688594560767 0
0.180203918579672 1
0.419691854941161 1
0.51146502712095 1
0.798014353181564 0
0.245918116505062 1
0.408269360283262 1
0.650964069756313 0
0.191576357959289 1
0.759891170139518 0
0.507507046560998 0
0.74669965765224 0
0.50411329254932 1
0.6367021229253 0
0.469327415129757 1
0.358282091569445 1
0.572647737114689 1
0.0668943169674427 1
0.32038984944655 1
0.340918892808585 1
0.282004766361689 1
0.276486916574915 1
0.286273636106276 1
0.531323764978464 1
0.446831536653775 1
0.741142817943802 0
0.320340129481512 1
0.477303452714747 1
0.490947743829596 1
0.380855562800655 1
0.0951177223325693 1
0.195955283837524 1
0.435588203086963 1
0.561421179347675 0
0.42930670465479 1
0.363698686462935 1
0.38147777065318 1
0.543450643655942 1
0.547909740060821 0
0.11769579795129 1
0.336346921023258 1
0.319053357633505 1
0.756189311530084 0
-0.262948568963078 1
0.478364403222003 0
-0.235642983511434 1
0.594611572676603 1
0.217653695081254 1
0.00191935651886567 1
0.412186520761894 1
0.365975724556245 1
0.830589233891103 0
0.196005582714868 1
0.659319878147688 0
0.724080655618908 0
0.829371102065672 0
0.505192812749842 0
0.377399096602753 1
0.215028531989269 1
-0.0361401788130407 1
0.390643417454613 1
0.298852345177719 1
0.608895232554772 0
0.506111311895442 1
0.129046240677109 1
-0.119514530546158 1
0.414973045961003 1
0.116764413371086 1
0.735377668561528 0
0.109085424634983 1
-0.224469156932569 1
0.422117678458349 1
0.120804704952379 1
0.214852616659544 1
0.499853550874222 0
0.268920045147207 1
0.238287886870658 1
0.542404780982519 0
0.43527347651886 1
0.336069510546636 1
0.613196620591109 0
0.0341919439327247 1
-0.00322866420840723 1
0.593423609305913 1
-0.136683716650711 1
0.341998719789207 1
0.448655042408291 1
0.414658532059217 1
0.292774062776911 1
0.788704866068856 0
0.459408159036289 0
0.407259498929019 1
0.486560152849751 1
0.430622189888602 1
0.630588489769502 0
-0.3214867711482 1
0.429533120500383 1
-0.199300660083338 1
-0.0871707819989347 1
0.413083863301289 1
0.340593398402288 1
0.299119798218456 1
0.605740547718008 0
0.120726445218137 1
0.146093222172712 1
0.497997341837069 0
0.414432513843473 1
0.433558412964257 1
0.0907973446235669 1
0.784697289645104 0
0.212917538261181 1
0.7832999180583 0
0.782786941486138 0
0.331842306357232 1
0.649787082648763 0
0.287688060936655 1
0.38608573100746 1
0.805261260584011 0
0.661807854784887 0
0.477183661579876 1
0.338808036971391 1
0.62258774325857 0
0.151004720749637 1
0.336948499205248 1
0.0645194204706751 1
0.0631327614561512 1
0.331001610463794 1
0.409876462647824 1
0.505671273524088 1
0.39826835264742 1
0.278773635124461 1
-0.054406728806672 1
0.296743161857225 1
0.459848042120588 1
0.503642064505656 0
-0.098932602140114 1
0.596890776864108 0
0.261378681526117 1
0.39051772968342 1
0.0583667198270798 1
0.184654733942224 1
0.264210381843797 1
0.254832237185267 1
0.323853942487237 1
0.757936437264603 0
0.0456472959826342 1
0.548276320690294 1
0.386406943949221 1
0.257949698139918 1
0.122607459579796 1
0.460464409341088 1
-0.0782524350222245 1
0.18907001739237 1
0.674848776389617 0
0.0186926837484586 1
0.384309637829228 1
0.242391747418278 1
0.433365263640861 1
0.596269864670423 0
0.387798651225979 0
-0.0401645868139322 1
0.612634728616182 0
0.159714476401269 1
0.399564385755431 1
0.441753332028199 0
0.427091670830766 1
0.164725522374222 1
0.857853645744491 0
0.282154208483745 1
0.253187818456385 1
0.350454891920553 1
0.472838148349505 0
0.934568681494897 0
-0.0310554398770612 1
0.203176869309623 1
0.256038098856565 1
0.212018947117211 1
0.0942179703296601 1
0.186471796594277 1
0.744118778138654 0
0.445714072643139 0
0.363376961054476 1
0.38545000352943 1
0.582126720551992 1
0.506913502556593 0
0.699199113324593 0
0.0969707760681295 1
0.37707129947134 1
0.271092893682583 1
0.0433671517345438 1
0.558272873020564 0
0.0343155061460173 1
0.181783495918452 1
0.239229359279135 1
0.299432841035564 1
0.14636461885744 1
0.40280190467524 1
0.306992429097263 1
