# Supplementary material for: Bias caused by sampling error in meta-analysis with small sample sizes
Source: PLoS One. 2018 Sep 13;13(9):e0204056. doi: 10.1371/journal.pone.0204056 (PMC6136825; doi:10.1371/journal.pone.0204056)
Supplement: S6 File — (ZIP) [file pone.0204056.s006.zip › results N = 10 theta = 0 tau = 0 sz = 50-100.txt]

"dl.theta" "dl.cp"
0.115224593786096 1
0.125180241690756 1
0.0958053139480605 1
-0.0444007140733359 1
0.154769866107198 1
0.00296161962124778 1
0.0280347756937387 1
0.0220563739830374 1
0.0201872306395981 1
0.0608540523852388 1
0.0609498140586855 1
-0.0947707956127899 1
-0.190216811575952 0
0.0693682033333993 1
-0.0714356255315836 1
0.152899137810052 0
-0.0077860896096338 1
0.0721635471623577 1
-0.0418745608173108 1
0.0643665689466689 1
-0.0566203174967205 1
-0.098799552757503 1
0.0347267720459965 1
-0.0230292675815181 1
-0.00534742502927223 1
0.12959607346618 1
0.0519817961317144 1
-0.0830797049079808 1
-0.00820047464752632 1
0.0389264426527069 1
-0.0160754138208505 1
0.0412018165630001 1
-0.0188749473662796 1
0.135125418396881 1
0.104691282181158 1
0.129041622155086 1
0.00209404126004695 1
0.0131674901472707 1
0.0564439748523384 1
0.121660320961405 1
0.05711416300903 1
0.140876279655343 1
0.102463154880107 1
0.0715694927038362 1
-0.099928019846364 1
0.0353188899512207 1
-0.00183767520696401 1
-0.0523496011290668 1
0.0371935340822755 1
0.151056941247319 1
0.150134726971888 1
-0.0779173951411277 1
0.128413585589571 1
0.076413082897617 1
0.245144362901965 0
0.197898191704934 0
0.0438505080949657 1
0.0829137294130193 1
0.102137789461203 1
0.128341043850202 1
0.127388318778552 1
0.134449793677272 1
0.087544163730184 1
0.161088824796933 0
0.0645361752092102 1
0.00585612942342052 1
0.0178644005337942 1
0.0136014557761329 1
0.18978258497644 1
0.0573724932921797 1
0.00271089990132637 1
0.0390228737794426 1
0.0638271648511511 1
-0.0624233496825509 1
-0.0415294337882975 1
0.089736142277751 1
0.0604323468160433 1
0.120596409540122 1
0.155386291931136 0
0.193515631012565 0
0.029764195377684 1
0.0848367278592095 1
0.209472077185819 0
0.0105422316270803 1
0.119119674422633 1
0.0236902721774645 1
-0.0905530082539901 1
0.110692538582077 1
-0.0564735332710219 1
0.0693999906359621 1
0.0444621868699381 1
0.197649698739452 0
-0.0268277102679763 1
-0.106120366927677 1
0.130824603882341 1
0.179408807997687 0
0.0134496905370282 1
-0.00631875494968739 1
0.0755111647886197 1
0.0923004975844036 1
-0.0315642455195255 1
0.143420098217982 1
0.121723700973737 1
-0.0799278066091039 1
0.139669313407005 1
0.0823009755041582 1
0.0428827305696402 1
0.0700375497263158 1
0.204503962325993 0
0.210328366833245 0
0.150064492865618 1
-0.0469991081522237 1
0.096181373010549 1
0.190647153660148 0
-0.0677038316587628 1
0.114825893836803 1
0.0727623971500716 1
-0.00609223801203291 1
0.15710247831635 0
0.116146611016346 1
0.0115480628007204 1
0.0298840288497178 1
0.056518335357769 1
0.131220618513645 1
0.143478790449792 1
-0.103591224120344 1
-0.0522649030994826 1
0.153919279194578 1
0.127028753166523 1
0.138016709240741 1
0.00612425938984244 1
0.126384178984292 1
0.089806829092331 1
0.0398642124127031 1
0.122650549371457 1
0.138071606153903 1
0.0184789227309007 1
0.0269359411630825 1
0.111226801947538 1
-0.104649798486008 1
0.0691581250863251 1
0.0768395420105115 1
0.107531177098531 1
0.0805546591270101 1
-0.0323117445520738 1
-0.063029104991796 1
0.0106325306891795 1
0.128985674782431 1
0.114768955925699 1
0.104834383442695 1
0.0561968955869293 1
0.0146896127620238 1
0.191665842045655 0
0.0805419226131631 1
-0.0495571488670916 1
0.049783890366847 1
0.106098843427554 1
0.0700065374766544 1
0.172333302803415 0
0.0915585053784701 1
0.0687241312565109 1
0.065442555067076 1
0.0341979534966656 1
-0.0144407390375531 1
0.0249087086613919 1
0.0268126208505878 1
0.0377992178859966 1
0.0498255950580363 1
0.0815678039194703 1
-0.0462499117551473 1
0.140079535756798 1
0.0265786993291808 1
-0.0190135708249902 1
-0.0553888969964882 1
-0.00188297285598772 1
-0.0880794556852367 1
0.100551386755957 1
-0.0576218591866393 1
0.0490010347839301 1
0.0945422181988956 1
-0.0376734881902326 1
-0.0452567756994979 1
0.0451934534653559 1
0.121092917397474 1
0.0588704544937987 1
0.01027141360852 1
0.0508007975590289 1
-0.0788866512730794 1
0.0980559877660135 1
0.0363269783562477 1
-0.140555489087244 1
0.137019589375783 0
0.0873402541229611 1
0.0742236655119474 1
0.088108514170161 1
0.0271932660014418 1
-0.0185512886345137 1
0.0339887426698846 1
0.114841762834524 1
0.0365631282726945 1
-0.100298935168028 1
0.00283315946393466 1
0.0214677271581078 1
0.0370826312423861 1
0.0402926442602616 1
0.102132671776667 1
0.121935681145028 1
0.10122461212974 1
0.0422361338692055 1
0.0428467123050536 1
-0.0824950667499684 1
-0.0921738103521692 1
0.0233238936584311 1
0.170052048154601 0
-0.0717384553311187 1
-0.101600268863022 1
0.0701766555633747 1
-0.034461774964264 1
0.033201759958758 1
-0.0389438261764874 1
0.122537702558624 1
0.103620387786041 1
-0.042692523023963 1
-0.106929911507724 1
-0.137658994215581 1
0.143743351719081 1
0.092532192326065 1
0.0348929284569847 1
-0.0255803500987169 1
0.0910794326489023 1
0.0784053493203273 1
0.0810716367990103 1
-0.0126052462128698 1
-0.0198335511319839 1
0.11896289808795 1
-0.0168861527241607 1
0.000826909160199747 1
0.0517529003135014 1
0.023551180893737 1
-0.0313749910837184 1
0.015314794523395 1
0.0399603650929924 1
-0.0317774560551601 1
-0.0530826165653535 1
0.0810482183822392 1
0.16263161229779 0
0.133852904203372 1
0.156482823876208 1
0.0379793619687678 1
-0.0014276634574142 1
-0.0138707254629445 1
0.137156031443782 1
-0.0519453764300493 1
0.0660390140411208 1
0.142460737413767 1
0.140127016232189 1
-0.0807779791731614 1
0.0224469430654623 1
-0.0100700639115952 1
0.0688429225789624 1
-0.0581155128988644 1
0.075156343508361 1
0.112180224436664 1
-0.0180646360701285 1
0.0943292096712167 1
-0.0607021575657383 1
-0.0917961794193392 1
0.127850554306574 1
0.120155728328282 1
-0.0157481667261991 1
0.0336896201279238 1
0.0314590610898892 1
-0.0844615264219642 1
-0.0862645975822425 1
-0.0461188158165459 1
0.108233698858314 1
-0.0614316971475083 1
0.0279952594510297 1
-0.11069369426794 1
-0.0161112496617875 1
0.196664691216004 0
0.0187221677558551 1
0.0014626026061129 1
0.0400200608437648 1
0.0387052503568355 1
0.0697212467832664 1
0.106330618673583 1
0.0162462189558727 1
0.0653596108886351 1
-0.181314011641081 1
0.0505005993666677 1
-0.0019933062329817 1
-0.0865110988305917 1
-0.0244849621975829 1
0.0555412472881735 1
0.0860774410071134 1
0.0726857802252546 1
-0.00260055243636574 1
0.143241056000719 1
0.0843219219708612 1
0.0816423464388325 1
0.132977032479521 1
0.0481630158928019 1
0.0144964379710655 1
0.0930113264951843 1
-0.0388730819274475 1
-0.0621023592405685 1
-0.0634272423212286 1
0.0667145452393656 1
0.0708008636974051 1
0.106526673601992 1
0.130525609015235 1
0.00602392293974869 1
-0.0162750560174894 1
0.103364008036864 1
0.105164035669356 1
-0.0535473762130529 1
0.0559848023404651 1
0.110110185586267 1
-0.0613558471839093 1
0.0772471351478753 1
-0.0957688686902856 1
-0.00172131575131335 1
0.0596502292207379 1
0.0138975471516822 1
-0.0436551303422792 1
0.101414018856843 1
0.0267978118597161 1
0.116612205229239 1
0.0406562083379904 1
-0.0814540490467044 1
0.129150821767389 1
0.00684013202117457 1
0.244384996184502 0
0.0859558270353966 1
0.0449139701882921 1
0.131441264746792 1
0.177661702136988 0
0.00615453272894703 1
0.0542369589458368 1
0.110901705745285 1
0.00216730623334724 1
0.0252118344802508 1
0.00047894901614294 1
-0.0928406902968855 1
0.13424129622073 1
-0.0201332881728838 1
0.132215569122189 1
-0.165131059531322 1
-0.0530110995168057 1
0.0422511324541749 1
0.106154048992244 1
0.0503198883190063 1
0.0772326849747616 1
0.106911333970313 1
0.0320755071448512 1
-0.0136541483418307 1
0.0804461734861707 1
0.0751414060839727 1
0.0611063983709228 1
0.0346188949475955 1
0.0450101024739377 1
0.0369199338233558 1
0.200577952741013 0
0.0444748949486784 1
0.0883046847017892 1
0.0810645947488438 1
0.0742772091643503 1
-0.0484039544754892 1
0.122124774165356 1
-0.0165819828437508 1
0.0197693340590055 1
0.159524686609852 1
0.042840000329339 1
0.187010093130104 0
0.0590918574076075 1
-0.0353327700902437 1
0.142895552965891 1
0.0197105082371127 1
0.136775427648498 1
-0.0537353247300649 1
-0.00309644026037099 1
0.0089189307076965 1
0.266665724953029 0
0.0712198538047858 1
0.0195083804085458 1
-0.12535498464355 1
0.0169670111347956 1
0.0573157760505039 1
-0.0765200454188717 1
0.0444025392468829 1
-0.00901185807569504 1
-0.00728189117642788 1
0.045675111272323 1
0.0940969876788187 1
0.0800166871711507 1
-0.0305068846023562 1
-0.074906541040045 1
-0.0421736132246087 1
0.128505313948647 1
0.145482119472201 0
-0.00703259607741664 1
0.0233808481351131 1
6.93748517415146e-05 1
0.0474776056042992 1
0.182539065450265 0
0.1000241321416 1
0.151933642404957 0
0.0990153623690135 1
0.01932580624552 1
-0.0405505362814801 1
-0.111399606689906 1
-0.126608369845581 1
0.0368199880340515 1
0.00862627923385175 1
-0.0360313632479838 1
0.100874246512397 1
-0.0173636660705747 1
0.0704524073131329 1
-0.00847116308802646 1
0.072558765086303 1
0.136514215438034 1
0.0742079373704099 1
-0.00169174855494799 1
-0.00371261892494535 1
0.0365490216872927 1
-0.0559962817644721 1
-0.0579477764794991 1
0.135481311894687 1
-0.0358673285946976 1
-0.0896100706904365 1
0.213367449660121 1
-0.0433347130728309 1
0.0407108631710147 1
0.0795350026832104 1
0.0609468160520712 1
0.137984912948439 1
0.000264662953803875 1
-0.0156102465724109 1
-0.00982587799279888 1
0.0565347067699604 1
0.159431613777449 1
0.132766482414936 1
0.136134467768321 1
0.150411991710995 1
0.0930478210336378 1
-0.0519787089205295 1
0.105652038517368 1
0.0657340351447975 1
0.060073451095543 1
-0.0327393619996999 1
0.0289620922604879 1
0.0687426837917207 1
0.135145613139356 1
0.115672783672933 1
0.0746939258949428 1
0.141026907638988 1
0.0984838925587858 1
0.102759353447663 1
0.116422833100262 1
0.0335887073072218 1
0.0926224821608523 1
0.0750749522646793 1
0.187814634946165 0
-0.0127353503623319 1
-0.0179247891491547 1
0.105907412180769 1
0.0258062418403851 1
0.0249944351763146 1
0.122255541042821 1
-0.0547769347663095 1
0.0665661569430424 1
0.025440025315348 1
0.100780238392945 1
0.0465782249123124 1
0.0849206106897167 1
0.0137862975478782 1
0.0576769237352044 1
0.0853053260050281 1
-0.0846710791060977 1
-0.0385209039899423 1
0.119086058305407 1
0.219576002735634 0
0.0080753567320792 1
-0.0774569048218165 1
0.0107277101422618 1
0.192562573273795 0
0.111523049803127 1
0.0396345735348566 1
-0.144004817103457 1
0.0971327398673395 1
-0.0152493458217025 1
-0.0831574844645127 1
0.0203099266422531 1
0.0648699232229349 1
-0.0987780895744016 1
0.127365246848507 1
0.0221201593118987 1
0.000797816041426884 1
0.0169763254043687 1
0.161229212286701 0
0.159939300867122 1
-0.043321987112966 1
-0.00754568540533752 1
0.0601110033941072 1
0.0525443128039573 1
0.0871493629270182 1
-0.0198643950386523 1
0.218531008061495 1
0.0507826785229145 1
-0.027457230963491 1
-0.065653363932013 1
0.0503836031607055 1
0.0346126985174987 1
0.117287473369003 1
0.00668568490704561 1
0.0733720854799016 1
0.058133583361597 1
0.091944412477373 1
-0.0519307807872442 1
0.0122422889571123 1
-0.0381822015951673 1
0.12667523001167 1
0.0930140775669982 1
0.12017809736967 1
0.132721378114628 1
0.0767970892160491 1
0.0359838191888133 1
0.0431360908997118 1
0.139159186426193 1
-0.0822868827365322 1
0.0933443861136698 1
0.00327600093889244 1
0.0255582287873415 1
0.0617440336849067 1
0.0518346369474342 1
0.0833381831692963 1
0.109693158876677 1
0.0424605389015804 1
0.110359994409595 1
0.0364387818689869 1
0.0147032479684327 1
0.126655675327301 1
-0.00840471707715357 1
-0.0264882812159618 1
0.00198973654111548 1
0.0820273163843674 1
-0.025103484723265 1
-0.0433275784146638 1
0.0928270790843274 1
-0.0187735250422584 1
0.0860947710071012 1
0.120456207647623 1
-0.0281563568027409 1
0.155913917585851 0
-0.00402497350315226 1
0.109972970598377 1
0.159277329423679 0
0.089950131083731 1
-0.0125257893334418 1
-0.0299392353889094 1
-0.10459153289271 1
-0.00226290498711302 1
-0.0982116685927475 1
-0.127844432394166 1
0.0332802573388666 1
0.0985111730699282 1
-0.0586885187438308 1
-0.0875603320945786 1
0.298667234766058 0
-0.0517522787356658 1
-0.0717165003721847 1
-0.0549018316393645 1
-0.095893280553646 1
0.0569957285479786 1
-0.0309973764058291 1
0.189615697540289 0
-0.110990869049131 1
-0.0874816410893391 1
0.0671966597025144 1
0.024007824016409 1
-0.109865159753323 1
0.0254460075080561 1
0.0613825409299183 1
0.125956933486294 1
0.109981183244524 1
0.0529149525508654 1
0.0941174939466017 1
0.0361141944813821 1
-0.057216095756853 1
0.0366272792531169 1
0.0401533636585525 1
0.234747192392696 0
0.094791236668304 1
0.0121718954609739 1
0.0356025557284311 1
-0.0866202885159332 1
0.0303266190812121 1
0.151585967530821 1
-0.0200737503667906 1
-0.0245782057349866 1
0.0665822326931376 1
0.105393170249041 1
-0.09019203320593 1
-0.066378148310026 1
-0.00873743938591328 1
0.124488038249512 1
0.171036155485647 1
-0.0417804810899657 1
0.0638662392512719 1
0.0305500782352764 1
-0.146544488311452 1
0.101448466349933 1
-0.0826603634376567 1
-0.0291761892220848 1
0.0297401726316119 1
0.0832703809955861 1
0.0723314053647075 1
0.135939058658527 1
0.0708090395550574 1
0.141730039803977 1
0.0357501810722276 1
0.0913924517022415 1
0.0756943385670027 1
-0.0242380023512669 1
-0.091396731153035 1
-0.125638485868281 1
0.143008043964315 1
0.0049374734260793 1
0.0945058584686898 1
0.117122870369874 1
0.0730523408135473 1
0.0487685834620384 1
-0.0525885202923326 1
0.0606497350178059 1
0.0291065484728535 1
0.00532415895488158 1
0.0589074570412213 1
-0.0429013321987378 1
0.0156054198917071 1
0.073398817604015 1
0.0752048224355032 1
0.0816174955064151 1
0.103158326569154 1
0.147260263186076 1
0.0889180409355558 1
-0.0933290603405019 1
-0.0811369610698153 1
0.00936588720337649 1
0.137167385162255 1
0.0106817373714736 1
0.0210005987969468 1
0.0132185231354303 1
-0.081079968606892 1
-0.0340665199573413 1
0.124952956636201 1
0.0531693734273904 1
-0.0678428634996618 1
0.0469144838274125 1
0.027485595862853 1
0.0640578087089528 1
-0.084274761276608 1
0.0746745051759385 1
-0.043430034372469 1
0.163570255263157 0
-0.0316309629958605 1
0.148324209763701 1
0.0814110835893209 1
0.102985650191346 1
0.0558019040494741 1
-0.0894125473268728 1
-0.00909318308989109 1
0.157783641192524 1
0.0775874629195508 1
0.0377418407242806 1
0.102997789462956 1
0.18141695928573 0
0.0874969526128221 1
0.0130469770052432 1
-0.00789825263823359 1
0.0961229413970506 1
-0.0454040107450885 1
-0.104108855435004 1
0.0647745949836216 1
0.00232926875484202 1
0.109543783981669 1
-0.00512530657950464 1
0.0973382590094378 1
-0.0716069604985385 1
0.085412218808474 1
0.0638300126165391 1
0.0153884364777384 1
-0.0531679635111639 1
0.24086581135627 0
-0.0644826073464934 1
-0.032816069602585 1
0.10897176556374 1
-0.0268392956469997 1
0.206031953040554 0
0.10902423390991 1
-0.0462029991755089 1
0.107461536030629 1
0.0509509417105906 1
0.081833646703927 1
0.0573655273847515 1
0.0499500739249888 1
0.129220277194881 1
0.00123402139461905 1
0.0208281481490913 1
0.107561623539298 1
0.0665541903895526 1
0.0286211406797963 1
0.134959202660806 1
-0.0447193253138126 1
-0.0638664668509451 1
0.00981380100908565 1
-0.0058540001103671 1
-0.0488597788605746 1
-0.00671267577311965 1
-0.0118387958732584 1
-0.00735866752076493 1
0.139503171759414 1
0.000534817757407775 1
-0.0103378052443302 1
0.162211076707262 0
0.10344187075487 1
0.136877167221579 1
0.0318417411817404 1
0.10479030377067 1
0.0599775258523641 1
-0.0212756638331496 1
0.0818578121602862 1
0.0592551154560368 1
0.0828793961909731 1
-0.0353398829534773 1
0.097867991109859 1
0.00290903047928926 1
0.0511439927397872 1
0.0656907583817038 1
0.0928143346911511 1
0.115296105136405 1
0.0934124211970296 1
-0.0959080042195198 1
0.14639740112774 0
-0.0300812514591247 1
0.114753600209727 1
0.0265588665963937 1
0.119084792010058 1
0.114519127275977 1
0.0967163398836423 1
0.0384986363633996 1
-0.0406400811949623 1
0.0165320615203455 1
0.0148711586987423 1
-0.0297100095772829 1
-0.0285886771650355 1
0.0200725507055748 1
-0.0858856575422511 1
0.1672943476685 0
0.00835330965674882 1
-0.046245986098471 1
0.111828150966234 1
0.000232953111508232 1
0.0572532364379802 1
0.0428070362679569 1
0.0147611778085467 1
0.0209253274297053 1
0.0983611138043121 1
-0.00497234995700445 1
0.0357627333644204 1
-0.0877814907786657 1
0.103337161039578 1
-0.0427046877370724 1
0.0267658503948775 1
-0.0421236178972806 1
0.0481075539454449 1
0.0686705932793751 1
0.0213912283024103 1
-0.112009485160355 1
-0.176814415419119 1
0.166723710163569 0
0.0439426500943943 1
0.0629020922108637 1
-0.0353195443049059 1
0.0934585806188199 1
0.111926105974004 1
0.110027045510405 1
0.219284085001897 0
-0.00725216253072641 1
-0.0230467733152156 1
0.114802482285369 1
0.129082768541355 1
0.0927776661935609 1
-0.00352394988321805 1
0.179277711723349 1
0.0524197115175255 1
0.103529396915525 1
0.0555595722936941 1
0.101621110899453 1
0.130623554654943 1
0.0243501864505829 1
0.085851234462481 1
0.042533197409442 1
0.0484770050491934 1
0.0852245673619479 1
0.00660725629322535 1
0.210481771280951 0
0.0232717124754777 1
0.213123474659837 0
0.0846798810829026 1
0.00135732222216429 1
0.00110652658871798 1
0.234133552190131 0
0.140676788916921 1
0.0353004986593576 1
-0.00160157608319533 1
-0.0191414818962772 1
0.0625932217185985 1
0.0791582907584148 1
0.111138993235543 1
0.0641786246221781 1
0.00526988115834748 1
-0.0189076443379983 1
-0.0247760071004546 1
0.108258557952503 1
0.057528203219808 1
0.0904246208018791 1
0.0935643497467744 1
0.0201084725868505 1
0.0994534375945706 1
-0.0906106198018157 1
0.00972152727810373 1
0.114845506548311 1
0.0805201326948657 1
0.0653225209163217 1
0.111115695986688 1
0.0559831033449811 1
0.0375036617200956 1
-0.0461554156384975 1
0.197086059706172 0
-0.0542626339640497 1
0.0423985185783024 1
0.102443994143783 1
0.0316631982888766 1
0.00819999734190284 1
0.182373559329714 1
0.120809645798803 1
0.0668409026223638 1
0.0582491708870887 1
0.0875980766061827 1
0.0931433226250129 1
0.0626851728976108 1
-0.0158165301043716 1
0.119296019410875 1
0.0939667883671426 1
0.0331745757477608 1
0.0934878695500638 1
0.00198256719341024 1
0.00385275710430412 1
0.121039631886311 1
0.0322503495858714 1
0.0310006106080795 1
0.0746112456960575 1
0.119368240222134 1
-0.027300734119417 1
-0.0145004869877526 1
0.0524497495782063 1
-0.0907047275848242 1
-0.00444458903211516 1
-0.0235905069819413 1
0.033983701302412 1
0.136808372042151 1
0.0193142715608972 1
0.0330685881110814 1
0.10059739253397 1
0.159904406636018 0
0.0258482401745444 1
0.0811664671912577 1
0.0780602336631989 1
0.0514026168841258 1
0.0941975433018555 1
0.129431167219442 1
-0.033763052821836 1
0.017614342221881 1
0.17892351306017 0
0.0430286953810749 1
0.116147722274412 1
-0.032169272657736 1
-0.00442355148557846 1
-0.0930417658879464 1
-0.0647435867398538 1
-0.0263902277324259 1
0.0797907822739002 1
-0.0898867679041167 1
-0.0990352935592975 1
0.0819456449745416 1
-0.108492110387913 1
0.0792930053067146 1
0.0548693248149017 1
0.103291887337903 1
-0.0382211665227248 1
-0.0278832029136293 1
0.0640154015468457 1
0.0324728104904264 1
-0.0686103620685286 1
-0.031787410339789 1
0.0721261694549808 1
0.0767497584580554 1
-0.0598836391343221 1
0.0326388853034588 1
0.0382902413143587 1
0.107742328743617 1
0.058682677723004 1
-0.125374808019821 1
0.0176313801489024 1
0.14224323807516 1
0.0801471118471094 1
0.0779262285912507 1
0.0420640702663984 1
-0.0731378599700818 1
0.123856787514828 1
0.0453802831972526 1
0.130358849948986 1
0.023296063411352 1
0.0813698992223388 1
0.00257214419600363 1
0.0536987620267362 1
0.0086589713110237 1
0.02679810009853 1
-0.0561438659024293 1
0.00769950340409902 1
-0.0340988127370435 1
0.10554123700198 1
0.161164279182456 0
0.0932567814933752 1
-0.0746812521069318 1
0.0252710857642475 1
0.102855948411961 1
0.0770206365019065 1
-0.0214690316389695 1
0.145510027899278 0
0.0884141655137082 1
0.0537422240941904 1
0.103497610933048 1
-0.0180553497422967 1
0.0417630206566175 1
0.0861367610003033 1
0.111129731632861 1
0.05161205340734 1
0.0895190918498236 1
0.0692271274792017 1
0.223260937259947 0
0.0374566395351497 1
0.110180361542295 1
-0.0371517607947661 1
-0.075168641080456 1
0.12262745721691 1
-0.00503899803066322 1
0.108664635914971 1
0.00513119146333437 1
0.0177724154189388 1
-0.106996588445174 1
0.130972991411482 1
0.0164610599822282 1
0.0865968963705889 1
-0.148700071511592 1
-0.0314101407717006 1
0.0332985663849145 1
0.190867865684416 0
0.00451650585627874 1
0.0698623428427576 1
0.213137358596302 0
0.0927542947720698 1
0.19389131662942 0
0.0916066935533586 1
0.160991447522073 1
0.0793658421061643 1
0.121789997467298 1
0.11961869930798 1
0.0252144520287957 1
0.0759730112934844 1
-0.0643150120474007 1
0.0803988265387977 1
-0.0434915239968596 1
0.0615239552192976 1
0.0372236037836214 1
0.0370241677777623 1
-0.0861777201791139 1
-0.076754003992259 1
0.108868546226365 1
-0.0137142259304216 1
0.0306171980008077 1
0.0729798390636485 1
-0.117901545940521 1
0.154339065714961 1
0.0803599762965339 1
0.0991935842737603 1
-0.0815780360476102 1
-0.0338414651779355 1
-0.102896158060736 1
0.183100293803731 0
0.0572037885343325 1
0.0194265551645259 1
0.0684292394482323 1
0.131749471160393 1
-0.0423083841359952 1
0.219911248179323 1
0.0140512752106741 1
0.15706585660753 1
0.0499713657080097 1
0.0500664348203203 1
0.0907667340664506 1
-0.0372768387170769 1
0.0378250289949372 1
0.0674577162630578 1
-0.0848037050634256 1
0.117780291293417 1
0.0650139072622057 1
0.108295192053997 1
0.0517782490786002 1
0.0638303708579631 1
0.107188409737341 1
-0.00917494353333231 1
0.104052798696308 1
0.0289420629071702 1
-0.0464640020347086 1
0.0262166751327807 1
0.173684792235056 0
0.0740123900924664 1
-0.00133945922862595 1
0.0686911394467813 1
0.13175417173358 1
-0.0240650336511738 1
-0.00467600119420208 1
0.0145670325506925 1
0.136097863449971 1
-0.0326118392902243 1
-0.0229725482941731 1
-0.0335079529995242 1
0.108211086733375 1
0.115110707986836 1
0.147530627246154 1
0.0965819682507718 1
0.269681820556835 0
0.00293200158310323 1
-0.0323351559905077 1
-0.101774854047408 1
0.0765210924003993 1
-0.0240794798206998 1
0.0475992412395172 1
-0.0341211997965616 1
-0.0746570820932953 1
0.100960723328898 1
0.0300351708905099 1
0.0916406529761166 1
0.0054984018198828 1
-0.0542016414153382 1
-0.00638618588125237 1
-0.0502292060537049 1
0.0681961088848881 1
0.0922566461988987 1
0.0495228539561937 1
0.0180444585408281 1
-0.0315752425383915 1
-0.134146709751309 1
-0.0370484896346885 1
0.0904601379839731 1
0.118717997265073 1
-0.0397017942799255 1
0.0220230627835206 1
0.023109843445071 1
-0.0522236378214407 1
-0.0519537510209255 1
0.0850200698724791 1
-0.125265863539753 1
0.0908408154586616 1
0.125219108227242 1
-0.0140557443874431 1
0.0472920568221125 1
0.00221047284845122 1
0.0211140720378401 1
-0.0357007137075277 1
0.0346434695391479 1
-0.0243987535494925 1
0.106296127368764 1
0.100385638251115 1
0.141163387343159 1
-0.071957646845121 1
-0.0868346287484448 1
-0.00299067081499375 1
-0.0312701534407443 1
0.0113505846961934 1
0.0689738923333978 1
-0.0478903258396175 1
0.14913380785388 1
0.170539751003609 1
0.18212234691936 1
0.0475883975067357 1
0.0423733745675594 1
0.0759582668077096 1
-0.0399630689715432 1
0.202453344785603 0
0.0518080100488061 1
0.142318391782609 1
0.176283146206781 1
0.0588964077199843 1
0.0297173449430375 1
0.0884615766143719 1
0.0935607308369236 1
0.129943799015795 1
0.148110863119578 1
0.0157886338056782 1
-0.114688663176351 1
0.0297000542308403 1
-0.0484023123070992 1
-0.0953949198806314 1
0.0214210829919549 1
0.00675050386309598 1
0.0251609262088443 1
0.0579850557952675 1
0.102271882271531 1
0.0317983984261829 1
0.105962169061133 1
0.0419930790720923 1
-0.0218004602771226 1
-0.0220990246479323 1
0.0128526298367744 1
-0.0206750928322352 1
0.0212917273485478 1
0.0244224753100691 1
0.12047340669182 1
0.130811890344842 1
0.0358293959590279 1
-0.0660910565934955 1
0.0585306068433994 1
-0.037318757503542 1
0.00223905321753357 1
0.132204772371561 1
0.105754997052898 1
-0.0357609317782932 1
0.104329870995142 1
-0.0388331043859076 1
-0.0304738426435018 1
0.0939783265825803 1
-0.107346135324877 1
-0.0122034989675726 1
0.0457746659078129 1
-0.0141017046921549 1
-0.0193437738764173 1
0.0282173174157638 1
-0.072780226220914 1
0.208383515708972 0
0.148696600711846 0
0.147318351608896 1
-0.0275239376788371 1
0.0855848277657123 1
-0.06362516552996 1
0.0960119380259885 1
0.0893755195754566 1
-0.0359568506078132 1
0.0150849345482407 1
0.136325564339447 1
0.0600685596258384 1
0.0692525213221425 1
0.0651379375437516 1
0.0910082649065918 1
0.0620866009482433 1
0.0717712764619055 1
-0.0823898486671801 1
0.0185043880112976 1
-0.0164393952002168 1
0.00696577530400667 1
0.229778704805092 0
0.114892933885981 1
0.118132919294221 1
0.14794273431453 1
-0.0626437465271255 1
0.0625939651754502 1
-0.0469968724140983 1
-0.0485499655527918 1
0.0805690576122679 1
0.110421137377543 1
-0.0346419946724162 1
0.0768208547276964 1
0.138729165762377 1
-0.0137087975765191 1
0.124419482794369 1
0.10137703051681 1
-0.0145467542588776 1
0.105337501309538 1
0.0366366238522692 1
-0.160492817080308 1
0.0308530208512979 1
-0.0855341980143766 1
0.115388100051946 1
0.0936016398423871 1
0.0617405696252137 1
0.0244359715194916 1
-0.00550525667348767 1
0.062395760797404 1
0.178464318840033 1
0.145921427607569 1
-0.0587072510754053 1
0.021674914154414 1
0.000808261798731275 1
0.117695188069169 1
0.156773327477215 1
0.0644350923070505 1
0.12037573187412 1
0.0375332575194008 1
0.11701700223725 1
0.012677624462191 1
0.0731348704903953 1
0.0394316192599207 1
0.0870826365066029 1
0.0149125257574702 1
0.180463668375313 0
-0.00768649562367355 1
0.00122459264084214 1
0.0508629306792718 1
0.250330438560588 0
0.0617312162535639 1
0.0947728886761391 1
-0.0849179513577691 1
0.0122573582621816 1
0.0654903988616963 1
0.214674997095409 0
0.0660005435196662 1
0.136531524524322 1
0.0137890297462126 1
0.10813472801756 1
0.0455910755939832 1
0.1768023686461 0
0.131526376522379 1
-0.0462766176035174 1
0.104805066966421 1
0.151098307055388 1
0.021865140639549 1
0.0114203825586325 1
0.160007043405484 0
0.0851560859438591 1
0.0552602134680319 1
0.0240018895808822 1
-0.000388402492395013 1
0.145392093953668 0
-0.023268902858524 1
-0.0145436429826182 1
-0.046166785825533 1
-0.120044255874333 1
-0.0434766315193823 1
0.12207957108347 1
-0.0714640044069777 1
0.00969408128851981 1
0.0619118579132542 1
0.141274341240405 0
0.105838262371891 1
-0.0266686677416276 1
0.0543919632380125 1
0.00517399420360711 1
0.152865486804965 0
0.0941179863431257 1
-0.0839374643218542 1
-0.100541890469973 1
0.0932315083702365 1
-0.0779385720903948 1
0.0101763810333515 1
-0.0467174981548168 1
0.0661320408559541 1
0.147891058365712 1
0.168294458526946 0
-0.00353867651188275 1
-0.0277316497341539 1
0.0750607819253963 1
0.000115549478301759 1
-0.0162197450796898 1
0.0407629140293854 1
0.084016702783615 1
0.00940123370626567 1
-0.100693172117024 1
0.0249103281041012 1
0.00229725596485816 1
-0.10303234112882 1
-0.0125266610724555 1
-0.061959228993953 1
0.101842331975045 1
0.132161134863739 1
0.120464307615957 1
0.0274911219210301 1
0.0309741439529706 1
0.0771978058355147 1
0.0956709435551769 1
-0.175419118473179 0
0.203452316706107 0
0.0867564608608296 1
0.0809258657715759 1
0.0290235970817161 1
0.0535354235666944 1
0.229437265279446 0
0.0106509044764067 1
-0.00967440275751726 1
0.205006269124278 0
-0.0958486437756617 1
0.127808884370689 1
0.0561657892286007 1
-0.0866413590359558 1
0.163969839283258 0
-0.00920252621200029 1
0.0475919212240163 1
0.0574634345005209 1
0.128628678441764 1
0.0874597217087925 1
0.0710400553930824 1
0.0350294893589644 1
0.0685372241798587 1
0.100631372139135 1
0.0612507520028349 1
0.0950336703562936 1
0.0391480671516024 1
-0.0396089312228598 1
0.189544430791357 1
0.193069429961041 0
-0.0128967830399266 1
0.0305235809842395 1
0.0263705099353092 1
-0.0145631262782494 1
0.0532184639767533 1
-0.062576695213728 1
-0.0286526497448712 1
0.109137565904001 1
0.0237290792922795 1
-0.0330919187346807 1
0.154630823762689 0
-0.0778714127640025 1
-0.0178110574491451 1
0.189374739346686 0
0.0939720934848158 1
0.0960765429300419 1
0.138931269100806 1
-0.0991229941331884 1
0.102798598274899 1
0.0412009691658517 1
-0.0130849254931312 1
-0.0756177071988908 1
0.117347900912221 1
0.0099854241098085 1
-0.0575604441983201 1
0.00187995140732281 1
-0.029680079015367 1
0.00849857686723076 1
0.174352529558882 1
0.18101593064263 0
-0.0560343296144419 1
0.0580268299640767 1
-0.0491054960521927 1
0.0517294202642203 1
-0.0543172829441305 1
0.0303050776887315 1
0.013474458910506 1
0.0450022254665899 1
0.0515042491393697 1
0.236099610936292 0
0.0464033570980736 1
-0.0580448796199108 1
0.00521205090854175 1
-0.0650548147193168 1
0.00221288002903274 1
0.119995228540328 1
0.0378006289831606 1
0.0328831744917085 1
0.112648559179374 1
-0.0969199853309922 1
0.0705311986983483 1
0.0564806612557953 1
0.0149217615252382 1
-0.0178626553023044 1
-0.00102046469625765 1
-0.0336411691662979 1
0.0401996177115242 1
0.134625396491047 1
0.042961818185117 1
-0.0430785318948207 1
0.00419067976971503 1
0.107281374742841 1
0.0676443011661111 1
0.008864087004084 1
0.0863394841095649 1
-0.028857847449106 1
0.0956740245872821 1
0.0683779829139542 1
-0.00178526841696502 1
0.0978175570276899 1
0.0283768280688992 1
0.116382374640225 1
0.0735070025969698 1
-0.043169918373416 1
0.0230170778097577 1
0.0962711863607909 1
0.0602029139833499 1
-0.0838354180015841 1
-0.0924076870912582 1
0.0775582903650459 1
0.155705532957496 1
0.112569334674905 1
0.045222750837068 1
0.151189384093598 0
0.0817352940827172 1
-0.0377520018769758 1
0.0475261486111973 1
-0.0315993891674031 1
0.00183190647885856 1
0.0598091634895664 1
0.0891256594523419 1
-0.00665895681558253 1
0.0845972601134058 1
-0.041490499420073 1
-0.017611246565972 1
0.057208938390825 1
-0.0711622090176961 1
0.130686765048503 1
0.0584631005661917 1
0.0154362864119265 1
0.061722369594494 1
-0.0329369025304358 1
0.100921714260237 1
0.223822679015616 0
0.0329009844876316 1
-0.00330929171410986 1
-0.0867556854864396 1
-0.00220321267980608 1
0.141523139264939 1
0.0894107326103403 1
0.0108083246780319 1
0.0138581437322189 1
0.120986107972535 1
0.0515329184804536 1
0.0684901521818797 1
0.0893733634825431 1
0.174075811557231 0
0.0465720844068714 1
-0.0426549525206798 1
0.119889246852765 1
0.0821301732528119 1
0.123994766016415 1
-0.00272361964413382 1
0.0289125652080978 1
0.0776231603651705 1
0.18339288083986 1
0.0228427537210561 1
0.00949441119529477 1
0.17403255513992 0
0.0904149273864744 1
0.0483301810449358 1
0.136156432499804 1
-0.0123989280811187 1
0.0380489259668313 1
0.0205683530142014 1
0.172639643810869 0
0.130697330327686 1
0.121226981342663 1
0.0231428131223694 1
-0.0374969557121791 1
-0.0642786353065835 1
0.0706583771285972 1
-0.0377539683568778 1
0.147271717131711 1
0.0137684385123964 1
-0.0960202325248249 1
0.171526185348829 0
0.0709925656174734 1
0.098455076767009 1
-0.00471588704183631 1
-0.0723074327550487 1
0.0649266213149624 1
0.0124987799669248 1
0.00995097876730443 1
-0.121804756521806 1
0.0678760375607908 1
-0.123131386834285 1
-0.00654148432861737 1
-0.0388558720899982 1
-0.124890127016362 1
0.0939321398869089 1
0.0474078164517667 1
0.0683074164174456 1
0.0107706914014948 1
-0.0112582967935703 1
0.0437635116910473 1
0.0425521031737535 1
0.0140951666053888 1
0.0157589825876369 1
0.0444124576500613 1
0.0645136134626629 1
0.127468896192885 1
0.1545857726377 1
-0.0619394162999114 1
-0.0225842926604397 1
0.0760224371157347 1
0.184190577075077 0
-0.038472652073542 1
-0.0478005664312807 1
0.0146971075993834 1
0.133680827830875 1
0.169370334424844 0
0.0929377616356086 1
-0.0527554620789279 1
0.0435786459862403 1
-0.0543070989289296 1
0.0512207881321064 1
-0.0751878882705182 1
0.113097287843808 1
-0.0462551350873397 1
-0.114637874334163 1
0.0819180602974814 1
-0.0388253148203772 1
0.0277899607434601 1
0.073100947713401 1
0.0141910789366568 1
-0.0708569503549122 1
-0.00186458498892908 1
0.209969779388313 1
0.0673414864823825 1
-0.00195243712598602 1
0.165965867534877 0
-0.105058713148823 1
-0.0292239950610808 1
0.0659144097058369 1
0.159702036171582 0
0.0235820250309054 1
0.0446780676571622 1
0.0718636813891703 1
0.0541987861116894 1
0.0858614478473383 1
-0.0257686307531554 1
0.0278951709959425 1
0.0649683670266164 1
-0.0288197231448861 1
0.00483490692944641 1
-0.038845211855431 1
-0.0191769075678763 1
0.0322321872466421 1
0.0136914582595853 1
0.0520314068739733 1
0.0421867733241521 1
0.00316758889160893 1
-0.0174620441517029 1
0.00152907598432373 1
0.113533829070308 1
0.179164863768135 0
0.0110925991650987 1
0.10630485516609 1
0.095368782171648 1
0.107024337197782 1
-0.0793257833689922 1
0.0614239316001984 1
0.0877660116462443 1
0.106100391060251 1
-0.0788391186895931 1
-0.0392239138623578 1
0.114185449999136 1
0.0448351517554795 1
0.0576131790990304 1
-0.0315386699123888 1
-0.0685226254353235 1
0.00303665206090196 1
0.000678508715856087 1
-0.0241591921882338 1
0.0588215415979346 1
0.0155675149472995 1
0.225955533809415 0
-0.0407613587179673 1
0.128565836682165 1
-0.0159928583011254 1
0.0145757620082542 1
-0.0268621953225632 1
0.068231291502391 1
0.0194960964635886 1
0.0660384895409539 1
-0.00679124785285922 1
0.0303267532411152 1
0.125797402948924 1
-0.0529137897367573 1
0.103354510176184 1
0.0422173841803269 1
0.180621855395536 0
0.162683591533242 1
0.0367440565147484 1
-0.049285921484897 1
-0.0266416076048553 1
0.0951173666733021 1
0.0287320976227627 1
0.0218366548440383 1
0.0471278674586003 1
-0.00591381441849522 1
-0.0278477528632333 1
0.0674541734888483 1
0.000729841274062148 1
0.174615328258237 0
-0.0572597902000026 1
0.113327844420493 1
-0.0464182749805631 1
0.102915851045148 1
0.0800756949580441 1
0.011313846444905 1
-0.0289048884062442 1
0.0518682042952974 1
-0.135085423009088 1
0.0372805762549799 1
0.00370135900970636 1
0.0658461926806202 1
-0.0254899674352639 1
0.0309428439788646 1
0.0484900933548393 1
0.0181977748370671 1
-0.00561126745106324 1
0.0960491246434269 1
-0.0355999238676116 1
0.00607178918729865 1
0.115008990624046 1
0.096905496722687 1
0.0587695864856403 1
0.123662694003022 1
0.214037403571506 0
0.153051563299748 0
0.177745341879853 1
0.131991420811566 1
0.00859855651335888 1
0.0457601178869649 1
0.123221881744311 1
-0.0262291070758752 1
0.0564511176159438 1
0.119261600627386 1
0.0228389963124601 1
-0.0111845407759647 1
0.137075594940572 1
0.0505892562949898 1
0.117632021720835 1
-0.00657953403095909 1
0.0288955045967225 1
0.0753823461694098 1
0.0283218448355382 1
0.103866349491997 1
0.0161705033128678 1
0.0982594894577125 1
-0.0739811655857971 1
0.155911399847778 0
0.0279130686157412 1
0.102458922835969 1
-0.0109097803787304 1
0.0207849124565692 1
0.0329018187670537 1
0.0394510992821215 1
0.0161581873376174 1
0.104536701272764 1
0.0751320320319743 1
-0.0719338520132744 1
0.0532175673899361 1
-0.00862451779068735 1
0.00274742566602728 1
0.14524100330531 1
0.152096722053346 1
0.0881864876984336 1
-0.0539389337084131 1
-0.0719343280777066 1
0.128478970863393 1
0.101858776730336 1
0.0423874164941998 1
0.0230568979023794 1
0.159344150880879 0
-0.124937911304755 1
0.0281062276698013 1
-0.0286203014449433 1
-0.0978511954861837 1
0.040189258069225 1
-0.00889167519482994 1
-0.0916060769418847 1
0.0379335198341732 1
0.233126966830806 0
-0.0211607282484505 1
-0.0640777998613906 1
-0.0136328727154013 1
-0.000916948134328674 1
-0.0929715881970772 1
0.0645400646249643 1
0.0204782537471436 1
0.0184082009108599 1
0.0412476299407507 1
-0.000298937613416816 1
0.067414787812273 1
0.037535520557269 1
0.00251499445395606 1
0.0548378541688628 1
0.0377523163869322 1
-0.0615641120850159 1
0.0179390832407267 1
0.126380919500509 1
-0.0420083403000966 1
0.0360369897213995 1
-0.231699814687445 0
0.0135232537657505 1
0.0340151781993771 1
-0.0213307458657346 1
-0.00474562977298597 1
0.0358238673639049 1
0.130285198353296 1
0.0265880974625587 1
0.0258339232910425 1
-0.0612709487271429 1
0.0862018432105335 1
-0.0819425387060868 1
0.141086436689459 1
-0.00932892325531859 1
-0.0964267519217893 1
0.112307642930526 1
0.00263763396181343 1
0.0343407247517276 1
0.0718583241559159 1
0.0980710439835279 1
0.0336021418547972 1
0.0936107329613666 1
-0.0294557233310609 1
0.0779147038812167 1
-0.00252650104636407 1
0.218506520421732 0
0.148130371035596 1
-0.00308534695802112 1
0.0234226919134232 1
0.107682590924608 1
0.228843269954793 0
0.0134897121495009 1
0.155763373255158 1
0.153402052318591 1
0.151995981913738 0
0.132189086782247 1
0.00309094483391672 1
0.0166752960229034 1
0.0405277884491321 1
-0.220020009607698 0
0.0606124580403382 1
0.0532655831189617 1
0.179329478036902 0
-0.0169033733885573 1
-0.0147324731923316 1
0.0126564833347924 1
0.12118966607629 1
-0.0251982095744495 1
-0.0154469618450707 1
0.0485163453575665 1
0.0687081416014863 1
0.200770091172049 0
0.093386118437442 1
-0.0067774248752644 1
-0.0723174096201802 1
0.110430065512838 1
-0.0519348933917928 1
-0.0265473044085517 1
0.00554614603275767 1
-0.0637111089971164 1
-0.0254437749213151 1
0.024826114900027 1
-0.0464257178822852 1
0.0452510412332235 1
-0.0617127649428228 1
0.0769474602384199 1
-0.0108899593434701 1
0.0615047272192539 1
0.0666613521506229 1
0.0958675218097774 1
0.0157301508606705 1
0.0676730991446474 1
-0.0397608545762352 1
0.0235667393080262 1
-0.0435575535669623 1
-0.0276129536380049 1
0.0927080386342992 1
0.0887510235746803 1
0.209324613842422 1
0.185230082226105 0
-0.0179836567624031 1
0.0995134439862662 1
0.123954552862792 1
0.0478699198390873 1
0.0720844960226761 1
-0.0191614711950295 1
-0.0647981037408819 1
0.147894308539082 0
0.0210431327655509 1
-0.0542631316689584 1
0.133315458973073 1
-0.0669868822388064 1
0.0272809872243693 1
-0.0130428638448777 1
0.222724509693475 0
-0.0474574641139007 1
-0.0305937107745947 1
0.103552601750161 1
0.108814572772797 1
0.0708547969967464 1
0.0234098939686286 1
0.12882382490158 1
-0.107289385729389 1
0.00255107324728211 1
0.10212233727135 1
-0.0265624407638986 1
0.112917988272454 1
0.0759697377324277 1
0.0646707802796588 1
-0.0445876388582491 1
-0.0118839986299006 1
-0.0262799696491096 1
0.124211275762188 1
0.0359433976073437 1
-0.0113874382525238 1
0.0540856200919657 1
0.00683388256900569 1
-0.0465306508875024 1
0.179045054355195 0
-0.0584416203808261 1
0.0214658935928447 1
0.0287915639747598 1
-0.0623186166652198 1
0.036036993627569 1
0.0418207342413825 1
0.0806455117493079 1
0.000523046641376756 1
0.0819733380755538 1
-0.0561840833902356 1
0.00691904742487963 1
0.110205254332395 1
0.0431046323980345 1
0.0351959347303307 1
0.0203107706653195 1
-0.0391231267834656 1
0.0856458295264968 1
-0.0258928700772489 1
0.0312334888751471 1
0.0948479971580835 1
0.176131629943547 0
-0.00535931345354474 1
-0.0233687044954239 1
0.000230053372877419 1
-0.0158195934545161 1
0.0478938733776322 1
0.0898905389333862 1
-0.0879121471200551 1
-0.0150758304503654 1
0.132124546530281 1
0.116919326844408 1
0.160012198060795 0
0.017320659893712 1
-0.0377613700233095 1
0.0632547437798757 1
0.204420514747077 0
-0.0637337153914374 1
0.103992950792905 1
-0.0922203580605497 1
0.133373896927426 1
0.123685446045535 1
-0.0250875094593872 1
-0.0595768803725728 1
-0.00576062886699237 1
0.062880076782051 1
-0.0965758729430914 1
0.00967974966916313 1
-0.0311683076567143 1
0.0725290224245906 1
0.0948389323489571 1
0.0463226359776193 1
0.0282076530885973 1
-0.10812566598085 1
-0.0275567268598681 1
0.030896191573462 1
-0.114975398510969 1
0.0463151433596396 1
-0.0595006540727455 1
-0.0242012617994123 1
-0.0177358272596567 1
-0.022732610072952 1
-0.00609923575310819 1
-0.00837811840288803 1
-0.191786356647723 0
0.112491669560358 1
0.18296713945341 1
-0.0951761900821049 1
-0.0332569247313931 1
-0.0208284526971328 1
-0.0485710009726676 1
-0.0271886142483147 1
0.109226129594406 1
-0.0304988726056325 1
0.0115663974145181 1
0.0587969125414722 1
0.0788263244156914 1
-0.132691708076091 1
0.051614860588332 1
0.096766849630413 1
0.0811800503918563 1
0.0333062520960651 1
0.0543360441291302 1
0.120759480593288 1
-0.0402831746526658 1
0.182062457011677 0
0.0726475667256694 1
-0.0472150929268522 1
-0.0293907501193758 1
0.0433651991726124 1
-0.0684729307031279 1
0.162531209758046 0
-0.0641864356000234 1
0.0983045494127926 1
-0.00722423514165564 1
-0.0769646534436126 1
-0.000652665028626247 1
0.0535292902767436 1
0.000780360897219727 1
0.00353177353269897 1
0.105868125585983 1
0.00710449909747813 1
0.0383051696535119 1
0.00964519730920726 1
0.122717596081013 1
0.0487248436209274 1
0.0152449902538377 1
0.0217921560078164 1
0.0639264126724057 1
0.175799225717317 0
0.0616109257272676 1
0.0599622361972639 1
0.234620607292638 0
0.0770558065632985 1
-0.0290148121889818 1
0.139261856663289 1
-0.0233261454469506 1
0.126704285190138 1
0.132821704791798 1
-0.0102731326826394 1
0.110255036575193 1
0.0687737505044269 1
0.158632797007746 1
0.0504753299778535 1
0.0488862950232272 1
0.116762933668495 1
0.0211296103101963 1
0.0342244676380665 1
-0.0562311436116485 1
0.0752037123823459 1
0.156556088703791 1
0.0484812276927707 1
-0.0996225832359517 1
0.0705307115771466 1
-0.0393065499197434 1
-0.0288125850839018 1
0.0593261966929558 1
0.053014536125117 1
0.0209029415177134 1
0.0285676020731852 1
-0.0133556100674305 1
-0.00295374519711274 1
0.120538757675337 1
0.0489074548739659 1
0.0711105423414162 1
0.193069664578503 0
0.0466977337020882 1
0.0210577408254203 1
-0.0366256362150758 1
0.0827900288593509 1
-0.0026743614607324 1
0.0189486401614405 1
0.00621774086965353 1
0.0314544873812916 1
0.135538308301746 1
0.344507612406537 0
0.0530527916202781 1
-0.020824480814279 1
-0.0671836831967634 1
0.0617101067332316 1
0.186891874151874 0
0.030617836692062 1
0.128507804504936 1
-0.010681436703663 1
0.0490967074991135 1
-0.0540699606298031 1
-0.0842172751072 1
0.0935584660247642 1
0.108874624071154 1
0.194133058028484 0
0.133796484755327 1
-0.00426089281265216 1
0.151160460997325 1
-0.0475828531739516 1
0.0899515263406032 1
0.0774048690881787 1
0.106782460826466 1
0.0565740058424737 1
0.076408408361885 1
0.0623922540080308 1
-0.023366236998717 1
-0.00316534865354079 1
0.101264791106075 1
0.0509264146053342 1
0.0275411220163133 1
0.0459296503398054 1
-0.0239233591290543 1
0.0976666253903354 1
0.138230783435891 1
0.0180821626369465 1
-0.0391954070904035 1
-0.0326874508689691 1
0.101770497762993 1
0.0942558816558499 1
0.175484369556454 0
0.204462467701646 1
0.0755870860679662 1
0.143901430900301 1
0.0744502699516215 1
0.115829020220952 1
0.0626251363553547 1
0.00904940709718361 1
0.101981434523241 1
-0.0638530256014988 1
-0.059849611582494 1
0.0375720604235055 1
0.0139734891001168 1
-0.0768353678900046 1
0.0881273817088698 1
-0.0403572703091624 1
0.0248440867364142 1
0.129238806006114 1
-0.016033223112203 1
0.098253339212505 1
0.114542277584719 1
-0.0503262987851946 1
0.0422706163124055 1
0.190510300053449 0
-0.00507742015332039 1
0.0966683652898664 1
0.0670602085382516 1
0.0423226746182908 1
0.0995712991695005 1
0.0822538628608177 1
0.105861893681877 1
0.090745249137428 1
-0.0176357618062338 1
0.0791524912847355 1
-0.119612853900113 1
0.0147443350589004 1
0.0163149990924592 1
0.067583092388654 1
0.145368436934817 1
-0.0587238341701953 1
-0.0922355294906351 1
0.0469799016658712 1
0.118996243338084 1
-0.0530089819934311 1
0.160452800512967 1
-0.0840744954764722 1
0.133016231165224 1
0.0571685548447021 1
0.0367704784609699 1
0.061681986857273 1
0.0197719323845979 1
0.0470252078162746 1
0.0205808534670258 1
0.015914183222944 1
0.095090734877418 1
0.0423236526954381 1
-0.0402443690336813 1
0.0124228706453745 1
0.0199184749789079 1
0.137732575996331 1
0.0726132177738523 1
0.10814568074343 1
0.11566828128599 1
0.133415732825203 1
-0.0598523355294896 1
-0.126398469012784 1
0.147124397451412 1
0.0993451283909197 1
0.00609562528891613 1
0.0678058849757177 1
-0.0158951745941396 1
0.0184870463510481 1
0.0519232999185505 1
0.0585716222342963 1
0.155935452706018 0
0.0217666788279253 1
-0.00820527629030445 1
0.0597510953492066 1
0.0127799675889617 1
0.00400725087155227 1
0.0396230426652443 1
0.0259013123432548 1
0.0275985301350489 1
0.0389259203938298 1
0.115682663420378 1
-0.0600923019360037 1
0.0810177991714865 1
0.116621478434849 1
0.0907378559745673 1
0.0548160896174824 1
-0.0538867160939331 1
0.119514897506252 1
0.06992502227097 1
0.0527787719685458 1
0.147452012433066 1
-0.0272054497790723 1
0.0373929490733817 1
0.108725370146783 1
-0.0033681008046344 1
-0.0395466629810061 1
0.111305519085412 1
0.0287576908337886 1
0.0886561954275065 1
0.188069569362591 1
0.102735413646009 1
-0.0708126559121654 1
0.121725542718134 1
-0.0305047691375156 1
0.0562159819876192 1
-0.0345966546860306 1
0.113890951540308 1
-0.0267557282251956 1
0.0494935859474303 1
0.0194526942064197 1
0.147140091502213 1
-0.00662550788765389 1
0.00263230099945668 1
0.103054604276508 1
0.0890281327207388 1
0.0600454959615413 1
0.0851482174557963 1
0.0434737507585731 1
0.131422129715586 1
0.0387285670067797 1
-0.0616942377873401 1
0.0441083674371755 1
0.0410788096523715 1
0.14191678136101 1
-0.0842197059184213 1
0.142489514297136 0
0.153876553152686 0
0.0858023748508804 1
0.0447571660858308 1
-0.0513284178000246 1
0.0189263243489741 1
0.184131367062036 0
0.0524946349426805 1
0.0394164936060036 1
0.0505282737074033 1
-0.145186061071549 1
-0.0238046086618301 1
0.128304105230827 1
-0.0268248794643474 1
-0.00964961335500283 1
-0.0381850491370133 1
0.0103676813090864 1
0.128656282615324 1
0.0687575672296324 1
0.0203648026924326 1
0.077384643741975 1
0.10506863657791 1
0.0684951318812501 1
0.0935079766231538 1
0.0853299895802122 1
0.115549093245515 1
-0.0745895240909973 1
0.162025694680496 1
0.202914853091244 0
-0.126375438703593 1
-0.0161045284761359 1
-0.0094962447904771 1
-0.059258442661826 1
0.142381983302576 1
0.0576806106499088 1
0.115877785020438 1
0.087803542863452 1
-0.103309038294108 1
0.0812494957277377 1
0.108199689594042 1
-0.0340417152113285 1
0.170340667987785 1
0.0220371583206239 1
0.142563364173176 0
0.000321237458060945 1
0.0644966949263623 1
0.0222913734792143 1
0.0599431235474452 1
0.0562815535321015 1
-0.045177615419497 1
0.107774089483224 1
0.0439233024067556 1
-0.1394382014393 1
0.0841418912289282 1
-0.102650517339023 1
0.0504676769899585 1
0.0202287454379045 1
0.278364439625316 0
0.181820321621779 0
-0.0877578669843954 1
0.141280150469595 1
0.150258239212792 1
0.0618154420994685 1
0.0542362281049508 1
-0.0648402082570591 1
0.0839576801839827 1
0.174862715964423 0
0.208447524830389 1
-0.0506798376590964 1
-0.0922082211942361 1
-0.043296539088132 1
0.0947218135634688 1
-0.0159181649846518 1
-0.0198896203810892 1
-0.000529674662970203 1
0.0965938909428201 1
0.107222722649156 1
0.00632026414077149 1
0.176587981374153 1
-0.0422371936487881 1
0.0259944758656631 1
-0.0142202209923793 1
0.0909036049940738 1
-0.0222227372345885 1
0.15824401844477 0
0.00028182938098209 1
-0.0885633317451955 1
-0.0599447871489828 1
0.0837625884341782 1
0.0331670288971655 1
0.0405375707996398 1
-0.0341214631828639 1
-0.0157798424063989 1
-0.0489499338481603 1
0.17202171230263 0
0.122212306356282 1
0.182637359564095 0
0.0920693594077565 1
0.00458726368941801 1
0.122455372779984 1
0.147867838046097 1
-0.0388750723153601 1
0.0137373393330075 1
-0.156470868897254 1
0.033232839516383 1
-0.0418892626556725 1
0.150374898719222 1
0.150936513590818 0
0.034783042425852 1
0.0292639711568405 1
0.000373595738938033 1
0.101464917060617 1
0.119710855427489 1
0.126365856284683 1
0.0874260359430708 1
-0.0172143325587836 1
0.182092656421767 0
0.037836823446654 1
0.1367695858509 1
0.0428692420475531 1
-0.168670270979626 0
0.0629711954600041 1
0.0696669036391055 1
0.067009968727356 1
0.013290439989216 1
0.259315441838627 0
0.0256305132771486 1
0.109910797099335 1
0.145787373583193 0
0.0182588634102215 1
0.0662115012178332 1
-0.0501241247178451 1
0.0145980604074036 1
0.0733157872019385 1
0.0912517900426298 1
-0.0984844074395467 1
-0.000863971996022211 1
0.100624518592725 1
0.026564737927334 1
0.0807623725248198 1
0.0281927004946652 1
0.0506243080702199 1
0.0756282348615695 1
0.0815151626951792 1
-0.0595924140771525 1
-0.0868027732078964 1
-0.0779664180462757 1
0.0848818718307764 1
0.0856607035015753 1
0.098202338199061 1
0.0926616741500367 1
0.0936997732978753 1
0.126085027781132 1
0.0148774139788145 1
0.145744214599902 1
0.129924304982877 1
0.0665922673006138 1
0.0636617505984304 1
0.0990430360955286 1
0.0742831849100579 1
0.0673033600189526 1
0.0615490464855376 1
0.027828857176056 1
-0.0339115806601031 1
-0.0225271971706008 1
0.0265698549191973 1
0.0376168919686593 1
0.118318605582322 1
0.0819788380944795 1
0.0656059219202081 1
-0.0101514502890802 1
0.103761345028849 1
0.0849108387648781 1
-0.00406190347948346 1
0.0264739367497468 1
0.0210471882169274 1
-0.0345462428067384 1
0.021764522092605 1
-0.0376157288198801 1
-0.0651261057168625 1
0.187127763172021 0
-0.0294813239988345 1
0.010930883683932 1
-0.0460942901311767 1
0.0138422779604577 1
0.195533570866366 1
-0.0389573603618807 1
-0.0615010028925159 1
-0.0272047084772924 1
0.141379724197101 0
-0.0751454623057002 1
0.0153849583980633 1
0.144553923667493 0
0.0620304680496321 1
0.131602359949203 1
-0.0775389940515604 1
0.0240219849051796 1
-0.0326919193206817 1
0.0632341433496175 1
-0.0830496446658487 1
0.05146785835684 1
0.0545195254987072 1
0.0324579853270476 1
0.0636392043675977 1
0.0269280738453251 1
-0.0495717214796807 1
-0.100000053908299 1
-0.0867898678649355 1
0.0104718939731339 1
0.173798388542677 1
0.064223897759871 1
0.0304953871037942 1
0.0299500184894328 1
0.142175944699761 0
0.0788919997165176 1
-0.107981083564161 1
0.0402506002166794 1
0.153175280055493 1
-0.139603500954703 1
0.227136896317194 0
-0.0242158642670777 1
0.126170244239402 1
-0.13057027255662 1
0.0231800122630018 1
-0.0631945819314796 1
-0.0511971825235898 1
-0.11176297600647 1
0.00910161764866365 1
-0.0692746109585423 1
0.105914715705382 1
0.0150868254468411 1
0.139580775764021 1
0.0817684289573706 1
-0.195238283409754 0
-0.0271387946052491 1
-0.0305842377991363 1
0.0496782653661282 1
-0.0389129331829273 1
-0.0856050678885495 1
0.0887725529144544 1
-0.033900501177648 1
-0.0307907636519326 1
0.138096872560879 1
0.0340111292853505 1
0.0756519318288801 1
0.0216134068300593 1
0.0372696877459236 1
0.152718989789881 1
0.0752605313692414 1
-0.0451017364726178 1
0.0271540578872313 1
0.084017019111025 1
0.0212397375547198 1
-0.0290919687852668 1
0.0708020839019481 1
-0.0903878930237184 1
0.051968953004302 1
0.012724460309047 1
0.0225651949106457 1
-0.00643898897625607 1
0.0026831311233957 1
0.114249011627086 1
-0.100822088839653 1
0.0678028350946972 1
-0.0381721292243097 1
0.0333844674762728 1
0.0731584871245861 1
-0.0491239333835174 1
0.0664871627537217 1
0.108689111042096 1
-0.0262359703020498 1
0.130075208917656 1
-0.0188084417926989 1
0.112299081468505 1
-0.0151506772952271 1
-0.0377883078324975 1
0.0494469588047052 1
-0.0348015530835094 1
0.0744585086302056 1
-0.00235059529295538 1
0.195538175801812 0
-0.0123708582099132 1
0.0741297963340569 1
0.113309995266461 1
-0.00955731380643972 1
-0.102441007361403 1
0.0806567276418782 1
0.131537664899722 1
0.0803826855426023 1
0.0490387889731458 1
0.219217198833278 0
-0.0455025938599452 1
0.163344601242439 1
0.0224358209649389 1
-0.049100345190947 1
-0.0857949986463604 1
0.138364239974908 1
0.079635523908546 1
-0.105996820267872 1
-0.000558485515699179 1
-0.0264728204157803 1
0.0962272475985066 1
0.0809799986782117 1
0.051092698744898 1
-0.0107771569250551 1
0.0298421263599103 1
0.11717915808796 1
0.191668346664124 0
0.140810897453578 1
-0.0339184613982777 1
0.205755662235869 0
0.0455499362326137 1
0.063554820895319 1
0.0658825642089457 1
0.0649668561649383 1
-0.0304302070677038 1
0.00720613804905841 1
0.245278265888689 0
0.00599501689442049 1
-0.121907931041107 1
0.0273994024246689 1
0.0219229298843859 1
-0.0252105097687828 1
-0.0669360678688557 1
0.0438541851065534 1
0.065873620549804 1
-0.0664298835941571 1
0.00311430850503804 1
0.0106246007568712 1
0.155581797006049 0
0.127754427605697 1
0.116161019830452 1
-0.033711881914692 1
0.0565776763573442 1
-0.0228398299872107 1
0.110336806776788 1
0.143819853204828 1
0.0124990343619683 1
0.147693379862636 1
-0.00433717953931087 1
-0.00122499046371474 1
0.0380353053714095 1
0.0382899600316714 1
-0.0668042876946432 1
0.106334538965444 1
-0.0313917958046689 1
0.144518936833133 1
0.057719656334036 1
0.0534498913948671 1
0.0567496413110237 1
0.0148033591376547 1
0.0614272236104597 1
-0.00436338773073977 1
0.0375596052244817 1
0.217171552696987 1
-0.0757122188276128 1
0.0435460252180934 1
-0.00944119900261576 1
0.0496620350039621 1
-0.0529151751929341 1
0.0283155273238876 1
0.0922515932074169 1
-0.00078196828161663 1
0.0247350408203328 1
0.0964288282407907 1
-0.00869707892628348 1
0.0080162592448766 1
0.0653883232789128 1
0.0377090734857538 1
0.0704735661018802 1
0.165678535012798 0
0.0846170084681271 1
0.194541302654978 0
0.0212953131157052 1
-0.116264002296966 1
-0.053076960960834 1
-0.0564519146938483 1
0.14705426221021 1
0.0163289156922572 1
-0.0550297645278975 1
0.02272506733846 1
0.0758233123260073 1
-0.149392553840142 1
-0.0546096208461552 1
0.130944192866217 1
0.0855776795903475 1
0.0860609512347291 1
0.15207989969576 1
-0.0895912572226066 1
0.0207705123239303 1
0.2869660026184 0
0.0981591515777943 1
-0.0483380016919279 1
0.0472303823536302 1
0.0658048999662413 1
0.0140822877198046 1
0.087904109534496 1
0.0160716469043589 1
0.0154215518824069 1
0.0468424588944424 1
0.0797295868982953 1
0.0382266995711761 1
0.131829774593035 1
0.0765575967677241 1
0.056767160449787 1
0.0244852371384394 1
0.0552340132054212 1
0.00164530970968815 1
0.115679774535526 1
0.0163008060976396 1
0.182110512880437 0
0.0481787420424641 1
0.0350018026099425 1
0.0165390012499911 1
0.0701170401826166 1
-0.0156758375238676 1
-0.0144730779700263 1
0.0225798094881038 1
0.0562516594892469 1
-0.0152271857048719 1
-0.0205988078537714 1
-0.081179087729035 1
0.0629120243590445 1
0.0823780185491918 1
0.164082475526262 0
0.0976873182877111 1
0.156132798906258 0
0.0717820318745704 1
0.184406077138294 1
-0.0460124450361429 1
-0.0260136132778417 1
0.0519347764870936 1
0.106055101752305 1
0.105737059164677 1
0.185239004866342 1
-0.0116420546917261 1
-0.0724691945918068 1
0.104297631828814 1
0.12859886489755 1
0.0460563824125402 1
0.0959546510608821 1
-0.0148727765296587 1
0.173578621116495 0
0.0900384929780171 1
0.0169854138961233 1
0.129957705513564 1
0.0482842692054668 1
0.0707689219599653 1
0.0363915857452934 1
0.0746816337771024 1
0.0698867429744201 1
0.0873619925500482 1
0.0932358909052035 1
0.0431599130041307 1
0.0434714905976268 1
0.136356834041161 1
0.0612647265905292 1
-0.024935853923094 1
0.058769722623411 1
0.0288425459032142 1
0.139366153634795 1
-0.0611486967344921 1
0.146973565462418 0
0.11835632532592 1
-0.034308773286971 1
-0.00371689996135408 1
0.086409092566917 1
-0.0391850173531853 1
-0.0295187275906348 1
0.0957183822745416 1
0.0989190987253965 1
-0.11057208623144 1
0.017547513417659 1
-0.013029605849176 1
-0.0643136360820006 1
0.0706693748069265 1
0.0591973481258619 1
0.134881728332302 1
-0.0530518894547051 1
0.0523451764569212 1
0.000765240717403547 1
0.101460265423075 1
0.0048944719275763 1
0.00483229476649764 1
0.0727199015033786 1
0.0683878208013592 1
-0.0162921093172496 1
0.045781564641131 1
0.0916661120949264 1
0.00109951931810857 1
0.163016405163863 1
0.0829306336659818 1
0.0772418283186345 1
0.0174772860192337 1
0.108638857548841 1
0.0132670720875633 1
0.0916878279863211 1
0.198730007876135 0
0.0235852296578208 1
0.187873365254938 0
0.0539559025070614 1
0.201829698546865 0
0.102918309374258 1
-0.137202794911331 1
0.0256106003430209 1
0.100090685999511 1
0.0539345304752425 1
0.00622324795835747 1
-0.0557935851329759 1
0.0907854245508388 1
0.125157189900869 1
0.0491663108478311 1
0.0537512705378842 1
0.117854438214987 1
0.103425503784484 1
0.116014983807875 1
0.0311065240446626 1
0.216447157366274 0
0.0486694330590418 1
0.129825421908437 1
0.0537713191201269 1
0.0843864517099398 1
0.00900441850768871 1
0.0158361960738361 1
-0.0556954574323944 1
0.0862681671375756 1
0.0242258461236735 1
-0.0452629746370967 1
0.0412118551598819 1
0.113906392912936 1
0.0811209570876809 1
0.321725221841481 0
0.0688279707002928 1
-0.00587635286468441 1
0.149902117959766 0
0.0645792843869309 1
0.00627408360344277 1
0.06700142502116 1
-0.0720347624512313 1
-0.0580998523351387 1
-0.0342069251954011 1
0.179969044940893 1
-0.0147712265860078 1
0.103164439461782 1
-0.0503301766019719 1
0.00772274463842613 1
0.155036952231371 1
0.0888192762937038 1
0.193313178534271 0
0.0921612007447719 1
0.0433696088575769 1
0.0472883089364392 1
0.00105504464651671 1
0.0206908633391342 1
0.0780307242101636 1
0.178217189979703 0
-0.0306305565068643 1
0.0651923926844476 1
0.0521029734611954 1
0.116003016148544 1
0.0331751275034147 1
0.135701564865609 1
0.0308388216462731 1
0.0688040510081969 1
0.14446663125856 0
-0.027364779881482 1
-0.0149541838215337 1
0.13874133500497 1
0.154302243550136 0
0.148990560398586 1
0.0614797183429606 1
0.0450636866437247 1
0.0558370623260669 1
0.103348228903823 1
-0.0476025850935886 1
-0.0662959994587383 1
0.107448773867899 1
0.0223279370404374 1
0.0858661026894194 1
0.0780276454778155 1
-0.0475469500295521 1
0.0734545050327861 1
-0.0573225651293244 1
0.0600204083872033 1
0.125767243990729 1
0.0133134449126844 1
0.182537478275349 0
0.120986256276655 1
0.038528324645495 1
-0.00598061007190965 1
0.0918434623414941 1
0.0200842435308373 1
-0.0830874133168551 1
-0.0399898593171421 1
0.000472646388360677 1
0.0306095359363383 1
0.0864540310114102 1
-0.0378216328505815 1
0.0737615900407528 1
-0.0265213840995704 1
0.00827963670899872 1
-0.00143399138017161 1
0.0917902690806803 1
0.0678538605163197 1
0.055805081490024 1
0.0871863638302557 1
0.0438504723487029 1
-0.129693933776759 1
0.134867898986923 1
0.105020360921873 1
0.0518623614112643 1
-0.136770958788571 1
-0.0189374709610554 1
0.0085594287044099 1
0.0466890446012044 1
0.00142506152625138 1
0.0764760787027061 1
0.039848557548725 1
0.154978055668721 1
0.120433013076215 1
-0.0621439276390632 1
0.03720395631871 1
0.0583852161234573 1
-0.0412886676218237 1
0.0478008169874145 1
-0.0792830351271518 1
0.0573201716779363 1
0.00180385122573832 1
0.023696090292337 1
0.0638515836629103 1
-0.139815181562258 1
0.0123485281381379 1
0.129808257290871 1
0.151032195492152 1
-0.00230926378364484 1
0.144893042300956 1
0.0375491666871532 1
0.111102521609173 1
0.0964728878456473 1
0.0491452564874895 1
-0.0322552359214128 1
0.0417570808250508 1
0.0768579180427588 1
0.0584242566323214 1
0.0569513801471058 1
-0.0244055142637636 1
-0.0844159095269967 1
0.0111938808227392 1
0.0693712125815024 1
-0.0875196284372396 1
0.0706714818051789 1
-0.0328438835610166 1
-0.00512279768278813 1
0.14375503447426 1
-0.0219299202895589 1
0.0782375284411503 1
-0.0142161863796321 1
0.150986372925936 0
-0.0620412199129339 1
-0.0483713125404705 1
0.158718135697197 1
0.127645850893461 1
0.0718527934111125 1
-0.0570472153498112 1
-0.0311801900790124 1
-0.104780858943625 1
0.0371031402048055 1
-0.0847608424990164 1
0.0934501409943987 1
0.0751473289707029 1
0.0836652915129282 1
0.0169516024764194 1
0.147709714779825 0
0.128737011621241 1
0.141683221950758 1
0.0137416643698053 1
0.0787315600606767 1
0.126683881189868 1
0.0508894922035882 1
0.0715661233423885 1
-0.0337257738412737 1
0.0251950880366761 1
0.135799770419603 1
0.0805579200187644 1
0.0518070846132238 1
-0.0589919383436493 1
0.155397378908874 0
0.0108274155405312 1
-0.00101826353999833 1
-0.000223482760984901 1
-0.0285906812371618 1
0.0184683489655853 1
-0.0457108229115325 1
0.045610715579573 1
0.0843884495483679 1
-0.0106069985646694 1
0.0447556394740684 1
0.0614986279093601 1
0.0485935031214776 1
0.0257222798400684 1
0.0489038412597384 1
0.0318944984157077 1
0.130893857137845 1
0.00949014987958609 1
0.207206689052661 1
0.0778931126307253 1
-0.0432414557944812 1
0.0148526157891474 1
0.0942932718918824 1
0.101244869359605 1
-0.0842389277337758 1
-0.0263854353772985 1
-0.00391171635125784 1
-0.0929075817463494 1
-0.00475118043257325 1
0.106965243411622 1
0.0177776686873296 1
0.131386576382449 1
-0.0500831125584312 1
0.0863378694722669 1
0.0559814504776384 1
0.0668415889779962 1
0.0570970692739281 1
0.0414737831597205 1
0.151242052156837 0
0.074469180057422 1
0.0126565372085194 1
0.0382882931113997 1
0.119635073216309 1
0.183629039434971 0
0.0411257667548 1
-0.0308097965864656 1
-0.0648784053227262 1
-0.0307107902618539 1
-0.0478664113680062 1
-0.0278039691334452 1
0.0298695280546261 1
0.0136656478694391 1
0.167332612251338 0
0.129189087514953 1
-0.0395260884437791 1
0.0798456529436996 1
0.0198126922605394 1
-0.124790733767608 1
-0.0252186769563732 1
-0.0725731938480404 1
0.108352252851777 1
-0.0564539206968455 1
0.0542656530575097 1
-0.0717397908895154 1
-0.096826431980219 1
0.100680425260573 1
0.189903761559807 1
0.0910887794868949 1
-0.0289552598396715 1
-0.00453406979663765 1
0.0998295194249213 1
0.0719367781630072 1
-0.0587803665727906 1
0.0451294924944556 1
0.0245509382487312 1
-0.098273208034622 1
0.105770201509913 1
-0.0452817734486485 1
0.0443483035658021 1
0.130463450126364 1
-0.00777726046148206 1
-0.012257578581698 1
-0.0395259467727478 1
-0.03871348638043 1
0.066325604295945 1
0.0782062445061459 1
-0.144755953328893 1
0.113417202128259 1
0.0612001318287185 1
-0.0432048198691418 1
0.109016430091643 1
0.0675750821220257 1
0.079364265478645 1
0.113857138786933 1
0.150859529744754 0
-0.0183323263741438 1
0.108727691522969 1
-0.021941513502894 1
-0.0899861630727746 1
0.0468101604361458 1
-3.49182115048086e-05 1
0.124474409925614 1
0.0414296784595854 1
0.127853245197601 1
0.146358253739098 0
0.0129715317359715 1
-0.049152939152916 1
0.116805661416003 1
-0.0129219300190143 1
-0.0260088944322118 1
-0.0185728596297942 1
0.207102728770326 0
-0.0753482168433645 1
0.177785542913282 1
0.0735540747841476 1
0.0725201841887326 1
0.0728663943548429 1
0.0527988569868463 1
0.116072125663748 1
0.106091844434643 1
0.0348976529211058 1
0.156928101671182 1
0.0731545401094125 1
-0.00235767117824537 1
0.12671967021968 1
0.0350499065636274 1
0.118396726944393 1
-0.00107723823221192 1
0.0929706925966386 1
0.176609993678 0
0.194260641071995 0
0.113611270234559 1
0.0539955312945891 1
0.11055196813174 1
0.215382977480414 0
0.104736170810613 1
-0.0109121197200963 1
-0.0147531134836077 1
0.0603007445008804 1
0.0852127171454377 1
0.0580299183171443 1
0.00547873206304092 1
0.061754357537245 1
0.0264280060016948 1
0.00620214470995934 1
0.0414019789457828 1
0.0140791483578316 1
0.0195929209709736 1
0.0494032368323901 1
-0.158828674005366 1
0.241489818969547 0
-0.0270487425523783 1
0.0380826472835133 1
0.0663253447055379 1
0.0619082704548258 1
0.038442925380778 1
0.043562827815752 1
0.0448962999619369 1
-0.0384998015123128 1
-0.0033996486958616 1
0.0432176418229496 1
0.0657498375457218 1
0.101389803285028 1
-0.0339835954238571 1
0.0332459380775327 1
-0.0635759947644964 1
-0.000640950760175844 1
0.118639822003249 1
-0.0408865742830488 1
0.127091265611987 1
0.150111673052576 1
-0.116056505614853 1
0.0107632829255161 1
0.187450502946127 1
0.038160586087953 1
0.00909381036223684 1
-0.0455813598925727 1
0.0265535188999225 1
0.0334039671909784 1
-0.0332113654657414 1
-0.00416285568649955 1
-0.0190562834507914 1
-0.0419668702459192 1
0.0309971956685348 1
0.115268615768638 1
0.0963186414489847 1
0.0272720438446709 1
0.013528840755442 1
-0.0528431765858019 1
-0.000671162036437543 1
0.124626560858269 1
0.076613804670725 1
0.152268650281773 0
-0.0195661788599131 1
0.020856427004362 1
0.00845033747484429 1
0.0918639062391844 1
0.128760811450747 1
0.0214672018344013 1
0.0349534640581332 1
0.0514005844213051 1
0.0866915453577586 1
0.112905450683837 1
0.0955423174041693 1
-0.123565586649075 1
-0.0180806809438621 1
0.0973603990540681 1
0.0769020854019886 1
-0.0703197954831123 1
-0.000107564608213331 1
0.052969485806992 1
0.0354167623082116 1
0.00692859051719641 1
0.13395163424823 1
-0.0519465389563713 1
-0.0203281835086592 1
0.138980284874216 1
-0.0591576802051564 1
0.0124503683714206 1
0.00797729809044657 1
0.0104818199937785 1
0.0243679542857056 1
0.0913641379177634 1
0.0194217588775821 1
-0.00530583244443814 1
0.149761765543385 1
0.120125755585409 1
0.0076380747735215 1
0.152526932840712 1
-0.0824699858572759 1
0.0774403983208361 1
-0.0954098735205065 1
0.274668063219079 0
0.0307029162249528 1
0.0567864172208114 1
-0.0305057586257912 1
-0.0238320134461939 1
-0.0189161266007281 1
0.0560078340408255 1
-0.121585533536665 1
-0.0371896518552227 1
0.00419174281486303 1
0.0725990016352379 1
0.0901317693342121 1
0.0455952320780355 1
-0.000105278110888452 1
-0.0220283110437955 1
-0.0133221781535906 1
-0.0515632859432107 1
0.0154616084721199 1
0.031261383071861 1
0.0266451789792684 1
-0.0286556245367654 1
0.153067967120636 0
0.175176430041412 0
0.165042119120994 0
0.128141638409598 1
0.00395356008679254 1
0.0297047751614746 1
0.00881857857921962 1
0.184514606625368 1
0.11082622422597 1
0.0207581623685293 1
0.102930582380528 1
0.206039294127288 0
-0.0171277902924643 1
0.0518704740895559 1
-0.0782035933720521 1
0.0696213172958753 1
0.101657545173229 1
0.048820462190419 1
0.0376393657554873 1
-0.0579236156078654 1
0.0262618830748396 1
0.0837251917354368 1
0.0822396552380895 1
-0.104614042698759 1
0.121545357774603 1
0.0206608923233326 1
-0.0255666536095116 1
0.0215847436303714 1
0.0509345029141705 1
0.0169058508015886 1
0.108311804481276 1
-0.0507689395523131 1
0.113959459199977 1
-0.0514484027830685 1
0.0121035319832632 1
0.112716825334911 1
0.060115434584235 1
0.0823866255642974 1
-0.0698290919788553 1
0.0582013116706601 1
-0.0167970898832229 1
0.00872252523184109 1
0.055343331516355 1
0.0673088501255685 1
0.0648771409603908 1
0.0936900432698131 1
0.131021755888818 1
0.137286720725241 1
0.0166603821666847 1
0.0403232285560421 1
-0.0723604525831046 1
0.0531509640575804 1
0.110409535879989 1
-0.0675589912759828 1
-0.0324977973623588 1
0.0104583020879555 1
0.139502134340262 1
0.121641545936682 1
-0.0695283671905527 1
-0.0244090338584838 1
0.155216883821408 0
-0.0499618979125268 1
0.014843518504636 1
-0.0654413017264684 1
0.0757391753269593 1
0.0842499352459568 1
0.235913111052897 0
-0.0235805325448057 1
-0.0224309891815563 1
-0.00136014209123661 1
-0.0359046320545901 1
-0.116757230570339 1
0.114104072572701 1
-0.0179987304456859 1
0.119863986970569 1
-0.117738260465122 1
-0.00665946335860609 1
0.0409973819774799 1
0.0300251223299681 1
0.108142727327514 1
0.134650655467722 1
0.0338456444177112 1
0.121181275153782 1
0.109706334272413 1
0.108723741078833 1
0.093077221588686 1
0.21172222465104 0
0.140372385997894 1
0.0728289040495092 1
-0.126843134520829 1
-0.123266117407777 1
0.0517612438166334 1
-0.0919948255818231 1
0.0244645556198577 1
-0.013514948157264 1
0.0405290027436276 1
0.0976995161413016 1
0.192239821163519 1
0.018589451067104 1
-0.00932481990873139 1
0.101838866450886 1
0.261945622775111 1
0.0207488241993372 1
0.107309132248054 1
0.0519724955508117 1
0.0407634643890765 1
0.0772493600614612 1
0.0952410881917211 1
0.00494492102921497 1
0.0272529635710175 1
-0.0187204358279544 1
0.0467167409806885 1
0.0154141855565531 1
-0.0150510252730245 1
-0.0301507051578087 1
-0.0362031340374757 1
0.0772460172543666 1
0.135870620311575 1
0.0956739343390606 1
0.0299483292579198 1
0.154677322297609 1
-0.0139140536812722 1
0.0853093363259296 1
-0.0241658148106554 1
-0.0151533237148561 1
0.0569590742381909 1
-0.0748149574102883 1
0.0082523062225825 1
0.0176493103464054 1
0.0596185254061683 1
-0.0968829165728671 1
-0.015802822543341 1
0.0691618188645534 1
-0.0240333990711267 1
0.0355418654463265 1
0.0833080828073358 1
0.13464393084933 1
0.0223448652568254 1
0.154259213424475 0
0.118626188397133 1
0.00923807545494933 1
0.112879241372332 1
0.103648000770229 1
0.102216213399757 1
0.0123449511854652 1
0.166264952834351 0
0.0551915632974997 1
0.158296801441016 1
0.0295950886810817 1
-0.0660432880638554 1
-0.0793293340553212 1
0.0823634997285051 1
-0.0588239595259479 1
-0.0904189065448352 1
0.0164507071370432 1
0.173189269708829 0
0.0022656169985463 1
-0.012475341617702 1
0.173569918034419 0
-0.0695986712557245 1
0.00122671828795289 1
0.0936781311948644 1
0.101236829792769 1
0.057343166987295 1
0.0708470979885864 1
-0.118440137387693 1
-0.022471063165847 1
-0.00387712699396902 1
0.114881980139104 1
0.209964343712936 1
0.00317081061817015 1
0.0868509783700236 1
0.208578255787605 0
0.0371492709007693 1
0.000652337692789766 1
0.0593649689950934 1
0.106740434707597 1
-0.0511051626095387 1
-0.0515085522703083 1
0.173848207834512 0
0.101573264883659 1
0.140379655142047 1
-0.025163787567958 1
0.0306772313637593 1
0.0614508048098637 1
0.0210742328220009 1
-0.00409523032038874 1
-0.0628171540988411 1
-0.0157469900876189 1
0.0312548194138335 1
0.0125093298738855 1
0.121067654492675 1
0.035165752035523 1
0.145509514458504 1
-0.0626813869179679 1
-0.0906391167443369 1
-0.00335456624241006 1
-0.0797394075704408 1
-0.10566919109929 1
0.0802997538387457 1
0.0480967688973997 1
0.0443646898710833 1
-0.127445114650706 1
0.0241070920523401 1
0.139437173930617 1
0.102132281255886 1
-0.0245862187415023 1
-0.0159587240276799 1
0.00237297199192586 1
-0.0936496763379227 1
-0.0400159022683312 1
0.111237796930671 1
0.0347565820943191 1
0.0877396828551944 1
-0.0607649885101029 1
0.0885090175200239 1
0.139099669509785 1
0.0471034668022096 1
0.0967702118495394 1
0.0213857140363789 1
0.0963025481553194 1
0.187013294345042 0
-0.0506754476731852 1
0.0958678508708019 1
0.132572499652062 1
-0.0541266106280676 1
0.0483574830849154 1
-0.0132141830008171 1
0.0711322030214693 1
0.0751274031603934 1
-0.1650953702308 1
0.0989550299463611 1
0.0416900039253907 1
0.0554736161832058 1
0.00631684637378997 1
-0.00560539536137219 1
-0.0186758713798043 1
0.0318949049697433 1
-0.00512539332453568 1
0.0371463826328346 1
0.0539093554559328 1
0.0461042759372327 1
0.102130425194241 1
0.0919695043934602 1
0.00212961553458764 1
0.0814399256648715 1
-0.0196111941992654 1
-0.0583692975663855 1
-0.0049238572514731 1
-0.0103078614604172 1
0.0284929345321599 1
-0.0408908344124932 1
0.0397563767794235 1
0.0862362224257517 1
0.0178890741376266 1
0.0449729937669303 1
-0.055940214765315 1
0.0598858714158354 1
0.0613714649818438 1
0.124429044635391 1
0.0916319434231911 1
0.0218635988537906 1
0.0425274245787799 1
-0.023888157323925 1
0.0627584661718298 1
0.0147867622353172 1
0.0407561543044161 1
0.0264366090335648 1
-0.000577624444757033 1
-0.090886002741071 1
0.0105485671499244 1
0.0416763636863845 1
0.0503256343316529 1
0.0937300541973337 1
0.0022048287499757 1
0.0561367517359709 1
0.0940750718150431 1
-0.0141105853108166 1
-0.0281632103005529 1
-0.110866482892867 1
0.0860523397226808 1
0.0311212874698396 1
0.0179277756266847 1
0.169975674289063 0
0.0443739059482484 1
0.151023244529418 1
0.161405697769422 1
0.0960604714130752 1
0.0571445292611803 1
0.12595190549801 1
0.173636397591687 1
0.0904085321015791 1
-0.0020268724470675 1
0.0436979287147502 1
0.122384910839266 1
-0.0789664303642053 1
0.0399527455728507 1
0.108809361556992 1
0.12731963197354 1
0.0886775552671633 1
0.0449780201660453 1
0.19339182709981 1
0.0211591682765934 1
-0.0887301613105488 1
0.104277570594287 1
-6.18283444755695e-05 1
0.195383002844621 0
0.129637523170916 1
-0.0293815207191856 1
-0.0909099436891181 1
0.0170280948712876 1
0.0433176982068984 1
0.00668924312725998 1
0.164026557516451 1
0.0131705232044427 1
0.00122715633307353 1
-0.16284588936516 1
0.00579952155352316 1
-0.0196779275125472 1
0.0260334784487595 1
0.0627852587135985 1
0.136940955534881 1
0.005689550143288 1
0.1368678547459 1
0.140578706999423 1
0.103708990180967 1
0.0554230054869661 1
0.156447595529861 0
-0.0792116274035247 1
0.0286860693153049 1
0.0905404279997489 1
0.0291488750538899 1
0.0622379652815776 1
0.0801426935332202 1
0.00691023318429439 1
0.025200008047061 1
-0.041181891108119 1
0.0981157550068751 1
0.00466165130274381 1
-0.0619021107383507 1
-0.0301003605532074 1
0.0743663636933287 1
-0.0615035551334868 1
0.0208633161498534 1
0.0854694460576895 1
-0.0710216850557172 1
0.0551487868152938 1
0.0352566578584281 1
0.00266712842108134 1
-0.0464586687850747 1
0.0344115904010833 1
0.0348072569096138 1
-0.0261226242406611 1
0.103097767175323 1
-0.0633728248091248 1
0.0712684646878101 1
-0.0372700260609831 1
0.0593735636693584 1
-0.19036128492307 0
0.109791214492576 1
0.0672629405961341 1
0.0252508945894766 1
0.0970721573170336 1
-0.0671341864442254 1
-0.121823857792087 1
0.139422794791281 1
0.0482710019036748 1
0.0700857131775477 1
0.264040191287582 0
0.0421193418242293 1
0.0826924477929051 1
0.0710734239495769 1
0.0347851519419692 1
0.141970880130194 0
0.0827905043480228 1
0.105478130710942 1
0.0878744666674753 1
0.0840423026153963 1
0.23476435506717 0
0.0575506109809701 1
0.0122453170459011 1
0.0418788792476683 1
-0.0146836786334204 1
0.0155853182762039 1
-0.0685370854122764 1
0.00146127620646108 1
-0.0717734998542578 1
0.0672330065461475 1
-0.0213015670947376 1
-0.148427636014113 1
-0.0112920110332009 1
0.0886165166644488 1
0.0703355216994419 1
-0.0336509185012069 1
-0.0549902089493274 1
0.00878386380168981 1
0.0584692876920194 1
-0.0488022520269503 1
-0.0471806273311479 1
-0.0388534342491493 1
0.0454508381309743 1
0.0166183155370999 1
0.0353485386438825 1
0.0184944793189196 1
0.117852951023135 1
0.0571000863774122 1
0.0930921972913603 1
-0.0341923433640781 1
0.0530115992112645 1
0.00347112412506543 1
0.0592428718134785 1
-0.0847900545793026 1
0.0710198282846729 1
-0.110043581906129 1
0.0870146000513029 1
0.0124395364577386 1
0.0658903850756008 1
-0.000341388761287989 1
0.0411249691828091 1
-0.0243978015687973 1
0.0512968269028557 1
0.0794514915010379 1
0.032930739197946 1
0.0999170350553813 1
0.0712552133639251 1
-0.108945352722478 1
0.0588054507657954 1
0.0604750196793285 1
-0.0194170442751655 1
0.17655889457434 0
-0.0360543314549652 1
0.0155363768891338 1
0.0583792885340986 1
0.0536459124097712 1
0.253366744174266 0
0.100341097800039 1
0.0289735683549706 1
0.0470412337491993 1
0.0668249168701602 1
0.0928733132496611 1
0.0805100457797378 1
0.0840741408344344 1
0.206611784734489 0
-0.0064418867292386 1
-0.0558646161229276 1
0.0434353662667055 1
0.0267989205147264 1
-0.0270478108607067 1
0.142973278534473 1
0.0617511531906258 1
0.0415514652248443 1
-0.109804036703627 1
0.0469538820949948 1
0.0622057466517077 1
0.205082313709305 0
0.0644010718989291 1
-0.00466458163660206 1
0.108575513799782 1
0.0180524675306763 1
0.0644816964421894 1
-0.0153360471499148 1
0.0183266257896629 1
0.122663481422589 1
0.00792028092041327 1
-0.0265185405656726 1
0.0632157962486247 1
0.0993874797603692 1
0.0438178938269429 1
0.0480248066306326 1
-0.124923967060762 1
0.00917381910812103 1
-0.00412196757425622 1
0.0319423653557459 1
0.0293694531679924 1
0.00410474349646545 1
0.0327485559100842 1
0.018893801371181 1
0.0972745027740014 1
0.074775373616682 1
0.217251026676883 0
0.0906642444188967 1
-0.0585259793762341 1
0.125889432449206 1
0.0608455460734313 1
0.0633424739706624 1
0.0610793601865224 1
-0.0222241055873952 1
-0.0155931685069193 1
0.00601905772180184 1
-0.0916722640277761 1
-0.0400396047847423 1
0.0412169569315855 1
0.0760118332489023 1
-0.0123227235073949 1
0.172241538157864 0
0.00895326229576704 1
-0.0208578124928919 1
0.143571165525382 1
0.00073659585177014 1
-0.0250196446435094 1
-0.0385564802335577 1
0.167968407385247 0
0.0733266166903262 1
-0.199974855430219 1
0.0484128614040714 1
-0.0472750506154876 1
0.0603490219299216 1
0.0684854152842055 1
0.104968664316492 1
-0.0278837679943784 1
0.0699363978389876 1
0.0210061428627428 1
0.00232603589694897 1
0.105580482834368 1
0.117820478621403 1
0.0404908679301932 1
0.0500051100440691 1
0.0239812651051268 1
0.229989677830611 0
-0.0754720259707294 1
0.0619419588458095 1
0.0239871763427748 1
0.0540149785281654 1
0.000976144593853832 1
0.0108174169893632 1
0.0710969290124492 1
0.189560119387758 1
0.0950522444960661 1
-0.0198798384609237 1
0.0559634289051858 1
-0.0311016839746547 1
0.0581426771119794 1
-0.0908797069236362 1
0.164360389826262 0
-0.00640741219359488 1
0.0700717892645253 1
0.100268500502305 1
-0.0778345291070874 1
0.104487797431309 1
0.1500458746495 0
0.156726085752432 0
0.0427082086476635 1
0.0511967591365463 1
-0.0569175262516209 1
-0.0498235004411049 1
-0.00976226007084199 1
0.0226096439343527 1
0.107291216357305 1
0.00887373946054564 1
0.238664426802314 0
-0.00307905913639509 1
0.1120726727469 1
-0.0061784041658316 1
-0.0354682980733988 1
0.0844720633453016 1
0.0220268121596193 1
0.00441644273197053 1
0.00511033982732695 1
-0.144623786385922 1
0.217184610064214 0
0.105799406241491 1
-0.0502810596907504 1
0.0668903624135548 1
0.102883627079269 1
0.16412827619053 0
0.0239858254853853 1
0.189530476228701 0
-0.00694023493205506 1
0.211595354869886 1
0.0167665482053581 1
0.215467740089015 0
-0.00465203566821296 1
0.0789135993877047 1
0.093667203694246 1
-0.0765269294928862 1
-0.157623759134924 1
-0.0215800079727196 1
0.0350349786731222 1
-0.117456557805016 1
0.0576564065271343 1
-0.0198305425376734 1
0.200211439014468 0
0.0882492454796202 1
0.0311929905128074 1
0.077201046159157 1
-0.0947127431218077 1
-0.0259301370488505 1
-0.0113891548871038 1
-0.156520672277384 1
0.0753561923423536 1
-0.0587815112548439 1
0.16566935326715 1
-0.0661353139093628 1
0.0301432849189116 1
-0.0380675753238983 1
-0.201042399384938 0
0.055172011446869 1
-0.0939466004320063 1
0.0655134139085019 1
-0.00725683146076484 1
-0.0331694425895836 1
0.10985261775793 1
-0.0117894867970762 1
-0.0691317825206264 1
0.0767921692026085 1
-0.018510389453593 1
-0.126679985739731 1
0.153546414697824 0
0.0380606672279649 1
0.0245942398630653 1
0.105697061599502 1
0.139462470968788 1
0.106058079516558 1
-0.013677997442271 1
0.170589569579841 1
-0.0986945750309246 1
-0.0144932632224517 1
0.112646513453249 1
0.111479149946618 1
0.0962426896407398 1
0.0458232709073065 1
-0.0548472613208466 1
0.149303077087309 1
-0.0043356122972793 1
-0.00103255327074712 1
0.0740107149531352 1
-0.0164585498577109 1
0.0851917759635235 1
0.0938455598962079 1
-0.0159496535664226 1
0.0113504055651556 1
0.0185473368827528 1
0.00389901179339988 1
0.0344536752525803 1
0.0487402709278439 1
-0.104414725290375 1
0.0363583204333793 1
-0.0390249822351028 1
-0.0787645142039741 1
-0.0930412650755402 1
0.149110660168478 0
0.0928684578799035 1
0.11376558324155 1
0.125659847524856 1
0.00998913189370197 1
0.0722370505176874 1
-0.0491021710789722 1
0.039771585055858 1
0.183168758682207 1
0.021339204352114 1
0.0120549999334853 1
-0.0912559991777039 1
-0.045413452528074 1
0.116804860122476 1
0.162269200766362 1
0.118923373192656 1
-0.0384970065461722 1
-0.0570021901796235 1
-0.10395168403884 1
0.163541622348382 0
-0.0234185128757479 1
0.0665533584649847 1
-0.0443990219570701 1
0.150591954271786 1
-0.00710903202641998 1
0.109363013434534 1
0.00228997947120281 1
0.100228731225665 1
-0.0655333502143343 1
0.0293107414776901 1
-0.0483668894678639 1
-0.0156546005591854 1
0.0471383756570782 1
-0.0261801455065701 1
0.092626897491739 1
0.103355655101516 1
0.031006044651792 1
0.0869181698747681 1
0.120514813092588 1
0.0551740900041421 1
0.142622730482984 1
0.173803923274633 0
-0.0663529639738889 1
0.0132313755918109 1
-0.0770921036355924 1
0.014105707848963 1
0.117791950048786 1
-0.0380413647145125 1
0.0208139138004796 1
-0.0199701026100976 1
0.00218186749129499 1
0.155317234990385 0
-0.000119590921595795 1
-0.0472043860697187 1
-0.0121317302750284 1
0.0474484477866858 1
0.128224234716206 1
0.0384665963233759 1
0.120579904606428 1
0.0094607563053197 1
0.0605126210314008 1
0.070263393284351 1
0.166752531329688 0
0.171477192706209 1
0.0754179776738293 1
0.0609022526551537 1
0.0640576809304241 1
0.123722159535407 1
0.0157008304147886 1
0.136285370192041 1
0.0148250934356302 1
0.175179150306847 0
0.0216153848528707 1
0.0394773816208467 1
0.0920317708118374 1
0.187890669569433 1
0.0570237400927174 1
0.116424480668339 1
0.00288735728750166 1
0.0720828783299839 1
-0.0178052221571143 1
-0.0199638172812761 1
0.0810892224672998 1
-0.0655986633431763 1
-0.0319944086542333 1
0.17280953616749 0
0.0330596232190078 1
-0.00945288365048075 1
0.0400713606303833 1
0.0571235524546715 1
0.165530922635339 0
-0.0815798288262522 1
0.145469340023455 0
0.198928804709582 0
-0.0120341069055293 1
-0.00958251035852539 1
-0.0839283072949928 1
0.006442350694927 1
0.0734236978239407 1
0.255317309628641 1
-0.0100916164720361 1
-0.0241093748233949 1
0.038064827045496 1
-0.0040866248126182 1
0.0296271018610771 1
-0.0332557879044585 1
0.0738088679442202 1
-0.00607567102410073 1
0.158250220259507 0
0.19898308909241 0
0.149608727651085 1
0.0528601736721686 1
0.13873204265899 1
0.0787852142091533 1
-0.024401937235153 1
0.146048707707719 1
0.0501822054731948 1
-0.0981331323333523 1
0.0521332759388173 1
-0.146794249473658 1
-0.0928174295475993 1
-0.0236016285991375 1
0.0659975447190525 1
0.0125577641102063 1
0.0544355966501905 1
-0.0884840437271507 1
-0.0879259184680938 1
-0.0656208410760556 1
-0.00822030830754329 1
0.0301777062397646 1
0.183320350197033 1
0.047102391501317 1
-0.0236432629950057 1
-0.0231848652937133 1
0.107254221652297 1
0.070244058421502 1
0.101273569079823 1
-0.0207266253458204 1
-0.0730005259952971 1
-0.110572067630319 1
0.00163711487542266 1
0.0734825297640005 1
0.0987346663349153 1
0.114857484124248 1
0.146418403831244 1
0.132029209778352 1
0.0169272733945046 1
0.0853576823815043 1
0.0593705423905949 1
0.0697929711877522 1
0.160569752234874 1
0.081317228570347 1
-0.0420265158679727 1
-0.0515355472306144 1
-0.0324372221655545 1
0.109650350440159 1
-0.0403166657730831 1
-0.0137816350572808 1
0.0335034724688075 1
0.0683786770486648 1
0.0607610222656181 1
0.0416281167986199 1
0.142931872926302 0
0.03992745621026 1
-0.0563738971452652 1
0.0961054238211071 1
0.0335053606644944 1
0.0912681456083525 1
0.0196962417253348 1
0.161383114325464 0
0.140693170471527 1
-0.0451280566183063 1
-0.0552946420443293 1
0.121903503868673 1
0.0296828209814423 1
0.0594883957456242 1
0.0158980559540449 1
0.0739731250775004 1
0.0582453301667497 1
0.0682987348166638 1
-0.0184375932928376 1
0.0165949161955575 1
0.00750248776527792 1
0.111289346927182 1
-0.0185939015264719 1
0.152498130755557 1
0.0857697979985074 1
0.0975243554685073 1
0.0177462518781107 1
0.101445220762673 1
0.00879519141174467 1
0.105369594028259 1
-0.0383131393187542 1
0.109486244480426 1
0.187428054386954 1
0.0434357035800259 1
0.214596572458441 0
-0.0697966348501496 1
-0.0976673616346018 1
0.0914284440365756 1
0.197937095900714 0
-0.0663503443945401 1
0.109299351931914 1
0.0773993148349375 1
0.206381105633088 0
-0.00683086163432268 1
-0.0204347067319132 1
-0.0243042030448902 1
0.149031965743693 0
0.0563505542585874 1
-0.122130586500791 1
0.0756586531295669 1
-0.121524783397019 1
-0.144020043355312 1
0.0765851717440142 1
0.227783847611557 1
0.143910122072666 1
0.0602534721859983 1
-0.0226958691543139 1
0.12446801710158 1
0.111047591144324 1
0.0845531324433067 1
0.0729149657301084 1
0.0800578299178439 1
0.16276178293415 1
0.120462646198353 1
0.102773578044465 1
0.188900291452372 0
0.0181060389579018 1
0.165526658659344 0
0.0282083647409153 1
0.126978558190148 1
-0.00936775621064881 1
0.0155667644479291 1
0.103918020894911 1
0.191533258254728 0
-0.126707059753535 1
-0.113218290262785 1
0.0596415597143218 1
0.0225575865769874 1
-0.0310787412848752 1
0.026303325126169 1
0.0141377439884726 1
0.0142367344718102 1
0.0492276455020138 1
0.0269471561358199 1
0.0992652660868684 1
-0.0377645933094664 1
-0.0183668663074776 1
0.0326008150156159 1
-0.103710618762111 1
0.0724869540234185 1
0.0999916608858614 1
0.00082349160865875 1
0.0927261172226415 1
0.200922281076314 0
0.0272699665604099 1
0.0122207910161982 1
0.0228012780621468 1
0.105358838776777 1
-0.0558647674630459 1
-0.0590197102925425 1
0.0303710859553258 1
0.0353644794052821 1
0.018963756356862 1
-0.00708618670419207 1
-0.0486226069127696 1
0.0722870832036322 1
0.145206972583203 1
-0.017383593586644 1
0.0977661271609099 1
-0.102844535279743 1
-0.0343556965282339 1
0.0255818497959826 1
0.0217015975604404 1
0.0840689266430491 1
-0.00809208400358811 1
-0.0246439752410589 1
0.0422106387320978 1
0.0302915624868251 1
0.0706475576482308 1
0.165847239649003 1
0.05687684191771 1
0.176721283469305 1
0.147922408680364 1
-0.0870748810291191 1
0.11478903680683 1
0.052229686181028 1
-0.0192866061792515 1
0.148193959020524 1
0.104418124960798 1
0.0868862114449939 1
0.0335909875521385 1
0.00954195087598256 1
0.0657775463887424 1
-0.00869264278948957 1
0.018584783682509 1
0.0624691948623742 1
0.167448468832384 1
0.0252502650786461 1
0.0842557746773636 1
-0.00302324559787065 1
0.106014084774151 1
0.121456894686616 1
0.0299888872462347 1
0.00171813751433336 1
0.084682355349695 1
0.0441092266024099 1
0.0510688518211748 1
0.0541106695071169 1
-0.0382223674298405 1
-0.0175834561510086 1
0.0844665142724038 1
0.119380424418572 1
0.0178029422722177 1
-0.0114732192821145 1
0.0743732766436029 1
0.212107453019981 0
0.0457202659989726 1
-0.103612950675178 1
0.0695662523486993 1
0.173283519228138 0
0.0177438580007905 1
-0.0734659461958408 1
-0.0842993449030696 1
0.0708357414345185 1
0.0334287875443702 1
0.028355041999366 1
-0.00950884120158745 1
0.0495462045626893 1
0.0328118260607542 1
0.0311940031871579 1
-0.0383845255257443 1
-0.0336784706795067 1
0.110270040923321 1
0.0572200765353177 1
0.0158643465167126 1
-0.0702580193053219 1
0.0336894080605023 1
0.170187455587169 0
0.0848091242135101 1
0.0637364543595127 1
0.0573508438380233 1
-0.0641264658664355 1
-0.0661555453792159 1
0.0652097968062408 1
-0.0512494359957302 1
0.0787620506021254 1
0.0582004065237863 1
0.0590706107279057 1
0.159256187218455 1
0.0286816886333503 1
-0.0212603971948571 1
0.035770617367492 1
0.0422211587780729 1
0.148048719254224 1
0.0183896999357816 1
-0.0994358497461458 1
0.035756995624644 1
-0.0688445336906848 1
0.0167335261334471 1
0.0558589344466389 1
0.0400517195564156 1
0.0286637205768052 1
-0.04779952659228 1
0.0614081019591251 1
0.106707871678636 1
0.053836952474228 1
0.0429002933607366 1
0.0610718647444684 1
-0.0723892386737317 1
0.128870106188636 1
-0.106636218052201 1
-0.108571975685312 1
-0.00449380501767267 1
0.130959910071995 1
0.00702106891490534 1
0.0499773056385959 1
-0.0160639362769699 1
0.037138572157219 1
-0.0041756867456216 1
-0.0841086911273291 1
0.00311573508144876 1
0.0977440356765226 1
0.0961413104051207 1
0.169798684608013 1
0.0273609304596131 1
0.100133746334855 1
-0.0531346513696765 1
0.0411220239282309 1
-0.0526635795384444 1
0.00393915849218342 1
0.0593657615732799 1
-0.0208514681889124 1
0.194441477047922 0
0.129914657912612 1
0.00771045075143006 1
0.13084103157417 1
0.0744725883663147 1
-0.0405967913793474 1
0.148557178127352 1
-0.0555342135145789 1
0.146557192090114 1
0.167667341213795 1
0.152618948580158 0
-0.00424511536673453 1
0.0891787795666643 1
0.0842325034173441 1
0.00610881498831613 1
0.0181371880024012 1
0.0492586442261525 1
-0.0716250935017892 1
0.0305596873379105 1
-0.0484927884998758 1
0.0072210330825929 1
-0.00551223765188221 1
0.0988192124182069 1
0.0835880426472834 1
0.107856680070454 1
0.0063149988287088 1
0.0884236548252056 1
0.0775678524114433 1
0.0646696847920204 1
0.121990087376179 1
0.05092139107923 1
0.0957983484069511 1
0.0429037585999205 1
-0.0385542078568677 1
-0.076437160752918 1
0.11825532191589 1
0.0244699838545924 1
0.120320297710831 1
0.00170283674101 1
-0.0717637514814359 1
0.0903990149895735 1
0.0851971671330129 1
0.00991675422730952 1
0.118935508597794 1
0.101134839518622 1
-0.0475087312084598 1
0.0615285962219632 1
0.0381132039235795 1
0.179065631246703 1
0.00732023487590612 1
0.117245890520344 1
0.0406092255668161 1
0.0745623725776109 1
-0.00618478922011366 1
0.183760421933264 1
0.0524542411779673 1
-0.0503436072297405 1
0.0354739883787397 1
0.0997232185224749 1
-0.039508446615127 1
0.0414956309356833 1
-0.12659127118334 1
-0.00168233620132246 1
0.0939431066430029 1
0.0474461492424108 1
0.0657094544792653 1
0.0318391636830148 1
0.0287128755634275 1
-0.119961707707523 1
-0.0315737928286368 1
0.00392189406044232 1
0.0838319504509198 1
-0.0062331241428659 1
0.0126308385796615 1
-0.0319532817434609 1
-0.125009758414381 1
0.0444513389848024 1
-0.0138928880306971 1
-0.0248526852072646 1
0.0228802495197073 1
0.0457920579098054 1
0.167389783851794 0
-0.00150792052336493 1
0.0591176025291022 1
0.0612126350708121 1
0.224843745359046 0
-0.00372446068700381 1
0.0923267893653898 1
0.0571295828255593 1
-0.0339697569684163 1
0.144260597879135 1
-0.0209964046515409 1
0.0836649145782923 1
-0.0912988116079649 1
0.0764047988402583 1
-0.022871762096905 1
-0.0801452784470755 1
-0.0814308554792777 1
-0.084535291593277 1
0.090004746792798 1
0.018316753645576 1
0.0517941043806384 1
0.0925685086630263 1
-0.0255059420855831 1
0.0211890653178108 1
-0.0714326484973946 1
-0.0249616432245678 1
0.0760257538242882 1
0.178998334798735 0
0.159318797672211 1
-0.0363999719413501 1
0.0711723042303111 1
-0.117916316215026 1
0.0790380294718367 1
0.113143620566485 1
-0.0193010364829019 1
0.0159261312891842 1
0.0820781796539101 1
0.0368926482795478 1
0.00236423202547633 1
0.0435154180904345 1
0.054227993540781 1
0.0974453429196237 1
0.0322427107572154 1
0.162917547118685 0
0.0036177676969772 1
0.0112817457645565 1
0.128668799750348 1
0.166298854500103 0
0.147121219424599 1
0.096435520264363 1
0.0925919000459484 1
0.0304837941923889 1
0.0243742241945366 1
-0.0683808002741086 1
0.242194358796621 1
0.0390875784424393 1
-0.0272045810831872 1
-0.0385759778966846 1
0.0104193227898132 1
-0.0255762505765284 1
0.0511992951122229 1
-0.0520981032640952 1
0.20217702723079 1
0.0747782000337571 1
0.0288022645510919 1
0.112309314239946 1
0.171157119404084 1
-0.00493790553725469 1
-0.00357651935826955 1
0.0725043957378091 1
-0.0583389620648677 1
0.111916045163794 1
0.131892257534802 1
-0.0167708861659816 1
0.0428463816894143 1
0.15266393521912 1
0.181279777505205 1
0.0822176669734453 1
0.0565968716518345 1
-0.0774617659216783 1
0.0293778088890207 1
0.0242914419807109 1
0.036458506215807 1
0.042403167790372 1
0.0128981898991273 1
0.128715949287642 1
0.0268881706239815 1
0.140327856573598 1
0.0698763623061847 1
0.0733224319460099 1
0.112941362455042 1
0.0811754819205885 1
0.00935347155781878 1
0.0403186806831112 1
-0.00118041825115481 1
0.0484357665956997 1
0.053380960861867 1
-0.12686416189461 1
0.151077773213524 0
0.0438644581010816 1
-0.00247445037166106 1
0.0564406627052707 1
-0.0414983286691076 1
0.0744994553200052 1
0.0631218080960169 1
0.116968106059133 1
0.0201748005937642 1
0.0740899160648872 1
0.0625449915344364 1
-0.0113362881833522 1
0.00232916226862797 1
0.149131540070009 1
0.118208743544683 1
-0.0245681617454558 1
0.178357413689884 0
0.170255949036574 0
-0.0415381826557792 1
-0.0510679794888176 1
0.00775288423003155 1
0.091407656832679 1
0.0713553913026443 1
0.232294163256307 0
-0.111738756675311 1
0.090986432575637 1
-0.0139130755609869 1
0.0443945007728108 1
0.131972499117373 1
0.176144953996047 0
0.0345186948051654 1
0.0048808565512411 1
0.0227246998502099 1
-0.0736732265588557 1
-0.0125825395838694 1
0.0733815082918724 1
0.0480245856730772 1
-0.0654540902433486 1
0.0941642974055425 1
-0.0377431619634525 1
0.158334517261112 0
-0.00861477355201566 1
0.0345110782320648 1
-0.0516130798120625 1
0.194587915555952 0
0.173737242956113 0
0.154223354859248 0
0.063549379750953 1
0.0211729450464961 1
0.213827138754731 0
0.122596185963916 1
0.0834617205566403 1
0.0652120443241127 1
0.00391794530692041 1
0.0375494346524057 1
-0.0948414289683983 1
0.0533783818864294 1
0.0913728576614561 1
0.0986179509890646 1
-0.125979077727899 1
0.0857332745786693 1
-0.0315467289814918 1
-0.0515298606621705 1
0.0917864321525114 1
-0.0991308925963979 1
0.209036481394885 0
0.0344922192334189 1
-0.05299391375592 1
0.0242402085471448 1
0.19199450287347 0
0.0801696461197636 1
0.197670887460042 0
0.0237947358310586 1
0.055189711566797 1
0.0179615890872041 1
0.156492947324513 1
-0.0403444648826125 1
-0.0524703167192229 1
0.0383262365097003 1
-0.0812650906681282 1
-0.00778957736796935 1
-0.0194266200438039 1
-0.00238940194192028 1
-0.0742827372694111 1
0.0379388730903313 1
0.138767349196231 1
0.0153476692824842 1
-0.00364185076759201 1
0.000430093669415967 1
0.0915342076150834 1
0.0698411317326918 1
0.207095811101904 0
0.0211529396625373 1
0.0911339643495423 1
-0.143626420488497 1
0.0594160190724328 1
-0.00895989149007093 1
-0.040991440803142 1
0.0855159061922422 1
0.0267922045692901 1
0.197250380127635 0
0.00218828860981861 1
0.0547797515061219 1
0.0428188122529251 1
0.121073800082379 1
0.0466463707319341 1
-0.0879942492025981 1
0.128183332553371 1
-0.0184534146049268 1
0.0332791352090151 1
0.133734983182423 1
-0.109033358898763 1
-0.0778916140451025 1
0.064251046541134 1
0.110748579823015 1
-0.0788037886398593 1
0.061585506087704 1
-0.197871061624183 1
0.0712578593604953 1
0.112301809357839 1
0.0528750783351177 1
0.055359788409236 1
0.10466840849233 1
0.0889982241400236 1
-0.085916795703109 1
0.0891956149701373 1
-0.00319322955259142 1
-0.0327281610517639 1
0.0910749483767727 1
0.0962992734806756 1
-0.0596554996520894 1
-0.00339569325715161 1
0.151485747098098 1
0.148516723661 1
-0.0254012776755765 1
0.00197240284787641 1
-0.0559298350843999 1
-0.02974636216507 1
0.0608300052232117 1
0.0990429883278438 1
0.0831287580252922 1
0.0223630053852104 1
0.113874555753893 1
0.0835538568247997 1
0.0503256699289759 1
0.0704327171951378 1
0.222495399664726 1
0.127708026771895 1
0.126935412299747 1
0.0161031073594788 1
0.0775327852576539 1
0.0176787980563314 1
-0.0730208463197834 1
0.0434648902679233 1
-0.0347682683767027 1
-0.00283124591776898 1
0.0880161236934637 1
0.0576741935578972 1
0.152935584087411 0
0.071550127310003 1
0.0615471713001806 1
-0.0242231137419325 1
0.0176140484710084 1
0.13467220448489 1
-0.155944903981502 1
0.00187648024052393 1
0.10542616206974 1
0.0744181417544225 1
0.0434325109410424 1
0.0495530194097584 1
0.0774942624737832 1
0.0550285774052744 1
0.0558882344098896 1
-0.0507366563092021 1
-0.00209293986806942 1
0.0225400761600344 1
-0.166571024863621 1
0.0139957616769913 1
0.101934897773563 1
0.114848280356485 1
0.0790727964081218 1
0.0957664335174929 1
-0.0637084692215279 1
0.147102081648929 1
-0.0757920076056565 1
0.108100447531612 1
-0.00248090317830422 1
-0.147659881348323 1
0.0547108651417619 1
-0.03819805186715 1
0.0758830978040007 1
-0.0333592665356968 1
0.121813654089195 1
0.0535619293906257 1
0.062983419269649 1
0.0731302676510807 1
0.0470149775611879 1
-0.057812216677702 1
0.122650213656183 1
0.047993616474016 1
0.11836637987022 1
0.0641433681629888 1
0.137919914844944 1
0.127347506833009 1
0.167280448148955 1
0.00791771440295797 1
-0.0406970730457654 1
-0.00573098399190505 1
0.0874206279342504 1
0.0895159846996232 1
0.0659062324552262 1
0.140249809153327 1
0.0740795658931547 1
0.0722977909929988 1
-0.0109759880103275 1
-0.0142983876393905 1
0.124596591513708 1
0.0297353475667749 1
-0.13931512585553 1
0.105504911227126 1
0.0413889499222876 1
0.0717618381310661 1
-0.0309879635263633 1
-0.0234764439029224 1
0.0964117757597364 1
0.0977326996034832 1
-0.0719331482547637 1
-0.0543239177461794 1
0.165374316371571 0
0.0285190902706793 1
0.113173734561822 1
0.0359628599786536 1
0.107014194668773 1
0.0477734823529982 1
0.0853442456025734 1
0.0419658506090195 1
-0.0792103294165656 1
-0.06555592910988 1
0.0655612240395776 1
0.105605389674917 1
-0.106886465272317 1
-0.0326302282773274 1
-0.0870029421252309 1
0.0238547226488678 1
-0.00989529398288996 1
0.116869299237208 1
0.161593268485765 0
-0.0148658930685109 1
-0.0219176276312509 1
0.130067667708551 1
0.069820293362158 1
0.00306378810963868 1
0.049603138066778 1
0.0530945336941391 1
0.10321981369058 1
0.00865571845828267 1
0.0298168706774254 1
0.000855809412938443 1
0.0475400100705525 1
0.340463217060368 0
0.0925660186077647 1
0.0940507141145316 1
-0.0575994011161823 1
-0.0126639202741434 1
0.153886955826588 0
0.143202859271392 0
-0.00580307672097713 1
0.000726471573439691 1
0.066970907637482 1
-0.0377628583923518 1
-0.0732269583646456 1
0.130407531596521 1
0.0726861796880117 1
0.114809778749229 1
-0.00418686980660395 1
0.0974220977511214 1
-0.0183624603205399 1
-0.00486203190371279 1
0.144708694728795 1
0.033758592394849 1
0.0569470397208332 1
0.0983262071263951 1
-0.0903750772028801 1
0.00436162060554031 1
-0.0122053635216087 1
-0.0455628123106324 1
0.144648525191228 1
0.11107174743857 1
-0.00466205670279554 1
-0.161941606720008 0
0.120041669192625 1
0.137831352558113 1
0.0660679183204983 1
0.00843154993444332 1
0.00371739101372606 1
0.0459865884328674 1
0.117539235677059 1
0.0675541413265367 1
0.0999790542799753 1
0.00627237057758924 1
0.0655626096928899 1
-0.0291773276447061 1
-0.026260391397449 1
0.0991885540845277 1
-0.0535131083428215 1
-0.00527799778862486 1
-0.0404802192180841 1
0.146039372580441 0
-0.0171001216430206 1
0.0049295347503184 1
0.124507417323831 1
0.13307780802446 1
0.112088342148249 1
-0.0222411191046916 1
0.130612325080981 1
-0.0440813572878364 1
0.0394568286284674 1
0.0783374697041851 1
0.210562493631766 0
0.0226207476609683 1
0.0399346892020706 1
0.0937137896882826 1
-0.0208973240236776 1
0.11423794584866 1
-0.0918940904657484 1
0.0465519834360539 1
0.0710742809882755 1
0.251370369069661 0
-0.0952061026017345 1
0.00942353855646671 1
-0.0323683222698493 1
-0.0500594549800725 1
0.0644914615784786 1
0.0146963381218619 1
0.0812416980986735 1
-0.0647978678176819 1
0.0879399479516716 1
0.123651851995238 1
0.0437782755570387 1
0.107607119967712 1
0.229003881465895 1
0.0446630066561849 1
0.100946413967877 1
0.0726526621565669 1
-0.0539434129238021 1
-0.051818676994985 1
0.112256119773775 1
-0.0101765766215002 1
0.0391907248909668 1
0.0628617335803114 1
-0.0595181486429386 1
0.0072424185782071 1
-0.027250695642826 1
0.0167965158844037 1
-0.0231885730849215 1
0.10502219391387 1
0.175062861117835 0
0.0832394570014339 1
-0.0383263339824139 1
0.0566280642232987 1
0.0867592093092975 1
0.232257550876098 0
-0.00166388286701778 1
0.026492791899409 1
-0.126204071601233 1
-0.0915235295310207 1
-0.0380703147966451 1
0.0960468200902641 1
-0.110517346638683 1
0.0349812213866984 1
0.0760316759298002 1
-0.00627286530399562 1
0.0669405904269931 1
0.0678419755962729 1
0.0497652862504322 1
0.0527731378749642 1
0.0925819491680247 1
0.0623898793871155 1
-0.0168564103717718 1
-0.097977566846956 1
0.111846561211213 1
0.0721875301919474 1
-0.0579892581416779 1
0.19751393748745 0
-0.189809251928189 1
0.0164003375596696 1
0.0589562728042134 1
0.0791405826865063 1
0.0349269927368388 1
0.029138510306572 1
0.0883520376810307 1
0.00106956830495617 1
0.131874256229422 1
0.137300114861358 1
-0.0699283097656155 1
0.00843226591266368 1
0.0746619176926948 1
-0.0255671150675985 1
0.188755142882055 0
0.00832013655124396 1
-0.0488922800912394 1
0.0850848636371069 1
0.000569239454155522 1
0.0483802971929992 1
-0.161280983829253 1
0.0832487663130752 1
0.115064756809744 1
0.197149338738538 0
0.0709101100231225 1
0.100268962390701 1
0.131728788272578 1
0.0946199149292403 1
0.017345295004688 1
-0.165352093451546 1
-0.0129021655146368 1
-0.0389395288516107 1
-0.00153572505619068 1
0.119516206145913 1
0.11792568124953 1
-0.0905669383605418 1
-0.0792754140800043 1
0.00868342342643656 1
-0.00955975761024008 1
0.0368495718120244 1
-0.130074823516885 1
0.0329292178584063 1
-0.00676375797061497 1
0.0626600804798369 1
0.0749686851512005 1
-0.038969556224806 1
-0.00598031389544528 1
-0.00299565187824465 1
-0.118728620212619 1
-0.0445557674827423 1
-0.0705264411413637 1
0.0537382562472738 1
-0.0474977317604648 1
-0.0327278946554359 1
0.011436029901495 1
0.142523219952817 1
0.0338930309910966 1
0.00084306034432261 1
0.00927438272430699 1
-0.0272655121433331 1
0.223563487775131 0
0.16352417828662 1
0.134255764212044 1
0.120933838228991 1
0.0938989964829469 1
0.0646414601997607 1
-0.0441487896306115 1
-0.0263844354617476 1
0.114586566448711 1
0.105499314069245 1
0.216801628997539 0
0.161012315906492 0
0.102630650440064 1
0.0921502545142966 1
0.141369897338944 1
0.184750233025097 0
-0.140661668936303 1
0.083987155663048 1
-0.155040340229304 1
0.0389133593680095 1
0.0370833044422286 1
0.196427147280008 0
0.0672338259964722 1
-0.014587085300222 1
0.115030337621589 1
0.0379835036609432 1
0.156109782055788 1
0.0220658945654619 1
0.0799153780572569 1
0.0686488173557534 1
0.0106277944058068 1
0.014935706329466 1
-0.0292409360081036 1
0.0972667596699993 1
0.0582681562185508 1
0.199819842631282 0
0.0261000234108897 1
0.0945796357306794 1
0.0568244796712136 1
-0.0259332701924161 1
0.00722558038589261 1
0.0610176665274441 1
-0.0456104412509117 1
0.112174095270037 1
0.105510013332309 1
-0.0670581639005406 1
0.0733812763364368 1
0.0638978077884534 1
0.0458963220344956 1
0.147562235553678 1
-0.00332484233065884 1
-0.0932288739391793 1
0.00849051759494121 1
0.0242728107191071 1
0.0165973214263544 1
-0.0856547868407902 1
0.133330559701855 1
0.022148297860042 1
0.138395516259903 1
-0.0106501479444714 1
0.139078467503095 1
-0.0444403881514762 1
0.00516675773804375 1
0.104825879848423 1
0.182026642523423 0
0.114445910102647 1
0.151099388546664 0
0.162581256175315 1
0.0595086031897374 1
0.0838490580750869 1
-0.16232850072076 1
0.139437075353875 1
0.157488828518158 0
0.157535936832042 1
0.215291914174523 0
0.0236821945453628 1
0.0360073558778742 1
0.0397557364376312 1
-0.0584813126009118 1
0.0555059807662876 1
0.00452284143360514 1
-0.0202721521654177 1
0.0807671364221436 1
-0.0154846691957127 1
-0.00686118775923192 1
-0.1616790012325 1
0.212445256800559 0
0.144311389281089 1
0.0183283027349977 1
0.184052234195943 0
-0.152076498877892 1
0.108920810574237 1
-0.0647039732834374 1
0.08360621171867 1
0.0790834156011141 1
0.0661364219388312 1
0.0536266840161887 1
0.0265353256766826 1
0.0157580444785858 1
0.0841303855241117 1
0.000530757936896595 1
0.00728552480126217 1
0.0171127447340837 1
-0.06535653455257 1
0.132530929768551 1
0.0740114727905706 1
0.16240105170616 1
0.138004856761722 1
-0.0105168138224028 1
0.106723624244194 1
0.110608687661148 1
0.103122303862396 1
0.16791332466146 0
0.192859611061388 0
0.106713452562097 1
0.0629181015648691 1
0.0194452457048033 1
0.14716894084955 1
0.00531070712226893 1
0.160010239133864 0
-0.149685680934978 1
0.0713523811916805 1
-0.213170609203487 0
0.0113690239059301 1
0.15740144006717 0
0.121525074420923 1
0.0176634227053075 1
0.0103524346877453 1
0.083049621030945 1
-0.0355542018627064 1
0.00454272284874005 1
-0.137243572836637 1
-0.114779331385267 1
-0.0381146855896189 1
0.0389027228805916 1
0.119685993643711 1
0.0579105611826642 1
-0.0511665097313072 1
0.0814516710675553 1
-0.00209960596827887 1
0.0964402416151816 1
0.0155215325287517 1
0.0972965153280782 1
0.11792947584658 1
0.0528892798608888 1
-0.16953635339249 0
-0.000719427298513422 1
-0.0924670730733734 1
0.0744532939381727 1
0.030801509114975 1
0.096815349494928 1
-0.000990044437838159 1
0.0502718858297977 1
-0.0467440826620834 1
0.0134143528860034 1
0.0892529671168259 1
-0.00345903286309459 1
-0.0860646516317661 1
0.184164815036729 0
0.0140064068078003 1
-0.0283111441406428 1
-0.0163097600360639 1
0.0368260095159384 1
-0.0417085053065951 1
0.0670810462373825 1
0.00835029078339818 1
0.088742298091806 1
-0.00823968045847378 1
0.0799482366459177 1
0.139835162786975 1
-8.91479987032845e-05 1
-0.000745410945521531 1
0.055745467881772 1
0.0291241203310985 1
-0.168382833714757 0
0.0437322963361611 1
-0.140466428843092 1
0.0645364741146572 1
-0.0182470049207483 1
-0.0178540921808014 1
0.135804134500984 1
0.0428495382543142 1
-0.0251645612766121 1
0.000964253831173872 1
0.0503074590392226 1
0.111480682232696 1
-0.108835460836274 1
0.177365280971418 0
0.107279678227487 1
-0.00203610224291825 1
0.179061919573874 1
-0.0592649656337733 1
0.109834578548276 1
-0.0510749935093168 1
-0.0661003877213125 1
-0.027174211091752 1
-0.138078958247127 1
0.0713521716726234 1
-0.0694050363020021 1
-0.0340399393553451 1
-0.0657492031316323 1
0.0136101039572966 1
0.00763206720268531 1
-0.045174070386744 1
0.0658755395355141 1
-0.010201952355452 1
-0.0527426010618818 1
0.192457894018114 1
0.0612567917729774 1
-0.033403434792343 1
0.0134573199694166 1
0.134075987926495 1
-0.0477664885925754 1
0.000763856467266323 1
0.0286686506369519 1
-0.00978992312585708 1
0.0758501351986832 1
0.0147430341970191 1
0.021761900670606 1
-0.106251169257273 1
-0.0681760671158043 1
0.0679340805530156 1
0.0864652709710627 1
0.119808277490089 1
0.0600474242925655 1
-0.109240035070237 1
0.113683325780828 1
-0.0160304058051046 1
0.099464986070885 1
-0.002216936871243 1
0.0145322188985585 1
0.0860620022046903 1
0.0803792206496553 1
-0.0429576653444876 1
-0.100303549694481 1
0.140972250261971 1
-0.0393097601905616 1
-0.0121750803869752 1
0.0852294672179189 1
0.149534037790529 0
0.144280134073462 1
0.00647003588877834 1
0.0561147910863996 1
0.128447994040226 1
0.0143890251046787 1
0.109108542761149 1
0.164481661188818 0
-0.0284788750847517 1
0.0565033436233421 1
0.0447041006774882 1
0.0745579544474459 1
0.0492065064806208 1
-0.0211658620466716 1
0.0275811497048782 1
0.0300820283447872 1
0.078226832220271 1
-0.135669036032516 1
0.0397363818772249 1
0.089917533114904 1
0.137867380104706 1
0.149383073863803 0
0.120246901595451 1
0.0936307742589638 1
-0.135673197289662 1
0.113978461120206 1
0.050188978748256 1
-0.0140976247916774 1
0.0326170276646141 1
-0.099251922722331 1
0.10475262585054 1
-0.06941866401052 1
0.135776931087015 1
0.0921849341143307 1
-0.00512948612265328 1
0.0490808303718042 1
0.0924772095435387 1
-0.065436389196779 1
0.172551904987967 1
0.157270304462367 0
0.146993218352666 1
-0.0223322570394492 1
0.167993758832968 0
-0.092530037867159 1
-0.112336666577411 1
0.0320586432401477 1
-0.005594535335889 1
0.0484884344963884 1
-0.0398060947948605 1
0.00515453180381568 1
-0.0527701543332742 1
-0.0820958353896645 1
0.0267755996299106 1
0.0540712789024146 1
0.0168208973481547 1
0.103668791657214 1
-0.0215102191908194 1
-0.0891624330929052 1
0.0399150044820518 1
0.190189941448471 1
0.0777463484707171 1
0.0258987768443172 1
-0.0387498235218325 1
0.09412607308987 1
-0.0334063242542368 1
-0.0305955397885948 1
0.196178678473864 0
0.0595192981577175 1
0.037057569699197 1
-0.0912129646691784 1
0.0894297729537575 1
-0.0832517304916871 1
0.00945955481527743 1
0.018243915249585 1
0.157183745787296 1
-0.00316593869450074 1
-0.0814664451939972 1
0.00724758460755732 1
0.0610506237494293 1
0.136266329270033 1
0.0581103934334117 1
0.013271669319484 1
0.0986676348203809 1
0.170802390770938 1
0.0980394281788027 1
0.0904366261564847 1
0.205641757060971 0
0.0514604962619946 1
0.0153268339755855 1
0.00914835476128274 1
0.00347978322316669 1
0.0760917229750277 1
0.0422934396790621 1
-0.098967505231458 1
-0.050746098647124 1
0.102241078798687 1
0.0541814060197304 1
-0.0266363697760164 1
-0.0301874127938876 1
0.097210710402389 1
-0.0233380720150668 1
-0.0205178115186918 1
-0.049036148539722 1
0.100911886944081 1
0.145811585890694 1
0.0135586216001299 1
-0.0978924577174139 1
0.0165713062740567 1
0.163665787739689 0
0.116262412957002 1
0.0107781443768513 1
0.179558762646394 0
0.0591554086691146 1
0.00748726280527651 1
0.128529146012808 1
0.0694540233720302 1
-0.0199950520563865 1
0.031563942738471 1
0.00207463589157698 1
0.051199543402939 1
-0.0098353086230835 1
0.149473216886273 0
0.0547906837582949 1
0.0303614684183404 1
0.0802411004653206 1
-0.0173528257461855 1
-0.0623046477682019 1
0.0960740271522875 1
0.0264860148476706 1
0.060703579869036 1
-0.0167013748292922 1
0.161050456963407 0
0.08953851181094 1
-0.0171799386861624 1
0.063840830929839 1
0.0738975105768451 1
-0.0603203374760371 1
0.0954757356055311 1
0.0976953493282661 1
-0.111004501864761 1
0.0577971721508366 1
0.111951525503989 1
0.0142596976449805 1
0.116032955574562 1
-0.0513369474455597 1
0.138537644938198 1
0.111017358987896 1
0.0408047033359143 1
0.0885807860992854 1
-0.121393397206173 1
0.0580460527443761 1
0.00619586412222781 1
0.00180533704108376 1
0.113692967698239 1
0.0525277142790023 1
0.205718428509434 0
0.0580794454579211 1
-0.0809624835862998 1
0.00437528101596083 1
0.084448402047922 1
-0.0536743066642452 1
0.0413072399315855 1
0.104443200741846 1
-0.0842587740966317 1
-0.0953441661021912 1
0.0518282073677324 1
0.0320920623335599 1
-0.0251100780538728 1
0.22001011549479 0
0.0296417048705388 1
0.0757021325136346 1
-0.111724871139594 1
-0.0469411831114453 1
0.0372816776959084 1
-0.034315108624245 1
0.0753461059099053 1
-0.0181203861202955 1
0.0302034741881217 1
0.0609077244481977 1
-0.0945021821244522 1
0.141182252441071 1
0.121675761958704 1
0.0506922394407447 1
0.120669705666732 1
0.00883021586701612 1
0.0593456754025559 1
0.0236967049455297 1
-0.0902891146416682 1
0.0301821085928793 1
-0.0278605970133309 1
-0.009783892439278 1
-0.108446472882659 1
0.203763843418226 0
-6.46797092419028e-05 1
0.0316738845855117 1
0.0908994751015609 1
-0.0356337282576047 1
0.111904461141892 1
-0.0929202553584574 1
0.00810818292319926 1
0.0505950209700076 1
-0.00817614133714844 1
0.100564097772055 1
0.179274145092206 0
0.138161296003426 1
0.171842510782675 0
0.0272288150888156 1
-0.00555649852905868 1
0.0150591581922309 1
0.00694765021264669 1
-0.11584293095305 1
0.0801022354522534 1
-0.0442891558626671 1
0.0549831650172831 1
0.116629442756876 1
0.283924038971117 0
-0.0303378810097923 1
-5.48776552401313e-05 1
-0.040193796213845 1
-0.0126603139751261 1
0.123787879902101 1
0.158066171429186 1
0.0404036801987319 1
0.17394464881149 0
0.0901318106806604 1
0.0762806051496349 1
0.0871633896393327 1
-0.0148008656378122 1
-0.0345641044719271 1
0.136660895375807 1
0.00622677892624569 1
0.00302847768347773 1
0.0790060125021191 1
-0.0280778469035728 1
-0.0143146258102459 1
-0.0380850900528625 1
0.080204438310446 1
-0.0662195981986553 1
0.0674598879189164 1
-0.0180888918432364 1
0.0888077085434523 1
0.0907237467809442 1
0.0385583548719561 1
-0.0214673855336906 1
0.109687857634887 1
0.0487231724562095 1
0.0341739875599718 1
-0.0156605041917673 1
0.0717300794694481 1
0.127095161885594 1
0.13895378923146 1
0.139581105249611 1
-0.00321664729401587 1
0.0319158781893904 1
-0.091231187943239 1
0.0227536975480138 1
0.0612507524952302 1
0.13670612980415 1
-0.0349705794148297 1
0.0745430799122846 1
0.126159476662995 1
-0.0463511126299689 1
0.0417427267130938 1
-0.0232342773274397 1
0.128185699561144 1
0.0538050363804295 1
0.133694308238173 1
0.0451483686248313 1
0.0156006172027331 1
0.11357562478613 1
-0.0419164149344131 1
0.058535816318725 1
-0.126003168240936 1
0.147839968841212 1
-0.00344295168828435 1
0.0440695238319975 1
-0.0694058611395565 1
-0.133799351239242 1
0.028427621090741 1
0.119091056636063 1
0.0289731749116936 1
-0.0427671581551724 1
0.0731547251374561 1
-0.0787768025105759 1
0.0530651945036033 1
0.0680085528616921 1
0.00104669936139003 1
0.028849402055755 1
0.120355365575084 1
0.118780765005328 1
0.0167029646752592 1
0.0235270805277645 1
-0.0524871647905642 1
0.138802076795395 1
0.0338625425823905 1
-0.125505283163531 1
0.109688631985444 1
0.135291152814577 1
-0.0879816160282594 1
0.0481770640501038 1
-0.174168336142292 0
0.199351627667289 0
0.12171656552667 1
-0.0850645554234039 1
0.0557906099760624 1
-0.0283685739126636 1
0.143323369175743 1
0.022573915421505 1
0.119662126574951 1
0.0903026695919498 1
0.193211635363608 0
0.00913311066054859 1
0.135152662415075 1
-0.053270014272003 1
0.124549766933532 1
0.0478891000329405 1
0.0841336483207008 1
0.0171245187164536 1
-0.031254242153113 1
-0.0416038279002285 1
0.138889151457188 1
0.00639054953935328 1
0.226707510001216 0
0.126127475249829 1
-0.0327200332324094 1
-0.0411312559052109 1
-0.0452843539506703 1
0.158749377103425 1
0.0319819282228846 1
0.127185511777519 1
0.0982450363232616 1
0.160589076492783 0
0.0889146051460467 1
0.0243576662740635 1
0.0462773784384256 1
0.130479115588626 1
0.0507356374478534 1
-0.0192328393760988 1
-0.0120587269661327 1
0.129642992388721 1
0.0234211850881131 1
0.0374598453802171 1
0.0132609553758062 1
0.21370726295767 0
0.067858860685272 1
-0.103134530277814 1
0.00854603355063362 1
0.0504975527617207 1
0.0293736895111932 1
-0.0383430745438928 1
-0.0451303298409691 1
0.222043184446222 0
0.0268764951253295 1
0.106308331203468 1
0.0109304521525188 1
0.155048234115641 1
0.0941769696622937 1
0.0833753622616575 1
0.114079552147992 1
0.0809378883409205 1
0.0614834357824847 1
0.0127759608327302 1
-0.038109957065403 1
0.0795645158421609 1
0.0312192567096332 1
0.00609734076931789 1
-0.0197406570928669 1
-0.0138850879355521 1
-0.109773621623898 1
0.0734603813359517 1
-0.0119935996630187 1
0.0227331504294456 1
0.0393203649134097 1
0.0166333263657043 1
-0.0510443473028607 1
-0.0289465078104005 1
-0.0439088273079917 1
0.15365734762912 0
0.17836760179774 0
0.128469976039449 1
0.112406111292867 1
0.0534124766140335 1
0.213690728146297 1
0.0727194963733141 1
0.0395777876664227 1
0.0860586217624844 1
0.113189910049268 1
-0.0606633151964544 1
0.091177641204537 1
-0.0576532904223781 1
0.0547654825518888 1
-0.0322784485568148 1
0.0881798656092592 1
0.0067973276764752 1
0.0500428470075399 1
0.096623137947265 1
-0.0420558658878404 1
0.0540539864033628 1
-0.0531667799931991 1
-0.0300621040735416 1
0.0146428885540297 1
-0.0951035776906862 1
0.145233702306864 0
0.0748814829727071 1
0.0617927081297066 1
0.0660558177102388 1
-0.0461994208042124 1
-0.00316148323217506 1
0.119179254391409 1
0.0509542569369451 1
0.0585480623431391 1
0.0502967777284279 1
0.106172306171405 1
0.0502970910546272 1
0.0317130609458355 1
0.0342066609853184 1
0.119944417871413 1
-0.00444830790184849 1
0.168697040428353 0
0.141794538357053 1
-0.022793187399975 1
-0.0511553221091773 1
-0.125880921236866 1
0.141257547405254 0
0.0210625228916472 1
-0.105809163161886 1
0.064217189081337 1
0.108561780631683 1
0.0405215071432222 1
-0.0253068052843775 1
0.124126868978784 1
0.00604357650396755 1
0.000933062453801967 1
-0.00688078304380433 1
0.00968118685141699 1
0.12322763418259 1
-0.0262248833276165 1
-0.0396001196789472 1
0.0924575148583792 1
0.089599049216824 1
0.0299181748264318 1
0.011372708670871 1
-0.0441845865060951 1
0.097840308660439 1
-0.00402144694527334 1
0.0287572050197283 1
0.037284763132186 1
0.02709608042586 1
-0.00733934422764745 1
-0.0486438440671559 1
0.129380830034281 1
0.0407357509464667 1
0.0811060969301058 1
-0.0430827364243404 1
0.0221944958745665 1
-0.0737459026607634 1
0.0843085696717872 1
0.104438983338731 1
-0.219259704173672 0
0.0485352997845804 1
0.132579275863922 1
0.0371489520407972 1
0.0561057439817324 1
-0.0540333275696216 1
-0.105320356468718 1
-0.015812326380254 1
0.00972255438066845 1
0.0545088490821285 1
0.0218143046459927 1
0.102637193128736 1
0.0854239983360225 1
-0.0216902866119333 1
-0.0108751463330313 1
0.0172835545018381 1
0.0673878972922427 1
-0.0677802195512667 1
0.101597035029682 1
0.0154296215997453 1
0.0427797395417648 1
-0.148757792159193 1
0.0306255436965493 1
0.0613409971260714 1
-0.00187244508159472 1
0.0757672418214366 1
-0.0319857260234885 1
0.182370393454702 1
0.0984103883002507 1
-0.0849254223816911 1
-0.0690546274691125 1
0.212250977584493 0
-0.0843936348949606 1
-0.0977574246338768 1
0.116150011568379 1
-0.0627894752257342 1
0.0788745963360331 1
0.115144567485771 1
-0.00408312546273962 1
0.0584432718963021 1
0.114821378474681 1
0.0103152733093286 1
0.142928499902595 1
-0.0904842979150547 1
0.101643268920194 1
0.104101421275195 1
0.124868280493149 1
0.0813859646300384 1
-0.0364931551250362 1
0.0286590699935905 1
-0.134150923860575 1
-0.144763480766221 1
0.0919118135732413 1
0.0904082599017191 1
0.054546380269833 1
-0.0255286522102374 1
-0.0162727825847547 1
-0.0670306026630955 1
0.0834516879862546 1
-0.00904952513975001 1
0.0112515087300866 1
-0.0967285234798364 1
-0.0153476922420992 1
-0.0445777030418704 1
0.256381970277408 0
-0.0315786435118973 1
0.10460235379511 1
0.0783643959912347 1
-0.0136479051690616 1
0.188761984889894 0
-0.0365433639931355 1
0.0829361706788238 1
0.0347170286415115 1
0.100755778746119 1
0.0382019391563945 1
0.0413471836420122 1
0.133949726900396 1
-0.104621178850825 1
0.0852513480668077 1
0.0201091989303708 1
0.138724994173671 1
0.121913657819569 1
0.138820218735977 1
0.0920573133927427 1
0.0100709417903101 1
-0.0016072688314818 1
0.0697229288877046 1
0.0268841464148288 1
0.0294623471369424 1
0.0980870339564705 1
0.101165433217477 1
0.133552757003608 1
-0.0285575384978278 1
0.129616874620461 1
0.040960563290899 1
0.0256711311432919 1
-0.00983841777026566 1
0.00236577259906995 1
0.0232459845355458 1
0.0128625703097533 1
0.111698035888574 1
0.0979173481946462 1
0.0336650751653696 1
0.0454453369344763 1
0.113984390549258 1
0.100622844277128 1
0.0448292350343338 1
0.118231100306206 1
0.175081560144741 0
0.082980640824733 1
0.0749764293130201 1
-0.0506463539816562 1
0.0133971093966916 1
0.0505822948463221 1
-0.024125668051402 1
0.102679080014761 1
-0.00163209249267715 1
0.0432895627102373 1
0.0973191175092164 1
0.0199773783782897 1
-0.0312619326761959 1
0.048960685685679 1
0.0516593012024365 1
-0.0132949871071963 1
0.156354406537603 0
0.0869726270818387 1
0.118006901776097 1
0.0905991176517363 1
0.116858275025675 1
-0.127623751758691 1
0.0634764712359112 1
0.0707081196402093 1
0.302259499765076 0
0.0662353640705238 1
0.0803269315848463 1
0.158941042567612 0
-0.00786346410906506 1
0.0351338851425583 1
0.0818636187784776 1
0.0675741843389401 1
-0.0457070152338271 1
0.00562999198680445 1
0.0168450284260957 1
0.0692661603914693 1
0.115081809042386 1
0.103719388513116 1
0.0728102932494162 1
0.0245478071181947 1
0.0404618347480352 1
-0.0508981233218026 1
0.147669920373554 1
-0.0153793315497978 1
0.0568647490750228 1
0.14689159856356 1
0.0585444403933491 1
0.0436494036102749 1
0.063181572753006 1
0.117140057928999 1
0.0498638240668635 1
0.129694347539074 1
-0.00942883501906752 1
-0.011499711862368 1
0.0210938956605284 1
0.0214674794382979 1
0.0781045916896092 1
0.00785649057061134 1
-0.058831871972199 1
0.0888051463685446 1
0.0732605933392515 1
0.0900138955763356 1
0.0438194862500776 1
-0.0833691127498883 1
-0.00805786964831377 1
0.185685048581547 1
-0.0134437197906274 1
0.149085070964686 1
-0.0119019474018348 1
0.0111686599973033 1
0.041224957635504 1
0.0659125340698529 1
0.144136050649249 1
0.179235559574498 0
-0.00249158017837839 1
0.134063626413768 1
0.0847862090331327 1
0.0833766902340872 1
0.0685304429407457 1
0.0919165333838027 1
0.128610530497404 1
0.0892051454696522 1
0.0334796962409491 1
-0.00949933000267645 1
0.111806333707331 1
0.045581365656414 1
-0.116281159137001 1
0.169332704333407 1
-0.0638291844774966 1
0.0126647537834373 1
0.059982927187816 1
0.0874385054626467 1
0.0769455515652014 1
-0.037768382721455 1
-0.00204908116081889 1
0.0425762687450682 1
0.106508875252421 1
0.0646691980955426 1
-0.100892311844187 1
0.0503342640325838 1
0.0720969926356219 1
0.143956615448438 1
-0.0415802494391334 1
0.12104071223638 1
-0.0370450970287754 1
0.00410541992332469 1
-0.0666588401578894 1
0.0483145598309803 1
0.00203535926523461 1
0.0402005158238878 1
-0.150430959504194 1
0.0691307536534887 1
0.0048733282320924 1
0.0992565058612292 1
-0.153081130111559 1
-0.102157269766099 1
0.0166251817178031 1
0.114923400473306 1
0.0950983815318282 1
0.175061957579742 0
0.0287734997354887 1
-0.0237308156509038 1
0.0742567946838755 1
0.138250208229238 1
0.0337650773691465 1
0.0972339341568158 1
0.0521146630000604 1
0.00649887667069096 1
-0.0319786242328278 1
0.161647074992445 0
-0.131413811431592 1
0.056629034534187 1
0.1162749363515 1
0.097591948101397 1
0.0484603981705681 1
0.198517846471818 0
0.0513682152357262 1
0.0540398086417737 1
-0.056272702886794 1
0.077573488805763 1
0.0712408162999429 1
0.073613668042456 1
-0.109003342832871 1
0.0897730231907465 1
0.0543377156650826 1
0.151949132477369 1
0.135140088831048 1
0.135336951341862 1
0.0712501027075269 1
0.0347181267569508 1
-0.0243561717256322 1
0.0154502828020745 1
0.0323020945216082 1
-0.0446701547142095 1
0.268249678430568 0
0.0222598836713316 1
-0.116421320554317 1
0.0842213542645274 1
0.0642928350516174 1
0.0107266624183425 1
0.0161665593360959 1
0.176577662648616 1
-0.0673795410072428 1
0.0873864032196018 1
0.0508181539069757 1
0.0881664511819845 1
0.104285115168458 1
0.0116800608701329 1
0.0315129606815683 1
-0.0123489469962757 1
-0.0108499070025373 1
0.0586856504397519 1
0.131412570564303 1
-0.01379954863767 1
0.00678537409655557 1
0.0298424107731044 1
0.0177889318352825 1
0.0643035180880502 1
-0.0763358211491611 1
-0.0252162807733777 1
-0.0246113653909791 1
-0.036199629673351 1
0.0611477436172199 1
0.0378541930064255 1
0.0549982094405685 1
0.00323129567160839 1
0.0713408054176994 1
0.0919490083628095 1
0.0593420580234434 1
-0.141631920554382 1
0.0386459783898732 1
0.138119505867332 1
0.140055320121031 0
0.123320927475256 1
0.0180971129598428 1
0.0472719146398322 1
0.0754373704901374 1
0.0262382867497893 1
0.0132309941737829 1
0.116560613653254 1
0.109354632576027 1
-0.0426043250446684 1
0.027046448886109 1
0.0790274563104662 1
0.025414868023298 1
0.134507137844028 1
0.092860521076453 1
0.139694352049714 1
-0.0386928505639058 1
0.0397506693622644 1
0.110595518122108 1
0.0823791281635186 1
-0.00145706562130431 1
0.0475288277775061 1
-0.0794837806426328 1
-0.0913089247705227 1
0.117701106519029 1
0.0678951420097713 1
0.0364348904737306 1
0.0229204961586689 1
-0.0115870650600085 1
0.0577506848862618 1
0.0162677017525567 1
0.041665156019281 1
0.0464635509806616 1
0.0446432102438993 1
0.103770174086317 1
0.0998836189971981 1
-0.0619381682623851 1
0.114489149292223 1
0.05811046207598 1
-0.00644812967840913 1
0.11983615955933 1
0.120810575931167 1
-0.0645402098006062 1
0.10594463438294 1
0.188105423907847 0
0.040837208939595 1
-0.0796574129455947 1
0.151914086840798 0
0.0774240609124777 1
0.125468404737632 1
-0.0221588396039911 1
0.0256923265705776 1
-0.0507537661956264 1
0.120507985887546 1
0.163884490498383 0
0.0097903793572053 1
-0.0140507518368024 1
0.00950402236826114 1
0.0708599135645655 1
-0.17258600481074 1
0.11336359474045 1
-0.0100623937431967 1
0.111945051141308 1
0.113943959261743 1
0.0635320939279146 1
0.0362912278454419 1
0.0467517494625771 1
0.0705126450501509 1
0.0241133878124455 1
0.124775712272282 1
0.0215800872000289 1
0.0365943433792422 1
0.0870373218917421 1
0.16110998827516 0
0.134263451334787 1
0.0117860676283553 1
0.0120262271828637 1
0.0891671549520272 1
0.0725222030185637 1
0.113650957302032 1
0.0295433690189665 1
0.0303406562301766 1
0.0633597074880645 1
0.00140030469552273 1
0.143917303418626 0
0.0965999368079786 1
0.0088009031142437 1
-0.0279612999287676 1
-0.0777534120251956 1
0.194547731570192 0
0.00186992417195516 1
0.0849762272022921 1
-0.020213647797311 1
0.052514500019371 1
-0.0433445382718111 1
0.0718690671807599 1
0.0240022215791909 1
0.0660917364406139 1
0.0696789377359084 1
0.0296056736581108 1
-0.0766039892361371 1
0.045725727953439 1
-0.0296165885711664 1
0.0524457488073415 1
-0.0779489871438974 1
0.0594043066651157 1
0.0612422610329113 1
-0.0122200522074463 1
0.0674874927342361 1
0.197409549057912 0
0.0365447518772543 1
0.133264484150258 1
0.0619806341059258 1
-0.0878662633106981 1
0.00364489148352762 1
0.0408891914073712 1
-0.0117247152018717 1
0.108979710086659 1
-0.0932021739802612 1
0.0219490852800101 1
0.259513685906828 0
0.0785877252927345 1
-0.0403717096212555 1
0.0582371490831399 1
0.147014218885912 1
-0.0838287479464499 1
-0.114611487339045 1
0.0970215958345032 1
0.0540154758672753 1
0.0173944710195233 1
0.277218359579665 0
0.0746604110049321 1
0.128989711702663 1
0.131317427136921 1
0.000896451347025009 1
0.0906807518692113 1
0.140987794392266 1
0.0958024510250553 1
0.0487795636343014 1
0.0705388624226537 1
0.0134462716440515 1
0.0189296725401739 1
0.0341618285943163 1
-0.0225822937609149 1
0.113114188251849 1
0.0806325848368517 1
-0.00291703081423643 1
0.0636442619652642 1
-0.147756207761774 1
0.23540899951344 0
-0.041503245513464 1
0.0442745890858876 1
-0.0842977044621707 1
0.127168566992432 1
-0.0576680278631892 1
-0.266906404353163 0
0.0113322977292069 1
0.155596601507303 0
-0.0691652073303898 1
0.0238983414848048 1
0.13696201821395 1
0.15985279366636 0
0.0154140198783517 1
0.12877873409955 1
-0.0137146514026891 1
-0.0314156827505876 1
0.124542212614293 1
0.130420926938326 1
0.101810147365328 1
0.0767048627453967 1
-0.0217565733739102 1
-0.0231772660712717 1
0.131196722973577 1
0.144752772612962 1
-0.0439874643263553 1
-0.0655292283992839 1
0.0638085837806838 1
0.0771492810359894 1
0.047309185579228 1
0.100655556459261 1
-0.0696906097769018 1
0.0531281257047302 1
0.0723461924515306 1
-0.0533231973219231 1
-0.135668239515215 1
0.0394728904731205 1
0.300251662049236 0
-0.00793238553484972 1
0.128154097738359 1
0.186218743886038 0
0.190988373212038 0
0.0174602047385245 1
0.0676576907359985 1
0.153262634024841 0
0.0886895700233281 1
-0.0875054463437536 1
0.133134518293206 1
0.138013109429333 1
0.119723628068371 1
0.0748498708786894 1
0.0725453165872192 1
0.192079588108412 1
-0.0517442125322767 1
0.0656425317525591 1
0.0275619076498189 1
-0.0250443246598964 1
0.119565194277352 1
0.0881114669712146 1
0.0692195291295586 1
0.093242610025508 1
0.044575034942147 1
-0.0449020910546406 1
0.0416193969902601 1
0.122319629638826 1
0.0470014530706215 1
-0.0527302370633052 1
0.0351664766742078 1
-0.0322457006405393 1
0.127450637918743 1
0.0199437993611972 1
0.180519714811545 0
-0.00329310363734755 1
0.161395756387154 1
-0.0715905755983871 1
0.0718492966703423 1
-0.06313151787974 1
0.0485509966963608 1
-0.0701312068028061 1
-0.00643393249294656 1
0.06762386238945 1
-0.0758252410363607 1
-0.0374819253433974 1
0.0179285875848868 1
0.225086807856303 0
0.0831945078819165 1
0.0666226884263944 1
0.0578943074264416 1
0.0609155450083894 1
0.023281459885046 1
0.0250586911831357 1
0.0559944562440583 1
-0.0202266929298263 1
-0.0336924143304259 1
-0.0260878489158109 1
0.0719785812745255 1
0.00662652683530923 1
0.0176224462492998 1
0.018990043349605 1
0.0462823427177436 1
0.0224089482766847 1
0.135240976271538 1
0.0544695851229842 1
0.217932336477763 1
0.144544365355641 1
0.173572705958844 1
0.0663661953465386 1
-0.0404594127026645 1
-0.0604724988033531 1
0.13318043003403 1
0.0127040108284781 1
0.0666654857897695 1
-0.0181226275310463 1
0.151106377755518 1
0.143432730395947 0
0.111294774452821 1
-0.040271627063351 1
-0.053665522920694 1
-0.0649055336028284 1
-0.0243519033058844 1
0.11365971905624 1
-0.0524307160674403 1
-0.0838889039660318 1
0.0302239899912745 1
0.0903615800738173 1
0.112562070508843 1
0.0343113024222266 1
0.0818498368878315 1
0.0217804133441189 1
0.0971303903016125 1
0.104177180261086 1
0.0368972663236207 1
0.152050657891795 0
-0.0274090579570036 1
-0.0208481206524243 1
-0.0362556646519035 1
0.011388233582272 1
-0.0181142909601372 1
0.0737483144766664 1
0.0158256835419325 1
0.111685640365611 1
0.0226321953752926 1
-0.0637866482133112 1
0.0458863552062894 1
0.0183759849236038 1
0.010018757526463 1
0.00412748504397546 1
0.106808693987106 1
0.0159345596195687 1
0.0302567028415137 1
-0.0254144980472427 1
-0.0118053505427562 1
0.15135669251284 1
0.0278224082222274 1
0.129171578429344 1
-0.0333558717905557 1
-0.0298856668946963 1
-0.0730971600559328 1
-0.0444278019314382 1
-0.0194183615162168 1
0.0221031264258203 1
0.0104022661811727 1
0.0776900215802194 1
0.0108486302146386 1
0.00440308653095404 1
0.0280784911346622 1
0.0216786854320538 1
-0.0109519266204166 1
0.164959302361089 0
0.0645744326441317 1
0.0719758950376534 1
0.103040435997623 1
0.0473497757498541 1
-0.0252558637406956 1
0.0947873611422082 1
-0.12312237184211 1
0.176771005159389 1
-0.00794366787098878 1
0.0566680864718712 1
0.0907623596655267 1
0.0220097116364394 1
0.0496443829736834 1
-0.101743325878653 1
0.00121485640585119 1
-0.0266575934367182 1
0.0280079921372864 1
0.0259460569947939 1
0.100403243302669 1
0.0567277179465412 1
0.01896713599225 1
0.0104992376799615 1
0.133628196619426 1
0.0850387843215349 1
0.151934934521288 1
0.0998429403116289 1
0.0983772100256453 1
0.0304244915581058 1
0.0182563657688129 1
0.138487402474577 1
0.136088911149187 1
-0.0926102823621386 1
0.0872468465216267 1
0.0489954971140739 1
0.0288578681085971 1
0.10224835329743 1
0.0910553369555837 1
0.0428081950547462 1
-0.00641250877370133 1
-0.0420041921246762 1
0.093870848266046 1
0.0763763829282386 1
0.0403060710890788 1
0.0966906901634509 1
0.160906318464631 1
0.0148968104347122 1
0.131937140982283 1
-0.0955475800231564 1
0.0475435735027742 1
0.12610203628791 1
-0.0650780320308004 1
0.11208679803753 1
-0.00647578474399071 1
0.120720504874847 1
0.109075817763522 1
0.160082676434869 0
-0.0739812385222555 1
0.173283344689761 0
0.064702597146579 1
0.140667572065828 0
0.171195182416003 0
0.100396497208322 1
0.053669127150736 1
-0.0455964577864257 1
-0.070174169217871 1
0.0640600487620233 1
0.0737353127685708 1
0.0406914362019452 1
-0.115767886556898 1
0.0632709680605092 1
0.0177964244422861 1
0.0821790058577122 1
-0.10598988421637 1
-0.0277553242127849 1
0.0142596400936581 1
0.13561509918919 1
0.16904437736377 1
0.0113247248901511 1
0.0254952834332209 1
0.0662017676465256 1
0.0570900822574744 1
0.161822629121292 1
0.213568388758292 0
-0.0180496631051618 1
-0.0330551275735212 1
0.000201453624965983 1
0.0545431184294373 1
-0.0805121058986803 1
0.140684230935549 1
0.0134863333861892 1
0.0880458021238712 1
0.0972865014785699 1
-0.102645689464019 1
-0.0145919156151742 1
-0.149528004964011 1
0.109201825718358 1
0.0401805505844672 1
0.0471234603179604 1
0.109978051289896 1
0.0256054313219329 1
-0.0355744925737156 1
0.0608771744089681 1
0.00537275076352235 1
-0.009390499483263 1
0.0368052221891222 1
0.150013460375969 1
0.106153847950696 1
0.159276720033586 1
0.104427060931681 1
-0.0488971023987457 1
0.0455775627299622 1
-0.0179191468427561 1
0.102981544231016 1
0.030450860012256 1
0.0752992637605201 1
-0.136621505140866 1
0.197306009796097 1
-0.0947757078525324 1
0.0322321721818168 1
0.126198606112415 1
0.0210555398029191 1
-0.0548801216973719 1
0.0497261381643986 1
-0.0169239926988625 1
-0.0653497060922557 1
0.114497761445835 1
0.151809859221082 0
0.056810572284547 1
-0.0188783903940301 1
0.0318026345862338 1
0.0863235239425174 1
-0.109184230535051 1
0.0657245007155809 1
0.0269441216342028 1
-0.13975306648711 1
0.0480364464370736 1
-0.00673095375411739 1
0.0958936747346529 1
-0.0239760687865997 1
-0.0106769271031188 1
-0.0807055608271822 1
-0.0416198859143812 1
-0.0482527691014496 1
0.00858743759254186 1
-0.0155210357210296 1
0.114717589340338 1
0.134022973797436 1
0.0776596933856642 1
-0.0191486513283617 1
-0.0397172125861035 1
0.0718264033186001 1
-0.0358839041250624 1
0.089062747752212 1
0.148389238190324 0
0.233003062822657 0
0.110813244312226 1
-0.142317669963935 1
0.0469839527209784 1
0.0575449572447486 1
0.117680284649743 1
0.00527538856562083 1
-0.00625749007532572 1
0.19976759918884 0
0.0995182105228573 1
0.0495967779167683 1
-0.0475351101497526 1
0.0487814935500497 1
0.120772420870317 1
0.100638025557435 1
-0.0595968727878327 1
0.0486820234871809 1
0.0540115757554422 1
0.0910618767269026 1
0.139083880196995 1
0.011962362009437 1
-0.00992651536648879 1
-0.0907640090607604 1
0.0179514375253508 1
0.0768886298768682 1
0.0713259596183478 1
0.224398510707649 0
-0.0896376666561954 1
0.00486071283613037 1
0.0689064274059322 1
0.0905370448272659 1
0.0257628368244482 1
0.156895733431707 0
0.119340702539062 1
0.0335247140120325 1
-0.0342130311266448 1
0.0652977464728693 1
0.0967853156275306 1
-0.0210398037611136 1
0.128982496770436 1
0.0168447785454478 1
0.00717762487154785 1
-0.00364824314740768 1
-0.150120750938551 1
-0.0570127384260095 1
-0.00339709511702834 1
0.182458277236245 0
-0.0363635062181928 1
0.112448378367124 1
0.168754849608166 0
0.180951519472366 1
-0.0347472140273408 1
-0.0212322306627525 1
-0.0445974644739731 1
0.00730672335606554 1
-0.0374732395547565 1
0.142685970673771 1
-0.0741559819257028 1
-0.00843768344874895 1
0.0185499934769564 1
0.152890999580474 0
0.0951171707666838 1
0.137339416184135 0
0.114147277378863 1
0.103080544127646 1
0.0161639420835654 1
0.0542772990866648 1
0.180349814564852 0
0.0633730547891712 1
0.0161214023108977 1
0.113239990527258 1
-0.0743744906493835 1
0.0958665433454596 1
-0.0322456346165665 1
0.200580974246884 1
0.0866023120499597 1
-0.0363064468246912 1
0.104449025662353 1
0.249093315296912 0
-0.0198183201422086 1
0.213103542740837 1
0.17092771671422 0
0.133362062795467 1
0.0258859533364253 1
-0.0804530899273124 1
-0.027082856361678 1
0.0562799841452621 1
-0.183298411639953 0
0.0658007767141421 1
0.100095549763686 1
0.0233360326435602 1
0.0707759494444416 1
0.0144235887082272 1
-0.026542401519976 1
0.154302738223674 0
0.139048881332687 1
0.0384873050215028 1
0.0632117384207862 1
-0.0989826436495279 1
-0.00120785245195569 1
0.0801437626261347 1
-0.0700709856551069 1
-0.014527090744262 1
0.210758358179851 0
0.0265973932780264 1
-0.0329991985139531 1
0.204263692427706 1
-0.0155558410324257 1
0.0117421215989038 1
-0.0308124939168486 1
0.00568402090540867 1
-0.0465514840772048 1
-0.0127000490194659 1
-0.0655146972479822 1
0.0992734722406901 1
0.0920939300849467 1
0.00654868638645787 1
0.061628914793931 1
0.083257190894791 1
0.0399580783650728 1
-0.084973911760626 1
-0.0156198632978444 1
0.133416493267961 1
-0.0257504304890764 1
0.0161592185124212 1
-0.05429579206486 1
0.136570192771612 1
0.0928566960088944 1
0.0809420194189316 1
0.128768807219495 1
0.160252046800871 0
0.0668285583417204 1
0.0532754251221023 1
-0.0528402730783725 1
-0.00171212216489153 1
-0.0222250401557151 1
0.0414861053046316 1
-0.00503355064442676 1
-0.00638860173676644 1
0.0623368357868945 1
0.0869207054886641 1
-0.108912974149511 1
0.0705382971329711 1
0.0510888228572447 1
0.0856069088876332 1
0.135526658611632 1
-0.0436872058235046 1
0.0684474253299717 1
0.0794432266803555 1
0.0596230038137627 1
0.0261884719413298 1
0.0416643634731798 1
0.0726899741068774 1
0.00749523570459096 1
0.0884452956855425 1
0.0888838008796409 1
0.080326662331733 1
0.0185837851162655 1
0.044004288496268 1
-0.0794982437332492 1
0.0541748972762894 1
0.0815568761019063 1
0.031644814239001 1
0.0719507650387998 1
0.0683914017609203 1
0.106873263265163 1
0.0297483932872439 1
-0.0869225858131419 1
-0.0399412214927067 1
0.118386888322368 1
-0.0705522563049223 1
0.0517997727485549 1
0.118806700347797 1
0.0954189089457714 1
0.102634600689395 1
-0.0641635013329886 1
0.170966371181207 0
0.0346801618038437 1
0.0240973230436615 1
0.014447162708327 1
0.14342282587038 1
0.0294008410505829 1
-0.00451589635637301 1
0.00354495004951425 1
0.120937208604337 1
0.0262364333177112 1
0.023122027272919 1
0.0775942689066588 1
0.169303062371739 1
-0.0426435553146004 1
-0.0821376240450751 1
0.0738766616706339 1
-0.00418690606481054 1
0.0796832435811393 1
-0.0135114048654258 1
0.0107157382121406 1
0.188278205446099 0
0.0421374515476022 1
0.167367738486732 0
0.127362315509485 1
-0.000725827531098379 1
0.0804807027462949 1
0.0843575725302557 1
-0.140171359441943 1
-0.0350126196398439 1
0.130800304334471 1
0.00320827382180468 1
-0.0265446110108529 1
0.0537786609374472 1
-0.0504963226760174 1
0.0720080614274427 1
0.11668436541019 1
0.0535808283733955 1
0.137740935730376 1
-0.0650921170499828 1
0.00389770322109346 1
0.135397828404847 1
0.00616753218912178 1
0.14555479272566 0
-0.0161696740669535 1
0.0445649704707484 1
-0.0534937792735001 1
0.0404395816462337 1
-0.106689625686054 1
0.0952247591182825 1
-0.123611561112992 1
0.010565960672813 1
0.056216290855503 1
0.0400729261623917 1
0.15375484924667 0
0.0279267461787321 1
0.0202345063071324 1
0.0165066187288994 1
-0.0451614855639307 1
0.090787392832947 1
0.053242273506173 1
0.200533716018632 1
-0.0204936012582617 1
0.00324396163514825 1
-0.113166133052559 1
0.0919601219819371 1
-0.0528391937098921 1
0.126005296075102 1
0.0355120451015008 1
0.060719555591837 1
0.162321047469257 0
0.123974203924077 1
-0.018554878290121 1
0.085592460636846 1
0.305023307297058 0
0.0440964046518932 1
0.0301324491431233 1
0.106195862030317 1
0.0845856526493101 1
0.13873655706528 1
0.188869509711692 1
0.0575560142068724 1
-0.0800591369960614 1
0.203207653545242 1
0.158380209417674 1
0.16669059061842 0
0.00771538933563015 1
0.0929951534466135 1
0.164093384818271 0
0.0346617656897164 1
0.12195910913395 1
0.206768936521674 1
-0.00919936259281326 1
-0.0422593259427586 1
0.000580254225955763 1
0.0499322880456467 1
0.0105517819665141 1
-0.0711268366438597 1
-0.000823706132574129 1
0.0498409683424358 1
0.0858050998599495 1
0.0371735538419488 1
0.0749870101127283 1
0.0206727742249558 1
-0.00399886601374546 1
0.0661965914912706 1
0.117208342502482 1
0.0601639185980232 1
0.143595998886997 1
0.0582062045149312 1
0.0578588619550837 1
-0.0244587959169904 1
0.285131207059601 0
0.136292404788918 0
0.0218810173042634 1
0.0854742492910381 1
-0.0194017311990933 1
0.101658388999629 1
-0.0651428162652097 1
0.0681253727240553 1
0.0755575216451387 1
-0.0564729839766731 1
0.113074980742484 1
0.156999184991586 1
0.0103912213877907 1
0.0513734449406554 1
0.154729639816202 0
0.0672273820995086 1
0.0295259134917063 1
0.232848517461255 0
-0.115399611933169 1
0.0452349370024028 1
0.0652866475516357 1
0.0693894148226497 1
0.132070244824271 1
0.0753707144348705 1
0.0222734214696686 1
0.0143294353659748 1
0.0199257284580738 1
0.0079789905065643 1
0.0948375533827835 1
0.00240552045351443 1
0.113127100137028 1
-0.0555280024004481 1
0.0403758980103822 1
0.0157643311474568 1
-0.0306328513962696 1
0.00427789080663248 1
0.162526177137888 0
0.159205137879433 0
0.0473003553249944 1
0.0382104743359426 1
-0.0247183801185603 1
0.0210213851857909 1
0.0508825984926626 1
0.105769336493648 1
0.0607276211159237 1
-0.104339812162498 1
0.0447387008777516 1
0.0802714765271905 1
-0.0747686963802391 1
0.093785710225295 1
0.0201038109736437 1
0.132121768387167 1
-0.0304698240005029 1
0.0406273871999758 1
0.0240904402725734 1
0.0337591007411635 1
-0.0329349330278834 1
0.0433358511816741 1
0.103810197240917 1
0.148995345990071 0
0.0688763451370185 1
0.0915231374605785 1
-0.0299273323616123 1
0.0477147018169284 1
0.0387700692201208 1
0.00772723685267259 1
-0.127014098462648 1
0.0604546820229772 1
-0.0254814447169979 1
0.0760926394924425 1
0.0873046793568493 1
0.0276373506242469 1
0.167318677761708 0
-0.0579838593556217 1
0.0637986725039905 1
0.0984717121270747 1
-0.0568024132388388 1
0.0787064083675033 1
0.113853200307998 1
0.0274947463388886 1
0.0652150605069302 1
0.142529821518371 1
-0.0546173786475927 1
-0.0150862998338274 1
-0.11741788832785 1
-0.014889035188254 1
-0.0278025042273859 1
-0.0336063670448987 1
0.0577583961353804 1
0.127488319559253 1
-0.0614723569793197 1
-0.0657774902939314 1
-0.0728119914273538 1
0.0479902573729432 1
0.041144724962621 1
0.026501214168177 1
-0.0797301543364996 1
-0.00915417222768491 1
0.142044721600584 1
0.155332403021129 0
0.0291327632590494 1
0.125788493007455 1
0.00807791643464604 1
-0.0515385839942009 1
-0.0358910700010949 1
0.057374095168825 1
0.0682395262586731 1
0.0639010287716814 1
0.173667935716314 0
0.0414491068483767 1
0.0401770160445743 1
0.024903975991395 1
0.060251103515866 1
-0.0974337046592989 1
0.069246712592914 1
0.112392801766602 1
-0.0649474206500032 1
0.153315670052705 0
0.0837550748475459 1
0.0664063096639573 1
0.164344327419352 1
0.056473856884463 1
-0.00542619630405273 1
0.130925072987333 1
0.120562962527466 1
-0.0526107188785814 1
-0.00128020121758753 1
-0.0591365252021539 1
0.0551108614812108 1
-0.0138753914929914 1
-0.129998510977108 1
0.0710637432790156 1
-0.0103336533344878 1
-0.140724482204108 1
-0.00266616830765164 1
0.122273501595381 1
0.0358309400497428 1
0.00611812956844984 1
0.0339970362253788 1
0.204778206943341 0
0.0616821752956305 1
-0.020403313919202 1
0.229965030065489 0
0.0524708456020136 1
0.0136995837236926 1
0.0482775536824886 1
-0.0443194650756709 1
-0.060730190194524 1
0.0544653975048132 1
0.0801538942649084 1
0.00746123643455523 1
0.119765617404741 1
-0.0557075869385527 1
0.0593941906125412 1
0.0726860613651664 1
0.0252602438720277 1
0.0558604074672463 1
0.034370308113975 1
-0.116416781693574 1
-0.0218839697344328 1
0.0515227084361443 1
0.0134148500885513 1
0.0711432703977999 1
-0.025174071199377 1
-0.0109978849935277 1
0.00679146929166737 1
-0.00931340218778935 1
0.156067997434558 1
0.255668878567562 0
0.10263315001872 1
0.0365222886521716 1
-0.0286281592344884 1
-0.0129466389356129 1
-0.0940575522816233 1
0.11918919849441 1
0.181990015298383 1
0.0808139462219902 1
-0.00375409128717992 1
-0.000573246690935175 1
-0.120778018655617 1
0.0362347273526201 1
0.102146833070546 1
0.0603214016205137 1
-0.049388950120785 1
0.00182688310667716 1
0.0459291172366027 1
0.158702850140567 1
0.0365386969422741 1
0.159923339630771 0
-0.0705978650171334 1
0.115385868262112 1
-0.0431645101386111 1
0.0735821693614718 1
0.0972583236147509 1
0.0324728075460173 1
-0.0453398546539531 1
0.10123789254807 1
-0.0445383416417328 1
-0.066904574242489 1
0.163349586000251 0
0.0784498254066499 1
-0.215000673256003 0
-0.121111871001102 1
0.0680228525593241 1
-0.151547785130944 1
0.035029873064285 1
-0.0176442686628053 1
-0.00480497061648214 1
0.129285250387827 1
-0.0706486124059335 1
0.105790916975857 1
0.216099207510621 0
0.0299957164788679 1
-0.116255571271425 1
0.105806356347415 1
0.0468397149542052 1
0.134151231698759 1
0.0851190744864678 1
0.0783658747056108 1
0.116735789871132 1
-0.0719523420838834 1
0.138026678593332 1
0.107261560163183 1
0.132738050992891 1
-0.00848424433188126 1
0.12526737474844 1
0.168788239160835 0
0.110952050277518 1
0.045269963393263 1
0.0340857878291568 1
0.12156935858398 1
0.00569280324210087 1
-0.036599826177266 1
-0.0191371658995138 1
0.0455407889286771 1
0.0694076385520492 1
0.0293227219719235 1
0.150430266066542 1
0.0255748741106188 1
0.0122658427126839 1
0.129216829397907 1
-0.0641605644731647 1
0.0690063602207882 1
0.139616699011399 1
-0.0359843367209894 1
-0.0132957768633165 1
0.0736668745352258 1
0.163478981217959 0
-0.07524053394774 1
0.0129631352215729 1
0.0254183853837187 1
0.00910259486688238 1
0.0301455761013989 1
0.0476991566332499 1
0.137424909296582 1
-0.0547010854118531 1
0.0438236661186756 1
0.066669638860271 1
-0.0495466783144131 1
-0.103083514351702 1
0.127474082119993 1
0.00830643260514767 1
-0.0207389128783537 1
-0.0143837790740758 1
-0.0322457318088154 1
0.0225329090898266 1
0.0249008089511542 1
0.101433621746508 1
-0.00461336740860026 1
0.0184615307521412 1
0.179612942276871 1
0.153452733964302 1
0.114579149841884 1
0.003506937425803 1
0.106475154375605 1
0.0811716733199621 1
-0.109461993159718 1
0.000961202396492507 1
-0.0255907777657678 1
-0.0675970545811024 1
-0.0233254026219829 1
-0.0520333534050907 1
0.0242012506562894 1
0.107526159558206 1
0.0479672365888989 1
0.0958671877248117 1
-0.0445358481662047 1
-0.0161715775946877 1
0.0818360550772902 1
-0.128112201148841 1
-0.0107682177147531 1
0.162208865385458 1
0.095450209395463 1
0.177718941501256 0
0.164977090285881 1
0.0691215922084908 1
-0.0474436486984361 1
0.0370241173120688 1
0.0462326301193846 1
0.0292208538010128 1
0.118144334644225 1
0.0760321517473685 1
0.0784626826014687 1
0.0249464494927141 1
0.0534261142469565 1
0.140716314327986 1
0.100554016534146 1
0.0385525685566647 1
0.0329173732346358 1
-0.141299485110304 1
-0.00813372909576722 1
0.0554301225292932 1
0.0281511698634251 1
-0.0226728665509481 1
0.0571511702399671 1
0.0290142142564317 1
0.0320650049714837 1
-0.0235368158059335 1
0.0553664525357252 1
-0.153730376775997 1
0.080671000507686 1
0.0765346011896279 1
0.0345120324905147 1
0.0116727535183085 1
0.0784248294591692 1
0.0336631596943953 1
0.0617059991344955 1
0.140094133626914 1
-0.132697446561182 1
0.0038091696517698 1
0.181421825748673 0
0.0225236362398492 1
0.0418097816983503 1
0.0224679721447939 1
0.174685611503869 0
0.0470157805767276 1
0.0281644982432488 1
0.0343575695050454 1
0.090172070283182 1
0.0227091388241342 1
0.113542147765423 1
0.0640931488587264 1
0.0719926734622672 1
0.103280400419687 1
0.0510541914529122 1
0.0336790435667448 1
0.112178616007063 1
0.0475962440691262 1
-0.0521393079940591 1
0.0884162391328487 1
-0.00298755198491206 1
0.0128400583614207 1
0.0208514643027599 1
-0.0339881777760309 1
0.0186931132033156 1
0.0119571261684304 1
0.093776942891781 1
0.0139952747360246 1
0.130787978805263 1
-0.00843220201841061 1
0.0943841384185996 1
-0.00436389976976644 1
0.0698051289522718 1
0.134616862270521 1
0.124356926833008 1
0.0857879855045018 1
-0.111468145116745 1
0.0279700029516005 1
0.105663331819351 1
0.0540750215616645 1
0.0121168162514273 1
-0.00635871868409138 1
0.0883647454316639 1
-0.0707275112506056 1
0.112660783985554 1
-0.0669182939477055 1
0.117962896613794 1
0.28444636528824 0
0.068598689743762 1
0.0125829543664242 1
0.0776103696259479 1
0.00579404028277962 1
-0.0379156129556992 1
-0.0102291997129618 1
0.0755994512776726 1
0.123847456007254 1
0.0499850323099676 1
-0.00735937965666777 1
0.0434812433100203 1
0.0542853605960395 1
0.0315755257610275 1
0.134698198476859 1
0.245371458973153 0
0.0172532167854006 1
0.168020473339082 0
0.0773124393336605 1
-0.035656680921567 1
0.128342527738083 1
0.16047235366838 0
0.12708903092026 1
-0.0131280917906313 1
-0.0577892462228033 1
-0.108933697616568 1
0.0107867919844215 1
0.0374170998122287 1
0.110424341572401 1
0.0233683538527198 1
0.135062693690734 1
0.0199616515907702 1
0.0817674574632232 1
0.0372479635296428 1
0.0756848031823831 1
0.0502287070569505 1
0.0744215245484764 1
0.11302772350379 1
0.0418597180166509 1
0.0447022007807119 1
0.185071981086789 1
0.00572337957143038 1
0.107368556099901 1
0.00324753469352786 1
0.00951582520045938 1
0.189357108938804 0
0.171428480014304 1
0.0588848886818751 1
0.0249248687394033 1
-0.00867046991440395 1
0.0571479100222128 1
0.0357150155207972 1
0.00942509876104895 1
-0.0251960928697723 1
0.0335062692395077 1
0.011836182340514 1
0.0246893148091164 1
-0.0668940283880254 1
-0.089230562186411 1
0.069041104561471 1
0.0315295017962597 1
0.00604746057322705 1
0.0603916657540581 1
0.0441563206127552 1
-0.0282059261463673 1
0.0505126361467268 1
0.126543269283523 1
-0.105353119356779 1
0.055600842665082 1
0.0601722533420711 1
0.0458954010695067 1
-0.019255375053567 1
0.0845346637221019 1
0.123785208384333 1
0.0289549514069416 1
0.115923177518771 1
0.0724589979336265 1
0.0550081161997878 1
-0.111998525680491 1
0.154430638871415 1
-0.0151655545068701 1
0.00331002801475185 1
-0.0192969912952784 1
0.0109232367755137 1
-0.0367172415951941 1
-0.0391220347106768 1
0.0914417765654828 1
0.0559818896997503 1
0.0595172414099985 1
-0.0405297974350104 1
0.0793785388805908 1
-0.086816397668751 1
-0.0716272071061633 1
0.0959439521498037 1
0.0255742248932807 1
0.0784820940467991 1
0.0966071368127804 1
0.126156006259201 1
0.0157067612025218 1
-0.0693560466525091 1
-0.00209836348212631 1
0.118335606439873 1
0.00395796724873818 1
-0.0363014695875975 1
0.124835695129019 1
-0.0582504202145317 1
0.0440385951041476 1
0.0998409742800895 1
-0.0479410567223667 1
-0.0134720239238952 1
-0.0667355002741897 1
-0.0362002623470972 1
0.159831430843079 1
0.0368801026468541 1
-0.00992631363230606 1
0.0409004062815279 1
0.0595499263265246 1
0.053627746329399 1
0.0305495345234817 1
0.133344071371464 1
-0.0054245614109652 1
0.0333458387713135 1
-0.0389811190074681 1
0.0350207213561269 1
-0.0825773083381718 1
0.0259149999692475 1
0.135616478515894 1
0.0129230936213229 1
0.0948284857788742 1
0.0175307661649765 1
0.0750935626737856 1
-0.0456743521928085 1
-0.0109568281200028 1
-0.0927608248201845 1
-0.0894761704677204 1
0.0738540933528048 1
0.143019360884492 1
0.00627955867597808 1
-0.0539168885942149 1
-0.00484216652678057 1
0.165132880631307 0
0.141133224656907 1
0.0456711940471031 1
0.068103606187606 1
-0.0849013624093923 1
0.0371881562706244 1
0.110538889557224 1
0.0270084033281393 1
0.0356312934697216 1
0.103896776754355 1
0.0668712301980678 1
0.10820550321677 1
0.192006347079135 0
0.173235826356682 1
0.0413625338652489 1
0.0859820926337634 1
0.0104233905549818 1
0.0472415893083943 1
-0.0615011175973132 1
0.0107880479993034 1
-0.0442362054287229 1
-0.0785362226883384 1
0.0134792999095616 1
0.110059436371911 1
0.0603289417539189 1
-0.037933857140081 1
0.0912333152580715 1
0.204101588306728 0
-0.0182252551426959 1
-0.015249348619402 1
0.0514510458719687 1
0.136480718006772 1
-0.0468383716583347 1
0.225345550961295 0
0.0249051830889459 1
0.150317540736207 0
-0.0575298410656998 1
0.0129963100857955 1
0.244434736064788 0
-0.0507300099335825 1
0.134432439326355 1
0.021374854848611 1
-0.0567955313375902 1
-0.027609492579149 1
0.0657254867101399 1
0.00281926532969402 1
0.0912296156603593 1
0.0824487245959664 1
0.131614202899811 1
0.10534589689329 1
0.132324418395609 1
-0.0923958757353619 1
-0.0643840063788631 1
-0.00344124965381274 1
-0.0149695444072861 1
0.0693415519685812 1
0.0987712940531466 1
0.164175507376843 0
0.0513363535105568 1
0.110789894979219 1
0.189553052936311 0
0.0505109231036567 1
0.051349271984845 1
-0.00114337353197394 1
-0.0461000509529835 1
0.0527261380364819 1
0.166628045907601 1
0.0235841766540522 1
0.00328461095503672 1
0.0620056520558359 1
0.0985636164495795 1
-0.0241983964503657 1
-0.00912618669258645 1
-0.0670147581727708 1
-0.01442396847087 1
0.00562030039822507 1
0.0119342061341095 1
0.160427276761962 0
0.0714699542999993 1
-0.0085856402476001 1
-0.026327709260529 1
0.160627768998158 0
0.0143520817660543 1
0.0230646473648793 1
0.00702456556946231 1
0.164008942979633 0
0.0293634401483915 1
0.125540013581169 1
-0.0794617651077615 1
0.0847434095161098 1
-0.000763820574144656 1
0.0866988390204261 1
0.10377519322221 1
0.138363256491166 1
0.10663247786003 1
0.197689619725424 0
0.124557288732833 1
0.241029082443884 0
0.0507341055494993 1
0.08675972094921 1
0.153508283428332 1
-0.0497963496354354 1
0.0524859592688285 1
0.0113057056579526 1
-0.127750595329384 1
0.0648601849760467 1
-0.0507588697089968 1
0.0832687830946624 1
-0.0242661520239677 1
0.0221321238330097 1
0.0290332914737073 1
0.0797798704842363 1
0.0725610037080058 1
-0.0418001477696317 1
-0.0497879360189811 1
0.218831232170504 0
-0.0816403170952862 1
0.000162700474840264 1
0.106986735726236 1
0.0912345245147472 1
-0.0547479326274352 1
0.0222765859421611 1
0.0328694534917006 1
-0.0287483003806482 1
0.0912045793208421 1
0.0962608522403014 1
0.000201247544481906 1
0.0146991263864073 1
0.140929369048809 1
0.179103098942095 1
0.0274513094036666 1
-0.127504023370037 1
0.116831589324438 1
-0.0991899963554272 1
-0.0440123138475075 1
0.0271360385142022 1
-0.103635647704845 1
-0.0289392761447866 1
-0.0908916207141679 1
0.0189007348975585 1
0.0505287727989755 1
-0.067885556933461 1
0.158575093518637 0
0.0345007538670846 1
-0.0157195547706266 1
0.0569833729280443 1
-0.0700331762720782 1
0.0704215472534227 1
0.0674276230889837 1
0.0436585028955093 1
0.0205666263863124 1
0.113270540586434 1
0.108652434385449 1
0.19137612168626 1
0.100695678443553 1
-0.0544693860907837 1
0.0465127333025835 1
-0.00622319460208281 1
-0.0928641819455238 1
-0.102811485765932 1
-0.0627576722599549 1
0.0124222898716749 1
0.0953485614972651 1
0.0770414437698914 1
-0.0485271806155494 1
0.0444013688236727 1
0.0823516974802123 1
0.205758379942215 0
0.0533220678726602 1
0.0128320597333189 1
0.0890207941064969 1
-0.100805919202403 1
0.0979720269716076 1
-0.124363608398115 1
0.136664988339111 0
0.00146672627744426 1
0.136021648484587 1
-0.0738768096837345 1
0.0971905300898241 1
-0.0133433726847967 1
-0.0355947983758269 1
0.109426977621421 1
0.0328779053982257 1
-0.0670863592240943 1
-0.05986808455902 1
0.109274566531439 1
-0.013136378673264 1
0.102022818866111 1
0.0938766459933599 1
0.0359405976546909 1
0.0465232345665319 1
-0.0631494285311738 1
-0.0283066550999168 1
-0.0401777413491962 1
0.129709057462454 1
0.192570702781382 0
-0.0330364583793327 1
0.143679167818886 1
0.0838807724067038 1
0.0814489103077116 1
0.0902516234033737 1
0.0207491122095354 1
0.104595387103652 1
0.143184705071481 1
-0.0162598006924667 1
0.0139516728095302 1
-0.0693672034705008 1
0.118563619841478 1
-0.0525199957486831 1
-0.1426308916951 1
0.0196986132779381 1
0.157305033053176 0
-0.0306671542391741 1
-0.0369091027775977 1
-0.00442720403327287 1
0.0348971534512294 1
0.125282358103226 1
0.0486459226398247 1
-0.0116160602823545 1
0.0502257624396387 1
-0.123897402745916 1
0.128890921170187 1
-0.0871514320030111 1
0.075842539459455 1
0.0127629563503926 1
0.0731955970260671 1
0.1424987510365 1
-0.0781569295296288 1
-0.166224079618393 1
-0.039703316511976 1
0.0822191100883728 1
0.099602186591195 1
0.0655988053900856 1
0.00924386837561408 1
-0.0440051957977964 1
0.00657857563595297 1
0.173931697116138 1
0.059743407933518 1
0.030077645625116 1
-0.0358651398902654 1
0.0113049014420115 1
0.0841392561458931 1
0.0105646038535323 1
0.103596922738208 1
-0.0428704815045112 1
-0.0652462417722365 1
-0.0156516343512358 1
-0.028998464051313 1
0.0608300319587542 1
-0.0392683122363598 1
-0.00991402184608164 1
0.043511037178345 1
-0.0258853648807541 1
-0.0320338287682752 1
-0.109767485575449 1
0.105719327945138 1
0.0216523268743686 1
0.0744367169932824 1
-0.0334427587962977 1
0.146673375902238 1
0.179783988662308 0
-0.141830506628521 1
-0.0510095487815865 1
-0.0231627360919218 1
-0.121842462530873 1
0.0362586374368842 1
0.139275985978255 0
0.059225767226987 1
-0.0567904050496767 1
0.10781005781017 1
0.0381694411492069 1
0.0761357493399805 1
0.0281820946996304 1
0.168398003190325 0
0.0216545532312772 1
0.0288842002278208 1
0.197043267082872 0
-0.0676322351017972 1
0.127576267124228 1
0.175051279225016 1
0.0934955306972335 1
0.0259231488190978 1
0.0806355522599838 1
0.133026162854555 1
-0.057978354200633 1
-0.0330904272892709 1
0.0524160125502124 1
0.00406142816939783 1
0.113176438597335 1
0.0345119224275415 1
0.101248052709223 1
0.0913178215814896 1
-0.129655073875761 1
0.0866218801971294 1
0.143287711375157 0
0.0256090635493977 1
-0.0241273477074356 1
-0.0149236661378713 1
-0.074977846112979 1
-0.00381450877506508 1
0.0353590275259739 1
-0.0243961257468264 1
0.0299030569291488 1
0.0553114064618653 1
0.139762247942629 1
-0.0454065522374552 1
0.0583376204671276 1
0.171805568793422 0
-0.042626985365496 1
0.102443242372529 1
0.0858294779557482 1
-0.0210241741849997 1
0.0506661603561224 1
-0.00717442850161719 1
0.106541117306081 1
-0.00461456029683226 1
0.00526639716651203 1
-0.0355353234361667 1
0.133669511727725 1
0.0900796324116704 1
-0.140873590952964 1
0.0408721716042153 1
0.0233276735530315 1
0.0530955655144562 1
0.0958273026189783 1
0.0431009000899018 1
0.107313165655786 1
0.0699172217883816 1
0.0183737427317351 1
0.0971972683345514 1
0.128920761553397 1
0.0390518327218492 1
0.038456924848996 1
-0.00910543806060443 1
-0.0787254649687702 1
0.063118422473158 1
-0.0502931084267102 1
0.0315261052858906 1
0.0381608364415877 1
-0.0429113094610677 1
0.0673355100928283 1
0.135186345431329 1
0.00728274732410636 1
0.211664316197248 0
0.11449716525768 1
0.158892359822694 1
0.116364960984249 1
0.0240394127324952 1
0.108009874645344 1
-0.0187732765700183 1
0.0412188034716525 1
0.095903429527284 1
0.0529356581821936 1
-0.0790168963598447 1
-0.0492971455305655 1
-0.0126206095101192 1
0.05663920286811 1
0.029266848061911 1
0.0907215089991984 1
0.198768681151164 0
-0.144471830230114 1
-0.0733478431658528 1
0.070479945312064 1
-0.0204723881792268 1
0.0416178252476435 1
-0.126952926325148 1
0.0193720557361731 1
0.0301329234366053 1
0.171800301392089 1
0.153674557745093 1
0.122560516555944 1
0.00606901450431299 1
0.0342790062438081 1
0.0908081359629586 1
0.101234497777502 1
0.178574178088599 0
0.086531370269154 1
0.139848020507098 1
0.0126409987329332 1
-0.0986194418452127 1
-0.079288267720722 1
0.0708275519951568 1
0.17499946571431 0
0.0223616414160596 1
-0.0127085665284894 1
0.139129554751939 1
0.0215701680449678 1
0.0146431089190315 1
0.125330203269963 1
0.228284292279497 0
0.0629331088182596 1
0.0745397506846492 1
0.162557095230901 1
-0.0691413184410351 1
0.151479458607056 0
0.0803690223325342 1
0.0260928914501314 1
0.0907253308246637 1
-0.0540186791086584 1
0.0580028795107339 1
-0.0181844639363508 1
-0.0672136344625233 1
0.0854795365946917 1
0.0331612867873909 1
-0.0362278514898822 1
-0.017002094055045 1
0.0128683268280784 1
0.149486308977146 0
0.175274473268329 0
0.0245580956290963 1
0.107633344945201 1
0.0996350649499332 1
0.00725921503386383 1
-0.0625598820016669 1
0.0788607857287799 1
-0.0392067994873368 1
0.0031585179909774 1
-0.0324001358152604 1
0.0141060016551322 1
0.0828994237349747 1
-0.0689546617463065 1
0.0519164661441549 1
0.0831660547350333 1
0.0395964712535196 1
0.0457425936990632 1
0.224560049873492 0
-0.0032255003852291 1
0.0105415052435051 1
-0.0249511027737878 1
-0.0430481084741879 1
-0.0153453982009694 1
-0.0402244935505572 1
0.0259173795608766 1
0.0208504833791758 1
-0.000369410546943079 1
0.0975650945039576 1
0.00190492509833066 1
-0.155839200461389 1
-0.12391748085033 1
0.12379808583998 1
0.136208229710754 1
0.119865928527118 1
0.0128030018943988 1
-0.0449323019718877 1
0.0219504515850789 1
0.0898829875794889 1
0.0516766263851887 1
0.0367539282945083 1
0.00808395039029315 1
0.120052551211923 1
0.0559688890824659 1
-0.0381127596232999 1
0.013993315878828 1
0.0439748605717198 1
0.0338749035553039 1
0.0403857815585215 1
0.00366811324438192 1
0.151619734100003 0
0.0501901126932437 1
0.132880480492714 1
0.175586771463737 0
0.0713637288226723 1
0.275536903957369 0
0.0903067126384024 1
-0.00461425401032602 1
0.0867048131421978 1
0.0669301476338738 1
0.052556396256615 1
-0.0928626317684304 1
-0.138848431600589 1
-0.102399212724698 1
0.126925537621306 1
-0.0217762322156069 1
0.147919630116818 0
0.0990674827708344 1
0.00162690399204972 1
0.151809527216889 0
-0.0121648479890547 1
0.0308799033732543 1
0.11780382731345 1
0.0451671308917143 1
0.0564411533434817 1
0.124875597903079 1
0.0497126433929246 1
0.0707270490052369 1
-0.0615386214412035 1
0.135594524803982 1
0.109681504604372 1
-0.0423798008452414 1
0.10200383221473 1
0.113645756573065 1
0.210026713290774 0
0.088535977727047 1
-0.00824572843124483 1
0.21276990236525 1
0.203911547916123 1
0.130321965180467 1
0.0103190757832219 1
0.034100034434063 1
0.19732116999176 0
0.132992844689839 1
0.0427034384441429 1
0.101965494903616 1
0.0575298361867292 1
0.215564279874887 1
0.0252627077130191 1
-0.120389972142651 1
-0.0571652612255657 1
0.135114796605874 1
0.0196288127888979 1
0.021187573276124 1
0.0318568029322902 1
0.216990578454908 0
0.0116998761645322 1
-0.0915858274365511 1
0.0505791639444701 1
0.0320777823370016 1
0.0589600705908926 1
0.131879892908203 1
0.0583691841475239 1
0.0526958419186645 1
0.0802332692420649 1
0.0452905697633403 1
0.0669180708004014 1
0.0581097316340162 1
0.040028862545068 1
0.11706745905125 1
0.0247464291764233 1
0.0559259178151337 1
-0.0149925635079272 1
-0.0454255959608347 1
0.0473025301275818 1
-0.023259907419615 1
-0.0172968486845682 1
-0.0358066086180259 1
0.0409885789487454 1
0.0124124368250656 1
0.0668270189074958 1
0.0434761933784735 1
0.137211572895748 1
0.0147557505754602 1
0.137793027002574 1
-0.0137954176077389 1
0.142114890957599 1
0.129962266717448 1
0.10670622486049 1
-0.0532591435936561 1
0.12386406517375 1
0.108043557651475 1
0.0123955009783222 1
0.129069929616437 1
-0.0346173116922828 1
0.142561177457571 1
-0.048403262665702 1
-0.12677812954456 1
-0.01586441190338 1
0.0542883100807448 1
0.0346482084081094 1
-0.0339036237157339 1
0.0675765617717217 1
0.153766924481856 0
-0.0898171048394052 1
0.0320302551719264 1
0.122514369304148 1
0.072021571982224 1
0.145649002823382 1
-0.0262291959652095 1
-0.0193206893468585 1
0.0887146765524784 1
0.0907560815176109 1
0.113965735383399 1
0.0565855857751389 1
0.149033627590906 0
0.0187359209347099 1
0.0648008477887954 1
-0.0203635958143213 1
0.106335696717025 1
0.0325708051678865 1
0.199935615135282 0
0.128963633823022 1
-0.127409823495636 1
0.0150552911142924 1
0.0941206912278039 1
-0.00609191323047664 1
-0.0271327211579772 1
-0.0501555628030486 1
0.134053853802704 1
0.142817911435561 1
0.0431458739832439 1
0.0455140828569603 1
0.0153065091594592 1
0.0696894876373822 1
0.0523373613816965 1
0.0708019968095653 1
0.10752015586241 1
-0.0356311437756756 1
0.0378355342113453 1
0.0166129485347982 1
0.120037073156638 1
0.0222287792902639 1
-0.0580256174165038 1
0.0812097247045798 1
-0.0271901950018628 1
0.0505225264071888 1
0.0697058878180903 1
0.0152348494857378 1
0.150533673237236 1
0.131165592396299 1
0.0559043880197295 1
-0.0367720232850354 1
0.000325428453457698 1
-0.096573929555433 1
-0.00933577897124184 1
-0.029310895427715 1
-0.0271565926852123 1
0.0632330640136375 1
0.173435404645788 0
-0.0233100797371002 1
0.110375939087747 1
0.153147484329725 1
0.178037963102175 0
0.130939338550938 1
0.00417745584301005 1
0.0983609381599254 1
0.0890634212186235 1
-0.0455118671796121 1
0.0161922407762704 1
-0.0166941810052937 1
0.0842343775564669 1
-0.0305943672011588 1
0.0452179378425163 1
-0.0876791819904132 1
0.0360175990607799 1
-0.0459217770093157 1
-0.17846117928677 0
-0.00897073738912608 1
-0.0314797745750559 1
0.110649975592761 1
0.0289087558016328 1
0.103406978626449 1
0.201796443859169 0
0.103082219989603 1
0.209684240876644 0
-0.0437625738007327 1
0.0604749674825231 1
0.125913959930808 1
0.07839601107663 1
-0.106759780640545 1
0.0911232805502516 1
-0.00794590942312252 1
0.117868321301199 1
0.0789549566707371 1
0.153346026542234 0
0.153016701220639 1
0.127707937856861 1
0.0357766133705774 1
0.147330375315301 0
0.198009430037796 0
-0.0240677385743565 1
-0.0850222733554865 1
0.0899561410183608 1
0.0833823301695631 1
0.0372706723136753 1
0.029045778413469 1
-0.0612852920536435 1
0.062742872971768 1
0.0100825407344131 1
-0.0672151390060031 1
0.0226981212014579 1
-0.00643958960785249 1
-0.0415551651141052 1
0.043446971924083 1
-0.0213044897577275 1
0.0263152096765364 1
0.0256757356768662 1
-0.00296618293771938 1
0.0177687213129192 1
0.135156360437847 1
0.0679452204832545 1
0.169024678631185 1
0.0173607789010022 1
-0.086514175360078 1
0.227757245272439 0
0.0207739851959987 1
-0.0227707260571715 1
0.0417619531283442 1
0.0253739782239907 1
0.0781955919993527 1
0.0305432089944651 1
0.00927213120024308 1
-0.0438792042331247 1
0.027183187649794 1
0.0338011887775141 1
0.0252745562268909 1
-0.0725876729859214 1
0.0355571062152583 1
0.0471719771749687 1
0.0454764099094374 1
-0.0498750126403968 1
0.082020122968135 1
0.0662073084084266 1
0.0382995167450512 1
0.0389903118428619 1
0.066617322395086 1
0.06494496366053 1
-0.0706048543192699 1
0.18098203683511 0
0.19316971103694 1
-0.0669200798256656 1
0.127231656164527 1
-0.201184098591462 0
-0.0358415311745912 1
0.0299993304409443 1
0.158329042907116 1
0.0900832148018395 1
0.252496959922049 1
-0.0222048286043504 1
0.0556499195859897 1
0.0518629650356145 1
0.106806778637986 1
0.0931241754722286 1
0.0219246395268322 1
0.107078676088448 1
0.0636383898366963 1
0.179434749792093 0
-0.0961568377875422 1
0.0142792258052735 1
0.162120340123958 0
0.0344050691526652 1
0.206160775424769 0
0.224539063808645 1
-0.0518391143419299 1
-0.0534260035073928 1
-0.0487545823171703 1
0.00880318905174405 1
0.0446731408744764 1
0.178622129864425 1
-0.00975120830010809 1
-4.4122633801269e-05 1
0.0426462623336338 1
0.0958411505465332 1
-0.0100744092253847 1
-0.0108640633137736 1
0.159571149968912 0
0.166275388122485 1
0.0470598481270843 1
-0.00277087874140746 1
0.00426250278053859 1
0.0184598946305536 1
0.0644138932252456 1
0.129259843649873 1
0.0335486955646688 1
0.035248452353065 1
0.0890457466127136 1
0.0132248419149739 1
-0.0228981234341214 1
0.147152525005737 1
-0.0560040200416885 1
0.0387674302510202 1
-0.12169070473444 1
0.207478429148452 0
0.102138973608917 1
-0.0994740590803738 1
-0.00330464670389658 1
-0.0226907677979416 1
0.0459888926093667 1
-0.000948009693028661 1
0.192142338012841 0
0.20408913050979 0
0.105379367590008 1
0.00999543104809086 1
0.0264856525004487 1
0.107450190699292 1
-0.0677746092406988 1
0.198389437758558 0
-0.0155969359291848 1
-0.0225326561120486 1
0.111470479564384 1
-0.100685482269488 1
-0.0159263941468092 1
0.044333518251923 1
0.126053886165522 1
-0.0220779021766749 1
0.0347399748715308 1
0.222029575440812 1
0.125014559046039 1
0.0843604276543356 1
0.108938806391331 1
-0.0265910991501233 1
0.11069776987708 1
0.124984596345034 1
0.061971579055111 1
0.0518849949686109 1
-0.0668479919369923 1
-0.119184090947937 1
0.144239413769306 1
0.010179049852085 1
0.167440070457286 0
0.161356615708509 0
0.0032685374652423 1
0.155363647774563 0
0.143389615605509 0
0.00948209912576758 1
0.0898293065341148 1
-0.00520505038400073 1
-0.0163009187004085 1
-0.0987869831618599 1
0.163133146739773 0
-0.0572305331999263 1
-0.0346525125555745 1
-0.0217493444588171 1
-0.0709258705118374 1
-7.7331824702544e-05 1
-0.00639955284642098 1
0.0274165387515434 1
0.125758138329809 1
0.150827184930596 1
-0.0123744932545193 1
0.0422162614273393 1
0.0337304124669605 1
-0.0286609422325637 1
-0.0388981335540558 1
0.137208980369428 1
0.128728416496703 1
0.0534531515118326 1
0.0919309069555237 1
0.164975286343764 0
0.117081879229114 1
0.0340003488993547 1
0.0728262860897129 1
0.032541422001264 1
0.00616164989436783 1
0.0269212542753693 1
0.0984506413174873 1
0.0122549971008819 1
-0.0442356088160952 1
-0.0638698813256917 1
0.0279500052817958 1
0.0744798338309021 1
0.0771614263758771 1
-0.0337025613286076 1
0.0101435938547085 1
0.113661063913314 1
0.0514211578088572 1
0.150757126245501 1
-0.0147500377040995 1
0.048589313953654 1
-0.00803302338272894 1
-0.039299826635793 1
-0.0920861505294542 1
-0.00249760738456676 1
0.11360240540959 1
0.0444297461815171 1
0.142700047485912 1
-0.0191034941096755 1
-0.0110617930679903 1
-0.108862413617909 1
0.221869621115326 0
0.107488279896681 1
0.025435571197092 1
0.0741681191943508 1
0.0839534387082189 1
0.0119820077614552 1
0.146106733195803 1
0.0126425984588097 1
-0.0768540685889016 1
-0.0243177925157053 1
0.0639537936347787 1
-0.00171351868895075 1
0.0958922262705421 1
-0.0780421452103413 1
0.065730751718514 1
0.00606303213573839 1
-0.0213241311774519 1
0.0627877536278867 1
0.0961707259622075 1
-0.00890707256270316 1
-0.0295246205256299 1
0.0534700915487501 1
0.067258724028692 1
0.106538621522118 1
0.0594504453729623 1
0.103814821495233 1
-0.0908743805366294 1
0.0725853732082622 1
-0.0239812743559643 1
-0.0336708856820088 1
0.0474268608838489 1
0.0792030523029608 1
0.0972213446083119 1
-0.146723619428099 1
0.125016540016778 1
0.0368449208123311 1
0.0785366100739157 1
0.0767855993165783 1
-0.115314757978546 1
0.186505912311781 0
-0.0139715464734505 1
-0.00839170129593197 1
0.0343558150733584 1
0.123625288735302 1
0.0230511177781064 1
0.0277739245905828 1
0.0129707003333009 1
0.0607027621265846 1
-0.0154901438906107 1
-0.0951611660717851 1
0.0217126828213615 1
0.0890145001350631 1
0.0814597229208563 1
-0.00442003376178742 1
0.097403931298108 1
0.14059813836191 1
0.0556950695016016 1
-0.00164878670336134 1
-0.0347181270486636 1
0.0963616700840817 1
-0.0263638404699085 1
0.171935781939427 0
0.107850805829542 1
-0.0683433589666856 1
0.0308277459506256 1
-0.0282288291533797 1
0.0339975949133062 1
0.0286390287572752 1
-0.0404264221977575 1
0.0672185741994913 1
0.0512654938884467 1
0.154411610070685 0
0.0399241708010107 1
0.0143728497384295 1
0.0719799893649267 1
0.0102586051673004 1
0.0587402977191219 1
0.126038054126755 1
-0.00868604100571397 1
-0.0375935688916875 1
0.0188600716497345 1
0.00738824307789922 1
0.0368037066854737 1
0.0491376832588453 1
-0.0267310187729714 1
-0.0705390777095249 1
0.035506672739628 1
0.0844686489643265 1
-0.0316000961006738 1
0.0537447039724581 1
-0.100242445489916 1
0.0827637178161206 1
-0.128651164288055 1
-0.059714483788197 1
0.0789741215682869 1
0.145779336853371 1
-0.0348550164199768 1
0.0236311180831745 1
0.106854258828992 1
0.0373475020742892 1
0.13199759538155 1
0.0723659400937251 1
0.0333987279093705 1
0.0371702410610564 1
0.0513876096595946 1
0.113812226604619 1
0.086788655878988 1
0.102585837667281 1
0.0593039298130496 1
0.166796492365991 0
0.067794174917616 1
0.255986532850321 0
0.0106845563651461 1
0.035230826781967 1
0.0489454769514269 1
0.0885692318080991 1
0.0980540997918627 1
-0.0134960763245741 1
0.157962319234209 0
-0.163144701347313 1
0.176462226225076 0
-0.0151117011975564 1
0.148767556002252 1
-0.113839144599457 1
0.0126074258494851 1
-0.007163609719647 1
0.0874290567921509 1
0.0543706547213098 1
0.0427093275547934 1
0.230876035190675 0
0.134506344687512 1
-0.00189717979279991 1
-0.0479559916349758 1
0.0178272375068539 1
0.11862254784741 1
-0.0165094666356704 1
-0.0737145617646386 1
0.0271285894634411 1
0.0463231403879208 1
0.0054225780166629 1
-0.066540996047879 1
0.0961412261511326 1
-0.0266009561988939 1
-0.176224623442057 0
0.13882501455318 1
0.100287298057667 1
0.0674829023049813 1
0.0224925628246735 1
0.0703582832762003 1
0.0622530495691963 1
0.00536688339550231 1
0.0738818265648585 1
0.133777700003925 1
0.0175088904858371 1
-0.118946403271422 1
0.164524582030176 0
0.124089766414318 1
0.0280819145575632 1
0.00274320864135137 1
0.0263093157337981 1
0.0183132959090851 1
-0.105556891647113 1
-0.0849825110768669 1
0.0530124147880392 1
-0.00237611850560526 1
0.0348285672460741 1
0.184287327103577 1
-0.0779644002164226 1
0.0193950382851776 1
0.0220393759986929 1
0.121517528276384 1
-0.0467768931101746 1
-0.0730783734705183 1
-0.0425443165439522 1
0.0630522198947198 1
-0.0551050646797764 1
0.108895826114231 1
0.0453999330890742 1
0.0536912996498331 1
-0.0830486885541407 1
0.114488840154124 1
0.162097252201695 1
0.0109660799296792 1
-0.0532608446462265 1
-0.062677330489422 1
0.0102390887005106 1
0.114906851379649 1
0.110305672598548 1
0.0394274520885556 1
-0.0957370324033019 1
0.191473587690306 1
0.0310361184478121 1
0.0207996782175363 1
0.10625032628617 1
0.0918278240797352 1
-0.111368345688503 1
0.167482369041765 0
0.178046346407319 0
0.105741264782449 1
0.0641899994580162 1
-0.000379114975395063 1
0.0810270073025142 1
0.127587456167097 1
0.0311633509508149 1
0.112403006871031 1
-0.0900375302878045 1
0.0419473738526263 1
0.100229440779475 1
-0.00830335402800397 1
-0.00715530000250109 1
-0.0427494365182937 1
0.111750332754003 1
-0.0196963162459559 1
0.0428746298956763 1
0.0597031014644393 1
0.0218397787586513 1
-0.123341044201522 1
0.113911534153608 1
0.0486262636480041 1
-0.0771749331659854 1
-0.011834806410394 1
0.150514577346069 1
0.103506409323437 1
-0.127588067680832 1
-0.0974496179245654 1
0.00710008411374181 1
0.107663445933222 1
-0.00192765892406007 1
0.078905615530393 1
-0.0639832122504463 1
0.060126631386635 1
-0.080870964655938 1
0.114106813956876 1
0.0428246776986938 1
0.0951557716557914 1
0.0185577333924433 1
0.0695942676706525 1
0.0232618491961853 1
0.0906498975082735 1
0.00784838888728715 1
0.0148065276125443 1
0.0075602001902922 1
-0.00551413838412819 1
-0.0280797504363273 1
0.134989007431207 1
-0.0638162024004109 1
0.127454154243871 1
-0.0527422746470838 1
-0.00887111430309505 1
-0.0654862273818586 1
-0.0227080164467127 1
0.141800491297696 1
0.0635946371377562 1
0.0533429773027503 1
-0.0778526421007003 1
-0.022120982300781 1
0.0810328882969142 1
-0.0150295207987347 1
0.0287388795051324 1
0.0554204047608841 1
0.0663807899145006 1
0.0609609268810541 1
-0.159259661724925 1
0.0377579209553764 1
0.0270112029327816 1
0.0746549383512993 1
0.0956224870652585 1
-0.101783313838164 1
0.0210734035076577 1
0.0348543395891364 1
0.112513130459047 1
0.184089472559164 0
-0.0369806945688963 1
-0.0185054794912469 1
0.149535287710819 0
0.0267638250867986 1
0.0480005714118329 1
0.126087568936357 1
0.0555670298443629 1
-0.0238742300495217 1
0.0872548517285841 1
0.00281114613209364 1
0.111999853253727 1
0.144569081403734 1
-0.00201211419789951 1
0.00687734178510906 1
0.0280255146885103 1
0.0836660748286193 1
-0.179413446844986 1
0.119846928090724 1
0.170263194078876 0
0.0610092737752889 1
-0.111402324824561 1
0.112096195885747 1
0.0951549445371117 1
0.0164942236927971 1
0.087747994314011 1
-0.0558255784958686 1
0.0151933227379331 1
0.287235422970107 0
0.0157844670467426 1
-0.0388340278366496 1
-0.00954041069494167 1
0.100660129183369 1
0.0724947502262234 1
-0.0436139768593497 1
0.0357439439988087 1
-0.0963991096274842 1
0.113167569296168 1
-0.0265458647771348 1
-0.0981862207740052 1
-0.0112922814026292 1
0.126747193639775 1
0.0613768844890203 1
0.133291732507178 1
0.0232972678414413 1
0.000183435742333225 1
0.0495159000499439 1
0.0364411355226484 1
0.117788341155179 1
-0.00314074136392199 1
0.088289868353346 1
0.0708626706107253 1
-0.0501181140481591 1
-0.0150977981772167 1
-0.0284636590045713 1
0.0445281344673621 1
0.0226665432413112 1
-0.00314799154366058 1
0.119835782779175 1
-0.0149891969358329 1
-0.0741072686670462 1
0.0440392627980266 1
0.0158521688936356 1
0.0955884428852073 1
0.0983399757620523 1
0.100921552886568 1
0.0607352699629763 1
0.0720269858272273 1
0.122516983086762 1
-0.0148400074273856 1
0.164003197459894 0
0.0108971632870633 1
-0.069987630996566 1
-0.0468887699441519 1
-0.0498935254300479 1
0.0543463086307152 1
0.020875607226295 1
0.0247236726844269 1
0.0134836877412115 1
0.110332381878605 1
0.121895080262647 1
0.254893979404558 0
0.0242479423347692 1
0.127842514424381 1
-0.0622929189478855 1
0.210756032461257 1
0.126006920438588 1
0.0873224683143992 1
-0.0609719732054711 1
0.0587484295369836 1
0.0485629410315807 1
-0.0375464080713488 1
-0.067422814202897 1
0.0761815670060223 1
0.0482243778270493 1
0.162855913032435 1
0.253499479530463 1
0.123998419751688 1
0.0166236230472459 1
0.120460667037813 1
0.12813196455162 1
-0.0812677186618189 1
-0.124251085569661 1
0.125145834286878 1
-0.0403314359938087 1
0.00780782042965324 1
0.173118891578081 0
0.065310239751344 1
-0.00753623578064596 1
0.0294412724210929 1
0.0850374809991847 1
-0.0658521655135669 1
-0.0760541097049056 1
0.0408789641170867 1
0.12237672262805 1
0.0557008424715762 1
0.0864187118838133 1
0.0288337273975323 1
0.0929183218338627 1
-0.0265707845164011 1
0.125401637978725 1
0.01234665085268 1
0.0540393269990129 1
0.147513548118516 1
0.0638743327231718 1
0.00809048916482024 1
0.040414923327169 1
-0.0601859320375266 1
-0.112456410221605 1
0.209153540255871 0
0.166131834313576 0
0.0411431561960824 1
-0.0195836761038551 1
-0.159339063936166 1
0.295474963234502 0
0.0336735366795441 1
0.0402518195218928 1
0.109794372165741 1
0.0301618955375414 1
0.0653810872715038 1
0.0798279874720454 1
-0.0950933718680313 1
0.124905107008551 1
0.038820750070622 1
0.0697757876949303 1
0.0175439486835615 1
0.14544158516437 1
0.0783618779716721 1
0.0484948577967569 1
-0.0229909551168749 1
0.109508172148703 1
0.0444540419660621 1
-0.0124858737961563 1
-0.050222465561078 1
0.199927692237002 1
0.151991615155026 0
0.107293143186593 1
0.135472298545751 1
-0.0206481986056052 1
0.00756413897569721 1
0.0431950795588979 1
0.00340272124288149 1
-0.00779862697687693 1
-0.00903571414254709 1
-0.0509036037425286 1
0.0100423939480591 1
0.118359720530243 1
0.184164260213596 0
-0.049973003916653 1
0.131934292479357 1
0.119512367228127 1
-0.101815564742662 1
-0.0314967501140546 1
0.0108564791235461 1
0.0862394555568408 1
0.0194443935958389 1
0.0289281792549648 1
0.171003647733478 0
0.111510346631273 1
0.0294339376149146 1
0.0870699872544231 1
0.022352958066055 1
0.0218174327046464 1
0.10911497612173 1
-0.0533210145853755 1
0.102743838729047 1
0.024914692789986 1
0.194651146823999 0
-0.021064284784132 1
0.0938201700599911 1
0.137670920694233 1
0.0107698257480684 1
0.0117390042192334 1
0.137921184539283 1
0.103159853845513 1
0.0710162778704289 1
-0.0188751078519368 1
0.0923417016193998 1
0.0225552016276169 1
-0.090568961691124 1
0.0745500243851982 1
0.18868239791589 0
0.0105400780005369 1
0.0289467109088053 1
0.0145709205533354 1
0.145173540727565 0
0.00543106258764279 1
0.0706410070624002 1
0.0895100606124753 1
-0.0779102834179853 1
0.0713284704931682 1
-0.0539375868145519 1
0.0851305403856116 1
0.110921620135487 1
0.119121902637836 1
-0.0465661735549384 1
0.0250486413647348 1
0.142011509827381 1
0.142846453691941 1
0.129695841427816 1
0.090673859934878 1
0.148259531954205 0
-0.0425725509286854 1
0.10619890717124 1
0.266490119197533 0
-0.0335056917979814 1
-0.00468385072255939 1
-0.014626302077901 1
0.0606633504867481 1
-0.0393800825832095 1
-0.0849767439561061 1
-0.0586904388961333 1
0.114216138771082 1
0.108806773191588 1
0.0831989566451344 1
0.10556114502921 1
0.106942390137332 1
0.00847387867210005 1
-0.0719602857686078 1
0.0321772660759413 1
-0.0582581579234436 1
0.0762910577615444 1
0.203057017005263 0
-0.00923650573855732 1
-0.0160544939008233 1
0.124131180314282 1
0.0600812800678945 1
0.0473914682868341 1
-0.0210138845420592 1
0.0965355566226623 1
-0.00595885783002302 1
0.0309760646665894 1
0.146241020389877 1
0.0976854690817104 1
-0.0119740907386006 1
0.220963417418034 0
0.18711941446296 0
-0.100938737611922 1
0.0421563193399955 1
0.0219596178577888 1
0.0116241883073184 1
0.0100009005899857 1
0.103714687477562 1
0.19512330761444 0
0.0598846784692833 1
0.0187086731520261 1
0.0771448421352533 1
0.0302693182948983 1
-0.106387227271697 1
0.00292616166464101 1
-0.034922083013935 1
0.0558581166077569 1
0.0415475284203598 1
-0.00226576754896578 1
-0.0386004948897936 1
-0.13503986861378 1
0.029301951756336 1
-0.0609619584295881 1
0.198433748947536 1
-0.0192345387133324 1
0.00795979793010153 1
-0.0557423300086669 1
0.105230420460784 1
-0.0746806312250484 1
0.0357382370727597 1
-0.0316727458574521 1
0.105442565611162 1
-0.0676346253467828 1
0.00175418227290993 1
-0.0631584779738453 1
0.0714340203775082 1
0.168916066129377 0
0.156039756824896 0
-0.0504007529124548 1
0.00408396476331335 1
0.0977620663604726 1
-0.0793233996708902 1
0.0460025364936107 1
-0.0199335542913759 1
-0.018228153352158 1
0.0465463851122716 1
0.156733693432964 1
0.10399552459774 1
0.0958528167048169 1
-0.0406927416076888 1
0.0366861224921908 1
-0.141940870126006 1
-0.0519563128744286 1
0.0614831138791564 1
0.0194527659257241 1
0.00994453613106129 1
0.0523378457535562 1
0.0374448222341436 1
-0.0334808861549582 1
0.0325508790786579 1
-0.00402131737734048 1
0.0952280067567671 1
0.146561378299455 0
0.0629492690760986 1
0.0210624483680978 1
-0.0611982292106707 1
0.0886864983482152 1
0.185561128719046 0
0.0779199714816405 1
0.0602652561070885 1
-0.0226581571573207 1
0.0912585355455833 1
0.0452635602007457 1
-0.00560331729288811 1
0.0620176949514323 1
0.0641260075801603 1
-0.0653306621715681 1
0.00550069110065549 1
-0.114502555521182 1
-0.114711591505934 1
0.00428962871230108 1
-0.0252222446024673 1
0.139724121976695 1
0.152832988547013 0
-0.0233639738580947 1
-0.0091538007332462 1
-0.0157784160758537 1
0.000428010774258611 1
0.165247315131857 0
-0.0821335598008304 1
0.059797681951473 1
0.0935294512698066 1
-0.00685167853116124 1
0.235046113992455 0
0.0556098868072006 1
0.0100314031697416 1
-0.0877207059521432 1
0.0695419421376439 1
0.0652834520671858 1
0.108862612211194 1
-0.032930681518223 1
0.201705421130477 0
-0.0660501508076185 1
0.220533367179055 0
-0.104178191316022 1
0.0756383791264408 1
-0.0687251504152469 1
0.106906160457762 1
0.262086853440238 1
-0.107152132560044 1
-0.0436073598326328 1
0.149155563570623 1
-0.0861694621099027 1
-0.213638620109769 0
0.0811048948830813 1
0.0126618265976426 1
0.0323616131518836 1
0.126279295658654 1
-0.0516499485185757 1
0.115424504877097 1
0.000297008542809811 1
0.141906810785208 1
-0.111827318370294 1
0.098569615880191 1
-0.0370848575284927 1
0.007224873801353 1
-0.137667222590563 1
-0.0261734496711372 1
-0.0138358409775115 1
0.133589220411783 1
0.103849894095925 1
-0.0416792492341248 1
-0.151926519616971 1
0.04115091092362 1
-0.013404566591797 1
0.0206090979855944 1
0.0826984632353463 1
-0.0233189109501728 1
0.141081968534652 1
-0.0684297456700893 1
-0.0135780418291644 1
0.132530657853027 1
0.0665982068016928 1
0.078333439629679 1
0.00595653296343613 1
-0.0213972065837854 1
-0.0636343556922662 1
-0.0415368488381318 1
-0.07924428162177 1
0.0793481628330515 1
-0.000846880552471041 1
0.0419082203801864 1
0.0330046411491162 1
0.144736910535917 0
0.0806634479132888 1
-0.00872814388024167 1
0.201216682276612 0
0.101221270970108 1
0.0289992910796446 1
-0.213694842092267 0
0.0407981975755671 1
-0.101906837927545 1
-0.0463333848838052 1
0.0871181031033676 1
0.145251558698907 1
-0.105898118228234 1
0.192184821321755 1
0.061418883669019 1
0.027976126145688 1
-0.197993063674628 0
-0.000356190318146959 1
-0.0277484629603002 1
0.115459204967899 1
-0.0382926923123745 1
0.0582740419770169 1
-0.0163444446454294 1
0.0988988731186188 1
0.0419986841969589 1
-0.00703796689051046 1
0.100375260022482 1
0.0390948923583135 1
0.0493645705489321 1
0.0577317148596548 1
0.0936080183266981 1
0.110027569342986 1
0.144956318960228 0
-0.114605185879924 1
-0.0565833939639353 1
0.047259898932622 1
0.00508530648111481 1
-0.0786714432350433 1
0.0377953290103535 1
0.135916367504138 1
-0.05319320337477 1
0.13750472471766 1
0.205506288920495 0
0.0664520513973074 1
0.0861733631561295 1
0.0775893787939985 1
0.0756070100569037 1
0.037895442943098 1
0.0935394751453861 1
-0.0406521671011606 1
-0.0275830167018146 1
0.130347537951556 1
0.177111384873124 0
-0.0595091368127089 1
-0.0653020201273636 1
0.0193881060036901 1
0.0998685317923137 1
-0.0373737539326782 1
-0.00603291539819888 1
-0.0458110715326235 1
-0.189661860217006 0
0.0928411361644845 1
0.193562273098269 1
0.0916276279609777 1
0.0113091674769931 1
-0.0187873532621873 1
-0.00375357324701268 1
0.0493301589143312 1
0.0938232273972159 1
0.175453944164131 1
0.0992214149110501 1
0.0521426117248774 1
0.163464173487002 1
0.010351103579842 1
0.0367906660148368 1
0.131454311368424 1
0.0166037978256963 1
-0.0495258546161176 1
0.19672968206428 1
0.0138080762207773 1
0.118797207204202 1
0.0195007226870594 1
0.134981964041765 1
0.0305123438770755 1
0.020356369649652 1
0.0941744458155133 1
0.0801405717337461 1
0.0322199989620083 1
-0.036889883041003 1
0.0460965596130244 1
-0.00415407714046451 1
0.0759651186030145 1
0.0158758524300443 1
-0.00199508252756266 1
0.1518199380906 0
0.239185696714365 0
0.0353932954570438 1
0.0822437012757266 1
0.0275459813330269 1
0.0848811006119866 1
0.0919786613812822 1
0.0370600019936083 1
0.0966012407086489 1
0.126188640071208 1
0.0960368401380216 1
0.0740821368485489 1
0.144001418333322 1
0.0195366429053941 1
-0.0136415800663384 1
0.0831860123392454 1
0.031349586486926 1
0.0440988253951356 1
0.0612188312001561 1
0.0532701154334412 1
0.190457044947797 1
0.0918048174196111 1
0.156271630942131 0
0.139403290405178 1
0.0339271336964156 1
0.0315503144880707 1
-0.00290800267039117 1
-0.0416721286552411 1
-0.0344639309056927 1
0.0666689053432771 1
-0.00406694367360033 1
-0.120110632198708 1
-0.0556393951720372 1
0.0184322512470372 1
0.0400262452205461 1
0.0294935096463534 1
0.19819867932045 1
0.0983421841029858 1
-0.0521315684573915 1
0.00715876686800548 1
-0.00453921852152868 1
0.0827989563141701 1
-0.0311568400727345 1
0.0844296187098612 1
0.0774263315970893 1
0.101590276730318 1
0.123624442690326 1
-0.00448574362108481 1
0.0703274940240312 1
0.173795052182827 1
0.083602781520484 1
0.0990522623493887 1
-0.0676364322392121 1
-0.0858149848167285 1
0.0421302229741861 1
-0.0573604427015438 1
0.0557293735307868 1
0.0116116015494232 1
0.0651273409645639 1
0.0432672553981573 1
-0.126474249094384 1
-0.112676801024532 1
-0.0607422190950307 1
-0.0918182304832143 1
0.0706820718399372 1
0.130008698270065 1
0.0250385199292105 1
0.151795100034766 1
-0.139871463960602 1
-0.0212995904619974 1
0.112282271216133 1
-0.116333799173137 1
0.131773386856544 1
0.0143817987865304 1
-0.0615814194285101 1
0.153684926812539 1
0.112969835751188 1
0.0755444126288776 1
0.105787066289394 1
0.0662278012721394 1
-0.0820021658326973 1
0.0748303459466507 1
0.0442314583551872 1
0.0160981514939763 1
0.0367267438390091 1
0.0866694745428424 1
-0.0479237694282451 1
-0.104420772145998 1
-0.0369716717955824 1
0.138319090756619 1
0.134507348620858 1
-0.0171703569541778 1
-0.0324914705039369 1
-0.045046646205603 1
-0.0318773035536896 1
0.105229503407522 1
-0.144198117751645 1
0.0288821266269677 1
0.139069675493577 1
0.0186971393183935 1
-0.0156184613637445 1
-0.0304505254814693 1
0.0336721004329151 1
0.00599848795166875 1
0.0603446992113185 1
-0.0738582232276329 1
-0.0243507340950394 1
-0.0228839767825885 1
-0.0502709869995006 1
0.103966399355636 1
0.00522749441660624 1
0.0346288276987722 1
0.085862487339232 1
-0.035696495402893 1
-0.0444706451111121 1
0.00650013699111953 1
-0.0762151880351439 1
0.0410911302027446 1
-0.0469344966259659 1
0.150885859671585 1
0.085371234441498 1
0.0672736663475385 1
0.0476297676177813 1
0.0200713074494294 1
0.136480713876342 1
0.0238393682411891 1
0.0107666649846299 1
0.031899477524799 1
0.0824718806664048 1
0.0346336298727851 1
0.0865271258437691 1
0.0397655437984345 1
-0.0128268610389173 1
0.00946080155396762 1
0.0974034491889602 1
-0.0889314316268126 1
0.0802176147099231 1
0.0170037215596091 1
0.201727518772888 0
-0.0384066013602165 1
0.206318949161828 0
0.0895434859874146 1
-0.137026023972349 1
-0.0132070342633354 1
0.0888541698968957 1
-0.0194139165567228 1
0.0700577967360672 1
0.147071146586913 1
0.0260540416975929 1
0.0665518450669261 1
0.0382216961573109 1
0.192754360651621 1
0.0919205281364115 1
0.108101089023777 1
0.132053468001427 1
-0.0357708200103503 1
0.000459187732702482 1
0.102808466799817 1
0.0415992477303691 1
-0.248337581598315 0
0.00775332394457225 1
0.114568371961492 1
-0.00487558593110156 1
0.0730921516123726 1
0.086123724363421 1
-0.00880160298896424 1
0.0818066203634229 1
0.0460836505121274 1
0.14745449718915 1
0.174233434601086 0
0.270278274179606 0
-0.0206018335184014 1
0.160741948668532 0
0.0449253723329003 1
0.193929461550527 0
0.172218856229742 0
0.0386229963914541 1
0.184434629010485 1
0.00599620209900357 1
0.120573428280399 1
0.174487952760323 1
0.0766117988145156 1
0.0724030083462684 1
0.195882788944449 0
-0.0599538580914245 1
0.0101956359326955 1
0.0783385653599973 1
0.0408413174522719 1
0.115713655619004 1
0.138342832117864 1
0.225434539920683 1
-0.170450941515877 0
-0.0613521090628101 1
0.104639136438069 1
0.0575214872115387 1
-0.0300804380182529 1
0.13168250895085 1
-0.0105437795083467 1
-0.0312113483242475 1
0.0923442157403241 1
0.0235755794432627 1
-0.0477499347741453 1
0.133548477343119 1
0.0901652145408732 1
0.0739237722765446 1
-0.0602211733168203 1
0.151635087491569 1
0.0792676666423993 1
0.107572622616486 1
-0.0344866101033058 1
0.133175038793893 1
-0.00722572248003486 1
0.197415468518017 0
0.0541649082363031 1
0.234486504345416 1
0.098196556948523 1
0.097828700189567 1
-0.00138695021994295 1
0.0259859786470447 1
-0.180758463026063 1
0.143033677562081 1
0.110545070415261 1
0.0751749671589168 1
0.0931122772023913 1
0.167060718411039 0
0.0546156100852244 1
0.10685603898246 1
-0.0891249875640797 1
-0.083931290285956 1
0.038601799984555 1
0.0451578733599425 1
-0.107134506022973 1
0.129492592525336 1
0.0882657019146204 1
0.0689677076000853 1
-0.0092195048118517 1
-0.0839053501432558 1
-0.0153413481745865 1
-0.060992835047907 1
0.0932163889550104 1
-0.0419981698369461 1
0.103501872207324 1
0.0199509408373823 1
0.0722899928949667 1
0.0759350724473115 1
-0.0281372311443906 1
0.0905277546370709 1
0.0244702587774127 1
0.126352485538729 1
0.079663318359849 1
0.182087744159308 0
0.105898607527021 1
0.172167746127865 0
0.0883908768705579 1
0.0169637567285962 1
0.0653748335134449 1
0.0990028545906272 1
-0.0678778153018823 1
0.00457739437766057 1
0.127102494295824 1
-0.0717089810266203 1
0.0422959284060531 1
-0.000670007987117705 1
0.164591163312149 0
0.183121051266856 0
-0.0769205369288943 1
-0.0394946372613551 1
-0.00828552364647195 1
-0.0135906153403006 1
-0.0252962930052824 1
-0.0143906192665019 1
-0.0574724067241381 1
-0.0234303007318142 1
-0.00193392998086996 1
-0.00188944446518584 1
-0.00323621133350842 1
0.0397142883657835 1
0.0889572794191791 1
0.124269509607402 1
0.113476611574072 1
0.0840740078921434 1
-0.0448692603333427 1
0.0112848510190507 1
-0.183470802593086 0
0.139937536442743 1
0.103929764638029 1
0.0351513342632963 1
0.172836962032817 0
0.0672882753495957 1
-0.143915788378142 1
0.0298990417710059 1
0.0207171894698158 1
0.0901956361989778 1
0.0943439485049429 1
0.0826366524517996 1
-0.0552903021693751 1
0.105440577623739 1
0.0525388691906354 1
0.0442370628773278 1
-0.00456705702642014 1
0.0287677446994321 1
0.0180837186039054 1
0.0456768880786481 1
-0.0341224354864033 1
-0.00106935906913502 1
-0.0666849742390137 1
0.154832477313738 1
0.14423953749228 1
0.141321440863673 1
0.0400184901455188 1
-0.0521160392043351 1
-0.00706100596113584 1
0.0974017741001016 1
-0.0249402483712052 1
0.0564207176607324 1
-0.0142407686006079 1
-0.0214432373754855 1
0.00181914793426528 1
-0.0499961132922057 1
0.0531274850898982 1
-0.0740626135953576 1
0.0260224786636548 1
0.0248271050583161 1
0.078556244549275 1
0.149232739896168 0
0.0386744351110167 1
-0.0649728087137516 1
0.126215188460697 1
-0.0449135283878506 1
-0.0452827505948884 1
0.00135683100980375 1
-0.0587011402019586 1
-0.0964448823471005 1
0.115075801609606 1
0.0883863231457653 1
-0.0103251199567232 1
-0.0460478719723204 1
0.122960521048723 1
-0.125246040754835 1
0.278453968905914 0
0.0132399088760625 1
-0.0348543737550402 1
0.149873532969719 0
0.133205224044571 1
0.00171915380119285 1
0.129976230708929 1
0.163921879044255 0
0.0937438609141221 1
-0.0243574325408996 1
0.138229695429303 0
0.0795059166172811 1
-0.0467699757173133 1
-0.0748838125603645 1
0.122855297202903 1
0.112155464114799 1
0.144457396511162 0
0.049596359937101 1
-0.0622035516364133 1
0.0770857881359679 1
0.0217450860351575 1
0.0410234052675279 1
0.0947394380121628 1
0.0636214790666663 1
0.305986875923825 0
0.0484687818667325 1
0.00633575647387075 1
0.0086937032949684 1
0.118110015460724 1
0.0460452313164417 1
0.0288529307342139 1
0.0569934275884785 1
0.132332305630392 1
0.00224925032865913 1
0.0646827206974265 1
-0.0771471570060062 1
0.0863412752552968 1
0.0496564120919622 1
0.017324125135216 1
0.0737497886437703 1
0.137778983264803 1
0.0787539692374906 1
0.0426519271173783 1
0.029239617777014 1
0.167794791460828 0
-0.128288923518641 1
0.0116020606110738 1
0.00664142313361799 1
0.0877318280166504 1
0.00202024789342087 1
-0.0961781996659829 1
-0.0191459630712027 1
0.0190937540718088 1
0.0017521607960572 1
0.0934107356862769 1
-0.00281906005222084 1
0.0399374903357137 1
0.0447910489146808 1
0.00440775458943221 1
0.0968470338446294 1
0.0271937043413544 1
-0.0263310578953722 1
-0.0644304606446999 1
0.00407281039762499 1
-0.0321328503730018 1
0.126705637173105 1
0.173106077954407 0
0.0678683736605517 1
0.150647905873959 1
0.0585831698880146 1
-0.0288627413881882 1
0.145501471862767 1
0.0441420473011593 1
0.0381988050203245 1
-0.0308044112837918 1
0.0461918849237242 1
0.134417497144814 1
0.0491263897820462 1
-0.00440109910139353 1
0.0219673578224986 1
0.0433094569401874 1
0.0924718465056465 1
0.000456183457687888 1
0.126651990696329 1
-0.0534733570396196 1
-0.0833730823077478 1
-0.00711040484246298 1
-0.0885206227731342 1
0.116069286594729 1
0.0523348705581059 1
0.0696674246253874 1
0.0890924672892219 1
0.0275024889738998 1
0.15388008534549 1
0.0893704925823693 1
0.036324959689828 1
-0.0643267629773837 1
0.0902306562123487 1
-0.0246184568440173 1
0.176839751476675 0
-0.0467987310933298 1
0.144109318820141 0
0.0445786962459619 1
0.0723423741567861 1
0.0583656349143008 1
0.0455572277916545 1
-0.00368146138981655 1
0.025363446082251 1
-0.0446959257554254 1
0.0368320107593678 1
0.0822288135608499 1
0.0786202788206938 1
0.0491521984599801 1
0.146226296468413 1
-0.0155234441523352 1
-0.0544364861396956 1
-0.0778644342053065 1
0.00474937286655707 1
0.139187805870534 1
0.0530808099619432 1
0.0130930118153124 1
0.0503192555926842 1
0.0322882746278448 1
0.070265985285062 1
0.0485784810816748 1
0.127490280523644 1
0.0861042529580188 1
-0.0131009185009975 1
0.028049341351246 1
0.0936352074996657 1
0.0856985839203866 1
-0.0150278958786542 1
-0.131206752515751 1
0.236255233180308 0
-0.028857112274438 1
0.0441089055794481 1
0.113880344517609 1
0.0725433801458587 1
0.0695985536915165 1
0.049675708968102 1
0.0570014391158561 1
0.0502833101597399 1
0.0301682630848474 1
0.049694954613667 1
0.0741114919743964 1
-0.0399843250201991 1
0.205152190991873 0
0.115329847195523 1
0.029641332505719 1
0.00648615882275116 1
-0.0493282756316812 1
0.0285386112488398 1
0.112992932701544 1
-0.123433335473798 1
-0.12098013358955 1
-0.0276598078041798 1
-0.011736970601309 1
0.0406417197456554 1
-0.0954131841240827 1
0.162538096145685 0
0.0839420400906325 1
0.053161792339564 1
0.0127918816366804 1
0.0728747612730676 1
-0.0351110461019489 1
0.0327074282742657 1
-0.0029181338624602 1
-0.068665277452523 1
0.0297371337770714 1
-0.021675203593667 1
-0.114230959025781 1
0.0752279913583125 1
-0.0477089956358326 1
-0.148124218035785 1
0.0371770790880243 1
-0.108659438540141 1
-0.022048820580719 1
-0.00919830081930405 1
-0.0159977410889955 1
0.152820599718664 1
0.0553240114318265 1
0.094588268591397 1
-0.0999118092131211 1
-0.019028253521497 1
0.032002644430753 1
0.0752651841797063 1
0.0110775814752085 1
0.0278084191844932 1
0.0639017615799938 1
0.121506055317403 1
0.11363593080722 1
0.0388305961582543 1
-0.00997920495115059 1
-0.0327743555559307 1
0.0353736521728376 1
0.221624077992167 1
0.0127668964508929 1
0.0233542392242463 1
0.0746711527955219 1
0.0758297893420981 1
0.0514607948746087 1
0.0555172585122551 1
0.160542702958729 1
0.0910063355705791 1
-0.125034458879434 1
0.188551384854925 0
0.113106115335695 1
-0.0224214674985742 1
0.175406412287975 0
0.162546633478148 1
-0.0516622488076334 1
0.00280299931363635 1
-0.0204865146262192 1
0.064330271242625 1
0.0501015400024321 1
0.0807150356809379 1
-0.0336294732456126 1
0.24461862286579 0
0.0932882028303468 1
0.0348571053609701 1
0.0886555368903784 1
-0.01016474753875 1
0.101938454011714 1
0.228637603370678 0
-0.0191748909818946 1
0.03791483110113 1
0.152890900118894 1
0.128484167574682 1
0.148808455355751 1
0.0280194323736269 1
0.0496862348110931 1
0.0460316177952208 1
-0.00400947256215873 1
0.00125495603513631 1
0.0808675780861991 1
0.10516301690384 1
-0.0157077510224925 1
0.234941805743709 0
0.0718702820513205 1
0.103894849049043 1
0.0992789455381355 1
-0.118740557769974 1
0.0501612204362243 1
0.0383490554734703 1
0.0202899244054097 1
0.0941887048497193 1
0.0323937746128845 1
0.016410430342084 1
0.028352416262306 1
0.0296726548184737 1
0.193647354730845 0
-0.0492368833199266 1
0.0330836061051398 1
0.201270721464549 1
0.0513941592273906 1
0.0260119477608499 1
0.0433357781561182 1
-0.151714360210608 1
0.0623414365467902 1
0.0367275169376613 1
0.198523039980104 0
0.023069004828822 1
-0.0160698273206933 1
0.0609309644933134 1
-0.0250290287064077 1
0.0799805064094034 1
0.157576071607162 1
-0.00501984702026338 1
0.220560564910301 0
-0.0184839434562912 1
0.113228324205283 1
-0.00480346386467877 1
-0.0457850626045449 1
0.0512558934094801 1
0.165172075521192 1
0.0919896615443006 1
0.077841685312774 1
0.0714302034332881 1
0.159657517067356 0
0.110544209155661 1
0.0489012410965621 1
-0.0485048372518544 1
0.109795538235317 1
-0.00843565691172256 1
0.0745600314727859 1
-0.106115930265121 1
-0.068503677492446 1
0.0810640434192096 1
-0.0404090958797988 1
0.213492892394685 0
0.176407712932864 0
0.0891932788636641 1
0.00410212195472875 1
-0.129060206500967 1
-0.0242777037198781 1
0.0950644815637507 1
0.0886443711425738 1
0.0649922385851566 1
0.110361230222626 1
-0.014912993475081 1
0.0791118623079003 1
-0.036637958654124 1
0.000415077406661639 1
-0.0484399142885307 1
-0.0248749436031073 1
-0.0064596854906115 1
0.0549489605703732 1
0.101087860097886 1
0.070117670406271 1
0.148011280362219 1
-0.0636650828416629 1
0.0917081646112852 1
0.0635890991683758 1
0.0419452314630485 1
0.0811780938827797 1
0.134211500343855 1
0.0298423130302824 1
0.169588125718535 0
0.0932500567189332 1
-0.0246820428687691 1
0.142072382071828 1
0.0792574609213681 1
0.0548231718784681 1
-0.0644688585552571 1
0.0369392117568986 1
-0.043199131976789 1
0.109768878591328 1
0.0472751768554145 1
0.150340805328032 1
0.11750246172076 1
0.0787169581666157 1
-0.0170902698338161 1
0.00846392438748311 1
0.0465105121865168 1
0.0800544246019411 1
0.0405282771706821 1
-0.0307575086924535 1
-0.0901057301086129 1
-0.025643585867743 1
-0.0816236447151395 1
0.173399234377103 0
0.0246299776795514 1
-0.0439136255913836 1
0.0724932790507392 1
-0.0217642249852669 1
-0.0280903388318366 1
0.0514677132880163 1
-0.197706403034379 0
-0.0211114734500426 1
0.137021423007918 1
0.208514172836508 0
-0.0983979565364497 1
-0.0134794826933932 1
-0.0461156297835527 1
-0.0170734569620801 1
-0.0320401213483279 1
-0.0304319992451388 1
-0.0135235250218627 1
0.138001094569377 1
0.219878433706416 1
0.097141166643486 1
-0.086629050054727 1
0.0293080983980416 1
0.114647112710567 1
0.17743464355448 0
0.086071426840985 1
0.0578819787762683 1
-0.0488044125438961 1
0.0845524375371829 1
0.175760391202137 1
-0.0154159963721052 1
0.0456913209515268 1
-0.032102601555374 1
-0.0887516501953649 1
0.00909162936280413 1
0.0107946539948967 1
0.0690960985618001 1
0.0110431849122268 1
0.0189980864093386 1
0.075684876945235 1
0.063409807941963 1
0.00899019785617591 1
0.170168688669844 0
0.05249108181415 1
0.123304137513597 1
-0.138376642414516 1
0.0984050326044821 1
0.121871651187627 1
0.0677286885766975 1
0.0410421764492922 1
0.313499843803423 0
0.227369297329431 0
0.0613467015507279 1
0.0634537367199326 1
0.038385456146423 1
-0.00259042246532469 1
0.0193947535825367 1
0.0106038875851555 1
-0.14555257024125 1
0.110423936862909 1
-0.0290887743869061 1
-0.115337942410108 1
0.027907426941977 1
0.102428054199661 1
0.119367951930924 1
0.0176953762685308 1
0.0477967069052867 1
-0.0137480439212538 1
0.0108222014496158 1
-0.0287259227486443 1
-0.0965220155731797 1
0.0634363937435842 1
0.0816418177365667 1
0.0215413229890553 1
-0.00255329326598071 1
-0.0403436786728668 1
0.0460338574392876 1
-0.0220280933362924 1
-0.0290831378053714 1
0.0467487559071344 1
0.0250372121316919 1
0.0255070901083815 1
0.0265610544443394 1
0.222490648450413 0
0.114628132007708 1
0.112002643472167 1
-0.00407715894990333 1
0.0677090026911245 1
0.0719448550110642 1
-0.0622185682764048 1
0.0202944206106999 1
-0.0827665576770557 1
0.0345782464117557 1
0.0623332952121599 1
-0.0634934807963203 1
0.0196620808001531 1
-0.13433306635784 1
0.0972111147711262 1
-0.0132401386664268 1
-0.100417492554074 1
0.109584355162508 1
-0.0560151847353421 1
0.102041656506996 1
0.14911111436341 1
0.147482773256643 1
0.088979387355684 1
-0.0333188591093458 1
-0.0255405338832279 1
0.048928325358117 1
0.0970939632998618 1
-0.0291832153666598 1
-0.028006544454041 1
0.159982738176085 0
0.0710688555643213 1
-0.0864205341942886 1
0.102911221042108 1
-0.054057861949173 1
0.0926412536304261 1
-0.0565117658451376 1
-0.0475666658250198 1
0.0120251393922744 1
0.061848888766445 1
0.05123137785195 1
0.121152710421404 1
0.165043568151061 0
0.0827276844511542 1
0.164771332250716 1
0.0568172223977444 1
0.139508006494497 1
0.114835027408173 1
0.0958672078558995 1
-0.0679792911058344 1
-0.057030760654086 1
0.0142563799797303 1
0.0489697827971245 1
0.118648588186045 1
-0.0702234134256498 1
0.0532914098796617 1
-0.0198964307673618 1
0.00540952476265851 1
0.0011743851456537 1
-0.0785404539084237 1
0.0192412533140886 1
0.00961648526963961 1
0.294837954129118 0
0.0159012134517148 1
0.087148646697365 1
0.045857753850539 1
0.0323745741221147 1
0.0169522702725091 1
-0.00344031238724946 1
-0.137619168708395 1
-0.0121333958978964 1
-0.0113131780235064 1
0.0927927065172673 1
0.0203750319475824 1
0.0936192343270581 1
-0.140983977331155 1
0.123141606330397 1
0.138957666334134 1
0.0415601085416835 1
0.109240308743524 1
0.0703234908726763 1
0.0550005746253148 1
0.0281880962265466 1
0.176044747124255 0
0.083095006226223 1
-0.0132753144186775 1
0.117322642424948 1
0.163764216735844 1
0.0195785338992266 1
-0.0251358898926589 1
0.123277883428431 1
-0.121286374160736 1
-0.0153692610789559 1
0.166656502151753 0
0.125869979731566 1
0.000899215164157972 1
-0.000818085745700869 1
-0.0345092757418704 1
-0.0427462739594031 1
0.0403968791792389 1
0.033511893056611 1
0.0464958051681604 1
0.133020694547002 1
-0.0967472002808032 1
0.00976479821192283 1
0.127576200885255 1
0.0483446179830771 1
-0.131051920901927 1
0.04378052850087 1
0.0124035866736169 1
0.0433215620644741 1
-0.0346714664329135 1
0.00580832034579586 1
0.0143817262359976 1
-0.00821669611344208 1
0.0980960770159144 1
0.040052617904089 1
-0.00788732889200606 1
0.00720761167382252 1
-0.0609667835675109 1
0.0807052010942108 1
0.10979309095581 1
-0.0680783463495436 1
0.0970927980101266 1
-0.0712302208034167 1
0.140660431946893 0
0.0469452108593753 1
0.0211960442204152 1
0.0279395706954421 1
0.111289202089931 1
0.00218246124246639 1
0.0696017135569324 1
0.123572685220661 1
0.1309164195099 1
0.0347909222333935 1
0.106677472040204 1
0.0692418742651159 1
0.0640974721400609 1
-0.00856824936038445 1
-0.00713862212625376 1
0.167582641044624 0
-0.0134779733721482 1
-0.0280705222844135 1
0.0814104943953668 1
-0.0200888401550191 1
0.0918737436809366 1
0.00220886299844144 1
0.113605661536584 1
0.130610550983482 1
0.062166327465099 1
-0.00156049528171248 1
-0.0293509192470886 1
0.109550919786126 1
0.0505380780861997 1
0.143701378484347 1
-0.132564510840876 1
0.183925190987107 0
0.000167160565183056 1
0.0871437320648368 1
0.200234087340579 0
0.20022697097327 1
0.0678246845615411 1
-0.0737345215536066 1
0.023423374340038 1
0.135492124303618 1
0.0598454374887305 1
0.109581808531517 1
-0.0816081773489992 1
0.0483078887491317 1
-0.0894764728439272 1
0.0596257572644729 1
-0.0271921576406549 1
0.116225627103638 1
0.00242820691803324 1
0.0352473540624463 1
0.0183956979295559 1
0.194906192890381 0
0.0462523714791663 1
0.0617420634140095 1
0.0184261030863173 1
-0.0103332857874096 1
0.0706774843981308 1
0.0188134540989194 1
0.0689579162490415 1
-0.0200732495381452 1
0.0415024250187539 1
0.0649628180855965 1
0.0761935910449449 1
-0.159042966057866 1
-0.106129940022545 1
0.0225037313241303 1
0.0437436325971149 1
0.0862138831638351 1
-0.166792373236235 1
-0.0511912779261956 1
-0.010254398315338 1
0.1187079365653 1
0.127066360169108 1
-0.0189173048513272 1
0.18260050498192 0
-0.0231662632449116 1
-0.0355152927705668 1
0.155474418792361 1
-0.0615303881287064 1
0.217590480330853 1
-0.0699115507250999 1
0.011829915542239 1
0.0480729577959932 1
-0.0407265852903746 1
-0.0067966481934729 1
-0.025624537096007 1
0.0187027906904352 1
0.0474707476761848 1
0.048444300065403 1
0.0588311347962348 1
-0.0279688284356771 1
0.107149762799546 1
0.166652523442812 0
0.0312104355638079 1
-0.0601748680116122 1
-0.0867361404274883 1
0.0371626187006532 1
-0.100488142388241 1
-0.0157503132172031 1
0.116989602631504 1
0.138475051261981 1
-0.120186464270257 1
0.0204602002893979 1
0.121093277408116 1
0.0377783438289608 1
-0.0943758327856003 1
0.00943326170520073 1
0.0821050008861283 1
0.0142134130819912 1
0.0889155682576699 1
0.163794682244487 0
0.0646901699962623 1
0.0948302000372576 1
0.165526084509086 0
-0.00851747683909172 1
0.217625892705126 1
0.0535345399745856 1
7.96251208145041e-06 1
-0.00974613172154641 1
0.1153674775776 1
-0.0924247377664719 1
0.0552270906928655 1
0.0622882874730258 1
0.101335148686354 1
0.0190408484406383 1
0.0947609139498264 1
-0.0659228674648254 1
0.136495719434672 1
0.0681062323062618 1
-0.0351491828581697 1
0.150800513171213 1
0.0364649272976879 1
0.103723889464231 1
0.0433704497640942 1
0.0375339317432043 1
0.111237846208546 1
0.0186125733614927 1
-0.0750960941959345 1
0.110109492235367 1
0.00526206461156872 1
0.119625092937392 1
0.0152424020087813 1
0.0774756792445422 1
-0.0483674917766503 1
0.0159949543157997 1
-0.0522084515727204 1
-0.0611767508248739 1
0.0541556290134399 1
0.113909417337487 1
-0.0653295120580677 1
-0.0426298231812209 1
0.134418260339008 1
0.0463180069300164 1
0.109183983480546 1
-0.0729658599116417 1
0.0852782323880333 1
0.0531639714979483 1
0.12541541140645 1
0.121594578624853 1
0.0806151146358511 1
0.00568654065156899 1
0.149729821858667 0
0.0603293974158185 1
0.143012313343132 1
-0.0435297223494589 1
-0.063527600278504 1
0.017393509612585 1
0.0519343843912858 1
0.0715938097424433 1
-0.0815967019764365 1
0.0406546513299115 1
-0.00336798349094728 1
0.115354272098496 1
0.0105322025410014 1
-0.0317728889008114 1
0.0241408028572804 1
0.00188925046901673 1
0.11245899612354 1
0.00483431681956779 1
-0.0573561262870546 1
-0.024050640146204 1
0.126155629685691 1
0.0696060045910002 1
0.153079716995796 0
-0.090668557614542 1
0.153483107597378 0
0.0478321831193652 1
0.0369419013047889 1
-0.0303017353375017 1
-0.046963708760195 1
-0.0271153801035483 1
0.0799640995004179 1
0.0635659148426784 1
-0.13345228808729 1
-0.0087379243291674 1
0.0250717196586936 1
0.0537134563651501 1
0.182410322705359 0
0.129520059523124 1
0.064692561165891 1
0.0204959681021388 1
-0.0189524186881047 1
0.0867117428816555 1
0.101021693315638 1
0.0697308942006947 1
-0.0399882603404982 1
0.0837162137248531 1
0.0922446030387316 1
0.0503074424023931 1
-0.106173715735299 1
-0.0220805175363742 1
0.123791030132503 1
0.148524990582873 1
-0.0738427083965109 1
-0.00334879125436656 1
0.0703971973663631 1
0.0432506360878892 1
0.0817464304133201 1
0.125902435846573 1
0.156600243797395 1
-0.0791444436858948 1
0.159981658813447 1
0.102222513246052 1
0.204680458685983 0
-0.0349988917670544 1
0.20521635960407 0
0.126528882446756 1
0.0575104970932161 1
-0.00469219459394547 1
0.0617949357325771 1
0.0286079823931412 1
-0.0117603758052565 1
0.0996091710343455 1
-0.0434704809513457 1
-0.066481745385665 1
-0.119588731469471 1
0.0467070658595406 1
0.0326911602866194 1
0.0604296809938141 1
-0.00205729298454725 1
-0.00413126407397799 1
-0.0291317765491923 1
0.0288247104060661 1
-0.00997043184018053 1
-0.0671725067641994 1
0.0144836650916461 1
0.0150166113027647 1
0.00618816672159628 1
0.0510062639781577 1
0.0238377272502172 1
0.00954690208607247 1
0.154303502064538 0
0.0658723039437281 1
-0.0496198008333099 1
-0.106813885012651 1
0.159295522137178 1
-0.0148923611907616 1
0.04330237006155 1
0.123682841961587 1
0.0501109506592612 1
-0.0775632293646266 1
-0.0385968206947786 1
0.155645021526736 1
0.0774402769306891 1
0.0896960392948547 1
-0.0365762558369035 1
0.0532175525952868 1
0.0355034065526868 1
0.0118826399467262 1
-0.0031938080825345 1
0.037048560843242 1
0.014309255513319 1
0.0362072643858943 1
-0.00411337403103426 1
0.00497677654668212 1
0.0473504309500218 1
-0.00211363787756132 1
0.0940816804540409 1
0.133750307768009 1
0.105525234924789 1
-0.00105038442244792 1
0.0394518560328744 1
0.0951526326999858 1
0.136857688932017 1
-0.00335905270459738 1
0.0216746328581848 1
0.107543625914939 1
-0.000840730873202192 1
0.223935075854485 0
0.0600124187520953 1
0.0928152064244834 1
0.113442654050462 1
0.134858064417389 1
0.0556895458416688 1
0.0844841981994477 1
0.0960195180177916 1
-0.0382741984482561 1
0.0529489641645958 1
0.0199833550960616 1
0.010534399542434 1
-0.0263527063269146 1
0.0261763628510366 1
0.144896939346205 1
0.0233054077198527 1
0.156331961892303 0
0.0101749973365903 1
0.0714064386708812 1
0.122013609645522 1
-0.0261738538551459 1
-0.0553762638232695 1
0.0310857071078641 1
0.0995730777552725 1
0.167425738664996 0
-0.00416981402198493 1
0.0313112816575235 1
0.0270547851645578 1
0.0615320503972339 1
0.0619513849237659 1
-0.0339195228407079 1
0.0112917986612388 1
0.0177565678452249 1
0.18158357901525 0
-0.141197201561205 1
0.0556258935383894 1
-0.115089956067058 1
0.148204671223449 1
0.0605379381986677 1
-0.0402590382318281 1
-0.0689982705365631 1
0.00698191424770381 1
0.182516394174059 1
0.00576348907870807 1
0.119924560403159 1
0.131288666417608 1
0.165608176815456 0
0.0544146245428244 1
0.0462564178089625 1
-0.0361215971418938 1
0.00157320185051721 1
0.0368971338799767 1
0.0481727330356803 1
0.0919453811153137 1
0.0812696460435643 1
0.0123921831707004 1
-0.0199524190909056 1
0.0721664637640232 1
0.0797435737117624 1
0.145240279240437 1
0.0398342834907215 1
0.0241289755822845 1
0.0858979161506073 1
-0.0397654235420736 1
0.00199173899528289 1
0.110285040291122 1
0.063064761173941 1
0.0326335196633456 1
0.145419201524399 1
0.105311328246161 1
0.00162247141797048 1
0.140667379066365 1
-0.0472047984710025 1
-0.000230450941054155 1
0.0483950134245671 1
-0.0780056619922617 1
0.109868339221421 1
0.0716192825601843 1
0.073705351717079 1
0.0343726095854991 1
0.104803653699227 1
0.0590020812640177 1
0.0351951054003968 1
0.0485087095693288 1
0.0166749425884783 1
0.114778981897291 1
-0.121747280508914 1
0.0330623258843082 1
-0.163336157265744 1
-0.0682296984260217 1
0.0707539602192247 1
-0.0219824394478065 1
0.0203183032761015 1
0.12748658415742 1
-0.0581111928013798 1
0.000494911521727669 1
0.00809707529180013 1
0.100440919168788 1
0.00512187097052284 1
-0.0330881865843292 1
0.189714977539542 0
-0.0129751464228139 1
0.130227290998237 1
0.158623858145741 1
0.0301219914684795 1
0.110894285728073 1
0.0102059376770237 1
0.122564255934788 1
0.148088728414738 0
0.103085872702468 1
-0.0685695335557498 1
0.121177070441907 1
0.0515168802200612 1
-0.0317355588572647 1
0.0528624458393621 1
0.00915709178070573 1
-0.033842633808165 1
0.0653721069613452 1
0.00492905969336201 1
0.115623335379783 1
0.0309102204979509 1
-0.00722319677283377 1
-0.0915989460837525 1
0.0953245683882916 1
0.0332304005988917 1
0.062115107416149 1
-0.0964772449236083 1
0.119801581721449 1
0.0250465352049245 1
0.100521354993787 1
0.0308510956959447 1
0.0261384512908567 1
0.0556834611539129 1
-0.0759792564615245 1
0.0201530853859561 1
0.145346996490132 1
-0.0335141341114857 1
0.154052684714588 1
0.0514154276819674 1
0.017825340723838 1
0.040098366416817 1
0.0688989952654665 1
-0.0383747159702778 1
-0.087383822914285 1
0.0967205484538374 1
-0.0380666041718506 1
0.0479630344807143 1
0.0202498172000429 1
0.0946328373714493 1
0.159350978444414 1
0.0746926167927878 1
-0.0629440258819814 1
0.130643964593644 1
-0.0447971645572316 1
-0.00235572886323783 1
0.0315934972575093 1
0.0717206388612778 1
-0.0148586634746734 1
0.19784463223171 0
0.0116822676860439 1
0.0641897214737767 1
0.0475746176366635 1
0.0813389628297471 1
0.255030671891454 0
-0.0751698040596664 1
0.0895383901110843 1
-0.0491044194882646 1
-0.0151635172671846 1
-0.00939740889876012 1
0.0622348739019005 1
0.163011776473905 0
-0.0266419112869089 1
0.0283853095066172 1
0.0108019695643171 1
0.136718031974086 1
0.0984077300656166 1
0.157097402200402 1
-0.0546623571148007 1
0.0438901255728019 1
0.0484303578137319 1
-0.0470973265177346 1
0.0951407747927424 1
-0.0555051125729498 1
-0.0132982433888159 1
0.0585159940495953 1
0.0411879888361459 1
-0.0283832531883386 1
0.0690425718393373 1
-0.0188523964373324 1
