# Supplementary material for: Bias caused by sampling error in meta-analysis with small sample sizes
Source: PLoS One. 2018 Sep 13;13(9):e0204056. doi: 10.1371/journal.pone.0204056 (PMC6136825; doi:10.1371/journal.pone.0204056)
Supplement: S6 File — (ZIP) [file pone.0204056.s006.zip › results N = 10 theta = 0 tau = 0 sz = 500-1000.txt]

"dl.theta" "dl.cp"
0.041481259493057 1
-0.0136734913266568 1
-0.00577161033685394 1
-0.043165473309303 1
0.0253467739630787 1
0.00243502221267353 1
0.0143305383739634 1
0.015513461980969 1
-0.00193111514883045 1
0.023308133865571 1
-0.0501840253972681 0
0.0176352709159992 1
-0.00120857008998048 1
0.0183740064995667 1
-0.0155512440560195 1
0.00423110995799169 1
-0.0280717841438614 1
-0.000169716649056815 1
-0.000654994526919263 1
0.00651721511338855 1
-0.0218207224207492 1
0.0171787041796482 1
0.0455971414277768 1
0.0251151916238452 1
-0.00153131469843601 1
0.00367512456623641 1
0.0152890792637534 1
-0.00895813348140073 1
-0.000729681827902747 1
0.00451722871980337 1
0.00996355584793685 1
0.0186838224576657 1
0.0212731767958979 1
0.0559256604885179 1
-0.00445711854578123 1
-0.00105207196154031 1
0.0226154364881687 1
0.0114303637384799 1
0.0348955216002519 1
-0.0122820651377484 1
0.0193847493700007 1
-0.0238496441407038 1
0.00696290198162498 1
-0.0147562675528623 1
0.0282702960979113 1
-0.016226306231004 1
0.0143184615246496 1
0.00889637458586184 1
-0.0147907308952145 1
-0.00888832913787316 1
-0.0334021524314265 1
0.000236490377940384 1
-0.00170236941262713 1
0.0118529256254809 1
0.00576072914989115 1
0.000889079108172273 1
0.0237610210016015 1
-0.0298239994596376 1
-0.00318661552008974 1
0.0219053576265271 1
0.0166997545895572 1
0.0514368501861342 1
0.0216849005167292 1
0.0253051085799976 1
0.0244201063080102 1
-0.02777735858269 1
0.0134894664727642 1
0.0165047169471235 1
0.046995721203258 1
0.0135845555797842 1
-0.00907649602585717 1
-0.0014944763031996 1
0.0582757625222276 1
0.0362445076587912 1
-0.00490343934181608 1
0.0105917181322452 1
-0.0307403872290417 1
0.030371260496681 1
0.0407099867990603 1
-0.0386978169692421 1
-0.079695245635624 0
-0.0465566912251546 1
-0.0385189170723655 1
0.000376758194253746 1
0.00316689214221596 1
-0.0405538073136517 1
0.0027266635660842 1
-0.0287916655509104 1
0.00717796546501648 1
0.00166216515115626 1
0.00829989405414017 1
0.0165194718459579 1
0.00534499922438411 1
-0.0362143523550108 1
-0.000782294316313637 1
-0.0113817331317859 1
0.0200413232944656 1
0.00931181432872917 1
-0.00255840902708191 1
-0.040653257503046 1
-0.000839654090087902 1
-0.0322395522191839 1
-0.0166184429471521 1
0.0272102021652609 1
-0.00163798425631245 1
0.0131496707398001 1
-0.00625525848896169 1
-0.0084703720056644 1
-0.048394490995648 1
0.0180679521053214 1
0.0105938985114245 1
0.027724738896313 1
-0.0464741955214284 1
0.0523557748239431 0
0.00427918432450914 1
-0.0212371118287237 1
0.0541673144816477 0
0.0273116071217574 1
0.00701991583791835 1
0.0265829774787506 1
-0.0191338971407354 1
0.00825424426029567 1
-0.0391896639168658 1
0.0299259020959828 1
-0.00750290336542902 1
0.00418623124243195 1
-0.00147741078325776 1
-0.0538626262825732 1
0.062522415689098 0
0.0122064511349711 1
-0.0426114724014744 1
-0.0504555112533379 0
0.0345410860036689 1
0.013002753219729 1
0.00566381071514474 1
-0.0260545894489554 1
0.0464958778371058 1
0.0091440127736833 1
-0.0233008142410413 1
-0.0200474613425437 1
0.00513233293139199 1
-0.00993372452659138 1
-0.0332352183160544 1
0.00916211136642958 1
-0.0114234032928619 1
0.0196044924087855 1
-0.0250075139541652 1
0.0028434454157349 1
0.00972893140119516 1
0.0230031791028649 1
0.00298281508929154 1
0.0148886698959326 1
-0.0520935933556477 1
0.0746823048802137 0
-0.0029078014421512 1
0.0279066201405015 1
-0.0296097807123349 1
0.0325063012752059 1
-0.0165154370717182 1
-0.0305582230977406 1
-0.0233035035635749 1
0.0266332934307413 1
-0.030143425167088 1
-0.0174875242907829 1
0.00961915228870416 1
-0.0235000117839731 1
0.0186685460739385 1
0.0331865679239207 1
0.0310983522170825 1
0.0099056414776354 1
0.0211890466986763 1
-0.000700050222020465 1
0.0213919718846965 1
0.00703284243003786 1
-0.000832084886534293 1
0.023530387163006 1
0.00714560012847027 1
0.00892006718986776 1
0.00539725824771891 1
-0.0398931064865235 1
-0.0102560399775363 1
0.00688326397844097 1
0.0268967514738265 1
-0.0345213413612524 1
-0.0426164007512767 1
-0.0115896527858513 1
0.0231652364010957 1
0.020295989975961 1
-0.0383970762936831 1
0.00970157478555742 1
-0.00670621014414806 1
0.0224961156256655 1
0.0133408128437398 1
-0.0225872017715422 1
-0.0143645347788681 1
-0.0207138790417864 1
0.0205646259566567 1
-0.0152378566950924 1
0.0289893840274197 1
0.0391063159223382 1
-0.00655029864966157 1
0.0323174261415222 1
-0.00815618819798315 1
-0.00822636624042263 1
-0.024603232716116 1
-0.0044192101108492 1
0.0388334864328977 1
0.0443973091634669 1
0.0351573973016517 1
0.0102019760837423 1
0.0125498159302964 1
-0.00729665188682699 1
0.0205170773206155 1
0.0315040719258716 1
0.00707873757505045 1
-0.0111935599463917 1
-0.0214907993932767 1
-0.00367840269221193 1
0.00693580527490871 1
0.00937068269781138 1
0.0391050874090519 1
0.0334840956226836 1
0.0175971187692598 1
0.0132007913033881 1
0.0418065906153076 1
-0.00706451808350778 1
-0.000364362793797806 1
0.0652693845159635 0
0.0273296317563253 1
0.0476721158991019 1
-0.0398551337168484 1
0.0283902717533351 1
0.0530271893284757 1
0.075123240866362 0
-0.0345678511504313 1
-0.0114820971540761 1
-0.00495195153205361 1
0.0366861380422653 1
0.00453512212725764 1
0.022935501750661 1
0.0231595418106451 1
0.038219314757906 1
0.0592403294476916 0
-0.0430654238667098 1
0.0204883412948943 1
0.00326973844724922 1
0.0358106333517052 1
0.0360009864238731 1
-0.00459440028571428 1
0.0128380964750581 1
0.0439196646839238 1
0.0137195987681849 1
-0.00862349575359638 1
0.0536423444725454 0
0.0379573465090641 1
0.0360933885679525 1
-0.00561576567782697 1
-0.0190543420026611 1
0.00724279446183613 1
-0.00703054625456754 1
0.0188238841040073 1
0.0185155658368076 1
0.010107343480258 1
-0.0119787942095388 1
0.0168715342164095 1
0.0437309009213394 1
0.0647692537362159 0
0.0106086940926701 1
-0.00740481808077134 1
-0.0160609069647336 1
-0.022149770277605 1
0.0108971596615096 1
-0.00747544752760215 1
0.00145461778579991 1
0.0163029210835948 1
0.00705679944521473 1
0.00923974263894226 1
-0.00265099394292456 1
0.0109639313734585 1
-0.0378037790744655 1
0.0569256948038596 0
0.0228002065450289 1
-0.0175720442345982 1
0.00173741721120317 1
0.0392276647703647 1
-0.00498488832601758 1
-0.0222491554862651 1
0.00164527138645682 1
0.00316783480418473 1
-0.0204330777503413 1
-0.0175145062507978 1
-0.012661675564483 1
-0.0302381993035141 1
-0.0395179645618744 1
-0.00918530439845706 1
0.0406827922303253 1
0.0105024838007383 1
-0.0304313809613015 1
-0.00768880063696302 1
0.00663277022365378 1
0.0240291983610354 1
0.0179568180731322 1
-0.0121638495755327 1
0.0118320103675366 1
0.00258344725505824 1
0.0103799564928182 1
0.0178202555184424 1
0.040193801778822 1
0.031198762881388 1
-0.0125748314292138 1
0.0111793935987874 1
0.023644135492627 1
-0.0084527847674635 1
-0.0278313925363361 1
-0.0486163300120678 1
0.0302091960640701 1
-0.00359626369874429 1
-0.0285691761196144 1
0.00459782739242079 1
0.0167777224458338 1
0.000716800873239094 1
-0.00734403639919798 1
-0.00826492835159879 1
-0.00448138536276647 1
0.0308870383438712 1
-0.0470958384064595 1
-0.0153137965981939 1
0.0249167234434228 1
-0.0125386323122119 1
0.0282768513044042 1
-0.0157012985423935 1
0.0391295894642566 1
0.022678203363637 1
0.0504753858488721 0
0.00609316733453228 1
0.00835210156194398 1
0.017304467688889 1
-0.0211057664664582 1
0.00039296833037411 1
0.013997712154313 1
-0.0380861289163124 1
0.00204552259978881 1
-0.0444037403880676 1
0.0117206593437988 1
0.00209846996828771 1
0.0184970256378948 1
0.0459948331403068 1
-0.00849322016747358 1
0.00760884400121384 1
0.06211530294147 0
0.0199750691349247 1
0.00762251777978683 1
-0.0274310450122065 1
0.00816189191482118 1
0.00386317142477759 1
0.0575586044162939 0
0.0341902371969727 1
-0.0207768461440011 1
0.00732309345226444 1
-0.0120220616033649 1
-0.0395975334608875 1
0.00728521289851055 1
-0.00882506363869198 1
0.0405054700312379 1
-0.0116664329873574 1
0.013296868933543 1
2.0657148443585e-05 1
0.0171092693093876 1
0.0179834532463616 1
0.0210335999573549 1
-0.0200490197531502 1
0.00305208315418283 1
-0.0273874161103688 1
-0.054604539249184 0
0.0316497394020836 1
-0.0275251778312188 1
-0.0218645583553262 1
0.0204025614485361 1
-0.000372983955153948 1
0.00951668319658278 1
-0.0394386679520321 1
-0.0114528376988875 1
-0.0192625812167043 1
-0.00818524789161812 1
-0.00359737085621609 1
0.0215163866716571 1
-0.0210598237170694 1
-0.016108369195468 1
0.00423531718989017 1
0.0250422209331605 1
0.00973488326891302 1
-0.00105932797469076 1
0.0212185816126589 1
-0.0167955428595515 1
0.0323790132747287 1
0.0474397452536734 0
-0.0346786012285993 1
0.0219831975275975 1
0.0189356793861737 1
0.00158305100159346 1
0.0548073660916759 0
-0.0201617943248858 1
-0.0577429236488741 1
0.0532132438981404 0
0.0356000295678273 1
0.0420105689329211 1
-0.00183325066565906 1
-0.00144873033049548 1
0.0246666220709775 1
0.0188012660542122 1
0.00639491440452978 1
-0.0229895740588322 1
0.00100097124548942 1
0.0282858112541641 1
0.0149745721843973 1
0.029181734678148 1
-0.0230131606614765 1
-0.00525122710981439 1
-0.0256700753895695 1
0.0126622874945972 1
-0.00478712965545951 1
-0.00206920264454932 1
0.029357447639495 1
-0.00856354188609473 1
0.00416526418287208 1
-0.0687893636753296 0
0.0177742644622904 1
-0.0274661797974051 1
-0.0379504125529027 1
0.0103103442686775 1
0.0216636138297212 1
-0.00114147156749429 1
-0.0107511979659722 1
0.0260873546803415 1
0.0330676716038575 1
-0.0352954522912496 1
0.0185623702334784 1
0.0392549709411942 1
-0.00140023668995967 1
0.0316752625704301 1
0.0269935543817056 1
0.00940571132925274 1
-0.0200871367194864 1
0.0211107314089097 1
0.0214016347835875 1
0.0124775069805134 1
0.0172661908823887 1
0.0243694384095214 1
-0.022150340897407 1
0.00810482234589666 1
-0.0304521125440956 1
-0.0289672529514067 1
0.0311627948743523 1
-0.012256274333974 1
0.0113803172985247 1
-0.00490721683443136 1
-0.0155236802070501 1
0.0161078456306458 1
-0.00275248044638029 1
0.0294387656403353 1
0.00794822324442517 1
0.0187452238925883 1
0.0349385632914303 1
-0.00583815956969318 1
0.0238608090955987 1
-0.00215876584705278 1
-0.0138814053220973 1
0.0651245709654077 0
-0.00708084501932852 1
-0.0160666174318502 1
-0.019278001456842 1
0.0161592461551065 1
0.0225759315133982 1
-0.00475177251286539 1
0.00180821120924955 1
-0.0288291729863701 1
0.0244504769937753 1
-0.0130200914132446 1
0.00760069363352884 1
-0.0207039402061256 1
-0.00716461934638294 1
0.0300797142492366 1
-0.0313988415332517 1
0.0371540061314725 1
0.0156480722376941 1
-0.0127188580330406 1
-0.0134850647723376 1
-0.00521706541340514 1
-0.000632705606491948 1
-0.0226136312930417 1
0.0301179975919199 1
-0.0081750523974919 1
-0.00788143529565147 1
-0.0208893104528966 1
-0.0180536121070301 1
0.0386710736224022 1
0.0436690914186478 1
0.0152687009094564 1
-0.00212759501574275 1
0.0195140136216037 1
0.027043512167584 1
0.0626021641536511 0
0.0107833364386203 1
0.00391026640279852 1
0.00562346056529846 1
0.0274342030696593 1
-0.0253887982556733 1
-0.00531986100378107 1
0.00072441704106896 1
-0.0111390222081257 1
-0.00852851885954758 1
0.0169038696735015 1
0.00432579829874897 1
0.00108983689357311 1
0.00861857681847406 1
0.0244088921393654 1
0.0237785535654004 1
-0.000348090601076385 1
0.0184938537357505 1
0.0144127271425287 1
0.00122454617081511 1
0.023968489292584 1
-0.0222643390249003 1
0.000964627282566695 1
0.00117295189559413 1
0.0279946538734409 1
-0.0156283316473039 1
0.00696435329590604 1
0.0324889747058452 1
0.00116436629154647 1
0.00522113040640759 1
-0.009063925639934 1
0.0227488994140626 1
-0.0383144132418614 1
-0.00897220955594053 1
0.00262363793259543 1
-0.0132984082867795 1
-0.00988938687608275 1
-0.00049751438720495 1
-0.0106505794783916 1
0.0347205601082802 1
0.00905974652012358 1
-0.0238814480831909 1
0.0291394358429856 1
-0.00244798864011742 1
0.00226147578249665 1
0.00431360961638014 1
-0.0295185391528777 1
-0.015275542165335 1
0.0215816453687378 1
-0.0196687982284348 1
0.0372580500824365 1
0.00919867364568734 1
-0.017483027197188 1
0.00474475035430833 1
0.00928248229640289 1
-0.00790438015677424 1
0.0379076918495228 1
-0.0197433332379197 1
-0.0203115482632396 1
0.00771895013126872 1
-0.0224094781882324 1
0.0137881174719045 1
0.00631143552666377 1
-0.0186813985169563 1
0.00395460851956427 1
0.0595455496690059 0
0.00992606387164817 1
-0.0461065978752267 1
0.0188135573452611 1
-0.0110253719021247 1
-0.013245350193548 1
0.0141190190662131 1
0.0039562447690674 1
-0.0263067939079955 1
0.00129756907347793 1
-0.0249310794547665 1
0.0230357101430808 1
-0.00940509144271746 1
0.016840456008317 1
0.0349172912079768 1
-0.0234148881675198 1
-0.00723384056181731 1
-0.0228030525910443 1
0.0165551923125895 1
0.0195088560329504 1
0.0261845075974515 1
-0.0144008766150563 1
0.0167548174064693 1
-0.00520952047833691 1
-0.0388190254303319 1
-0.00949525658557135 1
0.00168494784310193 1
0.0150957233340395 1
-0.00922431260257057 1
0.0455502745760631 1
0.0102327053550117 1
-0.00816647763884235 1
0.000625350001942912 1
0.0140555090594525 1
0.0114550465412343 1
0.0331298418409073 1
0.0260293909299707 1
0.0266950346199121 1
0.00267614548230667 1
-0.01149673453847 1
-0.0309738168183819 1
-0.0145412715675293 1
0.0341738996757233 1
0.0299785376009331 1
-0.009155865348312 1
-0.0321457330511098 1
0.00128042910826171 1
0.0255108951725219 1
-0.0228335371334304 1
-0.0146830849821359 1
0.0156968808421795 1
0.0162476563107315 1
0.0230478461696691 1
0.0152388884494009 1
-0.00707166254674492 1
0.0113440777963208 1
0.000698961133852579 1
0.000607533025878293 1
0.0261462470049414 1
-0.0457055518028329 1
0.0222674776204669 1
0.0141222323440713 1
-0.0107593565354314 1
0.0280636944707983 1
0.00547847137515096 1
0.0604121644083766 0
-0.00407055319207908 1
0.0090202236143763 1
-0.000687811292103605 1
0.00165738671959547 1
0.0134227186994513 1
-0.00290266864474541 1
-0.0548606827899814 0
0.00953805475054718 1
0.0211852206613678 1
0.0139520506210384 1
-0.00270537662455109 1
-0.0124578041356011 1
-0.0172772004147966 1
0.0291885912557581 1
0.0211673594227223 1
0.00405664972826284 1
-0.0457492750369655 1
0.0383810905149238 1
0.0117967930054671 1
0.0321308204865008 1
0.0206092030388842 1
0.010383864715573 1
0.0153236463019878 1
0.0145587156751563 1
0.0206468877907044 1
-0.0214108227665833 1
-0.027136936980317 1
-0.0211369907038523 1
0.020028113343642 1
-0.013929657857206 1
-0.00288145398020343 1
0.00675330027894976 1
-0.0048647057301195 1
-0.0203778490853384 1
0.0462804021333854 1
-0.0120824178012147 1
0.012661096760392 1
0.00362674839984775 1
0.028076005024054 1
-0.00218869768671551 1
-0.0593947693043145 0
-0.00737686176528136 1
-0.0106828364385176 1
0.0194432772846202 1
0.0318806697484552 1
-0.00348431895399687 1
-0.00394076206837104 1
1.71878162440508e-05 1
-0.0205695553966057 1
0.0368035753677074 1
0.00796733956843183 1
0.0323600526005444 1
-0.000105341144896326 1
-0.031315906621308 1
-0.0166507611664899 1
0.0177385742404603 1
-0.00231924747498812 1
0.00119113187456288 1
0.0169442881456545 1
-0.000977443842443172 1
0.00733273236397932 1
-0.0104430552248562 1
-0.0015110036734754 1
0.00485735206011896 1
-0.00690131999263365 1
-0.0041622422183274 1
-0.0145594824250345 1
0.0365042839650852 1
-0.0154973645864977 1
-0.00981303429507744 1
-0.0203495095890089 1
0.0412855988125283 1
-0.0179190227686905 1
-0.0207834508505847 1
-0.00370604983281191 1
0.000302026283759407 1
-0.0214968021593846 1
-0.0214818418278202 1
-0.0230300063533803 1
0.0467820329933118 0
-0.040352599016671 1
0.0162294206124206 1
0.00532943016307495 1
0.0323384643218321 1
-0.00100110705693711 1
-0.0358472914567099 1
-0.00367809664640389 1
-0.00703591833124392 1
0.00435715187630416 1
-0.0133714148746777 1
-0.0327261688766795 1
-0.0215502931720321 1
-0.0363409626284575 1
-0.011570181390922 1
-0.0389597343472404 1
-0.000522061787405289 1
0.0160932407334217 1
0.042528465498459 1
0.0302853943332766 1
-0.0370732161538527 1
-0.00910706629216527 1
0.00576032175408582 1
-0.00674904706717692 1
0.0251287730343307 1
0.012349499374847 1
-0.0373072795530961 1
0.00932786427822295 1
-6.56575247219189e-05 1
-0.00519490351058792 1
0.0360269233596536 1
0.0291609337579315 1
0.03898678891605 1
0.0398587611545497 1
0.0344358716556295 1
0.00969488152941253 1
0.00611197428545543 1
0.029233404983423 1
0.0336061454712094 1
0.0415115450449623 1
-0.00847989157596653 1
0.000549755066540036 1
-0.0114217744908689 1
-0.0153460610043229 1
0.00782189081912127 1
0.000523636994246417 1
0.0242978674511038 1
0.016699548060841 1
0.0167297307411347 1
0.0159551670152726 1
0.0307601944362442 1
0.0114135124357453 1
0.00139883502894617 1
0.0255805785110358 1
-0.0138676240106952 1
0.00691392235771963 1
-0.0245412038176168 1
0.0148376040899392 1
-0.00275776898473788 1
-0.00535368102637217 1
-0.0144910559270824 1
-0.0805216661422028 0
0.038862167512748 1
0.00569431115210223 1
0.0383510481005985 1
0.0322613518463496 1
0.016241203561568 1
0.0642013991296556 0
0.00955249929502997 1
-0.0199914047357408 1
-0.0433678172949164 1
0.00756929494978332 1
-0.0414941119329047 1
0.0136334103661548 1
-0.0120144228794234 1
0.0269325740943671 1
-0.0160000304185819 1
-0.0158542494791183 1
-0.0475050474069038 0
-0.039705864303672 1
0.0393475089171152 1
0.0458853497620382 1
-0.0444931108056936 1
-0.0122120929800716 1
0.0465714238105984 1
0.0102107056335492 1
0.00646075163133613 1
-0.0373514333891819 1
-0.00453039413570447 1
0.00345943300230861 1
-0.0265134182563437 1
0.0283400778500687 1
0.00952226745167265 1
0.0105038121559396 1
0.0229235772260332 1
-0.00315583767858751 1
0.0427955809822705 1
0.0202822411709772 1
-0.0258659887730362 1
0.0445790001693223 1
0.00431148198289677 1
-0.0132798486562086 1
-0.0217951990283395 1
-0.0394043355753007 1
0.00317525955478169 1
0.0462766134740997 1
0.0142072239458466 1
0.00166272366871576 1
0.041088265017617 1
0.0226508107556416 1
0.00746870557577858 1
0.00295923385649268 1
0.0375120678088315 1
-0.00797680627590447 1
-0.0100057803737035 1
-0.0114286354908905 1
-0.00947619415453387 1
-0.0169905714876191 1
0.00227471425131712 1
0.00171367591079847 1
0.044929788934911 1
-0.00154987249792992 1
-0.0147526057739186 1
-0.0626186490398411 0
-0.00435055389041311 1
-0.0113815393472546 1
0.0539498470016677 1
0.000604147396057968 1
-0.00315662157857256 1
-0.00946945085722653 1
0.00906721981445167 1
0.0496617107150801 0
-0.0244081642890541 1
0.0282490866213801 1
0.0249632312034847 1
-0.0431348738256276 1
-0.0114087493826797 1
-0.0109306033791903 1
-0.00533690324311169 1
-0.0142933992928043 1
0.038367219679293 1
-0.00109718657097355 1
-0.00398091455219947 1
-0.00311415982254348 1
-0.00679589982460998 1
-0.000837430801240819 1
0.0168052392179306 1
-0.0102291810090324 1
0.00762246378068143 1
-0.00328184821289183 1
0.0405210006977689 1
-0.000972687835718725 1
0.00205644385945372 1
-0.0191300334667146 1
0.00324393807963041 1
0.0272262476615498 1
0.0210305102034031 1
0.013140483260205 1
-0.00383170293489437 1
-0.0213384915527564 1
0.00755291861351962 1
-0.00350252723099546 1
-0.0147241911845329 1
-0.0034318371436615 1
-0.0171458785782004 1
0.0263457606158145 1
0.0164951040636745 1
0.0348214418859614 1
-0.0525946554529005 0
0.0248647796775056 1
0.00250756419717055 1
0.0224852214031673 1
0.00114193350332867 1
0.0162312714346774 1
0.0110646645098648 1
0.0324972460538559 1
-0.00262499765142544 1
-0.0187285611893385 1
0.00527972052638211 1
-0.0147139151995012 1
0.00130838097300198 1
0.00454412672018479 1
-0.000412198501086247 1
0.0412660758841378 1
-0.012827987667955 1
0.0178410785933467 1
0.0195787255161093 1
0.00571046745226794 1
0.0444099573428939 0
-0.0160247805477702 1
-0.00614897783045131 1
0.00197831046178658 1
-0.0152089785660744 1
0.0340467107932552 1
0.0105652318474046 1
0.00327042080169149 1
0.0281072535822266 1
0.004253377973685 1
0.00779390281999849 1
0.0144075698783282 1
0.0174128683580185 1
0.0248989258242641 1
0.0022753066847061 1
0.0128267502121176 1
-0.0125410966076655 1
-0.0152558169739855 1
-0.0286122829546568 1
0.0160312540141434 1
0.0325430944597933 1
0.0301089788834439 1
-0.0308801548400211 1
0.0285953923453783 1
0.00229873601389512 1
0.0284472762780241 1
-0.0114411503985089 1
0.00138763199889068 1
0.0260449948647761 1
0.0186581185464592 1
0.040105949255777 1
0.00697727278275629 1
-0.0325107819624174 1
0.0201097509317502 1
0.0288305793117922 1
0.0131060447196236 1
0.00682297230187757 1
-0.00582793822659872 1
-0.0380133272345734 1
0.00268962582162237 1
-0.00236533711510392 1
0.0632531753129798 0
-0.013593176155833 1
0.0390328534815858 1
0.0213441821016464 1
0.00311992553169888 1
-0.0403589908467044 1
-0.010054035909826 1
0.01803190422664 1
-0.0012738670745572 1
0.000592074359639785 1
-0.0182233772306446 1
0.000138593308049802 1
0.0170533319788555 1
0.0393134089333331 1
-0.0507462429397721 0
0.0549524829727971 1
-0.0589747989612699 0
0.00112828541304628 1
0.0235272175209645 1
-0.00391988905430344 1
0.0194831770102866 1
0.014285707998408 1
0.0522374722353068 0
-0.0192160582655986 1
0.0175046160288231 1
-0.000354171499964993 1
0.0395779037148892 1
-0.00453577111470669 1
0.027592903821771 1
0.0273734408733833 1
0.00316756686303208 1
0.0063254159846889 1
-0.0316607176290341 1
-0.00513855239044895 1
0.00925769651394384 1
0.00303129818968295 1
-0.00914773581208927 1
0.043156886419549 1
0.0441635730830914 1
-0.00849224922628835 1
0.00593651475694016 1
-0.0129705252367832 1
0.032623899756627 1
0.0197777943025285 1
-0.0130115722484528 1
0.0080335590510748 1
0.0247701393151857 1
-0.0184009053388409 1
0.00318432437178967 1
-0.00202683409241898 1
0.0149612438634842 1
-0.0161743924073208 1
0.00770318800521357 1
0.0079312273418374 1
0.00699880738470404 1
0.00597619045714666 1
0.0141818255214721 1
0.000379456480414555 1
-0.0029986806578707 1
0.0140616727050727 1
-0.0123572981814293 1
0.0291326648828058 1
0.0587419042363111 0
0.0481879235703883 1
0.0203321208243979 1
-0.00681940124339657 1
0.0241984758615263 1
-0.0197406485347837 1
0.00698243613824351 1
-0.0653708436734801 0
0.00216506110328594 1
-0.00609539486603534 1
0.0245502012200699 1
-0.00881534018421192 1
-0.010302221262973 1
0.00445950300730536 1
-0.0134422081577474 1
0.00508855672211226 1
0.0330328919661302 1
0.0077494591151449 1
-0.0328550362781236 1
-0.00658227293586968 1
-0.00481497618626128 1
0.0792015622606849 0
0.0424694725529505 1
0.0231926525353352 1
-0.0193831108364267 1
0.00152072432135401 1
0.033169214308535 1
-0.0147626550715168 1
-0.00661801475716505 1
-0.0274655507405937 1
-0.00928241948808321 1
0.0224302182397356 1
-0.00154300136205384 1
-0.0144662957818404 1
0.0146188294110229 1
0.00999159801639215 1
-0.00126093366799204 1
0.00190326087410644 1
-0.0589170135692725 1
-0.033377637721985 1
-0.0174235029287988 1
0.0291972662971131 1
0.0355622186149195 1
0.0124759226900696 1
0.0139962374408956 1
0.0190877156128359 1
-0.0181546997031637 1
0.0226419025542252 1
-0.0188443669786506 1
0.0158131908214953 1
0.042817707915549 1
-0.000356410643483301 1
-0.0202136581378386 1
-0.0077013784699963 1
0.0267467346919947 1
-0.0110549997110414 1
0.065061373085142 0
-0.00282927011534843 1
-0.00943564609079885 1
0.0143083500106327 1
-0.0211517526886514 1
0.0484387754713594 1
0.0235453994652276 1
0.0100712174663452 1
0.00177388041526427 1
-0.0041605230405491 1
-0.00319715936148076 1
-0.0131036210488557 1
-0.0249549839387951 1
0.000574908120873928 1
-0.0114395553873898 1
0.00717141578305801 1
-0.0117547865430385 1
0.0236653811583223 1
-0.011887109906471 1
-0.0085148787101101 1
-0.00378516794191906 1
0.0465634188052258 1
-0.0241806889923292 1
-0.00860083748677071 1
-0.0306022652712516 1
0.0151676649480509 1
0.0188889725071287 1
-0.0215889615130079 1
0.00917413737646134 1
0.0354680527337319 1
0.00210040834214385 1
0.012158669839378 1
0.0210916687531744 1
0.00203873382717382 1
-0.0177154147739408 1
-0.00837908274333757 1
-0.012216052308545 1
0.00282058495635326 1
0.0322966473020383 1
0.00700680315556861 1
-0.0188046019266887 1
-0.00356463960028972 1
-0.0180844511805325 1
-0.00596879744426937 1
0.00559096838032581 1
0.00114261428056697 1
0.0448444490565027 1
0.00760671942741616 1
0.0255138805348413 1
0.0204140653523936 1
-0.0201247298739431 1
0.0047886860275254 1
-0.0228911797228648 1
-0.0162742673784167 1
0.00564312926516062 1
-0.0083727704551154 1
-0.0100442087083195 1
0.00805631465304229 1
-0.00307016543671022 1
-0.0116018070015147 1
-0.00619096592287413 1
-0.0289053487784116 1
0.0340633965002823 1
0.000780767857938938 1
-0.0104919368264892 1
0.00810052911711982 1
0.0303480525466194 1
0.044116230522678 1
-0.0546512609651668 1
0.0239454235280006 1
-0.0629744129043565 0
0.00942195337319379 1
0.0318836229166479 1
0.0263454631746359 1
-0.0054745453979487 1
-0.0223892734337801 1
-0.00125563828086472 1
-0.01018787198703 1
-0.0138002553908489 1
0.0471776920245039 1
0.0232553823114202 1
0.00733896536691045 1
0.0168484473673125 1
0.0281564841584364 1
-0.00337140954763437 1
0.0472533536384534 0
0.00430995047184218 1
0.00119479384582098 1
0.0125229759021436 1
-0.00776196398459991 1
-0.0163396226406909 1
-0.0219142356079606 1
0.0295020496800304 1
0.0545283553096847 1
-0.00156789951229343 1
-0.0179613226382568 1
0.0162248476002777 1
-0.0391984453259034 1
0.0114367901262588 1
0.0102213404771155 1
-0.0290796859515627 1
0.00627834798893667 1
0.00139795173203464 1
-0.0258624100638993 1
0.0284116444865523 1
0.0155503804294438 1
-0.0133549312216069 1
-0.0774675680102761 0
-0.000857357147414548 1
-0.0321418839012825 1
-0.0094445138498803 1
0.0511587071750023 0
-0.00312464905234125 1
0.0127276933839851 1
0.0445838509440049 1
0.0362352218225072 1
0.000166358508543984 1
0.00066168615770491 1
-0.0240284991407008 1
-0.0150908099198012 1
0.0242721251070057 1
-0.0357543416061515 1
-0.00883077489431731 1
-0.0363864376498441 1
-0.0191636998580753 1
0.0134262310202832 1
0.034456605485383 1
-0.024006262598041 1
0.00467259164275486 1
0.00631221880614647 1
0.0248424153459372 1
0.0036285547525014 1
0.00185972452312149 1
-0.0130476813889589 1
0.0582017416112644 0
0.0016837287196289 1
0.0287632188956631 1
-0.00857282046662484 1
0.0166351363666559 1
-0.00510807911337336 1
0.0359061324559015 1
-0.00177693356089504 1
0.0442582664812845 1
0.02821891600001 1
0.02754584527694 1
0.0143074772055665 1
-0.00723508576164167 1
-0.0242195270257113 1
0.0125192846329586 1
0.0226533820863589 1
0.000467602538144258 1
0.00276823410974161 1
0.0324560232177707 1
0.0235842339448342 1
-0.00946439165368583 1
-0.0270064821191929 1
-0.0524911475401957 0
-0.0327718829602443 1
0.0655627789325897 0
-0.0104966413027955 1
0.0109204617392241 1
0.0146158294294739 1
0.0326034953249692 1
0.0165159266135351 1
-0.00681543300988979 1
-0.041698999807904 1
0.0112121732752996 1
0.0139097927155458 1
-0.0190961278564379 1
0.0315422713641691 1
-0.03148131644659 1
0.0073461416314362 1
-0.000964350135291069 1
0.0170919694235938 1
-0.00242268207613492 1
-0.0141545824205589 1
-0.00850387587222009 1
0.0157698948477859 1
0.0242567192116719 1
0.0244487669399036 1
0.0351503489191434 1
-0.00699869232740962 1
0.00134135532950499 1
0.0403959764016774 1
-0.00565669792860628 1
-0.00216118705304544 1
0.00741517415708122 1
0.0250818575665614 1
0.0430926834205504 1
0.0122440640636541 1
0.0270875441823056 1
-0.0264431968385113 1
-0.0311667115209593 1
-0.0281216846309064 1
0.0207668938440028 1
-0.00737194733669184 1
0.0355176678472013 1
0.00879065951431647 1
0.0457941431219143 1
-0.00680838970379815 1
0.0371473101983957 1
-0.0109721271443163 1
-0.0254354913173442 1
0.00595887630398474 1
0.0280024546683941 1
0.0250880720068473 1
-0.0100316110192138 1
-0.0248659753299464 1
-0.0151388874853182 1
-0.0363164686167581 1
0.00929492680095632 1
-0.0132837549355093 1
-0.0378346051559975 1
0.00872484591599831 1
-0.010354641219718 1
0.0138334529962496 1
0.00855995148922319 1
0.00773182752981839 1
-0.00551514529825667 1
-0.0302716286000845 1
0.0249777725758435 1
0.0257106279698723 1
-0.00115364283662007 1
-0.01460390770124 1
0.0309891123695725 1
-0.0177713249734718 1
-0.0117597410241176 1
0.0077143108161863 1
-0.0185717314520511 1
-0.00315900079298224 1
0.0395662930604171 1
0.0522316789745576 0
-0.0211841819802707 1
0.00688096162441195 1
0.0262499890633252 1
0.0259869995420733 1
-0.014780624040186 1
0.029100760460043 1
0.00434777700219442 1
0.0473681006968434 1
0.00751825583050248 1
0.016583706572659 1
0.0400255714875879 1
0.0146705893718776 1
0.029911636867321 1
0.00587331845601626 1
-0.0189004285255852 1
0.0115607165331936 1
0.0327322979525164 1
0.0112914621344404 1
-0.0120756753990216 1
0.0289552187160561 1
-0.0143633543690122 1
0.0271052276509836 1
0.0084543357353805 1
0.0358693123332225 1
0.00149857303374689 1
0.0063580753203622 1
0.0494641122094531 0
0.0159224545972441 1
-0.0187149477188878 1
0.000719731501274777 1
0.0255014317981122 1
0.0362920608182371 1
-0.0180838230549809 1
-0.0331208530158101 1
0.01538949599094 1
0.0292078850291177 1
0.00821538063667264 1
0.012702023981313 1
-0.00749418665125568 1
-0.0180429094379182 1
0.0159075361209534 1
0.00631971700152018 1
-0.00537022743662192 1
-0.00374859732843918 1
0.0919142699729252 0
0.00745393522793632 1
-0.0391820805755321 1
0.0305606859496992 1
0.0037726039584285 1
0.0320255446830232 1
-0.0268438811900922 1
-0.0232709091471197 1
-0.0163907879212631 1
-0.0122321890246929 1
0.0348785357213104 1
0.0149820642487826 1
0.00315721103707973 1
-0.0186185220445557 1
0.0074032334613285 1
0.00225376375726832 1
0.0283831594290567 1
0.0393694112721613 1
0.00814049182668455 1
-0.00172441946813395 1
-0.00142167929751124 1
-0.0390107505310609 1
-0.0261090687674407 1
0.00354127561483208 1
0.00200281091199495 1
-7.07725785997308e-05 1
-0.000700669397763793 1
0.00529761157601002 1
0.0173390030740288 1
0.0144676536687105 1
-0.0137670916481549 1
0.0400296087703556 1
-0.022998115917884 1
0.0154229156029228 1
0.00050764106771463 1
0.0293227564846954 1
-0.00506135162296212 1
0.012062332970754 1
-0.00470040830848378 1
-0.00164134564705907 1
0.0448034763899743 1
0.0357088643160586 1
0.0245657168526761 1
0.0140163512040048 1
-0.0218686998161874 1
0.0340376816744162 1
0.0256980634250102 1
-0.0182464044933216 1
-0.0176995263994928 1
0.00897996555564266 1
-0.00243132574054087 1
0.00817991185474466 1
0.0183506409486203 1
0.0046220320381369 1
-0.0144498650784551 1
0.0439367382286746 1
0.0316877767114965 1
-0.026147875659468 1
0.0271537600209929 1
0.0262120988712006 1
0.0209073573188569 1
-0.029938138261966 1
-0.00129518304095795 1
-0.0217762861931806 1
0.0283897526909812 1
-0.0234144374109585 1
-0.0232691870839278 1
-0.0207851228601436 1
0.00380678354842653 1
0.0281738895212237 1
0.0474743485774433 1
0.0193772899534721 1
-0.0409747373634122 1
-0.0431689173947215 1
-0.00391525117309734 1
0.0122183112575158 1
-0.0113602434317954 1
-0.0289529480008053 1
-0.00989780144966695 1
-0.0184586689687292 1
-0.0344455878393021 1
0.00799135220799359 1
-0.0119262498944855 1
0.00680185307883674 1
0.0306641434151771 1
0.0106386695995045 1
-0.032121913518256 1
0.00914982474979308 1
0.00219384164555275 1
0.0445424126773637 1
0.00128518898025132 1
0.00702611258427046 1
-0.0134122812475969 1
0.0625844986826311 0
-0.0159733880158103 1
0.0250172414169265 1
-0.0233051526673654 1
-0.0212879272961715 1
-0.00787671249568323 1
0.0331023477351935 1
0.0480579401183546 1
0.0232696114983875 1
0.0213252635227032 1
0.0197099207334784 1
-0.0177819582988025 1
0.0138327476924068 1
0.020204558195841 1
0.0174300645729656 1
-0.00384086701571692 1
0.0170835788576531 1
0.000235137434584776 1
-0.0393012973295883 1
0.0536262782893293 1
-0.011319216237002 1
-0.00872900710579137 1
0.0419247292206029 1
0.0189657969894764 1
0.0684406096501916 0
-0.015208823972934 1
0.0469351758320627 0
0.0205832159713297 1
0.00201590499575945 1
-0.0283245913103514 1
0.00669627786716058 1
0.00701698547352061 1
-0.0364316201375265 1
0.00041148930639086 1
0.0151252871134766 1
0.0133222486543796 1
-0.00840413272588686 1
0.0649018909278985 1
0.00718744345734761 1
0.0273526948324309 1
0.0405129552234683 1
0.0317051168974148 1
0.00292754548205409 1
0.00803612600850552 1
-0.00250823784310467 1
0.0244208980158923 1
-0.0252027472843873 1
-0.00152664126725757 1
-0.0224168170307388 1
0.0117018417842537 1
0.0298199831430869 1
0.00281423356630768 1
-0.0106747012505689 1
0.0305477222254327 1
0.0365553543888486 1
0.0166016518959268 1
-0.0212143004477728 1
-0.0197232638155839 1
0.0249793788780619 1
-0.0106234313752099 1
-0.0214414842293104 1
-0.0202159807987895 1
0.0206668032916829 1
0.00559347221361844 1
-0.00665912437623676 1
0.0289381370773768 1
-0.0122854849618554 1
-0.00154442315151279 1
-3.99647027394076e-05 1
-0.00579321576727684 1
-0.0097293067257057 1
0.0606597546169807 0
0.000195752681587953 1
0.0239106016965721 1
-0.00889916300746316 1
-0.035066405924311 1
-0.00843676053405596 1
0.0265105662912432 1
0.000224441427862541 1
0.00509130743589646 1
0.0102643222590797 1
0.0210882910347104 1
0.00952318183257753 1
-0.0139998401754727 1
0.00240345207892943 1
0.0100540534162268 1
0.0272365065091848 1
0.0113671965006182 1
-0.00768348339013772 1
0.00419257998904346 1
-0.0138292620264452 1
0.0396204415350025 1
-0.00894675955899551 1
0.00328347945908045 1
0.00784942879703821 1
0.00632258052681961 1
0.0106086454920987 1
-0.00641940288035485 1
-0.0130617440735851 1
0.0203225437884384 1
0.0162880555804628 1
-0.00500790323616635 1
-0.0167006894222171 1
0.0151800954802647 1
0.0294005490539494 1
0.0184948200598401 1
0.00725675632977842 1
0.0344354623264352 1
-0.0163781423564256 1
-0.00764900682496136 1
0.0398006061731165 1
-0.0223908169518395 1
0.0178271076847287 1
0.0170708009400147 1
0.00478546583489274 1
0.0373491268462617 1
0.0119006072606177 1
-0.0214340959831647 1
-0.00573674027433575 1
0.00409181120586403 1
0.0745506375077154 1
-0.000323376155115425 1
-0.029301309701484 1
-0.0139700077024169 1
0.0330036157309098 1
0.0192196639559355 1
0.035035554106589 1
0.0337864933363794 1
-0.00202448664950252 1
0.0496167515469258 0
0.0353845477177301 1
0.025999174968106 1
0.0123166788996948 1
0.0265833552434316 1
0.0272128367964019 1
0.0612512686319731 0
0.0139895656274118 1
-0.00232736406953445 1
0.0312502751858499 1
0.0414520386665546 1
0.00356069477580126 1
-0.00724677246195625 1
-0.0103669099249537 1
-0.00775520241691391 1
-0.028882528822525 1
-0.0346790549972536 1
-0.0417483118748219 1
0.0284059382088095 1
-0.0341283914936878 1
0.00660829344633529 1
-0.0384473783233573 1
0.00701998753775387 1
0.0288921420113392 1
0.0175599240310127 1
-0.0100109584497187 1
0.048040724004714 1
-0.00846232698071229 1
-0.0337520903535674 1
0.0123709209555474 1
0.0290923792702403 1
0.0485258757439653 0
-0.00156443377570918 1
-0.00774075267711092 1
-0.00763314283571091 1
-0.0276954420698163 1
-0.0192483416689186 1
-0.00695915753104897 1
0.0244813061656354 1
-0.00538034234308462 1
-0.0225086947838451 1
0.0345163235888594 1
0.0122840826926072 1
0.00337513090339397 1
0.00712156105166761 1
-0.0178400042430521 1
-0.0208375931281165 1
-0.0151750149430871 1
0.00979732038987405 1
0.00334777618198688 1
-0.0532486685371025 0
-0.0181234553555507 1
0.00462108860944447 1
0.010316938997401 1
-0.0120554772412625 1
-0.0327803345472706 1
0.0189851095890723 1
0.0658705370580758 0
-0.0320282621506805 1
0.00743826139020537 1
0.0136265724723679 1
0.0188427508573967 1
0.0343281292388228 1
0.0098523854872707 1
0.00637505588779449 1
0.000448259459093264 1
-0.00312092962925329 1
0.00141663553829716 1
-0.0382355442197935 1
0.0113013067993841 1
0.0194307975937175 1
-0.015360489139367 1
0.00760712508172764 1
-0.0287133715878348 1
0.0197810268185647 1
-0.00491961316310078 1
-0.0272889401936071 1
-0.00843620760960037 1
-0.0250823398345486 1
-0.0224986595434145 1
-0.042341211819773 1
0.0187650113366146 1
0.0238305351950798 1
-0.00882824609042183 1
0.0363081704793648 1
0.0474999286422711 1
0.0240829966404156 1
0.0146887125500179 1
0.0221206777008787 1
-0.0372162956458396 1
-0.00375260359438559 1
-0.0266437812306708 1
0.0170753375307704 1
0.0197919856976851 1
-0.00730375626567337 1
-0.00933982054000606 1
0.0166253728005598 1
-0.0557173557938613 0
-0.0101200104696187 1
0.00918001311695857 1
-0.0197299292940896 1
0.0201344589026266 1
0.0459736406283553 1
-0.0233194541629058 1
0.0400400786104626 1
0.0224983115787315 1
-0.00846416667398261 1
0.000553658018575443 1
0.0140303765459594 1
0.036301869027787 1
-0.0265830159731901 1
0.0128456334301163 1
0.0130546285478417 1
-0.0163333267598824 1
-0.0308364951014574 1
0.0271415608059772 1
0.043810250567117 1
-0.0025883564899873 1
0.0318392241970389 1
0.00930641322053622 1
0.0148988227227189 1
-0.0226375085635721 1
0.01331293282871 1
-0.0130783630372397 1
0.04212203720367 1
-0.0195449378346139 1
-0.0327095016954705 1
0.0348426252051238 1
-0.0173464828190896 1
-0.0378801168881208 1
-0.0721277398076474 0
0.00416472243142983 1
-0.0259137014818064 1
0.00136432965309425 1
-0.021617098726165 1
0.0157868207092694 1
-0.0257509583427853 1
0.0283903477363007 1
0.0089069109175291 1
-0.0243718785489901 1
-0.04332702488442 1
-0.0306173441864693 1
0.0391331825791126 1
0.0198066392415087 1
-0.0202353278099755 1
-0.0225976563702305 1
0.0047424852566967 1
0.0451111057746346 1
0.00977314165748169 1
0.00680259814599437 1
0.0421147193491465 1
-0.0397999081715082 1
-0.0153167646320104 1
0.017851881755165 1
0.0181210765336215 1
0.0173958873925091 1
-0.00105773786060222 1
-0.013007015932996 1
-0.0229925061629789 1
0.00608722848798478 1
0.0441566294751962 1
-0.019120645469909 1
0.0183762876822871 1
0.0153169220732246 1
-0.0063261407189956 1
-0.0163424888163971 1
0.0431653188006694 1
-0.0035548821666724 1
0.000900237872402682 1
0.0276014311268053 1
0.00971410420769367 1
-0.00485783547428935 1
-0.0173153359085966 1
-0.0378415398649831 1
0.00348600893938056 1
0.0418329761403149 1
0.0153881603084767 1
-0.0205653427158299 1
-0.0084543025863282 1
0.031303118255409 1
0.0139669194702074 1
0.000337908511362864 1
0.0153623966070492 1
0.0226109345892723 1
-0.0167314986337678 1
-0.00582986761109234 1
0.062126551004178 1
0.0455556615355198 1
0.00438086295537498 1
0.0224451094408566 1
-0.00246283999008315 1
0.000419743759734462 1
0.00551041353592132 1
0.0262590156804562 1
0.00494542814345124 1
0.0212014391560928 1
0.00725049294847763 1
-0.00395072385224236 1
-0.00493004101582346 1
0.0570228111449107 0
-0.000629269310658096 1
-0.0154941493828092 1
-0.0151685083427386 1
-0.00560307897643664 1
0.0323526144021813 1
-0.00990156661228917 1
0.000791924467065938 1
-0.0187965612370617 1
0.0159244646572465 1
0.0186821808978624 1
0.0334079353871169 1
0.0169255610650125 1
0.00567525085197379 1
0.0080559042195682 1
-0.0203144307028888 1
0.0315421133786269 1
0.00427497922471197 1
0.00509517233400948 1
0.00603705755269084 1
-0.0124694026216473 1
-0.00445221237890284 1
0.0225100729056875 1
0.0333638117063884 1
0.0189089070460404 1
0.0105658293372414 1
-0.00406035541518083 1
-0.00282562688164745 1
0.0154922383397531 1
-0.00883281827320262 1
0.000189701605912451 1
0.0212975915354739 1
0.0279600776333391 1
0.0239298876584586 1
0.0227420341506586 1
-0.0160456226320433 1
-0.00341924419457238 1
0.0115558382638924 1
0.0370470487812475 1
0.00647464896339037 1
-0.0316346196652967 1
-0.0261337325087441 1
0.0181939645326495 1
0.0144187137922308 1
0.00176427558950189 1
-0.0148589169200695 1
0.0484830695223577 0
-0.00359879707983245 1
0.0147327149581762 1
0.0264127438193823 1
-0.0131503516195644 1
-0.0417284125835116 1
0.04244366484219 1
-0.00905532784081456 1
0.0436700100313459 1
-0.000677990579646702 1
0.0116484683862187 1
0.00336460024153531 1
-0.0184092079539933 1
-0.0197777260671182 1
0.0260809659473671 1
0.000520551549253198 1
0.0099148800317133 1
0.0247924955430318 1
0.0395536671628964 1
-0.0197407617614336 1
-0.0140442759071131 1
0.00252065991591169 1
-0.0133530385235756 1
-0.00660483176370464 1
0.0384704197521573 1
-0.0115800359894688 1
0.034998138980989 1
-0.0170695859870138 1
0.0141331481056333 1
0.00361140300877196 1
-0.00736658080557316 1
0.007729987324908 1
0.0063575615438655 1
-0.00575180408515218 1
-0.0238640136329559 1
0.0407996242775797 1
0.00834189087761091 1
0.0251466552883984 1
-0.0473259037107217 1
0.0433095863661412 1
0.0113398851860737 1
-0.0438608618898724 1
0.00585707633358089 1
-0.0102695909241968 1
0.0809501555501295 0
0.00721510898968464 1
-0.0317153784039583 1
-0.016930751447961 1
-0.0123074972566105 1
0.0456571270506374 1
-0.010496754411994 1
0.00439680841576829 1
0.00472755709600559 1
-0.0132156736284796 1
0.00794971575071081 1
-0.00354900665215999 1
-0.0240648776317567 1
-0.00205152989567343 1
0.0371703997736462 1
0.0201723794744295 1
-0.00118051250509521 1
0.010154749102581 1
0.0172758779223966 1
-0.00287571458221479 1
0.00978458135424933 1
0.0016001959507326 1
0.0358362566120225 1
0.0342413861154796 1
-0.0165667465808918 1
-0.00919581856721856 1
0.0262647966259353 1
-0.00330121448069408 1
0.0278232061036763 1
-0.00779174490497738 1
0.0381973608723852 1
-0.0468735622168679 1
0.0374136331450652 1
-0.0387413710299246 1
0.00603212621752575 1
-0.00731253887092929 1
-0.00560967991443688 1
0.0161159449163794 1
0.0567735239565729 1
-0.0150949610093781 1
-0.0186222433265641 1
-0.055165524334227 1
-0.0135729252887718 1
0.0253058838005054 1
0.0122024884482928 1
0.032467251642214 1
-0.0228651446577289 1
0.00465915128728027 1
-0.0359583462437086 1
-0.00163882206050669 1
0.0091857304762503 1
-0.0125483386272432 1
0.0163299017491068 1
0.00901126412298165 1
0.00559209933576964 1
0.0107315032654348 1
0.00719875794775977 1
0.0130527438507901 1
0.0392153683242024 1
0.0115693273046625 1
-0.0433894113862238 1
0.00797381224223812 1
0.00281697999697678 1
-0.0285626593130038 1
-0.0368785305849768 1
0.00807291589789737 1
-0.0137847928725095 1
0.0302554382890575 1
-0.00296955714090862 1
-0.00931659400680764 1
-0.01493063541136 1
-0.00778875906168978 1
0.00675478254329637 1
-0.0116976187538711 1
0.00472443220614532 1
0.0297111996098453 1
-0.00245317206337973 1
-0.0109803105055921 1
-0.021841984342325 1
0.028112614156893 1
-0.0019413942445841 1
0.0321397086617243 1
0.00773855327349976 1
0.035074028586368 1
0.0198247761277579 1
-0.0372067197834704 1
-0.0124537731156472 1
-0.00165492390056782 1
-0.00610560263986004 1
-0.000587736164052354 1
0.0407172815567479 1
0.0505667178535063 1
-0.00590215529341899 1
-0.0141421092361228 1
0.0181961714643926 1
0.00115912768272723 1
0.0231143440565424 1
-0.025500826947632 1
0.0428200881555288 1
0.037526192171612 1
0.0149716889454137 1
0.000219038025688232 1
-0.00876951038388207 1
0.0440462530264673 1
0.0157165690006882 1
0.0106776058714339 1
-0.0173539002838963 1
-0.0275024382054708 1
0.00864863573264384 1
0.0026133939896686 1
-0.010629103255751 1
-0.00319316903249465 1
0.020061088890437 1
0.0364509761141794 1
-0.0100245955914541 1
0.029166532186965 1
0.00769834020357947 1
-0.0139290621108637 1
0.0280006936256926 1
0.0456729298785376 1
0.0281128294634831 1
-0.0133541259476917 1
-0.0193619096139421 1
0.0389521600131888 1
-0.00674863656997829 1
-0.0279195501399234 1
0.0153256033816467 1
0.0187070519385308 1
-7.4561295863355e-05 1
-0.0116347386327969 1
0.00517947671432511 1
0.0240238494597848 1
0.0288379195966428 1
0.0584060331123816 1
-0.0156398682949301 1
0.0193908463888628 1
0.0796580703724676 0
-0.0103068357916316 1
-0.0218247429775413 1
0.0282830113564769 1
-0.025506021937917 1
0.0441629973123654 1
0.0450509034959522 1
0.0397986221164135 1
0.00372669498893409 1
-0.0256467457242578 1
0.0105681946353029 1
0.0084970409732299 1
0.009623760983086 1
0.0261741602139095 1
0.0372488256087407 1
0.0139681631964071 1
-0.00596281001130431 1
-0.00186010164440656 1
-0.00880642627579591 1
-0.0130074598285426 1
0.00287445419885252 1
-0.00258313659469702 1
0.026437706616113 1
-0.0121409118218178 1
0.0433850488436438 1
-0.00465885328401448 1
-0.00470825581298311 1
-0.042245632053873 1
0.0381025832379697 1
0.0353034546198917 1
0.000360320122726156 1
0.0338419731534782 1
0.00952147662198016 1
0.026565152941574 1
-0.0112009763362137 1
0.0101701256343053 1
0.0313664525788657 1
-0.0133515407301719 1
-0.0300564793268596 1
-0.0126578779558968 1
-0.0355552227383993 1
-0.011707990913518 1
0.0228317005723739 1
-0.0039220353531205 1
0.00693075757608733 1
0.048449147531988 0
0.0241838407842758 1
-0.0105757087546361 1
0.00432349159502193 1
-0.0241872773638106 1
0.0291443582083851 1
0.0103619469943979 1
0.0401344641639496 1
0.0249399384964917 1
-0.0166475104285227 1
-0.0124759405986218 1
-0.00943445891035653 1
-0.00236616051677246 1
0.00685787179401619 1
-0.0103941481822678 1
0.0468109685448379 0
0.00131702681352986 1
0.00246925866341152 1
0.01038022570642 1
-0.0294178879642367 1
0.0453267093948833 1
0.0236765424257255 1
0.0170129411969392 1
-0.0273321884200305 1
0.00245816460031031 1
0.0107571388970528 1
-0.0176636408966054 1
-0.02010999451744 1
-0.0601037905756708 0
-0.0499277794847955 0
0.00552168399808353 1
0.024489583766317 1
0.0029264424634579 1
0.0495716377179892 0
-0.0286365042311951 1
-0.0020330854152137 1
-0.00400161863229653 1
0.0202710806519921 1
0.0204162783693053 1
0.0295532606925738 1
-0.00438057692649168 1
-0.00855214434670387 1
-0.00983781252447344 1
-0.00492466334222856 1
0.0161863274802869 1
0.0343457516598132 1
0.0400497938993304 1
-0.0114042795966876 1
-0.0128580749371523 1
0.0366410428052091 1
0.0274105208867651 1
0.018435914647216 1
-0.0842792804263352 0
0.0155050059736468 1
-0.038396583230491 1
0.0206741011755388 1
0.00787584673971845 1
-0.0410432976070793 1
-0.0165655846948147 1
-0.0206985559766004 1
-0.0109893309760151 1
-0.0516462612631552 0
-0.013537597095251 1
0.00974759560745469 1
-0.00102333525906003 1
0.00180747506321207 1
0.0361593789255694 1
0.00373102894790793 1
0.0419137343553482 1
0.0296546420291409 1
-0.0122411667117549 1
-0.0347670919564425 1
-0.0041238765289944 1
0.0317918748664265 1
0.0175870615319171 1
0.0110963282245234 1
-0.000763031392386815 1
-0.0283716717123759 1
0.00847210885304796 1
-0.0118137332076928 1
0.0285388516129446 1
0.0038811512120464 1
0.0180953865871754 1
0.0167208881317114 1
-0.000377618155599244 1
-0.00468948167008786 1
-0.00840132894742076 1
-0.0294767587110339 1
0.00959521228637582 1
0.00353033813075993 1
-0.00468864791528387 1
-0.0112951302600195 1
-0.0411294881796841 1
0.0641828824523669 0
-0.00290693217523613 1
0.047194713284314 1
0.0228030660222834 1
0.0200371743088755 1
0.00249886170431801 1
-0.0324410497810769 1
-0.0012934260058964 1
-0.00367599001499895 1
0.0299706281803912 1
0.011941394268003 1
-0.0224217154506738 1
0.0127996902618159 1
0.00230465073754054 1
0.0117626125229413 1
0.0229935470229364 1
0.00568617816762488 1
-0.0216387645782677 1
0.0344672160529168 1
0.0309032569857192 1
0.024087329440501 1
0.00866763226173114 1
-0.017363834115241 1
0.0392859293650942 1
-0.00748931849793147 1
0.0282377950434042 1
0.0548952145523544 1
0.0143906485154561 1
0.00936856183934684 1
-0.0159929287682784 1
0.0333955274211473 1
-0.0123535460665873 1
-0.00031546882056068 1
0.0347415661232808 1
0.0467570184694143 1
0.00275496732308312 1
-0.0275466461300306 1
0.005780216182746 1
-0.00258484972987694 1
0.0326751037900034 1
0.00788198182336573 1
-0.0387698420372664 1
-0.0236547824283683 1
-0.0133372945613415 1
-0.0370283541157161 1
-0.000101650243758689 1
-0.0136493897248821 1
-0.0302893789793492 1
0.00281916823438173 1
0.0441662609728928 1
0.020877819543801 1
0.0126132359082726 1
-0.00123700288975977 1
0.0055658101733694 1
-0.0537101263588729 0
-0.0224957292642845 1
-0.0134641899163431 1
-0.0292785752135063 1
-0.0321738838221801 1
0.0524635863755745 1
-0.0202829759919272 1
-0.0480812788528661 1
0.0601364929738572 0
0.0259817225941587 1
0.00413710203822192 1
0.0232871692797915 1
0.00724358687582248 1
-0.0372812540437905 1
0.0672703053050105 0
0.00147473998632994 1
0.00251436940445252 1
0.00303822209282032 1
-0.0382893388011253 1
0.0511100840927757 1
-0.0344363384125136 1
-0.0221020256170604 1
0.00253162590680577 1
0.0331709010953918 1
0.0149699003724758 1
-0.00106547258180313 1
-0.00395316072578072 1
0.0385439095953303 1
0.0197820553609252 1
0.0546239786645032 0
-0.0286270714993511 1
0.0252502043595862 1
0.00732856554168126 1
-0.0237271335176827 1
0.0153767541128914 1
0.00212486854581549 1
0.00568267470387159 1
0.00812115660158006 1
0.00645548468730433 1
-0.00175668471992163 1
-0.0230550273044018 1
0.0324013421159918 1
0.00720084157063741 1
0.00697493505742131 1
-0.0317097443305167 1
0.0104430281266002 1
-0.0119831232182671 1
-0.0323281597177306 1
-0.00927984072632812 1
0.00740247883022637 1
0.00896881448642628 1
-0.0388941423682091 1
0.0211663260567717 1
-0.00106766515477534 1
0.0420717080321856 1
0.0138691421585222 1
-0.0225025888436698 1
0.0157261950795019 1
-0.0242249720787431 1
0.0101282503095428 1
0.0122770828307044 1
0.0415427182703634 1
0.00321994853050665 1
-0.00297452495929397 1
0.0316993902701961 1
0.0101552092068337 1
-0.00125287675905614 1
0.0270098684240553 1
0.0123952369913351 1
0.0497096962914552 0
0.0319687961600074 1
0.0328966380816708 1
0.00796373421997609 1
0.0155441263519711 1
-0.0174640602157646 1
0.0159778005731984 1
0.00196799218866685 1
0.0239259387364585 1
-0.0369639064076456 1
-0.0225173088839131 1
0.00150374922184967 1
0.00879516249469305 1
0.0258868511839578 1
-0.0050786401290803 1
0.00537551386614633 1
0.0285485390759691 1
0.0156526983345767 1
0.0107142537534748 1
0.00502708241647475 1
0.0321291565788201 1
-0.0297476752378116 1
0.0051802171151076 1
-0.0114141561767203 1
-0.02839954619045 1
-0.005070421416104 1
-0.00496781175324826 1
-0.0281411024937154 1
0.0289539845183668 1
-0.0406274601458613 1
0.0294354829430531 1
0.0214725441418249 1
-0.00224799271726608 1
0.0160529145200451 1
0.0334535239565751 1
0.0121078644348491 1
0.0102845286253532 1
-0.0284048330287781 1
-0.0128552991243681 1
0.0192697797889441 1
-0.00551498600148241 1
0.00254557234203861 1
0.0610029299677345 1
0.0492074840696107 1
-0.0305372326042684 1
0.0154391882384335 1
-0.00472983337556316 1
0.0125253348874312 1
-0.000657987191977927 1
-0.0011434999356849 1
-0.0263508464069804 1
-0.00833695958558183 1
0.0178343898457988 1
-0.0291505933829689 1
0.0181482684242646 1
-0.0025722588883947 1
0.00460056258554068 1
0.0160280181324917 1
0.0127336108981484 1
-0.0153163161101039 1
0.0260884330873761 1
-0.00177059039907672 1
0.0286614301822551 1
0.0251844488200304 1
0.0125366911123219 1
0.0164859764414291 1
-0.0205263187427489 1
-0.0283637393360082 1
-0.0187333604634558 1
-0.0370192720807615 1
0.0326766893196506 1
0.0117537737935674 1
0.0150031480868831 1
-0.0449965557671004 1
0.037875564664957 1
0.0228968038260528 1
0.00414622740026498 1
0.0153082986763247 1
-0.0229054516283395 1
-0.0410939161977255 1
0.00178736901111564 1
0.0523261645783062 1
0.0359065865640638 1
-0.0199354650823163 1
0.0361552429318686 1
0.0138867353300554 1
0.00226556826631088 1
0.00275806418200366 1
-0.0269082254798916 1
0.00571397614973601 1
-0.0031582171344177 1
0.0593820895038576 1
0.0201740403662651 1
0.0267062255041302 1
-0.0391364335139449 1
0.0386884012833061 1
0.0257345183480258 1
-0.0376734892833768 1
-0.0200316118094408 1
-0.0320586129254263 1
0.0281754640258285 1
0.0180090893507471 1
-0.00376048366667178 1
0.00184655144247996 1
0.000825308463899319 1
-0.00499795249290205 1
0.00704544612770086 1
0.0640819879151702 1
0.0301515800894323 1
0.00985921178130272 1
0.00856540488962246 1
-0.0100934584621785 1
0.055833478107372 1
0.0423600341244355 1
0.0136658383559795 1
-0.00972421489027771 1
-0.0369581646112324 1
0.0200420832983944 1
0.0169898172069064 1
-0.0596520601892142 1
0.0513390922184228 1
-0.0169706624779699 1
-0.0068891561330612 1
0.00361502433466861 1
-0.014230160594749 1
0.024918801664058 1
0.0264229663846637 1
-0.00478060756262446 1
0.00387143401497547 1
0.0181430738147093 1
0.0214052479675966 1
0.00820905294460087 1
0.0188561944221914 1
0.00359167353845675 1
0.0263820603457981 1
0.0379948334480758 1
0.0183676273264138 1
0.0331500783326217 1
0.0529487686808026 0
0.00661138746103583 1
-0.0301968987987769 1
0.0282594212154919 1
-0.00592220384298985 1
0.0170901412733698 1
0.0496431782110405 1
-0.0269073522531496 1
0.0365725408924078 1
-0.0142122494005813 1
-0.005142496847051 1
0.00112323713321148 1
-0.00646454653445244 1
0.0230262322943161 1
0.042253126418433 1
-0.014590830556142 1
0.0334289210530166 1
0.0271685104204305 1
0.000756698071583363 1
-0.0218720705659452 1
0.0309861664530433 1
-0.0320350265474769 1
-0.0158913947404571 1
-0.00858402203571922 1
0.0111228488797829 1
0.0058723154302598 1
-0.0559155727356792 0
0.0546904166689583 0
-0.0688744170919243 0
-0.00306844439407992 1
-0.00634929353912175 1
0.00179234771173493 1
-0.00693785566249748 1
0.0127708886779775 1
0.0568183279022701 0
-0.0393874734202446 1
-0.0332061009658033 1
-0.0292033536685287 1
-0.0368057063570836 1
0.0467097172235354 1
-0.0518059083577391 0
0.0108225170176821 1
-0.00540716827796807 1
-0.0271965821306 1
0.0114614092069679 1
0.0352561667883532 1
0.000996265745556131 1
0.0345689502872586 1
-0.00541170701947078 1
0.00961839592404084 1
-0.0685550368587487 0
0.0111598749021165 1
-0.00502576058739416 1
-0.03677193375936 1
-0.0265110194061348 1
-0.00806797983055803 1
0.00778434778623435 1
0.00781973015099388 1
-0.00596364942248999 1
-0.0330915383249548 1
0.017409011152295 1
-0.0154224192232615 1
0.0120353355893737 1
0.00639641410075515 1
-0.00986289811450859 1
-0.0612539178160607 0
0.00700890552483152 1
-0.0057939452474869 1
-0.0390606406913609 1
-0.027823260405949 1
-0.0133563067864307 1
-0.032268283995417 1
-0.0483624236526244 1
-0.0260702723495208 1
-0.0345531239320751 1
-0.00473393159000406 1
0.0124054411373042 1
-0.00866634413955739 1
0.00508017849314699 1
0.0028798785059649 1
0.0264330798001617 1
0.0103283161246839 1
0.0458544080497392 1
-0.0256095661294691 1
0.00756607122743029 1
0.00381004754372248 1
0.0339537963207584 1
0.0240336094598353 1
0.011302564814686 1
-9.26837277880693e-05 1
0.0231478605041723 1
-0.0323594776762955 1
-0.0463855565057081 1
0.0171141587181009 1
-0.0167210124558444 1
-0.0405515143916961 1
-0.0224893609130489 1
-0.00384062061431316 1
0.0711837535683629 0
0.007191721318777 1
0.0435947833096548 1
0.012481317028525 1
-0.0323200502583156 1
0.0307047641319448 1
0.0318128216914773 1
0.0147055564635492 1
-0.00372701060267416 1
0.0309637511538536 1
-0.00387584119397004 1
0.0184753792315159 1
0.0533777249415806 1
-0.0172640346021579 1
0.0135557973769254 1
0.0236250841510023 1
0.00145037333999649 1
-0.0263445620251879 1
0.0160507548739371 1
-0.0495186818940314 0
0.0210100344680867 1
-0.0293104130496406 1
-0.0336855991603141 1
0.0163186001498921 1
0.0042005006764598 1
0.011384425702133 1
-0.00472096945262847 1
0.00613800832353534 1
0.0237131631398779 1
0.0241424454303398 1
-0.0163511310839031 1
-0.0537641847302449 0
0.0315462638999614 1
0.0071264829578378 1
0.0583258523884556 0
0.000212445030315807 1
0.00746857631264801 1
-0.00848232887561012 1
-0.000193501537053662 1
-0.0645234027580038 0
-0.0184620648284084 1
0.000897852831031496 1
0.0170165864912093 1
-0.00673953767822589 1
0.0316491676238445 1
0.0171922105829706 1
0.0144995946963625 1
0.0406249383238829 1
-0.0326712933266875 1
-0.0273662265343524 1
-0.0225688674749754 1
0.0303573411120346 1
-0.0441057065850853 1
0.00772145025463368 1
0.0361387035432162 1
-0.00412706789717366 1
0.00538896321078461 1
0.028326673649921 1
-0.0383359769291493 1
-0.0108863380502095 1
0.0111029546042391 1
-0.0152259620250481 1
0.00141260851623311 1
-0.049732353895935 0
-0.0455784294667274 1
-0.0153349467938204 1
0.0104523568976525 1
-0.0104576343124393 1
0.01494216462593 1
-0.0116309778204276 1
0.00751542173088517 1
0.0368068894113549 1
0.000920771245922291 1
-0.00812084501630297 1
-0.00888119309425716 1
-0.0107430754585564 1
0.0183281039419729 1
0.0123692398542188 1
-0.00522600523328249 1
0.00567564751230976 1
0.0649473775577698 0
0.0632026835111169 0
-0.00654357527099456 1
-0.004860648238318 1
0.0141466230579619 1
0.0027498368310367 1
-0.0576252381602226 0
0.00177508336361395 1
0.00737181290672297 1
-0.025567878445865 1
0.0118155594431616 1
0.0211481414550966 1
0.010087184329679 1
-0.0113102828484425 1
-0.000557038350437841 1
-0.00983064508361376 1
0.0350235019628887 1
0.00122140489754864 1
0.00230514657919919 1
0.00137957105956197 1
-0.000239802457380525 1
0.00120998940417994 1
0.0492244240269462 0
0.00177597179857619 1
0.0155183134603749 1
-0.0317194198823103 1
-0.00194881142854002 1
-0.0335598360580392 1
-0.00559287874250248 1
0.0459925873117929 1
-0.002773800782359 1
-0.00322718811278759 1
-0.0239655357664204 1
0.0243389344511788 1
-0.00479654218051194 1
0.0453607003097461 1
-0.0331873578887572 1
0.00747357432529714 1
-0.0244359844908391 1
-0.017605715037095 1
0.0277584446891079 1
-0.0126169917236461 1
-0.0355401595522701 1
0.0223171716986889 1
1.79931484296705e-06 1
-0.0173840459832058 1
0.0231306339657196 1
0.0194178971122572 1
0.0131407049548269 1
0.03355222843963 1
-0.0165527766121976 1
-0.0329237975894419 1
0.0212216988705658 1
-0.0167259759599855 1
0.0183370607476885 1
-0.00484356193066946 1
-0.005434960342014 1
-0.0317620046878157 1
0.0276895080962676 1
-0.00086785181435084 1
-0.0338179995859075 1
0.00653630622026444 1
0.0128538396637942 1
0.0576960774402623 0
0.0132268989271879 1
0.0386606720277656 1
-0.00639997543907244 1
-0.0342679729270447 1
0.0146281070970966 1
-0.0278807770580445 1
0.00210248103645934 1
0.00151855693467157 1
-0.00365159516594028 1
0.021731467946823 1
-0.0198935015605895 1
0.034302502680389 1
-0.0435966071803056 1
-0.00598452138997262 1
0.016591022938567 1
0.000396742481769204 1
-0.0142558843321783 1
0.00912953716980451 1
-0.000659190022643016 1
0.0158963135818331 1
0.0159046991308764 1
0.022765888832503 1
0.000163158365376411 1
0.00271597195191625 1
0.0447487669749379 1
0.00461985288918026 1
0.0229928525036292 1
0.0110353255231827 1
0.00923579247077649 1
0.0299204565584767 1
0.0653508406441176 0
-0.0233640681797381 1
0.0111838541607801 1
0.00368450014256049 1
0.00431808175286593 1
-0.0377434837411498 1
0.00278784997845976 1
0.0265860177282541 1
-0.0160354056100515 1
0.00298166121080494 1
-0.0191461599371495 1
-0.0138490072627471 1
0.0163745610611308 1
-0.0151920358485952 1
0.0036796789270469 1
0.0257303010435357 1
0.0173856206091609 1
0.0613459282886977 0
0.00936261669416351 1
-0.00999367662243832 1
0.0280442283176387 1
-0.0168103055154951 1
0.013570615721234 1
-0.0141503374746091 1
0.0665992096536165 0
0.0197890228005257 1
0.0043231256795363 1
0.0318384175679179 1
0.00690370664802075 1
0.0403519659486193 1
-0.0350517869860335 1
-0.00896860632418961 1
-0.00723716964185994 1
-0.010856787355104 1
0.0512153679457131 1
0.00324706446913124 1
-0.0216648560520088 1
0.00384553342631652 1
0.000879932366633097 1
0.0182332614014582 1
0.0155639177591037 1
-0.0150566262548334 1
-0.0173938136579037 1
0.0120568165069139 1
-0.062560015136992 0
0.0460857542916302 1
0.0176558809326565 1
0.0234602233955198 1
0.0258091934031915 1
-0.0178853910611114 1
-0.00411348684909727 1
-0.00699032237845941 1
0.0116068675704481 1
0.00103635129870136 1
0.00833713798350884 1
0.00515972279584788 1
0.0181730706653376 1
-0.0481520650599147 1
0.00295178460623948 1
-0.0111714328288227 1
0.0330326195873214 1
0.00889775728403028 1
0.0141969087747964 1
0.010289391289681 1
-0.0128063481256114 1
-0.0176757114810368 1
0.00993107679525131 1
0.00922977017462643 1
0.0122677310728957 1
-0.0142188993492153 1
0.00305555146116082 1
0.0198504643447149 1
-0.0267928450193997 1
0.0171979833264217 1
-0.0249722085593586 1
-0.0176803042914218 1
0.0235038802492826 1
-0.0934572191458133 0
-0.0291224755730555 1
0.0193338541846384 1
0.03742636575448 1
-0.0121026987826836 1
0.0216379294970565 1
0.0106171774412458 1
0.00330409685905298 1
0.00392661574931305 1
-0.0207949560892963 1
-0.019950174468409 1
-0.00321784202033014 1
0.00814693726325282 1
-0.0120451102607708 1
0.0355812759432387 1
-0.0100487282770519 1
0.0692753972471138 1
0.0364114041103731 1
-0.00509466475814523 1
-0.0411427543302928 1
0.000220423534171335 1
-0.0357626667074649 1
0.0145057090040371 1
0.00226622787619737 1
0.0186369710636131 1
-0.0081177667175473 1
-0.0151221540221313 1
0.0392347217608639 1
-0.00229236507887638 1
-0.0576731630386586 0
-0.0195836723154497 1
0.0331201610330666 1
-0.0330791139354807 1
-0.0195301677011317 1
0.0563448074764187 0
0.0519665886768439 0
0.0406790030973545 1
0.0252891067592286 1
0.0104747338074962 1
0.00525060277726046 1
-0.00488960462682979 1
-0.0132437625563534 1
0.00190220818431857 1
0.00764938135839415 1
-0.0195434629105966 1
0.0040330626520408 1
0.0386047397974437 1
0.00216988616530833 1
0.0338006295377524 1
-0.0103791317346013 1
0.00940902044572393 1
-0.00831216573916803 1
-0.0362510731291099 1
-0.00838740666094213 1
-0.0092174331983186 1
-0.000720899487003751 1
-0.023387261860851 1
-0.0103573181021779 1
0.011156858538371 1
0.0327298791285205 1
-0.0370342304749615 1
0.0228495903876915 1
0.0409421689086456 1
-0.0337546566118418 1
-0.0296463720499924 1
-0.0522608218591416 1
-0.0242656134638574 1
-0.00599572448297515 1
-0.018262830340763 1
-0.0135433581943093 1
0.000886200214727249 1
0.0283745841772186 1
0.0392492509532475 1
0.00536960477983836 1
-0.0287727284462478 1
0.0369435294407431 1
-0.00461212409117949 1
0.0362513540599742 1
-0.0327240999153171 1
-0.00921761344675174 1
-0.00915305024619845 1
-0.00493919683784307 1
0.0244033957413958 1
-0.0393084869989559 1
0.0098205984748772 1
0.00563900943358247 1
-0.0112859324864485 1
0.00456044512499616 1
0.00651010279164187 1
0.0374324590428432 1
0.0190003516163353 1
0.0124500693074119 1
0.0241650695366484 1
0.0218934948745134 1
0.0317703639182325 1
-0.0373359114034754 1
0.0193204870050614 1
0.0520844095185316 1
-0.025185595600554 1
0.0373305063831176 1
0.0119537896608066 1
0.0377411556414754 1
-0.0294556940508757 1
0.00862419630770845 1
0.00187373871557647 1
-0.0222655841776998 1
-0.00860290067254159 1
0.0225708347166028 1
0.0329624142152799 1
0.0244909461122424 1
0.00108458908304222 1
0.0190200810236449 1
-0.00225442860290324 1
0.0271259803042377 1
0.0373778212709562 1
-0.0148192084886756 1
-0.0198924848680691 1
0.0241880469280188 1
0.0131602254378988 1
-0.0121345493266096 1
-0.0185002962199988 1
-0.0465508957583594 1
0.0612258265034545 1
-0.00764032008851898 1
-0.038583132919411 1
0.00705709512933698 1
-0.0449041064873671 1
-0.00850792200598733 1
-0.0401338855946393 1
-0.0366347208304427 1
-0.00359887882988032 1
0.0154550342450501 1
0.0151807764083156 1
0.00913587694139786 1
0.00199100200050105 1
0.0109953125126562 1
0.0321485270353626 1
-0.0223102192747652 1
0.0648859022146182 1
-0.0404587711563329 1
-0.0131871094311597 1
0.00921007681554925 1
0.0511869076123652 0
-0.00795500273582811 1
0.00909804116205141 1
0.00360342065183803 1
0.0234648269011086 1
0.00418040342390503 1
0.0496005593581264 1
-0.021808800814283 1
-0.0320830715655634 1
-0.0094082735459434 1
-0.00170132568836631 1
0.00415888690073248 1
-0.00341869100672184 1
-0.00788303760669503 1
-0.00882960536386334 1
0.0187225458361441 1
-0.0230002197211973 1
0.036529258108849 1
0.0155431786105953 1
-0.0116293131774294 1
0.0344101445426956 1
-0.00273903748066909 1
-0.0151195864489292 1
0.0182640180682584 1
0.0343637852249513 1
-0.00317527711937766 1
-0.025495699455273 1
-0.00413689766318116 1
0.00781063175281571 1
0.0365595696399593 1
0.0361390482570382 1
-0.028100925475581 1
0.0120577806130319 1
0.00229321997641728 1
0.0254244074142997 1
-0.0176318388010062 1
-0.0502713380019749 1
0.00851231436673739 1
0.0116515017926256 1
0.0141648650995168 1
0.0236358584787785 1
0.00911554151685036 1
0.017882888188185 1
0.0139781435245815 1
-0.00348348546495604 1
-0.0391410126940551 1
-0.0127305273313519 1
0.0291928041178975 1
0.00395651958061305 1
0.0117844079384069 1
0.0143366488959253 1
0.0329024627211684 1
-0.000778146818013937 1
-0.0048139383559311 1
0.00637817433164353 1
0.0218555145498577 1
0.0408557221953199 1
0.0356730944159602 1
-0.0244002597819639 1
-0.0280059406810892 1
-0.00922011998211358 1
-0.0324837727119739 1
0.0178058926897705 1
0.00271761710907456 1
-0.0152648285688828 1
0.0215846359237428 1
0.0182554009016154 1
0.0116795257459197 1
0.0111505586302994 1
-0.0361620571655971 1
0.0351094649526387 1
-0.00501375522178359 1
0.0155049523835356 1
-0.000425333687551419 1
-0.0194191255373913 1
0.0232962375340066 1
0.00942508245351107 1
0.023711293926841 1
0.0172437072198211 1
0.0389171553656149 1
0.0181663650146077 1
0.00970639000227764 1
0.00727383962383806 1
0.0530914812749771 0
0.00507567170696626 1
0.0193240806194401 1
0.0247324410843478 1
0.00133019305434269 1
-0.00198738011620297 1
0.0293823205506819 1
-0.0100723825802443 1
-0.027697252136281 1
-0.0143802866357212 1
0.00869726561808447 1
-0.0369134267265409 1
-0.0130286578894263 1
0.0270426261307625 1
-0.000561009601662272 1
-0.0122584782857289 1
0.0279941027189265 1
0.00712485324040414 1
0.00799143187319707 1
0.0307785785523452 1
-0.0175407380325333 1
-0.00210255463961822 1
-0.0305509437275169 1
-0.00686513240059061 1
0.00295115328629881 1
-0.0172353538974904 1
-0.0173424045194331 1
0.0110779045495686 1
0.00385205467337269 1
-0.0312665416649737 1
0.0188191838215692 1
0.0167690345014432 1
0.0197714414247921 1
-0.00683528960257214 1
-0.00568434457243882 1
0.0200972198538449 1
0.00833351938816171 1
-0.0258593940949149 1
0.027295887543501 1
0.0416198982338276 1
-0.0508431206905209 1
0.0105943536288286 1
-0.00958297138412413 1
-0.0194766933768065 1
0.0152023262282726 1
0.0381414678876419 1
0.0166240328460786 1
-0.0290947027918948 1
0.0203177628559548 1
-0.00920041391034861 1
0.0081167845258777 1
-0.0101663844989806 1
-0.00158981659824912 1
0.0237065067764062 1
-0.00663153330418733 1
0.0230536599901346 1
-0.0227952933990585 1
0.0173494565919566 1
0.0206581633024437 1
-0.00461560255413117 1
-0.0143055414048838 1
0.00322589684033225 1
0.00786459804898211 1
0.0173717865629711 1
0.00238714629711904 1
-0.0094282727800277 1
-0.01570246952983 1
0.0348286773606399 1
0.00421325677481374 1
0.0146696963661479 1
0.0034765689387087 1
0.00538054433270738 1
0.0142746057176255 1
-0.0879257478991347 0
0.0152233406066831 1
-0.00674080440109085 1
0.0239036114712996 1
0.0248219690350336 1
-0.00225066309508676 1
-0.0208133287196372 1
-0.0389536510692932 1
-0.0107116140607401 1
-0.00986969677268372 1
0.0182991515666359 1
0.0282528041286015 1
-0.00233035729240781 1
0.0159644945252109 1
0.0191076649727426 1
-0.002216933520399 1
0.00790243078459992 1
0.000167702207792124 1
-0.0228925556594575 1
0.0419123959640302 1
-0.0281246216021094 1
0.0289981721732993 1
0.0158918363187468 1
0.00850203705875646 1
0.0175867832337478 1
-0.0341492993525152 1
-0.0354713066714738 1
0.00932083399611104 1
0.00857385479904563 1
0.0231274231920674 1
0.0189542205841105 1
0.0198549766625865 1
0.0438288711125367 1
0.0377785552348571 1
0.000432413596625512 1
0.000489441601840966 1
0.0260547482790074 1
0.0201208991694681 1
-0.000614320980426211 1
0.0403957684651974 1
0.0309028819514841 1
-0.0198047837053053 1
0.0448839282888406 1
-0.00307710603148624 1
-0.00941407605896558 1
0.0250288571764248 1
0.0195394710436204 1
0.00371679234332151 1
-0.0233815980806924 1
0.00342515663146489 1
0.0117823827975462 1
-0.0403410071716815 1
0.0154366520694066 1
0.0340140924672996 1
0.00590094292678168 1
-0.0207580373480511 1
-0.0112572061102413 1
-0.00880159885133337 1
-0.0172658032466707 1
-0.0146271076559289 1
-0.0108877585609419 1
0.012887223109526 1
0.000305861634094159 1
-0.0150976542462049 1
0.0034932295622479 1
0.00778980332740136 1
0.0239384124377042 1
0.0352770539054294 1
0.00706295784900216 1
0.00046720435796082 1
-0.00762573462775151 1
-0.0318624197760773 1
0.0384090553081941 1
0.0280620978917661 1
0.00674412404942432 1
-0.0583586093229351 0
0.0594443292191324 0
-0.0130320239741167 1
-0.0422239087584231 1
-0.0381664342026171 1
-0.0109189504656078 1
0.00604446223511807 1
-0.0302522351171829 1
-0.025349174814214 1
-0.00127564622181565 1
0.0461703398511868 1
-0.0220111398258129 1
0.044609547868956 1
-0.00717281889716534 1
0.0546276742918137 0
-0.0119146200644338 1
-0.00236283022413443 1
0.00619788097280852 1
0.000473960780606282 1
0.0289958075857826 1
-0.0323147195792135 1
-0.0202662969346076 1
0.00708250924150126 1
0.00193030036317482 1
0.00674500783537356 1
-0.00552570795044555 1
0.00290920732958064 1
0.0120519557210265 1
-0.00134967409605217 1
0.00473281293584153 1
-0.00231787331665136 1
0.0604685687020843 0
0.0339107765417831 1
0.00507681829430849 1
0.0572356290288413 0
-0.00233638358243829 1
-0.014716305750633 1
-0.0142176741778912 1
-0.0174222199327435 1
0.0439909331476616 1
0.00293582536480511 1
-0.0162038450904469 1
0.0107136148846471 1
-0.0337552894831165 1
-0.0700650635465866 0
0.0363340373977297 1
0.0111858628022115 1
0.00780902504082821 1
-0.00659523850136402 1
0.020802201709554 1
0.00791467019574113 1
0.0403767269333176 1
0.0662759710706142 0
0.00117170528456775 1
-0.0118537234496507 1
0.0247469656886886 1
0.0219532080866519 1
0.0043039601620203 1
0.00837479628966021 1
0.0298689973221434 1
0.0141766108821704 1
-0.00445190931001846 1
0.024530652501826 1
-0.0120973198949894 1
0.00459675130290041 1
-0.0277657860346217 1
0.017507222852949 1
-0.0236948426276004 1
-0.0524664402204417 0
-0.0136690067652627 1
0.0614195525117569 0
-0.0183471387800121 1
-0.00467214721666917 1
0.0416439406109783 1
-0.00645730293310008 1
-0.0130301512087685 1
-0.00368411332145899 1
-0.0189516551686318 1
0.0140430816782289 1
0.0308796275710252 1
0.0517876759713537 0
-0.0304374859256927 1
-0.000592610929775276 1
0.00709251575792374 1
0.0285253715724229 1
-0.0113788625057007 1
-0.00119395321104917 1
0.0109690403374146 1
-0.0397349010358305 1
0.0413425406288184 1
-0.00216978062741477 1
0.058401870518409 0
-0.0431655993761304 1
-0.0190449721433816 1
1.79045379830904e-06 1
0.0468743528874414 1
0.0139173077994683 1
-0.0389970719927852 1
0.0253599806162252 1
0.00655047249868089 1
0.0441181454358088 1
-0.0348569101121961 1
-0.0105062927901975 1
0.00185486826892574 1
0.00939608095203414 1
0.0156026220863854 1
-0.0128814242287323 1
0.0140493621219663 1
0.018014777997716 1
0.0143465270357487 1
-0.00415257378672577 1
-0.0522675568296938 0
-0.00381598372573915 1
-0.0121508133066544 1
0.0130285240190297 1
0.00962561259856344 1
0.0165485959798855 1
0.020996831731037 1
-0.00310240582618463 1
0.00743712714554074 1
-0.0280927852184561 1
0.00413934642507907 1
0.0138484161698754 1
0.0142185172007526 1
-0.00462864686731688 1
0.0169711047121326 1
-0.008093659645966 1
0.0338282960199112 1
0.00805983740576895 1
0.0333625749025627 1
0.0204415248372194 1
-0.0287221858627333 1
0.00863092682936517 1
-0.00618945498783311 1
0.0082110072400648 1
-0.0070690092470761 1
0.029989276808803 1
0.00603047753577165 1
0.0306787432335489 1
0.0141315805572801 1
0.0344181814034626 1
-0.0175793156967372 1
0.0204716308278944 1
0.0232199176116077 1
0.0377505493970768 1
-0.0158891473567332 1
0.0168201172895215 1
0.0146791257938408 1
0.01856531424212 1
0.003423201014658 1
0.0072648971824256 1
0.0050400844616783 1
-0.0122608278098463 1
-0.00448536504141055 1
0.0202147216819307 1
-0.0422271092449052 1
-0.0305155142625647 1
-2.72969642453182e-05 1
0.0324967788937073 1
-0.0232170693734126 1
0.00191497119651838 1
-0.00755190967129112 1
-0.0119268408896721 1
0.00465117380053967 1
-0.0208491698474769 1
-0.0176579344338097 1
0.0248204183826486 1
0.00276333188646705 1
0.00342790187697101 1
0.00879931551504987 1
0.0254188922657603 1
-0.0311878950212692 1
0.00996500654541832 1
0.0302185204802549 1
-0.00227059240717145 1
-0.0153399140725816 1
0.0160248037123579 1
-0.00180067614976303 1
0.00500774000369156 1
-0.0329215367862046 1
0.0281651132007838 1
-0.000140637159646094 1
-0.00884734250328052 1
0.037748314988855 1
0.0159160871245913 1
0.0149284112801213 1
-0.0093082605771499 1
-0.0183516881618621 1
0.0550167494778869 1
0.0573739525965553 1
-0.0245339695730796 1
-0.00139969972618079 1
0.0321588192137752 1
-0.00395130555101402 1
-0.0622027382971816 0
-0.0142624601276485 1
0.0182254452375529 1
0.0748675558056392 0
0.0185999747242621 1
-0.0190665092175324 1
0.0250547135286246 1
-0.00965051780791867 1
0.018249800450687 1
-0.00811887939893019 1
-0.0251209562203816 1
-0.034976617253268 1
-0.00574808612016597 1
-0.0410277653122686 1
-0.0591596836752268 0
-0.0254776275950487 1
-0.0488658317964495 0
-0.0406253296203699 1
-0.0150726291262515 1
0.0049755465418353 1
0.0133755198317227 1
-0.0245327378025172 1
-0.000779925161371925 1
0.0231360969602221 1
-0.0326650604957103 1
0.0518419958298663 0
0.0188601516951704 1
0.0513758085964873 1
0.0370564867994967 1
0.00298954999945067 1
-0.00466606324735189 1
0.00757967575185783 1
0.00577422031585028 1
0.0169850847592595 1
0.0312299413403169 1
-0.062153302627815 0
0.016927728327296 1
-0.0171315500747312 1
0.0128551900597674 1
-0.0115692292010832 1
0.00644617844059117 1
0.0191704711287934 1
0.0366205181016714 1
-0.0242544058450186 1
-0.0113600911100133 1
0.0514878919719269 1
0.0171974309451877 1
0.00676122727772756 1
-0.00336444688929487 1
0.0288580718332887 1
0.0123808169670907 1
0.0281921302210287 1
0.00794495401496259 1
-0.0238694906114371 1
-0.0192453888857156 1
-0.00106952309865174 1
-0.0388509837224911 1
0.0111696656045123 1
-0.00695983743835606 1
0.00591686351203227 1
-0.0114350270306455 1
-0.0153292347486706 1
-0.00895720528006346 1
0.0190888460772481 1
0.0431114818103007 1
0.0692240712994454 0
-0.0116740085912327 1
0.0141509484401132 1
0.0024632473283829 1
-0.0272474072695302 1
0.000832117932803253 1
-0.00766441579459981 1
-0.0221293902526793 1
0.00276470095343106 1
-0.0027212058926542 1
0.0030266698308458 1
0.0304706221043513 1
0.0511370956066918 0
-0.00303666657592307 1
0.00490997742363563 1
0.00403843688251565 1
-0.0105462469854139 1
0.0212070197059216 1
0.00241248770569567 1
-0.0181056043163782 1
-0.036619021596585 1
0.0123487590318032 1
0.0448124250794313 1
-0.013287850904564 1
-0.0118606886272809 1
-0.0128958792241464 1
0.0189369021938874 1
0.00619921377456683 1
0.020015564491142 1
0.00493863681404292 1
0.0163559601248794 1
-0.0260530119615983 1
-0.0311990668241721 1
0.0217651494375309 1
0.0108100417374237 1
0.00382181291093962 1
0.00335004297110314 1
0.0164074034108337 1
0.011483092461055 1
0.0133860124017568 1
-0.00035963316421519 1
-0.00930786915144795 1
-0.00958238354223105 1
0.0294369152877593 1
-0.00315385698464148 1
-0.0085605713989479 1
-0.0278979412764964 1
0.013598260910009 1
0.0159462727397917 1
-0.0194150165448825 1
-0.00629225552311604 1
-0.00130818052906352 1
-0.00156362427767801 1
-0.0125616747752854 1
-0.0311883131257722 1
0.0396583825940042 1
0.00933878563109311 1
0.0499798216645777 0
0.000353027029991012 1
0.0494668476843029 1
-0.0268246372253449 1
0.0033084453271689 1
-0.014378677842093 1
0.0140248458049674 1
0.0144106402938554 1
0.01397041772416 1
0.00217091411792053 1
0.0316071401883517 1
0.00556503604713617 1
0.0569493816025707 0
0.000911829213269863 1
0.0329299812746238 1
0.054577096879505 0
0.00883353040911507 1
-0.0139753920093211 1
0.00161743865995721 1
0.00225075292243051 1
-0.0244490251114943 1
-0.00989255473878499 1
0.00814023038724784 1
0.0168398606843761 1
-0.00178561892098171 1
-0.0113969739809613 1
-0.0204247177326598 1
-0.00335535955974329 1
0.00296624797072789 1
0.042577968201729 1
-0.00423310350137116 1
0.00337974547301181 1
-0.00774103897977695 1
0.0122454842487394 1
-0.0457544080139013 1
0.0225983798612919 1
0.0618928802935345 0
-0.0269293005600283 1
0.0128168092252926 1
-0.0157852034186359 1
-0.00598872668937785 1
0.0246798658856151 1
-0.0543838414944521 0
0.0116692480834844 1
-0.00642328834068256 1
-0.0264812175773372 1
0.0165408669173678 1
-0.0129569673882056 1
0.0276582554230122 1
0.0169220054373478 1
-0.024137701919255 1
-0.00484853600600216 1
0.00670462348978508 1
0.0264998015775048 1
0.0337423505237732 1
0.0101174852834656 1
-0.0246297928612842 1
-0.0101439166116712 1
0.0122578411543093 1
0.03728069732227 1
-0.0172844359743174 1
-0.003925242447772 1
0.0184835835645801 1
0.00162938339133364 1
0.034729620542452 1
-0.0376295834915921 1
0.0265579878638842 1
-0.00402060768944313 1
0.0551922846963072 0
-0.00292052741580242 1
-0.0218748357921 1
-0.0341814659897987 1
0.0115067888455775 1
-0.0227072416832598 1
0.013293856722967 1
0.0126131844898724 1
0.015988381431175 1
-0.0301016604957671 1
-0.0103246150879066 1
0.0477865217801874 1
-0.0138029205219796 1
0.0108644627804995 1
0.0101100169119546 1
0.00825265760062861 1
-0.019027601681739 1
-0.0335160097473057 1
0.0097398943441169 1
-0.0167486817170105 1
0.0241939975863054 1
0.0622038002418403 0
0.0380914835637744 1
-0.0256933446289297 1
-0.0177920084019401 1
0.0157014514661379 1
0.00375476159206339 1
-0.0161280547124312 1
0.00828242793557664 1
0.0134426296858615 1
0.0111317334656597 1
-0.0376607249877593 1
0.0209288319284465 1
0.00367957363361708 1
-0.0513555123098714 1
0.0157724567351217 1
0.0206535836238361 1
0.00609946382910363 1
-0.0212944636796374 1
0.0374548596847848 1
-0.0322678343178133 1
0.013033606362089 1
-0.0304335131081644 1
0.0297474181339931 1
0.0220016548107138 1
0.0405518784402282 1
0.0024709179151672 1
-0.0404511752036333 1
-0.00147757446154703 1
0.0393995700840938 1
-0.0162773267338416 1
0.0104367692630721 1
0.0162695344286416 1
-0.0350552873607953 1
0.0267103107742299 1
0.0256129896329482 1
0.00927618402653455 1
-0.0394050263274814 1
-0.0484588584199609 0
-0.00695470462008924 1
0.0130862501163281 1
0.00290888344065194 1
-0.01439521533537 1
0.0261199495249653 1
-0.016910646422774 1
0.0124317740599451 1
0.0144330509653782 1
-0.0066941085537366 1
0.00944077917442749 1
0.039592512160055 1
0.0470534113772916 1
-0.00344178623497958 1
0.00401715716910772 1
0.00269418045659208 1
0.0138777212906338 1
0.0164237108146957 1
0.0440034298727404 1
0.0267792543732432 1
0.0399585702268294 1
0.0122422011935363 1
0.00907900052514196 1
-0.0762155509936316 0
-0.00233016662463666 1
0.0329336581648888 1
-0.0274274862583232 1
0.0395626094631011 1
-0.00207479830407177 1
0.0087704647818957 1
-0.00838851530309635 1
-0.0023692503659591 1
-0.00763922669307783 1
-0.0117587807491254 1
-0.0103449793906203 1
0.0331245448453897 1
0.0164721797333578 1
0.0258120886047214 1
-0.0112999468748416 1
0.019863973949015 1
0.0140546304886732 1
0.00362474238967548 1
-0.0048556257615953 1
0.0172990438079296 1
-0.0245431612338175 1
-0.0064568526373302 1
0.00663561289676169 1
-0.00452415115972407 1
0.0215051969617064 1
0.00466785167579598 1
0.00808859260217435 1
-0.0117435988857579 1
-0.0255557897674943 1
-0.0317947826329262 1
-0.0161442162989411 1
0.0168770970793929 1
0.00982757932744203 1
0.00494271663158831 1
0.0438243808511785 1
-0.004788058712677 1
-0.032446574433422 1
0.038401808280952 1
-0.0321588953633071 1
0.00264260167117596 1
0.00804825841293434 1
0.0124772429019488 1
0.0105455065639469 1
0.0108908460075624 1
-0.0205756132896549 1
0.0023224466797585 1
-0.00248470879066888 1
0.0287900177024392 1
-0.015262632806254 1
-0.03903179366117 1
-0.0159371338227751 1
0.0146679095815453 1
0.0168961378483189 1
0.0188293784596177 1
-0.0286650475878967 1
-0.00816853554955641 1
-0.029590005717137 1
-0.00652875857321095 1
-0.0227661652624157 1
0.0319261430591531 1
-0.0033367069950398 1
0.013544227107314 1
-0.0331996403254166 1
-0.0368480478976054 1
-0.00761887979992713 1
0.00234336626006181 1
0.0465633355629272 1
0.00252749665241207 1
0.0451691934411449 1
0.0192946270441444 1
0.00558875131749233 1
0.0161116253706554 1
-0.000238713920997459 1
-0.00914607949326482 1
-0.00465375162075775 1
0.00943080405964702 1
0.00375585096761899 1
0.0139911269993454 1
0.0225898914197004 1
0.049027856390649 1
0.0183642313407872 1
0.000996799620819385 1
0.00320328971884298 1
-0.0141321040762847 1
0.00573717920292517 1
-0.00593261282459642 1
0.0260900150813232 1
-0.0245076826093784 1
0.0389182110305195 1
-0.0103683312670131 1
0.0266012682383195 1
0.0309815893738104 1
0.000834755140260847 1
-0.00131632677682051 1
-0.0516338319064974 1
0.0167051060840869 1
-0.0327796753342649 1
0.0593544591499402 0
0.0186575156700041 1
0.00611357234152887 1
0.0285742821152735 1
-0.0461804986310186 1
0.00907628276855001 1
-0.0239161504302434 1
-0.0117963091493752 1
0.0500922406344787 0
0.0166954670377789 1
0.0102947678925076 1
0.00840162604623908 1
-0.0107951982808714 1
-0.00649631969258727 1
0.00728358364607878 1
-0.00252962442130803 1
-0.0196838090360169 1
-0.00937522711408644 1
0.0154011803273093 1
-0.0310641466058975 1
0.0031046953212389 1
0.00227090483098598 1
-0.00941792381274833 1
0.015939065625121 1
0.0250019341007727 1
0.00764425982519463 1
-0.0393872776386245 1
-0.0298439600397647 1
-0.0148994438356099 1
-0.013301779857064 1
0.00449721457091897 1
0.0150935021594908 1
0.00664699056667761 1
-0.000787250269029561 1
-0.0279998683811798 1
0.0420358092553627 1
-0.000970482522416122 1
0.0233246800696102 1
0.000444629093510515 1
-0.00306170665409062 1
0.0155044202363075 1
0.0196585454368766 1
-0.0164230142970555 1
0.00252075778161301 1
0.00938314104743533 1
0.0123379111934826 1
0.0481396357781918 0
-0.0143175590963097 1
-0.011035193784748 1
-0.0250195239773861 1
0.0143491490066856 1
0.0156052381796911 1
-0.00837877969961876 1
0.052550094408193 1
0.011843444821342 1
-0.0226707925864969 1
-0.00709916135696727 1
-0.0208503038633363 1
0.0231208891046809 1
0.0191395403717966 1
0.0276693277764874 1
-0.0289237558212534 1
0.00085622674031252 1
0.0102725882562581 1
0.0182202592224191 1
0.00301749470046088 1
-0.0141239884663924 1
-0.0508433715077752 0
-0.0170763851587987 1
-0.00599691869993541 1
-0.0169276531515741 1
-0.0253184256826125 1
-0.000875700260495054 1
-0.051418077929147 1
-0.000843794040380906 1
-0.0374521722745232 1
0.0206496740791707 1
0.023875726569914 1
0.048839356441365 1
0.0253277225515975 1
0.0187726577738022 1
0.01014703049962 1
0.00457565978531153 1
-0.00628138205564441 1
0.000792818380277211 1
-0.0284209876375222 1
0.00644977381132204 1
-0.0283851369893382 1
-0.00335883394373633 1
0.00451879087066056 1
0.00507595100682329 1
-0.0123701552394549 1
-0.0183668716791963 1
0.0089067363857248 1
-0.00510280684453407 1
-0.0596425528939216 0
-0.0341275747386727 1
0.0642623898750689 0
0.0022062440651334 1
-0.00874825913666015 1
-0.0239583724873254 1
0.00787631254047097 1
-0.00086231751889243 1
-0.0144911300485964 1
0.0152934700351487 1
0.0238048048337531 1
0.0123277792031549 1
-0.000291511554379532 1
0.0536240538691445 0
0.0310145812891698 1
0.00766812614941261 1
-0.00426933434645707 1
-0.0190763875924529 1
0.0247048710308032 1
0.015237481318762 1
-0.023898647360597 1
0.0238487222409284 1
0.00166003030607207 1
-0.0315985375764927 1
0.0187519704713239 1
0.00359025181019066 1
-0.0175899114321457 1
-0.0114656007871307 1
-0.00182148214192012 1
0.000900617509956396 1
-0.0042509667709363 1
0.0097860332721617 1
-0.0028160059536484 1
-0.00743704508136689 1
0.0227650455081725 1
-0.00232777026853837 1
-0.0012650654684914 1
0.00342889413592377 1
0.0288841246336206 1
0.0191323798619837 1
0.0169823424700022 1
0.0214254986901288 1
0.017586674941524 1
0.00298774311190767 1
0.00510397288460765 1
0.00383452968484786 1
-0.0491880409618492 1
0.00816877100838357 1
0.0207605297368152 1
0.014140109372107 1
0.0115490923877644 1
-0.0170712255551898 1
-0.000672183032464212 1
0.0570618542400128 0
0.0193721795898902 1
-0.0378187001681893 1
0.0174720495885165 1
0.0285000915270849 1
-0.0039504273336135 1
-0.0098652161777701 1
-0.0164529087697379 1
0.0307960146011105 1
0.0179299236989615 1
0.02149961681667 1
-0.0540912550319466 1
-0.021668817056265 1
0.015722238095234 1
0.00751466494580746 1
0.0242611027845505 1
0.0100266303228546 1
-0.00480656418418178 1
0.00781817313025073 1
-0.0121714291630314 1
-0.0465682507347061 1
0.0351556978773412 1
0.0144207603569801 1
-0.0165784098875913 1
-0.000561453956966306 1
0.00340333884191558 1
-0.0309091938057554 1
0.0111482646560696 1
-0.0270882667060728 1
-0.0188986900116385 1
-0.0217281518002421 1
-0.0319019135701065 1
-0.00617111004133393 1
-0.0291242757405836 1
0.0452432414459359 1
0.0336602630799381 1
0.0216602906808784 1
-0.0107837954198809 1
-0.00177353588815128 1
0.00305935797115939 1
-0.0134103733655353 1
-0.00563169165516982 1
-0.0170286504563138 1
-0.0305776803856446 1
0.0209358092206126 1
0.00242743995259356 1
-0.00179085669292175 1
-0.022862766765461 1
0.00721683951580181 1
0.0336702622471953 1
-0.00889909100192229 1
-0.0249325950634599 1
0.0192603491844514 1
0.0302547969251986 1
0.0161541204718018 1
0.0343553668982471 1
0.0130434623329655 1
0.0111982525603812 1
0.00321990383176239 1
0.00409268022705055 1
0.0171246491364382 1
0.0186298939944196 1
0.00677951522156001 1
0.00244695647422907 1
0.019928045466963 1
-0.0100070779131634 1
0.00851883544951267 1
0.0519779749596785 1
-0.0388326680627652 1
0.031704570792887 1
0.0338836642917415 1
0.0161189165758919 1
-0.0177509942365496 1
0.000714563518221755 1
0.00608236313949463 1
-0.000513562065524392 1
-0.00885758289848703 1
0.0405499800291077 1
-0.0153102630953855 1
-0.0265169124260928 1
-0.0387594206025686 1
0.0337626368283794 1
-0.00995153190622661 1
0.0362424531861769 1
-0.0716419811044981 0
-0.0523700439080008 1
0.021639545108506 1
0.0102991350175208 1
0.00896677129030612 1
-0.01727835728783 1
0.0078742209903436 1
-0.00692625935761561 1
0.0281052524931822 1
-0.000513449411972871 1
-0.00266760441686785 1
0.000875010108887871 1
0.0153502458968628 1
-0.0167314620339606 1
0.0393701216137501 1
0.0256858953563416 1
-0.0159405984320323 1
0.0060742026421624 1
-0.0228123330250866 1
0.021518729817907 1
0.0241265913896549 1
-0.0449300474719775 1
0.0136380168674767 1
0.0212104193573118 1
-0.00543672904320891 1
0.0146231237640228 1
0.00512812387888806 1
0.00567649473880701 1
0.00906636826624034 1
0.0149188679729092 1
0.0210751846524078 1
-0.0431333534966846 1
0.016109728007198 1
0.0195639739683021 1
-0.0302918919398978 1
0.0138495238577378 1
-0.0617775653285094 0
0.0253782798446117 1
-0.0120239626276724 1
0.0162378466885903 1
0.0305216493272568 1
-0.00654882993817617 1
0.0377032379709869 1
0.0121818610981012 1
0.0531174483085782 1
0.00913650257852318 1
0.00676011395168469 1
-0.030643989377592 1
-0.00860048120575511 1
0.00916101530956028 1
-0.0218799016566693 1
-0.00287788783172323 1
0.00444729368227393 1
-0.0179149731647827 1
0.02311214736221 1
-0.0303263257908985 1
-0.053023569969437 0
0.0109641061257902 1
-0.0602416912470192 0
0.0294936297886694 1
0.00373241226072254 1
0.0414721359011022 1
-0.0113698579499149 1
-0.0308435285423572 1
0.012070766757179 1
0.0135434099548239 1
0.00447210439539291 1
0.0216421604727055 1
-0.0342554353301533 1
-0.0276362716766992 1
0.00236592627668251 1
-0.00268594726421602 1
0.0283654216461957 1
0.0145965704328866 1
-0.0239865347660426 1
0.0103643894605495 1
0.00660104671919862 1
0.00422647810286185 1
-0.0142046442547127 1
0.01409554732235 1
0.0146825319623341 1
-0.00717292412587051 1
0.0157199802925335 1
-0.0406552904727724 1
0.0361017208073381 1
0.0118415021276994 1
-0.00698990763735406 1
0.00889988476006996 1
0.00689543473057112 1
0.0200688996469215 1
-0.0112996731123468 1
0.0177822993526193 1
-0.00447232304143172 1
0.0277310495108859 1
-0.0066226206715044 1
-0.0192184329817993 1
-0.0352488872171554 1
-0.00526039087397274 1
0.00498620415733832 1
0.00375657156402116 1
-0.0200052831714759 1
0.00176163747434421 1
0.010694635924384 1
-0.0163836350519854 1
0.0167753309687841 1
0.0264814930622953 1
0.0605568697723071 0
-0.0364852735170667 1
0.00812840589236606 1
0.00638625457890951 1
0.0215444378938276 1
0.0127773683856358 1
0.01537784079965 1
0.00198374080967553 1
-0.013522678445096 1
0.0344731162950574 1
0.0382166424647478 1
0.0604551162346991 0
0.0394143505136151 1
0.0328852797565221 1
0.027389169490183 1
0.00969950792075485 1
0.0288929868032568 1
0.0101619589326503 1
0.0216695675781457 1
-0.00709312816665725 1
0.00281999149237972 1
0.0132702282335722 1
-0.00594110988041049 1
0.0382583828638424 1
-0.00673594088070863 1
0.00345471620869755 1
0.0056433413527129 1
0.0320300046476551 1
0.00266594309971828 1
0.0084397336747563 1
-0.0223282350668613 1
0.0104647608865212 1
-0.00172885242202358 1
-0.00602523921178877 1
-0.00459474977620355 1
0.02838128389565 1
0.0158999757771411 1
0.0444522717330388 1
0.0231715456244911 1
0.00711993271162219 1
-0.0155055014694931 1
-0.0263260108793307 1
-0.00898254973580939 1
0.0301332117518798 1
-0.0249896375016503 1
-0.0705898062621116 0
0.00698946951506393 1
0.0139565584607598 1
-0.0402081816483415 1
0.0502584760485939 1
0.0120511573753534 1
-0.0203527400215621 1
-0.00620264043389637 1
0.00518922032871974 1
0.0101480764825171 1
-0.00754430972106411 1
-0.00613759375310642 1
-0.0062830336059203 1
0.0434348258436121 1
0.00304809711469237 1
0.00499054398470309 1
-0.00786488371054581 1
-0.0451649488797158 1
0.00536126523615804 1
-0.00712837707829074 1
-0.0277062482217834 1
0.00289233406052051 1
0.0357886484663134 1
0.0507676207742438 1
0.0388535094874396 1
0.0246085659954196 1
0.00602210297006673 1
-0.0153749315627291 1
-0.0592002786003967 0
-0.011495651928878 1
0.0047742122048757 1
0.0132950352556888 1
-0.0142896621412467 1
0.00856400413751972 1
0.00220263671288699 1
-0.0149457493949344 1
-0.00623488254698624 1
0.000933259121120057 1
0.0599918668526218 0
-0.0182592638611105 1
-0.00160240749713681 1
-0.00306374803195302 1
0.0260969206275516 1
0.0240305669067979 1
0.0179568871208931 1
0.0159684005364605 1
0.054026349759154 1
-0.0167235420544221 1
0.0118596907364604 1
0.00305742782158884 1
-0.0139675410386047 1
0.0159306082344833 1
-0.0051573933964046 1
0.0357189742221254 1
0.0142205759039339 1
-0.0247647311374644 1
-0.0123788335680806 1
-0.0233405805534902 1
-0.0276520526677602 1
0.0104878904876937 1
0.0382885382906848 1
0.014207974908341 1
0.00211293515290528 1
0.00929254075218351 1
-0.0190951097388018 1
0.00471254175430273 1
0.0146850245998627 1
0.027565235852618 1
0.045553570612265 0
0.000531619548003254 1
-0.00953406224588704 1
0.00143920767160299 1
0.0212141925013182 1
0.0477435375590116 1
-0.0498658497813491 1
-0.00785049541060147 1
0.0161010499114148 1
0.0288366013217352 1
-0.0150743311457197 1
-0.0193107684453704 1
-0.0225713063070341 1
-0.0443557450793794 1
0.0661669084111684 0
0.0135319867311346 1
-0.0518421343732085 1
-0.00481812555056793 1
0.0415415209152704 1
0.0226310618583251 1
0.0100663271293842 1
-0.00643107090767511 1
-0.00104986904347996 1
0.0303945550645754 1
0.0201306755993343 1
0.0251867772452898 1
0.0557865447429027 0
-0.0545813505571023 0
-0.00147130937174597 1
0.00411435190644262 1
-0.0176693722254868 1
-0.0309443830131527 1
-0.00054391459954704 1
0.0141276597772248 1
0.0434209963180665 1
-0.043686257749723 1
0.00342296904836679 1
-0.0389396118617503 1
0.0209728518950276 1
-0.003643655397333 1
-0.00312610747712001 1
0.0301110963324124 1
0.022155968035995 1
-0.0231603039056241 1
-0.042442712002234 1
0.0438579390317511 1
0.00599535488995081 1
0.00355523473150751 1
-0.0100178593508714 1
0.0720690040348772 0
0.0126742131623078 1
-0.0156911129755273 1
0.0145638120744967 1
0.043313638428742 1
-0.0103296937271872 1
0.00112497535948711 1
-0.0233088872641074 1
-0.0386304867515671 1
-0.026423663561156 1
0.00456576859819021 1
-0.0103870504555388 1
-0.0143780799673443 1
0.00922358642495774 1
0.00553735408666869 1
0.0243423041732927 1
-0.00742302469093948 1
0.035956399958279 1
-0.0155665477698672 1
-0.0145335120725783 1
0.0418919565411957 1
-0.0114453957372697 1
0.0072208221279168 1
0.00161065732729803 1
0.0230806470587271 1
0.00444558227725401 1
0.00512076111627202 1
-0.00739625766434117 1
0.0153104275032307 1
-0.0170549940158489 1
-0.00170567257854324 1
0.0499723114531272 0
-0.00717614852016039 1
0.0115031183363849 1
-0.00396327462862589 1
0.0119743660196901 1
0.0151386994783956 1
0.0245993942807827 1
0.0472168728816974 1
0.0148968327647991 1
0.027163236063078 1
-0.00245537635927276 1
-0.0186716327355279 1
0.00312767222695618 1
0.0398956908989049 1
0.0573468669843885 1
-0.00516603941134117 1
-0.00452451050064222 1
0.000876582207260124 1
0.020411306773787 1
0.0250738515656862 1
0.0162589371169832 1
-0.0229381199212356 1
-0.0327720184181458 1
0.00203136662081689 1
-0.00630557987080426 1
-0.0016370947062152 1
-0.00306986303603233 1
0.0146497698607204 1
0.0225400915287802 1
-0.00128412324770449 1
0.00836336881975635 1
0.0530112268944391 1
0.0438861219177885 1
-0.00788654548980396 1
0.0207587516721633 1
0.00255710451278906 1
0.00478697079678954 1
-0.00033263816276749 1
-0.000325790205525077 1
0.0201981979061112 1
0.0181766403585373 1
-0.0336191985384927 1
0.0281699709843498 1
0.0161339898460467 1
-0.00209121620387348 1
0.00585842570268171 1
0.0117455694283955 1
0.00121861424658132 1
-0.0165759389429721 1
-0.019713440593533 1
0.000194227589012757 1
-0.0125372740268976 1
0.0048388252350324 1
0.00597092440120886 1
0.0263408663759812 1
-0.000785436162495448 1
-0.0432347264656558 1
-0.00802000158997684 1
0.0238150256789425 1
0.0603455696287983 0
0.0219981079066945 1
0.0188270214093095 1
-0.0138889914540385 1
0.0491294837197227 1
-0.00632163473544006 1
-0.00211116584497934 1
-0.00694092071400721 1
0.0134315175277724 1
0.0184874543470515 1
-0.00659011584843329 1
0.0237415988857137 1
-0.0395362686070973 1
0.0358195544479029 1
-0.00063602804253729 1
-0.00574365242008873 1
0.020573488767183 1
0.016119651112605 1
0.0120849148610844 1
0.0536486567279451 0
-8.87285871150854e-05 1
0.00628214153559046 1
-0.0155492913371846 1
-0.036317745181928 1
0.0305229745876339 1
-0.019026110961107 1
-0.0290162818401704 1
0.0186657421245479 1
-0.00384612184229963 1
0.0172497711491301 1
-0.00566659967827937 1
-0.0343955336621384 1
-0.00464924622255275 1
0.00477211903263309 1
0.00842238628118303 1
0.0100368662103615 1
-0.0122936455019303 1
0.00523430480590874 1
-0.0413351391490316 1
0.0173719773638139 1
0.0115458497199914 1
0.00120823173062169 1
-0.0147015914793264 1
0.00421966210913527 1
-0.000500788782645239 1
0.0432615042910333 1
0.0239264460400062 1
-0.00650212086765708 1
-0.011841675449391 1
0.0386250519903843 1
-0.0260780126101832 1
-0.0196741932429212 1
-0.00116776202311163 1
-0.0328178831350964 1
0.0170593776269217 1
0.00102452989615407 1
-0.00639970176293869 1
-0.0135880060320092 1
0.010726801084853 1
-0.0136445451258429 1
0.0168674950198106 1
-0.0203586589639117 1
0.0540773819784197 0
0.0339596919290923 1
-0.0492840135856707 1
0.0528015220007495 1
0.0125585063852609 1
-0.0172082046070834 1
0.024843700674616 1
-0.0441919273422311 1
-0.00631643204586301 1
0.0182755861675162 1
0.0203123570033663 1
0.0316452364070782 1
0.0227718431104269 1
0.039946356733607 1
-0.00574436156430195 1
0.00304115934108124 1
0.00525193587982309 1
0.0480263454389242 1
-0.00284903005365047 1
-0.000989331205221796 1
-0.0143917219004458 1
-0.0291689517847426 1
0.00413251448850382 1
-0.0171105715318837 1
-0.0206772076745843 1
0.0202085914144 1
-0.0109307426968471 1
0.0327938111704585 1
0.0175872773937141 1
-0.00536004273879223 1
0.0437113337215465 1
-0.0447998101156026 1
-0.0298134246639348 1
0.00692955700513789 1
-0.0275418936234837 1
-0.00965442562623534 1
-0.00238688971596664 1
0.0137636339036309 1
-0.00311397885710775 1
0.00441779739858756 1
-0.00314595867072042 1
-0.0243282645020388 1
-0.0134453643557803 1
-0.00727759013453613 1
-0.0207536241508311 1
0.00777288245097501 1
0.0105047331597127 1
-0.00845438636227457 1
-0.0142574170108224 1
0.00203424359367479 1
-0.0221464705212475 1
0.0208332066442105 1
-0.0185905260924153 1
-0.00549280379006836 1
-0.0327793598004421 1
-0.0175407325554636 1
0.0209113935144759 1
0.00798191383760689 1
0.0094624980406642 1
0.00930549470821615 1
0.0110080686003073 1
0.0435569370517102 1
-0.0440722220517897 1
0.0349708276417333 1
-0.00216412790997026 1
0.0237533350204845 1
-0.00629083507626758 1
0.0105149691080313 1
-0.00609358307721778 1
0.0110405440470486 1
-0.00477202288675193 1
0.00387923505041876 1
0.0163981405122591 1
-0.0125172992690573 1
0.0112184403762907 1
-0.00256127250641427 1
0.0288707219071637 1
0.0116741986151233 1
0.00385011548005256 1
-0.00290849314006806 1
-0.00564753874755136 1
0.00760882863263769 1
0.00967912740138129 1
-0.00528021781850859 1
-0.00188879299500878 1
0.00284811452154975 1
-0.0318607646229333 1
-0.00331796007611625 1
0.0521872992877163 0
0.0159766413136664 1
-0.0128564109818176 1
-0.0152230864299983 1
0.045309353603154 1
-0.0393358275169392 1
0.0290587004601868 1
0.0466365889326106 0
-0.0218824300306719 1
0.0171449615834811 1
0.00769855234460995 1
0.0144716056840811 1
-0.0425304115455063 1
0.0104188324305136 1
0.0184684034120155 1
-0.0359602683530514 1
0.00590554083166691 1
-0.0106891553014572 1
0.00813785666494364 1
0.00356890860764432 1
0.0195662668681394 1
0.00244895210954304 1
-0.00998954277097312 1
-0.0144561825746 1
-0.0535660514324811 1
0.0265733285904648 1
0.0466672381623727 1
0.0242530951707271 1
-0.00792223043890222 1
0.0129078933832163 1
0.00781048006381022 1
0.0233618122484497 1
-0.0181896303655024 1
-0.0414651117012512 1
0.0208225531300535 1
0.0153461772640573 1
0.00601032909423952 1
-0.00190543442871467 1
-0.00934309796175937 1
-0.021168420993764 1
0.011995969379445 1
0.029029468899328 1
-0.0150312562989937 1
-0.0029464850649857 1
-0.0332518747171792 1
0.00997491396154382 1
0.0194155581515484 1
0.0593325525654393 0
0.02952066235794 1
0.0328418019862418 1
0.000237258152130968 1
-0.0102422986526504 1
0.0161124769729038 1
0.0272431418999235 1
-0.000507868129583751 1
-0.0396337364529297 1
-0.0144916514678014 1
0.0610818200809183 0
-0.0358881490792755 1
-0.00442151384212854 1
0.00954922117792533 1
-0.0110961355184328 1
0.0187292251087681 1
-0.0230544078456023 1
-0.00765305708300574 1
-0.0117639427702958 1
0.0239111745816551 1
0.0256708284787348 1
0.0342252042322372 1
-0.00141720097848861 1
-0.0541215907532592 0
0.0213270351819056 1
0.000752831737524161 1
-0.0117228129203259 1
-0.0132673090728567 1
0.0178712555251878 1
0.00835160023803482 1
-0.00512053973433947 1
-0.00136782729785864 1
0.0107286619738024 1
0.0117793659422245 1
-0.0173360845577744 1
0.026517669097579 1
-0.0275785671458427 1
-0.0263085200849507 1
-0.0186330777908078 1
0.0269702725462549 1
-0.0196794808555266 1
0.0182137310693823 1
-0.0273809353365113 1
-0.00822324503824544 1
0.0121062010608759 1
-0.0050969900750313 1
0.0429480520134838 1
0.00122327968073038 1
0.0157622616780728 1
-0.0218663165512127 1
-0.048715448596303 1
-0.00780177196495918 1
0.00964274560669537 1
0.00932558660592928 1
0.00798305490578446 1
-0.0183542059787694 1
-0.00616931108720606 1
0.0181056483698996 1
0.0737030944584832 0
-0.0186129046126168 1
0.0141981248915038 1
0.0350328313690779 1
-0.0104134404854496 1
-0.000499227959713984 1
0.00255623994989614 1
0.0383662472970973 1
-0.0333020902966024 1
0.000702224459191641 1
-0.0183324815776579 1
-0.0224341470277877 1
0.0225933406862696 1
-0.0158279669426685 1
0.0227269070181113 1
0.0154592925834591 1
0.0488308166020682 1
0.00175579715465131 1
-0.0234114213949464 1
-0.00342023060819803 1
-0.0269419699599586 1
-0.00685346058600737 1
-0.0290779272109408 1
0.0148637969201301 1
0.0178145987961926 1
0.01807556047755 1
-0.00682382986639256 1
-0.00473947634495389 1
-0.022243896827898 1
-0.0105696398178913 1
-0.00810186515288004 1
-0.00301247534111247 1
-0.0387674525865476 1
0.0359610973023431 1
0.0306211424323763 1
0.0112413223838026 1
0.0298317210297804 1
0.0252635296246328 1
-0.00431158166437116 1
-0.0160074464509515 1
0.0140314970849909 1
-0.0654332211359962 0
-0.0351910815650092 1
-0.00554916123099391 1
0.0201956387947671 1
0.000805467375690837 1
0.0025703080436392 1
-0.040952956679064 1
-0.0378239993086071 1
-0.0274648760920113 1
0.00592956640185034 1
-0.0214853830032476 1
-0.0153088485209517 1
0.0214151969084729 1
-0.0415473830237711 1
-0.0101308656690921 1
0.0878800123994214 0
0.00133560947246016 1
0.0234274031763182 1
0.0105417248318781 1
-0.00520605754495061 1
0.0138204053136722 1
-0.00232843093619218 1
-0.0501228881242593 0
-0.0137001112082092 1
0.00493007497375189 1
-0.0369948870054846 1
0.0118208470878284 1
-0.00315237269267551 1
-0.0559588663028914 0
0.00397812472037747 1
0.0115880522839578 1
0.0307977463623512 1
-0.042107722820198 1
-0.0195756689441999 1
-0.0320234312653293 1
-0.00588125009078437 1
-0.00137370758924912 1
0.0171471034277666 1
0.0399794491512057 1
0.0552843726784378 0
-0.00470048265321248 1
0.0387145877368827 1
-0.022850295145816 1
0.0128742994798368 1
0.0314050500669004 1
-0.00289283739493439 1
0.00888487555855656 1
0.0277275858080144 1
0.0233656607855014 1
0.0121056144061167 1
-0.0174538131034221 1
0.0675965562179576 0
-0.0223929418091554 1
0.00139173918076321 1
-0.0102163941896449 1
0.0102529537932928 1
0.0302918590755573 1
0.0349553864263895 1
-0.040335405327775 1
0.0405716576757151 1
0.034250675419761 1
-0.0260599847070888 1
-0.0122189451755001 1
-0.0265781084435924 1
0.0289001067345412 1
0.00648999074890372 1
0.0218586278847888 1
-0.00248503147464094 1
0.039546428982513 1
0.00714397819191909 1
0.0188119519878579 1
0.0272627142306757 1
0.0193586094683057 1
0.0253453802454678 1
0.00870346124858906 1
-0.0339632224703543 1
-0.0204669304934349 1
0.00501531380390708 1
0.00724526931385632 1
-0.00408049827064654 1
-0.0125061794980004 1
0.0120114135873154 1
-0.0014003260634281 1
0.0420341985129848 1
0.00515200238995342 1
0.0159825349571064 1
0.0233826521935645 1
0.00811600744682264 1
-0.000974284849067364 1
-0.0286376702415549 1
-0.0531493883573552 0
-0.0263754260725026 1
-0.0134326206977179 1
0.0373281730889833 1
0.0114317412580347 1
-0.0171709826639029 1
0.00181290803685604 1
-0.00537192697600078 1
-0.00255873365893291 1
0.00242582342584511 1
-0.0460846488216181 1
0.0282363190331838 1
0.00297644704339736 1
0.00940773652767301 1
-0.000126451816316183 1
-0.0111345496842491 1
0.0120013061349436 1
0.0196537926700441 1
0.013873094243824 1
0.0222308159788 1
0.00216569781669001 1
0.0212193733376554 1
-0.0100737608871376 1
0.0163766994225513 1
-0.0174849327389894 1
-0.0117180995768842 1
0.0461926607219455 1
-0.0161717584187959 1
0.0309970151965822 1
-0.00355096635519249 1
-0.00834194856091951 1
-0.0100784543103888 1
-0.000230671589259665 1
0.0430638611732683 1
-0.00113929751078958 1
-0.00695990444530396 1
-0.00185001297377283 1
-0.022842630811551 1
-0.0677584903729227 1
-0.00961391850352141 1
-0.0145530462360623 1
-0.0166890035482325 1
0.0384932809253332 1
0.0388119913989403 1
-0.0272246079076258 1
-0.0156582170732693 1
0.00362360143919642 1
0.0467750026933155 1
0.00378553117681087 1
0.0228821394805722 1
0.0242401807307588 1
0.00915884203851045 1
0.0124061391445887 1
0.0407980975290547 1
-0.0191411525881636 1
-0.00819190263905477 1
-0.0435138954932991 1
0.0166450745790711 1
-0.0178062445760011 1
0.0242985809912686 1
0.0253156055888012 1
-0.0271292377844028 1
-0.00459406701193265 1
-0.000734202507930254 1
0.023371865300011 1
-0.0273025365465746 1
-0.0347415979345165 1
-0.00800568939526746 1
-0.0313884432328369 1
0.0198820849539205 1
0.0278652249298344 1
0.0219449811880664 1
0.0269777098532787 1
0.0023142621058674 1
-0.0199325264236666 1
-0.0129139211190308 1
0.0190718479187537 1
0.0184667628864541 1
0.0398664617012639 1
0.00267281219696641 1
-0.0302569107132575 1
0.0141721751231804 1
0.0457301629244409 1
-0.00537259778042615 1
0.0232161126804859 1
0.00473429675063218 1
0.00367861247704856 1
0.016363641895352 1
-0.0240778954563914 1
0.0190906369334511 1
0.023221635587419 1
0.0630234511021498 0
0.00167626908309504 1
0.0153211727840802 1
-0.0206262184103953 1
-0.00506826641414117 1
-0.00994272761557767 1
0.01630343036354 1
-0.00993322860773822 1
0.0211405319528101 1
-0.00234105253314621 1
0.025250069179425 1
-0.0468263908348418 1
-0.0163210874245802 1
0.0465813890891908 0
0.00909757857942499 1
0.00617163677942067 1
-0.0151716372037272 1
-0.017844902022329 1
-0.00794924409089316 1
-0.00307466895920284 1
-0.0144191438066643 1
-0.00735475674443572 1
-0.0054938994825928 1
0.00943742289180201 1
0.0193901649190969 1
0.0293440948655304 1
0.0246291165779018 1
-0.00609870527210952 1
0.00897081650941872 1
0.0241889312649471 1
-0.00385693561497064 1
0.00908807664771866 1
0.0239567170832701 1
0.00845908732725228 1
-0.0328329726799502 1
0.0277602211744658 1
0.0432555874102055 1
-0.00622006332513361 1
0.0122987882908573 1
-0.0275376202690981 1
0.00612953867827305 1
0.0182511962222835 1
0.000173072043579226 1
-0.00170601557793951 1
0.0568315704385012 1
0.0222225606108867 1
0.000191565952942032 1
-0.0180924610379996 1
0.0363420099037202 1
0.0479647183555487 0
0.0111129745882938 1
0.0206663892326694 1
0.00934251403005888 1
0.00453623121150023 1
-0.00968298381058971 1
-0.00851646546116452 1
0.00661725087229842 1
0.0358258116769537 1
0.0112447582464997 1
0.0258660978942673 1
-0.0244577384677872 1
-0.000440738943340622 1
-0.00231995204870042 1
0.00536193616970432 1
0.0432512614375727 1
0.0147401928630146 1
0.0186224887177021 1
-0.00582544920134142 1
-0.00745427597608067 1
-0.00528875460675629 1
-0.0207132858085651 1
0.0201744220723413 1
0.00189998109667264 1
-0.0153312585933318 1
-0.00241754511721118 1
-0.00937713824275658 1
-0.000964065347529901 1
0.0268744497244816 1
-0.0106668339336648 1
-0.00859872084936686 1
0.0304066798716807 1
-0.0361482499458693 1
0.000236294269323481 1
-0.0386662723849089 1
0.033553742606559 1
0.0182166265266975 1
-0.00200644857587687 1
-0.0198771952649888 1
0.0336480656580235 1
0.00263225467896132 1
-0.0517297686645992 1
0.000273624801505768 1
0.0248285622220216 1
0.0127193375025424 1
0.0615416500811154 0
-0.0442116549861972 1
0.0303246976807501 1
-0.00537309195760406 1
0.00214352089531858 1
0.00594652333578625 1
-0.0129936414673111 1
-0.0412750592468419 1
0.0268514489888923 1
-0.00546845061756901 1
-0.0374293190532923 1
-0.00117757034777355 1
-0.00320518340647818 1
0.0101822014165509 1
0.0167773391824129 1
-0.0387370473251164 1
0.0481616553920851 0
-0.035801121133634 1
0.0405876138017235 1
0.0155069978018595 1
-0.017791133711609 1
0.0113426620662677 1
0.0114963232864019 1
-0.0227306799767618 1
0.0193109782107696 1
0.0351147296472063 1
0.0218207250123093 1
0.0403695404934477 1
0.0295007799498013 1
-0.0342966530777547 1
0.0192660124274218 1
0.00618433614671017 1
0.00931079475430408 1
0.0630411081236465 0
-5.74162448590265e-05 1
0.0184200886598247 1
-0.0196342672551093 1
0.011575816134276 1
0.0163993041960415 1
0.0393582553416744 1
-0.00891092121534549 1
-0.0163569714211462 1
-0.0379419771403884 1
0.0183265391872505 1
0.0359376627833599 1
-0.00709393791850642 1
0.00188862125485029 1
0.0221432889940302 1
0.0201681209063815 1
-0.032242878403731 1
0.0056494779385296 1
0.0145936735356947 1
-0.0312301003475011 1
-0.0011826336706692 1
-0.0544670076631721 0
-0.00589967450353989 1
-0.0632244029517506 0
-0.0109995100585124 1
0.0404691302198715 1
0.00795772157332328 1
-0.0193234419054918 1
-0.0275285180600981 1
-0.0235156936476203 1
-0.00231230586075728 1
0.00543904798300553 1
0.0307654966019494 1
-0.024189072235651 1
-0.01085271593388 1
0.0364514627528946 1
0.00205606585117765 1
0.0202769098440781 1
-0.0384347538745174 1
0.00503902688072969 1
0.0246492987860917 1
-0.0157176644767464 1
0.00939168065714596 1
-0.019216171901329 1
-0.00700834163075655 1
0.00383103606337072 1
-0.0220423221591943 1
-0.034579301149648 1
-0.0249504341692185 1
-0.0342101480256635 1
0.0060730409405283 1
-0.0126287489976823 1
0.00445483859399811 1
0.0335724455324425 1
-0.005109134785318 1
0.00725458953810985 1
0.0251032097824646 1
0.0193192714923427 1
-0.0260157172317515 1
0.0261212183751827 1
0.0279975205077498 1
0.0190424812958617 1
0.0128146588537207 1
0.00417185138614762 1
0.00580349455748233 1
0.0451240533457054 1
0.0304951535126387 1
0.0143988865820811 1
0.00417651603628358 1
0.0151178855323014 1
0.00946481115300744 1
0.0219218971043874 1
-0.0318170314626544 1
0.0162064924273174 1
0.00678197098858026 1
0.00724422287004039 1
-0.037484875355986 1
0.0278750795548273 1
-0.028153467974537 1
-0.00342275910586199 1
0.00657919675371489 1
-0.00351133682607919 1
0.0178349226118708 1
-0.00299834554422036 1
0.00972128485813844 1
0.00416296143588113 1
0.02553953459559 1
0.0390353649948639 1
0.0401690273751306 1
0.00575883284374705 1
0.0517900742412426 1
-0.0108862570762309 1
0.0332499438395205 1
0.0481507559231946 1
0.0166050466610258 1
-0.0150078536540639 1
0.0267156468284414 1
-0.00517785222294949 1
0.0335494220675711 1
-0.0231889860518515 1
-0.00233947669136503 1
-0.0192615666551968 1
-0.00830808618652795 1
0.0471420766740303 1
-0.00169981265379379 1
0.0036033281473891 1
0.0185451475446586 1
0.00520638827650886 1
-0.00365733825914117 1
0.00458898898617264 1
0.0194482658287455 1
0.0105169791129895 1
-0.00672372652621439 1
0.00466290907035884 1
-0.0226425704983948 1
0.00082617873780331 1
0.00947386226204058 1
0.0303964224499879 1
0.00223576883152474 1
0.0119652680361113 1
0.0137732957900691 1
-0.0144274872914087 1
0.00919558869202699 1
0.0180255433961671 1
-0.00182886233102763 1
0.0278345332206098 1
0.0127637912272713 1
-0.0308635390479126 1
0.008893184755175 1
-0.0183691101911541 1
0.0138664314998236 1
0.0166226281021137 1
-0.00370943350098988 1
0.0168698666095343 1
-0.0277532481258566 1
0.0332230222126451 1
-0.00495411503607142 1
0.00842600426214478 1
-0.00921709971281472 1
-0.0285719671084264 1
-0.00988358734566864 1
0.0161358622400686 1
-0.0264869051473492 1
-0.00155078764441272 1
0.0202556682292345 1
0.0230503159635266 1
0.018127777769498 1
0.00687417346263656 1
0.0014361563171859 1
-0.00426084125743196 1
0.0154415895293554 1
-0.0156575935095524 1
0.0240510447616838 1
0.00864709147189292 1
-0.0236055712994772 1
-0.0183455504359072 1
-0.0475355359924056 1
-0.0126626526239464 1
0.0147638597034534 1
-0.0325837362648937 1
0.0236329274157738 1
0.047001906393126 1
0.0202513506928664 1
-0.000379279229260465 1
0.0113604918271893 1
0.00783610871965457 1
-0.00130823217739289 1
-0.00658815467946561 1
-0.00103445360373207 1
-0.000742864276047189 1
0.0113864718181674 1
-0.0171661714527438 1
-0.0424055298114014 1
0.00308708256790716 1
-0.000712386655839456 1
-0.00844918216381329 1
-0.0203164602821049 1
0.0181443193596206 1
0.00998829081704585 1
0.000644682514182093 1
0.00149401382160971 1
0.030617845680383 1
-0.00269884329613064 1
-0.0111202578143133 1
0.00476459463277788 1
0.0195794429900031 1
-0.000471826950232859 1
0.00325477482505076 1
-0.0278815002558448 1
0.0276578661402052 1
0.0285797486805117 1
-0.0202049356549687 1
-0.00483599885877515 1
-0.0307852732742665 1
-0.0212260422601174 1
0.0128676174219742 1
-0.0323577426062848 1
-0.0156970522963718 1
-0.046252031436099 1
0.0131747053592821 1
-0.0113901201086572 1
-0.0565189459844308 0
0.0220500572474284 1
-0.0210532720466535 1
0.0248123970574813 1
-0.018445939662446 1
0.0164182560018103 1
-0.0125465441941931 1
-0.00238581190566499 1
0.0466649910036235 1
-0.0462440617755933 1
-0.0262704854922037 1
-0.00448026807630369 1
-0.00516937408147105 1
-0.0076999684204442 1
-0.00935132483536933 1
-0.00877551596703465 1
0.00684338749368185 1
-0.00545294672519713 1
-0.00735353000617383 1
-0.0581395274037156 0
-0.0254757368642316 1
0.000924819695609662 1
0.00229054962799712 1
-0.0152991180525046 1
0.0207535013075692 1
0.0146166823612998 1
-0.0387402067317773 1
0.00729770875350416 1
0.00105126342302486 1
-0.010056965417278 1
0.016439966816167 1
0.00106101180992026 1
0.0113411291144788 1
-0.0587677615984475 0
-0.0292595904590203 1
0.00254102716276983 1
-0.030656871498713 1
0.00804092787784921 1
-0.0552870856561158 1
0.0169722205654806 1
0.00270914625935866 1
0.00696230288704818 1
0.0274832644401937 1
0.0406531519204716 1
-0.00164682922954358 1
0.00326273320452804 1
-0.00250797880783627 1
-0.038618961853091 1
0.00082114665054045 1
-0.0180435871375883 1
0.00130193633346801 1
0.0412882470559564 1
0.027607092627055 1
-0.0276532113987053 1
-0.0192705232814696 1
0.0498784334147703 0
0.0274914973074117 1
0.000887163795265391 1
-0.00326185522841384 1
-0.0056117039597312 1
-0.017854747272458 1
-0.0083975956081374 1
-0.0205020160308626 1
0.000558647009028352 1
0.0280817206257006 1
-0.031223206453451 1
0.026436227741529 1
-0.015826870259586 1
-0.0212866309171266 1
0.00775587215681958 1
0.00816283348747882 1
0.0427201372252426 1
0.0255852323498583 1
-0.0127831028503575 1
0.0111586724834848 1
0.0158557672158906 1
-0.0275854740928841 1
0.0224959993295818 1
0.0197919626395167 1
0.00574529830086624 1
0.00279671414019496 1
0.0252441903454789 1
-0.00834022002614961 1
-0.00957360399162908 1
0.0145943632586231 1
0.0217641933920281 1
0.0138335250720632 1
-0.00754796846070754 1
-0.0194447692100838 1
-0.0195228629942562 1
0.0116722638282172 1
0.00564300505893799 1
0.00240471941936172 1
0.0508006824950109 0
0.0200478199364429 1
-0.0559175730329083 0
-0.00236983795422333 1
-0.0109684290320743 1
0.0366705342956256 1
0.0235926626304933 1
-0.00887949428710781 1
0.070854167328532 0
-0.0566679804950022 0
0.0268088011756794 1
-0.0387223908261381 1
-0.00117489419650751 1
0.0109621129828477 1
-0.0151874657571728 1
-0.0201018404215777 1
-0.014470448712765 1
0.0301719108122153 1
-0.00181344081616774 1
0.0107258404111844 1
-0.0372171413723672 1
0.0169162097932066 1
0.00753970588818168 1
0.00120199169544699 1
-0.00646292200924584 1
0.0275282499902217 1
-0.00236554633725025 1
0.00563932623299871 1
-0.0243623710227871 1
0.00516222863631294 1
-0.0304704496389196 1
0.0444480866816589 1
0.00306931379313684 1
0.00658383791843577 1
-0.0141273063696357 1
0.0296609174185441 1
-0.019174406578431 1
0.00620477404115818 1
-0.00779660885593896 1
-0.00638977391032336 1
0.0180286948816724 1
-0.00991674018763531 1
-0.0183319882476521 1
-0.0144471131983039 1
0.0244526946948497 1
-0.000541165927509109 1
-0.0155672917153388 1
0.0144980666490706 1
-0.0109865207568865 1
-0.00164627276588147 1
-0.04990303186605 0
-0.00464047651659073 1
0.0041865485920106 1
0.00906962689068119 1
-0.0204370926886669 1
-0.0297788314964828 1
0.0280193596563136 1
0.0311771295491561 1
0.0296078747065424 1
0.0105222443189224 1
0.0239927876846512 1
-0.00849031880199415 1
-0.0281669918888203 1
-0.00143077226731922 1
-0.0109797723246582 1
0.0216823811272905 1
-0.0335256335112697 1
0.0294253955410965 1
0.0129959377163499 1
0.047578760263948 0
0.0131035409201678 1
-0.0240365098749984 1
0.00943672241318804 1
0.0120810147387648 1
0.0288363685067255 1
-0.00705588238231885 1
0.0258143164392902 1
0.0106112481965932 1
0.0196248063966962 1
-0.0219098048699355 1
-0.0144841915128309 1
0.0270259711713458 1
-0.0272431815272139 1
-0.0167551337474984 1
-0.0114081615107639 1
0.036313129030067 1
-0.0169676280187857 1
0.0304791611976073 1
0.0361847405913416 1
-0.018934481545643 1
0.00289407128668026 1
-0.0088097259511207 1
0.0304209730066108 1
-0.0139792221893337 1
0.0226720888670999 1
-0.00729176235297388 1
0.00734879422670919 1
-0.0122268022898027 1
-0.00736460469868178 1
-0.00702839948623851 1
-0.00517283514324526 1
-0.056714159869216 0
0.0192077112150292 1
0.0233866547706026 1
0.00558223062019467 1
-0.0389806371511625 1
-0.037504146439821 1
0.0193442940622334 1
0.00926532474749917 1
-0.00542002854133803 1
-0.00868205582917866 1
-0.00970248181248636 1
-0.0217645232394612 1
0.0573447936098052 0
-0.00664540300135838 1
0.0158427060722045 1
-0.0335389442832498 1
0.0140537870704116 1
-0.00605619691935524 1
0.00347422248101839 1
0.0574778622099098 0
0.00428620415832637 1
0.0242593018346801 1
0.0526499307324814 1
-0.0103314556661301 1
0.0470935237939619 1
-0.00237084421362418 1
0.00679466192852938 1
-0.00273949236486199 1
-0.00181110157584152 1
0.021465528841996 1
0.0175498624598551 1
0.00818772810839141 1
-0.00992022103936159 1
-0.0152347783656686 1
-0.0668852758522552 0
-0.0424127395142509 1
-0.0194627417094994 1
0.0249496409233588 1
-0.0156786061837025 1
0.00613143607390556 1
-0.015888525949627 1
0.00125120072928517 1
0.0467669994176393 0
0.000416920258257462 1
-0.00266555405036598 1
-0.0203110390830288 1
-0.00946687370122047 1
0.00884587013417797 1
0.0479680890692852 0
-0.0268468205833726 1
-0.00970198239779805 1
-0.0177687565034441 1
-0.00324301678655469 1
0.0372784080427935 1
-0.0162774830545524 1
-0.012708652527805 1
-0.00379480577464546 1
-0.0314685048891684 1
-0.000298707879453235 1
0.0314298694484117 1
-0.00272444927296156 1
0.0354667319406021 1
0.0223060594149814 1
0.0390394234860416 1
-0.000256915641372948 1
0.0196328956945178 1
0.025895962786128 1
-0.00282728892858107 1
0.00249464417271577 1
0.00554012383606263 1
-1.58307461147564e-05 1
-0.0172807058198612 1
0.00341294727864988 1
0.0277192459287284 1
0.0123225182787632 1
0.0205827791058807 1
0.0544363927332384 0
-0.00295899197911372 1
-0.0373568416025312 1
-0.0227143182623534 1
-0.00813008039448122 1
0.0215160421090407 1
-0.0129493808180163 1
0.00844100172247722 1
0.007310652479658 1
-0.00232217777974984 1
0.0241989437144411 1
-0.0110199451579221 1
-0.0218192507766945 1
-0.000101793934650542 1
-0.0139345374256576 1
-0.00415462075160845 1
-0.0152921201549115 1
0.0384113003958001 1
-0.00448497517549507 1
0.00901125705821927 1
0.0382878763144144 1
0.0338802651282174 1
0.0313792889653741 1
0.028816065072428 1
0.0268469777470351 1
-0.0276752820119757 1
0.0157299978650178 1
-0.0163200249080865 1
-0.0246543627076842 1
0.030756076844639 1
0.00834224211514483 1
0.00258652634673591 1
0.0160848861195387 1
0.0189092134499877 1
-0.00977872160569339 1
0.00616399564500074 1
0.0150691418625989 1
-0.0122044334714037 1
0.0470127157043363 1
0.000218962186526942 1
0.0182253034597183 1
0.0210457278430839 1
-0.0219748363337898 1
0.000652758730309471 1
-0.00375307884020326 1
-0.0096759822014478 1
-0.00474186756914095 1
-0.00269945508644127 1
-0.00543096720950788 1
-0.0347826421210986 1
-0.018830976798756 1
0.00741294921545617 1
-0.0184513019963148 1
-0.00915496859302018 1
0.0124200590739264 1
-0.00117032145551011 1
0.0316302679686553 1
0.00185341185382349 1
-0.0216188427438741 1
-0.0527007285228562 0
-0.0218672193665606 1
0.0144438581820927 1
0.0322019246486154 1
-0.00259228988867332 1
-0.0263470565218331 1
-0.00999912046024242 1
-0.0052557706732229 1
0.0391943836040914 1
0.0117308897930373 1
0.0338196490831395 1
0.022636240348324 1
-0.00535252717863255 1
0.0124215653377933 1
-0.0146403848036936 1
0.0647950642014677 0
0.0359299690082574 1
-8.96579416100954e-05 1
0.0154266958926671 1
0.0185332857193629 1
-0.0112179665342458 1
0.0400172109319002 1
0.0195866461147877 1
0.0264691300384078 1
0.0195347035753512 1
0.029935067037881 1
0.0270632137697412 1
0.00572673172613421 1
-0.00621991877014088 1
0.0233773686632439 1
0.0228550003370532 1
-0.0316032425321201 1
0.00194633807372442 1
-0.0431147833804624 1
0.0241544866869663 1
0.00106417990046193 1
-0.0160144950643583 1
-0.0102681458070166 1
-0.0132944417712918 1
-0.00563544431288156 1
-0.00926391333692085 1
0.0293428552265727 1
0.0125408840036534 1
0.00566570719942015 1
0.022764138256055 1
-0.0222664338559555 1
0.00987011127068272 1
-0.0332083453044526 1
0.0130024374920568 1
-0.000666352164302332 1
-0.023535083576081 1
-0.0254771420467094 1
0.00470430691227642 1
0.0039753303957292 1
0.00891648768543703 1
-0.00467185775826865 1
0.00186278458284123 1
0.0665519457066115 1
0.00272962348219202 1
-0.00324555356748783 1
0.0152314720358134 1
-0.0168454779646743 1
-0.0111986501691935 1
0.0159778789612579 1
-0.0125078410890857 1
-0.0322152094575697 1
0.0134525411172637 1
0.0350582408394997 1
0.0118154187434686 1
0.00300220084204933 1
0.010295987739484 1
-0.0216534471745301 1
-0.0286414293147942 1
-0.029281589033716 1
0.0123723087402268 1
0.0109581878803113 1
0.00469527672682353 1
-0.00633531016452922 1
0.0251726560335772 1
0.0112502193842052 1
0.0134200329190544 1
0.0344675973846904 1
0.0697209482567643 1
-0.0183319055520665 1
0.0155124940693906 1
0.0237637815982107 1
0.0131897406939327 1
-0.00314280450127657 1
0.0185319428581921 1
-0.0365832423489987 1
0.0354288483750213 1
-0.00202531944890161 1
0.0296957969411434 1
-0.0204754814964451 1
-0.00490877148827225 1
-0.00322506113141968 1
-0.0201728480403549 1
0.025065877446336 1
-0.059755757872629 1
0.0134354746600139 1
0.0439903097025082 1
0.0373367100865519 1
0.014122388914233 1
-0.00148150344484849 1
-0.0124477143154433 1
-0.00703133259444845 1
0.0564707856566763 0
0.0143937953182495 1
-0.00156914729638141 1
0.0142756784017131 1
0.00107564005123153 1
0.00945652947597306 1
-0.0182588045307385 1
0.00490062993344026 1
-0.0105128910892754 1
-0.0203664495815005 1
0.0203881526605844 1
0.0128463734243865 1
-0.0051653482457633 1
0.0187287593131113 1
-0.00460908894914156 1
-0.0391943577495796 1
0.0329679260985562 1
0.0307082808826038 1
-0.0213840632258216 1
0.00608094125078744 1
0.0395432592413188 1
0.00554722074823416 1
0.00544717496664593 1
-0.00630553088338349 1
-0.0367559906625084 1
-0.0316897453659641 1
0.0080390956206732 1
-0.00574809416229426 1
0.0090559573422757 1
-0.0416761741489319 1
0.0194517229081762 1
0.0508525787754619 0
0.016877174310117 1
-0.0145645777977491 1
-0.0365030544980694 1
-0.0209674365952586 1
-0.00605334822066912 1
0.0537492464202642 0
0.00224545924694564 1
-0.00617343998784497 1
0.00230652569119191 1
-0.0294270669888449 1
0.0249896525084295 1
0.0165081516207325 1
-0.0532716069434432 0
0.0116963561029217 1
0.0671268377894491 0
0.0456996196614023 1
0.00141719418263204 1
0.00980013358589238 1
0.00616381651589984 1
-0.0129486901975279 1
0.0527164953454555 0
0.00803894935789908 1
0.00398952142932222 1
0.00985611905039552 1
-0.0260644054173341 1
-0.0100384039655061 1
-0.0182126985079657 1
0.0306441732267023 1
0.0265566900766375 1
0.0552065383331589 0
-0.0194095845856283 1
-0.0154025058124255 1
0.00659594780218507 1
0.0235386685114815 1
0.0204110223918713 1
0.040529652734212 1
3.11633865184265e-05 1
-0.0214003521954041 1
-0.0137061679135795 1
0.023459678346846 1
0.00560294488626588 1
-0.0387420726080656 1
-0.0204810847616599 1
-0.0252304495263362 1
0.00903357403164414 1
-0.00290215093406431 1
0.00900865640143498 1
0.0167418187065358 1
-0.0217825205455419 1
-0.0158333907020579 1
0.0259757690936848 1
0.0557711901406139 0
0.0117462191617942 1
0.0289452818812235 1
0.0445276231985291 1
-0.0275492632079593 1
0.00521101711362492 1
-0.00126803039257254 1
0.0203253439018514 1
0.0166010873562601 1
-0.0261162577158773 1
0.00598190293065725 1
0.00898432456849839 1
-0.0309298488831565 1
-0.0202299563279288 1
-0.0774265051225737 0
0.0397507072698916 1
0.012873225619286 1
0.0259653011693182 1
-0.0283689333548687 1
0.0125888115700061 1
0.00722940472835556 1
0.0270440818971932 1
-0.0225826304783081 1
-0.0240855146497824 1
0.00550825763062395 1
-0.00953607012850137 1
0.00856887136437401 1
-0.0607004263053407 1
0.00659631654096446 1
0.00457768290487484 1
-0.0319924742663837 1
0.0239370612709452 1
-0.0107014276177752 1
0.0511616149901167 0
0.0391652294943157 1
0.00445924396951373 1
0.00959065043978612 1
0.023968362976223 1
0.0111567448248571 1
0.0364041118707571 1
-0.0138330576869645 1
0.00587399436891944 1
0.0101502506998173 1
0.0154491455153941 1
0.00372068891246141 1
-0.0122055206297886 1
-0.0106245404481695 1
0.0245452630628727 1
-0.0161880230117891 1
0.00144920499683516 1
0.0504039422341713 0
-0.0318580953976514 1
0.0307508888893914 1
0.00923754048782835 1
-0.0222737032032749 1
-0.0160481581216835 1
0.0294909382861858 1
-0.00824250389557877 1
0.0405483733724051 1
-0.015386424526794 1
-0.0158400402568255 1
0.0133334804880722 1
0.00319471468120874 1
0.0230644492824566 1
0.0358749886278098 1
0.0425790375857273 1
-0.0287152003958983 1
0.045390118433735 0
0.0465762732790089 1
0.00686910285794598 1
0.00511969848062321 1
0.0169363694230532 1
0.0202782894333692 1
0.0177816281878272 1
0.0144297062854301 1
0.00378319051955635 1
0.000691625770306323 1
0.0019441162350274 1
0.0167115241278274 1
0.0252981607641681 1
-0.0161772608660456 1
0.0172467795591526 1
-0.0137638292494221 1
-0.0412612944646032 1
0.00218923537604891 1
-0.00477172566124717 1
0.0319211487239143 1
0.0198100398754004 1
0.0441645961626057 1
0.0120453283285697 1
0.0289021225694685 1
0.0385413397778697 1
0.0559978260815451 1
0.0147188260810448 1
0.0207972342448355 1
-0.00125215100705161 1
0.0402522955517885 1
0.00732901419172638 1
0.052421390346396 0
0.0103895883770261 1
0.00253094804344292 1
0.0364556028174989 1
4.52578448699812e-05 1
0.00370387584180795 1
-0.0173134991202369 1
0.0214318518317695 1
0.0383123727562978 1
-0.00314971413636448 1
0.0170726970728176 1
0.0362422625833906 1
-0.019617358126412 1
0.0370555050846928 1
-0.0228654725022256 1
-0.0264874940969291 1
0.0061241366510641 1
0.0060900030114998 1
-0.0112074351109202 1
-0.0348989084272097 1
-0.00718363414629597 1
-0.00419906400312649 1
0.0339250556843792 1
0.0223120244719917 1
-0.00593902243811871 1
0.00695507487270005 1
0.0215907522756402 1
0.00899154521674798 1
-0.059706964444131 0
0.0433379772507145 1
0.0140461979019696 1
0.0143602512896334 1
0.0180124119302171 1
-0.0628215167411104 0
-0.00833119353913628 1
0.0272667748501454 1
-0.0193044601435388 1
-0.0165196949965843 1
0.00333161824232293 1
-0.00319070868157537 1
0.075167779634787 0
0.0139197024056623 1
-0.0147680366274424 1
0.0537144052017831 0
0.00350724224936923 1
0.017895334257149 1
0.00305725174049943 1
-0.00209134151156112 1
-0.000990236595138047 1
-0.0112458657978443 1
0.0189906939585446 1
0.00891377759561694 1
-0.0060575175592179 1
0.0065070470683721 1
0.0362080088497881 1
-0.0466144528794034 1
0.0334944288374619 1
-0.00874873535610289 1
-0.00802761147696122 1
-0.0390497082494041 1
-0.0214539123947508 1
0.0197153850365787 1
0.0434809392202991 1
0.011603549091177 1
-0.0396253693899492 1
-0.0226958538056119 1
-0.0286955816677141 1
0.00884307634577113 1
0.0110882688974933 1
-0.0156014546303816 1
-0.000999426875599136 1
-0.0155220765811196 1
0.0185760945194486 1
-0.0439229480423853 1
0.0250872818303993 1
0.0232638997423043 1
-0.0249048798543857 1
0.00554655520803646 1
0.00219205535736524 1
-0.0160520114205779 1
0.00131612811077956 1
0.0174178349342559 1
0.00239453813250623 1
-0.00828887884145381 1
0.0211751861001903 1
0.0446059892745843 1
0.0314006882998017 1
0.0998274711304398 0
0.0339209170662678 1
-0.0433155522424553 1
-0.00961200323295637 1
-0.0442045316303251 1
-0.00883394702746893 1
0.0186784173220633 1
-0.0187782578467165 1
0.0237231024963947 1
0.00977989996327585 1
0.0153697566874082 1
0.00642438698755062 1
-0.00774594339420409 1
-0.00644703637801562 1
0.0039802608882513 1
0.0286901902631555 1
0.0172051767062642 1
0.0234422048127805 1
-0.0190891626925664 1
0.0423629799480249 1
0.0106495324189643 1
0.0227241288799603 1
0.00441974803873459 1
0.0442483923486477 1
-0.00874868053973655 1
0.0207248947241253 1
0.0050038015892001 1
0.0109074511986237 1
0.00767358509833306 1
0.0196637339026758 1
0.0513734929348896 0
-0.00851509468642795 1
-0.000756892564070936 1
-0.0453659625779355 1
-0.0232694504709817 1
-0.0061099235815225 1
0.0378200288205478 1
-0.0118364648738179 1
0.018902861514577 1
0.0162760314531227 1
0.0397687188714498 1
-0.0124495637729854 1
0.0260962121370899 1
-0.0327494009025599 1
0.00954343916673406 1
0.0476506101079502 1
0.0778827057936625 0
0.0179667378398628 1
-0.0232627105065047 1
0.0179596567267319 1
0.00292789358906452 1
0.037287576394346 1
0.0346801307217708 1
0.0737112642504687 0
0.0330569733351651 1
-0.0524166155654883 0
0.000294993823177832 1
0.00797720869120819 1
0.00412703798331116 1
-0.00246118869018143 1
-0.035190195567085 1
-0.036662046679231 1
-0.0261368072584882 1
-0.00354329922495605 1
0.0176046053035144 1
-0.00591296895307959 1
0.0216686802496492 1
-0.000304194272242692 1
0.000353095977957813 1
0.0159868736586238 1
0.0218310113156783 1
-0.0245970458855848 1
-0.0219500998979757 1
0.00136479790828764 1
0.0238307219498471 1
0.0225211377871266 1
-0.0205646913153385 1
0.031843436230165 1
-0.0487509043765413 1
0.0483935227517734 1
0.0521488568618276 0
0.00186302263716116 1
0.0107032984617063 1
-0.0266594365897874 1
0.0344564231501501 1
0.0406418084069445 1
0.0221510200505686 1
0.00649704544162591 1
-0.00858098697735625 1
-0.0456570872184744 1
0.02088291685639 1
0.0374537849350461 1
-0.0136197889611871 1
0.0194123992492441 1
-0.014847364331866 1
0.0170540988157867 1
-0.0125597591556621 1
0.0337838437620312 1
-0.0323250925921018 1
0.0514113733072075 0
0.0366103845711726 1
-0.0637521135491824 0
1.50343576469899e-05 1
0.0354051775257083 1
-0.0239192667057491 1
0.0135029429898805 1
0.0213398990166999 1
0.00690976776209099 1
0.0517299690136107 0
0.0162453103589658 1
0.0278029031564512 1
-0.0165558519637166 1
0.0420247740150487 1
0.0476182934375503 1
-0.0552018954923565 0
-0.000971053447689637 1
0.0298992596443128 1
-0.0217473628802288 1
0.000785079431937557 1
-0.041346454237365 1
0.0430307059052042 1
0.036410551642087 1
-0.0331390695491665 1
0.0132038403072426 1
0.0158133700719762 1
-0.0249120015774808 1
-0.0115204082682384 1
-0.0246813251789713 1
0.0206492896339405 1
0.0343635390887761 1
-0.0371114231969677 1
-0.00723909760051013 1
-0.0101439180814509 1
-0.0216777977218779 1
-0.00410962596418527 1
0.0283850297460961 1
-0.035527532996985 1
-0.0039049895203906 1
0.0262974672373826 1
-0.0159502493862514 1
0.0173341620582351 1
-0.0270759195322192 1
-0.00235773690439629 1
-0.0166255382574738 1
-0.0165511697853787 1
-0.0201302018411303 1
-0.0197075566368172 1
0.0249747749076754 1
-0.0196534463407392 1
-0.00612334894314748 1
-0.0157926766059382 1
-0.0288619481995198 1
-0.0307463785589762 1
0.00140324246931013 1
0.0254546049418925 1
-0.0330461193627549 1
0.0156913903671585 1
-0.023781128897301 1
-0.0227221341281006 1
-0.0233808569480521 1
0.00641050843622995 1
0.0152848736421554 1
0.00274702945674859 1
-0.00373272053392466 1
-0.00115263838823746 1
-0.0235348091873984 1
0.0154729937821612 1
0.00229285191790358 1
-0.0192625472620615 1
0.0319693478720577 1
-0.0299166886783446 1
-0.0135189943568057 1
-0.00452894080053335 1
-0.00469430368427035 1
-0.0546537054496744 0
0.0286591807051965 1
0.0196657229574161 1
0.00780466309678908 1
0.0315480438618391 1
0.0172699737163099 1
0.0262182015928595 1
-0.00403614930631945 1
0.0226968435005498 1
-0.02673443253701 1
0.0230158797988711 1
0.00536892112545628 1
-0.0089732695644219 1
0.00552545415307612 1
0.00964522134185821 1
0.0037313626761198 1
-0.0227923573958013 1
-0.0119614741334638 1
0.0408235588187313 1
-0.0220185300699694 1
0.0139662342869831 1
-0.00140187242043814 1
0.0278862613664264 1
-0.0269439759976246 1
0.00723056858633662 1
0.0199349058307044 1
0.0170656212120746 1
-0.00818385880160456 1
0.0025642200103874 1
-0.0507150729803337 1
0.041882589521326 1
0.0294580841396658 1
0.0299097381570306 1
0.0215346881023668 1
-0.00244981996488733 1
0.0132066608663262 1
0.0416209629859628 1
0.0563946717919759 0
0.0371835096571573 1
0.0298881268756776 1
0.006561214137316 1
0.0215840890079721 1
0.00195363193444167 1
0.0421121052872602 1
0.0227660972186431 1
0.00503712089863587 1
-0.0241007505731308 1
0.0142328041955009 1
0.0289058838575152 1
0.0187403339133107 1
0.00165507025322585 1
0.0355629262842755 1
0.00202550194916509 1
0.00507092464422624 1
-0.00911024876033069 1
0.00361277977746439 1
0.0147081203752705 1
0.00646923953891033 1
-0.00377956259484938 1
-0.00549750079985829 1
-0.011744020965297 1
0.00460579684078507 1
0.0104410823186241 1
0.0511840555779378 0
-0.0150026720627345 1
0.0107032248632707 1
-0.00623186566667174 1
0.0349651647660589 1
0.013902688617162 1
0.0202716260053194 1
0.0228923637278276 1
0.00495817947588283 1
0.0157016461545587 1
0.00340548470999214 1
-0.0176726325564017 1
-0.00202632731618972 1
-0.0471332753432874 1
0.0242629883803997 1
0.0209394122254932 1
0.0290437386401954 1
-0.00620732834889473 1
0.0421493256400489 1
-0.0218645624577573 1
0.00326813938715007 1
-0.0300854849424515 1
-0.0278028939338815 1
-0.0432742171480813 1
0.0179696338957191 1
-0.00582022710599853 1
0.0117457952009022 1
0.0306508725233358 1
0.0134107275741729 1
-0.0128465473581744 1
0.0309746676353074 1
0.017976818998431 1
0.030006354689697 1
-0.00651907259210724 1
-0.0467349795637223 1
0.0621498810829571 1
-0.0203960886827948 1
-0.0150850825376678 1
-0.0350674858217247 1
-0.0137600629409907 1
0.0163908353205355 1
-0.0119676999786061 1
-0.0333326813460703 1
0.0375290624969217 1
-0.0678472265838634 0
0.00472812629130464 1
-0.0453458852811593 1
-0.0263369954860431 1
-0.00965439723971342 1
-0.0300066313959795 1
0.0243517396292471 1
0.0304554017181311 1
0.00164329858433352 1
0.0217535889458739 1
0.00625218575776174 1
0.0165023843200761 1
0.0142765115941989 1
-0.00629669931965735 1
-0.0355443202096207 1
0.0298870505712428 1
-0.0339948961534929 1
0.00241674797639762 1
0.0193134203474356 1
-9.84867361285453e-06 1
-0.0165122184783507 1
0.0189019957000642 1
0.0100476361505535 1
0.0290461562585735 1
-0.0181747866954665 1
0.0567010017779622 1
-0.00289848307200481 1
0.024087989838499 1
-0.0102858709102236 1
0.0333531327500863 1
0.0365515529898363 1
-0.00277091882523482 1
-0.00507458135758819 1
0.0128198235889928 1
0.0254669929046286 1
-0.00146391707122449 1
-0.00399412059150188 1
0.0125339472576308 1
0.0138054981958526 1
-0.0175186513917276 1
-0.0140295896707223 1
0.00873715106442022 1
0.00922486056875414 1
0.0319699268733701 1
-0.0311342616581075 1
0.00874421842231268 1
-0.00239774382953262 1
0.00610088386984716 1
7.51396129211198e-05 1
0.0352793672940422 1
-0.0247448940616638 1
-0.00436582635311236 1
0.00427402943900555 1
0.0466044106462216 1
-0.0155770931650603 1
0.0140687751471214 1
-0.00691125396971211 1
0.0435694769217965 1
0.0176172689008303 1
-0.0175968461449886 1
0.0564788852423059 0
-0.00993375595984082 1
0.0551103103809676 0
0.0195973441252276 1
0.00758215860396821 1
0.0122762242160372 1
0.00168841352698139 1
-0.0234853938293003 1
-0.0111352436984034 1
-0.00158810003515925 1
-0.00830722711623892 1
-0.0440098449649406 1
-0.0200420137764494 1
0.0134693819725195 1
0.000266866984999925 1
0.0107446278188757 1
0.0159019069585536 1
-0.00200153827861563 1
-0.0485192574566741 0
0.0199497856863435 1
0.00362657329355531 1
-0.0125732101554662 1
-0.0230482757208556 1
0.00808122170036592 1
0.0221538553141492 1
0.00158622476318824 1
0.00577019478768313 1
0.0189504445688021 1
0.0116056672977706 1
-0.00306914595239336 1
-0.014679304927929 1
0.016535825282405 1
0.00717174571063884 1
0.0378339973886462 1
0.0528991408366936 0
0.00261771484644535 1
0.00459245366862346 1
0.0522580483850308 0
0.00511775887815369 1
0.0580951035542786 0
0.0210516235733 1
-0.0108795147851232 1
0.0177991286627139 1
0.022570132336624 1
0.00315900404341084 1
0.00885804881314326 1
-0.0110296179706622 1
0.0184999444187739 1
-3.88268812919808e-05 1
0.0290414393151892 1
0.0159447623506993 1
-0.0338422304408016 1
-0.0119202378854041 1
-0.0370665630977307 1
0.0327805436413591 1
0.0515257138242248 1
0.00889298621145673 1
0.0190053511777398 1
0.0050832972503519 1
-0.0286233984567616 1
0.00536845226710968 1
0.0119051940764082 1
-0.0432534556035419 1
0.0238039011728918 1
-0.0296155126690611 1
-0.00399079297429843 1
0.00224036732811962 1
0.0247478950194823 1
0.0102578248219378 1
-0.000333212044317372 1
-0.0623596276054351 0
-0.0308920238454311 1
0.0381216156226452 1
0.0465250505374384 1
0.0174246595745057 1
0.0319164925866815 1
0.056794596745245 0
-0.00246294635299064 1
-0.00671864268178659 1
0.0459918370906346 0
-0.00423325367126493 1
-0.00738308848197263 1
0.0563642011850386 1
0.0195454659208441 1
0.0250295944342652 1
-0.00503750140870719 1
0.00457321627073323 1
0.0261312123344364 1
-0.0549933263455219 0
0.0291771379232567 1
0.0497834397058674 0
-0.0109172593984466 1
0.0231056895814032 1
-0.0129435700952451 1
0.00331960437830875 1
0.00485931363596254 1
-0.0145869144417722 1
0.0176603160623782 1
0.0161097368505041 1
-0.0147944359297703 1
0.0546592958452233 0
0.0296894623588282 1
0.00324089017519581 1
-0.0028850585345542 1
-0.014657545266705 1
0.0272269998927985 1
-0.00749184124005252 1
-0.00363680370725292 1
0.00149843781272084 1
0.0162619056062578 1
0.0100523795462481 1
0.0156129138251701 1
0.0111792592440209 1
0.0526247062387943 1
0.00593585124128715 1
0.00628755761498818 1
0.0119188819681906 1
-6.20053749552226e-05 1
-0.03172335746426 1
0.00379105793365866 1
0.00917595476035095 1
0.0161130211910798 1
0.0288123833921267 1
0.022024683856397 1
-0.00319784934405663 1
0.017047550669387 1
-0.0301777787652571 1
0.0243338560222548 1
0.0373764515214298 1
0.0122164434060715 1
-0.0128309987770818 1
0.00926310770999258 1
-0.00678456115656097 1
0.0327108578763788 1
-0.0262887025614935 1
0.0180892228273568 1
0.043527885753636 1
-0.0363743755580136 1
-0.0257859019516295 1
-0.00404159441378305 1
0.0402271963404839 1
-0.00129433046523222 1
0.00407515163044421 1
-0.0251910167643761 1
0.0410556868939743 1
-0.0197824586732084 1
-0.000304373489836715 1
-0.00429255272464137 1
0.0230574963124318 1
-0.0176233494530791 1
0.0733229581740487 0
-0.00706543995915233 1
0.0363836916377215 1
-0.016823924186398 1
0.0150497441953567 1
-0.00536118664858882 1
-0.0102782263101371 1
0.0318940498724436 1
-0.00485649803934265 1
0.011013402994401 1
0.037007277532094 1
-0.0102119889365622 1
0.0364850063584096 1
-0.0584361382885627 0
-0.022771540451154 1
0.0237038496278158 1
0.0243742990495089 1
0.00184450272472434 1
-0.00919414787801746 1
-0.00377959731230937 1
0.0135508875392828 1
-0.0379911302994675 1
-0.0050052795436879 1
-0.00290354488293141 1
0.0102234124489426 1
0.0282683830495312 1
-0.00318639410501702 1
-0.0401572947371044 1
-0.0236658963988264 1
0.0444625108188846 1
0.00593184627555851 1
0.00486667904783885 1
0.0236389691723457 1
0.00178928689545324 1
-0.013465060702943 1
0.0322396107299281 1
0.0330726601484181 1
0.0219992564731013 1
0.0141166308341109 1
0.00593835510390627 1
0.0338517109850558 1
-0.0201741588259581 1
-0.0143640164541963 1
-0.0432815655387584 1
-0.00781786809052138 1
0.0403429514440203 1
-0.00505654269308349 1
-0.00745664834750639 1
0.00822965146764793 1
-0.00802076116912942 1
-0.0190466771372201 1
-0.023542045245998 1
-0.0386931034257032 1
-0.00616055877315927 1
0.00517778425833306 1
0.00449089987607464 1
0.0377380513580254 1
0.00399576532010554 1
-0.0237840833514991 1
-0.0555159612379336 0
-0.00147592810998025 1
0.0185334193648567 1
0.0286339500072654 1
0.0398139026608772 1
-0.0233849344970393 1
0.00186632736798472 1
0.000643018565865116 1
-0.0169138065323251 1
0.0142091298068601 1
-0.0129752920477343 1
-0.0323075775342694 1
-0.0217109377687267 1
0.0217873610420132 1
-0.0119100968584331 1
0.0385386115006589 1
0.0102054549644948 1
0.00985868770281312 1
0.0338301325897333 1
0.0244439785835085 1
-0.0456877228722936 1
0.0386473160092655 1
0.00494154382516301 1
0.0362363543453355 1
7.94805268648328e-05 1
0.00678894296912987 1
0.00410083981425673 1
-0.00185401581179579 1
-0.000968345490777942 1
0.0260115120414632 1
0.00951421384243292 1
0.0024517462916612 1
0.04246649822118 1
0.0132994523897804 1
0.0163776062813492 1
0.0285282994536037 1
0.011358859073447 1
0.0340824766304345 1
0.0179912575717353 1
0.00521136550259658 1
-0.0137100438860806 1
0.0308365681127563 1
0.012598291622945 1
0.0277861570155781 1
-0.0160269881150957 1
-0.0173269347669055 1
0.0176109910658899 1
0.0207691210136656 1
0.0139584272003037 1
-0.0149018399180217 1
-0.034335726505115 1
-0.032688298557565 1
-0.047625152413949 1
0.0129635523524185 1
0.0371588738719425 1
-0.0116514217143051 1
0.0400843143423616 1
0.00284083969336569 1
-0.0164013669098381 1
0.00791871892866367 1
0.012859565148399 1
0.00575094487513545 1
0.00641777084858511 1
-0.000310762603821499 1
-0.024614178905218 1
-0.00873896098757622 1
-0.009831278849195 1
0.0166054492369828 1
-0.00476002365742218 1
0.0311505684130275 1
0.0413612574742561 1
-0.00871008347720777 1
-0.00131159954396937 1
0.00989973023440329 1
-0.00844066478751455 1
-0.0144185482612811 1
0.022473439310358 1
-0.0391514670108811 1
0.0306411097582524 1
0.0298167347465114 1
0.000531137541998902 1
-0.0105878953622066 1
0.0219843878776898 1
-0.0020610409939883 1
0.0489897606827516 0
-0.00933267361087282 1
-0.0104971557163472 1
0.000603702924817972 1
-0.0101803973389589 1
0.0404388731315013 1
-0.0660277200561439 0
0.0129347078342895 1
0.0415903146227972 1
0.0180203705080424 1
-0.01857736906545 1
-0.0411129655852166 1
-0.0443653196690911 1
-0.0139599366762638 1
-0.00355718854641839 1
0.0226194073214972 1
0.0294855427075643 1
-0.000260932456607915 1
0.00556932230339234 1
-0.0265897543398602 1
0.03121108597564 1
0.0171540418199136 1
-0.00728554980407467 1
-0.00282119250205553 1
0.0400776655595421 1
0.021107622291485 1
0.0427251911802995 1
-0.032399959868104 1
0.016281403445025 1
0.0154273478586395 1
-0.0258079847998475 1
0.03264349192136 1
-0.0109391396343277 1
-0.0131438537455974 1
0.0342322218779636 1
-0.0487955687900943 0
0.00717210657315206 1
0.0211358613897713 1
0.0107964950884914 1
0.0161067234764403 1
-0.00674567601119124 1
0.00440184191626076 1
-0.0202883066084059 1
-0.0208609761375453 1
0.021257738760089 1
0.00534148771009526 1
0.0191344821509486 1
-0.0166277994160162 1
-0.0174982350228066 1
0.00451874071530198 1
-0.00417031714797175 1
-0.0206813860190818 1
0.0285287182859417 1
0.0304317457871825 1
-0.0175523761560899 1
0.0525929101532859 0
0.00547591989767289 1
0.00576675537062308 1
-0.00527395672588675 1
0.0129742327822231 1
-0.0379033477733386 1
0.0111683371407535 1
-0.04783519982976 1
-0.0422118081747667 1
0.0388000724365988 1
-0.0109174677270708 1
0.0164642720248732 1
0.013427948411627 1
0.00445249319852053 1
0.00957373963911341 1
0.0164372587027766 1
0.0267251741148653 1
-0.0530398248380045 1
0.0346114318074562 1
-0.0216963160641642 1
-0.00194943433995754 1
-0.0338336245667339 1
0.00989252812896139 1
-0.0147754662044289 1
0.0143824032740164 1
-0.0542430325975864 1
0.0285529831369751 1
0.0436495565026143 1
0.00462098478217391 1
0.0061559663144774 1
0.00178662377259093 1
0.0058985083558656 1
0.0357617692540165 1
-0.000825738128347466 1
9.63989071354643e-05 1
-0.00745703511068042 1
-0.0190073493150443 1
0.0271011609101403 1
0.0207239267392188 1
0.00255011758564729 1
0.0071200652559977 1
0.00809206948909802 1
-0.0243398309281405 1
0.0315136144412425 1
0.0260964466290562 1
0.0593413381639271 0
0.0124042975656645 1
0.0138069328390365 1
0.0110052845123577 1
0.0313629747285264 1
-3.35405161106062e-05 1
-0.00345657802913875 1
-0.0378659523521498 1
0.0415494075914506 1
0.00472326496082496 1
0.0379053582799163 1
-0.0362083604899494 1
-0.00962647714977425 1
-0.0147791528695563 1
0.0169476932480362 1
0.0117022106284985 1
0.00536973972149913 1
0.0268101853755677 1
0.00544558678227266 1
-0.0188836802627065 1
-0.00565610905742138 1
-0.0215847091361334 1
0.00393467677230377 1
0.00422452497122832 1
0.0358419188083438 1
-0.0353344752428128 1
-0.0450051431927602 1
-0.00875642201669966 1
-0.0221240700228581 1
-0.0154767852432693 1
0.00751428049831255 1
0.00622991646725259 1
0.0461784169268131 1
-0.0185776370611943 1
-0.0122748137449099 1
-0.0443486788635352 1
0.0206674188750014 1
-0.0179500327871065 1
0.0510452367040513 0
0.0331878196485966 1
-0.0218302812912681 1
0.0622831617469193 0
-0.00605177140186419 1
0.00238915864060234 1
0.0129866701766275 1
-0.0270881137359047 1
-0.0196801044781195 1
-0.0415495803700691 1
-0.0397924058484832 1
0.00970133503521053 1
-0.00156153162155428 1
-0.010650281592077 1
0.0139841548419359 1
0.0297467372028082 1
0.0168421239380908 1
-0.0210727712269312 1
-0.00637537268442799 1
0.00296625362144753 1
-0.0536258324246023 0
0.00964456645735247 1
-0.0225505462782226 1
-0.0152077869460401 1
0.0290851535601707 1
0.0026738456661828 1
-0.00395975267125192 1
0.0156106500364967 1
0.0368692121604762 1
-0.0191314154251631 1
0.0308931116339456 1
-0.00441897284617605 1
0.0153688129292818 1
0.0280491066286915 1
-0.0321078252715585 1
-0.00432448318068254 1
-0.0123818708122598 1
-0.0263784521288217 1
0.00233065928197353 1
0.0350259891042434 1
-0.00435944232768934 1
0.00906105116281357 1
0.0326667478288619 1
0.0224859293136107 1
-0.0377964320492182 1
-0.00892733363343723 1
0.0299477813821877 1
0.0361096464062576 1
0.00918425421947512 1
0.0151249268653015 1
-0.0198290427032137 1
-0.000222888871766675 1
-0.0245604704394327 1
-0.0029728046807129 1
0.00455830312504743 1
-0.0249090730594223 1
0.0294081372787173 1
0.0199082132399343 1
-0.0205530114277388 1
-0.0214361703791574 1
0.00213569957933503 1
0.000264560417680555 1
0.0156009739411952 1
0.00556718639526646 1
0.0249549195380368 1
0.0306127067311257 1
0.0277784630962969 1
0.0117643862509077 1
-0.000726475176553592 1
0.00658334122255833 1
-0.0128116538724138 1
-0.0165573282956721 1
0.0536454647478221 0
0.0183153111485243 1
0.0294609776569731 1
-0.0448144484900676 1
0.0280250058715584 1
-0.0219300568853612 1
0.0302078009646705 1
-0.0263833195556153 1
1.41349027582456e-05 1
0.00911837635436353 1
-0.000598237506396466 1
-0.0227114879228508 1
0.00698144689853129 1
-0.0121219177564085 1
0.00181018168036851 1
0.0139947497186459 1
-0.0166676764287584 1
-0.0223969879026502 1
0.00599918724809645 1
-0.0476586925173949 1
-0.0492469957108473 1
0.0177727801242387 1
-0.0118249889033897 1
-0.0383757811258151 1
0.00792918281173918 1
-0.0133206556492171 1
-0.00116568540760911 1
0.0545051140601765 0
0.00485639125796375 1
-0.00727272264286765 1
-0.0134957973996732 1
-0.0219427918066667 1
-0.0262842411542832 1
0.0205812535711799 1
0.000151209437965321 1
-0.00554577998426934 1
-0.0228598833488488 1
0.0268001738045137 1
-0.0058772838090911 1
-0.00949015463217244 1
0.010735217634078 1
-0.0306712728844824 1
0.00774633419901062 1
0.0210159545691117 1
-0.0128403663558843 1
0.042318626790252 1
-0.0189456226246447 1
0.0148180953740883 1
-0.0170658141571516 1
-0.000161575185458404 1
0.00525643001936225 1
0.0282131976649008 1
-0.00758198461978971 1
-0.00151653367669523 1
0.0448682568908896 1
-0.0202492566108393 1
0.0227696270745237 1
0.00426345077221792 1
-0.00437373096206052 1
-0.00679689119428298 1
-0.00490858141223328 1
0.00141327834583042 1
-0.017404284200459 1
0.0271572196633261 1
-0.0051710870112905 1
-0.0110593432142066 1
0.00237810831573927 1
0.0148752070654469 1
-0.0550646141963555 0
-0.00981850392749832 1
-0.0182689794001263 1
0.0144134752677878 1
0.0138532726203353 1
0.00973016473933929 1
-0.00355189282410565 1
-0.0255341956758859 1
-0.0148776052839067 1
0.00862781643485331 1
0.00771919013397385 1
-0.0209611474569034 1
-0.0240917829931033 1
-0.0144171634953149 1
-0.00637814031541646 1
-0.0328490384611047 1
0.0024105674117399 1
0.0124618283808077 1
-0.000181157290056485 1
0.0319385191993435 1
0.0186087609829798 1
-0.0238748658212006 1
0.010544948064705 1
-0.0191278812499642 1
0.0441961710294569 1
0.010793297449559 1
0.0336788204354891 1
-0.0928351013508721 0
-0.00359434657692326 1
0.0156174059683616 1
0.00815630815172662 1
-0.0158458939323992 1
0.00200766801271973 1
0.0125589405549237 1
-0.0316899189535474 1
-0.00725262150047377 1
0.00297842020568148 1
0.00822087705924203 1
0.00238064130148326 1
0.0130888724991155 1
0.0374277302849419 1
0.00043615504951813 1
-0.0112520985626281 1
0.0726990820439269 0
-0.0205441323188559 1
-0.0135796868563123 1
0.0493652201526366 1
-0.0159593410317073 1
-0.000279068822893015 1
0.0207653102338102 1
-0.000454255286987505 1
-0.0268575988356807 1
0.0340070324629913 1
0.0180258590530387 1
-0.0330052167071932 1
-0.00594583066551751 1
-0.00173701741923985 1
-0.00836737635190356 1
0.00338367221117349 1
0.0287548392334854 1
-0.0284037617946002 1
-0.00899341566150421 1
-0.0211739510687133 1
-0.00017142647016652 1
0.00020531696946323 1
-0.0307096942716545 1
-0.00928713741920577 1
0.043241826946267 1
-0.00783836655256841 1
0.015905935019457 1
-0.0387738721087141 1
-0.0066066164194494 1
-0.027750632224764 1
0.00411235976338454 1
-0.0222768795260309 1
-0.0454101274847137 1
-0.0381897696220351 1
0.00681113713493166 1
-0.0325371785926359 1
-0.0243835654260915 1
0.0159718545955539 1
-0.0222363431255084 1
0.0321134410558299 1
0.0260560847911887 1
0.00454542570707789 1
-0.00450849925349692 1
-0.0199407934709972 1
0.000105894878950083 1
0.0318102048418205 1
0.0685937169742146 0
0.0163911319283471 1
0.00586785998938908 1
0.00595269259922223 1
0.0282430347715545 1
0.0105953797246915 1
-0.00512071762341656 1
0.0158864583993631 1
0.00786852852961208 1
-0.00023023934138899 1
0.0282458514806467 1
0.0387445269413222 1
0.0459096858655603 1
0.0163670558349262 1
-0.0196645166039252 1
0.00143576084838491 1
0.0440245241138099 1
0.0423695407057608 1
0.00696249616359727 1
-0.0393928055738833 1
0.0389815490851523 1
0.0463170842903297 1
-0.00309479064068327 1
0.0183849321736973 1
-0.0303953994436705 1
0.0439976670466191 1
0.0096536638574361 1
-0.0100394438755062 1
0.0435302913453602 1
0.00432752871126103 1
0.0067358186379767 1
-0.0109391518504616 1
-0.00221103336676799 1
-0.0104569426337707 1
0.0229260991342177 1
0.0356569865366293 1
-0.00250437790797536 1
-0.000597251200513278 1
-0.00609379723321132 1
-0.00791448883306629 1
-0.010459842501485 1
0.0142242749666103 1
0.0143828707715354 1
-0.0133044377082459 1
0.0292284374758435 1
0.000987541925944375 1
0.0149542511258402 1
-0.0039976182819988 1
0.00280620483765962 1
-0.00796315408393013 1
-0.00544319594905704 1
0.0187968197036774 1
0.0333150718619581 1
0.0101322290398756 1
0.0292314492416984 1
0.00350886809502618 1
-0.0268422002228667 1
0.000228777560811112 1
0.0226335290452262 1
-0.0263086795974788 1
0.0113796151777717 1
0.00957798812214897 1
0.0146352588629119 1
0.00781634768608401 1
0.0438666275176925 1
-0.0298339173468044 1
0.0103618496411836 1
-0.000588353191370487 1
-0.00993096498714784 1
-0.0484952102319001 1
-0.0279419223561211 1
0.0631648639815875 0
0.0243990036218495 1
-0.00938209540037164 1
-0.00697096568528017 1
-0.0141691122473754 1
-0.0303829410161467 1
0.0117554194070075 1
-0.0118184701142399 1
-0.0068317031128519 1
-0.0508072769147058 0
0.014292596011313 1
0.0127169910620334 1
0.0257731752047786 1
0.0192879290841415 1
0.0155385505804074 1
0.0533541706773199 1
0.0380701256518634 1
-0.0145513097215802 1
0.00823321727606503 1
0.0120284873917575 1
-0.0391524349581138 1
-0.013966938198952 1
-0.00629175659039953 1
0.00738239707279159 1
-0.00604051141067328 1
-0.00554004851015957 1
0.0477226171187567 1
0.0182824933375327 1
0.0119539672987527 1
0.0209028101030602 1
-0.00964039355862828 1
0.011475254495339 1
0.0239155706350329 1
0.048039703927009 0
-0.0544021304284258 0
-0.0185068023843294 1
0.00342319475369642 1
-0.0291322619594568 1
-0.00601760074560058 1
-0.0152626486897866 1
0.0165305479524262 1
0.0144276459192479 1
0.0186709707657029 1
0.0056960221563628 1
-0.0239752396827905 1
0.0327014630945786 1
0.0180624113431021 1
0.0297768146072717 1
-0.00845806500965402 1
0.00037928647910429 1
0.0157253448295556 1
0.00724520037048308 1
-0.0236063807552021 1
0.0309215571662548 1
-0.0200571873268041 1
-0.00416217783615579 1
-0.0301970819275451 1
0.0115012801403721 1
0.00748959234530236 1
-0.0195096475137469 1
-0.00394043544836556 1
-0.000910686656568641 1
0.00448260078105172 1
-0.00501589681938849 1
-0.0302060907724259 1
0.0117399883927968 1
0.004425882956902 1
-0.00795049741530471 1
0.0479455802108112 0
-0.00893443511422638 1
-0.00133964865991908 1
-0.00495750038133506 1
-0.0352732448796536 1
0.0350436823990341 1
0.0341480474026304 1
0.00599570330767365 1
0.0208260521366665 1
-0.00673717015089345 1
0.0590888418974085 0
-0.0350713701949518 1
0.0150493567856401 1
-0.0709193506815078 0
-0.0112525676744334 1
-0.000305321118757981 1
0.0092544090269982 1
0.00266442285726342 1
0.00854297832918737 1
0.0176635817877795 1
0.0370624875861338 1
0.0214151597841794 1
-0.0207325685091494 1
0.0142034797375903 1
0.0396683385656831 1
-0.0408334508824166 1
0.00419309041398293 1
9.3432255171257e-05 1
-0.00668851587516164 1
0.0331514659693308 1
0.0271120090068507 1
-0.00437889306652138 1
0.0335466635521955 1
-0.00487413600969324 1
-0.00889571400034044 1
0.0226356901369568 1
-0.0120305220030993 1
0.0759726716781532 0
-0.00516268953696708 1
0.0308302380535514 1
0.00869188448628378 1
0.0401406182121396 1
0.0231289427221379 1
0.0211101098124026 1
-0.0503486865419902 1
0.0436051779302709 1
-0.00553315363524793 1
-0.00192569346233187 1
0.0268937169645805 1
0.0255577657261103 1
-0.027929166913137 1
0.0330206118509351 1
-0.0131176505371046 1
0.00296709510351536 1
-0.0109829920275395 1
0.0350194723057086 1
-0.0295603102545382 1
0.0135038234055434 1
-0.0104743177480331 1
-0.00449192137693325 1
0.00022626859675131 1
0.0168062155731683 1
0.0156025915941398 1
0.0287091358718487 1
-0.00249566961346788 1
-0.0184717954230111 1
-0.00679409306291753 1
0.0395067693811601 1
0.00826842622657138 1
0.0203604247605388 1
0.0390757240961429 1
0.00236555936550223 1
-0.0133100085380245 1
0.0507391379415839 0
0.00173438129150331 1
-0.00430511494936193 1
-0.000547390057050158 1
-0.0219024435447248 1
0.0152682707239582 1
0.00339274629504004 1
0.0166099507406531 1
-0.0171904106496145 1
-0.0223632600227142 1
-0.0232985670630764 1
-0.00187513986111275 1
-0.00646715581580658 1
0.0401599396060745 1
-0.00560564777606623 1
-0.0446686414557474 1
0.00837473878725524 1
-0.0143864952812242 1
-0.0642823862176081 0
0.00172449052720738 1
-0.00361399777483221 1
-9.02457670897278e-05 1
0.036024686937124 1
0.0401434498291518 1
-0.0200695177142023 1
-0.0066536765237201 1
0.0553361245170781 1
-0.0298489105509147 1
-0.00442193151977341 1
-0.0563275090337973 0
0.032958668811956 1
-0.00769206398999799 1
0.0132615536996518 1
0.00659919069583037 1
-0.0330390257240406 1
-0.00691694885100552 1
-0.00619199058389903 1
0.00340611715123772 1
0.0256568247168123 1
0.010261289206875 1
0.0308670013445429 1
0.00516678068157879 1
-0.0232823440345433 1
-0.0124959405259539 1
0.00140864019489892 1
-0.040207996304996 1
-0.0269741708137537 1
0.0194722352304098 1
-0.0456793889970691 1
-0.00571184820572801 1
0.0211698075522896 1
0.0523708073873851 0
0.0524781883321381 0
-0.00744567824615993 1
-0.0455261851012392 1
-0.0211799810392747 1
0.00799019637158871 1
0.0141494155684315 1
-0.0170309177781063 1
0.00832821562992395 1
0.0116760314119019 1
-0.0179517235928698 1
0.0644836209766308 0
0.00862584452161329 1
0.00865484239009907 1
-0.00925377321895636 1
0.0018469668269287 1
3.02211052999055e-05 1
0.0206445116963781 1
0.000649013865149889 1
-0.0339957240815122 1
0.0190670160199021 1
0.0373173099272962 1
0.0225336004806666 1
0.0498882165579626 0
-0.00306990041349875 1
0.00746847949719869 1
0.0227996438640625 1
-0.00618982401726704 1
0.00279780297758669 1
-0.0033691445409729 1
-0.00498264768364235 1
-0.0249475182532937 1
-0.0332318153889649 1
0.0107905603024641 1
-0.00641807623006552 1
-0.0141747104142402 1
0.0277624397975996 1
0.0470492669949484 1
-0.00881842217873045 1
-0.0203379653505194 1
0.0403576287757214 1
-0.0373382384360984 1
-0.00838975631119277 1
-0.00226348147592938 1
-0.0339608251226093 1
0.0420307964820428 1
0.0363136133565578 1
0.0107514387606447 1
0.0110388526124169 1
0.0102442308228973 1
-0.0120992701913471 1
0.022494956143062 1
-0.026947261882868 1
0.0222347342359068 1
-0.02195748726484 1
-0.0257839694033249 1
0.0305878352813875 1
-0.0107664569092156 1
-0.00492449978688307 1
0.00572153066908158 1
0.00614287325975273 1
-0.0242521558635748 1
-0.00299819077454384 1
0.0257149857898462 1
-0.0136271355502721 1
-0.00329613589949472 1
0.0378836315880414 1
0.0158785769798115 1
0.0296939330794731 1
0.038509269737787 1
0.0281008440620184 1
0.018028674951255 1
-0.0250742823168319 1
0.00285594074671102 1
-0.0436161800191835 1
0.0356581270511686 1
0.000200660983765275 1
-0.00457242308553691 1
0.0110512039184144 1
0.0179365981826472 1
0.0487493950748958 1
0.00270679194686442 1
0.056965246488356 0
-0.0210964524282344 1
0.0154549814403185 1
0.0224589314267007 1
0.0220734079385468 1
0.0286301471597566 1
0.00658059309054908 1
-0.0288703952798202 1
0.0189598069038237 1
0.00630695773158059 1
-0.0313048142951533 1
0.000242338492943776 1
-0.018455130782358 1
0.0304574795546561 1
0.0620965313445928 1
-0.0151150381452585 1
-0.0259597699104381 1
0.0282309530694756 1
0.0157514753014907 1
0.022044022591738 1
-0.00545997526043192 1
-0.0113680538393743 1
0.0693019239369713 0
0.0121239635029104 1
0.0263573434289387 1
0.00884306443872782 1
0.0174345711150984 1
-0.0298634985096119 1
0.00728303594050832 1
-0.00935432897249142 1
0.0263842372360542 1
-0.013387612243384 1
0.00379806215080725 1
-0.0070116048435585 1
-0.0304981617292575 1
-0.0410416016779522 1
0.0105290610450885 1
0.0190330228346631 1
0.0395879540847768 1
0.00926317826077157 1
0.0346438393254481 1
0.00696947901262018 1
0.0341169603215883 1
-0.00835840142682559 1
0.0232444836341871 1
0.0143799662036459 1
0.0203169905346341 1
-0.0221831714808831 1
0.0280532597979975 1
0.00613143290561664 1
0.0128432411994737 1
-0.00830703383197474 1
-0.0105789343653917 1
-0.0222323506895507 1
0.0118041029498773 1
0.012416741024873 1
-0.0202464572313309 1
-0.016297491724762 1
-0.0149243194336111 1
0.023077884175794 1
0.0415623543757038 1
0.0171023728176663 1
-0.0278255933512174 1
-0.00335430595205714 1
-0.0305443095819474 1
0.0240706587415189 1
0.0292630248034281 1
0.0602388885882457 1
-0.0702239877529474 0
0.00211194645442734 1
0.0492984925973316 0
-0.00439224455722468 1
0.00351546657148905 1
-0.0127794704225169 1
0.0168721842709294 1
0.0160785534642456 1
-0.0296299194493028 1
0.0283587097575886 1
0.0421591778755947 1
-0.0168890895221577 1
-0.00514158897632219 1
-0.00725551168322346 1
0.0151916035250699 1
-0.00718536832652911 1
0.0238850734661523 1
-0.0382441451116545 1
-0.00599979350539848 1
-0.017381994442469 1
0.0199290872031911 1
0.0056695119644476 1
0.00489361663083186 1
-0.0168101072401473 1
0.0191838675320544 1
0.0790080022199702 0
0.0131443778303051 1
-0.0345959229227555 1
0.00541261013682278 1
-0.0189236641895242 1
-0.0510261331009514 1
0.00283017762207628 1
0.0315371919078548 1
0.00335315135365425 1
-0.0014022192909743 1
0.0506298631836715 1
-0.0454775536863342 1
0.0527710310257227 1
0.00745060729402054 1
0.00270373935958106 1
0.0198875265632918 1
-0.0150106190606597 1
-0.00336980537987496 1
-0.0502783098849108 0
-0.00147677950153575 1
-0.0192712657315656 1
0.000776836744701202 1
0.0331773364078039 1
8.86098794833277e-05 1
0.00590260702687588 1
-0.00566628735520561 1
-0.00610458170058611 1
0.0455916013646492 1
0.0123430467651574 1
-0.0123454542284876 1
-0.0271884791288389 1
-0.0213025892092864 1
0.00299181585835478 1
-0.0185743278197032 1
0.00725364946030988 1
-0.00168546620413939 1
-0.0704077926260108 0
-0.00232701337411631 1
-0.0338791383439254 1
-0.0155842243437355 1
0.0283464443602874 1
-0.023581065614174 1
-0.0156952627499736 1
-0.0165178458100492 1
0.00519722060607485 1
-0.0248553021690106 1
0.0273075454746941 1
0.00975888720927357 1
0.0344161756987299 1
-0.0068079292006978 1
0.0238951843820456 1
-0.00767232276666398 1
0.0275009358718277 1
0.00342958551011977 1
-0.00765489531424326 1
0.0339089902312926 1
0.00772067492610466 1
0.0115037026943459 1
0.0144042565709342 1
-0.0421162400744759 1
0.0679996659240904 0
-0.0525716158902172 1
-0.00890008440216662 1
-0.006557264329213 1
-0.0134076388058351 1
-0.00235472424272948 1
0.026365770408221 1
-0.00170059676749253 1
0.00691973250922922 1
0.00189537797489032 1
-0.00602117808005617 1
-0.0239942867967526 1
-0.0286716555656211 1
-0.0280349139081126 1
0.00418468314031795 1
-0.0101296122858014 1
0.00278089535993946 1
0.0186174482446838 1
0.00494189705433742 1
0.0451110663272692 1
0.00837709758759465 1
0.0247735287533741 1
-0.0346323822874182 1
-0.00213358829854025 1
0.0478374857480658 0
0.0356510230996486 1
-0.0141303357232805 1
0.047137129736574 0
0.00605411974289073 1
0.0452960795827656 1
-0.0437795308351918 1
0.00225559048471651 1
-0.00535789108294883 1
0.00594428570892751 1
-0.0122209421816347 1
-0.0289953064413765 1
-0.0146611978131553 1
-0.0347080967497465 1
0.00134173300084146 1
0.00060127720211827 1
-0.00299549740208659 1
-0.00855106892452428 1
0.00790048874168297 1
-0.0200992893143518 1
0.04572540371324 1
0.0172831769893541 1
-0.0159577179768282 1
-0.0416010809249153 1
0.0359629468149415 1
-0.0239672957009519 1
-0.0209761757911045 1
-0.013600841092144 1
0.00213933984542353 1
-0.0345688403568554 1
0.0553264350741725 0
0.00164926626427672 1
0.0114473220655392 1
1.26855734527281e-05 1
0.0146596355387574 1
-0.0333586791204996 1
-0.00132700815079436 1
-0.00309506125661636 1
-0.0201023633475681 1
-0.0110354502735808 1
0.0549207936770993 0
-0.0192821223751453 1
0.0253383842503209 1
-0.0410758940419116 1
-0.0145972802440875 1
-0.000719526979097546 1
-0.0404993737572974 1
-0.00271183529000507 1
-0.0105832184623585 1
-0.0128820217575188 1
0.013448543062675 1
-0.00308135686879833 1
0.0232582691136343 1
-0.0445783360056576 1
-0.000679641755382151 1
0.0295314963325873 1
0.0312017764786516 1
-0.0179834752842053 1
0.0106416572468126 1
0.00546422889154612 1
-0.00536902864550471 1
-0.0130850629849033 1
-0.0234534484540636 1
0.00341311127704617 1
0.0146578421035839 1
-0.00916151816176332 1
-0.0132786262484937 1
0.0530013655621943 0
-0.0015795835123615 1
0.0185587776567731 1
-0.0072517023498461 1
-0.0350472370383803 1
0.0195278887988838 1
0.010063487284096 1
0.0132683988634064 1
0.0343981737382746 1
-0.0168221869463854 1
0.0821188185926084 0
0.0483091515029088 1
-0.0160647630176569 1
0.0569356063474356 0
-0.00454497646615181 1
0.022994423006325 1
0.0416462780214775 1
0.0033468147736496 1
-0.0204976888671954 1
0.0135337035695283 1
-0.00372676712170831 1
0.00370053663391416 1
0.0280850695719396 1
0.0029409496397664 1
0.0180334076539753 1
-0.000446597666231658 1
-0.00125924863969349 1
0.0233525606812494 1
-0.0103673837585764 1
0.0501460221842808 1
-0.0150261910345401 1
0.0574375864579313 0
-0.0113786224432791 1
0.0138293233238897 1
0.0177385755691945 1
0.0352953729258188 1
0.0078412068925314 1
0.00335948223004533 1
-0.0141568412611364 1
0.00258430492736799 1
-0.0528922988678895 0
0.0388013672166167 1
0.0136538826350734 1
-0.00668619171712991 1
0.00761901089485444 1
0.00417385861943099 1
-0.0243796683423832 1
-0.0148545012848803 1
-0.0265385058132649 1
-0.00453304395415911 1
0.0315340302864526 1
0.00728208663057768 1
-0.0097356848949831 1
-0.000818582716861804 1
0.0606240716642567 0
0.00728797888312364 1
-0.0174556230413519 1
-0.0295085007596538 1
0.0197253481637693 1
0.00794016748902596 1
-0.00369045639065853 1
-0.0303565746889634 1
-0.0109107360661626 1
-0.0195491664165994 1
-0.0476135772642259 1
-0.0153102301899105 1
0.0559032796148187 0
0.00838143488784936 1
0.0227672183620419 1
0.0248605132731481 1
0.0126868178220371 1
0.00737243792307229 1
0.0603076623372813 0
-0.05261262584198 0
-0.00792834608773104 1
-0.00712504555975567 1
-0.0270873339218802 1
0.017593744857722 1
0.034582702938959 1
-0.00874808274692921 1
0.0137724957958731 1
-0.0294312827485159 1
0.00666206250452385 1
0.000636360733723502 1
0.0148694930299015 1
0.0142721691190534 1
-0.0110802903061281 1
-0.0185594286477271 1
-0.0111885184494909 1
-0.0110348775548121 1
0.00412449956151936 1
-0.000667655862312191 1
-0.0184377251282835 1
-0.030572411985221 1
0.0131731264110007 1
-0.00232516017781817 1
0.0146652001628203 1
0.0280695522161725 1
-0.00811680386245553 1
-0.0110066458816796 1
-0.0255213637770114 1
-0.0161580941485383 1
-0.0170295401504528 1
-0.00657808072924165 1
-0.01924124394911 1
-0.00142082806760403 1
0.0312672183832249 1
-0.0126572767173429 1
0.0206335434904987 1
-0.0122856219729866 1
0.0136850537942855 1
0.0338713232907227 1
0.00555165781866692 1
0.0119520757817366 1
0.0256264934364166 1
0.0129508912112673 1
-0.0697344589591926 1
0.0119322063757054 1
-0.00443144805176822 1
0.0111110712712867 1
-0.000633953001225868 1
0.0299492746865833 1
0.0221598509248756 1
0.00436108242967979 1
-0.0188801313329833 1
0.0327144824097887 1
0.0247381250067166 1
-0.000149709229947286 1
-0.013673876163401 1
-0.0109314087933328 1
-0.0326811779464107 1
-0.00409136184771537 1
0.0132449456953821 1
0.0508394745467073 0
0.0153801654424622 1
0.00350923539251504 1
-0.000132285118818221 1
-0.0172566246040032 1
0.00416054180586783 1
0.0142106910339775 1
-0.0343158034954613 1
0.00181838443194179 1
0.00397704484588512 1
0.0292175916037517 1
-0.0352745495015751 1
0.00383281323035501 1
-0.0474598116698397 1
0.00551963094745477 1
0.0521889187352472 1
-0.0111722983597797 1
0.0344574119511716 1
0.00679915844803111 1
0.00890076129163347 1
-0.00824626792446682 1
0.0389068010868451 1
-0.0146996324736463 1
0.00837830396302438 1
0.0210531897409289 1
-0.0295746688110963 1
-0.00414239583779101 1
0.00788017168281676 1
0.0166870128824475 1
0.0376299951298308 1
0.00572691433170286 1
0.00386704877231326 1
0.0382608440223546 1
0.00082363519377061 1
0.0196340551210473 1
-0.0352611122516552 1
0.0386370956336657 1
-0.0229489557173994 1
-0.00464116034565446 1
0.027544098107044 1
0.00846471743450912 1
-0.0127531782350395 1
-0.0146063044919784 1
0.00573312520692614 1
0.0185895943138894 1
-0.0153246661721904 1
-0.0222248278900159 1
-0.00232612680452522 1
0.00127468291569865 1
-0.0436416980063197 1
0.0253124408251882 1
0.0306630374543868 1
-0.00692822775181816 1
-0.0288716246283327 1
0.0189957477503188 1
-0.0273204673047449 1
0.0302390844023021 1
0.00118822919155604 1
0.0203413942264083 1
0.0193274613521555 1
-0.00495386476209081 1
-0.00572154340237412 1
-0.00864584692959916 1
-0.0228086102534545 1
0.0261082151230734 1
-0.0249409394652201 1
-0.0149036477912364 1
-0.0215002091889939 1
0.0160559580970098 1
0.0295670435530008 1
-0.00897239623071713 1
0.0436966054041545 1
-0.020593124184364 1
-0.0342259688503469 1
-0.0076069681570716 1
0.015718826327924 1
0.0126235265204996 1
-0.0423972803232861 1
0.0141560276526486 1
-0.0169881819221129 1
0.00882326566769387 1
-0.00928480253492164 1
-0.0145932464804864 1
-0.0448754595730466 1
-0.0205537814466753 1
0.00720151490263238 1
0.0228642778638359 1
0.0151904826972063 1
0.00218069804628059 1
0.0253022310856469 1
0.0149852634204381 1
-0.00158683441249057 1
0.00413292394989938 1
-0.0418027082569208 1
0.0369747542714356 1
-0.027528583621934 1
-0.00750105872302451 1
-0.0286000951886346 1
0.0349176070596571 1
0.0147357885168111 1
-0.0464121816381638 1
-0.033962496018308 1
0.0148877010177745 1
-0.0250943172959862 1
0.0141549003277166 1
-0.00831139295609118 1
0.0263002465715882 1
0.00837011197942735 1
0.0436438859707181 1
0.0411437323880112 1
0.0258886216385856 1
0.015713742783651 1
0.00813125294203238 1
0.0293987881010924 1
0.029963485408844 1
0.00453126121685119 1
0.0326455103573673 1
0.00147353424157289 1
0.0188013499524505 1
-0.0108848500324405 1
0.018660907323255 1
-0.0160236123814982 1
0.00522725596473377 1
0.0174069090500941 1
-0.0134877944994323 1
-0.0144612753834266 1
-0.0318813675680514 1
-0.013124856874292 1
-0.0201469806734325 1
-0.0389568579139895 1
0.0331701284138745 1
-0.00594228663364035 1
0.0565291783724407 0
-0.0239017357008519 1
-0.0187335559335176 1
-0.00822830426230265 1
-0.0280935146941335 1
0.000434315072692731 1
-0.00544497395111193 1
0.0252181873294003 1
-0.00533708058140601 1
0.00578683263074266 1
0.000191216779448911 1
-0.00942286560611983 1
-0.00685521121786616 1
0.0159058463241644 1
-0.0191801364794957 1
0.0210401335356755 1
-0.0564576734349596 0
0.0339991269211264 1
0.0135234355782636 1
-0.00349733460701553 1
-0.0193070372590672 1
-0.0053287091066856 1
-0.0627956532666 0
-0.0190916876241392 1
-0.0203907661925568 1
0.0523405012134782 0
0.0864293702911609 0
-0.00644786308284523 1
-0.00631932891516368 1
-0.0143971535427841 1
-0.00256390510538994 1
0.00490450510326902 1
0.0146346074914394 1
-0.0355143024238407 1
0.0310221686565341 1
0.0223400497482228 1
0.0320945433374556 1
0.0324700452049688 1
0.040181957187155 1
-0.000470485602379304 1
-0.0230111146669367 1
0.0288472878106249 1
-0.00999022541638538 1
0.00984256269709629 1
0.0252072714544514 1
-0.0180618744984817 1
0.019748406685609 1
0.016297912311966 1
-0.00407209762467635 1
0.0284271586779412 1
0.00730579753392609 1
-0.0465230839056342 1
0.0389377959389406 1
-0.00652872835542323 1
0.0458643076538247 1
-0.0387820358514606 1
-0.0168264304153594 1
-0.0174363698915798 1
-0.0111858107358691 1
0.00456922501653174 1
0.0484999030907049 1
-0.00145205172789561 1
-0.00672695468339219 1
0.0113042364612716 1
0.0233095103166455 1
0.0238482321106107 1
-0.00569787932091758 1
0.0306659592132786 1
-0.022875141228161 1
0.0429487859174899 1
-0.0023993090122599 1
0.0519295939315902 1
0.0506940947000834 0
-0.0249194458410587 1
-0.0170268538591384 1
0.0196420576436091 1
-0.00389709153938994 1
0.0239956469038896 1
-0.00678720276222415 1
0.0150892368178957 1
-0.00604911122440112 1
-0.0173392456358571 1
-0.0056190602940478 1
0.0254569274872843 1
0.0130814856086698 1
-0.00157334341327805 1
-0.0263215041485913 1
0.0102960595306969 1
-0.0303495196199714 1
-0.0121503416227007 1
-0.0315328747505605 1
-0.0242886760464687 1
-0.00186626478638135 1
-0.00792103228013293 1
0.0325481308406879 1
-0.0533041833861598 0
0.0121051589516796 1
0.0157994769357604 1
0.0337650641049619 1
0.00948808161372634 1
0.0341695290243838 1
-0.00950772567381765 1
-0.0479486415062111 1
-0.00702056577737083 1
0.0222454575133078 1
0.000109778625201454 1
-0.0244571756617814 1
0.0110858518418607 1
0.00914939417197279 1
0.0888284617642891 0
0.0279924475523899 1
0.00393636352832559 1
0.00994192429481265 1
0.02513715415991 1
0.00956130298871997 1
0.043823039152237 1
-0.00920739376592918 1
0.00352041146146041 1
0.0198362570373891 1
0.0202076094863387 1
0.025407549127775 1
0.01274032907366 1
0.00675242917144691 1
-0.032751652778485 1
-0.0107086121321237 1
0.00922968042763292 1
0.033504427258931 1
0.0270242201819325 1
0.0122155390024698 1
-0.0127506631114645 1
-0.0324833594456545 1
-0.0446212351531449 1
0.0245421314474284 1
-0.0307603142649038 1
0.00786197881914134 1
0.0174741520545171 1
-0.0113893316444321 1
0.0271767914632216 1
-0.00497669380982555 1
7.05855079232796e-05 1
-0.0103466639610581 1
0.00125396936470014 1
-0.0377988089655279 1
-0.0215953063209996 1
0.0407134193287128 1
0.0170939679488484 1
0.00324114057747162 1
-0.00476666967023241 1
0.00989238942987773 1
0.0377734983107705 1
-0.0221483356150696 1
0.0343209925084413 1
0.0326147353336523 1
-0.0354862239386717 1
-0.0158459225147738 1
-0.0111854810741975 1
0.0576714662645735 1
0.00924492992003062 1
-0.0131542161324329 1
-0.00719598447362361 1
-0.000998100518690707 1
-0.0178105754886778 1
0.0154295141604749 1
-0.0316715058825257 1
0.00480119543917494 1
-0.00655124098942962 1
-0.00910671179905749 1
-0.0137437212001278 1
0.0279876984716568 1
-0.002113484457735 1
0.0141798075814649 1
-0.00339261525001538 1
-0.00675613848934222 1
0.0229307321635644 1
-0.0256841069322181 1
0.0107769145927576 1
-0.0152060775363175 1
-0.00992123171517748 1
0.02248954176906 1
0.0145739743289696 1
0.0594557544781687 0
0.0114780689633991 1
-0.0341239824869293 1
-0.0412124322937124 1
-0.000365018384034751 1
0.0237855607772337 1
0.0117576600406426 1
0.0066182950773333 1
-0.0143736956682159 1
-0.0497705012958298 0
0.00134687427683286 1
0.00147986993766489 1
-0.0626951772174722 0
-0.0114843475339623 1
0.0188519758366969 1
-0.0232724125598638 1
0.0232425940067787 1
0.0519037065369464 0
0.0285411933544848 1
-0.0361622018953235 1
0.0221077377198907 1
0.0121710111907837 1
-0.00730203957902243 1
-0.0429830855930179 1
-0.00657976609885181 1
-0.014942424112514 1
-0.012280325390828 1
-0.00166161110989379 1
0.0169277235287219 1
0.0208338962900245 1
-0.0191343170306548 1
0.0298367381592633 1
0.0108988225985277 1
-0.0297195401530412 1
0.0144526289610381 1
-0.0126268422058273 1
0.00802877637992161 1
-0.00248287890383652 1
0.00120895902669648 1
0.0288196761298128 1
0.0362757326738209 1
0.0163840249753806 1
-0.0220443217506322 1
0.026550004399782 1
-0.0218063779632621 1
0.0147513511857757 1
-0.000163063011620298 1
-0.00471833485595545 1
0.00783861274638918 1
0.0263330750236101 1
0.00113454882046184 1
-0.0100086471996656 1
-0.0429488356494427 1
0.0139786600043116 1
-0.0188780253310288 1
0.0194421862510691 1
0.020091897873043 1
-0.0363633162389141 1
0.0132427000009904 1
-0.000484760202515324 1
0.0508969224656604 1
-0.0204692985544766 1
-0.0103029005849018 1
-0.0192890443929371 1
0.0296820645315916 1
0.0136058343416059 1
0.035825350486284 1
-0.0169502459439636 1
-0.0144609872466656 1
0.000315286732340486 1
0.0334324247327724 1
0.0118493734363494 1
0.0142940875601398 1
-0.00511331615343181 1
0.0229494101782531 1
-0.0190416349764831 1
-0.0143324035950634 1
0.0276335633437915 1
0.000432727060300137 1
0.0126411276695296 1
0.0261529562144788 1
-0.0119276105947667 1
-0.00231632025594295 1
-0.00755769391198995 1
-8.32383621442254e-06 1
0.00314115375755236 1
0.0380250334204894 1
-0.0452748736144572 1
0.013939634840077 1
0.0329393863669473 1
0.0212422185058612 1
-0.0216555180825254 1
-0.0109934543029159 1
0.0215819690685261 1
0.0110537930853486 1
-0.0168927304482475 1
0.00591775090901547 1
0.0201175082104915 1
-0.0244571948059196 1
-0.00456359515343212 1
0.000627348200916089 1
-0.0206333472636053 1
-0.00823558572388505 1
0.00476681378623262 1
0.0143890781300825 1
0.00357766180902265 1
0.0384037450312825 1
-0.012233526187542 1
0.00255970436381399 1
0.0261412669694493 1
0.000445822375973319 1
-0.00344668114415759 1
0.0268861791483042 1
0.00812851673280424 1
0.0304058603675429 1
-0.00190886468789273 1
-0.00526024675715423 1
0.0293531805232912 1
-0.0120684979132983 1
-0.0252670790754147 1
-0.0126607595030358 1
0.0416388035485953 1
0.0360404090847279 1
0.0293224871741788 1
-0.0151406152341091 1
-0.0209258885762362 1
0.0541709041661885 0
0.0236760224451529 1
-0.000556590135720972 1
-0.0236968441085304 1
-0.0197828820634466 1
-0.0197164096798986 1
0.00259048080404404 1
0.00673008826885011 1
-0.00633322978815783 1
0.032660464345966 1
0.0122828276613942 1
0.00965221126477619 1
0.035684158442419 1
0.0425366718835734 1
0.012146947054364 1
0.0180133200518635 1
0.0182357165563296 1
0.00287936977563613 1
0.00670040053465987 1
0.0433938073555367 1
0.034172616189162 1
0.000541084771904418 1
0.00787920562038489 1
-0.0176017283458461 1
0.0235298832010002 1
-0.0353755253059987 1
-0.0482191864577426 1
0.0296102220907998 1
-0.0385634575086212 1
-0.00191420659064765 1
0.0186728152737185 1
0.0448868251541986 1
0.0161116975783201 1
0.00599622843989198 1
0.0279839240676443 1
0.0302797334322807 1
-0.0286707110536853 1
0.0282365222931058 1
0.013663636458305 1
-0.0088667206078329 1
-0.0154562726722792 1
0.0153736633951892 1
0.00422143091092717 1
0.0280414145955207 1
0.0128496168441322 1
0.0209839443167757 1
-0.0183814606244328 1
-0.00254540581509769 1
0.00955977907670536 1
-0.0234637977655159 1
-0.00665582649048241 1
-0.0339959721790213 1
-0.00375585221173335 1
-0.0232720853336727 1
0.0215406431560174 1
-0.0315238976482343 1
-0.0150026139657528 1
0.0042188166324653 1
-0.0171346988017625 1
0.0396000062904515 1
-0.0122436919184733 1
-0.0300206280721239 1
-0.0188799269557443 1
0.0626990720611488 1
0.00146545359689052 1
-0.00247649136359238 1
-0.000981539306622309 1
0.0335437582542855 1
0.0579570932490239 0
0.00885513317347731 1
-0.0336012820597203 1
0.0287237831928451 1
-0.0190357886958957 1
-0.00847279459737643 1
-0.00135415920474147 1
0.0104756613843819 1
0.0381312969832218 1
-0.0102232091534799 1
0.00108413791860507 1
0.0300503931277442 1
0.0167208181003023 1
0.00771776012323239 1
0.00051613789029994 1
0.00887533322847464 1
-0.0054719309834067 1
0.0012914900085221 1
0.000439787708422307 1
-0.00408875848587802 1
-0.010054060133584 1
0.0296670942564985 1
0.0037347997396518 1
0.0168149589849604 1
0.00164270014345512 1
-0.00750510766542653 1
0.0203970728951874 1
0.0501386360403853 1
0.0160548736594857 1
0.0183951400291826 1
0.00772073069440525 1
-0.0462120954607572 1
0.00839592418486486 1
-0.0480179391552054 1
-0.00619841640000415 1
-0.0163254368928359 1
-0.00249508318920029 1
-0.00379487507179822 1
0.0419503506805076 1
-0.0199849301716705 1
0.0368463715497293 1
0.0183468015981864 1
-0.00971890874131766 1
0.0216339941823383 1
0.0236431148967018 1
0.00898290713456113 1
0.000329437641979996 1
0.0203002264046265 1
0.0400469515665744 1
0.0307377137573044 1
0.0244356503380392 1
-0.00755581476170443 1
0.0314736716957175 1
-0.00417135513012981 1
-0.00615437077181603 1
0.00460065019035823 1
-0.00936850291412619 1
0.0582715806085405 0
0.00354553901324325 1
-0.00205399086970383 1
0.0133626476543613 1
0.0204649771881304 1
-0.0053069617097464 1
-0.00308782496473905 1
-0.0197355795647239 1
0.00604765291948227 1
-0.0556917400802259 0
0.0117880130948449 1
0.0228476179156936 1
-0.0251977202853962 1
0.0194001575320358 1
-0.015877084699735 1
0.0179277501172426 1
0.0321374759890003 1
-0.0137137824175191 1
-0.0300593415324601 1
0.0645453287872677 0
-0.0404020223409586 1
-0.00547367311864725 1
0.00727139558421382 1
-0.0197299905125534 1
-0.0176451743303842 1
-0.00901274670179137 1
-0.0229181013865532 1
0.00606634367143694 1
0.00740682280829824 1
0.0371673844991213 1
0.0396774661634623 1
0.0104975645355076 1
0.0266641673617236 1
-0.0125427090420674 1
-0.0314020302857184 1
-0.0269366948787249 1
0.00270296107380837 1
0.0220666239085002 1
0.0049381548024831 1
0.0252927081816236 1
-0.0453945415841055 1
-0.0106637676159035 1
0.00807819155739979 1
-0.00382757172886346 1
-0.0134022628770002 1
0.0192011827139746 1
-0.0275656677954618 1
-0.0301888557585449 1
0.0208773756335226 1
-0.000229273541405275 1
-0.0151858931977656 1
0.00114374222165265 1
0.0225017243338746 1
-0.0584366385320279 1
-0.0388058148772026 1
-0.0163959080113714 1
-0.0158940800968934 1
0.0132693647224859 1
-0.0119032383040427 1
0.0292502188653798 1
-0.0359697617184234 1
0.00902971119787805 1
0.0752884343230058 0
0.0204810992722808 1
0.024207352326618 1
-0.00581099972103755 1
0.0145308788733101 1
-0.0308207482133063 1
-0.0159446194177585 1
0.010822751356024 1
0.0169905090871917 1
0.0257597753599169 1
0.0253998973505603 1
0.00817782072088042 1
-0.0254634031464626 1
0.0189455332306972 1
0.0351901328087815 1
0.0180618945374613 1
0.0125263078663811 1
0.0284691579241896 1
-0.0150797689554462 1
0.0382457113036485 1
0.0240278818717527 1
0.00580496754513197 1
0.0203320010351984 1
0.0287969556885996 1
-0.0373087888437989 1
0.00322863058023617 1
-0.0148515188014932 1
-0.0173025680452829 1
0.0292675852015457 1
0.00653207370345923 1
0.0223407070971173 1
0.00455112681798462 1
-0.0161218850749425 1
0.0196644301440062 1
-0.00191925119622525 1
0.025000684648506 1
0.00467151600740315 1
-0.0364833545977579 1
0.0361709554216658 1
0.043426355505451 1
0.0202904510388073 1
-0.0255445097791163 1
-0.0100833011717213 1
0.0110804102474315 1
-0.000744681895854743 1
-0.0183150472722128 1
0.0380869396745374 1
-0.0185549547166853 1
0.0327243790102902 1
0.00361553678104979 1
0.0334129915409561 1
0.0565563227791925 0
-0.0187219094398753 1
-0.00500431336946103 1
0.0566499388646476 0
0.00924716425322901 1
0.0292499133676611 1
-0.0102705651854661 1
-0.0122870335840615 1
0.0223835120366515 1
-0.0148404727645291 1
0.00676248129433655 1
0.00740731155839338 1
-0.0142009339263109 1
0.0113743588718238 1
-0.0161639269621007 1
-0.0373042928961992 1
0.00766956063991157 1
0.0325710821657407 1
-0.00642255668004644 1
-0.0144376428324768 1
0.0186636280446616 1
0.028628037494947 1
0.0262948962491801 1
0.0290427425090861 1
0.0132406258431036 1
-0.043354660297269 1
-0.00050818152082026 1
0.000275470722310545 1
0.0113025805838074 1
-0.0529966831504168 0
0.0200708136564594 1
-0.0232769187353653 1
-0.0510166114599948 1
-0.0015343430456458 1
0.0328269156798797 1
-0.00850202233765934 1
0.0362320297417685 1
0.0214412849031401 1
-0.0173768666017335 1
0.0248723132358062 1
0.0371179777819356 1
0.0291953122222573 1
0.0222150506686218 1
0.0422574992793611 1
0.00734886542297534 1
-0.00558333282021283 1
-0.0202089134263394 1
-0.0263087078895628 1
0.0166720541716158 1
0.00503777084309493 1
0.033488044575457 1
-0.032551539717924 1
-0.00845764096646166 1
-0.0127549202664533 1
0.0585694865399391 0
0.0281085321480125 1
0.00499353048843908 1
0.000268113681437865 1
-0.00298044586807866 1
-0.0463808709820138 1
0.000669994304495066 1
-0.0243748401095731 1
0.00301706523206168 1
0.00725574724495987 1
-0.0115039151111154 1
0.0150729333776196 1
0.0149443849394832 1
-0.024853638510282 1
-0.00536079779108155 1
-0.00932091703728043 1
-0.00327488006657678 1
-0.00425386390564118 1
0.000715662788203284 1
0.00569842429700002 1
0.0365246528641001 1
-0.0124760806262617 1
0.0440303144023828 1
0.00445767811543075 1
-0.0330970365124101 1
0.0318371184904569 1
0.0315819134778271 1
0.0126236764750497 1
0.000271557663889324 1
-0.00677340865150129 1
0.0344297672575943 1
-0.0117791004522095 1
-0.0115133853013131 1
0.00151952498474575 1
0.01439010598735 1
-0.0141621737725029 1
-0.00775659306930394 1
0.00222445190971997 1
-0.0235488447172132 1
0.0178216007866847 1
0.0159796685138119 1
0.0181404020340444 1
0.0169449697939484 1
-0.0203731146355152 1
0.0181802986295712 1
0.0331056446181905 1
-0.0344649197711771 1
-0.00179317150142928 1
0.0353024728294765 1
0.000184538543604329 1
0.0331241498408866 1
0.00850365302162549 1
-0.0359122301091686 1
0.0354676501328594 1
0.0531347318867827 0
-0.0289159956154949 1
0.00678657746507955 1
-0.0162755067084043 1
0.0137345694503235 1
0.0267108842099922 1
-0.0112130322231147 1
-0.0339295267974184 1
0.00127234796497631 1
-0.0216879441356798 1
0.00370703301933075 1
0.0273376886111716 1
-0.0155273511865078 1
-0.0100494100400277 1
0.0109645370720614 1
0.0115418403993739 1
0.00581447241673702 1
0.00431029724719433 1
0.068070904942492 0
0.00662114162745402 1
-0.016794725989184 1
0.0106519642821877 1
-0.0269223038573243 1
-0.000581889701091295 1
0.0243271101271991 1
0.0294488766420365 1
0.0499415639021331 0
0.0412922485331188 1
-0.00578767833101307 1
-0.0138454955213708 1
0.0321781070117869 1
-0.00343773381850995 1
-0.0112415021674825 1
-0.00664856306971371 1
-0.0134418103541841 1
-0.000345535808615459 1
-0.0154276617144436 1
0.0160509286556344 1
-0.0407927870227099 1
-0.0178662259804009 1
-0.0176773043873295 1
-0.0110393277711897 1
-0.0387432752739691 1
-0.0121274925008781 1
0.0309450925443212 1
-0.00512061155193646 1
0.0485072991613969 1
-0.00945308311932107 1
0.0225251324571357 1
0.0136925387572089 1
-0.0022630953446014 1
0.00199299449339903 1
0.040301603831919 1
-0.0138589282492208 1
-0.00165215237619308 1
0.0130523900228667 1
0.00572873873898035 1
0.0104850906684288 1
-0.0141452750968976 1
-0.00854552189785992 1
-0.0219335689188795 1
-0.0219278963922566 1
-0.0276950346759391 1
0.00714754479120809 1
0.00132732542105958 1
-0.0199035975452506 1
0.00243154558672245 1
0.00127015204059979 1
0.0257519774042035 1
0.0156108766610858 1
-0.0115474638910872 1
0.0172520880681321 1
0.0347937273115261 1
-0.00420322416804679 1
0.0568415890754235 1
0.0084063727599986 1
0.0101125910801176 1
0.0137688256822253 1
0.0328040571859956 1
0.0153307125264511 1
0.0375530165088074 1
-0.0213533840053752 1
0.0136298096131956 1
0.00776168158525572 1
0.0136602630052729 1
0.0119586749378222 1
-0.00353517249413245 1
0.0141887455947243 1
-0.0420314356765803 1
0.0244592724691018 1
0.00544869751018803 1
0.00678543720776842 1
-0.0268167503680252 1
-0.00634147734640045 1
0.0493397208529302 0
-0.0452322063017349 1
-0.0026109768647705 1
0.0130640247260486 1
0.0418466507936802 1
-0.0138200871039374 1
-0.000548220625040553 1
-0.0112352184241787 1
0.00529223393328429 1
0.0190354183492815 1
-0.0168382190608097 1
-0.00343501374740206 1
-0.00255028573304034 1
0.00836497375290267 1
-0.0614398192428774 1
-0.0322725864679026 1
0.0619863230627507 0
0.0248419722641288 1
-0.0276697386996384 1
0.0328097802993934 1
-0.00252273001699314 1
0.0179420391483345 1
0.0329720645151891 1
0.012670001638798 1
0.00636713952529567 1
0.0339768960831999 1
-0.0431951911867939 1
0.00938575356884103 1
0.0293359090542553 1
0.00614851717446986 1
0.0378006817979613 1
0.00106670256838387 1
0.0460933109646033 1
0.0236859361188607 1
0.01561066615984 1
0.0266849738235501 1
-0.00524515639999427 1
-0.0267826556572401 1
0.0240044185734278 1
-0.0272853801786826 1
0.0526778645040707 0
-0.0639977125322169 0
0.00341847740984657 1
0.00674108391322081 1
0.00791608662209388 1
-0.00310571467958114 1
-0.00219846741572703 1
-0.0029068268159437 1
-0.0170235446859971 1
-0.0136376422937556 1
-0.0168983004676909 1
0.0428593677171332 1
-0.0102967202812993 1
0.0182414847906218 1
0.0203547177615514 1
-0.00713349713201283 1
0.0235824147992 1
-0.0159096090049607 1
0.0268602829157858 1
0.00384463906099819 1
0.00642084777640658 1
-0.0144233658831274 1
0.00564315671174476 1
0.00122938966166547 1
0.00745739312713256 1
0.0130672780527684 1
0.0260645535731074 1
0.0434870415278232 1
-0.00721883708544032 1
0.0399135567380011 1
-0.0247849825234432 1
0.00294227206551334 1
0.00542003674602659 1
-0.0449820786075769 1
0.00338262328566549 1
0.0422262843644065 1
0.00591174603825549 1
0.0344280017460641 1
-0.0050430237909202 1
0.0240162160782311 1
0.0378350147554407 1
0.0646053226183581 0
-0.0101435278403891 1
0.0151368710435885 1
-0.00350752955768624 1
0.0534549255795679 0
0.0232456337778306 1
0.0217891115328927 1
-0.0199648838994849 1
-0.00166624054570484 1
-0.0119119581728822 1
-0.022451408381954 1
0.00258728269753874 1
0.0913660609880457 0
0.0304232849331379 1
0.0190335150366727 1
0.0365634701855009 1
0.0360020506264459 1
0.0108027699714858 1
-0.0187199888979808 1
0.0251401556084582 1
-0.0114821743322399 1
0.00452323012566047 1
-0.0133935879946167 1
-0.0133000397199217 1
0.0534601187226584 1
-0.0224316077704898 1
0.0230825382187487 1
-0.030321310215575 1
0.0236065910494044 1
-0.0207561218174146 1
0.0197146111544065 1
0.0155168175426354 1
0.00856844376585902 1
0.000705060051731064 1
-0.0672280249310744 0
-0.0246923819239571 1
0.0106577799950846 1
0.0136473956084072 1
0.0465159088272553 1
-0.0138913296984015 1
-0.0360953283927291 1
0.0281796777638084 1
-0.0147777206248688 1
-0.0289890097108076 1
0.023952410195747 1
0.0240173326606707 1
0.00710507940441728 1
-0.0172033367841178 1
0.0455019822058101 1
0.0296209537894184 1
0.0310805403324192 1
-0.0109194896508255 1
0.0267688660952298 1
0.0158602141986253 1
-0.00685045666775749 1
-0.0423093818144231 1
-0.0293596507907869 1
-0.0131086830843254 1
0.00128773376915807 1
0.0571247205917214 0
0.0313714970545465 1
0.0173066968142029 1
-0.00227203139405955 1
-0.0465905562622688 0
-0.0164502443774459 1
0.0079589613914785 1
0.0315174621969141 1
-0.00796473251497874 1
-0.0118184057151612 1
0.0261792101791864 1
-0.00566541061618195 1
-0.0246774883901289 1
0.021461721465486 1
-0.029294917888358 1
-0.037316578074646 1
0.016438410954758 1
0.0378126271026031 1
0.0374861259931318 1
-0.00890214403083041 1
0.0507016066140456 1
0.0147971748183609 1
0.0215766100148665 1
-0.0200490578683941 1
-0.0124692710701182 1
-0.0674411606179692 0
0.00661513452597947 1
0.0537706335358525 0
0.0416372190869378 1
0.025688014565389 1
-0.00881487730777314 1
-0.0280970252290352 1
0.0297088802893302 1
0.0334060226443399 1
0.00144778693142163 1
0.0168058155159233 1
0.0190711085415153 1
0.0101305752151479 1
-0.00274351994063359 1
0.0040343628489509 1
0.0288566007520883 1
-0.0115244058681454 1
-0.00159395919834831 1
0.00651473814872399 1
-0.0132646386596901 1
-0.00387688727474068 1
0.0130712811246975 1
0.0145072063943621 1
0.00626084282691619 1
-0.00509911891849078 1
0.0434632497155616 1
0.0425472609549648 1
0.00126921988266942 1
-0.0470162358741459 1
-0.0202280127158433 1
0.0344084178450411 1
-0.0474209824807242 1
-0.0198507502434519 1
0.0185289230669158 1
0.0219188656141513 1
0.0528922576814723 0
-0.0149608971838031 1
0.0244006368352055 1
-0.0158134739906002 1
-0.05013463250392 1
0.0242935506746485 1
-0.0380203431484742 1
0.00828592594750195 1
0.0332657514673452 1
0.0289599480863462 1
-0.0292968182221077 1
-0.0238299330567716 1
0.0288546478483485 1
0.0110812305304772 1
-0.0256891983482512 1
0.0302623317692274 1
-0.000597671379806524 1
-0.0344040419180791 1
-0.00965116857975512 1
-0.00840445421092823 1
-0.0296427838127696 1
-0.0200148487269996 1
0.0113870380914421 1
-0.0292782027218782 1
-0.0546226107414975 0
-0.00584307445263795 1
0.00449795778235253 1
0.0320306950066526 1
-0.0181311223334219 1
-0.000640994823367625 1
-0.0565514937198677 1
-0.0252202417249968 1
0.00945012820580319 1
-0.0400379860752903 1
0.0631388463595366 0
0.00696337830955756 1
0.00309025287936559 1
0.0139275329936692 1
-0.012678392110698 1
-0.00833379803752987 1
-0.0389590334032278 1
0.0202398865181426 1
-0.00449400427498567 1
-0.0542911546033131 0
0.00159767360098929 1
0.00578808026949742 1
0.0186909472664354 1
-0.00389527793345368 1
0.0295068499511119 1
0.0249262772398247 1
0.0198526889971144 1
0.0108488860133507 1
0.0406235096552366 1
-0.00863365596367189 1
-0.0136314143185966 1
-0.00499643947474709 1
0.0114958553714235 1
0.0492621929017195 0
0.0404753308266402 1
0.00968462769955758 1
-0.0186858389758806 1
-0.0196813980562502 1
0.0252395557533161 1
0.0144128214106643 1
0.0313460402543789 1
0.0508830840299549 1
-0.00589607747151445 1
-0.00676410102884174 1
0.000148966199684372 1
-0.0195890994788677 1
-0.0112844374131702 1
0.0265710935622965 1
-0.0613513937409026 0
-0.0327407841961585 1
0.0012592281158624 1
-0.00985890119203744 1
0.0229510125669336 1
0.021667838947681 1
-0.0232752868980648 1
-0.0108205649077307 1
0.027399435602325 1
0.0266131596609018 1
-0.0086593105324463 1
0.014097695784902 1
0.00551816799756274 1
-0.0116747122317181 1
0.00492059004388859 1
0.000576878278643916 1
-0.0280889063158873 1
-0.0221009470988933 1
0.0199202268838975 1
-0.00260905978539904 1
0.0369690780642173 1
0.0225089213608588 1
0.00379954456620404 1
0.0276461110461588 1
-0.0279846591390837 1
-0.0371925247275887 1
-0.0081977210356772 1
0.0145985012349113 1
0.0273196340816319 1
-0.0147549552935163 1
-0.0263378862108631 1
0.0531596447788168 1
0.0443194760350882 1
0.0344947404354615 1
0.00860403278092128 1
0.0226961632135429 1
0.024193630586468 1
-0.00118414131258706 1
0.0290679294943056 1
0.0334895844591725 1
0.00197526204949616 1
-0.00745516736515254 1
0.00735796224925156 1
0.0014619334578298 1
0.0534888180640369 0
0.00753322963912395 1
0.00999975314678897 1
-0.0234376052754337 1
-0.00758989215498701 1
-0.0102685611176061 1
-0.0119272044769807 1
-0.0247299410970617 1
0.0110278437376993 1
-1.20560620375824e-05 1
0.0103858065220896 1
0.0203750949934883 1
-0.000762718236279287 1
-0.00961209815501542 1
0.0108567710405244 1
-0.000878254037348173 1
-0.00983832097673491 1
0.00492528863480929 1
-0.000730180556950779 1
-0.000356228893899939 1
-0.0356823035236353 1
-0.0136739935422223 1
-0.00447025342355925 1
0.00503257140662653 1
0.0481405922328805 1
0.0331944475341975 1
0.0205695865619407 1
-0.0100255446279164 1
0.0279821789378608 1
0.028535400490635 1
-0.0100267218111833 1
-0.00316579682083087 1
0.0130745845207738 1
0.024705061120757 1
-0.0136601900488886 1
0.0177689392261279 1
-0.000870384265415797 1
-0.00482430931356671 1
-0.00987879176870309 1
-0.0048389824851319 1
-0.00735305473063985 1
0.0106390322710767 1
0.0027176398530077 1
-0.0331464417498987 1
0.0205276644366583 1
-0.023229429270168 1
0.00640454565776361 1
0.0106948399571682 1
0.0127587014521153 1
-0.0286024859205788 1
0.0253680917941264 1
0.0172325705441621 1
-0.0316237506480288 1
-0.0217199269214857 1
-0.0167446795080734 1
-0.0196878380462739 1
-0.0190073391488076 1
-0.0549725440884848 1
0.0125347995134306 1
0.0121212777257905 1
0.00474460385707899 1
-0.00307438976634671 1
-0.010469970009617 1
-0.00653886080729826 1
0.0152596633686004 1
0.0216113896750654 1
-0.00244322680802468 1
-0.0156418237684347 1
0.0178951560537962 1
-0.0367079694224479 1
0.0480390914977378 1
0.0763090470893229 0
-0.0382601897939317 1
0.00583496953132491 1
-0.0176821474712986 1
0.00311380120968755 1
-0.0221271885127285 1
0.0165048721743357 1
-0.014801534027561 1
-0.0128768723251446 1
0.00380562929304694 1
0.0480318623039064 0
0.017765964621323 1
0.0187918975705127 1
0.0415708168998482 1
-0.0143667418434845 1
0.0335097542020917 1
-0.0151638582012256 1
-0.0182293464639313 1
0.00315754635601872 1
0.0311347535464431 1
-0.0507271738128889 1
-0.00545831531433526 1
0.0620080816447645 0
-0.0198881065681205 1
-0.0102638334829006 1
0.0183429729977921 1
-0.0428168621811472 1
-0.00365508019172262 1
-0.00388857563495523 1
-0.0252883016123196 1
0.026062437503912 1
0.0570170392859286 0
0.0287216766565926 1
0.0234887531065188 1
0.0135237174373645 1
-0.0203665947918255 1
0.00662036566015739 1
-0.0282299950201798 1
-0.0378144935163591 1
-0.00518866424107088 1
0.00400741568338926 1
0.00907803983833468 1
0.0397391994384706 1
0.0181236049523033 1
-0.0173850169839493 1
0.0282261933480266 1
-0.0227283317373548 1
-0.0151590114689353 1
-0.0149659040339633 1
0.0345701758269345 1
0.03065448739841 1
0.0756810478581689 0
0.006180267569388 1
0.0327047460851473 1
0.0260459291410042 1
-0.0157462288826904 1
-0.000911792887428652 1
-0.0258350082185855 1
-0.0256606314422508 1
-0.00354986339106082 1
-0.0196503540478271 1
-0.00325455448399374 1
0.0135740557644388 1
0.0368240325429436 1
0.0327580521770418 1
0.000524532823708792 1
0.00341129209994068 1
-0.0222232910133075 1
-0.0251154387667097 1
0.000920175199740509 1
-0.0164177603679212 1
0.0312005471687536 1
-0.0091559253652746 1
0.0418521891089445 1
-0.0205806245865163 1
-0.005087135221427 1
-0.0376607256772226 1
0.0525178219432238 1
0.0429971106311704 1
-0.00295451005094204 1
0.0110383095986544 1
0.0485220622904288 0
-0.0103566429018283 1
-0.00407264831266652 1
-0.03747289050496 1
0.0145221113367829 1
0.0105340582225181 1
-0.0191140519926333 1
0.030059289216832 1
0.00799575216273788 1
0.0523764035775308 1
-0.0111075067497261 1
0.0261262694872915 1
0.00845832272764689 1
-0.0333516724868452 1
-0.00599261695085555 1
0.00303122058964293 1
0.00489491303284437 1
0.0240992061216748 1
0.0176489648568448 1
-0.00755871988624775 1
-0.0158303855932264 1
0.0284804738716694 1
0.0151301302223196 1
0.0489954055558078 0
-0.00444288804927244 1
0.00478979930501207 1
0.00223060072548939 1
0.0251146509892802 1
-0.00362810296483974 1
0.035369391198552 1
0.0273451193662283 1
0.0559498820520857 0
0.0512237615726606 0
0.00354434123749013 1
-0.00453074977230634 1
0.0289515777502881 1
-0.0153070588204525 1
0.00469952954012096 1
0.00814713323177562 1
0.0435424624812119 1
-0.0159738404003069 1
0.0108578387539002 1
0.00505161148901991 1
0.0194681118736903 1
-0.0123397789511013 1
-0.02981844015422 1
0.0129061871455334 1
-0.010101480969783 1
0.0261218513122331 1
0.0146077892061573 1
0.0222670851016102 1
0.00620895194137959 1
-0.0420238320835269 1
-0.03682037046725 1
-0.0143594474050479 1
-0.00575230243562042 1
0.0127639192067949 1
0.0205673253456847 1
0.0145130177247751 1
0.0799367462032603 0
-0.0191424534886742 1
-0.0357431541950204 1
-0.00371896061515027 1
0.00224334897699117 1
-0.0388820838372618 1
-0.00348833610950898 1
0.0697034655779422 0
-0.0138388185522848 1
0.00678563885496691 1
0.0247724762136357 1
0.0166165779172237 1
0.000952505748191453 1
0.0153511466018529 1
-0.00528888652099386 1
0.0297359680127483 1
0.0128931437563221 1
0.0701277320160646 0
0.0067617425450417 1
0.0260441180288815 1
0.025778297614661 1
0.00833355665802878 1
0.0011102098743031 1
0.00733619627496299 1
-0.0135870970943452 1
0.0107088009369603 1
-0.00768097901609746 1
-0.026345312871546 1
0.0134246416364801 1
0.0233709021505636 1
-0.0199866306555284 1
-0.00712285474068272 1
0.020130818472778 1
0.041553152114019 1
-0.014208765971381 1
0.0660855785951165 0
0.0203909103655713 1
-0.00199016469477616 1
0.0280017588580732 1
-0.0102259840009248 1
-0.0131009471569856 1
-0.0292480507714925 1
0.00178565854791048 1
-0.0172834462779679 1
0.00882091901720894 1
-0.00520109352757104 1
0.00813320405466167 1
-0.0210982685307523 1
-0.00598667470985992 1
-0.0210329738953778 1
0.0161470827872683 1
0.011969617257848 1
-0.00570476804814448 1
0.0122674221822583 1
-0.026468817149643 1
0.00997377496732864 1
-0.00811829021673848 1
0.0114947361795613 1
-0.0195321650281907 1
0.0304929589328452 1
-0.00504846014165604 1
0.0276271599419098 1
-0.00829805622661032 1
0.00154734997974927 1
-0.0299177760641943 1
-0.0161569047246903 1
0.0235189546371105 1
-0.0205754786132007 1
-0.0387522651220981 1
0.00476038121910538 1
0.0237870736135993 1
-0.0745770487628388 0
0.0166541447174689 1
0.0367744203099364 1
-0.0223246512478873 1
0.0581119787584887 0
-0.0220981767593172 1
-0.0106885912802011 1
-0.0233964731053137 1
0.00332191332300331 1
-0.0231791868863917 1
-0.022644634539459 1
-0.00993915237477293 1
0.0115847486896487 1
0.0449866991656915 1
0.0172645820075694 1
0.00867923760261124 1
-0.00918249411362057 1
-0.0120232478058912 1
0.0126698075692464 1
-0.0455226644449484 1
-0.048165035506029 1
0.0257518183611924 1
0.00734242782866958 1
-0.00170051812111082 1
0.042858834084109 1
0.0100382636462977 1
-0.00378522711875543 1
0.0314118862991231 1
-0.0117622376438424 1
-0.0188972189737548 1
0.0177728682475277 1
0.00753002379974549 1
-0.00275674141919768 1
0.0116981043278296 1
0.0219381634344663 1
0.0238555850910238 1
-0.0262202856789589 1
0.00964526611917943 1
-0.0229203582815103 1
-0.00875130771327118 1
0.00857910625926646 1
0.00946041609902797 1
-0.0250881119757744 1
-0.0241347823188149 1
-0.0254409529966974 1
0.0293543004731855 1
-0.0218942737791632 1
0.0234026462657498 1
-0.00564507656331695 1
-0.0233543811269488 1
0.0027226547784584 1
0.0207028809944032 1
-0.0578725156400943 0
0.0139145861872503 1
0.0216191297768665 1
0.025846998638345 1
-0.00914199042101556 1
0.0403429356060822 1
0.00329364715336691 1
0.0023175117924275 1
0.0135549326248755 1
-0.0114389321041897 1
0.0536804067915048 1
0.0235467027770563 1
-0.0119026140091791 1
0.0186594339787366 1
-0.0265062068351017 1
-0.02772799303076 1
-0.00636040993194205 1
-0.0266348124620901 1
0.0129253801575841 1
-0.028409678279864 1
0.000183068800494738 1
-0.0324407569357689 1
-0.0495855834398391 1
0.0205122974071904 1
0.0199029041688365 1
0.0425942207650958 1
-0.00724284184860981 1
0.00971429980421298 1
-0.0203290461639462 1
-0.00473386132103222 1
0.00724696688164361 1
-0.0249478542012315 1
0.0291339850846297 1
0.00120866908431579 1
-0.00719377870145781 1
0.0136470236571051 1
0.0347409700939766 1
0.0044004319098935 1
0.0415884298430286 1
0.000874599761567751 1
0.0271119333358301 1
0.00857650517059551 1
0.01127973690618 1
0.0361423004598239 1
-0.0101188536165982 1
-0.0530227380606296 0
0.024463127027239 1
-0.0295009004576648 1
-0.0114427195450651 1
-0.0247968787972607 1
-0.00784848319208064 1
0.00772804663947485 1
0.0258164233139352 1
-0.00230490343671569 1
0.0463212451194722 1
-0.00413040790199557 1
-0.0115501286202838 1
-0.0016206839820564 1
-0.00932727478044106 1
-0.0393378957251512 1
0.026243653529038 1
0.0243109700149168 1
-0.00815884122140401 1
0.00275983729643242 1
0.024986394266027 1
0.00837349851636797 1
-0.00314052115119987 1
0.0127924425092501 1
0.0497861938089132 1
0.0263469420680952 1
0.0615441215709221 1
-0.0224068345775128 1
-0.0217149773775457 1
0.0309509393840518 1
0.00151706774346485 1
-0.0122462073474689 1
-0.00449374230649989 1
-0.0132707295811227 1
-0.00356457386676527 1
-0.0863784768182888 0
0.00818158454081572 1
-6.92155260281807e-05 1
0.00420082776802709 1
0.00460823989926225 1
0.0340361301909609 1
0.00990720101072417 1
0.0216872983845385 1
-0.0115405481735915 1
0.033520777397955 1
0.0235938832840925 1
0.00855566791273829 1
0.00721842927961621 1
-0.00390664776570627 1
-0.00334793794865489 1
0.0379697410476313 1
0.0523202997000341 1
0.00376355412454914 1
-0.0489819396015252 0
0.0321593163218544 1
-0.0308463773779015 1
0.00608159877024639 1
0.0248789889184895 1
0.010287272541376 1
-0.00420749513043733 1
-0.00502634098523223 1
-0.0153765387216685 1
-0.0405956952773836 1
0.02382515053052 1
-0.0248920234312781 1
-0.0162282794262581 1
-0.0450034678108038 1
0.048840114279506 1
-0.0247555422702465 1
-0.00765879926476349 1
-0.0162720612798104 1
-0.0360785564740384 1
0.00334824679983283 1
0.0119391934046053 1
0.0408171046676997 1
0.0198776604029895 1
-0.0100484306245389 1
-0.00362464986642941 1
0.0137384433305252 1
0.0071651384363331 1
0.00353317154079806 1
-0.00837718571690049 1
0.0413166587143557 1
-0.000587731980423902 1
-0.0135802973903995 1
0.000721539224343273 1
0.0250625978975686 1
0.0298682961440771 1
0.0558564368292239 0
-0.049154155802033 1
-0.0119653533589003 1
0.0398862088012846 1
-0.0223421954712634 1
-0.0226283608771554 1
-0.00177193029453909 1
0.0163301326714552 1
-0.021434603875119 1
-0.00726117987739818 1
-0.0203283844211836 1
0.0113846017042548 1
-0.0294623866477993 1
0.00585758158630443 1
0.0224493885793619 1
0.0146003788077509 1
0.0113353378549137 1
-0.0432381729774435 1
-0.016490629441829 1
0.00509997987689298 1
-0.0294937101984338 1
0.0226102178115889 1
-0.00686096521894892 1
-0.00206102946256804 1
-0.0371527117511853 1
0.0101276721342317 1
0.0205742451532749 1
0.00103223021264309 1
-0.0038492839947272 1
0.0230042003947042 1
0.042381887685231 1
0.0227774223564127 1
0.0469376872404859 1
-0.0165831519051092 1
0.0395434526738424 1
0.0494955352473384 0
0.00937036187238194 1
-0.000146147110887895 1
-0.0355774733693318 1
-0.0361760345326894 1
0.0372203458423532 1
-0.0446854635446835 1
0.0229916028393988 1
0.0161052907171038 1
0.0155476648951131 1
-0.0091946065813005 1
0.0208294937855033 1
0.0240291252602167 1
0.0501359231949122 0
-0.0073509679265573 1
0.0141813117862703 1
0.0264535978496837 1
0.00170775086638416 1
-0.00412329541700988 1
0.0272677607975903 1
-0.04323689432833 1
0.0296170539132025 1
0.0131540157018062 1
-0.0325390468364555 1
0.0325989666600036 1
0.00977474785472901 1
-0.0260831186222834 1
-0.00244112903718395 1
0.00562658174207023 1
0.00454986488895261 1
-0.00586564962358643 1
-0.0100781755933479 1
0.00991688503146552 1
0.0122797239379401 1
0.0481950700123386 0
-0.00222666383628997 1
-0.0192406222839791 1
-0.0219439281050789 1
0.0247462954194928 1
-0.00341253638571844 1
-0.0527924317239011 0
0.0261711160486148 1
0.0186544130939 1
0.0334644214851387 1
-0.00336680844109776 1
-0.00214882604694754 1
0.0167848381197823 1
0.0163618355854826 1
0.0182478291708733 1
0.0355526965198865 1
0.00556964014333596 1
-0.00283212858331855 1
0.00281298486732435 1
0.0272626988886878 1
0.0152209287667976 1
-0.043095262829582 1
-0.0101788098977997 1
-0.000287465658990979 1
-0.00429102743706981 1
-0.0358437418833717 1
-0.0123109484080283 1
-0.00152930813149416 1
0.0323417620685021 1
0.0156818597939862 1
0.00187473370837199 1
0.0197401861120648 1
0.0051832183857296 1
0.0189406366971251 1
0.0360607824689201 1
0.0234474176255384 1
0.0225319391737524 1
0.00265548842723125 1
0.0603463311209059 1
-0.0178126209067466 1
0.000988926470456676 1
0.0335449844696004 1
-0.0178385988583961 1
0.0374830678961654 1
0.0272134228592083 1
-0.00339989624442396 1
0.00149196128236143 1
-0.0409388018246419 1
0.019845315802356 1
0.0140757759186175 1
0.0154385452055718 1
-0.00525299129481002 1
-0.0182992977491186 1
0.0231884657446144 1
0.0149353916512568 1
0.0197023319106817 1
-0.00416166403260939 1
-0.00455660948323185 1
-0.00676896334341795 1
0.00808707802361864 1
0.0580253364646822 1
0.0383720379769539 1
0.00914632006102404 1
-0.0197037714522818 1
-0.00529112768977607 1
0.0126021344400369 1
-0.0336205743610118 1
0.0105946080536583 1
0.000641696074109554 1
0.0358152047857702 1
0.00930917689978942 1
0.0351362944854816 1
0.0317212630448198 1
0.0379166764455318 1
-0.0104524266779908 1
0.00998231862301389 1
0.004324874998141 1
0.00360317246539461 1
0.0514038191459042 0
0.0114019846676762 1
0.00774507386493873 1
0.0170303258562135 1
0.00863522195466625 1
-0.00433647337143944 1
0.0224194078152385 1
-0.00258458819336709 1
0.00870518060244923 1
0.0012867117861316 1
0.0542015496001101 0
0.0166915095381717 1
-0.00856528131175184 1
-0.0051877523820965 1
-0.0470639517712059 1
0.0023373348601748 1
-0.0258945949102101 1
-0.000114283825827963 1
0.0363430898421723 1
0.00316811440114128 1
-0.032119156154722 1
-0.00753787722764888 1
0.0101157654921303 1
0.0188286120622165 1
-0.00539512843110902 1
-0.0601250016920867 0
0.0158636766112954 1
0.0199636153542296 1
0.000479514536432151 1
0.0365350349063041 1
-0.0482162447163486 1
0.0137077451024145 1
-0.0169923823529945 1
-0.0523708774180412 0
-0.0146683625789074 1
0.042329588668501 1
0.012138261818374 1
-0.0410645854072649 1
0.0101752561948881 1
0.00458872338144634 1
-0.010941060000824 1
0.0134732355068867 1
-0.00695226774757273 1
0.00871486390862596 1
0.0247700653212451 1
0.0453491846924803 0
0.0427452191483452 1
0.0476057306819357 0
0.0235285021016819 1
-0.0159562895084272 1
-0.00994522833382682 1
0.00799914295658594 1
-0.0190052749244607 1
0.00448409775238816 1
-0.0604251765990438 0
0.0748783157960627 0
-0.0034068795418449 1
-0.0408433249252157 1
-0.0405671934202752 1
-0.014549006799749 1
0.0164269566272059 1
0.0117859497753511 1
0.0134701351142849 1
-0.0334570770347974 1
-0.0154895005154312 1
-0.0126222039082309 1
0.00502362466245255 1
0.0138995448632751 1
0.0351300698459355 1
0.0066295240980991 1
0.0277688394541085 1
0.0279575401389043 1
0.0102699324614264 1
-0.000769427474989 1
0.0323464469348149 1
0.00945711032832167 1
-0.00976794722685619 1
0.0161433499219701 1
-0.00228964978442246 1
-0.000488354467378658 1
-0.0095535952812341 1
0.0289812924681303 1
0.029918810898091 1
0.00351505941560334 1
-0.0162514777212665 1
-0.00116919578108074 1
0.0246578878745756 1
0.0261503073976136 1
0.00335484828712101 1
0.0215842622427966 1
-0.0230444573406449 1
-0.00414878566811765 1
0.0533116721423834 0
0.00698206343474222 1
-0.0570357057276269 0
0.0178361964875495 1
0.0252664354784787 1
0.0159934526337483 1
0.0295075117617163 1
0.0191376831412846 1
-0.00834170970898811 1
0.0109360856806161 1
0.00801775750824074 1
-0.00136810680477466 1
0.0568217435112416 0
0.024893156676521 1
-0.0169083151012789 1
-0.0164939261153405 1
0.0117888691445434 1
-0.012281163348997 1
0.0127262195401908 1
-0.0183852879816488 1
-0.0140101526811003 1
-0.0110141975394278 1
-0.0161611576041284 1
0.0299206548309545 1
-0.0180429706572588 1
0.00368024873441264 1
-0.0121111556208252 1
0.0297664404437475 1
0.0611033841883498 0
0.0136204924653206 1
-0.00206979908346022 1
0.000578027116283806 1
-0.0217160493775443 1
-0.00620047150666408 1
0.0571264035100845 0
-0.0299508706494769 1
0.00905038063805455 1
0.0164458964926636 1
-0.0105341704365955 1
0.0103898912498111 1
0.0116471570768014 1
0.00828046558977242 1
0.0302204775372821 1
-0.0068617167074118 1
0.00719211228818178 1
-0.049414189599461 0
0.0115549702594815 1
-0.0101082086354427 1
0.0281712764478731 1
0.04135652378023 1
0.0350099948842209 1
-0.00370260849421309 1
0.00267218342980715 1
0.0426624148134307 1
0.00461836710322164 1
0.0149731248257531 1
0.00861528377114416 1
0.00685031076622909 1
0.0799677431381475 0
0.013335823270684 1
-0.00557353503884191 1
-0.00677302310980161 1
-0.0503643875709636 0
-0.0242771511525628 1
0.0336857890598904 1
0.0224371143909564 1
0.00476784171326807 1
-0.0510499920759302 1
0.00131475921951249 1
-0.0152048230988756 1
-0.0108506528824719 1
0.00248287228529023 1
0.0428364242052474 1
-0.0473340691830481 1
-0.0224242883884707 1
-0.040000401055076 1
0.0206664179987302 1
0.0091731365896075 1
0.00873472419237748 1
-0.00338776088164383 1
-0.0145800913256634 1
0.0103810647314792 1
-0.0144683982043847 1
0.0405549771606946 1
-0.00332561561975484 1
-0.00335122441359706 1
0.00793902544865162 1
0.00376650969115885 1
-0.00442282167893991 1
0.029419256515719 1
0.0494574664069806 1
0.010933595569169 1
-0.0231702490625464 1
0.000465373758587748 1
-0.041451566427938 1
0.0154907582872468 1
-0.031161845611645 1
0.00239592559541735 1
-0.0692128314109774 0
-0.0041715717045817 1
0.00924915439433764 1
-0.0196339856622427 1
0.00394547653918661 1
0.0664312016614115 0
0.0331320144627996 1
0.0345816072895161 1
-0.0165424036911693 1
0.00451435687211882 1
-0.00867335851476425 1
0.02071718540451 1
-0.0136737956513544 1
0.0187363311216064 1
0.0304140404548784 1
0.00413578436516611 1
-0.0262425407522725 1
0.0490447703007369 1
0.0246257081067997 1
-0.0238633595568579 1
0.0317185467881158 1
-0.00639067402613719 1
0.0460300341234589 1
0.0133262652094385 1
-0.0489113043447758 1
0.0061090676489355 1
-0.00154580141657119 1
-0.0117506796834919 1
0.0335422279937262 1
-0.0319885958235738 1
-0.0286162668372985 1
0.0238031122250084 1
0.00206888541196557 1
-0.00805844582011198 1
-0.0132428200269734 1
-0.0288498386940677 1
0.00146401429903943 1
0.0291307803486172 1
-0.00122123438188091 1
0.0200626495260065 1
-0.0268530209898071 1
0.0721457275226646 0
-0.00199255832021898 1
0.00525706999302195 1
0.00749715289338914 1
-0.011515513241083 1
0.01498056653525 1
0.0189263644909364 1
-0.0390529586798873 1
0.0311146914135397 1
0.0151661777468593 1
0.0266148258110542 1
0.040764449890942 1
0.032159096102694 1
0.0357973532118533 1
-0.00515366936598891 1
0.0155023197465941 1
0.01416160265676 1
-0.0575585621752812 1
0.00143762993900834 1
0.0146975352925081 1
0.00175810338287313 1
0.0470658334151686 0
-0.000656811139712114 1
0.0479745974623106 1
-0.00124611898760325 1
0.0122590152471188 1
0.0225792208243973 1
0.0500464434672166 0
-0.00803284222084224 1
-0.0190184942795151 1
0.03341004911145 1
-0.000232076195142644 1
-0.0117696111962802 1
-0.0674350518212642 0
-0.0194269297061322 1
-0.013135455802431 1
-0.00168195571176191 1
-0.0159497386047085 1
-0.00776444692906246 1
0.00682865558528793 1
0.022704504726336 1
0.031349531817451 1
-0.0237416777156317 1
0.0246630454971481 1
0.00992798317286403 1
-0.0303195670254432 1
0.00988259691116707 1
0.025186972548553 1
-0.0463219058817057 1
-0.000508326810225513 1
0.0052189837302979 1
0.0163662178830247 1
-0.0325583448794726 1
0.0472352712724981 1
0.0128574481181613 1
0.028175987958889 1
-0.00381450880852142 1
0.0371012425029554 1
0.00179045714188443 1
0.0145085615298959 1
0.0255206069231836 1
0.037005589115144 1
-0.0107417555829219 1
-0.0216438198840991 1
-0.0268620197245963 1
-0.0282988621861792 1
0.0474997003212322 1
0.0125254951927626 1
0.00263144538537113 1
-0.0385553224227238 1
0.0343166531785039 1
-0.0151962330051474 1
-0.00331140134610518 1
0.0235292935759998 1
0.00601601705170418 1
0.00866248699007686 1
-0.00187455998691015 1
0.029420726122066 1
-0.0312263550814045 1
-0.0124181281143882 1
-0.0110611063485787 1
-0.00865688540585344 1
-0.00782158908303659 1
-0.0176092941614057 1
0.0590623194773584 1
-0.0153877767074366 1
0.0115533105632414 1
0.0257296947874765 1
0.0141777193937866 1
0.0142585564589443 1
-0.0619465854363002 0
-0.0330178511273522 1
0.0101097607878095 1
-0.0156958890941628 1
0.0219822600476602 1
-0.0129930994587939 1
3.26069597692234e-05 1
0.00146969353537114 1
-0.00493463158919729 1
-0.00184812464065588 1
0.00312208438241407 1
0.0151919053582553 1
-0.0118839448586472 1
-0.0312369519112222 1
0.0139946241837863 1
-0.0123134033025324 1
0.0256066908407764 1
-0.000974316131082655 1
0.0189456801596278 1
0.0255764949583196 1
-0.0222295397451461 1
0.015452568867081 1
0.00417911728003716 1
0.0268245813523634 1
0.0273769954418782 1
-0.027339167838085 1
-0.0223207178816846 1
0.0374739821091211 1
-0.0307364482832101 1
0.00287313249266414 1
-0.002604517461461 1
-0.0173654367393225 1
0.00927696944398696 1
-0.0230533333113924 1
0.0183785394950113 1
-0.0060990398248845 1
-0.0145361984413162 1
0.00774949126277069 1
-0.00788154982433029 1
0.000141419159999951 1
0.00614937718597341 1
0.0137970909092488 1
0.0211060430547802 1
0.0508670726315047 1
-0.0270691698057374 1
0.0125297789985568 1
0.00598543953383312 1
-0.0256075147191129 1
-0.00661378646026723 1
-0.00368171271920827 1
0.0250942839126696 1
0.0148428522926312 1
-0.0369103149523692 1
0.0018867477455078 1
0.0361833008047602 1
0.0197412621207194 1
-0.0267222392740791 1
0.0209475003521505 1
-0.0258140962146298 1
0.000442569726022998 1
-0.0113807606690835 1
-0.00879585676514092 1
-0.000139850481563915 1
-0.0036658713701909 1
-0.0125876380531566 1
-0.0140199739796805 1
0.0163855912878495 1
-0.0192936917478894 1
0.0057900349529098 1
-0.00290212391033284 1
-0.02560410164797 1
-0.0261007955660788 1
-0.00329558536420736 1
-0.0320193807811507 1
-0.0240386543960355 1
-0.0241701211811463 1
-0.0206451794235981 1
0.00493293022275714 1
0.0268562945999298 1
-0.00479122543146721 1
0.0206907777709987 1
-0.0271018802496434 1
0.0339101075404906 1
0.0196511308678812 1
0.00431458870281174 1
0.0281393800658344 1
0.041961989538542 1
-0.00492989510630174 1
0.0527123350306621 0
0.00523319736191882 1
0.04901887496995 1
0.00636590751880809 1
-0.011482218961041 1
0.034093305179194 1
-0.00897926179598117 1
0.0247679924359157 1
-0.0276466003948313 1
0.0256170703740821 1
-0.00811695265100638 1
0.00320744019266676 1
0.0213236706390335 1
-0.00151832785186445 1
-0.0117515797645395 1
0.0140430161366918 1
0.0080485423636559 1
0.000290929200814486 1
0.0102638172967616 1
-0.0162453936340077 1
0.00453821180784953 1
0.00230372631837715 1
-0.0315011281608831 1
0.0169269079190151 1
0.000308767616112663 1
-0.00175315373758873 1
0.040205131579213 1
-0.00774740130446867 1
-0.0320991021397712 1
-0.0049912962474666 1
0.0181003281969718 1
-0.0088449548285401 1
0.0312076010969158 1
0.0236985337222768 1
0.00710328168594198 1
0.0170687433583618 1
0.0203393805475661 1
0.0246265500923123 1
0.0311523844370625 1
0.0217022420612866 1
0.0254499170481142 1
-0.0435364333578786 1
0.00649965968084213 1
0.0145218946688828 1
0.022042238386251 1
-0.0266059442922467 1
-0.0288569645670243 1
0.000316416211190027 1
-0.0311854942363912 1
0.00163549559152162 1
-0.0216610262532134 1
0.0219105749065814 1
0.0580009668430419 1
0.0283873527675102 1
0.0046019111227889 1
0.0316910415206556 1
-0.0259814431027223 1
-0.00251423358193327 1
-0.00354276918361924 1
0.00808717663586805 1
-0.0110312750735488 1
0.00764382831105005 1
0.0251543850188124 1
0.0163935552162303 1
0.00269876818474288 1
-0.0372058129728946 1
-0.00476187605618119 1
0.0188236220789373 1
-0.0442739602640344 1
-0.0420377987333179 1
-0.00967520562409481 1
0.00297467968445279 1
-0.017209678840048 1
0.0421177821162977 1
0.00568522123633066 1
0.00907841623979004 1
-0.0207822473612133 1
0.00612054545586271 1
0.0522468223353563 0
-0.00805804121082206 1
-0.0232526039726647 1
-0.032288655255992 1
0.0251309903964602 1
0.0293394553088317 1
0.00894550943642034 1
-0.0200644655505856 1
-0.0152970452826868 1
-0.018698040400583 1
0.0455816501396599 1
1.55108952455182e-05 1
0.0605887152221815 0
-0.0159241791917953 1
0.0256680702695299 1
-0.00512140913907186 1
0.00789090428689568 1
0.0409146724361146 1
-0.00296829321460151 1
0.00272591459321976 1
0.0201894831898355 1
0.00260673007607635 1
-0.00724445032590311 1
0.0155571417706125 1
0.00128158638422488 1
-0.000196408945461796 1
-0.0128857385518249 1
0.00612207632072418 1
-0.0339084675576496 1
0.0451682836412062 0
0.0207773162814772 1
-0.0156890871361938 1
-0.0449262847488579 1
0.00815108146945883 1
-0.0231529751346356 1
0.0220634781050438 1
0.0174816447519762 1
-0.0193444040337754 1
0.0089021789438132 1
0.0107420154790519 1
-0.00358020260936193 1
-0.0134304085816837 1
0.0233439980083021 1
0.00875913998470248 1
0.0127477837183217 1
0.0247611585545176 1
0.0103212298370505 1
0.00609434372021983 1
0.0617700406079512 0
0.00730701782278238 1
-5.53527895484503e-05 1
0.00482417468177377 1
-0.0207246211070891 1
-0.0258367852335641 1
0.0293500930931312 1
-0.00994322915224227 1
-0.0274049955012091 1
-0.0315749436849302 1
0.0143937823753974 1
-0.027613395656453 1
0.0281791180503546 1
0.00760963743195857 1
0.0236581573908229 1
-0.0105634963362161 1
0.00047229325820086 1
0.0183203702815712 1
-0.0146938484696403 1
-0.00373283861831273 1
-0.00212966006844598 1
-0.019856822698524 1
-0.0375879494031202 1
0.0369077355598325 1
0.00895012008624485 1
-0.0410437090427491 1
0.0417614533008129 1
0.003402237768831 1
-0.00771162722371799 1
0.0469166654909779 1
0.0162530922241255 1
-0.018903675045534 1
0.0181100076932172 1
-0.015870446687353 1
0.0189202197594469 1
0.0215493163495594 1
0.0584227927286701 0
-0.0220802116773087 1
0.013838155185042 1
0.0209196189384154 1
0.0202239319504995 1
-0.0195439539751891 1
0.00945596805837666 1
0.0206197853161217 1
0.0313043658895482 1
0.0038397343117566 1
0.00104261031725786 1
0.00457404819738109 1
0.0393118551394925 1
-0.00370203677610445 1
0.0485000974704897 1
0.0114949202929852 1
-0.00208863653153076 1
0.00625027859662307 1
0.0263958645319176 1
0.0338995589875454 1
-0.0371516718565757 1
0.0681685700630431 0
-0.00408484752896036 1
0.0412425206944487 1
-0.0345646279452254 1
-0.0519027443825892 0
0.0125539258696953 1
0.0244895832383578 1
-0.009422518586456 1
-0.0418106102960491 1
0.00295733076694602 1
-0.0170005351383148 1
-0.00211225591237033 1
-0.00218759084469259 1
0.037748027454816 1
0.0563078733091797 0
0.0239589362271584 1
0.0288712834232596 1
0.0114359856060341 1
0.0341583068530328 1
0.0334331222636099 1
0.0186828681701307 1
0.0137308206241257 1
0.0110024913494843 1
0.0630544147514664 0
-0.030953855932168 1
-0.0190877839383383 1
0.0213262406128179 1
0.0147488967590383 1
-0.00605637025982542 1
-0.0192840006509076 1
-0.0225349526455735 1
-0.0368164180046754 1
-0.0226003477280761 1
-0.00427757421269815 1
-0.000114911068255764 1
0.0329351073224018 1
-0.00934730081910032 1
0.0189420529150788 1
-0.0251868374828542 1
0.0146805231703972 1
-0.0139591352067517 1
0.0291452537088449 1
-0.0251527788790629 1
0.0100691317213845 1
0.0317111492409673 1
0.02068530757297 1
0.00322265809846049 1
0.0161759492120795 1
-0.00633812223277831 1
0.0119955540167763 1
0.0334558364735826 1
-0.00787382567380969 1
-0.0161783671290131 1
0.0178780919311718 1
0.02111392099062 1
0.020617884760399 1
-0.0310139957000199 1
-0.0115357704189137 1
0.00975825661731556 1
-0.00907096684980629 1
0.000124259009407164 1
-0.0098992684376235 1
0.00221176599586225 1
-0.00608100004495205 1
-0.00267824625150009 1
-0.0117027187231579 1
0.0200195303029714 1
0.0245504951799513 1
-0.0210311541881426 1
-0.00460337062249739 1
-0.0162419750618669 1
-0.0379569647528206 1
-0.0302531567429492 1
-0.0188282632145851 1
-0.0205294256617257 1
0.0035249191570709 1
0.00719108383560556 1
0.00645595476387481 1
0.0397455966834808 1
-0.0191985202127994 1
-0.026034321315092 1
-0.00322700752813463 1
0.0104543316381946 1
-0.0187669570715187 1
-0.00550768381403083 1
-0.00534239571205181 1
0.0398269425631377 1
0.0108810837309108 1
0.0410778441851829 1
0.0202497002854387 1
0.0426434318675814 1
-0.0384179273001666 1
0.0138317374180109 1
0.0241358875012082 1
0.0297815859072668 1
-0.00763795159407121 1
0.0199573797295631 1
-0.0338131657540472 1
-0.00881886242092006 1
0.0343958280630408 1
-0.000871422244089493 1
0.0269445110987484 1
0.0500019595912266 1
0.0315075505823089 1
-0.00135632697044377 1
0.0270377296784484 1
0.00209432327747725 1
0.0422430530793058 1
0.0227982024914349 1
-0.0276159147656814 1
-0.00658418827166406 1
-0.0298132212202092 1
-0.000177433250637222 1
-0.0158955726734194 1
-0.0031978109787425 1
