# Supplementary material for: Bias caused by sampling error in meta-analysis with small sample sizes
Source: PLoS One. 2018 Sep 13;13(9):e0204056. doi: 10.1371/journal.pone.0204056 (PMC6136825; doi:10.1371/journal.pone.0204056)
Supplement: S6 File — (ZIP) [file pone.0204056.s006.zip › results N = 10 theta = 0.3 tau = 0 sz = 10-20.txt]

"dl.theta" "dl.cp"
0.459701204379779 1
0.522873444773079 1
0.36482073164862 1
0.2073345016206 1
0.75899385890542 1
0.214943987980504 1
0.419529897286399 1
0.403513784195371 1
0.421281480585911 1
0.508294901341978 1
0.727056162719574 0
0.441307781814833 1
0.464836335048826 1
0.53274306650767 1
0.222970658904934 1
0.643339406085426 1
0.415845201199288 1
0.639219803944378 0
0.392069458771072 1
0.582882754375692 1
0.41444163071514 1
0.500865602559493 1
0.424213677030846 1
0.414218327564946 1
0.37237206022039 1
0.347610388993056 1
0.585328983941397 1
0.40667296068205 1
0.356105068053365 1
0.554450032463417 1
0.400113200569819 1
0.453685305220738 1
0.383355201001013 1
0.678659895616501 0
0.615989300748736 0
0.488097469400667 1
0.523994059611048 1
0.314979123457118 1
0.200941722002584 1
0.586431144236655 1
0.575765013115637 1
0.622923814432877 0
0.45317622969593 1
0.305795137842122 1
0.338212024087206 1
0.517875568955738 1
0.745713287979622 0
0.311957968351461 1
0.581737879042792 1
0.860638731095184 0
0.618549845578353 1
0.604593873277409 0
0.572467510381025 1
0.491611411744994 1
0.848065812498972 0
0.74479936385074 0
0.384901708604983 1
0.495542250479093 1
0.551935976416534 1
0.567440289939683 1
0.679844621130191 1
0.495741325698069 1
0.270422501411541 1
0.904557915880099 0
0.652858229867423 0
0.25072832448739 1
0.67080125250613 1
0.32085966170128 1
0.988759405103453 0
0.586863035325752 1
0.717551676963619 0
0.570736083579747 1
0.60879431072001 1
0.149823325616538 1
0.400983434493749 1
0.366660955511927 1
0.710507136281099 1
0.202871976316715 1
0.321415291953128 1
0.747742994714117 0
0.288743582637495 1
0.340990419009907 1
0.843287660871504 0
0.192460818680538 1
0.531599451705345 1
0.429458851060562 1
0.14168416132609 1
0.39971339155167 1
0.525874636850858 1
0.590730112015882 0
0.551479122964036 1
0.780027833069053 0
0.305395780520331 1
0.18781520442264 1
0.558445348009022 0
0.480899625105442 1
0.388205224585628 1
0.650388579442851 1
0.52694508864963 1
0.542648110404764 1
0.543185778289856 1
0.812468436084739 0
0.772721264731372 0
0.295959807490195 1
0.546449216945565 1
0.652950173998125 0
0.435838308636198 1
0.593770353155003 1
0.589841077008966 1
0.617106065215139 1
0.634232441194966 1
0.632153368850516 0
0.304159335975047 1
0.601189571120568 0
0.400017235745811 1
0.638798552493486 0
0.519122386982219 1
0.142626798597625 1
0.491119803458346 1
0.749603026128012 0
0.358471176096225 1
0.335108960715879 1
0.421467288439941 1
0.793730692001783 1
0.588760552942138 0
0.443649013571492 1
0.342914240767082 1
0.726923338057205 1
0.61630124056439 1
0.587813847501826 1
0.502533051507714 1
0.474997302509428 1
0.749087490298037 0
0.643571307709415 1
0.68464594825271 1
0.772517803765073 0
0.633293161433806 1
0.355125117638566 1
0.512883646889135 1
0.345935356086277 1
0.48430365239593 1
0.42336847658141 1
0.479208742244212 1
0.663040560949039 0
0.389313577208271 1
0.332727283842636 1
0.353236389076974 1
0.530322680701436 1
0.614285671015052 1
0.750777378143462 1
0.616908711630752 1
0.414797323589007 1
0.624523129134499 1
0.798916292347487 0
0.511959143618117 1
0.548775417425988 1
0.32588991551761 1
0.463830645241395 1
0.611256705281604 1
0.425330745759794 1
0.784613079812882 0
0.353870354572195 1
0.480703917971991 1
0.474227032634322 1
0.650089048014872 1
0.609215271118344 1
0.659435114010769 0
0.43616113435364 1
0.613535621706065 1
0.638274503386889 0
0.415415713764134 1
0.542192020960542 1
0.503490173592617 1
0.112690887227936 1
0.462215170869407 1
0.427323965902831 1
0.514913254686449 1
0.686002657067298 0
0.36467338282403 1
0.688206764142883 0
0.340973548427855 1
0.410536400250044 1
0.679648003487522 1
0.432585000400027 1
0.498681356899204 1
0.544873962397827 1
0.412448523977616 1
0.367692111697929 1
0.404345380131227 1
0.485367133679632 1
0.0372549340018139 1
0.517164115187502 1
0.759073594821538 0
0.303814928348929 1
0.589580033244644 0
0.431731583062815 1
0.51346020481938 1
0.421010432608943 1
0.309383857867788 1
0.104066006384602 1
0.324591226958745 1
0.467435951507353 1
0.59296709199982 1
0.72270941806573 0
0.769092951632916 0
0.576563366984203 1
0.614970631670819 0
0.49416906586923 1
0.671071865537841 0
0.409045037648367 1
0.225876399667288 1
0.224431592075686 1
0.350023388549079 1
0.536585280138058 1
0.308522868035742 1
0.57266983593121 1
0.59412103272997 0
0.193395328305847 1
0.480138524534245 1
0.208473827582325 1
0.660013912929099 0
0.649696423480262 1
0.594780039547 1
0.0737967117620823 1
0.158196305160664 1
0.498204008700693 1
0.611937133683638 1
0.582783891489307 1
0.336299164819049 1
0.780361865274587 0
0.490419238433793 1
0.672528726637966 0
0.232396727185761 1
0.318056093958553 1
0.505282239912331 1
0.27849926700465 1
0.209268140465702 1
0.541335199857248 1
0.49293740680774 1
0.436897937706889 1
0.470868213169009 1
0.353569526032646 1
0.48641439420482 1
0.478461112808548 1
0.497120488644843 1
0.572792302223693 1
0.518035791023672 1
0.392368061088144 1
0.575726944469938 1
0.439870340187022 1
0.568602900736512 1
0.494722923178223 1
0.303442242048342 1
0.65836983733155 1
0.540333685022886 1
0.652169731702124 0
0.39901439153587 1
0.405279238880037 1
0.375132670018258 1
0.49598798888308 1
0.482338398925159 1
0.551534501254688 1
0.587387923185281 1
0.28661448534053 1
0.571629730541411 1
0.515703520342316 1
0.291155079152353 1
0.389749307831335 1
0.644210514082643 1
0.409447797339513 1
0.519179567570588 1
0.707785353340026 0
0.1958410262967 1
0.403655487047391 1
0.509474942672096 1
0.702389700985292 0
0.376888831195098 1
0.206900582509883 1
0.259780062823164 1
0.342731327504159 1
0.862705587272422 0
0.41959315162229 1
0.424430130315814 1
0.599094262958701 1
0.466059181357524 1
0.587918409347908 0
0.637200031674973 1
0.458036582578374 1
0.580753823641043 1
0.233030353529131 1
0.986275260946256 0
0.416526374358059 1
0.457505818284198 1
0.44393885804591 1
0.54315431852319 1
0.734618513794299 0
0.555457522950769 1
0.644739918288696 0
0.761560924459754 1
0.603700009428822 1
0.589653086581288 0
0.608416781871339 1
0.421723210459675 1
0.343796324375857 1
0.728582414990863 0
0.433348548364293 1
0.394511587944195 1
0.580258517930809 1
0.37962627111778 1
0.621502492727754 0
0.582664010357629 1
0.842045671854508 0
0.326748218580923 1
0.381510661209292 1
0.550968461980508 1
0.668271363865401 0
0.383736640225305 1
0.502145057558609 1
0.38820839449705 1
0.657372704651791 0
0.742514288643068 1
0.250189935979963 1
0.388225730148068 1
0.672587014225862 0
0.311510539314497 1
0.502413938898817 1
0.734404093412028 0
0.364212067412936 1
0.656179319487112 1
0.403957416882221 1
0.396393398439097 1
0.786373264598219 0
0.638193571425711 0
0.662197226590937 0
0.726106570784145 1
0.409327886444962 1
0.294853862550562 1
0.615451703470773 1
0.3335920242589 1
0.683499001954471 0
0.590639201487146 0
0.550731426874495 1
0.664781613232782 0
0.44196249823354 1
0.175583312172729 1
0.676559171305082 0
0.512409585096614 1
0.763647866216324 1
0.561306464045468 1
0.411598485211706 1
0.507733247166598 1
0.724758566483762 1
0.81607850476042 0
0.447818968190506 1
0.689652390762207 0
0.207490915676824 1
0.589558769142128 1
0.624477636046421 1
0.635122081796528 0
0.470889843765692 1
0.55454043218926 1
0.387754698803672 1
0.375229213090418 1
0.556199012628937 1
0.314843791985711 1
0.740053151160975 0
0.537802166330512 1
0.554567102243854 1
0.485408173673739 1
0.695034284877437 0
0.522677575609057 1
0.611305222064895 0
0.710007706547872 0
0.418408611804286 1
0.526691675104333 1
0.609146337101353 0
0.324894920849866 1
0.624002098632774 1
0.282578040322433 1
0.799961311406372 0
0.24012576359841 1
0.461523091364691 1
0.344266335475691 1
0.874453497112572 0
0.68120304456185 0
0.574054699050537 1
0.297647622987316 1
0.306927550883917 1
0.733990619945642 0
0.494109179983255 1
0.677348298510831 0
0.46094323309615 1
0.427869436434836 1
0.604974834999752 0
0.646252385474377 0
0.545548132146349 1
0.461908141156745 1
0.020586219935685 1
0.270626893010914 1
0.638209878761825 0
0.65213313621471 1
0.474593687016497 1
0.569670736305102 0
0.554390256278499 1
0.662113616179422 0
0.546033062629764 1
0.462445999493568 1
0.352958333300043 1
0.550265407781064 1
0.388051274892321 1
0.280980633131555 1
0.347458720779327 1
0.375020796045753 1
0.650662947372638 0
0.481818435846279 1
0.539616234173194 1
0.612344957738043 1
0.499064110335898 1
0.803435755952103 0
0.54328729082525 1
0.650174870156626 1
0.691039579307457 0
0.546893383480872 1
0.40769998217898 1
0.256096824860943 1
0.295953430038947 1
0.447388357204868 1
0.474151492748055 1
0.783661549913222 0
0.604351241612996 0
0.280769780313875 1
0.760898055403927 1
0.187831970727835 1
0.556452301704931 1
0.510531688554529 1
0.405000610785158 1
0.528620752248055 1
0.632728569669495 0
0.450544861830296 1
0.426586136632054 1
0.725341885715852 0
0.602597255958088 1
0.557209904458658 1
0.559265844671529 1
0.741957785744386 0
0.631578985159169 0
0.483491264030211 1
0.447042805350579 1
0.328557850584083 1
0.693438151535185 1
0.440033721427651 1
0.486326582740284 1
0.567294199092359 1
0.555982976131936 1
0.579826678343656 1
0.524182193459542 1
0.841112187876567 0
0.452689394561694 1
0.695653819882303 0
0.490550076038423 1
0.50783534062865 1
0.383621569251252 1
0.436416119045286 1
0.664967870541139 1
0.156923610483716 1
0.187639754666865 1
0.581043648671083 1
0.497238326990767 1
0.609258108640505 1
0.706596015823691 0
0.667144733869561 0
0.625977432925854 0
0.533117262352253 1
0.45535915879295 1
0.673127156230529 1
0.692170972802329 0
0.388864193106018 1
0.566032570117497 0
0.535554707357239 1
0.213910638414501 1
0.468260856802437 1
0.731926049227509 0
0.745228122384191 0
0.581549752491028 1
0.0541696991932697 1
0.672978883346314 0
0.822917812653708 0
0.55200043970706 1
0.644940008989973 0
0.0740295559026282 1
0.46354953993605 1
0.46171496183828 1
0.316550057699583 1
0.341056986483347 1
0.554015707883507 1
0.368829660307968 1
0.623529301107081 0
0.517158957284249 1
0.604999782688851 0
0.485729528511414 1
0.627411240099012 0
1.00002707054101 0
0.379463332986747 1
0.674426128560666 0
0.490925069447557 1
0.569379341277092 1
0.62241227723916 1
0.383446560966463 1
0.742648407365266 1
0.515795341630387 1
0.518851154368259 1
0.360253375112473 1
0.470195708897523 1
0.631514771240049 1
0.631114784422134 0
0.229359506162841 1
0.40653549211788 1
0.404989661232825 1
0.675665740855182 0
0.444291371165467 1
0.37706727251202 1
0.318221095606196 1
0.505238493019291 1
0.67668945929426 0
0.678523761397434 1
0.461991318401408 1
0.699433446241554 0
0.395001122403544 1
0.462864572463987 1
0.647924347027879 1
0.669874889747293 0
0.507491665782631 1
0.495073678444523 1
0.626146750274202 1
0.601613745958516 1
0.551114567088563 1
0.488429837051318 1
0.783223542307946 1
0.782919769987202 1
0.221117302852955 1
0.466099855844483 1
0.354260352924278 1
0.731412816568142 1
0.335377290219172 1
0.509802842823575 1
0.464722986211158 1
0.43958776827976 1
0.326128678467072 1
0.444271136932562 1
0.514979830138951 1
0.558969428459494 0
0.432427248836198 1
0.676285058460415 0
0.33075679893755 1
0.764228657615143 0
0.499788775862949 1
0.537087836083442 1
0.448380620417 1
0.440998451048343 1
0.347290532559988 1
0.433982313435612 1
0.326047975768472 1
0.350617869461311 1
0.45517957130164 1
0.343828378083242 1
0.563979793315555 0
0.599937750554441 1
0.393076330723888 1
0.374799245926258 1
0.792015945838389 0
0.405820833262702 1
0.524474997691393 1
0.477780054503364 1
0.299274206313414 1
0.51697390645256 1
0.477889963845946 1
0.570932962827662 1
0.563001235937874 1
0.48146914585192 1
0.553682656773434 1
0.522361311515812 1
0.326097617349933 1
0.431661211886453 1
0.558311744313827 1
0.593494162914555 1
0.788021208145048 0
0.601712201611059 1
0.666420704972796 1
0.42157781451416 1
0.46973333333177 1
0.470811728456509 1
0.78439665188528 0
0.805250011671883 0
0.45353475649908 1
0.485812742649016 1
0.350049741989747 1
0.440453527421201 1
0.575219498890106 0
0.543788586815099 1
0.569574334968018 0
0.364378763683072 1
0.520605681977973 1
0.533218394341731 1
0.353305581129101 1
0.563514119881919 1
0.579600693887804 1
0.786301494259293 0
0.470201516609674 1
0.527346059610182 1
0.579398061642905 1
0.406109839299599 1
0.392813896576339 1
0.605538770403748 0
0.199991962228678 1
0.523641516123655 1
0.575419377488037 0
0.602782450963203 1
0.539316483624283 1
0.594914532896298 1
0.466048481614125 1
0.798602496471854 0
0.474831440855046 1
0.50389858461029 1
0.528482301744384 1
0.576690352284025 1
0.207642285037515 1
0.223635195910586 1
0.683698984392262 0
0.441528451764778 1
0.891089698176359 0
0.597089316108597 1
0.695998645207636 1
0.329120337192823 1
0.373155665478659 1
0.451239941707653 1
0.43478655340238 1
0.179099501960311 1
0.305373772995631 1
0.442598254433603 1
0.663247157202763 1
0.769272871677152 1
0.609237765669327 0
0.407704662518921 1
0.471981592121022 1
0.542231316638797 1
0.400004870189536 1
0.00930521698208848 1
0.375423168520523 1
0.196498861323964 1
0.52229455496802 1
0.539790230465496 1
0.53109489457878 1
0.44906368567166 1
0.160501178411244 1
0.326151340862385 1
0.665519212711506 0
0.399244428983076 1
0.132981849263938 1
0.223128940523232 1
0.30340930303672 1
0.51317886683538 1
0.23522564202379 1
0.409639046760244 1
0.464362151332896 1
0.742032684126047 0
0.388855626756951 1
0.484864087665334 1
0.575589648356838 1
0.686663099485646 0
0.444096839011961 1
0.480240453555978 1
0.479484736412775 1
0.624628359750657 1
0.553793935324644 1
0.458213698776839 1
0.47318192784682 1
0.659506717345867 0
0.568370653338412 1
0.331332676889305 1
0.397044679893335 1
0.535677819231411 1
0.425704121743404 1
0.221558220162741 1
0.63857084640602 0
0.471694771123801 1
0.633321703910587 1
0.644682164723564 0
0.594364394871717 1
0.292039991929259 1
0.666638944041395 0
0.660661387723122 0
0.591200942767434 0
0.114721187492575 1
0.828879005232008 0
0.270408607428354 1
0.532898521403431 1
0.695823900613079 1
0.109455153995256 1
0.637830940962188 0
0.950418098030985 0
0.510903559394359 1
0.551577078906284 1
0.652811854040834 1
0.682163654252391 0
0.559178477054418 0
0.402404612282654 1
0.693928734394711 1
0.282494192048071 1
0.462016366617394 1
0.337026877465294 1
0.402523754524853 1
0.360659338814995 1
0.545257973075746 1
0.246674443179284 1
0.441215347682302 1
0.549750729892821 1
0.640015635165445 0
0.240338428536012 1
0.36796924565715 1
0.363658700762155 1
0.45784803636867 1
0.695660731205572 1
0.407664495745534 1
0.384128920033912 1
0.524852605524509 1
0.392741605277387 1
0.620888383471468 1
0.595676931546856 1
0.560720325191706 1
0.58833173517943 1
0.259819592214443 1
0.40537003334718 1
0.698425577321951 1
0.649222318149377 1
0.547188706477286 0
0.494727569928394 1
0.291349087236048 1
0.379440489724314 1
0.378706382312111 1
0.558915320484117 1
0.535882480538831 1
0.566166678666108 1
0.454695636885426 1
0.525890416802406 1
0.337346942508813 1
0.753798933770174 1
0.233743661687069 1
0.6965845472293 0
0.385546629065124 1
0.672004812800906 1
0.712009503439095 0
0.253669828429253 1
0.628350652950772 0
0.419893697772495 1
0.208787102942069 1
0.375550126502404 1
0.404000685868698 1
0.228879831009299 1
0.492649954714182 1
0.60789143972214 0
0.417301825062717 1
0.664391037167074 1
0.409505228386804 1
0.556054029131638 1
0.520827136377306 1
0.489621318784996 1
0.424622865606529 1
0.646149109188601 1
0.506217879881338 1
0.466381304605336 1
0.341495020258303 1
0.571705516107104 0
0.549073243554753 1
0.490181447471837 1
0.530118925144825 1
0.517290591240281 1
0.482538908019108 1
0.464300124174947 1
0.263545055841273 1
0.379919379893014 1
0.774464347437147 0
0.313138410599737 1
0.340024705221996 1
0.243587546732882 1
0.532752931646933 1
0.540270353999646 1
0.567830069287891 1
0.80263935406777 0
0.508695277248475 1
0.372355926648869 1
0.340641261953123 1
0.887080346528837 0
0.591420889372232 1
0.557142402477087 1
0.484556776789904 1
0.683130043029974 0
0.610340417608843 0
0.408072606077626 1
0.765745755580997 0
0.780722307996626 1
0.388772579848554 1
0.473029717403826 1
0.362812795938154 1
0.663579830540988 0
0.820819214063265 0
0.522593719120674 1
0.653054827187092 0
0.412603692729126 1
0.75308189132262 1
0.542394868443905 1
0.368772125216968 1
0.320808202408753 1
0.497645913121887 1
0.757240218048672 0
0.255298201980212 1
0.2401471599716 1
0.574671248997976 0
0.376425878801941 1
0.316180454217043 1
0.790087173665093 0
0.475313818443394 1
0.456825775195748 1
0.273930600986159 1
0.478035821433944 1
0.505759476597734 1
0.433285425770787 1
0.71304969027876 1
0.446908512772831 1
0.753634885923364 0
0.53325336030528 1
0.46995615436872 1
0.384561267668019 1
0.597221629317748 1
0.515481661691678 1
0.646528635856097 1
0.813703213601189 0
0.434698215964659 1
0.490968649053072 1
0.418406569787015 1
0.755565994870919 0
0.276599357072416 1
0.284953273833393 1
0.419417972437301 1
0.557200827747792 1
0.417359124632078 1
0.827043756109563 0
0.251350663132723 1
0.46734535271511 1
0.563028595003107 1
0.566586366396524 1
0.650062651623345 1
0.533268335770549 1
0.282974978407783 1
0.447266373310206 1
0.440395741236771 1
0.614559255116693 1
0.570500354902405 1
0.443443101346087 1
0.577223038159906 1
0.343777348826504 1
0.526657802867815 1
0.575226380793944 1
0.365072863805542 1
0.344727952069802 1
0.525030113716177 1
0.450178023658182 1
0.406683117953649 1
0.424344059930933 1
0.30504911148523 1
0.499176566088709 1
0.582640665797446 1
0.632032820747603 0
0.342934674206935 1
0.484857911312711 1
0.61687190821641 0
0.675433199513934 0
0.323860837082155 1
0.580237597531086 1
0.349347325228338 1
0.253997384096206 1
0.43976352805335 1
0.697407242777488 1
0.505910702224491 1
0.307068024734677 1
0.708496192104139 1
0.394687286106631 1
0.724830053496498 0
0.372071464372475 1
0.567112059538858 1
0.339026301140623 1
0.678117792031939 0
0.265507787246844 1
0.462874482848708 1
0.320048674275454 1
0.296134429042249 1
0.577324394813023 0
0.292483868672011 1
0.462444932081794 1
0.445304827785116 1
0.670856124988566 0
0.541286261131534 1
0.411644875117743 1
0.379632013217924 1
0.599174022668247 0
0.490878683928442 1
0.612010257216641 0
0.441836058570619 1
0.424544936303703 1
0.33348113053732 1
0.412393319109538 1
0.700710465920876 0
0.847617363378704 0
0.572316915060678 0
0.161077498903279 1
0.36207954119638 1
0.579246537559152 1
0.658123848470944 1
0.213440475763886 1
0.517438771262615 1
0.424354691768621 1
0.783625650494411 1
0.511159495672618 1
0.674169124081421 0
0.530205882595454 1
0.545731432887666 1
0.573938969030258 0
0.489210576461199 1
0.541877969932694 1
0.519050124440507 1
0.512507068376552 1
0.517819737219156 1
0.409326757068845 1
0.708385386513836 0
0.586827874610651 0
0.415464376111562 1
0.241382089261947 1
0.481048073747199 1
0.497948795022087 1
0.39877411774675 1
0.500496819599698 1
0.576571293103826 0
0.558893182829871 1
0.590750915330965 1
0.614061113801417 0
0.441340826059897 1
0.593547959650161 0
0.513096733676717 1
0.597860753552622 1
0.393276099084287 1
0.599117731227771 1
0.735198482361178 0
0.625040975189125 1
0.614372482140957 0
0.520963197050792 1
0.526187308532956 1
0.287915597544445 1
0.720135069961488 1
0.655464882106032 0
0.587174836264003 0
0.614451811884397 1
0.609111438363953 0
0.300366326200085 1
0.325843963824159 1
0.410076969100945 1
0.604225759841903 0
0.342087964638174 1
0.314019727592134 1
0.360475825114284 1
0.712263316621275 0
0.660300498816719 1
0.412676267194943 1
0.826206388314776 0
0.601495574106937 1
0.479220954819782 1
0.509181971973941 1
0.597214051711131 1
0.631712679209847 0
0.5729350599964 0
0.479150433691449 1
0.635078560721369 1
0.230974206218265 1
0.30685547024598 1
0.583136092499825 0
0.252801075099523 1
0.564353849799288 0
0.449627408038285 1
0.531159001203761 1
0.381772535729192 1
0.550411335707419 1
0.721529888472913 0
0.432722168132034 1
0.697474335646921 0
0.626289076699532 0
0.334969478433839 1
0.584568697935143 0
0.440761397563221 1
0.666429390719017 0
0.45376210279628 1
0.606495616574592 1
0.462859200052066 1
0.690015945108639 0
0.496785789151344 1
0.454463823683587 1
0.553540868712183 1
0.642791831603147 1
0.116973318104772 1
0.552891410460589 1
0.420967499988211 1
0.962225670539691 0
0.619121784664916 0
0.398619908904421 1
0.465529382277429 1
0.411858730447157 1
0.431874312181309 1
0.669691504682128 0
0.450991110678349 1
0.625730769520218 0
0.596818809484837 1
0.520719894534628 1
0.49987268861108 1
0.445590866817732 1
0.597516270353081 0
0.693899226525865 1
0.707927611376115 0
0.382856809266396 1
0.415789438266561 1
0.249291872983736 1
0.670476798023527 0
0.572556748267828 1
0.291477739096036 1
0.560769593401763 1
0.480821920606728 1
0.469291539809302 1
0.496500195886498 1
0.433524899629162 1
0.682658002446719 1
0.388827251160438 1
0.662556863945159 1
0.607973446629021 1
0.67179464592717 1
0.558785144737566 0
0.724739959039173 1
0.691282836833863 0
1.01626687607104 0
0.452099339271157 1
0.188453806492901 1
0.285776368277956 1
0.449022597171485 1
0.479238945921982 1
0.300163082821504 1
0.460765813593338 1
0.288772723992105 1
0.540932702127732 1
0.524520950608458 1
0.627569649256559 0
0.497878570334055 1
0.441130220732726 1
0.3962756685952 1
0.564355306764782 1
0.595742001580397 1
0.392678029166012 1
0.679086841196602 1
0.545391113918717 1
0.28626951086412 1
0.541425077264587 1
0.149383245052384 1
0.624181495121531 1
0.694222889362355 1
0.317463035356863 1
0.277398772730487 1
0.614676053156463 0
0.634522609455959 1
0.252591345997892 1
0.318276944756213 1
0.295696859477324 1
0.579640318207551 0
0.514580722896417 1
0.441895832593709 1
0.412609048942411 1
0.383845726414968 1
0.382496728787988 1
0.521981540322155 1
0.586077408833084 1
0.532896437432426 1
0.651172527219356 1
0.522155382708706 1
0.628021594567181 1
0.566513297918343 1
0.385208002556966 1
0.594976017839741 1
0.511865323518441 1
0.468340163053704 1
0.63062589290245 0
0.287114558642612 1
1.11787089864069 0
0.671097928044528 1
0.652739629990343 1
0.261776017489713 1
0.306158735068083 1
0.564686881507928 1
0.315797756971357 1
0.687955045155467 0
0.56859514239809 1
0.352727769866126 1
0.557196950090853 1
0.526703460977317 1
0.606807769078652 1
0.774498719947646 0
0.438167328337537 1
0.705308003806343 1
0.893975917304262 1
0.166198020048042 1
0.415404298798319 1
0.573928903274682 1
0.29117654252276 1
0.257954637990071 1
0.560814647291032 1
0.389781606075146 1
0.570430097718524 1
0.408461035246077 1
0.664624628635996 0
0.414645216582877 1
0.625279974561913 0
0.540608835414824 1
0.348980732217334 1
0.577846798922614 1
0.549950591335541 1
0.474159466589089 1
0.263200770650859 1
0.455794075403738 1
0.785491319474974 0
0.991831015207583 0
0.557877223630001 1
0.544558391934516 1
0.470731485178269 1
0.537502654057818 1
0.560824604773151 1
0.44994779070449 1
0.568569275234595 1
0.447861439313325 1
0.552571627614854 0
0.414385455057843 1
0.361230222879159 1
0.405416046243583 1
0.148260700663682 1
0.396085306300615 1
0.679754953852399 0
0.331938095542121 1
0.519066169844542 1
0.602489697825254 1
0.268207310799749 1
0.613356384656582 0
0.708123556961509 0
0.600942543098515 1
0.536392177318976 1
0.491765777106254 1
0.282881061726728 1
0.450477158490657 1
0.596876918867798 0
0.642120761102375 1
0.133736246500435 1
0.691919169373633 0
0.432633840785679 1
0.461207989913397 1
0.525140747548 1
0.594096015488613 1
0.462246857368776 1
0.513527499039026 1
0.272963155733452 1
0.385601835403593 1
0.491602154951318 1
0.410504069219442 1
0.653019215575945 1
0.609057115419608 1
0.776241643204327 1
0.54434225204467 1
0.403987054300529 1
0.436814783025922 1
0.426531653005786 1
0.398597203211139 1
0.571902637680599 0
0.512700349973623 1
0.562753543947253 1
0.594897192534484 1
0.630299163040537 0
0.363546701526548 1
0.688034746578787 1
0.531250417845555 1
0.564042447937505 1
0.730228965059203 0
0.577397483717243 1
0.41688092181685 1
0.494663414573546 1
0.363868804945234 1
0.44819152138326 1
0.584660849833926 1
0.495368640891735 1
0.369577862979639 1
0.463939785922016 1
0.451783627047587 1
0.64800088599391 1
0.964003628189131 0
0.279342321494949 1
0.315995116763753 1
0.326523008713961 1
0.561577763529688 1
0.585184763591765 1
0.350184341639913 1
0.397250698339978 1
0.694503987602932 0
0.684798583120041 0
0.323611875870329 1
0.433156058020316 1
0.503793351393292 1
0.52061947569615 1
0.119524945861187 1
0.729731389604564 0
0.334322390994955 1
0.649674658819156 0
0.490297928681454 1
0.758288185510947 0
0.597215131279127 1
0.538401652176031 1
0.3958825281239 1
0.278454517049187 1
0.705062646452203 0
0.780831846678758 0
0.554852349227512 0
0.532410890313728 1
0.476310814451225 1
0.638756162635077 1
0.710805369951443 0
0.392898585393095 1
0.405306709865863 1
0.444232213294487 1
0.407760532881517 1
0.971536407627815 0
0.340983721116749 1
0.523329534504572 1
0.649888962297585 1
0.544552822336298 1
0.551576382428327 0
0.431895920644884 1
0.561012455590217 1
0.699816638162853 0
0.487156638096266 1
0.468532569347924 1
0.44656715137306 1
0.192170524472048 1
0.253391330874344 1
0.639846326573724 0
0.31923225881567 1
0.366766760616505 1
0.572208383841217 1
0.65285676032053 0
0.734761233889487 1
0.520840365077098 1
0.666103354875717 0
0.487976553417375 1
0.686337829602589 0
0.371994360338413 1
0.345230040936473 1
0.335684363218588 1
0.588788088355104 1
0.40150832346331 1
0.479468516586607 1
0.579490822416443 1
0.6240578218224 0
0.530400207335149 1
0.791379836601063 0
0.445647666601957 1
0.382412753160358 1
0.510966033271648 1
0.336382928169163 1
0.587303897648625 1
0.57823287062999 0
0.485861097964112 1
0.343949917278829 1
0.493209451503818 1
0.452860394244393 1
0.515385022891741 1
0.298364657705026 1
0.366739437566359 1
0.535939558193867 1
0.586731907328188 0
0.388261920836596 1
0.648568377249141 0
0.401473790648385 1
0.477598032304931 1
0.414000925578272 1
0.573711269441479 1
0.480508917558057 1
0.598643086527195 0
0.415654602833349 1
0.467969366456523 1
0.416310427650529 1
0.456900102946969 1
0.787256638573433 1
0.333000195514147 1
0.590505820576587 0
0.272214293389201 1
0.573989034422116 1
0.725003399049035 0
0.415484385202812 1
0.379517634930973 1
0.558750468118978 1
0.381065458057613 1
0.511416222236221 1
0.585628946699528 0
0.752051332026498 1
0.457069982040696 1
0.523090250829335 1
0.418224552390098 1
0.525817797971325 1
0.713015532656364 0
0.489544029977037 1
0.638190284806674 0
0.632493363658592 0
0.325433936673817 1
0.440643631155695 1
0.783038685309706 1
0.523386254711782 1
0.426402779909927 1
0.533212120458259 1
0.577925229791312 1
0.402121037994911 1
0.429460166002318 1
0.327875825316401 1
0.488471716651937 1
0.392977948778003 1
0.437946354242965 1
0.573573545501102 1
0.257040584988283 1
0.277122103274025 1
0.77535185793137 1
0.675195717156562 0
0.717758593713604 0
0.763022956467509 0
0.527751320319574 1
0.180010964432957 1
0.359556590222922 1
0.381570435015338 1
0.635690090701544 1
0.660978906211415 1
0.555420255594829 1
0.527059873135445 1
0.49740808788163 1
0.340562015290732 1
0.315949280602748 1
0.731078790132835 0
0.713191102981842 1
0.407599423767342 1
0.51125307119138 1
0.590032385953553 0
0.562312149859091 1
0.256077190756081 1
0.275397873973785 1
0.488616168047785 1
0.469588819221404 1
0.586170203505008 0
0.903977004133207 0
0.415559991173319 1
0.526833559323255 1
0.600147895799596 0
0.462354657834344 1
0.433046615383809 1
0.521762444718598 1
0.736905453421227 0
0.445459250943107 1
0.566657643251767 1
0.228678217464689 1
0.533909162760226 1
0.506246026120608 1
0.475758193042296 1
0.457173839050862 1
0.400628377645889 1
0.408795201986349 1
0.241488657562242 1
0.949399883008354 0
0.39471810306867 1
0.385218109815819 1
0.431229728729442 1
0.504503884564844 1
0.461268144835035 1
0.399764953691612 1
0.406256898760284 1
0.314346725824425 1
0.398093127509621 1
0.61037604075882 0
0.27503116097979 1
0.530419157593494 1
0.541181514510041 1
0.662488165071608 1
0.401704522976832 1
0.397366139232695 1
0.505503971858825 1
0.395430334427915 1
0.51916406214116 1
0.468762007878479 1
0.547571158064927 1
0.878787624403995 0
0.87935201368227 0
0.866729310958615 0
0.26087978359856 1
0.576054798338045 1
0.574869182289523 1
0.252308200330791 1
0.495276735301778 1
0.505217695273993 1
0.299805451154109 1
0.437926986177948 1
0.547930265523935 1
0.530972130072693 1
0.626011739913166 1
0.436837709002751 1
0.537216464183266 1
0.447737379719991 1
0.435472448505201 1
0.461971343553847 1
0.542715848083848 1
0.390644540916594 1
0.417329739082948 1
0.712837552238403 0
0.383067393266711 1
0.705806353763436 0
0.661619664006775 1
0.58698955561931 0
0.274166717148269 1
0.312946223322724 1
0.562736485529592 1
0.615412925271547 0
0.638110806964105 1
0.557035608497856 1
0.813919691936973 0
0.433774343448794 1
0.520113541161051 1
0.45857013344451 1
0.487054232077841 1
0.501818336953357 1
0.305002964816107 1
0.446067567664597 1
0.544896379906884 1
0.579574415201055 0
0.258718202914282 1
0.625566020129919 0
0.577294933478088 1
0.579202503964814 1
0.392653591021306 1
0.49593640661214 1
0.706652311158513 0
0.538310411879183 1
0.637637082010664 0
0.673592527063703 1
0.386085219184291 1
0.282688936690637 1
0.383283916356207 1
0.796308548572775 0
0.513158960405428 1
0.657318474978826 0
0.512524818484095 1
0.615210206674023 0
0.466820653379608 1
0.529069255462707 1
0.352179899551884 1
0.695121138826811 0
0.667733236575742 0
0.365900495869528 1
0.508346861039938 1
0.670275183918334 0
0.716418723987323 0
0.495211877560512 1
0.385711273938012 1
0.416061012379551 1
0.424806805314499 1
0.34537789106384 1
0.512860356595717 1
0.492988449925528 1
0.223777509959406 1
0.344457440638343 1
0.265227291501854 1
0.21952932778345 1
0.417741004025528 1
0.392453290406963 1
0.540919031888042 1
0.468471071330165 1
0.499028778915819 1
0.487908776090017 1
0.67363849374661 0
0.451162126060272 1
0.465241104738964 1
0.381910680606859 1
0.357744510846314 1
0.520509913223634 1
0.602754892446418 1
0.194760738325981 1
0.436027982906142 1
0.528015759030582 1
0.756456280599721 0
0.58674144810154 1
0.524416532242015 1
0.243627756812964 1
0.666126061470699 1
0.380165978021394 1
0.619750809611233 1
0.218199087660817 1
0.641890766020889 1
0.394147726238883 1
0.458935898502276 1
0.424074586407607 1
0.550218541206545 1
0.452163206599675 1
0.146723776408969 1
0.449068297075452 1
0.37687037883727 1
0.528387960470383 1
0.194079107585207 1
0.552300389729254 1
0.346850344363442 1
0.432555178005058 1
0.804587140119534 1
0.738399611634764 0
0.359309918437517 1
0.738304409591821 0
0.310602543142117 1
0.491705156752443 1
0.456056730776757 1
0.684873558655426 0
0.345970394694703 1
0.460776705177796 1
0.398379600242045 1
0.414632076369608 1
0.734979425889647 1
0.474203374183473 1
0.570261039103712 1
0.345385585199761 1
0.344789617566795 1
0.497324219252668 1
0.514408253011116 1
0.531620924745167 1
0.649438618891304 1
0.418324586657795 1
0.555800612153668 1
0.402894030652556 1
0.479762911932109 1
0.548600104911745 1
0.335105265779121 1
0.771987524407945 0
0.788710806425407 0
0.407012723795404 1
0.260679745753458 1
0.591879050782832 1
0.491173598783923 1
0.270763765173958 1
0.628875576294358 0
0.6666686306917 1
0.623338953364966 1
0.237408362583169 1
0.397332936228424 1
0.533327047569536 1
0.394639571521046 1
0.403923070434536 1
0.473432643673173 1
0.271788070269469 1
0.505151338469994 1
0.575787690205327 1
0.389771345591741 1
0.38824854751625 1
0.442790924324478 1
0.741536312533643 0
0.330901541626965 1
0.458463731148201 1
0.565772869769898 1
0.494154229103789 1
0.317311684905629 1
0.464836480317526 1
0.685546335704923 0
0.348513959206121 1
0.463201936008086 1
0.655496103592949 0
0.419439942791398 1
0.496780812001117 1
0.548136266702072 0
0.619884014121312 1
0.756442425849254 0
0.582446506571171 1
0.507962280892043 1
0.499014821630805 1
0.396863792522835 1
0.662286844470159 1
0.547443486633639 1
0.433539873388121 1
0.623078395032816 1
0.520730131115718 1
0.496713341009165 1
0.736377324794074 1
0.513722802612311 1
0.692252488381176 1
0.42606130400871 1
0.77062216401975 1
0.315674600388202 1
0.713098266167575 0
0.567539702236178 1
0.301841986308411 1
0.347236647027439 1
0.58432509936479 0
0.450502988137475 1
0.321061741110826 1
0.502892010176302 1
0.614437752479876 0
0.573493910583031 1
0.482001871197534 1
0.423594962733455 1
0.455300276164507 1
0.331504314452139 1
0.755340639704809 0
0.50183706649612 1
0.398346912517678 1
0.571421085783846 1
0.617253297020633 0
0.579494438265863 0
0.547211088761495 1
0.584139902738927 1
0.728980092482327 1
0.751209105334648 0
0.379717424975972 1
0.503236397499414 1
0.268068004795764 1
0.739467151031672 1
0.418426280767391 1
0.648462094123789 1
0.299777499969387 1
0.571519410587484 1
0.73226523499087 0
0.542973310165605 1
0.463588753668889 1
0.405374073285136 1
0.493669738657168 1
0.434272572885037 1
0.497407601063159 1
0.513903230998645 1
0.609372468656263 1
0.498909514573608 1
0.46308958941612 1
0.237729880169055 1
0.741052647327116 0
0.458267927697108 1
0.598327409539974 1
0.16932567178938 1
0.327198225625817 1
0.549967796739148 1
0.551548403638495 1
0.521621793283067 1
0.557922863599333 1
0.529865628632162 1
0.199527297890649 1
0.600667789265917 0
0.437171862247597 1
0.456621377457999 1
0.739914385537065 0
0.632493377657401 1
0.511035737967124 1
0.35857606262977 1
0.0726829844283002 1
0.615284543388212 1
0.543064419664348 1
0.328228456430398 1
0.543366158892483 1
0.60366180511673 0
0.197471886783406 1
0.617232455320428 1
0.333010241440891 1
0.301424389227884 1
0.379902062787012 1
0.326599182357463 1
0.233105574097768 1
0.562917829785653 1
0.861081369035256 0
0.41662550154598 1
0.300383643443404 1
0.507134214185174 1
0.496343294573364 1
0.156297662841909 1
0.801822962000843 0
0.363738856402957 1
0.459732044760632 1
0.475401233346763 1
0.589812600198106 1
0.191372652889415 1
0.51054276023698 1
0.638786514717013 1
0.330398173584597 1
0.492962911138635 1
0.350325257419989 1
0.3703481261321 1
0.663928968710845 1
0.414454586014995 1
0.500830867333861 1
0.439933164557807 1
0.45038748277264 1
0.662245384843607 1
0.166321784974984 1
0.506243718547793 1
0.56119722166919 1
0.438209270385599 1
0.321558491507145 1
0.460972245594578 1
0.359607896330036 1
0.462519244755702 1
0.474429413970127 1
0.697590902894833 1
0.441485637243581 1
0.205100008823019 1
0.570671605240211 1
0.485028228475102 1
0.63606897628543 0
0.245503772111761 1
0.50810539599265 1
0.229742389121141 1
0.711939565659074 0
0.441434742181832 1
0.712319672466956 0
0.411330686242561 1
0.880000832559199 0
0.928476048910184 0
0.59399883647118 0
0.638070504909986 0
0.669802086772498 0
0.473057912565439 1
0.514436333020728 1
0.626752237175059 0
0.656269360482764 1
0.842892597743313 0
0.728542975341728 0
0.383804681351812 1
0.539597003351816 1
0.50926206541145 1
0.024047978317953 1
0.636848225164246 1
0.792435366255418 0
0.682228480246179 0
0.428094823712452 1
0.283991327399994 1
0.246273947504026 1
0.489516288579206 1
0.502559654467669 1
0.551137934933186 1
0.536323175264756 1
0.515697913607272 1
0.683800579281058 1
0.494867255255426 1
0.580645369786355 1
0.436514421187663 1
0.573321099030017 1
0.413110214273933 1
0.56323127750906 1
0.418637819938953 1
0.421697667459567 1
0.382832042277816 1
0.625254336042855 0
0.264262667333447 1
0.548380180284274 1
0.507003478130877 1
0.449014234897356 1
0.416870640994816 1
0.360512706827789 1
0.128852036959885 1
0.422973071157172 1
0.586494148186124 1
0.608351598450712 1
0.434256404983966 1
0.726790180877321 0
0.383502948669936 1
0.232814746887416 1
0.578565382788226 1
0.543514554387824 1
0.797123703665547 1
0.684143766396143 1
0.442067897980869 1
0.629195111319431 1
0.706440869127165 1
0.211073156520435 1
0.477006274877507 1
0.526697809059051 1
0.0222501404677934 1
0.550406746531506 1
0.332613358722725 1
0.57815955466358 1
0.694356121952653 0
0.405610594973918 1
0.589313702918082 1
0.277898429262442 1
0.879502440314827 0
0.250408729213378 1
0.457678282183331 1
0.485552446271174 1
0.56791316039072 1
0.579658559483419 0
0.506693221978826 1
0.68930413983554 1
0.211637629158629 1
0.469434361411618 1
0.572706500381284 1
0.549304416087092 1
0.635318858076888 0
0.588489066186722 1
0.656952759839386 0
0.388658878877411 1
0.46795245973413 1
0.392930206361081 1
0.786071361458341 0
0.651835544702931 0
0.366764760304936 1
0.601087367962648 0
0.444688751980896 1
0.194229625132382 1
0.755288449254708 0
0.517326583480087 1
0.315091927702748 1
0.539400773828502 1
0.230030650482301 1
0.444453878381915 1
0.75450148973365 0
0.390103089234358 1
0.270420806134528 1
0.720638943865426 0
0.575627253078102 0
0.424939840264083 1
0.476088801510243 1
0.317873147052863 1
0.468084151380515 1
0.281597085888555 1
0.364792622753073 1
0.81151728261599 1
0.523122717205551 1
0.141897551039637 1
0.571732764635902 1
0.575195578624957 1
0.31703671645449 1
0.297689182149738 1
0.420438452514783 1
0.647757128413615 1
0.503326528920572 1
0.444978281283855 1
0.477318863816036 1
0.442476458051898 1
0.703342665390462 0
0.843436704071182 0
0.577155573884444 0
0.521472313746127 1
0.254185940331113 1
0.124285124136932 1
0.957544317637945 0
0.313112672547442 1
0.523265210641957 1
0.198352547448683 1
0.487073949293382 1
0.782797653386692 0
0.299507915955819 1
0.181353891211791 1
0.212299222992962 1
0.282680435651745 1
0.276604188005195 1
0.255421752401493 1
0.392207281129206 1
0.577934376658871 1
0.631288171885909 1
0.350904785579988 1
0.437230075949412 1
0.393821671329515 1
0.346341975786134 1
0.508147720732697 1
0.225270878730657 1
0.462501912960792 1
0.386848153428325 1
0.465670805432118 1
0.579042019101156 1
0.624512707353138 1
0.216172928714063 1
0.670291865868414 1
0.341424263027496 1
0.512949996278294 1
0.526364889129897 1
0.381861945064894 1
0.424403273747693 1
0.262793763856933 1
0.256344913601874 1
0.645905649860945 0
0.516011842309282 1
0.53881268465343 1
0.494333143894882 1
0.579193558761351 0
0.687798176671311 1
0.487657514953622 1
0.313583605409295 1
0.638845452219484 0
0.545971966456301 1
0.530758163754253 1
0.464456481312623 1
0.866953963986503 1
0.474275037888625 1
0.627216431837617 1
0.637378909272818 1
0.473693391866948 1
0.400425860561426 1
0.615813080268176 1
0.441815136805495 1
0.581112152915324 0
0.422654030264301 1
0.389470578051821 1
0.230853559457598 1
0.225029441726694 1
0.33497549998779 1
0.574290161561996 1
0.379647828634295 1
0.588804849112509 1
0.573738127247927 0
0.610339415237411 1
0.36500393709192 1
0.500103069516193 1
0.79045095498838 0
0.66471082862013 0
0.374669549086233 1
0.421297863068409 1
0.544264610308367 1
0.707256306109749 1
0.630362352240009 1
0.572101663288437 0
0.672579615850266 0
0.217900965746768 1
0.473228550527308 1
0.631275026616774 1
0.433974220311749 1
0.58738106220167 1
0.757213703273608 1
0.458526221776795 1
0.714515776205135 0
0.501754620605996 1
0.453167921806767 1
0.524068115329305 1
0.435353161464639 1
0.629132725424911 0
0.395264047551004 1
0.314631951485885 1
0.242113742010913 1
0.493551688374935 1
0.428499941023632 1
0.264465473198594 1
0.333750216378665 1
0.433294710405062 1
0.308139103033226 1
0.566239203203099 1
0.47878532635876 1
0.614155902566991 1
0.423041127504038 1
0.529369644511148 1
0.305746798795212 1
0.629050809025396 1
0.684880602999518 0
0.712121332733756 0
0.569328448618842 1
0.750452237602649 0
0.55651973886639 1
0.4676609769612 1
0.358266690192746 1
0.667232739163799 1
0.567792629091618 0
0.487127546817925 1
0.701668684628703 1
0.505869881874931 1
0.512613500738101 1
1.17328563809314 0
0.273553456298185 1
0.401446503700424 1
0.612697424164833 1
0.440903550044803 1
0.805818108479173 0
0.146016688922536 1
0.546487281617004 1
0.476440574185619 1
0.366797327526899 1
0.458308888293355 1
0.480860546317257 1
0.575414740052188 1
0.611471141107437 0
0.706287535065351 0
0.749399691973697 0
0.438281641372101 1
0.646189822233443 1
0.462073528230183 1
0.624718601106599 0
0.815807335757534 0
0.512267544785216 1
0.536925331133433 1
0.708334918517925 1
0.580470457773727 1
0.459438040500478 1
0.636267517399428 1
0.614618349634886 1
0.363057389242099 1
0.292683260287124 1
0.561222298829592 1
0.304979775625153 1
0.622729212210416 1
0.731210336950053 1
0.509040631941162 1
0.309901315354425 1
0.540857698723344 1
0.255698526114657 1
0.391629123436765 1
0.579345415307833 0
0.792510049386471 1
0.729079376673337 0
0.668077009737358 0
0.669475210888253 0
0.5227706473147 1
0.571834893116642 1
0.485508635905421 1
0.337928199206135 1
0.323863106860242 1
0.450931145176993 1
0.47764138607116 1
0.184562972489866 1
0.456125415648158 1
0.631489396494398 0
0.200069542923883 1
0.548867854990052 1
0.769523991249904 0
0.503160925931314 1
0.643930669879657 1
0.539221929255279 1
0.487101197394773 1
0.401426478094038 1
0.763930058965928 0
0.428462756011312 1
0.647193545526454 0
0.57159325158611 1
0.374517951362477 1
0.589208835126028 1
0.784409720414967 0
0.56568942955086 1
0.488738859115699 1
0.307555066546016 1
0.331251115955053 1
0.134692196110584 1
0.656388193145046 1
0.559791017857596 1
0.484424012570039 1
0.762393012456872 0
0.419060291442714 1
0.333723157220278 1
0.516485250184594 1
0.779781171684043 0
0.243120696163639 1
0.880446551441597 1
0.529171575543118 1
0.486190911073956 1
0.531828993817598 1
0.76057819932056 0
0.282019003589581 1
0.364507379401474 1
0.391254506034759 1
0.251536280518904 1
0.673028046431756 1
0.591212868225956 1
0.328085020361361 1
0.610049523481763 0
0.529321779173304 1
0.407631976204632 1
0.822520782007738 0
0.310410658694172 1
0.444336138573834 1
0.818544790596602 0
0.742515174772259 0
0.371930375038566 1
0.310863592627648 1
0.599080263618047 0
0.539194291037322 1
0.176343243079914 1
0.448628751961919 1
0.400622319618924 1
0.799848860972931 0
0.491070829813749 1
0.559511663388565 1
0.423615077560999 1
0.434578921992676 1
0.564176668282761 1
0.395429122205372 1
0.555282442974297 1
0.366448494696098 1
0.422372426461034 1
0.445235297267423 1
0.137579109573381 1
0.557455836889549 1
0.591687627706829 1
0.190463957711978 1
0.675875885733322 0
0.639949264121843 0
0.382150542999351 1
0.411763257492101 1
0.474622614839138 1
0.632381279277595 1
0.548529282382864 1
0.326971916273911 1
0.266514517860093 1
0.26356847582596 1
0.3914656809216 1
0.655178964136933 0
0.383490337937819 1
0.345792304902392 1
0.349788831755036 1
0.617887249373315 1
0.591310420395544 0
0.710211594181706 1
0.656401615837197 1
0.21807155280007 1
0.534955194837807 1
0.41013568229253 1
0.590965372710627 0
0.395362784597885 1
0.494930605965455 1
0.474836494860083 1
0.487011171756311 1
0.308978436478494 1
0.784793254340894 0
0.422307415555406 1
0.50287381799187 1
0.608421671460112 1
0.714756993720194 0
0.640837112586765 0
0.543599499372212 1
0.710129281227212 0
0.570880280730199 1
0.893559128762887 0
0.351490169420633 1
0.447204334290669 1
0.473005698684125 1
0.657129847893977 1
0.334878805815298 1
0.562867069767493 0
0.299422525468279 1
0.632453169956143 0
0.26284713874357 1
0.417028939385969 1
0.53903983934483 1
0.694729974986616 1
0.514511543836745 1
0.542052268487254 1
0.272021031409552 1
0.119097656720562 1
0.321326480893685 1
0.680221646293134 1
0.113817259402657 1
0.338754504161968 1
0.509803176518983 1
0.443984039484149 1
0.705933053438778 0
0.50429911447195 1
0.473973010773406 1
0.35659607000331 1
0.694781692857159 1
0.688127547671788 0
0.626500198056225 1
0.698019449664343 0
0.586030726739514 1
0.412338765525174 1
0.669341844027904 0
0.58406114184233 1
0.295707815896479 1
0.487942997418998 1
0.378648704989111 1
0.115037803861998 1
0.748922238416013 0
0.538870370272546 1
0.3209847795984 1
0.567917774445003 0
0.443729768624086 1
0.614828426557728 0
0.486891191307233 1
0.648874782177945 1
0.7561130054774 1
0.808634257754184 0
0.497413499523728 1
0.512388815663656 1
0.364004588178801 1
0.539221242107664 1
0.422811650213845 1
0.369499065487201 1
0.364536535333033 1
0.423338328182707 1
0.461096064844808 1
0.371758315515484 1
0.473187301335726 1
0.321237506685039 1
0.603889699828075 1
0.475063882673399 1
0.756055023394478 1
0.729292052203856 1
0.70021842393989 0
0.602156580869875 1
0.564653142574672 1
0.45854257213062 1
0.473948081584914 1
0.488588620124758 1
0.627107813888011 0
0.833446350633448 0
0.707686593863142 1
0.41258364376907 1
0.233016607394233 1
0.403001154398074 1
0.65920166738625 0
0.462032431217693 1
0.468326055554801 1
0.424793401624531 1
0.711581972470836 0
0.394090676701771 1
0.524916989456969 1
0.880833088127982 0
0.553639130491342 1
0.399838714383232 1
0.325986564960689 1
0.541154758882594 1
0.235619993327667 1
0.60395846382648 0
0.551863413479267 1
0.220434520447126 1
0.382298781796714 1
0.717634773760328 0
0.303257637307096 1
0.541233955683927 1
0.479840673445722 1
0.306628801494137 1
0.481384654433511 1
0.862966077696289 0
0.701889256154189 0
0.573233165838965 1
0.571852090332409 1
0.506810545935514 1
0.730288196343697 0
0.650399514436174 1
0.209133152892674 1
0.382433150926053 1
0.320164503733182 1
0.547322999253413 1
0.446262806801594 1
0.808505306027267 0
0.669507216760705 0
0.525343829823897 1
0.41450431923674 1
0.448919530097795 1
0.598135561081993 1
0.575302846682342 0
0.581511233713764 1
0.723216661195776 0
0.457186118818074 1
1.04361847365346 0
0.655623106856054 1
0.703929332543304 0
0.437885416702518 1
0.204410488692878 1
0.702687005274281 0
0.176716055412726 1
0.585377373041406 1
0.60260857986819 1
0.78833691040985 0
0.511733446015787 1
0.604386861872536 1
0.49457883047901 1
0.38572536115913 1
0.485628724283812 1
0.179347182612189 1
0.53333486259467 1
0.56460452039729 1
0.422288284058219 1
0.500594307931967 1
0.567597385969962 0
0.417386678723229 1
0.470397601834783 1
0.615534287002343 0
0.330813254562271 1
0.559821739623374 1
0.780901834548334 0
0.744918655494821 0
0.357095329683286 1
0.367076418159989 1
0.521538002639916 1
0.429287615144979 1
0.403181630412453 1
0.394495826403916 1
0.5910983867046 1
0.648408727750339 0
0.60224776057743 1
0.376312311770095 1
0.445986312686573 1
0.569777930257907 1
0.630785958623673 0
0.445982803568658 1
0.652332419721023 1
0.536606407757984 1
0.501280187518814 1
0.767022006323738 1
0.58383370247193 1
0.337812114058781 1
0.648158163008848 0
0.516119628242328 1
0.230959225232695 1
0.841583461534429 0
0.681102873546961 0
0.579548592756055 1
0.249275278213707 1
0.664196466379664 1
0.594432391340882 1
0.414595017859347 1
0.386571571527905 1
0.401739175763837 1
0.188381764661215 1
0.311565418987741 1
0.240943746838991 1
0.116259925223689 1
0.648395187829831 0
0.135239519549047 1
0.277149411673424 1
0.271580405229722 1
0.596964318614739 1
0.748441706978311 0
0.495981169232142 1
0.503785354410348 1
0.368104008264314 1
0.616599341340468 0
0.392819851664523 1
0.706183224720668 0
0.532020209404134 1
0.576999782710019 0
0.738651711468687 1
0.370098977988833 1
0.459755288451915 1
0.289205449171293 1
0.478230436869922 1
0.377303182797561 1
0.453354928282772 1
0.421169951234989 1
0.391916407889362 1
0.43847948132691 1
0.571360029566731 1
0.240790588647667 1
0.269423094395045 1
0.502903044795531 1
0.774174770999923 0
0.806675405583954 0
0.553404489869284 1
0.574786780576942 1
0.438470853057005 1
0.609748876740338 0
0.646713418908629 1
0.178520493061591 1
0.216724034457824 1
0.767622597744434 0
0.292260358534861 1
0.676038781436684 0
0.317057014473904 1
0.653423237547504 1
0.15278124599609 1
0.568371117421171 1
0.414818403194015 1
0.349529566829117 1
0.197542974879941 1
0.261670297264858 1
0.468527284085322 1
0.476108274417298 1
0.501087081764165 1
0.550581955854066 1
0.526082494525307 1
0.158208975653952 1
0.383183825212102 1
0.316411545713956 1
0.708900037423815 0
0.46171252650333 1
0.446010710544768 1
0.515189872979694 1
0.248947452787619 1
0.326814438063167 1
0.517570433274376 1
0.709902222820694 0
0.307620797071284 1
0.373872153009547 1
0.39681658403002 1
0.579200911776939 1
0.675938272377715 0
0.532084984218073 1
0.514465857139476 1
0.591517959062256 1
0.551002461478154 1
0.469457870151457 1
0.565462602656594 1
0.206735426378674 1
0.552410876878367 1
0.368013895200987 1
0.408595533780828 1
0.653254837142021 0
0.540971883679227 1
0.741043642449527 0
0.455811949222256 1
0.755414314921074 1
0.347543754809884 1
0.711712025316662 1
0.501722883370389 1
0.427386667196643 1
0.629886894142266 0
0.592986127448739 1
0.538726012461107 1
0.608038284520144 1
0.48586132119363 1
0.616686768454445 0
0.447611994485369 1
0.251260638189862 1
0.695254222772005 1
0.37606826717021 1
0.644006668515905 1
0.433859440027719 1
0.637175645675074 0
0.430764930755601 1
0.738198983211967 0
0.623492831591126 1
0.288290405572308 1
0.169484960630674 1
0.644399351785311 0
0.716932905902051 0
0.535283688757802 1
0.513441589212592 1
0.658098791214929 0
0.413074687000267 1
0.534186661434593 1
0.507173270119665 1
0.405636481752764 1
0.347861342954766 1
0.573299741922365 1
0.568947410712439 1
0.340794811048487 1
0.512280338668646 1
0.560649575670831 0
0.629080139674022 1
0.492337345376569 1
0.492730577459045 1
0.305336548987403 1
0.690741741349399 0
0.543090479864882 1
0.758789126274425 0
0.58043142374844 1
0.451755056061287 1
0.586349353586826 0
0.705005153426065 0
0.436725118124962 1
0.576660751297417 1
0.486488553246632 1
0.317667689762717 1
0.471050902993487 1
0.746545036001984 0
0.285018751833222 1
0.54609065248025 1
0.337034355378985 1
0.412010983438878 1
0.288797344078691 1
0.581462760563421 1
0.498084259326175 1
0.535066097889322 1
0.245571387355918 1
0.548037282840033 1
0.562447401991729 1
0.771931592028356 0
0.778558313128992 0
0.495997805372834 1
0.339480688141069 1
0.565787789216175 0
0.74017599802868 1
0.304329655988649 1
0.482967425747785 1
0.451482191952184 1
0.62260855237863 1
0.625202394904611 0
0.423810703464898 1
0.465640969495426 1
0.607454656232119 1
0.150362642591008 1
0.673239086797964 0
0.340939516233764 1
0.392303151884617 1
0.530602298668899 1
0.451046901213068 1
0.323881495933804 1
0.639197643513441 0
0.393129322847289 1
0.550924254442034 1
0.586289907071101 1
0.599326909189098 1
0.287385566146724 1
0.444765452072408 1
0.300946565445594 1
0.424596787284508 1
0.210722971870265 1
0.409568170144724 1
0.77555766932712 0
0.477749920488706 1
0.724812201028502 0
0.639611766224097 0
0.393010755368719 1
0.515164624226777 1
0.34842510020738 1
0.59992183276064 1
0.378680816537788 1
0.692630724845663 1
0.702801941319254 0
0.730088135335506 1
0.370358685717871 1
0.302309119993486 1
0.183110799296554 1
0.258910021487214 1
0.721774096026918 0
0.398027226311825 1
0.493999603939868 1
0.330702823813474 1
0.740515315005724 0
0.476383712410233 1
0.173794592092246 1
0.662183968418529 0
0.568650591904425 1
0.418790618701471 1
0.703523742479578 1
0.467385538704929 1
0.60427778506646 0
1.04691846355945 0
0.567454381004705 1
0.531572840951723 1
0.425865045755541 1
0.634983834406897 1
0.493823475362044 1
0.4692968802177 1
0.339883706173268 1
0.476667386261141 1
0.512979794356996 1
0.586598790926804 1
0.399061796830535 1
0.714589166805053 0
0.689379685082353 0
0.468795030110737 1
0.371538839219832 1
0.680299153270509 1
0.273006047852111 1
0.520586549917666 1
0.602120721618497 1
0.893642647544134 0
0.720327341182971 0
0.747939950440281 0
0.221161554403303 1
0.288678613254006 1
0.580978836047656 1
0.280310857448211 1
0.690109059412615 0
0.509083739746597 1
0.344230163126434 1
0.479889471926273 1
0.434375236569546 1
0.351940886830454 1
0.779999002212741 0
0.739387431522968 0
0.513927829919754 1
0.509273849696722 1
0.494356090328486 1
0.765535878736725 0
0.549995817318484 1
0.384876561925697 1
0.531507737280671 1
0.62028509906631 0
0.742541966681721 0
0.626880585615999 1
0.436605124321896 1
0.513244340214398 1
0.46586786044918 1
0.786322827611435 1
0.486557291985162 1
0.675694638378936 0
0.541124063772154 1
0.669504959512312 0
0.542613851821614 1
0.570453858607765 1
0.69944219956228 1
0.677002134551933 1
0.702420502089963 0
0.383996576293327 1
0.546405644033466 1
0.621576511167361 0
0.599130753444009 0
0.412330485742035 1
0.467278321385308 1
0.697365749949259 0
0.588313171551148 1
0.60812182688281 0
0.337787403792054 1
0.608783684883003 1
0.104444575374655 1
0.466619489055371 1
0.339827841163317 1
0.670385626608181 1
0.734651591098435 1
0.469547487681151 1
0.530129692553587 1
0.771802871936808 0
0.409495043362902 1
0.377220602916097 1
0.563600470878076 1
0.502563736722404 1
0.106901146178542 1
0.406681713373273 1
0.428734081139932 1
0.416440599284776 1
0.509637435262563 1
0.484052172111592 1
0.397365475968943 1
0.48651567042327 1
0.532940113657102 1
0.468808522918609 1
0.756029803310626 0
0.390158871390131 1
0.558027051556971 1
0.556602709457298 1
0.661634304611093 0
0.410670626529541 1
0.476986140819129 1
0.70735860339968 1
0.276510711406595 1
0.577492054458961 1
0.464095590838699 1
0.48252545932061 1
0.478429598176106 1
0.660662370030783 0
0.359566661834215 1
0.697618895790804 0
0.67505634224485 1
0.624544623445287 1
0.69148305367222 0
0.504309420584578 1
0.756323924994733 0
0.595794855418203 1
0.185170050997877 1
0.446218563622665 1
0.553181335874603 1
0.554258832909386 1
0.433900316160135 1
0.549205930475398 1
0.67272879917524 1
0.63870985839455 0
0.390510027139451 1
0.562092922781033 0
0.283962232353005 1
0.559708916345759 1
0.508260972617408 1
0.677466715269135 1
0.761334724003989 0
0.510493126135357 1
0.38271020305267 1
0.542130670523191 1
0.446204875413751 1
0.384543892679075 1
0.220388246597516 1
0.321341201498154 1
0.607184932174247 0
0.406696729164756 1
0.319954766400792 1
0.55583202871431 1
0.460047058924682 1
0.561068705386182 0
0.950107285891935 0
0.0488369980109625 1
0.251603519978059 1
0.638753687126128 1
0.347760337487545 1
0.416220237373487 1
0.38036069623155 1
0.402429023532916 1
0.390406767119885 1
0.365897907714053 1
0.749707534533067 0
0.403988354619893 1
0.517202967109557 1
0.414771610900064 1
0.29615510890466 1
0.569654615119599 1
0.479482141698158 1
0.813683380422333 1
0.517086260897754 1
0.288788336798778 1
0.51594717865066 1
0.611117964422542 0
0.380697346660672 1
0.381439374318697 1
0.678898977058864 1
0.489640684681394 1
0.45061035887352 1
0.554308755277796 1
0.537654508178733 1
0.554519096882396 1
0.843397568230505 0
0.46436527171802 1
0.657588432244142 1
0.743235239597854 0
0.226495004724071 1
0.493739021786307 1
0.557652738699911 1
0.220936271453882 1
0.923231891793419 0
0.742318833686287 0
0.749566817361273 0
0.488166385470878 1
0.641046384654206 0
0.211638831023256 1
0.107121291213046 1
0.51030210502527 1
0.673520722051906 0
0.569743977615448 1
0.336152202056955 1
0.351126119016082 1
0.744730652129712 0
0.227436990238217 1
0.602658961466693 1
0.792919501297256 0
0.423468957135127 1
0.476381628494376 1
0.630372157140653 0
0.716472272805659 1
0.390146901694294 1
0.408930843263636 1
0.480298873075111 1
0.550885661952367 1
0.379962155590122 1
0.449394539404107 1
0.601282198906529 0
0.748051067421288 0
0.602672159834279 1
0.666617910707517 0
0.622018043891667 1
0.255237636565818 1
0.568802783766535 1
0.47876038436775 1
0.565847450149018 1
0.493254545038573 1
0.53119038879209 1
0.733227466804518 0
0.470956512773214 1
0.536299448843278 1
0.589559483354095 1
0.535845813923178 1
0.309047557916843 1
0.428831214799926 1
0.421662855520541 1
0.557596529141653 1
0.502706667326252 1
0.45417250767134 1
0.43626118054868 1
0.730633368819011 0
0.72177671512145 0
0.25442144709519 1
0.369838420034033 1
0.583289726211937 0
0.335797240635541 1
0.48689915737249 1
0.406065945076774 1
0.519198142926214 1
0.375561726310355 1
0.440234418671125 1
0.633169992782283 1
0.505028226718755 1
0.682676205617261 1
0.533704107534838 1
0.77036114162499 0
0.398464142064906 1
0.700310743153031 1
0.538707379047059 1
0.496772604797776 1
0.49027486881799 1
0.47964190055899 1
0.65606613118538 1
0.344824663290355 1
0.438203467228884 1
0.51466831028397 1
0.561480086308566 1
0.460550739584473 1
0.308848778008246 1
0.311488518445906 1
0.333425642697799 1
0.126637783564658 1
0.562414196697536 1
0.428524386393478 1
0.663679784218739 0
0.426997847122696 1
0.522458101478415 1
0.571482725914799 1
0.400901469700815 1
0.52589412726065 1
0.440514453615166 1
0.422610912809479 1
0.567106601849541 0
0.628534535517774 1
0.392948066266614 1
0.479598777454781 1
0.290455696962473 1
0.544175338963996 1
0.610347376158847 0
0.366753446147074 1
0.525509458519749 1
0.458621931900023 1
0.419199842628162 1
0.137445130298499 1
0.445775820596812 1
0.412104861726856 1
0.702208758521977 0
0.526054550532873 1
0.418418880788264 1
0.680226632937635 0
0.497632622422375 1
0.615081219905723 1
0.268832975941345 1
0.439746406800352 1
0.485540765871354 1
0.410126577082293 1
0.671107432739274 0
0.426015095913006 1
0.71872439760704 0
0.553057139226823 1
0.350297210145413 1
0.525183516289938 1
0.394675121167783 1
0.53950432308281 1
0.173521914317846 1
0.376128752226369 1
0.70176682602237 1
0.549560113964527 1
0.377229835565779 1
0.54016076893345 1
0.63275660394106 1
0.282179653042668 1
0.432446672195958 1
0.431244349726162 1
0.610458257276846 0
0.553110112085607 1
0.501841799870535 1
0.467018980827782 1
0.321672083375458 1
0.551558125608947 1
0.608947012876664 1
0.37155794670373 1
0.439050752512623 1
0.370331896217473 1
0.28150907537888 1
0.367552958954729 1
0.64012183218206 1
0.77462449862029 0
0.426445686118381 1
0.649939538733744 0
0.338866978275403 1
0.463838431603178 1
0.559359902648809 0
0.425975685499856 1
0.44229871916531 1
0.385142396768081 1
0.441000134278791 1
0.451964835435988 1
0.62064692780345 1
0.496886122970903 1
0.663126991865802 0
0.79074141196819 0
0.604567008456369 0
0.51901929591171 1
0.385684175679562 1
0.356376654274156 1
0.436839281001715 1
0.366871388156085 1
0.624771636678865 0
0.484351515222817 1
0.747030999526243 0
0.678968653948478 1
0.222214931747171 1
0.627319854296418 0
0.401236902666373 1
0.442844478047398 1
0.56626644656347 1
-0.093292891311495 1
0.55035653331051 1
0.310646799909016 1
0.551079360794978 1
0.625036286918219 0
0.404283513321977 1
0.481216321677922 1
0.673828269405489 1
0.293573992672862 1
0.53967985613083 1
0.459140040132583 1
0.771512891071679 0
0.365813882106494 1
0.29332011950194 1
0.337318883983981 1
0.0355639515753391 1
0.522885803252871 1
0.681838039451329 0
0.68649168850538 0
0.482710839241187 1
0.597887693533555 1
0.462741249383401 1
0.399610143087498 1
0.544761719593717 1
0.280036041688353 1
0.433950922693424 1
0.387759497904094 1
0.231425056728681 1
0.541033618619156 1
0.369957552819723 1
0.239513181988605 1
0.729304474996711 0
0.36644615675632 1
0.424166192647202 1
0.60144153182761 1
0.545715681262751 1
0.499593625381369 1
0.608513747528735 1
0.470988202229181 1
0.0296182500601494 1
0.53594248648523 1
0.384288258102738 1
0.552662358514493 0
0.582598707347661 1
0.75646967450912 1
0.719511688275757 0
0.454639737148228 1
0.469515725451031 1
0.709171197832067 1
0.556288427720089 1
0.518678351507474 1
0.266726219694948 1
0.422291365423677 1
0.478539192582285 1
0.84241703804387 1
0.680710970954592 0
0.552051714303935 1
0.701994090680018 0
0.504001019501586 1
0.764507341179975 0
0.59114989426513 1
0.518182623027638 1
0.673370011784046 1
0.597291937900877 0
0.451680072538404 1
0.637239186088696 1
0.276975932533861 1
0.6966770547601 0
0.43659188542471 1
0.835483753797507 0
0.606120269579507 1
0.812066128308019 0
0.596569929139914 0
0.555275009198146 1
0.776283586621368 0
0.82381538824703 1
0.587720191100498 0
0.154760702618277 1
0.294618619415195 1
0.334421726462757 1
0.766030005194862 0
0.61808600294683 0
0.489140931879787 1
0.628958572069752 0
0.428164686754243 1
0.351245616976127 1
0.629818164412096 0
0.550855196426248 1
0.469961581379848 1
0.413810168083221 1
0.239320070173171 1
0.663805206837108 1
0.458991783954289 1
0.297501115100104 1
0.433114882679945 1
0.736902828206115 1
0.28417989903279 1
0.278912391093798 1
0.541453483573591 1
0.503555019461872 1
0.447744264603723 1
0.713714872326212 0
0.540786918231542 1
0.627567430999925 0
0.663266815991341 1
0.52339427516831 1
0.391077428339923 1
0.463535742977347 1
0.592545998713039 1
0.248835051984739 1
0.577951873782678 0
0.685195006256975 1
0.199089824468963 1
0.673974917822297 0
0.604930011301908 1
0.548132443696308 1
0.446453611574652 1
0.625232957762539 0
0.658667775056974 0
0.597423526595022 1
0.582096952998933 0
0.621370638089922 1
0.52680083203405 1
0.348354443976253 1
0.47632222572469 1
0.638071767026469 0
0.395055401807414 1
0.477675189620638 1
0.573294168260264 1
0.27909250474264 1
0.417989777583661 1
0.606759944296978 0
0.6115246315654 0
0.680336037776019 0
0.251194085729429 1
0.526215712656881 1
0.522790233166699 1
0.40093594868892 1
0.620694044796334 0
0.437665425181218 1
0.430648678805011 1
0.604536204054234 0
0.521560865580846 1
0.635745155901098 1
0.533059697249919 1
0.353406211066172 1
0.359591380653777 1
0.426807835260104 1
0.561827820954214 1
0.465999228278294 1
0.473051320157499 1
0.48122076738961 1
0.277126367690827 1
0.242741194795227 1
0.278370696450668 1
0.534575220171993 1
0.570826766160001 1
0.786827143497938 0
0.127202995264169 1
0.261259779169554 1
0.558718293636254 1
0.356331833871594 1
0.550379350684372 1
0.644179403623734 0
0.426512020536695 1
0.522701688620191 1
0.648521539323443 1
0.470468079049809 1
0.732197500710238 0
0.912586699148433 0
0.225525850308984 1
0.380102775747891 1
0.417471748198448 1
0.872727943104365 1
0.437235815556324 1
0.448823441429403 1
0.409691539502669 1
0.316906217572583 1
0.400675735378222 1
0.647623435960594 1
0.426545773795388 1
0.442125178534399 1
0.357758648458709 1
0.380673680413075 1
0.735446658287086 0
0.517821493539119 1
0.522039695528006 1
0.437827924513936 1
0.421307036699436 1
0.360911870915969 1
0.551020439159767 1
0.590032554082718 0
0.49579783749112 1
0.631299062565323 1
0.843347931106634 0
0.568835642694111 1
0.641578458308429 1
0.581295045448432 0
0.416859208723545 1
0.425803362662055 1
0.568954044822721 1
0.857299079262502 0
0.520868072832553 1
0.439232006347675 1
0.602420368427927 0
0.606308848373624 1
0.339687485496307 1
0.373670526593724 1
0.364892789192941 1
0.589126880467702 0
0.171424450687035 1
0.621401963719983 0
0.495625499120181 1
0.576778463503582 1
0.229746025159434 1
0.813775333770047 1
0.586780818624383 1
0.326085161692002 1
0.804330445111876 1
0.593701598522776 1
0.230706971072763 1
0.429086049401639 1
0.295270870007599 1
0.486650790018795 1
0.45222290861616 1
0.625830572356821 1
0.638037666619861 1
0.2130813277499 1
0.546565882344094 1
0.620833543975124 1
0.484358004638893 1
0.350354898841084 1
0.481920334110941 1
0.486313116660897 1
0.542580524232531 1
0.0864379961987017 1
0.51764607835136 1
0.4859982484456 1
0.337161661877899 1
0.484518662881094 1
0.77097573134012 0
0.917548694565861 0
0.612130186511567 0
0.361466866972827 1
0.164292043317568 1
0.487377860670513 1
0.467680443900409 1
0.480054686080606 1
0.357990610194308 1
0.320179200980718 1
0.672301052760606 0
0.516434758973476 1
0.552289715413816 1
0.189591193806585 1
0.406615557776387 1
0.324870535657092 1
0.508264757035412 1
0.221979558459198 1
0.40310538741561 1
0.48931674562683 1
0.748657842604465 0
0.356266051176964 1
0.5896368534409 1
0.459569375931742 1
0.260273113354681 1
0.580030062557317 1
0.620195198856098 1
0.539628290993188 1
0.180944670890779 1
0.490616373238809 1
0.607470957418168 0
0.579718303810019 1
0.35591379183414 1
0.643624391921677 0
0.438265143963198 1
0.571745380938877 1
0.96741233524747 0
0.602070973903939 1
0.514520028853 1
0.602805509835845 0
0.545343098872932 1
0.531100453217875 1
0.494180757034525 1
0.3748925545763 1
-0.0263260966715065 1
0.43612333127058 1
0.504856221050368 1
0.326860669204399 1
0.543066982017582 1
0.743837482618272 0
0.156078722078848 1
0.477449862458434 1
0.580278227830572 0
0.462856925166898 1
0.438424141015074 1
0.406635773887645 1
0.452392841466559 1
0.547636997379725 1
0.485820075310153 1
0.560423335630695 1
0.432322623462277 1
0.461599614598135 1
0.34576394027747 1
0.589972008230808 0
0.32029524671666 1
0.681621787031374 0
0.320842882634943 1
0.501787055587168 1
0.597793408711999 0
0.515311759891566 1
0.51506722471247 1
0.607495837351787 0
0.399362262676444 1
0.571662439767743 1
0.605083185031678 1
0.53454021611436 1
0.582778399350672 1
0.579278327904245 0
0.619166424345456 0
0.474826576541869 1
0.545936676717071 1
0.41978751257028 1
0.324687661064834 1
0.523129536469075 1
0.513563871253758 1
0.467729550779289 1
0.495184845223905 1
0.383316822284344 1
0.363481378649818 1
0.722680459609672 0
0.654188012370823 0
0.542976993088854 1
0.490626051420318 1
0.629898095364643 0
0.529271349755904 1
0.473846269545771 1
0.83333063441185 1
0.666803854971009 0
0.502474707054418 1
0.417038923938686 1
0.507771797102362 1
0.343763760526926 1
0.5771987232062 1
0.452017667354337 1
0.169067844793666 1
0.544822974276183 1
0.325253039754751 1
0.468855512736617 1
0.406600617395187 1
0.446910272547172 1
0.550218165156453 1
0.503232668483074 1
0.526339248943228 1
0.31981185323477 1
0.658865600965025 0
0.624879331761883 1
0.380563688494103 1
0.510272760322288 1
0.691094744479556 0
0.173844603663562 1
0.5917129749947 0
0.559067728074034 1
0.571067338082687 0
0.654457564247117 1
0.560431287488964 1
0.52474243913146 1
0.69653388939143 0
0.727566495969013 1
0.460348687252834 1
0.613149724356489 1
0.625938021184363 0
0.497798511031759 1
0.36734611777446 1
0.80113369500792 0
0.542810022996355 1
0.633490015297216 0
0.270514224832603 1
0.424997955398588 1
0.602133432965894 1
0.474281877525809 1
0.466786909437194 1
0.267999135613218 1
0.170070825397303 1
0.65676164447842 0
0.506501895288279 1
0.72045977721975 1
0.491435661557971 1
0.478434828061382 1
0.558796060505897 1
0.406813070748267 1
0.516904827644936 1
0.541398526445173 1
0.324461314580566 1
0.52840271305228 1
0.435195122797769 1
0.645396915670943 1
0.344309499900151 1
0.587162528955009 1
0.872667331963592 0
0.508435144725242 1
0.347809764169315 1
0.44793063995164 1
0.459754596539784 1
0.183848127110203 1
0.251675995279939 1
0.842208268134976 0
0.37741475149257 1
0.603056596783704 0
0.230507883887219 1
0.652301378037016 1
0.640841673255964 1
0.514370335739434 1
0.484295953969195 1
0.481585600573343 1
0.410340610981835 1
0.570535754636738 0
0.420704081348803 1
0.57856556904435 0
0.4435555877493 1
0.311425746372278 1
0.452823409827925 1
0.587798324054735 0
0.71867936750777 0
0.637567823977819 1
0.509444252249817 1
0.503759307803407 1
0.383652659789201 1
0.487485896091511 1
0.73021285666113 1
0.506078946840021 1
0.408490065754725 1
0.495183415868952 1
0.228776598382222 1
0.207006852073961 1
0.574884178448101 0
0.266448730638651 1
0.592552969894527 0
0.553257317813351 1
0.329388997090671 1
0.581876095326873 1
0.311248178927733 1
0.210726830265049 1
0.449634623010197 1
0.397489769597323 1
0.554477336429929 1
0.352092875867118 1
0.56042898131818 1
0.358248016317662 1
0.520264925310092 1
0.582143540066006 0
0.285768491402794 1
0.65177246378764 0
0.371197232248942 1
0.437541721616412 1
0.542929321696488 1
0.354145650393783 1
0.636897095109153 0
0.145019518981177 1
0.364272053559325 1
0.442004324320823 1
0.361369759792346 1
0.43410662677106 1
0.568558460322165 1
0.490159728253741 1
0.677503498361609 1
0.589006048659654 1
0.527907402122485 1
0.742265561743769 0
0.446603866282365 1
0.624012587942495 0
0.561698991994087 1
0.446504688638638 1
0.474472615780982 1
0.52856503855514 1
0.514606879556459 1
0.490409960315271 1
0.639891928378866 0
0.579823335801784 1
0.696172452444138 0
0.663779953280521 0
0.624367003593212 1
0.588744745162783 0
0.40856160485969 1
0.579939423573725 1
0.767989539196896 0
0.580011423891883 0
0.405007840619222 1
0.375195222676694 1
0.380094336195243 1
0.46215201168451 1
0.45956272073797 1
0.54596898553789 1
0.626831189776282 1
0.687269645140306 0
0.473021807982429 1
0.550505379940794 1
0.558828479140853 1
0.506832128248505 1
0.428575759267247 1
0.360558329057553 1
0.408338294095177 1
0.75194540994771 1
0.391021958940002 1
0.578877991211464 0
0.494329720625827 1
0.521204236315968 1
0.287900110294693 1
0.768504154254824 1
0.440648976905158 1
0.394550719750354 1
0.312685546191676 1
0.525204858680372 1
0.5523045215923 1
0.208281678653583 1
0.615761685762252 0
0.677956387423135 0
0.205360518940953 1
0.698785438321693 0
0.715557781804011 0
0.692749869827906 0
0.406006959053237 1
0.575459103899634 1
0.159766120873241 1
0.551082515377837 0
0.497167035751345 1
0.707911926935569 0
0.316612082200806 1
0.468024796688373 1
0.40845419194492 1
0.48040189326294 1
0.223854882682218 1
0.616833576670001 1
0.591488549748743 0
0.385720053572896 1
0.567336302789386 1
0.498081750961423 1
0.483875926646958 1
0.245226538724869 1
0.433900532185855 1
0.36894391578935 1
0.626309565241853 1
0.626966609085865 0
0.255493067621028 1
0.160210431457893 1
0.202361913613464 1
0.443096917746883 1
0.10478461731662 1
0.739787906376845 1
0.389311203523146 1
0.821906181813004 0
0.353135711679028 1
0.556315331465467 0
0.374524291579483 1
0.62471880399077 0
0.505930930737898 1
0.384787655884847 1
0.606792124542137 0
0.247976470960853 1
0.403874220942815 1
0.389282757433863 1
0.755624459243018 1
0.731351126305574 1
0.862274433288978 1
0.503429307112131 1
0.372406342701446 1
0.524330285146888 1
0.621202329314902 1
0.626033162553539 0
0.705128502948128 0
0.666497074261666 0
0.657812380368484 1
0.598027743908262 0
0.775709136409955 1
0.180845101324268 1
0.550154392524035 1
0.563013230005087 1
0.537551363824777 1
0.650360997257963 1
0.380651252759943 1
0.637249292930843 1
0.432707426237938 1
0.577886868119045 0
0.22508107675325 1
0.381070248600011 1
0.306380527378442 1
0.659118188380588 1
0.681340942786582 0
0.408142851502387 1
0.335091104330044 1
0.785657384068945 0
0.661216372240328 0
0.631449878187951 1
0.470971998341293 1
0.503681420852855 1
0.400599316368687 1
0.448567488405638 1
0.660169969344608 0
0.456160203219057 1
0.491825549191553 1
0.116912501636222 1
0.611973923051516 1
0.428146314594509 1
0.680040678694493 0
0.145261971806732 1
0.411131515947076 1
0.610696249372018 0
0.597268686467781 0
0.191715687581256 1
0.415629982469133 1
0.570173366988237 0
0.468905408907574 1
0.553130723946901 1
0.340242127692831 1
0.704597075873919 0
0.336601055052094 1
0.520124249556714 1
0.490100419372457 1
0.61343552043639 0
0.552679997703522 1
-0.0134498596904825 1
0.286120326171455 1
0.307474837136468 1
0.517786940717984 1
0.522027860600245 1
0.254118204382881 1
0.634299525413701 0
0.63733088192872 1
0.423965620859589 1
0.947925258039888 0
0.617185356324528 0
0.670845462782236 1
0.775655699387575 1
0.41730262813448 1
0.379652386831055 1
0.637810442080598 1
0.666866591956989 1
0.750147767467774 0
0.60027839353155 0
0.37171964731124 1
0.465479995536365 1
0.498920960581449 1
0.361763100789339 1
0.426441042932641 1
0.557405569136933 1
0.362835869014834 1
0.360002332781303 1
0.34460869851198 1
0.614617458302792 0
0.837960807997617 0
0.586177895135595 1
0.449472893684184 1
0.427667155498145 1
0.463967408179517 1
0.627577454863156 1
0.34931153594658 1
0.667913436669188 0
0.452503290361992 1
0.484796822511671 1
0.439537264506108 1
0.497270556697795 1
0.625784162455557 1
0.47296724014577 1
0.681254201585621 1
0.455297824348312 1
0.492934526302769 1
0.275022033434619 1
0.569223951123943 0
0.473319664294005 1
0.479907356754375 1
0.671076046672775 1
0.441533252772333 1
0.443063325769555 1
0.497591153177004 1
0.39573227283067 1
0.494802187633475 1
0.519913286939464 1
0.583167591184836 1
0.349097250647339 1
0.782206889535536 0
0.714447423026082 1
0.366811712104262 1
0.626102737980029 1
0.42607294124553 1
0.439726314507532 1
0.222668230782217 1
0.783391019691744 1
0.274191916336904 1
0.438018775239789 1
0.466463855657756 1
0.5190882867511 1
0.476761365734898 1
0.774404916174957 0
0.462891819798521 1
0.515549138368472 1
0.40652414106176 1
0.602373331083992 1
0.46605868030312 1
0.52575557850725 1
0.589212071160677 1
0.349136366909862 1
0.539852550703265 1
0.565055121265541 1
0.518194740611588 1
0.323750237160223 1
0.551567743977077 1
0.435876244790137 1
0.391031439002784 1
0.549551009049654 1
0.790314929722613 0
0.376367154475552 1
0.495033029934318 1
0.471287127608333 1
0.80271330376714 1
0.397125974461471 1
0.529828134619106 1
0.567198413033101 1
0.520517558758589 1
0.353763916650013 1
0.270162020565229 1
0.512006257728151 1
0.500477576586114 1
0.65928814445309 1
0.312690722575047 1
0.525072185518941 1
0.37965808929448 1
0.586040598898983 1
0.348588651241288 1
0.802547609774701 0
0.596350602682038 1
0.801461446211902 1
0.695877490501101 0
0.337751340489871 1
0.547093256740222 1
0.764861847031455 0
0.581162254846026 1
0.385053675113683 1
0.52664565986911 1
0.352114237563508 1
0.308958074278621 1
0.37264774131925 1
0.54274671476621 1
0.717201587090426 0
0.395706568591791 1
0.75918087287739 1
0.412487190593511 1
0.360876603208627 1
0.4521685510165 1
0.388070295494166 1
0.624740760714621 1
0.14571254268077 1
0.516869174760436 1
0.453870092012947 1
0.0550463253284911 1
0.601591940451819 1
0.473294943289029 1
0.405701377908058 1
0.527934525658577 1
0.570881568081691 0
0.589918391420576 1
0.341549340811048 1
0.467899321981854 1
0.554600168183985 1
0.590790649672069 0
0.49589622550498 1
0.850222141244241 0
0.601431730036935 0
0.514556805710338 1
0.547937238040861 1
0.388029210968725 1
0.161940348363724 1
0.433499387542637 1
0.653994581728685 1
0.419251944840046 1
0.616218037463558 1
0.440694466387916 1
0.883533228870592 0
0.483507791637875 1
0.360765708220621 1
0.53275385505381 1
0.502900059407262 1
0.491419758038806 1
0.472316173539285 1
0.219240878873842 1
0.438695321082577 1
0.387398017757065 1
0.858030271675174 0
0.425138001730585 1
0.387202761556583 1
0.600044092085989 0
0.284562785463253 1
0.365310775298198 1
0.236315366922067 1
0.536856011036205 1
0.469048464363367 1
0.532691301333823 1
0.572588292778032 0
0.40200624215415 1
0.552357049267919 1
0.556510130090115 1
0.308738563516921 1
0.538683847659893 1
0.597033143255485 1
0.289474554052379 1
0.80082614032678 0
0.595147911659778 0
0.746707992495233 0
0.826847436668158 0
0.675605687072871 0
0.808188372444562 0
0.643130730472583 1
0.464479317933458 1
0.5681668608627 1
0.672670030093968 0
0.634410112479939 1
0.588728003264263 1
0.451345415823412 1
0.512573587954498 1
0.327924945982469 1
0.475073442713794 1
0.632534589318794 0
0.599334738587998 0
0.776441927515409 0
0.670319423073643 0
0.367874554235543 1
0.25195996286522 1
0.380631115758752 1
0.255474863829893 1
0.472151818989043 1
0.374756565550737 1
0.0828132520434573 1
0.642175024121993 0
0.841079189138465 0
0.354399223201116 1
0.223736616847345 1
0.613766985207076 1
0.772297691049133 0
0.611031672567826 0
0.503795580740613 1
0.747282058018614 1
0.150581192740115 1
0.399136210284537 1
0.412813693226306 1
0.57961378285163 1
0.525338401766365 1
0.458355495422779 1
0.243778953318885 1
0.0431229135318686 1
0.45763006138361 1
0.526470826545971 1
0.59915388557141 1
0.174036267821014 1
0.28560894679075 1
0.228827484107256 1
0.535581541871533 1
0.447492318837518 1
0.686208925144377 0
0.281579797487847 1
0.576185815620785 1
0.337841718916916 1
0.77416726539643 0
0.533079905116739 1
0.656628351751245 0
0.436704892826407 1
0.491236435510349 1
0.657243249131507 1
0.586115793913661 1
0.48328162126946 1
0.341121007748278 1
0.493049536323262 1
0.475955660439375 1
0.468853948144745 1
0.464719886832674 1
0.630915609348211 1
0.583844558386343 1
0.56775399485236 1
0.87200773010415 0
0.391140447458682 1
0.380978825407998 1
0.439108334522916 1
0.527564560021842 1
0.331236460926207 1
0.433255127671148 1
0.421036407378166 1
0.389854287059067 1
0.364480051338952 1
0.679836928095001 0
0.470039678839703 1
0.271009986535367 1
0.462647575075878 1
0.724840837802808 1
0.596852404635713 0
0.539386990166856 1
0.687003522234113 0
0.610356168766713 0
0.445695855805493 1
0.696920753153319 0
0.7432267874175 0
0.719648749329746 0
0.691931180785842 0
0.51853067989495 1
0.62619917135971 0
0.693633062846517 1
0.444651100287095 1
0.925404113971276 0
0.347944585813995 1
0.782143419034445 1
0.496859131464286 1
0.670145807750862 0
0.673100858892259 1
0.867787712341424 0
0.407856764761067 1
0.712720593533273 0
0.609212010753724 1
0.38772491116193 1
0.378594935485542 1
0.516961302794585 1
0.455903159261954 1
0.47774802204059 1
0.360416393125963 1
0.745625336831453 0
0.508847270707905 1
0.476541195413936 1
0.462441889389483 1
0.482538492256402 1
0.639589521995046 0
0.454157328149868 1
0.601245312728852 0
0.729087071245016 0
0.293915845357251 1
0.231745234974857 1
0.253725244898995 1
0.318094279776533 1
0.563981541805391 1
0.825974374827424 0
0.374941258360395 1
0.365561623789639 1
0.226074517992433 1
0.456666423906242 1
0.304909186358878 1
0.343815123634541 1
0.522098328430701 1
0.579712048541195 1
0.530157969911553 1
0.716934678034314 0
0.477044307524735 1
0.452308011034251 1
0.687759556943171 1
0.434841482151044 1
0.419103960415802 1
0.517206662416721 1
0.594231035246515 1
0.219219701639775 1
0.316822781530149 1
0.450655378089549 1
0.223612248533136 1
0.472680540654664 1
0.426011143463438 1
0.509250334222297 1
0.544042657072565 1
0.355962076526499 1
0.470955944671975 1
0.236882836592307 1
0.449238561351098 1
0.211784750191816 1
0.428173177681423 1
0.742032218911828 0
0.537758376321786 1
0.294714677079107 1
0.462412706561385 1
0.477936019302193 1
0.680252814083779 1
0.357247370372638 1
0.262495047776568 1
0.388747086924457 1
0.409296401306449 1
0.755238796916383 0
0.510024718222747 1
0.630985046357371 0
0.741939060268064 0
0.776844753332265 0
0.397515303601791 1
0.609835064198021 0
0.595315326966083 1
0.536410405087447 1
0.538263659950174 1
0.505023856243171 1
0.394804410794551 1
0.376618635741914 1
0.52328169423914 1
0.425905805576193 1
0.16736878859626 1
0.472539370428979 1
0.499496727738847 1
0.601399915986912 0
0.608223215706321 0
0.485195864846281 1
0.653544527736594 0
0.596437348661382 0
0.465559334651706 1
0.586860729573677 0
0.374541871637469 1
0.629723277889362 0
0.347251758510221 1
0.645123158693939 0
0.555771003609949 1
0.298428691053809 1
0.358011997437041 1
0.671097485938383 1
0.513604805244316 1
0.504833939206832 1
0.381589098318134 1
0.458425003391103 1
0.600401665541902 1
0.58469472590548 0
0.567623521013742 1
0.506254444754424 1
0.457897787558031 1
0.617229282589805 1
0.440227891167848 1
0.403551641522281 1
0.391412695309485 1
0.576092827976662 0
0.356765607776121 1
0.74425385392439 0
0.57882451174328 1
0.672602878424907 0
0.50459730114136 1
0.483405758171652 1
0.79333622417671 0
0.422707359018216 1
0.673087463422371 1
0.287659024584306 1
0.472410847558926 1
0.629319381462184 1
0.624264699502476 0
0.24297085822217 1
0.618163015918021 0
0.613289931637379 1
0.672686340117739 1
0.401816379551292 1
0.577275894210396 1
0.600469591863533 1
0.528928355743775 1
0.588493954413027 1
0.220965847003174 1
0.401915269602783 1
0.291417219788996 1
0.168560922471035 1
0.598635266875869 0
0.71447160317023 0
0.626469439810769 0
0.461505082069636 1
0.293332973196183 1
0.476382644741798 1
0.688320070124362 1
0.62915218794819 1
0.514114356862197 1
0.42390746223498 1
0.691287112346475 1
0.36637168254669 1
0.639156883770565 1
0.873356793000505 0
0.264875780032644 1
0.661531712733655 0
0.526589212435365 1
0.645089779658983 1
0.598432195173484 0
0.191556044723853 1
0.461790482040556 1
0.677593960712243 0
0.204824943096575 1
0.195968680842166 1
0.663125330918521 1
0.461459108045073 1
0.52257114716187 1
0.581970796460422 0
0.38887427874959 1
0.580753116036588 0
0.622075664870617 1
0.659863432203003 1
0.508818526962572 1
0.414657107318048 1
0.248485100510931 1
0.495093601591958 1
0.250774192231963 1
0.442376578095977 1
0.584454248825915 1
0.260263475251137 1
0.430741403185227 1
0.919713576021899 0
0.443733632170266 1
0.368526994391201 1
0.536954024290377 1
0.474548480432242 1
0.461325146709867 1
0.443798914430298 1
0.65786523548757 0
0.59760880534228 1
0.623066674958054 1
0.573506466370427 1
0.314560858543837 1
0.632834900531401 1
0.540070504839988 1
0.542465894340953 1
0.41591272088912 1
0.359432218687686 1
0.483508920684547 1
0.514689420659174 1
0.41394010472795 1
0.598884454999393 0
0.381556701364036 1
0.389337405053961 1
0.484267549035238 1
0.0750743727138042 1
0.27969820922977 1
0.821208064347114 1
0.720769537280516 1
0.87566642600199 1
0.442014745111462 1
0.534179532933508 1
0.661483937198474 0
0.378697982298364 1
0.32483667638028 1
0.63247596603739 1
0.41358952115531 1
0.664225456253395 1
0.328496711613289 1
0.585949094284435 1
0.605890978038512 1
0.518872174089957 1
0.413000858574452 1
0.666188588327466 1
0.488871944735871 1
0.438541996033151 1
0.558279016540302 1
0.33990051962059 1
0.643017272658526 0
0.638240634519341 0
0.277385837569153 1
0.54233163603501 1
0.500652144900708 1
0.497000115141952 1
0.409624820037648 1
0.438999491045856 1
0.437062261768234 1
0.502699892322176 1
0.648454916533305 1
0.582651163760102 1
0.485037982645495 1
0.254894766808043 1
0.61310680294669 1
0.603596858645174 1
0.175128628337618 1
0.472436871998008 1
0.617843099510135 1
0.630854108174359 1
0.475071560254767 1
0.319694083260596 1
0.543863406278031 1
0.56573030657459 0
0.634294993563873 0
0.316036835152505 1
0.499305475081902 1
0.443973118357098 1
0.395534838952449 1
0.505540484692661 1
0.649181004927526 1
0.535929288802431 1
0.599146560379858 1
0.474139090320894 1
0.531990524277079 1
0.214942376062546 1
0.428679002284619 1
0.746146376043047 0
0.438731970926054 1
0.664693125852258 1
0.349705717348105 1
0.154637068288444 1
0.322004978731194 1
0.510176830514914 1
0.275047363262464 1
0.778082141346034 0
0.437198236232807 1
0.730353241978368 0
0.722043631362214 0
0.428357594687286 1
0.509528160279682 1
0.606410984000191 1
0.362846546446986 1
0.622331920569019 1
0.519931258502341 1
0.520001850171251 1
0.347510168165248 1
0.393979862804108 1
0.546095758309685 1
0.470680117394756 1
0.586066236196038 1
0.495130240955334 1
0.429156773687507 1
0.508953536518405 1
0.676241897852998 1
0.562328823254119 1
0.492056554558973 1
0.577284377521505 1
0.503025823281082 1
0.515018974130194 1
0.44537184316154 1
0.307931356609885 1
0.444139146650543 1
0.638049509842274 0
0.452515618877362 1
0.608189617794417 0
0.640649242963414 0
0.490736063558889 1
0.665254015154026 1
0.445490001293946 1
0.326221309861913 1
0.494535642314366 1
0.862777615224413 0
0.814788794798448 1
0.368559151885092 1
0.357964947382304 1
0.431674747820583 1
0.530933118317559 1
0.503346548385202 1
0.404236717753767 1
0.562468754912105 1
0.468019567929618 1
0.681202616786648 0
0.645247880525846 1
0.569724219254516 1
0.641811956019589 0
0.591121084986493 1
0.208570320088846 1
0.60992653372642 0
0.312269923207934 1
0.737355078115765 0
0.663017208942705 1
0.811223567523116 0
0.210476387433437 1
0.513135609504164 1
0.506054841829104 1
0.289038558944591 1
0.399546020815208 1
0.39777147646712 1
0.360626605336884 1
0.550582374799503 1
0.335443944044895 1
0.590349696096909 1
0.438894413172727 1
0.559487986914167 1
0.444867127086334 1
0.746357499229751 0
0.252685787059303 1
0.459941537726133 1
0.527969654733246 1
0.690867726809239 1
0.648290542617315 0
0.57811904986637 1
0.716578760322525 0
0.466923755807016 1
0.277901121147237 1
0.63330376484657 0
0.921855453610537 0
0.351262244053966 1
0.836069403481151 0
0.505561950612551 1
0.401571766241728 1
0.556699183608391 1
0.50826165366653 1
0.672801865082369 0
0.883290476269476 1
0.496670588506592 1
0.623608367988163 0
0.590210668665778 1
0.672036934531376 1
0.714264885952673 1
0.631314292255072 1
0.66869554483624 0
0.56250601963194 1
0.614478353517992 1
0.467185469336039 1
0.611065196278413 1
0.394770482893972 1
0.372862103120551 1
0.673479070168526 1
0.573227288264978 1
0.517170408673547 1
0.698597027814916 0
0.422796958856479 1
0.392993640722147 1
0.776087337914223 0
0.688063804583334 0
0.445029722046144 1
0.509003254722726 1
0.301140126918361 1
-0.0096714248330815 1
0.639264120539827 0
0.013558214426244 1
0.537994810440024 1
0.408447101182226 1
0.385944361884579 1
0.298713722712707 1
0.05479643204236 1
0.573571772843901 0
0.25059391589223 1
0.556199270682327 1
0.53645661509615 1
0.490207033600046 1
0.616225085994535 1
0.463539322520526 1
0.591931979747619 1
0.472981288161218 1
0.825328293500703 0
0.491900606285634 1
0.514485436439794 1
0.581135427601026 1
0.519295717543435 1
0.564345222446722 1
0.378887121287822 1
0.571546877247413 1
0.381437599122799 1
0.471106707438053 1
0.444681267713712 1
0.33263558056535 1
0.365755624817032 1
0.115923544020668 1
0.51676904996923 1
0.39618165628443 1
0.345453799775634 1
0.324293339429945 1
0.583626639632036 0
0.547186160032074 1
0.368843788872412 1
0.495304342293232 1
0.388465139588833 1
0.377284080913183 1
0.384925675625576 1
0.636183679159666 1
0.377259396907346 1
-0.00283540404011129 1
0.326142796055157 1
0.374088191161729 1
0.116798679588424 1
0.673921656477521 0
0.702469645124396 0
0.565113916224522 1
0.450347203341249 1
0.523336272882098 1
0.410933009534114 1
0.503509036703729 1
0.41019104325833 1
1.06897172643513 0
0.350146754505078 1
0.367868667366483 1
0.733157245394451 1
0.818710347075207 0
0.640890424914735 1
0.607333554772211 0
0.544870377522626 1
0.567970951319288 0
0.589202149506362 1
0.558322592002676 1
0.681736462668872 0
0.533969327603672 1
0.519694365227771 1
0.429855177245206 1
0.462246139619907 1
0.307110226064035 1
0.668931654945794 0
0.313212799890852 1
0.732278453858097 0
0.50398760456088 1
0.468390843223495 1
0.530135374566353 1
0.641193530522247 1
0.609423529416653 0
0.496274303293225 1
0.472017326929398 1
0.256901283582864 1
0.493290295628256 1
0.431431376783108 1
0.585577298809148 1
0.384087343821559 1
0.633895397726469 1
0.740912058278944 1
0.552110537043568 1
0.45226902134237 1
0.238382871724186 1
0.551573028613489 1
0.612277006806526 1
0.621190995465914 0
0.43417652305716 1
0.462837936718085 1
0.671233727378216 0
0.479265949706812 1
0.62781343901464 1
0.629542871953506 0
0.488850782437158 1
0.696221272980247 0
0.512399900368671 1
0.338545500228377 1
0.512414142916171 1
0.568485012783787 1
0.474831798392168 1
0.428415833117835 1
0.297756462745589 1
0.694179116391792 0
0.40722073382048 1
0.598093615147057 0
0.590747930281931 1
0.372676714550564 1
0.636390689371401 1
0.349578265178101 1
0.611127989148139 1
0.530511591583467 1
0.564595922919774 1
0.580582317657337 1
0.421083461955476 1
0.533848838029495 1
0.677043676652113 0
0.596389702388348 0
0.480480261394474 1
0.720544846147696 0
0.823781877493744 0
0.398443264441248 1
0.385231631649174 1
0.432432160610596 1
0.490102819872575 1
0.727411037272645 0
0.562979611969859 1
0.390713809727184 1
0.60531968272522 1
0.602619860077113 1
0.495803810432526 1
0.406908696946932 1
0.664768816826065 0
0.361577472282667 1
0.558119744143833 1
0.244865419342898 1
0.102796224341792 1
0.501364870394607 1
0.543579393260939 1
0.531130329367186 1
0.482322650844274 1
0.566224766935684 1
0.483000719006949 1
0.65280940702857 0
0.409161961179568 1
0.359280854701543 1
0.254115024589642 1
0.61935426822971 1
0.57045247201223 0
0.644702306185272 0
0.537178473655494 1
0.576740784455332 1
0.813859342767258 0
0.577990893002999 1
0.518884967822199 1
0.520570798036783 1
0.67830693685329 1
0.594100164003309 1
0.431512252478288 1
0.569194134803997 1
0.776558358012641 0
0.380833279708839 1
0.226411492193465 1
0.351874179386727 1
0.586188585653093 1
0.471261639045591 1
0.615456798756543 0
0.336078711498997 1
0.746441852120744 0
0.40964140029062 1
0.358793401819249 1
0.619150681572677 0
0.480546289187666 1
0.699610715387693 0
0.517158256821526 1
0.522529598365175 1
0.586373323145028 1
0.412625271342478 1
0.540757187987131 1
0.484676940128375 1
0.430852689767734 1
0.584566396391272 1
0.319680810911505 1
0.513826921467917 1
0.299648791977058 1
0.489097897356236 1
0.188656475554929 1
0.681970284669093 0
0.580829076377733 1
0.435030108476493 1
0.506361932248694 1
0.423581253905772 1
0.736091505787379 1
0.394407923321428 1
0.807117609691307 0
0.413393882900108 1
0.52871859413274 1
0.350017726881517 1
0.487340158280758 1
0.367070918664855 1
0.668634796713694 0
0.589112079143946 1
0.450836386235474 1
0.760357208584862 1
0.39993505024343 1
0.557642710782087 1
0.718244307797537 0
0.855732704835163 0
0.5593492074187 1
0.227506778847068 1
0.42525809570261 1
0.374532343762283 1
0.582924807794603 0
0.583023128327338 1
0.166237305201853 1
0.409145886806482 1
0.571522775916101 0
0.695062306902273 0
0.279574421738142 1
0.577838425800364 1
0.268205153369975 1
0.694745938325248 0
0.802726429538493 0
0.627060658624693 0
0.5279235045488 1
0.587509525179741 1
0.582457181006736 1
0.282767895340217 1
0.610585640977903 1
0.459150932196609 1
0.479736097139492 1
0.496754825532038 1
0.645171135160574 0
0.452560892041122 1
0.265597558902787 1
0.596557966609815 1
0.678882484333319 0
0.449031395577925 1
0.532614179675597 1
0.405128618386301 1
0.36424687055351 1
0.574548636334638 0
0.746370083817101 0
0.599117769566205 0
0.563827447482088 1
0.670858245337467 0
0.613597718841428 1
0.514750739612485 1
0.432568174052536 1
0.846005890921361 0
0.553609176209677 1
0.51782971909022 1
0.466892692223376 1
0.867286175931718 0
0.464954143672624 1
0.372832877878253 1
0.690634310305577 0
0.39107409185478 1
0.402131003457869 1
0.381118279186126 1
0.666306969529027 0
0.923733178850672 0
0.447937809879906 1
0.597834463587755 1
0.316557065100836 1
0.423214629190024 1
0.669542166950723 0
0.243816279516885 1
0.567632477889419 1
0.611964734775676 1
0.81176114291046 0
0.482948728276301 1
0.253759386189849 1
0.526516020827863 1
0.685287558391524 0
0.465078774084813 1
0.369044576304174 1
0.567195035997278 0
0.477790173519543 1
0.319424760714885 1
0.604352206615456 1
0.604762278706773 1
0.450798445440573 1
0.515722782667831 1
0.670359753857382 1
0.33517785255137 1
0.747344108741491 0
0.393528430791263 1
0.598645434247869 1
0.256436349484229 1
0.0131530969189557 1
0.667120335684121 0
0.419234302129991 1
0.47923867723157 1
0.516092752558972 1
0.562614210442928 1
0.583888226449589 1
0.640114197155616 0
0.418442470858644 1
0.250459705142559 1
0.397491403052628 1
0.49284167659653 1
0.459394506443572 1
0.63533205946929 0
0.628342112590199 0
0.638611841653514 0
0.823308013000575 0
0.828120367014521 0
0.0350016009538455 1
0.391407181559691 1
0.564649363694809 1
0.599627290276818 1
0.596297095196765 0
0.498268306146505 1
0.712910515910778 1
0.555870185853256 1
0.695839049000768 0
0.288876133065063 1
0.401311955505002 1
0.551132376961642 1
0.380011470448765 1
0.498988830218722 1
0.420397463258036 1
0.537630849436084 1
0.623049517377373 1
0.361490274416611 1
0.37619977151859 1
0.690273324014517 0
0.663070348243252 0
0.3584564870481 1
0.512071537375786 1
0.507650349474492 1
0.364207493967624 1
0.647297291661901 0
0.25861883711452 1
0.764799005593403 0
0.350467249244926 1
0.594401242661715 1
0.481593000874862 1
0.246495714687118 1
0.496947095963609 1
0.736427155363816 0
0.735679707012675 0
0.465954860284976 1
0.575344675699929 1
0.291710995663871 1
0.590684349198123 1
0.289810993749547 1
0.620343403427236 1
0.522396444928933 1
0.646540095619799 1
0.299786250551344 1
0.923028704054906 0
0.597365121097905 0
0.431799070604171 1
0.467998734045914 1
0.534799790676544 1
0.622850952421992 1
0.448778474107719 1
0.44119453530917 1
0.275205458962563 1
0.3416018788362 1
0.899312895780474 0
0.641308336212317 1
0.443657675145574 1
0.365330081271182 1
0.452472298754797 1
0.775799117949625 0
0.629496484827671 0
0.550801999361045 1
0.566341269530492 1
0.523408107901035 1
0.325420124893307 1
0.571923377956392 1
0.526434679937856 1
0.682859974233562 0
0.607578181024686 0
0.452763633317556 1
0.492592511089595 1
0.663268238131588 0
0.51384802942037 1
0.672157988543725 1
0.367009235237969 1
0.479134881130872 1
0.579661670868544 1
0.35140570607795 1
0.412026095735809 1
0.261980755628998 1
0.488956291041072 1
0.626998738251178 1
0.673341435338365 1
0.457333391856585 1
0.252401988959975 1
0.697695831986112 0
0.541535003322005 1
0.491543447706175 1
0.329778900812979 1
0.472811195556777 1
0.559496160968441 1
0.638855538756725 1
0.669324988816272 0
0.567998483531653 1
0.481952092922694 1
0.575844884501983 0
0.537441785543956 1
0.399398854677035 1
0.511799177114256 1
0.469704892393642 1
0.571545541405755 0
0.477610990942021 1
0.407679188744928 1
0.37073821282426 1
0.528396410275469 1
0.815311477436909 0
0.425020364969666 1
0.642002019929369 0
0.458686012860953 1
0.44412427236936 1
0.475962324691978 1
0.289776154585981 1
0.503993672262888 1
0.665363360285837 1
0.561856413682827 1
0.391196338985243 1
0.511833769278369 1
0.31461789076348 1
0.414604497707855 1
0.208250098479586 1
0.50404813768431 1
0.359974989510996 1
0.87486283404611 0
0.375985249548469 1
0.516529000157738 1
0.307779183404915 1
0.314625258391829 1
0.522163207644267 1
0.624395734948493 1
0.621112317623495 1
0.302414602122033 1
0.647259171819862 0
0.717184086385256 1
0.593841090348414 0
0.6950183940429 1
0.873835821445243 0
0.378252755072279 1
0.663087394344837 0
0.510056019557167 1
0.532614500823356 1
0.435254928466744 1
0.658223359438482 1
0.656242376695582 1
0.539875587065132 1
0.565399487599552 1
0.308172529754616 1
0.5238021248596 1
0.397166333193925 1
0.589069314696143 1
0.382995851017014 1
0.683715438794934 1
0.62814551283908 0
0.613685226268644 0
0.304964943158109 1
0.350875606679851 1
0.592661943348482 1
0.651482928778821 1
0.445597963540432 1
0.537568817295683 1
0.537082086399251 1
0.434253719202202 1
0.771389282545799 1
0.702104575147671 1
0.578192281699866 1
0.521542576419207 1
0.565724158967951 1
0.473909562125357 1
0.524465196209022 1
0.575340192432378 0
0.770494864329696 0
0.525221841028201 1
0.588838666731675 1
0.633094648012717 1
0.444831290788213 1
0.455679975723605 1
0.281803552324157 1
0.357834303593754 1
0.424321101644585 1
0.764582881796441 1
0.499493395776449 1
0.43964482327687 1
0.32095908129693 1
0.527976116584229 1
0.513430631481162 1
0.596433176783462 1
0.6443464292995 0
0.653301622629091 0
0.665252801979305 0
0.362057980185271 1
0.183006282218826 1
0.502903309613386 1
0.525817403374983 1
0.545039993176288 1
0.836587681448702 0
0.334893104036494 1
0.127320609305319 1
0.642924520194839 1
0.362586098642167 1
0.634644872844299 1
0.298094614882463 1
0.759149759819549 0
0.718098302740816 0
0.822921960627178 0
0.492315486181338 1
0.435351024256642 1
0.765911170264324 0
0.654306989466223 0
0.263696793779013 1
0.233490944601585 1
0.639549213749308 1
0.404638207047179 1
0.737509985297407 1
0.779270445570328 0
0.624641403650735 0
0.196872018993449 1
0.321376028454137 1
0.417231965502657 1
0.573359039154021 1
0.381965274731723 1
0.0981961273051685 1
0.436053191093565 1
0.561135479300418 1
0.765971499062122 1
0.331319308113726 1
0.60125451467241 1
0.46809943573177 1
0.382153915994205 1
0.240199195813232 1
0.429578759713429 1
0.283156689932124 1
0.563689345859452 1
0.527307686878298 1
0.412728454163526 1
0.125968643502893 1
0.82748857272324 0
0.581065382772151 1
0.518287727348352 1
0.537082320065808 1
0.436496839965357 1
0.685848632055088 0
0.645160980918275 1
0.485521000257332 1
0.550617286350444 1
0.547914765209361 1
0.529350109381351 1
0.609211765294132 1
0.513865167317309 1
0.464071545795503 1
0.700307903774691 0
0.668060627964199 1
0.58778311888261 1
0.57325575998098 0
0.406010309157299 1
0.59785164191741 1
0.725241137085876 0
0.284983233229112 1
0.664182611280694 0
0.270489628410779 1
0.503333589361549 1
0.350985486590746 1
0.72574691138227 0
0.57430578844758 1
0.478926322009361 1
0.676615647532447 0
0.486580667421048 1
0.628050445490678 0
0.536886544826588 1
0.614790242211591 1
0.566026804377174 1
0.536905402807014 1
0.501283369684801 1
0.41909256652624 1
0.647405559442616 0
0.42750170592311 1
0.533256003743133 1
0.408776693124654 1
0.420753084459457 1
0.436764049034782 1
0.349276067980668 1
0.478040105905825 1
0.316554089787612 1
0.399484991654662 1
0.418360453199106 1
0.493939001076527 1
0.201934539272279 1
0.404893138865491 1
0.461010421052275 1
0.543762115376853 1
0.689922356911975 1
0.361024383913723 1
0.507700303709854 1
0.648148521430458 1
0.456634981789077 1
0.506971171772549 1
0.31786038731829 1
0.690164656916879 1
0.600369872334307 1
0.48965022334588 1
0.510890830036877 1
0.803563557409441 0
0.553723590715328 1
0.453458143334721 1
0.515544608839526 1
0.460854747283211 1
0.464726226581182 1
0.665131706833688 0
0.83725951736396 0
0.380892529475328 1
0.577975156600469 1
0.314493608814536 1
0.743393193223462 0
0.560281069815359 1
0.832592182082758 0
0.63875276318057 0
0.77209031697107 1
0.265401231095112 1
0.438872546107236 1
0.291838618335852 1
0.504802678546783 1
0.51897126627663 1
0.75614776715939 0
0.339808491181635 1
0.403720918216383 1
0.438717011474091 1
0.476436428442276 1
0.52858001462927 1
0.485352763500392 1
0.498310248383312 1
0.682458815732754 0
0.25206299873426 1
0.575746003393161 1
0.328850038057988 1
0.793326732736605 1
0.49887126528834 1
0.445811400244544 1
0.42987960695858 1
0.498213511960554 1
0.466925336232226 1
0.539061128870957 1
0.608489768184931 1
0.375757068725522 1
0.222008685550446 1
0.416857577656935 1
0.635320694545911 0
0.49509603553898 1
0.559507354977727 1
0.678698139824615 0
0.444869320883455 1
0.673888313485489 0
0.6183781113292 1
0.432387600287123 1
0.75220977150679 1
0.58502632528641 0
0.843189812766243 1
0.561109005934437 1
0.606010694898892 0
0.640349210245841 1
0.579999943523442 1
0.913669094289286 0
0.288281372457045 1
0.722022545227415 0
0.595888174882461 1
0.500018787915532 1
0.501185639842188 1
0.752309278759539 0
0.475947693118825 1
0.350580227163085 1
0.579935925066698 1
0.525942476261324 1
0.396301194604445 1
0.378019591440031 1
0.298202079697389 1
0.175621216804407 1
0.730193452734919 1
0.590123860801445 0
0.505845676348126 1
0.474295392571005 1
0.75877110760419 0
0.395288712225768 1
0.759706944354854 0
0.330226621114741 1
0.633468865757807 0
0.542892335195264 1
0.510913038468533 1
0.234464312474282 1
0.686802320912692 0
0.344132837587738 1
0.476976198693446 1
0.306749944924183 1
0.912687080893225 0
0.137570636350687 1
0.445279690641135 1
0.3612415910495 1
0.314356461976378 1
0.53734883091389 1
0.572018476943831 1
0.176408289384334 1
0.6945692740525 0
0.439943908893823 1
0.195071445176146 1
0.445797715224315 1
0.39584968038468 1
0.180985041781132 1
0.499305605277853 1
0.538703750854514 1
0.449695352603535 1
0.620592123826574 1
0.50700717388691 1
0.473463295702548 1
0.545657920257797 1
0.471779732269002 1
0.355965980363483 1
0.456823081733187 1
0.48666896675602 1
0.685166695843863 0
0.0587816517851103 1
0.0974109690113496 1
0.473955898786923 1
0.251108885194458 1
0.339216056976592 1
0.442548226632463 1
0.408678458565362 1
0.373637212964783 1
0.340133984795151 1
0.511258837505869 1
0.372714927258714 1
0.677046766452706 0
0.713202791645564 0
0.364322286860377 1
0.811262048062918 0
0.246738913234018 1
0.521354183722607 1
0.563270758571838 1
0.475680634163378 1
0.482273072436763 1
0.614432252567205 1
0.378235587191634 1
0.464182727327224 1
0.457901661273715 1
0.323525841248351 1
0.447975183466329 1
0.287894267977976 1
0.526675023455758 1
0.376019968794275 1
0.544053033948959 1
0.211184131917193 1
0.680819272450796 1
0.687371391131599 0
0.4626657265094 1
0.339233419740044 1
0.656003182505059 1
0.43948112099925 1
0.362362183784401 1
0.470283082372036 1
0.389555578740033 1
0.338699483479102 1
0.386159798807335 1
0.825650657743324 0
0.249632190368892 1
0.339053216954643 1
0.58244313066586 1
0.404243135183143 1
0.635100806153646 1
0.559594436099313 1
0.576383206711753 0
0.658700564592636 1
0.57346222829046 1
0.255835512637365 1
0.365575807266576 1
0.58757916001375 1
0.549631175021845 1
0.654066740710095 1
0.350516945361692 1
0.23260702627867 1
0.650687029686108 1
0.356711215764479 1
0.360132573878716 1
0.603628986375487 1
0.691476629376965 1
0.760030628719836 1
0.396610095675532 1
0.506410450437807 1
0.843452976474511 0
0.386288777442165 1
0.383636897072084 1
0.566457212454033 1
0.0637692218303166 1
0.538850457781846 1
0.522644769326161 1
0.53720735187958 1
0.543546407188584 1
0.603395208293627 1
0.260002458021488 1
0.253330083393351 1
0.41166943119639 1
0.356567181238661 1
0.418045303569708 1
0.662599645617182 0
0.751601325334108 0
0.5796388462543 0
0.682318844746647 1
0.469661669426874 1
0.176399839402193 1
0.721390660994728 1
0.802382334911476 0
0.506912068603636 1
0.488992369759652 1
0.470202050068686 1
0.612928264130678 1
0.601499286893428 0
0.762431927932635 0
0.538589492973562 1
0.438223107306964 1
0.399464952834308 1
0.66214450732101 1
0.481214411065696 1
0.942367666610823 0
0.659657772570367 1
0.505731024423913 1
0.490556860109854 1
0.707903394742298 0
0.196230538279204 1
0.0825094833922848 1
0.512374768361157 1
0.529253568276103 1
0.180499786832581 1
0.429470151326627 1
0.434473253797424 1
0.396507190694487 1
0.157671242848824 1
0.4151424578918 1
0.633010704353207 1
0.526291348912641 1
0.58402775067757 1
0.601913525609286 0
0.425307525417158 1
0.245138242943735 1
0.664715239060972 1
0.479759256963248 1
0.347936821040301 1
0.18457636389937 1
0.584930135510897 1
0.463486931252483 1
0.513948144604073 1
0.793673328248747 0
0.466308281387134 1
0.437747354406104 1
0.191549653729435 1
0.713687498127481 0
0.277285318876286 1
0.40614810898937 1
0.254494627690419 1
0.595067632454479 1
0.439136923322242 1
0.357116345890219 1
0.175402656819992 1
0.59721257313868 1
0.658012954671196 1
0.554477785534548 1
0.414997792724994 1
0.607758104765712 0
0.795925197997757 0
0.53950208837155 1
0.485317753637173 1
0.862154024739572 0
0.711335071769944 0
0.482718996460109 1
0.46169936780565 1
0.444312090078844 1
0.533830015397022 1
0.245326090550762 1
0.290503345094342 1
0.231916339328824 1
0.318827108949308 1
0.437469403582296 1
0.64082043140789 1
0.509043358367019 1
0.553451161896434 1
0.377726456090591 1
0.61209395088618 0
0.422928501004879 1
0.655903352778112 0
0.912665818109477 0
0.664385713296412 0
0.528264128170303 1
0.389504874095563 1
0.451422196301439 1
0.543717705019032 1
0.361352046876794 1
0.491479940609853 1
0.590096440364781 0
0.498521407730469 1
0.561546441023699 1
0.576369864380128 0
0.442323871149995 1
0.653479778379851 0
0.413301405149796 1
0.35331747327482 1
0.395750489007338 1
0.588378125208043 1
0.519212747991026 1
0.084836409830051 1
0.701398456748953 0
0.471254015672432 1
0.47430178691655 1
0.415117213134803 1
0.606780127284643 1
0.663439877126164 1
0.499595536764649 1
0.932900730012683 0
0.681220267511978 1
0.521774774884058 1
0.477906883883012 1
0.637599598841059 0
0.390456054454134 1
0.543318739915855 1
0.656402257983758 0
0.336509618319673 1
0.427652624121311 1
0.471317441486945 1
0.646538712763215 1
0.887933466848226 0
0.449712486326753 1
0.553282704450672 1
0.54629738757287 1
0.813167071847789 0
0.614917454168737 0
0.266048030686105 1
0.361675020564899 1
0.413805865464259 1
0.504391684256673 1
0.692035281432502 1
0.228732662829739 1
0.665721524795122 1
0.424042114563959 1
0.643191764691102 0
0.548462522562644 1
0.681576507281404 0
0.554313219801445 1
0.675077927654605 0
0.820477204253732 0
0.196384056952216 1
0.417779793439597 1
0.706524603815046 0
0.612397445763914 0
0.525533868857185 1
0.412787449776629 1
0.531731093191529 1
0.582028587060051 1
0.313233981775074 1
0.379574560946917 1
0.555269425484441 1
0.263064412946567 1
0.605270943466738 1
0.496061107771008 1
0.604886164658182 0
0.537469592137934 1
0.112829283026991 1
0.488022053865759 1
0.692917285131845 0
0.588843410018658 1
0.744331616517558 0
0.524530054086661 1
0.454623819731351 1
0.41659405466498 1
0.387518459969386 1
0.438145214451972 1
0.683390610706562 0
0.559955580948511 1
0.403923831819085 1
0.811967968026484 0
0.420796672294923 1
0.45084556139506 1
0.472718985492802 1
0.448446921465978 1
0.600807655457971 1
0.32107059048758 1
0.36089339850194 1
0.452040233399457 1
0.475073395771396 1
0.477957558053754 1
0.644813927895316 0
0.759402178277228 1
0.529349639840774 1
0.245345675185421 1
0.289567308173983 1
0.628209890593541 1
0.441519932893907 1
0.405609504260456 1
0.660540830116132 1
0.605778472247318 0
0.388112932046509 1
0.571753480960095 1
1.10706232971049 0
0.460845777631601 1
0.47115699481891 1
0.641887515610778 0
0.507411137913616 1
0.510509807685656 1
0.695073749629847 0
0.615104612028998 0
0.803152441593956 0
0.576269822795522 1
0.665707927639491 1
0.544333630240304 1
0.45568885999692 1
0.331879028851755 1
0.739720497128172 0
0.331514406733737 1
0.644704472449349 0
0.481989500226346 1
0.470460103077579 1
0.521174615515196 1
0.5581466784635 1
0.617867773399447 1
0.202957971395034 1
0.446029129822421 1
0.391115090175302 1
0.563051494872719 0
0.506986592783312 1
0.619954886639054 0
0.525465142856492 1
0.791170483162292 0
0.363155063738506 1
0.466636316575826 1
0.511929642277166 1
0.755534700982778 0
0.648401026804446 1
0.57330870083504 0
0.555671613334859 1
0.443956181488688 1
0.686930587890573 1
0.340089001574743 1
0.380137554817035 1
0.492736897785807 1
0.673023030722068 1
0.413196924769765 1
0.669820117075325 1
0.472989070430002 1
0.266071198560838 1
0.62920284294957 1
0.277595267299805 1
0.708517523847893 1
0.399142000671167 1
0.810156521506084 0
0.643045221213398 0
0.171321195928451 1
0.615824996403475 1
0.473088900626867 1
0.4808689908032 1
0.265597529973789 1
0.729360410953022 0
0.349921272577561 1
0.334023753939642 1
0.302239779971114 1
0.547688309881768 1
0.315757537244507 1
0.562919864456879 1
0.588574350392666 0
0.444492713587203 1
0.640196671340647 0
0.413038383504679 1
0.463185343308228 1
0.370299193228804 1
0.495522013966037 1
0.595658651968708 1
0.558485227182222 1
0.637500698221741 1
0.368932607410057 1
0.676793351360069 1
0.239108865732359 1
0.601402803498759 1
0.31742757101051 1
0.301533555373377 1
0.5742430418405 1
0.473499659814273 1
0.345346028928509 1
0.429976437875907 1
0.155042412056149 1
0.693758669736863 0
0.569040255468384 1
0.546065879047418 1
0.591728082414027 1
0.44349109809744 1
0.137524967789585 1
0.249075529739512 1
0.683717525816677 0
0.64577045450165 1
0.522302969648919 1
0.429055119005836 1
0.627819994699462 0
0.220355742267856 1
0.699977021963217 0
0.591921309155199 1
0.619131257791509 0
0.380236866242659 1
0.474091278443585 1
0.378634279822051 1
0.650197271428776 1
0.447081753289437 1
0.568583723463194 1
0.498083066644727 1
0.313516904396215 1
0.400749036991856 1
0.457599254723614 1
0.767327214225431 0
0.237153391050752 1
0.512977373320622 1
0.551235712056498 1
0.759796021168317 0
0.394068864254899 1
0.528128626278845 1
0.50445359823109 1
0.792533801427465 1
0.49438145740012 1
0.571990064758013 0
0.265785213092357 1
0.735858637046617 1
0.283814177476579 1
0.344199565961483 1
0.590106461547555 0
0.8019389359392 0
0.464190688095373 1
0.302182715880928 1
0.4871306351435 1
0.654939930349882 1
0.652063692847749 1
0.403580141446466 1
0.468238226877815 1
0.641518169455074 1
0.641360244502759 1
0.43876411693893 1
0.580875839360693 1
0.675213014037073 0
0.53305031001317 1
0.453216882059613 1
0.719113569587196 0
0.652660288124023 1
0.591137345066199 0
0.329144957100938 1
0.133610434715949 1
0.634651831574663 0
0.494567550805963 1
0.493621600372367 1
0.109879784953883 1
0.402797988556062 1
0.267493120810121 1
0.478440832827825 1
0.406226193959416 1
0.504426146612972 1
0.362868085465601 1
0.40559966041436 1
0.505621871650869 1
0.539860102328307 1
0.39766099786829 1
0.713089211939164 0
0.695638006911965 1
0.553725821358751 1
0.434004701636229 1
0.375603749376117 1
0.75757398575442 0
0.725847737226975 0
0.471628089132513 1
0.456787697121137 1
0.601199151062443 0
0.253448583507748 1
0.571591296158227 1
0.318381060520903 1
0.734223282554767 0
0.430355441510102 1
0.693904782119153 0
0.543916806021077 1
0.45801559144113 1
0.533673407423263 1
0.213877140607684 1
0.676923755776461 0
0.511635916506705 1
0.469567978778897 1
0.292140543623958 1
0.61573327148677 1
0.522214249725341 1
0.757350429822706 0
0.316934703633597 1
0.526996954849314 1
0.464778561199559 1
0.56023465541319 1
0.31069977612585 1
0.431090418761028 1
0.425239586243392 1
0.586490050131454 1
0.56643208536974 1
0.302127949363235 1
0.493388601988308 1
0.54603764480616 1
0.668464980268195 0
0.266276584391347 1
0.424842346023226 1
0.497030898076715 1
0.589256129704469 1
0.466230912476386 1
0.510602787357916 1
0.65594499969747 1
0.391410158633507 1
0.260227675652791 1
0.517455946100829 1
0.672141134942844 0
0.345347005678539 1
0.576656120757988 1
0.678465774771364 0
0.339462090030017 1
0.648687963899847 0
0.334400178030665 1
0.374808024687735 1
0.514086543183363 1
0.576247071487853 1
0.636007795837872 1
0.527768585497126 1
0.498137761885042 1
0.346332663212282 1
0.337693275398054 1
0.459475067487733 1
0.606979595602467 0
0.44699207781202 1
0.534778285127461 1
0.67252278380021 1
0.503580811216973 1
0.312920220226768 1
0.359270989342428 1
0.420804168051012 1
0.454815429775718 1
0.438169184005296 1
0.473166839251672 1
0.448319448888732 1
0.363254981998889 1
0.514034894590313 1
0.57122280929441 0
0.444902144895979 1
0.776152714832149 0
0.827166257022215 1
0.455436877007289 1
0.60478528760314 0
0.348014198059957 1
0.183969590205699 1
0.507869391736034 1
0.0678435029062329 1
0.441433981631877 1
0.677334369216572 0
0.656712686060797 0
0.336269668905441 1
0.468918866434491 1
0.231342454596214 1
0.747719291763332 0
0.419822269103014 1
0.546532004436808 1
0.643465773394347 1
0.505750487207274 1
0.378762361391024 1
0.283449305712397 1
0.449069630953619 1
0.454973490849511 1
0.512406118726336 1
0.313717144899881 1
0.473527173521152 1
0.733353995268458 1
0.627370777780487 0
0.110934371240145 1
0.296188182756521 1
1.1429847892335 0
0.345853586808823 1
0.630592997504037 1
0.647602675912971 1
0.297746074185199 1
0.560804590736679 1
0.687349667497619 0
0.55832045338976 1
0.764623520980593 0
0.436427850743441 1
0.500001965939377 1
0.421428073853971 1
0.408975601360719 1
0.685393293197786 0
0.575705301697168 0
0.660070094876573 0
0.366525296218581 1
0.375610833548244 1
0.593036833100364 0
0.321575723354057 1
0.496759936305775 1
0.519272511740504 1
0.529421476367286 1
0.403778307055113 1
0.265236134752037 1
0.309544415180477 1
0.290692623602386 1
0.439817577032346 1
0.432858996540221 1
0.569753407882688 1
0.393710209123618 1
0.160950280304762 1
0.374133310098594 1
1.13443728181102 0
0.31579211579292 1
0.627361908888067 0
0.370692494553166 1
0.498595236210253 1
0.63238375730258 1
0.208120267573124 1
0.738926383124268 0
0.43622658072317 1
0.604911427080848 0
0.417464853083471 1
0.69862721475992 0
0.628669149176177 1
0.787693360753074 0
0.540015291894646 1
0.588740688213542 1
0.692300582919263 1
0.570734249937004 1
0.749068282541859 0
0.563502929473984 1
0.505089478002304 1
0.559151799152024 1
0.548697755480602 1
0.399906676908025 1
0.364668445392225 1
0.335149253931253 1
0.4935130501465 1
0.677811092123765 0
0.499331221479937 1
0.578394233601258 1
0.370879298947609 1
0.504100250920017 1
0.607093437325444 0
0.49359223034572 1
0.603584109571966 0
0.693479107310512 0
0.731110138890852 0
0.681410020929859 1
0.578694025614082 0
0.368287668564719 1
0.571652193214718 1
0.608473038898828 0
0.441262853307333 1
0.753465678780288 0
0.701736941514897 0
0.336342554568085 1
0.62075303802728 1
0.380505835255545 1
0.508813306300325 1
0.497526996147091 1
0.183321999126325 1
0.568339601051666 1
0.41928547814498 1
0.613077937479313 1
0.601033318101267 0
0.294181769199502 1
0.384529104337373 1
0.433593999604314 1
0.446049484238412 1
0.515236180524988 1
0.633849090815459 0
0.437059336748464 1
0.485549790500499 1
0.423586125489803 1
0.731930205241187 0
0.504234204124725 1
0.222626624062361 1
0.447575059367128 1
1.08476658024808 0
0.39552838229978 1
0.634575119048279 0
0.630000746798295 1
0.444950274711461 1
0.265439356886868 1
0.373981466459603 1
0.430743912812071 1
0.144236229346207 1
0.47446024458313 1
0.313262102457295 1
0.441329108331116 1
0.560073447414431 1
0.485929808389031 1
0.681335717908659 0
0.573219029613837 0
0.687367025776575 1
0.189686250285009 1
0.580078459517286 1
0.37600552073845 1
0.570388200995063 1
0.605150255709319 1
0.68415552557143 1
0.587527769987113 0
0.405018145962928 1
0.628103393735274 1
0.542080590559038 1
0.634259002948894 1
0.381416348679098 1
0.5096971236419 1
0.50017990801374 1
0.461054952146267 1
0.637123836498392 0
0.191083852591849 1
0.180702427155788 1
0.417425618878954 1
0.529778307844181 1
0.732643072671097 1
0.419969248332984 1
0.34441454297833 1
0.383852037732064 1
0.838061042149739 0
0.417440073323577 1
0.662923200360459 1
0.414656697062352 1
0.166714871511686 1
0.353935504922472 1
0.60125389948635 0
0.727157911609137 1
0.396649787446447 1
0.563172129665907 1
0.663993543119363 0
0.512936103517249 1
0.615088248672749 1
0.474063679277614 1
0.432520242150514 1
0.504664285397142 1
0.441124674271512 1
0.666016890879562 1
0.627922678176567 1
0.639217006335858 1
0.358002791331047 1
0.310909148517394 1
0.584625169492442 1
0.312865541160318 1
0.36350109003093 1
0.651148177981782 1
0.471199598057777 1
0.543561255889275 1
0.46814765020259 1
0.311748276782207 1
0.407519211868937 1
0.646617186943787 0
0.673852310552339 0
0.455050186453211 1
0.677855573403812 1
0.520522608851587 1
0.77957786516524 0
0.369538053538126 1
0.423953857544161 1
0.376927315261228 1
0.558596673182486 1
0.433200944291172 1
0.424132121231676 1
0.333902364549111 1
0.683746294325591 1
0.381668031660509 1
0.644684207258105 0
0.285174275106425 1
0.478918758398911 1
0.430264232643862 1
0.367489018227298 1
0.4934103977723 1
0.719226056210845 1
0.564517130689362 1
0.681387672881767 1
0.45506120374696 1
0.274981839286221 1
0.575881833866598 1
0.668858593316004 1
0.494586972242221 1
0.508250691765071 1
0.60472440866361 1
0.434675200721633 1
0.311544344933192 1
0.699784550140627 0
0.0921724611864421 1
0.302687595209065 1
0.610958023970311 1
0.524499481962841 1
0.38456121826306 1
0.866226901678465 0
0.527317890818026 1
0.557633219257861 1
0.25991559440696 1
0.545329143699094 1
0.4325223648152 1
0.509945653723521 1
0.529263940544279 1
0.625196791260067 0
0.540608681435784 1
0.497878987179176 1
0.628417114740486 1
0.614049616618358 1
0.583716904437801 1
0.89230316291049 0
0.233007480348711 1
0.218588693119946 1
0.422069543887531 1
0.537880838293565 1
0.882861217067152 0
0.45311049804587 1
0.23996942056652 1
0.575217826425097 1
0.607911685694324 1
0.613324972353736 1
0.319368125305295 1
0.922336693278882 1
0.344510806868524 1
0.510307852178654 1
0.357499938890514 1
0.906185343520812 0
0.680531209162134 0
0.513229340040572 1
0.255536082041417 1
0.516304150927754 1
0.658899256684669 1
0.517181388624452 1
0.572561684558865 1
0.479706945059834 1
0.534735660603534 1
0.504416853094808 1
0.462274155047363 1
0.348742587850755 1
0.626469666881031 1
0.49638123170692 1
0.422396465659086 1
0.332722406431987 1
0.603196335933692 0
0.209105376121591 1
0.21841765445625 1
0.155948414423414 1
0.463139730542998 1
0.536890226782027 1
0.374531010393044 1
0.0634048506453243 1
0.650439700916003 0
0.680746074647671 1
0.630804180163328 0
0.592218942812129 1
0.30929507260103 1
0.437595529708636 1
0.63042526885998 0
0.615968257629902 0
0.334904853384201 1
0.619375624982422 1
0.590852710232918 0
0.594849818022682 1
0.351160968351344 1
0.60930974529523 0
0.402982148258113 1
0.583815364791522 1
0.621450473725905 0
0.693759999960279 0
0.323649289885886 1
0.203271229232504 1
0.716480225964316 0
0.76528903012656 0
0.737148911102437 0
0.546729451038252 1
0.335646815292109 1
0.39120397396392 1
0.430787787312367 1
0.612992845762073 1
0.591532821164503 0
0.268936608451691 1
0.767283276526432 1
0.448875532208274 1
0.55739144549925 1
0.526389063123293 1
0.484009199622225 1
0.528578788631843 1
0.731505051677323 0
0.53638359428479 1
0.216519124972658 1
0.496620905846124 1
0.712748657138715 0
0.301115244061875 1
0.661568701561883 1
0.642726210579518 0
0.642869226093614 1
0.823623501540967 0
0.532579724703199 1
0.573400785009234 1
0.436108552917 1
0.609219130450516 1
0.615905827230969 1
0.653647005091841 1
0.420586425760465 1
0.517047905132368 1
0.456760745280816 1
0.641650841132584 1
0.645520291313634 0
0.319684341771165 1
0.481031659528769 1
0.356740514585209 1
0.750843418423265 0
0.0498633444173392 1
0.283395677206299 1
0.718022982375171 0
0.418747580438504 1
0.728150813580873 0
0.3797680363955 1
0.477854176898743 1
0.439663504594852 1
0.260833407450202 1
0.54204941670566 1
0.602519897223069 1
0.581596290757788 0
0.550950448065871 1
0.610874239543186 0
0.493863260160466 1
0.580543202662964 1
0.712298800009457 0
0.557886585163852 1
0.631475196743258 0
0.682979252385961 0
0.616734017035781 1
0.349712978075569 1
0.635698486423507 0
0.303354739941684 1
0.449177250310455 1
0.635687101020114 0
0.645737177129811 0
0.385139038894798 1
0.249954468036903 1
0.332537254775802 1
0.764001912647468 0
0.461720314915051 1
0.319959150712857 1
0.335095953232205 1
0.463603649897598 1
0.401255789254358 1
0.302717271937222 1
0.506501371026948 1
0.565265128574342 1
0.376373525103973 1
0.58961222588176 1
0.455444465973186 1
0.517070860664373 1
0.296114964567787 1
0.367165197673206 1
0.547835415625388 1
0.216993631616881 1
0.628950338706324 1
0.371554043682121 1
0.756416058510922 0
0.731169197168235 0
0.597668499679294 1
0.941891123179233 0
0.470172192584531 1
0.237943600954131 1
0.54121352420842 1
0.639248582881775 0
0.528748476211542 1
0.649368605011647 1
0.246252481433071 1
0.653882757115863 0
0.579419416472561 1
0.444760228533059 1
0.396166192493707 1
0.587752294991095 1
0.702292769890935 0
0.430904026885021 1
0.271018727616354 1
0.379206802459365 1
0.41742308921207 1
0.49182788566118 1
0.781061860887632 0
0.543967878000858 1
0.462567346133249 1
0.559780173546293 1
0.474775254720484 1
0.572189720249869 0
0.591237931584259 0
0.582421147329295 1
0.598745130897663 1
0.682266020675514 1
0.340779745439785 1
0.423314309565048 1
0.230438969128009 1
0.560692914419083 1
0.661094332410812 0
0.42274467484396 1
0.739286738454442 0
0.453856109924105 1
0.22223672363455 1
0.770089036188368 0
0.371020783675383 1
0.475824532968643 1
0.396868120602737 1
0.686848219671161 1
0.742337811561264 0
0.0764900106185797 1
0.514089343267481 1
0.589177778134778 1
0.154084116174566 1
0.47607152256878 1
0.497991237332365 1
0.637523287355211 1
0.316588466875646 1
0.613408573351569 1
0.335415662330783 1
0.469711883682558 1
0.700829216112883 0
0.726640035014791 0
0.526155108999378 1
0.402553769843831 1
0.397397114355422 1
0.450345879989564 1
0.559268332621513 1
0.38333378971437 1
0.637807211563275 1
0.800325614528571 0
0.506990917945178 1
0.310645771486999 1
0.47288630295243 1
0.459543211658668 1
0.431244045445449 1
0.407903119382888 1
0.682154207303541 1
0.422058822825979 1
0.300093583665731 1
0.493571261880954 1
0.974904609083479 0
0.362790523422111 1
0.751053278363152 1
0.57003441679141 1
0.688261337922368 0
0.527392887895597 1
0.675071731308387 0
0.687389351728957 0
0.304057413844489 1
0.128557236979113 1
0.422540849588687 1
0.627827894397628 1
0.463762041859915 1
0.65711753745011 0
0.532313788880417 1
0.79221842496243 1
0.522481134018259 1
0.492569452638126 1
0.436049080802512 1
0.425071033472761 1
0.852379835472767 0
0.504762292064037 1
0.623199125913305 0
0.653475819568787 1
0.620625852382531 0
0.303793150070719 1
0.61899728002239 1
0.5823654096007 0
0.565381263038626 1
0.493385178195107 1
0.361373111319634 1
0.273498494925638 1
0.686220750954422 1
0.357408229425683 1
0.327513017959569 1
0.619965208334999 1
0.756454885598611 0
0.638959338089756 1
0.636103700005278 0
0.253258507872169 1
0.462220925735993 1
0.593027457003993 1
0.497173468538999 1
0.628908218369312 1
0.442860766082809 1
0.407043170070239 1
0.471021413551949 1
0.840719618977659 0
0.564929475870255 1
0.721836680257877 0
0.161577103336569 1
0.490346851901059 1
0.515433123256247 1
0.576677092285389 1
0.407968505748803 1
0.29831586069991 1
0.365059884909628 1
0.484885626591584 1
0.38747371038717 1
0.663083481004591 0
0.499222059529354 1
0.532869746035095 1
0.330023344189598 1
0.236338980355996 1
0.240658801284504 1
0.481817058269319 1
0.760383871702693 0
0.61594656040432 0
0.781578343800768 1
0.504824774084798 1
0.48644616825365 1
0.267761747725445 1
0.47533174984188 1
0.40765722300377 1
0.418191687286706 1
0.32011505580077 1
0.628924953508514 1
0.507080779927762 1
0.695176946741546 0
0.311380543977551 1
0.374849692948542 1
0.262498293489504 1
0.34363654301917 1
0.547789445256952 1
0.59920789003586 0
0.293446123667095 1
0.543199896360299 1
0.567343700408471 1
0.562384857548718 1
0.416949769859575 1
0.450014108817074 1
0.460534631829703 1
0.629202052915394 1
0.37727970149958 1
0.425806118482344 1
0.431252205995043 1
0.515319354855295 1
0.362578978438304 1
0.304380459276372 1
0.576555904829229 1
0.491630223138963 1
0.448269751477967 1
0.354313907684634 1
0.497251685491895 1
0.41842220295985 1
0.268916175044616 1
0.418003906721594 1
0.568745210459918 1
0.208359432825722 1
0.250241861294068 1
0.622314801959129 0
0.508925203917735 1
0.459128592501034 1
0.490828586954186 1
0.518034898319541 1
0.66933797270679 1
0.450391907737419 1
0.459544909646147 1
0.494554619049314 1
0.321566336351583 1
0.394703930656728 1
0.248615348936504 1
0.316690377481921 1
0.375596907138485 1
0.613060282597076 0
0.596009108946439 0
0.5033430013295 1
0.478392527705642 1
0.499632524181594 1
0.208772149725011 1
0.280359432411932 1
0.55286619592637 1
0.748954919688217 0
0.568722595434764 1
0.43184713251856 1
0.64854532708928 0
0.365945919093406 1
0.577769206174024 0
0.274969127443805 1
0.80290322360407 0
0.709937215358635 1
0.635072876092989 0
0.552087420521803 1
0.268081143561254 1
0.610447849690175 1
0.399857921813847 1
0.351147720257976 1
0.279313844542313 1
0.394325544109931 1
0.320710595374934 1
0.438400656180417 1
0.596128874505983 1
0.490582218195826 1
0.379203848258441 1
0.234098937503569 1
0.754603992287819 0
0.667982749786063 1
0.562568851747225 1
0.742490879863781 0
0.356593192457582 1
0.490704934146829 1
0.261449789948416 1
0.492737134922709 1
0.414442529173688 1
0.572906820968461 1
0.465650673605237 1
0.433336376881954 1
0.732327302719824 0
0.512870601352291 1
0.714007489604604 0
0.400878880209616 1
0.321611246944526 1
0.709005798219949 0
0.707942786716514 0
0.57642118187638 1
0.704506043974932 0
0.744092389309078 0
0.380459995908094 1
0.571472014125624 1
0.289663839026447 1
0.699145342281461 0
0.496988520456467 1
0.300081240807082 1
0.347376506229708 1
0.44328129451213 1
0.642276595669052 1
0.671366366992684 0
0.75351128226212 0
0.582673430294235 1
0.662592915064222 0
0.640442690659006 0
0.755576400944076 0
0.787033067061813 0
0.664621265238677 0
0.44160470066561 1
0.423069282413847 1
0.302715147486784 1
0.572342578469931 1
0.315866955949938 1
0.423611990777464 1
0.221592564507927 1
0.471480413696185 1
0.502049447481712 1
0.354516374126661 1
0.372386028831626 1
0.38195876017768 1
0.483396302483379 1
0.380370984548869 1
0.608483189735406 1
0.506941038186937 1
0.334246311925605 1
0.638743972014219 0
0.589581026776143 1
0.892771729010874 0
0.990453664460273 0
0.582450200224549 1
0.390115829847449 1
0.40942867712822 1
0.609152735090132 0
0.363592538183166 1
0.43295712016286 1
0.468607248898681 1
0.34562442270545 1
0.621821050421892 0
0.0585477507724911 1
0.38996050701825 1
0.286244447733536 1
0.532175254761763 1
0.659403939744474 0
0.521092822009588 1
0.68660416463202 1
0.52035585305696 1
0.585952441766926 0
0.5614837441924 1
0.396074064900821 1
0.410087751666632 1
0.528899444844835 1
0.50345019589292 1
0.254396947369752 1
0.81513393317352 0
0.571592282103119 0
0.470712399884007 1
0.76146564348985 1
0.337014980387554 1
0.653334271136764 0
0.453500809210101 1
0.633971804460896 1
0.218185172693113 1
0.864720852251328 0
0.217531855669165 1
0.490096823234306 1
0.609417885092071 0
0.523857841295998 1
0.37866182596964 1
0.503402666363859 1
0.391590049034239 1
0.394317570204084 1
0.682402623366924 0
0.608022773407258 0
0.467373674748324 1
0.619818643372347 1
0.557835234906723 1
0.654213365882744 0
0.366472903579622 1
0.531976856591016 1
0.412446014985654 1
0.406203213043998 1
0.745974160537988 0
0.516518475907579 1
0.596456980403732 1
0.39762398634878 1
0.444332165160823 1
0.12627449666124 1
0.297373381551245 1
0.228733810666784 1
0.358395578918652 1
0.619443689948105 1
0.482895890265811 1
0.630832466264356 0
0.472024608129948 1
0.348328115310982 1
0.524966577772285 1
0.409422110063159 1
0.53476589286969 1
0.620491781348084 1
0.516403416267439 1
0.745248019617189 0
0.518156766054001 1
0.209215180919466 1
0.459810843563945 1
0.564221057686576 1
0.622158528915117 0
0.463872282627261 1
0.494058418695261 1
0.606452481000531 1
0.487782311464746 1
0.627177727435235 1
0.355736918552733 1
0.57320776409987 1
0.518518159560021 1
0.485982223301492 1
0.163451489084628 1
0.413502429728198 1
0.460133981570556 1
0.533617993832774 1
0.702385478071437 1
0.211801255063105 1
0.225341611549672 1
0.380916319517479 1
0.529865919185224 1
0.716415437398667 0
0.624321177031794 1
0.6333347361816 0
0.33022013649907 1
0.422138493424365 1
0.41346657178764 1
0.598432886994304 1
0.309162272403856 1
0.839906079095111 0
0.457311601153318 1
0.423596535430659 1
0.253420629302378 1
0.44109843852729 1
0.532408749065739 1
0.400595310320123 1
0.644898879247686 1
0.409270364959037 1
0.66290773474867 0
0.26928336022425 1
0.413042066100572 1
0.247775856110451 1
0.360792512541746 1
0.679242847290197 0
0.678302358851485 0
0.40565971641971 1
0.277781313410171 1
0.657381798919636 1
0.0409088107042777 1
0.540858704477854 1
0.145846534072265 1
0.357853448974812 1
0.672649028848542 0
0.58123106994374 1
0.448365353804579 1
0.696326399341843 0
0.513344843994542 1
0.547200689898214 1
0.705831211015753 0
0.61505440474258 1
0.529462458463582 1
0.715990391324507 0
0.550479553797371 1
0.472396832273207 1
0.811996722416773 0
0.471931383399062 1
0.460960180240379 1
0.587744101166669 1
0.35065831727788 1
0.580460703766806 1
0.316385912353151 1
0.436767296188587 1
0.652984946701646 0
0.39104943211007 1
0.634270190118168 1
0.803222465843387 0
0.347138159706685 1
0.732055487669122 0
0.332443618891851 1
0.630015595457675 0
0.423156786187567 1
0.392864869017753 1
0.686435925074461 0
0.506857930805772 1
0.243899888421511 1
0.676533786758751 1
0.670681640332829 0
0.545564376879984 1
0.413526245924031 1
0.354710756006219 1
0.328960454231379 1
0.669786579289624 1
0.802105516875762 1
0.556631463357982 0
0.395862748037475 1
0.427455025347231 1
0.438257426200414 1
0.573538426877331 0
0.437763273828277 1
0.337528648148034 1
0.604498155885601 0
0.625970305663632 0
0.307544596823113 1
0.897730106351166 0
0.773573084133506 1
0.49117653535773 1
0.34984549377366 1
0.550153518696263 1
0.424734034660761 1
0.333710152235914 1
0.471597492824 1
0.741898096566616 0
0.599997247969187 0
0.508405440685244 1
0.617506262194784 0
0.738521475339935 0
0.601380885702384 1
0.516738170213124 1
0.508550369294322 1
0.811615242047152 1
0.489749552727532 1
0.489063462731963 1
0.345215994229359 1
0.795511125912507 0
0.384438327672909 1
0.459079776265796 1
0.50482022394282 1
0.505613204651217 1
0.561414944348055 1
0.444730931621888 1
0.321102254896197 1
0.6050578349693 1
0.42606135133609 1
0.479537305626481 1
0.666902392203788 0
0.496440692528178 1
0.581603904772408 1
0.57852731245763 1
0.409781575703684 1
0.588287442158143 1
0.464781304529934 1
0.409656134686061 1
0.839181235096935 1
0.264712322362342 1
0.622449651579119 1
0.466182756240878 1
0.49931841165403 1
0.489813828163979 1
0.641457249550903 1
0.404211457709543 1
0.332888041599418 1
0.449013413639398 1
0.265121881313267 1
0.719476115702383 0
0.354982525815862 1
0.518730572302475 1
0.256156485854425 1
0.670757101928118 0
0.559586570622458 1
0.494031333108823 1
0.447375415356414 1
0.773496016050549 0
0.66297126474063 0
0.407611901960692 1
0.374625031226082 1
0.699400994758477 1
0.45897835526763 1
0.164708398735216 1
0.556557619066319 1
0.602362911766444 0
0.442691169738749 1
0.516531720239287 1
0.431798933133179 1
0.69890706267683 0
0.488779322582891 1
0.34608491075637 1
0.358863500717192 1
0.59237529019074 1
0.890943194838121 0
0.536835041021537 1
0.360599041791384 1
0.521203385747917 1
0.435515058111729 1
0.512782856352075 1
0.674034330003675 1
0.522646610811062 1
0.312646431426705 1
0.199325639587731 1
0.601615829705557 0
0.507517251771541 1
0.489402655623444 1
0.484424034559898 1
0.630045522385851 1
0.71435647211461 0
0.634385301677849 1
0.628762761593729 1
0.664201375376754 1
0.542792666664446 1
0.362412551499948 1
0.397743815795609 1
0.545882941192582 1
0.443593089469591 1
0.572449452182771 0
0.55171878935362 1
0.549345810998657 1
0.646840294170074 0
0.607928719691065 0
0.476738054081721 1
0.457650904835973 1
0.710968062307958 0
0.669320736392706 0
0.244495705089929 1
0.415287351475079 1
0.420266070045346 1
0.415377573785122 1
0.651820130778803 0
0.343648144542964 1
0.402050389968771 1
0.413256968191223 1
0.551120400414796 1
0.123527421252417 1
0.622341996781416 0
0.327362995274163 1
0.640719413921773 0
0.592059800077065 1
0.528672554435264 1
0.599890977249537 0
0.300663571488265 1
0.541712084579361 1
0.525227980420224 1
0.497858242965513 1
0.526431976088865 1
0.543376487472969 1
0.59513223046509 1
0.420702634014736 1
0.250153871095068 1
0.428266733434141 1
0.713328979246207 0
0.50104482324385 1
0.57363851672166 1
0.566628946991096 1
0.782973714061196 0
0.594432188292257 1
0.659157432140283 0
0.508161800112445 1
0.578568537957302 1
1.04455720914226 0
0.58971432253585 1
0.414825079666063 1
0.660887173247519 1
0.60932787752496 0
0.7364965147442 0
0.457702520828111 1
0.316560894634004 1
0.190723207273566 1
0.845279382238083 1
0.557884450766954 1
0.590288504849651 1
0.386135891894654 1
0.551550365753256 1
0.693504402359992 1
0.57295865704787 0
0.678934655655662 0
0.597230335759953 1
0.544980298731661 1
0.31310743247209 1
0.427326913043967 1
0.550520915239791 1
0.279724489069523 1
0.190235771561357 1
0.195144452669426 1
0.709568128267553 0
0.502916063553024 1
0.305998344269228 1
0.481822932679257 1
0.349369522796674 1
0.407334054131774 1
0.560824512346425 0
0.35210761192213 1
0.619323869269391 1
0.729274363402887 1
0.497795867923852 1
0.702844587122627 0
0.538587479010274 1
0.757206191166457 0
0.545601385435864 1
0.473660196693693 1
0.541474729379115 1
0.174614420595111 1
0.365970326655513 1
0.292579120207046 1
0.536450996268449 1
0.594338521799303 0
0.377268766739155 1
0.585068497344705 1
0.704641860739403 0
0.314631850870444 1
0.392799795641891 1
0.578144086627317 0
0.369911081416732 1
0.640605437580261 1
0.740698339576797 0
0.18294565193013 1
0.37487198937002 1
0.571623792400413 1
0.552760024183783 1
0.667200402753514 0
0.571916620348081 1
0.729824757312289 0
0.414787255874367 1
0.393704120697841 1
0.488251099014139 1
0.421664919158636 1
0.463444433660681 1
0.299178005155194 1
0.204141982078093 1
0.681963142878944 1
0.477456465006235 1
0.513762930779236 1
0.438306203910746 1
0.538021850677484 1
0.656012563862944 1
0.669115242447388 0
0.527095929165364 1
0.300430596548704 1
0.421696782932193 1
0.579462262617738 0
0.473219682604779 1
0.364449733881881 1
0.214050268721148 1
0.53873883890183 1
0.544761751276931 1
0.276449057196157 1
0.389262276180913 1
0.398410576010225 1
0.66227453781135 0
0.373762815925675 1
0.474073492287854 1
0.502429463526942 1
0.715410492039102 1
0.33896425855202 1
0.538513004760841 1
0.613133684102328 0
0.608699094074716 1
0.439307284103138 1
0.668762634459152 0
0.540225814472761 1
0.705651766098879 0
0.681102664663574 0
0.567494155830963 1
0.289434636295861 1
0.594470662657649 1
0.365724496944829 1
0.639302075403511 1
0.57529913314832 1
0.574992367394157 1
0.764643726830322 0
0.305904958764686 1
0.503910569737569 1
0.599902487565213 1
0.683315288944816 1
0.738590356449005 0
0.740644703605179 1
0.172039876522636 1
0.528766168243714 1
0.465006405207111 1
0.412144143460946 1
0.453220450030376 1
0.276861441585817 1
0.495764586507515 1
0.212215339471027 1
0.307110915784687 1
0.586914138222679 1
0.556968784430621 1
0.518872011598618 1
0.413629702499425 1
0.227692002090465 1
0.456145417457886 1
0.476166736664025 1
0.393395203809571 1
0.206991776845139 1
0.491703987302735 1
0.718442037410362 1
0.394647231027826 1
0.512027958651823 1
0.691400078046714 1
0.332602734753829 1
0.281530723181364 1
0.327123399204869 1
0.49973127992071 1
0.433412638848069 1
0.670128410192982 0
0.552748918897823 1
0.561865657601707 0
0.510258665377708 1
0.435055915392786 1
0.517516812237517 1
0.509820574294692 1
0.768255192538253 1
0.329158571106238 1
0.536731833399508 1
0.514066841880391 1
0.404723514849361 1
0.4031092975611 1
0.495973479525269 1
0.497373461926303 1
0.392272112322695 1
0.693020009914735 1
0.573723385067798 1
0.414644531967123 1
0.472655871342194 1
0.371354936685109 1
0.191984405856569 1
0.482824670135009 1
0.328908420746268 1
0.69285671576086 0
0.530009099183835 1
0.286741386668279 1
0.104861372228359 1
0.678595252074482 0
0.757800382501441 0
0.367573209640537 1
0.493997206061568 1
0.481255961588017 1
0.464561331581488 1
0.393295187887156 1
0.806427244161794 0
0.540018884994449 1
0.508119544848343 1
0.536467171535275 1
0.509353625657887 1
0.659979625589718 0
0.633358782600698 0
0.700453687836403 1
0.431578577445161 1
0.558715205718189 1
0.382251335448706 1
0.674202505888527 1
0.432743654959428 1
0.396874618062233 1
0.556750616994335 1
0.505636974100238 1
0.276518513426591 1
0.600242594326092 0
0.399229498452432 1
0.292496135501244 1
0.329269146316335 1
0.322292234979771 1
0.438236306942488 1
0.579338567576528 1
0.421615067798229 1
0.599815106033874 1
0.862237833940522 1
0.594015793358182 1
0.174850432851559 1
0.612352574510749 0
0.410599109004698 1
0.516025401673271 1
0.432026015429781 1
0.669394046214477 1
0.550705654223097 1
0.446718267606534 1
0.452197710008062 1
0.44615033299514 1
0.481486284546239 1
0.588726099641202 1
0.397989148142485 1
0.513499331677492 1
0.459396696579038 1
0.566155725278888 1
0.573786339059249 1
0.432944443367883 1
0.539204137449319 1
0.248651096233826 1
0.294043704619026 1
0.48554820941677 1
0.40016200239912 1
0.318657513201832 1
0.293159066930693 1
0.2586289618007 1
0.585084939133463 1
0.295035376344494 1
0.448197300723092 1
0.521848021274151 1
0.417771287683481 1
0.13259825990167 1
0.334810649184534 1
0.558816334627661 1
0.405807345884121 1
0.27879703475758 1
0.361332138937466 1
0.338978750635772 1
0.742430694657438 0
0.344102061041969 1
0.65064342242444 0
0.851311393125668 0
0.544624103966946 1
0.265208963878554 1
0.701775981007336 1
0.499497569408122 1
0.578777642891623 1
0.600966649071381 0
0.496752353080024 1
0.660727910149986 0
0.41406307486996 1
0.756613982666454 1
0.513818405535059 1
0.519015417326 1
0.539628551916087 1
0.632063468067121 0
0.364363432465538 1
0.587269781314379 0
0.583061386055716 1
0.514802149104249 1
0.384063860101837 1
0.5305762411078 1
0.60642668733484 1
0.486613423324013 1
0.604525583905415 1
0.556375154712944 1
0.277442896359202 1
0.395083992125918 1
0.47927422216896 1
0.367660675605645 1
0.429914863849914 1
0.332367538870269 1
0.568352948987264 1
0.757353889290681 0
0.597476147997739 1
0.553462874855369 1
0.356383935640582 1
0.672079595198295 0
0.396882713467115 1
0.57713656909739 1
0.647252463498324 1
0.575245730685529 0
0.288025048626345 1
0.434898724445183 1
0.579498444730062 1
0.219100918898989 1
0.389689838948914 1
0.340151841584195 1
0.35562022950824 1
0.340798752425459 1
0.620319622886206 0
0.39473059485647 1
0.427223344439241 1
0.544217383588148 1
0.143789872060288 1
0.47563299659656 1
0.320201796587187 1
0.632746448069307 0
0.420847133654997 1
0.44322099771292 1
0.737008392304951 0
0.651932945410034 0
0.72015249144843 0
0.372363687670241 1
0.144112303249559 1
0.541605736389805 1
0.470371430444295 1
0.518519517146255 1
0.508786570674929 1
0.396588731818944 1
0.581680086377471 1
0.19492003345011 1
0.442633982065417 1
0.655202094307392 0
0.455843917341233 1
0.573134761754361 1
0.341253875290934 1
0.434714395661268 1
0.638016984855493 1
0.290787845690788 1
0.459509398467876 1
0.798393595109263 1
0.827119700680258 0
0.829302089655131 0
0.666206753050171 0
0.325707470776535 1
0.475796305092293 1
0.576520890314257 1
0.397196486925481 1
0.603357669719973 1
0.676582272256453 0
0.529058526238669 1
0.660451820644617 0
0.370676329594951 1
0.516678874665186 1
0.678969848891288 1
0.471481420817712 1
0.568043649395097 0
0.421678204667723 1
0.328107881717768 1
0.454639569229805 1
0.496560040790098 1
0.875040002585799 0
0.344217697902314 1
0.567543178379865 1
0.642703814923347 1
0.750615609636015 0
0.328683840625758 1
0.58573645472485 1
0.244899132509178 1
0.599955642272079 1
0.442377350523435 1
0.522537431753011 1
0.517850420670458 1
0.588807897900337 1
0.522513776507353 1
0.613615979874107 1
0.786673531994197 0
0.375105070287382 1
0.480782170956058 1
0.528561730917626 1
0.476318025811491 1
0.543240428998488 1
0.425181794341478 1
0.433148743430271 1
0.44463745181998 1
0.637887908546196 1
0.394312480797977 1
0.492549079431391 1
0.427732515802853 1
0.625916393365282 1
0.632354514991021 1
0.680963138077957 0
0.522328483918384 1
0.299378920023673 1
0.446857894343708 1
0.559088680317617 1
0.511445361224782 1
0.327325177574667 1
0.269182681583274 1
0.30032177376803 1
0.358654464982268 1
0.472476582535919 1
0.201157574823045 1
0.409914303787743 1
0.515476253553048 1
0.465641682115138 1
0.432769820817364 1
0.755343363699721 0
0.131995733785281 1
0.579881603927112 1
0.358390462119748 1
0.562411113335576 1
0.735611713207326 0
0.569416921480114 1
0.514312232585523 1
0.276479668836542 1
0.353037212174017 1
0.57893868855456 1
0.537368450023722 1
0.480884136654586 1
0.560683474195828 1
0.506927082397418 1
0.432362067836733 1
0.554723520222703 1
0.317478941204009 1
0.810595862851374 0
0.932374687957129 0
0.519315609004493 1
0.385003131525929 1
0.512582768679362 1
0.480868484449844 1
0.543703381783805 1
0.661247128686165 1
0.43204070474478 1
0.864336067717804 0
0.576632196914056 1
0.46169738138797 1
0.41700792608242 1
0.389852052602652 1
0.406714102280516 1
0.44436808719985 1
0.722740224674802 0
0.538380889371483 1
0.617354879806748 0
0.414350655936032 1
0.346497659397623 1
0.430441327189123 1
0.758120810804282 0
0.639627849489812 1
0.462060926819076 1
0.392850510619792 1
0.179601719535947 1
0.592420963210663 0
0.325577315595324 1
0.526766406742775 1
0.37259055306471 1
0.560243865219151 0
0.499139554478442 1
0.589071933773903 1
0.418007073044535 1
0.466505823412098 1
0.346753412828947 1
0.651247014924442 1
0.754354124604216 0
0.353571734420134 1
0.434605058257561 1
0.671663429362041 1
0.208056582164936 1
0.506840162409234 1
0.719600750961437 1
0.329334453769288 1
0.609520979432557 0
0.808532515122604 0
0.584441379871617 0
0.618648503005547 0
0.434924492270371 1
0.496442940989082 1
0.558080233066898 1
0.456237542032181 1
0.467605733534846 1
0.372603071008324 1
0.559219801854329 1
0.516554924632044 1
0.423590815239534 1
0.359528162223413 1
0.387934117223208 1
0.561520025796521 1
0.527659729541782 1
0.48570854323941 1
0.422116670940139 1
0.483191069841134 1
0.48055471171451 1
0.624001650195543 0
0.245439384346903 1
0.488888521619901 1
0.399677116262094 1
0.340376966635991 1
0.673912192884892 0
0.528767921369412 1
0.525708724647026 1
0.489088902296595 1
0.861059158391135 0
0.350153871351619 1
0.512105814456159 1
0.143345056610809 1
0.742753566161723 1
0.259218038269592 1
0.330600155488144 1
0.395212951861375 1
0.523960695528478 1
0.673078471047218 0
0.430838245139465 1
0.586913611818011 0
0.474464011361058 1
0.560865511838064 1
0.357039076280242 1
0.60577296132899 0
0.564464011959855 1
0.43472690573908 1
0.435081814867364 1
0.626220678270517 0
0.588154849226767 1
0.635871825846073 0
0.737605566041567 0
0.364479127216752 1
0.266320684138831 1
0.354500120064869 1
0.588840945437331 1
0.291883948618844 1
0.275174085187572 1
0.610213423566499 1
0.467086097547081 1
0.778114841355332 0
0.568085761342533 1
0.456046138922419 1
0.484436548859633 1
0.162176235945826 1
0.744480066731573 0
0.566951998741017 1
0.518148711312056 1
0.508471394068431 1
0.404593733365617 1
0.526776901686854 1
0.6104242786137 0
0.397885817775506 1
0.467876202634911 1
0.472098516928769 1
0.510634348256677 1
0.638184733887796 1
0.47105606250995 1
0.241376174780591 1
0.535959759181773 1
0.424675071825734 1
0.440767220660037 1
0.540140766391341 1
0.433482321174386 1
0.480151872058484 1
0.154028786920346 1
0.515032189841069 1
0.327440252210867 1
0.65374203125865 1
0.427891553698015 1
0.835861022199862 1
0.560632152155018 1
0.404671759710289 1
0.342417585743784 1
0.780545971624352 0
0.713226446125793 0
0.502593738565179 1
0.602792228317118 0
0.472072992706755 1
0.472035407175677 1
0.700915454832295 1
0.398421750255301 1
0.581185462011919 0
0.590317360942398 0
0.459855444239959 1
0.551263830560653 1
0.601312151579172 0
0.60808538144736 0
0.717409367306391 0
0.537045454269446 1
0.491024991256881 1
0.441769521907854 1
0.544472538059531 1
0.569062452691742 1
0.572105613432276 1
0.522632275320863 1
0.390418864325402 1
0.422583276428678 1
0.524808297574805 1
0.374797285398112 1
0.432224494402641 1
0.730291118936526 0
0.276581457386674 1
0.515652764864836 1
0.589439607367542 1
0.648782888420283 1
0.483466631851343 1
0.509854337281032 1
0.479916763915703 1
0.592799788153609 1
0.328368345217607 1
0.535974543943048 1
0.894379014646497 0
0.370471738597455 1
0.70195547391339 1
0.457412482427774 1
0.332956359137836 1
0.786864760010821 0
0.577152645009895 0
0.452659454428989 1
0.443612306598069 1
0.451136187815203 1
0.50887414078511 1
0.646086000961779 0
0.561761720795521 1
0.540277150984924 1
0.481113127933832 1
0.309020678763814 1
0.532976014867423 1
0.543606043651852 1
0.75410763783969 0
0.503439127667735 1
0.435826302373276 1
0.555478968874409 1
0.712843060901559 1
0.617075084518705 1
0.524779906708235 1
0.710582713367281 1
0.231554492129303 1
0.578651077923262 1
0.753407368463645 0
0.288160656888059 1
0.417658547150513 1
0.328543355508986 1
0.312922066732474 1
0.362245980508612 1
0.472126903584986 1
0.296466397807614 1
0.370042183377419 1
0.565381420727835 1
0.369950512736094 1
0.613297444443108 0
0.448212185095833 1
0.52770673062886 1
0.523572656555612 1
0.79508179874583 0
0.439811963782564 1
0.388830876691801 1
0.487069043451133 1
0.602479003013386 0
0.326892863506849 1
0.669757393235235 1
0.571592075342792 1
0.332680342217502 1
0.268055312183495 1
0.631838158114909 1
0.704389275982007 1
0.535922677038862 1
0.559096851212103 1
0.64039126280916 1
0.533204848609073 1
0.782663483484287 0
0.326095237668374 1
0.666092115877382 1
0.855083990964903 0
0.352816355540823 1
0.409378735653366 1
0.311151041336893 1
0.487474460912699 1
0.512438041629303 1
0.475789716450039 1
0.749273144743415 0
0.324534788076048 1
0.37579547151596 1
0.470296650039914 1
0.521181290813643 1
0.54018968732471 1
0.57098667141772 1
0.368949017778206 1
0.586730457970371 1
0.526040059276705 1
0.539423598329157 1
0.519899106438141 1
0.516443020072468 1
0.361116628860339 1
0.566016644898174 1
0.148208756769642 1
0.607652945547943 1
0.763538993271876 0
0.520360421541953 1
0.548969527634851 0
0.697661262360734 1
0.661433837636797 1
0.624763029365808 1
0.488573777859456 1
0.18296665369884 1
0.555861285005567 1
0.442780170856249 1
0.491085705541894 1
0.388476560276678 1
0.409131418312447 1
0.188643702271743 1
0.171964115263055 1
0.44335495053261 1
0.648923500243669 1
0.584779289556427 1
0.518863445371353 1
0.377318513726482 1
0.271377121313058 1
0.279039590900702 1
0.341767614908899 1
0.767264073799538 0
0.485017814557174 1
0.90636017341356 1
0.648952087538829 0
0.578995270329265 0
0.598820022888996 1
0.551564848186695 1
0.662682553897765 1
0.493207981845269 1
0.529671230039716 1
0.561530324596106 1
0.171697325237465 1
0.166843926810667 1
0.266273211318386 1
0.513681254050661 1
0.543879397838602 1
0.657155192576236 0
0.183531346493184 1
0.402442831153272 1
0.553406230235154 1
0.86288979626738 0
0.792545789449455 1
0.351192877234664 1
0.599674848227286 0
0.581339907053677 1
0.635198313765682 0
0.173907855952099 1
0.307650672650636 1
0.385099709644781 1
0.59421677846632 1
0.534785629052084 1
0.396076579258448 1
0.447560219618295 1
0.614721296613408 1
0.652572250830481 0
0.540070937673356 1
0.614644077910636 0
0.468799515154396 1
0.715976808807571 1
0.314876534322983 1
0.549366686496042 1
0.692976520433357 1
0.371135444890102 1
0.661874148699271 0
0.225684358485349 1
0.504587785850633 1
0.520450775063856 1
0.674756925210984 1
0.603353146347664 0
0.392377340313687 1
0.700781963808968 1
0.524260976792236 1
0.51853765907388 1
0.467688488562406 1
0.597382072528721 0
0.564020802944286 1
0.604584411636822 1
0.243147702568224 1
0.64416544218397 1
0.627413520226105 0
0.482097368811826 1
0.323464928621038 1
0.23366205350572 1
0.353906130897413 1
0.704248508874052 0
0.528974298630855 1
0.116973578692606 1
0.497295257488927 1
0.491994834055948 1
0.65368627942285 1
0.425146473145032 1
0.518380006081477 1
0.470790608918939 1
0.328735194939568 1
0.5171588820049 1
0.533973920261088 1
0.759449897720726 0
0.354605299363473 1
0.584320989962062 1
0.475363627268304 1
0.525014768269769 1
0.108772572801848 1
0.385649499724093 1
0.448273425338178 1
0.789860565897684 1
0.579755168825553 0
0.55807142457524 1
0.228875357561669 1
0.428944631705742 1
0.538953434218173 1
0.669057357419983 1
0.649087974308796 0
0.393826736766688 1
0.605262024187854 1
0.501483763087175 1
0.735007853418567 0
0.625450697101722 0
0.204149162214849 1
0.559765435264078 1
0.297007880036938 1
0.057301647515179 1
0.520245311337869 1
0.350229779165483 1
0.479808660767796 1
0.388708566428195 1
0.306201780482342 1
0.234172565457082 1
0.486964030291678 1
0.503731053837162 1
0.274680848883354 1
0.443670928319456 1
0.591522498080894 0
0.586306142395294 1
0.787439718414064 0
0.107043703201906 1
0.425048955484831 1
0.407178728637843 1
0.375749550648578 1
0.589021197480178 1
0.679372157584322 0
0.645596975745162 0
0.392369342232274 1
0.448654075018106 1
0.648785366937259 1
0.461548958385017 1
0.49223787661151 1
0.58333790854178 0
0.659198036020081 1
0.632012442016002 1
0.419190111272959 1
0.469636748065984 1
0.483850563639101 1
0.938318785075365 0
0.863363602341883 1
0.379517120488616 1
0.793136787105501 0
0.535764907258111 1
0.395816744360104 1
0.377543304092157 1
0.670965260743168 0
0.782354806863709 1
0.866426854792442 0
0.731204616283664 0
0.546736478974489 1
0.266284123468793 1
0.140032354992332 1
0.360217140667419 1
0.66791237707003 0
0.601026092807494 0
0.46120291110849 1
0.620420428379858 1
0.605477055005223 1
0.659007250362325 1
0.476692220935967 1
0.41014181961847 1
0.411078214925067 1
0.612271128050555 1
0.758613272301528 0
0.430553208528391 1
0.541989953102433 1
0.536526825717783 1
0.266639283964039 1
0.662221601934748 1
0.412986905426548 1
0.448159849201432 1
0.336624692458402 1
0.428843906724036 1
0.56083194708149 1
0.379046722272791 1
0.624510052482776 0
0.497479551335208 1
0.616575757322083 1
0.483732771314144 1
0.706723037479964 0
0.378402372692387 1
0.383714227488405 1
0.445023707143787 1
0.513607873594464 1
0.634581281583282 0
0.533890638756878 1
0.592299499068094 0
0.401555712588036 1
0.376519579578873 1
0.549524343935356 1
0.542476426084563 1
0.273655146064933 1
0.50190526677133 1
0.289585635541111 1
0.566485597158599 1
0.303827408808856 1
0.389754784542806 1
0.424830818684672 1
0.35259958380435 1
0.469970746286208 1
0.955477794679609 0
0.410183401196646 1
0.488232390589862 1
0.535995744822836 1
0.373909732477965 1
0.538452007953085 1
0.50701209344203 1
0.583291471656217 1
0.636897533022246 1
0.551092047593866 1
0.631985050980163 1
0.672209135103858 1
0.423151744337694 1
0.440413738418511 1
0.549877389565342 1
0.494588054029752 1
0.606954525598377 1
0.50194241332721 1
0.779733981642638 0
0.391811005357615 1
0.396725425615914 1
0.565232040386746 1
0.342433550192012 1
0.716163471309949 0
0.3122124437997 1
0.440242511543038 1
0.387199720781518 1
0.817543576821465 1
0.418115210488048 1
0.865932779705533 0
0.574209478309506 1
0.49221391157412 1
0.532582530869681 1
1.0110692856795 0
0.523501489854948 1
0.664501217146222 1
0.421693715008307 1
0.412464588378134 1
0.208863272914154 1
0.181258541389098 1
0.672646033689814 0
0.730105024009046 0
0.369859172162432 1
0.390461114622504 1
0.667737171117932 0
0.509700313001589 1
0.383998656582607 1
0.334294602397997 1
0.623174311519315 0
0.525068389357494 1
0.526234081126358 1
0.677783984309512 1
0.396007545102275 1
0.526811546286409 1
0.624002886975536 1
0.580210246394939 1
0.7726499958393 0
0.237451875214336 1
0.470878541664077 1
0.385644964412677 1
0.27471825956374 1
0.514174560592247 1
0.482173542199813 1
0.391766036332418 1
0.452463846623995 1
0.452747487337775 1
0.734734115232163 0
0.556497749417943 1
0.543248150554369 1
0.470348042240115 1
0.571063379823599 0
0.329773684712002 1
0.312392481216657 1
0.642887189281501 1
0.189466366134073 1
0.526606208375444 1
0.45344095370976 1
0.362535021045177 1
0.388463855922117 1
0.366646533047083 1
0.482928727907733 1
0.563557148971676 1
0.23981983268017 1
0.464764545041482 1
0.818797842436161 0
0.425830136897122 1
0.480084962831641 1
0.180098111634101 1
0.217376511062443 1
0.556359793662355 1
0.161471504287191 1
0.431259628353039 1
0.539281653493343 1
0.315304148096666 1
0.600675803484441 0
0.570744752106971 1
0.35272393474382 1
0.246618680900529 1
0.681674677705606 1
0.709767119598136 0
0.523668647240596 1
0.701568680382877 1
0.565625342096669 1
0.630829399746956 0
0.646628251401231 0
0.370594775729532 1
0.426893663922951 1
0.448333665951967 1
0.533958812095873 1
0.369335408999171 1
0.430819043433194 1
0.596990102660104 1
0.336552257408761 1
0.540358758733757 1
0.594472924041995 1
0.36594446480459 1
0.619621105346139 1
0.408614028924746 1
0.574894065236493 1
0.611310909476637 1
0.544817141769802 1
1.0478087955694 0
0.547556465036384 1
0.295666638462399 1
0.431017154289819 1
0.624671669127516 1
0.402567874441571 1
0.273187703960216 1
0.426625790632193 1
0.201725321829919 1
0.59168957998617 0
0.282525655025438 1
0.54718871073848 1
0.518548927834769 1
0.400357783440268 1
0.550237715312388 1
0.482776236202732 1
0.401194776251094 1
0.590886496590357 1
0.480700090721016 1
0.499647633647099 1
0.738590319342757 1
0.559007543486424 1
0.388096845326198 1
0.176175596618353 1
0.485522516207657 1
0.774703110629872 1
0.462665638752321 1
0.529918143663331 1
0.431987702209598 1
0.961858522200628 0
0.567770187674236 1
0.452408389523956 1
0.762503210533322 0
0.812628924982533 1
0.63576050270751 0
0.368320093443361 1
0.585345506108674 1
0.754683547132341 1
0.75078762974927 0
0.436741899696271 1
0.721897547430797 0
0.346290134764658 1
0.811708840559978 1
0.527457073278477 1
0.207441079795008 1
0.448990209235698 1
0.650768091933385 1
0.606079375110666 0
0.493610532323364 1
0.242636381029491 1
0.811196795084755 0
0.58878425974003 1
0.0904939110999703 1
0.556238544473634 1
0.404083383108345 1
0.586097458595867 1
0.856485766105073 0
0.540107128095931 1
0.658224639461568 0
0.682321540119803 0
0.384431401604252 1
0.449976909668133 1
0.484760042512387 1
0.485828260683574 1
0.506077256328951 1
0.427708081924781 1
0.610651062929918 0
0.140049810999275 1
0.587811669815746 1
0.721485792511804 1
0.369885637699457 1
0.335396024928341 1
0.537292974105152 1
0.58905793227406 1
0.489392322359059 1
0.582967308737366 1
0.504189945081093 1
0.715481834235835 0
0.521931531098342 1
0.713520624842173 0
0.536609938303114 1
0.836320060229985 0
0.447862296517344 1
0.496770109025752 1
0.642387284668296 0
0.626244558697985 1
0.512073893487961 1
0.350103793327444 1
0.690719959535138 1
0.5468061361148 1
0.613016430909184 1
0.269214470258207 1
0.421485630804537 1
0.377645742036282 1
0.524230783624177 1
0.533080683584366 1
0.371551331661396 1
0.535754087405968 1
0.547039834499807 1
0.513530116398921 1
0.694647008745692 0
0.429291946517398 1
0.354967222585802 1
0.559014885424744 1
0.584495362022878 0
0.263092012152226 1
0.645871636066901 0
0.491926227224383 1
0.618042658789668 0
0.798007189300027 0
0.76898793132475 0
0.42334228525234 1
0.392827180052091 1
0.293013144119979 1
0.687015754382287 0
0.604220657737401 1
0.750950413896132 0
0.655731009529299 1
-0.0263279385583447 1
0.53231021199518 1
0.489320205473645 1
0.563578765838963 1
0.290187269054706 1
0.307965728523606 1
0.669026770334167 0
0.832122523187651 0
0.379392184341454 1
0.378945985046523 1
0.490030089157214 1
0.560903351234886 1
0.316464160932901 1
0.555204263255259 1
0.59827217062839 0
0.361550771047803 1
0.209042355286875 1
0.500494805444735 1
0.460886104230934 1
0.405315418327906 1
0.403672485746852 1
0.545994192251601 1
0.573253255642541 1
0.682038972046485 0
0.685282749199947 0
0.389600735258473 1
0.485445150206691 1
0.154985566875753 1
0.566318964232303 0
0.484644877498637 1
0.476646201714642 1
0.357613089167039 1
0.658064101000584 1
0.582669164947061 1
0.322799658316614 1
0.687465684844602 1
0.708420840258759 0
0.499068792378061 1
0.414759055646346 1
0.736470608921723 1
0.657323652191278 0
0.653413808952112 0
0.271202949526351 1
0.636539693153578 1
0.58395576491393 0
0.479308631607787 1
0.55850089186818 1
0.568722300448702 1
0.343447613035305 1
0.295958081480157 1
0.412126348298975 1
0.334414908623887 1
0.502287030463186 1
0.23220228206796 1
0.0981392097431656 1
0.413261432279019 1
0.285530886326765 1
0.660651144975482 0
0.409714562396907 1
0.521705994254734 1
0.683412695138207 0
0.639265591505563 0
0.892131910093388 0
0.387441701544605 1
0.575425231556367 0
0.558185222162609 1
0.6885890477322 0
0.516561215135132 1
0.506005879230081 1
0.42633589137818 1
0.564013271049625 1
0.565044376674782 1
0.617528657718648 1
0.521206221075245 1
0.634123049323757 0
0.549416653056431 1
0.751292290873416 0
0.620278713422461 1
0.675235066796961 1
0.0304524524764669 1
0.902909551839519 0
0.663481348737051 1
0.419410042220292 1
0.523167472778752 1
0.367531682710714 1
0.493015403742476 1
0.25543844673247 1
0.190832193358609 1
0.324975029695175 1
0.478054129760843 1
0.284828928375873 1
0.720206848218083 0
0.435225806075763 1
0.529571666971758 1
0.440696607091332 1
0.423263263615848 1
0.65453656230561 1
0.48209849275954 1
0.485392783043821 1
0.417569242767383 1
0.503874598976652 1
0.549275038187465 1
0.770088434718576 1
0.545891182961198 1
0.540956804878627 1
0.462767437126101 1
0.428777983423718 1
0.53339614760877 1
0.376761292765134 1
0.494437858723021 1
0.369908187957156 1
0.43300829140261 1
0.274689403985077 1
0.550609000414257 1
0.231802382113788 1
0.543127805388052 1
0.517666293337205 1
0.642189575194332 0
0.235588485915629 1
0.5705837729781 1
0.538143131480308 1
0.384297155097225 1
0.290868567546025 1
0.493022745089958 1
0.674088020553837 0
0.335615961333752 1
0.662878710104239 0
0.724696970667358 1
0.438935786826743 1
0.5167855228963 1
0.500205484969468 1
0.352776160391627 1
0.488540984227497 1
0.65197942922871 0
0.592145738057568 1
0.578047508869412 1
0.418367060172963 1
0.587487746429133 1
0.755092407436441 0
0.637891315330091 1
0.636362325005376 0
0.492681100666927 1
0.577160446973172 1
0.439189553409422 1
0.513191340412477 1
0.145604028447624 1
0.351025174211332 1
0.565164547764868 1
0.477225635729442 1
0.925542198760438 0
0.670730479566298 1
0.372257864314178 1
0.22909858453415 1
0.279634508084686 1
0.526154735705916 1
0.546299383739107 1
0.773731922807305 1
0.397461578259161 1
0.37355627823666 1
0.466946121378538 1
0.794257371111879 0
0.340747253770596 1
0.219307557831722 1
0.777077640871666 0
0.75353734319506 0
0.54839813459923 1
0.475708865887437 1
0.208680393993495 1
0.569222502365712 1
0.552908907216111 1
0.604462234156362 0
0.576378426964089 0
0.32221747238654 1
0.59201892379241 0
0.592355839695327 1
0.398379435463945 1
0.519261431523354 1
0.374985661100411 1
0.481852603445733 1
0.151824658576417 1
1.0149379693903 0
0.723141569384714 0
0.513253061923392 1
0.546586792023793 1
0.496574191123764 1
0.308859385013624 1
0.464312121259651 1
0.675641761291979 1
0.629201310512953 1
0.62189689770114 0
0.746831678437717 0
0.24661216483356 1
0.679425632258988 0
0.190090720275398 1
0.792309590613423 1
0.536546721265309 1
0.386341692642071 1
0.373078556933409 1
0.473817273844921 1
0.23408228060258 1
0.261641604615928 1
0.672745502632008 0
0.542201633143893 1
0.430955289137187 1
0.736334250701089 1
0.445392962078667 1
0.594213527077995 1
0.654174608965892 1
0.32367490047477 1
0.601792775756144 1
0.613860814541349 0
0.216645351021978 1
0.665359845639894 1
0.602987588864646 1
0.232837059075623 1
0.640907001366229 0
0.0786914715694706 1
0.849091318431112 0
0.582133168959596 1
0.488045422873567 1
0.476233501736939 1
0.603457643505693 0
0.724049275528846 1
0.696405096959398 1
0.550127094812392 1
0.371373214514034 1
0.414103787296656 1
0.794597988425745 1
0.358808157633275 1
0.400201707879554 1
0.437514512865005 1
0.274673560155725 1
0.406332723012769 1
0.530807966274746 1
0.479716148605978 1
0.587670120640463 0
0.509435443280148 1
0.503941777813444 1
0.523705987643556 1
0.578150357481472 1
0.40674158861506 1
0.539327407269036 1
0.515097073085806 1
0.366411024030391 1
0.39840884072476 1
0.757458735418554 1
0.481551271859472 1
0.423391207750124 1
0.569708484555459 1
0.534672276614181 1
0.340211086412084 1
0.225491774739621 1
0.324872849119296 1
0.345970170340627 1
0.371361231160389 1
0.199427127018884 1
0.375831988733641 1
0.523835653026027 1
0.581477143659788 1
0.433977804868665 1
0.429607370516471 1
0.470160730929401 1
0.29219747717089 1
0.636494463267639 1
0.644030380044522 0
0.411258872905968 1
0.499848952447958 1
0.337347520822255 1
0.225278567048743 1
0.341126715075527 1
0.470832430818163 1
0.585922986241435 1
0.306023635505486 1
0.65301661500148 0
0.401368708027665 1
0.388778482165852 1
0.110571402064449 1
0.848038883946351 0
0.641766128707388 0
0.380411136403541 1
0.586399507521904 0
0.579270711015382 1
0.469411405343625 1
0.769411546477055 0
0.50644882952114 1
0.347896073904762 1
0.428484199201125 1
0.499203342958753 1
0.631200351806735 1
0.407978151854879 1
0.377664800397194 1
0.527057720398408 1
0.474963321833851 1
0.351013247968356 1
0.291577936953478 1
0.405269803916465 1
0.614994943229791 0
0.545361235390371 1
0.387220083737166 1
0.571199911664938 1
0.640054493879454 1
0.657744608960541 1
0.589759790818483 1
0.688224641296349 1
0.617219633536019 0
0.405630934107481 1
0.517064358977656 1
0.670104413077543 1
0.758198708336766 1
0.586507041625138 1
0.370395338623798 1
0.659909782942405 0
0.478973481623405 1
0.540676231081567 1
0.414735728395064 1
0.20844721891371 1
0.699802293942042 0
0.378601929622542 1
0.70588886249529 0
0.394505002612409 1
0.789285842903555 0
0.566131503784737 1
0.709242424327817 0
0.517639534690623 1
0.593790542508069 1
0.191144100673785 1
0.502497828730802 1
0.520890948910003 1
0.502100894874885 1
0.648082259641857 0
0.40236166933012 1
0.603593516272145 1
0.918655691660516 0
0.20908685245234 1
0.4245638302393 1
0.337827600316898 1
0.333773605538952 1
0.784016979061471 0
0.521732206334609 1
0.518859604299608 1
0.538300999206819 1
0.420510205984028 1
0.48905081099897 1
0.72182838783396 0
0.366196415019102 1
0.406450880643769 1
0.659699827242366 0
0.547087536804822 1
0.511392964302968 1
0.204886525432728 1
0.321753552755704 1
0.715407261054679 1
0.488743978850315 1
0.582052134383747 0
0.549232524468524 1
0.546364429116962 1
0.141207897358977 1
0.382755320912742 1
0.434711905218474 1
0.608649775280992 0
0.602894278993411 1
0.252002388066341 1
0.645866717689686 1
0.460268324755183 1
0.238017962044545 1
0.446123999572109 1
0.530448917405136 1
0.470981377342228 1
0.423609251432589 1
0.220544830346992 1
0.476745379841942 1
0.644011844397431 1
0.691088229368587 1
0.424983475843845 1
0.472984724327538 1
0.450541404696487 1
0.45160001051326 1
0.647149767946753 0
0.468314893908201 1
0.501177566957371 1
0.636106237025257 1
0.435673065341197 1
0.597845747293185 1
0.535932136720004 1
0.612190480771041 1
0.401079290753322 1
0.726650190694725 0
0.279470227213325 1
0.733025835284061 1
0.637290719228714 0
0.500617536216263 1
0.487146347191903 1
0.639767975183223 0
0.579588999139468 0
0.564190938964882 1
0.842989174645883 0
0.255861512156425 1
0.735023904326336 0
0.497049810728973 1
0.665328585699867 1
0.42564722663149 1
0.295540492799853 1
0.665824011780852 0
0.592873652787396 0
0.48264240870208 1
0.707325113567451 1
0.73480585840725 1
0.758102476794299 0
0.227838444091806 1
0.261199775917741 1
0.510807622582662 1
0.420019086917348 1
0.139730255990048 1
0.380095425509144 1
0.186701129049822 1
0.575511490612953 0
0.331683390251078 1
0.336732859859491 1
0.456903744962609 1
0.175979762915217 1
0.32999119531944 1
0.844718636965876 0
0.622215959828298 1
0.564713788687515 1
0.562285251364386 1
0.486554425730578 1
0.593664544004196 0
0.495680026221229 1
0.471224411077707 1
0.916763592610317 1
0.57730368318517 1
0.288251839868612 1
0.739185829214719 0
0.624942862623011 1
0.418121333671961 1
0.454867203330777 1
0.256825677893523 1
0.365778270603665 1
0.208872240990388 1
0.436913468329852 1
0.890443902524849 0
0.174008516705488 1
0.441272316465515 1
0.576202740272392 1
0.288216220606528 1
0.447598067050652 1
0.401878813254143 1
0.666135929543424 1
0.425721399114033 1
0.201729977447466 1
0.52603840363014 1
0.402336907142004 1
0.497844600708164 1
0.550292671849512 1
0.486248018634273 1
0.572185829988391 1
0.353367844295997 1
0.584561068961932 0
0.596438769165176 1
0.533494075421206 1
0.458248342968179 1
0.381408235437264 1
0.376222906952366 1
0.611034036045391 1
0.443707474088775 1
0.568102230878984 1
0.591565854620057 0
0.582325275931108 0
0.373377414444658 1
0.373930966576995 1
0.482261463634109 1
0.659500833287351 0
0.152244310008423 1
0.55631871291558 1
0.703389654088188 0
0.583014201200729 0
0.469821307390614 1
0.605280104628516 1
0.5153213782887 1
0.731856928066935 0
0.662379090132119 1
0.653537116983029 1
0.560014733131384 1
0.323187149981009 1
0.815782721656967 0
0.475791671554347 1
0.40477972308464 1
0.353545407422639 1
0.449117364660715 1
0.501915193827956 1
0.696208918558247 1
0.58265246032696 1
0.465784949975242 1
0.39195846698191 1
0.82884939649337 1
0.619020913415828 1
0.379622314641771 1
0.406922283240776 1
0.778966536389441 1
0.679214394751648 1
0.231852671744568 1
0.430988910566548 1
0.379632999070273 1
0.497805497893745 1
0.717826270924518 0
0.649725330224452 0
0.417468926897968 1
0.583285873627012 1
0.454490760746186 1
0.427191311917976 1
0.51109995991926 1
0.587888903893594 1
0.370348703226396 1
0.560345667088984 1
0.423756519920342 1
0.582686473735577 1
0.476152976817855 1
0.418661465317616 1
0.500995288826321 1
0.377518760570721 1
0.264090281869643 1
0.692745798365973 1
0.329419806463525 1
0.667362343284375 0
0.246589691025253 1
0.289520921300808 1
0.617151051073302 0
0.609900683062094 1
0.694367461671939 1
0.735668110327892 0
0.542181162739857 1
0.213545519826692 1
0.557082923469997 1
0.618465782797384 1
0.542413650841352 1
0.310241637424054 1
0.591016880388514 0
0.688770176746891 0
0.421803204598247 1
0.50033247483396 1
0.561255272713743 1
0.449431752949311 1
0.611668715840686 1
0.487375419409181 1
0.444200968162544 1
0.403955180359857 1
0.588237014492761 1
0.363984796743326 1
0.689049563325317 1
0.413374163301884 1
0.389302828198821 1
0.519212336107062 1
0.859924955002867 0
0.605550590811444 1
0.795609731661986 0
0.535574270399963 1
0.3361285257877 1
0.597785398732286 1
0.293525727156514 1
0.625812573345163 0
0.832806747437952 0
0.462645475715552 1
0.44523014539962 1
0.232260139836026 1
0.520768930125371 1
0.252621186287691 1
0.665281500673783 1
0.492974093895097 1
0.370750749329304 1
0.290544263957241 1
0.509001532390695 1
0.522768342666345 1
0.436985140901516 1
0.395673193423373 1
0.487449695209404 1
0.562847253698569 1
0.96024833246632 0
0.327100755984489 1
0.474166917525221 1
0.437112060216566 1
0.7995263222044 0
0.459506678952683 1
0.440902544154525 1
0.688852320158926 1
0.36600877559453 1
0.558016398885121 1
0.429032006909557 1
0.0962010760379757 1
0.428972393988604 1
0.788091792423674 0
0.631609212629145 1
0.642319492020069 0
0.464204139873126 1
0.366129061021719 1
0.456496232179875 1
0.559048055054247 1
0.535201345787136 1
0.54981253335134 1
0.525084560428315 1
0.510349529220248 1
0.449839321450367 1
0.502211881290385 1
0.384764588182387 1
0.625066981851462 1
0.369218181692838 1
0.489760440872985 1
0.51301322840302 1
0.286722305939437 1
0.37541685300772 1
0.539978369159092 1
0.835358402720275 0
0.568399611265052 1
0.604074377729324 1
0.344089904491681 1
0.627712988016992 0
0.411851162807905 1
0.553937188609936 1
0.547296800077703 1
0.436302710221212 1
0.509723386610377 1
0.136907900920884 1
0.564441856012466 1
0.375892997805029 1
0.435542882223561 1
0.60354211638182 0
0.394346136601165 1
0.556439624210427 1
0.563234900503111 1
0.739018487451501 0
0.757560374029112 1
0.531984426021805 1
0.667292729791502 0
0.585393513350632 0
0.694603950781722 1
0.553374169042696 1
0.559615781931365 1
0.60818077420347 1
0.181513927430122 1
0.419062112267065 1
0.589061900589204 1
0.469128293538049 1
0.779688868158569 0
0.515546427901805 1
0.879925193846483 0
0.782590965436023 1
0.666274243596773 0
0.531159944584201 1
0.448057644138066 1
0.676760171393453 0
0.328087749866872 1
0.334024061504186 1
0.614369059717813 0
0.365744037944617 1
0.731077643753897 0
0.716299210687906 0
0.682579316963004 1
0.412192126750797 1
0.560691585112139 0
0.646370233421059 1
0.248027293528535 1
0.399938314620141 1
0.370697525733756 1
1.05444379950086 0
0.519987848094738 1
0.896525075863412 0
0.39190189338938 1
0.605548478648713 0
0.377059072086746 1
0.317459048865213 1
0.440477319350113 1
0.353378022896113 1
0.767625960585375 1
0.420361289588465 1
0.460015591439175 1
0.439130784658661 1
0.352148768494374 1
0.126953160022271 1
0.820345904504929 1
0.636262778910314 0
0.528448726700996 1
0.394191608446115 1
0.463749537299752 1
0.976412429127443 0
0.724284217728597 0
0.404736252574825 1
0.672507044677729 0
0.262275668166095 1
0.803468493116638 1
0.553921640721787 1
0.381771342737731 1
0.602424279853369 1
0.814151785700978 0
0.655882448246023 0
0.563956003590735 1
0.544380930687411 1
0.622720376206911 0
0.488881109117704 1
0.361280662055659 1
0.607911028701637 0
0.144732284738602 1
0.300937892385348 1
0.407822152806513 1
0.385066415240176 1
0.693128686626545 0
0.542378702611223 1
0.631995287400581 1
0.430361403006211 1
0.529633762269482 1
0.459881931561527 1
0.693835089417324 1
0.357096908046406 1
0.501971308342822 1
0.353401628859432 1
0.586287306523552 1
0.610993795033444 0
0.635261527935499 0
0.410480700253124 1
0.756536120069684 1
0.435215620229016 1
0.28898168919209 1
0.193423587826323 1
0.393713289585156 1
0.427023996147817 1
0.535753152863382 1
0.301664099187806 1
0.457510937618263 1
0.6385636298099 1
0.574442748291171 1
0.685466468889423 0
0.477834489781598 1
0.424208650088532 1
0.537754627504331 1
0.622375295466557 1
0.607680413753139 0
0.430425207122243 1
0.823189335297581 0
0.460990280353808 1
0.693723011961338 1
0.688656708575605 0
0.460217571845393 1
0.525361609727411 1
0.740942680144826 1
0.736886469769404 1
0.423960897873836 1
0.516011034396835 1
0.688990879431534 1
0.489767430884753 1
0.242114215058491 1
0.605158430343362 1
0.817983634193446 0
0.286763494725091 1
0.718740555770534 0
0.485045232610898 1
0.468814272024731 1
0.66664104773149 1
0.542473479260676 1
0.69625891302324 0
0.524458761738113 1
0.791926866623821 0
0.307233821465943 1
0.639203831446738 1
0.590997324776633 1
0.756579524777172 0
0.288664756918463 1
0.636457904348661 0
0.635715027944132 1
0.466764391108328 1
0.698685139571439 0
0.658621514440465 1
0.714065585197384 1
0.536028962624032 1
0.396606355398497 1
0.928613228146541 0
0.576540004679979 1
0.352854939861559 1
0.509842385920111 1
0.623700044653562 1
0.463092622542338 1
0.290942707896419 1
0.562283810881276 0
0.41682047265881 1
0.594287382510613 1
0.4175171008411 1
0.498141393800346 1
0.458019676320796 1
0.456047776448852 1
0.616499215216512 0
0.586962062176012 1
0.29472083461295 1
0.414693500227636 1
0.969683527843681 0
0.735959510218393 1
0.568877712469248 1
0.456781589376656 1
0.458248862674618 1
0.50148453002825 1
0.637435486320499 1
0.509360984580914 1
0.50782112896913 1
0.611043833679988 0
0.695336771127365 1
0.534474173012572 1
0.468514422555316 1
0.609366393716202 0
0.822957165397432 0
0.28711908806146 1
0.610815355820777 0
0.237861694982668 1
0.537020072493501 1
0.491863201475795 1
0.609680285575719 1
0.740127109912084 0
0.404026498588747 1
0.584551700055046 1
0.61349562335626 1
0.508547326423518 1
0.0770071346940674 1
0.475793048362577 1
0.421712470252908 1
0.506480194339763 1
0.588130648075276 1
0.36761945993509 1
0.347307547719334 1
0.206683545515381 1
0.65089394356902 0
0.231142533094896 1
0.471643896222882 1
0.487092066034226 1
0.370561186099616 1
0.335002043196073 1
0.498507769155385 1
0.358705195072244 1
0.458262401945449 1
0.311449746716195 1
0.534501734724017 1
0.298228239501491 1
0.218232681242377 1
0.376471301386476 1
0.632272385758964 0
0.639738784573113 0
0.555043006771491 1
0.212112222465218 1
0.333475784121316 1
0.566256291801291 0
0.357095685094629 1
0.547679055348296 1
0.460859747934603 1
0.478872560920532 1
0.774556614683222 0
0.909556854024715 1
0.57676507923343 1
0.446240750177901 1
0.436491452883641 1
0.187964658713327 1
0.250046730815633 1
0.25816292491769 1
0.640611161983164 1
0.392122118591055 1
0.442170079828096 1
0.388784016047419 1
0.563358365302832 1
0.11882178927607 1
0.404292652699336 1
0.467347458848157 1
0.608791360501553 0
0.671149148895021 1
0.297651781230509 1
0.455636363431241 1
0.518875351575705 1
0.470701599687806 1
0.642636967261501 1
0.502622143362722 1
0.597609174379885 0
0.552309593259152 1
0.556755961385559 1
0.414266909190317 1
0.492890498820111 1
0.402926951204454 1
0.603864843213121 1
0.299924202193008 1
0.467398256243051 1
0.26398718196412 1
0.241789523421418 1
0.646740806775508 0
0.567572241385263 1
0.790088652785571 1
0.559646929300345 0
0.444891108063149 1
0.321114389965229 1
0.615579713156762 1
0.288388242369915 1
0.673987492145262 0
0.186439714254335 1
0.430269172461373 1
0.54956521945221 1
0.453133970044446 1
0.573800624606172 0
0.664028817468535 0
0.460288531473208 1
0.426308340938401 1
0.651979181406989 1
0.519049015823273 1
0.491626903880436 1
0.457247144644667 1
0.6330869710786 0
0.380440448198848 1
0.726711244138608 1
0.299139820650281 1
0.587105300369028 0
0.378813310220914 1
0.510103893965187 1
0.626370609834728 1
0.485830885077143 1
0.347792164313491 1
0.462485920077735 1
0.355530213643817 1
0.295241525408116 1
0.288574214642317 1
0.538795915107708 1
0.156927188793834 1
0.509929146458003 1
0.319615088672226 1
0.869180161224466 0
0.198364274844488 1
0.828087518339078 0
0.197017547422434 1
0.567317104055514 1
0.371918573458066 1
0.306307338277624 1
0.155736675205787 1
0.316589910330525 1
0.652979951938992 0
0.294309102536226 1
0.319063277947012 1
0.521139503436926 1
0.291433366941711 1
0.642894896231256 0
0.328795880895415 1
0.248416060439509 1
0.515978114916503 1
0.450640220516168 1
0.945707131330508 0
0.377246101267798 1
0.510990464906025 1
0.561659002639021 0
0.490409267239788 1
0.260174472273491 1
0.506005124371862 1
0.436247537147661 1
0.487323786604475 1
0.389571107261726 1
0.397046730111732 1
0.502188988237252 1
0.331678113774467 1
0.343265771580394 1
0.656178888617623 1
0.442959366224499 1
0.491486659388125 1
0.277396289785458 1
0.508898373455674 1
0.314812304975926 1
0.498701358411686 1
0.192529226271152 1
0.682736625376849 0
0.301887699909296 1
0.515391971782961 1
0.542578170244526 1
0.679635987786385 0
0.306295062710441 1
0.567768955698519 1
0.615377475987084 0
0.372394105639469 1
0.156729391999831 1
0.504073469603972 1
0.470686211031859 1
0.46373946488324 1
0.626622174900988 1
0.514063916635494 1
0.686059229459004 1
0.642733496162395 1
0.287269589645179 1
0.518145493715638 1
0.561504450603899 1
0.588236591595734 1
0.502230127379027 1
0.517222993548309 1
0.843696725139592 1
0.541905918016707 1
0.587434802652123 0
0.413724918404805 1
0.479784240411157 1
0.321243261888594 1
0.471063237212698 1
0.401192679153709 1
0.487843229365336 1
0.508236709435082 1
0.321131108840373 1
0.626251236046671 0
0.933202643621646 0
0.456802898120582 1
0.498965564622292 1
0.45268020658107 1
0.515184696350546 1
0.479975865600535 1
0.454788091428208 1
0.336611333994004 1
0.034895520200548 1
0.59398604664381 0
0.483775528109353 1
0.362242566046839 1
0.56190755589584 1
0.494972647297006 1
0.480612852737276 1
0.374044796304852 1
0.287553556226577 1
0.52293571067321 1
0.220760330010106 1
0.592919247445444 1
0.66087622308074 1
0.570121118253064 0
0.602623082219192 0
0.460342110029517 1
0.498705273493192 1
0.280653473254058 1
0.923108874506563 1
0.75498487990351 0
0.513658556646896 1
0.585073791003914 0
0.759604255844995 1
0.399297564882484 1
0.585211589283092 1
0.683026785572052 0
0.214782645752136 1
0.258658778072096 1
0.655507637720646 0
0.497136806320649 1
0.773165817754708 0
0.146886668579371 1
0.450067105991563 1
0.42807521234271 1
0.717749366735275 0
0.592192916808356 1
0.393833723028284 1
0.607378545397421 0
0.61633538392288 0
0.522736994613601 1
0.443296493477927 1
0.599124892055616 0
0.604239608059843 0
0.459875887499138 1
0.767877984517141 0
0.721102702341804 1
0.548332665607754 1
0.578281361159584 1
0.402498918888 1
0.397628440462177 1
0.357972721219259 1
0.354926729270174 1
0.526559404952741 1
0.343200333667882 1
0.525950987286922 1
0.53586679197881 1
0.594065433668865 1
0.508360601391527 1
0.469332134201107 1
0.624242374511014 0
0.512646302408131 1
0.434200813185739 1
0.302276015032677 1
0.887167689782741 0
0.739624592745046 1
0.590142151258891 1
0.351694559195588 1
0.565422042297224 1
0.569920461637449 1
0.511472437259781 1
0.322441001487309 1
0.457514015343035 1
0.411640449971474 1
0.238424259172708 1
0.350322081478496 1
0.220039523105096 1
0.403007644961755 1
0.459705164952955 1
0.476739083892809 1
0.56596501021881 0
0.589804059348615 1
0.624366990549185 1
0.202661353008476 1
0.573293328276729 1
0.68838673396615 0
0.522240336248816 1
0.448837639450889 1
0.446985560819161 1
0.42261458417794 1
0.58341158830522 1
0.724358845847899 0
0.293659227884233 1
0.549728539841507 1
0.787218222848046 0
0.485170476857473 1
0.594333853303416 1
0.752736081407842 0
0.382299522261996 1
0.448737089848004 1
0.190734396320123 1
0.558920948023605 1
0.622346293685323 1
0.724689704669346 0
0.573185252594196 1
0.259412037546804 1
0.682637417756483 1
0.457436941822892 1
0.376588134304792 1
0.587830750054772 0
0.428667797151676 1
0.707619960724428 0
0.637075101638166 1
0.148058302875149 1
0.542487373667346 1
0.66796733598981 1
0.457098000546274 1
0.609976102301329 1
0.39591290175563 1
0.296430014303098 1
0.852249844709865 0
0.43085770419218 1
0.553668554483394 1
0.610048924504398 0
0.602128726982248 0
0.334279218617177 1
0.491300014087432 1
0.601015457693962 1
0.560643919735066 1
0.508813255513573 1
0.910354612907742 0
0.255447661432177 1
0.223478409371326 1
0.404969561932267 1
0.743859142182424 0
0.444060144377263 1
0.444959887678404 1
0.371928894528134 1
0.278528526445803 1
0.736892938643559 0
0.615809696205371 1
0.189124940125338 1
0.573525866261702 0
0.312351964208892 1
0.51544839040043 1
0.313363493258409 1
0.660793727016323 1
0.763371661750773 0
0.451115511225925 1
0.492233824825722 1
0.263085302915569 1
0.331985613915365 1
0.513041178640821 1
0.280770994034222 1
0.661246287977265 0
0.511181319303842 1
0.650669130369139 0
0.641014507690941 1
0.499930002415013 1
0.607985314176175 1
0.422472781663116 1
0.134262957508487 1
0.75351646214835 0
0.222255802409347 1
0.774620317223482 0
0.400543173648466 1
0.631429416742378 0
0.523390540438106 1
0.598416892282557 0
0.756282965553958 1
0.364683364174661 1
0.334735391959002 1
0.474227618767841 1
0.664900443127578 1
0.68021194994298 0
0.50994025132471 1
0.52519374016037 1
0.417643389607136 1
0.483068079638342 1
0.712438995057389 0
0.41560040754271 1
0.608640969390875 1
0.656165857404271 0
0.671487401787846 0
0.642162621672102 0
0.575402659381537 1
0.489461004664597 1
0.387550444825759 1
0.772683571455865 0
0.318490876710562 1
0.366950469509305 1
0.499413767564549 1
0.661522529998562 1
0.321038108365485 1
0.59855587527153 1
0.597824724693656 0
0.697776067709378 1
0.681218149352224 0
0.499906430188892 1
0.679670015304854 0
0.489663697411797 1
0.503511508778301 1
0.408604325159626 1
0.510038933817703 1
0.196775493035685 1
0.632114033443723 0
0.594790141367114 1
0.442990811694016 1
0.576127127592703 1
0.652890365684964 1
0.608274374176569 1
0.504581532483508 1
0.435791484515691 1
0.705550232499231 0
0.725628870711208 0
0.603935279278198 0
0.374735233822142 1
0.589673279537544 1
0.503891418064856 1
0.476195276947962 1
0.655094984700059 1
0.548108798253623 1
0.525255858809152 1
0.375665369328321 1
0.636107557113253 1
0.433248871732572 1
0.551068415900854 1
0.454308410419655 1
0.767601740623572 1
0.219044641288164 1
0.479731087682087 1
0.575288943398029 0
0.461089116352487 1
0.502142210432951 1
0.734866550249226 1
0.641777992032315 1
0.423164136553861 1
0.537993182216921 1
0.719359016426134 0
0.754114018854923 0
0.42524790202628 1
0.651747465987954 0
0.448398905014332 1
0.259919164882718 1
0.641858295255486 0
0.698058025366909 0
0.263353501114433 1
0.531091544044522 1
0.749449430207653 0
0.569988746272284 0
0.337892304428569 1
0.62293459540964 1
0.554197336698104 1
0.626553566103211 1
0.501103964556859 1
0.498597268583194 1
0.514166634355134 1
0.649925783341605 1
0.622974009353464 0
0.867754396890695 0
0.728483256837216 0
0.795623395646733 1
0.55636662776968 1
0.515388797293593 1
0.296819921712676 1
0.666604034739652 1
0.685757587010356 0
0.563838321439763 1
0.56553091475151 0
0.666794122452476 1
0.402773650491416 1
0.720192987420561 1
0.351327158726389 1
0.012723433684208 1
0.521605938753765 1
0.62913707554125 1
0.236116501154646 1
0.512908989466467 1
0.519200754752508 1
0.594115705402127 0
0.486106187781232 1
0.455050490312237 1
0.267376046757182 1
0.422502127760716 1
0.70168370360674 1
0.30903176055786 1
0.415414294226752 1
0.514651534031151 1
0.500629815153116 1
0.570837316098239 0
0.225854017306908 1
0.724753224269363 0
0.514014411587387 1
0.665176818380167 0
0.686483437367092 0
0.74519181304229 0
0.498654080287091 1
0.803082824142175 0
0.652067671033526 1
0.628232810910995 1
0.524781148300399 1
0.599314758747432 1
0.113436164786215 1
0.519439740738008 1
0.557481176094334 1
0.459443875635565 1
0.697612258676064 0
0.361982487064794 1
0.742672598176193 0
0.632058395884931 1
0.165305472922318 1
0.319508254053574 1
0.404140471627259 1
0.347968716012305 1
0.675064481824335 0
0.39163004450453 1
0.337433227848685 1
0.375636156854926 1
0.415887903140923 1
0.582419989128358 1
0.538614405538331 1
0.408684131820192 1
0.62021724292934 1
0.483828294212182 1
0.593070803371695 1
0.607687285455717 1
0.676872113639001 0
0.564637173650483 1
0.362758927418552 1
0.519963929058764 1
0.514269931537718 1
0.462157301397648 1
0.711797201907808 0
0.503215847885768 1
0.176559841626144 1
0.278149113592608 1
0.65008784190689 0
0.66083742044747 1
0.543743224748962 1
0.726749158772828 0
0.191543844271174 1
0.585533910522746 0
0.51605462586487 1
0.365860770306332 1
0.559119073749327 0
0.330829511755302 1
0.432958890189853 1
0.651934437247975 1
0.265616151797856 1
0.182656655876644 1
0.531361745501748 1
0.66131811106982 0
0.693190438909076 0
0.496910630886696 1
0.355493279622909 1
0.487272075679322 1
0.495371034709783 1
0.403886708751606 1
0.454139944832233 1
0.384414534218262 1
0.665889071141836 0
0.458634899831643 1
0.285246506816093 1
0.6204054786876 0
0.587246632624664 1
0.365825494642847 1
0.436365295493028 1
0.339291322880988 1
0.36724154853847 1
0.579688762241985 1
0.527872338693873 1
0.41066978471726 1
0.545750120743217 1
0.585795868398456 1
0.4388873048351 1
0.444254125915646 1
0.306539184621427 1
0.265448157168976 1
0.740826024840701 1
0.4655133184462 1
0.287408749326301 1
0.275053223192953 1
0.661930944000991 0
0.113438167771431 1
0.814088831946502 0
0.63112541390553 1
0.349779014437794 1
0.383593079841899 1
0.547120990219313 1
0.322881130537832 1
0.537365276733485 1
0.793161083308547 0
0.343913992658105 1
0.399607985419581 1
0.596347361250414 1
0.617429326941337 1
0.395741141463669 1
0.351432424044283 1
0.706666899906664 1
0.493107056540233 1
0.393327753702769 1
0.397682423249655 1
0.489012930527631 1
0.57423992772356 1
0.478056847297236 1
0.476928200133436 1
0.549186435449781 1
0.609528729578894 0
0.963278143928945 0
0.468182376132904 1
0.592529992394789 1
0.434656310053926 1
0.475112651207375 1
0.430054152463776 1
0.543696665138426 1
0.409379514622899 1
0.651481773908687 1
0.54089472136631 1
0.53799736313319 1
0.23649715268052 1
0.580459616284041 1
0.590865786945803 1
0.478762324454196 1
0.455209985911786 1
0.553584327023349 1
-0.0189241514095761 1
0.375321919666903 1
0.56687328068535 1
0.45225077933906 1
0.527659596964314 1
0.331904649546757 1
0.437140313918056 1
0.48100597120165 1
0.437920098238524 1
0.224641982604245 1
0.359583486228198 1
0.395809281478159 1
0.499145084342666 1
0.489141517215695 1
0.356025950348437 1
0.492990826067217 1
0.532677968603563 1
0.310305841864248 1
0.619496738442388 1
0.406899831547328 1
0.434213535434702 1
0.203180470461349 1
0.768240975169965 0
0.316817382762509 1
0.645125156118546 0
0.637080807143852 0
0.476117041232863 1
0.87614065416761 0
0.53417301921033 1
0.294274729856904 1
0.388966611805429 1
0.433258034331275 1
0.523298056191094 1
0.489564797162114 1
0.423289315517553 1
0.607324107658427 0
0.530979497677689 1
0.337837539104239 1
0.386823843780434 1
0.4708970574918 1
0.548517924580928 1
0.408056312479563 1
0.80379693293013 0
0.274897468154718 1
0.313478445135607 1
0.307327688377464 1
0.154497199746602 1
0.525861864994243 1
0.614960298868942 1
0.671461213490937 1
0.328688137394304 1
0.436109674954013 1
0.869534357620157 0
0.141759136880362 1
0.43775554849594 1
0.356198797814304 1
0.604027661721884 1
0.445378503410569 1
0.74454418921285 0
0.450954250987272 1
0.845127001667222 0
0.398724075584957 1
0.770191494595104 0
0.435642810004467 1
0.343532807533478 1
0.351093293168786 1
0.284782778754185 1
0.331966012914698 1
0.462813776440367 1
0.629455317327013 1
0.468474507333668 1
0.681581406150459 0
0.49505177058529 1
0.403976314274846 1
0.469208690412894 1
-0.0178084970153246 1
0.638486777561793 1
0.49054542368536 1
0.743135213834351 0
0.581580394924316 1
0.657873041577034 1
0.430245641715645 1
0.49680345019406 1
0.678658658709684 0
0.600084402817857 1
0.465885113401296 1
0.33051196951917 1
0.369536105436688 1
0.677151087313153 0
0.509016744097494 1
0.304342628265277 1
0.300003146502222 1
0.691684675377724 0
0.46629606823853 1
0.367213894012078 1
0.445435691619623 1
0.533033713481247 1
0.529537501661443 1
0.36468635904796 1
0.398906546634932 1
0.458328231959617 1
0.508532348595116 1
0.720360945432813 1
0.521086385197338 1
0.325512933764838 1
0.68427631824541 1
0.533632914720875 1
0.327812475497903 1
0.503312701331996 1
0.402938052613137 1
0.516971633851426 1
0.699341647176518 0
0.384502294287147 1
0.163788173039075 1
0.433817934213469 1
0.412644587011693 1
0.360803363090675 1
0.171182586291767 1
0.20172909737795 1
0.56866068318762 1
0.526547601899867 1
0.477445970098583 1
0.61584754350038 0
0.371822116650359 1
0.7907854761894 0
0.470039128713919 1
0.475939956183347 1
0.588112000000001 1
0.573287937225408 0
0.327654743084243 1
0.497845274197767 1
0.221264649095039 1
0.406185527244929 1
0.371587740792143 1
0.479549816782467 1
0.340794335462751 1
0.62244697949282 0
0.497331701384867 1
0.717335971714688 0
0.375802206542177 1
0.351334352285938 1
0.584110829418415 1
0.261471954480398 1
0.660971837699038 1
0.492312714112417 1
0.707002793106568 1
0.397161360445201 1
0.428192252506485 1
0.509321668850045 1
0.587128701364508 1
0.517865865030905 1
0.535213693140045 1
0.50481438460153 1
0.348139851285678 1
0.937384715526807 0
0.736698709257936 0
0.401812093769761 1
0.592975812341818 1
0.471656124439026 1
0.583494396635018 1
0.706024480901791 1
0.79684811590905 0
0.588127639595143 1
0.205860847683724 1
0.529881986278167 1
0.703092478152245 1
0.334981293958717 1
0.456014494761835 1
0.693417336512186 1
0.158457893799498 1
0.659477100600389 1
0.219625195258933 1
0.65305803859022 0
0.614479056428329 0
0.459946647455099 1
0.371053916905791 1
0.331859637878991 1
0.710931623041916 1
0.367760896824735 1
0.544384256403149 1
0.356630437253944 1
0.591081504334094 0
0.495742864433061 1
0.300436628168645 1
0.594507221564816 0
0.637500908940575 1
0.622870482291057 0
0.7028217641566 0
0.383649604671294 1
0.608072797931318 1
0.671486271738199 1
0.25063415000071 1
0.662256846468076 1
0.457301962112193 1
0.462715663864764 1
0.180775949592973 1
0.488677425655828 1
0.447611448525491 1
0.664522367473333 0
0.450263137564103 1
0.209698934867666 1
0.446006926898275 1
0.504074913215763 1
0.604915229141571 1
0.621245495613084 1
0.550153601014489 1
0.711753262887785 0
0.395286259679803 1
0.576702276403697 1
0.68618064449142 1
0.402722741703838 1
0.47935013146211 1
0.615586327168157 1
0.567070896781605 1
0.499463082458456 1
0.4285161780578 1
0.354873460061214 1
0.419248557273168 1
0.372354327279607 1
0.777557629502494 1
0.540822829442847 1
0.301774425715886 1
0.377399576053672 1
0.176057861862183 1
0.476012823204972 1
0.675669065297611 0
0.359999856389703 1
0.77911206149827 0
0.715884856900694 1
0.693525676654335 0
0.32241592829656 1
0.301777056285629 1
0.494122393378349 1
0.570178555248408 1
0.262253194547447 1
0.543247314428092 1
0.397961169197784 1
0.638230307248752 0
0.668585712853747 1
0.572264943072478 1
0.168986933097756 1
0.470772815628333 1
0.57514458269594 1
0.338833879701048 1
0.322871234204238 1
0.291879005675188 1
0.576845096676394 1
0.308084978948478 1
0.708017126849361 1
0.581795840165297 1
0.706928118644372 1
0.356979199443485 1
0.348612460835077 1
0.427994262763209 1
0.358596783819388 1
0.545353309583614 1
0.565010355764907 0
0.530930819448356 1
0.476507832044031 1
0.591275733624892 0
0.314158701405801 1
0.44369287240443 1
0.527773038229425 1
0.442185183658269 1
0.667999117477519 0
0.507062608322641 1
0.591165316948169 1
0.566929781136197 1
0.641136623085475 0
0.305483871611917 1
0.423822314583025 1
0.63637758209853 0
0.489550700614127 1
0.527810710425346 1
0.734936645927358 0
0.378273264258216 1
0.630123886591662 0
0.577568241111906 1
0.592306312983843 1
0.742645278381583 1
0.739295951677624 0
0.607435021109574 1
0.409022982537422 1
0.523539470508916 1
0.317137918019484 1
0.322231968717013 1
0.541306850606546 1
0.576229737305091 1
0.542559950691469 1
0.657396367839995 1
0.730234609561616 1
0.434632840314882 1
0.315074323100265 1
0.413505180556701 1
0.597382366265668 1
0.403213651732315 1
0.354633251286536 1
0.457818459857325 1
0.344372803978325 1
0.75766339116599 0
0.465645902341089 1
0.280442173684722 1
0.561135962482014 1
0.47694864977193 1
0.422459026112839 1
0.470203053914296 1
0.197273624694627 1
0.43384147720855 1
0.488307344961417 1
0.861581920351897 0
0.398845335182923 1
0.311515649922798 1
0.388572349965043 1
0.490838971933258 1
0.573480154863465 1
0.403076199010738 1
0.355551463682212 1
0.615419035626547 1
1.01394942176638 0
0.614609975538928 1
0.552800952440991 0
0.459586117304531 1
0.661446244948664 0
0.631780948253325 0
0.486817171382579 1
0.500242172005799 1
0.40554543543296 1
0.730346109513606 1
0.683868357226861 1
0.32746674725686 1
0.662680638634783 1
0.433516847138776 1
0.546466796672751 1
0.51326260825059 1
0.406710023995821 1
0.468988784775597 1
0.575512865641169 1
0.439918963772218 1
0.585797811987803 0
0.45262752888764 1
0.536445482930382 1
0.569001450435173 1
0.340603311040632 1
0.617413329008195 0
0.302417121175825 1
0.585681245873985 0
0.504417428179796 1
0.308542507369317 1
0.393321431482372 1
0.948161266407784 0
0.788739322326678 0
0.611201888722246 0
0.527723334851479 1
0.322295593096857 1
0.230350821210006 1
0.426863611174067 1
0.585851451656832 0
0.277276615576229 1
0.612467243256427 0
0.357836663761741 1
0.383454212752697 1
0.55947375731162 1
0.473994470325185 1
0.600198314173479 1
0.535264845260832 1
0.327323378523849 1
0.433716284664154 1
0.500464728571856 1
0.431055195442051 1
0.333386336591392 1
0.348540100743289 1
0.808106454229703 0
0.287128913407652 1
0.371106285028544 1
0.394539585182668 1
0.481056997249005 1
0.308556647499882 1
0.437456659070037 1
0.460484254331088 1
0.650994500817465 0
0.512595881409139 1
0.577297786433036 0
0.627226499146094 0
0.575453958987075 1
0.673250684004479 0
0.349181568586808 1
0.614118405971136 0
0.365839128591107 1
0.320583548122318 1
0.413495109593143 1
0.520663826841509 1
0.536697238458944 1
0.525670766549221 1
0.296489421953898 1
0.481321280405575 1
0.2387317405219 1
0.571078991739488 0
0.336512336816631 1
0.325216684370607 1
0.584392116622112 0
0.387928455388568 1
0.651434710832832 1
0.8558234058244 0
0.548586038345684 1
0.505189039425413 1
0.58376028961964 0
0.385695562622466 1
0.19303904802604 1
0.595485039071567 0
0.343909608451848 1
0.518079417008195 1
0.54182047694098 1
0.501948063663422 1
0.291666885035755 1
0.69779992026036 1
0.467958763330222 1
0.632430460565562 0
0.306563014280628 1
0.263342727942174 1
0.596680178485709 1
0.353753695662519 1
0.494656153065601 1
0.510131395261387 1
0.601623991509338 0
0.546879122663871 1
0.779863759791991 0
0.389379845835727 1
0.385744068348549 1
0.524428604348493 1
0.524331163876966 1
0.656211099773572 1
0.469376494378855 1
0.556014979041938 1
0.485481486189866 1
0.806252586132621 0
0.271333604434464 1
0.407875150499954 1
0.616073302404443 1
0.578547650536764 1
0.499793120665663 1
0.195814541722948 1
0.681085684299694 1
0.511241524704404 1
0.954054780504805 0
0.412237595862327 1
0.569594002846708 1
0.519950898756647 1
0.615781113170351 1
0.0996444900045903 1
0.365882708256871 1
0.393492362579458 1
0.403780751897268 1
0.37831381627603 1
0.548609161155847 1
0.303942674089431 1
0.461561950335321 1
0.493476881927801 1
0.760510765654467 1
0.667060799955766 1
0.636124275482998 0
0.574463388192565 1
0.608407721036909 0
0.527326733296923 1
0.506293681150646 1
0.700187823079044 1
0.666725241323035 0
0.611101952537346 1
0.561695194245887 1
0.655274265076034 1
0.598051559020416 1
0.30636034319586 1
0.631733435062151 0
0.245937851838681 1
0.430214487799852 1
0.364813528820961 1
0.640926155171143 0
0.667400614427559 0
0.369331066768087 1
0.334295323293342 1
0.548209080451924 1
0.465985297176698 1
0.442777803267891 1
0.518615382481565 1
0.701273530336473 0
0.493457059397483 1
0.507866266594427 1
0.573532722528658 1
0.585884440668001 0
0.500272957239947 1
0.55006819366448 1
0.641555003202414 1
0.404572674709367 1
0.3776845557459 1
0.430761629252366 1
0.492424140144924 1
0.121409287596352 1
0.612990820674527 1
0.557166953710231 0
0.326579813737134 1
0.418591675176693 1
0.516909535958448 1
0.675129135792559 1
0.600174686587864 1
0.439792123559637 1
0.62875959907051 1
0.458419673454536 1
0.366266303867657 1
0.395976767603903 1
0.714917102616334 0
0.458132685166759 1
0.344618316904759 1
0.359160395159237 1
0.711541447340536 0
0.595096085883657 1
0.788323032308106 0
0.524615793668397 1
0.626287066889062 0
0.590047902076586 1
0.572836002392285 0
0.277846091987003 1
0.509169657742138 1
0.470242049555744 1
0.277054926377722 1
0.290996494534221 1
0.503100157669539 1
0.320436937471102 1
0.857366690087601 0
0.325833195477723 1
0.325893141783346 1
0.57950137908599 0
0.38635623996521 1
0.4108538508502 1
0.384636642041406 1
0.730770388029503 0
0.691773872637103 1
0.640887721817368 1
0.175514036332448 1
0.465694833576516 1
0.586017716514334 0
0.712116265967787 0
0.574378644129127 0
0.657926640216803 1
0.512873415720726 1
0.207243389035478 1
0.636515699186226 1
0.583036369875715 1
0.527857943680503 1
0.684073207234936 0
0.422552983806237 1
0.387543672478508 1
0.409427196987461 1
0.565150967640732 1
0.347066334122501 1
0.685994970350699 1
0.447109217716666 1
0.632860070718184 0
0.514139897032873 1
0.684780696806771 0
0.431677887283908 1
0.321631542525032 1
0.464529305924549 1
0.616197397988505 1
0.673760131160848 0
0.48660866295212 1
0.756399277847966 1
0.202155649807771 1
0.538151501765746 1
0.404251236611105 1
0.407706441173413 1
0.493632331493724 1
0.35784424136839 1
0.642837408621463 0
0.471340604349838 1
0.552233269819935 1
0.148276709319987 1
0.32262162533089 1
0.227858705693137 1
0.670748578960872 0
0.702808665585066 0
0.359799326524387 1
0.409859751212206 1
0.357176944687742 1
0.583083135211957 1
0.547149325582791 1
0.24662979612963 1
0.511327250763471 1
0.386027959083897 1
0.421867835506744 1
0.40987189007032 1
0.462019299558896 1
0.699773059171519 0
0.397479113361285 1
0.473917707625649 1
0.500590174429904 1
0.55183258565044 1
0.339410115514173 1
0.191172230019238 1
0.714916144704079 1
0.674166119425827 1
0.213568671399281 1
0.407091811317593 1
0.341326641125667 1
0.430950822943857 1
0.366497339384788 1
0.191738209654729 1
0.656701562442602 0
0.697996646242678 1
0.495084242393599 1
0.405483264021974 1
0.645804280545456 1
0.588226335133898 1
0.352093214889618 1
0.461336565731822 1
0.475007304194518 1
0.418632209134308 1
0.487974950554517 1
0.733627786472785 0
0.542926311992454 1
0.737612477679307 1
0.572893517480408 1
0.654628408609659 0
0.568090662830202 1
0.45343429209623 1
0.478633161830168 1
0.573025068873867 1
0.540096904722171 1
0.220210128869046 1
0.464280553366907 1
0.471229904569234 1
0.452431233382994 1
0.265170892230233 1
0.576979469973414 1
0.364299725100681 1
0.688650593214724 0
0.54866487834774 1
0.476399344167869 1
0.877521453913817 0
0.392710726629548 1
0.446472804357753 1
0.499323378412733 1
0.284133333283999 1
0.585233673858112 0
0.426874420856325 1
0.378675290205345 1
0.768688648370779 1
0.326370500003732 1
0.700447146434173 1
0.501888551295733 1
0.628700780135689 0
0.409931312470227 1
0.532828907553553 1
0.328150351421545 1
0.350306408967476 1
0.282400831091014 1
0.610964331136405 0
0.324475405101255 1
0.458267811072257 1
0.775713711046643 0
0.470907676277393 1
0.598567872257184 0
0.0158401440295881 1
0.712200901507006 0
0.670394054900573 0
0.738397135057825 0
0.478766693709409 1
0.262350239896066 1
0.322570487816454 1
0.568731721169002 0
0.534167986263513 1
0.583865148846804 1
0.304607527454851 1
0.0543411255223739 1
0.488934094246048 1
0.522973175474372 1
0.714431256216036 0
0.108874188684076 1
0.53304120328963 1
0.432577269667916 1
0.601407023892288 1
0.514012126348847 1
0.356753716248406 1
0.636129088842522 0
0.476848318682296 1
0.621989420221804 0
0.525199534031103 1
0.387804345118571 1
0.325631650183377 1
0.689421256834866 1
0.387489782416015 1
0.54548032166785 1
0.370767420353091 1
0.500494939311916 1
0.381494447230487 1
0.45111626840519 1
0.306694273053939 1
0.583229513660995 1
0.364745528290024 1
0.592431843806885 0
0.435166067706721 1
0.43274389101325 1
0.619609831574791 0
0.39470392070732 1
0.521276118696154 1
0.795383686836595 0
0.428531038817138 1
0.613243985288244 0
0.442941145861344 1
0.255901477392195 1
0.497080688123267 1
0.595082032543699 1
0.450367183989861 1
0.199827224926739 1
0.6769379253151 1
0.637191833334354 1
0.456758816723099 1
0.309612233007436 1
0.274722373300505 1
0.574584403325692 1
0.634191142389285 1
0.475717283530524 1
0.742794406285484 1
0.385534828737723 1
0.453141045701107 1
0.538897690681942 1
0.711345604130448 0
0.671942717983629 1
0.364279202048306 1
0.599435052300569 1
0.246877651596327 1
0.876062893894668 0
0.303769420919206 1
0.602162537155462 0
0.534876349461029 1
0.520197736196718 1
0.745783870154385 0
0.386058061225913 1
0.329821038354975 1
0.408381191708962 1
0.626134524868723 1
0.434373013477131 1
0.24658677265842 1
0.151894045761578 1
0.47037954323563 1
0.513684574305216 1
0.511955538688815 1
0.351231912858726 1
0.623714008293795 0
0.42689244175108 1
0.488011597418681 1
0.589712157388914 0
0.488718337701364 1
0.579661809809263 1
0.464029202976614 1
0.371172328789988 1
0.716721916328372 0
0.548667330042428 1
0.523380227237214 1
0.602889970418792 0
0.62095736920739 0
0.54522165457757 1
0.246568456948833 1
0.797674318150961 0
0.627006063705784 0
0.554846214783761 1
0.573576918405076 1
0.645585178571974 1
0.219801084385231 1
0.454199703686093 1
0.706107883783846 1
0.567089077940104 1
0.616115782825386 0
0.260273249756329 1
0.513663033153533 1
0.592033332227977 1
0.335088999503603 1
0.469311120403265 1
0.52774280481506 1
0.624066112043343 0
0.205625260525292 1
0.292813154442882 1
0.597823025312924 1
0.449653533753638 1
0.46143244167886 1
0.767553373839197 1
0.63955286999536 1
0.553516387903393 1
0.359551471316681 1
0.422899736304313 1
0.573278023326081 1
0.823149764839905 0
0.55999596468416 1
0.661442633893227 0
0.64028760522809 0
0.57201877569861 1
0.616017894874388 1
0.607471374564255 0
0.56899230290177 1
0.478699296430892 1
0.634932108113212 0
0.516770604617265 1
0.381801806396454 1
0.617995915389942 1
0.397661528946028 1
0.403798787069106 1
0.460271540512345 1
0.357446704629625 1
0.434219471057417 1
0.412228554998006 1
0.635025548180332 1
0.599130367644468 1
0.764304602502375 0
0.395237227388018 1
0.483943665717192 1
0.545738692363567 1
0.0680071702812063 1
0.399351063114123 1
0.329211537077953 1
0.594400613562959 1
0.735102154179251 0
0.452937959678006 1
0.501269857631505 1
0.609110167190715 0
0.536989344573522 1
0.431135149526742 1
0.360354911046524 1
0.541650288712009 1
0.38804391222118 1
0.756365767581083 0
0.409412928617515 1
0.417246315784969 1
0.493034828742697 1
0.585696022143812 1
0.499930296994803 1
0.479630623346888 1
0.446371933744979 1
0.547731253190859 1
0.591194889627823 0
0.634730986387246 1
0.419636699455015 1
0.706076495750832 0
0.560765201616904 1
0.471073128851318 1
0.306913138337353 1
0.475254161366052 1
0.275136928466737 1
0.705222843012048 1
0.468234984077139 1
0.388172527445126 1
0.483791455958618 1
0.52173039033949 1
0.316359042438715 1
0.673682568693912 0
0.722544441933743 0
0.688641848643726 1
0.679452827810713 0
0.349864421783728 1
0.372107163166908 1
0.31018061425091 1
0.5554198892659 1
0.501826621001613 1
0.431290247907642 1
0.224545294317583 1
0.394135920517716 1
0.55030723074375 1
0.318350064986703 1
0.59056719469178 1
0.33881582754288 1
0.265827097680842 1
0.94278435000414 1
0.427264244724368 1
0.610983365709397 0
0.510347102725344 1
0.577717277938065 1
0.49793904510509 1
0.529822298062285 1
0.304638270199092 1
0.160763520438333 1
0.51868275619731 1
0.664370714278502 1
0.643640081906592 0
0.587509522721617 1
0.443068901652872 1
0.204861068019138 1
0.233402678994902 1
0.393399139252509 1
0.437777833985245 1
0.55550610975953 1
0.574968460737294 1
0.275926877318633 1
0.35310618454605 1
0.401276253575914 1
0.515534669847354 1
0.539231255062919 1
0.259360041077929 1
0.862100531264019 0
0.251372378043188 1
0.308062406800352 1
0.683118777388673 1
0.489932051155488 1
0.383465867087175 1
0.449990799396461 1
0.639739297728443 1
0.722640559074454 0
0.674385098384881 1
0.455071220446809 1
0.407343036103149 1
0.506238451437556 1
0.103005747409767 1
0.534299418145385 1
0.499498026076395 1
0.618017816990806 1
0.42686916773236 1
0.605832921438747 0
0.818925615786279 0
0.280655967333386 1
0.292544765663397 1
0.31037407668242 1
0.394138777993066 1
0.412566979056024 1
0.507362278995211 1
0.343558344388764 1
0.735426275318097 0
0.442987475650629 1
0.52770990955924 1
0.380039972218033 1
0.461240866223231 1
0.538697074555681 1
0.496229343373637 1
0.456353732499651 1
0.398594598438116 1
0.354275444314458 1
0.398798492460051 1
0.582085684751569 1
0.260171572794456 1
0.558814848604749 1
0.668491815620014 0
0.595059187401962 0
0.311133434095883 1
0.488264474264521 1
0.550418538371051 1
0.396549956140886 1
0.519391982380906 1
0.412002073979401 1
0.455390882447717 1
0.462816106419244 1
0.296178786157876 1
0.634894057275715 1
0.256541867671723 1
0.364763713728432 1
0.476614307364929 1
0.526147261045828 1
0.431765768759147 1
0.764874016066563 0
0.620492100873251 0
0.362573379735372 1
0.545769279794886 1
0.465663774187235 1
1.02930941702445 0
0.455072697751048 1
0.633201466091427 1
0.618622407757737 0
0.365094183100207 1
0.248010135038637 1
0.409499655498275 1
0.692345257100951 0
0.609062107246452 1
0.583102157831275 1
0.299855880285978 1
0.473663383841538 1
0.526814900379884 1
0.413691110218649 1
0.447504274295018 1
0.575062257705347 1
0.395017612189657 1
0.473000224903586 1
0.885733284767873 0
0.243643257108451 1
0.477704972061309 1
0.481348660543731 1
0.485568182417535 1
0.539219305063499 1
0.368202894820257 1
0.347488545204961 1
