# Supplementary material for: Bias caused by sampling error in meta-analysis with small sample sizes
Source: PLoS One. 2018 Sep 13;13(9):e0204056. doi: 10.1371/journal.pone.0204056 (PMC6136825; doi:10.1371/journal.pone.0204056)
Supplement: S6 File — (ZIP) [file pone.0204056.s006.zip › results N = 10 theta = 0.3 tau = 0 sz = 100-500.txt]

"dl.theta" "dl.cp"
0.317054302887821 1
0.345151904293845 1
0.287412580805932 1
0.285832213908885 1
0.360018274776566 1
0.335787019259329 1
0.291296227512374 1
0.294131590509898 1
0.318306872522416 1
0.331853843276816 1
0.268678800847033 1
0.307974205604134 1
0.333484333360904 1
0.339675020874564 1
0.321403503179889 1
0.325805642994333 1
0.352918665201445 1
0.338693720499439 1
0.373460345976535 1
0.332747423274514 1
0.308056336825556 1
0.354245144638252 1
0.359525546670424 1
0.276962539118305 1
0.286673976202772 1
0.312806618498141 1
0.351375217370536 1
0.273946387830387 1
0.33688922066759 1
0.285232839368796 1
0.288795240058793 1
0.382734336806233 1
0.305229752316922 1
0.310230822365966 1
0.339932799288735 1
0.30846027622684 1
0.299630200593629 1
0.293132463371012 1
0.228749496521775 1
0.319689498070696 1
0.309057071869168 1
0.250775839069733 1
0.295551105861225 1
0.298610455889367 1
0.296224534982248 1
0.30577433267161 1
0.294457495658279 1
0.29774993457988 1
0.355404901423887 1
0.289166869906154 1
0.311464598061524 1
0.311183142612695 1
0.366970994736843 1
0.337677964658431 1
0.333060426216887 1
0.316909421458696 1
0.321479562240505 1
0.237579972176842 1
0.319186167924035 1
0.285715118587377 1
0.28255096569427 1
0.357827969512458 1
0.344325055644351 1
0.273439776580769 1
0.365887288467944 0
0.306304827749789 1
0.276650431443606 1
0.314929158557538 1
0.350684970193494 1
0.371233977233899 1
0.270876420598173 1
0.334168508286011 1
0.301497158820808 1
0.413376473363039 0
0.300813818881445 1
0.264223721563638 1
0.366307067760176 0
0.326801885424343 1
0.328144660963307 1
0.346305464117132 1
0.353511852169656 1
0.26449793575739 1
0.345974346754638 1
0.228148900344329 1
0.266206317631062 1
0.257951936428881 1
0.347084374367622 1
0.344730862655324 1
0.35859174403411 1
0.317728853139902 1
0.278308617677822 1
0.267118310256549 1
0.314169485370278 1
0.339768914531865 1
0.300888964009404 1
0.309166575445311 1
0.360435858240969 1
0.338198040386289 1
0.237544455185958 1
0.315286942577572 1
0.251298481920439 1
0.308845477969595 1
0.307599923887252 1
0.306236568850096 1
0.289131229244231 1
0.341854818734283 1
0.243213724646891 1
0.376336669154222 0
0.334880898780829 1
0.28138809992473 1
0.341236460372832 1
0.322135578347585 1
0.27900348955077 1
0.311814619426108 1
0.269481196051829 1
0.302414592317959 1
0.30337421215056 1
0.34859678235822 1
0.346828301264162 1
0.287269145541614 1
0.315773156132882 1
0.199637172661805 0
0.269181162849725 1
0.32120169157535 1
0.382455923630776 1
0.301446550421894 1
0.282068195179774 1
0.327615218668727 1
0.256304169788956 1
0.262505935214235 1
0.30739008260608 1
0.285129837871837 1
0.308516449075506 1
0.360714787821933 1
0.333131648871827 1
0.286329327904684 1
0.330251606907757 1
0.329159127165855 1
0.265086346977292 1
0.285482213432814 1
0.283459880369558 1
0.313305508489622 1
0.324914575566402 1
0.370309739638375 1
0.283987005132494 1
0.299291714893415 1
0.282668568054631 1
0.350059587498017 1
0.326650363117067 1
0.284959201888927 1
0.29133340256025 1
0.284331801559881 1
0.356612784831926 1
0.273969421644922 1
0.273030594314023 1
0.346589036496641 1
0.28730723795065 1
0.368202849324727 1
0.246590775802574 1
0.359191615039507 1
0.330031080178608 1
0.273780160499587 1
0.300781597840755 1
0.330403264570665 1
0.302555496213649 1
0.324074945609855 1
0.285118733876815 1
0.343061156423014 1
0.301520459124512 1
0.279218799599081 1
0.307882926771679 1
0.329952485826978 1
0.317440265551563 1
0.326551949838218 1
0.284656337907046 1
0.355003705481251 1
0.280230939865393 1
0.33882594738339 1
0.284065606249697 1
0.328809826864387 1
0.318967531655661 1
0.333470418100709 1
0.297742540716315 1
0.338551572159543 1
0.343580123507533 1
0.279048579777681 1
0.332742976070939 1
0.27575838675599 1
0.277858108089947 1
0.342197177952039 1
0.255290641449677 1
0.278204461329208 1
0.344007857538638 1
0.31292077010774 1
0.347070105282214 1
0.357731548252589 1
0.387604335934004 1
0.362876391753858 1
0.353630637566002 1
0.296892427383183 1
0.255046596931359 1
0.304352270563712 1
0.341728918383069 1
0.28844320904278 1
0.283535425987234 1
0.309766039317475 1
0.222016692717131 1
0.253978489739732 1
0.295476909656197 1
0.371006932694084 0
0.326876589902041 1
0.297458957211873 1
0.36655010688636 1
0.250116953489065 1
0.325951657268444 1
0.282715122741268 1
0.279120809429177 1
0.303836740129437 1
0.263913299285991 1
0.307681233081312 1
0.296610006189196 1
0.323236622087077 1
0.296885403882208 1
0.328475415548859 1
0.278186210447011 1
0.320499116407257 1
0.276147968358972 1
0.333435363377403 1
0.307631416154911 1
0.368018491638291 0
0.219302225148671 0
0.328910886579077 1
0.283508314419859 1
0.358071093569721 1
0.311545095456829 1
0.376946826615079 1
0.354389286554562 1
0.275008109252441 1
0.307229154223009 1
0.255446893832127 1
0.323723715571648 1
0.298806706723571 1
0.30155180366327 1
0.358851045135758 1
0.279852538103497 1
0.399141937839495 0
0.365851378346647 0
0.256768883786601 1
0.295642073720757 1
0.340268345648971 1
0.301776668656607 1
0.354241026431866 1
0.31560659342597 1
0.335188999901171 1
0.327876226513004 1
0.34205668212799 1
0.335004524040096 1
0.267534101536697 1
0.267235501380001 1
0.349288807536122 1
0.275028186230813 1
0.269820181325677 1
0.333124360668468 1
0.295968202034154 1
0.311568926538478 1
0.323214788051909 1
0.331310963081709 1
0.340409237827423 1
0.346468130586789 1
0.279685242383362 1
0.299229962842522 1
0.310621832955598 1
0.336544264678742 1
0.278169313964501 1
0.313344464655312 1
0.336623825429695 1
0.357818256340261 1
0.321836820115451 1
0.294183576100097 1
0.298687821777901 1
0.295162290171604 1
0.33910699768817 1
0.267057241368194 1
0.301239140955093 1
0.303167326454357 1
0.335755335565252 1
0.338437785060617 1
0.258580990215978 1
0.315392221146168 1
0.317561102645138 1
0.346843402575 1
0.286142975043537 1
0.340207617478323 1
0.268486726224779 1
0.31743545394691 1
0.3471502278894 1
0.360169683035392 1
0.300452979744784 1
0.33365149401054 1
0.362539397491348 1
0.276081288038559 1
0.321048802773188 1
0.280626458212142 1
0.289857758920282 1
0.320767977643651 1
0.353040435522378 1
0.34707558753882 1
0.286340775323817 1
0.313303352385222 1
0.31975969203253 1
0.343015774267023 1
0.307959545744401 1
0.330200706859686 1
0.353820820080287 1
0.346245276527331 1
0.294542297023704 1
0.370983414487986 1
0.360789303543877 1
0.409150515416721 1
0.326438098174064 1
0.308110278288204 1
0.295815163440837 1
0.300013260813328 1
0.258670936751631 1
0.31146835827023 1
0.281149245516238 1
0.259205932943936 1
0.280452458395704 1
0.294590235336605 1
0.332564947719765 1
0.287388818954816 1
0.33376916650546 1
0.283652741233931 1
0.281321410130493 1
0.332242399433594 1
0.224425268925858 0
0.311225314900969 1
0.322346041353727 1
0.292575604340418 1
0.333798324424088 1
0.302277942766513 1
0.419971489505488 0
0.247329489646706 1
0.328426247012132 1
0.3389419999455 1
0.318751892634514 1
0.326158615505635 1
0.362289389956373 1
0.339486416958772 1
0.320808139567379 1
0.340267055524972 1
0.275609672028618 1
0.312637610058669 1
0.293407099232824 1
0.342509010910669 1
0.424799945193948 0
0.323857658160522 1
0.286091613278041 1
0.332530826187126 1
0.295729226026286 1
0.365845702077745 0
0.256504469124446 1
0.344791434344036 1
0.307612546392146 1
0.314531057723896 1
0.329282396039812 1
0.368857686500529 1
0.34036194353385 1
0.328080929890448 1
0.330868852796065 1
0.2635741144058 1
0.344591578577731 1
0.293403457773368 1
0.345033629303747 1
0.384200285901188 0
0.221438967176955 0
0.301094762841388 1
0.384908946891739 1
0.272677739663246 1
0.339568762402727 1
0.349818376518532 1
0.330938673759092 1
0.275242701249868 1
0.291536162970755 1
0.261975220854906 1
0.337166225329879 1
0.298896942770808 1
0.299619335794432 1
0.337259939967394 1
0.351751765159381 1
0.281198386643744 1
0.360128719741372 0
0.297188805452443 1
0.325675116210965 1
0.362773983223135 1
0.339177898709358 1
0.299682183927239 1
0.341987900731409 1
0.310973068802849 1
0.326465492798266 1
0.315148920090677 1
0.296394427299498 1
0.298758207829282 1
0.330897816529859 1
0.334012371427217 1
0.291079862745318 1
0.29747421329068 1
0.372775919323423 0
0.327325820077328 1
0.326519867922245 1
0.35533548570565 1
0.323756896229112 1
0.3607054278081 0
0.31962679333106 1
0.312401027655943 1
0.358196763153828 1
0.248316831294281 1
0.285087482407268 1
0.291708571423736 1
0.294736659165109 1
0.348471685814101 1
0.315238001086017 1
0.287945324092529 1
0.352767268560851 1
0.287600424687325 1
0.370368707368568 1
0.317811849353742 1
0.337567127670229 1
0.29581241239083 1
0.288305996398835 1
0.312645792936502 1
0.31633562040567 1
0.25054764039659 1
0.293095280481549 1
0.319894090866913 1
0.253659681964034 1
0.256191095334932 1
0.309826623493521 1
0.302230629342062 1
0.320644509202067 1
0.33181346763949 1
0.292457260974841 1
0.378897887671405 0
0.32864260541174 1
0.274553924110749 1
0.29284728400996 1
0.354481545365389 1
0.350530311298722 1
0.269593636656358 1
0.326088126666219 1
0.310143501721035 1
0.362849116518644 0
0.293988831239234 1
0.279991118072557 1
0.312460766784756 1
0.314521613605963 1
0.333694851615095 1
0.340430714957148 1
0.293973593930815 1
0.281641972141156 1
0.313049884685214 1
0.298037853651768 1
0.330662207827543 1
0.302772062021718 1
0.315341499526172 1
0.364001309791556 1
0.277985168893065 1
0.324355751766728 1
0.384337317526087 1
0.321928939578077 1
0.285409348322777 1
0.311597296627354 1
0.309111849864629 1
0.299861651512918 1
0.328246933876964 1
0.355201495372005 1
0.287814983144668 1
0.336184349971975 1
0.287998079918258 1
0.334474130487483 1
0.23990913641169 1
0.386621410794467 0
0.323576142249635 1
0.343768890813272 1
0.295723659352386 1
0.333870959201387 1
0.371790894654304 0
0.366287041608769 1
0.324148349734554 1
0.346588735923122 1
0.294743448665275 1
0.274477604813645 1
0.36173361118839 1
0.352997165878508 1
0.346287584811921 1
0.291839782392179 1
0.329710586643761 1
0.272800366997614 1
0.282818711336058 1
0.333899378298709 1
0.297294540534531 1
0.280049795251948 1
0.330132865766986 1
0.289375739733674 1
0.338741074495318 1
0.351505091165467 1
0.320212838560845 1
0.310656669456524 1
0.377878838850305 0
0.346300861861103 1
0.279311713195056 1
0.33207447271152 1
0.331863365575935 1
0.350357071941074 1
0.385232723287655 0
0.344464759957143 1
0.358559771064211 1
0.272579573530853 1
0.333768921194548 1
0.333603125460665 1
0.332792495755365 1
0.323388986707175 1
0.312516556394008 1
0.304290304594932 1
0.334361454178778 1
0.278624017856689 1
0.29640742842299 1
0.324430134089946 1
0.382198219288084 1
0.300284667665937 1
0.33663487331118 1
0.278583718230157 1
0.272377328082512 1
0.303539115424663 1
0.271917436008008 1
0.297581213538487 1
0.27410434137602 1
0.352265853863125 1
0.276979010218377 1
0.235121743376505 1
0.325762403497494 1
0.292124690321106 1
0.349669758690497 1
0.316974382349428 1
0.3643899784982 1
0.28617455013835 1
0.290899962725923 1
0.274208899225346 1
0.302574262414688 1
0.265681448379676 1
0.310685392210228 1
0.314611784890999 1
0.341730704269901 1
0.296008896802085 1
0.27112641111615 1
0.264927021752729 1
0.336277899482093 1
0.360128613248193 1
0.263577605700865 1
0.307428063090783 1
0.288765104580857 1
0.376222277965936 1
0.307043420401628 1
0.328270532800896 1
0.286136476593851 1
0.309738838666727 1
0.435559501164923 0
0.283794153789592 1
0.362188214048837 1
0.346081459209366 1
0.317135320934955 1
0.322693731063257 1
0.319500862220589 1
0.287875999297231 1
0.280800793868331 1
0.320609522408072 1
0.335465891835415 1
0.264650723941114 1
0.245031884354095 1
0.266355773011747 1
0.336242955995967 1
0.265526619826573 1
0.264055368461568 1
0.336219342273982 1
0.256688952943486 1
0.287632032419289 1
0.293211237625073 1
0.321130739894242 1
0.326710211001457 1
0.326288422599307 1
0.314921355551155 1
0.290583697709053 1
0.355211128980396 1
0.309466334933578 1
0.301286211646925 1
0.316523390392358 1
0.308349533102764 1
0.257682867572538 1
0.367388096889167 0
0.32898856598287 1
0.285263500387887 1
0.28186168652383 1
0.288300928719353 1
0.320453151456399 1
0.304051539953145 1
0.312243445310409 1
0.297460333888698 1
0.259694407367487 1
0.328427160691034 1
0.285981667711669 1
0.303848500845763 1
0.313695373199987 1
0.315940794622692 1
0.275066729953771 1
0.357662712969051 1
0.324396981514224 1
0.370687620293209 1
0.329940547446496 1
0.214536562372951 0
0.32334877993252 1
0.370926266028913 1
0.327282069092893 1
0.319451996295069 1
0.367266024990495 0
0.307234975075858 1
0.275501532917323 1
0.364226466558363 1
0.292970937059101 1
0.263623502038834 1
0.406820346730808 1
0.330843949411724 1
0.28592078014358 1
0.317749848366422 1
0.407948346024882 0
0.313640354178419 1
0.295059976743345 1
0.273288221268487 1
0.305614875520786 1
0.304692758756182 1
0.386622737716575 0
0.318070093162732 1
0.312943245296884 1
0.289034150651079 1
0.332899461306387 1
0.36740219595495 0
0.240989861687479 1
0.3190848270666 1
0.298730997779785 1
0.320088114678262 1
0.353786677925588 1
0.305173534607311 1
0.355050902879207 1
0.294412126808404 1
0.311998732099277 1
0.337933612617451 1
0.302772058123646 1
0.338891182370031 1
0.318305707197461 1
0.322937815930114 1
0.326833448963228 1
0.336316211239723 1
0.384899039565965 1
0.292122227203943 1
0.32219480092053 1
0.327354289441766 1
0.268981276383215 1
0.35162280471234 1
0.308687038084309 1
0.28491566460752 1
0.351508277894348 1
0.295935688212418 1
0.358442727268384 1
0.275753565852219 1
0.340014496704342 1
0.309735578781214 1
0.316045462861152 1
0.276833379585757 1
0.376320396962196 0
0.304990016942196 1
0.324522912912957 1
0.336531192368812 1
0.260021688337772 1
0.287474679453524 1
0.364837505639181 1
0.277292754795756 1
0.313085890464523 1
0.373396429563747 1
0.261583138783101 1
0.330267845518731 1
0.371794659761301 1
0.269177887727673 1
0.328441104338591 1
0.305548561697562 1
0.349517753908404 1
0.276842157317034 1
0.327117091381007 1
0.282709433700493 1
0.350562554690548 1
0.326068979656411 1
0.309991362136105 1
0.345033204656539 1
0.367796941025335 1
0.307467563495578 1
0.31398754651604 1
0.296393431428565 1
0.297314739995763 1
0.296387390520453 1
0.336547918000428 1
0.284249552513462 1
0.314390172570976 1
0.304312132655149 1
0.290167860884635 1
0.357477007773015 1
0.360124705479706 1
0.254008999660923 1
0.295192736039971 1
0.307586785536109 1
0.352209905414555 1
0.299237614088679 1
0.340163523758543 1
0.302041824754839 1
0.303981838186479 1
0.297634399750504 1
0.335588431751301 1
0.370828237246699 0
0.325358170001705 1
0.286046846271785 1
0.32226574494413 1
0.350287047817473 1
0.353762545348024 1
0.321348809156725 1
0.341025988453332 1
0.282823706119313 1
0.2857553063463 1
0.242456658638535 1
0.339318196050245 1
0.289809441384037 1
0.354111940275864 1
0.343820260198954 1
0.371015477416492 1
0.329685118327792 1
0.245112377884854 1
0.321994151249289 1
0.323570702171505 1
0.285038929521678 1
0.283383249518689 1
0.368117953960518 1
0.310098991043101 1
0.287851349200214 1
0.294782391068941 1
0.293805366218184 1
0.307652992413947 1
0.30365116028904 1
0.345474471502651 1
0.377831166498009 0
0.300565204946544 1
0.303875905605347 1
0.29812181305911 1
0.38927508445435 0
0.316670994156229 1
0.306602325882851 1
0.263857313560085 1
0.30747060436051 1
0.353945609933753 1
0.32352769109695 1
0.269541819560974 1
0.249486346429163 1
0.321696714318988 1
0.350124169276044 1
0.283400968470873 1
0.325253954677169 1
0.371493161564036 1
0.327005270529586 1
0.360442515856291 0
0.309712586025388 1
0.317218535107755 1
0.327171553311962 1
0.302533283954446 1
0.269419951684235 1
0.335424646280078 1
0.327063832273821 1
0.3015406102435 1
0.322929808893111 1
0.255505859937478 1
0.222236994322741 0
0.269105621487397 1
0.27823082300186 1
0.243756830974968 1
0.291235610721153 1
0.293610084780979 1
0.29576494577554 1
0.347695056423278 1
0.395125683804684 0
0.284082032630625 1
0.356684678717203 1
0.359532888353167 1
0.272998928702286 1
0.335264912973475 1
0.293968885039465 1
0.375311807805646 0
0.219085781929629 0
0.281218172470581 1
0.335167709345041 1
0.295652328758613 1
0.33499791247636 1
0.349013992606548 1
0.348389361167473 1
0.323114048292922 1
0.316965994733945 1
0.370992369996168 0
0.251082426370362 1
0.379154759427409 1
0.340933929379141 1
0.243728952246539 1
0.288169270445467 1
0.271353098697998 1
0.366619635408986 1
0.273477184466291 1
0.272148378540101 1
0.319747617793114 1
0.311922466179859 1
0.351656563037282 1
0.329449695750199 1
0.312016039686268 1
0.337593116378433 1
0.382005295410428 1
0.295079888602479 1
0.293159800456118 1
0.328314768341197 1
0.285490260386131 1
0.241876583088229 1
0.302642682460609 1
0.330874343790996 1
0.293722529206206 1
0.305288994284912 1
0.357793316678889 1
0.349230942150225 1
0.353478698922365 1
0.286855772419247 1
0.241619175746372 1
0.344300462129196 1
0.321302281836679 1
0.292315628998482 1
0.253321578724401 1
0.337078498563318 1
0.336884817138867 1
0.286213364879287 1
0.321366812859105 1
0.320561554964425 1
0.316562647124494 1
0.350061420237395 1
0.308351751262143 1
0.303229292488179 1
0.375092946120929 0
0.339328879655764 1
0.313763886095893 1
0.272395693832444 1
0.27072305115959 1
0.316488033370033 1
0.301394078538904 1
0.276190338207416 1
0.337364400431742 1
0.302646436885178 1
0.366529251818106 0
0.350986811842601 1
0.259395253563611 1
0.278745694221426 1
0.385056095137875 0
0.299626885009384 1
0.327350471090955 1
0.291166404728345 1
0.363467744972452 1
0.287767069963014 1
0.302878315184976 1
0.288327409902471 1
0.337978245069005 1
0.302757529091196 1
0.346692974659427 1
0.362737080991282 1
0.210817924815816 0
0.296567808051221 1
0.33509012702012 1
0.342638173607645 1
0.367394184358288 0
0.358596986563495 1
0.224850468890552 0
0.354709147112013 1
0.257217470511601 1
0.361634470662952 1
0.317992412565944 1
0.26706842171668 1
0.295089680172444 1
0.328921222983008 1
0.30255246337045 1
0.279609563707107 1
0.337102172615608 1
0.291329498525885 1
0.317522482581685 1
0.320720714967123 1
0.290707731317276 1
0.276546397791122 1
0.341559471316309 1
0.299457352317342 1
0.307602628268534 1
0.333090872139436 1
0.243580206014961 1
0.249528504240373 1
0.306304166632335 1
0.357912722476704 1
0.308131143682326 1
0.280878437763283 1
0.332993629035968 1
0.344426481294434 1
0.323175532933515 1
0.271139505639845 1
0.300145476582397 1
0.305414407831773 1
0.199379219046732 0
0.308743504478984 1
0.286546168107463 1
0.314276462992057 1
0.277527631595711 1
0.288458899734019 1
0.331456542846032 1
0.308392091439431 1
0.317508806315297 1
0.278184002519622 1
0.270502032881435 1
0.295944341368041 1
0.293883622664716 1
0.309140782292142 1
0.26417620947551 1
0.296075369466939 1
0.300602086352533 1
0.301674295217046 1
0.367413649669232 1
0.316027324887585 1
0.276111676447116 1
0.323620365184414 1
0.300354599155239 1
0.325642537333381 1
0.383053921792144 1
0.33752497533792 1
0.351963453981913 1
0.340236518794161 1
0.365990693495877 1
0.322608541261698 1
0.293370005127061 1
0.372845596726409 1
0.308900870415494 1
0.306278176205243 1
0.282423528818016 1
0.307687148543163 1
0.327540036065471 1
0.34074165714974 1
0.312672002583213 1
0.34580876848483 1
0.329895470965703 1
0.358942037607263 1
0.328294024716907 1
0.358337833410818 1
0.302375438184066 1
0.322601232735765 1
0.37854945572705 1
0.328510502670293 1
0.292004381827314 1
0.283355245858961 1
0.245003359008186 1
0.333272495325271 1
0.290364528765797 1
0.292723852778805 1
0.33502283104896 1
0.323295527320189 1
0.359138504655711 1
0.325988186104541 1
0.42419833298864 0
0.402493936078075 0
0.307131334734946 1
0.309231985482967 1
0.343328116292511 1
0.295912367778057 1
0.281085127086859 1
0.343657301813967 1
0.351860057547566 1
0.31609394864013 1
0.29645581342672 1
0.274486664142062 1
0.333000472494524 1
0.293070516295511 1
0.319886831219098 1
0.318593366447814 1
0.323852805470956 1
0.297543631556813 1
0.352331362447709 1
0.270055051306288 1
0.290990349204321 1
0.349974543753166 1
0.307744022156899 1
0.315311249568599 1
0.239602736589091 1
0.300583503973376 1
0.263186026267648 1
0.348486229829654 1
0.369350518380514 1
0.30317287114089 1
0.322413200769302 1
0.30341145370881 1
0.26832618955407 1
0.326038673716407 1
0.282249266795597 1
0.350254157402241 1
0.360502712947445 0
0.254852076139226 1
0.333669322373813 1
0.260141451374649 1
0.279433962105731 1
0.307573262132979 1
0.334999826292739 1
0.335960915896275 1
0.317223768317972 1
0.313458372673318 1
0.326112007592148 1
0.343922244779486 1
0.350025248711709 1
0.342247030998605 1
0.25914776765842 1
0.327687003673195 1
0.302073900735293 1
0.286126255630099 1
0.33332471844474 1
0.265689702230832 1
0.307617605055037 1
0.317832189737195 1
0.35101908468725 1
0.35896123029069 1
0.304990608825782 1
0.379106485340302 1
0.340057836122951 1
0.339937913716786 1
0.356287129345533 1
0.310734018093082 1
0.311663506789117 1
0.281572592125033 1
0.381260754287728 1
0.283858798960545 1
0.358009489014428 1
0.309199045298594 1
0.307936858067568 1
0.35452757155368 1
0.294014662557342 1
0.311875233334021 1
0.340192337342649 1
0.296016950174227 1
0.25583847996643 1
0.319568959973315 1
0.260769765705548 1
0.278607110511941 1
0.314390050123413 1
0.317192598154623 1
0.274088169328914 1
0.261561809866476 1
0.271847057283651 1
0.341174735705785 1
0.304474129450366 1
0.343661985364021 1
0.343110912253054 1
0.354408878759216 1
0.326387436557235 1
0.285149461234287 1
0.251706185388413 1
0.279745955339863 1
0.255974242646639 1
0.270993762662996 1
0.353470095947324 1
0.352126310297298 1
0.368225697116223 0
0.340856569031526 1
0.260396296009165 1
0.324117364260021 1
0.366183868818395 1
0.303533069506177 1
0.237418657781776 1
0.326913737631 1
0.317581150724755 1
0.28083105384298 1
0.257941485841112 1
0.339419851155078 1
0.291396308269005 1
0.310013191559118 1
0.326842000949885 1
0.365636137852176 0
0.349322851807358 1
0.294240156805538 1
0.273757235853487 1
0.250428138600286 1
0.28375827938604 1
0.370923270443078 1
0.29434841644209 1
0.291786294065812 1
0.294798713965977 1
0.351983350829166 1
0.313345419947994 1
0.293581382313961 1
0.269059405231638 1
0.270139787613393 1
0.225760282719082 0
0.305417644248594 1
0.312047879944594 1
0.237613403302208 1
0.334382713118525 1
0.36222819959849 1
0.376263822011625 0
0.360183249722216 1
0.281109524207353 1
0.333640753410686 1
0.2908802022222 1
0.345609047033866 1
0.314466467199541 1
0.279196448434939 1
0.275075094271712 1
0.314179189789111 1
0.340584200868285 1
0.3469561209066 1
0.358820289822675 1
0.295072456922398 1
0.326701219631193 1
0.289525734460111 1
0.268749556517594 1
0.304281013798209 1
0.341734732510814 1
0.293781427175856 1
0.321794179410492 1
0.271369769122473 1
0.372857844264467 1
0.322433593654652 1
0.34168715460197 1
0.355007412516225 1
0.275391884562454 1
0.268372711654057 1
0.334229001224395 1
0.296034490992091 1
0.368480979134755 0
0.361285813904217 1
0.377681737631325 0
0.300317261015446 1
0.310448181990552 1
0.286095612503447 1
0.281521183466549 1
0.352135428593239 1
0.326683258988131 1
0.288105787120634 1
0.300310752448985 1
0.305067409849943 1
0.355484500871537 1
0.265318996637778 1
0.308133011443875 1
0.310751605326296 1
0.315752569176514 1
0.278061011451876 1
0.302118467632524 1
0.345298017194878 1
0.337825591130369 1
0.375319008805608 1
0.333681017501115 1
0.27644977380817 1
0.298966611072865 1
0.260198920052153 1
0.343466064388611 1
0.340213173970849 1
0.285724226121889 1
0.324201553468984 1
0.342801081439851 1
0.225677494305762 1
0.294951881432548 1
0.275487506742272 1
0.317287179159411 1
0.270767644287894 1
0.32449494202741 1
0.311467364147972 1
0.328510611261103 1
0.335032842315977 1
0.290061665992063 1
0.306633633668082 1
0.343412812066678 1
0.310509175861139 1
0.311918699540657 1
0.277955558203436 1
0.322613775707741 1
0.29289131564359 1
0.248264083910057 1
0.337520099616962 1
0.283725094373185 1
0.284244705942658 1
0.294068594511467 1
0.303899404242219 1
0.299629138870948 1
0.304326573624091 1
0.337570538752723 1
0.36341756842751 1
0.258231998612135 1
0.330200740019295 1
0.290583133074499 1
0.326573977968685 1
0.32655960991978 1
0.313646108755205 1
0.349965034389517 1
0.299403370668672 1
0.365071115235453 1
0.338080477632621 1
0.356952285798842 1
0.354623735482893 1
0.355593729414124 1
0.283850219173026 1
0.353517295540979 1
0.339663567675512 1
0.315235737246753 1
0.346228937908847 1
0.333534513918193 1
0.313874588866337 1
0.352070974108983 1
0.334860807222598 1
0.223847601687006 0
0.327034944598692 1
0.309815183766722 1
0.344084825151038 1
0.244604389375544 1
0.281725624581004 1
0.352860126359043 1
0.302992798345598 1
0.345363685345057 1
0.303725412290591 1
0.350487592446727 1
0.324980011531551 1
0.333115840219058 1
0.40078889428379 0
0.331770190280947 1
0.339636708362422 1
0.298857717374163 1
0.267295671076708 1
0.335622213700412 1
0.302743387363517 1
0.299938177407718 1
0.349237723660269 1
0.271581636241198 1
0.35606214658382 1
0.307454537573382 1
0.243531562448108 1
0.344047505819943 1
0.290117011577662 1
0.318461266848849 1
0.335215061968506 1
0.301530041882141 1
0.302165431301063 1
0.305952019409755 1
0.307375197335708 1
0.284216469726798 1
0.268943497670529 1
0.307619608876262 1
0.315765413903567 1
0.354972736363503 1
0.290243493436743 1
0.322389989136052 1
0.320332802473909 1
0.281595042108984 1
0.299935643097316 1
0.301904702923428 1
0.289764981214056 1
0.355027172536836 1
0.326188038810911 1
0.354032429637924 1
0.306500347374574 1
0.315598687385576 1
0.316267051127724 1
0.322238020177899 1
0.30964986380238 1
0.31382075330537 1
0.287216985887698 1
0.357547874782958 1
0.344537924030044 1
0.262903216525791 1
0.331248442633159 1
0.294946647699362 1
0.256906821001546 1
0.322758580622099 1
0.370054684590629 1
0.357813769681804 1
0.319058320743022 1
0.337482400996553 1
0.207792316317432 0
0.347228323911469 1
0.27910166595445 1
0.274639898249059 1
0.31945969301951 1
0.330962271849158 1
0.345926261718846 1
0.30190557375619 1
0.339908484939242 1
0.332083766741804 1
0.375210790183013 0
0.358194772882052 1
0.414720235663098 0
0.324185132865119 1
0.351527136215934 1
0.261891261001822 1
0.368461658371955 0
0.292576846537081 1
0.359005482777914 1
0.322710273784293 1
0.328654116297912 1
0.28318793572461 1
0.268364972360467 1
0.370516758217074 1
0.290355916302165 1
0.331702917192536 1
0.314482194209597 1
0.242508631950361 1
0.246586808722788 1
0.283661936374455 1
0.344496275237634 1
0.29486725996149 1
0.391881645662028 0
0.320908186549987 1
0.301947691682555 1
0.347209522732375 1
0.343329535391974 1
0.333252272636515 1
0.309251451106408 1
0.345065260658189 1
0.290936582530855 1
0.32436873128718 1
0.306651782747969 1
0.341218102711307 1
0.351755033935384 1
0.275093718224579 1
0.380146138305313 1
0.348911181292633 1
0.349757785900957 1
0.324950939394526 1
0.319613587247443 1
0.277367737972035 1
0.312010495608322 1
0.342115564945721 1
0.268155691664199 1
0.240758295501567 1
0.332246112265808 1
0.313983122571671 1
0.295624510224426 1
0.359357877126431 1
0.354642586654735 1
0.341893319994708 1
0.34301267379943 1
0.270216540024967 1
0.319712655664176 1
0.304904483431999 1
0.283055207216748 1
0.400920740839169 1
0.346965529912521 1
0.339908543271728 1
0.303965392538559 1
0.27216472612823 1
0.35463699909547 1
0.315574015555137 1
0.328561921914708 1
0.299644273667412 1
0.30824260894479 1
0.287074250358092 1
0.289386799001174 1
0.302391363169883 1
0.294994706927155 1
0.32506611349825 1
0.342713897745796 1
0.329337744507846 1
0.341872503938218 1
0.286774212142776 1
0.359710985347435 1
0.33350293207396 1
0.295776796397843 1
0.347430441443556 1
0.277853173791964 1
0.28276670678918 1
0.31067556543844 1
0.351539655077427 1
0.306429972435747 1
0.309687274530336 1
0.325644191994136 1
0.263213952730036 1
0.275575552874292 1
0.285519523560385 1
0.339061821763803 1
0.308035153939832 1
0.360234644300471 1
0.299128860242294 1
0.345104738401619 1
0.305846749731704 1
0.293759236744531 1
0.254866527832122 1
0.347734308385577 1
0.269025196698449 1
0.271027282606307 1
0.298479118126626 1
0.278623656394084 1
0.267733478513882 1
0.261824923456341 1
0.321951645030963 1
0.266281501564294 1
0.297887219704108 1
0.293164413572811 1
0.368844228777341 1
0.328244041365186 1
0.300788023263321 1
0.248285808731398 1
0.324238894040883 1
0.32556487421374 1
0.35133041356815 1
0.280696519097459 1
0.275194819069373 1
0.339760680098624 1
0.400604592520165 0
0.295904917202973 1
0.29168775365562 1
0.310514165396291 1
0.299948535465584 1
0.313577701145106 1
0.321918950307515 1
0.224532933280183 0
0.29153201186259 1
0.300539592453769 1
0.323484633067498 1
0.335750444904697 1
0.310001831309183 1
0.293323330249278 1
0.237199774218305 1
0.290745042734998 1
0.318098513048784 1
0.34117716848262 1
0.344101005340237 1
0.249705590511642 1
0.261885828332815 1
0.279691787386457 1
0.294945868985318 1
0.327640521540902 1
0.308400683148697 1
0.306790579025665 1
0.370008860721364 0
0.283864511586912 1
0.36457671279193 1
0.331827413426803 1
0.283641413897268 1
0.362009145694809 1
0.267773664621258 1
0.315793925686405 1
0.371997142858463 0
0.32148456236136 1
0.313457721052818 1
0.279063690253241 1
0.237025092214387 1
0.32397621706321 1
0.347402819044535 1
0.363521814245532 1
0.280756340850032 1
0.257991015998934 1
0.321621381183232 1
0.306108162389753 1
0.323196523815652 1
0.36504703907016 1
0.314362879763187 1
0.39233291297908 0
0.322674334198272 1
0.300809493537045 1
0.302266033593663 1
0.239483245068349 1
0.409356782026079 0
0.35437668289172 1
0.330683203908972 1
0.291362263693091 1
0.302947314905377 1
0.344357084102554 1
0.31787349747964 1
0.332654847948722 1
0.323683410134969 1
0.328819735337758 1
0.285021154918038 1
0.322154086069602 1
0.319769494355423 1
0.303398256942508 1
0.315354323015737 1
0.276530984826967 1
0.257663390238443 1
0.331119123156454 1
0.324739535452861 1
0.322411617244294 1
0.34549752378048 1
0.388236189909083 0
0.396919749311265 0
0.332997957998025 1
0.252253241288348 1
0.340704556845083 1
0.302731270386874 1
0.269553304807646 1
0.352816196538368 1
0.315090116536729 1
0.36703404812555 1
0.295806147286344 1
0.22074219840131 0
0.336930153719059 1
0.303892193115496 1
0.325897035675577 1
0.380904606049053 1
0.393486270673238 0
0.31551376563806 1
0.368269060062666 0
0.301559229973564 1
0.286463424718273 1
0.325545101196857 1
0.343866736622021 1
0.297752780322842 1
0.215296238031805 0
0.314057584407534 1
0.330336441504742 1
0.356507210434312 1
0.244729200758749 1
0.336661720232002 1
0.308115801349672 1
0.298804509075796 1
0.283549235738337 1
0.297288897046859 1
0.340317266957922 1
0.352343372281055 1
0.360821065975856 1
0.292324901126579 1
0.368393452181774 0
0.312630438049777 1
0.224088462134224 0
0.336769071243304 1
0.284760813964708 1
0.360215163623652 1
0.337752904775635 1
0.319245077051169 1
0.302618039467881 1
0.277836037737968 1
0.305462721571213 1
0.297543989467946 1
0.401434101517673 0
0.305098902098272 1
0.355999134921023 1
0.33382995075154 1
0.28688330316082 1
0.295588195009799 1
0.325334743166122 1
0.308898052659993 1
0.303186336216461 1
0.291341416554979 1
0.293507039351111 1
0.287316969743992 1
0.33841119448735 1
0.289980225112743 1
0.278363618045127 1
0.28168949779047 1
0.250068128288284 1
0.316387369434204 1
0.313237617347668 1
0.32535701027225 1
0.321300672951927 1
0.278879719274614 1
0.289720635524744 1
0.326243575631318 1
0.266222285675501 1
0.319465931816231 1
0.279300030715482 1
0.321307282524676 1
0.259653157690717 1
0.292551781786345 1
0.284396076895454 1
0.273800590314519 1
0.288547620082383 1
0.302615641990137 1
0.297237287582592 1
0.328535483994889 1
0.321761158444663 1
0.315292454726602 1
0.37211489866745 1
0.338402133228422 1
0.259548710990394 1
0.280985188200629 1
0.311382814556395 1
0.278710681401529 1
0.236923009541583 1
0.352456839412659 1
0.314383093601095 1
0.328460760714169 1
0.343677294320718 1
0.264440098428558 1
0.38634844555415 0
0.302711808631909 1
0.368175596257982 1
0.321252747232739 1
0.327062794763709 1
0.297796662353114 1
0.322200640308376 1
0.290567080905483 1
0.286835794173997 1
0.255125063422279 1
0.340902280729025 1
0.316983435150277 1
0.320720674696461 1
0.321631102359351 1
0.300637836962469 1
0.312274398392467 1
0.276148374551503 1
0.330075222374135 1
0.272287626538389 1
0.22218850950955 0
0.268174146622161 1
0.371235660557546 1
0.248568036691121 1
0.376823293331801 0
0.314609175794666 1
0.281629436127795 1
0.311789959039062 1
0.321937849832255 1
0.272949854775905 1
0.389116761129386 1
0.346996008167814 1
0.357656545949791 1
0.256396230213689 1
0.331556074587263 1
0.266828261688466 1
0.359513383319719 1
0.335317574352429 1
0.3229849643321 1
0.301895366988868 1
0.363645298567076 0
0.219379791287099 0
0.330885223725486 1
0.307455258383295 1
0.268797454445299 1
0.306353773913002 1
0.377730527756054 0
0.349497390332811 1
0.354808389690929 1
0.279974826689801 1
0.284750377868581 1
0.299552528329742 1
0.296512723151457 1
0.329685076216879 1
0.332539809227883 1
0.296003847984217 1
0.337813363556705 1
0.336138634142379 1
0.240311202414337 1
0.312641608311408 1
0.36694060182424 0
0.307920398629963 1
0.353904435528229 1
0.303846504296022 1
0.310666166735074 1
0.327862183938859 1
0.324899569083021 1
0.315962446690947 1
0.318566119274336 1
0.365609775074522 1
0.259388064823746 1
0.304971218391293 1
0.316472452785323 1
0.300303220407491 1
0.356391845437839 1
0.313697647136529 1
0.280387337825182 1
0.307379163714348 1
0.322547119364677 1
0.368906843919925 1
0.261804464693717 1
0.263937138246849 1
0.321799368252205 1
0.384641838266978 0
0.351778257369959 1
0.281802214163829 1
0.32113864389633 1
0.275728334286338 1
0.288101297826176 1
0.303460296365734 1
0.281634327338168 1
0.353252479108023 1
0.267450440424394 1
0.346217046141801 1
0.307215591145874 1
0.336547275477673 1
0.364502140764608 1
0.372179251371004 1
0.314826936739333 1
0.296460207172273 1
0.33585505954101 1
0.336326612767473 1
0.280737228866332 1
0.288000610637245 1
0.268260730817414 1
0.279302500672062 1
0.341080223354778 1
0.349231818074206 1
0.342355363412683 1
0.321619735016566 1
0.321224561482057 1
0.305774112693873 1
0.324811567033412 1
0.324882098349287 1
0.260994478640015 1
0.294377142277636 1
0.309059356554631 1
0.313832879127621 1
0.306427300399327 1
0.292766072797829 1
0.327564961572101 1
0.364164670451586 1
0.330107333905321 1
0.2737474935933 1
0.313225531934717 1
0.365552195602307 1
0.252075412326816 1
0.279067857868305 1
0.283147851863768 1
0.304132995745936 1
0.333603441626055 1
0.328664794079721 1
0.372185153363812 1
0.299704412657002 1
0.303986621633479 1
0.261715293816986 1
0.336702762194407 1
0.324982643072868 1
0.318673340995763 1
0.35993768823729 1
0.389076245250636 0
0.258001702940357 1
0.263542231012562 1
0.289855902838941 1
0.307650007177698 1
0.364040187542161 1
0.360919200406337 1
0.279027820402403 1
0.325515062227629 1
0.282170445046517 1
0.298043276212274 1
0.34952963565775 1
0.34641796765997 1
0.296389843796731 1
0.329253127141102 1
0.28426855129308 1
0.383748423433953 0
0.299441760948186 1
0.311649694765321 1
0.310307733747032 1
0.293954729747323 1
0.325715259116787 1
0.314620057050678 1
0.339959041347172 1
0.343721260620956 1
0.368976015706299 1
0.329984283863854 1
0.34256821940445 1
0.282494842040696 1
0.366238089309088 1
0.287613636152913 1
0.320424951381226 1
0.262074609478456 1
0.300272543244712 1
0.296801933352801 1
0.31042220283539 1
0.29900856884448 1
0.292612175798822 1
0.340083071659546 1
0.320171422773244 1
0.285652042654011 1
0.296027005310457 1
0.400702080012613 0
0.280900778815339 1
0.327295096096711 1
0.338093815278619 1
0.364113789515466 1
0.302136594565202 1
0.306097071789093 1
0.324129441393364 1
0.291510147070491 1
0.295696259172373 1
0.248989259588695 1
0.328646434670878 1
0.393823084928782 0
0.275277435226764 1
0.3188277880852 1
0.342479876699147 1
0.376948591606437 1
0.306075363777985 1
0.338194615284882 1
0.293882923727762 1
0.292620919226463 1
0.338097808871211 1
0.352209794385691 1
0.357310542032551 1
0.268047263647329 1
0.273349853171811 1
0.316536145455306 1
0.269998555787807 1
0.356593597859878 1
0.263772910130406 1
0.318246021872746 1
0.316920113586538 1
0.296927344242953 1
0.328060306532056 1
0.304034317020123 1
0.347109426262891 1
0.337422826706212 1
0.29379553805531 1
0.342159442509217 1
0.333950682663346 1
0.301129658271316 1
0.287904510943972 1
0.307694550735956 1
0.307745645292908 1
0.311633980007589 1
0.29138590200809 1
0.326413349268513 1
0.301464147152105 1
0.336537253336714 1
0.332567480257758 1
0.282138805640329 1
0.38291302066727 0
0.308934678075087 1
0.305955157421818 1
0.315493711778866 1
0.350021378068334 1
0.333345480386099 1
0.340145639926402 1
0.323120135632167 1
0.2696343387165 1
0.316163597690953 1
0.271243677684134 1
0.290634077402514 1
0.305555596834341 1
0.288416671258253 1
0.278369078852184 1
0.271213496309684 1
0.306012173083258 1
0.321483436432373 1
0.371421930946544 1
0.315625952382296 1
0.287431064238253 1
0.424605258873748 1
0.269651703134616 1
0.322328118262444 1
0.324047832247813 1
0.358203222812228 0
0.277859471052965 1
0.378194198888256 0
0.299813872813929 1
0.23298974680853 1
0.353480279585816 1
0.297599877545571 1
0.365177824010857 1
0.320281287009547 1
0.288821829358042 1
0.304606680021154 1
0.311288230699049 1
0.302060955327156 1
0.350461399039847 1
0.312985001384221 1
0.343226673685949 1
0.357810219500415 1
0.322787538100166 1
0.28431618617243 1
0.329977650592028 1
0.340947092140107 1
0.323594535582898 1
0.320642144268009 1
0.289900613463474 1
0.316856792812288 1
0.30625406155029 1
0.29403624858823 1
0.314224564250851 1
0.29809873200394 1
0.32054860649623 1
0.345060506867764 1
0.313693784767595 1
0.290984584791255 1
0.336628773035949 1
0.30570178681912 1
0.295619456503555 1
0.268772460497026 1
0.283521318195129 1
0.289397553245084 1
0.302825347429883 1
0.346436864178466 1
0.302543272628634 1
0.318361907085693 1
0.274531910561344 1
0.265089560606552 1
0.367358538604912 1
0.335942301025888 1
0.304358973420918 1
0.309317195917443 1
0.278816714983471 1
0.322485674702911 1
0.348218571622612 1
0.265349493685674 1
0.301504971297381 1
0.310344299272915 1
0.359479011914498 1
0.298918254367353 1
0.351277583261139 1
0.289453172529438 1
0.298553022686592 1
0.280935781418339 1
0.319875470785439 1
0.390842550232177 0
0.35353314857378 1
0.33409016407628 1
0.291779043083326 1
0.326165487036465 1
0.319954688563461 1
0.370490981897485 0
0.273583885968125 1
0.330641909952822 1
0.264021665137072 1
0.287681132382549 1
0.287429836443677 1
0.272987693858106 1
0.264446992778206 1
0.290968072740576 1
0.292641562210209 1
0.26482177729601 1
0.301027067505465 1
0.311862190793322 1
0.325180444761906 1
0.252963167386326 1
0.301015228644323 1
0.269392345309583 1
0.307439525068283 1
0.274828249698927 1
0.357419659041947 1
0.355391584737884 1
0.305509370404335 1
0.318569156037136 1
0.312391001945904 1
0.284713545851162 1
0.29149553913058 1
0.381566508708857 1
0.325950538247268 1
0.348001969483789 1
0.337292147932675 1
0.36244790806622 1
0.248132317777708 1
0.306111956093165 1
0.277305057057739 1
0.35979310272296 1
0.281488282903093 1
0.334979522345032 1
0.292921699068101 1
0.314147092127189 1
0.334688783992351 1
0.229581274060677 1
0.29281233910195 1
0.36021432250976 1
0.334964823817315 1
0.285531969177975 1
0.320084888837985 1
0.289208180830037 1
0.31005266281135 1
0.340096796063166 1
0.299128955036557 1
0.380119055441688 1
0.369268147531343 0
0.25286559524777 1
0.296909590569235 1
0.36224463158971 1
0.338387154998471 1
0.252681152040701 1
0.229502124090508 1
0.313197569378986 1
0.296336204720495 1
0.272695513798846 1
0.351566733031819 1
0.307540698619053 1
0.338756971635294 1
0.422470121219216 1
0.272055287887959 1
0.323083464285949 1
0.309085243513494 1
0.270369935585463 1
0.339635564980902 1
0.340842872374216 1
0.296269649124024 1
0.296128096047876 1
0.279204351207584 1
0.276793873127377 1
0.32256078536094 1
0.336457257502289 1
0.345366092847379 1
0.353779959645068 1
0.324334789845088 1
0.32069908313034 1
0.33975486680934 1
0.298820964329062 1
0.351935864396909 1
0.304163251890589 1
0.33666454175492 1
0.289805584719698 1
0.296368717199716 1
0.283995226345565 1
0.301103977652973 1
0.297851261898598 1
0.283709346923544 1
0.313784104971056 1
0.320560169057646 1
0.306579283547897 1
0.323140660600643 1
0.352751338721315 1
0.380067109511142 0
0.2497943119848 1
0.337894556899322 1
0.322941652376219 1
0.325787855521872 1
0.2642680990681 1
0.362621374560179 1
0.352997188001936 1
0.303171515346453 1
0.297409970112369 1
0.357706654935607 1
0.327139929277 1
0.289552563479267 1
0.350592353187911 1
0.273240991354344 1
0.250375836193384 1
0.307321514945434 1
0.285525208978045 1
0.260983676347849 1
0.328420501422114 1
0.304525595996989 1
0.36312617860951 1
0.31772583744721 1
0.36969573406002 1
0.363869458127675 1
0.352742206407535 1
0.340927740313342 1
0.342397072565138 1
0.31736313827948 1
0.279598099473491 1
0.316537362174013 1
0.283400791332399 1
0.325829822147407 1
0.264272784060076 1
0.259896241090584 1
0.295689169505919 1
0.286360824328338 1
0.33861952374324 1
0.313143035536632 1
0.25992955633923 1
0.3771116303843 0
0.270743783929505 1
0.256716837497725 1
0.340171598879168 1
0.306377603386651 1
0.302908132899273 1
0.247722164613749 1
0.351396483722738 1
0.313559039150066 1
0.268639474880629 1
0.269724194288947 1
0.275663573923475 1
0.288033965974834 1
0.296889447960532 1
0.312518280474459 1
0.34676171526708 1
0.337963788500059 1
0.251523197768921 1
0.311739197469287 1
0.356952061107494 1
0.357585688474744 1
0.316844853212492 1
0.251521192018487 1
0.316181366656473 1
0.318404111919561 1
0.334817538531244 1
0.293620546067799 1
0.310297713752335 1
0.274266166987006 1
0.31523182025531 1
0.318681574681014 1
0.350642780985755 1
0.31214200895517 1
0.354357227009764 1
0.35178966719078 1
0.306990509647816 1
0.274451114337658 1
0.221710655849054 0
0.298148207367797 1
0.311312924098781 1
0.328723189131552 1
0.348270531616462 1
0.297322957502927 1
0.247490415569089 1
0.314136253691702 1
0.36743012658557 1
0.332185397842326 1
0.244530879711996 1
0.315491757053036 1
0.297691746668697 1
0.338194557669139 1
0.320729315537808 1
0.312307327308291 1
0.335586865783703 1
0.292463514193281 1
0.299044150075952 1
0.299719642022506 1
0.295339239220057 1
0.3237193215954 1
0.31149824347673 1
0.296021322701581 1
0.348208243392046 1
0.366847704334709 1
0.296512612073553 1
0.392292026909927 1
0.358215844889249 1
0.339043843681911 1
0.298406705724154 1
0.330502234062105 1
0.370805082172823 0
0.362745084126499 1
0.283505857033861 1
0.278245230512134 1
0.312678063975529 1
0.311618210854355 1
0.387984738507083 0
0.29294608119792 1
0.374629439895545 0
0.332752602211788 1
0.351515481377061 1
0.288535077297451 1
0.278427268109071 1
0.299314700198627 1
0.309433788407617 1
0.224920820004157 0
0.282584766480726 1
0.391724808179214 0
0.35621141160864 1
0.347918721502858 1
0.282490676890014 1
0.319616473390114 1
0.333659287313936 1
0.326649190785444 1
0.324258497337962 1
0.35911560077821 0
0.301826667440694 1
0.33965187325491 1
0.305058784176707 1
0.39298030488998 0
0.259277868044939 1
0.231753630875456 1
0.298194877943182 1
0.329498804366097 1
0.250442100117333 1
0.335080556544351 1
0.308450793306008 1
0.370718800028628 0
0.245124858663966 1
0.2953667310132 1
0.308942944652024 1
0.338506956602055 1
0.325260108592555 1
0.272295652456313 1
0.321841963857609 1
0.32273584510639 1
0.310980601742525 1
0.26101094176942 1
0.328718980612679 1
0.279454644732254 1
0.31426484861805 1
0.333786311037249 1
0.338750293059147 1
0.362451496436112 1
0.323454922797825 1
0.357941625511075 1
0.319433578623105 1
0.360460840207 1
0.283178781183784 1
0.31515034338155 1
0.306597886014157 1
0.276156054919451 1
0.299777144471195 1
0.277397412886147 1
0.361171104546506 1
0.304927071836585 1
0.312951859329493 1
0.317896668557692 1
0.303135185410533 1
0.369496979745336 1
0.293040996783517 1
0.341436743656723 1
0.291147507695831 1
0.343329277588747 1
0.256992137627427 1
0.254873992814039 1
0.327907607263312 1
0.276475676010395 1
0.333432318956712 1
0.314819785810439 1
0.333453090382929 1
0.347470217266381 1
0.289462313446902 1
0.272346186700339 1
0.305792135067588 1
0.30701459229303 1
0.356161227997465 1
0.356884671434834 1
0.311853453506079 1
0.370638046712382 1
0.366476350981153 0
0.24140873606849 1
0.252991133058863 1
0.332001930137393 1
0.298649675747393 1
0.307702380721306 1
0.395418298272288 0
0.317334716660486 1
0.267800809279087 1
0.338714076066744 1
0.285263187861436 1
0.332388620317929 1
0.317768045081676 1
0.354742405399678 1
0.357899219220812 1
0.289483195006928 1
0.288231737816243 1
0.280295823439239 1
0.276815807752604 1
0.252018868749241 1
0.274262575580385 1
0.301080622976205 1
0.277377499888515 1
0.294219554224832 1
0.309839434899052 1
0.31588231483811 1
0.252597916505223 1
0.345397098046768 1
0.325645734054265 1
0.264416811285797 1
0.323365125675263 1
0.286350987591894 1
0.304728333014123 1
0.366137398127132 1
0.349658871955342 1
0.343549072936885 1
0.270626980476167 1
0.26630984502323 1
0.282277581702555 1
0.30610805141985 1
0.342694489543638 1
0.286271615208456 1
0.277822956506087 1
0.326600444939971 1
0.279204231539675 1
0.280550605178949 1
0.328243625336686 1
0.324002446287945 1
0.404253643728486 0
0.346551632684957 1
0.33375437021474 1
0.317011181572127 1
0.281714921581889 1
0.344051024290235 1
0.34549799099706 1
0.275401120712914 1
0.244716995387774 1
0.294806668386215 1
0.242565688496003 1
0.321463808423109 1
0.309070507974013 1
0.244715798176247 1
0.303024071964119 1
0.327085547314212 1
0.302496695888708 1
0.331987606085705 1
0.332534821682269 1
0.28548806432376 1
0.383030548274911 0
0.327350076432482 1
0.275884833123407 1
0.360923099443092 1
0.292898037187206 1
0.292260247712648 1
0.324186773073487 1
0.343886404809758 1
0.356747821908341 1
0.290634546171395 1
0.2814117586689 1
0.223145108579538 1
0.370934068244232 1
0.320523030337508 1
0.285076396786488 1
0.303032939310484 1
0.322754232746896 1
0.231481441338298 1
0.285482497497193 1
0.299455063448895 1
0.281967786992404 1
0.301722187041411 1
0.319309173858828 1
0.332010536308356 1
0.357031214522803 1
0.324608246047654 1
0.341078330374002 1
0.326405802286141 1
0.281565271909831 1
0.342960230899616 1
0.302466424514035 1
0.319928376741706 1
0.319050604888001 1
0.313188662891271 1
0.323586570849037 1
0.258599505834899 1
0.343767297881475 1
0.356670005788294 1
0.324726658763175 1
0.287935831456502 1
0.301913401003012 1
0.294887558651098 1
0.354578718363081 1
0.352605819382973 1
0.358353741830759 1
0.348741913943621 1
0.254151026726138 1
0.223314740467033 0
0.282513242953141 1
0.277815838270036 1
0.359285762208019 1
0.319876877846855 1
0.321176791308641 1
0.40587971800682 0
0.318935511787462 1
0.27679748505959 1
0.289930220680298 1
0.374869834227134 0
0.299755847414044 1
0.24704588018214 1
0.319561970630348 1
0.363812814715122 1
0.351994772641473 1
0.325296053500045 1
0.287363284994805 1
0.346521628114848 1
0.2848913493997 1
0.259555064230724 1
0.366016886814559 1
0.31306423375196 1
0.340584992588651 1
0.314411148614464 1
0.320369690294934 1
0.295581561131082 1
0.343265904529849 1
0.311468529879562 1
0.277443756759666 1
0.32114986235262 1
0.256331491615633 1
0.253916215844377 1
0.36100109313338 1
0.332553535768779 1
0.299114892041249 1
0.312933103788285 1
0.267802140176629 1
0.330032352826383 1
0.305246218141072 1
0.275103512069887 1
0.266802755475833 1
0.304745505116128 1
0.320158929947374 1
0.419751218992468 0
0.301809360844141 1
0.304137360290611 1
0.335412430187 1
0.322997213601162 1
0.313852915039099 1
0.289484604804226 1
0.37734831997456 0
0.33830980824595 1
0.315084287672004 1
0.30185452306054 1
0.33915365255086 1
0.348792571621733 1
0.299408120270188 1
0.325524902945593 1
0.299193893525167 1
0.355049567126732 1
0.288625268725868 1
0.30018334575251 1
0.392828321216674 0
0.315483685198497 1
0.311515389063234 1
0.366167420844721 1
0.314325236926155 1
0.294038268434239 1
0.356438266861067 1
0.281756162752894 1
0.334743634218366 1
0.279821479168745 1
0.291781963647663 1
0.278077308452557 1
0.368401106806786 1
0.2584872315395 1
0.302930552294753 1
0.336272473859437 1
0.274538988369879 1
0.313172619232942 1
0.264308101766829 1
0.304766835413126 1
0.32120871053275 1
0.256771266444849 1
0.318938020313671 1
0.309248203973167 1
0.263293342867847 1
0.359214481261426 1
0.254110310732781 1
0.312970675111786 1
0.239097681257596 1
0.298981043619914 1
0.256199033233488 1
0.407894238130567 0
0.274367063195221 1
0.362556847011106 0
0.305324794567642 1
0.313231727259445 1
0.349211079750937 1
0.310401386700629 1
0.367125210580056 1
0.314345236981555 1
0.278478917521786 1
0.382536629741522 1
0.332333657928123 1
0.310276375076103 1
0.3432988561734 1
0.322436456320822 1
0.34799679788704 1
0.308360507370751 1
0.328612924871105 1
0.318880982443924 1
0.291514850369265 1
0.2934925149501 1
0.345568494209747 1
0.266383230825805 1
0.286104873803761 1
0.265414521951952 1
0.262022444453662 1
0.294858365887837 1
0.303162722331274 1
0.339331948397649 1
0.296643596053423 1
0.337651449946644 1
0.330451949040764 1
0.277837363036579 1
0.290959350993856 1
0.327815774205814 1
0.346487448098336 1
0.341315714166443 1
0.260937808317106 1
0.386520471170574 1
0.304675874777299 1
0.397683966234866 0
0.354081903451501 1
0.327305179110094 1
0.345028899498048 1
0.262186072379235 1
0.277637199326559 1
0.272307326076452 1
0.334837040936436 1
0.34829204662007 1
0.333808639757333 1
0.248230537825461 1
0.328369800457977 1
0.312915450622917 1
0.300433096087108 1
0.317712294582888 1
0.405691460164801 0
0.322750574597694 1
0.257580405457458 1
0.337092307843482 1
0.257732475910447 1
0.287534719541547 1
0.258811023021196 1
0.341226181659639 1
0.282664484112723 1
0.323295171053344 1
0.336110969341765 1
0.270077844115504 1
0.339264448926889 1
0.370199737582866 1
0.344160529670146 1
0.337319508367076 1
0.313466942730358 1
0.312163706114599 1
0.347817327473692 1
0.344979403651091 1
0.31280968127344 1
0.26062699474195 1
0.341078810235651 1
0.380024360518594 0
0.324520413780276 1
0.329865626462535 1
0.35652195599326 1
0.245319360160303 1
0.293229072467722 1
0.358566104515824 1
0.303000799470315 1
0.323313956042954 1
0.346558871760523 1
0.339682479549397 1
0.320672986778068 1
0.306506410924258 1
0.289819425360282 1
0.253831105842663 1
0.32901277188571 1
0.292202407807148 1
0.282678078076423 1
0.295597520284892 1
0.286711205314293 1
0.348938287376411 1
0.280365149100057 1
0.345896240832247 1
0.25252562081313 1
0.317521120683453 1
0.319901291432835 1
0.325168770611269 1
0.312478043488164 1
0.275236540007239 1
0.327363495353149 1
0.233727262101799 1
0.263591557839384 1
0.349015630635512 1
0.336531488086831 1
0.325930866039949 1
0.312115977148762 1
0.242156984437081 1
0.366353264060111 0
0.354884365397374 1
0.366689228047191 0
0.315322119663811 1
0.261354818644605 1
0.356964133066051 1
0.313154610164657 1
0.272963159791747 1
0.303546994769947 1
0.330850116447568 1
0.308268410595657 1
0.352724660678501 1
0.361842555712213 0
0.349962547327691 1
0.315014426884851 1
0.29712640922283 1
0.325553810717308 1
0.268384390858835 1
0.367321525963182 1
0.31821884297183 1
0.296181093735528 1
0.309265407564829 1
0.289719284139148 1
0.296249985517223 1
0.320356423388676 1
0.309682518885872 1
0.322414337434356 1
0.301836005832485 1
0.319358175955241 1
0.329240822006712 1
0.300420739415041 1
0.352665545428104 1
0.31863298118237 1
0.373669646780773 1
0.338076057062116 1
0.307744865311123 1
0.322960958609575 1
0.333297612162522 1
0.321773811910042 1
0.256523676224761 1
0.300513059533301 1
0.342414182358413 1
0.348303961833938 1
0.357470645105874 1
0.358656583102335 1
0.416866493280173 0
0.330352484915392 1
0.293191806414006 1
0.288711254288937 1
0.328517873217966 1
0.287781290418849 1
0.30666054922502 1
0.301182306729956 1
0.314852448283098 1
0.305069231369484 1
0.329512121649759 1
0.284510159856872 1
0.269085270094929 1
0.280134631780538 1
0.31547851353924 1
0.303955682355554 1
0.31151473720511 1
0.25195915293046 1
0.269741559244108 1
0.288019663326356 1
0.302020137246821 1
0.296647486350578 1
0.327521600087151 1
0.290094938689134 1
0.247488835396016 1
0.2752372216328 1
0.300122699257481 1
0.351725687290707 1
0.312379928338806 1
0.353959049212032 1
0.340269202901233 1
0.396451394739137 1
0.34820108319346 1
0.239016739661768 1
0.322348382141041 1
0.301871655720264 1
0.225312517867848 0
0.377137929207146 0
0.297346817655677 1
0.319701598745832 1
0.280532324560142 1
0.341184773403816 1
0.307719980326885 1
0.259953076277336 1
0.342711961918281 1
0.360240980439798 1
0.324865764621033 1
0.327848959205714 1
0.308961397172268 1
0.169715855541155 0
0.313217766813493 1
0.378273859917494 1
0.269256931153166 1
0.333577872809919 1
0.272077117192003 1
0.314069680797067 1
0.280020964888806 1
0.305947774823888 1
0.243650762219903 1
0.313969315362444 1
0.254441295471038 1
0.385030154813929 0
0.310014331850894 1
0.357930376332617 1
0.289801128302366 1
0.318477926956412 1
0.2648605390863 1
0.298119030321852 1
0.318326389372489 1
0.345824313983416 1
0.301420723402353 1
0.330192335284516 1
0.241270680549585 1
0.323268616162035 1
0.372119614564628 0
0.301135094129186 1
0.306797259605186 1
0.327648797000964 1
0.248511489997528 1
0.306103417127935 1
0.285488071327991 1
0.410441486006725 0
0.310381876741091 1
0.301154750553982 1
0.311621710668218 1
0.297898043643622 1
0.286587044029891 1
0.304698632352016 1
0.278440482548912 1
0.335265653476994 1
0.389195470378421 0
0.216408474565169 0
0.320863542803861 1
0.292062611627582 1
0.333882875565461 1
0.305021025535601 1
0.259087274074812 1
0.303692057061396 1
0.322282132541432 1
0.330849912620035 1
0.268207576695724 1
0.285623094607188 1
0.337702303395989 1
0.288674608678202 1
0.355794692609404 1
0.389901895389447 0
0.33840429383516 1
0.297694653670993 1
0.318571138851963 1
0.347579180172863 1
0.290006219044236 1
0.342958986520998 1
0.355068592107143 1
0.330713908866947 1
0.261676393696884 1
0.353648910243172 1
0.275041368337461 1
0.303240471877555 1
0.280882115966947 1
0.301603704981645 1
0.313324048220554 1
0.311412693015038 1
0.250146858151115 1
0.313195143311771 1
0.306420476119174 1
0.341035937427653 1
0.320091617984439 1
0.335508116049717 1
0.32355743085537 1
0.317225073456454 1
0.274438528883512 1
0.372327529330666 1
0.269737091137772 1
0.360465647914524 1
0.324062977894983 1
0.29618618205018 1
0.353644280807828 1
0.314936486815939 1
0.363436630583435 1
0.323920023888977 1
0.304182106471775 1
0.301230266993517 1
0.334405934509191 1
0.318502723664777 1
0.313335839942276 1
0.302353516546842 1
0.337671706487052 1
0.30672773078753 1
0.384537713732462 0
0.281427733381028 1
0.343902332350084 1
0.357119292189344 1
0.31662121684122 1
0.324516025445689 1
0.346469442395524 1
0.288150291694316 1
0.396976014307496 0
0.323288289797447 1
0.275256124153939 1
0.323384336063382 1
0.370555138346943 0
0.356387393917576 1
0.224528805771678 1
0.337950453458467 1
0.309808121898738 1
0.307181605176522 1
0.325672187848698 1
0.324317724490832 1
0.347046796287025 1
0.329462030863514 1
0.255315129524176 1
0.32477497933027 1
0.280890318497874 1
0.258770009820356 1
0.287596240871307 1
0.380441089079873 1
0.322461220670776 1
0.324579441529144 1
0.266204563314744 1
0.290576040468417 1
0.332830701065533 1
0.220216951059514 0
0.27021827110365 1
0.261719357404203 1
0.330798637332137 1
0.285152770500785 1
0.343838759638873 1
0.334189086798157 1
0.335566071807632 1
0.339012702604848 1
0.365483918313749 0
0.316220504574845 1
0.312072912472478 1
0.342900142913365 1
0.374394536457398 1
0.269727432253464 1
0.292249600205189 1
0.304160058081118 1
0.351569995394561 1
0.390623685296214 0
0.324764897721906 1
0.295774227152136 1
0.297414406425955 1
0.284912992006658 1
0.296465085437185 1
0.307534751202528 1
0.348171174617968 1
0.298245543987485 1
0.282100728615606 1
0.380957252825866 0
0.343637465228139 1
0.339374967697104 1
0.348965390472044 1
0.29830898688712 1
0.238834399578133 1
0.327135796916248 1
0.322374813743714 1
0.354020046398057 1
0.301496683050232 1
0.348680324808644 1
0.2585836230538 1
0.243230592231885 1
0.272174500458585 1
0.353612926456134 1
0.355870142220303 1
0.287868269412706 1
0.311024378568374 1
0.305543865798611 1
0.24488997527207 1
0.312336472898725 1
0.25678455240066 1
0.340294633876908 1
0.274651404851583 1
0.318803982838001 1
0.325070575253788 1
0.308285575044008 1
0.255191103355103 1
0.279801128939802 1
0.236403339790667 1
0.336972556736858 1
0.356778863728648 1
0.274886595509565 1
0.345013138706149 1
0.340347460343667 1
0.294525367872529 1
0.236837329304417 1
0.309939945702395 1
0.269045231585698 1
0.399332397881529 0
0.298264268618596 1
0.316648955253205 1
0.369589220285934 1
0.302044687425011 1
0.332258430488422 1
0.299813913365403 1
0.285348648287859 1
0.298069929285457 1
0.306081425686926 1
0.307196366716019 1
0.36379232273456 1
0.346075333801437 1
0.415106794524329 0
0.309612303392857 1
0.315997248720954 1
0.339714990041513 1
0.36859147554687 1
0.324598721859757 1
0.298591686370265 1
0.309289388958883 1
0.246039097451268 1
0.339683028438175 1
0.297099846407955 1
0.307367738357231 1
0.330902985436337 1
0.316545931834536 1
0.275120138349313 1
0.3634071981609 1
0.315243435888961 1
0.300943053611095 1
0.373623536264288 1
0.296762232194496 1
0.248069100079922 1
0.298812839917018 1
0.314029546909985 1
0.295513759043517 1
0.286015105344485 1
0.369305161871359 1
0.315980967896234 1
0.299764228822268 1
0.296817165497284 1
0.321640011268055 1
0.324442857710691 1
0.335062397615022 1
0.327625131242511 1
0.379729073628952 0
0.266594451426634 1
0.284808127799452 1
0.328244061585304 1
0.356527428587974 1
0.272023866976964 1
0.291063072231624 1
0.320835543296848 1
0.346322225515545 1
0.347870689908852 1
0.36707693661452 1
0.385963299230897 0
0.279048870471928 1
0.295629617152433 1
0.290967532900592 1
0.348707984397761 1
0.308582511199214 1
0.329455934935116 1
0.285642538760074 1
0.382051951888258 1
0.31910196663885 1
0.307917597602079 1
0.293420204879886 1
0.354278732794523 1
0.338151159407005 1
0.27454889571447 1
0.291091044345458 1
0.29250250209262 1
0.308785394743655 1
0.335080121841896 1
0.286631493679828 1
0.266129019642493 1
0.336020474892335 1
0.262970327838376 1
0.255256641547197 1
0.283715405206782 1
0.366127157305852 0
0.344876876631194 1
0.330252414777788 1
0.31235605272358 1
0.34348684994629 1
0.368732862966936 1
0.278525899090712 1
0.334873189508846 1
0.320065080781681 1
0.271771428554357 1
0.255567645669366 1
0.268154992015889 1
0.319254678430051 1
0.348063177029552 1
0.266578825203602 1
0.308927939759689 1
0.307843817440793 1
0.280469392875098 1
0.323175498602551 1
0.299060691105448 1
0.312333840168047 1
0.314730683307721 1
0.282250336046882 1
0.313761052374515 1
0.278714179800303 1
0.260510551159342 1
0.327510122371941 1
0.329461833737816 1
0.337493295567635 1
0.31309964405321 1
0.310574018291268 1
0.252578809305357 1
0.323918482288219 1
0.308232262717154 1
0.298912309324492 1
0.295646738438566 1
0.349019020941203 1
0.331811648099228 1
0.291980222789593 1
0.224651959823279 1
0.343044235410422 1
0.31378698329301 1
0.308843398280005 1
0.306299687797891 1
0.337142916872192 1
0.349007077130737 1
0.374523216385911 0
0.25737676362516 1
0.331041564335476 1
0.241279540323536 1
0.299983779797034 1
0.274051833535091 1
0.219465400582691 0
0.276752039829755 1
0.294930423331998 1
0.3001281398188 1
0.307497343061044 1
0.329996737095465 1
0.250256291489746 1
0.333320996662338 1
0.363416332923608 1
0.337929550765183 1
0.284153596149061 1
0.314444580032651 1
0.295082241484469 1
0.319486532451892 1
0.244759512990236 1
0.306143090455816 1
0.311316210325186 1
0.370103720286778 1
0.332527533898591 1
0.335256140927559 1
0.296663585206445 1
0.308638162191031 1
0.337493598633616 1
0.280776577835654 1
0.298710496257129 1
0.303475764089136 1
0.331074944468323 1
0.253967464010742 1
0.287714341602789 1
0.293942532038941 1
0.439492424453816 0
0.338508610951761 1
0.267804574786155 1
0.302685227832783 1
0.342879021294713 1
0.342017451963118 1
0.358110955877299 1
0.312682688421263 1
0.279259511293362 1
0.343268229746619 1
0.327793022481295 1
0.230512930218776 1
0.3481921764362 1
0.349508083918463 1
0.327785401771045 1
0.311793229609475 1
0.336479451715703 1
0.290778180747568 1
0.31721913864427 1
0.313968119231334 1
0.256410481951267 1
0.246328124033988 1
0.252254779678129 1
0.322588733633499 1
0.355139201027681 1
0.270475698534497 1
0.324154971731584 1
0.363437927494904 1
0.30252160230443 1
0.336928746270632 1
0.345755682852951 1
0.300584436726339 1
0.329565739562865 1
0.277706470915387 1
0.359889255617937 1
0.368376155182159 1
0.3494676201109 1
0.341359065206649 1
0.29668741112479 1
0.33030379283356 1
0.293716483308117 1
0.330246456654304 1
0.385084099585054 0
0.272936068565466 1
0.348548075529495 1
0.277848307188281 1
0.301460375762381 1
0.311049166478755 1
0.376356326028481 0
0.285091445299283 1
0.360792843122775 1
0.255179624709235 1
0.276696738049446 1
0.233532348184717 1
0.319540866731859 1
0.370433136212549 0
0.295993361260958 1
0.315592528162383 1
0.28422220617821 1
0.265325882354393 1
0.357734195370802 1
0.285431967227317 1
0.294276299477505 1
0.300493635898039 1
0.256655780346028 1
0.301942998112861 1
0.291544683109293 1
0.31693751538993 1
0.251591114989109 1
0.303423471880312 1
0.281045985077901 1
0.360175065966378 1
0.325088213275155 1
0.307357712229082 1
0.303564925576366 1
0.366665546107476 1
0.270832477767429 1
0.325407590588178 1
0.332682589208761 1
0.314967408730816 1
0.291571798604536 1
0.316468131265059 1
0.301852675931333 1
0.244527848076521 1
0.27278352852881 1
0.291389146057824 1
0.295918443889017 1
0.382053663416979 0
0.246142620967081 1
0.339644444718858 1
0.281836883590257 1
0.373238001385807 0
0.306056531041283 1
0.278487689215072 1
0.310670072483011 1
0.337217775775918 1
0.297979721462687 1
0.289897202537703 1
0.291223851167203 1
0.308614830121172 1
0.29148648336797 1
0.340095872183056 1
0.289324006258027 1
0.344105764381167 1
0.358355070099079 1
0.307250132831969 1
0.326745300624512 1
0.319118316152689 1
0.24784589798677 1
0.311936798613405 1
0.325241754864701 1
0.294945950537099 1
0.307899898065002 1
0.328804215051251 1
0.320945662673694 1
0.327104264141718 1
0.300745136597852 1
0.339720156101863 1
0.348005204332687 1
0.342130564527618 1
0.362461863870538 1
0.302964810748593 1
0.313011162345534 1
0.277973387447125 1
0.352952444605217 1
0.338025358721652 1
0.380845973728398 0
0.260858212478814 1
0.254509594272128 1
0.294498199059869 1
0.31113169033905 1
0.320155741943325 1
0.309488136117298 1
0.317786606821052 1
0.35968639259557 1
0.297121968258566 1
0.313716952897135 1
0.319555570493441 1
0.370088349075426 0
0.300038632782875 1
0.349581821430753 1
0.280963611798884 1
0.434406099508336 0
0.284969715136308 1
0.22844065236742 1
0.328307559723795 1
0.295977233214072 1
0.322349330170449 1
0.247425063267241 1
0.339452379348555 1
0.27730769574693 1
0.295787412077354 1
0.263669713937778 1
0.332338217102957 1
0.269256391606624 1
0.338270129526076 1
0.334312211691702 1
0.318092041431216 1
0.35973016244659 1
0.321783982661621 1
0.34456633276839 1
0.307237730011442 1
0.361474221532432 1
0.262974447773636 1
0.389806223491752 1
0.297424732658481 1
0.24080439295151 1
0.323676529400334 1
0.285534389778034 1
0.305765480229108 1
0.35438464940096 1
0.320776613088345 1
0.352597864090876 1
0.342271228044566 1
0.428405334689911 0
0.32392861511639 1
0.255492676821532 1
0.277092210854875 1
0.319982118667777 1
0.320048265319335 1
0.320620373015264 1
0.332928430890372 1
0.32683767889925 1
0.306347127003544 1
0.328631948992047 1
0.251756572061883 1
0.282108064453197 1
0.299633949506196 1
0.348666910222066 1
0.318204336784142 1
0.29725524727221 1
0.294112698521115 1
0.316659399793422 1
0.31620924303788 1
0.305915849619008 1
0.308776359174126 1
0.350421678503052 1
0.290013947848509 1
0.347681454174246 1
0.262585829330966 1
0.289610064052796 1
0.285427574242671 1
0.277115279112703 1
0.334321244651723 1
0.313646416725474 1
0.326464821154056 1
0.380146920424933 1
0.330274262374548 1
0.284402752005143 1
0.329964744847441 1
0.281094438845953 1
0.325650307994756 1
0.354269797045924 1
0.355305620101009 1
0.357298527732537 1
0.245137016875779 1
0.356457688882238 1
0.289106428480017 1
0.414038737270206 0
0.309621601177461 1
0.34658487440375 1
0.287107051378634 1
0.297918316715901 1
0.294080537482421 1
0.286939295107691 1
0.31569487211578 1
0.323880175798442 1
0.308407504068242 1
0.347907213417872 1
0.273215290305151 1
0.34007731342363 1
0.316507800248609 1
0.304796581465812 1
0.363325024836334 1
0.299177742507308 1
0.261648810719779 1
0.276072555214415 1
0.375665986075843 1
0.288031147638558 1
0.289999371790665 1
0.34804899425604 1
0.306803413748809 1
0.331810866278057 1
0.368161712183896 0
0.305334016934651 1
0.319405435040074 1
0.298696621672095 1
0.293114110816598 1
0.336330899908245 1
0.329301824915303 1
0.254980774065277 1
0.336797004281558 1
0.304070293522708 1
0.309591066091208 1
0.283893402285649 1
0.342499436573023 1
0.30388298487218 1
0.246233305395072 1
0.309838500071643 1
0.298880962244687 1
0.322495777731415 1
0.206532199065427 0
0.327709885608246 1
0.306647980418621 1
0.346034522337594 1
0.31880686633973 1
0.317722810596318 1
0.351488420163236 1
0.348538668126796 1
0.336530672317266 1
0.283433470021308 1
0.364426075927306 0
0.321163452588416 1
0.285776505685754 1
0.281031728742446 1
0.256436483316135 1
0.292156452855911 1
0.30195339346409 1
0.311834759633166 1
0.258194226730735 1
0.317519887029082 1
0.281204062140655 1
0.336686903555714 1
0.251324614634541 1
0.279255613449517 1
0.361985493159381 1
0.337787478211961 1
0.32597104065587 1
0.337355604186855 1
0.339973246732462 1
0.341196379987364 1
0.36505550823894 1
0.288180336551506 1
0.295340121222166 1
0.308007556105399 1
0.312694004169086 1
0.284021454980301 1
0.360688419245135 1
0.303231060785309 1
0.308323524335213 1
0.351901854066318 1
0.311557531686763 1
0.326152374341354 1
0.28748264014229 1
0.275674950740751 1
0.354796691876547 1
0.307955983119771 1
0.262806874169929 1
0.33789846939524 1
0.36908792496291 1
0.373526126477772 0
0.277444317713436 1
0.331813795700393 1
0.297124411388581 1
0.248007787409893 1
0.353501066602788 1
0.325049079738745 1
0.299317270192293 1
0.238559981057735 1
0.267932734572253 1
0.300167769545842 1
0.350328460966796 1
0.305309129028582 1
0.366935568374797 0
0.247856831355819 1
0.266505814474217 1
0.28054408082163 1
0.312368547412367 1
0.311324617896944 1
0.306950547042024 1
0.271606304700709 1
0.318975540146572 1
0.347160954154277 1
0.295141427649909 1
0.359213980212188 1
0.28251636170288 1
0.348219667388654 1
0.268400341099644 1
0.307841354862251 1
0.293217710272831 1
0.296876554698268 1
0.276942861003937 1
0.315594126726316 1
0.332230738573371 1
0.28613763662889 1
0.354580154659209 1
0.318792089857611 1
0.317215851129276 1
0.292109796774525 1
0.307181019399734 1
0.341584569587278 1
0.319602326525808 1
0.302977866609072 1
0.328586822150243 1
0.281121939635346 1
0.293033566774839 1
0.346000337621845 1
0.348671309357722 1
0.327350347495291 1
0.345125468400662 1
0.295314567174837 1
0.381544392143162 1
0.275362519475971 1
0.335162571178064 1
0.363490695689503 0
0.321306088783801 1
0.329037418181597 1
0.299567001741866 1
0.283897754063665 1
0.361513279098843 1
0.254751407650665 1
0.270666704009294 1
0.323055751871522 1
0.3007740191062 1
0.303365839636381 1
0.337284140079109 1
0.367275673703266 1
0.271431091849761 1
0.339288367935723 1
0.338565098215879 1
0.300378568947497 1
0.284395121091769 1
0.418464462958358 1
0.295931451319129 1
0.268141597447218 1
0.323939401419474 1
0.266396248303356 1
0.37690969565879 1
0.342526702039822 1
0.29878412210444 1
0.341376574037814 1
0.201647818270807 0
0.342335749662291 1
0.323955118993506 1
0.325912618740927 1
0.263607580955861 1
0.311718986809377 1
0.343129433555063 1
0.370801718897629 1
0.303098859266694 1
0.343754671512734 1
0.301361811435361 1
0.302831792694305 1
0.321792951414067 1
0.295132934863218 1
0.300334388844667 1
0.342403698929458 1
0.271476096461227 1
0.258776648937554 1
0.29445991500457 1
0.332496547427947 1
0.358706244296505 1
0.300325792305585 1
0.30538885965724 1
0.222255650604554 0
0.328790942672947 1
0.301787621917755 1
0.320725409782301 1
0.24004414737023 1
0.269349723150177 1
0.30993125172522 1
0.337447449506646 1
0.382689276623915 1
0.30159761447249 1
0.348905905840564 1
0.3084647677014 1
0.26381433420579 1
0.262840956947699 1
0.266213733630809 1
0.302236237971181 1
0.304675461247737 1
0.27633741930313 1
0.290140165688013 1
0.320051920085387 1
0.291347018118227 1
0.283129718850498 1
0.297699583179207 1
0.322874943928525 1
0.336062611783005 1
0.275986641119166 1
0.302490297056584 1
0.336405909130891 1
0.267649394204073 1
0.279936811399914 1
0.290768876188215 1
0.312871251927676 1
0.321858861597912 1
0.294160862348224 1
0.259732136303582 1
0.214810064766751 0
0.260044366026062 1
0.251409850062937 1
0.318215345224634 1
0.309605529365624 1
0.279777625622023 1
0.30926421902973 1
0.318630621500207 1
0.318955157039059 1
0.287239265434463 1
0.273989650344396 1
0.247925192302535 1
0.265676963250553 1
0.331936091947819 1
0.336005373835513 1
0.319458969724851 1
0.34326679022987 1
0.360058861395114 1
0.316402736030335 1
0.340153325952992 1
0.339196548260703 1
0.376264591821983 1
0.312887015702644 1
0.297402675593271 1
0.31824510673805 1
0.327022975965372 1
0.242769125523268 1
0.335231637163259 1
0.359483592989966 1
0.291070690462468 1
0.382145512438253 0
0.267784369089323 1
0.315351460291274 1
0.357395181041189 1
0.311136122086506 1
0.223902752732682 0
0.310127982703459 1
0.314769919595922 1
0.296147125650658 1
0.347435125557168 1
0.325910981162127 1
0.287088491368307 1
0.319113402043836 1
0.379860395361611 1
0.336098454748436 1
0.306137012339263 1
0.346804637669304 1
0.278481374793415 1
0.240907682073377 1
0.316013091675537 1
0.263746214814834 1
0.297617692700906 1
0.311057804192771 1
0.318281276626228 1
0.236553732557836 1
0.265155971086927 1
0.331920477302751 1
0.268693754670594 1
0.237331315418917 1
0.326338718408878 1
0.318404676834877 1
0.339470486422394 1
0.255338095684041 1
0.330315138601782 1
0.314935250142417 1
0.260161021980087 1
0.340164040438404 1
0.314974892528243 1
0.284420484220755 1
0.330755682302651 1
0.38202670756347 1
0.310459498326886 1
0.292187392801872 1
0.304017388947888 1
0.33734331316461 1
0.384897009710822 0
0.277957309794675 1
0.297564292461913 1
0.307813070537686 1
0.316881738524948 1
0.301080556307829 1
0.27738907529121 1
0.326410489545963 1
0.275994329836257 1
0.338467577102242 1
0.3416680503778 1
0.385138653961178 1
0.303468209072489 1
0.342195235007316 1
0.289364169647841 1
0.242537828268993 1
0.337032705966259 1
0.327155269415261 1
0.256698082367896 1
0.252614711267533 1
0.322132755457971 1
0.328518506929236 1
0.291948265520004 1
0.311043631701814 1
0.291180913340251 1
0.300978329277379 1
0.333923202166066 1
0.324174374467028 1
0.319899849773286 1
0.326302421005178 1
0.329305408954395 1
0.321143285623037 1
0.25713433038584 1
0.3249326518593 1
0.389606125773611 0
0.278658434916033 1
0.394135931292701 1
0.281548119876339 1
0.36752490876981 1
0.333354495254836 1
0.362970023340868 1
0.285546307959606 1
0.358946250045522 1
0.298837663530084 1
0.371036260349706 0
0.377528908153545 1
0.322575907068273 1
0.286175706146874 1
0.331303039016027 1
0.325768554669117 1
0.356837785809658 1
0.367441162423568 1
0.363637128262544 1
0.295645251880953 1
0.281685815889912 1
0.320614101575084 1
0.308698591261625 1
0.30801854342505 1
0.340074654553084 1
0.304615424482372 1
0.343536320425851 1
0.34294884603496 1
0.343113553345764 1
0.275540949956164 1
0.309154082707537 1
0.34025440322146 1
0.323969439030114 1
0.331249799128262 1
0.341286693383147 1
0.229249148410903 0
0.337315275827126 1
0.31953335005076 1
0.331736141667695 1
0.359687684088702 1
0.266200475761453 1
0.3545999756922 1
0.333774022029486 1
0.323938972610741 1
0.266979176454902 1
0.287683308999427 1
0.253347227605043 1
0.252220803600126 1
0.346600542746413 1
0.30441543385772 1
0.297490337822432 1
0.319300271724484 1
0.326766311711146 1
0.267575415390855 1
0.315827611549591 1
0.312135098900628 1
0.315697741374256 1
0.295109586885168 1
0.34498081643955 1
0.329999179634004 1
0.299605879988858 1
0.333780473346306 1
0.317744030553254 1
0.325438638454068 1
0.282309219505991 1
0.234453821404326 1
0.329724685624818 1
0.281324447961384 1
0.316049309527424 1
0.32321119018486 1
0.301210716202796 1
0.356644738874414 1
0.223833338979484 1
0.344101475461079 1
0.245648110150565 1
0.335932974863746 1
0.32157609940669 1
0.289507586607186 1
0.372758064828136 0
0.302645652469091 1
0.267489035454795 1
0.360957298268957 1
0.267911727414348 1
0.320710432342172 1
0.300036712083537 1
0.319785702685688 1
0.332774763473617 1
0.325641698058426 1
0.265135534002716 1
0.287599489241347 1
0.315974286878946 1
0.298290476193934 1
0.340264731801584 1
0.356385682896319 1
0.295972238514317 1
0.348190207341835 1
0.315295174920206 1
0.304808821529284 1
0.340201557578359 1
0.243092352228193 1
0.272485843757995 1
0.299948162251072 1
0.289483378829411 1
0.282923455380119 1
0.348174521070169 1
0.364052177615562 0
0.338542470942219 1
0.353647705542656 1
0.288635787506266 1
0.259344163590082 1
0.355641459363478 1
0.342074760772025 1
0.312143930185605 1
0.324879018749817 1
0.287365044372222 1
0.299486703475553 1
0.296910979017725 1
0.28284575704438 1
0.289282584996017 1
0.31845114366061 1
0.288892725860756 1
0.303728211130483 1
0.357362885153053 1
0.261093134419888 1
0.333063823996187 1
0.263642055970206 1
0.329312908867538 1
0.367573464933277 1
0.332858544398848 1
0.266070667630496 1
0.329080212520709 1
0.32559049591991 1
0.326763014792443 1
0.356942883329833 1
0.294679518065135 1
0.299511552058078 1
0.336182186701124 1
0.301252803888112 1
0.319479745434574 1
0.260625035900928 1
0.2563050316946 1
0.315511664033917 1
0.319921247554057 1
0.292044921327188 1
0.372166146971602 0
0.364545544429358 0
0.285025509792849 1
0.302740492461863 1
0.287215650900543 1
0.281680446462022 1
0.346479933328551 1
0.339486926211049 1
0.316549904850432 1
0.332128156474432 1
0.333943598167333 1
0.316405918829057 1
0.289504097296349 1
0.286878478851367 1
0.297868999017587 1
0.354346080567156 1
0.385043334406468 1
0.332137069141944 1
0.343306437947902 1
0.266242914708445 1
0.356838574836513 1
0.344841272758845 1
0.36271570546207 1
0.339438113549371 1
0.429789200418641 0
0.306793033401642 1
0.345448735615387 1
0.25368516385767 1
0.342294980922812 1
0.320614896898426 1
0.303540518012446 1
0.329770359661598 1
0.327201721231805 1
0.29142696119422 1
0.279096454484049 1
0.300732987914961 1
0.315335750841077 1
0.333475484721896 1
0.267997483216564 1
0.3047270576073 1
0.24876827384899 1
0.286471187718457 1
0.240268796183604 1
0.302885872529103 1
0.219136918777438 0
0.345272847096401 1
0.291485764199704 1
0.315020766368155 1
0.302005290984705 1
0.334454329277085 1
0.305390922137148 1
0.312460250811135 1
0.304112665158887 1
0.326950553731207 1
0.263237039897286 1
0.305255498322491 1
0.371257580750406 1
0.305324106655409 1
0.294594386564585 1
0.31771341967509 1
0.347296413638418 1
0.281095728326136 1
0.313526824160961 1
0.270241580439008 1
0.290175158477623 1
0.314821144477032 1
0.359518471719454 1
0.330418368760087 1
0.321460635407113 1
0.244754349408111 1
0.33481616180681 1
0.301315232684593 1
0.232885827944105 1
0.275898438683435 1
0.280463979624579 1
0.310569710013071 1
0.343064626825716 1
0.263686724633107 1
0.258450426366642 1
0.352180037326872 1
0.32542499063293 1
0.290847065449887 1
0.282814585913412 1
0.271430493298106 1
0.298241035668608 1
0.263406240607954 1
0.371104888736923 0
0.269221019056252 1
0.284216555100987 1
0.33142607136084 1
0.340890441639233 1
0.360830223453147 1
0.277706019900045 1
0.343473617680144 1
0.290124248481969 1
0.29653957448737 1
0.320555627210561 1
0.331850326972073 1
0.311416788534128 1
0.367750614882852 0
0.274491869557811 1
0.323049748656169 1
0.316756994440406 1
0.341046049367279 1
0.328918022436024 1
0.294472755625211 1
0.301949638412484 1
0.269078777012368 1
0.303316804295503 1
0.3279213080991 1
0.267259746973892 1
0.273221159073168 1
0.295625819160589 1
0.333679775115394 1
0.28972676450173 1
0.281637525513534 1
0.291027686351736 1
0.263039336696603 1
0.293044291418369 1
0.263373510992741 1
0.279528788198856 1
0.302847260615339 1
0.299414228643853 1
0.306612680125 1
0.371546061031929 1
0.313181903064215 1
0.337627801218738 1
0.301191788408362 1
0.339917312322889 1
0.259998886274982 1
0.316759217528252 1
0.337764169515028 1
0.278544364123602 1
0.326303804894307 1
0.29615062754482 1
0.325187984509718 1
0.315535308966286 1
0.258510167917327 1
0.377039131744854 1
0.274898421112913 1
0.271785009589598 1
0.360628044001438 1
0.337553411444119 1
0.261746316347844 1
0.348727532136804 1
0.270845567148951 1
0.263179293700699 1
0.263688285872074 1
0.346128309065807 1
0.276722562747288 1
0.305104678417372 1
0.30852487050915 1
0.310071166472852 1
0.290705329576384 1
0.316654462838866 1
0.362253681684732 1
0.333971200777498 1
0.319926391745459 1
0.276583954778887 1
0.30138653794737 1
0.368882398897496 0
0.310976310390557 1
0.302587987803419 1
0.316861891783366 1
0.308982199333266 1
0.244501825515303 1
0.321645579374672 1
0.329484103715073 1
0.321789515231964 1
0.322325060582844 1
0.281296399453312 1
0.315174739542297 1
0.371155387345298 1
0.295661749608216 1
0.301414223227852 1
0.306475357002232 1
0.319806078813742 1
0.324309284870329 1
0.329862671431765 1
0.268364141733499 1
0.29233199192093 1
0.390606540129331 1
0.298234054080797 1
0.358642385852673 1
0.35172013972568 1
0.265280858093435 1
0.336105484688453 1
0.343589386374435 1
0.352231017830655 1
0.364550660624791 0
0.336381157413132 1
0.297956152374946 1
0.321614870588952 1
0.301786553197039 1
0.290814871256498 1
0.246177703268663 1
0.318040256659459 1
0.316227200267779 1
0.294494394085038 1
0.304319136975116 1
0.391247719019138 0
0.287665315779142 1
0.351181222747268 1
0.304615917648518 1
0.256420635354637 1
0.293047148251155 1
0.322878107676599 1
0.275261098152926 1
0.304685894805585 1
0.304123161107401 1
0.340835894185 1
0.349679681032338 1
0.34233222315367 1
0.291519160175355 1
0.310203918158785 1
0.329818492571695 1
0.329633072831528 1
0.358933808087848 1
0.296858827711077 1
0.414175032707737 0
0.353507064901347 1
0.283803830066172 1
0.347733434630696 1
0.340636530591636 1
0.338216611513191 1
0.286210194635534 1
0.33340561761957 1
0.257065003259725 1
0.318821727395142 1
0.349705362974668 1
0.337866952427745 1
0.348537232529134 1
0.313422849576933 1
0.319023976346452 1
0.319489011846313 1
0.374484225942887 1
0.369794072645723 1
0.366350509775887 1
0.282401586590058 1
0.340717024632187 1
0.270992175246656 1
0.307685775076157 1
0.290788837708974 1
0.369258344435849 1
0.288677535992223 1
0.295134613257858 1
0.296312318106985 1
0.30338858198519 1
0.317836013491276 1
0.270386785545505 1
0.361834389365435 1
0.327952703103515 1
0.297440772367568 1
0.314098925350739 1
0.399261536716433 0
0.297896917382558 1
0.316126133687554 1
0.312135958351549 1
0.239114828789721 1
0.295903597612577 1
0.261065918149315 1
0.352667992000984 1
0.315061550558183 1
0.342270688555991 1
0.291040744336484 1
0.292092968056566 1
0.314124274339948 1
0.331508560434533 1
0.342942034869823 1
0.271631461798429 1
0.351830706104171 1
0.291696815102653 1
0.309450699534209 1
0.353502561015806 1
0.258414240647471 1
0.308298112469243 1
0.297849451797289 1
0.342707286132902 1
0.277311528282645 1
0.269987011189546 1
0.316812298995952 1
0.322529164093404 1
0.328560132105863 1
0.26415590992008 1
0.321197570715495 1
0.336650865905249 1
0.300576605418655 1
0.304038056600294 1
0.280506838365701 1
0.305390633241144 1
0.293995178768392 1
0.332087615833072 1
0.313116538842987 1
0.314237989238513 1
0.315651877112929 1
0.30118653040298 1
0.277632775804074 1
0.274566355665441 1
0.302770260912 1
0.28816657193206 1
0.301076219730296 1
0.289757783422851 1
0.292864526375561 1
0.272204013969597 1
0.323041121484546 1
0.309834181654064 1
0.325476645635631 1
0.282181508281612 1
0.29996368655654 1
0.320663732807806 1
0.305887314406725 1
0.301627173235583 1
0.30898589193859 1
0.277353547085293 1
0.285618316391049 1
0.322359774070828 1
0.355753136336177 1
0.328079406289312 1
0.310385466750345 1
0.307359612997974 1
0.343217906002282 1
0.309938076801023 1
0.276117451903406 1
0.311523131670367 1
0.319152323674697 1
0.362380671776807 1
0.23609259827625 1
0.319346430153535 1
0.272706249341207 1
0.295721731007688 1
0.342327675015345 1
0.291409344013951 1
0.365933469414118 1
0.356157677430243 1
0.320404769976704 1
0.361676069159247 1
0.262182049134754 1
0.377354390229361 0
0.317533019462733 1
0.30931234527849 1
0.357605064046415 1
0.278510192402976 1
0.335469742093941 1
0.284806320089933 1
0.286866554654089 1
0.258442770004665 1
0.322418287925852 1
0.301950561463853 1
0.404702911906139 0
0.264436105134732 1
0.296103608607814 1
0.365802649267827 0
0.334597791305075 1
0.322339728188678 1
0.343059190391534 1
0.335368023752942 1
0.258867197363182 1
0.259271079305789 1
0.303149561588724 1
0.338404950985384 1
0.32703746849415 1
0.374153801943893 1
0.291872735228955 1
0.357479279436361 1
0.301844922765323 1
0.312447643117336 1
0.2624367628206 1
0.40278511814532 0
0.346950678292304 1
0.303480488399488 1
0.291000740224162 1
0.3038903381646 1
0.375129122328746 0
0.225515630601088 0
0.298109602570402 1
0.329791128825965 1
0.358985248568497 1
0.291170422036909 1
0.242084614116798 1
0.320250972242058 1
0.370034211759294 1
0.324389876049119 1
0.372644257800129 1
0.33172814597038 1
0.287385093616816 1
0.320338551381481 1
0.28067716271551 1
0.319845194708815 1
0.223275727520756 1
0.28143427580271 1
0.367951312387934 0
0.292624535994501 1
0.358444943474822 1
0.377893537530783 0
0.25746986800964 1
0.332906607997885 1
0.292740258248676 1
0.307980628682595 1
0.285710983541212 1
0.288860515344337 1
0.295863362843858 1
0.327540995122776 1
0.234772550143629 1
0.320781632131218 1
0.333581031377527 1
0.334203194931292 1
0.271412406744932 1
0.334527901632826 1
0.309238776963109 1
0.328831309935252 1
0.332087797854201 1
0.326310261069839 1
0.336757731365723 1
0.250272058751573 1
0.2709466156873 1
0.356905784071117 1
0.307438644827529 1
0.306750797561236 1
0.313930135872494 1
0.261961231291578 1
0.36992416714741 1
0.245558988266298 1
0.280076324622004 1
0.327141117676984 1
0.330905808399965 1
0.2841835916258 1
0.281273208664863 1
0.283764110181905 1
0.287890193244008 1
0.333954563241702 1
0.308656910904845 1
0.330815387737245 1
0.338083651583028 1
0.338675188870898 1
0.301159251011838 1
0.303240006709536 1
0.354282616945456 1
0.317289792354507 1
0.322018001648781 1
0.318142464656629 1
0.315892997132054 1
0.369157066367707 1
0.300253636862545 1
0.371794105289358 0
0.369227918097776 1
0.300996573626283 1
0.274848322388291 1
0.296643987360912 1
0.376004732950452 0
0.269911163579335 1
0.325111369688818 1
0.354790167432407 1
0.309981628227953 1
0.259222731651865 1
0.263891394377404 1
0.274556429740557 1
0.342696464505417 1
0.326764047787729 1
0.300432428420391 1
0.284138365750257 1
0.245611048252082 1
0.281829022275269 1
0.336825026369747 1
0.354551762998483 1
0.289937012538946 1
0.304026887961231 1
0.332049618344701 1
0.294314753509548 1
0.316006305473018 1
0.372144379565344 1
0.309224421571299 1
0.343080611922557 1
0.367262697994004 1
0.391689964300967 0
0.294760681115756 1
0.29480717178886 1
0.349384121088191 1
0.392731580748716 0
0.345411873939124 1
0.299524653033952 1
0.354842249695993 1
0.257716503039048 1
0.311366329647805 1
0.300988291133774 1
0.342621761968906 1
0.280959868502237 1
0.257672032249242 1
0.280182865787576 1
0.235661997127234 1
0.29965678656051 1
0.351167152398984 1
0.356083349322291 1
0.285345943113233 1
0.360948776015267 1
0.305279494737218 1
0.306219972910007 1
0.30000067522179 1
0.288729336703269 1
0.320242446399997 1
0.268338434116786 1
0.329081079676562 1
0.384252336409173 1
0.324641085764994 1
0.29127534355298 1
0.358524903589831 1
0.371645174464408 0
0.2871198582882 1
0.297799581655976 1
0.301620009610672 1
0.333114242615707 1
0.257356819585521 1
0.354554603100752 1
0.351646975183109 1
0.245962434982388 1
0.344061431589788 1
0.256747480824241 1
0.369176935589257 0
0.315681850213994 1
0.393616531166107 0
0.301401933305313 1
0.3995514498261 0
0.308552882820381 1
0.319559942272388 1
0.276245126287459 1
0.325080476207563 1
0.314338185938134 1
0.297920971098506 1
0.340415457566526 1
0.337662422215938 1
0.243416663799844 1
0.30982521506339 1
0.360361682672512 1
0.239817276640227 1
0.374443473308363 0
0.333177004651758 1
0.38981182038328 0
0.329032803603845 1
0.317609465944127 1
0.358061136873132 1
0.311171030675244 1
0.285032142672742 1
0.400656348917906 0
0.344140048943427 1
0.28012580247355 1
0.310733622874481 1
0.303068128824333 1
0.377950449939232 1
0.340945689738218 1
0.338178984073806 1
0.380444389824066 0
0.399952478154632 1
0.36216117005165 1
0.288618368265469 1
0.26931766422303 1
0.266287428474234 1
0.28468814222182 1
0.310580595252371 1
0.259572290187051 1
0.356707864472562 1
0.240466846865171 1
0.274768671636219 1
0.268350092710666 1
0.298007869986341 1
0.340382520146037 1
0.293549735333416 1
0.353550733466227 1
0.326266906480176 1
0.404654415815204 1
0.345096470468984 1
0.27816684405821 1
0.346404268347774 1
0.312888776324847 1
0.320673400950282 1
0.314822518503702 1
0.308436760882643 1
0.294778107144166 1
0.279986097505643 1
0.250521294586024 1
0.31410416316104 1
0.270287863770423 1
0.266733725668053 1
0.302440251167936 1
0.310038297832606 1
0.231367076810699 0
0.308307594986523 1
0.313563846188455 1
0.352821923498433 1
0.340621770068288 1
0.334502590918904 1
0.382132071345996 1
0.297231178265331 1
0.360356751818844 1
0.310415117288965 1
0.331725831798795 1
0.346932594937055 1
0.296496669263289 1
0.314473935868341 1
0.301565297783238 1
0.295524097460357 1
0.274688439184569 1
0.335621042681586 1
0.293329296874699 1
0.30290428912178 1
0.288488325942195 1
0.264256486678166 1
0.347645398357761 1
0.311652347061789 1
0.296785345303331 1
0.362477823423933 1
0.326292097120998 1
0.313365135789849 1
0.330888609924005 1
0.311076124500247 1
0.358753714410204 1
0.272688355917245 1
0.286192406317174 1
0.25269029255806 1
0.272569606121128 1
0.295917890387832 1
0.30962345508466 1
0.298853236515327 1
0.310072886996553 1
0.278139207275454 1
0.264572002708504 1
0.280678952624068 1
0.296388119059583 1
0.314622497062937 1
0.29771021997609 1
0.290855860493538 1
0.255796861227378 1
0.335628186080061 1
0.299283070983511 1
0.289876488529935 1
0.337768508639979 1
0.309368819223581 1
0.320822516971374 1
0.278518047710539 1
0.357462986584276 1
0.309220687667024 1
0.348869436636086 1
0.286800541272714 1
0.305939950083608 1
0.331560770219449 1
0.320112512076818 1
0.283857041851371 1
0.358829689932434 1
0.334810357154806 1
0.308811169609359 1
0.32343064595405 1
0.365602449537872 0
0.329227335733127 1
0.294894567208763 1
0.303110080259405 1
0.318090468664585 1
0.328821487047212 1
0.3577963315183 1
0.297899178505881 1
0.353723286234755 1
0.324528842710221 1
0.337933531734654 1
0.265641928132858 1
0.311072858931477 1
0.329445595464973 1
0.311082707078645 1
0.288719873654869 1
0.344326395667004 1
0.368910664585549 0
0.320455715089555 1
0.309209022740549 1
0.345776008591171 1
0.388733743317494 0
0.297173260352325 1
0.31160552894625 1
0.302449417767072 1
0.350454680765172 1
0.221939528972321 0
0.27946162745403 1
0.259390475992967 1
0.340430100218719 1
0.368791143884245 1
0.345108026388846 1
0.341965323608409 1
0.308180451130109 1
0.36490623453252 1
0.292556018027054 1
0.377997162728666 1
0.287022173771715 1
0.309270663178412 1
0.26528643161069 1
0.294779388681796 1
0.319920319287856 1
0.361670676226449 1
0.237718985522949 1
0.262086756195539 1
0.322164832370764 1
0.368070448277923 0
0.309900467750649 1
0.34262844186752 1
0.37670244211525 0
0.256793762145452 1
0.238874976401495 1
0.28604158634031 1
0.308040074318581 1
0.288006841028042 1
0.315431715123588 1
0.299076830135081 1
0.312201124402798 1
0.340077370610422 1
0.328687107853912 1
0.287642873618878 1
0.358931467692519 1
0.325322119394373 1
0.292915895430807 1
0.309571416056026 1
0.267305539507504 1
0.375704309204951 1
0.317276361503705 1
0.295785575927845 1
0.370530990387931 0
0.363253110370415 1
0.364465411707253 0
0.334174676844304 1
0.343718104678255 1
0.302253202939271 1
0.323008011478206 1
0.30140641288787 1
0.324663375323835 1
0.298819139440049 1
0.33291714457082 1
0.282924273796458 1
0.322690448141347 1
0.255338009718842 1
0.370195460935472 0
0.304696145834954 1
0.316620585201551 1
0.382835187239695 0
0.279570547528133 1
0.356413062513802 1
0.305920979934021 1
0.291893892316993 1
0.398840755268956 0
0.279188955209834 1
0.333262646500609 1
0.276673880616726 1
0.294174044599741 1
0.303732179356212 1
0.278235365362244 1
0.311581434275159 1
0.359039725120059 1
0.400301288825046 1
0.345706858164466 1
0.355160933334964 1
0.353918022735985 1
0.298460155435634 1
0.322868884835782 1
0.30298759467808 1
0.282954424982791 1
0.310728394698775 1
0.347898886999373 1
0.287999182056341 1
0.283377011409727 1
0.303603526524764 1
0.322954626939228 1
0.278143277536888 1
0.255422668043917 1
0.314717422420937 1
0.395146250950371 0
0.308194567314873 1
0.299557609875049 1
0.30298341973193 1
0.282830494380931 1
0.266130441221273 1
0.341810823188996 1
0.374710277641907 0
0.316101940380843 1
0.345787908500714 1
0.299754718676715 1
0.312197737283177 1
0.31050023443132 1
0.301808903357429 1
0.300038707822842 1
0.255114421947018 1
0.280136282456499 1
0.286821880355921 1
0.342696083494583 1
0.335710373435868 1
0.308078770990573 1
0.41073795516726 0
0.320012569877056 1
0.27847697485813 1
0.280169288118453 1
0.342580051522853 1
0.275011385134726 1
0.334673210008173 1
0.311086800606937 1
0.289525187869057 1
0.332146801763696 1
0.295453853377014 1
0.332656577894131 1
0.299311694171701 1
0.297985151437057 1
0.266013906000309 1
0.422856625943347 0
0.297079081618065 1
0.331943989290583 1
0.325056458948802 1
0.304557398040189 1
0.295365418136476 1
0.304975900589606 1
0.283747284005631 1
0.34125310624633 1
0.279352819718227 1
0.274290495748417 1
0.307700069874989 1
0.377908700257425 0
0.319566399490413 1
0.311310679950129 1
0.285479211984634 1
0.292476670307443 1
0.351966331060569 1
0.284290755170942 1
0.330924897362867 1
0.325728043501228 1
0.333792231366573 1
0.33976101487361 1
0.338915532470912 1
0.330429455890327 1
0.379831415879708 1
0.276010584696262 1
0.307837627129979 1
0.321908606501597 1
0.374755692415629 0
0.326932708286771 1
0.331727711134172 1
0.301373691454543 1
0.280251953253132 1
0.330479310304532 1
0.313426138904176 1
0.336357329182153 1
0.378848619951479 0
0.299553135836532 1
0.327128953767468 1
0.252627565116435 1
0.320441305472238 1
0.299016071930793 1
0.385646463672861 0
0.284004273060617 1
0.301731304916885 1
0.361839156868486 1
0.357176767882807 1
0.376867140252991 0
0.321988711711247 1
0.299764725160861 1
0.334179844351516 1
0.280465683531086 1
0.274091442574364 1
0.289315181570349 1
0.302161675024677 1
0.261166751865974 1
0.251172933796289 1
0.314218105729741 1
0.298155723529381 1
0.318162364800786 1
0.349389264425334 1
0.347224147662538 1
0.29158134216621 1
0.294221548208064 1
0.35007272470491 1
0.291928746921697 1
0.292635061908056 1
0.372765697536867 1
0.299983970620819 1
0.381006659711892 1
0.273604078382257 1
0.337008775779537 1
0.343217213108389 1
0.295006477632353 1
0.323032184091532 1
0.288420681862786 1
0.27808240332429 1
0.359787944423278 1
0.318418654885135 1
0.354315457536587 1
0.291494153057166 1
0.354248979807294 1
0.3450910133916 1
0.274058747458908 1
0.365090599569551 1
0.305903161804723 1
0.278481810360356 1
0.293988880422496 1
0.324294198969919 1
0.332445592881717 1
0.373045556049285 1
0.329619647393454 1
0.285404920752442 1
0.283000557753962 1
0.297342887178312 1
0.303956536785072 1
0.31963105524942 1
0.329555635761857 1
0.300557984746219 1
0.273799747221459 1
0.341189748194096 1
0.335804198333487 1
0.31827582271015 1
0.314199041174733 1
0.293313547619034 1
0.298985862323208 1
0.27249738891331 1
0.367401300600057 1
0.320188376298534 1
0.300104128193789 1
0.251475136392935 1
0.279442174266772 1
0.318252694038869 1
0.241358777288449 1
0.312806652824817 1
0.280076437103873 1
0.280806065588017 1
0.259096674809551 1
0.246501045318144 1
0.340719738205965 1
0.304892342337458 1
0.281291148910943 1
0.345611555857432 1
0.261809005190481 1
0.300381113065365 1
0.317141986230987 1
0.348288231710582 1
0.385769097013598 0
0.273594187272303 1
0.301204140069328 1
0.352449899402474 1
0.352686727850749 1
0.306875876692253 1
0.309729680796082 1
0.266352906640235 1
0.335367644353558 1
0.292086645003166 1
0.294906703820835 1
0.331707215531032 1
0.387946311028053 1
0.302298297823306 1
0.404155491034019 1
0.330033436355817 1
0.293893108695908 1
0.344713627971189 1
0.340941664949914 1
0.374855140934286 0
0.370406088878423 0
0.343202345232472 1
0.374390848864163 1
0.315401604697623 1
0.321096292777719 1
0.335712706570935 1
0.398388262991097 0
0.244671106798226 1
0.316267369252382 1
0.316661159148631 1
0.273376634471378 1
0.293890289523411 1
0.346635106976534 1
0.308997460260029 1
0.273847375179728 1
0.349316164416462 1
0.329267968208439 1
0.317963566686244 1
0.354681245457328 1
0.342282867795379 1
0.263398347700064 1
0.316041333596388 1
0.376525158950447 1
0.271321126717925 1
0.325793863443768 1
0.259777077469306 1
0.411080273290925 0
0.337925104267547 1
0.310776183500356 1
0.29881526417161 1
0.2296383970243 0
0.321989457145764 1
0.311088622537661 1
0.306426680141403 1
0.339201242007053 1
0.373921801943476 0
0.363926782714028 1
0.285232551332564 1
0.366932833671429 1
0.339217389419695 1
0.308213172086479 1
0.351272898209147 1
0.340032993061052 1
0.362960558607977 0
0.327795985215162 1
0.33913639447996 1
0.340339749839113 1
0.290735922671347 1
0.276386265447365 1
0.318998241392132 1
0.290734422543157 1
0.280835386503643 1
0.245966145465681 1
0.309610874929833 1
0.251098137534584 1
0.334953883238488 1
0.277734307012694 1
0.334550493362612 1
0.294031561087047 1
0.31359764110988 1
0.259264047751797 1
0.343044394574534 1
0.278055042537175 1
0.301457390242002 1
0.264242447230693 1
0.332101082650741 1
0.333140934357359 1
0.334917061219837 1
0.228171351595797 1
0.304245556020154 1
0.358547301313531 1
0.301686633129985 1
0.295855043199842 1
0.276451179670645 1
0.335912095693213 1
0.342823552451122 1
0.310825521053723 1
0.295880479516615 1
0.310011437261136 1
0.295316036265268 1
0.320600193546167 1
0.276129601440128 1
0.328866770510054 1
0.338540902731425 1
0.296953756313386 1
0.314185969808551 1
0.385549932907913 1
0.26617576365784 1
0.238487432937735 1
0.316886975336378 1
0.236963241254776 1
0.289424542071975 1
0.340310467860503 1
0.346674430177048 1
0.312776249295515 1
0.279428160551348 1
0.256448768175482 1
0.321634278607621 1
0.312655688870252 1
0.244569898589758 1
0.290328318976789 1
0.305859179364795 1
0.281558344162743 1
0.266255631151229 1
0.334458335209499 1
0.289308559974908 1
0.292756856531959 1
0.339231637634715 1
0.289130879509674 1
0.308046284850887 1
0.337952534783766 1
0.269789576350636 1
0.318344027061682 1
0.274658990135044 1
0.296707426133543 1
0.268592708097545 1
0.338399684776451 1
0.312901552965767 1
0.315546690779272 1
0.268858158895324 1
0.317526583272124 1
0.300633168052426 1
0.359684285154451 1
0.282806828261982 1
0.294101530690702 1
0.284125577474765 1
0.300390396263833 1
0.348223832482368 1
0.34380334597046 1
0.321486179175759 1
0.343328882563421 1
0.320558853793447 1
0.365730287851534 1
0.28516783321971 1
0.268584699984797 1
0.286141438513431 1
0.309190329470783 1
0.309815597705896 1
0.245466756778679 1
0.352743068197762 1
0.311982162049463 1
0.339505134770848 1
0.322626637867317 1
0.280579601797433 1
0.274768694194947 1
0.375588901684657 0
0.290459681122058 1
0.338341324934912 1
0.307830953272327 1
0.295620068979089 1
0.283704555830224 1
0.308320091713807 1
0.365114201475954 1
0.339013597741727 1
0.335336755323016 1
0.300590067383715 1
0.37649331632208 1
0.290787065781544 1
0.368170523605263 1
0.321562269472582 1
0.327260828375489 1
0.328460879224561 1
0.313071627152073 1
0.334089835072042 1
0.346391552081896 1
0.294233671773061 1
0.292978670883454 1
0.31553965895876 1
0.337951800989292 1
0.317749352434097 1
0.305200869024138 1
0.286512796902156 1
0.328754951278604 1
0.361354474485042 1
0.319423910633477 1
0.355344302871844 1
0.336783000608472 1
0.336581046145112 1
0.432338501289206 0
0.292173068619569 1
0.325333818536557 1
0.265756372138111 1
0.319884646164716 1
0.327012335575331 1
0.310673912827164 1
0.382470970145848 0
0.363269875238867 0
0.281222945282449 1
0.266522530566318 1
0.320979539967473 1
0.36933190029276 1
0.29097832769504 1
0.273226991561472 1
0.317909956724538 1
0.301588456146879 1
0.330705494315095 1
0.304533474904904 1
0.312971652303154 1
0.307178481744493 1
0.32951891559711 1
0.306100093231165 1
0.278006479342664 1
0.422158532913432 1
0.291345046565116 1
0.347793455336254 1
0.263048631116861 1
0.253058900098004 1
0.311284591684081 1
0.291190242041648 1
0.264321892742106 1
0.317900022662204 1
0.303184440418861 1
0.290475973636192 1
0.306389990769715 1
0.28391128766653 1
0.281577360073546 1
0.226000113784202 0
0.335306443921562 1
0.315249777990879 1
0.296305856523217 1
0.280757264762773 1
0.325047640222584 1
0.317421613197803 1
0.256187437204519 1
0.36279970092019 0
0.220578406350927 0
0.312473189707013 1
0.328191101791444 1
0.335933524410046 1
0.352093790329759 1
0.371741097239088 1
0.308534925649213 1
0.250929403766574 1
0.320528562596509 1
0.313673656274743 1
0.302917798873635 1
0.289231383126569 1
0.291635911848858 1
0.296888371717553 1
0.322228540557861 1
0.290195271036871 1
0.325912276522543 1
0.38039091139259 0
0.284692684845186 1
0.274096540735897 1
0.349167983053711 1
0.348308317922544 1
0.310202715845892 1
0.324668039506475 1
0.234145007170974 0
0.281636146828688 1
0.245663331716062 1
0.29718357447262 1
0.333825839705855 1
0.248093626161294 1
0.319841843915514 1
0.292821371605462 1
0.348953157749591 1
0.334543597561353 1
0.318642152513173 1
0.282604151628207 1
0.316240990797229 1
0.308287390935023 1
0.331682902828586 1
0.346562321761715 1
0.292083748191779 1
0.354610627838589 1
0.317109935053402 1
0.26292628399408 1
0.345353415418425 1
0.314502609928053 1
0.372428929152397 0
0.336476531690484 1
0.328562585798943 1
0.34376117846994 1
0.31589047084351 1
0.286384386168207 1
0.325162163566574 1
0.336985103051958 1
0.31307314147101 1
0.231904596935498 1
0.290795579072132 1
0.3601379236175 1
0.273428735002947 1
0.304283812995551 1
0.382525114462517 1
0.232523189382546 0
0.301097417927747 1
0.235059144203717 1
0.294805767997733 1
0.3329076601989 1
0.237675259338026 1
0.291779599533352 1
0.31328391476993 1
0.281850533001289 1
0.342397974644125 1
0.294313215149855 1
0.353583060441393 1
0.299364909256061 1
0.289794000911304 1
0.297336903547829 1
0.358942614649592 1
0.264368855352087 1
0.307922741448639 1
0.344128670411359 1
0.306995760228233 1
0.346693134848963 1
0.296179760019732 1
0.29560979325227 1
0.287350970382754 1
0.283596447171097 1
0.328740945321497 1
0.303381563594379 1
0.263733878351191 1
0.316510531968476 1
0.257305557351174 1
0.3529452739812 1
0.343201940577449 1
0.292875758463143 1
0.322900628743906 1
0.301766481821769 1
0.324367567287572 1
0.306371587066814 1
0.286169416609591 1
0.27608272371501 1
0.332873284545658 1
0.330960545267249 1
0.288796613882147 1
0.326655082145009 1
0.291058882235563 1
0.309605628805695 1
0.305224036813275 1
0.284687775749653 1
0.344224642519858 1
0.30292018490501 1
0.275895951736155 1
0.323805357554895 1
0.273008149333823 1
0.31078805899795 1
0.330981596983826 1
0.300606696948067 1
0.250062385477104 1
0.257989714537924 1
0.325386474496169 1
0.328960205230979 1
0.313344492560425 1
0.352942049619157 1
0.30426815419787 1
0.315709835258057 1
0.296772741059289 1
0.351032032273742 1
0.330819607502506 1
0.306072778173105 1
0.341241914949343 1
0.286965707294644 1
0.320375277170407 1
0.275718325110501 1
0.317816841218005 1
0.272809496150275 1
0.351414913617573 1
0.312166797566307 1
0.308176687036157 1
0.285346234834702 1
0.325106509294173 1
0.336343986441215 1
0.346397546824677 1
0.344750624672761 1
0.269445937657173 1
0.403045979865758 1
0.359136485239774 1
0.31796989392898 1
0.346415475562243 1
0.362394607159678 1
0.284308060915046 1
0.309275144177217 1
0.349758674628245 1
0.321973120952284 1
0.291682669643609 1
0.27904302516045 1
0.286411563122107 1
0.275203551482133 1
0.294455078007635 1
0.308214351817391 1
0.352649553221137 1
0.370903442292687 0
0.291798383844433 1
0.254401707308924 1
0.309175559956193 1
0.300566939291782 1
0.321546433610849 1
0.317961757252536 1
0.299587977784074 1
0.345434303354977 1
0.318128221267826 1
0.274035484940089 1
0.310260061949776 1
0.337616453495423 1
0.302976717812297 1
0.310558970266154 1
0.327096762935135 1
0.30882419927828 1
0.256452544356961 1
0.356872771702034 1
0.319241131734686 1
0.354750921583422 1
0.30803299463214 1
0.282226625230531 1
0.328181874417784 1
0.317052484920067 1
0.377630033374539 0
0.311211826535683 1
0.32804472621631 1
0.291806697979478 1
0.329405616820016 1
0.297423765869299 1
0.389030493603323 1
0.314145702920411 1
0.303122284393278 1
0.374988145180382 0
0.306674704526991 1
0.302128791042944 1
0.299982671678867 1
0.282324542288784 1
0.348088159004004 1
0.309539877783706 1
0.319775514705673 1
0.282586268867901 1
0.271241638414056 1
0.317314875733666 1
0.306100036051067 1
0.272547108802964 1
0.331984228680586 1
0.365910818812028 1
0.31794042866293 1
0.313886254721762 1
0.291863668166618 1
0.326144094153256 1
0.291206298838178 1
0.331966386211186 1
0.277754817279384 1
0.268740492725566 1
0.299758379086648 1
0.323949178185934 1
0.339402115866827 1
0.3337873916104 1
0.299866420608499 1
0.249087941973299 1
0.311573055673933 1
0.275738048080865 1
0.342998500763608 1
0.398355466043503 1
0.339401421659665 1
0.284898251965992 1
0.351635193705325 1
0.294373412625286 1
0.2827467682409 1
0.338870309828136 1
0.32825488069077 1
0.296453609792698 1
0.315382631124212 1
0.330683931818277 1
0.334100189938503 1
0.296911080663966 1
0.327969909874947 1
0.333086690514618 1
0.275098850177458 1
0.247356813258031 1
0.285962450964295 1
0.312732913103131 1
0.318724834141569 1
0.341500277360903 1
0.246644376369354 1
0.347307145947422 1
0.382517573741949 0
0.272345068702284 1
0.323068533658726 1
0.304752854173986 1
0.300699024849261 1
0.316389604824611 1
0.275645511508831 1
0.290619137894976 1
0.31481339438162 1
0.320104179972282 1
0.318161991558338 1
0.277848161468709 1
0.3389015030473 1
0.341317311850471 1
0.25751733216163 1
0.337182956179872 1
0.335943528163631 1
0.312648917111497 1
0.331969269322157 1
0.33629743397895 1
0.297959732114296 1
0.394116956828604 1
0.213285176066528 0
0.347755345206451 1
0.325079471767332 1
0.267592456548026 1
0.304273452534282 1
0.328846317972264 1
0.284990683443199 1
0.285755604356001 1
0.257729374757489 1
0.311455019310444 1
0.291604088919952 1
0.237672724620603 1
0.32410605375319 1
0.281048478080489 1
0.301186084248896 1
0.281946102719306 1
0.278598796659134 1
0.297400653781968 1
0.276720241971525 1
0.269767479680534 1
0.367008649689807 1
0.281869889516789 1
0.33549479293172 1
0.259990644763692 1
0.320277291359144 1
0.3815490095854 1
0.358967181768716 0
0.372695350742266 0
0.320939344691572 1
0.311204310957159 1
0.359095730791887 1
0.283547120024434 1
0.315028804378077 1
0.333171127049921 1
0.356786902290486 1
0.391698039170759 1
0.273022710823616 1
0.312331420287323 1
0.333809671042609 1
0.308791561317843 1
0.289371673653527 1
0.289664029918456 1
0.337159860464199 1
0.3336172306063 1
0.310226443040319 1
0.296059669953177 1
0.319316084759385 1
0.286073082438865 1
0.31126380023081 1
0.330562697338873 1
0.32958908685971 1
0.320370826595584 1
0.276883935049377 1
0.290309809982148 1
0.364880990822568 0
0.294309641573355 1
0.322585471165046 1
0.326614289722954 1
0.305449758210665 1
0.259536202307667 1
0.35411196098354 1
0.273410067496653 1
0.320319566520106 1
0.305720938669162 1
0.369318585857504 0
0.296884138476755 1
0.342115110519654 1
0.276054890490909 1
0.259771649454869 1
0.266567461247177 1
0.23868025954711 1
0.274258122335529 1
0.303485103441627 1
0.325673016901199 1
0.378260665822922 1
0.309256780950483 1
0.331134330697503 1
0.343288098602658 1
0.307403153298852 1
0.311800371063235 1
0.28916098648427 1
0.304566092175789 1
0.328293271916978 1
0.275141671278936 1
0.352327861118323 1
0.276950040769121 1
0.366327230790238 1
0.296101428530184 1
0.332625974770155 1
0.350932073298648 1
0.300943458757769 1
0.332075783558579 1
0.322217246227295 1
0.329504196938685 1
0.314532372680381 1
0.342903171064361 1
0.313782658655591 1
0.272688154042697 1
0.320107657721212 1
0.294268821102428 1
0.284059491350444 1
0.317929253589058 1
0.385558427022355 0
0.246061393820491 1
0.290411345037822 1
0.282857441280526 1
0.325208821184623 1
0.305612002914965 1
0.231488961467696 1
0.353656212095804 1
0.308231387897054 1
0.309637928560985 1
0.315559400198279 1
0.345346483561544 1
0.378591780597191 0
0.299794301052297 1
0.28329106561798 1
0.290756281692234 1
0.298058213048741 1
0.345299963591286 1
0.299633805263875 1
0.244994517294252 1
0.282389765692882 1
0.356374950236365 1
0.314342174066664 1
0.318375017734731 1
0.30771100628458 1
0.309505725412605 1
0.358984592265832 1
0.34235070433443 1
0.269685571173781 1
0.28942460826343 1
0.319927349572638 1
0.320846607223228 1
0.342701808170949 1
0.309793035813569 1
0.308891928797732 1
0.337880469894597 1
0.400348140633088 1
0.306947601979445 1
0.345273086484254 1
0.313083165412197 1
0.281292611666768 1
0.290408070149755 1
0.332247758989692 1
0.260679597711636 1
0.279345824873162 1
0.364510183897984 1
0.31828018806396 1
0.288261724898351 1
0.367120005031577 0
0.339455878797931 1
0.379667117591381 0
0.335079769249657 1
0.331536808424343 1
0.285267648839634 1
0.276050677228599 1
0.335165568372298 1
0.310079862122178 1
0.275616444399625 1
0.324326791576714 1
0.290877846064886 1
0.338815547527061 1
0.313183479570818 1
0.319217075998405 1
0.341074515413837 1
0.337333579114291 1
0.294687905112847 1
0.318372938826114 1
0.318788886606904 1
0.361026190947576 1
0.282918838199959 1
0.29745040887881 1
0.299097917038533 1
0.288729807073347 1
0.348476988586242 1
0.336783479566442 1
0.314858050645978 1
0.28379520434417 1
0.285528598748904 1
0.263559102313406 1
0.347386658186726 1
0.29746408856965 1
0.301581160156519 1
0.365859333735506 1
0.305472960174961 1
0.338722803355804 1
0.30111199635224 1
0.369164237051092 0
0.313215839489478 1
0.312609780726409 1
0.373909154868949 0
0.244447501236323 1
0.291662618784752 1
0.305727932922631 1
0.289673480684025 1
0.354676723182792 1
0.317348555369611 1
0.343893523748618 1
0.260329596130777 1
0.306382435739049 1
0.338195016857369 1
0.339369673705929 1
0.273902311875102 1
0.260757654415866 1
0.342869076408226 1
0.311588374765352 1
0.303188238366297 1
0.273081550998635 1
0.30534034007782 1
0.282431105116707 1
0.29048887136318 1
0.347319158165284 1
0.361117102989653 1
0.309749565953846 1
0.343426759184292 1
0.31742681834963 1
0.245436781198656 1
0.337955337716082 1
0.303556815438447 1
0.336279210682791 1
0.339907788614814 1
0.299101865411532 1
0.316730707627868 1
0.272545304308139 1
0.215488004833618 1
0.374424704127069 1
0.377832143281598 0
0.323492912034911 1
0.321318247713266 1
0.381079143416246 0
0.294990886129884 1
0.217913013491946 0
0.214658020638186 0
0.318410438165046 1
0.337789970558207 1
0.29649668709363 1
0.338527439213119 1
0.302450412599388 1
0.288993011953893 1
0.3010365518133 1
0.336277320310057 1
0.294854114775643 1
0.348685612494029 1
0.321638129241737 1
0.351858498956422 1
0.301763416730014 1
0.293844768706696 1
0.345774741417828 1
0.318908279598747 1
0.324810068685368 1
0.266376037789187 1
0.276699995512235 1
0.308722673037993 1
0.336849133892981 1
0.342056366241822 1
0.32885134770176 1
0.298361220414775 1
0.368440714574573 1
0.340367281818908 1
0.320512327021517 1
0.281494133908206 1
0.320674776811064 1
0.292212240923504 1
0.267518889976493 1
0.283590408399757 1
0.310701146943512 1
0.31183343833599 1
0.313016532794731 1
0.323709719352712 1
0.366213101107616 1
0.354391850750647 1
0.370569806418017 0
0.305597095511948 1
0.353616973382179 1
0.331237615072467 1
0.28031402483073 1
0.381833238068645 0
0.307288584578576 1
0.336367217701484 1
0.311084371330401 1
0.259987693484218 1
0.312943240292622 1
0.300292834925411 1
0.383143685382467 1
0.3446790072243 1
0.291753580387523 1
0.321707792483305 1
0.302355543220958 1
0.32150532071215 1
0.355975540540975 1
0.324813468689766 1
0.312950897437596 1
0.305873577851214 1
0.338825081925736 1
0.275043316574834 1
0.29444225994341 1
0.298796769980675 1
0.319133892470997 1
0.297795548623301 1
0.313557700011905 1
0.354460283597667 1
0.337394755490578 1
0.300561852153322 1
0.310834130505111 1
0.321374016861648 1
0.37657889213967 0
0.313968963375377 1
0.268890955044317 1
0.310558982499021 1
0.32023687609546 1
0.231749882104697 1
0.28092882047728 1
0.247524874136791 1
0.34179351262095 1
0.313411678289949 1
0.30474885277543 1
0.253017105277518 1
0.343148841995204 1
0.281536223707674 1
0.268382551247447 1
0.361286741392609 1
0.321646491401758 1
0.363046395022881 1
0.258150272790826 1
0.352740402153553 1
0.288249837896334 1
0.315810689046355 1
0.329277539539368 1
0.303250245385876 1
0.331630145879931 1
0.357970328717503 1
0.342733327195167 1
0.343894932712556 1
0.322128250131655 1
0.304716132096268 1
0.343509999090585 1
0.296251966809251 1
0.279945980777556 1
0.319224619303326 1
0.272262661490048 1
0.335887873595108 1
0.302230631820497 1
0.333907081224876 1
0.332164176180151 1
0.342498433943406 1
0.27125481325333 1
0.297508537084579 1
0.298017113817178 1
0.349780730746836 1
0.312742722526991 1
0.313122474687537 1
0.333821245857385 1
0.283390947356386 1
0.374257733177751 1
0.274863879471931 1
0.349633942014651 1
0.324735841925774 1
0.415814825270039 0
0.320602266256929 1
0.360929750909357 1
0.326884317796579 1
0.323978130269451 1
0.305040731246952 1
0.308950519200073 1
0.283835771679704 1
0.321481857689481 1
0.279408882990924 1
0.315950437243459 1
0.218007020710685 0
0.325619085541108 1
0.357957934077781 1
0.245448075842344 1
0.332403862347401 1
0.263209076644479 1
0.285918318169638 1
0.270967388792084 1
0.302986435621549 1
0.294877557156708 1
0.289630248509271 1
0.2993896732185 1
0.365444032427599 0
0.314522560186351 1
0.254179293195986 1
0.362726562570078 1
0.25699168372727 1
0.33170649177905 1
0.352402653925837 1
0.347723899361282 1
0.370158998607911 1
0.31923455147411 1
0.389904495784992 0
0.312440756565063 1
0.302170602065237 1
0.261502967101797 1
0.296550399364695 1
0.355487725813739 1
0.302008591095969 1
0.336865769979074 1
0.344557276911304 1
0.324423347897019 1
0.360014266350583 1
0.286753713148348 1
0.409154921388721 0
0.354251111387095 1
0.344960923367664 1
0.31587521507327 1
0.28233563297551 1
0.305949605964631 1
0.292070745073131 1
0.265781500168462 1
0.305886781634433 1
0.34138611603042 1
0.332131065749775 1
0.328801405649498 1
0.375799944482795 0
0.299440195918071 1
0.279711324076698 1
0.310655853836607 1
0.269915584215301 1
0.394629367484899 0
0.337125879818218 1
0.299449014422675 1
0.28563820007758 1
0.312761252411008 1
0.340397377786689 1
0.328066235285584 1
0.341395727618642 1
0.348191606581611 1
0.283995714683744 1
0.335773992125179 1
0.274120076942621 1
0.32215365825331 1
0.3548170419615 1
0.311918367751874 1
0.27553072119501 1
0.345489377128176 1
0.303620158183805 1
0.256232621674911 1
0.27562610563429 1
0.323833530483815 1
0.343596857292834 1
0.317483132819635 1
0.274933099101643 1
0.323887117360375 1
0.324651144890463 1
0.289860551272421 1
0.325195623570033 1
0.354076011175452 1
0.293725863491187 1
0.322875726735223 1
0.344083873741003 1
0.331477802492325 1
0.301832701576065 1
0.310371696929463 1
0.264090733490063 1
0.29086965951602 1
0.289552165486082 1
0.303450395738465 1
0.340001534458274 1
0.292166596696515 1
0.346096882620888 1
0.248304639836129 1
0.310292228338521 1
0.3030477100506 1
0.240156399493208 1
0.266575399068408 1
0.294943285670017 1
0.297234308053407 1
0.334562381477322 1
0.269778253904434 1
0.285538953373947 1
0.314376618760476 1
0.303494448516243 1
0.303922310481772 1
0.323451061966064 1
0.326376635211985 1
0.308739333288075 1
0.273217078684959 1
0.336189898264252 1
0.353039065956691 1
0.279411160313133 1
0.28671250003779 1
0.3101132637909 1
0.273393827635248 1
0.280381494046213 1
0.312341810982323 1
0.292396927521667 1
0.392631406238878 0
0.359447351897857 1
0.322262767945389 1
0.368891052060754 1
0.2793933764599 1
0.250014291949734 1
0.267363269197854 1
0.263602771523597 1
0.294955753492994 1
0.333419370698099 1
0.317417779364743 1
0.32043478695171 1
0.32564127155819 1
0.348621101869289 1
0.253615502778207 1
0.327477538557484 1
0.286408959668747 1
0.252592509025126 1
0.292522690072823 1
0.439050211832057 0
0.283145961980994 1
0.367860191118706 1
0.325601094029731 1
0.334142891444782 1
0.348703878778746 1
0.32482828762124 1
0.31125185764982 1
0.328919597068432 1
0.315149251055935 1
0.275854514795547 1
0.328297882875712 1
0.312004340887032 1
0.290719808935716 1
0.338659104417823 1
0.312407408385836 1
0.280285045667824 1
0.309245596322745 1
0.362872498805257 1
0.288971321017575 1
0.297082468738194 1
0.321066554340107 1
0.347303176487679 1
0.279657255056921 1
0.305370116143326 1
0.315006063687745 1
0.29744892111402 1
0.284007769224048 1
0.339329838390558 1
0.244991370765927 1
0.307716125996304 1
0.3230943607476 1
0.292088274636856 1
0.257862418593382 1
0.30749855711273 1
0.329489515856941 1
0.277543528042011 1
0.327811543495267 1
0.346645508871273 1
0.240453949481094 1
0.245439438069126 1
0.287361101891098 1
0.28390975115089 1
0.299518203685222 1
0.287364219080481 1
0.408426932602286 1
0.294598317934157 1
0.367437685786444 1
0.349566815955689 1
0.319093552261656 1
0.28474046453961 1
0.287072606735784 1
0.280858946136339 1
0.238618131523605 1
0.336412840861874 1
0.24735650086084 1
0.292674587300789 1
0.308447769336127 1
0.324318006864526 1
0.310621193874886 1
0.324951843499059 1
0.284690102544642 1
0.27176521495259 1
0.376928807282893 0
0.344736599093016 1
0.295150195883808 1
0.327912789516887 1
0.286995168066132 1
0.322306982049353 1
0.318386380834343 1
0.309177033382017 1
0.265344304118507 1
0.32998253478903 1
0.254034306507298 1
0.344395559021483 1
0.325079294116019 1
0.345639128650126 1
0.271759772129145 1
0.343011556265648 1
0.293608603172404 1
0.33038169317147 1
0.3190217604181 1
0.29614070791111 1
0.318814471273068 1
0.325364552447627 1
0.301684463314334 1
0.287495821724881 1
0.230886554095648 1
0.293304347527967 1
0.319767800169243 1
0.293495457813745 1
0.342545500304759 1
0.276390593541128 1
0.223450585226967 0
0.367069606966312 1
0.27620497035669 1
0.358376583882219 1
0.314649440183951 1
0.346892668322258 1
0.310051008813127 1
0.296011610341303 1
0.337766459560376 1
0.293289572488855 1
0.315816858401273 1
0.318303977675244 1
0.31297798761098 1
0.284647017147397 1
0.353844655204424 1
0.330316506529628 1
0.341372400037529 1
0.305536265857763 1
0.355201693645386 1
0.328983231550958 1
0.285336009668891 1
0.324175318308535 1
0.2721061056458 1
0.270114405763123 1
0.273563157407216 1
0.231307553073868 0
0.260834913010626 1
0.314612151957416 1
0.301256172187703 1
0.275015077289522 1
0.310907779892263 1
0.362263799066213 1
0.351423420870791 1
0.289711418994048 1
0.337520393286933 1
0.352074849011035 1
0.299023177313426 1
0.327395246340017 1
0.325895468778037 1
0.27699965321414 1
0.30617401720659 1
0.239713141089978 1
0.311951313844489 1
0.277689456263474 1
0.322996463901301 1
0.191430448194748 0
0.332362226458815 1
0.283278033327838 1
0.301540875465311 1
0.316290266103249 1
0.353045863459899 1
0.320514498736803 1
0.279648746782403 1
0.326114691328849 1
0.354871187107491 1
0.255940904000863 1
0.274753837679265 1
0.287688999724453 1
0.331231924059514 1
0.276711404372848 1
0.235755647019365 1
0.299491786690342 1
0.312242391341186 1
0.265793962753737 1
0.31279332667065 1
0.338251660731161 1
0.356809954711625 1
0.362878474517152 1
0.413274760046561 0
0.288721594006284 1
0.323540318165911 1
0.29598396145517 1
0.304589564459915 1
0.283759441458411 1
0.331132759232151 1
0.315191050596119 1
0.341105346391373 1
0.342602972572391 1
0.335628907502702 1
0.354742177294629 1
0.292504491390671 1
0.35613244752034 1
0.330795699655796 1
0.215985777472829 0
0.295217626547114 1
0.225423597227085 1
0.288777128032256 1
0.324104087333241 1
0.283907270938704 1
0.326014693050285 1
0.271976901261575 1
0.346734205835055 1
0.30514387312912 1
0.292957547802027 1
0.360033037651028 0
0.295097180185436 1
0.276709408533584 1
0.253620484675501 1
0.375671893897313 0
0.318977319189392 1
0.27525106311023 1
0.263145337276658 1
0.360542354653231 1
0.393008171489449 1
0.3530905774009 1
0.264461318913925 1
0.334530569671505 1
0.307954795284834 1
0.323406112490706 1
0.309180179364951 1
0.329470322880408 1
0.311494834208838 1
0.350584055662934 1
0.254283233656493 1
0.406334148583038 0
0.362533821650977 0
0.299741145102905 1
0.310712567063427 1
0.33674478956782 1
0.335556119247917 1
0.314859520636494 1
0.281390859256225 1
0.244552670100959 1
0.292250530691709 1
0.399087673302475 0
0.36898988738808 0
0.278313091644042 1
0.259623722253794 1
0.335590848545936 1
0.342714034415719 1
0.3219078485472 1
0.3045845553015 1
0.32261530881227 1
0.303912370297703 1
0.297853697609055 1
0.34281780096364 1
0.305235350118411 1
0.273131068388716 1
0.292780041590532 1
0.241496966105801 1
0.368541103506623 1
0.342498742941991 1
0.36200018530577 1
0.304331310334141 1
0.309634388378931 1
0.319507657044556 1
0.269085300560941 1
0.308399046917458 1
0.221602215040276 0
0.24666182471003 1
0.340013049527404 1
0.31867812067785 1
0.320702681278541 1
0.271651987558657 1
0.256253128856224 1
0.338743352544606 1
0.278853529767545 1
0.277064966050088 1
0.269407931942086 1
0.32021924919821 1
0.32165366176 1
0.326211783169874 1
0.354742237546675 1
0.290569380666835 1
0.326472436828219 1
0.335567766141488 1
0.315102374349611 1
0.260654498797332 1
0.355178126258955 1
0.304216997334756 1
0.318573850134363 1
0.374591891709359 0
0.268277236525811 1
0.289461255754799 1
0.359866387831696 1
0.295660870758589 1
0.316606139999039 1
0.246718461813888 1
0.354671787376079 1
0.281535654236783 1
0.30276999796188 1
0.272115235871364 1
0.335713146904375 1
0.320097857864846 1
0.343116725433847 1
0.332568410863734 1
0.287752653174523 1
0.328039885571626 1
0.351842770267962 1
0.275613136490463 1
0.341310506885578 1
0.359209110393319 1
0.347932958028302 1
0.301480917441314 1
0.394259981124935 1
0.331517074851416 1
0.331696542228128 1
0.325801589489431 1
0.316487404778283 1
0.293375273160511 1
0.317859334705534 1
0.300008323219158 1
0.311637895338469 1
0.335600021548471 1
0.289110913174679 1
0.287818153568859 1
0.340863348243144 1
0.361147961190382 1
0.305201479881833 1
0.245637279242937 1
0.32759552335863 1
0.332101007953955 1
0.321182450367364 1
0.348533731796111 1
0.295158130637373 1
0.268016284172187 1
0.330524204796718 1
0.252953629636911 1
0.309568247404456 1
0.347259015267685 1
0.349200335591485 1
0.309149352966181 1
0.345961590588182 1
0.321698555333191 1
0.334463799564528 1
0.315887326091919 1
0.315106485144329 1
0.270303297862101 1
0.370724461183546 0
0.384717645249811 1
0.305623922302763 1
0.333918129480287 1
0.27645559070658 1
0.336579242177786 1
0.286839956642527 1
0.307315360669223 1
0.348051964521418 1
0.194292723037893 0
0.300667754770983 1
0.353620275152762 1
0.274869946117042 1
0.361136014452679 1
0.332269716153823 1
0.340163845245964 1
0.332762412728116 1
0.235009262145267 1
0.29744186073811 1
0.332552406788192 1
0.299373220991181 1
0.341903148891665 1
0.352795434144675 1
0.311477929435793 1
0.279471633975765 1
0.3317806158672 1
0.286663010099963 1
0.348731014866042 1
0.282604502246255 1
0.306406030944181 1
0.275022504677508 1
0.336937199961249 1
0.288557887234235 1
0.318720706430067 1
0.324587076369471 1
0.244298239606021 1
0.24577567700104 1
0.341398103902903 1
0.286102087692434 1
0.330942793673237 1
0.334370311659148 1
0.303539953264298 1
0.380539962528643 0
0.28156423980437 1
0.277897887902459 1
0.304336072877772 1
0.289856310901484 1
0.341384623838371 1
0.298011723630924 1
0.298867038891907 1
0.331823115557263 1
0.315166164110057 1
0.351573702754517 1
0.288379866548434 1
0.348849779110646 1
0.304293293624062 1
0.236077725965124 1
0.368193952254409 0
0.356808329232446 1
0.30328108401119 1
0.323611944573252 1
0.29556968674736 1
0.218698101481798 1
0.227032819621646 1
0.344261795906594 1
0.301247346924117 1
0.332118248323062 1
0.324700456947737 1
0.23491767724368 1
0.312345908389536 1
0.302393722779136 1
0.285528834233976 1
0.290587998805981 1
0.286516389092205 1
0.295326340165266 1
0.317390869644116 1
0.320949415495014 1
0.296931785870818 1
0.307364137429956 1
0.289124096703102 1
0.275206357804785 1
0.381288069374358 0
0.27774624994823 1
0.253214009775943 1
0.267458552939446 1
0.30308266218671 1
0.286989228056744 1
0.337171078167611 1
0.371156836651027 0
0.339942353632934 1
0.327876564642555 1
0.270498451003952 1
0.29085772140838 1
0.278325022980416 1
0.308296509677191 1
0.267481871764132 1
0.362029397424331 1
0.333026600817782 1
0.345733554996341 1
0.274725973368631 1
0.327555930106473 1
0.330351150970445 1
0.301308628038793 1
0.32664919146654 1
0.341391661306993 1
0.34976159664598 1
0.31106113576949 1
0.321231314085496 1
0.331716639044778 1
0.331702916717655 1
0.314460082465129 1
0.296980175097217 1
0.283145296604071 1
0.283863138224917 1
0.31272103937225 1
0.350245720408203 1
0.303662643840098 1
0.281060960557144 1
0.307421281275739 1
0.312419416141726 1
0.257753106668049 1
0.270376594212141 1
0.309341959330882 1
0.351269230692115 1
0.3532827823914 1
0.295982412555147 1
0.252907092830993 1
0.400220261101306 0
0.339637064877374 1
0.322531220133135 1
0.352968953495386 1
0.263134022068831 1
0.335162234778793 1
0.272188587111186 1
0.277163371622908 1
0.351938847134126 1
0.268855574573042 1
0.359383847621083 1
0.25158274667879 1
0.325745708596784 1
0.340991491521232 1
0.26148803134443 1
0.267403735798317 1
0.392521208250873 0
0.29678612771754 1
0.335317986922268 1
0.322202086423492 1
0.364091927529217 0
0.343501868275674 1
0.371223976795271 1
0.298360854300486 1
0.426935243577479 0
0.331194953062898 1
0.310887659242115 1
0.342361443647199 1
0.315410726073318 1
0.315251015026096 1
0.316744330861039 1
0.318741174460029 1
0.344285582231355 1
0.315215263165366 1
0.337477017374802 1
0.336434251471185 1
0.306176957881351 1
0.320931950042384 1
0.282774503476625 1
0.353567857808621 1
0.257099404645476 1
0.282841909218838 1
0.297695860512254 1
0.25993873919392 1
0.282831442873882 1
0.335302821817119 1
0.339120288844211 1
0.341639761274654 1
0.255365914596157 1
0.315125798916806 1
0.281229358151383 1
0.334291493007518 1
0.308899993951528 1
0.327680996309003 1
0.30211173888615 1
0.340600863333836 1
0.339762214406762 1
0.310841081809343 1
0.332155218437905 1
0.36200170810654 1
0.333190758746228 1
0.270031538812953 1
0.348900191286717 1
0.355954253737623 1
0.303185091671061 1
0.26125996672072 1
0.350397336236158 1
0.415200032642805 1
0.305050492497334 1
0.293470630522365 1
0.404065105873413 0
0.299903727449326 1
0.330502857513493 1
0.294391458152546 1
0.328155176765615 1
0.329838545713736 1
0.348316237962613 1
0.278719066232218 1
0.323683174707762 1
0.358480566208212 1
0.258243474731774 1
0.330180158225894 1
0.372819284382636 1
0.282200417558303 1
0.327580103166851 1
0.32143333869171 1
0.298190886985232 1
0.313737101621439 1
0.30416397178645 1
0.272068202410182 1
0.26128834014954 1
0.320851365060853 1
0.270840083178252 1
0.343011486769569 1
0.328960531353466 1
0.348452367090692 1
0.24792239985468 1
0.300404721802762 1
0.291061813219063 1
0.317558832565898 1
0.339650300674134 1
0.300532057838426 1
0.322435975773073 1
0.320973300009054 1
0.333461217030192 1
0.356971622472792 1
0.382215083728384 1
0.310326920401017 1
0.31434035654626 1
0.309443427551104 1
0.306645660413132 1
0.28441744741967 1
0.288855948784028 1
0.310711746615567 1
0.318910002430624 1
0.227838133521169 1
0.428446644683488 0
0.317039031632152 1
0.305013865523408 1
0.300642364007654 1
0.33513349083532 1
0.303740056891374 1
0.308268402870369 1
0.358053160245148 1
0.256026122943772 1
0.318120106776324 1
0.30936751818443 1
0.334337738033177 1
0.319523641188374 1
0.26057821359141 1
0.346013823866648 1
0.338475967691005 1
0.317950769587987 1
0.276728573370383 1
0.278669136385124 1
0.28309957109277 1
0.359156497077524 0
0.318690740039624 1
0.269039973370203 1
0.313507076812137 1
0.335432462281929 1
0.28690630720678 1
0.387031957016117 1
0.334824576852034 1
0.27469091902864 1
0.265545723965447 1
0.357220535051893 1
0.286314003383959 1
0.314288021428801 1
0.331139824453293 1
0.375121371342289 0
0.273783495813141 1
0.287004987359227 1
0.294101871851604 1
0.269786030818109 1
0.313984096684061 1
0.338114764998911 1
0.34121102277707 1
0.291745186209983 1
0.3643688520648 1
0.325541449403812 1
0.309742576864278 1
0.324612015785284 1
0.291416833556168 1
0.303181201719556 1
0.341687444641557 1
0.300936299936874 1
0.322551812905221 1
0.307590381608599 1
0.267315632342584 1
0.291873426637192 1
0.316502062338136 1
0.332795797294705 1
0.320196676551861 1
0.353868307117514 1
0.296342880930927 1
0.279276993810926 1
0.331599603335576 1
0.287609228719109 1
0.267513315208102 1
0.293717927537259 1
0.350664083114176 1
0.261205013074722 1
0.350105790468516 1
0.2844647473656 1
0.259127617528345 1
0.289846813240203 1
0.330323793455959 1
0.281327322603652 1
0.351248885565202 1
0.377678242655176 0
0.304403288452795 1
0.32646602572044 1
0.316371707171509 1
0.274593514267096 1
0.265409855478713 1
0.329401563891466 1
0.322804349174167 1
0.371349661013875 1
0.302460470195936 1
0.310927438059495 1
0.307816863072892 1
0.324504449790549 1
0.283840081352199 1
0.297426481859586 1
0.307081594792306 1
0.311995831565274 1
0.266337303197339 1
0.317067746077011 1
0.327655661980988 1
0.354855245647618 1
0.289901220343383 1
0.298485754518112 1
0.351521610015469 1
0.269734282334981 1
0.294269787435656 1
0.307278521752266 1
0.34454933097258 1
0.308144055856271 1
0.345499418540981 1
0.365637470589212 1
0.321558981699416 1
0.340759477346074 1
0.336788546939075 1
0.312435746618964 1
0.300286076931928 1
0.303179445613512 1
0.26304984943776 1
0.283931400756161 1
0.318094966435362 1
0.311005300957887 1
0.331970149047442 1
0.339876262631117 1
0.309427650286021 1
0.281348068526713 1
0.310653327937238 1
0.29421560169013 1
0.318444520109811 1
0.28753168533077 1
0.352601070927875 1
0.339774362484178 1
0.271231879943526 1
0.301265857382557 1
0.327263299723563 1
0.280367311216181 1
0.308577545762047 1
0.385082920043795 0
0.29777409501525 1
0.264026025832445 1
0.29277453787229 1
0.335529462736893 1
0.248622500939429 1
0.276397570051981 1
0.32654660502398 1
0.306617780648638 1
0.394678989925297 1
0.28686849462029 1
0.278492303310816 1
0.344645860989858 1
0.273895149775211 1
0.309028017675083 1
0.32624649588565 1
0.340541368969918 1
0.330389891377277 1
0.254450492353877 1
0.322687303348125 1
0.312425964206568 1
0.315373682981902 1
0.324503034938436 1
0.343367763725778 1
0.25231132432492 1
0.337519980333951 1
0.308348885899119 1
0.263254394677816 1
0.276062013866943 1
0.341950395511512 1
0.364567892958007 0
0.325440423620956 1
0.315563878637213 1
0.27115074203836 1
0.337015138759732 1
0.269198222202294 1
0.309151615864514 1
0.322808242374704 1
0.320635711452353 1
0.332818745046076 1
0.32021267129391 1
0.331577706751344 1
0.277166777194647 1
0.360680885265127 1
0.341431742946002 1
0.320490275516459 1
0.352962330219502 1
0.351872955775975 1
0.295277607740225 1
0.308184659078533 1
0.376006933683192 1
0.314678447529642 1
0.325715945125258 1
0.345203912578438 1
0.388382947427163 0
0.274653681925566 1
0.31181315341463 1
0.339002470403478 1
0.288461866309335 1
0.283279926450967 1
0.412282496826845 0
0.307247182130836 1
0.311927085986932 1
0.323282655299075 1
0.37589018944167 0
0.303752089031945 1
0.314723686536995 1
0.322280759216324 1
0.259450079032173 1
0.307156270847454 1
0.305322505076217 1
0.332058764885081 1
0.32484213376307 1
0.327922368349908 1
0.374839749156653 0
0.338043801731736 1
0.333080368017113 1
0.309781788376554 1
0.315147845310967 1
0.334996620301611 1
0.275067236051177 1
0.321923502648725 1
0.390490060245775 1
0.296200356328238 1
0.357629912937533 1
0.340274020632647 1
0.355808524710163 1
0.302118321191269 1
0.361570112786928 1
0.314302639639885 1
0.335832510760334 1
0.326425894636288 1
0.327156868410435 1
0.271723071019362 1
0.336799546213327 1
0.359989746914147 1
0.339209309000589 1
0.28164979577081 1
0.343072434027779 1
0.305387756091901 1
0.356294370681481 1
0.317386121012828 1
0.329767174963094 1
0.328193915143873 1
0.283204517361978 1
0.298117576885984 1
0.366964053110549 0
0.288606985382408 1
0.346391373158893 1
0.289283492277056 1
0.269438142675465 1
0.315246198821082 1
0.261270274325697 1
0.324013056427076 1
0.330398889198239 1
0.379354384974473 0
0.325938692134828 1
0.239491118131033 1
0.270213412746708 1
0.272583874231667 1
0.275073682900323 1
0.296431693087288 1
0.344761092819701 1
0.251079564625955 1
0.274856717440311 1
0.29850986873635 1
0.341671140365954 1
0.323384382278129 1
0.321826049140073 1
0.338979309336897 1
0.329512131131334 1
0.360146842000052 1
0.327313933071631 1
0.303454926365005 1
0.257654613414863 1
0.308477517400161 1
0.266046359788583 1
0.312085768134154 1
0.349945517937085 1
0.297811032887613 1
0.297063261134337 1
0.314467295602867 1
0.383238762113837 0
0.305966327782489 1
0.293485446622198 1
0.299259353662109 1
0.321830188436631 1
0.311519697027601 1
0.300229799484259 1
0.357003555956114 1
0.294490876228291 1
0.30140776585077 1
0.348273136897685 1
0.237870261186667 1
0.399629865229251 0
0.327589465627996 1
0.306202609393565 1
0.261373780302183 1
0.335618841868713 1
0.26667757807928 1
0.357788407163792 1
0.287809669081387 1
0.282384650888093 1
0.273932934685608 1
0.269080701497677 1
0.354870998805804 1
0.251901354215343 1
0.302296723696954 1
0.359712259062584 1
0.318864547544693 1
0.30737481610612 1
0.363151254117565 1
0.294963054903251 1
0.290524010457023 1
0.301831306413236 1
0.329958119159189 1
0.29447348644817 1
0.284969696550675 1
0.312779835590503 1
0.350790909430269 1
0.32928918404387 1
0.311975157090393 1
0.341587412774033 1
0.27568905309491 1
0.258008034062486 1
0.308291257706672 1
0.344861008199957 1
0.313333384539871 1
0.286088948296119 1
0.266362687779663 1
0.332749735397463 1
0.348820603596079 1
0.314363315521326 1
0.303287299697386 1
0.334553765943846 1
0.281390872880011 1
0.313929195284227 1
0.297520343647569 1
0.320130533115892 1
0.315720889913493 1
0.283855396564824 1
0.34427457893434 1
0.262993240499178 1
0.295081912247411 1
0.295244730979687 1
0.328241329510846 1
0.332358798000186 1
0.252604308777842 1
0.323231507629013 1
0.292480660927518 1
0.31461159417798 1
0.300287245807284 1
0.340725331091668 1
0.230123591057044 1
0.340071544535385 1
0.369674060117067 1
0.359238671147761 1
0.352285615792119 1
0.325036361435759 1
0.342913879122082 1
0.335369488008091 1
0.33503727603882 1
0.358835387263635 1
0.317632648509201 1
0.287433129874737 1
0.412240735810799 1
0.273527633328054 1
0.322855062963869 1
0.32371388343275 1
0.299837266435884 1
0.306374074713485 1
0.267085701325984 1
0.310507454740843 1
0.293926743171175 1
0.257740958739387 1
0.294031587479043 1
0.305681773620659 1
0.327928884343814 1
0.274079297175313 1
0.276211828945346 1
0.291413610798235 1
0.317790627127386 1
0.312969977998152 1
0.332342891425454 1
0.335945017117723 1
0.413931553471463 0
0.345106686530729 1
0.308462578540549 1
0.339167492348781 1
0.320535783292965 1
0.275563948030201 1
0.349849855318359 1
0.319127965988144 1
0.343825272576622 1
0.31748051330104 1
0.31936414222338 1
0.339805328150119 1
0.320623262734046 1
0.321524255300414 1
0.323689422433504 1
0.308155870683482 1
0.369767372085197 0
0.345873385165013 1
0.377945054969487 0
0.313090361421704 1
0.318988888108909 1
0.305900768005799 1
0.314959494854711 1
0.368795783848058 1
0.312219582924654 1
0.268876389354938 1
0.341390405671812 1
0.273675322036673 1
0.255911263177323 1
0.356845137779657 1
0.312953572720603 1
0.301494157078804 1
0.285112188491251 1
0.386142422166558 1
0.365892692599022 1
0.304459622106384 1
0.267385389828059 1
0.262096812711076 1
0.339669280169809 1
0.372048938701506 0
0.315940123557587 1
0.308954065519251 1
0.295861822984356 1
0.33823262659237 1
0.323625401173578 1
0.306086556741231 1
0.298886015009141 1
0.32899158906244 1
0.319975596058624 1
0.311952889651068 1
0.267983608331786 1
0.283664419106938 1
0.340894682663418 1
0.360527308407043 1
0.330323779396907 1
0.2991025486272 1
0.293126029407775 1
0.302921311493136 1
0.288290059472571 1
0.331281850940048 1
0.310076059464945 1
0.270674950325288 1
0.281147705057545 1
0.337689472191127 1
0.311119677763358 1
0.251448013163224 1
0.306284281993988 1
0.346774892544124 1
0.302104455642846 1
0.305135737692456 1
0.300351076480129 1
0.365011564496285 1
0.328624666910717 1
0.317088219042207 1
0.298347001911564 1
0.301780124229886 1
0.292770960662649 1
0.254212615598602 1
0.281579481467827 1
0.332234172806311 1
0.319501193314737 1
0.269550633925769 1
0.31261306210428 1
0.323608841293468 1
0.337065507287594 1
0.295285995990175 1
0.366133391456877 1
0.239370862262168 1
0.313036044943709 1
0.314600290932721 1
0.306606764515308 1
0.315865847318562 1
0.330022512390238 1
0.243582867067929 1
0.310809607695869 1
0.291252288799451 1
0.292920292806874 1
0.291740889113805 1
0.369208765403518 0
0.221121193123474 0
0.336970243712279 1
0.290964290496873 1
0.323258028875472 1
0.245409857573958 1
0.225303118429352 0
0.342273971973047 1
0.342044430730419 1
0.229737796077585 1
0.335836367232086 1
0.314924136631659 1
0.345648039061538 1
0.371594113825939 0
0.328693767544222 1
0.31267241839873 1
0.29829047366528 1
0.287376969108853 1
0.340180973429436 1
0.289827793177171 1
0.360890068908417 1
0.33398918044364 1
0.29645199122246 1
0.333887408237689 1
0.322685595791685 1
0.273423371423036 1
0.341270854210883 1
0.338666164620997 1
0.317768479394994 1
0.295710608714871 1
0.325334187695453 1
0.342612235740078 1
0.277291812943635 1
0.294154296803259 1
0.390096547740865 0
0.317257564788452 1
0.337121745852698 1
0.333310603564051 1
0.373201692685563 1
0.313560898835881 1
0.352805266343685 1
0.309542683196757 1
0.298010867263772 1
0.402914377262673 0
0.310749904424456 1
0.313900111933106 1
0.360896550011736 1
0.323137882199399 1
0.254944617915375 1
0.287350798012082 1
0.295577956718562 1
0.367882048403399 1
0.335116522107331 1
0.313924363572585 1
0.394662166289011 0
0.303697209378403 1
0.31031920879169 1
0.28716765629474 1
0.270535070801932 1
0.330651963198618 1
0.295771575651053 1
0.324300382858107 1
0.326955638771464 1
0.28183587762511 1
0.30987141033584 1
0.305773991629021 1
0.294314015716781 1
0.327605756009674 1
0.265330878771418 1
0.332875233543921 1
0.364700186208475 1
0.259797789469515 1
0.313289115525076 1
0.286038402931028 1
0.384540692271455 0
0.391469488499567 0
0.3130682555632 1
0.273237800209146 1
0.303818845308445 1
0.318428817870471 1
0.32159757734108 1
0.314812471910604 1
0.326568247805176 1
0.360008514354516 1
0.267095293904838 1
0.322040483279066 1
0.312172668808409 1
0.346325445157726 1
0.323528141000231 1
0.322806350525858 1
0.375290652269509 0
0.349057649854692 1
0.307403832769233 1
0.223744186431617 0
0.32537593149249 1
0.261713729206689 1
0.325484250674772 1
0.338098970234772 1
0.346689145176047 1
0.350879756505731 1
0.396217011560515 0
0.327614705125214 1
0.27066475967485 1
0.276590456048095 1
0.288417351840663 1
0.340382192186744 1
0.277381204370353 1
0.330335373633239 1
0.351302983959005 1
0.3121627001407 1
0.348480117201384 1
0.286917752802593 1
0.272965736984176 1
0.330603640828063 1
0.287687849870756 1
0.301436152537525 1
0.293081644082007 1
0.294144066179985 1
0.323490414035713 1
0.282017273119142 1
0.298221673559834 1
0.331341793583942 1
0.342191078472619 1
0.280734571666663 1
0.290872094214298 1
0.341600646101153 1
0.402040932511911 1
0.24162075654855 1
0.303412412490388 1
0.299100526374202 1
0.309512764579425 1
0.352400603513082 1
0.219031828005236 0
0.334372794365596 1
0.2733110730919 1
0.255335036407885 1
0.336893305907075 1
0.318734420894254 1
0.345371106426678 1
0.290062840997324 1
0.319337850695464 1
0.30594146914752 1
0.293462908545179 1
0.336459375687011 1
0.323027818930186 1
0.303945109388952 1
0.302252367371362 1
0.294356413523569 1
0.291327143711666 1
0.314678216638919 1
0.33240816158467 1
0.322920742423461 1
0.287284800779648 1
0.298648654674087 1
0.314310702621291 1
0.26125586341573 1
0.300610009399854 1
0.358077553724686 1
0.34261817589509 1
0.316633437137384 1
0.26027320085197 1
0.290280656807607 1
0.304048894125203 1
0.314178841730688 1
0.359143496952984 1
0.367763190483799 1
0.287649265198707 1
0.315697512018357 1
0.333373843038935 1
0.302897822196239 1
0.36277279457205 1
0.322622785173852 1
0.309667612390517 1
0.276077632617042 1
0.2907807317595 1
0.306946220865706 1
0.300406292461837 1
0.256640296038569 1
0.321408430203801 1
0.268760647598518 1
0.349204284808115 1
0.367222753856679 1
0.319330179478101 1
0.322087009780127 1
0.371060047835688 1
0.330971343786342 1
0.34965976761079 1
0.311573637389201 1
0.362675590442507 1
0.27233381073602 1
0.349387732953687 1
0.31523579556582 1
0.297874787940034 1
0.287648042920406 1
0.279365686078005 1
0.370779833817269 1
0.292373859302547 1
0.287946897164955 1
0.231331227970301 1
0.323468570431099 1
0.305561285940136 1
0.288226394115104 1
0.320192260360454 1
0.319369501907935 1
0.272594044163964 1
0.379101386165631 1
0.267538596980202 1
0.262069701487194 1
0.270592361592411 1
0.275828547390861 1
0.292595601799458 1
0.33898740399378 1
0.293092083147264 1
0.270269218671284 1
0.378686897514945 0
0.281347830814275 1
0.268321202016939 1
0.311950304395824 1
0.294963243829019 1
0.258688548504152 1
0.353950614079147 1
0.305568403425404 1
0.329078293719332 1
0.322340394180255 1
0.300367298167914 1
0.299286733470818 1
0.311183141555149 1
0.31602173050107 1
0.339928296485077 1
0.272487072762232 1
0.308524828575632 1
0.304266183118053 1
0.281120651732668 1
0.340005557802997 1
0.315780099882438 1
0.248598102143777 1
0.278965002397066 1
0.332467078673411 1
0.32819565754232 1
0.276286509921892 1
0.2858201265628 1
0.316763754110646 1
0.333807930052863 1
0.30236283407991 1
0.315048157663845 1
0.262855573478713 1
0.284883836481926 1
0.333207418006672 1
0.371305986619165 0
0.29852417039477 1
0.303183004367686 1
0.323838030006936 1
0.281076478965157 1
0.309298746404453 1
0.290597637486425 1
0.337412034878824 1
0.302392295473967 1
0.342127521983166 1
0.343385318412713 1
0.350586427822028 1
0.301202672503594 1
0.332449898247578 1
0.400904772995436 1
0.312622431772312 1
0.33313277654756 1
0.281248586720833 1
0.322741188650787 1
0.34928768588098 1
0.367497497135315 1
0.293676598948675 1
0.306985468266007 1
0.334355265658038 1
0.362846880971116 1
0.354919198483405 1
0.310307217593047 1
0.361572437518858 1
0.323659949279422 1
0.309884222906461 1
0.398824753945834 1
0.262140724114974 1
0.273119085835191 1
0.306779781139192 1
0.343718458383959 1
0.309177230010381 1
0.242415379782474 1
0.309213786715811 1
0.341268314707696 1
0.326171723433908 1
0.298294890247725 1
0.308683636752172 1
0.202517859985361 0
0.266656837888128 1
0.304208357939709 1
0.289935445261434 1
0.318545832681013 1
0.290357950598576 1
0.311330950286674 1
0.318162573092203 1
0.295153796008475 1
0.370181148411988 1
0.324430351273514 1
0.305020672731992 1
0.287881044226197 1
0.304377846580246 1
0.329409464293532 1
0.320241775442995 1
0.308990695222594 1
0.295241218718293 1
0.299845162569762 1
0.246819978905961 1
0.335734063805172 1
0.313828442626653 1
0.260804814973488 1
0.406657223306263 0
0.28571570890354 1
0.338010904266689 1
0.316749146440117 1
0.359633965501923 1
0.26187297566119 1
0.317520226012869 1
0.272054888866882 1
0.23459160472757 1
0.311339729585275 1
0.325920017439536 1
0.28365071843002 1
0.316984255523946 1
0.271146340825624 1
0.362532061112192 1
0.33661892811933 1
0.38610700954014 1
0.321193491176987 1
0.358773844793252 1
0.325429572226887 1
0.316186468493904 1
0.322481806680109 1
0.325984248446509 1
0.288904367353419 1
0.349694248231805 1
0.254195693860986 1
0.27099080104658 1
0.325076788441638 1
0.362872812360154 1
0.397864277460653 0
0.285280777350268 1
0.292739074233258 1
0.32217490677077 1
0.303051630163237 1
0.295010757605945 1
0.316967902706878 1
0.298918576329198 1
0.319846801239638 1
0.304294672870876 1
0.265689581790226 1
0.259540115151138 1
0.387839245750001 0
0.269343103397113 1
0.335729907646736 1
0.347340544296987 1
0.319776089989079 1
0.273778517063415 1
0.35485794846427 1
0.27813333388335 1
0.372430981986701 1
0.285671329784861 1
0.283528253009147 1
0.268838304064624 1
0.325420506317615 1
0.326856120022088 1
0.308797610813799 1
0.279025442030319 1
0.309418151121086 1
0.303060571180955 1
0.335963380068048 1
0.245682749983166 1
0.392442968129316 0
0.313201909626641 1
0.316904711043176 1
0.3121740453287 1
0.347472662321366 1
0.356078200561582 1
0.303151103799199 1
0.327181748393501 1
0.262954874097376 1
0.364767740117053 1
0.310286788014125 1
0.265394922378292 1
0.374419855174173 0
0.255080641894912 1
0.315254671346817 1
0.316964944248474 1
0.251177016487341 1
0.258041536600308 1
0.320891486006897 1
0.294618275906683 1
0.339310930504457 1
0.34888657125044 1
0.319016744069812 1
0.350444714588694 1
0.359508432804534 1
0.363164417739392 1
0.276548529805322 1
0.351946111935844 1
0.319627987385525 1
0.307461978129931 1
0.289534610665882 1
0.316297984897344 1
0.303195618279211 1
0.362670845711803 1
0.359216712877891 0
0.279476314401829 1
0.372802789448423 0
0.266657723830186 1
0.293111999338585 1
0.334670631887606 1
0.242153428256967 1
0.30006033229089 1
0.331942695548739 1
0.301234992503503 1
0.30362263862057 1
0.357177554128963 1
0.387477023790646 0
0.269402463281981 1
0.365912529462958 1
0.299032261926259 1
0.343909379591815 1
0.291917864177393 1
0.286598315716303 1
0.257263705892278 1
0.269463880138909 1
0.387427118246885 0
0.332141034218594 1
0.30361685118679 1
0.336535582874217 1
0.334325870168414 1
0.316280841890106 1
0.270116416007188 1
0.309510673664347 1
0.323676309888256 1
0.317903570399524 1
0.304245507686334 1
0.356127879223372 1
0.291264742915394 1
0.319038844130465 1
0.35508679445566 1
0.323241255552188 1
0.306317808048045 1
0.270821233886958 1
0.27390594250064 1
0.353984143240271 1
0.245520434320596 1
0.328323915252114 1
0.286760923185104 1
0.312731988950416 1
0.337828076139091 1
0.324479551563036 1
0.346063667617307 1
0.275859340428179 1
0.30735716432821 1
0.2969618014615 1
0.300060205528168 1
0.395345859542492 1
0.243388360307838 1
0.323682230879361 1
0.352104830976332 1
0.354005472611393 1
0.373222430805743 1
0.30072295554763 1
0.277360177530126 1
0.348004666771285 1
0.313296917127555 1
0.309923061507241 1
0.260351922952161 1
0.338865709438271 1
0.32842351261718 1
0.304735815928354 1
0.338198058643928 1
0.377372110579626 1
0.36752730406038 0
0.300326124389415 1
0.28015265848083 1
0.321483032803768 1
0.3037391070879 1
0.283099447836312 1
0.351536536477852 1
0.337540967424915 1
0.363756535245332 0
0.326627156793947 1
0.324155395848867 1
0.343870438901999 1
0.322007587226486 1
0.344045885231155 1
0.28381209410312 1
0.290025854070233 1
0.306712602996704 1
0.360201293342622 1
0.343692893914155 1
0.29036944756279 1
0.308775585696975 1
0.360175060072518 1
0.301053646005599 1
0.309007117204662 1
0.323190781025589 1
0.332500167980366 1
0.362566275524477 1
0.319650206647671 1
0.28297190915617 1
0.307679055946796 1
0.356271696016484 1
0.317932232205685 1
0.358892129881612 1
0.30371925483721 1
0.307783751556961 1
0.320095050988141 1
0.310381816459825 1
0.351288961459105 1
0.296403315290214 1
0.269420060172777 1
0.366285335930192 1
0.353723674629515 1
0.314066586119926 1
0.275061989653144 1
0.283790393865293 1
0.245885912371923 1
0.315129329855374 1
0.270103656118396 1
0.376950120477854 0
0.350835628362077 1
0.296365516251395 1
0.304112090899073 1
0.38606117410863 1
0.304353220955016 1
0.308930673984156 1
0.308492256526706 1
0.313322456151649 1
0.380988054345674 1
0.254648802561773 1
0.313236319325358 1
0.220614157248739 0
0.353901408536027 1
0.276840333960578 1
0.317662785006075 1
0.341739552488956 1
0.292307635582186 1
0.318400392982984 1
0.330409660970604 1
0.35039452560915 1
0.263412893403651 1
0.320014044767571 1
0.312025177220425 1
0.278738791063851 1
0.252946484945257 1
0.268348585611173 1
0.303213911716726 1
0.422273018565037 0
0.273767391879015 1
0.324546831304016 1
0.350302677816664 1
0.286176456525343 1
0.324405171003039 1
0.338686011953523 1
0.268854714152489 1
0.288140028986365 1
0.358241906836194 1
0.304129232105711 1
0.315782447298034 1
0.267778384597797 1
0.317623415823256 1
0.262061007157797 1
0.306169096537012 1
0.296103575890879 1
0.341767911158016 1
0.273761403134155 1
0.319281991232856 1
0.286931294217168 1
0.334867842575083 1
0.28988887214264 1
0.299564783567411 1
0.353036504828814 1
0.338317662165167 1
0.289352040841651 1
0.28376210505832 1
0.31490729172865 1
0.320446633739404 1
0.266572749850119 1
0.243127187386701 1
0.409696710778944 0
0.318254781803794 1
0.276382092538643 1
0.279695139134471 1
0.37905596113695 0
0.303907762319009 1
0.329393807144133 1
0.189510208802118 0
0.272766151108634 1
0.363042375402241 1
0.31078910014638 1
0.247236958564297 1
0.305508105088996 1
0.340278545515648 1
0.291069574626899 1
0.277032254713228 1
0.282101648890478 1
0.29730727352217 1
0.293250586733336 1
0.256137630477775 1
0.393545530491388 0
0.311488322866572 1
0.375678758356185 1
0.357336258048268 1
0.261862688423592 1
0.286356689933755 1
0.324487080472112 1
0.293525304004956 1
0.305933891764284 1
0.336992009480385 1
0.288205977095278 1
0.390981402365179 0
0.288884817381902 1
0.239863636914092 1
0.328211203513428 1
0.236806020229702 1
0.360516527592937 1
0.313512677853853 1
0.328427078286811 1
0.264417964298307 1
0.313527163606407 1
0.382510782115353 1
0.253599002680289 1
0.294523119289987 1
0.318653591704063 1
0.276426845903939 1
0.331259016201182 1
0.334226613430245 1
0.37709336886953 0
0.299536088764212 1
0.330302529178876 1
0.279597067847618 1
0.319614176027167 1
0.307653589122691 1
0.329758015253912 1
0.28829713068958 1
0.291469335907422 1
0.382278887483017 0
0.404848907055597 0
0.353063073999771 1
0.277632973739957 1
0.289600818793758 1
0.305938760783313 1
0.283808086603198 1
0.346639797554735 1
0.269206004244918 1
0.290257621951479 1
0.289659116918038 1
0.294737200935499 1
0.328214649257106 1
0.282150732508469 1
0.277717037419131 1
0.27922470139874 1
0.293741971928018 1
0.29003383030132 1
0.30234168795859 1
0.306956015692031 1
0.31719475984351 1
0.366937050371419 0
0.298696616957255 1
0.303183410546361 1
0.291156140081246 1
0.297530706788387 1
0.324418914744808 1
0.296249209402377 1
0.278367465930868 1
0.349357282680498 1
0.303876293972911 1
0.327156606884574 1
0.272832397924467 1
0.327121062672914 1
0.345851110146245 1
0.311628364101347 1
0.319842484411909 1
0.32300297976741 1
0.309465089887689 1
0.370680992341316 0
0.28496806951115 1
0.368665240725692 1
0.357145210201156 1
0.290147570714302 1
0.362906232350049 1
0.279102656475153 1
0.299987066600705 1
0.369244777129121 0
0.349406614038373 1
0.279674193804416 1
0.319267404501287 1
0.274769081392709 1
0.322613193917898 1
0.349128529280862 1
0.267630618862991 1
0.296753269456718 1
0.378551236366553 0
0.335715812999944 1
0.350558596589426 1
0.311456375357872 1
0.279767017195434 1
0.323486524709072 1
0.329230315130073 1
0.334692387021398 1
0.372588268111555 1
0.247496710692961 1
0.330603164123295 1
0.300280434796374 1
0.294079951219476 1
0.281521695190779 1
0.308301515336951 1
0.326250113119082 1
0.325504710711625 1
0.35075391768782 1
0.257797166550754 1
0.248937848616573 1
0.345274879282284 1
0.27244218129571 1
0.307859242413607 1
0.284893124224145 1
0.308707387058184 1
0.350552191099294 1
0.342919472611787 1
0.326312128589682 1
0.274061874376437 1
0.298619354085228 1
0.351658942453081 1
0.332817756982614 1
0.319539122345636 1
0.248495267109454 1
0.289666399877481 1
0.261802079884995 1
0.300424288125323 1
0.318586299119678 1
0.269964037160381 1
0.349759324866857 1
0.297226475298132 1
0.325533762030455 1
0.328808236199523 1
0.265708704459875 1
0.365516017638154 1
0.313342920246936 1
0.28013643143143 1
0.317345297829158 1
0.343810226345727 1
0.325378348616697 1
0.326858851816748 1
0.341705594047815 1
0.322893435635453 1
0.260260601873081 1
0.341107954795462 1
0.289201094362197 1
0.372271348966585 1
0.318282621560968 1
0.367255174414359 1
0.317585337061722 1
0.294056463067612 1
0.344424633898671 1
0.306307919800419 1
0.296265607571946 1
0.261475864478558 1
0.359363565986367 1
0.32648670710448 1
0.320406789043955 1
0.281748226221184 1
0.345766991502993 1
0.291180930249289 1
0.316402762201914 1
0.341839180011439 1
0.325188804866046 1
0.322724700861395 1
0.286839430439553 1
0.27513778108404 1
0.357191248812923 1
0.303694871510678 1
0.302421239267294 1
0.310768309056333 1
0.282255039151217 1
0.331110392474746 1
0.317665087126635 1
0.348042772726446 1
0.336682229049367 1
0.355040432794448 1
0.300334663538469 1
0.299386516881958 1
0.366177266207505 0
0.296985292129253 1
0.354004834659636 1
0.319864140499958 1
0.299011680532367 1
0.307839805168461 1
0.262214963451055 1
0.325800063291824 1
0.263783131054369 1
0.297701166778991 1
0.366508061048733 1
0.340645080760921 1
0.278379114969919 1
0.333226720256029 1
0.32106322385497 1
0.261043383318369 1
0.358101558918643 1
0.316732066179499 1
0.308184729125395 1
0.275598197045805 1
0.255957434386898 1
0.256214067156035 1
0.328876122056937 1
0.339247061707113 1
0.274493515289183 1
0.313610101404197 1
0.271329496492834 1
0.313363284653947 1
0.313844102855565 1
0.331792741790693 1
0.258275198954816 1
0.325432104615431 1
0.291063903240002 1
0.342322848213511 1
0.273344284793528 1
0.32160312288749 1
0.269825156623525 1
0.299049630813065 1
0.339721847097799 1
0.334165692149243 1
0.329178711307315 1
0.270550971754254 1
0.36918802331989 0
0.363227802253522 0
0.283720365491006 1
0.295638558012867 1
0.299179492557779 1
0.28089878092637 1
0.281370511454759 1
0.296702658104869 1
0.23959351368151 1
0.282160306742969 1
0.352445523008496 1
0.316167216794989 1
0.333182742387146 1
0.273988530829911 1
0.307403110512049 1
0.343645995733695 1
0.221086693346933 0
0.293218708162277 1
0.360239006672431 1
0.292297880048845 1
0.287832380936299 1
0.37844376491514 0
0.365587596568585 1
0.29730649495377 1
0.261640974358617 1
0.264703049848333 1
0.309838893355349 1
0.299756420600003 1
0.339176283761386 1
0.219208352006987 0
0.35755893537712 1
0.3007434505141 1
0.363987124744387 1
0.315581900027434 1
0.328800470843585 1
0.283515728449841 1
0.308981269059459 1
0.253277703757837 1
0.344233998399679 1
0.304612594737451 1
0.317493422194475 1
0.325958974535258 1
0.316166617460612 1
0.345714851497472 1
0.325690926584769 1
0.32062403375035 1
0.359738999850157 1
0.280072987818311 1
0.346991540494939 1
0.298531615451263 1
0.31306030980625 1
0.35617003107914 1
0.265005843277728 1
0.316919578354676 1
0.311921285644556 1
0.264281517535002 1
0.328355025572782 1
0.293266404216988 1
0.289146384092867 1
0.30948494196645 1
0.299042584207984 1
0.305480677957927 1
0.33239673315332 1
0.28201394545 1
0.263760530721812 1
0.292567728643655 1
0.321404389757156 1
0.272400472206999 1
0.313378316597607 1
0.311786760028109 1
0.270383064277875 1
0.376998408418315 1
0.301183819471427 1
0.325369230691211 1
0.334881235266337 1
0.364704892556255 0
0.390512700886083 0
0.292414885279461 1
0.33014007436482 1
0.27955730338756 1
0.361645114929817 1
0.311290456966615 1
0.24264220123741 1
0.255805398336359 1
0.289210942467286 1
0.341587043181796 1
0.313974665050542 1
0.322141754503086 1
0.34811051239529 1
0.258106111872464 1
0.243916482360443 1
0.252872547215383 1
0.345509084835231 1
0.298815692131989 1
0.300624002277221 1
0.321841454372317 1
0.382430548178551 0
0.312606184110226 1
0.261965281578418 1
0.31092997399424 1
0.269924202102137 1
0.291854748057165 1
0.349206196797811 1
0.30757408856306 1
0.33780841836018 1
0.332899393832019 1
0.309379950529205 1
0.272465450179573 1
0.299560383157598 1
0.267028189023397 1
0.370372829484002 1
0.241234914533015 1
0.279735171784567 1
0.359478704910934 1
0.283664710140633 1
0.346841452442522 1
0.286461010669943 1
0.272473271477863 1
0.268723172608426 1
0.296710397280157 1
0.32815295949177 1
0.354152341511805 1
0.305396569917764 1
0.298529914778867 1
0.350633636848631 1
0.340019705559706 1
0.339593563138707 1
0.251626850464448 1
0.273720450004709 1
0.323963108502102 1
0.27356129875071 1
0.289158068616076 1
0.327182833276011 1
0.300210439526299 1
0.25464550969563 1
0.291836786545173 1
0.344229976849528 1
0.336053052175918 1
0.320229477305495 1
0.31903534645151 1
0.342439965404979 1
0.29296712156942 1
0.296852132250203 1
0.365980684170184 0
0.291291738221771 1
0.256430054109603 1
0.314098563383742 1
0.339170384374978 1
0.287857271002225 1
0.351972038559185 1
0.330786717478241 1
0.300764861938326 1
0.313439207736124 1
0.351989540940543 1
0.336925456163845 1
0.346724925856507 1
0.29639015516812 1
0.304763515626769 1
0.286188094042835 1
0.302820047774362 1
0.257613354112972 1
0.239052298075369 1
0.313019881841221 1
0.3317521371153 1
0.311051251312156 1
0.330919278135121 1
0.320318483004008 1
0.300789380287374 1
0.371056639495983 0
0.2275856789494 1
0.35457045194252 1
0.339461824108865 1
0.329436211992489 1
0.32430725760152 1
0.32964075545389 1
0.322967045924493 1
0.25394232675159 1
0.31121499675685 1
0.327120689000998 1
0.282012508725738 1
0.281642794647234 1
0.324669860782028 1
0.286741675857949 1
0.29738131996863 1
0.332782959527891 1
0.279884902952293 1
0.383004732468075 1
0.312840935016247 1
0.311253936287059 1
0.31836395824646 1
0.341797802101484 1
0.32458997728328 1
0.383928615836686 1
0.338872239976319 1
0.279966284451659 1
0.25230466228096 1
0.347380485811574 1
0.266291286505726 1
0.322325651105588 1
0.31667536886005 1
0.271376883238748 1
0.275010944660802 1
0.312113878902231 1
0.369377807298456 0
0.310798389190179 1
0.348710316925655 1
0.320143522110633 1
0.327674096401768 1
0.314247801711444 1
0.347799228168926 1
0.207869330626461 0
0.295231696291871 1
0.26043421109468 1
0.311914990688321 1
0.396809927999629 1
0.340426769762582 1
0.360192354186835 1
0.335978863634505 1
0.328696496553148 1
0.319650130781096 1
0.329266228316415 1
0.306241809239325 1
0.335227790247652 1
0.311045008461154 1
0.23610995073989 1
0.252592307794664 1
0.309296176910141 1
0.346803503843805 1
0.230803645185545 1
0.310756852919002 1
0.281259012779652 1
0.264907041800092 1
0.33777492101517 1
0.270793693117334 1
0.293668985618347 1
0.268385688228872 1
0.297123463342789 1
0.285485125748414 1
0.296830763163121 1
0.302473417549994 1
0.307439691268596 1
0.277871808368099 1
0.317252603960244 1
0.357426319959881 1
0.30099907492077 1
0.286404012548549 1
0.343682504860624 1
0.293743159207847 1
0.282937258957714 1
0.377231111031943 1
0.358627536452517 1
0.308022765870264 1
0.347075064796765 1
0.25119584345973 1
0.260037695055161 1
0.352294578841182 1
0.314660097087398 1
0.340223705393341 1
0.325746904951997 1
0.359269667331944 1
0.242438138757199 1
0.350607435228324 1
0.274527868425403 1
0.363858121998623 1
0.327821875354674 1
0.292077454817578 1
0.292617938867934 1
0.301597219863896 1
0.338584670372762 1
0.30377438474934 1
0.225079149382835 1
0.337141037494385 1
0.288490533559972 1
0.275242464583992 1
0.30996746881035 1
0.316496770010238 1
0.30197737332069 1
0.307963704338868 1
0.300488762544651 1
0.283005335949324 1
0.353915868041283 1
0.304425966388106 1
0.386034275389521 0
0.248637008205337 1
0.319373034714218 1
0.273266930075469 1
0.30934616953617 1
0.276359099188829 1
0.2787362689928 1
0.304929990849187 1
0.354297169268032 1
0.2707115384086 1
0.320645773627813 1
0.31466948414926 1
0.26927420777074 1
0.258570838288195 1
0.287918175189077 1
0.310372291165148 1
0.320322770772935 1
0.286277608544062 1
0.3472306907447 1
0.285274689545743 1
0.313258840798875 1
0.250555342524765 1
0.356658414076548 1
0.323775374183894 1
0.288183672335562 1
0.316357772000598 1
0.33554840171531 1
0.32655069740618 1
0.363024729042641 1
0.305798965834952 1
0.367360460086791 0
0.305200677958282 1
0.359505060870822 1
0.289648682268775 1
0.319203892445438 1
0.312788309033454 1
0.287670572574947 1
0.274970961478307 1
0.186397606611947 0
0.274577102175724 1
0.263943777929525 1
0.300812209133785 1
0.257473208054022 1
0.353431480964058 1
0.338701072515353 1
0.341380950742232 1
0.332787932267181 1
0.302888577486323 1
0.282987686428148 1
0.277995473999224 1
0.384727711034931 0
0.291580306069781 1
0.298600667995907 1
0.261893866336502 1
0.362495057378394 1
0.357075984149742 1
0.289582718761013 1
0.284453071276783 1
0.318089182891998 1
0.344815683762653 1
0.355798178929886 1
0.343423949013184 1
0.326434663547452 1
0.288634906825764 1
0.326819852495655 1
0.251586001478039 1
0.322029416634607 1
0.292537942929047 1
0.280196360940124 1
0.29898122346321 1
0.288090766239808 1
0.333950530977518 1
0.296924072894351 1
0.247431919296725 1
0.297272651957015 1
0.295556256794971 1
0.330089344934439 1
0.272453764775567 1
0.311001533080187 1
0.305567355403502 1
0.345383984703423 1
0.316771510465435 1
0.279110660162402 1
0.304251460711985 1
0.278597384601022 1
0.281064793589761 1
0.373231836367324 0
0.388776863629793 1
0.274395233897709 1
0.269075468161981 1
0.25667352246107 1
0.342147376504956 1
0.307779120139615 1
0.316141799211805 1
0.326764162260839 1
0.324516053351231 1
0.335765803398377 1
0.304380904596008 1
0.320028217164781 1
0.338756837872195 1
0.355308283576313 1
0.398487147033496 0
0.263520613148186 1
0.204575177466499 0
0.286044507827934 1
0.285300656870919 1
0.344168148008048 1
0.328578446804785 1
0.306825516877786 1
0.393285516968057 0
0.279845410755692 1
0.296843173565129 1
0.331547148864502 1
0.31983080833668 1
0.302245120894322 1
0.326139030226176 1
0.250003787868473 1
0.35382763607077 1
0.307756971757975 1
0.260684007530395 1
0.311820529972207 1
0.342637675430665 1
0.326041412696446 1
0.279393041446281 1
0.317887937461038 1
0.306244378865537 1
0.335324436466036 1
0.286101999022397 1
0.37266624981742 1
0.272085448341596 1
0.348172304852394 1
0.340672490816827 1
0.355997722340883 1
0.302448373506277 1
0.308205390701645 1
0.273556913843911 1
0.325770317172603 1
0.279978506793284 1
0.330595413203373 1
0.366643886666167 1
0.282816031356206 1
0.363804919707034 1
0.22861208033659 1
0.35193818744965 1
0.328932936757366 1
0.25626945648668 1
0.308788148557788 1
0.280682737365117 1
0.312203980720009 1
0.309002103297956 1
0.338009754783932 1
0.269284331777692 1
0.310284657708619 1
0.359157490190673 1
0.298006555831128 1
0.366591548127317 0
0.325891198553815 1
0.306151573878139 1
0.330765800102133 1
0.265132225205356 1
0.335213624648134 1
0.290207437695389 1
0.367730519100798 0
0.28936830766519 1
0.318643333406098 1
0.271820630343647 1
0.331933875141391 1
0.282117881468848 1
0.274219598370815 1
0.30301143264176 1
0.350841170467801 1
0.335025351069909 1
0.266395155391558 1
0.261743045888553 1
0.345352436901448 1
0.345734402822042 1
0.291200701469243 1
0.351801949327154 1
0.332176546997768 1
0.357848695681621 1
0.345095716225683 1
0.282916267083192 1
0.331918172775256 1
0.309407816044378 1
0.321205435843215 1
0.347707597076689 1
0.325075803088659 1
0.270653344005034 1
0.323865853089764 1
0.288101649347393 1
0.403184292942941 0
0.32998699729632 1
0.308802331609095 1
0.346506493498759 1
0.308613435401856 1
0.297804800152145 1
0.255218627615629 1
0.345455712417761 1
0.330687689363935 1
0.327824524279234 1
0.327958019584267 1
0.297429149084374 1
0.254664264504022 1
0.371057224015718 1
0.334960700855123 1
0.332463100402077 1
0.364230790418852 0
0.27347835726139 1
0.294620068725714 1
0.392885830193427 0
0.338274710822545 1
0.259090168506238 1
0.262295393018198 1
0.26832343837018 1
0.249810492009075 1
0.323657947201054 1
0.292738387931197 1
0.296032402855867 1
0.341893949786226 1
0.281690205595812 1
0.267467811213071 1
0.328635590852525 1
0.322684298790178 1
0.385339191215922 0
0.445235649083619 0
0.318456572922565 1
0.277168416196222 1
0.334079509425445 1
0.346855176828811 1
0.330372886651903 1
0.303479661204417 1
0.333788756510878 1
0.350347851862145 1
0.331662148068958 1
0.29943582032866 1
0.344722824848294 1
0.306047226441476 1
0.286165962740527 1
0.305251428678655 1
0.320026772730335 1
0.291299503825986 1
0.271526096456045 1
0.284545861085862 1
0.28431376602939 1
0.275399164315209 1
0.262927053735605 1
0.337398437551089 1
0.325836035337847 1
0.317753303275031 1
0.294889121672264 1
0.258754340409557 1
0.299750225738939 1
0.301244690342462 1
0.302885332567344 1
0.334616871604411 1
0.319980697569276 1
0.371831725754957 0
0.32665108808784 1
0.257621466709154 1
0.337449415575481 1
0.293129002638987 1
0.309822727795406 1
0.318208415858975 1
0.349844499591749 1
0.388035997404976 1
0.330900544311767 1
0.323920047308673 1
0.299562961136413 1
0.309976201659922 1
0.334899834183324 1
0.327430294646656 1
0.239012369315196 1
0.305805111930389 1
0.252384859294356 1
0.355108484273195 1
0.329985059891728 1
0.33271764020646 1
0.29581761300137 1
0.247516562389692 1
0.328566645336918 1
0.258296064222007 1
0.388001838492126 1
0.313941953452741 1
0.311788541427408 1
0.356985460405332 1
0.410808661639113 1
0.309798782148414 1
0.29000720112091 1
0.338833710725015 1
0.332425061402744 1
0.341802457633762 1
0.309162499525666 1
0.313418927525675 1
0.316452622433499 1
0.326986405809006 1
0.296597087354846 1
0.311165503077799 1
0.267126352981361 1
0.331696235277891 1
0.303133684335135 1
0.341508269638328 1
0.297568004436892 1
0.38197169616217 1
0.315955716415251 1
0.310806677175943 1
0.328948832975831 1
0.346308118215016 1
0.283055227671384 1
0.328464371893287 1
0.372797913588776 1
0.336785747036386 1
0.313093351674842 1
0.293298312673552 1
0.308824087819743 1
0.309278602338358 1
0.362275626603076 1
0.391553318567024 0
0.294088180509723 1
0.270846793896509 1
0.358288290761101 1
0.319844808461977 1
0.313069534267083 1
0.381693068148745 0
0.322588923456517 1
0.342945173810347 1
0.309458479538487 1
0.370746035175501 1
0.351532909353772 1
0.298576833786693 1
0.334860883608464 1
0.308370221841362 1
0.298655825431925 1
0.258691608077967 1
0.265654522081994 1
0.388442449739037 0
0.389997259069202 0
0.358563798076363 1
0.369535232061395 1
0.271963388875264 1
0.345438137293932 1
0.346488400437498 1
0.366102619005419 1
0.302291176687396 1
0.307311140408412 1
0.322569379181008 1
0.303290592806295 1
0.244423753398287 1
0.319572943675084 1
0.356155102085386 1
0.354421219632723 1
0.324915631533576 1
0.318562385009117 1
0.345491374268139 1
0.264121806749589 1
0.281373643305259 1
0.296750581125222 1
0.374330205813432 1
0.300198756795268 1
0.290379056596437 1
0.338210991777484 1
0.283761888482187 1
0.294025567450754 1
0.278803927625504 1
0.299097037380804 1
0.295314800125642 1
0.340577444946572 1
0.264543847307194 1
0.273959757442771 1
0.310722855681335 1
0.264173646404184 1
0.343917608139049 1
0.373915953335689 0
0.368677468276148 0
0.315787601722499 1
0.320558147808952 1
0.320376799696586 1
0.294738028869535 1
0.334989163914615 1
0.309632167428831 1
0.326039748797878 1
0.317129869199927 1
0.347456627709275 1
0.271161040454362 1
0.297439015281805 1
0.399661484532579 0
0.264627524510926 1
0.318885593196057 1
0.3074869298936 1
0.249495286174194 1
0.332692166874898 1
0.296730773082479 1
0.292376697812051 1
0.346706119874762 1
0.279689056632652 1
0.29718845780403 1
0.298205478651253 1
0.300222811586954 1
0.350176848248025 1
0.25659950127711 1
0.271470941945609 1
0.269834727365706 1
0.375046992644807 1
0.325020234521649 1
0.435787768366276 0
0.326255551950434 1
0.271223119693106 1
0.27273191715388 1
0.306958153037438 1
0.417363598122765 0
0.290433670797935 1
0.318437525182022 1
0.399904109606427 0
0.276869389045639 1
0.281009025403295 1
0.197276771132817 0
0.333995282489223 1
0.345281705969076 1
0.308200495196665 1
0.296151612572265 1
0.307294203794274 1
0.258239905111817 1
0.311584518347604 1
0.321053299486595 1
0.291547838508421 1
0.281588587429565 1
0.296988381076258 1
0.291377545981481 1
0.29781538478763 1
0.303246522128679 1
0.315023351824223 1
0.290862037327047 1
0.294052769501788 1
0.318245890127949 1
0.329283015863623 1
0.339027237216398 1
0.28675439615936 1
0.246824631543939 1
0.342789543132786 1
0.3186836366175 1
0.292192482504772 1
0.289882883976544 1
0.280967311042246 1
0.325908585320685 1
0.286859202086614 1
0.320985862360909 1
0.312828769941619 1
0.322500774906872 1
0.39186139477152 0
0.272765103393405 1
0.290804342979338 1
0.234618945196088 1
0.329337617038997 1
0.315188687479957 1
0.319164553749509 1
0.324570973135946 1
0.319660455925488 1
0.27350874427553 1
0.283857853075131 1
0.259169733392021 1
0.241588023581951 1
0.297496679108938 1
0.330204082960831 1
0.321574108677818 1
0.268135738760307 1
0.299405353285791 1
0.295660308663516 1
0.275935265987138 1
0.273648925481653 1
0.357180773463473 1
0.308048148293262 1
0.34056029452918 1
0.390472982888814 0
0.339396015698103 1
0.313688303695415 1
0.402812685351003 0
0.285608756969826 1
0.315986929413274 1
0.307215091228189 1
0.283791184727289 1
0.304428093548786 1
0.303617494136035 1
0.261819343068781 1
0.390124293390898 1
0.298470370158918 1
0.286640493868229 1
0.328045283471218 1
0.262722403243589 1
0.244941799135549 1
0.304906183226975 1
0.348450427760318 1
0.345317854474102 1
0.340088298243807 1
0.375033363424172 1
0.307265135319478 1
0.299671081444147 1
0.276386294866967 1
0.35540660236312 1
0.305558858634289 1
0.301073872484705 1
0.330562515376717 1
0.253627136539247 1
0.328299784955829 1
0.275034666992517 1
0.324744087991095 1
0.348382643525343 1
0.325872249712646 1
0.272431404345621 1
0.344667150115281 1
0.330268627284699 1
0.312184764873984 1
0.320703315990914 1
0.376680045772817 0
0.304108507776077 1
0.341881519700006 1
0.298444323670877 1
0.302365555350552 1
0.336107212132947 1
0.369437257409642 0
0.26987693691075 1
0.325020969301258 1
0.336710139789927 1
0.296656478206962 1
0.307555078539362 1
0.309869293578826 1
0.310985526111557 1
0.227576589730807 1
0.333157744863616 1
0.344453265309124 1
0.283350279094223 1
0.289574823697327 1
0.26907635826936 1
0.326863255837686 1
0.3310853392239 1
0.322170722661387 1
0.283458893944043 1
0.275438277011609 1
0.304072115110533 1
0.357852144337991 1
0.316868970720694 1
0.322306134964897 1
0.325134061428309 1
0.263387007325153 1
0.346488582220784 1
0.33572221001322 1
0.25740164444933 1
0.333817054587708 1
0.307686456361969 1
0.350333963545627 1
0.357400073763254 1
0.279320932533854 1
0.338912771111031 1
0.268431649192423 1
0.251714159398258 1
0.301403833868554 1
0.304345122637175 1
0.332852913164498 1
0.302632204875245 1
0.341493367325451 1
0.300997329820888 1
0.285148077589684 1
0.336397085627704 1
0.274727878255371 1
0.273830965407992 1
0.311560557221239 1
0.287105247662821 1
0.304054730309475 1
0.319810875625697 1
0.318463390270565 1
0.280744363908745 1
0.319496996245316 1
0.320281391608901 1
0.270111904876014 1
0.335837273332036 1
0.278186322235237 1
0.354557219708763 1
0.260026364969667 1
0.332950785532457 1
0.303739224846745 1
0.384114681048823 0
0.318140006581811 1
0.33920015542411 1
0.401233163266085 0
0.349259977928324 1
0.316969417856918 1
0.339805514830337 1
0.308085871465778 1
0.304835846864218 1
0.344207008154413 1
0.327268616834365 1
0.353107980154729 1
0.30001313939088 1
0.277229404950333 1
0.35465732246774 1
0.391953825870803 1
0.313874496959679 1
0.265568214226004 1
0.373507037236321 1
0.317593020866927 1
0.318198215595938 1
0.349361269223035 1
0.353405032656092 1
0.270356375613358 1
0.311640557670175 1
0.296769760344901 1
0.387094546585265 1
0.328013295608273 1
0.328340184728678 1
0.357976092915066 1
0.345843754983041 1
0.279251605168798 1
0.285896104576641 1
0.282667253338036 1
0.300970391375268 1
0.316963744614651 1
0.312779819993672 1
0.324998880823586 1
0.288021662099882 1
0.27412401102432 1
0.310809083820907 1
0.257102611803015 1
0.287768451701307 1
0.323580876177759 1
0.3063412995492 1
0.301104163613671 1
0.324552127407637 1
0.323437266418435 1
0.286610685440962 1
0.241715597628744 1
0.294749753638988 1
0.292024181494981 1
0.277656588009648 1
0.323412974954894 1
0.332420815135965 1
0.331591112290295 1
0.315188622382228 1
0.310088629183591 1
0.267200774334578 1
0.35852039988185 1
0.28987299701005 1
0.279214365539348 1
0.255627180460552 1
0.299091098248602 1
0.29098731095439 1
0.228937647462092 1
0.33608392721463 1
0.274396984051483 1
0.325213394163911 1
0.38541330114206 0
0.297405010157303 1
0.331207644368767 1
0.275945024959436 1
0.346463530540514 1
0.285432959202239 1
0.369675571325443 1
0.308769649205924 1
0.306539168238971 1
0.343666583435863 1
0.328335846096262 1
0.311690480996626 1
0.319790313182023 1
0.31409921050289 1
0.363196843836576 1
0.275013055494013 1
0.338194053969284 1
0.321242523121459 1
0.294183374690881 1
0.3062480893995 1
0.357290358642302 1
0.353432801062422 1
0.351783118959399 1
0.310184165062988 1
0.306504110814202 1
0.304672766101147 1
0.293177692287178 1
0.318474817028474 1
0.302914382442617 1
0.366626831610591 1
0.270557243876889 1
0.297393416637647 1
0.331051410793496 1
0.232376058696393 0
0.26534490904615 1
0.261346714631892 1
0.236317922637519 1
0.338824046608396 1
0.361141526738677 1
0.25207283672035 1
0.362185255263478 1
0.361630550559653 1
0.292597763112139 1
0.289930674757105 1
0.339762634473067 1
0.277756891372166 1
0.35921513979697 1
0.348401133919045 1
0.293377463014588 1
0.353732809000314 1
0.322198656745074 1
0.327649939425033 1
0.307377164604737 1
0.340845101815347 1
0.273548125531718 1
0.316815954250884 1
0.301335255436332 1
0.309543236552765 1
0.305310837387194 1
0.365931121510785 1
0.283473201682279 1
0.271675964709942 1
0.27153860515488 1
0.365226439652588 1
0.345178615337162 1
0.243380820975691 1
0.28857114190227 1
0.297509164363003 1
0.323663254488481 1
0.291056668789129 1
0.345891063979019 1
0.341867562531852 1
0.326090833756212 1
0.34060822447769 1
0.347549420081191 1
0.335250291713062 1
0.314319343821527 1
0.369353139572725 1
0.364496020377027 1
0.305050541785203 1
0.304141576817079 1
0.343872894365597 1
0.325250292707061 1
0.337835353894275 1
0.282460166743526 1
0.33092107827293 1
0.340277667448132 1
0.296577960235702 1
0.304109202763719 1
0.31799956549769 1
0.271427123936815 1
0.291704162169268 1
0.266328985143839 1
0.292059381465124 1
0.296892012897195 1
0.360452955095748 1
0.260390962042719 1
0.250527538669666 1
0.287352345525115 1
0.319434337830518 1
0.309766017472592 1
0.267643916043231 1
0.242149316454536 1
0.243945919807887 1
0.366159871500956 1
0.340818252600485 1
0.28585304832756 1
0.362398018016142 1
0.315232646722888 1
0.29102067943272 1
0.309392857932347 1
0.304873731602184 1
0.351912293389059 1
0.366654579092762 0
0.378910547311375 0
0.340947304143933 1
0.34607388352147 1
0.345704309044593 1
0.264428358262784 1
0.37289285480668 1
0.330259232540118 1
0.355124063805234 1
0.270464774727428 1
0.307986133308206 1
0.300727125835418 1
0.272797590606909 1
0.299066695127754 1
0.352681995514273 1
0.228709388749928 0
0.263988367567885 1
0.371566198360815 1
0.269960162637874 1
0.287072197500118 1
0.265920311402685 1
0.341952717309255 1
0.359982204740702 0
0.243830476248153 1
0.359272052652334 1
0.273478379090984 1
0.325223123488513 1
0.277234602203106 1
0.268963418931613 1
0.340430710473292 1
0.308705613286667 1
0.378024098405867 0
0.291708956551455 1
0.30587965999355 1
0.31438644725528 1
0.293872507881248 1
0.311783133852895 1
0.259650360855782 1
0.344860219108015 1
0.314718112440825 1
0.318192045525188 1
0.305623648990893 1
0.312946254996149 1
0.297672969402274 1
0.316501068193058 1
0.313878037078915 1
0.340014514498289 1
0.310889663922038 1
0.308476704228503 1
0.342049915021389 1
0.283512451658467 1
0.313559250060867 1
0.275760735771812 1
0.29309719605647 1
0.329624820173065 1
0.336935843090998 1
0.307857055894342 1
0.341027596451258 1
0.361309542922152 1
0.315380465307697 1
0.337621261121143 1
0.308166334889716 1
0.341595215104499 1
0.3025240779735 1
0.352435708014588 1
0.368873082942638 1
0.316509444334452 1
0.341293279986665 1
0.323748786405224 1
0.304634565312163 1
0.337051047313558 1
0.314826322012907 1
0.339255691061283 1
0.305884082303086 1
0.383291671612842 1
0.255050509705517 1
0.325904559873584 1
0.358790550798504 1
0.318779409751385 1
0.332368016426465 1
0.237639551978759 1
0.365494488242062 1
0.345696113462459 1
0.331881256102015 1
0.283240803751917 1
0.304831389721674 1
0.32409205136438 1
0.307442969385023 1
0.265036443695085 1
0.25666055689592 1
0.295136946314816 1
0.359535681025997 1
0.301408754488122 1
0.332157713906198 1
0.283249859602859 1
0.332420655775282 1
0.323628715844831 1
0.419486734263715 0
0.336968527173273 1
0.340532253135573 1
0.349098850344536 1
0.406133693531741 0
0.299161627185914 1
0.315829505994756 1
0.322247627133492 1
0.359251418960318 1
0.323841327171794 1
0.274201403604307 1
0.288384881321367 1
0.291420148187842 1
0.291636252651644 1
0.288783898674188 1
0.312903766058432 1
0.317000628247282 1
0.255967035661379 1
0.296144553384287 1
0.335162427659619 1
0.355296943031681 1
0.333416561797066 1
0.263425782823478 1
0.233741618112124 1
0.307168609586276 1
0.341712390912243 1
0.262486587270743 1
0.327263910662814 1
0.319218374333814 1
0.273730253294793 1
0.359597331540124 1
0.322677937091 1
0.261863443319196 1
0.29856077931448 1
0.301164819610344 1
0.326173470720771 1
0.295096438320404 1
0.308088561725115 1
0.311618416949419 1
0.371660446332932 1
0.284037274340438 1
0.268924890037586 1
0.34082037630896 1
0.287252862567837 1
0.300618024233402 1
0.341214169763968 1
0.301694758748392 1
0.338482279044668 1
0.31163111886789 1
0.308986389910736 1
0.303969084736908 1
0.291864234726252 1
0.258086805596898 1
0.334510483613388 1
0.259336887555465 1
0.353999989804559 1
0.29650358918471 1
0.287400828876426 1
0.315039957380576 1
0.292914771379281 1
0.275036767476029 1
0.297867261294602 1
0.330999071780297 1
0.296213469860631 1
0.286273226428525 1
0.335032335970337 1
0.359087811637326 1
0.320745146164684 1
0.393428002020251 0
0.33507714522543 1
0.371955119545214 0
0.308914763022907 1
0.280082662143544 1
0.294221793862616 1
0.300703325067273 1
0.263839588713179 1
0.29131614593836 1
0.239924834420957 1
0.314826166726928 1
0.331437440595298 1
0.333810878191194 1
0.258451383725648 1
0.312759714753892 1
0.300287898966579 1
0.333439265232315 1
0.2850668257637 1
0.303331261771194 1
0.335483970568798 1
0.379441752594391 0
0.293321121291283 1
0.34722265944879 1
0.33541034101754 1
0.380429904978787 0
0.345510123790821 1
0.31048319945882 1
0.32800219609765 1
0.254460923579701 1
0.346216915497013 1
0.291858930809344 1
0.280098604415541 1
0.279151567841098 1
0.294973312681334 1
0.346680460608683 1
0.282320095133647 1
0.317510422736632 1
0.326913938146502 1
0.279369864155273 1
0.324841954241069 1
0.346609990791322 1
0.278553248914976 1
0.317001039875089 1
0.279373106541701 1
0.322699409623094 1
0.316027071814073 1
0.287688950062734 1
0.299159153364369 1
0.293807791125272 1
0.331667601104832 1
0.334467942135615 1
0.331956867970061 1
0.387169741186583 0
0.375458664691644 0
0.307549306373783 1
0.329922856970774 1
0.314341174878402 1
0.273485155517375 1
0.304982748763494 1
0.248608230704312 1
0.306725538864818 1
0.416482257554768 0
0.358140086248704 1
0.297108823609068 1
0.325008344549551 1
0.286501967994532 1
0.305647732510812 1
0.291180717271849 1
0.295917210857388 1
0.301114972951566 1
0.321695688204187 1
0.319773575704423 1
0.266249569769752 1
0.389087544341627 1
0.381178139334398 0
0.314685596539889 1
0.280737136668247 1
0.278926948842406 1
0.291981424881987 1
0.316381114167544 1
0.324112132715226 1
0.250436922503426 1
0.31161446687454 1
0.165065081819973 0
0.308344852041175 1
0.265792300006553 1
0.337090674753901 1
0.368194920680911 1
0.20109726143231 0
0.270803452608752 1
0.335271446811841 1
0.30097635644582 1
0.352544831100527 1
0.359111459610476 1
0.236991727633062 1
0.317764813021696 1
0.278928747016348 1
0.297174577881348 1
0.312090763615426 1
0.330274332151351 1
0.339930633725684 1
0.320257471164127 1
0.293438888664564 1
0.29153256325971 1
0.321578917970191 1
0.252973615576106 1
0.248153753425744 1
0.344224512074697 1
0.345242531789839 1
0.33796258001052 1
0.276440502708698 1
0.332157846554378 1
0.263715754426536 1
0.309224594328921 1
0.263946462297745 1
0.308849739629368 1
0.308943128215568 1
0.332953232704476 1
0.31484902083655 1
0.326074062012443 1
0.31434608475749 1
0.275459153005504 1
0.319983224150083 1
0.382551994389016 0
0.281482348854111 1
0.287970756127804 1
0.33757889102431 1
0.276290174829485 1
0.26669293098981 1
0.372615890091158 0
0.364568557287905 1
0.31107415062714 1
0.367756192437975 1
0.354616007706643 1
0.319767777875075 1
0.279543512331755 1
0.335253538239026 1
0.349230810738382 1
0.301196772589767 1
0.261108811453836 1
0.300888257365428 1
0.291870178336026 1
0.298386163959859 1
0.308885027466271 1
0.219926081117787 1
0.36411580663261 1
0.3084513944512 1
0.339694794865915 1
0.329797329974981 1
0.265536382501384 1
0.362856411047576 1
0.332353727586257 1
0.297105709685249 1
0.258136243707375 1
0.305619380330511 1
0.336867050830823 1
0.324063405000902 1
0.308193167561232 1
0.283373479769487 1
0.287005147090005 1
0.314658031297715 1
0.34712525231358 1
0.272676313014196 1
0.247999621859106 1
0.295474150570334 1
0.324275098643831 1
0.366233918739019 0
0.285023122499776 1
0.342829412388991 1
0.375716194603935 0
0.330049847454833 1
0.301407183490087 1
0.338141676333863 1
0.300757540805932 1
0.266227657305711 1
0.269620294253932 1
0.331623480607076 1
0.359279348483135 1
0.301322343524917 1
0.339156101755721 1
0.326187700780331 1
0.309968845218207 1
0.293614029462777 1
0.320533395497819 1
0.343799098368511 1
0.307966130425244 1
0.329055854265223 1
0.315605149508621 1
0.304783164964431 1
0.306950477258085 1
0.308447271499471 1
0.316882541085288 1
0.32583859693639 1
0.305449967628357 1
0.346516920549378 1
0.278121274091869 1
0.35161064068902 1
0.342353002223133 1
0.315782745067983 1
0.336920835700119 1
0.360413063652702 1
0.339714434270777 1
0.292581600469284 1
0.302321147236985 1
0.310407281803778 1
0.328988325224846 1
0.313255727587454 1
0.320500011197399 1
0.319095231161425 1
0.307146067231447 1
0.289497359619504 1
0.26568690009112 1
0.3332717007449 1
0.30887801415774 1
0.352271222676645 1
0.259407025691124 1
0.299546418306681 1
0.284223591119598 1
0.300335882005166 1
0.361710652339993 0
0.323973627254992 1
0.349607381215322 1
0.307465486045646 1
0.380684596690151 0
0.202876007572623 0
0.335666937229821 1
0.304432448366908 1
0.301740909060835 1
0.334912901778045 1
0.360992804756307 1
0.303020792623572 1
0.312320658388488 1
0.346139391622077 1
0.304896043246684 1
0.294802413761907 1
0.317193861409232 1
0.350931242405157 1
0.280051809449871 1
0.319437985214869 1
0.353848986699147 1
0.315008720708559 1
0.281178576893435 1
0.318121982531254 1
0.267174939472336 1
0.287453283569688 1
0.302171469766186 1
0.354178388320962 1
0.275738480717029 1
0.282827542574442 1
0.305859594954787 1
0.28610843192159 1
0.324657782835011 1
0.313592108226652 1
0.319878387500249 1
0.346052925289667 1
0.371622351271948 0
0.3612500131536 1
0.321367711756186 1
0.309692543640241 1
0.335397182894607 1
0.311047981879994 1
0.302847392684697 1
0.344359931445184 1
0.282829758119989 1
0.27161781873855 1
0.278438101128538 1
0.353532340146282 1
0.24007869049497 1
0.292107538100513 1
0.289726668896166 1
0.310026257760366 1
0.272487191106241 1
0.330965945017085 1
0.384802928891858 0
0.315816616784731 1
0.369138523570668 1
0.316819494169773 1
0.296405824341711 1
0.305013459439729 1
0.263827001120654 1
0.309055518383806 1
0.320656835402049 1
0.296690721663521 1
0.340210536358634 1
0.334951823249291 1
0.375681391944149 0
0.409356932557391 0
0.274041587050319 1
0.334147735787574 1
0.30850364307176 1
0.303372378488716 1
0.340324442626919 1
0.286279179619978 1
0.270695913537115 1
0.349869105607415 1
0.296617568139477 1
0.309803214813395 1
0.317051977023972 1
0.291951051663537 1
0.305555395517006 1
0.314123740623562 1
0.350415861587175 1
0.299520507017014 1
0.305634153487959 1
0.246451498924314 1
0.290243194749894 1
0.351624549469058 1
0.329132781550106 1
0.250973056820769 1
0.272832145224626 1
0.303082443679689 1
0.343058099802175 1
0.292400109093476 1
0.343254729116206 1
0.321864934511967 1
0.23039362927218 0
0.35697761298693 1
0.271627279989306 1
0.386924195989971 0
0.361518986112091 1
0.278628225802578 1
0.316488917960057 1
0.26438544458396 1
0.334594934286631 1
0.301600412452761 1
0.318843141151008 1
0.270572185451838 1
0.352524083336096 1
0.281567292076873 1
0.314820748730981 1
0.300489937714077 1
0.320946358026668 1
0.324199270242436 1
0.258039413901769 1
0.291488724545362 1
0.341098016039381 1
0.247795728493831 1
0.376015474682937 0
0.336136830234711 1
0.303135862605987 1
0.33811071529569 1
0.27287811555523 1
0.357623836045687 0
0.319771024905746 1
0.357366387324605 1
0.306157899011541 1
0.302111768161318 1
0.297672264778679 1
0.314184218935073 1
0.348730485586289 1
0.315172586308238 1
0.29780383364317 1
0.396531031801197 0
0.223907668879994 0
0.33165778540227 1
0.332817755884194 1
0.28159923118267 1
0.264817214319144 1
0.310219311239971 1
0.309691288200317 1
0.348720439885787 1
0.327249968856294 1
0.221804177580964 0
0.355968362204661 1
0.31100735729242 1
0.339394167928299 1
0.329662154967675 1
0.406812865592433 0
0.268925764556076 1
0.340398410331607 1
0.337683226028512 1
0.354516439455293 1
0.311493615578833 1
0.292928100015973 1
0.311742053061928 1
0.246462287344517 1
0.304071061297124 1
0.329522732344163 1
0.317246769123285 1
0.254960838304876 1
0.286013668064376 1
0.34003593324319 1
0.285842257622219 1
0.236371281122278 1
0.359263620572535 1
0.277436394652206 1
0.327857449332933 1
0.294568277784757 1
0.361605124643839 1
0.28718713042776 1
0.338307336218523 1
0.329102636241342 1
0.389981205453036 1
0.297126805949955 1
0.315597386330845 1
0.256744112746433 1
0.203390727281129 1
0.323393039104153 1
0.329140592085228 1
0.301196427230963 1
0.263031307477807 1
0.376751326591293 0
0.28860782253496 1
0.27034375898507 1
0.264525681497618 1
0.361392597141108 1
0.304400211956745 1
0.367708091095604 1
0.355389629404541 1
0.37808483437503 0
0.345647109779707 1
0.305207733843041 1
0.266703327866099 1
0.376849745036663 0
0.359928709961079 1
0.309047005979188 1
0.377834081077758 0
0.277082857063574 1
0.310231113932928 1
0.328511546745339 1
0.350253960235538 1
0.323538476132835 1
0.310730402250138 1
0.250357103295893 1
0.334773608503078 1
0.324653787966826 1
0.295777696286965 1
0.317394024232966 1
0.34607193779883 1
0.321081980335998 1
0.334301903237188 1
0.329539495876969 1
0.353447049355826 1
0.290406435084087 1
0.355519519212645 1
0.281889966286885 1
0.317143150951219 1
0.314217268924147 1
0.381309360472348 1
0.302142204778432 1
0.345987528060725 1
0.243616876427887 1
0.362128743814616 1
0.384344937565697 0
0.2846097534074 1
0.288885689188603 1
0.28080937307222 1
0.253900703876923 1
0.265593554714532 1
0.259703398284358 1
0.283121592752921 1
0.316896443050185 1
0.339838040097261 1
0.333467271561981 1
0.340921582801981 1
0.330145601461161 1
0.300061936893602 1
0.282501656224348 1
0.334387382230761 1
0.279089319365897 1
0.319662570909383 1
0.313627281056403 1
0.276705597745258 1
0.388552300766147 0
0.384951039864302 0
0.269689839658253 1
0.352498905786153 1
0.337957638291864 1
0.3340915961475 1
0.320509288846999 1
0.335890789808426 1
0.385778910101789 0
0.342638510778601 1
0.292620292595159 1
0.311373327925536 1
0.321571634621525 1
0.281411755151416 1
0.270073882666137 1
0.357534964281129 1
0.325610269287931 1
0.304166088158063 1
0.26649619092447 1
0.273999794512027 1
0.258621543615295 1
0.338119594536933 1
0.2434944539554 1
0.348220386182955 1
0.273411841663175 1
0.305652810444666 1
0.327316607442232 1
0.279911285316459 1
0.329330704933021 1
0.325311553035946 1
0.384753863141934 0
0.331342581601669 1
0.2837417409965 1
0.240371943387159 1
0.296392708672274 1
0.355649191812626 1
0.311529279313241 1
0.277939273269579 1
0.301552390618156 1
0.261575900275188 1
0.37005831535913 1
0.382274545614169 1
0.221498504645014 0
0.340327564685022 1
0.377968339564905 0
0.261518916523781 1
0.292456654841974 1
0.323344777043272 1
0.29699240208311 1
0.266219263363892 1
0.324030610721628 1
0.238778150836806 1
0.312273690582042 1
0.323774561328095 1
0.298317392132203 1
0.275633132402939 1
0.285418464139057 1
0.264548037437909 1
0.315471223514837 1
0.328434658648594 1
0.305186325370911 1
0.276942233946905 1
0.269737639194084 1
0.301585536451167 1
0.343307556125599 1
0.30839787735077 1
0.217862667523936 0
0.328875871514382 1
0.327353942326883 1
0.261453875150459 1
0.287646842014737 1
0.308102664695271 1
0.280495617428401 1
0.256857314776035 1
0.298591551471715 1
0.310660768879134 1
0.29826156100995 1
0.334918271604947 1
0.357336368184028 1
0.373987582555093 1
0.332255073996687 1
0.3699571219543 1
0.282728904629426 1
0.285243720571498 1
0.330697324623866 1
0.310574123464725 1
0.290154905707353 1
0.306074018611983 1
0.341178449114931 1
0.266614249412982 1
0.342349946031227 1
0.282026127554693 1
0.329949489028185 1
0.269173472815843 1
0.254977766114852 1
0.295267880973771 1
0.291525185597348 1
0.350448971107018 1
0.2776429739479 1
0.273409132522156 1
0.311885075814028 1
0.352522492053128 1
0.344865325664934 1
0.296755247841047 1
0.302540723128616 1
0.285235423883551 1
0.298138390923445 1
0.333678628883862 1
0.296096349711431 1
0.323179669666432 1
0.371074340084377 1
0.303754245378804 1
0.348767138783715 1
0.267146675081393 1
0.327581676245717 1
0.325966919280834 1
0.405114258473671 1
0.298399318068719 1
0.28859233852038 1
0.330274979737486 1
0.217376424651499 0
0.31295338534074 1
0.369911003520772 1
0.336618683477094 1
0.304911989547293 1
0.295466035812361 1
0.33313591729651 1
0.326166123883255 1
0.315460914632422 1
0.317245985102561 1
0.267630967545505 1
0.295402910290938 1
0.35351765926252 1
0.284206138504802 1
0.275037100496614 1
0.303871858427284 1
0.353157522545958 1
0.314397044210038 1
0.353793682492482 1
0.295738295913073 1
0.394177509816618 0
0.269625823629662 1
0.29193072039745 1
0.382253109460734 0
0.343797141015043 1
0.300850984104948 1
0.295148506695638 1
0.371176627255508 0
0.298377166116656 1
0.337184291183642 1
0.333330117477784 1
0.305844546236521 1
0.257815023913625 1
0.334150079427688 1
0.345822633156522 1
0.288181828396389 1
0.327198438918446 1
0.320816704227548 1
0.28018409050461 1
0.35501662537501 1
0.318434411912944 1
0.311437142646949 1
0.295876073595834 1
0.284964610347234 1
0.294214328425755 1
0.327073632647351 1
0.365681438166307 1
0.323183610745558 1
0.344139477371936 1
0.278797372134266 1
0.327215170465387 1
0.327344116301471 1
0.287879854214355 1
0.388560496888299 0
0.275063491692488 1
0.299589237406635 1
0.30922170781728 1
0.348336015656789 1
0.340687475057082 1
0.303070061505577 1
0.349398974983055 1
0.246988593575988 1
0.377376397781606 1
0.350372995285019 1
0.296838134414585 1
0.29160777693758 1
0.252155632011919 1
0.259864125393096 1
0.352635215215234 1
0.300668932092772 1
0.30391557991823 1
0.292932709878786 1
0.283835411087723 1
0.349872467089309 1
0.270653106849969 1
0.341319092185978 1
0.322122579136323 1
0.265602753720161 1
0.296443104739886 1
0.30106421149411 1
0.304270968708634 1
0.327102683283421 1
0.282715230808665 1
0.291677574331866 1
0.30253185050028 1
0.312416954376651 1
0.31514188516736 1
0.283492252595313 1
0.267210740625153 1
0.220923308746724 1
0.329779517741789 1
0.375550404603325 1
0.282510530563485 1
0.281702541762692 1
0.272506211999836 1
0.309851733922418 1
0.307891690640136 1
0.345523412435339 1
0.318218877108399 1
0.338715870087721 1
0.268045110438908 1
0.311326190608109 1
0.280981777898117 1
0.322718039703012 1
0.341829220612208 1
0.304662886235507 1
0.302474483571514 1
0.358992350383788 1
0.339414350023037 1
0.25584673916981 1
0.324431861703569 1
0.287356773555533 1
0.368737322105296 0
0.280127176668089 1
0.300782247814001 1
0.378081003225722 0
0.283799087564842 1
0.273551234439321 1
0.286860754434966 1
0.354974780217078 1
0.320654478746715 1
0.261633621279507 1
0.294044003986998 1
0.334644616315348 1
0.273161278272224 1
0.32221690940211 1
0.292586204073227 1
0.23930466227371 1
0.335693441231271 1
0.289154622383116 1
0.230380492099884 0
0.300244319515181 1
0.330312882572119 1
0.302863941882631 1
0.334583274217826 1
0.322556809654077 1
0.358345589457352 1
0.325404618944429 1
0.331513490177692 1
0.341371240322991 1
0.31347808808124 1
0.330861276040377 1
0.275995625214258 1
0.294844345015553 1
0.276743962852396 1
0.274237361557045 1
0.313007692817617 1
0.310257895094918 1
0.296856772339867 1
0.251130143828544 1
0.252391059668645 1
0.426663785564891 0
0.330899168993306 1
0.316792454750437 1
0.26562361124358 1
0.288758208970257 1
0.296632608198588 1
0.362209911080135 0
0.361207496876305 1
0.310700355049317 1
0.252070156320789 1
0.310726832473657 1
0.276952544419553 1
0.402931673486627 0
0.338280178742409 1
0.349682163101447 1
0.32652770877589 1
0.314006934509395 1
0.334486703386148 1
0.260478991079242 1
0.286013078131529 1
0.383719511231813 0
0.322034221413957 1
0.385105291799511 1
0.303248694996957 1
0.264166788226381 1
0.315194418938622 1
0.320321133062598 1
0.338494372329589 1
0.318455012883989 1
0.316773979747722 1
0.24569148089869 1
0.264065902657806 1
0.356101118859879 1
0.302819416046828 1
0.262428970925305 1
0.294496026345575 1
0.232920387665309 1
0.330561174610458 1
0.357087847237683 1
0.265663533683312 1
0.349768739280065 1
0.304973424390358 1
0.336231557955437 1
0.233310621502415 0
0.285690666528793 1
0.294759524138578 1
0.306612409127689 1
0.265765582324795 1
0.265130078770222 1
0.311155638708454 1
0.236994594477035 1
0.322094738579379 1
0.359957981990122 1
0.327210747915515 1
0.325561095706388 1
0.254796971734946 1
0.338356677160309 1
0.321896768263241 1
0.26156951488226 1
0.311767665711757 1
0.394642639362818 0
0.271679530600086 1
0.293790954771076 1
0.313464765249417 1
0.338297184795034 1
0.236679203660191 1
0.344839815658275 1
0.283831181267836 1
0.320524728869769 1
0.343469178909074 1
0.326927773929961 1
0.30782255974164 1
0.276575396411484 1
0.345598850935765 1
0.358706504670744 1
0.30343378029128 1
0.354387259889974 1
0.33297544511262 1
0.296254284398198 1
0.329256645125973 1
0.240728229898835 1
0.305682813251756 1
0.312769413385957 1
0.279415070491435 1
0.327526301020486 1
0.300595374962667 1
0.343731326038964 1
0.310237303830215 1
0.295952417340786 1
0.239666389670245 1
0.294836019345226 1
0.331178154894686 1
0.365111810562612 0
0.292672683895756 1
0.39914266361837 0
0.331014280673925 1
0.314467157852293 1
0.338875077096432 1
0.304059081391009 1
0.261983804723679 1
0.235027110794419 1
0.274238422377743 1
0.261311010023903 1
0.281368336275657 1
0.275720397679043 1
0.312347320519123 1
0.339334547492368 1
0.307748162185251 1
0.265068624600177 1
0.301783864173711 1
0.295487527542728 1
0.261905692161193 1
0.320185729060701 1
0.336550598759532 1
0.274531396114136 1
0.284421026919517 1
0.319724892552489 1
0.332057529984186 1
0.339500100049856 1
0.346136402842133 1
0.338326488932419 1
0.303269871358328 1
0.317401917996601 1
0.333281062129847 1
0.358360253307183 1
0.30994340581837 1
0.297472281899147 1
0.306725222790161 1
0.343275626569912 1
0.323387425046879 1
0.23287347108864 1
0.266715272885983 1
0.302341902716623 1
0.352306920802359 1
0.318989505685752 1
0.322444310458377 1
0.28192618316098 1
0.299705317708575 1
0.354720458726359 1
0.31518806629797 1
0.30796331643192 1
0.302046418715801 1
0.361138263239462 1
0.306527557304339 1
0.371950367857435 1
0.352413124469157 1
0.336555993381744 1
0.384390600754398 0
0.368181879034424 1
0.314801884361817 1
0.356367058379694 1
0.311681230770354 1
0.278663466296059 1
0.330725258100311 1
0.301583949845665 1
0.287276083658063 1
0.342154319495714 1
0.341382721268803 1
0.306478407916653 1
0.239920973663066 1
0.260367523242941 1
0.310137736202106 1
0.276300396774975 1
0.324583655984933 1
0.338764065373056 1
0.302814713468744 1
0.306785974954979 1
0.337386088297386 1
0.300948962498294 1
0.301241981069285 1
0.354886790292742 1
0.31126277086204 1
0.362751834763031 1
0.327834327485893 1
0.349277333492806 1
0.305479283685065 1
0.31214737194693 1
0.330341710678042 1
0.288998565692918 1
0.291165390573243 1
0.355718835657964 1
0.330396461137234 1
0.298906636678053 1
0.326990685552682 1
0.388019622476976 0
0.335303854334206 1
0.243632215502941 1
0.320465929447613 1
0.293024312382434 1
0.317083584567021 1
0.297618525560769 1
0.292104923118424 1
0.287694673142763 1
0.294708708362672 1
0.309294924913915 1
0.229661047326356 0
0.281843024061102 1
0.323256818280596 1
0.346242483443723 1
0.335702380491557 1
0.334831744644379 1
0.316597407335122 1
0.291170313990147 1
0.249936966230688 1
0.227582451086851 1
0.332218487974782 1
0.3381974156088 1
0.271762766833167 1
0.332692682095203 1
0.298173446736229 1
0.3020560541939 1
0.297850581357874 1
0.323504940559897 1
0.390519484110057 0
0.304121096374997 1
0.355489557334285 1
0.278370046476136 1
0.362153419361546 1
0.296444860907294 1
0.323998499698652 1
0.276307864307445 1
0.35229517638939 1
0.32627651082622 1
0.346253245478626 1
0.323615088319134 1
0.355682165754668 1
0.284950181649416 1
0.283754807012244 1
0.286977503822179 1
0.292464812106176 1
0.327804885743308 1
0.263436577816479 1
0.298669334643894 1
0.296116690525761 1
0.298355713326904 1
0.306762026630268 1
0.366469260866114 1
0.344941170909474 1
0.290255918031857 1
0.322443427521201 1
0.248789264113426 1
0.34185021354137 1
0.301336962536797 1
0.326530487138777 1
0.311656128339311 1
0.393181704726356 1
0.290681980989901 1
0.36236423319762 1
0.331249062478125 1
0.27428939322332 1
0.319779097285387 1
0.286641516900318 1
0.256806662941731 1
0.325430950808614 1
0.297091114435388 1
0.249195097349156 1
0.319710421989708 1
0.340841186242472 1
0.254811475713117 1
0.289825445972915 1
0.304559174398739 1
0.315893969093108 1
0.325480121868646 1
0.315454730241199 1
0.339843556888179 1
0.311556622211055 1
0.313261804426037 1
0.364905498136161 1
0.279811816821245 1
0.334632118665823 1
0.311529684586615 1
0.317504831352139 1
0.305258732319704 1
0.268967760175298 1
0.345995013924428 1
0.280689424760657 1
0.307413166778354 1
0.322105603305103 1
0.312785990790722 1
0.343386505022569 1
0.30560159573472 1
0.295405995132741 1
0.274051238760156 1
0.310329801290804 1
0.275887512959362 1
0.314080968889414 1
0.291792863685813 1
0.279956646570291 1
0.315107675935689 1
0.337783587862075 1
0.253799867129495 1
0.26273463664385 1
0.325231301065087 1
0.278189627138834 1
0.279088700852005 1
0.356688565721422 1
0.313437363615712 1
0.270563783645752 1
0.344577843129059 1
0.27005603395722 1
0.294031794639874 1
0.324568447225987 1
0.343180783258323 1
0.285835467848362 1
0.372255965719897 1
0.318730708656399 1
0.308874994706603 1
0.242662443997095 1
0.282777008421717 1
0.283988270196496 1
0.332245808510407 1
0.330716542468733 1
0.330542642173746 1
0.286728043717385 1
0.272550799635672 1
0.32860171468713 1
0.260371501411275 1
0.333592771105733 1
0.325960027884058 1
0.313737128127919 1
0.331873100876625 1
0.320257307639614 1
0.268724170186504 1
0.32112081224513 1
0.359121711741969 1
0.290850368837995 1
0.307973434499351 1
0.29988410205949 1
0.351155440907806 1
0.312241048409944 1
0.355732465132661 1
0.33813531014835 1
0.371263479269799 0
0.292561440561333 1
0.340852389492192 1
0.328074113252444 1
0.333097491847164 1
0.332135925906876 1
0.30102045096345 1
0.390964348902017 0
0.303920619169356 1
0.338296693884756 1
0.326029934340738 1
0.298061697903445 1
0.271620075658848 1
0.341815877650819 1
0.40802345451745 0
0.366347607700116 1
0.397226889721201 0
0.319199396410189 1
0.252681712472687 1
0.376539758538742 0
0.284937993256803 1
0.295164314342614 1
0.308978770552913 1
0.324722213776655 1
0.309541286314675 1
0.293161428946053 1
0.325742290213323 1
0.244717134030319 1
0.39501582591961 0
0.238445188509222 1
0.280254608705057 1
0.303028607774854 1
0.317461628136826 1
0.280162107084685 1
0.287623181050101 1
0.340382952092348 1
0.31223844485291 1
0.287905964056455 1
0.279190599331166 1
0.290579807021243 1
0.340101107728089 1
0.340085311368462 1
0.301481352306406 1
0.339699531181592 1
0.352894642937262 1
0.265837355311137 1
0.260495097550374 1
0.295120768935565 1
0.278645570902033 1
0.312434110253811 1
0.336687631336828 1
0.225276445846217 0
0.325912582811217 1
0.268840331382534 1
0.311832915149578 1
0.278110651157227 1
0.386765037990596 1
0.264517213781111 1
0.327893152541372 1
0.29487012675417 1
0.288181496471643 1
0.320070142566779 1
0.334620660385973 1
0.265161192496156 1
0.292030969302093 1
0.2519141370644 1
0.318713275007532 1
0.332389814072204 1
0.261854957471995 1
0.212715558224104 0
0.289166229283008 1
0.309336747598117 1
0.302492439493901 1
0.318071367214899 1
0.355924650364327 1
0.306264949725326 1
0.331170482074362 1
0.300760353381852 1
0.239536290245712 1
0.265477598010811 1
0.278901633117572 1
0.353745904843263 1
0.351535567941752 1
0.272592253138106 1
0.25627796182466 1
0.263448374076774 1
0.368824378749489 0
0.329642606791831 1
0.381854895258885 0
0.289789659062196 1
0.316156959277439 1
0.224116342349963 0
0.314289357094911 1
0.293218183774933 1
0.330737745526304 1
0.367821142382021 0
0.33098194405427 1
0.409268858170638 0
0.293785057586141 1
0.318957318203709 1
0.279714424016955 1
0.376283878179205 0
0.305508376430966 1
0.343874771602121 1
0.325931534688828 1
0.320027280900464 1
0.327336325934387 1
0.324362403189051 1
0.385220095609496 0
0.34631098494766 1
0.28342051624175 1
0.312364702413682 1
0.360136793923979 1
0.270182081018067 1
0.299451232080158 1
0.322933301000805 1
0.352995499490947 1
0.329179647107798 1
0.284542116836898 1
0.328032305543563 1
0.30514255037083 1
0.346691459464556 1
0.327432467731884 1
0.351680560587731 1
0.292868084959785 1
0.29590466007191 1
0.293587756935704 1
0.265038643699997 1
0.2935864535334 1
0.322768165329784 1
0.304409681684881 1
0.366177878867975 0
0.314622125573284 1
0.316787924948007 1
0.284797722419084 1
0.330878316934525 1
0.293863470041842 1
0.266549918926299 1
0.302896689221538 1
0.323099670692909 1
0.306005232781892 1
0.347107072716 1
0.300484975880109 1
0.346835926388644 1
0.284317860680298 1
0.293200683829006 1
0.251470244321529 1
0.271327604815924 1
0.288217644836862 1
0.352556923816237 1
0.332070734481327 1
0.335370653046326 1
0.328426969308534 1
0.309843278981242 1
0.358353921443812 1
0.316883498674892 1
0.318973169688028 1
0.34330484476364 1
0.323355803390868 1
0.331301598028461 1
0.300908943545612 1
0.30879010203509 1
0.362249023601516 1
0.345619962242237 1
0.345915066255271 1
0.35664752128965 1
0.299454711526485 1
0.300768217090541 1
0.321834478645537 1
0.219688327631529 1
0.379499708585094 0
0.283555552707178 1
0.360744179542181 1
0.304503763342853 1
0.345423882717121 1
0.322046415582747 1
0.285503010642228 1
0.316702736211123 1
0.358907313206909 1
0.340076194586931 1
0.318692720284835 1
0.289307607824429 1
0.294012155645827 1
0.296494499652041 1
0.307803425768104 1
0.24652731660976 1
0.337442275791729 1
0.343709273807138 1
0.277447622507449 1
0.307439506496641 1
0.260606672776728 1
0.316477770321918 1
0.29308258893277 1
0.287525443118711 1
0.282645569665415 1
0.317966380373834 1
0.305784732636166 1
0.33155099110405 1
0.405247265353101 0
0.343911908168056 1
0.391450506666107 1
0.289212948777145 1
0.257204475860894 1
0.337104225027611 1
0.314112759816376 1
0.294092838581053 1
0.29168731446823 1
0.298703560561511 1
0.308625773646413 1
0.266604395001446 1
0.36287249466571 1
0.2815702907225 1
0.296270009078994 1
