# Supplementary material for: Bias caused by sampling error in meta-analysis with small sample sizes
Source: PLoS One. 2018 Sep 13;13(9):e0204056. doi: 10.1371/journal.pone.0204056 (PMC6136825; doi:10.1371/journal.pone.0204056)
Supplement: S6 File — (ZIP) [file pone.0204056.s006.zip › results N = 10 theta = 0.3 tau = 0 sz = 20-30.txt]

"dl.theta" "dl.cp"
0.399559926682684 1
0.494034318552873 1
0.362254965921009 1
0.223936052171663 1
0.658448551200706 1
0.258567758576517 1
0.352926142795704 1
0.354981326450133 1
0.29021878630571 1
0.41221670256394 1
0.572608975233811 0
0.37302716722923 1
0.305874744695702 1
0.434420028613691 1
0.223717620062128 1
0.611761964316216 1
0.355701433727188 1
0.502195215175237 1
0.344507236631494 1
0.543277085030037 1
0.298510379465673 1
0.408820251681957 1
0.38283392063327 1
0.348631701615301 1
0.305792313078084 1
0.368236278142426 1
0.51159683369403 1
0.372943950997055 1
0.346684473532661 1
0.390190538816831 1
0.295973375336908 1
0.341888787560482 1
0.427566038169458 1
0.570243710993661 0
0.59526661322972 0
0.445196827694454 1
0.384913800324846 1
0.324827668263074 1
0.166430889263535 1
0.552675019775684 1
0.505515781752843 1
0.476441658987085 1
0.373561566694018 1
0.338241360222 1
0.308052422034103 1
0.446892800183801 1
0.527374149553894 1
0.249975418335042 1
0.434511972354859 1
0.775611131642968 0
0.484563540316042 1
0.468899057224996 1
0.477693138526206 1
0.398604302988167 1
0.683627821401796 0
0.620472695355693 0
0.363021900619216 1
0.346285150611916 1
0.477818645410325 1
0.483841607987355 1
0.593421442925206 1
0.46490295768162 1
0.286117866213131 1
0.741333556886668 0
0.572438180070685 0
0.228092819500765 1
0.542510475130386 1
0.310890140063666 1
0.794779084108529 0
0.541962424818383 1
0.673508999639688 0
0.418372864000378 1
0.486977391943656 1
0.208047053347032 1
0.376651900242969 1
0.256985370757525 1
0.622167395968657 0
0.171304970184293 1
0.325773120038983 1
0.61024867064375 0
0.267957480391035 1
0.281830346423864 1
0.703143984150905 0
0.157288912319286 1
0.531480088496825 0
0.424081990729041 1
0.143916914879424 1
0.415141006472113 1
0.40492595485724 1
0.447158599423296 1
0.440435656641387 1
0.632713234600329 0
0.259787145546111 1
0.165870254352909 1
0.513823023832562 0
0.450743498424527 1
0.268234400176669 1
0.56933527993711 1
0.510472353098524 1
0.436375655873486 1
0.456756713161759 1
0.620403594250649 1
0.615877797388424 0
0.283411042498976 1
0.506140810219215 1
0.562410888727013 0
0.417529263731617 1
0.530530933189341 1
0.485472290190238 1
0.39840397389427 1
0.505462115580582 1
0.503301158687833 1
0.309868165519227 1
0.569692262729639 0
0.362213465237451 1
0.518309681473735 1
0.539069311370031 0
0.221794158518059 1
0.423528262694196 1
0.598917631293 1
0.309696279484332 1
0.251665439885191 1
0.354596713856165 1
0.563943533252852 1
0.466232789789433 1
0.39521221278449 1
0.320675281929347 1
0.650219240509737 1
0.548756325723001 1
0.402912667510853 1
0.412601695696994 1
0.431696897138618 1
0.601015475739598 0
0.513760008804955 1
0.596239209664778 1
0.577277758016309 1
0.495483530193659 1
0.457160780329436 1
0.438578943421928 1
0.343753802802449 1
0.428199104477237 1
0.317676521241276 1
0.464778192585416 1
0.529088654987933 0
0.276470332399545 1
0.287962924356551 1
0.336528900744113 1
0.486169965792125 1
0.546303107911302 1
0.659037281811952 0
0.48816631434024 1
0.374549829789375 1
0.557709778091357 1
0.620604697063807 1
0.421829013555545 1
0.44273832024111 1
0.265295386419301 1
0.444420402909729 1
0.539113024826518 0
0.468520220145172 1
0.676373249644537 0
0.237058159686616 1
0.336109283132446 1
0.409949903430911 1
0.526445685722521 1
0.624919138768124 1
0.531137252802749 0
0.302539873718611 1
0.483982274421144 1
0.517480203434837 1
0.327873172480811 1
0.418650001836435 1
0.46894774363764 1
0.137768127970488 1
0.365676559235071 1
0.336368801872211 1
0.416498218763619 1
0.484809872383529 1
0.315156909857613 1
0.58759800634393 1
0.383667678561546 1
0.40432773906696 1
0.604293280589963 0
0.400766036697988 1
0.444092303399149 1
0.394727673869619 1
0.301733641992098 1
0.237678784922015 1
0.341650721863958 1
0.419149706471677 1
0.0761806415902085 1
0.500513517797496 1
0.61070311661636 0
0.303170042850431 1
0.425860277699048 1
0.417096109325587 1
0.47142802479596 1
0.300544629936902 1
0.374637334095226 1
0.168519371490959 1
0.333453407261079 1
0.482649073913438 1
0.504189221134185 1
0.566999333777996 1
0.649248314177653 0
0.493869592302801 1
0.457086686521698 1
0.402016344509158 1
0.487892817063127 1
0.317429558289829 1
0.212299206448839 1
0.1715164402463 1
0.241687826183784 1
0.411578183071 1
0.284806422634877 1
0.452424240968415 1
0.506557239221876 0
0.225149342523962 1
0.503272889547704 1
0.194654461305244 1
0.557401422080012 1
0.517321425668881 1
0.464315803107639 1
0.141506808045153 1
0.247431738445399 1
0.428223484374535 1
0.526855624090018 1
0.482593238582787 1
0.306754728494822 1
0.673072544669401 0
0.369944281059358 1
0.548079015896786 0
0.225746872252495 1
0.414389239238625 1
0.432118317706354 1
0.291434797482422 1
0.20350638883562 1
0.467425616508909 1
0.461491836448365 1
0.290030237588609 1
0.384573349590348 1
0.333258950628563 1
0.414494879208179 1
0.422157826248828 1
0.426603760429145 1
0.441840679830515 1
0.461716051922421 1
0.376687040531514 1
0.470731834601267 1
0.36767847302676 1
0.420526756016562 1
0.488405379508951 1
0.268657380760763 1
0.545531727655568 0
0.439099978175708 1
0.601258748469019 0
0.350293121257094 1
0.410602647600774 1
0.344351718340777 1
0.466112984173558 1
0.425931714871654 1
0.462562966722505 1
0.401464435958883 1
0.22296586089617 1
0.48793723850178 1
0.345322979568815 1
0.269193436438978 1
0.358049058033786 1
0.549514721025785 0
0.387570439774192 1
0.439914352173075 1
0.557388429229172 0
0.205157350680013 1
0.320469996102005 1
0.4322449484359 1
0.622622615559618 0
0.391808334838488 1
0.224810531069392 1
0.222077659024332 1
0.32677688094964 1
0.658563312522977 0
0.351945996623747 1
0.362052002159731 1
0.516883514673876 1
0.402952721460294 1
0.521144429960237 1
0.54982945136718 1
0.328738686726097 1
0.526863568784754 1
0.19557957228112 1
0.776025619612802 0
0.410554360314669 1
0.421937702313455 1
0.44000488945203 1
0.497782728812721 1
0.691320686496796 0
0.459203351919641 1
0.502885780851252 1
0.686685836043735 1
0.535738042785491 1
0.565978094887445 0
0.570909193745864 1
0.39961036362104 1
0.343674209244375 1
0.594458402470287 0
0.383560027575299 1
0.336281981277627 1
0.486566088477549 1
0.320751261330334 1
0.488566658599798 1
0.469072362807763 1
0.705689000656864 0
0.389123216226589 1
0.352063939734284 1
0.506985409702709 1
0.507869089499767 0
0.334123195680515 1
0.37939835538694 1
0.3066327401262 1
0.493627364113038 1
0.560965606291613 1
0.222030896716693 1
0.343488339018234 1
0.619812893709801 0
0.203105212623248 1
0.447195336486037 1
0.556051612547487 0
0.324962567179996 1
0.620659738419675 1
0.421774978841062 1
0.377581969297777 1
0.729533716522816 1
0.463721253487431 1
0.597021501524935 0
0.546397409298372 1
0.41555961271731 1
0.257147032634612 1
0.47425868580819 1
0.329046633274795 1
0.543771178181843 0
0.508229990670409 1
0.42140759882803 1
0.526409363223873 1
0.375632821089021 1
0.178381706397436 1
0.601467111511707 0
0.411176906951109 1
0.563223248053976 0
0.459426825146247 1
0.329018981599586 1
0.408712118259699 1
0.568143256770108 1
0.624676564830236 1
0.335593452958301 1
0.603670641672525 0
0.276644840001364 1
0.456036306563654 1
0.579429991147684 1
0.489499661823838 1
0.408472895971371 1
0.365584521920288 1
0.3473038364802 1
0.325845107920934 1
0.458666793693588 1
0.317883156479096 1
0.608757917624962 0
0.39074728077817 1
0.457018638531323 1
0.493621734621031 1
0.575290836111868 1
0.36695956556894 1
0.562980614856382 0
0.569962533471634 0
0.371343932838529 1
0.486219926590365 1
0.467722377125561 1
0.224751945103873 1
0.498599100657042 1
0.330066229993047 1
0.658564131369179 1
0.311834932291424 1
0.392657205757866 1
0.26740699108422 1
0.730863097450002 0
0.537273525742279 0
0.457354196680755 1
0.252745822470273 1
0.256133577241158 1
0.596314357214421 0
0.435344383184841 1
0.539094101784842 0
0.371115538570132 1
0.381396952217466 1
0.513424674045866 0
0.522851398304633 1
0.468417152717536 1
0.389869716868277 1
0.0853795260313089 1
0.274541358662863 1
0.506886696116948 1
0.519211970977044 1
0.401860309568485 1
0.52676143540996 0
0.55064312025612 1
0.566108878045865 0
0.479531050294564 1
0.446737346203067 1
0.297715733330179 1
0.369415571910633 1
0.37646068500628 1
0.214667280638938 1
0.29118689889108 1
0.377756002224451 1
0.592315738668492 0
0.395766524892586 1
0.40104446540254 1
0.521342299625111 1
0.48430163719428 1
0.606069305339235 0
0.381839957620395 1
0.560547638693455 1
0.538038574530631 1
0.446769730148383 1
0.332307449944268 1
0.295366235231982 1
0.228158000051612 1
0.331358850336431 1
0.438221882940838 1
0.573970470320146 1
0.435815624163656 1
0.310531075808964 1
0.725286946416576 1
0.18243208373947 1
0.445454399110228 1
0.405824495447646 1
0.37363586698741 1
0.458718176825623 1
0.542880983490913 0
0.399798476305751 1
0.409268603816539 1
0.523855179320645 0
0.532045426595831 1
0.467049357820679 1
0.533057109524223 1
0.662161216394014 0
0.515095793627324 1
0.437837641516749 1
0.388760412452534 1
0.3280354083119 1
0.629536450909792 1
0.353858176080224 1
0.436162967816964 1
0.436674607739735 1
0.461557998644372 1
0.512211827770465 1
0.484312955025809 1
0.717304285947823 0
0.391019804297113 1
0.563768845350806 1
0.511000301485102 1
0.387005253570165 1
0.349724926629455 1
0.378542197355241 1
0.631051091191237 1
0.168865918199503 1
0.190691908354973 1
0.478764444935428 1
0.441389936550119 1
0.556633268689114 1
0.57498743789778 0
0.625877560791362 0
0.533461528295857 0
0.400418960491629 1
0.424492151465409 1
0.5688953194196 1
0.566132876870169 0
0.403593551925191 1
0.501874074705236 0
0.49078055442816 1
0.22570311267856 1
0.459658045221861 1
0.604378305751003 0
0.60072373740899 1
0.490151333177702 1
0.10224086599482 1
0.509648606225171 1
0.653652666798429 0
0.413231803926852 1
0.513947706568496 0
0.0836587832868518 1
0.374998369312022 1
0.475143459385914 1
0.249434122553261 1
0.271746787169219 1
0.449737231932014 1
0.305675949850974 1
0.523561345228577 1
0.464707795427072 1
0.441876056325017 1
0.39058828398046 1
0.55938508341818 0
0.790556983624293 0
0.327592224498198 1
0.482076112317442 1
0.47117531869597 1
0.478185601708708 1
0.496555119818194 1
0.35624546875814 1
0.674878315110896 1
0.446350654180617 1
0.430607961686366 1
0.325861644378243 1
0.38892823175698 1
0.481881156747441 1
0.516893655595055 0
0.265914987479507 1
0.345462816757838 1
0.4385404728421 1
0.528137551142821 0
0.350531157287224 1
0.365235916227147 1
0.340260818402692 1
0.476860454963369 1
0.533405607035414 1
0.677889403792185 0
0.396991863068105 1
0.522585241239665 1
0.399653673943789 1
0.367413651576134 1
0.508549564197395 1
0.598558616703543 0
0.505511628602298 1
0.400121166994768 1
0.540976317931286 0
0.468047702681574 1
0.441990489987174 1
0.406782940549385 1
0.608873312805576 1
0.667536184530277 1
0.239738781599041 1
0.378633365819673 1
0.299833315245801 1
0.568483466040077 1
0.308427382813049 1
0.492854667886371 1
0.410853211117189 1
0.447415022515229 1
0.363704981900274 1
0.325507345077346 1
0.41014396059012 1
0.504353373845837 0
0.360650644492329 1
0.565177037296051 0
0.298998341889455 1
0.662270022975644 0
0.390722963915933 1
0.452134500072952 1
0.374068280222774 1
0.375159299411082 1
0.336476887096483 1
0.332854616184867 1
0.270039715949599 1
0.335136928119215 1
0.330044057107847 1
0.295244516141361 1
0.567690014387734 0
0.509817359621066 1
0.293472105560156 1
0.335925277408749 1
0.688769736629156 1
0.403245088437584 1
0.343517938023082 1
0.396109874824331 1
0.244909007590734 1
0.513416087649684 1
0.375364080945783 1
0.49612494021285 1
0.485628329205645 1
0.393743994504507 1
0.468491501713708 1
0.428979375195422 1
0.249407917872463 1
0.322832996294274 1
0.467103364087419 1
0.485533988811512 1
0.670994751137481 0
0.426158202617162 1
0.509515485641718 1
0.349930466121583 1
0.35816598764892 1
0.356533187208132 1
0.629343071972767 0
0.611197729428021 0
0.450656460667581 1
0.35861891563477 1
0.26986226160136 1
0.301436852004173 1
0.495995209671848 1
0.479287138620165 1
0.404822536778612 1
0.343633635139351 1
0.490280988465477 1
0.374535722448443 1
0.36680505776334 1
0.410745077943249 1
0.460772719905956 1
0.610629015446047 0
0.42585680449838 1
0.406886128546769 1
0.484877280691436 1
0.377335691500468 1
0.231612736716885 1
0.487658230636729 1
0.184636831281102 1
0.436044598179996 1
0.519816410661852 0
0.488138236381287 1
0.490560441982309 1
0.509549762086556 1
0.396556946187441 1
0.646875766401106 0
0.354868404782127 1
0.435613929941887 1
0.453075307857724 1
0.434969421742353 1
0.265119050946989 1
0.252737035123308 1
0.455658512866246 1
0.376171921907397 1
0.638130719938712 0
0.500522236765225 1
0.422796677712184 1
0.286776956486645 1
0.388469767244282 1
0.346139529381425 1
0.359298857310731 1
0.256261346807917 1
0.329907035835887 1
0.406677751647274 1
0.495112017619889 1
0.63139547057243 0
0.462967282138961 1
0.379016793245612 1
0.427996797890656 1
0.520924796739776 1
0.424162330807777 1
0.122344611635868 1
0.355963668561815 1
0.265093792277376 1
0.47543447941112 1
0.471263346633 1
0.38532133975201 1
0.4027468332389 1
0.145922923908263 1
0.286842176440528 1
0.507087212321542 1
0.346785519575673 1
0.103387291111298 1
0.286891885256368 1
0.198929397286025 1
0.493234149794531 1
0.195877885867119 1
0.363187245130092 1
0.407242153037726 1
0.594831524530667 0
0.303366714173874 1
0.446250776427205 1
0.517884932810682 1
0.532957298493465 0
0.405306655364326 1
0.367380693384988 1
0.394434585842957 1
0.536389114411757 1
0.418219144716909 1
0.398910460675269 1
0.383765679176426 1
0.563311576658378 0
0.486976999372211 1
0.272253328721429 1
0.293459058979932 1
0.422835311856448 1
0.359344986478813 1
0.202225616656613 1
0.524130948299708 0
0.384159741712272 1
0.574132617483436 1
0.471167765941796 1
0.47983499282679 1
0.261640538861005 1
0.52624821904402 0
0.586454466195893 1
0.559713187005737 0
0.102389301854485 1
0.677358568613623 0
0.23128704208736 1
0.508838876866919 1
0.577424306138514 1
0.163437892283294 1
0.513282801453693 0
0.740841206957936 0
0.335105726840893 1
0.453899841786092 1
0.615275916091412 0
0.467280330454007 1
0.488864184795726 1
0.375546285426274 1
0.538159617379676 1
0.355369396680671 1
0.404053586582699 1
0.245019416991595 1
0.362686015144138 1
0.332083408332971 1
0.529829004667834 1
0.272470898316204 1
0.372952481056838 1
0.469918531269018 1
0.541158318224471 1
0.201047965757253 1
0.355823875785195 1
0.338635284286868 1
0.419950688829891 1
0.564652534090444 1
0.358495315899451 1
0.340042053130499 1
0.463704655094202 1
0.415424543223859 1
0.551953038034065 0
0.515077307235157 1
0.480733827024048 1
0.476005789589537 1
0.329552695709764 1
0.338879608926712 1
0.546686739116669 1
0.480542144193397 1
0.481320655036413 1
0.487833988510684 1
0.263888828354584 1
0.331554059924378 1
0.394566958960081 1
0.448386464290695 1
0.40015938547961 1
0.511958604216733 1
0.456689550600521 1
0.414359351573962 1
0.305120652357593 1
0.585156378157884 1
0.252940027103329 1
0.605287397651762 0
0.336083980140203 1
0.511162137236269 1
0.664656000814631 0
0.214051863181459 1
0.516860369576449 1
0.35191252932554 1
0.258346822014428 1
0.294324984785959 1
0.355136170738494 1
0.164338947392908 1
0.536860439337632 0
0.497935908784997 1
0.344537616793867 1
0.539760066877179 1
0.292078381432281 1
0.479626296681663 1
0.467320216596795 1
0.357376661955422 1
0.33539745357565 1
0.510315510431024 1
0.402571433275756 1
0.381557564426224 1
0.324208181185861 1
0.499180812976652 1
0.41472745446467 1
0.469797677519912 1
0.407299386997446 1
0.422139558602552 1
0.495314364954773 1
0.510219118057791 1
0.31144063751079 1
0.213958401977014 1
0.664748911596427 0
0.366278189422257 1
0.317544613714434 1
0.225879311399049 1
0.41874400217433 1
0.486738885190534 1
0.47513156356725 1
0.664508851212953 0
0.398544583371246 1
0.388251201115995 1
0.342025122244481 1
0.672983868786486 0
0.484697260796653 1
0.480273744803772 1
0.365094419362198 1
0.565029233389141 0
0.462596474682548 1
0.339921087323479 1
0.677400780268528 0
0.611472913227025 1
0.335962289343534 1
0.448461233677363 1
0.304447004326159 1
0.485919563550577 1
0.651063120285262 0
0.400844618489141 1
0.520711083667784 0
0.396757427398844 1
0.593607025305222 1
0.432516204886153 1
0.318458064362848 1
0.252652527582354 1
0.503244301975382 1
0.628782721519059 1
0.186137035048071 1
0.305835550825318 1
0.455048804418403 1
0.308777821870981 1
0.253535764314015 1
0.615551471063055 1
0.427198658594136 1
0.395507948897005 1
0.323873512120526 1
0.376570888833642 1
0.406741880048108 1
0.33516202125472 1
0.621207476637466 1
0.480107620687952 1
0.580092213987035 0
0.433989878817204 1
0.484985388692627 1
0.361981496357584 1
0.512559693470694 1
0.388031509580363 1
0.556628743040436 1
0.600972995678952 1
0.376621514924936 1
0.411133693341067 1
0.372344334979658 1
0.696812382304661 0
0.237621402475916 1
0.343169792383674 1
0.457005669467674 1
0.548374968128792 1
0.397710566624161 1
0.690857373525364 0
0.269293303443325 1
0.422589333969288 1
0.495416117537768 1
0.497092058755411 1
0.555129872906619 1
0.594024095003485 0
0.325407960990565 1
0.376741574766951 1
0.388937558590627 1
0.5275370286977 1
0.474254736366684 1
0.309339920841294 1
0.425897196320686 1
0.350588888446503 1
0.48175448766624 1
0.449417980597903 1
0.391943090425649 1
0.269069912767335 1
0.405020938165153 1
0.364704893444399 1
0.399579614602096 1
0.328522657570956 1
0.301365489165266 1
0.441682116343469 1
0.571491225901457 0
0.514940022663064 1
0.306627703945404 1
0.389669847222494 1
0.486913429222263 1
0.446498305899393 1
0.322934139548556 1
0.49791888713852 1
0.345211145627404 1
0.266008463394891 1
0.43477997140169 1
0.618822238862237 1
0.402551616833635 1
0.33955543520822 1
0.532307249024187 1
0.315748739704161 1
0.442508867107481 1
0.327622836784716 1
0.499930672701145 1
0.315045466519432 1
0.566180553543858 0
0.244887858176353 1
0.389921856369031 1
0.320276957916196 1
0.356627106826108 1
0.468498403013 1
0.311212435390666 1
0.374501480650464 1
0.359589593637417 1
0.545158727668537 1
0.455054230468259 1
0.373775876620928 1
0.380243641377123 1
0.509813526746245 1
0.396363003975173 1
0.549714756160508 0
0.389211030152964 1
0.356021698020268 1
0.244047879532944 1
0.355000928052982 1
0.562372469636164 1
0.696096390915734 0
0.412367752731896 1
0.221498379546008 1
0.248750876285292 1
0.487019740174635 1
0.520399824397631 1
0.245627750413224 1
0.431498067151631 1
0.375861152938348 1
0.690627077961388 1
0.408486680520738 1
0.56789972677086 0
0.477185072968028 1
0.414415551018407 1
0.474748032958968 1
0.484520064769972 1
0.532814442056057 0
0.458211206684025 1
0.39680385228902 1
0.432898711319927 1
0.311217806464559 1
0.566140604448286 0
0.554240878338468 0
0.368929118212901 1
0.292921443575977 1
0.467319436888975 1
0.447841790284989 1
0.35307486216412 1
0.439161634323448 1
0.526097064043812 0
0.475908866172159 1
0.470065974217777 1
0.522395629887162 0
0.338666823108933 1
0.477346873520933 1
0.455587244884041 1
0.487750032194761 1
0.334578143961047 1
0.590173231958891 1
0.587452230738788 1
0.664983372224792 1
0.48764701443107 1
0.438899823767951 1
0.399425037167638 1
0.337335493208251 1
0.677207758440901 0
0.533606067607652 0
0.514805965645838 0
0.501212124233816 1
0.547944109371557 0
0.223075546251975 1
0.338144717639121 1
0.342212581683498 1
0.523145895757667 0
0.207780483640605 1
0.291607826448025 1
0.239706309665245 1
0.617454983147256 0
0.582004060318298 1
0.352462217837673 1
0.707713464501402 0
0.428889710682158 1
0.389364972265292 1
0.464185923768139 1
0.436182619195767 1
0.485666944139892 1
0.564890607055833 0
0.394038899005248 1
0.554065531773919 1
0.214367544871348 1
0.326211938444762 1
0.505031307774618 1
0.311290958570276 1
0.410854735180809 1
0.331801451539599 1
0.394264023431823 1
0.348336252264345 1
0.440701222973996 1
0.57959706624366 1
0.374564276348652 1
0.597233461866792 0
0.491687848850763 1
0.266058521383136 1
0.536070133171863 0
0.384699004016505 1
0.517885850818775 1
0.363322101303344 1
0.532823856203323 1
0.414029959856829 1
0.623625104469585 0
0.411506475249477 1
0.399861511828488 1
0.481681068350359 1
0.550270134186796 1
0.17107987818637 1
0.581993688206639 1
0.361354363234572 1
0.821941410336269 1
0.499631326512886 1
0.302992831986793 1
0.411229085827173 1
0.368252837750096 1
0.448530419694362 1
0.572029382950559 0
0.366913725370713 1
0.498568554950652 1
0.542188833766681 1
0.455247211565969 1
0.424232382934105 1
0.364609327322839 1
0.5336244850591 0
0.565711030811177 1
0.552761180564195 0
0.338931837419223 1
0.26581218358162 1
0.219198048756571 1
0.624369409753341 0
0.524972696331597 1
0.337025320458645 1
0.508814723357065 0
0.417274195210914 1
0.313948090886411 1
0.347056989790827 1
0.379491923337281 1
0.574523660400009 1
0.334001851396469 1
0.513767029708294 1
0.482313142371468 1
0.614689555381533 1
0.463285434658221 1
0.606476467003591 0
0.591521939415277 0
0.936006213829487 0
0.43761023932958 1
0.252126319718379 1
0.285751213145814 1
0.424658931137823 1
0.332875384728373 1
0.314409487332854 1
0.40184246820909 1
0.3122628138388 1
0.50725066385236 1
0.456481035583613 1
0.55840884045818 0
0.468753198363574 1
0.36698924792472 1
0.338426677714463 1
0.433324412561325 1
0.394324770588434 1
0.342975969558363 1
0.556141143033052 1
0.476424679414733 1
0.273406339911127 1
0.42431659634966 1
0.183520655014596 1
0.522216225767443 1
0.546964425454276 1
0.300394758548577 1
0.25982508893858 1
0.44541932425833 1
0.497539384201508 1
0.265928047169041 1
0.297094947339496 1
0.21673235842421 1
0.56033086696021 0
0.421436341762124 1
0.375566388782276 1
0.378933033325916 1
0.292614772942688 1
0.353978973794142 1
0.468966143160104 1
0.5063024266709 1
0.405336852696059 1
0.583718004666231 1
0.490189304298708 1
0.500766967057552 1
0.459437935546368 1
0.250214815445632 1
0.465323951478827 1
0.421629132233456 1
0.405120477134194 1
0.567687247768841 0
0.271414425282698 1
0.850436204039101 0
0.554409497203899 1
0.603590782497829 1
0.19998547742314 1
0.341890538374199 1
0.514565682110979 1
0.233902070614881 1
0.504373855375879 1
0.512395571941401 1
0.304494724358284 1
0.452099642955887 1
0.456612980419381 1
0.48185374270172 1
0.638784777711618 0
0.369597482183857 1
0.621192424815026 0
0.679018704364866 1
0.244792257532182 1
0.33847135053491 1
0.471600137779456 1
0.196089488961748 1
0.294910393263021 1
0.481468311010797 1
0.387699471443533 1
0.435431115064037 1
0.393818048485607 1
0.56647454363773 0
0.356873944496837 1
0.587405239903215 0
0.366733010749596 1
0.377292152698863 1
0.474971930492953 1
0.477194799742474 1
0.3582716704853 1
0.314819964059178 1
0.427892478936418 1
0.599783801527769 0
0.822563992432361 0
0.441456951011883 1
0.48118557843504 1
0.493513758226912 1
0.432434581271538 1
0.485354757612703 1
0.417263071908065 1
0.393100719436526 1
0.37340572745505 1
0.518122700329458 0
0.342629996076403 1
0.273321114771324 1
0.381330653768684 1
0.178768575957205 1
0.316744117745441 1
0.575767486881234 0
0.309159479194731 1
0.447004631786148 1
0.512907703047184 1
0.336113617110923 1
0.54089915666347 0
0.617168254126039 0
0.484314589118546 1
0.364286767173574 1
0.438830773047345 1
0.292631274541919 1
0.476847946473635 1
0.52392225140969 0
0.566351375161713 1
0.183087365894981 1
0.48248668867254 1
0.334316332089151 1
0.33194743403734 1
0.496167412001196 1
0.553996385943131 0
0.336238293401779 1
0.383989022131918 1
0.301931314315018 1
0.347043075174443 1
0.448599156932873 1
0.347281701248253 1
0.528919444633217 1
0.603631954114483 0
0.686581208559767 1
0.474519953840409 1
0.337213039125313 1
0.369067367940435 1
0.32931452921474 1
0.359908571044572 1
0.523212329417985 0
0.403322052590524 1
0.42570025015862 1
0.533123264811658 1
0.527889919188522 1
0.363036031677413 1
0.553517247020765 1
0.460894459710743 1
0.397443551678967 1
0.649984541786734 0
0.497368141722075 1
0.35835396399075 1
0.450428170668208 1
0.308225575242572 1
0.422705703096325 1
0.503737185205904 1
0.473377906874503 1
0.321833431861031 1
0.440118264524772 1
0.457006034986134 1
0.634784651606184 1
0.754864935760188 0
0.276572086115309 1
0.271186253565874 1
0.265980691775986 1
0.489899633120117 1
0.595630691375986 1
0.310429041642893 1
0.407350658503617 1
0.609987677925103 0
0.545801386961196 0
0.352961595618232 1
0.361441119151131 1
0.391759329401126 1
0.459435549340193 1
0.212738124015371 1
0.57727716713588 0
0.323044112010591 1
0.523048756843394 0
0.445717631994748 1
0.638752912152447 0
0.509547374092596 1
0.518701606610075 1
0.341605087655879 1
0.302396317078594 1
0.554731596811595 0
0.58726262515494 0
0.494592705787771 1
0.454269464658819 1
0.399538526906697 1
0.555959249414298 1
0.604527730151772 0
0.201270745202132 1
0.29105768715781 1
0.288660033562789 1
0.386487855504439 1
0.744042442904454 0
0.240636768986223 1
0.453827839905962 1
0.600357248998167 0
0.50108811627436 1
0.389359336326744 1
0.30034976238062 1
0.393812387373957 1
0.455390896236664 1
0.407878612821946 1
0.364869883774153 1
0.380833000542028 1
0.166571756937191 1
0.321267650932587 1
0.579999308336296 0
0.217920065983915 1
0.349254044886147 1
0.482876188024963 1
0.571843849536699 0
0.713296149408147 1
0.4165499412707 1
0.582004847085037 0
0.373321895689706 1
0.638232482230962 0
0.377942694462599 1
0.319941393233653 1
0.244260448586989 1
0.478653049961326 1
0.357449158403836 1
0.506456427856569 1
0.460100193438018 1
0.478245428050546 1
0.409252098076399 1
0.555645595148149 0
0.368936574865098 1
0.371821946815562 1
0.513342031337518 0
0.295776103252089 1
0.460848919457905 1
0.500731076538192 1
0.476229381283107 1
0.339225684303018 1
0.436111905631832 1
0.317639331580719 1
0.470180313786448 1
0.222102994105418 1
0.333260655937368 1
0.4555285929912 1
0.49912646383078 1
0.358002816431326 1
0.553513395730205 1
0.36213167085735 1
0.400340650687437 1
0.268410566026871 1
0.426726589012533 1
0.376859544385346 1
0.494399903267011 1
0.330452599508547 1
0.388350595535989 1
0.328174857170857 1
0.391118237853146 1
0.465137014954284 1
0.291405948914225 1
0.394487578470081 1
0.326652471126584 1
0.456974118571501 1
0.622793575942332 0
0.411269832156487 1
0.426865597737725 1
0.458058536811455 1
0.333356791808813 1
0.456670943564844 1
0.522900797544444 0
0.654499676357958 1
0.347169416921836 1
0.445794835338193 1
0.338775607702814 1
0.443630068089745 1
0.54013956021601 0
0.415918683328811 1
0.58879807870359 0
0.548924542185626 0
0.276732264738981 1
0.490053464926475 1
0.638379268576192 1
0.425610939927947 1
0.437872615445062 1
0.403220880779338 1
0.535202001697099 1
0.404256641645056 1
0.306915913350128 1
0.298836324938356 1
0.399294964007603 1
0.344760799646751 1
0.360509575493871 1
0.489813428599294 1
0.269954153691158 1
0.239843072135953 1
0.645364569291076 0
0.518135605533059 1
0.623983452491581 0
0.676070679709369 0
0.387663477420719 1
0.191300383248566 1
0.280037462294764 1
0.355957616139091 1
0.484187439106653 1
0.537197789074935 1
0.478863980294352 1
0.498766622541376 0
0.370180736772338 1
0.29217118821077 1
0.27980785047382 1
0.65630947580201 0
0.622526685652257 1
0.299320221943993 1
0.496000817284478 1
0.476058170476181 1
0.49375971921178 1
0.24960729518892 1
0.28849743874048 1
0.383666665860496 1
0.391705369131711 1
0.520922485324809 1
0.78544169866567 0
0.414278679143972 1
0.358513233880151 1
0.462342872010754 1
0.404912740297502 1
0.360628950429627 1
0.478685973242944 1
0.584540308959817 0
0.412972324060395 1
0.471922190687299 1
0.262388570878553 1
0.452925110947926 1
0.475968386934567 1
0.447022951708255 1
0.446972148906296 1
0.365487198142285 1
0.312926254227545 1
0.183221262029572 1
0.774821390693858 0
0.360873198209916 1
0.326253712113407 1
0.428683619417679 1
0.369244088322448 1
0.486577094975909 1
0.420144547078851 1
0.371853436268628 1
0.254590441349989 1
0.429065377372126 1
0.454335346545151 1
0.18447075682441 1
0.445373133967086 1
0.405842185839882 1
0.619254359835462 1
0.32310419909657 1
0.381080418464348 1
0.378840174962771 1
0.356943430575094 1
0.407381226165987 1
0.465717156937818 1
0.484373152110101 1
0.632437104308407 0
0.720583137614704 0
0.714964752337592 0
0.263750325335967 1
0.438744232714337 1
0.506304092225287 1
0.253577333012381 1
0.535629691827166 0
0.428602001280738 1
0.294554948235433 1
0.432824039647911 1
0.515153028391005 0
0.400678370774819 1
0.486208416006137 1
0.396812009371689 1
0.435515446339311 1
0.387769541911791 1
0.428230467225656 1
0.370667655464507 1
0.539411038980645 0
0.33579146099012 1
0.305434003570579 1
0.591225141265156 0
0.36955392272179 1
0.632060400079463 0
0.554415808994271 1
0.456570702988526 1
0.210668369937111 1
0.313245136944334 1
0.562610488648142 1
0.530562075417511 1
0.560984708223851 1
0.504722284135145 1
0.578717832170852 1
0.364408463868355 1
0.466412679022689 1
0.404456614355653 1
0.455647226402509 1
0.458511440444815 1
0.329466472180476 1
0.462751946637902 1
0.417560548413373 1
0.613401329039444 0
0.311372571137361 1
0.533126298864245 0
0.503391058769418 1
0.508031381807846 1
0.320279260076445 1
0.464785508676861 1
0.585655677885173 1
0.40974257008172 1
0.497748874810597 1
0.592694463204256 1
0.306978143978647 1
0.266150262403844 1
0.357420066482262 1
0.646115521910298 0
0.470465903449468 1
0.51650969523027 1
0.398615939652229 1
0.45723878114107 1
0.44442362853028 1
0.419505510269271 1
0.330165378520408 1
0.549137015444705 1
0.535427877282894 0
0.349579868230186 1
0.396153638144011 1
0.567306419708125 0
0.617465453468415 0
0.435172274739032 1
0.271832538428135 1
0.33979196734411 1
0.42248386738731 1
0.335233931647847 1
0.409131699169891 1
0.323108319101368 1
0.286374200450228 1
0.343850178191909 1
0.229494511209835 1
0.251615871232154 1
0.402093728166084 1
0.365379295490926 1
0.457116650870446 1
0.403494751006224 1
0.468077211270014 1
0.384792445892766 1
0.47013826546448 1
0.364215148835119 1
0.45490541193333 1
0.389889151201977 1
0.273645184429753 1
0.448907302782308 1
0.478728805946996 1
0.213399916626479 1
0.388932830121634 1
0.485902001988943 1
0.628590749691042 0
0.521039494572482 1
0.418628491000298 1
0.227128360253222 1
0.628182464097998 1
0.356915580516295 1
0.522348108656107 1
0.217793190482121 1
0.500276553517309 1
0.351003360185491 1
0.349465295486703 1
0.439054330875652 1
0.543191497188176 1
0.450136461950879 1
0.174561151115959 1
0.471949091233083 1
0.378878688522729 1
0.463872584095635 1
0.132415995922223 1
0.390329994567832 1
0.329489397685725 1
0.321476904664163 1
0.721116151641232 1
0.550788532815369 1
0.242811916871922 1
0.631199881749238 0
0.280627531649942 1
0.454722708074919 1
0.349063131567748 1
0.592610998398267 1
0.333605073393269 1
0.424691823810963 1
0.280108578770181 1
0.334212256494781 1
0.549721829147836 1
0.413192257150199 1
0.38861108130071 1
0.347544445619398 1
0.297246401745539 1
0.373355649246369 1
0.404337485013583 1
0.432502061279917 1
0.548450612037521 1
0.266319786155211 1
0.428587482729671 1
0.411952944585485 1
0.376111609580412 1
0.468393741531568 1
0.274655391556601 1
0.629882936280467 0
0.599138006412678 0
0.348109343928797 1
0.225690641362939 1
0.543708662741835 1
0.446763257141207 1
0.27351245574315 1
0.564423238349775 0
0.457408297899915 1
0.602046244004092 1
0.189571010278606 1
0.325777427593391 1
0.4927421330059 1
0.431231880830181 1
0.391806789188258 1
0.419174514892253 1
0.247079293384396 1
0.435577718806881 1
0.46737367213228 1
0.303506293435909 1
0.430562384485952 1
0.381476355696402 1
0.6561291206868 0
0.319508467048471 1
0.46053077876714 1
0.458393554601536 1
0.467122107668265 1
0.320917920191602 1
0.470681013687149 1
0.563549368599764 0
0.324838445135754 1
0.362342791860644 1
0.531200013847013 1
0.440164866718824 1
0.42519846362686 1
0.494043434495525 1
0.48455310495282 1
0.614569174409902 0
0.49408991524778 1
0.408585154145428 1
0.376687898788236 1
0.363431659092116 1
0.55696478431708 1
0.464428959705043 1
0.440585052003481 1
0.534522166853466 0
0.43490159240519 1
0.40780199587708 1
0.582790515468667 1
0.486075706070633 1
0.535697815739215 1
0.408850850083124 1
0.728924610606772 0
0.280284122232189 1
0.618460150664026 0
0.409526755468529 1
0.356871504186692 1
0.255622164562581 1
0.466873540655545 1
0.385168089592143 1
0.286295080450013 1
0.361754560866166 1
0.503051289512532 1
0.507823762343361 1
0.446489627890397 1
0.339987002155069 1
0.37716039796952 1
0.318041993270035 1
0.613091115937791 0
0.400249334311661 1
0.339624029471163 1
0.477982785924097 1
0.508891363813236 1
0.449268208639425 1
0.438791393444962 1
0.513756549836553 1
0.641594481786863 1
0.617848948766277 0
0.328299067860552 1
0.450414961216154 1
0.250834339636697 1
0.57302367675322 1
0.309950941119486 1
0.528344974806805 1
0.322265818042232 1
0.484823939993943 1
0.592392317557568 0
0.494304654465776 1
0.351145290630387 1
0.350151061770891 1
0.486165814729257 1
0.371465596019493 1
0.413730254523762 1
0.41540626915296 1
0.565653525067597 1
0.498603603277674 1
0.420021456647504 1
0.286046175807043 1
0.587172546048077 0
0.42547432615079 1
0.515586274818792 1
0.187900599809186 1
0.297434214487525 1
0.494379941222766 1
0.404520578349686 1
0.489632409487624 1
0.489145202456759 1
0.426712590160899 1
0.269433781271189 1
0.531921195995555 0
0.400377156177831 1
0.419785368436054 1
0.520488291493284 0
0.548317835418919 1
0.456617684626579 1
0.328724792484466 1
0.117526070535993 1
0.51102104415934 0
0.483487431853213 1
0.269885686173979 1
0.408295490814263 1
0.420593168911459 1
0.0719731567883671 1
0.508190131077977 1
0.329303843883531 1
0.248850286743471 1
0.314622377891867 1
0.359808365568505 1
0.278136419289505 1
0.471212094374144 1
0.735550621373668 0
0.376697620796302 1
0.314780644529596 1
0.483588664786291 1
0.415753460903124 1
0.16950304478155 1
0.60703719832101 0
0.308882503062464 1
0.348206440409599 1
0.470270956733356 1
0.52484667020221 1
0.254704386126465 1
0.418948039756664 1
0.476627645026242 1
0.300138676431413 1
0.407552403036604 1
0.292274341307253 1
0.311430019096356 1
0.598145589427371 1
0.37535570178374 1
0.420730266271134 1
0.38827556723816 1
0.417511125037281 1
0.601326802405463 1
0.20319833380182 1
0.38909353596071 1
0.446334720507085 1
0.275182089529015 1
0.247142986757898 1
0.364917313745545 1
0.305152795325542 1
0.319385176657322 1
0.403096023712952 1
0.518464474409262 1
0.305611147461134 1
0.277682974826974 1
0.511587673266055 1
0.439986793366487 1
0.562212318995386 0
0.240890344155068 1
0.454137367536222 1
0.264187931376506 1
0.605063355527366 0
0.409967816622248 1
0.534924349652223 0
0.340021558245627 1
0.698893941201438 0
0.677551949941146 1
0.48094499489267 1
0.571353176536703 0
0.558290349798887 0
0.486688993472202 1
0.304545871258398 1
0.570783925296271 0
0.541591105908364 1
0.718651993590049 0
0.53617524866381 0
0.386131632432315 1
0.451902577506436 1
0.468649874621184 1
0.0823643883719306 1
0.532504160489053 0
0.667240890250839 0
0.562567002524451 1
0.443333497460204 1
0.245956330870993 1
0.226690357487808 1
0.378998555069932 1
0.420563307929237 1
0.402203622845023 1
0.38709497967193 1
0.478563424326111 1
0.656134300155767 1
0.338567160362953 1
0.512466311053451 1
0.345416753212304 1
0.524471526838125 1
0.378205873475936 1
0.488233393532871 1
0.415139576068464 1
0.366592467270593 1
0.308591620042231 1
0.551352323704946 0
0.192343294390459 1
0.446474584438495 1
0.392716220823937 1
0.380964705986093 1
0.352091013631546 1
0.293026684807617 1
0.120072175474932 1
0.401913305110199 1
0.525706541811892 1
0.547539901857921 1
0.305681392939937 1
0.573137831994647 0
0.379335665061761 1
0.25055239987538 1
0.524736130405822 1
0.477198567317866 1
0.574622452718845 1
0.639129277689816 0
0.367259114662668 1
0.619138922408253 1
0.521043230401072 1
0.175115958065039 1
0.453956454339627 1
0.472225246973478 1
0.09154979792603 1
0.436409960131646 1
0.325228114220172 1
0.435656126247711 1
0.578228664895084 0
0.379601984591311 1
0.472621295211367 1
0.280445135627355 1
0.796939655106329 0
0.20468366985606 1
0.442221745452242 1
0.433790965932932 1
0.490355053285742 1
0.502683386180792 1
0.410053590827664 1
0.594628063141167 1
0.335232215503491 1
0.432873254468791 1
0.482544822749646 1
0.451716006685066 1
0.556777174143826 0
0.592332208867508 1
0.553881218898038 0
0.316819536991748 1
0.330465251362396 1
0.331015987517448 1
0.620398085829798 0
0.517427206784102 0
0.342017839447959 1
0.48414809061226 1
0.383743420023815 1
0.21505116845146 1
0.58818396732948 1
0.422338210647226 1
0.267707137803384 1
0.517843735986353 1
0.18416780058149 1
0.367799262642648 1
0.591887315517237 1
0.352040521000089 1
0.272068749550679 1
0.570193874615938 0
0.432706647788853 1
0.346020693004794 1
0.504450364365625 1
0.325898192328555 1
0.513953254688414 1
0.261535802178101 1
0.277934110016946 1
0.709464423258516 1
0.407436491259502 1
0.106151488439882 1
0.502212230205085 1
0.514458613420715 1
0.284475255503376 1
0.269030855327092 1
0.319606852716463 1
0.533586346763312 1
0.330527995176084 1
0.415350571230021 1
0.381488201434602 1
0.407424674676208 1
0.609681679311577 0
0.665281467822406 0
0.483465336310238 1
0.467033121463726 1
0.206383163906267 1
0.245683719886725 1
0.754126890508844 0
0.307677418384903 1
0.460768674288869 1
0.203791415209677 1
0.451195979808263 1
0.600236649373477 1
0.255394054010369 1
0.189417310475422 1
0.201614724518923 1
0.273901207238921 1
0.288101726989062 1
0.220616929467143 1
0.326465543920899 1
0.542469583618117 1
0.569675463788141 1
0.378143123444551 1
0.37077688530242 1
0.362187943659548 1
0.39356948554683 1
0.448350116808587 1
0.203237867842327 1
0.47093592095197 1
0.398662258916616 1
0.387372780209763 1
0.455164822268129 1
0.513539466734261 1
0.220659256626238 1
0.486250313665953 1
0.258815692748699 1
0.39834400255587 1
0.491291327479009 1
0.414723747748855 1
0.41905709279958 1
0.268604352416854 1
0.402033529472124 1
0.515923045419898 1
0.419439034335953 1
0.444379459201243 1
0.417929808115865 1
0.501341779611928 1
0.522324715470618 1
0.486130443820106 1
0.288660403816872 1
0.527241630083621 0
0.477751152371233 1
0.517732760436582 0
0.400396182124098 1
0.719017873617908 0
0.447651503917202 1
0.554832837391281 1
0.52002047661463 1
0.446352885853837 1
0.344624693080778 1
0.538152145529496 1
0.351021777993963 1
0.544427328725808 0
0.308803957027437 1
0.362222818779825 1
0.307149081179832 1
0.233439137313924 1
0.270085906608014 1
0.453259324447062 1
0.385966178787613 1
0.509804977859525 1
0.503695094201623 1
0.457067838293927 1
0.361245029264963 1
0.444664304555976 1
0.676497588374477 0
0.548644330266045 1
0.396418606052014 1
0.338369128051764 1
0.446001302991956 1
0.580792967576875 1
0.461465914320625 1
0.523409763162194 0
0.563553216202226 0
0.224440983108687 1
0.36736704642297 1
0.537255188938956 1
0.301110569859005 1
0.514780777977417 1
0.696594728490268 1
0.375262166194785 1
0.516353243336285 1
0.468470096452553 1
0.478893118207318 1
0.452359965799574 1
0.411243036625728 1
0.484845264260625 1
0.36699444896062 1
0.250497282196591 1
0.252669126026978 1
0.396583891962622 1
0.410334387691144 1
0.268561253168714 1
0.275822546835814 1
0.324212073772343 1
0.378432397613962 1
0.469248865679911 1
0.410359376719049 1
0.476826310744178 1
0.401737519599712 1
0.452316263302544 1
0.337790730685624 1
0.514431119888216 1
0.564810758318956 0
0.602171590447117 0
0.529366408082093 1
0.620729306937893 0
0.454312249798186 1
0.455228010369583 1
0.399009043198288 1
0.637423342530978 1
0.477893656103347 1
0.397819981864183 1
0.566098557632659 1
0.514160956368008 0
0.444992912616833 1
0.964225697344403 0
0.238281664966044 1
0.268877188177187 1
0.515608490661268 1
0.366584198006519 1
0.712281307218587 0
0.205735858184717 1
0.532601381266771 1
0.453977870048125 1
0.358197123987948 1
0.465945749298641 1
0.305762086297233 1
0.518819578494954 1
0.59212912731405 0
0.639903122857466 0
0.651862641223113 0
0.389680087379997 1
0.635487260843675 1
0.328822299138629 1
0.491528479059499 1
0.607744831438769 0
0.487939743102971 1
0.569546014894508 0
0.625225172128716 1
0.459008962763335 1
0.388708631775365 1
0.472850779564665 1
0.571627009737396 0
0.320314296807031 1
0.242331895662181 1
0.404875898720358 1
0.294655311164697 1
0.542624332081856 1
0.57238407019788 1
0.477652709415779 1
0.236006490307137 1
0.367344227708799 1
0.281528544603988 1
0.375555073679021 1
0.469951343195831 1
0.600004039167253 1
0.611868804973815 0
0.54377071221332 0
0.456351726770863 1
0.482195746126535 1
0.379063664725863 1
0.421999884203421 1
0.34424018873776 1
0.235868114167216 1
0.37181939990555 1
0.425001800488942 1
0.249936553210199 1
0.403199639259569 1
0.422996510729866 1
0.244112689005544 1
0.431282030017541 1
0.642901362369788 0
0.494604057012891 1
0.556424899120146 0
0.468061477703756 1
0.403814538412874 1
0.424931493521319 1
0.654059829728943 0
0.33505133888644 1
0.443900878718929 1
0.436912895784532 1
0.31867337720917 1
0.492398960153293 1
0.557498858684282 1
0.530754440643088 1
0.381178274808846 1
0.308556015422147 1
0.3155508741969 1
0.0758805624703155 1
0.496604852856971 1
0.42400678129585 1
0.447859090614333 1
0.618050993129614 0
0.34561267719254 1
0.251743025550122 1
0.388748270029704 1
0.678249416578333 0
0.302907916893653 1
0.682292053940077 1
0.359220134608126 1
0.453644379730983 1
0.500603488359643 1
0.52399195496072 1
0.290873141597873 1
0.445720505791409 1
0.374480071312888 1
0.234142494562315 1
0.533495065554629 1
0.508981577333616 1
0.339735083543999 1
0.443516098547675 1
0.471696409333107 1
0.347928931922017 1
0.642004646272075 0
0.272755994442044 1
0.388507258231323 1
0.628997395250284 1
0.619779984785578 0
0.309693985286535 1
0.343408497088435 1
0.518791364568091 0
0.4637148169026 1
0.20989418477798 1
0.350833668984494 1
0.242115221746734 1
0.57211269455652 0
0.434694878433578 1
0.483235706070139 1
0.38618004741236 1
0.412709431679153 1
0.386899257290883 1
0.337295977566572 1
0.443443278022873 1
0.3541764288371 1
0.357327744159685 1
0.412391369364203 1
0.154884844957493 1
0.538640164156706 1
0.514861662854734 1
0.180035168964591 1
0.601279348164123 0
0.560105671437402 0
0.462628270872523 1
0.463221424957051 1
0.394782720837422 1
0.528018822041701 1
0.441190037461074 1
0.370047006756951 1
0.324561114501639 1
0.211968487781381 1
0.356209155263922 1
0.546399138921023 1
0.375280712004534 1
0.303281076375116 1
0.294010616828167 1
0.477963081468408 1
0.51592682656144 0
0.601181889275114 1
0.553716256624552 1
0.17881300629399 1
0.417457752847204 1
0.375739453456167 1
0.436853632439964 1
0.371007173806049 1
0.361848428571863 1
0.388881535696615 1
0.368024232943859 1
0.281017269577041 1
0.699830955731636 0
0.342247406773084 1
0.425187328150751 1
0.520234406842811 1
0.53323052753945 1
0.524035866981078 0
0.41473964398362 1
0.582751225718132 1
0.469445567956338 1
0.750579033916957 0
0.309558403185669 1
0.344592245101881 1
0.419754129221918 1
0.554595714113149 1
0.269826770865166 1
0.487524533895939 1
0.268033804936496 1
0.519575125065156 0
0.30042005932069 1
0.398354160920058 1
0.420417458859408 1
0.59893615476174 0
0.360562870598784 1
0.395640427971746 1
0.336360590224407 1
0.134554040160805 1
0.279794455712337 1
0.528660242545599 1
0.145078419413017 1
0.335033576783583 1
0.377465964074955 1
0.334089708656576 1
0.609084617030879 0
0.4711016121544 1
0.313865455732177 1
0.363055325875821 1
0.562412394773499 1
0.478904417461774 1
0.54947194007337 0
0.527066362647629 1
0.456548147838658 1
0.357198541708788 1
0.554167520169589 0
0.446036775921823 1
0.192916734354328 1
0.367910062268487 1
0.326331679184049 1
0.172518124282384 1
0.601512359968646 0
0.396603290260144 1
0.307927264784654 1
0.45372625618637 1
0.362707524782941 1
0.485141090215022 1
0.414346451836604 1
0.564564048296068 1
0.580397168021961 1
0.67632339489162 0
0.425278163331624 1
0.398368799072635 1
0.3029226056079 1
0.438634762484581 1
0.400798164175173 1
0.315613345588806 1
0.264152797667978 1
0.376894625799485 1
0.471404472331653 1
0.307344732739513 1
0.36203043823562 1
0.306902271731414 1
0.519181030820928 1
0.487636409942753 1
0.667273521925024 1
0.654881993079627 1
0.539800451661973 0
0.47836210092693 1
0.557174018518027 0
0.477835637013668 1
0.387715821775455 1
0.435128931530782 1
0.586832479973516 0
0.619363233028216 0
0.605238260509917 1
0.361108098763948 1
0.287295165675148 1
0.395861863081313 1
0.532240124145583 0
0.4007352652922 1
0.362121131532151 1
0.388993136271177 1
0.515800047965231 0
0.246423141941642 1
0.461182420214808 1
0.742718728444258 0
0.427275132267225 1
0.331760612555409 1
0.330486150266761 1
0.442574247215936 1
0.189490186469616 1
0.485110716661563 1
0.470263133278978 1
0.291902218122016 1
0.281672462694462 1
0.608870769340513 1
0.273565059634699 1
0.427073308897197 1
0.353915926926013 1
0.297253114875705 1
0.404236948758103 1
0.658053321678756 0
0.609939928841686 0
0.412271820579328 1
0.538999816038049 1
0.39562493331512 1
0.564898916175701 0
0.535726523977088 1
0.110357731342832 1
0.357662648809418 1
0.255739248935351 1
0.408904378346678 1
0.346668827821746 1
0.69335817619931 0
0.56107616628351 0
0.414324748407036 1
0.43399995274982 1
0.367363315577865 1
0.483115776409938 1
0.494003689604946 1
0.501619343220027 1
0.597805933153984 0
0.312644265405591 1
0.708062929988492 0
0.57627834663026 0
0.639324720319992 0
0.408840672374758 1
0.185090854079386 1
0.578189549913943 0
0.195812733668903 1
0.462374136258065 1
0.501060616846436 1
0.641081263436401 0
0.37798807392641 1
0.487174874220734 1
0.440864302177208 1
0.359584388091244 1
0.453222914382251 1
0.178673536773912 1
0.444526663992764 1
0.425028668395498 1
0.374315664861385 1
0.368662848868974 1
0.459497187418517 1
0.389707288452865 1
0.41894520945334 1
0.485535475225412 1
0.327423302986909 1
0.459778029527355 1
0.693634421000683 0
0.585190983569014 0
0.2964414352193 1
0.329764050230172 1
0.397410310392279 1
0.297662909663418 1
0.419328220756364 1
0.397616678167995 1
0.611448397550924 1
0.577438657367669 0
0.486330736130009 1
0.300430999035535 1
0.406398819050691 1
0.521166678230759 1
0.519500395744326 1
0.342357344744509 1
0.519372762029965 1
0.477448620610357 1
0.513313870748716 1
0.647650557796078 1
0.373760923734634 1
0.243070900170126 1
0.563216355978611 0
0.429315040652655 1
0.237947946544757 1
0.719548981440096 0
0.544465151641989 0
0.469004677913197 1
0.22215279142866 1
0.495485649298051 1
0.465792736400035 1
0.4170243978031 1
0.33521553927973 1
0.353810188031738 1
0.142697636256361 1
0.368912253655274 1
0.195098830330209 1
0.18932762093431 1
0.529606936682805 0
0.120359167180235 1
0.245748079781292 1
0.259292793497811 1
0.47434292270744 1
0.68732266482392 0
0.394881000824447 1
0.460842110669926 1
0.302726886739222 1
0.558609397885741 0
0.350303146403514 1
0.553915236561773 0
0.431406458224413 1
0.507906721102691 1
0.628984649149753 0
0.272775192279196 1
0.362797680903804 1
0.203717405717147 1
0.48016790679702 1
0.375801828747898 1
0.398323491396322 1
0.333732506718979 1
0.307468073057481 1
0.423097590664834 1
0.497128647026448 1
0.192669151520205 1
0.254868888843258 1
0.45644089293915 1
0.658641263387372 0
0.595257570396373 1
0.42885776090698 1
0.516153842121061 1
0.382782866737957 1
0.495649486050325 1
0.610129406586052 1
0.167621466447018 1
0.241906232802517 1
0.542761526208875 0
0.24177287692398 1
0.621548364594352 0
0.225987670712454 1
0.573659878513784 1
0.208362031293079 1
0.427642328701499 1
0.273668814202384 1
0.279467921391249 1
0.166748720899995 1
0.295533725652772 1
0.423188441190795 1
0.456579945979989 1
0.482329126622647 1
0.465006411700323 1
0.414524516139376 1
0.184841438356034 1
0.298639144544672 1
0.262297900708325 1
0.630177592563917 0
0.403012034231307 1
0.375335075535561 1
0.412001923579688 1
0.23350609662194 1
0.342329480964899 1
0.515010779482145 1
0.599253138278033 0
0.239322893292591 1
0.305817060734958 1
0.332095498611954 1
0.441088114545563 1
0.570650225681527 1
0.404813165109844 1
0.465294368775704 1
0.485512241496896 1
0.486578905679486 1
0.366156866524782 1
0.402288240099653 1
0.158230942643461 1
0.459320726316113 1
0.337020820019174 1
0.287542691147747 1
0.599173458435358 1
0.461499431357951 1
0.580061430904693 0
0.440338392105714 1
0.703991439055779 1
0.397774914508227 1
0.538929178686394 1
0.418287816069451 1
0.314361922613106 1
0.528731447737484 0
0.485434610098288 1
0.451030924197902 1
0.4871433644909 1
0.375466523687216 1
0.564436850143486 0
0.40839983445616 1
0.288810309642146 1
0.499314824610196 1
0.370677215603505 1
0.452063181938075 1
0.361045839319326 1
0.499138588710149 1
0.351813128518619 1
0.519053020922894 0
0.541496284129355 1
0.291295588788608 1
0.13080889677681 1
0.430950389368538 1
0.591702445331647 0
0.402960998648143 1
0.476648012176635 1
0.562809580652848 0
0.357137638635429 1
0.437539034984571 1
0.396675682057676 1
0.364369675373666 1
0.227681120362544 1
0.46237399541659 1
0.473488675713534 1
0.278778215751605 1
0.423943597218018 1
0.464793020652293 1
0.469319229429567 1
0.376865249696657 1
0.393412011561501 1
0.29255926150016 1
0.544020149341156 0
0.440769433043585 1
0.602042349881599 0
0.563752522118468 1
0.385980613599697 1
0.377404798848339 1
0.523434339578129 0
0.394338298877194 1
0.471677313482359 1
0.362348987280901 1
0.271424822827708 1
0.420626485705333 1
0.633838358127921 1
0.271802736758764 1
0.356344326477747 1
0.249079057561178 1
0.384628049711962 1
0.295340563574104 1
0.44771639530865 1
0.430928702659214 1
0.450000433571278 1
0.225386614536294 1
0.467042810007361 1
0.476948834135889 1
0.601539213927128 0
0.682341823839364 0
0.468726114961151 1
0.267340070685067 1
0.534456388957908 0
0.679885456169291 1
0.252574057617421 1
0.444314454920164 1
0.410523530258082 1
0.636349299087959 0
0.472194945087853 1
0.349126777976893 1
0.430416102000955 1
0.547341496324216 0
0.233193908329416 1
0.604821999122295 0
0.288312439033293 1
0.383619060017326 1
0.369859062891041 1
0.391344734448362 1
0.247644806801865 1
0.436260411643051 1
0.31490071955136 1
0.498548460938426 1
0.525824765566321 1
0.5188421108274 1
0.268577529451057 1
0.351441310670531 1
0.305629206950213 1
0.382073546495082 1
0.205637756920584 1
0.328673656181974 1
0.600210926476264 1
0.415584134900553 1
0.577288947522328 0
0.454171725723093 1
0.303988632175061 1
0.391493313098604 1
0.310669988052298 1
0.45299299929134 1
0.32274208981978 1
0.564321479200872 0
0.659032166470398 0
0.650966456458709 1
0.341223913788794 1
0.281814081685095 1
0.222037142934579 1
0.262036342144543 1
0.55700505878858 1
0.31953538603482 1
0.374878378384013 1
0.328871024938784 1
0.612168344095483 0
0.378562474041248 1
0.175523908802572 1
0.535260825579347 0
0.476754929719838 1
0.387303306712119 1
0.622467175228897 0
0.385943167655458 1
0.511194624535211 0
0.887439984611329 0
0.474802815664583 1
0.419572126272438 1
0.358017724250093 1
0.509276377993885 1
0.459793447691566 1
0.362433219170464 1
0.311070532852759 1
0.407023402881922 1
0.410888106789747 1
0.517258970015702 1
0.377009070119623 1
0.582708491227097 1
0.5671902779566 0
0.439616426508866 1
0.344741563325822 1
0.428788463708808 1
0.364049595028135 1
0.461361080839065 1
0.455521629702402 1
0.794773403189311 0
0.61259589347178 0
0.530141810441498 0
0.250390873066793 1
0.275322717104921 1
0.472113550380599 1
0.307720582062565 1
0.614512932527115 0
0.444828988544748 1
0.318176278531672 1
0.450547719219874 1
0.292951636138621 1
0.350193773819284 1
0.617062078372933 0
0.604782932712624 0
0.362381793545692 1
0.414076614622266 1
0.45458733890687 1
0.631296449288031 0
0.400203296318478 1
0.361580879041978 1
0.508831244854291 1
0.575621299577204 1
0.607312213679356 0
0.492088927062899 1
0.36661068313856 1
0.417912277365983 1
0.38131868980559 1
0.698753687719841 1
0.551327124832577 1
0.573709566504344 1
0.51004968184792 1
0.588841991964754 0
0.44003511138383 1
0.42190755787125 1
0.624683180215123 0
0.5639532339917 1
0.579375237904898 0
0.345105216642038 1
0.496283483855259 1
0.512928127878759 0
0.551812746733075 0
0.388941139808251 1
0.349337308615092 1
0.562439626111456 1
0.463026765767646 1
0.481855437580776 1
0.323059075608836 1
0.440229126529593 1
0.163925790782358 1
0.425830465506664 1
0.284441544525195 1
0.590508891654941 0
0.651693164885303 0
0.402972924168149 1
0.438597251944584 1
0.578811956534504 0
0.412949122212032 1
0.347861359274915 1
0.488908745412507 1
0.508636381306777 1
0.182577846451381 1
0.334669562947555 1
0.391772005741236 1
0.363673272135073 1
0.463013015483764 1
0.363313626805174 1
0.354197483597145 1
0.425107550878299 1
0.462471000091015 1
0.358707990167247 1
0.587823680979027 0
0.376956720666688 1
0.450077991882488 1
0.462602708229904 1
0.533859845328717 0
0.30887567804055 1
0.378571184038167 1
0.57913923738705 1
0.273236235419341 1
0.561145032009265 1
0.429118011349256 1
0.406974954241591 1
0.360329235611904 1
0.641083023416212 0
0.268727813810262 1
0.58473036918007 0
0.515889480711377 1
0.487472342945373 1
0.571176966234721 0
0.409044808105272 1
0.640886938763184 0
0.491970067847535 1
0.15328430360914 1
0.35272212304386 1
0.377427890338287 1
0.432496616841602 1
0.430399440699272 1
0.43385247431298 1
0.552932968884069 1
0.536578716227695 0
0.287772531735421 1
0.490014120313623 1
0.239248312757685 1
0.452255426879467 1
0.448626817486524 1
0.484223568741461 1
0.599601472547862 0
0.458642541126664 1
0.378957503712996 1
0.441343470583846 1
0.39809736178615 1
0.350659078471349 1
0.217376243823993 1
0.342328346159323 1
0.543231883543419 0
0.306789144664331 1
0.260977247957884 1
0.508004448248437 1
0.498573587753321 1
0.454771300851399 1
0.79037055953919 0
0.0874812555631166 1
0.264344074917282 1
0.48587980638208 1
0.30765137702915 1
0.354224469619631 1
0.37843710373577 1
0.320912092702001 1
0.291005395948899 1
0.276373081208845 1
0.675797810282031 0
0.348885905108967 1
0.382560531449069 1
0.317152726538899 1
0.285177527700413 1
0.658337981247034 1
0.485858658259309 1
0.643804084862107 1
0.393081522707426 1
0.259360889474019 1
0.449163059783207 1
0.501869749658215 1
0.372042549310491 1
0.406336642827406 1
0.544961856756288 1
0.394489312349099 1
0.410548127560553 1
0.429217624426215 1
0.426229388975952 1
0.435258895004626 1
0.59130893628806 1
0.387962453008622 1
0.534174035568847 1
0.655117181066021 0
0.227752452220517 1
0.345984465794765 1
0.403141950368414 1
0.255926980292868 1
0.747385099829981 0
0.638555109227973 0
0.597215692320928 1
0.417783604069684 1
0.552213711327067 0
0.231765990075844 1
0.19960878327219 1
0.466850467943363 1
0.52139676294502 1
0.436997641348938 1
0.296383564128346 1
0.275237260047534 1
0.613185333991794 1
0.216709059492979 1
0.457601495445706 1
0.572934439002089 0
0.327897429723169 1
0.438910414482985 1
0.581101943232261 0
0.567489961767474 1
0.342323253081239 1
0.382308598727079 1
0.417130290596825 1
0.414513538756501 1
0.343685371057233 1
0.412748371745803 1
0.389706620239237 1
0.530130608216663 1
0.500103892737713 1
0.554390061518822 1
0.451924234409904 1
0.22470630558023 1
0.515950320433172 1
0.371803300767171 1
0.497464168453118 1
0.409561598298048 1
0.459315743223117 1
0.564641041045705 0
0.26725388452322 1
0.439964274047588 1
0.480780885499183 1
0.433212452019521 1
0.297162987449324 1
0.342181353809875 1
0.374331146376032 1
0.451053208740578 1
0.459523291618284 1
0.399643393988879 1
0.391732172096982 1
0.549214455630871 1
0.545950634484993 1
0.273050475966753 1
0.366079348111817 1
0.479263784712889 1
0.244844460687776 1
0.423501949592373 1
0.276028202859604 1
0.463963676965193 1
0.391443030606472 1
0.379535686585806 1
0.581500813341327 0
0.454458477978942 1
0.633550247715902 0
0.454092511146632 1
0.648492449488364 1
0.349822450906348 1
0.586607029198897 1
0.483462861576303 1
0.417717201984726 1
0.452088206669796 1
0.369778137729361 1
0.472581617258404 1
0.381880980528759 1
0.43960795252664 1
0.476853418865058 1
0.405756947082983 1
0.392878254735455 1
0.300246671083257 1
0.349798077388844 1
0.301709848442135 1
0.185665146430682 1
0.52232357270933 1
0.371683632727296 1
0.576064941933028 0
0.372435047088646 1
0.497290086155493 1
0.533583189671531 1
0.312911734430324 1
0.432069774490011 1
0.349113575505733 1
0.399041876910524 1
0.505239548757891 1
0.472749336800546 1
0.427709190476091 1
0.391189734783721 1
0.236144729990553 1
0.485075181345118 1
0.484760130656628 1
0.261132416726239 1
0.391673597929038 1
0.426382013777906 1
0.3920971058205 1
0.137430316454014 1
0.358652702792936 1
0.319612193927408 1
0.579366266801301 0
0.418166421008085 1
0.321722200430547 1
0.594484462901799 0
0.390480078950966 1
0.491850701510459 1
0.247704658945233 1
0.361871517459904 1
0.376678717992934 1
0.380503704440278 1
0.51438208639989 1
0.307806132133442 1
0.607597305185846 0
0.404074410519553 1
0.36323894967999 1
0.472922695704366 1
0.316966692755295 1
0.528145482248815 1
0.154755386591478 1
0.320996202401065 1
0.536085801964732 1
0.419848212746542 1
0.317191601853719 1
0.453959965772618 1
0.511704578153683 1
0.202727162601233 1
0.400790176576312 1
0.422068795966338 1
0.517726136255789 0
0.498953724863153 1
0.475178862228587 1
0.400091615643391 1
0.309610639715137 1
0.426393173590097 1
0.581697294998103 1
0.352066753552886 1
0.357730400732118 1
0.336312392656291 1
0.245405577669154 1
0.27361550192605 1
0.578584528548876 0
0.559048548283901 1
0.396483695776099 1
0.581675794290925 0
0.286517549014602 1
0.468169053092105 1
0.426055792003653 1
0.295535664450137 1
0.425415336433617 1
0.363555040845817 1
0.441074408665337 1
0.380683711432604 1
0.520927060713423 1
0.471926587033962 1
0.579411835739144 1
0.657384444062281 0
0.481920850077175 1
0.452097476325232 1
0.302833916283223 1
0.427918569495125 1
0.461010703067062 1
0.334982681037548 1
0.441619156889914 1
0.403676133351498 1
0.700920382925633 0
0.523867025860581 1
0.20979802891268 1
0.604006975922852 0
0.396510699758279 1
0.415965756698319 1
0.453743277950023 1
0.00372619308483628 1
0.501709347579177 1
0.297137345168258 1
0.443298790940259 1
0.605349081707236 0
0.497201398503929 1
0.375183858800349 1
0.627234875825235 1
0.273007949874491 1
0.430537718714966 1
0.402098474690286 1
0.566677937230323 0
0.244220703135258 1
0.272053637267025 1
0.29885394250635 1
0.102105241870834 1
0.425008255343013 1
0.496169750720313 1
0.552946318211494 0
0.365836444889247 1
0.510101765827617 1
0.422021463094336 1
0.409979486156068 1
0.425639900156715 1
0.205954193595465 1
0.392896262635546 1
0.349358816302897 1
0.233777693633059 1
0.471601623138134 1
0.383904199874304 1
0.315845529583016 1
0.49634391670785 1
0.317838811960582 1
0.375407749397705 1
0.501381909961535 1
0.534047201458981 0
0.416885835025241 1
0.527452235029771 1
0.382112538889746 1
0.127608985258819 1
0.451901217902126 1
0.357884110277814 1
0.442401477358759 1
0.469465340182038 1
0.549180610131148 1
0.614125419506689 0
0.412670000031715 1
0.433209478218755 1
0.536636783464806 1
0.436874407995652 1
0.49895162590773 1
0.195027659435856 1
0.329268537313875 1
0.336841183592446 1
0.698801685674346 1
0.574289786548064 0
0.472195772761763 1
0.558621523022619 0
0.504613533559204 1
0.619709418206406 0
0.45359889210563 1
0.481774714307145 1
0.444413267843573 1
0.532092622774997 0
0.340058870490404 1
0.57872744369962 1
0.209892953520562 1
0.553627535947361 0
0.399483373830634 1
0.646097088078066 1
0.529660850696939 1
0.643370430399527 0
0.443555360744586 1
0.432576826444548 1
0.689621072481057 0
0.643296071073635 1
0.424993353726685 1
0.174007478645326 1
0.325681121903253 1
0.239038345614329 1
0.584052723796295 0
0.468524244426998 1
0.406227894043802 1
0.548029772452954 0
0.345508076899624 1
0.291983863213232 1
0.57332201377681 0
0.500730910240165 1
0.408067966281187 1
0.359780714816669 1
0.198155445790249 1
0.603609358205531 1
0.398580853968292 1
0.287510387537882 1
0.389943240695296 1
0.634317455679858 1
0.212990708925746 1
0.316411789449519 1
0.429419985032714 1
0.418782295707916 1
0.395968645554906 1
0.646776410982262 0
0.427436135456239 1
0.522945255645277 0
0.508404894370395 1
0.405270775444851 1
0.336810915407685 1
0.418278857396533 1
0.538727595462417 1
0.254021382866667 1
0.523984636273562 1
0.573149500086133 1
0.200977607345408 1
0.499221039336449 1
0.503804318442295 1
0.50687407997239 1
0.372255537906616 1
0.50183404730489 1
0.535346240926518 1
0.429414131162552 1
0.440642872455174 1
0.536802292848514 1
0.466211415053181 1
0.218767303730983 1
0.478380613475767 1
0.518619565384797 0
0.435041688878932 1
0.391175735869417 1
0.466342733563105 1
0.340067786248514 1
0.244814103448925 1
0.453409519510148 1
0.525494561473455 0
0.568918951033097 0
0.28585786571121 1
0.465735372336705 1
0.485555318003831 1
0.36923578146564 1
0.541645121956265 0
0.351075009359677 1
0.309938787689945 1
0.482693888171095 1
0.465214527363974 1
0.513180475782232 1
0.475502612332792 1
0.290436521701131 1
0.322735638371398 1
0.357621738288544 1
0.380911991914858 1
0.430445431707104 1
0.411209450357246 1
0.431181792963185 1
0.276106712161321 1
0.215971234427369 1
0.279190324962693 1
0.501178468366162 1
0.418327141756645 1
0.612807290658938 0
0.188801813888433 1
0.294932909015242 1
0.498683571616954 1
0.349322603553156 1
0.543929312646034 0
0.54582806381754 0
0.3462101911952 1
0.451568747138665 1
0.564752167740902 1
0.348424527499437 1
0.623324021859896 0
0.758747692566145 1
0.209015412410066 1
0.367920942318479 1
0.382473926240744 1
0.866076319199071 1
0.416619682120521 1
0.44187805587935 1
0.316114378736998 1
0.180251125630163 1
0.304586832255024 1
0.537369670459932 1
0.372653901017084 1
0.334949525928979 1
0.296737118434197 1
0.352570345168832 1
0.56348376534944 0
0.572402907262462 1
0.379902877599713 1
0.364075051879604 1
0.394886558412261 1
0.291328907295637 1
0.477825018045168 1
0.499604638256485 1
0.37367478569366 1
0.512462548150874 1
0.69922664433162 0
0.445300409517554 1
0.608099287545713 1
0.542307253200886 0
0.414955509460683 1
0.35011751819034 1
0.495759986796739 1
0.682371470698141 0
0.435935411896104 1
0.373277887528205 1
0.491380592086006 1
0.474017463459483 1
0.280899421975497 1
0.286094759165461 1
0.318289134696655 1
0.503823970393074 0
0.252786874581178 1
0.510254143421046 0
0.428061915928537 1
0.414144875687822 1
0.219790090553175 1
0.666345360271089 1
0.485387575143505 1
0.323299492522357 1
0.642796865055549 1
0.492161485547794 1
0.20987902266523 1
0.327140232924493 1
0.372392173147731 1
0.48776001755841 1
0.31641430522998 1
0.484538573931569 1
0.479440523653737 1
0.163836116565297 1
0.443708947007089 1
0.448688376400284 1
0.382184122820117 1
0.325526985623398 1
0.398261997449186 1
0.390077585807651 1
0.478763130119883 1
0.125005723553287 1
0.45556941179822 1
0.459401975949111 1
0.380720698755655 1
0.356606793503589 1
0.678440626417859 0
0.722710886712215 0
0.505251491414503 1
0.331138448761694 1
0.184401241910305 1
0.460436357657336 1
0.422290723955957 1
0.384992735985961 1
0.313672599944477 1
0.335744691819968 1
0.55855470851371 0
0.539485067228196 0
0.450518852662592 1
0.189233925917582 1
0.368103649437903 1
0.257217767340364 1
0.438949969045682 1
0.28886767830305 1
0.377906650077502 1
0.393910650017853 1
0.611454964954079 1
0.384021640502143 1
0.514272012902172 1
0.343537428450553 1
0.261598561410344 1
0.470286751317329 1
0.541904253299472 1
0.446938925732196 1
0.2227721145183 1
0.414411811159543 1
0.454735734022563 1
0.495451630722123 1
0.353028876929492 1
0.508406539590814 1
0.37254195997976 1
0.519039186423821 1
0.824110803108879 0
0.483395686937885 1
0.452938660968889 1
0.496360438967144 1
0.561368409784115 1
0.48845220756877 1
0.409638604604893 1
0.312805996164229 1
0.0433589107290294 1
0.359493746064186 1
0.409184087789377 1
0.320309543179799 1
0.49594157133895 1
0.601036750504112 0
0.18161151619705 1
0.513705252140969 1
0.447158458364423 1
0.399204353059378 1
0.356148620147733 1
0.465458496684285 1
0.388957499485219 1
0.475812126565397 1
0.406048658804466 1
0.414278202377552 1
0.414832819280847 1
0.399562779356267 1
0.283147720678087 1
0.429970735813521 1
0.249742382840854 1
0.555142841146209 0
0.309157519056588 1
0.419217984154088 1
0.452570702581468 1
0.419578803899943 1
0.414685861974611 1
0.498534402062945 1
0.333018217681884 1
0.477360974944246 1
0.530274879060606 1
0.45986143049169 1
0.532364104274648 1
0.476095620220746 1
0.528406047076723 0
0.409179608172053 1
0.466727208949323 1
0.316963571405338 1
0.238568860208499 1
0.427037000857293 1
0.433391474052624 1
0.425515351521397 1
0.363820955825448 1
0.345503057021114 1
0.300357743603943 1
0.566940688158443 0
0.550593495213301 0
0.404552383493028 1
0.461140029643753 1
0.519720753333431 0
0.429569381442158 1
0.431122810327222 1
0.699931915034509 0
0.518279119709908 1
0.390206188573971 1
0.419214590931406 1
0.444368135724617 1
0.318553896395367 1
0.474019089145216 1
0.4071976525248 1
0.241425037610108 1
0.473424473472744 1
0.306973823770174 1
0.421764796623158 1
0.363889463059838 1
0.412246728203903 1
0.455371179562799 1
0.467451830193896 1
0.481498244308035 1
0.341246314461257 1
0.43415518263579 1
0.482577979204816 1
0.391243641089207 1
0.43759254300333 1
0.605238853256003 0
0.339361422758821 1
0.450341601668729 1
0.497418977670882 1
0.614293886224507 0
0.4920819054845 1
0.511222820228082 1
0.44422108324884 1
0.598866415102659 0
0.623584683421861 1
0.379713091999314 1
0.457270731392337 1
0.551093634489405 0
0.399941150328525 1
0.417348013118839 1
0.632567175654736 1
0.476718659575848 1
0.513438605353421 1
0.255126269590626 1
0.351770241883348 1
0.552282128789166 0
0.434391768220558 1
0.501528425264956 1
0.290113971852158 1
0.118007154093101 1
0.527725588156518 1
0.401559642689964 1
0.592264722205032 1
0.432466295276539 1
0.412820601521711 1
0.502649582128927 1
0.35699162762604 1
0.367720532882194 1
0.474563435189069 1
0.22654248490218 1
0.440820266610118 1
0.413613831636694 1
0.551563454662262 1
0.306117282998205 1
0.509387454066691 1
0.690622280044394 0
0.404852698007255 1
0.351536091085474 1
0.390001549697785 1
0.318984809489829 1
0.185500325532854 1
0.217010252346673 1
0.693250666937679 0
0.376012217516093 1
0.547733753348277 0
0.224487945839826 1
0.568737253566607 1
0.593117255748422 1
0.40210087552438 1
0.452377007531406 1
0.35095558341916 1
0.399255857319912 1
0.471104940209966 1
0.268686085522636 1
0.499358559512706 1
0.431943812871996 1
0.367751265767475 1
0.444207396138109 1
0.475937735808875 1
0.582887455381842 1
0.582059329002761 1
0.417098418187431 1
0.435503526669806 1
0.370162188116972 1
0.409731664209017 1
0.607079999187999 1
0.45668986213655 1
0.289756351913977 1
0.503629298633118 1
0.262350989506465 1
0.261200399969332 1
0.512560040062359 1
0.298104468014993 1
0.486623477082941 1
0.537959694082614 1
0.264519772259371 1
0.518200492190573 1
0.26900129307495 1
0.177161074581357 1
0.328907641501016 1
0.38215966070839 1
0.428111262233255 1
0.352601263097088 1
0.570453057412947 1
0.318115620398374 1
0.459506068312862 1
0.439455218525869 1
0.319086653033127 1
0.502032042140833 1
0.410818996455689 1
0.403250069149512 1
0.400527635511648 1
0.244099032379218 1
0.550840451675126 0
0.192783900119356 1
0.303793875575736 1
0.395501277265057 1
0.349326398843645 1
0.458651357035937 1
0.483491165112199 1
0.392457949858833 1
0.604002420667131 1
0.419871295976231 1
0.423343310785295 1
0.55858015247672 0
0.372144635244276 1
0.482102707953901 1
0.470783663154528 1
0.431623104491976 1
0.356484481180741 1
0.393532268342079 1
0.478366206604058 1
0.395001928974986 1
0.505845223182771 1
0.529624902846237 1
0.555147201426322 0
0.476618708032894 1
0.531184981898204 1
0.511030474232212 1
0.328994118824433 1
0.529116297524492 1
0.751249213374842 0
0.541563719151169 0
0.266388155799747 1
0.275877798668343 1
0.381180520388196 1
0.397918331302089 1
0.389421475207757 1
0.463212068312359 1
0.544518994676324 1
0.539145439126619 0
0.374265184451354 1
0.412529093906281 1
0.449179166608651 1
0.468273634603415 1
0.376193457479161 1
0.259913357673182 1
0.383927473376427 1
0.605821626705454 1
0.308059749174398 1
0.428919074969617 1
0.443413328443273 1
0.414018234500437 1
0.233073533685678 1
0.670402096658583 1
0.389515525305192 1
0.428811196608111 1
0.316182798520176 1
0.404600363334254 1
0.473356188024525 1
0.193374227396749 1
0.443479410642364 1
0.592186672127262 0
0.270056084354362 1
0.586778120591277 0
0.634376049449486 0
0.595674603555329 0
0.376411511493965 1
0.503384036450528 1
0.231920206054009 1
0.449413936369411 1
0.375155513319249 1
0.523733289189038 0
0.248787481282339 1
0.434889371457393 1
0.317921120844357 1
0.36990115979982 1
0.215772926808882 1
0.585548330866164 0
0.481680474980897 1
0.22472410701456 1
0.469320805620003 1
0.475442275877066 1
0.407461430747487 1
0.222466719468204 1
0.43483680326244 1
0.306585654277979 1
0.588739128872151 0
0.585710836706217 1
0.31804029453074 1
0.135836452733765 1
0.239478988746528 1
0.361851206883842 1
0.192612023139251 1
0.507083599865063 1
0.411068900153683 1
0.604216959135428 0
0.368737474490437 1
0.484970194861226 1
0.295336808738677 1
0.495978406159101 1
0.433481062023991 1
0.331712784750493 1
0.565572467694328 0
0.131443353882006 1
0.249595505530779 1
0.345212224028291 1
0.610074198907106 1
0.659301644039868 0
0.771819010014541 1
0.461362602516524 1
0.357362518209273 1
0.45794248199589 1
0.551682181679835 1
0.451007400450964 1
0.615580471886267 0
0.553662135106263 0
0.584440664430944 0
0.518632701146956 0
0.593675171035337 1
0.22451021371341 1
0.435850111280779 1
0.495680329660968 1
0.460743185990015 1
0.574473835753634 1
0.332144313416792 1
0.51225664257233 1
0.286628679669109 1
0.433312054476716 1
0.277053796625263 1
0.324526244818938 1
0.310688791071412 1
0.617559490844058 1
0.481897213223207 1
0.325492474604036 1
0.36469172620444 1
0.621851070571068 0
0.516154058361736 0
0.519204536746596 1
0.349393282902268 1
0.356757902288592 1
0.408541547302917 1
0.373634286257162 1
0.494942981326854 1
0.358399383052747 1
0.403931767371064 1
0.197480985196499 1
0.564054079581608 1
0.365930078522445 1
0.577508001836125 0
0.205403891668623 1
0.326561732701087 1
0.466607584447232 1
0.463886964025757 1
0.138793441046143 1
0.403171070023097 1
0.478857475531457 1
0.362223549036395 1
0.449741118958318 1
0.252576391668536 1
0.615482942122862 1
0.324716451000474 1
0.58284805895955 1
0.396978459435827 1
0.546137274370669 0
0.467393888344746 1
0.0790227545920437 1
0.319208768859269 1
0.288897957399847 1
0.450950392300953 1
0.390987755697849 1
0.280284547642033 1
0.540309686037675 0
0.490585592296266 1
0.412047145934734 1
0.778626881538189 0
0.528956628069028 1
0.545626809322985 1
0.488775109558741 1
0.317072496977273 1
0.391092454100127 1
0.527691707667927 1
0.607978909404835 1
0.71057827595894 0
0.554504524280148 0
0.401008438212291 1
0.45163646800932 1
0.321451030151692 1
0.286578652637574 1
0.372984963448146 1
0.458299647800321 1
0.351663443289911 1
0.351194008007483 1
0.316219783962626 1
0.457422744943 1
0.718945351876092 0
0.580731262740189 1
0.390838888313976 1
0.357015910000642 1
0.417640588937168 1
0.597044006727813 1
0.325480354492862 1
0.556091852457237 0
0.317686712412079 1
0.430644695360682 1
0.32848512460508 1
0.374478764768625 1
0.504671696425873 1
0.394770748611736 1
0.52597255346962 1
0.310217293979848 1
0.372880300222893 1
0.254430070785978 1
0.505289814044037 1
0.352692406010631 1
0.361304094199726 1
0.568966340389856 1
0.409356304776308 1
0.4079656446515 1
0.547016503552479 0
0.384259665393297 1
0.394732248607746 1
0.394400071550666 1
0.422063831378596 1
0.326675589431821 1
0.668346507394311 0
0.514999792599346 1
0.331312725649723 1
0.538059715319897 1
0.378642837409029 1
0.357419638057093 1
0.148956504819286 1
0.624505536864559 0
0.310316858112024 1
0.387491661867288 1
0.405876836193892 1
0.420126410989495 1
0.402444270304769 1
0.664868748732151 0
0.404541488808239 1
0.494527474782139 1
0.402911839953437 1
0.456610257483531 1
0.436024673280613 1
0.372978917104385 1
0.493321417832638 1
0.236475923575625 1
0.421843486915021 1
0.40353468882632 1
0.486868143985984 1
0.245101306589443 1
0.476306161700097 1
0.349952599318583 1
0.276457734941998 1
0.506070530180865 1
0.668824151536951 0
0.318314408749332 1
0.450226919140426 1
0.466263693912979 1
0.668018458144844 1
0.268174729472225 1
0.455358586139699 1
0.500039380466376 1
0.370195284365679 1
0.309219079512244 1
0.263110307699943 1
0.413376321562934 1
0.437344876175725 1
0.727590733286541 1
0.330589521627944 1
0.410103410171565 1
0.306708824439402 1
0.474048347182899 1
0.275862643760473 1
0.683675520039901 0
0.438140285726014 1
0.633266330144634 1
0.61684555200413 0
0.309655499015075 1
0.462546050488028 1
0.639575988628136 0
0.383422288775629 1
0.385320187386186 1
0.520533751655725 1
0.348401476634863 1
0.283378412015832 1
0.381354995678765 1
0.457918148678396 1
0.587474038998866 1
0.389224748462354 1
0.630024641663684 0
0.337745891801049 1
0.324373317430452 1
0.342203835963269 1
0.331157799720786 1
0.432616115086165 1
0.229106642071747 1
0.344004788963091 1
0.412474378330062 1
0.0862359000391633 1
0.500128784446586 1
0.473569741073995 1
0.342194735177732 1
0.496191005833198 1
0.552226448827669 0
0.425692819876938 1
0.365327873592407 1
0.41987359716358 1
0.444331560306976 1
0.493414162228347 1
0.362950368541549 1
0.738966942238041 1
0.477507253375714 1
0.387134102120477 1
0.529272820663001 0
0.339432199879253 1
0.166055513519778 1
0.405744814106318 1
0.505892759508975 1
0.28680750727576 1
0.540494681950847 0
0.402227677817589 1
0.768528248743333 0
0.428459729258547 1
0.412157667766961 1
0.510968872499506 1
0.450650872817581 1
0.330703497914026 1
0.416057416801539 1
0.305723053613678 1
0.374614391347887 1
0.344095687206993 1
0.701131237190826 0
0.375907051399344 1
0.351471750280699 1
0.443491569930906 1
0.251409906580036 1
0.349436238495478 1
0.179598322050234 1
0.491946936645202 1
0.412502998219113 1
0.438792392956129 1
0.511260569841128 0
0.361812515100772 1
0.442501810629453 1
0.497692265073192 1
0.268704321211438 1
0.431919156086792 1
0.512797723635103 1
0.271051943018057 1
0.668095399319552 0
0.494830626192061 1
0.633118678546386 0
0.608978195814435 0
0.586510977441431 0
0.72240950375313 0
0.530513785227974 1
0.447020160192201 1
0.444610775070244 1
0.579917373711786 0
0.542885871931466 0
0.451460095522238 1
0.431096785510278 1
0.446458581471347 1
0.363197387935086 1
0.432863377360647 1
0.530040726856538 0
0.476277378961552 1
0.603611890620546 0
0.605337175812668 1
0.367175816896865 1
0.276285494007759 1
0.399518643487733 1
0.224922381237429 1
0.361567653333183 1
0.376096589980809 1
0.122684855098515 1
0.56489559782005 0
0.694712634269934 0
0.29315053411739 1
0.193338146452738 1
0.511104934512857 1
0.6016442635782 1
0.527588050380131 0
0.407178880333189 1
0.550312175772634 1
0.155698371179081 1
0.316447754811596 1
0.359268620893921 1
0.575719019437866 1
0.448382840785732 1
0.29260252718073 1
0.218110244327875 1
0.0422492392687109 1
0.383013310891206 1
0.346286463605972 1
0.581877226740294 1
0.155134491094633 1
0.23841285476014 1
0.190886130055755 1
0.495513062983913 1
0.423317976271456 1
0.493107112606821 1
0.202930819681471 1
0.410278525418414 1
0.269047254904594 1
0.702904723657049 0
0.376828960138498 1
0.497372772678982 1
0.317931605220839 1
0.426997097782088 1
0.453710483202576 1
0.545998083531085 0
0.439703080942708 1
0.299542454325947 1
0.49370330806885 1
0.420770361016227 1
0.362852665425819 1
0.4197862969864 1
0.517240419684012 1
0.517530239028291 1
0.471270357530286 1
0.623786910692052 0
0.294945612909817 1
0.364023744117633 1
0.396616605379779 1
0.406471291952661 1
0.311908003399261 1
0.33128671479518 1
0.351528256668487 1
0.355468973333002 1
0.353953460525754 1
0.596256541623043 0
0.356227542758758 1
0.251310970873862 1
0.420919862157158 1
0.65374103181315 1
0.47230295549089 1
0.472212263226865 1
0.604816981357055 0
0.479193283732709 1
0.458499212618067 1
0.608211224393129 1
0.618280679939417 0
0.672727590767285 0
0.521538777860182 1
0.317446200117126 1
0.485381958857246 1
0.646249830341343 1
0.361588452671935 1
0.689168249902028 0
0.337232466203335 1
0.63492489095804 0
0.477648218556292 1
0.55138861182241 0
0.594743574028787 1
0.65389130723011 0
0.368428175230661 1
0.583662387195066 0
0.478919699134815 1
0.335741347510898 1
0.295715202837921 1
0.406016319182038 1
0.42946481223128 1
0.387534850307161 1
0.314846978072391 1
0.559742238719508 0
0.367634408094325 1
0.411347380214688 1
0.361437943165463 1
0.357821548176905 1
0.565199041075985 1
0.432210599523885 1
0.480390382848585 1
0.591746562631155 0
0.26945253297893 1
0.241539710189329 1
0.231441769812489 1
0.38822567986609 1
0.452091961365532 1
0.737682840777918 1
0.397573840787928 1
0.356035791994242 1
0.146620733865109 1
0.424967032660288 1
0.216150239088989 1
0.244116352128713 1
0.409051803555868 1
0.5010969950661 1
0.499886676152286 1
0.676782115906311 0
0.465963576158127 1
0.425555695144003 1
0.614982119395551 1
0.456233461385062 1
0.315914447928409 1
0.524774151736448 0
0.494419632332212 1
0.199753267267038 1
0.305638083671611 1
0.373963604417504 1
0.168040000808778 1
0.425570283898364 1
0.41086238169084 1
0.423911898062645 1
0.482733618300834 1
0.338455574602856 1
0.45112209873417 1
0.204354739604617 1
0.411779444017729 1
0.243816830903259 1
0.423970402388534 1
0.614699094707871 0
0.461624969579833 1
0.303776393566786 1
0.47214549403607 1
0.389083872278362 1
0.551253559337985 1
0.322173703455749 1
0.254428429468651 1
0.291845484257778 1
0.363754043086236 1
0.618343735694411 1
0.452643986738938 1
0.597467288133889 0
0.691969628583595 0
0.629343102945516 0
0.299227361378159 1
0.523539025437727 1
0.490808462899727 1
0.475585349384271 1
0.414757236652919 1
0.419037105204641 1
0.321239268891208 1
0.376075449822098 1
0.471443821457983 1
0.426745438319506 1
0.260269599928621 1
0.452711256079351 1
0.378069634104722 1
0.521505235225901 0
0.476085978364997 1
0.411213755134131 1
0.485466469459374 1
0.429545773747752 1
0.381563763008291 1
0.435834645503522 1
0.334538112428368 1
0.522991733805005 0
0.345227343788069 1
0.543582956096232 0
0.449738831495388 1
0.23192972541726 1
0.277377280272061 1
0.571437330642209 1
0.483414639608139 1
0.405392265416681 1
0.34360112974446 1
0.413833242430602 1
0.457352154421822 1
0.443976362869105 1
0.469146909072535 1
0.462978995893974 1
0.314207248262132 1
0.52524006514771 1
0.358257989568486 1
0.359058133917954 1
0.427138879339129 1
0.560735511232275 0
0.35011107009685 1
0.570565492770917 0
0.448892934370265 1
0.540052674028741 0
0.309492781691712 1
0.426360689087792 1
0.609859134954065 0
0.369283452444504 1
0.621621737942 1
0.307182709598044 1
0.410151398445384 1
0.508260289337877 1
0.590027435359409 0
0.196458679206287 1
0.487233175612345 1
0.539482601392742 1
0.545561011319138 1
0.34974000127811 1
0.545997373060388 0
0.512588503336483 1
0.461275417293884 1
0.487072540271429 1
0.202874836636204 1
0.452530504161658 1
0.234718855208487 1
0.156447983637767 1
0.431701640856216 1
0.705346310234657 1
0.476318816893082 1
0.42097106578424 1
0.281935862559334 1
0.455919285818329 1
0.461888435391505 1
0.533642572182478 1
0.335198150939373 1
0.402307907286806 1
0.455340958903531 1
0.319312151787216 1
0.45142911520489 1
0.597228310375016 0
0.241626574555959 1
0.520898491026275 0
0.44336492040325 1
0.516808401756197 1
0.494403966343812 1
0.218561771070643 1
0.430554947213922 1
0.590976054518763 0
0.216823507845122 1
0.202660847291781 1
0.570618678339573 1
0.47275563096944 1
0.4383642761762 1
0.4834846151104 1
0.322718222982238 1
0.480348336928137 1
0.487241578099485 1
0.563240223231769 0
0.465685202836479 1
0.338327176166599 1
0.249253241265853 1
0.40316399572683 1
0.233460477526307 1
0.373863489146893 1
0.484203910184976 1
0.247100433208763 1
0.386840243631123 1
0.780285380115314 0
0.458178323169851 1
0.406188162202694 1
0.421116820430449 1
0.389566458716748 1
0.391907308800069 1
0.357828126354865 1
0.514915902305649 0
0.516558123008292 1
0.47806239768918 1
0.48094090284682 1
0.249982299567708 1
0.47288618484722 1
0.487427572166628 1
0.41536024123738 1
0.380966288974296 1
0.281835384872235 1
0.406106104327078 1
0.371848251517548 1
0.354972564540648 1
0.469100474442562 1
0.379567074245085 1
0.378594242902967 1
0.44906474405728 1
0.18627167022071 1
0.237597866432034 1
0.613714392200851 0
0.557531888252308 1
0.657468726387965 1
0.347602289994679 1
0.421436468700172 1
0.698225580268598 0
0.350071757812787 1
0.30295588403053 1
0.612399390950082 0
0.380840849682188 1
0.512005487615297 1
0.323892425882579 1
0.457759747785479 1
0.545013918761441 0
0.544285357413887 0
0.245878007025431 1
0.550686820631055 1
0.445786740428238 1
0.316892192954615 1
0.488880165357441 1
0.350229639996629 1
0.539634846487414 0
0.552868972495581 0
0.278325541572445 1
0.42086150218749 1
0.473332957756507 1
0.422565673814163 1
0.265370495292065 1
0.426757518662955 1
0.353824562314421 1
0.434469893003156 1
0.505167336868374 1
0.497369465459281 1
0.451317926386979 1
0.237396739462529 1
0.49037575531639 1
0.447914557336273 1
0.139645118712947 1
0.359087388303151 1
0.548342067381576 1
0.477569204018441 1
0.418621824105044 1
0.35241446192031 1
0.46194900944719 1
0.462754607852173 1
0.549975339435074 0
0.27007559562301 1
0.385561576092561 1
0.365572789386744 1
0.300898095948315 1
0.445631162252946 1
0.521336725835507 1
0.39760275897602 1
0.52711389489657 1
0.448303891352151 1
0.395416999276302 1
0.137532283582801 1
0.429065377702502 1
0.613781579312336 0
0.34079294986633 1
0.507984568452384 1
0.293631214706987 1
0.16833902002814 1
0.263561589691003 1
0.441737375711497 1
0.234359993106818 1
0.637712222234862 0
0.375993292909244 1
0.604259396912384 0
0.668914053322405 1
0.362713279185288 1
0.394197672309605 1
0.498262223695103 1
0.316954237743109 1
0.538142010093738 1
0.457481078433187 1
0.401726341076329 1
0.25394704660401 1
0.326037034690429 1
0.488467384898931 1
0.381563948079083 1
0.494373809469234 1
0.421925352028067 1
0.334998097797358 1
0.434165595732957 1
0.518247865340292 1
0.529335016325352 1
0.431277455807366 1
0.422806924243393 1
0.43196978759959 1
0.445765637650975 1
0.275891805880746 1
0.328675992236781 1
0.416439696306335 1
0.525641561469226 0
0.335031421123325 1
0.557173255731836 0
0.583562786537658 0
0.46863992929825 1
0.56829687407762 1
0.378749908656484 1
0.241397573949836 1
0.442405955417016 1
0.68811645691871 0
0.655184062081494 1
0.339056473266418 1
0.40712189866166 1
0.339875200043387 1
0.380331970953517 1
0.400898233074604 1
0.398583742016843 1
0.417092235426906 1
0.306989689929951 1
0.552653526496948 0
0.620271897048244 1
0.419020183011986 1
0.527508017766181 0
0.386477686878408 1
0.177213598729514 1
0.508142405315409 1
0.259836830773394 1
0.574130153213672 1
0.596067883093481 1
0.622780031696349 0
0.232113453511086 1
0.503375830400907 1
0.428552083135951 1
0.235885654221441 1
0.294996630764678 1
0.370275156077645 1
0.314372956061903 1
0.455023915698265 1
0.24866321682737 1
0.44409855905787 1
0.451421358911493 1
0.464983156034517 1
0.464411618559733 1
0.595911361071795 0
0.311851915384884 1
0.357213794936355 1
0.319914791447974 1
0.547681016029637 0
0.506033835403347 1
0.466451319941703 1
0.565975526222316 1
0.451366696470047 1
0.265388632036569 1
0.472913235243641 1
0.725752464965763 1
0.389121602780597 1
0.5960945136989 0
0.45802998926523 1
0.333049880782886 1
0.560140629432988 1
0.451523234152179 1
0.595564661090534 1
0.658357570181132 1
0.48804328221471 1
0.525177166435095 0
0.514628727046576 1
0.564198661196201 1
0.609204647594272 1
0.430888890306098 1
0.516557192162491 0
0.47508690661349 1
0.474537772756688 1
0.422318781869872 1
0.501203952262568 1
0.281812284500938 1
0.3263425324532 1
0.596014344356495 0
0.438207189306807 1
0.364739194424971 1
0.554467263961161 0
0.368761552587493 1
0.395754811910395 1
0.635284278120165 0
0.567538794230093 0
0.393345714353445 1
0.459330763590042 1
0.305062679533145 1
0.0463497463578944 1
0.453457357912813 1
0.138709163783406 1
0.496518199842125 1
0.316239848327982 1
0.306673564288488 1
0.250212341018659 1
0.11038680426646 1
0.495617253612606 1
0.26770801299008 1
0.43694937885452 1
0.446429753133207 1
0.415574249757864 1
0.492152617784202 1
0.374093159841148 1
0.480311514987173 1
0.351859196566164 1
0.68363972968498 0
0.43765059822062 1
0.510162379762466 1
0.483514416196881 1
0.434652904865379 1
0.44583074653583 1
0.325341866980485 1
0.429974148221464 1
0.297445238052601 1
0.421857368001759 1
0.342459328632323 1
0.3237712412484 1
0.299806752991041 1
0.0942675576584608 1
0.427017379780831 1
0.353917768989175 1
0.306155673008661 1
0.265262910045218 1
0.507370781491835 0
0.456598647065645 1
0.37978302131953 1
0.405559766379843 1
0.329276158794399 1
0.344324061128007 1
0.303135758740661 1
0.502854633602877 1
0.317225540116593 1
0.058130130791169 1
0.289473880165333 1
0.341947441455981 1
0.158386386057996 1
0.478053855044653 1
0.527278000621306 1
0.432587390724512 1
0.406103508474061 1
0.472731763242024 1
0.338042819968336 1
0.474993867268132 1
0.42255362052467 1
0.825391830328741 0
0.297260835132038 1
0.303367667056176 1
0.618283069749457 1
0.641114560781518 0
0.559693421687687 1
0.493416444035161 1
0.438462445185742 1
0.532860011208569 0
0.466170843564671 1
0.470738984657558 1
0.580523396102065 1
0.512635955323602 0
0.380005806757645 1
0.296272058013669 1
0.433302319084174 1
0.307349835931629 1
0.558392270852878 1
0.261151461704313 1
0.627138518216176 1
0.455063783812751 1
0.449729637320392 1
0.479481519804756 1
0.559946618977237 1
0.446286265799162 1
0.46637261168511 1
0.44924104578639 1
0.231640429794735 1
0.534601759187303 0
0.456711417464838 1
0.57327962275334 0
0.343789921276401 1
0.568532987586517 1
0.690521043011676 1
0.507166537670686 1
0.399754275394497 1
0.181169120129476 1
0.512524598798343 1
0.509296445430159 1
0.499927972519597 1
0.378423015899247 1
0.442737770106675 1
0.561543211021172 0
0.475473676748127 1
0.513975831179224 1
0.520096540458165 0
0.48631047563762 1
0.552353780269568 0
0.352606063171588 1
0.243087354252558 1
0.421266770553439 1
0.482297379917692 1
0.411036726682536 1
0.369338625509792 1
0.310564305249966 1
0.597122230467118 0
0.351607870345677 1
0.455290706440811 1
0.454026144786302 1
0.356879624850701 1
0.443053984372255 1
0.268811336781892 1
0.45173804198416 1
0.438642147898489 1
0.472553920481325 1
0.471661017280819 1
0.333822612359634 1
0.504542196816784 1
0.558221813798337 1
0.522789646109994 1
0.412542704658293 1
0.554545973289075 0
0.618809966314384 0
0.371749908578575 1
0.312899454684786 1
0.438077708317202 1
0.441651566113042 1
0.570315668921567 1
0.552690213204652 0
0.360027989597145 1
0.522597231704756 1
0.485545567921515 1
0.453382662810468 1
0.368676780836584 1
0.568191426735752 0
0.390235331620382 1
0.462091173686741 1
0.162169309811399 1
0.126657813081911 1
0.415860693966239 1
0.521832691328306 1
0.429325066424904 1
0.405761983969158 1
0.405220042163913 1
0.394921712251945 1
0.531698324835938 1
0.349243557952162 1
0.354006190171015 1
0.294674549568818 1
0.525225019466512 1
0.486573982670446 1
0.598464207542728 0
0.453667704708036 1
0.498999313459153 1
0.745976347751611 0
0.459252611045465 1
0.454076096830229 1
0.433194864452796 1
0.53426754751222 1
0.488194427737947 1
0.315765197197586 1
0.406024296827193 1
0.528589468345392 1
0.36855359723777 1
0.233879125231321 1
0.319141804074539 1
0.467333676899149 1
0.439045471820366 1
0.538121472307066 0
0.269053824584917 1
0.640993790470396 0
0.39113385126654 1
0.338385603167505 1
0.478007432353329 1
0.352697342406935 1
0.624484370882827 0
0.448846285900853 1
0.42580088525567 1
0.493853549948753 1
0.417026049367736 1
0.402240791787904 1
0.424072482569928 1
0.38309583328867 1
0.484690710617165 1
0.242753290907923 1
0.436199269403953 1
0.237766833034366 1
0.45559300412021 1
0.169240029162975 1
0.558070895101904 0
0.480179714547031 1
0.314789422902962 1
0.443850761391967 1
0.332877751002824 1
0.634016455182409 1
0.358318788420715 1
0.676885884988623 0
0.384686946509918 1
0.437919558348412 1
0.333821714444506 1
0.317372368120334 1
0.43481964288949 1
0.513246766891503 1
0.480024457829278 1
0.396820224754288 1
0.645018031749085 1
0.387064541226415 1
0.551823294532409 0
0.50166706685453 1
0.646732385307204 0
0.406174751931984 1
0.223206281933801 1
0.360176286645933 1
0.295780636484382 1
0.482292869779279 1
0.485346074188538 1
0.175543009059552 1
0.373040949744264 1
0.50177710905341 0
0.581963614229276 0
0.288893559927196 1
0.571693647561509 0
0.266518480117213 1
0.501425083324638 1
0.706776389317458 0
0.503749474420717 1
0.400841910799304 1
0.502792811015853 1
0.483039021403864 1
0.227870929239229 1
0.563303028469851 1
0.360260892825901 1
0.350292507868441 1
0.376892961699556 1
0.456259730458203 1
0.422528227356906 1
0.230141531134968 1
0.439466488150091 1
0.55680220666644 0
0.335413958417131 1
0.445789468348971 1
0.324084635662184 1
0.287736528742792 1
0.507208132773224 0
0.702415669524832 0
0.503149841689186 1
0.490490331253085 1
0.483364894372867 1
0.468849002659486 1
0.461856948477618 1
0.330712387854527 1
0.733841256767136 0
0.46302238163643 1
0.382046025730312 1
0.395356788596846 1
0.661406751622489 0
0.350799382884929 1
0.368490717193442 1
0.538140138879385 0
0.359558744289011 1
0.29822943958518 1
0.306692674358002 1
0.540207146506793 1
0.691432670493921 0
0.292170431689752 1
0.528389296598092 1
0.245530755799285 1
0.362443496917998 1
0.570985048783047 1
0.234641012854867 1
0.398062493272974 1
0.529676446492505 1
0.681283112864143 1
0.446019332133898 1
0.234516972817306 1
0.433472491837856 1
0.583778071297588 0
0.426125704285351 1
0.310306834627558 1
0.467916641908423 1
0.382370283052359 1
0.308017991371121 1
0.452696133707616 1
0.519884607437834 1
0.398565704357513 1
0.364973625396202 1
0.53388838999853 1
0.351699379777622 1
0.591780140763913 0
0.438615708953276 1
0.519430392079932 1
0.234541915577059 1
-0.0086002209324731 0
0.624941708259122 1
0.327034891985659 1
0.436198296485508 1
0.446469750110982 1
0.468758908717703 1
0.48075017812103 1
0.643297267807249 0
0.371202010494959 1
0.156972011859858 1
0.369747105259523 1
0.523549204814697 1
0.350652547206073 1
0.603021463277914 0
0.561942376784887 1
0.52121999208312 0
0.56521903598187 0
0.603382583137117 1
0.102685667870718 1
0.348257482188295 1
0.477380582542451 1
0.469823549520085 1
0.494681294987081 1
0.37165215533688 1
0.674135836485832 0
0.463344710719085 1
0.566428854483328 0
0.355983080352823 1
0.418341267613231 1
0.451325418876092 1
0.296911049673619 1
0.328908697402126 1
0.422326885177452 1
0.417732331957444 1
0.482231708718179 1
0.309489133536146 1
0.361831367497727 1
0.548563723722134 0
0.549722462405357 0
0.32356408585209 1
0.384029220732984 1
0.420134665149112 1
0.286300148767548 1
0.526729823809779 1
0.263682471658897 1
0.572588930487893 0
0.315539975206046 1
0.574934565183709 1
0.539928464004424 0
0.299200107529562 1
0.464902977362019 1
0.650041264073963 0
0.611997945452661 1
0.415694456843096 1
0.479749255121516 1
0.207239266296541 1
0.522045299893677 0
0.256846443653742 1
0.510889565198805 1
0.542536527686721 1
0.542763107123681 1
0.253541694238668 1
0.711499553123498 1
0.51018574466577 0
0.377499824211951 1
0.408066970522013 1
0.431279833858767 1
0.518294372259303 1
0.401445083546787 1
0.389750710948682 1
0.244679141029945 1
0.375323823629186 1
0.780802992240866 0
0.548964437151076 1
0.434506622764512 1
0.317113280048062 1
0.360388133841954 1
0.667519694252861 0
0.465316389438549 1
0.510460767741617 1
0.479839560673731 1
0.514250730795153 1
0.288000452369606 1
0.414491258819079 1
0.49856390842891 1
0.524992661240674 0
0.572431290905839 0
0.381689456536991 1
0.411204869702874 1
0.548349862710907 0
0.363100761516033 1
0.591913513682937 1
0.315998152714267 1
0.350372423723795 1
0.445315176427063 1
0.261592791647869 1
0.339492516104097 1
0.220939232915852 1
0.436614874763076 1
0.496583156767707 1
0.517991282704436 1
0.440187598109193 1
0.196745853406109 1
0.576962475732691 0
0.49167938260989 1
0.442688502810154 1
0.237980476568442 1
0.421012923580837 1
0.465148249950688 1
0.576449625113892 0
0.567484103289637 0
0.505534783536831 1
0.393055119987279 1
0.527718368259768 0
0.488188329456042 1
0.338242875239462 1
0.464555212559932 1
0.326061364446922 1
0.429754949492156 1
0.478475296524313 1
0.449503415171765 1
0.390635083360497 1
0.477429308945297 1
0.636689220114009 0
0.406431460859686 1
0.547016716195788 0
0.360745365265292 1
0.4103552551704 1
0.363001955970585 1
0.314765122992742 1
0.453998908293446 1
0.576232167501564 1
0.49899296557593 1
0.377020074944775 1
0.488262432939325 1
0.275904177603672 1
0.389221502550627 1
0.222688825703241 1
0.386709772842375 1
0.218548901989669 1
0.686009428004883 0
0.316352654070713 1
0.368091308352717 1
0.263051319365004 1
0.325209534465585 1
0.424623021543865 1
0.555894902200726 0
0.511058765834545 1
0.339186468467317 1
0.606272871776227 0
0.567563649920753 1
0.53288222900137 0
0.610760879330256 0
0.797064175374742 1
0.354438783466591 1
0.477275392418624 1
0.418020469270838 1
0.438670488344588 1
0.360124276223183 1
0.570245579562465 0
0.483556399634382 1
0.414580990471901 1
0.39155371828824 1
0.289604569770149 1
0.392930434949713 1
0.305719948549363 1
0.494599472183527 1
0.276365790196532 1
0.584381896381353 1
0.432953287155561 1
0.510210760292224 1
0.328616278120457 1
0.345753356951191 1
0.457927007122123 1
0.504888988852271 1
0.315056021250382 1
0.491991819164261 1
0.412540861254207 1
0.460349560305583 1
0.639291604019646 1
0.529100373643365 1
0.500804973215531 1
0.4505735765286 1
0.435689672842191 1
0.431947150324692 1
0.512962043817723 1
0.459079431286518 1
0.601244014765956 0
0.407430275259479 1
0.417441830789007 1
0.572743223150509 1
0.384238108606933 1
0.319306735072762 1
0.317098419693095 1
0.347039544556086 1
0.456384330180132 1
0.63546395849926 1
0.310092241375941 1
0.388664286082436 1
0.353950140634164 1
0.4818467836305 1
0.405975887386455 1
0.433969030034636 1
0.600643946040905 0
0.566351363596193 0
0.498313195151851 1
0.416350373072035 1
0.161112445272963 1
0.385212871824821 1
0.449227740183539 1
0.344085136367982 1
0.613699835494435 0
0.306417132649636 1
0.114622666060622 1
0.558596607203712 0
0.370744313730259 1
0.484319238142111 1
0.263799682098287 1
0.618846305359462 1
0.618293719590052 0
0.60151741814966 0
0.447746965821736 1
0.422117950777895 1
0.614886751192394 1
0.5917025648298 1
0.238569277799129 1
0.263114242441128 1
0.555784840080249 1
0.28840429468114 1
0.570670391321187 1
0.63222480455626 0
0.543513912947173 0
0.260518329624835 1
0.273492847008553 1
0.414442354030786 1
0.500786462703237 1
0.391946699740148 1
0.0838261573930456 1
0.30310722173627 1
0.484703438924497 1
0.634810722253708 1
0.399995693920491 1
0.396300797881256 1
0.420899213340615 1
0.407104796572915 1
0.237133904437229 1
0.359630714041827 1
0.294218349583142 1
0.466015909862679 1
0.339978630529903 1
0.351159385448603 1
0.195286613759707 1
0.667736288797303 0
0.497052703951852 1
0.432560581235104 1
0.456713880565806 1
0.429347476695777 1
0.587392974483219 0
0.540827712055298 1
0.514718255216776 1
0.512117425520362 1
0.497013565488355 1
0.46253006833575 1
0.498538918772104 1
0.433859867850692 1
0.409072489831469 1
0.493123837759214 1
0.616664472457761 1
0.546797666806084 1
0.47956725855848 1
0.396723020407403 1
0.486274023969188 1
0.684786916117399 0
0.237603400381259 1
0.622801441874721 0
0.24746120133306 1
0.36720391724481 1
0.266366565109238 1
0.544094780632556 0
0.473480741696526 1
0.434251191505617 1
0.579902940575902 0
0.428527087563364 1
0.62953069983066 0
0.466718371474433 1
0.543085605953453 1
0.494646738206848 1
0.352375147191495 1
0.489580454793145 1
0.356882891440595 1
0.47794979774249 1
0.342050056363429 1
0.436042277363936 1
0.308749964227023 1
0.410390314856117 1
0.398320396677303 1
0.386910881341862 1
0.386271233941396 1
0.337849385388507 1
0.324383925785442 1
0.369406537797221 1
0.418129071361402 1
0.223635423172458 1
0.416853003776108 1
0.39633502107697 1
0.474741790371942 1
0.60309420774586 0
0.353159414964511 1
0.415353488830383 1
0.52024052688903 1
0.395431000398475 1
0.348051198267215 1
0.210579867220459 1
0.559020522231533 1
0.408272085441682 1
0.480391976472726 1
0.34687734871977 1
0.657913212949651 0
0.44586366113274 1
0.46989802159018 1
0.410582739146506 1
0.399938973784524 1
0.36052296598889 1
0.488547153746669 1
0.68956963759721 0
0.309636935807604 1
0.481897200017687 1
0.30212297490638 1
0.624841090004827 1
0.486932775674169 1
0.679268211199437 0
0.53343700283165 0
0.615195164468424 1
0.30625155708586 1
0.299058493293504 1
0.35428025618746 1
0.428305157650015 1
0.47438064406154 1
0.543356791816587 1
0.333565638262249 1
0.377717262656751 1
0.393417604333628 1
0.399550219737612 1
0.417476555105315 1
0.410384922632366 1
0.44571515592919 1
0.587407725094472 0
0.227295759945475 1
0.576399078569259 0
0.264159456416137 1
0.63532646874251 1
0.472474897134698 1
0.368942429071207 1
0.304512271915112 1
0.508650792296058 1
0.457710597285809 1
0.504414983114 1
0.484098903853896 1
0.343221007237596 1
0.22625508077683 1
0.336145976686809 1
0.526369144681905 0
0.389525175348366 1
0.50803866963019 1
0.482976658824811 1
0.44111079290306 1
0.571622670413698 0
0.469982160373132 1
0.365343552171108 1
0.587528629842006 1
0.459259175654932 1
0.730819991212381 1
0.486753438041601 1
0.484148171901597 1
0.518244576832816 1
0.482406097109155 1
0.745023650073392 0
0.204885010167427 1
0.600839353529422 0
0.499228052719987 1
0.408229133906098 1
0.456934585442822 1
0.659708569602205 0
0.406921086275349 1
0.251925958042334 1
0.586957187935318 0
0.432256484212105 1
0.270527029046523 1
0.3361928478334 1
0.304043684017187 1
0.197636095652155 1
0.637687653589145 0
0.563387360737595 0
0.456461193059472 1
0.400660215914367 1
0.601135985138301 0
0.328691551312033 1
0.646944118828606 0
0.362598808264089 1
0.547608704515673 0
0.41690995897673 1
0.456473093206728 1
0.180151444750019 1
0.583177131308076 0
0.27419144947046 1
0.471520750925463 1
0.303554875019451 1
0.794703633869495 0
0.185429844642724 1
0.389656595556701 1
0.345365363217099 1
0.237496661564418 1
0.428418308336115 1
0.518888799616533 1
0.189474432476216 1
0.536119741990164 0
0.372491006997488 1
0.179340467107508 1
0.434774641898955 1
0.278560382100261 1
0.182836991582549 1
0.342845724687342 1
0.411456496030425 1
0.367000055610716 1
0.483150175630316 1
0.469111932305133 1
0.489386563657934 1
0.44069578416987 1
0.432760346553216 1
0.282388090651098 1
0.433010605763611 1
0.375271424489994 1
0.542372576994814 0
-0.00965737082742904 0
0.125829633067336 1
0.459234488003936 1
0.205160139391198 1
0.428954793789966 1
0.444418674211405 1
0.377956861967702 1
0.353035145199175 1
0.328956360432347 1
0.402107915110503 1
0.296394191665834 1
0.652642340590984 0
0.60280692395181 0
0.311739349219392 1
0.660713893666753 0
0.260213408870287 1
0.399932694183118 1
0.412153931414237 1
0.310793068933318 1
0.397756791024994 1
0.502477763267875 1
0.408108208829442 1
0.481699173787224 1
0.42985064753966 1
0.385609289000887 1
0.378456139828323 1
0.295034508893234 1
0.454830034999669 1
0.262444984522072 1
0.42869114342093 1
0.148428290923079 1
0.629751273577154 1
0.533895927538183 0
0.387838546826468 1
0.321280807621438 1
0.585451334123077 1
0.425165023459154 1
0.288204677127723 1
0.359340163392955 1
0.327095332817524 1
0.303047605217176 1
0.326774887150042 1
0.649663890018472 0
0.239304770286509 1
0.251254691536515 1
0.463627623926383 1
0.383839895629054 1
0.581827623010026 1
0.518109658211006 1
0.420789441182395 1
0.663544345216686 1
0.423492265170538 1
0.25541060669815 1
0.267493323377173 1
0.467953406040999 1
0.475519636104815 1
0.558302280115924 1
0.34400371085014 1
0.201056226772964 1
0.545367706884832 1
0.316996258803642 1
0.327793439492359 1
0.493717756639693 1
0.554830652156452 1
0.650273899072507 1
0.412336930494648 1
0.460269532740929 1
0.673416219161227 0
0.368248415840163 1
0.321475419894795 1
0.493007540903813 1
0.0921885381827922 1
0.433665938206472 1
0.443633780436666 1
0.466361583339183 1
0.474763602990419 1
0.598604863176465 0
0.254939505960664 1
0.308471370202856 1
0.407851188145153 1
0.330827839891186 1
0.320741459337977 1
0.562324188550021 0
0.581314341939298 0
0.531023804112872 0
0.53479324526405 1
0.399003672762265 1
0.143915756864968 1
0.565816957007508 1
0.689246312928844 0
0.383294637769381 1
0.406672891345378 1
0.433829723900741 1
0.487680423962245 1
0.535542474679325 1
0.565942439333728 0
0.440116942431781 1
0.430752620593758 1
0.350613417188012 1
0.530421261022332 1
0.34545775276064 1
0.760216148213192 0
0.617408670246434 0
0.546388915143596 1
0.412377308106428 1
0.63680917422233 0
0.244984301694764 1
0.0997271521173626 1
0.358201416660855 1
0.470493471990483 1
0.233845677747697 1
0.418553953929718 1
0.386143995009703 1
0.376474124552015 1
0.113982906612356 1
0.324205089121552 1
0.511632783083679 1
0.378391649040623 1
0.483371998887901 1
0.417970229826869 1
0.403701986378485 1
0.187583261116228 1
0.656791537367665 1
0.426590714372582 1
0.329775303038469 1
0.235505983963093 1
0.473737019603635 1
0.374287299196873 1
0.444693912992721 1
0.583399798224443 0
0.404704830056254 1
0.4064194200347 1
0.229520864347465 1
0.539004740557073 1
0.248232842297064 1
0.352275401631099 1
0.213472558479341 1
0.483178201657585 1
0.415369835354741 1
0.29523554826046 1
0.223669137926595 1
0.532493464399611 1
0.521724383907294 1
0.461814826310295 1
0.365556604874903 1
0.514012142514767 1
0.680130073831581 1
0.419168079764819 1
0.38209988006974 1
0.660660476191289 0
0.536580258936587 0
0.351500465216255 1
0.398906772118252 1
0.424295266899377 1
0.471229837744703 1
0.284010014859521 1
0.230904958189497 1
0.212104680572292 1
0.325647819831471 1
0.407673731124565 1
0.507045611620799 1
0.389766859391619 1
0.515753292827251 0
0.326875051160083 1
0.524356363669302 1
0.358681194554497 1
0.5321562878798 0
0.676703738261651 0
0.498925293814746 1
0.353535695579321 1
0.340943489983975 1
0.439014047674568 1
0.543582368376014 1
0.243485479157333 1
0.562445724826171 1
0.4411087178532 1
0.449212894920326 1
0.561254644565542 1
0.454079661013468 1
0.47660191268115 1
0.561009806328887 0
0.394621407867564 1
0.271546776619801 1
0.279488449474366 1
0.421172781535199 1
0.47030664126004 1
0.109203923765888 1
0.545158816962768 1
0.404231740634292 1
0.346470667693726 1
0.405349850610676 1
0.559562092362104 1
0.550390250922042 1
0.41048501202823 1
0.719456606372921 0
0.550533663892038 0
0.461973563619542 1
0.420116740579682 1
0.581803868443328 0
0.314963777443152 1
0.524538058577066 0
0.557672674018175 1
0.330189138882485 1
0.345622607067598 1
0.482855918810668 1
0.518349379387116 1
0.722279891227008 0
0.384390747485542 1
0.459160221433145 1
0.500447424842425 1
0.5986471738077 0
0.548918941441959 0
0.200553420574345 1
0.35883951053312 1
0.289427215461101 1
0.431863005398541 1
0.571914940205722 1
0.24698366770677 1
0.488798637079801 1
0.405617726616453 1
0.475017477037702 1
0.477733132042112 1
0.615642853406593 1
0.397579695231164 1
0.481878008190957 1
0.644431473166778 0
0.241161106478563 1
0.39760026500068 1
0.655374831295326 0
0.570103189494218 0
0.525109043426802 0
0.381173265486962 1
0.415665202993811 1
0.485443992327477 1
0.291623282697288 1
0.302634940802001 1
0.533122338304402 0
0.254619551337393 1
0.481366730367162 1
0.374278415313835 1
0.431845865803178 1
0.484801599278268 1
0.144916095009872 1
0.39218756650969 1
0.616090749293636 0
0.496512559770728 1
0.614651063642269 0
0.449917352672407 1
0.349311534183327 1
0.363844267793303 1
0.3395440477335 1
0.366330119150968 1
0.557116550914511 0
0.499993087750043 1
0.343667568419309 1
0.674066939750612 0
0.423715046694927 1
0.323507341497258 1
0.331014626619292 1
0.35240849792912 1
0.555087828033062 1
0.266242231011912 1
0.302658126891755 1
0.373086208946418 1
0.390139944677034 1
0.485212873531032 1
0.551923631407427 0
0.64248359074133 1
0.501311701169371 1
0.278038486876681 1
0.302527991504184 1
0.500454144387523 1
0.344970731896466 1
0.344633448226519 1
0.462210293326699 1
0.49306087534907 1
0.343629208208117 1
0.506455595690234 1
0.817396595198132 0
0.427430146921562 1
0.400997326304744 1
0.550252721688214 0
0.443992744204645 1
0.504126148603402 1
0.593622415992725 0
0.480917784669614 1
0.700742567789833 0
0.48236920274314 1
0.568651211470644 1
0.468895212503468 1
0.379391157772612 1
0.346838729196716 1
0.676751250306703 1
0.259887865515718 1
0.458775976394268 1
0.349096471000169 1
0.474842143034624 1
0.388398248837545 1
0.369763638306326 1
0.535642933951284 1
0.30940424269083 1
0.401346876263442 1
0.358062850476943 1
0.517203226780253 0
0.456367781812955 1
0.539181136787659 1
0.33975767803051 1
0.58330787982704 0
0.323107647162551 1
0.459722274238923 1
0.456020994235191 1
0.603002416909375 0
0.572240583174602 0
0.443649057065395 1
0.495083947412633 1
0.370573512441398 1
0.518995319198525 1
0.274328712063974 1
0.368654868221457 1
0.443590205426798 1
0.47926343386641 1
0.364183507218663 1
0.459873274720515 1
0.394060050064786 1
0.272943688534088 1
0.509283286277068 1
0.262453205307737 1
0.622096644457325 1
0.371256882203426 1
0.639914264982371 0
0.485586976475491 1
0.209449261616135 1
0.519248688145644 1
0.473519599152617 1
0.395036962122681 1
0.218311729510303 1
0.646963138879309 0
0.335028509715214 1
0.317673900167304 1
0.307579309963558 1
0.41518267821449 1
0.276821488487142 1
0.481783498936338 1
0.505183708895496 1
0.377337956079881 1
0.601393741292103 0
0.443233227421806 1
0.371110358543867 1
0.302938474068755 1
0.438900381285556 1
0.520974589328723 1
0.440621769367666 1
0.560723413796667 1
0.353191001989075 1
0.613139170812982 1
0.213547589054507 1
0.401957881075167 1
0.286138359816219 1
0.269981358710827 1
0.439092478034146 1
0.454812303771194 1
0.315534524985081 1
0.3636373270102 1
0.205259828837012 1
0.594301383699598 0
0.504157216369917 1
0.477195671108502 1
0.545192983050497 0
0.386797147706748 1
0.136958588408213 1
0.290182866020765 1
0.600023009675351 0
0.473167110685317 1
0.438825329062736 1
0.355320419657209 1
0.494498921413723 1
0.267931050949271 1
0.455067589496583 1
0.460480240218715 1
0.4490130203493 1
0.321579524185958 1
0.344357696778282 1
0.380446251183966 1
0.605180103967373 1
0.395821914926 1
0.45782143240346 1
0.366061324557489 1
0.364019770438841 1
0.25822357028837 1
0.41322720541243 1
0.709688266988821 0
0.228409122176874 1
0.482079569193739 1
0.482717270399874 1
0.613448541396425 1
0.367001495387343 1
0.429860002469368 1
0.421562326965717 1
0.619449645978037 1
0.370950582373045 1
0.47747150659951 1
0.248971338758731 1
0.609571038246264 1
0.226712157427757 1
0.381605293529058 1
0.422407761549422 1
0.640036398744016 0
0.39977763423618 1
0.306131333001678 1
0.395165406116032 1
0.543556606454206 1
0.464548081755301 1
0.356456271315126 1
0.367673954884611 1
0.537804901135898 1
0.571886089095622 1
0.425598021926964 1
0.425987931156739 1
0.558567953026648 0
0.496844023465102 1
0.335828170796984 1
0.547913331208451 0
0.532614052027552 1
0.499314641114329 1
0.251850138173461 1
0.150599437220937 1
0.48907330596426 1
0.40746680491124 1
0.443818199250113 1
0.178174700030399 1
0.357450882157526 1
0.204136444923555 1
0.374076610598108 1
0.340534242663323 1
0.465771653397763 1
0.327310629152144 1
0.362251497735013 1
0.466764268508912 1
0.524483070113107 1
0.34786709373321 1
0.63252148488846 0
0.589820414961447 0
0.480948420803551 1
0.398521442123011 1
0.357651092729168 1
0.648978970187389 1
0.564327403783482 0
0.361859721567477 1
0.356469172310984 1
0.563054026525216 0
0.262654721540537 1
0.472408135924815 1
0.321070057739907 1
0.570248418261188 0
0.406797115755175 1
0.644164884535133 0
0.424211236443697 1
0.402667707836163 1
0.531610587932535 1
0.228288639711145 1
0.4943654548067 1
0.35701675137935 1
0.340610158733082 1
0.231521188157954 1
0.480207920289296 1
0.466890884854054 1
0.559325490533476 1
0.320738731833645 1
0.354439206528955 1
0.42800181340207 1
0.463147871704235 1
0.189070659663116 1
0.30057733565769 1
0.334036009040562 1
0.450137559284912 1
0.508242153873466 0
0.235038681417824 1
0.369502951911184 1
0.463979424059122 1
0.471694356309414 1
0.266182205701772 1
0.379213899329128 1
0.379323092631723 1
0.481841121849307 1
0.397201272373136 1
0.476612076115389 1
0.565310014540412 0
0.344914514522757 1
0.249236677379553 1
0.375098205306568 1
0.505315008759983 1
0.327849100332567 1
0.457069481150096 1
0.539689526231075 1
0.282647503186739 1
0.429194983737068 1
0.32199795665007 1
0.347237906236197 1
0.497665939391966 1
0.423994442528934 1
0.465920707442098 1
0.522011727240649 1
0.457562873787694 1
0.360525243976207 1
0.286972211745584 1
0.335025911743369 1
0.478171990608528 1
0.382124609993957 1
0.464770201126364 1
0.616352663689184 1
0.491322686835268 1
0.281605464296796 1
0.361860771430739 1
0.365510659189503 1
0.352790108954529 1
0.38376362744512 1
0.419337442498267 1
0.351456179851406 1
0.365141814778005 1
0.545408877348284 0
0.521427101575045 0
0.349071003898934 1
0.610263132640513 1
0.695319482532194 1
0.356719109359129 1
0.520360704224036 0
0.268265347972039 1
0.179730275099796 1
0.428051928005539 1
0.108564248897956 1
0.405254783926788 1
0.541085208407335 0
0.569222274917572 0
0.369448690185897 1
0.318079182941601 1
0.214704517847762 1
0.598323798460775 1
0.395217747284399 1
0.447918654689263 1
0.529922932559174 1
0.437301715490246 1
0.333153156937484 1
0.262619462536154 1
0.356785795638901 1
0.44954582076014 1
0.43446922881581 1
0.393889356048904 1
0.360278862145395 1
0.590581871462734 1
0.514617930728308 0
0.154379058019476 1
0.281145914317805 1
0.831951158580782 0
0.337715172532666 1
0.576780638271491 1
0.515957935482967 1
0.209783299136994 1
0.499425065577972 1
0.566518566776467 0
0.43840903362837 1
0.706936724235742 0
0.362027199628236 1
0.337530578162624 1
0.389666599313736 1
0.339837862761295 1
0.571073364690386 0
0.514092059593368 1
0.538391695410283 1
0.364001291180137 1
0.316801770604069 1
0.454933135004855 1
0.291919957073844 1
0.37175683133938 1
0.473338196356167 1
0.498674601219146 1
0.342195904941691 1
0.287771188511625 1
0.243803434088497 1
0.261324257395339 1
0.367838438664317 1
0.305237371210356 1
0.500354499410914 1
0.333521046319279 1
0.223775752993537 1
0.277850897708721 1
0.810824551047009 0
0.239453731627811 1
0.530025275747827 0
0.294825366645192 1
0.352303426910504 1
0.549880478052638 0
0.287142159654981 1
0.530524317041477 1
0.452322208880813 1
0.503599128285255 1
0.449141898297613 1
0.58701317473825 0
0.512256387662844 1
0.637527447295723 0
0.423384945660558 1
0.456223926563247 1
0.535203018745881 1
0.460228922910601 1
0.585494244252471 0
0.457474147474874 1
0.469222126832911 1
0.480599411647721 1
0.494913461715332 1
0.375127536246563 1
0.36898038027835 1
0.311723111416528 1
0.443179194920925 1
0.532074497560004 1
0.451271521824209 1
0.516584383890224 0
0.274504447579847 1
0.467738359196415 1
0.477925450496845 1
0.546626023887786 1
0.512239256406848 0
0.557737160271887 0
0.510583652612125 0
0.592228922203755 1
0.479448360487657 1
0.368400840158058 1
0.567293301935273 1
0.537776898062631 0
0.348906712401766 1
0.697817173488395 0
0.50667072613492 0
0.357845367428574 1
0.566888934316504 1
0.359809476960494 1
0.395037035053593 1
0.428560088548642 1
0.160305287057959 1
0.543059590165268 0
0.346572268081496 1
0.506714179286682 1
0.533334296568139 1
0.300766639313884 1
0.334697801322981 1
0.393026070008141 1
0.378053302492793 1
0.412439564647564 1
0.571586672831852 0
0.381285633327793 1
0.430388169998011 1
0.379887274440966 1
0.580200448298363 0
0.453981603098686 1
0.246353334708876 1
0.359283785228625 1
0.902553113183223 0
0.394753449492729 1
0.517953435957238 1
0.541986086047058 1
0.406362768315181 1
0.350673843222881 1
0.293617190041851 1
0.315914656595069 1
0.171381305159692 1
0.372248467923033 1
0.24313731842574 1
0.396355124718755 1
0.533599922264952 1
0.391151239916735 1
0.617374536794858 0
0.457076828321638 1
0.540379237300127 1
0.177478407036498 1
0.51957359985839 1
0.409208469693441 1
0.511239556628737 1
0.518072682485853 1
0.560586448479725 1
0.445504356883404 1
0.370339681092555 1
0.466671956439161 1
0.448449107936551 1
0.58670547482286 1
0.328304053961473 1
0.454356845118309 1
0.508434214740383 0
0.348952720546444 1
0.443616363851046 1
0.189892552081048 1
0.20121405887519 1
0.421251847027819 1
0.500951911359834 1
0.52952574714884 1
0.389615579155926 1
0.262002840225745 1
0.351722548971192 1
0.678278856516383 0
0.386803991778707 1
0.545873297932718 0
0.362019586095821 1
0.181531369343675 1
0.351892028867617 1
0.563465353139201 0
0.608855132845006 1
0.400735608648723 1
0.421999021225924 1
0.561305899856847 1
0.482983139638837 1
0.531245036347176 1
0.48965463314899 1
0.305950193545757 1
0.429114561089692 1
0.460175684962925 1
0.451353739082102 1
0.444207619262203 1
0.510151443833521 1
0.296132248276789 1
0.34397917588532 1
0.508172448930338 1
0.276375869733723 1
0.337128383315839 1
0.563450476838457 1
0.416370324439591 1
0.406551078551504 1
0.367725796916252 1
0.342074332333426 1
0.323253613859548 1
0.447160770673626 1
0.524661775240745 0
0.357866547117156 1
0.633771246814605 1
0.331512282617838 1
0.611892797752558 0
0.343908977332492 1
0.355858159730887 1
0.312888883504492 1
0.420104104736403 1
0.408868047617235 1
0.361679626084177 1
0.338154357887496 1
0.568536973003633 1
0.301683057086865 1
0.524975548889788 0
0.238987565900767 1
0.411914517694556 1
0.350567275384842 1
0.285967918049198 1
0.37488237798045 1
0.553001055708043 1
0.423867039338254 1
0.588392799973321 1
0.372130386266775 1
0.373560489931036 1
0.550770971619295 1
0.588890333469369 1
0.435263681027916 1
0.445060189603465 1
0.504590727917475 1
0.386517212960734 1
0.270741858774898 1
0.539575662243776 1
0.1216368856532 1
0.352177456357093 1
0.591634431961511 1
0.466773049610964 1
0.327502999830685 1
0.654159805840842 0
0.545241226402116 1
0.440289595386656 1
0.246741383300353 1
0.488352856639369 1
0.361903345209285 1
0.455208919994633 1
0.42228186026944 1
0.449862041433782 1
0.438860624730572 1
0.473318342236239 1
0.620521507316269 0
0.625069149765304 1
0.516838348150832 1
0.709978275018204 0
0.306855198766549 1
0.234537645824261 1
0.361261505084749 1
0.350017168308278 1
0.740001637704504 1
0.369623043430671 1
0.165726957565958 1
0.519724909900291 1
0.448428520089492 1
0.444882445204779 1
0.323774277698426 1
0.795531292586865 1
0.324504971465138 1
0.409220535844719 1
0.367200659285376 1
0.700052121339239 0
0.563833947071834 0
0.446059376974175 1
0.356180151591058 1
0.354232958990939 1
0.517224584511266 1
0.399661117236738 1
0.456588458742961 1
0.466349487709028 1
0.435400136019579 1
0.455089404043219 1
0.31629270738107 1
0.417301693025567 1
0.553450335095461 1
0.418664503503397 1
0.347711726851355 1
0.254283031305994 1
0.56784060730193 0
0.227946456631941 1
0.203163444943879 1
0.166655933059195 1
0.3678030096257 1
0.475871187334285 1
0.276132239734094 1
0.094066025431127 1
0.554418358874816 0
0.531964983113078 1
0.527992864557083 0
0.510338312442439 1
0.264953798421326 1
0.424382515203778 1
0.505072509944055 1
0.49859480835927 1
0.31416937618811 1
0.46267755742065 1
0.498490230266152 1
0.444448710829181 1
0.322020633405986 1
0.502291651888933 1
0.300110024745444 1
0.476209973347077 1
0.492311986558002 1
0.561419770809672 1
0.305627204278808 1
0.0885579336973735 1
0.562218816498669 1
0.623296155120302 0
0.605301759664703 0
0.428069057223325 1
0.230395237618928 1
0.291433382586723 1
0.351019315716458 1
0.495917071477406 1
0.531356403448832 0
0.244688053671633 1
0.609098667647616 1
0.366838117711441 1
0.3811003675556 1
0.462113475948641 1
0.403158278319104 1
0.458276185743205 1
0.678102545417801 0
0.478830688748916 1
0.26730843769175 1
0.403654124853496 1
0.559932733273222 0
0.349034989098168 1
0.452278230230621 1
0.567744889328275 1
0.499241543008591 1
0.657348193355526 0
0.428942950007607 1
0.454590234819934 1
0.347168615671611 1
0.501625444343907 1
0.518167572685343 1
0.56091111173136 1
0.318290646714487 1
0.499879347360924 1
0.424870648836299 1
0.613982920218244 1
0.559361129004627 0
0.28280294072303 1
0.365573188839586 1
0.31420042979802 1
0.563774225158941 0
0.071553911029151 1
0.193876376452236 1
0.461375139964418 1
0.407634188464149 1
0.583930913761807 0
0.394666263207064 1
0.45994027866455 1
0.389587715305423 1
0.339224443925119 1
0.494371274487787 1
0.525029423394847 1
0.524582806467811 0
0.389907376074725 1
0.493264563171758 1
0.418159347101736 1
0.420097656469754 1
0.6062574941378 0
0.466128383975179 1
0.534918488600591 1
0.512979359259645 1
0.593939475307673 1
0.36592088959174 1
0.570880377044805 0
0.32926755603133 1
0.421779568590818 1
0.569822648016685 0
0.452239165333395 1
0.4161057304107 1
0.194969839018269 1
0.310503641173895 1
0.610831967931841 0
0.362102015850659 1
0.299947961918026 1
0.3020887810513 1
0.388673067283325 1
0.356233310293371 1
0.361457897748859 1
0.481300422244152 1
0.461185343962065 1
0.340310992013413 1
0.529431036713151 1
0.394865374040318 1
0.448276176281769 1
0.218039508560964 1
0.386861378134287 1
0.430844715876129 1
0.23610789310153 1
0.502048106755926 1
0.383091895251506 1
0.609246011083505 0
0.552784833388443 1
0.479902893239733 1
0.759787871448692 0
0.3936664085624 1
0.226749251634756 1
0.478846021968288 1
0.51420444213294 0
0.423321874101723 1
0.620984518926303 0
0.245693917919167 1
0.500222930618458 1
0.479329953677182 1
0.385757530735197 1
0.312315038317767 1
0.507792581004633 1
0.546484326658577 0
0.390104395069007 1
0.180529320177635 1
0.321602956768067 1
0.406603833336789 1
0.414288482288569 1
0.61304634435749 0
0.482404530852381 1
0.385867572850945 1
0.5274653882428 1
0.342353366114985 1
0.545444755946707 0
0.50603143615485 1
0.527446049205814 1
0.504398171179973 1
0.485296357149311 1
0.303830406933043 1
0.379719616838729 1
0.215692197805629 1
0.44835935398644 1
0.546854413150852 1
0.443177812441434 1
0.475155603958563 1
0.398849508420793 1
0.060038325897868 1
0.570611052698955 1
0.329488690522816 1
0.470217334558948 1
0.386700101128921 1
0.569659753736352 1
0.570368705256424 1
0.177638651770429 1
0.446696474243887 1
0.492682337711327 1
0.202469520849374 1
0.305128832850586 1
0.434699690479472 1
0.524139116627977 1
0.247172833110637 1
0.524316202856338 0
0.268193481701212 1
0.353116116908278 1
0.484651783218627 1
0.66306120525342 0
0.376501303978544 1
0.365594556834228 1
0.299452821250909 1
0.353578597517145 1
0.485260847556588 1
0.423139275163383 1
0.479926487319677 1
0.621290072953608 0
0.38865898290014 1
0.281781743235384 1
0.403187686029786 1
0.477893617504196 1
0.271027047952833 1
0.305585065698268 1
0.637823065812767 1
0.361287397825284 1
0.272074859513994 1
0.428104088779899 1
0.752247007737302 0
0.309287299132017 1
0.604956844185255 1
0.492117668176991 1
0.582582924086871 0
0.493227189716747 1
0.561888430222528 0
0.480237134902468 1
0.263870456939982 1
0.182213041554013 1
0.479448717350865 1
0.465821767567209 1
0.447406495266847 1
0.481863219316331 1
0.412772380264893 1
0.699270051623212 1
0.352731555313261 1
0.393346326308244 1
0.39062984228679 1
0.319570993663197 1
0.60978693104595 0
0.376615057148711 1
0.512884327736484 1
0.527479918667635 1
0.482095566291535 1
0.306670800269796 1
0.651175725798159 1
0.445713471002849 1
0.414602840067626 1
0.405215801382578 1
0.315796706628966 1
0.237664620945151 1
0.58280599026655 1
0.328914103657602 1
0.29896596383517 1
0.51434712774745 1
0.656337794573965 0
0.492714865891713 1
0.503397577827672 1
0.265537676049218 1
0.436881483066965 1
0.469499451975873 1
0.424158136742101 1
0.459758514495462 1
0.411607853517379 1
0.383575479572437 1
0.381746639709179 1
0.708180393703783 0
0.583282921477337 0
0.586676474994683 0
0.182307233450191 1
0.42349288502398 1
0.378681971183939 1
0.501441713634242 1
0.383229973048744 1
0.299894621454896 1
0.34976632011202 1
0.396249190572372 1
0.284130634228649 1
0.537131773115812 1
0.460101747845305 1
0.432538435327651 1
0.29760757621421 1
0.252399614172846 1
0.306555844724803 1
0.433134389175103 1
0.559037944063079 1
0.538528603427805 0
0.637575833364763 1
0.446354612909696 1
0.420390875768772 1
0.181708918323121 1
0.498070313858683 1
0.375355394074148 1
0.372925129749798 1
0.321842832920278 1
0.560281016228078 1
0.395798915275316 1
0.602741725738801 0
0.29369847366012 1
0.334487026210366 1
0.288461199954593 1
0.247886152287523 1
0.50038816056937 1
0.536817642920854 0
0.327478604222377 1
0.437113673130579 1
0.482247816923179 1
0.466007142863013 1
0.373798763743025 1
0.39661270059167 1
0.459295906475167 1
0.532023973510204 0
0.320151625248847 1
0.381792822274042 1
0.389632661099579 1
0.451302660138778 1
0.309917899589929 1
0.322809768332188 1
0.464337771719312 1
0.36346130897917 1
0.424726609270428 1
0.347943084018763 1
0.425290877042643 1
0.388820722534369 1
0.316748536021922 1
0.4002658024494 1
0.479083738945049 1
0.185658097022763 1
0.305448101037935 1
0.594313805004668 0
0.400214640166417 1
0.42268793522906 1
0.42514300352536 1
0.422141174051724 1
0.457507044157846 1
0.375992218698257 1
0.354763156700189 1
0.426780941377736 1
0.293727436913954 1
0.361359065600004 1
0.349148705690938 1
0.276251753990711 1
0.264047512067673 1
0.492160244812553 1
0.496493948560859 0
0.429281661524037 1
0.3937373726318 1
0.404959599422951 1
0.23218843666695 1
0.371893502548555 1
0.523637905610104 0
0.516634030259884 1
0.509617637831137 1
0.386024642481045 1
0.464949641270734 1
0.30627792317713 1
0.487608167731611 1
0.210972949459204 1
0.68927812368089 0
0.626002055717028 1
0.515104984743337 1
0.492006370670525 1
0.310717571392773 1
0.528607313206458 1
0.333043227388071 1
0.271004212292666 1
0.284162750260944 1
0.408145869779332 1
0.268400590325687 1
0.379284865071412 1
0.442354745026888 1
0.45007557797745 1
0.264904915385342 1
0.231027174206538 1
0.65684579384544 0
0.582118852291512 1
0.565702142565444 0
0.615536133364481 0
0.341702205161734 1
0.467192914114113 1
0.164416350956422 1
0.405443100373762 1
0.343811171008987 1
0.484765372475118 1
0.422903016746828 1
0.43156092010294 1
0.537678733027694 1
0.434568909215438 1
0.567582692851237 0
0.374859908129242 1
0.304052481796215 1
0.582650534619118 0
0.509152818935203 1
0.403192724308982 1
0.568300720897097 1
0.5965549338162 0
0.310282146173131 1
0.483125563741416 1
0.298539281252761 1
0.569208024938223 0
0.490310813044419 1
0.262132269050336 1
0.433813026279166 1
0.329980218889234 1
0.499681484851865 1
0.559403705920425 0
0.546634044065431 0
0.373301898366102 1
0.597547206868958 0
0.530933744447857 1
0.661536193487325 0
0.660524155496329 0
0.516435686334365 1
0.327344298364942 1
0.428248374139151 1
0.265176505137124 1
0.470963251144517 1
0.329801967371927 1
0.319733008503636 1
0.249412283302121 1
0.397946310897476 1
0.369853242372994 1
0.382302255543824 1
0.280053199695668 1
0.271064519994411 1
0.47797683282624 1
0.314888747279423 1
0.480966949054282 1
0.420877945028574 1
0.348188186312737 1
0.584095494329566 0
0.532084391582346 1
0.77113223368479 1
0.732075927163091 0
0.504083359956296 1
0.266340003330748 1
0.385134326589438 1
0.515735445669146 0
0.313886461900445 1
0.434029860642629 1
0.38651104560144 1
0.381745724800791 1
0.490654148097508 1
0.109080639815263 1
0.390523760425088 1
0.250907434493745 1
0.507958160356075 1
0.539086175294144 0
0.399448604977207 1
0.574647151660801 1
0.383487689347587 1
0.460198959073615 1
0.520833807989691 0
0.387604802990261 1
0.387896845220262 1
0.478361709092105 1
0.407567027500752 1
0.253824017089718 1
0.625687905829296 1
0.504559935113207 0
0.371329414391268 1
0.629085403989956 1
0.288641962186177 1
0.550929423239948 0
0.339928898645039 1
0.567499593209595 1
0.201186417041136 1
0.834528728369438 1
0.1991364787369 1
0.404517623885329 1
0.520851458222209 0
0.514340388923389 1
0.316951982044444 1
0.417260661694469 1
0.341875051444222 1
0.351952710747383 1
0.570327445833468 1
0.536133407024254 0
0.337075332817154 1
0.532470439863258 1
0.459240767851838 1
0.514350290787133 1
0.366079754818023 1
0.493928002360297 1
0.346289174876572 1
0.35938151357456 1
0.584471105371278 0
0.471327249933824 1
0.492527349026723 1
0.372367711206711 1
0.387963891910582 1
0.200273939129921 1
0.319227206788303 1
0.213743920163449 1
0.363785196227673 1
0.493991773655262 1
0.450745974402757 1
0.5048121860425 1
0.410029329187405 1
0.236291734442023 1
0.469784436688638 1
0.374624885413231 1
0.43621653019938 1
0.484399678179089 1
0.384388262524557 1
0.601060790757644 0
0.341401078024155 1
0.175035586475233 1
0.494993101544894 1
0.414976248349763 1
0.540408544602135 0
0.338995852872025 1
0.363365691618129 1
0.53689369447427 1
0.388388077384802 1
0.457752533269883 1
0.261042088058331 1
0.506328418694545 1
0.53496028241316 0
0.40478670704395 1
0.169314738439298 1
0.36533590022224 1
0.428137287187746 1
0.434582605864805 1
0.687337563423141 1
0.21857375657737 1
0.147602160842814 1
0.395617529812467 1
0.456576103029157 1
0.552878475818401 0
0.445027534087632 1
0.490221328185775 1
0.327266150786044 1
0.339479529855674 1
0.425127452346671 1
0.469819004207045 1
0.296593585406866 1
0.735913712489417 0
0.448110478308008 1
0.426067810623898 1
0.27508087656872 1
0.380349497054368 1
0.472638268313298 1
0.285522723307265 1
0.517077543517983 1
0.33291892506562 1
0.587626645582135 0
0.240920349684213 1
0.250465230778589 1
0.280059041011182 1
0.336092655790208 1
0.552652511354308 0
0.556406393826562 1
0.412698085959507 1
0.22169333085964 1
0.563142343211196 1
0.106578520710591 1
0.456599610363274 1
0.106766625350465 1
0.271312475759599 1
0.562215659091294 0
0.448348533417603 1
0.404785597348358 1
0.581605368800569 0
0.412538401549903 1
0.385268549166092 1
0.549414642687961 1
0.559388675636114 1
0.435136931564511 1
0.662635838590925 0
0.491103894907334 1
0.426097053657409 1
0.631871935216383 0
0.420174771395456 1
0.360463686202755 1
0.560327920177685 1
0.371227005497377 1
0.44479207071088 1
0.307706264264744 1
0.328462146438163 1
0.593852364273082 1
0.374937985036543 1
0.542213337804115 1
0.68201568277535 0
0.298480720502596 1
0.684314368355309 1
0.315574665733949 1
0.525923040089894 0
0.345040159451343 1
0.305415284550113 1
0.534376857385704 1
0.429250138793987 1
0.219628504085492 1
0.434939262143729 1
0.539788254119819 0
0.423653309597721 1
0.321239183849274 1
0.347497771488108 1
0.264953856706483 1
0.540208935004741 1
0.612600675269354 1
0.511418889091196 0
0.374490746877853 1
0.375189986904897 1
0.442857765338083 1
0.505759635074606 1
0.334149325729201 1
0.261409102142187 1
0.492786193540016 1
0.478032942199609 1
0.257457426135997 1
0.74427368285944 0
0.613085704823371 1
0.406375893272614 1
0.33502431342663 1
0.480159683443715 1
0.365788630586269 1
0.237187170757396 1
0.371278826738784 1
0.608445552845992 1
0.511773055826044 1
0.396636263777628 1
0.477706829308785 1
0.562553896035088 0
0.541197045272572 1
0.424905473738835 1
0.453834040854967 1
0.774004662535383 1
0.435561151431171 1
0.328139676066861 1
0.356735685958282 1
0.607229849273735 0
0.341568276066912 1
0.439224158517547 1
0.396506564067254 1
0.457886155132406 1
0.479541662976843 1
0.422570693554014 1
0.305854017655841 1
0.494457058423694 1
0.319571111754635 1
0.392959647295989 1
0.535732369344669 0
0.426212888295284 1
0.477961254114639 1
0.523572060482365 1
0.258094525256389 1
0.537525892073458 1
0.409499306825505 1
0.3668809943829 1
0.654702268800477 1
0.212975591860274 1
0.487299989007791 1
0.410964613087484 1
0.394144236364779 1
0.4048647326952 1
0.579559928105038 0
0.370434866815828 1
0.190143395430579 1
0.412029172998169 1
0.252472662976511 1
0.610659220858983 0
0.373250887970231 1
0.419288737261685 1
0.140884557441406 1
0.522069557718089 0
0.468790364632742 1
0.416054923699082 1
0.415173648415912 1
0.681079431080703 0
0.529312225735932 1
0.278929036696762 1
0.297007787789539 1
0.576893131970807 1
0.414358151698575 1
0.207761245580508 1
0.576397377657067 1
0.499691302459365 1
0.5124484945718 1
0.43274657371654 1
0.351135152261173 1
0.640759744223277 0
0.379374883480108 1
0.430322048004697 1
0.310496494149807 1
0.493145396322336 1
0.682613306360395 0
0.47857995845802 1
0.466252760452848 1
0.461129103126909 1
0.45047964570615 1
0.405840399113103 1
0.549330749751681 1
0.616031622465739 1
0.18852614432327 1
0.204870922356547 1
0.459047972247428 1
0.409936066557292 1
0.454132077384754 1
0.325054434745702 1
0.491398692666521 1
0.516651970640868 1
0.494644738091322 1
0.475792964341405 1
0.521967723416321 1
0.415792120462251 1
0.430115989578032 1
0.367509133273666 1
0.326564580120914 1
0.378872985661321 1
0.485408998860315 1
0.447131948500091 1
0.466164443800786 1
0.495252821595444 1
0.49587959215639 1
0.411260204478386 1
0.424794612444283 1
0.563475102414854 0
0.495094823280734 1
0.156722237947982 1
0.306180305801113 1
0.423576902714402 1
0.340081562811452 1
0.545030909596402 0
0.303902303268354 1
0.35698709810752 1
0.322167974666813 1
0.477868740006422 1
0.173712734814209 1
0.518271369549773 1
0.335761200941201 1
0.564880499156346 0
0.546447649634555 1
0.441149654393206 1
0.566580364183175 0
0.240919212300022 1
0.461631261502591 1
0.442287854726549 1
0.360983984456286 1
0.43842108206095 1
0.409691547664394 1
0.461984086706296 1
0.412853772659727 1
0.296555504233479 1
0.376870335647307 1
0.57446979698455 0
0.402218878874659 1
0.458099777767109 1
0.496976002789033 1
0.633473864216368 1
0.426862528116883 1
0.478843454230059 1
0.525980997545519 0
0.525192702972537 1
0.837994422093564 0
0.485088852077284 1
0.350759099520493 1
0.517565539965223 1
0.498786540386238 1
0.604599458036925 0
0.473067228396317 1
0.279499649274677 1
0.158712970412217 1
0.717169961896222 1
0.489882514276017 1
0.496096314710693 1
0.338939193319812 1
0.51359672271889 1
0.550265280299106 1
0.467871375729884 1
0.558867624424558 1
0.568818892933366 1
0.386627787377762 1
0.320542468343687 1
0.405438823256307 1
0.421757175057207 1
0.279656576863509 1
0.190550822900121 1
0.205370543931655 1
0.484458279570407 1
0.364327546010391 1
0.276742330140902 1
0.482157833762743 1
0.32559928469978 1
0.376597816487703 1
0.438923678505374 1
0.374123358738493 1
0.492666677062725 1
0.573591509894506 1
0.392732419675778 1
0.620644192043785 0
0.470668275749448 1
0.663980093438915 0
0.490745571091141 1
0.403948010808143 1
0.451783248541729 1
0.150714869409079 1
0.309083013363441 1
0.191384555861409 1
0.44722837922762 1
0.498409978897142 1
0.383058826648104 1
0.561022196997714 0
0.549933384711348 0
0.330704662229065 1
0.39387929310841 1
0.483358877607888 1
0.342654053759176 1
0.532009641176657 1
0.613566067752289 0
0.178649911354033 1
0.325775574813189 1
0.484807903782223 1
0.472086464992111 1
0.522625185288057 0
0.544815972022186 1
0.656134803423923 0
0.319482753707013 1
0.39313562609545 1
0.417160143341433 1
0.386279581919545 1
0.33210935335703 1
0.350864578041569 1
0.197084647798595 1
0.557615572315151 1
0.374459720576212 1
0.42910182465202 1
0.417803047270836 1
0.48035288653393 1
0.543751875759174 1
0.534973541754484 0
0.426083759958737 1
0.248804404715293 1
0.423720829231979 1
0.470539714110259 1
0.398945881654949 1
0.265677127014385 1
0.252402560411877 1
0.444275977703667 1
0.469103035183277 1
0.273779106063564 1
0.359134372728809 1
0.407147671492602 1
0.527724881031247 0
0.279514513117722 1
0.370294004843652 1
0.445019058145454 1
0.577427048308531 1
0.300215977042202 1
0.410091471419089 1
0.539137194079251 0
0.543807149174319 1
0.390562284372328 1
0.516261821077306 1
0.449597591000467 1
0.538843423298495 1
0.579032139412945 0
0.448861673267165 1
0.250067588594409 1
0.510141439305297 1
0.328439571819169 1
0.545345384960843 1
0.480455796816465 1
0.409994519369181 1
0.661230686962583 0
0.226367936592053 1
0.46685104872997 1
0.557683931708136 1
0.522077806609667 1
0.63144600448614 0
0.665809499976349 1
0.102758819622441 1
0.434932216137625 1
0.415625943675191 1
0.388910539705997 1
0.409195883049391 1
0.245573610617232 1
0.400263778906612 1
0.177886757358776 1
0.31365555670305 1
0.459572831230557 1
0.50261392630977 1
0.436074777617104 1
0.366199313924411 1
0.264948466347538 1
0.39970843120958 1
0.485533530468221 1
0.27152180744189 1
0.222111558135705 1
0.405393765447329 1
0.614984876283658 1
0.463553180014912 1
0.341592595269558 1
0.560744044036577 1
0.250835937403496 1
0.30091979006221 1
0.293149421548068 1
0.489489750843175 1
0.43684241080423 1
0.58312418757967 1
0.534311583745996 0
0.505457334038862 0
0.480477403277405 1
0.370233215538618 1
0.447424529197141 1
0.382187685183713 1
0.549225094756995 1
0.306268401432881 1
0.440596112079289 1
0.376763778610765 1
0.323027730423346 1
0.3640627590509 1
0.33638935454556 1
0.403819984391888 1
0.352370362356112 1
0.590950403136201 1
0.495997987400452 1
0.319749523535779 1
0.347317808976289 1
0.324233731448649 1
0.173047082684633 1
0.396074632272373 1
0.342268347045657 1
0.608020386100387 0
0.328060879825279 1
0.315463797026328 1
0.16796936987751 1
0.54318320274151 0
0.602541879048606 0
0.30925798397073 1
0.450407531226651 1
0.528720228671614 1
0.426629741368844 1
0.263150920832735 1
0.694700018661188 0
0.423339707846027 1
0.326425157332918 1
0.444524175548199 1
0.345540287142802 1
0.549539319988405 0
0.533913957684159 1
0.621259255072458 1
0.357892698495783 1
0.554351542400348 0
0.266188620685199 1
0.538401678974973 0
0.476412471212174 1
0.385954395785373 1
0.489412367905358 1
0.489275607648275 1
0.279329116854052 1
0.522349471117115 0
0.311488870164679 1
0.371960299300432 1
0.36218240977501 1
0.335804362803544 1
0.284078538153298 1
0.437720656742978 1
0.396458899168116 1
0.492038796298184 1
0.718014485949668 1
0.461717258060603 1
0.226302544313849 1
0.407435624624997 1
0.334285378583327 1
0.471529186265519 1
0.366727997188627 1
0.650763733429319 1
0.467230221162481 1
0.354836184531127 1
0.33851746995837 1
0.398726350336349 1
0.46306304161111 1
0.493518946877886 1
0.346329097599273 1
0.380137465341538 1
0.374151485460419 1
0.476824837154259 1
0.479961484364711 1
0.352775499799383 1
0.553555883418304 1
0.247776849160307 1
0.268168122129795 1
0.39014241164372 1
0.369403631948806 1
0.290902523316537 1
0.324317648859857 1
0.255948830095367 1
0.52106274783697 1
0.405140716905558 1
0.353367050334208 1
0.490801941713966 1
0.287287319392744 1
0.126125446229719 1
0.259973077681162 1
0.496039551815492 1
0.303608997060258 1
0.267602601749948 1
0.351922962845683 1
0.331641144703422 1
0.586919895939836 1
0.259491959904844 1
0.495547266208868 1
0.787150378557241 0
0.346571747444388 1
0.258372263034096 1
0.488899622717172 1
0.391023954454731 1
0.562130923740031 1
0.587770758586711 0
0.428802764018774 1
0.523807121296311 0
0.339972191026628 1
0.673477455546782 0
0.46774080942766 1
0.459179875902761 1
0.466000164727498 1
0.442083646885998 1
0.362671418831887 1
0.54340713644411 0
0.545142775224632 1
0.46632209001145 1
0.354881760675545 1
0.453424111674179 1
0.477254935980097 1
0.42438629537454 1
0.53736305536347 1
0.557817285987277 0
0.220369925471073 1
0.342466489168178 1
0.407604027382597 1
0.29908451902098 1
0.39273865514747 1
0.260419270115629 1
0.470748322031814 1
0.579001431337886 1
0.475615227642923 1
0.478366415836015 1
0.289539088631867 1
0.636170392962501 0
0.378396313577772 1
0.495707375504191 1
0.490038319630657 1
0.501367244379362 0
0.29929285667411 1
0.424068631099864 1
0.510635656870835 1
0.168376823929399 1
0.409462498443114 1
0.362400506592061 1
0.338524352091663 1
0.331329612592023 1
0.542702086464346 0
0.347606174031952 1
0.29722281904736 1
0.503977197967691 1
0.25931889771018 1
0.376985576896772 1
0.248834130024389 1
0.538949016956087 0
0.353610340066066 1
0.401934334211767 1
0.680389224221097 1
0.463324110457279 1
0.591391423551638 0
0.373706908053064 1
0.182930250485166 1
0.419383576442206 1
0.480155227425436 1
0.467926199895037 1
0.491231897487589 1
0.287843517363259 1
0.477501784017865 1
0.27679486421695 1
0.332890503057053 1
0.537117373433517 0
0.390219423290404 1
0.499750693557937 1
0.243124759486377 1
0.402090656087916 1
0.538603499705037 0
0.206567881308008 1
0.386777942246921 1
0.601213614765709 1
0.645020135959438 0
0.66206999520516 0
0.643429431877081 0
0.270206141957709 1
0.428892723204152 1
0.443963483885289 1
0.37008413303415 1
0.504708189162229 1
0.38620315026502 1
0.543770573244116 1
0.496067474333831 1
0.423183129145344 1
0.499926813033514 1
0.600598695659664 1
0.415582536265697 1
0.47498176644162 1
0.346626013394032 1
0.253198297663527 1
0.291472291030874 1
0.420733996302039 1
0.702616722575314 0
0.35582102536553 1
0.519494541642437 1
0.52403078890989 1
0.579165217939908 0
0.300467403118321 1
0.516457345105471 1
0.188779780980786 1
0.526474922290691 1
0.462428856775111 1
0.454597112694898 1
0.402063983973426 1
0.47773231604748 1
0.417747670847072 1
0.479330301107214 1
0.529496978509405 0
0.263094148825493 1
0.403551328528301 1
0.503718085429355 1
0.426359163083695 1
0.410035689684141 1
0.289114923910221 1
0.343585770046357 1
0.34974217171556 1
0.55267780549073 1
0.371199925238792 1
0.477331624564288 1
0.393089924544546 1
0.541379779060853 1
0.578698037540618 0
0.564267734857326 0
0.391755955367145 1
0.289689058639695 1
0.454782626581418 1
0.45269931862783 1
0.417498496126978 1
0.282558287541826 1
0.288195161473486 1
0.275139519163547 1
0.341122675144227 1
0.395157942420041 1
0.234695221348627 1
0.362570138432586 1
0.468242087135053 1
0.42051126293011 1
0.410897322631052 1
0.621900019133032 0
0.171953691790796 1
0.475484584822923 1
0.346972200173807 1
0.456922981687004 1
0.556154646305694 0
0.484331560852799 1
0.46115948614393 1
0.175040925842505 1
0.36623999884207 1
0.477351109126138 1
0.438731520077384 1
0.466311112549561 1
0.482975540525808 1
0.462670193303527 1
0.383672453690846 1
0.474288648791978 1
0.240652996911962 1
0.571283783571603 1
0.768859974342616 0
0.444367948046177 1
0.400212804378341 1
0.401550384168869 1
0.454118281472513 1
0.444613154892869 1
0.500670699463824 1
0.386769547139847 1
0.716793754908118 0
0.473359010322788 1
0.45011600402845 1
0.447722923151124 1
0.309682892252892 1
0.438309856997036 1
0.431981485178856 1
0.548537629859411 0
0.462290778619117 1
0.613703452805804 0
0.407560245561557 1
0.318761324435895 1
0.444170934149534 1
0.597623302778245 1
0.545679169955421 1
0.36653371176677 1
0.390844804379384 1
0.117690603648069 1
0.469859179674665 1
0.3382558045077 1
0.456498104382671 1
0.355136920568062 1
0.575320062774197 0
0.406133664765647 1
0.500946333630276 1
0.404892242265633 1
0.406801431451906 1
0.333398407143992 1
0.532791080441682 1
0.556208790867679 0
0.322690535361051 1
0.4336820094204 1
0.569248024658582 1
0.220888117937336 1
0.496503243187678 1
0.541118175299036 1
0.2934954261976 1
0.598596995635818 0
0.721738612439769 0
0.456092790466885 1
0.56548124904097 0
0.443561277838484 1
0.369525020115151 1
0.54680269906794 1
0.394956564726835 1
0.460559976190953 1
0.345880315835859 1
0.48335614216296 1
0.469962423307099 1
0.319260663288339 1
0.388286749023002 1
0.395404249081262 1
0.506297711161572 1
0.343297561333865 1
0.445735535412759 1
0.370158904610137 1
0.436408657131061 1
0.41420140261135 1
0.54234665559311 0
0.197837377772291 1
0.435167306460361 1
0.348835280132659 1
0.263193701891024 1
0.621932401827114 0
0.519429287699511 1
0.472670496360352 1
0.379622795521849 1
0.638722434083662 0
0.369506565217043 1
0.461887526407245 1
0.203223303153288 1
0.589445804507398 1
0.212043835827436 1
0.314080497560895 1
0.38357826681487 1
0.376611220194763 1
0.534709739543471 0
0.288500434150457 1
0.50938250916903 1
0.425276338295148 1
0.48932163422726 1
0.330338171877085 1
0.449747220793601 1
0.399890387197292 1
0.317122880165684 1
0.440935718644201 1
0.491269434294436 1
0.511837083307648 1
0.541556468028645 0
0.540730384592894 1
0.385546855068488 1
0.22593020539609 1
0.260591644330648 1
0.505883377006876 1
0.291741024301289 1
0.279967167580461 1
0.58349621038673 1
0.470101050818097 1
0.623920775057774 0
0.402083758545141 1
0.420492383478667 1
0.394091663849716 1
0.17110671277912 1
0.575606058187162 0
0.501351950011328 1
0.412411652124092 1
0.440678873584865 1
0.369077020475751 1
0.444500198171269 1
0.492436348185608 1
0.410076309575269 1
0.427831496127512 1
0.387861182353074 1
0.426747794764926 1
0.533872875779756 1
0.385511227038311 1
0.214736999777264 1
0.401471384773132 1
0.359385976946518 1
0.352522758877038 1
0.44422263042762 1
0.40435008337575 1
0.372681640024478 1
0.187700323882291 1
0.406135635589013 1
0.348980374394875 1
0.532629147424131 1
0.341574685165503 1
0.614005317298353 1
0.447460080762179 1
0.456931425394947 1
0.2674744812896 1
0.654093465267093 1
0.587485611695391 0
0.506301049981353 1
0.505082893629365 1
0.367341855301197 1
0.411101100380854 1
0.564559096898706 1
0.370837371405903 1
0.525045873195357 0
0.546212191788693 0
0.42005880893445 1
0.468631451351539 1
0.481825110751549 1
0.491055901113089 1
0.570693217672035 1
0.502306565184871 1
0.3674561360163 1
0.426930544090026 1
0.441712806833103 1
0.448848048358892 1
0.442915752827964 1
0.467504685982846 1
0.302834260641492 1
0.421859086447384 1
0.457494617922819 1
0.291679121123401 1
0.406230426883072 1
0.565714854803179 0
0.283022821595747 1
0.401852405796554 1
0.496422198554506 1
0.57297980950287 1
0.474844614504109 1
0.404600607376764 1
0.398623951562422 1
0.505161873122923 1
0.320927548233837 1
0.409572937015519 1
0.743960449927113 0
0.295465663490984 1
0.631530311379827 1
0.354338239586327 1
0.347442134855615 1
0.631892296066522 0
0.469143522619569 1
0.441668932366431 1
0.409162769911159 1
0.383576712979125 1
0.473890485590063 1
0.581837490659186 0
0.54044082913836 1
0.472218275630147 1
0.434011212468003 1
0.267918815388171 1
0.457662536770026 1
0.423097992870174 1
0.67375124643963 0
0.493786498275616 1
0.300259824526851 1
0.490578244765099 1
0.637810525256475 1
0.49732506874512 1
0.470157133085543 1
0.574266195116381 1
0.252072272358591 1
0.461084063005008 1
0.637046736767536 0
0.227002172209419 1
0.310868107819296 1
0.378435736839303 1
0.364333745761197 1
0.378147707734171 1
0.309017883739741 1
0.215841680602177 1
0.284606176868452 1
0.481774845369067 1
0.289144778330823 1
0.451425985911003 1
0.4505087892146 1
0.460386320784799 1
0.437733487345748 1
0.626181898984441 0
0.378308133432533 1
0.401918125868643 1
0.409340039068342 1
0.523946855441705 1
0.344774149613639 1
0.620247979464215 0
0.431864442017597 1
0.287930759786944 1
0.211872565459488 1
0.572522023526697 1
0.555431361878918 1
0.48114218044848 1
0.488279314339875 1
0.518957114659124 1
0.554055063731904 0
0.669194415068507 0
0.276526254280291 1
0.565190393984774 1
0.57427459639359 0
0.345914607192545 1
0.354531769889915 1
0.24627066836881 1
0.395286713316641 1
0.472113957096067 1
0.325731618168343 1
0.520251208045074 1
0.25239687349767 1
0.271789643107605 1
0.548707401424149 1
0.457036984410036 1
0.467457628534688 1
0.432844733066104 1
0.290154663243001 1
0.435801866527672 1
0.405257849909582 1
0.465085488841821 1
0.431757172401497 1
0.4544028088874 1
0.356603876248663 1
0.444400544552802 1
0.204361055410067 1
0.411714436277791 1
0.650322798538391 0
0.502651819534669 1
0.456661693968311 1
0.56942909052612 1
0.515101185515943 1
0.516815068311245 1
0.484891038725874 1
0.213864936581493 1
0.499576203867283 1
0.322204951114121 1
0.383944030474666 1
0.320508483107386 1
0.308110417576988 1
0.167323765784316 1
0.147019321251489 1
0.368741543338166 1
0.528955176284051 1
0.489927644272971 1
0.420647896436341 1
0.417992223538691 1
0.252594718006746 1
0.266500957819628 1
0.301359226715804 1
0.580076823674275 1
0.449419051831625 1
0.753164204237651 0
0.488795108460356 1
0.554708692647414 0
0.524400276311457 1
0.51591901507223 1
0.585711154927653 0
0.380960844912657 1
0.405823325472411 1
0.535224894086652 1
0.200454590789745 1
0.156048867079573 1
0.249397818873707 1
0.419616392071703 1
0.527152189973135 0
0.548059511705636 1
0.189087349283879 1
0.362313211759077 1
0.52980536928836 0
0.769295642501538 0
0.734950291411207 1
0.375942026121574 1
0.496061606791978 1
0.409347348442833 1
0.630121160122877 0
0.138429173161118 1
0.351532756979518 1
0.328642942917795 1
0.494707222865191 1
0.473763481635158 1
0.339024179611687 1
0.409402202815685 1
0.511921661971703 1
0.5347278186475 0
0.438885994503645 1
0.523801377847956 0
0.380274891569378 1
0.62516183864344 1
0.252766859202925 1
0.477834107718364 1
0.444502547117343 1
0.259334765024778 1
0.584364425967429 0
0.225493624735697 1
0.444837463279172 1
0.406717545598697 1
0.53715350282923 1
0.58350313562358 0
0.379229614964785 1
0.625693927290086 1
0.473786374621163 1
0.454828666809684 1
0.290233876325442 1
0.457989479843112 1
0.446543156180402 1
0.443824959119859 1
0.180785529690788 1
0.487198828335961 1
0.426715901264366 1
0.454816162469198 1
0.329556433259456 1
0.235801840165447 1
0.331918824692159 1
0.607180967829041 1
0.411361817901785 1
0.175596950380721 1
0.454766677963034 1
0.415732944285302 1
0.504182012509104 1
0.400854413528196 1
0.445154704597237 1
0.390362760755092 1
0.297043452054249 1
0.417771854776628 1
0.478511469293871 1
0.550085155294532 0
0.301590192002791 1
0.511510498050307 0
0.387807785878322 1
0.36328129274713 1
0.176502044122435 1
0.367320648416726 1
0.402341033012478 1
0.700399873765328 1
0.458842310214502 1
0.520471908868725 0
0.277580207046765 1
0.413505191028681 1
0.550701059397082 1
0.455118655515176 1
0.526742246850968 0
0.325147654815483 1
0.464587833400826 1
0.414691276873896 1
0.63306550185844 0
0.522318550125243 1
0.251191978457409 1
0.358686635408415 1
0.302529988237341 1
0.192087687234887 1
0.501257367269261 1
0.349638129318537 1
0.447142798096011 1
0.368010462195419 1
0.259197706332352 1
0.265027196613793 1
0.448434008128753 1
0.441481221650932 1
0.201204876973658 1
0.377715522541771 1
0.477611845907725 1
0.494071601760809 1
0.635104905759952 0
0.116574801876358 1
0.36484133592239 1
0.357582061069539 1
0.296231070153916 1
0.457508204319091 1
0.584762149625593 0
0.512372105552479 1
0.383930731208989 1
0.361561053198755 1
0.447886255034988 1
0.476151483693847 1
0.447704950072743 1
0.48021922313718 1
0.604454231221388 1
0.518062763605577 1
0.368554571366214 1
0.402306273834577 1
0.395571633661533 1
0.724401437205373 1
0.76407763804265 1
0.336196631920896 1
0.661969617195342 0
0.521472736783341 1
0.329596653175939 1
0.303612123508624 1
0.596482982608235 0
0.602062044351708 1
0.624353332473154 1
0.568558501722948 1
0.50852252167986 1
0.179494785651212 1
0.232594014573349 1
0.323015827455352 1
0.553333853106143 0
0.488441664133722 1
0.335324154945134 1
0.577644917015433 1
0.573308122414472 1
0.517651291045606 1
0.477650520091535 1
0.387877852258674 1
0.390458888200905 1
0.561221415354626 1
0.570149951045504 0
0.418273734894701 1
0.487719051321941 1
0.559071987470855 0
0.349365978496202 1
0.559528838696379 1
0.391881344443181 1
0.390044433084686 1
0.247666691752279 1
0.427451590183071 1
0.565225553302711 1
0.22629835148033 1
0.494177223943218 1
0.398498031069344 1
0.472769453799898 1
0.480099037591963 1
0.570469009583878 0
0.406573851615928 1
0.372171186914915 1
0.490893685660155 1
0.520255617972587 0
0.545722265982035 0
0.357176199687302 1
0.546568119752414 0
0.29683734174707 1
0.408661245451101 1
0.480635481812689 1
0.43017250590785 1
0.239438242114594 1
0.339709830935233 1
0.213920810505233 1
0.438404189915493 1
0.357502675317932 1
0.389113535908791 1
0.365587184426943 1
0.371407562764316 1
0.362242783696979 1
0.699669259634888 0
0.365675951395133 1
0.445719971145535 1
0.517252569818166 0
0.317786415516759 1
0.49247178404519 1
0.402412619329432 1
0.456819936081915 1
0.522560918896319 1
0.451337310988414 1
0.463780138659119 1
0.565492495414223 1
0.373338877686901 1
0.356462692032271 1
0.466174648295706 1
0.444453119519375 1
0.487571392387562 1
0.368604521851903 1
0.669382617920988 0
0.394420223877321 1
0.330623670000358 1
0.468553131133915 1
0.310667247640131 1
0.634603572278122 0
0.277401993482342 1
0.421387863253003 1
0.310687701943537 1
0.68764660373137 1
0.390476558083405 1
0.643283624158514 0
0.526293722063773 1
0.433137751091268 1
0.428304492060341 1
0.811346251050404 0
0.560993900991097 1
0.566803409218722 1
0.345841693303583 1
0.302974278427538 1
0.255402387365069 1
0.235685964727811 1
0.562046224137277 1
0.579411705468968 0
0.214835390299217 1
0.269888670475576 1
0.614070689454907 0
0.42871614414891 1
0.400069756149009 1
0.375103418261252 1
0.563814045489105 0
0.423225678470518 1
0.511838776466257 1
0.529987778449753 1
0.385224752622535 1
0.494925152271054 1
0.512706268487874 1
0.468940052414478 1
0.583284501722688 0
0.207669536981209 1
0.424997778020021 1
0.320825691869905 1
0.252664337128569 1
0.4812844488555 1
0.472001537995254 1
0.332444099259241 1
0.37284879230399 1
0.424879018026661 1
0.580881671746222 0
0.494335630183814 1
0.403954091795277 1
0.420157767454506 1
0.438106235237006 1
0.433575509556118 1
0.272125232468891 1
0.495467056538726 1
0.167355714196303 1
0.431963757104594 1
0.278353441790755 1
0.327209662336281 1
0.39461294454661 1
0.296912236054748 1
0.445612411021273 1
0.455231454211293 1
0.216852747260518 1
0.419965000905383 1
0.649877129220091 0
0.471286541764663 1
0.457020047684611 1
0.217955301702879 1
0.235120914365192 1
0.497848385786387 1
0.18835282926457 1
0.362840272135918 1
0.406181576002582 1
0.263430646883728 1
0.454727597467949 1
0.483325684733439 1
0.281250867616304 1
0.216264723664315 1
0.547981460996856 1
0.59029835790409 0
0.413319867733908 1
0.538094899359608 0
0.446260319070157 1
0.548229928082955 0
0.459241319853589 1
0.227435127895696 1
0.417325515377786 1
0.338612573892955 1
0.480826023173469 1
0.379222027043456 1
0.340222875461367 1
0.480912053720386 1
0.294380161504482 1
0.452296265682285 1
0.507998102057319 1
0.363869575838763 1
0.478835216555217 1
0.348405887810528 1
0.476630303545966 1
0.528588875703628 1
0.446927173317191 1
0.970194248743726 0
0.434658096407639 1
0.29355024138483 1
0.366056104379856 1
0.517157385809075 1
0.406896241474145 1
0.230577415604609 1
0.317707982939461 1
0.224090840942139 1
0.426847895703096 1
0.291156595911362 1
0.505956601994931 0
0.49117545787295 1
0.334827527268406 1
0.471543640619858 1
0.390873525418342 1
0.329127212888524 1
0.452396797640183 1
0.348101402867211 1
0.369974221738237 1
0.674343534341905 1
0.476103523767901 1
0.394054498821211 1
0.139390074572133 1
0.470675046830036 1
0.547259804168158 1
0.375840850868885 1
0.42975713417471 1
0.423631418746175 1
0.73208953554222 0
0.435330721794347 1
0.427323185445572 1
0.610228395962096 1
0.679186702841726 1
0.549448295741108 1
0.272707751113686 1
0.498096299386769 1
0.601586406134833 1
0.54902639480629 0
0.339342007569162 1
0.541254856021461 0
0.304563336752097 1
0.715687059830084 1
0.47397608418817 1
0.239228376915241 1
0.327834361462348 1
0.537896758518024 1
0.491510314940406 1
0.380805370594728 1
0.233321404094744 1
0.685448048091266 0
0.49084451908232 1
0.167910499269351 1
0.488841503430177 1
0.326056334745976 1
0.530200842767366 1
0.723738944008025 0
0.513652977070144 1
0.560702876865604 0
0.532921490958001 0
0.341473813471284 1
0.378329438464399 1
0.417315565745437 1
0.402831414363885 1
0.366343792486793 1
0.365722326548868 1
0.519787026276908 0
0.204174848510886 1
0.490397958004938 1
0.519142244053638 1
0.324071023727748 1
0.275765135958798 1
0.495567482261798 1
0.513409521342716 1
0.42346041284157 1
0.478626935078165 1
0.473095616747387 1
0.610674943313241 0
0.465383142050562 1
0.591119173317177 0
0.488982157937452 1
0.66164898596221 1
0.422268723422155 1
0.450223688081307 1
0.464194648157081 1
0.514359738537206 0
0.448476734803914 1
0.331794153094644 1
0.568337120876249 0
0.4362451678623 1
0.528764193151629 1
0.261526071782668 1
0.34702542572145 1
0.373958718555453 1
0.448549158974021 1
0.372344517708944 1
0.352200679740733 1
0.56538794105958 0
0.482829778128837 1
0.416829153143675 1
0.508527615739255 1
0.364576402434714 1
0.366502912018447 1
0.467457700497477 1
0.490949293874276 1
0.143842644364891 1
0.522167636601245 1
0.414778159349205 1
0.460199958547705 1
0.591172135675066 1
0.650782299937218 0
0.476955945873084 1
0.301705633257498 1
0.297259486685665 1
0.552270419519941 0
0.430426441613524 1
0.614624252922414 0
0.558068831390296 1
0.0081472128307509 0
0.495811188707009 1
0.405031604716282 1
0.434574799242913 1
0.29959811920628 1
0.307201977034009 1
0.495011656175383 1
0.623587313637197 0
0.392124015424486 1
0.296271414340346 1
0.343612765834891 1
0.447498614414655 1
0.211835138651222 1
0.456890358553708 1
0.516393966423848 0
0.303922041654135 1
0.198321221733325 1
0.461861679792639 1
0.346877956455921 1
0.421384661989274 1
0.324743381318081 1
0.422373328344127 1
0.466399075775822 1
0.514858114034112 1
0.522187322861323 1
0.390655510516248 1
0.505706402613175 1
0.2256944086227 1
0.434837048948097 1
0.342663548015535 1
0.406844466757906 1
0.281027660353952 1
0.570078888294214 1
0.513272923900093 1
0.302556753365498 1
0.536580473087777 1
0.632897744160205 0
0.469242947215932 1
0.309591048365904 1
0.633562196074583 1
0.561388668570745 0
0.522527882654357 1
0.289309258758517 1
0.510660857639964 1
0.431511003429336 1
0.36048423031737 1
0.446301828827543 1
0.466871369112081 1
0.247833973446139 1
0.30756157956376 1
0.349063324423402 1
0.346352434026403 1
0.48503333363675 1
0.160752696347187 1
0.16371866948882 1
0.384002909368313 1
0.272078291593403 1
0.526238156205881 1
0.442894708451996 1
0.515136938744133 1
0.532015990536164 1
0.508571766569058 0
0.707393504939201 0
0.408090504243529 1
0.468566269201194 1
0.406452218126383 1
0.532058642550027 1
0.43208137775978 1
0.445387811523275 1
0.466622442750422 1
0.427740534190823 1
0.474996808455851 1
0.532321184507698 1
0.461068483198809 1
0.516788348505784 1
0.504974930866596 1
0.581486059751466 0
0.518495580447648 1
0.534866339165411 1
-0.00612270910816919 0
0.815856748875932 0
0.572073432376775 1
0.321637692539484 1
0.459410256244071 1
0.360466733153102 1
0.416710999837447 1
0.269130033661288 1
0.19059994591417 1
0.332112582002323 1
0.460154061971881 1
0.253747355373245 1
0.559487842456867 1
0.38166742124203 1
0.43788425493188 1
0.380921415264269 1
0.412708255997359 1
0.552210777801815 1
0.501082120442226 1
0.439227547547001 1
0.395749197577461 1
0.392915396853291 1
0.446304144681383 1
0.655229603588314 0
0.465048329277067 1
0.481418130968309 1
0.377753309071521 1
0.291496797810838 1
0.450286147942407 1
0.328845750973371 1
0.442030481476104 1
0.279474094986761 1
0.417818600356596 1
0.247964904929264 1
0.496384706929859 1
0.19913164807637 1
0.427833024069496 1
0.450471515602611 1
0.484597111313116 1
0.254504598850606 1
0.467233963967333 1
0.442619097879393 1
0.370232423071648 1
0.27390193074326 1
0.456213582708782 1
0.487143352792814 1
0.28354402252361 1
0.510366998528555 1
0.538882742161207 1
0.35423525679457 1
0.447434164793046 1
0.38118999229994 1
0.265482412842098 1
0.399946210303578 1
0.48195016710386 1
0.497986928765489 1
0.643817820474036 1
0.427602456838728 1
0.518693347772973 1
0.605385431341767 0
0.479645922462666 1
0.566070589212531 0
0.406890356324491 1
0.412593921404985 1
0.398752127510499 1
0.34559582255907 1
0.154193811076643 1
0.344603222644439 1
0.517471823523831 1
0.417969415404065 1
0.869631302978813 0
0.619968828804979 0
0.317099180382645 1
0.244537514238882 1
0.277512833882064 1
0.481129357048152 1
0.482133613050992 1
0.678273614980216 0
0.365510705815359 1
0.320491708946379 1
0.365550621793243 1
0.611597652049839 1
0.271818793678491 1
0.246926862826038 1
0.617092213886015 0
0.621798473619766 1
0.377999811950304 1
0.373181703868908 1
0.132780150242752 1
0.480986317145787 1
0.482967355729929 1
0.532163341355791 1
0.505867033324387 1
0.421102601669427 1
0.513589233707478 1
0.498777784543577 1
0.314031883182437 1
0.454105536371426 1
0.40251273147958 1
0.456704044576963 1
0.17055340316061 1
0.808011496304325 0
0.625914451346799 0
0.313278712444053 1
0.42231666756122 1
0.394621383765275 1
0.261028068622683 1
0.3788656661911 1
0.532078268391467 1
0.556493853999552 1
0.533889364921529 0
0.576895483483471 0
0.245396745569522 1
0.449319370465724 1
0.197639751270505 1
0.644530787196065 1
0.452054390542269 1
0.393704190612674 1
0.394764019693813 1
0.304037894071423 1
0.229661506907938 1
0.277944488298499 1
0.506388383459119 1
0.467234984558035 1
0.438514144012891 1
0.64544575798239 1
0.453766184308966 1
0.544805490150934 1
0.516748308294184 1
0.327862259141232 1
0.516048395667673 1
0.523751367534193 1
0.216470023462537 1
0.583362727764567 0
0.566885951830141 0
0.145350274599846 1
0.631076266752653 1
0.155219090035821 1
0.661642156984543 0
0.582571608598915 1
0.429115747928711 1
0.393663442848949 1
0.481819476558403 1
0.510249290364899 1
0.619658767595257 1
0.405645909180677 1
0.345606692788102 1
0.353044246663387 1
0.60394515309277 1
0.379088722588171 1
0.367081273790855 1
0.395085135314057 1
0.313099651768517 1
0.372668179489173 1
0.477196110883238 1
0.419604907947824 1
0.510525461752903 0
0.41523651295216 1
0.41752308946848 1
0.436468885055367 1
0.473259141983559 1
0.354322259383883 1
0.381646419669181 1
0.443455415374017 1
0.274390582868576 1
0.402249394375155 1
0.55247658519819 1
0.37153134401456 1
0.35643025357937 1
0.465960248661946 1
0.36471401148623 1
0.35414248396848 1
0.167683150540646 1
0.387461391015848 1
0.320841461580517 1
0.355780763942929 1
0.166394174475808 1
0.380210398315066 1
0.505967275414947 1
0.411979620829415 1
0.405631027461312 1
0.34166491190059 1
0.410440617229017 1
0.266927000223202 1
0.520931930246924 1
0.584362034345844 1
0.286861491682701 1
0.453752692559655 1
0.296962860274303 1
0.261428569719004 1
0.31060762828033 1
0.42973162923172 1
0.514945179682195 1
0.277572602842618 1
0.497261734847109 1
0.346209122138035 1
0.368555589951244 1
0.155275513782868 1
0.543575733736459 0
0.591665005359151 0
0.327448491742394 1
0.506602651953323 0
0.454162254553297 1
0.365606437205519 1
0.624802163974945 0
0.399930527764028 1
0.376211192147655 1
0.301398588206088 1
0.471888832471954 1
0.469919513545682 1
0.34949276313194 1
0.350679500900116 1
0.46912454699436 1
0.434487214236735 1
0.261483812765355 1
0.292349080986128 1
0.365596309150613 1
0.558309660589177 0
0.387936746122595 1
0.410977569089826 1
0.464702181382594 1
0.4767616769958 1
0.628776512715382 1
0.478095672591559 1
0.623476992272085 1
0.51498489286584 0
0.328004234782233 1
0.451520745909004 1
0.653967568927225 1
0.574566289691292 1
0.454873008657047 1
0.260489115043299 1
0.55887618910074 0
0.385607102750989 1
0.440655763616863 1
0.363763932022665 1
0.193942588253997 1
0.60955561451721 0
0.32008918829032 1
0.569553920298769 0
0.307283801476133 1
0.689083861965963 0
0.455976834741221 1
0.557750070304367 1
0.496705680905856 1
0.446832131120869 1
0.210625182403155 1
0.454231354292639 1
0.500480573890401 1
0.517945784879936 0
0.532737115547992 0
0.37762609803834 1
0.568799937718468 0
0.799468851662481 0
0.24831080866457 1
0.393941695630113 1
0.237963557844762 1
0.283049097039056 1
0.572956654724916 1
0.411394235705237 1
0.48097575220679 1
0.459260431401955 1
0.491227908530468 1
0.358804470593184 1
0.517415175269969 0
0.330588556773381 1
0.359841123062707 1
0.521741733260005 1
0.479772657673705 1
0.512626342240814 0
0.213159269592767 1
0.301187601998317 1
0.508904286949558 1
0.375055269716244 1
0.519719273451577 1
0.468890799989327 1
0.423884667976844 1
0.056022804760759 1
0.316656525350057 1
0.340218728628596 1
0.449664416484924 1
0.516919535111299 1
0.240818943972072 1
0.548065295320058 1
0.387221722697154 1
0.221216743677307 1
0.378533184399409 1
0.427807588492158 1
0.381823664301476 1
0.398847471812071 1
0.197129139410998 1
0.431528604303178 1
0.549821438077326 1
0.566556284545525 1
0.270595731946173 1
0.356025084937029 1
0.367193430468108 1
0.455124017634084 1
0.501029092639553 1
0.288254174906087 1
0.400809610101866 1
0.56364013686872 1
0.418132095146444 1
0.535545495670088 0
0.471617003458908 1
0.526495997758348 1
0.338878950224374 1
0.551114025091997 0
0.230170503291855 1
0.679124090009551 1
0.563659232771756 0
0.399488081757058 1
0.398200911716125 1
0.565280185530668 0
0.482353929092787 1
0.489654486735448 1
0.667974335408898 0
0.241151965870695 1
0.60863863564183 0
0.32698296125342 1
0.631516004311634 1
0.337977349849039 1
0.245502701464395 1
0.561723184757908 0
0.530523989660472 0
0.416092471537069 1
0.560186496393588 0
0.56091290216488 1
0.574350086971312 1
0.20904455700451 1
0.268167420646283 1
0.482695823679329 1
0.341141441071489 1
0.187039890315417 1
0.291432602842345 1
0.190928141103289 1
0.462583003563548 1
0.261630753723309 1
0.260973541891627 1
0.448663465470971 1
0.208145927637861 1
0.243431202222646 1
0.705758184524735 0
0.551466958600295 0
0.546299094286557 0
0.389480431471004 1
0.573737258909978 0
0.535206977398175 0
0.380543388728183 1
0.50233841168343 1
0.757861028554263 1
0.468378033447229 1
0.27951285922615 1
0.629473975396653 0
0.455042562440001 1
0.464557910859115 1
0.412738622296703 1
0.207590125692845 1
0.347007733051406 1
0.213291089513428 1
0.365421225420305 1
0.714355392011072 0
0.178750414547275 1
0.352705690436351 1
0.50727120643086 1
0.301664408169878 1
0.329045122357443 1
0.418463338103321 1
0.538839757441274 1
0.37854838818632 1
0.235983374407573 1
0.379122285903599 1
0.403346960339141 1
0.463393162437211 1
0.495082728448917 1
0.44992521588309 1
0.415077751854866 1
0.280138923583085 1
0.548292973495706 0
0.593525924421288 1
0.41167132230234 1
0.35187835495432 1
0.360799338345723 1
0.295571621869573 1
0.536528725497719 1
0.404550812905947 1
0.489813390706157 1
0.41048905648327 1
0.536451597708724 1
0.248088609608471 1
0.33314629123155 1
0.384541806820572 1
0.561545206280359 0
0.179377377372116 1
0.49065732747272 1
0.594004410608692 0
0.478153729625304 1
0.44868608935914 1
0.49688157508103 1
0.455960757297971 1
0.594388205402455 0
0.547125222283937 1
0.567194840952483 1
0.440993979912427 1
0.359689249675848 1
0.610821755882029 0
0.394603533849162 1
0.298063534853399 1
0.270310868876053 1
0.402114692376353 1
0.466496938268463 1
0.566875633708843 1
0.512400370617064 1
0.400159317475043 1
0.288039101771167 1
0.705084589898725 0
0.483938466976652 1
0.31067749400225 1
0.435959563773845 1
0.614196224603854 1
0.553155930742951 0
0.278744168368881 1
0.398749037519031 1
0.301792869969226 1
0.367999961497359 1
0.563239827206275 0
0.58646354841613 0
0.433143793706708 1
0.483638053505102 1
0.351453094890876 1
0.339185971379905 1
0.394572973942249 1
0.502349775779475 1
0.308176568588964 1
0.459236152273466 1
0.31240186335373 1
0.438589850621763 1
0.446656217456136 1
0.351690886213296 1
0.385789228236069 1
0.344233033022678 1
0.296344819191672 1
0.565104358771068 0
0.303493055994199 1
0.55501679155422 1
0.308762175848899 1
0.338801019217659 1
0.452568756063348 1
0.507208767959584 1
0.499871682842043 1
0.662390805921339 0
0.459527240929698 1
0.192287815814054 1
0.488058370380477 1
0.5004370034984 1
0.404674378191855 1
0.270112005193832 1
0.502076195786167 1
0.513503576563861 1
0.436697445559091 1
0.398122838237297 1
0.449681049934949 1
0.396474876714193 1
0.596759012880697 1
0.4518361289275 1
0.399888993720159 1
0.307673839092241 1
0.541664972715933 1
0.378786503278495 1
0.567380975618898 1
0.341981219955258 1
0.259704800633029 1
0.437080771669003 1
0.628914963402401 0
0.479237326314472 1
0.579283111651668 0
0.437830938178649 1
0.294559304917363 1
0.490690028216962 1
0.328231087474098 1
0.557745286376929 0
0.729687256869739 0
0.384710459044526 1
0.420603582475702 1
0.184445503178327 1
0.514401317123363 1
0.224940813055727 1
0.595201340551993 0
0.506546964703646 1
0.293875467154027 1
0.253529587842435 1
0.459944905623286 1
0.3821039510652 1
0.343228758963013 1
0.428508190591218 1
0.431816761221312 1
0.499988333912004 1
0.738054494833879 0
0.232026452604132 1
0.415079454441944 1
0.350958416336065 1
0.596383174654335 0
0.480579983559372 1
0.421043087045094 1
0.588970031590861 1
0.274945793824749 1
0.445675183549915 1
0.328047594908293 1
0.138280084062868 1
0.404126543702925 1
0.706570221360987 0
0.535227293513816 1
0.60709840753211 0
0.435470468838952 1
0.299086808064569 1
0.388317400680067 1
0.444813693500607 1
0.395735007401206 1
0.416516318305365 1
0.52138013605724 0
0.465283481827934 1
0.411829712735735 1
0.415562066748542 1
0.320468091957176 1
0.546562903846989 0
0.290019181660558 1
0.437247187067029 1
0.508863216355665 1
0.234851151582953 1
0.314043010074832 1
0.429104818708092 1
0.659949644132345 0
0.483829736363734 1
0.591595116409139 1
0.307054281173425 1
0.452542129065819 1
0.393653491468183 1
0.499243019848278 1
0.528469389604358 0
0.392414625170632 1
0.389014905664101 1
0.22905421052343 1
0.432824159123351 1
0.33945287812831 1
0.346054281121189 1
0.392698912693246 1
0.311051848284152 1
0.518295382835488 1
0.48492732200672 1
0.639185956883684 0
0.600824836933591 1
0.435083132102493 1
0.500424534869758 1
0.446656937951541 1
0.718000993257024 1
0.431741457117523 1
0.428522301979435 1
0.493393194548806 1
0.18217959463078 1
0.371429852383379 1
0.48188601830341 1
0.391877244188781 1
0.588397450165207 0
0.467621984566264 1
0.752221330586889 0
0.716655081247756 1
0.49863967883874 1
0.450995623716224 1
0.334279863777629 1
0.519052236376428 0
0.270190440993973 1
0.336012054949727 1
0.513340029581906 1
0.333289445605472 1
0.56912364925968 0
0.552056336128615 0
0.568225353995281 1
0.344227349779593 1
0.385507442727708 1
0.520207077208457 1
0.19465234563556 1
0.372443656360915 1
0.348928510801685 1
0.885658353792382 0
0.470320107190492 1
0.710504188844226 0
0.351619914674653 1
0.514634025013353 0
0.292295159856302 1
0.333693621594048 1
0.420689784172921 1
0.399692906305003 1
0.544385613958455 1
0.381880301884586 1
0.433429469791423 1
0.423580197610774 1
0.281147683034672 1
0.128947341405196 1
0.68118941185154 0
0.442032771738794 1
0.438395538698535 1
0.333699283654665 1
0.349092520660724 1
0.737353656036999 0
0.513456228108921 1
0.377880345859605 1
0.573829774583341 0
0.272218322196379 1
0.556593675860722 1
0.45202185682941 1
0.3210390771328 1
0.524073185816651 1
0.683503140589849 0
0.513835791370886 0
0.495367336121848 1
0.448300089701983 1
0.542926859826827 1
0.423451444623728 1
0.33029264564204 1
0.441057495704396 1
0.0982109444883644 1
0.336046524402188 1
0.278892157141343 1
0.392396487856798 1
0.687678255416042 0
0.490097992856989 1
0.532606597336737 1
0.407100018012561 1
0.396098288754774 1
0.349248872316598 1
0.522748557665735 1
0.348219727625774 1
0.484190426692228 1
0.288393692479497 1
0.526831376301893 1
0.53725498282641 1
0.511479427737802 1
0.425740846924538 1
0.693630595769876 1
0.428946840715908 1
0.142204948052382 1
0.197336003847426 1
0.365869010516828 1
0.430460702632693 1
0.460580096808611 1
0.314650223274879 1
0.407460599231544 1
0.598508602274712 0
0.410499026866825 1
0.567684140074063 0
0.345699637800161 1
0.26946795044782 1
0.527474310114781 1
0.54595222307469 1
0.460806980142075 1
0.329012574229818 1
0.642129035451169 0
0.418427398261599 1
0.558366517265521 1
0.539287061464229 0
0.420161085449466 1
0.448606923992404 1
0.601084409672002 1
0.600789761635956 1
0.402435269375521 1
0.512783878677289 1
0.532285950362091 1
0.356709129991969 1
0.261420552828293 1
0.427981484348057 1
0.65153790365771 0
0.282587875761359 1
0.574599479268741 1
0.36783380571593 1
0.393338411835463 1
0.566527940598596 1
0.423890505439929 1
0.551145753703143 1
0.356632470900125 1
0.604372505214567 0
0.310408083215053 1
0.489389101753192 1
0.54024890272636 1
0.634894744858425 0
0.275500940045609 1
0.440722230544443 1
0.492152302431564 1
0.423287187458605 1
0.59003950144558 0
0.450151393443795 1
0.596718268697659 1
0.429683605080763 1
0.368543635555842 1
0.873603745805561 0
0.510837872778943 1
0.381029098793428 1
0.448284476861386 1
0.56550856636811 1
0.401102064165725 1
0.260880617239026 1
0.501250947383927 1
0.319999175610168 1
0.444209230614883 1
0.37878779968528 1
0.425663803416344 1
0.432885412379452 1
0.352214013392083 1
0.604909395419059 0
0.460085153162876 1
0.35202348416678 1
0.399729216802422 1
0.672095901732384 1
0.529506892273717 1
0.507995659589491 1
0.411762270277435 1
0.399207447460955 1
0.407218281409553 1
0.640328013938213 1
0.446290151763276 1
0.428568737962594 1
0.553620831365017 0
0.601354155562792 1
0.53251615841089 0
0.302910785082846 1
0.446062796318035 1
0.64315555761016 1
0.245185536756444 1
0.495653213885855 1
0.269979110252189 1
0.431421861597195 1
0.309018829138418 1
0.502130544589044 1
0.662482985841714 0
0.341664759812398 1
0.471148166562449 1
0.478284750304348 1
0.381479204488199 1
0.158534475162384 1
0.416116922393224 1
0.377775559993545 1
0.386506186883629 1
0.481795180861912 1
0.307265967903256 1
0.294704725635508 1
0.217959023025923 1
0.53342853763299 0
0.134489740319908 1
0.517324563906169 1
0.366572692105543 1
0.394029003255407 1
0.247419380176587 1
0.420393320640193 1
0.295086647606846 1
0.377204218238215 1
0.284525842905303 1
0.496904585834843 1
0.27135230408526 1
0.185360975948459 1
0.315704238830599 1
0.531271444527466 0
0.551031618588217 0
0.492025626005007 1
0.228674078953931 1
0.31183944373434 1
0.505968880199176 0
0.33475333123596 1
0.415557704761458 1
0.405470591009171 1
0.449289075058309 1
0.59971812351595 0
0.699231055125868 1
0.429470253460307 1
0.40402926665892 1
0.273092022573629 1
0.167602549763354 1
0.251554936478174 1
0.296718119821953 1
0.514887946269887 1
0.286171417032829 1
0.346144418777295 1
0.32606025861053 1
0.433709598009741 1
0.138007676961689 1
0.408317855604966 1
0.382757658206564 1
0.518763673478546 1
0.571913306448093 1
0.26998576667589 1
0.399126883206086 1
0.432145560599268 1
0.43578457011046 1
0.484615860312155 1
0.47125539515329 1
0.541322505987685 0
0.523895770917595 1
0.484375632030247 1
0.329146851376887 1
0.460924362641274 1
0.399291398821049 1
0.529399360590819 1
0.282603324510146 1
0.381909836803932 1
0.32360072343079 1
0.278214642880734 1
0.494370506461457 1
0.459598649048046 1
0.544723720133682 1
0.469821818684355 1
0.355527733165635 1
0.301905766210642 1
0.488540707096902 1
0.283753610686346 1
0.587410447265141 0
0.160466291576992 1
0.447681810004353 1
0.473301803868594 1
0.41056480324559 1
0.514281607216044 1
0.598942544453847 0
0.354124730010505 1
0.37752698679006 1
0.532866649421952 1
0.440144677347129 1
0.401851532922799 1
0.411173976543085 1
0.574548536236169 0
0.249001968366791 1
0.613611299476514 1
0.226429911619851 1
0.567936189426706 0
0.342454114627722 1
0.485097407686451 1
0.620191024388769 1
0.339545273617652 1
0.347832546148319 1
0.407797474268322 1
0.345655545712531 1
0.312092252809487 1
0.291179676755378 1
0.463154930422026 1
0.157085671024161 1
0.469064563118642 1
0.281117177271468 1
0.605278323773111 1
0.194175630217358 1
0.701784909087494 0
0.125127953594973 1
0.412881129277385 1
0.300046704890248 1
0.243880134420266 1
0.182952694575987 1
0.27732282960918 1
0.580023481258417 0
0.281112647520365 1
0.399958726728351 1
0.456472950075376 1
0.26492261560929 1
0.572438761574277 0
0.286529940380456 1
0.335282278568796 1
0.422774622247459 1
0.290784359174049 1
0.720871650594774 0
0.339167169568244 1
0.443873687222689 1
0.539366527453542 0
0.488750038705115 1
0.255827526451018 1
0.420695783640046 1
0.380990668609047 1
0.426701995160551 1
0.438212566920913 1
0.297758792111721 1
0.41339953843579 1
0.268621549460816 1
0.342227691848847 1
0.594669238695547 0
0.396291840351003 1
0.410666975653313 1
0.198613640308771 1
0.467024769797169 1
0.258115491202726 1
0.426330546223498 1
0.135286531032895 1
0.537219803346508 0
0.353628934550097 1
0.470043230198773 1
0.49075012502375 1
0.599346570889031 0
0.240258353642434 1
0.529873244693721 1
0.544137887621413 1
0.27235740464306 1
0.130239447436861 1
0.417115618527307 1
0.408651039179813 1
0.389535030171825 1
0.457936707509319 1
0.392305553915563 1
0.607264132155561 1
0.464663054607791 1
0.338232308951744 1
0.500115292052665 1
0.443454795649936 1
0.497371332564649 1
0.469000621516076 1
0.410654019216858 1
0.61544290405184 1
0.568388832096555 1
0.504786058393594 0
0.364155000761743 1
0.491522082098615 1
0.298992634008917 1
0.380984424578726 1
0.308522814257855 1
0.37738393518255 1
0.394695907446984 1
0.306327071946821 1
0.572106243231397 0
0.785380080116346 0
0.392837848030049 1
0.405764438048949 1
0.424913112040334 1
0.41788437977454 1
0.438634251676818 1
0.3018550191274 1
0.314161549308366 1
0.124996049686486 1
0.567981150496259 0
0.411401929707933 1
0.299647626458634 1
0.46350414613593 1
0.396121932981362 1
0.411942288757026 1
0.383485853057941 1
0.291005291764211 1
0.392537078480342 1
0.228142452005984 1
0.488639115384417 1
0.520628376230688 1
0.485245581163743 1
0.518793108388292 1
0.451755127333444 1
0.357596364461069 1
0.232975598400999 1
0.678961490063221 1
0.560090982731613 0
0.443920647489199 1
0.495706277927734 1
0.654432809773436 1
0.270526247684156 1
0.494108128198466 1
0.547735143920259 0
0.207289496820534 1
0.251221572046262 1
0.625451557912701 0
0.45184560091739 1
0.544068883050237 0
0.168679214390438 1
0.469809515720027 1
0.374875032695013 1
0.54422418167126 0
0.448074814928115 1
0.217532932345338 1
0.555116686525617 0
0.445742439978179 1
0.320329258210554 1
0.312728024663131 1
0.457256786967681 1
0.482023073073073 1
0.362610145170098 1
0.618462662585054 0
0.620464198858353 1
0.4434594295514 1
0.484243376478648 1
0.287183858055953 1
0.354228901525096 1
0.345132110960185 1
0.372034514010782 1
0.528820445922746 0
0.273064775033447 1
0.423825850032005 1
0.491510933919761 1
0.467523707802592 1
0.466117277084012 1
0.377194265755183 1
0.532636378431187 1
0.420876532921795 1
0.402519145051688 1
0.318379311448337 1
0.745305300971263 1
0.700278129408086 1
0.404531818361694 1
0.248800766024257 1
0.510268015065882 1
0.484583680886465 1
0.440476436185551 1
0.284917393778611 1
0.383613073428972 1
0.359414958399543 1
0.295663302368968 1
0.301359943054333 1
0.18148379202223 1
0.419765400856381 1
0.402320395622185 1
0.354893170963068 1
0.444923387942477 1
0.564692490395892 1
0.547645704134266 1
0.186327374618216 1
0.523918484865524 1
0.542572594273765 0
0.473749702602284 1
0.374290171615815 1
0.384705509749899 1
0.290734069243649 1
0.570297246832582 1
0.584210175887061 0
0.352076565860849 1
0.505162840996155 0
0.624712173135371 0
0.402003971200347 1
0.499096676701544 1
0.503072057095633 1
0.276679904548334 1
0.435894435497741 1
0.199563355233769 1
0.484891717903756 1
0.562257279686498 0
0.594422636444632 0
0.442675410838686 1
0.282022739017748 1
0.593254221225179 1
0.398381709948451 1
0.258920292349978 1
0.463488637588241 1
0.382894418359139 1
0.509237750727032 1
0.509807558196753 1
0.120844663007974 1
0.450164201095141 1
0.573610252263548 0
0.405571934413446 1
0.492149572102489 1
0.347834712558122 1
0.28402909326437 1
0.732526822903506 0
0.290383736049427 1
0.494000460180688 1
0.486306095951175 1
0.449255061537575 1
0.34711382073984 1
0.34953103888006 1
0.498688147385385 1
0.410827009404484 1
0.44141242451561 1
0.726064358431641 0
0.247656653853822 1
0.214894403408657 1
0.376631900725425 1
0.546674086667442 0
0.414294597251915 1
0.388170324360898 1
0.378012579536508 1
0.300797511212155 1
0.526031188483423 1
0.510160082055952 1
0.168855935967438 1
0.499142794973729 1
0.291607220955389 1
0.441616051799847 1
0.319848528800676 1
0.510987710785792 1
0.648995612438271 0
0.42001728025294 1
0.381188686106502 1
0.248251555305745 1
0.341312672266046 1
0.440125488138336 1
0.269891616595189 1
0.576368020152257 0
0.417404484273227 1
0.567350523519588 0
0.492601393370649 1
0.354828399935447 1
0.527136717237284 1
0.381288028864106 1
0.122072618789888 1
0.657928875428435 0
0.285759062129085 1
0.528187414930282 1
0.321761623885477 1
0.536297105911496 0
0.423710774662546 1
0.503832356561898 1
0.627821369017587 1
0.351715566392676 1
0.327035763339845 1
0.33655247739712 1
0.58478656235182 1
0.597566803238592 0
0.51700201483748 1
0.384746568622701 1
0.325135256033197 1
0.402682348652409 1
0.4984018829835 1
0.370437190163062 1
0.442424690861067 1
0.52154499138611 0
0.571387453431898 0
0.540126935332734 1
0.463423788512245 1
0.444152844413574 1
0.32740792326563 1
0.622291201894532 1
0.281554169132666 1
0.360139197424686 1
0.430052738236504 1
0.565948368282284 0
0.291482129084224 1
0.537664925172168 1
0.479239293023574 1
0.590895990898482 1
0.547338592635835 0
0.436744797085495 1
0.564119150228266 0
0.476845518976297 1
0.471042827209605 1
0.315167333958567 1
0.471218433908145 1
0.176900188394884 1
0.502898147616583 1
0.520560780158962 1
0.419381852877672 1
0.487748821287245 1
0.55212860823193 1
0.534408280375077 1
0.385962222978474 1
0.349513387863101 1
0.57905526635484 0
0.655227595628198 0
0.536249315374222 0
0.338141458565162 1
0.528295381789928 1
0.491852643934755 1
0.486616081064211 1
0.526980685526273 1
0.465590717516358 1
0.441196540396459 1
0.336144255870304 1
0.514254864269665 1
0.347344167530914 1
0.502064106629139 1
0.373371538383616 1
0.569666874528957 1
0.236960451263405 1
0.468175561786482 1
0.452212191362406 1
0.393709777179811 1
0.518479852166094 1
0.588920841173138 1
0.616512676686954 1
0.36326609370549 1
0.474405894179922 1
0.669739478296881 0
0.602414812339308 0
0.338579002347404 1
0.52700865603596 0
0.393613949627816 1
0.250658957969517 1
0.524737247717871 0
0.521712704908679 1
0.297507865093499 1
0.470520052263042 1
0.576899659084674 0
0.521634254636706 0
0.398966917632612 1
0.506066486670995 1
0.520913068391487 1
0.499980450200585 1
0.378640195450605 1
0.459253077235559 1
0.465550817723204 1
0.501812465375819 1
0.430262572093969 1
0.782881259529912 0
0.531991414184646 0
0.633314929086955 1
0.413563650550781 1
0.455989596066702 1
0.360736596113287 1
0.507064119655772 1
0.567637429787458 0
0.455744013282934 1
0.493509398567113 1
0.54812965002736 1
0.431753551445325 1
0.620094485380936 1
0.28494999936369 1
0.0573846244680966 1
0.518015995663776 1
0.460660439531379 1
0.164765393314463 1
0.486088252542453 1
0.402700472879271 1
0.502902447528789 1
0.378975665646486 1
0.401978212420093 1
0.27655642786159 1
0.366673534390974 1
0.556641276480152 0
0.259774156150469 1
0.390232473369606 1
0.439487602424555 1
0.437071265373425 1
0.550283955586797 0
0.234140029391796 1
0.59285121759359 0
0.392939643690578 1
0.544044493121932 0
0.560884001853062 0
0.544889113078204 0
0.427348730825613 1
0.671401725187327 0
0.62756116340622 0
0.469550542240175 1
0.52089972446622 0
0.488791426161414 1
0.146785632235934 1
0.437255021103498 1
0.513287956243994 1
0.454677954537041 1
0.44412957909608 1
0.309444406016944 1
0.540280637935187 0
0.57553018183061 1
0.141984013522368 1
0.306896476814639 1
0.399767620324846 1
0.292012039031284 1
0.612011875253886 1
0.299029671701707 1
0.265623875506262 1
0.35309424684207 1
0.31570909667119 1
0.508023733705658 1
0.460285971520946 1
0.400018419406786 1
0.574386387144127 1
0.492655661502586 1
0.53079021241596 1
0.541811845504684 1
0.588517180356401 0
0.395653231516077 1
0.339527816620018 1
0.463305737015414 1
0.460137128019971 1
0.36348762306549 1
0.597067838429062 0
0.469831298493272 1
0.15392417068647 1
0.295053847023418 1
0.553459728017219 0
0.567254086106054 0
0.506748711071782 1
0.614002054699018 0
0.197504512697159 1
0.525448764197353 0
0.505514519527247 1
0.265572666441117 1
0.507331776764585 0
0.322618441374049 1
0.466232655232641 1
0.510054483202073 1
0.237247054864043 1
0.171050621833484 1
0.454339127162197 1
0.561582726063699 0
0.508870743025553 1
0.435707523586184 1
0.351008059241914 1
0.373896374239006 1
0.417177122095429 1
0.357684040671167 1
0.368666017575235 1
0.374196797795118 1
0.535491053244268 0
0.315891762897025 1
0.28022116900137 1
0.46990306277848 1
0.455286297876772 1
0.364499742855258 1
0.265852420922371 1
0.310433637442012 1
0.418380141118686 1
0.465532026993445 1
0.460446607645728 1
0.361407897898141 1
0.502323421440633 1
0.468627790145923 1
0.322684291548738 1
0.417045763309019 1
0.251559432679761 1
0.264120082457692 1
0.618614133637227 1
0.372731491207571 1
0.262732872540994 1
0.326172956105464 1
0.559843396865016 0
0.139823189529516 1
0.648093378880862 1
0.52555707088757 0
0.370765487573275 1
0.350456880438757 1
0.431992529224004 1
0.275515271608641 1
0.467696321059547 1
0.6061707128576 0
0.26906372974937 1
0.299732488496256 1
0.51992734150518 1
0.464406358156808 1
0.408371833584936 1
0.341149603343691 1
0.6038185357262 1
0.420235624362208 1
0.345003377875205 1
0.365849837346436 1
0.389974902686993 1
0.542433391116841 0
0.411826225750654 1
0.381871978510879 1
0.430014742399177 1
0.45339905402028 1
0.789587632218752 0
0.325066323287921 1
0.518648636641745 1
0.398735348264972 1
0.423427308062614 1
0.414026800990968 1
0.475268090217083 1
0.385764962664508 1
0.566592313321805 1
0.444619052676174 1
0.405475671067252 1
0.182959346420873 1
0.476694494579025 1
0.439779162908521 1
0.403785009868473 1
0.429253148113897 1
0.406990300987148 1
0.11247790278469 1
0.355540689258054 1
0.488090466108863 1
0.419113639070137 1
0.443279869232169 1
0.325578589969548 1
0.383264218694656 1
0.444169940922552 1
0.394876902103217 1
0.204249161796809 1
0.401406065203937 1
0.398212023653347 1
0.450301612047312 1
0.531621228238831 1
0.334217224669139 1
0.431460817605486 1
0.447534216177936 1
0.261661884685938 1
0.483315863752159 1
0.38368067511831 1
0.412518609919797 1
0.232902006724254 1
0.57079331475545 1
0.339247140843685 1
0.595717828892135 1
0.478179955451552 1
0.488221041425843 1
0.665464930061583 0
0.436630122243578 1
0.327133344063583 1
0.33210827811482 1
0.348778888469354 1
0.360972364034983 1
0.446524190271995 1
0.349434847608056 1
0.473064658874632 1
0.497250181466739 1
0.239194603967091 1
0.420967934846961 1
0.385676346495738 1
0.464860042462045 1
0.341978697841201 1
0.686746295817349 0
0.240752573492523 1
0.245468975656299 1
0.255081077295179 1
0.198888875590875 1
0.421110926409747 1
0.503786916540588 1
0.529559786256113 1
0.284055425458901 1
0.370824271789748 1
0.67811941965478 0
0.172628468582375 1
0.396017772047029 1
0.387548604524703 1
0.457602696783702 1
0.378670324197002 1
0.635250686428676 0
0.377708220792565 1
0.684139940725333 0
0.325699258990098 1
0.533304734329425 0
0.413630061702632 1
0.263390469609263 1
0.334533365104909 1
0.245985500266292 1
0.269459009318417 1
0.366280704788935 1
0.490847360675746 1
0.422373502261791 1
0.591857095971737 0
0.321756591700129 1
0.348818093380098 1
0.3974429265599 1
0.0830236967590476 1
0.499283508526993 1
0.517563665394742 0
0.533229671876039 0
0.423872072141712 1
0.526654117620362 1
0.31078893268459 1
0.498427713888748 1
0.51484450570785 1
0.500288133660215 1
0.388329420674108 1
0.297372652564635 1
0.335873319216375 1
0.548771158925086 0
0.417839357400639 1
0.320249911255963 1
0.220938195042621 1
0.582829059979583 0
0.410304586909818 1
0.288123838790247 1
0.353056458402834 1
0.444837136510236 1
0.381871425040423 1
0.414052212775138 1
0.394993068671368 1
0.42770679663969 1
0.394336521799887 1
0.573598315512411 1
0.46988322975984 1
0.338043877826452 1
0.549476701499577 1
0.511906569863524 0
0.30187910210145 1
0.41038953272089 1
0.41717725763908 1
0.410439434828377 1
0.625819845150226 0
0.310440587124004 1
0.0978434205111665 1
0.365977717393688 1
0.39203218713619 1
0.315324668448581 1
0.148657530800542 1
0.230798111445118 1
0.507259551844816 1
0.378852791042069 1
0.466157853231665 1
0.470987075561714 1
0.340094596531563 1
0.610228892220583 1
0.378336244320131 1
0.381125408287056 1
0.548750892638657 0
0.425894078353225 1
0.217625868041016 1
0.433765384360262 1
0.255854917556479 1
0.337445420833631 1
0.301518903053591 1
0.409817874345248 1
0.311515553684972 1
0.505855665127492 1
0.423826132423231 1
0.684038056524365 0
0.414655280057676 1
0.377834946293663 1
0.454596219945396 1
0.274610604961998 1
0.526563551097792 1
0.467192404571776 1
0.576876503080117 1
0.339275236694693 1
0.482830084708398 1
0.348042126755519 1
0.506772459190297 1
0.39155841784211 1
0.466244534518407 1
0.423109251923287 1
0.399417113536716 1
0.65028984786961 0
0.60079192766421 0
0.315362566303292 1
0.537866160846192 1
0.442472030520337 1
0.461796850292576 1
0.538976234809988 1
0.695066025495303 0
0.513101766479121 1
0.173457920856772 1
0.48541293476617 1
0.495338208607083 1
0.30316467971037 1
0.416896886901108 1
0.565541615466807 1
0.177875643036352 1
0.534575439893607 1
0.225099510745081 1
0.511951884451557 0
0.52428782069295 0
0.408056162330106 1
0.306394121522513 1
0.347101621352233 1
0.491751165349087 1
0.245329176701507 1
0.463269853862842 1
0.343474680392677 1
0.542312379996495 0
0.488690969351642 1
0.190969482257167 1
0.600815827012333 0
0.476857984817744 1
0.471140646631559 1
0.561929295527743 0
0.337885927689469 1
0.516282407004283 1
0.565792534249764 0
0.258494988266677 1
0.514810093362316 1
0.360883320740665 1
0.359077246680549 1
0.173903082996679 1
0.465760248381636 1
0.465227871611763 1
0.558577943911511 0
0.35271054326418 1
0.189434324051074 1
0.437458317369564 1
0.345447090196204 1
0.493831901955633 1
0.53699610331849 1
0.418988567828905 1
0.585886868030745 0
0.320635553048089 1
0.391878971748435 1
0.515534539214946 1
0.303382352879401 1
0.444797481793089 1
0.530204178656664 1
0.406589622222365 1
0.391276401279625 1
0.433827059377896 1
0.245240608396696 1
0.357333141794068 1
0.406413468266964 1
0.601700807481016 1
0.451045287949027 1
0.270646606591527 1
0.375127999235154 1
0.260319373122971 1
0.466434291266922 1
0.519678552641618 1
0.329625916340755 1
0.648502391005065 0
0.633517284649747 1
0.622350799401733 0
0.298409089864142 1
0.264167359687453 1
0.449642048417207 1
0.475987938045767 1
0.318406758348823 1
0.406775796401873 1
0.39494125982694 1
0.453938873363344 1
0.527774213785921 0
0.542436326990847 1
0.161390429871447 1
0.463655516049529 1
0.449688436791513 1
0.286316073350425 1
0.250780820610157 1
0.30378582718692 1
0.48315835631601 1
0.276625922309928 1
0.616755045067687 1
0.484246095762322 1
0.536983878956523 1
0.333900116298773 1
0.279327134961482 1
0.321552288353101 1
0.312449039800215 1
0.410749723306506 1
0.445588734728456 1
0.476384361595847 1
0.459976339956856 1
0.459988060563143 1
0.297063104676904 1
0.366472412704499 1
0.566226154891883 0
0.399440040906828 1
0.576349395684176 1
0.44091624824428 1
0.486961692671713 1
0.536376163233631 1
0.599371250353455 0
0.265878807874974 1
0.358129460919944 1
0.523107695511099 1
0.350604519744582 1
0.528039114955165 1
0.609910153411464 1
0.312169306831844 1
0.499673268072834 0
0.412399900317563 1
0.553378055729914 0
0.630348811162589 1
0.618914420499569 0
0.49979110931037 1
0.388327136609292 1
0.48551224724384 1
0.304777116080228 1
0.271902871193678 1
0.41750732414282 1
0.520161946221632 1
0.533685279237421 1
0.522591752385553 0
0.543110337939031 1
0.352829060408839 1
0.337508402843721 1
0.428153016009514 1
0.516718698762525 1
0.338542092934115 1
0.286849216281171 1
0.477105015058807 1
0.343385041429691 1
0.652354931712897 0
0.363314374142608 1
0.29784153618498 1
0.492704480117956 1
0.430726781505804 1
0.377160441033771 1
0.445003272544846 1
0.182117106902264 1
0.340257625965646 1
0.459132110727389 1
0.61076386940183 0
0.324293143674399 1
0.314687350262135 1
0.292954416674351 1
0.366672773762952 1
0.403969266468877 1
0.259671723575012 1
0.366156075374882 1
0.433905342139275 1
0.8032794374657 1
0.479048696574657 1
0.444496552037003 1
0.365702210637022 1
0.574046035027894 0
0.52354611958478 1
0.405673023706539 1
0.392335672484951 1
0.317536935534316 1
0.571576687739533 1
0.632385665102818 1
0.313470245702877 1
0.538707489229329 1
0.455627396873151 1
0.430234427792906 1
0.513143958024764 1
0.322545203527319 1
0.442340840053579 1
0.491177695164442 1
0.372752286262813 1
0.566932965187892 0
0.334785225731928 1
0.48783493611632 1
0.534968731790449 0
0.3146312666083 1
0.569967777106309 0
0.305895091156478 1
0.492206218379045 1
0.428846455614081 1
0.350712340151023 1
0.280096135256355 1
0.890390274896958 0
0.552727058407858 0
0.48970658445682 1
0.493244428297807 1
0.351099937894553 1
0.272594767982208 1
0.394468500910503 1
0.475311557068398 1
0.249876423645723 1
0.558030924238772 0
0.291455132686998 1
0.369430764570344 1
0.434112026324201 1
0.409984999951499 1
0.447388244838146 1
0.470087933420421 1
0.312075338607435 1
0.337324381348981 1
0.403673882245845 1
0.4180890157786 1
0.321195283107758 1
0.286714432318157 1
0.599718252887925 0
0.336096624430244 1
0.287117238437008 1
0.343311454336438 1
0.392625560601344 1
0.292757220725217 1
0.376200098139971 1
0.38308839682971 1
0.489258662622221 1
0.415989752492283 1
0.596067309032681 0
0.498437001093509 1
0.471635700283814 1
0.561427613586521 1
0.264508050176095 1
0.526697434879021 0
0.351976401516138 1
0.326951276042481 1
0.387724479079511 1
0.48974696643422 1
0.465142602967864 1
0.355345088338067 1
0.24308713596068 1
0.423888736154792 1
0.26417551757201 1
0.493706362256746 1
0.301018212160515 1
0.30658856034626 1
0.490766277678927 1
0.313595722462119 1
0.545064796149682 1
0.690665729571239 0
0.530057144355322 1
0.449684387553312 1
0.472712804585195 1
0.379358478115357 1
0.259809676959319 1
0.468556635720292 1
0.290756661979936 1
0.502075418727938 1
0.425839864950982 1
0.433137780267119 1
0.255307893743544 1
0.506699584639617 1
0.398959490763304 1
0.470542723033905 1
0.296335189411422 1
0.327795179624097 1
0.491210190032208 1
0.401124491600087 1
0.413157384137014 1
0.439178059930851 1
0.53464489803034 1
0.508516582521891 1
0.631812683558159 0
0.371928295205717 1
0.337567072362735 1
0.466210963496711 1
0.365465401460587 1
0.534935252709908 1
0.425059409828387 1
0.461782726205968 1
0.518759793278933 1
0.62632374643898 0
0.16053477315944 1
0.429072666165228 1
0.543655408487617 1
0.500272188722107 1
0.410397499124721 1
0.134924951401666 1
0.524114037093823 1
0.393196152426896 1
0.765662759807707 0
0.34021766446539 1
0.466901034229168 1
0.424750372280617 1
0.550948382797527 1
0.154338223413387 1
0.2594213394644 1
0.332095446889028 1
0.282114255643494 1
0.315336968752767 1
0.426363196005273 1
0.252236479482473 1
0.404414528113282 1
0.444269357210211 1
0.64051096062294 1
0.522470893868 1
0.511460014209086 1
0.457868492399841 1
0.504406608142102 1
0.484375896953514 1
0.365726021881028 1
0.626068818750732 1
0.556438320618928 0
0.443646656334151 1
0.466220533374854 1
0.570870777607863 1
0.407582185887872 1
0.309138729093845 1
0.555084816872438 0
0.243724907750969 1
0.360937660677976 1
0.241982749853525 1
0.640453497196874 0
0.603560154586595 0
0.276856308426267 1
0.281802440462555 1
0.491253517138915 1
0.405251945702226 1
0.409068353905907 1
0.474839901280804 1
0.608330523602968 0
0.325055728444913 1
0.44654876366952 1
0.48256967174362 1
0.480877841266402 1
0.36820206232496 1
0.383187106792486 1
0.514229927100804 1
0.350168599572619 1
0.309910104346828 1
0.386498412382507 1
0.403442520057227 1
0.167161329361835 1
0.532736173150962 1
0.538758970004804 0
0.321087316082659 1
0.322713780480816 1
0.408061226052288 1
0.548483622069774 1
0.58885268404099 1
0.377956853900934 1
0.508868421711794 1
0.353571822159507 1
0.340043866502617 1
0.4211272865423 1
0.584148069065996 0
0.442625041788693 1
0.279538127919443 1
0.342234047647004 1
0.53701317600173 1
0.529641946230921 1
0.629863187705657 1
0.416352483305 1
0.570352109943801 0
0.468339660350085 1
0.413490575041997 1
0.231119664358244 1
0.44374360188698 1
0.410550864918765 1
0.274385673632633 1
0.301498362856736 1
0.308680310154179 1
0.339726775633041 1
0.655010670909184 0
0.256015610957839 1
0.324421342539805 1
0.538232275453315 0
0.327752697589529 1
0.37931128620412 1
0.310352488944731 1
0.579609691856688 1
0.574344016405751 1
0.549122899010389 1
0.195748279480947 1
0.437626430156439 1
0.527525047382661 0
0.626497531286936 0
0.535105631248604 0
0.581396866551027 1
0.473699441578744 1
0.212452715067716 1
0.516952375451 1
0.482184141098324 1
0.460772995450598 1
0.557967969873605 0
0.321430549982244 1
0.362085314730233 1
0.303938958774753 1
0.502619085748728 1
0.266145383610803 1
0.478127016949246 1
0.373013559998297 1
0.576743095590962 1
0.456968106437195 1
0.612140627501341 0
0.366909653308185 1
0.241313142384035 1
0.357611265376899 1
0.420563793930241 1
0.565278329872925 0
0.461964558250554 1
0.570673833322118 1
0.236528286874776 1
0.523106428617619 0
0.311908903500465 1
0.352466163494862 1
0.429165304389766 1
0.276128510367504 1
0.529425552013216 0
0.476580319229464 1
0.461635729660298 1
0.151268457399478 1
0.294319643061988 1
0.216068995977165 1
0.547749511229678 1
0.567039643372077 0
0.314106192702376 1
0.304897027590833 1
0.28635931788194 1
0.527649073970667 1
0.498168697946346 1
0.306177025761594 1
0.378069963075521 1
0.330382406754741 1
0.37223831469958 1
0.417794492659457 1
0.471170112724473 1
0.614013638444056 0
0.341007327148774 1
0.296704726163871 1
0.352116591905774 1
0.488292625190826 1
0.304377847450909 1
0.126509806144623 1
0.630922987450397 0
0.528384501635581 0
0.28477846970636 1
0.343459817688457 1
0.275412373157081 1
0.409103670364967 1
0.29532452522754 1
0.214302471941312 1
0.581625958862551 0
0.58284982614784 1
0.432684532288211 1
0.337890763333806 1
0.581500386226212 0
0.488938133821453 1
0.310822502990358 1
0.384473368376782 1
0.468948768031976 1
0.383045541397179 1
0.353685489865857 1
0.603514227705383 0
0.464566555651211 1
0.612166321819674 1
0.485153175588103 1
0.5292980179758 0
0.569703514005412 1
0.359886323139222 1
0.362380549908904 1
0.473919052583354 1
0.475996229101633 1
0.218715430580131 1
0.339143791573896 1
0.325542934573417 1
0.378145508807008 1
0.240867837139101 1
0.440185862428511 1
0.361498616308435 1
0.559943689668047 1
0.423730982706292 1
0.401896215739644 1
0.784620167517051 0
0.423664972417409 1
0.447906357524928 1
0.445040109477291 1
0.247460372259609 1
0.543527961958171 0
0.307890844094556 1
0.328180334397062 1
0.688222009727936 1
0.308998524600172 1
0.608165738575337 1
0.39299332088359 1
0.476532116051416 1
0.389394785717351 1
0.466760814095139 1
0.328832216425577 1
0.301468095958387 1
0.264935202456994 1
0.526785223359323 0
0.29243471290823 1
0.401754870398584 1
0.580013231367569 0
0.457985886281593 1
0.525782261893922 1
0.0716499917515658 1
0.561380932518978 0
0.434631391896516 1
0.576638904041774 0
0.374041048117419 1
0.258247411985683 1
0.329595654739416 1
0.483096476965249 1
0.414608595484259 1
0.420497918936661 1
0.254918156697964 1
0.12963147518241 1
0.400708432251084 1
0.454960490503756 1
0.588204814232306 0
0.145820612252198 1
0.413256171743031 1
0.338957023043189 1
0.547192318263374 1
0.418488338095538 1
0.312502030217938 1
0.430086738258379 1
0.438008151292786 1
0.438724545793401 1
0.350863368075617 1
0.294643913706051 1
0.256697059912973 1
0.558377632885219 1
0.329237507196457 1
0.541917918113657 0
0.277362417485812 1
0.448417350214765 1
0.323842086014697 1
0.387217532763606 1
0.26853177899472 1
0.502626658512901 1
0.322774623139228 1
0.443565274329935 1
0.351573464959349 1
0.370061661978545 1
0.462161030158931 1
0.308656475162906 1
0.433136857566667 1
0.680413429860027 0
0.431887734683967 1
0.54728893699335 0
0.426406594952926 1
0.276899349712904 1
0.334631502180925 1
0.503174701885 1
0.364354358716487 1
0.254172241193788 1
0.596955969811302 1
0.561175813245012 0
0.393764229361471 1
0.279610503748948 1
0.326392120342641 1
0.455286523120354 1
0.542977100961756 1
0.430533746164031 1
0.639772133730864 1
0.403499149950335 1
0.388468964156343 1
0.527229932774691 0
0.566296428459534 0
0.563311928191971 1
0.343443691206338 1
0.51360178700162 1
0.329444757204501 1
0.708006652032254 0
0.363796571661855 1
0.453710633220814 1
0.470876242353689 1
0.422698067752289 1
0.605870327208041 0
0.373482933583228 1
0.301046445868034 1
0.237739568008894 1
0.461793246329817 1
0.323642059569635 1
0.222966627836095 1
0.168932964595006 1
0.30533147091332 1
0.463295797993422 1
0.44911421541387 1
0.293654427296126 1
0.473386404963191 1
0.392349571782539 1
0.467713223818353 1
0.515654944623402 0
0.377765019470753 1
0.49784744424038 1
0.367452063478817 1
0.328607937906161 1
0.5660734282775 0
0.499680943661529 1
0.490617686767094 1
0.587418234008605 0
0.50325276701739 1
0.44092767246329 1
0.292812509894818 1
0.572290282694052 1
0.448909368538687 1
0.378664583660489 1
0.47244365306785 1
0.465196463479352 1
0.230438035186894 1
0.391751303633379 1
0.581159887343006 1
0.502783821093061 1
0.45628934249045 1
0.240838187722261 1
0.380345055215916 1
0.520190774452046 1
0.321004282885541 1
0.410315465646263 1
0.433191972508877 1
0.516261861566592 1
0.257041025340793 1
0.323262733529947 1
0.463319935996998 1
0.383291186451177 1
0.392679675372652 1
0.573712816927456 1
0.530192490197867 1
0.511652179529704 0
0.31596782519495 1
0.358470856505668 1
0.495816000915242 1
0.566990569143434 1
0.454339493188258 1
0.576009610777764 1
0.554381250658351 0
0.495483353011391 1
0.540533698691734 1
0.469700039888691 1
0.365560367706006 1
0.416510469402577 1
0.518027425221853 0
0.358763183306028 1
0.346163099251233 1
0.538341959901114 1
0.344386969579652 1
0.362342371079446 1
0.442293393599491 1
0.286373593598332 1
0.42921525508507 1
0.373709803217532 1
0.668507986841397 1
0.474610541448299 1
0.621019538370923 0
0.298950303696543 1
0.422946104545854 1
0.446938294523787 1
0.101259626191013 1
0.363167916459793 1
0.319038203228726 1
0.518973006400391 1
0.630421994440923 0
0.416334202375678 1
0.389869235237044 1
0.432316593614031 1
0.451852514259567 1
0.3616512853897 1
0.333465750385109 1
0.49153320467931 1
0.287598871272354 1
0.624765229721616 0
0.325717007310168 1
0.353933121091198 1
0.424452183044622 1
0.477190582242363 1
0.463327681611464 1
0.44094828438557 1
0.370751826212144 1
0.391076797179468 1
0.485508706296643 1
0.456038482765586 1
0.419678824178571 1
0.526685413538717 0
0.471226912282403 1
0.409291285370521 1
0.279356328466441 1
0.372886821099094 1
0.201343162668476 1
0.498574210545692 1
0.427263795288897 1
0.362230774259429 1
0.453965476730124 1
0.480392095258861 1
0.354849199005017 1
0.516662366071926 0
0.646904883778101 0
0.614215500628601 1
0.476651048785269 1
0.434725871149026 1
0.334749871498448 1
0.242645999401204 1
0.535485340922748 0
0.461079508925425 1
0.401627687248622 1
0.193420207306923 1
0.443875236709222 1
0.46203088515951 1
0.311791099790891 1
0.52423319173297 1
0.318641150924854 1
0.278561210131518 1
0.739414882076283 0
0.288093874862459 1
0.476348125264221 1
0.488488713077343 1
0.505418425377769 1
0.392947822865004 1
0.547424470427082 0
0.306178850950063 1
0.190106090143197 1
0.443212794815929 1
0.523364904849354 1
0.574708433402915 0
0.499940577163425 1
0.343396152186428 1
0.210342160964495 1
0.239123030130361 1
0.363361081523983 1
0.378820100915484 1
0.402374284162419 1
0.438028422719451 1
0.276311683623557 1
0.319633585615562 1
0.289531441394571 1
0.378674217916733 1
0.39942461737621 1
0.281278600644963 1
0.669850529685478 0
0.244329683024047 1
0.284904524942168 1
0.650599859344694 1
0.402906372768918 1
0.36600458647649 1
0.360273642083511 1
0.585279506893807 1
0.58763970402405 0
0.516806227745506 1
0.394977026034799 1
0.341030914060216 1
0.450233047465172 1
0.143890174927936 1
0.424422919190532 1
0.445977480001639 1
0.518918444446096 1
0.410312736229079 1
0.519421704180447 1
0.624038628113917 0
0.325473907345522 1
0.247930046511204 1
0.347697614423381 1
0.444609962015476 1
0.366948033543348 1
0.414908007228612 1
0.260325942641308 1
0.636815333057122 0
0.455480482660586 1
0.416446042490395 1
0.357434971560955 1
0.496229712174276 1
0.529886413763801 0
0.431784159563011 1
0.355441818130905 1
0.299747397928492 1
0.278966141799919 1
0.398331034097684 1
0.516529098048852 0
0.236203062956531 1
0.35547435084745 1
0.528514984560394 1
0.427926660594007 1
0.34360798747536 1
0.363876128169309 1
0.474865904276668 1
0.364309554772867 1
0.429132952734433 1
0.404896305219291 1
0.421626638631694 1
0.468912402255572 1
0.240179163037271 1
0.558680350463654 0
0.210261896662563 1
0.372718418672674 1
0.346194000174713 1
0.472573015298969 1
0.383186683970951 1
0.656720018091416 0
0.493060753798846 1
0.356557906430134 1
0.509195136020395 1
0.364739376331299 1
0.836602506434672 0
0.388932367416148 1
0.597430971170145 1
0.420346178146354 1
0.328355387149902 1
0.183562462835047 1
0.315542846543103 1
0.57978634096641 0
0.500734854012201 1
0.444209317691627 1
0.332058043681407 1
0.386709529009076 1
0.453498907592632 1
0.3920250379096 1
0.309703259569975 1
0.417775917879769 1
0.460066371762546 1
0.327228472900993 1
0.718155305127832 0
0.29529786080325 1
0.37707090824084 1
0.480262723111715 1
0.39892622923967 1
0.36328860302537 1
0.356881365322083 1
0.311782184675616 1
