# Supplementary material for: Bias caused by sampling error in meta-analysis with small sample sizes
Source: PLoS One. 2018 Sep 13;13(9):e0204056. doi: 10.1371/journal.pone.0204056 (PMC6136825; doi:10.1371/journal.pone.0204056)
Supplement: S6 File — (ZIP) [file pone.0204056.s006.zip › results N = 10 theta = 0.3 tau = 0 sz = 30-50.txt]

"dl.theta" "dl.cp"
0.329983997027854 1
0.43431863089644 1
0.305624837821852 1
0.189098082460974 1
0.501744244747407 1
0.260155727667496 1
0.3048913204581 1
0.314466873781914 1
0.246041537155607 1
0.335374444547289 1
0.508669733260518 0
0.317734272185566 1
0.316244110276314 1
0.41369468551333 1
0.227489542248952 1
0.522751014385035 1
0.322777612880435 1
0.413186972787482 1
0.317307978541157 1
0.452963445408704 1
0.274166632251366 1
0.386520476329584 1
0.305090429546751 1
0.327814639193241 1
0.292240077765183 1
0.371276197859299 1
0.4500006299427 1
0.381479111669455 1
0.323723043693048 1
0.34625576244323 1
0.323523150522911 1
0.335533842366092 1
0.341876606958997 1
0.504806294693965 0
0.44590167263825 1
0.376436397363458 1
0.373207448915443 1
0.28888555580153 1
0.185558126791088 1
0.466856063242848 1
0.395546409178633 1
0.406713602319184 1
0.389792531653047 1
0.331325276769465 1
0.285528377781578 1
0.385194976715805 1
0.485800944676946 0
0.256950160759476 1
0.403647689922289 1
0.684833327753963 0
0.419745545006997 1
0.405214308367069 1
0.397979871324457 1
0.34728618649032 1
0.57679849783017 0
0.558371767575444 0
0.324635388615674 1
0.33120804737734 1
0.444301103850319 1
0.462535273133601 1
0.493668820719135 1
0.398586788800983 1
0.253466175801005 1
0.642150443182709 0
0.492490777786032 0
0.206501819516568 1
0.486230378757415 1
0.286195722002064 1
0.692498572987074 0
0.424231224690558 1
0.537967244425046 0
0.403614790813218 1
0.421406215850597 1
0.211938907605593 1
0.314377119364742 1
0.27305375830174 1
0.555606587416706 0
0.20180650134666 1
0.299862367613473 1
0.539308383543683 0
0.2547539255597 1
0.291532305794246 1
0.611772405747765 0
0.152592871671445 1
0.431866134708264 1
0.372684047579349 1
0.132157406645496 1
0.333250776106801 1
0.369118247362357 1
0.392646975911151 1
0.400418805712739 1
0.571340770015478 0
0.241960673487351 1
0.187848059717152 1
0.466125039009451 1
0.408116816115194 1
0.298731473981773 1
0.480386511122932 1
0.445276858718809 1
0.410752312143053 1
0.402817715197261 1
0.540814521153036 1
0.525122141621127 0
0.240137189121595 1
0.412761675106239 1
0.473626359006829 0
0.345784188600716 1
0.417621159340176 1
0.419623582296352 1
0.315907748723687 1
0.436201357860882 1
0.443163624365661 1
0.26375347921828 1
0.488731187390276 0
0.319298235311688 1
0.479478042173668 0
0.451219458293644 1
0.213519062750969 1
0.403037873102358 1
0.493457507259306 1
0.30053381106688 1
0.207354141618007 1
0.327851311206025 1
0.529929475041335 1
0.434650769817379 1
0.333692294747891 1
0.300597512412528 1
0.576883582822997 1
0.441335192399472 1
0.390401112806914 1
0.369621464980622 1
0.392400226073746 1
0.481670052641272 1
0.419751046955829 1
0.518796115145976 1
0.492058629022059 1
0.42016575206768 1
0.395297784794852 1
0.379801772356852 1
0.27361695236643 1
0.38179618610967 1
0.302868103899504 1
0.414468949886973 1
0.440357301966485 1
0.316620202543106 1
0.275488663246826 1
0.325426408655028 1
0.427894664077067 1
0.447301443037339 1
0.558805942945583 1
0.399879818795873 1
0.353428254374055 1
0.451667275952103 1
0.480538746848354 1
0.373717518261588 1
0.38989676788287 1
0.268456322751901 1
0.390434698611533 1
0.476273627619659 0
0.411774935862668 1
0.566275853011656 0
0.203086634279337 1
0.331965608530451 1
0.369931796934429 1
0.447090856769218 1
0.526732068186429 1
0.4530910423568 1
0.286070500500578 1
0.391184175086559 1
0.42577088393438 1
0.364827218173178 1
0.42447384595453 1
0.433439612548822 1
0.194384793500425 1
0.351927301030367 1
0.348038295829561 1
0.395111598932513 1
0.473831821878423 0
0.298294340836765 1
0.488720837032163 1
0.348264352355778 1
0.333075330134814 1
0.510629959087179 1
0.351112893069463 1
0.36565986682354 1
0.346711491391906 1
0.250587229613888 1
0.300889367033948 1
0.294576775357046 1
0.367702370722722 1
0.148703117305027 1
0.417310765956986 1
0.537312888269352 0
0.301325540149012 1
0.413612247257387 1
0.379184250087617 1
0.38988319041116 1
0.263471272381034 1
0.346149105123036 1
0.149402161758384 1
0.312900671859473 1
0.385831514525599 1
0.43576259009682 1
0.51492005636429 1
0.539656489882307 0
0.434249831232478 1
0.412396406389058 1
0.366131781291568 1
0.428549043303088 1
0.320898476951192 1
0.216417836870016 1
0.179559943608878 1
0.261262747747335 1
0.36431276767145 1
0.271901026923781 1
0.416352988523087 1
0.456241492670377 1
0.23705782575201 1
0.424073794752895 1
0.196216464967505 1
0.45405197205263 1
0.470572017390697 1
0.417634547542296 1
0.0928163887082033 1
0.22277724827452 1
0.414101049563431 1
0.470713373152866 1
0.406601198054085 1
0.29369280313318 1
0.575797145556252 0
0.299776213147822 1
0.475147365883177 0
0.18740646973892 1
0.352352404229359 1
0.429474227309625 1
0.298234295823565 1
0.220554433885269 1
0.419540061745525 1
0.417724281264416 1
0.292492756803957 1
0.321458249512512 1
0.311298157041252 1
0.383113673986721 1
0.349778517673111 1
0.428085004808243 1
0.432784450660434 1
0.417054979079384 1
0.403178479030782 1
0.394368404957206 1
0.332470814122093 1
0.365469724632359 1
0.432740850360193 1
0.226734337873769 1
0.455944079838029 1
0.380837950490935 1
0.501811887185673 0
0.292789470491317 1
0.350987093557729 1
0.312120511287595 1
0.433224092516328 1
0.40752490689669 1
0.385569605595307 1
0.360204033414388 1
0.222404841116187 1
0.432410256001728 1
0.380979119527555 1
0.210103683917066 1
0.340457826900541 1
0.48120381273188 1
0.332006671088282 1
0.385933759584156 1
0.489234934246602 1
0.192198253079007 1
0.274378913123107 1
0.41246382813455 1
0.538564755454174 0
0.331383724199732 1
0.265430448074848 1
0.222401177133549 1
0.300473779721553 1
0.563045162300418 0
0.324302273912859 1
0.341635172077323 1
0.467517402066839 1
0.345636022937079 1
0.428360674506785 1
0.497490499426518 1
0.334828430751968 1
0.445493392273763 1
0.213643238811259 1
0.681603065051397 0
0.359555953963854 1
0.397122139520346 1
0.369752379092446 1
0.430389137403636 1
0.562916775720124 0
0.410722490088828 1
0.432669055511335 1
0.590846773975246 1
0.477200588075125 1
0.488320227689889 0
0.493702728575671 1
0.325190879026257 1
0.304815040054437 1
0.533023459407083 0
0.322972823520666 1
0.316498792591215 1
0.425754077480143 1
0.308472404811387 1
0.429116517922342 1
0.431884579892693 1
0.558594082092902 0
0.325788781489615 1
0.31057848328365 1
0.417211420634967 1
0.431916998023768 1
0.332402972589301 1
0.297140930472236 1
0.283796558928367 1
0.438337480553486 1
0.514393303087343 1
0.227328373614784 1
0.32162560837339 1
0.521897965348905 0
0.214294648121096 1
0.415814397121225 1
0.515668527463874 1
0.304398520072547 1
0.521794996617747 1
0.341281571093905 1
0.329205034957948 1
0.529472368880422 1
0.397297206469411 1
0.49166021004762 0
0.470264651844223 1
0.37086130726552 1
0.229194196817996 1
0.42245503133945 1
0.287381536659695 1
0.454448090333988 1
0.50426015029617 0
0.395007636864334 1
0.428836739103594 1
0.346587927806163 1
0.173891362467428 1
0.486245998739535 0
0.353137599916144 1
0.458441655987493 1
0.406244927748076 1
0.293300663953942 1
0.36111655919005 1
0.497990994319295 1
0.544860556187815 0
0.344583071327494 1
0.495338889917941 1
0.282188285476838 1
0.394784033559626 1
0.483267192763033 1
0.422491404715836 1
0.341810623660296 1
0.379992852164977 1
0.309509238776386 1
0.289788759049556 1
0.398171605524883 1
0.291423009842172 1
0.509867601103496 0
0.305171102961205 1
0.432557788692729 1
0.393044955487323 1
0.513958943740447 1
0.326351302987947 1
0.506848144302404 0
0.484928056228774 1
0.362661510790746 1
0.403964344310541 1
0.398409396689417 1
0.236054409850228 1
0.466982982547971 1
0.253427858075982 1
0.564267085579076 1
0.235433864236414 1
0.377198386784296 1
0.267491758615279 1
0.596788770454298 0
0.494675227190782 0
0.42484425662043 1
0.250342047007911 1
0.233413114471921 1
0.509348229412135 0
0.391222008976562 1
0.453509599534503 1
0.323714757825617 1
0.35768631580669 1
0.471649622292116 0
0.473125908988336 0
0.417870564353928 1
0.341198239969546 1
0.124179749577335 1
0.254329281043052 1
0.436810891689765 1
0.465620805384835 1
0.361512785075618 1
0.436350318541376 1
0.433340149149566 1
0.472860365568296 0
0.440235777464069 1
0.385046584522291 1
0.292354012301805 1
0.35156202075089 1
0.334411836888915 1
0.203263322547864 1
0.256948425002255 1
0.32104655829629 1
0.486794648210609 1
0.374168182028796 1
0.378985947917659 1
0.468790677920932 1
0.425617878334254 1
0.537154323287843 0
0.358838533542333 1
0.508733822100475 1
0.467328166116974 1
0.400153042680343 1
0.304019553037411 1
0.233609435175933 1
0.283444362133653 1
0.319735964419067 1
0.359217712545964 1
0.483688831086811 1
0.39801319334588 1
0.263652900507621 1
0.598147229389133 1
0.170344066104059 1
0.411284356509634 1
0.399272656577595 1
0.343680232569944 1
0.418960761650539 1
0.385658843864099 1
0.380632312463487 1
0.319515422832417 1
0.475117787280092 0
0.466060370467589 1
0.427032928137905 1
0.440957346342916 1
0.573089897318676 0
0.438835406700915 1
0.406886647779735 1
0.37351335425008 1
0.313067875022915 1
0.512911306577264 1
0.297508218870373 1
0.378449931070616 1
0.397468357047291 1
0.405251757094803 1
0.466803611321914 1
0.378924450891453 1
0.611823736057738 0
0.353777193300614 1
0.492932498620532 1
0.46476656378839 1
0.365435610210958 1
0.330329084073653 1
0.310629538383468 1
0.494164573801407 1
0.224618566672579 1
0.211957466647775 1
0.39795794773349 1
0.391490615999352 1
0.471217134509906 1
0.51045409608707 0
0.52213866463557 1
0.44377397468182 1
0.367927879823685 1
0.349430836533527 1
0.456270683253549 1
0.506203905795021 0
0.315566119757304 1
0.431293746356483 1
0.459839135565865 1
0.243602986440908 1
0.36622754096283 1
0.469987886397825 1
0.506934355640929 1
0.44120034625192 1
0.145355014573052 1
0.444122321223256 1
0.543316296021588 0
0.418728830264823 1
0.454950424553467 1
0.152063634688669 1
0.360826440012992 1
0.405579765951297 1
0.261723065587411 1
0.261717087511896 1
0.402454695320857 1
0.302400167828219 1
0.444796829608515 1
0.411335860669673 1
0.380694286431759 1
0.359354436746659 1
0.455347032804267 1
0.673973756286678 0
0.269065346242161 1
0.44762774714844 1
0.428693106324933 1
0.406935463157766 1
0.462819747549539 1
0.296906207912495 1
0.504719120397751 1
0.334691181561118 1
0.367216587886092 1
0.305121753405961 1
0.354150018623488 1
0.404071555502516 1
0.458779419775145 1
0.244493318156473 1
0.328396249343287 1
0.384404080531741 1
0.46580229083628 0
0.336454160310731 1
0.323732325754612 1
0.274023977886283 1
0.404112238253709 1
0.516360350585508 0
0.513392167908883 0
0.392596071920115 1
0.453353849485306 1
0.361547643982249 1
0.35700360414642 1
0.42467039718999 1
0.496340123257186 0
0.391374264241611 1
0.354231776878515 1
0.438478070485279 1
0.42126939849246 1
0.373610609542628 1
0.345431054679631 1
0.512858908476916 1
0.551402371796334 1
0.206075801024365 1
0.334344452674796 1
0.295622051007964 1
0.514171719916628 1
0.263884695668595 1
0.406066191214316 1
0.339036381636733 1
0.35428938513238 1
0.325416846700837 1
0.314418881394289 1
0.402975665248197 1
0.464886146888351 0
0.329035866419752 1
0.492691501242228 0
0.266994529710441 1
0.572550622932891 0
0.368948331647002 1
0.406149388214271 1
0.318908643047522 1
0.324738147737035 1
0.291919278149265 1
0.312510340276851 1
0.258150305561491 1
0.268871689105156 1
0.326032935792179 1
0.28003754008572 1
0.444967361587658 1
0.450990406560972 1
0.279695026813864 1
0.289301313329135 1
0.597375453378768 1
0.358768419828246 1
0.280671665993032 1
0.361370165445701 1
0.223225079831807 1
0.431826540786748 1
0.359429913379877 1
0.441458437072251 1
0.426774660453512 1
0.31462723806037 1
0.416139726209973 1
0.40730668225369 1
0.246422514470164 1
0.31847704243296 1
0.41065179432685 1
0.44950923155362 1
0.56923640006086 0
0.3924342809108 1
0.400986999748333 1
0.280393577570176 1
0.287243469931439 1
0.314812733886751 1
0.498878603462148 0
0.55283073969282 0
0.40149091727996 1
0.33167845985274 1
0.288154673088043 1
0.271768905310347 1
0.430870306865747 1
0.422972087954369 1
0.374572540261017 1
0.27283034873236 1
0.459377239426583 1
0.336881536925379 1
0.305829388452577 1
0.392227209625991 1
0.384015832421623 1
0.540756910508222 0
0.370946426739571 1
0.342056791051706 1
0.411473297743346 1
0.348105557445488 1
0.218155643753217 1
0.419322927157008 1
0.202813748494308 1
0.3609586876397 1
0.443951481580106 1
0.411270813744595 1
0.410193083029731 1
0.450026662283236 1
0.380316898186953 1
0.569597776096525 0
0.363565330180889 1
0.407363683764725 1
0.404457819257951 1
0.355653234017816 1
0.245893324280893 1
0.190719432624162 1
0.455452551806875 1
0.34768778173523 1
0.549435750569823 0
0.435931463211564 1
0.419482277980463 1
0.277752420741822 1
0.334353528583613 1
0.283409603766854 1
0.278770005787983 1
0.24427052692568 1
0.327888840599539 1
0.379494453377798 1
0.4552820049331 1
0.53525724502052 1
0.44145140107364 1
0.319841362331359 1
0.434385055428063 1
0.410889037074501 1
0.357436035094742 1
0.14136766501193 1
0.308267497115036 1
0.244106768118368 1
0.423290181637896 1
0.399623448345264 1
0.343191153224662 1
0.339464819442245 1
0.200023429076006 1
0.250465364399212 1
0.446913935037845 1
0.326005483572606 1
0.092274015101902 1
0.227018713260715 1
0.19490570310347 1
0.441755912933937 1
0.15747258448452 1
0.352339190945074 1
0.354885052892452 1
0.553018977991716 0
0.275085864195205 1
0.403625062700256 1
0.475908432966249 0
0.477703452130041 0
0.343639209476531 1
0.317179050474598 1
0.364983524382546 1
0.450485800658452 1
0.391091387097603 1
0.365563872791348 1
0.339961454055879 1
0.462847557438034 1
0.395476407602476 1
0.302304618812722 1
0.231949656830472 1
0.381442980221076 1
0.365920268948687 1
0.205773234978154 1
0.456228449336 1
0.362706353457743 1
0.472287185441719 1
0.442824994861403 1
0.405080363411337 1
0.218130117482613 1
0.460674845679738 1
0.504475735390282 0
0.444834549281099 1
0.140666733368559 1
0.54839850151396 0
0.234019686251512 1
0.440897492548459 1
0.518838425248281 1
0.164014084474806 1
0.477287652465801 0
0.595024483870339 0
0.335191336298482 1
0.390827874427087 1
0.483396494267663 1
0.375478858740439 1
0.378113186507512 1
0.312818352346826 1
0.48530686810482 1
0.311496267996974 1
0.33908421183963 1
0.243519812934414 1
0.336058950083728 1
0.30917776285566 1
0.471138847950516 1
0.257989031647816 1
0.290593822380491 1
0.386254131101234 1
0.424363565352051 1
0.214315236368542 1
0.303471304901957 1
0.328400943220459 1
0.379728492677866 1
0.485353967412562 1
0.337530111013869 1
0.270292169208077 1
0.395216370031671 1
0.365521495963942 1
0.512707636061258 0
0.460952047416429 1
0.424757920382894 1
0.444072552791358 1
0.30251381763757 1
0.316029992380406 1
0.507485949810769 1
0.425757765701542 1
0.450191733898919 1
0.477020309616426 1
0.253038993469043 1
0.324734222471173 1
0.370257140882325 1
0.411503276674164 1
0.341790611011277 1
0.415530088930641 1
0.402857577434225 1
0.369246099985474 1
0.242914335334961 1
0.504885182565995 1
0.229400470778816 1
0.488893050338333 0
0.319096773354709 1
0.488492937070532 1
0.52741755366973 1
0.208894252823174 1
0.428772683853644 1
0.359743285659643 1
0.266956961981297 1
0.306501283536282 1
0.338751271897632 1
0.154139929702103 1
0.438141179531211 1
0.433627166411697 1
0.342212852305595 1
0.462724874351243 1
0.334128883014351 1
0.378095282461569 1
0.431469599494968 1
0.318904231862952 1
0.318528755432414 1
0.455182110017263 1
0.380921897245196 1
0.370191676010817 1
0.315901377944117 1
0.442382838611314 1
0.360354386441516 1
0.424096156008927 1
0.395450014651934 1
0.371308196472814 1
0.422781521553217 1
0.389400709566317 1
0.274058902486403 1
0.213348466206344 1
0.565900219177629 0
0.303329838938647 1
0.268826136750256 1
0.239688274429919 1
0.374251276396691 1
0.434579843658941 1
0.421000627114612 1
0.562331518213698 0
0.389619017704142 1
0.344190201037597 1
0.337695428741757 1
0.568593810417606 0
0.465763044780135 1
0.455315577119794 1
0.348851561834746 1
0.497130913102993 0
0.424444013918427 1
0.304947592206884 1
0.567557885603388 0
0.532276499060034 1
0.30338193710547 1
0.403119306743405 1
0.312637904590152 1
0.418367601181599 1
0.533749767048654 0
0.361643153853927 1
0.495530467907274 0
0.348495151890696 1
0.50078252924207 1
0.427051162166956 1
0.281263091626103 1
0.272261478694609 1
0.438403766626399 1
0.515663829667899 1
0.20653986924548 1
0.260956895180156 1
0.426823755038034 1
0.315665508610149 1
0.3088152373197 1
0.548765444739673 1
0.392804345423218 1
0.322232473003252 1
0.311229403577158 1
0.366044896852698 1
0.370181276356325 1
0.299219855539037 1
0.487580083594046 1
0.388164941603852 1
0.506863656989769 0
0.414061954588638 1
0.408951539407542 1
0.300327511779426 1
0.442720380335831 1
0.321986092282124 1
0.489568610843127 1
0.555550425527079 0
0.354624510285268 1
0.383155151782594 1
0.347874324254187 1
0.54169464048939 0
0.241578217322089 1
0.295086524889655 1
0.406042231713485 1
0.463409155672859 1
0.356583278843637 1
0.563769372628407 0
0.250773357746653 1
0.384156711536215 1
0.43762315705819 1
0.429066919689471 1
0.471176180806614 1
0.490863240799951 0
0.279098905535954 1
0.360570849717633 1
0.339227402253437 1
0.468017854022777 1
0.396985462852547 1
0.286816107936782 1
0.354947484398367 1
0.313258722301188 1
0.412665424327262 1
0.402882179215462 1
0.350860156294141 1
0.275715989907932 1
0.363005608869019 1
0.28569253334957 1
0.357448253546126 1
0.276149806810312 1
0.291956424016215 1
0.396370520311636 1
0.490509600888882 0
0.449322737412385 1
0.306708161185124 1
0.316905529291129 1
0.438725273341474 1
0.437255520836185 1
0.306502936195285 1
0.410700330490546 1
0.30659360531859 1
0.226980993414047 1
0.361145334451502 1
0.510774897729115 1
0.344392996841601 1
0.348880645800359 1
0.429403686280369 1
0.322932491323874 1
0.395124993485829 1
0.29858792036132 1
0.410225817935572 1
0.295654713985371 1
0.473472826469662 0
0.259836325012748 1
0.335183443924105 1
0.313433094784943 1
0.319350800561177 1
0.459387200876201 1
0.312355138727132 1
0.360791615678535 1
0.341195906881594 1
0.458724243466423 1
0.401782188287949 1
0.29422174757436 1
0.334016160457971 1
0.414784024796879 1
0.359349949455594 1
0.460525420581285 1
0.335011220004564 1
0.351662819355523 1
0.286192804892713 1
0.365082034053893 1
0.458789300899259 1
0.533757828835011 1
0.364493357109851 1
0.215405433783656 1
0.21042199716119 1
0.421447883955189 1
0.458452808645388 1
0.269426424440874 1
0.352377833272161 1
0.366988215622014 1
0.544179146635415 1
0.356647707539304 1
0.458658177057513 1
0.431212891260321 1
0.430069356539422 1
0.441853072738538 1
0.407116035038952 1
0.45724980326301 1
0.414371806446859 1
0.33824700692354 1
0.379616163294364 1
0.298376568655498 1
0.487774958197905 0
0.452536517649871 1
0.294068481598316 1
0.219313405265829 1
0.377806812835277 1
0.417066416374877 1
0.346124399823996 1
0.405150306478642 1
0.439925946136398 1
0.407361429443227 1
0.407950987794718 1
0.465582074458497 1
0.303157070272913 1
0.422400024959523 1
0.397812564190427 1
0.442097354024777 1
0.2995491479559 1
0.454398257265545 1
0.480141562487057 1
0.53056626296934 1
0.428686401819405 1
0.362466127508536 1
0.404284668668495 1
0.280614176611499 1
0.615428471870901 0
0.466444537396448 1
0.470075926784326 1
0.436911036362088 1
0.484841179127686 0
0.171168660185507 1
0.302609371719295 1
0.289412499597215 1
0.433121314383593 1
0.222947071555008 1
0.224155427583127 1
0.26554450611037 1
0.49559255892483 1
0.459710102393747 1
0.323972376917941 1
0.585481759284927 0
0.396770989703827 1
0.359862367688777 1
0.419059162759961 1
0.40583758132257 1
0.409219870776823 1
0.49088603239136 0
0.345025131673206 1
0.469040572331468 1
0.202436988098003 1
0.3039094046947 1
0.446076411638379 1
0.308648313611911 1
0.396167473551212 1
0.329333166513586 1
0.357703026867309 1
0.338962370242262 1
0.389358208832796 1
0.511698523902031 1
0.362511253537628 1
0.516377689617974 0
0.437113653032192 1
0.262030456423685 1
0.461613380166991 1
0.384167658912437 1
0.474291698553085 1
0.334371847414534 1
0.475144519036966 1
0.392301596271863 1
0.548823947075377 0
0.363618839405474 1
0.368067707188905 1
0.395128638840227 1
0.458063810847199 1
0.208799365391965 1
0.500486331122741 1
0.334395382486307 1
0.650043246098291 1
0.442206429838166 1
0.31714192941861 1
0.377377320764203 1
0.313491394616016 1
0.367217016592082 1
0.493850164600031 0
0.305964221666402 1
0.416727434405316 1
0.454578633902144 1
0.39874670604123 1
0.401876514497336 1
0.319616459847562 1
0.446673810193406 1
0.458443218817603 1
0.456271767062107 1
0.313577529247441 1
0.301588463792105 1
0.234676340231846 1
0.539531667529536 0
0.419455015961561 1
0.271359424052984 1
0.4371796139923 1
0.372795022018385 1
0.297977326679997 1
0.365224842278769 1
0.316212882528139 1
0.482110567665649 1
0.348523381184634 1
0.452722103497179 1
0.413849458984869 1
0.567751985919869 1
0.447615894326786 1
0.520677231122781 1
0.515817715210576 0
0.741233376098444 0
0.369423019680636 1
0.24787084183895 1
0.27644296319078 1
0.34835415633072 1
0.331938293508331 1
0.306142751769381 1
0.349296801894995 1
0.272513654583893 1
0.406012368735793 1
0.38764164543115 1
0.479848702301785 0
0.424522807656204 1
0.359065754743643 1
0.281722119158748 1
0.370842666952243 1
0.327463833370754 1
0.316411647390977 1
0.504122943359092 1
0.436388245627287 1
0.257994875961129 1
0.388976518799104 1
0.188685878970629 1
0.422150768246166 1
0.47648035893834 1
0.290675237708456 1
0.253464981171143 1
0.406566155547378 1
0.473306255927632 1
0.222990450148257 1
0.271464111420099 1
0.231682086856451 1
0.491792356432711 0
0.361251528735759 1
0.356622682580009 1
0.313802530921784 1
0.278355987270535 1
0.329747811985248 1
0.378468945584581 1
0.432129769546066 1
0.362645186522001 1
0.513573189641601 1
0.418444491116249 1
0.44367409223796 1
0.40891211649452 1
0.223013468510783 1
0.410573921628712 1
0.415904077478995 1
0.335840270077684 1
0.480379976760865 1
0.243213779052297 1
0.678836727259016 0
0.491039526225915 1
0.468287979781076 1
0.21874677956568 1
0.288934118566821 1
0.422698473936031 1
0.234938812545443 1
0.417872433182488 1
0.471828572267225 1
0.313129900323948 1
0.436245585691846 1
0.421103413933629 1
0.439520049586055 1
0.561362892973215 0
0.337148885618369 1
0.512496179540553 1
0.591133223400028 1
0.22485895188963 1
0.314781083417406 1
0.365069282244212 1
0.207672627950515 1
0.25826576086653 1
0.405314631393545 1
0.320243044957217 1
0.384010819277131 1
0.368431855058249 1
0.465757377335773 0
0.312118819944509 1
0.48308360607066 0
0.34413379434954 1
0.349252148924119 1
0.388492710690912 1
0.427101316382157 1
0.311796686960581 1
0.268584411111257 1
0.384207967606731 1
0.535273720066607 0
0.665002094026022 0
0.401905931258597 1
0.391711441719497 1
0.358643212670399 1
0.355643150130799 1
0.446416596058176 1
0.33996748481613 1
0.36787204642659 1
0.325879914021423 1
0.444351034025484 1
0.335644494757629 1
0.265989650375834 1
0.32303318686969 1
0.201076283695689 1
0.303179225096304 1
0.48884392780976 0
0.284170341860082 1
0.370929904225341 1
0.455793845252047 1
0.299653623298786 1
0.445182712846791 1
0.514979736184927 0
0.42223825324935 1
0.328096739527876 1
0.372375650921015 1
0.289141494879832 1
0.415006402778128 1
0.445389197323847 1
0.481008987878284 1
0.186072315388419 1
0.466545699681418 0
0.333362765807154 1
0.316149906128285 1
0.443380340743946 1
0.439524056464758 1
0.345777346993462 1
0.353775134582623 1
0.234272442876939 1
0.300547644360117 1
0.358992098447934 1
0.309045375010584 1
0.521266327103575 0
0.51725616360299 0
0.607572841459637 1
0.413778841779113 1
0.308841022428248 1
0.307747761738274 1
0.256998878496372 1
0.344433117926867 1
0.437908901996034 1
0.365332993281143 1
0.365128131339328 1
0.451506852532286 1
0.453793361528032 1
0.325038991149714 1
0.465217532229868 1
0.414879835351366 1
0.35644899222002 1
0.557543592773777 0
0.449748856731533 1
0.284240061376652 1
0.379036787809737 1
0.291942866285641 1
0.366048222745326 1
0.446670684912542 1
0.387883158931076 1
0.346691475175369 1
0.359592266427649 1
0.386288396452434 1
0.528149199435385 1
0.608189742749368 0
0.2404645696026 1
0.255001860702605 1
0.293209018322119 1
0.440871856137357 1
0.510716050446412 1
0.34004609019931 1
0.384761385425254 1
0.519735469709753 0
0.482169048396896 0
0.306223227501581 1
0.347878958055204 1
0.354755089692072 1
0.396407727665981 1
0.176995293940106 1
0.490468323664523 1
0.306460697808369 1
0.463798624984548 0
0.421336479749792 1
0.545398948012707 0
0.450798294697206 1
0.440822611925509 1
0.315811403233326 1
0.253923571724093 1
0.453565595033198 1
0.5484716778061 0
0.436110895179789 1
0.364021030429417 1
0.367836403329683 1
0.479251377437347 1
0.513065393628822 0
0.23815479176663 1
0.308972438989862 1
0.274125405277733 1
0.350399138260816 1
0.667386169955621 0
0.235856915544585 1
0.376374326885101 1
0.532845858211323 0
0.437912856548698 1
0.339439213269006 1
0.304963574204929 1
0.386722024180754 1
0.465152901838587 1
0.380117494005702 1
0.313586803234014 1
0.366225631735953 1
0.20250439384298 1
0.260483869957256 1
0.481240181546842 0
0.220427534949747 1
0.350912855441392 1
0.421354456791025 1
0.48474379747632 0
0.585375753441444 1
0.401829111076586 1
0.499016243364585 0
0.395869465328496 1
0.511625927538515 0
0.37217546392915 1
0.261485876626522 1
0.196059398686688 1
0.441882795146684 1
0.296424148084917 1
0.433259832688296 1
0.407820987926689 1
0.430545432791023 1
0.404603979030157 1
0.520955246888962 0
0.336646304655291 1
0.31446485116666 1
0.433686149758129 1
0.305673877921133 1
0.401132736283975 1
0.417307623437238 1
0.412275864246137 1
0.324009057373081 1
0.372515453298911 1
0.347436923495087 1
0.414914278701107 1
0.214524771895768 1
0.292035693774521 1
0.363911953345911 1
0.41969016262398 1
0.381891383870503 1
0.495178071840684 1
0.324246830528643 1
0.395263944110185 1
0.281361018074453 1
0.400132781499255 1
0.322488298625549 1
0.458278585013673 1
0.277678333631732 1
0.374645506712784 1
0.302085346852724 1
0.360360452373897 1
0.433426410191903 1
0.27131202635554 1
0.374920924721974 1
0.296550543319228 1
0.346445671844425 1
0.512448971746599 0
0.332242027945475 1
0.437615359569831 1
0.422137335357727 1
0.27847250821908 1
0.422546811117822 1
0.41664907560276 1
0.535783404606508 1
0.352458262101762 1
0.386229536616633 1
0.321009349250264 1
0.412607134611046 1
0.447842299130922 1
0.379759663350833 1
0.517516043376725 0
0.44572071176772 1
0.276266116353048 1
0.408250547763135 1
0.526646564655303 1
0.363962951969521 1
0.347766267615515 1
0.350159896899403 1
0.48575229089064 1
0.374518895154085 1
0.311647727093138 1
0.270824877799637 1
0.386870780246478 1
0.330587644580078 1
0.30795256146857 1
0.393969361094845 1
0.259171820929792 1
0.271746319364944 1
0.565572362718296 0
0.462785994980695 1
0.557383113769308 0
0.566168452963729 0
0.38004819178316 1
0.170387327262689 1
0.244148526216804 1
0.311415008187577 1
0.381505342273961 1
0.485725095690832 1
0.411549596518966 1
0.420654724999127 1
0.349649921381571 1
0.297619563039822 1
0.261863659241033 1
0.614036569769084 1
0.544465794988909 1
0.277899907524116 1
0.419788232339295 1
0.432792168915982 1
0.393252950940823 1
0.284845420152283 1
0.286417272414727 1
0.356230304792415 1
0.36588822598352 1
0.454437585963185 1
0.662348139993336 0
0.370210245989 1
0.349957808970368 1
0.425082302727125 1
0.328296025300365 1
0.325160971856844 1
0.400991460382042 1
0.520334515213687 0
0.370662276227816 1
0.430129554917996 1
0.232614475507631 1
0.384467003695166 1
0.378670988329773 1
0.417296444623898 1
0.36985344896734 1
0.367841814587142 1
0.285732972171048 1
0.231312520072807 1
0.667350638520021 0
0.348209033183974 1
0.307078807590141 1
0.380518279496727 1
0.334187841944169 1
0.406857218164274 1
0.395496621294815 1
0.401721895686281 1
0.239937308023014 1
0.337516517384305 1
0.419952096712404 1
0.237824541163575 1
0.389656517563564 1
0.387769636838113 1
0.521599404548005 1
0.28685173349115 1
0.349321310409687 1
0.377471917866262 1
0.292493682134023 1
0.368500796761437 1
0.39300922431947 1
0.426207666145936 1
0.529371693969067 0
0.612153222285822 0
0.635922738164852 0
0.243608022451839 1
0.410466127180207 1
0.435533987422459 1
0.265249352197477 1
0.394756430331516 1
0.417118693532084 1
0.30711126766495 1
0.363845694785257 1
0.455580972700115 1
0.362761975751521 1
0.403855194310135 1
0.336726374283641 1
0.385517359354517 1
0.357372707280071 1
0.380943319797791 1
0.311763951690438 1
0.481624829962843 0
0.34440645874632 1
0.324749077777405 1
0.512111642595607 0
0.342653556991564 1
0.524686716299165 1
0.475846839170267 1
0.43885269698699 1
0.222621038462234 1
0.291594590276027 1
0.467975626070769 1
0.457393701260815 1
0.49998574204587 0
0.460004736556376 1
0.491804402157243 1
0.283338795561435 1
0.358638818032101 1
0.391662709598088 1
0.412778930828671 1
0.387550141855653 1
0.266493192231345 1
0.449611502237471 1
0.337901515930381 1
0.465381293400851 0
0.278117563299057 1
0.445899902766171 1
0.429023633155507 1
0.41548180715436 1
0.327723102069884 1
0.393898474089346 1
0.505297719768549 0
0.377695312181265 1
0.438545997958872 1
0.535984912478676 1
0.298284842934553 1
0.262305222198593 1
0.349510588079429 1
0.546722510967144 0
0.432529611484897 1
0.473838168680711 1
0.379954618202909 1
0.380046223578649 1
0.393388964827201 1
0.377915088906924 1
0.322847061125513 1
0.445725775560358 1
0.46403502561389 1
0.31110964169578 1
0.33080846640054 1
0.523364387994791 0
0.507800480776704 0
0.368375194864755 1
0.272368175340346 1
0.306804664070791 1
0.373844865513386 1
0.305019861706174 1
0.38479358726606 1
0.328025944669642 1
0.243657405230276 1
0.300461930299912 1
0.231196088942901 1
0.239442698397302 1
0.365921134278777 1
0.347815523894025 1
0.407165924707136 1
0.314703156233846 1
0.403686697354317 1
0.351395662919643 1
0.465929826561514 1
0.294302245387199 1
0.374596568705467 1
0.358295637678876 1
0.280260585355411 1
0.412232838924654 1
0.458359111481223 1
0.224048242489237 1
0.376410923023538 1
0.422551187234735 1
0.524869998632653 0
0.412593477093146 1
0.380763212151628 1
0.225318190350184 1
0.538193263285372 1
0.349662942577498 1
0.463687702478251 1
0.196852553949364 1
0.466529923347603 1
0.30456171497135 1
0.360598658243652 1
0.390710237211946 1
0.429887584838587 1
0.363278628392939 1
0.209967777940932 1
0.40952990813775 1
0.381410248782959 1
0.382655536674265 1
0.139040631453967 1
0.336047089403068 1
0.294672843359318 1
0.288637791979322 1
0.632154190096631 1
0.498839314557064 0
0.271239652995106 1
0.547671691052213 0
0.285554239561802 1
0.392705791474458 1
0.318092910586089 1
0.498676683640857 0
0.297991214072453 1
0.367323247421737 1
0.278497518454425 1
0.288271178580128 1
0.491019996781561 1
0.369097280170213 1
0.375022347684106 1
0.340810292094499 1
0.242193565170909 1
0.334600316582846 1
0.385083229651446 1
0.421258775163477 1
0.473753986096852 1
0.268365311759563 1
0.364152284504651 1
0.365273656386229 1
0.355859276496564 1
0.42086869535909 1
0.280114348368661 1
0.497979147678235 0
0.529978648351511 0
0.350171237090934 1
0.236565143005524 1
0.404903874998754 1
0.414438578649985 1
0.282461412095386 1
0.493636409513982 0
0.405322975284105 1
0.520053269789857 1
0.197637446738778 1
0.28076129036247 1
0.412327465528468 1
0.337177580644475 1
0.310835209051206 1
0.385530104885085 1
0.231271475821015 1
0.354790887166752 1
0.411638592888484 1
0.297105212364473 1
0.324133393615333 1
0.356604779230472 1
0.537666760754153 0
0.237652594746999 1
0.364722679837399 1
0.415782697196482 1
0.423638533007238 1
0.300629301856588 1
0.406192351588347 1
0.551908934829899 0
0.311763262999815 1
0.329489071324149 1
0.45852646849676 1
0.411606320891085 1
0.373342711643547 1
0.44501241712801 1
0.413049558049764 1
0.533132628860345 0
0.420703574549195 1
0.415489361047334 1
0.354237576089795 1
0.327501306275989 1
0.473336489528556 1
0.386879531322794 1
0.379127557491718 1
0.447131837267792 1
0.390646498511639 1
0.367255283457234 1
0.50489733025362 1
0.432059239264475 1
0.471060385713292 1
0.340918134455582 1
0.551878166164548 1
0.276650527365521 1
0.577373355414695 0
0.351662043611609 1
0.298354992918626 1
0.244176155670925 1
0.405269334314528 1
0.3308636826061 1
0.274106036790666 1
0.315211127897817 1
0.459108705158848 1
0.480701091377937 1
0.38481793180981 1
0.287194983631382 1
0.355018734982105 1
0.280155059420613 1
0.516145632510233 0
0.323165940273965 1
0.336205810467343 1
0.407090624590155 1
0.487923697254785 0
0.368411271724892 1
0.39277787088759 1
0.455474120151286 1
0.535359429876058 0
0.496971660727248 0
0.296956119440388 1
0.423507694233698 1
0.240454490947757 1
0.532885901392487 1
0.259709829905305 1
0.477487514709614 0
0.301774364241524 1
0.446928885946942 1
0.482196565507709 0
0.430071446987275 1
0.329034310595686 1
0.324951225800911 1
0.397483965115635 1
0.32208991943753 1
0.411615596583826 1
0.394374619955197 1
0.48987630727698 1
0.413971347933349 1
0.375029050109311 1
0.239454014404079 1
0.484792384767735 1
0.378598997475473 1
0.45297758286508 1
0.224831077114903 1
0.266916959618774 1
0.413284635635484 1
0.38169900522202 1
0.452622517662329 1
0.460954832720949 1
0.381902832672569 1
0.249952135508583 1
0.45941421091653 1
0.346550769573094 1
0.398614851661415 1
0.475820989949611 1
0.440313085566904 1
0.406176817940705 1
0.325895333137993 1
0.155889835040501 1
0.447464076755722 1
0.407798356753201 1
0.247850555534375 1
0.372956537535194 1
0.395191536670146 1
0.0985441584482481 1
0.459581588796741 1
0.292275398486335 1
0.259800424186657 1
0.316463963872328 1
0.329917118076518 1
0.27363127371789 1
0.390909484745541 1
0.664595975784816 0
0.316336412191023 1
0.241581480034545 1
0.402679172576256 1
0.398578316768427 1
0.175121440799754 1
0.532299899473821 0
0.289620367900144 1
0.351749593217526 1
0.430816132722112 1
0.432133911874812 1
0.236958487172317 1
0.378894021910624 1
0.458092400629956 1
0.297960920484617 1
0.369530444436714 1
0.293524422450065 1
0.300329069302524 1
0.495934042678479 0
0.303308085370117 1
0.367208773095824 1
0.355653086301875 1
0.349825515393818 1
0.48246954979741 1
0.251495709609136 1
0.37364314438352 1
0.403633797007975 1
0.328990378212624 1
0.24217696292501 1
0.353398263240254 1
0.288763992277465 1
0.327416257508977 1
0.317334097823982 1
0.507997547989913 0
0.341292100106735 1
0.225365721496127 1
0.475168798482497 1
0.378901971966376 1
0.465526563437867 0
0.240051091565714 1
0.382754597618651 1
0.266267383992998 1
0.508994247157327 0
0.345025586479104 1
0.498219775799387 0
0.311398226101994 1
0.611875016059926 0
0.584643795534667 0
0.429657669596794 1
0.439698002591803 1
0.50761242219146 0
0.379059908827022 1
0.335226343146356 1
0.49932487191763 0
0.479247605435461 1
0.613741262533754 0
0.483148106678766 0
0.328467205263021 1
0.37856935518903 1
0.387111256714149 1
0.0974464372915663 1
0.48296732983516 0
0.57954098938813 0
0.500494714307085 1
0.389465548372172 1
0.195747340370648 1
0.211070642582836 1
0.360006953584477 1
0.390068443372107 1
0.364465777222952 1
0.398964203756085 1
0.459545800443252 1
0.539937791784712 1
0.35392427144768 1
0.40399823370934 1
0.317497438929204 1
0.434259652728787 1
0.290304665746436 1
0.412920690874295 1
0.349026803953323 1
0.312755431628315 1
0.326138717438372 1
0.500389477404479 0
0.230990048731415 1
0.412807188028795 1
0.333080425696817 1
0.32291175982821 1
0.279885822331608 1
0.271281321450821 1
0.178903843391724 1
0.368116555537685 1
0.435990279532523 1
0.472870837944753 1
0.302213028733018 1
0.495524531736491 0
0.348085872092536 1
0.235547332162248 1
0.454289589359395 1
0.396315612217931 1
0.534217524943451 1
0.52290335906668 0
0.342581208848432 1
0.467121926256541 1
0.453166067258149 1
0.180049158808382 1
0.389781897727637 1
0.404197334994308 1
0.138715793381993 1
0.409823471296278 1
0.303527014303966 1
0.316901124479184 1
0.519123026847782 0
0.314515210019125 1
0.458464983312386 1
0.277702107237327 1
0.612146303870982 0
0.2197123893209 1
0.334947920470552 1
0.381600058277999 1
0.444683822959722 1
0.421101672616313 1
0.350106714238 1
0.458995896406136 1
0.260876130261947 1
0.37789032954542 1
0.416697248616309 1
0.395949930659811 1
0.4969672924996 0
0.471805587563086 1
0.42625502748819 1
0.282151208186031 1
0.328872588870365 1
0.290774874215237 1
0.565980012600465 0
0.435874815772952 1
0.30675126088803 1
0.399786483747344 1
0.33046394449085 1
0.194704627032515 1
0.486403259045606 1
0.395902204924437 1
0.265045822215812 1
0.436687483603205 1
0.192829891941018 1
0.339734368341348 1
0.489220874351755 1
0.289838986982864 1
0.249963125089723 1
0.530692367564459 0
0.405751181627041 1
0.284888794181122 1
0.418740604168055 1
0.308769946750608 1
0.439669555748504 1
0.201524515134696 1
0.277662374103638 1
0.549552867908908 1
0.360960772814612 1
0.115512180333867 1
0.419413121951285 1
0.429098966336988 1
0.283909470298378 1
0.228148544556355 1
0.293179380201264 1
0.419625004787538 1
0.318822389812105 1
0.360502371961609 1
0.322219276524963 1
0.395138735321629 1
0.486516472020657 0
0.547467723761226 0
0.432772164273998 1
0.398525499656351 1
0.234762723701036 1
0.200402795029516 1
0.630265912965495 0
0.275901035433646 1
0.424209059410464 1
0.197508450331436 1
0.419209841203721 1
0.492423849132209 1
0.25887940617609 1
0.165299209870616 1
0.221668508598204 1
0.288533309106205 1
0.254759886628851 1
0.200035595749746 1
0.310125278588057 1
0.584092574589496 1
0.499094498966636 1
0.316974635946237 1
0.320152144682179 1
0.338886283335642 1
0.329320087508123 1
0.392753255135207 1
0.202386502794425 1
0.412391945849545 1
0.366711913524751 1
0.390453502781945 1
0.395845670409387 1
0.456591375189694 1
0.225131820308827 1
0.414232715674535 1
0.206202712706338 1
0.391728955297135 1
0.479643316270372 0
0.365339400725704 1
0.373464747104435 1
0.236923411409831 1
0.322163760907936 1
0.479095060929643 1
0.33963292218875 1
0.44163270688015 1
0.388483692264157 1
0.436999867284935 1
0.454590036677351 1
0.400938949712693 1
0.267087460187193 1
0.454645999741908 1
0.398412816938899 1
0.430262783996114 1
0.362714869788305 1
0.596770695820355 1
0.401184133574512 1
0.458988412372255 1
0.464999199179803 1
0.377143254704216 1
0.306884909149974 1
0.446628867060001 1
0.333382391009331 1
0.491833441751691 0
0.279658372150994 1
0.340432267296885 1
0.271185994285127 1
0.199539047514542 1
0.271304235548775 1
0.407976079526618 1
0.366045857153305 1
0.446557519697372 1
0.453222871313905 1
0.432228223800132 1
0.321753150888059 1
0.414844145963196 1
0.56862770088172 0
0.443779828105656 1
0.326484443756873 1
0.346735273185447 1
0.391838030574985 1
0.495081662273771 0
0.440802628128801 1
0.432507639126108 1
0.494686209838606 0
0.219848289134042 1
0.35910321132714 1
0.492674137238522 1
0.271436939447366 1
0.421544013558705 1
0.558696159856284 1
0.298748407091739 1
0.493337974093762 0
0.433608918965329 1
0.399791091839055 1
0.397374132722682 1
0.350122589521718 1
0.44288206933737 1
0.342017922633636 1
0.266533746183979 1
0.255167449578734 1
0.369985427821579 1
0.352878266253054 1
0.26921202892036 1
0.27224748042743 1
0.300131122632172 1
0.315968790664216 1
0.388714821786668 1
0.375409316433008 1
0.421025499014524 1
0.364479340889971 1
0.383405041027848 1
0.32988992784979 1
0.479557988222146 1
0.514228958567775 1
0.493231401289125 1
0.423369611396491 1
0.54033613583171 0
0.412826196582035 1
0.384738124742757 1
0.37429659917237 1
0.543216420275637 1
0.405551143068821 1
0.361054866635861 1
0.500610437164856 1
0.47773600340835 0
0.414748502791981 1
0.758415893419742 0
0.231363865694212 1
0.291611942738353 1
0.431937845033644 1
0.356323552035609 1
0.593830343437896 0
0.22038016580031 1
0.457505020964374 1
0.361385497760083 1
0.280420080582975 1
0.444210945031628 1
0.314298115417688 1
0.473228624368397 1
0.467412559573163 1
0.562409134379302 0
0.514988549401505 0
0.348473494424264 1
0.572632043555226 1
0.300788473574833 1
0.453029788350337 1
0.549333787725157 0
0.38192023116804 1
0.480790770755292 0
0.523429576102009 1
0.418351130968289 1
0.327717943858466 1
0.431885532330026 1
0.462270435658081 1
0.276799293440352 1
0.226727643675157 1
0.403742617530607 1
0.283144736592358 1
0.491600680425863 1
0.464776199234399 1
0.385867377509586 1
0.28826984526702 1
0.324907164298828 1
0.274258442053538 1
0.355474054112504 1
0.451593758345263 1
0.501601364852705 1
0.526691274614729 0
0.506697246562064 0
0.424215414150442 1
0.45793552507087 1
0.405978862973408 1
0.35155920834416 1
0.287340005321577 1
0.195765915242381 1
0.352424252681252 1
0.335049539309564 1
0.273988880821548 1
0.35047904864996 1
0.356770611066894 1
0.262039527309352 1
0.366805939579553 1
0.573050306234158 0
0.385085147404785 1
0.460680597965521 1
0.421532487458561 1
0.368540586869987 1
0.378668047849856 1
0.544902658240973 0
0.292411734661957 1
0.425958972338377 1
0.400375223363577 1
0.298396657838991 1
0.483788120087368 1
0.466455936217288 1
0.470047966852754 1
0.375065272210075 1
0.276507822286492 1
0.309813823890719 1
0.148872927615843 1
0.455157174553008 1
0.367470111700535 1
0.380426632914584 1
0.506421957372262 0
0.290385335567107 1
0.237255697356679 1
0.333628021064798 1
0.560618033287939 0
0.248577649567032 1
0.550808645076357 1
0.311102093428868 1
0.404634316280085 1
0.425210520551664 1
0.462276825622015 1
0.256230987924269 1
0.380019973774456 1
0.3411538327859 1
0.271688612133221 1
0.444799700553152 1
0.463357503568996 1
0.336498897459023 1
0.402585228467802 1
0.427606942499518 1
0.322604358116555 1
0.52923240731989 1
0.236890955550469 1
0.349817088353756 1
0.546451549627669 1
0.557760207966699 0
0.293929119968306 1
0.290537819640444 1
0.424047021808195 1
0.417431958086531 1
0.226096738749941 1
0.307679121755341 1
0.263986933431772 1
0.490694231981383 1
0.390332531135372 1
0.381694807254568 1
0.389093978174587 1
0.376573332954129 1
0.37261442896858 1
0.306133275996026 1
0.386520759336389 1
0.264690210528874 1
0.344569291233203 1
0.376125746578251 1
0.159452220121973 1
0.459078572792705 1
0.428440485702144 1
0.176429015488348 1
0.52272698637242 0
0.490605075784007 0
0.379922368463187 1
0.395620594182288 1
0.311705984215357 1
0.423209660595762 1
0.436779025388178 1
0.325229130969178 1
0.337716701971312 1
0.237161079745547 1
0.294676509487492 1
0.473298044979953 0
0.28658980255519 1
0.283371400228776 1
0.288702957502813 1
0.42976288563977 1
0.458467377284724 1
0.487538758241997 1
0.505499744319694 1
0.181745791833738 1
0.361877145002414 1
0.319343065167199 1
0.39903476807048 1
0.367968688814069 1
0.352897610323685 1
0.348958005829948 1
0.319553685296514 1
0.264075972495621 1
0.565112022605276 1
0.295897370469878 1
0.393383191502853 1
0.455598720798175 1
0.500617676824663 1
0.452069587281393 1
0.388123006069881 1
0.499215346149819 1
0.452772600081541 1
0.66988689628374 0
0.290500075769713 1
0.327625344370062 1
0.313377306701796 1
0.502165539890074 1
0.28133835790614 1
0.416061031710974 1
0.250414533691047 1
0.465749630898381 0
0.254287822763262 1
0.307051157348261 1
0.385214798446355 1
0.470933283448908 1
0.351738150231014 1
0.387699483228915 1
0.249001236113877 1
0.122569430553137 1
0.262659455622778 1
0.471995857357584 1
0.179054857005953 1
0.290428099169592 1
0.386617510815009 1
0.309476387332576 1
0.54500221771579 0
0.378886271531921 1
0.294523762681031 1
0.336573861784666 1
0.500443839287684 1
0.473026546339559 0
0.468744989356283 1
0.450718504719544 1
0.389514709773422 1
0.318042313496746 1
0.49924544376658 1
0.42680568155364 1
0.223889104284594 1
0.344383948837243 1
0.292904900826495 1
0.17082020272841 1
0.50821388851496 0
0.38216050152437 1
0.260835722719094 1
0.439556169987014 1
0.318272079878364 1
0.437624817792361 1
0.39130158203049 1
0.487571539652796 1
0.551967530816161 1
0.592805871972307 0
0.383297446158566 1
0.388882116829511 1
0.301045763086788 1
0.421210923471851 1
0.345731792733422 1
0.331348508903911 1
0.286820997628162 1
0.356092361332446 1
0.387368078227647 1
0.337250247900008 1
0.383440031180902 1
0.302917997597857 1
0.498592410243688 1
0.384921500878202 1
0.525025979995937 1
0.584607010046037 1
0.464355452419841 0
0.421120770041582 1
0.448084541502738 1
0.423347514385068 1
0.364144402461804 1
0.356262764987728 1
0.495474885382147 0
0.549057336864658 0
0.527524643517305 1
0.329556618931221 1
0.252661003519353 1
0.316197249926171 1
0.448998960528379 1
0.345351470570026 1
0.34318535909855 1
0.346582785275519 1
0.509028936305776 0
0.272126613706874 1
0.381630349508713 1
0.617703643660619 0
0.403073896810353 1
0.315885583756652 1
0.290777331263891 1
0.419086954254827 1
0.22379919426372 1
0.462386120170299 0
0.432162381738846 1
0.266657168204916 1
0.25740207064879 1
0.544282006900596 1
0.239388694622879 1
0.411494279251183 1
0.343043722896272 1
0.241752977511097 1
0.358954928082485 1
0.55572679923182 0
0.494178103184467 1
0.379792726713488 1
0.45080365400957 1
0.338275398428988 1
0.50131144916918 1
0.426427281080246 1
0.184376822061737 1
0.349562294602895 1
0.216928901640818 1
0.424232856631493 1
0.331075337197643 1
0.600635048230986 0
0.471474264966195 1
0.355377800969477 1
0.385238997854489 1
0.366651101323017 1
0.400517980385096 1
0.435363529979983 1
0.459641161508936 1
0.502232242680975 0
0.325192670455993 1
0.628412388666688 0
0.499400850630469 0
0.535320287168883 0
0.353358795557525 1
0.206133608858847 1
0.503670056503278 0
0.212395953721338 1
0.418667976406537 1
0.439324701323571 1
0.543940976015234 0
0.347893946166823 1
0.456058106732288 1
0.431227205589909 1
0.319846710886394 1
0.402530404407073 1
0.213318768265081 1
0.399096554915186 1
0.356887934498417 1
0.364162066981336 1
0.366098138332897 1
0.4302854783976 1
0.40469038053424 1
0.344551875642173 1
0.447779657044689 1
0.302370655729087 1
0.419684015643949 1
0.60468428239262 0
0.481260205247716 1
0.255998247481936 1
0.26488159038837 1
0.360295189312711 1
0.264617037313056 1
0.344626866712425 1
0.354846627181273 1
0.467831237616868 1
0.477769655309729 0
0.489216423315257 0
0.248259255451348 1
0.32492681072316 1
0.472833683621713 1
0.470214244581579 1
0.30491386334504 1
0.461238275015149 1
0.378789949619335 1
0.364492592587586 1
0.514324773703907 1
0.378001058589235 1
0.232433864024535 1
0.421816734478543 1
0.33200722018179 1
0.221967555489252 1
0.631320531370467 0
0.485388511107166 0
0.421586549696889 1
0.184619444268341 1
0.454250215264196 1
0.436764846058726 1
0.366995139011705 1
0.310796809885542 1
0.314794372511668 1
0.217772723711599 1
0.29446858106159 1
0.177955600824536 1
0.190502426776477 1
0.460516853795392 1
0.153936981429367 1
0.210603892897443 1
0.248392721206964 1
0.452112937345822 1
0.591377642626753 0
0.370907099975603 1
0.3590012731796 1
0.28500220062285 1
0.480270322899832 0
0.302410780374228 1
0.460259156391052 1
0.391717736192873 1
0.434417308493419 1
0.554680974011094 1
0.269971014332577 1
0.325526285847915 1
0.247988438959487 1
0.40332337780818 1
0.25568065946752 1
0.34624845811888 1
0.327629108566771 1
0.294847137276059 1
0.362655596604405 1
0.471976242111257 1
0.202558865583597 1
0.219211849047733 1
0.375080154417607 1
0.551821573759056 1
0.500343459826632 0
0.354898120814401 1
0.475265595687097 1
0.333929662010141 1
0.373810317400406 1
0.522382990724623 1
0.184835662606352 1
0.202089880705827 1
0.457754853909254 1
0.238244016250535 1
0.550435980571115 0
0.244592688437456 1
0.464070682528425 1
0.252279457254869 1
0.413704858297727 1
0.2753929489513 1
0.283231070756999 1
0.198284201053769 1
0.261150090888522 1
0.378037775966599 1
0.392478886890709 1
0.432887069823582 1
0.420911976870825 1
0.333049861178444 1
0.169440389979889 1
0.308619862377103 1
0.28428921842279 1
0.505084983896813 0
0.351925907067338 1
0.327836858436371 1
0.381513012803181 1
0.22322044854584 1
0.295565038690091 1
0.411882207531947 1
0.517388275815275 0
0.273421511411221 1
0.277572444150204 1
0.339862799201933 1
0.376759800462681 1
0.480169680854927 1
0.378253037598537 1
0.379117724726728 1
0.432309998302339 1
0.414005020687169 1
0.333520615674363 1
0.351551087515624 1
0.141683093146502 1
0.439648901745741 1
0.328584135905379 1
0.301137477174818 1
0.51681932203747 0
0.38427775517554 1
0.492567386833738 0
0.363133498505244 1
0.582061303565788 1
0.325882506669512 1
0.475267819992667 1
0.375031717680101 1
0.27506305549617 1
0.453841763007505 1
0.460599646401806 1
0.434903110795913 1
0.447302451719993 1
0.344352003873502 1
0.461054639897913 1
0.366758266158929 1
0.258917753848207 1
0.434821450609319 1
0.305820555803646 1
0.426910450317599 1
0.347061362316423 1
0.452145934717794 1
0.348119790484023 1
0.499732440077572 0
0.487102886241068 1
0.307249482822665 1
0.130077510276852 1
0.425124124982214 1
0.512611350904553 0
0.417740619707799 1
0.418293906937803 1
0.473582719653226 0
0.309341797270895 1
0.372759914151263 1
0.35937553572665 1
0.338658077407922 1
0.271010412185509 1
0.404099083500153 1
0.391476156264566 1
0.278842672394208 1
0.361451402828884 1
0.398265072523187 1
0.430098363665566 1
0.345171694792473 1
0.327700793840286 1
0.272569372088939 1
0.48537992127399 1
0.359455249879113 1
0.49617438414867 0
0.503207448288183 1
0.350029923997702 1
0.379103680102338 1
0.458248802776734 1
0.352522529250518 1
0.428432200618972 1
0.348556246537957 1
0.274093978819763 1
0.391958047505854 1
0.564192025693974 1
0.224021695834244 1
0.340723677198642 1
0.263043935814929 1
0.348979322669269 1
0.294126413903641 1
0.408556026226572 1
0.38496659607693 1
0.394102604050051 1
0.201190046646969 1
0.397871100197317 1
0.384627651361898 1
0.552045538370941 0
0.529878373478562 0
0.429374246717967 1
0.232310140114417 1
0.487709827137239 0
0.706694670734405 1
0.236716744906878 1
0.369466016147971 1
0.349765154376208 1
0.496805708530965 0
0.422871377993415 1
0.318965604214124 1
0.348783024528435 1
0.490449895235727 0
0.210784583415381 1
0.492792817140907 0
0.28737733589731 1
0.276218260370194 1
0.376278562139742 1
0.367615916714196 1
0.238563774493 1
0.342402578680359 1
0.295716241643065 1
0.428153872665589 1
0.472691192113592 0
0.487297161237747 1
0.289486275174457 1
0.328582166125106 1
0.290399965241384 1
0.333628140131083 1
0.203527458895437 1
0.28840127941891 1
0.563956731610965 1
0.403272086554154 1
0.454356144842616 1
0.431818636214518 1
0.30424021814157 1
0.317205141110618 1
0.299639385033058 1
0.404264643893796 1
0.306616030415292 1
0.497891573248262 1
0.559264222598792 0
0.533422491665895 1
0.326108960352935 1
0.260069085454349 1
0.236330795187597 1
0.281556416113778 1
0.545712030728627 0
0.315467580557474 1
0.357006271256902 1
0.334072152652784 1
0.508104967723657 0
0.353787449963278 1
0.193256025370535 1
0.459095271049251 1
0.421271438889013 1
0.305203237617249 1
0.483835304376095 1
0.364379894111893 1
0.424561943339608 1
0.73595023909192 0
0.440520957832699 1
0.392487720906507 1
0.339816738826509 1
0.451491522570946 1
0.4362318823588 1
0.317192557233436 1
0.233139679985912 1
0.376679234349389 1
0.349289750831661 1
0.471462681737051 1
0.315037912273928 1
0.473422710290803 1
0.472315924827456 1
0.357640368452863 1
0.30667861875672 1
0.42330447539469 1
0.286882317689614 1
0.357008435740115 1
0.42674020657591 1
0.64837435617583 0
0.523788690571905 0
0.491838773735287 0
0.257700126956446 1
0.30336975320272 1
0.408503584916653 1
0.290133124699814 1
0.494133184368154 0
0.389928092746195 1
0.28990123366287 1
0.393052369849996 1
0.28745929985015 1
0.348405200357454 1
0.516823119440045 0
0.555463802467724 0
0.364512763716449 1
0.410812758898208 1
0.417263597501697 1
0.575485914628453 0
0.3764371897369 1
0.3504058833594 1
0.399898072415987 1
0.455222630639951 1
0.527906801725464 0
0.445459288415216 1
0.329802108707803 1
0.375528597016859 1
0.333525450695324 1
0.566406087715181 1
0.495503467917481 1
0.479104479337391 1
0.438985512319907 1
0.499865185409992 0
0.381337787575168 1
0.36255344877658 1
0.549385978995431 0
0.494680120633157 1
0.472387779766982 0
0.32630095579529 1
0.411018155359495 1
0.417002306190951 1
0.480483409812064 1
0.346171030742042 1
0.35558583645182 1
0.477219895927012 0
0.393837159648576 1
0.480585175743748 0
0.273577919914518 1
0.415200318461797 1
0.144005456111438 1
0.417224940814177 1
0.298803463893098 1
0.466387678678854 1
0.562512528014802 0
0.368302296580898 1
0.372222287752924 1
0.550354193522729 0
0.374025785135564 1
0.367169120329343 1
0.435557817796802 1
0.373831206588137 1
0.179466546809835 1
0.287801636943377 1
0.332803412143958 1
0.350802345593205 1
0.400060352606518 1
0.350237258717702 1
0.325904944735162 1
0.398233000082277 1
0.431311713643899 1
0.299185648392009 1
0.485863026554724 1
0.314438530703713 1
0.404088919667615 1
0.390216216923756 1
0.458051648064708 1
0.292359786443972 1
0.310871512548875 1
0.494195876949172 1
0.248425942056337 1
0.468502008894475 1
0.339152780452862 1
0.370565819581863 1
0.287501185853251 1
0.529607479082707 0
0.274815016136224 1
0.477622607109496 0
0.488170268857959 1
0.441896438602511 1
0.530126533459513 0
0.367243043897725 1
0.549505494170862 0
0.417126610914519 1
0.188099295902387 1
0.329861460729127 1
0.377332382421453 1
0.345205916024997 1
0.344721409511368 1
0.375440134341232 1
0.468474533201535 1
0.443621097227272 1
0.311470628815235 1
0.426985460155323 1
0.221407635764942 1
0.380547794978677 1
0.430771203714388 1
0.454270517768776 1
0.515875947573979 0
0.389062415590046 1
0.367746806542747 1
0.418578512216521 1
0.347024492571592 1
0.353714159045541 1
0.215347212696041 1
0.326659153669775 1
0.440622763964049 1
0.287487356484546 1
0.223214397267001 1
0.47139709167677 0
0.452255490913894 1
0.411058082637347 1
0.620639609772579 0
0.125656413896065 1
0.252539118312065 1
0.423446333913945 1
0.322061445425788 1
0.314249006023431 1
0.331244504986451 1
0.323750458150478 1
0.227544384944318 1
0.249562796722705 1
0.560118281566487 0
0.312189313559283 1
0.348434013485262 1
0.290376609531296 1
0.271966691129334 1
0.535044249843412 1
0.409896417706339 1
0.545906029230885 1
0.387231145750841 1
0.296729560218849 1
0.422928831098593 1
0.435526203852883 1
0.316980012494706 1
0.369584184371219 1
0.493506296898819 1
0.339940515862176 1
0.375334999403878 1
0.339402568381598 1
0.394801479781376 1
0.415259932941013 1
0.523814447486995 1
0.359469744810031 1
0.440673858211037 1
0.581450416130851 0
0.244814569348325 1
0.317592168919593 1
0.389908061254134 1
0.21279772062553 1
0.599681349224496 0
0.540842654040962 0
0.523342042525551 1
0.336660855545502 1
0.482569568224349 1
0.233431562851217 1
0.200800500430962 1
0.368382447825948 1
0.453202963160288 1
0.397926479450851 1
0.270084132304576 1
0.261580112731722 1
0.552812403039152 1
0.227776798799312 1
0.436792106700291 1
0.478007377864906 1
0.354853209516837 1
0.37776854494827 1
0.504703216342144 0
0.46804060826403 1
0.305150712186589 1
0.34372689679742 1
0.364964989015661 1
0.336478238684119 1
0.30420583394267 1
0.355475300524177 1
0.433235523171482 1
0.478015655709405 1
0.440874914087698 1
0.486203328403649 1
0.413161270713628 1
0.267736536039841 1
0.476598307237644 1
0.343239321089876 1
0.427591140900033 1
0.355856897843017 1
0.373336156865313 1
0.489681845211681 0
0.284779771889661 1
0.363129545036352 1
0.433372381627775 1
0.386220645229728 1
0.255508187408395 1
0.358564093406597 1
0.38824855214848 1
0.410157737424389 1
0.377632418540016 1
0.375414240866414 1
0.386218312260462 1
0.504485125220303 1
0.443227732690852 1
0.231371716109356 1
0.31830892392605 1
0.433289665993947 1
0.224730545535391 1
0.359950349514032 1
0.332327127240266 1
0.448029209782542 1
0.347563693674587 1
0.405320685935041 1
0.448549338414196 1
0.413634925138384 1
0.534141662394027 0
0.412255558935129 1
0.546493085036555 0
0.303341908408673 1
0.476533872483388 1
0.442277812691492 1
0.373435067376995 1
0.389219049571917 1
0.338369327934262 1
0.435291779063403 1
0.37227494904296 1
0.34875102054997 1
0.40575834989749 1
0.383435470341098 1
0.37193384842271 1
0.286411201318236 1
0.333271413574796 1
0.252906270034863 1
0.220995998854674 1
0.438412138278305 1
0.326550832100136 1
0.49259636288898 0
0.360230750390919 1
0.428992013056216 1
0.417912398765665 1
0.289526569611956 1
0.402143644116594 1
0.296932182320575 1
0.355201145253288 1
0.43233790824668 1
0.38910642677823 1
0.324801103515947 1
0.336307579628301 1
0.20375704752676 1
0.4333997244159 1
0.458520991425869 1
0.246911942854626 1
0.372411654020171 1
0.340556553398848 1
0.377303939476556 1
0.20169348424416 1
0.362227498826403 1
0.298180268799823 1
0.50370478340985 0
0.347094522119559 1
0.327153164089526 1
0.507613811132292 0
0.374342619770444 1
0.441290601037235 1
0.215890241910003 1
0.295189832479763 1
0.348796765324087 1
0.322369803407134 1
0.419449252668204 1
0.248086613877071 1
0.50052448381173 0
0.339292064971435 1
0.348094145957326 1
0.433315920856844 1
0.29156063729555 1
0.423561366584059 1
0.176565226789524 1
0.328461593483078 1
0.447390913950711 1
0.419782044466853 1
0.323419296474861 1
0.400272944626583 1
0.421709189999906 1
0.23852510030843 1
0.344426708132289 1
0.380939283688296 1
0.449592744493009 1
0.472515557126893 1
0.459758042810233 1
0.378149175911707 1
0.278786760623815 1
0.370359152630525 1
0.504798106821311 0
0.344262415026704 1
0.298671690335526 1
0.308839088367907 1
0.249915717441288 1
0.29791842807531 1
0.486749922755595 1
0.48267886964812 0
0.368186698602486 1
0.473261527537314 1
0.303642544253719 1
0.379983060516169 1
0.367544880394995 1
0.279518989126761 1
0.393240535829285 1
0.324966622656484 1
0.34671603097924 1
0.332123353792055 1
0.432029862173407 1
0.39474382047015 1
0.531860872568755 1
0.555939532885327 0
0.470603646345327 0
0.373437668646424 1
0.281852310825393 1
0.357498210253159 1
0.383549887035029 1
0.297825251853303 1
0.430865397873912 1
0.363301039790082 1
0.594664931690709 0
0.454671591390547 1
0.208527684839961 1
0.503558763467142 0
0.381780879547146 1
0.375302158900713 1
0.406682221313964 1
0.0596569062788336 0
0.431255864707926 1
0.249630198459454 1
0.387940658750579 1
0.447167675131964 1
0.386578995045595 1
0.358713650152229 1
0.512713353326899 1
0.241937439349053 1
0.416042379055238 1
0.358327623815843 1
0.499790201190619 1
0.249562538357795 1
0.277909273975725 1
0.253386869692369 1
0.0901806179631367 1
0.35774693149766 1
0.483522451965801 0
0.483446414559706 1
0.329266486727285 1
0.462460112334889 1
0.391984468220563 1
0.329427270085664 1
0.350514614222782 1
0.206753176103594 1
0.332816905305879 1
0.335741850604107 1
0.187617992781868 1
0.418763252675237 1
0.319827937298013 1
0.280878799770023 1
0.462019054068113 1
0.315340575784534 1
0.344010139573604 1
0.456981358182809 1
0.487196819965213 0
0.341760943318091 1
0.451545797482689 1
0.335312916492351 1
0.105021585700106 1
0.39550624710707 1
0.287136408112841 1
0.372891548139259 1
0.405582873536477 1
0.503972648217099 1
0.530639249288141 0
0.415825394053326 1
0.370777973392197 1
0.483067418434726 1
0.422924736670459 1
0.443986542982645 1
0.230046564068459 1
0.332422558028914 1
0.306679965612091 1
0.572118328674909 1
0.475832518746394 1
0.463785361967286 1
0.471234259610421 0
0.421272255925078 1
0.544370529472221 0
0.415573904773619 1
0.422301869057705 1
0.370732859145538 1
0.432264323272803 1
0.320851843567534 1
0.479222367457225 0
0.168272208474888 1
0.499324760088212 1
0.311399982091877 1
0.579877081843296 1
0.464831876957574 1
0.550999115080813 0
0.403736061671263 1
0.388272459831763 1
0.554157371979489 0
0.553790302538669 1
0.388434620500676 1
0.22168038868631 1
0.254549046264574 1
0.236327000648648 1
0.544649353493201 0
0.403652576477998 1
0.368232449949795 1
0.447217039954008 1
0.3017838453743 1
0.301187363951951 1
0.467180405794996 0
0.432576553935424 1
0.343800576757206 1
0.29004119758896 1
0.182613376915773 1
0.529503952521589 1
0.341860779660048 1
0.276969579530476 1
0.357359543865834 1
0.519877760950793 1
0.253947405756966 1
0.264405642444399 1
0.404446994462802 1
0.355988042651855 1
0.353152025012335 1
0.534438681208311 0
0.398481213133642 1
0.450109629588363 1
0.469860929111712 1
0.392296586574027 1
0.325680973358133 1
0.374610510766036 1
0.434478135777947 1
0.242252626757426 1
0.492014953918064 0
0.489205319956902 1
0.236528096716378 1
0.408812712408025 1
0.422383994195338 1
0.459415468865468 1
0.354796176530881 1
0.442721902972435 1
0.451209185034439 1
0.405147229817336 1
0.398175712518676 1
0.469343134023494 1
0.421103752335962 1
0.246547170967813 1
0.419194636697658 1
0.444634299756547 1
0.354540546570719 1
0.362675737492207 1
0.418977995726345 1
0.308309117172314 1
0.242596746020968 1
0.406140331716014 1
0.456035054282785 1
0.53869499319456 0
0.259507209422314 1
0.437007996903257 1
0.391966385575181 1
0.335814284958479 1
0.494228143948171 0
0.328494478588739 1
0.283813190026309 1
0.392751416735074 1
0.399860957208528 1
0.447268153947267 1
0.37872689798508 1
0.271447347712151 1
0.316781872687992 1
0.316649235490189 1
0.35318444167197 1
0.4187580946125 1
0.339436317918868 1
0.387682018948274 1
0.280625694975815 1
0.243432870981465 1
0.231256323539083 1
0.436987955345621 1
0.366361099789331 1
0.52838251423489 1
0.224833123538576 1
0.286410785246987 1
0.426650994356926 1
0.337670602392565 1
0.389986091698578 1
0.484312571411919 0
0.316017270255916 1
0.410790052344829 1
0.473395519169828 1
0.322098042118721 1
0.512140731743247 0
0.608752351126261 0
0.234254617984396 1
0.365088626423464 1
0.353828606639485 1
0.656985837314132 1
0.345892262393117 1
0.392993146881188 1
0.334929399009954 1
0.237410342668721 1
0.305298318524219 1
0.499767342216225 1
0.352885286329746 1
0.327381791567233 1
0.29938075736154 1
0.327119932766837 1
0.482508951411514 0
0.461095251571187 1
0.319022020591199 1
0.296616859333738 1
0.349921183050508 1
0.274700643261003 1
0.43297518475902 1
0.444346211827523 1
0.388682026133745 1
0.471041909724923 1
0.566742126757105 0
0.372827045635235 1
0.478016819477306 1
0.473293887044139 0
0.37874976501885 1
0.312080748563301 1
0.382973319518883 1
0.546517643928312 1
0.370118149297806 1
0.339957129875579 1
0.410596746331896 1
0.423085607218369 1
0.258202344266101 1
0.302337127760769 1
0.303196790461266 1
0.434198600785181 1
0.232888312336477 1
0.429128950150222 1
0.393308058004503 1
0.405274265773648 1
0.254114863474069 1
0.506481911200195 1
0.425232265768257 1
0.321524694109321 1
0.557263498955213 1
0.409964512367262 1
0.180301912892933 1
0.306120934765106 1
0.301815037503425 1
0.4113342027958 1
0.336596301588607 1
0.39611068605376 1
0.410603093616294 1
0.219215726545721 1
0.411500667608455 1
0.443358943322333 1
0.323598113170568 1
0.254180143698999 1
0.351866617070445 1
0.371808193802699 1
0.394495773627502 1
0.16000403348399 1
0.411836924954774 1
0.394506469679224 1
0.342176992872938 1
0.338566051941479 1
0.560544343360046 0
0.566257183155453 0
0.494872724420879 0
0.331062129787862 1
0.195587415218203 1
0.425760012066289 1
0.362619775198333 1
0.318738226802394 1
0.274237563781474 1
0.321637235308134 1
0.486380513299684 0
0.437124577923974 1
0.430522359733692 1
0.209936140746579 1
0.277806049679339 1
0.27013519196838 1
0.352652826165717 1
0.264328497568314 1
0.370576739024147 1
0.332455245131578 1
0.518944441435842 1
0.37480728030567 1
0.425789274742903 1
0.330534483569238 1
0.201629164607098 1
0.450282178568011 1
0.435590837846461 1
0.354484897375531 1
0.226646775849775 1
0.361083553009878 1
0.396749181817971 1
0.434405184629252 1
0.331325578085471 1
0.48167834383073 0
0.366126060845071 1
0.41202982873701 1
0.688290119184437 0
0.443793593872668 1
0.411494907752986 1
0.447564438880563 1
0.467364586840861 1
0.416773184617527 1
0.359826624736143 1
0.31165315571392 1
0.0851729397535291 1
0.331534254513534 1
0.371405162423556 1
0.28517691855792 1
0.445661746547698 1
0.527103979462282 0
0.187746610897221 1
0.410016339049798 1
0.401564788357114 1
0.378323607375893 1
0.349279180092029 1
0.429877292677648 1
0.341614634981882 1
0.426494982679856 1
0.367015450637757 1
0.371734631903327 1
0.361902726855686 1
0.390165243754727 1
0.266730572053594 1
0.374675753036586 1
0.22747448493525 1
0.449962705349956 1
0.268068811706518 1
0.358693651579032 1
0.41314432572348 1
0.380296406400984 1
0.380034654716601 1
0.452303025233887 1
0.317735628475325 1
0.413043747167456 1
0.421484086161237 1
0.374040055636721 1
0.437976275627361 1
0.394007164314197 1
0.438776646664472 1
0.373123056274835 1
0.439105929147452 1
0.316981198357892 1
0.240146442399275 1
0.351614695540964 1
0.360297646512366 1
0.384792496108365 1
0.302124035893777 1
0.340034146867327 1
0.283791655763204 1
0.495803086790087 0
0.45067336451008 1
0.348560678683558 1
0.385983022686806 1
0.447199021148019 1
0.345759683312897 1
0.392496073819674 1
0.602851686021196 0
0.45851785406647 1
0.368246306506875 1
0.399935870006679 1
0.336129213079516 1
0.285918413793591 1
0.412159551931748 1
0.361274575132475 1
0.233543629181022 1
0.392330373095182 1
0.265776368771979 1
0.3412368201641 1
0.334124352637913 1
0.416669045655711 1
0.407395411971208 1
0.387429415169982 1
0.407917370002543 1
0.290738645011692 1
0.383597471406238 1
0.42657600640763 1
0.356805161530495 1
0.374320112545205 1
0.475317022971542 0
0.284850021997501 1
0.372347530110636 1
0.425861740290185 1
0.471950286697111 0
0.460517798096053 1
0.449109511880516 1
0.393956749820069 1
0.506047729289801 0
0.527210310033462 1
0.3468015845627 1
0.426323705814865 1
0.502624018834427 0
0.361963133505384 1
0.358280521421374 1
0.544134014384047 0
0.403923273820972 1
0.471134401638098 1
0.224754528427654 1
0.357434778272079 1
0.470327574288651 1
0.351813953927107 1
0.39032512023992 1
0.239647562797208 1
0.115544380723128 1
0.470259003737693 1
0.391529716245565 1
0.543078671818608 0
0.399301579645736 1
0.356917531101883 1
0.404699435342687 1
0.296079547732755 1
0.326651722949849 1
0.452315018489992 1
0.222896942029961 1
0.397765421159827 1
0.334528325778713 1
0.469438565323832 1
0.277331618613937 1
0.437257557755269 1
0.547949054483008 0
0.35295603963482 1
0.297849851477903 1
0.354250827446864 1
0.317372957260669 1
0.196275363762574 1
0.233892136128947 1
0.565696582405017 0
0.309866895390366 1
0.489322889850947 0
0.199753695536565 1
0.507029047524228 1
0.536438871986146 1
0.366252936901301 1
0.393212418114343 1
0.327344892873496 1
0.346407554876508 1
0.42954697421185 1
0.250019381038011 1
0.481092931615706 0
0.367481717290449 1
0.296113899877032 1
0.371142906062547 1
0.441821223443235 1
0.50479848229902 1
0.503808373812323 1
0.328613075537695 1
0.388422803510013 1
0.349768465114102 1
0.372066513705727 1
0.50120281690677 1
0.393911749257482 1
0.285401991724539 1
0.425366410996862 1
0.234998216776993 1
0.262529069668236 1
0.424274879002142 1
0.258927199144327 1
0.400648750597992 1
0.46964240032154 1
0.233247172490038 1
0.40611646810374 1
0.225942927598497 1
0.183127713650633 1
0.341510625007774 1
0.340675119248648 1
0.369079798066718 1
0.309988989285875 1
0.521589590941375 1
0.279692471959711 1
0.410817034026604 1
0.385147908718699 1
0.300039540037241 1
0.463915351778218 1
0.317324977370294 1
0.387211780008192 1
0.3880256230879 1
0.263778076675532 1
0.464789153136122 1
0.208267346866312 1
0.259263626373008 1
0.321397252502538 1
0.300421361333394 1
0.40445739148199 1
0.400079389874489 1
0.365415987267649 1
0.491787429649174 1
0.385634033320648 1
0.400534586669962 1
0.485223689626327 0
0.32127137908598 1
0.444760373874425 1
0.426584109990869 1
0.336173351797761 1
0.343585377936809 1
0.34478698569791 1
0.409562202534128 1
0.356504386697214 1
0.479531164741441 0
0.450989786822634 1
0.51199347173297 0
0.375543014277176 1
0.461361899336507 1
0.463600176722108 1
0.289224010996521 1
0.434674166375613 1
0.599544905937405 0
0.418205597096019 1
0.244712705227392 1
0.288530849739137 1
0.348747437750699 1
0.359981143127074 1
0.326254592566463 1
0.483184113707288 1
0.484105790143949 1
0.463017710143964 1
0.338569255608295 1
0.414806333734094 1
0.405919391356899 1
0.416870936148526 1
0.326778601314433 1
0.280228372563141 1
0.367207273187606 1
0.53517996510397 1
0.249699199537366 1
0.376320708113805 1
0.38414016265407 1
0.372980900151515 1
0.269262031896185 1
0.548400239461049 1
0.328507496575237 1
0.397656914198602 1
0.290339083579214 1
0.383694236659215 1
0.432755286884264 1
0.182859316462529 1
0.434603358215428 1
0.501341760189866 0
0.245822735116184 1
0.518454925897228 0
0.5128212496152 0
0.438215195813187 1
0.325896567233023 1
0.410145559347206 1
0.194472302014663 1
0.410228069137752 1
0.336887963774579 1
0.45971860846631 1
0.275021939787884 1
0.408638780168551 1
0.339547427405067 1
0.354538401577059 1
0.214306851033801 1
0.493242850334185 0
0.408424732654464 1
0.255042781664514 1
0.380755909188603 1
0.426706294346003 1
0.350663555894005 1
0.231108490452038 1
0.36373101713839 1
0.269686628833118 1
0.459097472256621 1
0.435930711184591 1
0.242783222126844 1
0.164806057713458 1
0.228656406861028 1
0.354725409320962 1
0.18327563827209 1
0.449763541875447 1
0.373174141212689 1
0.518533902145889 0
0.312815196594623 1
0.462892819168422 1
0.263057445038735 1
0.458712011729936 1
0.404367540832159 1
0.291326622834641 1
0.468786954575276 0
0.181501844979369 1
0.2339774693607 1
0.357426046285453 1
0.531612316243809 1
0.598671568341944 0
0.62524454345285 1
0.412608633419567 1
0.316671194970509 1
0.423005470605693 1
0.455411904485714 1
0.42915073064337 1
0.550626438032695 0
0.435496920222149 1
0.490745883901045 1
0.434977660414118 1
0.54061830814533 1
0.237290626464505 1
0.358676550397788 1
0.432537676459748 1
0.451903080576735 1
0.440734151519057 1
0.321133211467544 1
0.423587662824004 1
0.298889707739673 1
0.38348610498178 1
0.260109335207615 1
0.317459334149407 1
0.292861639915511 1
0.485934609665488 1
0.447823760233373 1
0.31580751295569 1
0.307054083767394 1
0.537559538419415 0
0.443738841381467 1
0.483565729548456 1
0.320143594112037 1
0.336727924272082 1
0.364146290501052 1
0.34541012889285 1
0.447247083432791 1
0.333718326590577 1
0.377901569513834 1
0.214097809294218 1
0.481700780663686 1
0.318668296883417 1
0.46503804227357 0
0.237082731420617 1
0.306127305345402 1
0.397216764158386 1
0.454712231741537 1
0.165749164008391 1
0.332329181641788 1
0.417677837539216 1
0.324937220767581 1
0.404373768906964 1
0.233223569916617 1
0.544853636543157 0
0.250652019597648 1
0.530781709565866 1
0.380144755831533 1
0.442674254142041 1
0.44962983714725 1
0.0946428336658874 1
0.283613563394225 1
0.286690498909247 1
0.430487932920481 1
0.309749837224339 1
0.270679331194206 1
0.433056418080586 1
0.422896146461716 1
0.383945021527739 1
0.682573658699211 0
0.446960435897505 1
0.493869306773765 1
0.434810383683177 1
0.291824135895065 1
0.335128637798585 1
0.437664302256965 1
0.513042176377915 1
0.58153679321656 0
0.474340547823708 1
0.312221145732395 1
0.399189384219976 1
0.345828475441964 1
0.32063825647135 1
0.347320105845272 1
0.419689948049704 1
0.299747414890679 1
0.267156141920168 1
0.262718255258263 1
0.390517722788054 1
0.587277355735657 0
0.498314478875661 1
0.368982017417505 1
0.310684862836305 1
0.390002540438815 1
0.496274239941746 1
0.315824572032461 1
0.469200998274533 1
0.327372974018726 1
0.370809946232086 1
0.276112272362999 1
0.323458366796985 1
0.430343785307193 1
0.343603835368636 1
0.42385615156256 1
0.30640176751912 1
0.370799263443761 1
0.238556330980058 1
0.461707374002074 0
0.374099069395206 1
0.317031693464827 1
0.51608275747702 1
0.317765799357894 1
0.386394593779427 1
0.445849689559599 1
0.307980466183125 1
0.399447528484131 1
0.334416670160841 1
0.400433087400089 1
0.288306791959032 1
0.594780286297838 0
0.472789575579115 1
0.312717046624662 1
0.484163370899222 1
0.363719317314248 1
0.333002724187749 1
0.186458838657566 1
0.545342857310998 0
0.281892763840985 1
0.344233763185189 1
0.348905186507545 1
0.36396070696056 1
0.342459254339106 1
0.551838259709265 0
0.371856719825005 1
0.407569890527513 1
0.356672625037833 1
0.425867824970422 1
0.4070080364754 1
0.307040314574675 1
0.454473043440757 1
0.215833516802516 1
0.371346729640396 1
0.414609786538201 1
0.427391919515519 1
0.224481506832585 1
0.443759241290636 1
0.314505238040495 1
0.284141197514173 1
0.446393678148891 1
0.572662390662359 0
0.303792887402404 1
0.385307008836187 1
0.418400316746403 1
0.549177726373122 1
0.278858565275958 1
0.376229739788684 1
0.445132601756816 1
0.328789812070712 1
0.30540769652544 1
0.320860011284603 1
0.377670152449973 1
0.40813873976679 1
0.543153133360898 1
0.320815304846994 1
0.384387697878688 1
0.314734789022425 1
0.39051813342513 1
0.271182327134425 1
0.577314283445155 0
0.415582273471205 1
0.539407545649512 1
0.55428841985635 0
0.277089617149503 1
0.398077638661084 1
0.523792248053793 0
0.384423466611362 1
0.367207405698791 1
0.420969650529253 1
0.271065805123293 1
0.262862190165263 1
0.355954177576333 1
0.448448885364032 1
0.52219586173742 1
0.332226302999643 1
0.555419192681126 1
0.29488470254416 1
0.283498617734357 1
0.332348890810057 1
0.295259673372831 1
0.412664765698214 1
0.233281161016632 1
0.321328327529047 1
0.365757967866481 1
0.155446841207654 1
0.463615166028871 1
0.428782708773068 1
0.312087056915595 1
0.440007442607268 1
0.459571131460122 1
0.39899549205629 1
0.305325742715393 1
0.367402842354026 1
0.392000881902364 1
0.38670270743411 1
0.304588671306542 1
0.613146941622454 1
0.432171372374819 1
0.369766450941831 1
0.39697375787082 1
0.308520236500824 1
0.165853614870778 1
0.33607462850741 1
0.406852791788295 1
0.269592461130544 1
0.480381979127717 1
0.389839702798215 1
0.660145579325349 0
0.391747134170682 1
0.333962240797247 1
0.431314601304089 1
0.37481144004842 1
0.344450116776846 1
0.3545815123457 1
0.283854695169346 1
0.323688292099875 1
0.328440377008002 1
0.574500253495859 0
0.329893210245664 1
0.321565170185926 1
0.41758018636388 1
0.217916665872982 1
0.322957058295225 1
0.216603607810474 1
0.453997916468038 1
0.33114820488974 1
0.393246044234176 1
0.464192148639843 0
0.327993319742318 1
0.394977467147531 1
0.404215861822447 1
0.273179701836793 1
0.37947543565655 1
0.433018492239869 1
0.251080794515786 1
0.570015980353637 0
0.409160821254812 1
0.525038399880979 0
0.509677877151578 1
0.493833516492493 1
0.660061765844995 0
0.450543700408711 1
0.364773163865736 1
0.387658513643609 1
0.51474273748172 0
0.475879772220712 1
0.427951431389784 1
0.374800007904913 1
0.428160018756043 1
0.319992925918259 1
0.404554381872709 1
0.475604307682316 0
0.462375131354252 1
0.534825163876818 1
0.502761828192003 0
0.291665146536469 1
0.291152337187806 1
0.325176833442036 1
0.194748668227932 1
0.328701297867747 1
0.340854872635099 1
0.110194130158927 1
0.494170056346934 0
0.552614328005859 1
0.267501066786509 1
0.183655773476487 1
0.470571173726774 1
0.550565608315691 0
0.475362171137178 0
0.367208501527668 1
0.494836668809833 1
0.161875013949073 1
0.323625708504367 1
0.327058057411496 1
0.510649250701763 1
0.430363629020518 1
0.290115869777974 1
0.257514079711544 1
0.0915847118279726 0
0.367499652486482 1
0.361162979733703 1
0.498002999377015 1
0.171502498577988 1
0.235448353926547 1
0.21308123341465 1
0.410635486914285 1
0.34633662817978 1
0.476692824104202 0
0.228005380736553 1
0.420024056724791 1
0.248706965529217 1
0.604963629071346 0
0.39852451837299 1
0.426522842716936 1
0.280111443557491 1
0.392962310241566 1
0.440760550379695 1
0.459774761541024 1
0.390414404678599 1
0.272968769416566 1
0.423893066333813 1
0.398731321185806 1
0.33478605684958 1
0.375220039459376 1
0.455705492571063 1
0.461266448870462 1
0.421338492504216 1
0.504865409543155 1
0.306009378764462 1
0.34861476655422 1
0.362999213719799 1
0.3706725689713 1
0.296911976192622 1
0.274622471888764 1
0.32543001289348 1
0.305544573024901 1
0.325326108321272 1
0.507284127424101 0
0.343807559475465 1
0.242925665942107 1
0.376553901528787 1
0.540408631767809 1
0.390827146808516 1
0.418401436201948 1
0.558896005145641 0
0.424947796455059 1
0.364941724648111 1
0.482545599378456 1
0.570251737911799 0
0.567006727150309 0
0.42430795057055 1
0.294485326490749 1
0.447217359686883 1
0.541161961950626 1
0.330081475227931 1
0.560998414539251 0
0.346062725677519 1
0.518403034494288 1
0.384517586583874 1
0.490900467051773 0
0.504137587421841 1
0.53977960366941 0
0.356589075922138 1
0.486131802878354 0
0.413820438261491 1
0.292478509748481 1
0.284026603145943 1
0.340436430427201 1
0.384586009847101 1
0.336312724438934 1
0.307562847794978 1
0.512097810597446 0
0.344401758681018 1
0.408847373795799 1
0.328109078867283 1
0.374669333143757 1
0.459418185500492 1
0.40778085615637 1
0.456499328520581 1
0.493309850390567 0
0.288218037044607 1
0.257317214652436 1
0.268791853846142 1
0.287384046269631 1
0.407855629880588 1
0.63081338426581 1
0.359752622188548 1
0.310084211254349 1
0.218293223640877 1
0.2906385195245 1
0.212975211558595 1
0.239034468362142 1
0.36326189872297 1
0.430227408574118 1
0.434889592106011 1
0.574921194258038 0
0.372593069634689 1
0.40953336821877 1
0.548140387058903 1
0.379765711888603 1
0.286206423607617 1
0.479950590704869 0
0.457869802758808 1
0.230163589628553 1
0.269410809133539 1
0.294101610169379 1
0.187633598878696 1
0.3577792041039 1
0.408697059799317 1
0.401594242042224 1
0.42999797948121 1
0.30964609193095 1
0.368944205992002 1
0.239784006711014 1
0.386974616473378 1
0.237361527139873 1
0.34848824757698 1
0.562814306954899 0
0.409922204679885 1
0.241010174313249 1
0.425470850126445 1
0.354083429651178 1
0.453409202514165 1
0.270058245581554 1
0.216967750766101 1
0.281745348447674 1
0.352054163568684 1
0.536477493488323 1
0.392773144304063 1
0.497547946441493 1
0.558669404222653 0
0.55622807281093 0
0.30832625982398 1
0.438115035447599 1
0.430927953712096 1
0.421577905073053 1
0.376617143514107 1
0.387846984684212 1
0.320615063825686 1
0.318819683050332 1
0.374403094331787 1
0.370303794932633 1
0.230903663391389 1
0.383553732134213 1
0.320429531590708 1
0.469207769950655 0
0.426390527673199 1
0.363972229970313 1
0.419055879881279 1
0.419050775525957 1
0.360320673511281 1
0.424460740088739 1
0.355351137401598 1
0.436408963922594 1
0.302282042548195 1
0.445406983209807 1
0.387761043048397 1
0.248159778871608 1
0.293671896417735 1
0.483885728234053 1
0.408463776058231 1
0.33394057655862 1
0.31223221150182 1
0.326918542780296 1
0.393729879356689 1
0.410649282920221 1
0.389176164371846 1
0.441537696341272 1
0.302569016193452 1
0.471391942882815 1
0.355090626461023 1
0.348936015878472 1
0.381444633271256 1
0.458622861285808 1
0.27065393872161 1
0.487899061290929 0
0.410588635472616 1
0.510459612506092 0
0.301698483351798 1
0.382231109220331 1
0.506208767900101 0
0.355549093823173 1
0.534510052323573 0
0.263532711655757 1
0.316618340351281 1
0.46285196100471 1
0.511098504441985 0
0.192155196111925 1
0.471473908992656 1
0.446730125602034 1
0.443276733173405 1
0.287736225857604 1
0.477197301590577 0
0.459219871679815 1
0.377465776625285 1
0.405552893855031 1
0.214939564663722 1
0.368433853327475 1
0.241656721724703 1
0.174035511739412 1
0.436785094154937 1
0.578659288988058 1
0.428913881221971 1
0.375302152138771 1
0.255767357160776 1
0.402672847064014 1
0.43214719261792 1
0.498078577762867 1
0.331034740826297 1
0.347174806430228 1
0.426560980114604 1
0.323955583868276 1
0.377341231412874 1
0.513445249037695 0
0.242434312368577 1
0.43650528400447 1
0.355939562324744 1
0.463035992758625 1
0.411320803799959 1
0.251638971339365 1
0.37504290720072 1
0.526564119789729 0
0.238097094183712 1
0.200777869200977 1
0.486955714877792 1
0.4055698625695 1
0.363930053701829 1
0.408220294288759 1
0.301366927624571 1
0.393503901277895 1
0.413789821613293 1
0.483696208418025 0
0.436152128330459 1
0.311114827638577 1
0.238302523019592 1
0.331429172990182 1
0.219885518688937 1
0.34678747836304 1
0.449446303464124 1
0.266967907294207 1
0.343018819394093 1
0.644779498672788 0
0.401627878878451 1
0.349478801539382 1
0.388420598396264 1
0.356082807744974 1
0.362324001729152 1
0.334150159190253 1
0.447076350452936 1
0.478184824995083 1
0.429518749173362 1
0.440059199282467 1
0.246344492913667 1
0.430588796014912 1
0.444287131005646 1
0.354412203043202 1
0.358170361062047 1
0.26032521265953 1
0.358188371728699 1
0.339533088537496 1
0.345601276511551 1
0.416601455144197 1
0.344263219192928 1
0.351977512369347 1
0.393497450498462 1
0.192287063523304 1
0.227250708811796 1
0.53088594415301 0
0.49011776607525 1
0.55520411302543 0
0.359189442608246 1
0.376066870644134 1
0.566019896190084 0
0.353419605561601 1
0.312628133279296 1
0.506333658576652 0
0.361209003079639 1
0.456195469522548 1
0.288752026276535 1
0.375194652885782 1
0.459190547879333 1
0.403877656306248 1
0.2539147763659 1
0.482959045795444 0
0.372744338204411 1
0.334936394970369 1
0.43438412536662 1
0.290305103503345 1
0.468377975310312 1
0.475265680860295 0
0.26935558717414 1
0.383408535828113 1
0.443807908894147 1
0.383699221815663 1
0.320601823457844 1
0.398935602515071 1
0.330194202476116 1
0.386670633540063 1
0.431242119754626 1
0.426685235985812 1
0.35062298822843 1
0.251919205258718 1
0.458409803124613 1
0.392459034023117 1
0.178649657048771 1
0.360096978794848 1
0.486539675847582 1
0.47324303097135 1
0.373352555732204 1
0.307192961393408 1
0.408439084045242 1
0.39114289939269 1
0.469268412352204 0
0.279999095390389 1
0.339041368030483 1
0.322848696907686 1
0.300438901472405 1
0.411130802527084 1
0.444698595109927 1
0.395502823686104 1
0.412590687993793 1
0.417436047863948 1
0.349847830163037 1
0.125740161029932 1
0.347063198212186 1
0.546923725055987 0
0.343939026193865 1
0.435863718299099 1
0.26923263733639 1
0.172796110097403 1
0.236521470556308 1
0.402117819476692 1
0.239265122399207 1
0.528772854100634 0
0.3063496268447 1
0.522715402922973 0
0.582837199780696 0
0.355206477802869 1
0.353405141876524 1
0.464162008174725 1
0.324324408857538 1
0.474030032283567 1
0.38381598106706 1
0.383070446173438 1
0.260534601835376 1
0.302496880902104 1
0.407166965974173 1
0.35629277172212 1
0.440907610238988 1
0.411102906361696 1
0.287932712562024 1
0.388252874018112 1
0.495032756980241 0
0.421865320974013 1
0.386485383219252 1
0.397836718101079 1
0.401247185500176 1
0.42405490251633 1
0.308678675476499 1
0.292053195935375 1
0.358313674103653 1
0.487239295293185 0
0.302353387621544 1
0.502725542675067 0
0.517457176649162 0
0.41796889015516 1
0.477011091651244 1
0.359521306438214 1
0.269473114528369 1
0.396207909189681 1
0.598377609415397 0
0.56157852322105 1
0.292532324081318 1
0.365627490271177 1
0.361022536023858 1
0.352890381501983 1
0.352929716240593 1
0.320231014350261 1
0.421715870083889 1
0.2755213002356 1
0.48590017847339 0
0.584394327696277 1
0.4062263954275 1
0.482534351856779 0
0.386788499885036 1
0.170833097999826 1
0.437464869470287 1
0.246420380804729 1
0.517694146419043 1
0.505633160559506 0
0.561097295355189 0
0.200026099070805 1
0.448144765971489 1
0.32993173845816 1
0.266322273448049 1
0.31126383611727 1
0.337990277698239 1
0.300577040150915 1
0.394439641206313 1
0.256798228736536 1
0.388559250064683 1
0.351536186636108 1
0.384016024225137 1
0.378126805578266 1
0.534052742766664 0
0.276937881258058 1
0.338839719832104 1
0.348057559872556 1
0.50931898127946 1
0.460897481033998 1
0.415533235714028 1
0.446097127364115 1
0.368654035584404 1
0.260093195045952 1
0.416237868917796 1
0.643387601136708 0
0.302840964119945 1
0.507554469539983 0
0.406792585353715 1
0.263480915498563 1
0.50756257229925 1
0.393953984586282 1
0.5066933957109 1
0.564004711007247 1
0.442972626094026 1
0.422978592712998 1
0.494721934273795 0
0.459526120927358 1
0.51909850805077 1
0.414514967308229 1
0.461048459744296 0
0.410950871754135 1
0.423732942915463 1
0.41247052970134 1
0.460622209655998 1
0.293640154135829 1
0.302299614420038 1
0.513377795902538 0
0.398200667470186 1
0.34288883402965 1
0.492770094225194 0
0.33360918209155 1
0.355240837549342 1
0.534374286839578 0
0.487707828775711 1
0.392571079052606 1
0.382963808027636 1
0.280337538042004 1
0.0692947061149731 0
0.328282970697873 1
0.178155878394119 1
0.414921659259095 1
0.273805850891463 1
0.285490595724574 1
0.307346432020878 1
0.139504527737584 1
0.475933424356796 0
0.249431602947604 1
0.403639083569805 1
0.401063917534562 1
0.385752835270327 1
0.452729243890699 1
0.345772249089162 1
0.408426867869643 1
0.32652409100204 1
0.557087970589913 1
0.40895978241963 1
0.420652280875726 1
0.433576138653076 1
0.369723946134529 1
0.444864406300985 1
0.347613771109567 1
0.393157440860768 1
0.283646754850966 1
0.350449783095023 1
0.319583131546312 1
0.309724432062686 1
0.288638815655594 1
0.135627754680348 1
0.402461248232653 1
0.337562690906481 1
0.301796220759549 1
0.25816639789725 1
0.411570903444342 1
0.44046897608831 1
0.286674535472161 1
0.349381126594047 1
0.346492468559723 1
0.267891584237879 1
0.286648652145803 1
0.449533044870043 1
0.273680595356437 1
0.0713293960848016 0
0.265011342569377 1
0.331707229233558 1
0.151174451771213 1
0.41536238645902 1
0.456817449554985 1
0.411116541135426 1
0.356784123292773 1
0.425087373836266 1
0.307366530967776 1
0.394745632966935 1
0.338394755496221 1
0.662598460287629 0
0.273447102943593 1
0.278004255887328 1
0.527438774524211 1
0.564637374536981 1
0.483010256285755 1
0.405525021540209 1
0.345467374695064 1
0.480859651222701 0
0.403816042342084 1
0.416950092687977 1
0.614438651321157 1
0.42032902463766 1
0.329477500522401 1
0.311111455360941 1
0.402667250715023 1
0.322865059785211 1
0.46122850403859 1
0.235214023746773 1
0.530260743297939 1
0.435946492164323 1
0.378612306380646 1
0.388687532126364 1
0.48691664516321 1
0.398640112504795 1
0.430016084355813 1
0.403590409686816 1
0.219863634700636 1
0.441497032544836 1
0.375282174587488 1
0.448298881947482 1
0.284578585874538 1
0.47767596510952 1
0.515994716672138 1
0.467392757341369 1
0.340025491741616 1
0.19640410380774 1
0.445929878696558 1
0.423426927469687 1
0.444599577698999 1
0.324294464754813 1
0.326998828809269 1
0.518891665262428 0
0.363923707742879 1
0.45518249636264 1
0.444818197989175 1
0.384218445915192 1
0.48974791679729 0
0.35417581682953 1
0.245122176075714 1
0.322140012476017 1
0.409136102079082 1
0.327697935461511 1
0.380434653860214 1
0.292444731269899 1
0.515918600075362 0
0.337864230958323 1
0.353585672927249 1
0.373940004966788 1
0.268955293183229 1
0.397613515647009 1
0.257550604480998 1
0.378564405921812 1
0.371923855053239 1
0.429748585149003 1
0.364926479208042 1
0.336866422956449 1
0.389074345449634 1
0.464238671122352 1
0.43540088386503 1
0.349424588978948 1
0.467748989048516 1
0.536162993822568 0
0.339710992546635 1
0.320527172024658 1
0.365965452290177 1
0.375499440130235 1
0.559073795742614 0
0.472619984207973 1
0.314251775951938 1
0.388413841504773 1
0.406796114020478 1
0.406813390311873 1
0.346606229438493 1
0.492561707995883 0
0.332619429331411 1
0.422166516206299 1
0.217564040632747 1
0.138585340179002 1
0.336263840619699 1
0.422057208629405 1
0.375023331874048 1
0.375380906801961 1
0.402561998369991 1
0.349356335143652 1
0.433117901748817 1
0.310143142664793 1
0.337956037552221 1
0.275165752898904 1
0.445056928909375 1
0.481470892449556 0
0.470152525388575 1
0.410881342638484 1
0.459322938176562 1
0.649653761107078 0
0.429148339779768 1
0.379787422178222 1
0.396197519247151 1
0.437908650165526 1
0.417925512829293 1
0.30852789417502 1
0.368113257071888 1
0.389241398653385 1
0.358228775159242 1
0.270777243774848 1
0.312968560710504 1
0.400198195729555 1
0.356201365432422 1
0.450223660761845 1
0.262648703919668 1
0.559608531781572 0
0.329736692777339 1
0.340434560799322 1
0.401621904428607 1
0.310499922909816 1
0.529054382922547 0
0.376837522543457 1
0.391157897600186 1
0.424147111955734 1
0.334152928179539 1
0.378158168383214 1
0.375261319940435 1
0.348512104282682 1
0.468307891409288 1
0.269638388481151 1
0.402017952700435 1
0.255869624111579 1
0.377199350739875 1
0.191942493828469 1
0.468469182545205 1
0.442933390759066 1
0.309799806417672 1
0.391092355268949 1
0.287156553569345 1
0.527470103675848 1
0.337608048190228 1
0.562728214856522 0
0.30776270778096 1
0.400294614025002 1
0.326473998003575 1
0.311403454964119 1
0.353804871938582 1
0.428353424549125 1
0.467125318001541 1
0.362669692348286 1
0.536954102974353 1
0.318048112189827 1
0.448101149954494 1
0.426775088393576 1
0.570945853608074 0
0.394490870052576 1
0.267765519780123 1
0.304840682093435 1
0.275450028785134 1
0.416582005537749 1
0.419151548795672 1
0.185607809739111 1
0.306324555718954 1
0.460070150594764 1
0.496996696662348 0
0.259315766062321 1
0.482518001971783 0
0.213030597065387 1
0.462643856457419 1
0.59786228328721 0
0.471867389444262 1
0.366139887027819 1
0.431358848770612 1
0.44063686939602 1
0.197348361880429 1
0.427978052036554 1
0.347008400622272 1
0.326495025522501 1
0.341255307016149 1
0.433978881774393 1
0.387178594604804 1
0.224434808411411 1
0.41614649147189 1
0.449759587704044 1
0.344238294435529 1
0.402183369206687 1
0.319321368385542 1
0.298449623209025 1
0.462647184831343 0
0.583646579877769 0
0.461687722272632 1
0.398212922223621 1
0.428583671523829 1
0.466465089783322 1
0.408901465649427 1
0.293519738356255 1
0.570694326579615 0
0.411645343004571 1
0.323538241546925 1
0.382828861106583 1
0.575378909133856 0
0.297675669283553 1
0.29787204029887 1
0.447796822962704 1
0.301608060523915 1
0.331071117790727 1
0.324097792199935 1
0.447977793350006 1
0.546447718201823 0
0.339306744179276 1
0.465415008988252 1
0.257265909569882 1
0.334012652673453 1
0.498852469878976 1
0.213481953546207 1
0.385097962183015 1
0.49091398106035 0
0.617821603013138 0
0.430478112473548 1
0.228652417591952 1
0.384965820715358 1
0.475156607033852 0
0.383090879860707 1
0.239006111122849 1
0.401204820552672 1
0.352791513854756 1
0.317092490843631 1
0.396137179935856 1
0.456022740574066 1
0.35680834754314 1
0.407332992559818 1
0.481748549813338 1
0.379725974780567 1
0.529668436926294 0
0.368429459765382 1
0.418216444620207 1
0.251556104050644 1
0.0306403006213561 0
0.468928592357751 1
0.283733134665957 1
0.38896620099507 1
0.386891155330804 1
0.423485838273744 1
0.415486483626435 1
0.573111301792623 0
0.336909704553126 1
0.196300246244024 1
0.324015319914658 1
0.439064775085864 1
0.302266170797437 1
0.493591458765963 0
0.490033763277318 0
0.414330219270638 1
0.530767231793691 0
0.527622738130503 0
0.114759172732168 1
0.296989302505406 1
0.424058295025631 1
0.420661919276269 1
0.468627849053258 0
0.341878943130179 1
0.567704590017558 0
0.417714905333143 1
0.504248382253903 0
0.325997383776147 1
0.335536472702203 1
0.35938304164801 1
0.294764363971575 1
0.291583681360833 1
0.341288005308239 1
0.362609332100747 1
0.439640519036542 1
0.272961399006057 1
0.321892793278838 1
0.52397374755226 0
0.486217966389309 0
0.308385016217312 1
0.326191786762278 1
0.398451409677948 1
0.280238679004732 1
0.415028592252295 1
0.252856599361423 1
0.498118262885357 1
0.315919596747883 1
0.465284257633963 1
0.430141147972877 1
0.286167199124719 1
0.401457639689395 1
0.543383058198898 0
0.534860494243554 0
0.355916065513283 1
0.401497104742416 1
0.227058583106691 1
0.452555862022304 1
0.239754151482276 1
0.468015693430232 1
0.447408262400153 1
0.4924450783017 1
0.222680970436898 1
0.552827341635816 1
0.436432317790603 1
0.334224652038801 1
0.359147395829014 1
0.368331717638818 1
0.458178716397188 1
0.364926006236166 1
0.336731853856158 1
0.236568523408974 1
0.336349458468082 1
0.65501440972125 0
0.500289219708738 1
0.374140004853199 1
0.288833144354483 1
0.341224783629715 1
0.610410401207528 0
0.402179727683857 1
0.419527697540869 1
0.419493339712797 1
0.448348094073343 1
0.225094654211918 1
0.40498282289616 1
0.40666965023043 1
0.430144342398315 1
0.46712835420329 1
0.309076017926786 1
0.352910601050758 1
0.465313604207042 1
0.361385731375914 1
0.511059566948692 1
0.307636117879032 1
0.311553995166447 1
0.417269287274903 1
0.265912020477315 1
0.310666746343783 1
0.203151341775304 1
0.378324200644006 1
0.3996963076677 1
0.461248508368641 1
0.352131699462205 1
0.198060022782654 1
0.492689521568771 0
0.426857870658313 1
0.397378476745136 1
0.264184454846912 1
0.366631849656642 1
0.413721052377365 1
0.519658608658131 0
0.47832441314919 0
0.477076586831416 0
0.342012977457171 1
0.43821038666261 1
0.408257515734572 1
0.306054080892925 1
0.418664220270566 1
0.331742204574272 1
0.412038476405536 1
0.402809791872949 1
0.36550739792321 1
0.328165071990084 1
0.43014526439835 1
0.533650365283869 0
0.379290238262139 1
0.459797774311242 1
0.355777531767235 1
0.370588960288233 1
0.334098397090463 1
0.337154449532631 1
0.383213536539571 1
0.476841638134656 1
0.442631673746604 1
0.357751221138144 1
0.358743339515971 1
0.282326493611925 1
0.320103353996729 1
0.178085344824292 1
0.353777706987685 1
0.255351564920308 1
0.620308257286607 0
0.28699750996353 1
0.335426031497381 1
0.225382112553463 1
0.2959869901136 1
0.418937071370334 1
0.47461039391866 1
0.396583473294318 1
0.299942973140947 1
0.489529749973626 0
0.472276540656272 1
0.49001855518881 0
0.472990595492551 1
0.658824151629822 1
0.333526678987509 1
0.44078984412256 1
0.367651914140102 1
0.401747410131935 1
0.307967459243442 1
0.465561925144078 1
0.428138593542783 1
0.375734672559131 1
0.374862394614791 1
0.289166566754674 1
0.348143913866132 1
0.275318073639299 1
0.420038108142766 1
0.258685037469603 1
0.491599633154482 1
0.391604011834497 1
0.441058035271004 1
0.282805131410776 1
0.347025262323423 1
0.404166986789321 1
0.44397236907145 1
0.301784360455435 1
0.432472362332505 1
0.357185666459437 1
0.390443071293167 1
0.517192200426711 1
0.477397245214836 1
0.391958720953303 1
0.38605032365043 1
0.38952656013156 1
0.382126095861005 1
0.453974905436612 1
0.436337877123441 1
0.512800456596482 0
0.383036318954696 1
0.414629083851193 1
0.51478001356298 1
0.328686212610594 1
0.325338622690684 1
0.299545758653406 1
0.32068525930209 1
0.370195573399078 1
0.557959760907455 0
0.303249285106764 1
0.360294215127717 1
0.333347402791084 1
0.407768252095891 1
0.348415097562758 1
0.385023036090119 1
0.524305621868718 0
0.47406601581891 0
0.461138666457649 1
0.350200487285064 1
0.149354460469928 1
0.369566151279782 1
0.394491883696363 1
0.3087602771507 1
0.519108258560568 0
0.291186072549628 1
0.144170839103374 1
0.476622785298904 1
0.35889595969636 1
0.442425989808301 1
0.276258833401371 1
0.515299052114624 1
0.563046198785307 0
0.49108558629384 0
0.389667596073854 1
0.365390039678528 1
0.496610172683575 0
0.512511005480693 1
0.25434329912004 1
0.255935022268699 1
0.444656675239945 1
0.26654684040136 1
0.510820583265236 1
0.591455241200171 0
0.483135930489357 0
0.245966185245453 1
0.289730643515199 1
0.368928137487657 1
0.418237655196423 1
0.363735769505633 1
0.0768676199292392 0
0.27594386230973 1
0.386233656202643 1
0.523990239957995 1
0.334334856679808 1
0.316108348436097 1
0.339785449146957 1
0.355784897365301 1
0.209676401880087 1
0.314051714088616 1
0.260955019591818 1
0.436814283664425 1
0.341821298560681 1
0.331742715846942 1
0.185052756281889 1
0.584418643714406 0
0.434735561572842 1
0.380917193238638 1
0.434154840715287 1
0.337315363513033 1
0.51249226011226 0
0.472918297685721 1
0.44023115577701 1
0.457523989369321 1
0.429510893463342 1
0.433601856891771 1
0.431947604593561 1
0.361327419017698 1
0.340892837914935 1
0.455018885548165 1
0.476634342999024 1
0.461182019496165 1
0.429854133991244 1
0.347631687734213 1
0.433090674138091 1
0.60602361869144 0
0.267564552384139 1
0.511188442916732 0
0.283501125235426 1
0.34312669403526 1
0.270470776315029 1
0.494890997971657 0
0.424599530551806 1
0.352402453924684 1
0.501824193560116 0
0.370946678279555 1
0.530038531293202 0
0.411541056714191 1
0.441182213868713 1
0.411679442977366 1
0.330918223827638 1
0.382170962641572 1
0.326482548722153 1
0.442124282640257 1
0.335884323912299 1
0.410699139247494 1
0.271500517897912 1
0.399895430286945 1
0.379154135172298 1
0.324013678828875 1
0.372154208083486 1
0.324912565498893 1
0.286160524277643 1
0.328572519358194 1
0.453999131095353 1
0.237728887836232 1
0.335388007982816 1
0.356760506345887 1
0.439162726521322 1
0.528673253375222 0
0.309777272443644 1
0.343225024947461 1
0.435601067792337 1
0.375384106483369 1
0.331957128906882 1
0.211564577247808 1
0.513805284653625 0
0.335405130883473 1
0.447807434159878 1
0.312575235896928 1
0.526966050326511 0
0.408312989822208 1
0.393559021776616 1
0.37061119702599 1
0.339860329621274 1
0.317469272765711 1
0.427219793803648 1
0.576645635330135 0
0.281492562264975 1
0.395155038376031 1
0.302102124231712 1
0.527958330071128 1
0.444292558657862 1
0.585367230417483 0
0.447852089168964 1
0.517746981863793 1
0.263773095633913 1
0.328564239956316 1
0.267026666114127 1
0.395941754800832 1
0.401183254353187 1
0.461737843595122 1
0.314763196849672 1
0.307207262272614 1
0.351498649953459 1
0.35297950952575 1
0.397184518973842 1
0.38999971083745 1
0.408089776991811 1
0.508816222552706 0
0.231859901129942 1
0.431143269737916 1
0.269815710784152 1
0.498123243957425 1
0.397429565860327 1
0.306991565955021 1
0.295457294509329 1
0.429031752171352 1
0.404205398227837 1
0.420482660557263 1
0.428363724041231 1
0.31405158013386 1
0.246404469441771 1
0.316435072353603 1
0.439300689389374 1
0.320797677585802 1
0.485015436814543 1
0.389272449730688 1
0.377012383270477 1
0.475048603923484 1
0.438794953806899 1
0.328651030168338 1
0.479911429113766 1
0.423794840727968 1
0.639305179474279 0
0.416303550956053 1
0.431114049026182 1
0.444470918016094 1
0.416670371271694 1
0.623715565698969 0
0.214101319050945 1
0.476838152686537 1
0.411022270254108 1
0.370320755778191 1
0.408540248725877 1
0.540432681065894 0
0.385004707674537 1
0.243995896208312 1
0.51640701686948 0
0.367504964432013 1
0.278074315588935 1
0.309496042106712 1
0.297145200216465 1
0.211475031294485 1
0.564077345408292 1
0.455011844059383 1
0.449693014666614 1
0.323865052606674 1
0.539871679848213 0
0.284673536027761 1
0.523689444601659 0
0.289306125291007 1
0.493780628464329 0
0.401169079756928 1
0.421562839752579 1
0.175243792487228 1
0.569379683447287 0
0.23024063470745 1
0.370399009348365 1
0.299899921024702 1
0.62204035190947 1
0.189596280367445 1
0.369380544045228 1
0.336364570813223 1
0.256564379817798 1
0.41293916040681 1
0.431977149047654 1
0.219552278141821 1
0.490450523903385 0
0.31697118380099 1
0.184455279838232 1
0.355330379379018 1
0.237243644363084 1
0.195529101164212 1
0.306927074348913 1
0.405297850425993 1
0.365973974121175 1
0.434057277143349 1
0.39354732081303 1
0.376500253892412 1
0.392003558688941 1
0.391843511916544 1
0.270347882130228 1
0.387462469565925 1
0.355437188602346 1
0.497796568537973 0
0.0156302793813797 0
0.166434783853244 1
0.419822636415387 1
0.231991091618086 1
0.413751265129265 1
0.362441156557517 1
0.312435096447008 1
0.324094891178596 1
0.299834243144113 1
0.36567779448128 1
0.307893354403805 1
0.476845674800338 1
0.507635605640771 0
0.306185018598169 1
0.581305769844242 0
0.268353364035475 1
0.373604299264514 1
0.352319925746112 1
0.29437632707008 1
0.365618107758838 1
0.408346510453396 1
0.382131989199955 1
0.439957479805013 1
0.391533376042979 1
0.31132995468523 1
0.35612146050095 1
0.292446558482911 1
0.384503364739889 1
0.260231591922144 1
0.375375943378333 1
0.205161639755229 1
0.497276424860452 1
0.442007897702401 1
0.345594855321466 1
0.327648243301806 1
0.531785157043467 1
0.357631212441375 1
0.264580853953456 1
0.329522507319891 1
0.256576664694969 1
0.285349870303964 1
0.300050607108869 1
0.576470250715399 0
0.206287829587846 1
0.233619029672848 1
0.40197178383781 1
0.352686263943415 1
0.463759270901054 1
0.432506296656619 1
0.405617604715987 1
0.501890983647542 1
0.412459673805018 1
0.242599651815224 1
0.247462394260878 1
0.45417918234839 1
0.412918403117232 1
0.503802604025334 1
0.32631280792621 1
0.196254745135521 1
0.493613242620652 1
0.284489922829855 1
0.304792473461114 1
0.429639550804769 1
0.476621334633252 0
0.493365540112388 1
0.327139414537467 1
0.387925953195691 1
0.580215196652123 0
0.339211749348629 1
0.320536030277307 1
0.44032026510035 1
0.093564530230391 1
0.379212012770206 1
0.379196964233113 1
0.403347897879487 1
0.409279146401297 1
0.491185352729779 1
0.230247740275398 1
0.280048322636377 1
0.343108472921782 1
0.327666826716765 1
0.326851728402442 1
0.492918348076204 0
0.529076234900422 0
0.464442804538154 1
0.453387121678545 1
0.35680071904919 1
0.173985038055055 1
0.484337036127125 1
0.603625392675194 0
0.301462233497054 1
0.383870164710785 1
0.331426941337082 1
0.429351911181742 1
0.448152481049007 1
0.474248571320699 1
0.384695399375972 1
0.352600340981444 1
0.292340722328171 1
0.429447383351155 1
0.335204707663623 1
0.650393846647377 0
0.510411755446432 1
0.438568025547013 1
0.359953783291071 1
0.522147881898024 0
0.22613528180958 1
0.129256193416334 1
0.324770888288972 1
0.446476307257255 1
0.205778296795248 1
0.35893335006473 1
0.32808892041874 1
0.344309062844637 1
0.153881947841968 1
0.2905722317586 1
0.471240194255498 1
0.354440909686889 1
0.418191897388686 1
0.343961727378773 1
0.341237191271784 1
0.212160606533946 1
0.495213311251598 1
0.366793228334473 1
0.296910261487671 1
0.225499588500732 1
0.400328359119087 1
0.333765694578591 1
0.387377632712234 1
0.553925305966515 0
0.363969325642063 1
0.361423160985449 1
0.240999026519958 1
0.489760699473078 1
0.241358465778189 1
0.310256358786974 1
0.219704365617299 1
0.409690315315815 1
0.355826152398593 1
0.277347576858067 1
0.210451235187432 1
0.442058351729699 1
0.455493266525882 1
0.4466213236675 1
0.337551695056209 1
0.46913511688373 1
0.58188139109205 1
0.386319410137036 1
0.346144548701839 1
0.50043745889741 1
0.477567239199041 0
0.338057346352596 1
0.394819325884538 1
0.36774236114626 1
0.380189470269293 1
0.265818067795679 1
0.279076912863651 1
0.222271974909914 1
0.299223356806082 1
0.36224482356801 1
0.438768925385319 1
0.353283915033864 1
0.404665491426584 1
0.307567234562067 1
0.385043810502711 1
0.331557774794399 1
0.453379886266267 1
0.599980075726405 0
0.456799721179789 1
0.315784475907084 1
0.335536507895458 1
0.354807015125667 1
0.505359261247577 1
0.242892577063157 1
0.459674728187725 1
0.419363688375236 1
0.37529843059141 1
0.460015361566262 1
0.405748606895805 1
0.410592051116187 1
0.477832576722515 1
0.335003257080087 1
0.292867842732127 1
0.250966375496729 1
0.377195410744719 1
0.404644865544637 1
0.150087581346039 1
0.475084255953063 1
0.321102591960057 1
0.317369069292919 1
0.356340156326952 1
0.473571690494129 1
0.489061540862237 1
0.351515749409153 1
0.630237137080713 0
0.489280558817835 1
0.41410589512178 1
0.366550801558921 1
0.455913731601581 1
0.267995461177514 1
0.511488106697137 0
0.454294797295651 1
0.294388839939103 1
0.301464383106419 1
0.435979500673851 1
0.440734683495798 1
0.596807657024337 0
0.338251503454819 1
0.412904568775747 1
0.414517711152005 1
0.535601462612545 0
0.482078409587948 0
0.224802279653356 1
0.301447843439841 1
0.292427152127331 1
0.366163717138004 1
0.480372006324324 1
0.225113638090877 1
0.42413934940463 1
0.369280090056434 1
0.428776484202669 1
0.433034382506826 1
0.500727742628108 1
0.347915662544285 1
0.409329781795565 1
0.562225838590085 0
0.207578881295119 1
0.341011721117339 1
0.548201450867581 0
0.482865193313614 0
0.448703799390458 1
0.343505333663945 1
0.376356597774302 1
0.421401115424503 1
0.285264144897633 1
0.293482588587735 1
0.464361408956932 1
0.248526433935215 1
0.410596480334575 1
0.370313485566817 1
0.392344879232814 1
0.41380309608419 1
0.174189346096684 1
0.348708951429117 1
0.498146463671151 0
0.452661317855067 1
0.563578200112829 0
0.384376833652525 1
0.3342037579749 1
0.407058761831887 1
0.303730156293141 1
0.357549176395993 1
0.485364898342409 0
0.445951166209652 1
0.352083907374611 1
0.564695856115299 0
0.307888123824066 1
0.397756979163915 1
0.304780614147439 1
0.343995521416996 1
0.485768345165093 1
0.260083033150592 1
0.251379800309705 1
0.354027759767721 1
0.351619545951456 1
0.445060914809697 1
0.481741149622868 0
0.534432214712973 1
0.448566837424926 1
0.282623038297458 1
0.244580835644934 1
0.457295756604844 1
0.298270531148599 1
0.319430698080518 1
0.403268515934495 1
0.473506833126002 0
0.341518951921399 1
0.433541861939768 1
0.684379177983074 0
0.392758712953847 1
0.398064348664498 1
0.440553336558074 1
0.390382683872916 1
0.481108729629567 0
0.533370194158031 1
0.434983915753219 1
0.569886956501208 0
0.445300683171627 1
0.536364837193227 1
0.385946562184421 1
0.32575927465956 1
0.275155560119208 1
0.55492172320281 1
0.267677108160667 1
0.406041000910122 1
0.343685885982598 1
0.390556035546583 1
0.369925675633021 1
0.362281401249698 1
0.449055015680357 1
0.243971755183863 1
0.368115965001858 1
0.312436488668202 1
0.451932901720397 1
0.427371370772637 1
0.438119108936103 1
0.310166077027009 1
0.569342144059323 0
0.282462193864127 1
0.355622833429154 1
0.409891525829876 1
0.483754878008574 0
0.489183698769329 0
0.432831714979064 1
0.447683366379036 1
0.32015516080735 1
0.475698017154889 1
0.247700205544588 1
0.348939885478734 1
0.364138840411682 1
0.366180515233151 1
0.309184579522797 1
0.430536592626937 1
0.361304408243549 1
0.242814303388316 1
0.463786853519281 1
0.23401969017367 1
0.512665408176142 1
0.3485017752247 1
0.514889826193877 0
0.412203568025544 1
0.238101961217606 1
0.445244002492665 1
0.432711950276473 1
0.33945019377507 1
0.217433863892726 1
0.527714398779542 0
0.288088892963825 1
0.291190887570681 1
0.235298608949509 1
0.398264050368071 1
0.259236060048947 1
0.423553971387096 1
0.49177754073834 0
0.355824793769334 1
0.523287235945877 0
0.379377953069958 1
0.33926238913659 1
0.291638201461541 1
0.413833637522753 1
0.473575337986517 1
0.398099937907713 1
0.435790344365965 1
0.322698508635588 1
0.512096197347211 1
0.23493716990738 1
0.348249619200125 1
0.301687221059799 1
0.227060913603962 1
0.389831012131328 1
0.422969071107002 1
0.285777718531034 1
0.322499383117941 1
0.183749420254629 1
0.507569742866267 0
0.447212097408829 1
0.441642730078037 1
0.443536546688784 1
0.346252970954683 1
0.170417993831761 1
0.25930272745461 1
0.487871948007148 1
0.452247121154792 1
0.412383287592096 1
0.364803820850518 1
0.420995165698959 1
0.246395747414389 1
0.448166521143417 1
0.415437396333875 1
0.436839583497292 1
0.319627678225145 1
0.320890970092756 1
0.337971736138412 1
0.515250206304406 1
0.365630508669626 1
0.471488915271245 1
0.333702511467035 1
0.31803766837195 1
0.303742884581815 1
0.352509336915685 1
0.526906126966872 0
0.205839338769114 1
0.393826664078695 1
0.438387871052022 1
0.501423982430972 1
0.314383707419438 1
0.418983941889144 1
0.416139471963763 1
0.506168690714408 0
0.35331807665648 1
0.407743886652661 1
0.270833407073623 1
0.486045505960511 1
0.238598798731539 1
0.342471700380767 1
0.363264608249971 1
0.547372182665672 0
0.379866781735405 1
0.225856209297382 1
0.329274803027761 1
0.471417219717654 1
0.413221551484621 1
0.308771476240986 1
0.34772221485051 1
0.493267209200526 1
0.474213490304234 1
0.347802645125501 1
0.400211531051552 1
0.477934423255901 0
0.415101033452876 1
0.283133802489851 1
0.483553297353238 0
0.445946670826883 1
0.405956686851856 1
0.266032825568756 1
0.182717172606771 1
0.384452571134037 1
0.328166361103513 1
0.38736717711679 1
0.187736252266328 1
0.341547229831077 1
0.211878740681134 1
0.31072800150548 1
0.330187372914878 1
0.410029910852563 1
0.295920250377255 1
0.339096739075806 1
0.431423803871259 1
0.396877624433478 1
0.355266356538345 1
0.560799178230552 0
0.518221406746902 0
0.437742202321245 1
0.334661579264297 1
0.334209605826519 1
0.562928267461664 1
0.489391410783448 0
0.314348395947625 1
0.355952404247882 1
0.482683194131389 0
0.251660352069539 1
0.428572413285577 1
0.28420022966011 1
0.437015722410127 1
0.352302944136683 1
0.543928061635105 0
0.391716334718602 1
0.381470897317978 1
0.455640592067283 1
0.227880121084838 1
0.385927694273832 1
0.325306435443727 1
0.305315878975644 1
0.209617854804739 1
0.425009549183516 1
0.406934573626779 1
0.512515180420359 1
0.260404490636649 1
0.364793517314978 1
0.411903653191963 1
0.429809739696958 1
0.224499110240135 1
0.358585424845055 1
0.342823547423601 1
0.410184379467021 1
0.440070567392455 1
0.269795177811813 1
0.369672064608788 1
0.408465635449651 1
0.459609893750034 1
0.258875953658725 1
0.334964794850802 1
0.333963793723215 1
0.381739040086716 1
0.322365799584646 1
0.396533942683675 1
0.483151880546313 1
0.359294052181264 1
0.230216173709269 1
0.346987899630134 1
0.408698369437353 1
0.291383659083544 1
0.359443408316717 1
0.48752040045398 1
0.278203625650317 1
0.391730139875209 1
0.272624692105889 1
0.308573228658381 1
0.452567625181543 1
0.356017763070041 1
0.420800969270128 1
0.421723409112151 1
0.450398899029063 1
0.318700966086916 1
0.312385628346782 1
0.305230265637297 1
0.465590330285107 0
0.377812166750003 1
0.444125941983265 1
0.496315074125391 1
0.435631183672199 1
0.271951459555717 1
0.339972868851505 1
0.322874376415938 1
0.367970188518537 1
0.358592095322601 1
0.324177246794007 1
0.318212560858939 1
0.289319665895768 1
0.443534890464036 1
0.455036640121747 1
0.279666694289309 1
0.48560105248876 1
0.554868189759952 1
0.331754938245388 1
0.461575106827672 0
0.248660737488337 1
0.189728626111075 1
0.389456605471805 1
0.141110902293713 1
0.348551958239383 1
0.473793913482609 0
0.498021519232429 0
0.316019961043283 1
0.30502037823727 1
0.234812832786383 1
0.482556122368036 1
0.355675143990063 1
0.394649325195804 1
0.442880638441632 1
0.321085003224347 1
0.312413066222038 1
0.278541626734474 1
0.355362955554836 1
0.362268010969578 1
0.390050895288485 1
0.336452971135475 1
0.357477285651856 1
0.503862329944678 1
0.478063704451725 0
0.203460500168449 1
0.267233736318504 1
0.713116929391349 0
0.328876830573491 1
0.429984859728892 1
0.488663779866543 1
0.209587925282952 1
0.458703953776935 1
0.483031650699862 0
0.398532609368467 1
0.609557879572157 0
0.31046451451049 1
0.32590215022142 1
0.348224656791685 1
0.312466340622627 1
0.477694344788693 0
0.427003033026802 1
0.484437334271964 0
0.333265181986951 1
0.318550991987756 1
0.384875485388407 1
0.314968697419475 1
0.385813253658666 1
0.392939088369842 1
0.420715735162758 1
0.296351292310827 1
0.269099173500019 1
0.261239543328146 1
0.233770238230055 1
0.297705247337727 1
0.33446375703458 1
0.414929570832288 1
0.240778307318404 1
0.203758291495613 1
0.271808067092679 1
0.680617420890201 0
0.279480468341708 1
0.480864294618518 0
0.307111684395497 1
0.327714778981545 1
0.459269625253736 1
0.302274115295988 1
0.48209862470194 0
0.393642992374827 1
0.437313161723993 1
0.405930426979414 1
0.533624725632918 0
0.504155892435485 1
0.511080751831971 1
0.390118285783876 1
0.415226275686149 1
0.512549850475455 1
0.423373168930167 1
0.491184491091218 0
0.350564054274536 1
0.396675506753251 1
0.388061966686083 1
0.412051985829692 1
0.321578027204228 1
0.37328452078881 1
0.333661817193506 1
0.394088608895675 1
0.482844951165603 1
0.384791943149498 1
0.450357478358288 1
0.279990893669438 1
0.368657883461175 1
0.411081539063274 1
0.444562764097982 1
0.439148949037442 1
0.473140295439231 1
0.472974359973806 0
0.515493817009418 0
0.444521691505488 1
0.35258998408868 1
0.483856271416503 1
0.500092168497823 0
0.368900572172108 1
0.556739969084252 0
0.444418216303689 1
0.308229913875367 1
0.496915763878618 1
0.300273439010805 1
0.366985802340674 1
0.373329833137375 1
0.185691254502127 1
0.427742102688708 1
0.285668467138201 1
0.417590881634004 1
0.47572032125518 1
0.28339005554017 1
0.254003575712787 1
0.349258835089142 1
0.336699321678329 1
0.340893866416845 1
0.480820805313578 0
0.331892667844669 1
0.352383151846963 1
0.362556371839905 1
0.488968609511861 0
0.403310316585811 1
0.229525657614045 1
0.309762175589636 1
0.765483133964682 0
0.337635351044623 1
0.439177000582088 1
0.501342933037811 1
0.370644992549264 1
0.257120963980317 1
0.318520119471096 1
0.291052272116456 1
0.180494141294248 1
0.314238403301512 1
0.267999874571959 1
0.3649401061582 1
0.433038809529531 1
0.348370331336399 1
0.469376653665477 1
0.435857479484117 1
0.438017299073853 1
0.21202814297716 1
0.415009387281728 1
0.375147947279807 1
0.425314927731851 1
0.447590246693132 1
0.485979066517885 1
0.435760696976318 1
0.324945576908185 1
0.441806525955144 1
0.402520548088405 1
0.467903365705966 1
0.327123895070857 1
0.377464725977834 1
0.416559429355038 1
0.288371171259201 1
0.409473312670309 1
0.212400559669352 1
0.164897699049145 1
0.323049613655363 1
0.407383861690718 1
0.50076843830361 1
0.381628980004967 1
0.21475362360253 1
0.284303743743836 1
0.632175403630225 0
0.353257369720159 1
0.459259131154026 1
0.361137463344804 1
0.171500384933068 1
0.329775487452794 1
0.457433671006985 1
0.542916077514261 1
0.36467111652931 1
0.384622716214228 1
0.509865790491843 0
0.426464523038277 1
0.503894509227278 0
0.441925040495671 1
0.329369545145707 1
0.382693592666054 1
0.403075372389851 1
0.415935323530153 1
0.406870189402636 1
0.469904343986746 1
0.336378301155412 1
0.318360777769135 1
0.444473501140318 1
0.252862233909466 1
0.300190482944432 1
0.503827126631712 0
0.386975309876429 1
0.361301623245383 1
0.343717930976614 1
0.303425061946714 1
0.303933168480721 1
0.386210655428632 1
0.436108148925795 1
0.341024339885627 1
0.54962177679927 1
0.32852499343288 1
0.544117418690275 0
0.324816545303057 1
0.343450082202157 1
0.330530868681729 1
0.390863789480087 1
0.363564230171162 1
0.332483085187151 1
0.307860485956477 1
0.485488573374315 1
0.249326341156106 1
0.466061474539278 0
0.22470948763136 1
0.382191866253033 1
0.317174397387311 1
0.277339096339047 1
0.350226773925122 1
0.491918162961992 1
0.380917910281448 1
0.448837879256926 1
0.367628890357669 1
0.343187803744912 1
0.48257227438307 0
0.457173079236267 1
0.369459404484168 1
0.400752282656093 1
0.420337014090502 1
0.350139625860598 1
0.242553009431912 1
0.511501841789071 0
0.183000296688951 1
0.287503143259088 1
0.488592948100586 0
0.403483949476187 1
0.292755969623019 1
0.596986162389282 0
0.443585444403432 1
0.361049224938355 1
0.185638798800391 1
0.439878657398782 1
0.313420439010178 1
0.369867908079717 1
0.358228934701174 1
0.427788057845456 1
0.380322628804093 1
0.410440747711656 1
0.523412197909271 0
0.549578542089436 1
0.447266989157558 1
0.580063976812485 0
0.268545792385269 1
0.221912379883578 1
0.339842474819031 1
0.320025317855381 1
0.625592941520035 0
0.347631772980908 1
0.183445177730324 1
0.451746412722202 1
0.439731278812971 1
0.434248685763997 1
0.322428724151471 1
0.706498244216551 1
0.300776574535088 1
0.361452057030536 1
0.335074246811826 1
0.57985481446611 0
0.496085368568451 0
0.400219414591866 1
0.327633309143577 1
0.303397538406053 1
0.486981007643441 1
0.341393650194351 1
0.41413834239058 1
0.366837876744672 1
0.35886683188239 1
0.402000805422255 1
0.24566617005502 1
0.337468012620131 1
0.483226308411825 1
0.368735238543262 1
0.313677437628713 1
0.217229751965753 1
0.473238405021665 0
0.253544124851384 1
0.198317153930652 1
0.162169029804209 1
0.346664079642047 1
0.425334154801685 1
0.286549627158476 1
0.131271574116058 1
0.478178460598042 0
0.426803572683393 1
0.47333834293739 0
0.469220274011518 1
0.256153541858197 1
0.371822167983357 1
0.422495521697241 1
0.419819826728019 1
0.302922126183918 1
0.416524904429511 1
0.417979016598558 1
0.376843161212209 1
0.278969385291504 1
0.402437481863891 1
0.294758382974598 1
0.42310197421551 1
0.430368737756804 1
0.500725447035038 1
0.266840501030454 1
0.13068070803863 1
0.481134061260619 1
0.543798431010726 0
0.537588257635966 0
0.403450275347625 1
0.236181136318718 1
0.259559421259484 1
0.356266672798281 1
0.405617187572818 1
0.413377442280301 1
0.22639744853102 1
0.571819835488626 1
0.353322156568685 1
0.37995205735234 1
0.419917498802975 1
0.363907174082745 1
0.376475164119308 1
0.604913926443122 0
0.410283709773733 1
0.231905207192848 1
0.364020479774702 1
0.457539344601387 1
0.263593782306263 1
0.402201297824851 1
0.508135216122424 1
0.476471051411909 1
0.586135477960818 0
0.409566894959894 1
0.406350162318745 1
0.306957187712579 1
0.437473309110015 1
0.413995034475932 1
0.477368893187449 1
0.295097768296239 1
0.425156838673566 1
0.403864618732855 1
0.485511748427744 1
0.498207995313068 0
0.275151626650928 1
0.298322731411907 1
0.293043002219908 1
0.480673506977866 1
0.101991844722346 1
0.19051344432455 1
0.443107408301673 1
0.342194925071557 1
0.487687703384742 0
0.362204902396734 1
0.366136256872526 1
0.319992213609941 1
0.304513181650559 1
0.435151954839888 1
0.456566576865254 1
0.436397281267289 1
0.354076440787834 1
0.42844836702239 1
0.406513466530115 1
0.380438742825046 1
0.489884053930336 0
0.429963004938999 1
0.474747147603857 1
0.455166858225516 1
0.507501055714613 1
0.342372848359439 1
0.473241723066389 1
0.287949212707075 1
0.373046222444976 1
0.496261117592841 0
0.439798072675835 1
0.334011339292443 1
0.215105127187131 1
0.32208811476964 1
0.490753250306585 0
0.322148260791411 1
0.276360642752688 1
0.283961489721935 1
0.369503149268686 1
0.316279752557885 1
0.310482620956839 1
0.446819716101655 1
0.42155274520084 1
0.328716755329935 1
0.442246099097709 1
0.39678736593078 1
0.406714100368434 1
0.214257666180607 1
0.308992471893368 1
0.385270778420041 1
0.242662498188062 1
0.462219787350325 1
0.344895368691053 1
0.503912545007238 0
0.517335789838156 1
0.419330541136747 1
0.64337538394654 0
0.347844658924402 1
0.22425311662574 1
0.434141574341491 1
0.468194108572625 1
0.37860643850247 1
0.519337378434126 0
0.263444313333266 1
0.42644749045471 1
0.391336784763673 1
0.355932823050078 1
0.294194251035734 1
0.405928559531808 1
0.529634575450352 0
0.375275593860147 1
0.20662230948117 1
0.267341256282396 1
0.362509386208644 1
0.363422879898809 1
0.529931698560308 1
0.45950899445947 1
0.329379391960585 1
0.396408943946114 1
0.359318788273412 1
0.437264398080849 1
0.473378673701672 0
0.447530022685646 1
0.391286980067071 1
0.414778815318257 1
0.293414072149727 1
0.347395374874602 1
0.221553840109524 1
0.375805217904818 1
0.430832163811105 1
0.393341617983953 1
0.420245517832146 1
0.3679242803984 1
0.0613451527376452 0
0.531461102762916 0
0.339829591612175 1
0.371296520377896 1
0.366914517122115 1
0.509066426363336 1
0.495693991163026 1
0.181042756484311 1
0.404483997097892 1
0.447198724297386 1
0.187837133354029 1
0.345903649291235 1
0.421540760213037 1
0.424933666672033 1
0.252843854101061 1
0.48711242901913 0
0.25784776220175 1
0.322007907769596 1
0.466266234997944 1
0.525025663578082 0
0.355034690828369 1
0.302045036286532 1
0.3019870420615 1
0.339443926031101 1
0.421187967256533 1
0.375203656238624 1
0.439732780346479 1
0.534504050924216 0
0.367152778526689 1
0.249408721925682 1
0.345995390773744 1
0.443181541410388 1
0.249007993372415 1
0.341818912016709 1
0.535054903659377 0
0.34561655132202 1
0.269986607128183 1
0.400818953307528 1
0.635321481263551 0
0.308766148165555 1
0.530057284995748 1
0.401845059708816 1
0.499375044767052 1
0.438352553454092 1
0.487670904450661 0
0.454314396377762 1
0.231322998248441 1
0.20982618825175 1
0.407412413493057 1
0.426614014661894 1
0.388570591860122 1
0.428598188845698 1
0.35422613099808 1
0.611047759454362 1
0.336826486563894 1
0.315206404272516 1
0.352350822542763 1
0.321803376349705 1
0.511550310876153 1
0.339926779539719 1
0.453427054983684 1
0.502328948202351 1
0.417368877755049 1
0.29585900330042 1
0.472316487231079 1
0.385186963457628 1
0.410100914831293 1
0.395653438300401 1
0.315128353950432 1
0.259060556578072 1
0.472808471125151 1
0.311468774928334 1
0.291270246224875 1
0.45699298820666 1
0.56364008721727 0
0.442841855020425 1
0.448773985345136 1
0.258528654575642 1
0.37133667425856 1
0.445889335354405 1
0.379134380209694 1
0.429907924415768 1
0.378150906938474 1
0.356432127357185 1
0.32183004532513 1
0.593639174547418 0
0.510746916272193 0
0.478647930825031 0
0.192488845551885 1
0.378541447946332 1
0.362997831623856 1
0.445350989801292 1
0.350314023466306 1
0.286761512523093 1
0.316312330129534 1
0.341559778895897 1
0.303540154593018 1
0.46731006758055 1
0.381296144889161 1
0.363964716991299 1
0.252902652688825 1
0.243752986233988 1
0.270963449004003 1
0.377837942460068 1
0.482091179901877 1
0.445070805743169 1
0.581081774865551 0
0.408395712843794 1
0.398253428230394 1
0.201359869094111 1
0.395467848676388 1
0.354331087331545 1
0.363318241136791 1
0.335954516541159 1
0.434004780586892 1
0.369430463540014 1
0.487956192218608 0
0.292839987625509 1
0.270064342244072 1
0.270489666382407 1
0.247501357542743 1
0.446336822392258 1
0.460953067832698 1
0.294320571229238 1
0.380494908098727 1
0.412471806226824 1
0.376996480599558 1
0.3208256165808 1
0.316745375301869 1
0.381226415057382 1
0.418552016889094 1
0.308540779648762 1
0.345997081389775 1
0.353112526845346 1
0.35846487098982 1
0.260789885194876 1
0.250686135576239 1
0.38939581935453 1
0.325670114899723 1
0.37865812377475 1
0.295947169956075 1
0.377791422599566 1
0.34994925449373 1
0.323755377917481 1
0.360583187397388 1
0.437143421865011 1
0.239157099376398 1
0.305447522523153 1
0.48329892720828 0
0.345421704926944 1
0.377971716697923 1
0.382307549065148 1
0.391820110820805 1
0.449590882132664 1
0.293088047369749 1
0.325468376244195 1
0.398313102192039 1
0.286955424330028 1
0.272879423301144 1
0.287089885869625 1
0.247306493082429 1
0.272063411407179 1
0.412610019960833 1
0.404949671521499 1
0.365147419201392 1
0.334635671447405 1
0.384499029794727 1
0.247436782650085 1
0.323246133694679 1
0.446233617707051 1
0.432216429760737 1
0.439069022380974 1
0.371802569807153 1
0.430873899498711 1
0.317036019700098 1
0.421615337283944 1
0.202932268334922 1
0.576979850070722 0
0.506749684516034 1
0.47598725923135 0
0.439980360975808 1
0.281099359752543 1
0.443365833109154 1
0.267884483265788 1
0.283313012409938 1
0.272739553239016 1
0.299560729351233 1
0.261315034015395 1
0.36502149142223 1
0.480162083580719 1
0.404676445319297 1
0.31137283803456 1
0.263145962270468 1
0.545179704242539 0
0.49338847470635 1
0.470435023880482 0
0.469103769603042 1
0.297823253982543 1
0.398995498603934 1
0.195056635355338 1
0.348449937531792 1
0.318833831174036 1
0.377603979879152 1
0.370843497112162 1
0.401271797686077 1
0.470669113325322 1
0.403608191794102 1
0.505135577957503 0
0.28872619459137 1
0.275307733514344 1
0.525805848296185 0
0.445845930791707 1
0.348245670870401 1
0.465955436330421 1
0.538946489236314 0
0.235400640722408 1
0.407512458931609 1
0.262114204991717 1
0.475721503435175 1
0.458343333379073 1
0.243389482923432 1
0.360074301665705 1
0.299126839207462 1
0.450950084666427 1
0.485923231897591 0
0.536647503008637 0
0.37249745978206 1
0.506851684606592 0
0.449489896822668 1
0.569580979269835 0
0.547560142809736 0
0.495002636067686 1
0.318461514828986 1
0.38534911159279 1
0.28250640995996 1
0.464075301277096 1
0.259163317617346 1
0.298959551994919 1
0.206904667625075 1
0.349249583915642 1
0.35872504507266 1
0.337513387629532 1
0.26737291761571 1
0.262494376868082 1
0.415830516611457 1
0.346698515623882 1
0.472427452225452 1
0.355875506797346 1
0.302488288744469 1
0.522161353125776 0
0.446095369484764 1
0.626328582152388 0
0.624963479630665 0
0.44500315351484 1
0.280837165617197 1
0.373571693508406 1
0.470740910797332 0
0.306856981640209 1
0.377383419580704 1
0.340099232498883 1
0.33490364135162 1
0.415571725374648 1
0.0909350364836791 1
0.367640855044856 1
0.248668198247187 1
0.46234872560865 1
0.492991801983914 0
0.376745241994604 1
0.525479916953383 0
0.34847871645844 1
0.372589416249377 1
0.434090387063804 1
0.308860966456447 1
0.316789953698521 1
0.408429472281793 1
0.337355953428492 1
0.257113444195208 1
0.562676878554039 1
0.454318077060785 1
0.319670791332028 1
0.542740132028213 1
0.294512308173465 1
0.439616379555942 1
0.340078377479236 1
0.492719968737134 1
0.210949559652041 1
0.659715116536506 0
0.214906834954446 1
0.380994541727952 1
0.498126802783174 0
0.417144293625134 1
0.326881836637862 1
0.338183258806157 1
0.299479276496465 1
0.299556574260683 1
0.481606503392321 1
0.479935323695465 0
0.330303981891616 1
0.461653107197222 1
0.421715913734256 1
0.486265262179733 0
0.298179597894785 1
0.380774517478618 1
0.339326598841033 1
0.280847667590508 1
0.513194276327019 0
0.428707640904544 1
0.478535695222219 1
0.347057270141234 1
0.344579969744126 1
0.212687661636642 1
0.273650892077808 1
0.201548568716603 1
0.322528551124974 1
0.391500173050551 1
0.410147110401975 1
0.441672515473747 1
0.370519789417374 1
0.251688951746725 1
0.387491074513882 1
0.343424932707596 1
0.4134826170639 1
0.434192213554994 1
0.34469189581499 1
0.534186094917777 0
0.353551225700871 1
0.156068382702609 1
0.386244558025388 1
0.366104323664031 1
0.471606827398715 0
0.28900018843845 1
0.32602408369456 1
0.472665268017425 1
0.312982359003188 1
0.380036784286523 1
0.238359351561677 1
0.440304685970185 1
0.424155017550694 1
0.339710596873298 1
0.184295699856789 1
0.355597872055289 1
0.396239640769776 1
0.403783260722651 1
0.564981115327386 1
0.233845971337447 1
0.22281468978836 1
0.295191031793962 1
0.389863504602511 1
0.517482521024435 0
0.409842161871341 1
0.427699056255938 1
0.281851866418206 1
0.293888857824042 1
0.344271159711556 1
0.441610353908367 1
0.245120919650884 1
0.624831106470281 0
0.419588051239235 1
0.361752962123914 1
0.266517217728628 1
0.363537209557446 1
0.459315496460723 1
0.288129294537109 1
0.463098761219298 1
0.326239313112722 1
0.496884532356 0
0.232879334357334 1
0.256399861392491 1
0.248355654923557 1
0.26921807099054 1
0.455892586319726 1
0.482511581044576 1
0.336289295352395 1
0.219961011185845 1
0.466632884162252 1
0.118886394507418 1
0.369836444364574 1
0.187634440187389 1
0.24601337361824 1
0.504716915841366 0
0.414576020544661 1
0.345807063158045 1
0.453045673480755 1
0.362904809447747 1
0.319278871424629 1
0.467084292998661 1
0.454388372911564 1
0.404936670328712 1
0.512895118193143 0
0.441642887507358 1
0.413524086218621 1
0.551920993422162 0
0.375949867601583 1
0.363614268372991 1
0.524052215581178 1
0.31049198204047 1
0.377694219883143 1
0.283986833611487 1
0.32382672201171 1
0.514311595468696 0
0.324492254229832 1
0.485889738772561 1
0.585235995176058 0
0.282868664137076 1
0.555427972993773 1
0.320997410558922 1
0.485802179128617 0
0.308161837025474 1
0.313325049550783 1
0.490716042120888 1
0.367133197536004 1
0.210203239683664 1
0.378239303233999 1
0.491831833953313 0
0.398168051907721 1
0.290138368835801 1
0.299061346041542 1
0.255629865339402 1
0.512421780448689 1
0.52258996669331 1
0.506854161139291 0
0.298003790150754 1
0.313594705086155 1
0.399417407381811 1
0.44074833931543 1
0.329148185114002 1
0.250471437521519 1
0.425690106948734 1
0.438112515672655 1
0.287715248051671 1
0.625333735237456 0
0.523196707143503 1
0.336197247753594 1
0.292291642433284 1
0.410943883196964 1
0.34244096210445 1
0.252743817324242 1
0.342214068410169 1
0.468455223208649 1
0.443679176233764 1
0.372123484605616 1
0.416976065790993 1
0.422756625097448 1
0.482891121389904 1
0.373702184073482 1
0.399822213554538 1
0.640912620320723 1
0.371411365451701 1
0.348444889400242 1
0.336406414299289 1
0.516785714813007 1
0.354685206664782 1
0.349593703524861 1
0.377033628161485 1
0.373825230355539 1
0.455812663632156 1
0.350879129209602 1
0.270942347022971 1
0.447762516353616 1
0.31338248313496 1
0.359316910303457 1
0.501289584081317 0
0.383777212299439 1
0.41394895001302 1
0.457356173963778 1
0.294777071299142 1
0.463447750715087 1
0.349861491909859 1
0.32314209530023 1
0.562515529018978 0
0.219919905687153 1
0.429257883448311 1
0.397782405821998 1
0.37534653018715 1
0.403181262556804 1
0.479193213941744 0
0.333969066777589 1
0.219990779434257 1
0.371406231752275 1
0.260172283540381 1
0.53568371836386 0
0.307414356531624 1
0.398267199957865 1
0.182259590966736 1
0.507980767442154 0
0.434873545577606 1
0.362542026340791 1
0.345281500483906 1
0.578554060346105 0
0.491727195279296 1
0.281751096349281 1
0.281601515872 1
0.49155646649632 1
0.349741299913915 1
0.192584057517086 1
0.511428634748335 1
0.439637296377328 1
0.436243115558271 1
0.388200241059767 1
0.331792037739821 1
0.501655107634606 0
0.338054257942144 1
0.500415255801135 1
0.293763114923784 1
0.444505982887577 1
0.592045560609757 1
0.36806528381556 1
0.354454973480477 1
0.397804861681806 1
0.348783329228827 1
0.378249131891204 1
0.485904626945319 1
0.530395818493329 1
0.224375354706229 1
0.214458443833727 1
0.448189417083536 1
0.360774338649785 1
0.445639514210033 1
0.301855260174311 1
0.430349345603011 1
0.445417019012363 1
0.426162575685605 1
0.378810047181119 1
0.451637833109236 1
0.368042772325198 1
0.372438262814773 1
0.331932853949243 1
0.323120844045004 1
0.39184615191866 1
0.478687086761738 0
0.422518961443263 1
0.426698992558061 1
0.410483936382372 1
0.446350392630715 1
0.385621425924205 1
0.328559737032674 1
0.459835524825289 1
0.447434772834091 1
0.182763498181253 1
0.309075851256167 1
0.39608975363167 1
0.280574943414255 1
0.442614691830832 1
0.253946886717109 1
0.295242261945305 1
0.299196712874201 1
0.373154808234803 1
0.18114542424836 1
0.440264332855798 1
0.27299504687983 1
0.479054179926009 0
0.472032420875692 1
0.392399754184705 1
0.424489904395537 1
0.240176000862003 1
0.417719908533009 1
0.396904252532392 1
0.338583937812808 1
0.429316691089994 1
0.390949167025765 1
0.406440050011589 1
0.345624837383613 1
0.258557376044516 1
0.334412798847311 1
0.513734900278963 0
0.291064237752689 1
0.43589372833734 1
0.448875715589221 1
0.554960896806729 1
0.349593098496702 1
0.395585620067703 1
0.401431257292688 1
0.480685126348194 1
0.732699906653616 0
0.395317558209891 1
0.323241588460928 1
0.474265971330756 1
0.43076565228592 1
0.5321949456928 0
0.398552102899266 1
0.220844299920004 1
0.229424772734936 1
0.566120590970253 1
0.429364614087755 1
0.413090398298838 1
0.289622855721171 1
0.448376495103123 1
0.495529095322933 1
0.415597703252422 1
0.50916208086869 1
0.499891589653783 1
0.402537426534632 1
0.286767520018006 1
0.367680969471957 1
0.373651071946367 1
0.283009315792445 1
0.211901844074046 1
0.192686439650182 1
0.459534472822173 1
0.325331192747094 1
0.253614952471556 1
0.423574295372834 1
0.338084938677942 1
0.375294446120667 1
0.415053257323926 1
0.349442374065062 1
0.412866873140018 1
0.484727244965269 1
0.40014243462312 1
0.524559227952378 0
0.393558280322553 1
0.553324220299293 0
0.426565858014237 1
0.358252928697185 1
0.42178659572496 1
0.203196997543767 1
0.323015968657492 1
0.203674707981898 1
0.379853682727244 1
0.421377933900002 1
0.34977913374348 1
0.479022900094154 1
0.506182958979032 0
0.282747330198341 1
0.348847225582124 1
0.445666170308695 1
0.32839743123258 1
0.415682111331263 1
0.563348390816066 0
0.204465758793811 1
0.273212317480438 1
0.426403034100204 1
0.396732547505136 1
0.483943856340322 0
0.478667914886081 1
0.541210626270781 0
0.258257026178584 1
0.339435150271073 1
0.415755486229861 1
0.346667944802083 1
0.314232071362567 1
0.301477889241445 1
0.198303027368365 1
0.510763445009527 0
0.312228402836587 1
0.390912638996977 1
0.372510552593546 1
0.416579130773068 1
0.479089161204735 1
0.423534352845639 1
0.36908496290646 1
0.249220626553326 1
0.356630382902677 1
0.445825566572318 1
0.351560317168613 1
0.21201301505836 1
0.238747124625614 1
0.372942762056234 1
0.443898817162232 1
0.25531680100965 1
0.336650614855121 1
0.365439672714683 1
0.439056537106324 1
0.268951791274978 1
0.302031091994937 1
0.377911530370858 1
0.487164742620892 1
0.298073648970826 1
0.376210664267847 1
0.484124405345546 1
0.495431534782206 1
0.347853573785789 1
0.515717115906786 0
0.366343780633743 1
0.475913012794741 1
0.530135258047887 0
0.375908767412635 1
0.247027034791902 1
0.453121993251974 1
0.348272733413786 1
0.449231037618826 1
0.40978016868584 1
0.393939211368986 1
0.564642133316797 0
0.241825540573775 1
0.426542142168726 1
0.486296711167721 1
0.429283104503098 1
0.528900593387456 1
0.577751563338816 1
0.140105670936588 1
0.406711098641348 1
0.360893450409157 1
0.328512723615184 1
0.361295271910864 1
0.239406472913212 1
0.338463750845526 1
0.19381450580921 1
0.266341250849732 1
0.426593441498122 1
0.431006067699988 1
0.372106127130165 1
0.333124800239383 1
0.2622068702374 1
0.363169225386425 1
0.406328477948395 1
0.305935491107975 1
0.21631268852715 1
0.381567193274214 1
0.534588259937517 1
0.408314099001648 1
0.32828948419444 1
0.445195527990213 1
0.243752504562567 1
0.259545972600423 1
0.295615313873467 1
0.429657187590096 1
0.415626969990009 1
0.489305387951324 1
0.491513308138354 0
0.426251852473665 1
0.453797691664542 1
0.322604272966979 1
0.39862925603408 1
0.353963487037041 1
0.45435103032352 1
0.305528238833452 1
0.39245032331335 1
0.386627901398049 1
0.378575113747528 1
0.340656409959581 1
0.332924630780001 1
0.367802077231308 1
0.302551897943142 1
0.467186771083565 1
0.441086113730764 1
0.292695758142462 1
0.312597174592183 1
0.321550847269355 1
0.188600661582683 1
0.388791741979404 1
0.275523011875207 1
0.526377959384601 0
0.303786198103738 1
0.29050491591922 1
0.167304355678696 1
0.454230594803103 1
0.464239573618545 1
0.28706014613012 1
0.403485573330852 1
0.45327034620305 1
0.396626944230296 1
0.244602253036823 1
0.609403348410704 0
0.387543686242937 1
0.301871767189086 1
0.399961811933467 1
0.350360124868512 1
0.525550248699182 0
0.457815730425602 1
0.552735348064235 1
0.310940372433436 1
0.497262973174122 0
0.308963189265536 1
0.469927602928456 1
0.40209993591624 1
0.388688671840126 1
0.446121724338351 1
0.435767878842429 1
0.287358997465172 1
0.418545441395068 1
0.315353949977757 1
0.304808045219623 1
0.365141199948664 1
0.319872314691315 1
0.281861072342002 1
0.354629254601572 1
0.380255587356002 1
0.45646440683349 1
0.597875643375121 0
0.448014103546169 1
0.192759490732545 1
0.390317848215841 1
0.300809737115223 1
0.424926926118833 1
0.322648291951923 1
0.507920813716221 1
0.410049654204615 1
0.301601239464644 1
0.292205828439884 1
0.346650642373631 1
0.444971509991273 1
0.434709182157058 1
0.273348269641627 1
0.323693432497055 1
0.301691693372927 1
0.425927711717322 1
0.445228667819528 1
0.355139340168804 1
0.441409426118552 1
0.221825426797546 1
0.269411879967931 1
0.373288350679815 1
0.343594231676837 1
0.29854993735675 1
0.314480549751788 1
0.239390202795372 1
0.444496412687079 1
0.344644664563225 1
0.357351458813575 1
0.404790800223806 1
0.294277597229845 1
0.144298006497911 1
0.237587869780684 1
0.453124374125518 1
0.266428374565059 1
0.255568624524014 1
0.350038401878101 1
0.33003061585573 1
0.504543417563576 1
0.226015111305684 1
0.489011368053018 0
0.642261868201788 0
0.31888911246714 1
0.259718642017194 1
0.427923321050508 1
0.373373462773272 1
0.483282133191319 1
0.518237233978148 0
0.377098215236287 1
0.47440607254823 0
0.348390845554145 1
0.565151932624116 1
0.389235377221721 1
0.428177915619712 1
0.405590972103053 1
0.369634719600166 1
0.304846419864937 1
0.456014074994295 1
0.461917153528513 1
0.447913962966883 1
0.343816131933625 1
0.39768279755138 1
0.426205868630117 1
0.338805302189682 1
0.454657395474771 1
0.47984868625897 1
0.202918922645414 1
0.335933570408207 1
0.332075496907262 1
0.280703391212845 1
0.351454554599738 1
0.279189379532685 1
0.400212471962783 1
0.514772695668512 0
0.444219388268403 1
0.402537415694481 1
0.291285262784557 1
0.560100229040592 0
0.350525553604112 1
0.428329134174045 1
0.434398055789264 1
0.466686978315484 0
0.298042542691512 1
0.357958497221496 1
0.455684987616713 1
0.212861136496423 1
0.395159768222685 1
0.370206076725859 1
0.271785297359571 1
0.322462619458734 1
0.464626563971238 0
0.343015655510668 1
0.283772552318744 1
0.427427770895998 1
0.227272986838571 1
0.338244647838372 1
0.267999620597593 1
0.465248156176675 1
0.33261481400253 1
0.35169744713113 1
0.526989891541222 1
0.424960866308579 1
0.53534048628277 0
0.31586915026789 1
0.227010969308076 1
0.383351888602559 1
0.372681891771455 1
0.438893417299791 1
0.424591840742643 1
0.232379038842194 1
0.402846200768804 1
0.232929863227241 1
0.27490939218434 1
0.481629427075571 0
0.409815448288859 1
0.446800570819184 1
0.245046948722203 1
0.401464096233521 1
0.457195700087192 1
0.241251000975622 1
0.365263176049136 1
0.476098189362497 1
0.557986749729464 0
0.575259058732114 0
0.533544197824042 0
0.242441768680415 1
0.363148833927086 1
0.393170800379622 1
0.352766640474406 1
0.457820971489625 1
0.368510940341378 1
0.442006607041352 1
0.463464084925661 1
0.325864225332525 1
0.369292499727944 1
0.487335895716466 1
0.354825947388895 1
0.403627560951218 1
0.308681678029626 1
0.297206267879909 1
0.311738455277816 1
0.3641459908558 1
0.578044092017793 0
0.290082332889085 1
0.467405450458873 1
0.43274966260292 1
0.510815360833805 0
0.288014706792472 1
0.428930683044136 1
0.211420866658243 1
0.442544809360007 1
0.457539614344225 1
0.358548000213448 1
0.333266211351452 1
0.419590805258377 1
0.364393342646303 1
0.460997585567526 1
0.459699251082533 1
0.248085016422537 1
0.386948855727809 1
0.445213902743131 1
0.383091320960702 1
0.42866746934113 1
0.277666388368377 1
0.306316495471707 1
0.328383734858774 1
0.449365562271509 1
0.330591776629845 1
0.409108038274703 1
0.310117211492499 1
0.49517826257867 1
0.489943237131808 0
0.47554619750779 0
0.373158090115876 1
0.274133487648372 1
0.395694147895581 1
0.388319156766373 1
0.384141088563035 1
0.282349365165702 1
0.251031719953283 1
0.241043045021804 1
0.318153749993783 1
0.402657800321858 1
0.219441044772066 1
0.33006711127855 1
0.403618672734432 1
0.410899823211839 1
0.380036496973298 1
0.528346743740534 0
0.201901027615755 1
0.437091441971255 1
0.356776081161403 1
0.353587267882502 1
0.50438553263038 0
0.467802047982908 1
0.387271235224654 1
0.205968253409995 1
0.336675061399311 1
0.430715727556516 1
0.388467265296564 1
0.354661615411124 1
0.43675789100593 1
0.398748112200253 1
0.364431694405576 1
0.421882298626737 1
0.252433992371091 1
0.474760269801685 1
0.610122751883205 0
0.388102358120129 1
0.339409950478393 1
0.373483006713749 1
0.360554429967091 1
0.411572514019114 1
0.457271545908585 1
0.344507943045057 1
0.607650310349639 0
0.421638047264988 1
0.35161222307637 1
0.38923188766191 1
0.292961250227253 1
0.344670264937949 1
0.415328460011314 1
0.525730314752266 0
0.359062116154648 1
0.483345901827876 0
0.328681503280655 1
0.277762045036596 1
0.376547729871667 1
0.519477628342979 1
0.517735381977505 0
0.337392864957027 1
0.346947573002451 1
0.147247821910281 1
0.399290548709743 1
0.317550260068405 1
0.382860693938066 1
0.382628601221145 1
0.46350978852432 0
0.413443393283491 1
0.413093377696201 1
0.382313175815869 1
0.382187300153801 1
0.285957820441641 1
0.45173940114794 1
0.489343206721138 0
0.31267462558445 1
0.388792052714924 1
0.471589297010029 1
0.239745787428576 1
0.451725027665085 1
0.478061375966499 1
0.267235729413607 1
0.473121577117386 0
0.60308846706661 0
0.393817215339054 1
0.478974417694128 1
0.376707838086195 1
0.331335112310783 1
0.451962321089957 1
0.359042974711257 1
0.372375262828904 1
0.34115586849974 1
0.389811971950571 1
0.436390098917992 1
0.227959033413621 1
0.353443583600533 1
0.362285471997657 1
0.428673206938251 1
0.34847654860341 1
0.337733484714524 1
0.343457293264133 1
0.392147666570181 1
0.383806795818809 1
0.447601821309707 1
0.201071068833025 1
0.396745788079517 1
0.338648662204729 1
0.267619831158524 1
0.511491874431878 0
0.415016904720557 1
0.407819805473673 1
0.367415156793428 1
0.528384176234969 0
0.322805786988192 1
0.438794718070215 1
0.196814887485455 1
0.499489089906775 1
0.217262916754297 1
0.340625605342153 1
0.352081444750821 1
0.341775188875964 1
0.466922350808115 0
0.310965392047335 1
0.466655617146219 1
0.383729679048378 1
0.421590528977934 1
0.338283760563119 1
0.399742544167089 1
0.419673093566532 1
0.309421723251545 1
0.402755373482394 1
0.494450572774653 0
0.453464034374617 1
0.452504320800277 1
0.477083629553222 1
0.362191479961086 1
0.228273174898142 1
0.263589460560693 1
0.475079496573079 1
0.284442745294091 1
0.26343705489913 1
0.485212942331241 1
0.377483209489903 1
0.531802792895283 0
0.361802357567793 1
0.357097944987457 1
0.350338527163453 1
0.184660755024862 1
0.473479643977235 0
0.433862615408974 1
0.380587741021131 1
0.402625024599065 1
0.323659076353926 1
0.380257952909559 1
0.453575128285879 1
0.299233366109771 1
0.366559785611324 1
0.373041324578602 1
0.39381824203866 1
0.441710242782206 1
0.334540429743542 1
0.238001927220341 1
0.367114738499558 1
0.290093767031186 1
0.300436119287901 1
0.382639169861539 1
0.388030889205831 1
0.359857879947543 1
0.202083609297195 1
0.37801024971888 1
0.32060096307589 1
0.472214513785039 1
0.330169600866537 1
0.594508557559555 1
0.401304745584336 1
0.411618993882198 1
0.280032870030639 1
0.542203253933359 0
0.429951261642261 1
0.429291772608293 1
0.475778760230217 1
0.319683473567195 1
0.367085806607864 1
0.490724775051567 1
0.278473539528119 1
0.46346209632823 1
0.438466480731988 1
0.394814240645281 1
0.42326696281362 1
0.423581475498281 1
0.450400164068581 1
0.513043597190155 0
0.403011148271676 1
0.327833262739069 1
0.377377152625149 1
0.37183279714717 1
0.379090462444009 1
0.431531043403273 1
0.424502019720608 1
0.237348436629189 1
0.398578546020274 1
0.403874092166207 1
0.301362710781442 1
0.380555207743003 1
0.508590862669331 1
0.275278295282225 1
0.340615616193135 1
0.423921909413222 1
0.463669529001866 1
0.411987396494338 1
0.32810075229223 1
0.387254755608217 1
0.429984787842343 1
0.294990609844846 1
0.368831971272518 1
0.632368984774524 0
0.272541663900712 1
0.526792073013209 1
0.331897806450587 1
0.302830610484717 1
0.500884901584143 0
0.419718241264686 1
0.359689593038987 1
0.337836739349356 1
0.324666487731761 1
0.421407792282618 1
0.508461185921197 1
0.457254356837607 1
0.376836443164246 1
0.405869120306533 1
0.294000035318726 1
0.410026826375841 1
0.388187599747288 1
0.542384232639882 0
0.405802457133755 1
0.306220144022542 1
0.437550286513656 1
0.535403735980226 1
0.416829940572985 1
0.417894309384396 1
0.500011852624368 1
0.256561428896303 1
0.435256343167313 1
0.556717486871358 0
0.237955815019507 1
0.305409157812577 1
0.325045349501303 1
0.332106121995766 1
0.306644309503535 1
0.305790228747515 1
0.213904669781079 1
0.233801572985265 1
0.417668109668067 1
0.302846859685798 1
0.369573072043344 1
0.368455577795567 1
0.396841588427343 1
0.374692954531782 1
0.550318548828824 0
0.294614796231347 1
0.380231080191517 1
0.347171215055259 1
0.489196086067123 1
0.341418166884056 1
0.515306777014015 0
0.415191389741449 1
0.265877580872856 1
0.22873873300005 1
0.424928161126089 1
0.486110193800819 1
0.405208011390482 1
0.41100932909871 1
0.47626171951161 0
0.478641269665564 0
0.538529780905872 0
0.297136003068777 1
0.500283762868018 1
0.528528608658635 0
0.314190227136515 1
0.323080962712597 1
0.24462562239333 1
0.35133414190958 1
0.372894087169304 1
0.292576000616789 1
0.485153289369116 1
0.243659975150444 1
0.2731539243593 1
0.425240620445557 1
0.436525196531627 1
0.490701262478429 0
0.377021620172109 1
0.284440588317714 1
0.43658361281888 1
0.338910090919825 1
0.385584199108078 1
0.394690859162717 1
0.373452300788698 1
0.311850406151215 1
0.39316402104028 1
0.194627997861893 1
0.383852822284671 1
0.533837136599396 0
0.41514627577458 1
0.435825110864754 1
0.491547606774626 1
0.50052134711772 1
0.478665724719848 1
0.444325085175751 1
0.188629554934813 1
0.431046884213372 1
0.296572028871598 1
0.336534217533386 1
0.275162244133088 1
0.289591347699385 1
0.205075443591499 1
0.164354712751683 1
0.330695467615066 1
0.437526439036445 1
0.412758606336963 1
0.361420928867135 1
0.344644130250436 1
0.225674492690044 1
0.252731007211078 1
0.29071851560235 1
0.49892438586244 1
0.428231564225333 1
0.674758117309675 0
0.441932914862615 1
0.473087102970378 1
0.43934716688235 1
0.455422672407069 1
0.505923983940954 0
0.357034063150354 1
0.368114903823344 1
0.462801408672146 1
0.207142579718568 1
0.147475360449309 1
0.237484718488276 1
0.365652788552093 1
0.45671023780458 1
0.48478334281227 0
0.209531983752678 1
0.311271062897642 1
0.425493600961497 1
0.644052710558639 0
0.600617672324838 1
0.31430756135167 1
0.406060974306969 1
0.364819335472252 1
0.494903555242346 0
0.133792570401141 1
0.311650256309282 1
0.335176068471878 1
0.402668872221233 1
0.426548571366768 1
0.32217044112198 1
0.340374849982127 1
0.432504922237701 1
0.485540015411102 0
0.417205394261918 1
0.461390938401423 0
0.31683613083692 1
0.566253526840491 1
0.278228903343741 1
0.436648755228571 1
0.439573463159139 1
0.284227276387127 1
0.505357378420968 0
0.238286927630303 1
0.39267930926186 1
0.378780202341283 1
0.434552847161465 1
0.482425159438065 0
0.332051736027065 1
0.539796137011905 1
0.414630433754943 1
0.416509702421802 1
0.309828349800303 1
0.390929649556589 1
0.373020521452738 1
0.385594178529876 1
0.192171176385756 1
0.430544574279912 1
0.388954911583174 1
0.38934859763636 1
0.326785480677003 1
0.249145749779172 1
0.306348074114239 1
0.508341813897741 1
0.369812781655363 1
0.176354846963746 1
0.37224971680988 1
0.364066938706619 1
0.400148974950713 1
0.366666436496238 1
0.366057891948338 1
0.357009226420797 1
0.294959367488661 1
0.388572449175758 1
0.393762815664722 1
0.455044829520405 1
0.29813549969968 1
0.484193898118957 0
0.340558216388176 1
0.313497490638532 1
0.193834990891253 1
0.355856535942714 1
0.378604776359267 1
0.611573719086365 0
0.420866873325665 1
0.453953037877263 1
0.263481749528553 1
0.354275013150888 1
0.449832533950387 1
0.419339694241622 1
0.486254452577318 0
0.311669877199078 1
0.408954727902906 1
0.332891817980779 1
0.512718505132394 0
0.444676516491805 1
0.265802158399995 1
0.35900467809019 1
0.262277064327868 1
0.178352677475376 1
0.441034737543561 1
0.301757890515916 1
0.436647008460126 1
0.319580615713179 1
0.290896563124619 1
0.254741154836083 1
0.359217552864856 1
0.36491357919727 1
0.185787573088585 1
0.365223557595732 1
0.440560432249822 1
0.443808914394877 1
0.514810597554535 0
0.148354189321045 1
0.320761849358592 1
0.342763365240512 1
0.253748365340406 1
0.395916837989293 1
0.518447723870372 0
0.447033977525849 1
0.332853653943132 1
0.325748678880434 1
0.408210157437355 1
0.405112850760986 1
0.408561168738421 1
0.4674859743843 0
0.485733760557298 1
0.459158714173772 1
0.353081367452701 1
0.380019397064728 1
0.375369226643436 1
0.606201340239223 0
0.591100459805092 1
0.281451255052072 1
0.537051502973495 0
0.419589536680059 1
0.28765327047803 1
0.270943732284578 1
0.49165788034631 0
0.49159567821297 1
0.522946204472725 1
0.432076517435596 1
0.422924125470324 1
0.16730898873596 1
0.238516981697643 1
0.284647217547276 1
0.490579477827375 0
0.484362051628346 0
0.313755266678786 1
0.554214594958144 1
0.470063446313013 1
0.456099081086846 1
0.408600034750719 1
0.341337093574668 1
0.33866122906487 1
0.503226501378514 1
0.488446737184735 1
0.364822540837993 1
0.451065610018001 1
0.49751765665003 0
0.291322796723527 1
0.470496687866196 1
0.356684837297524 1
0.336669947137263 1
0.279543231048244 1
0.396394093095231 1
0.484211628313989 1
0.221295837513863 1
0.419861341553872 1
0.341739913858171 1
0.395290419593609 1
0.399402662891263 1
0.519443098964914 0
0.349023606224146 1
0.34168579454137 1
0.380779896758012 1
0.41952531386777 1
0.494600927358203 0
0.385443115703533 1
0.489801870421978 0
0.293768106298427 1
0.357799836247409 1
0.375769231771436 1
0.43344218151585 1
0.238241806154925 1
0.354533160468444 1
0.204526787818904 1
0.425852513247186 1
0.296925753322424 1
0.313389817373923 1
0.329435145542151 1
0.307956672914182 1
0.384927925949842 1
0.570237768118393 0
0.319587348865826 1
0.379676851355664 1
0.48877592042162 0
0.27522937609757 1
0.408278825072983 1
0.400334411496649 1
0.435025814591761 1
0.426957796317866 1
0.377553586937659 1
0.467415708041573 1
0.481379807416158 1
0.337014878000578 1
0.328278444859716 1
0.450674429806195 1
0.374061209444888 1
0.411320093201888 1
0.366875229881208 1
0.554789227881604 0
0.301491641261452 1
0.283609954257944 1
0.374622781450339 1
0.297090202283262 1
0.524057646135379 0
0.19608587310055 1
0.38758476377532 1
0.312657301326806 1
0.590685698306844 1
0.368886504724216 1
0.535432544189494 0
0.442831696414265 1
0.326332240935798 1
0.341539409015468 1
0.656313367333899 0
0.439754932818893 1
0.506753985476497 1
0.307205376244378 1
0.280586775481539 1
0.259844706942749 1
0.247500056205688 1
0.486686404883192 1
0.519452572840914 0
0.144046801833263 1
0.263291177382774 1
0.501251716793333 0
0.348447766753526 1
0.346986709244254 1
0.332750001972441 1
0.496706570112015 0
0.395791026978772 1
0.440233266458956 1
0.469730913712342 1
0.391399970480286 1
0.425689975154674 1
0.440120629411904 1
0.413515516507619 1
0.498793463875022 0
0.212330971318023 1
0.354198588720149 1
0.259009860853358 1
0.277443411413555 1
0.377368794163262 1
0.385945075918852 1
0.298019622727052 1
0.368185009882877 1
0.399358087276774 1
0.528947053475204 0
0.41979193181482 1
0.385195098282029 1
0.385462417142908 1
0.402673920574509 1
0.345527875384912 1
0.298833580971095 1
0.464519797681444 1
0.207770587589939 1
0.428205430038816 1
0.272052104316184 1
0.307861234921125 1
0.308444240710873 1
0.265524178229609 1
0.418126979694613 1
0.350909623185109 1
0.215652273932251 1
0.371718767367342 1
0.554098220482731 0
0.400572426159932 1
0.342441866292066 1
0.220802752167639 1
0.223358939640967 1
0.414071596310753 1
0.212815309338568 1
0.334553260864864 1
0.376035747093337 1
0.265054562719592 1
0.402262978142397 1
0.454510860373434 1
0.224205044538884 1
0.231130741490722 1
0.503717611140995 1
0.484133649931233 1
0.373485230490751 1
0.462346511109046 1
0.382234560711578 1
0.451364048501494 1
0.462999604257845 1
0.275539586872853 1
0.347287874062684 1
0.324788666278473 1
0.441282227030647 1
0.337959211847756 1
0.335183725048062 1
0.420244919182418 1
0.292821074783556 1
0.408467132318982 1
0.415029532709647 1
0.346963301698624 1
0.43468099893558 1
0.341379543465232 1
0.440298907893044 1
0.504529953160691 1
0.369618148503983 1
0.752116836810988 0
0.394963250174305 1
0.288602071877795 1
0.326974144061004 1
0.453148099576951 1
0.388803240777121 1
0.234842344978914 1
0.309251045016351 1
0.206354725629711 1
0.356542588031623 1
0.263968741375294 1
0.431001943454219 1
0.431566396217033 1
0.300866531615105 1
0.398522431783482 1
0.364616221148717 1
0.312528561351128 1
0.390290283165819 1
0.314005472903354 1
0.329916684106924 1
0.551210431762216 1
0.440733803156131 1
0.368683580680642 1
0.182182491557077 1
0.411869217412646 1
0.504370270883525 1
0.307967649629884 1
0.381444410532229 1
0.38031115653304 1
0.607248922238377 0
0.390863836842585 1
0.366895661638791 1
0.548216927474417 1
0.536814602473082 1
0.463491871619624 1
0.274223634894806 1
0.439082073066638 1
0.494894922254699 1
0.486830607959945 0
0.319920088821162 1
0.477127705163745 1
0.263017995332718 1
0.638630156534476 1
0.384547605062098 1
0.246260086523196 1
0.30163618690111 1
0.468208739397078 1
0.424622294848056 1
0.330015298890835 1
0.272729809028434 1
0.586511897201378 0
0.418042822694175 1
0.168129506694441 1
0.442524922467368 1
0.298341973756178 1
0.471660487890373 1
0.631531229417828 0
0.403631459334342 1
0.474369038888471 0
0.465094838071994 0
0.341087934333247 1
0.368517905503935 1
0.348870275931998 1
0.346130885254957 1
0.350884459308038 1
0.293693240741383 1
0.477371651518459 0
0.21225743433061 1
0.415493292123717 1
0.452304401753526 1
0.299272819064303 1
0.257813112568546 1
0.40750204281455 1
0.450193509639173 1
0.368546735839139 1
0.404319444847316 1
0.408299705718118 1
0.565159733861965 0
0.423763465444871 1
0.520612716843414 1
0.442904464425052 1
0.584588078362151 1
0.389478084058811 1
0.38512547053671 1
0.43973639895811 1
0.489090421577949 0
0.369965506842626 1
0.275055880779642 1
0.496272354590905 1
0.378048817245521 1
0.434645549266758 1
0.240484410936642 1
0.293942962263261 1
0.325646370875921 1
0.417298931833995 1
0.321467265019016 1
0.305816229914121 1
0.48037896917246 0
0.42083364019141 1
0.3593165124725 1
0.442213295619503 1
0.339216172210074 1
0.321122269403935 1
0.406606753588845 1
0.385385109364066 1
0.212544669675378 1
0.456142403519416 1
0.439749036979697 1
0.414672735821961 1
0.532213319003692 1
0.556852635712289 0
0.411950483234322 1
0.321241399045945 1
0.310044659581069 1
0.49654894368396 0
0.343263336346416 1
0.519412606031129 0
0.512117871293847 1
0.0847495276804748 0
0.449700664279777 1
0.382298751788784 1
0.4613272391642 1
0.297814442143195 1
0.277661739839337 1
0.438245784566461 1
0.556970465700433 0
0.331846419823631 1
0.281577264506008 1
0.330542643512131 1
0.433988970849891 1
0.238841560057964 1
0.407669121273075 1
0.459074200300406 1
0.270014995902001 1
0.207252076905688 1
0.398258793965246 1
0.34641448505437 1
0.367250218117882 1
0.312787826391063 1
0.41441970472748 1
0.400876551321721 1
0.440998155294716 1
0.47015991510332 1
0.338464150195558 1
0.558900727364016 1
0.23253971393917 1
0.399071994721186 1
0.315747135404582 1
0.372047010158506 1
0.221834504337281 1
0.463081122890411 1
0.44953786840768 1
0.31162617939942 1
0.508522734752996 1
0.548237493606277 0
0.392187546446584 1
0.287698183154367 1
0.525857043216118 1
0.505296514431418 0
0.445355563000031 1
0.253089283047265 1
0.468334311594857 1
0.43162521704482 1
0.324493492501832 1
0.420040766578041 1
0.404308046294319 1
0.311331165763214 1
0.290701101182528 1
0.340549270449321 1
0.301978352192532 1
0.422085524066812 1
0.200815795736343 1
0.122450784636573 1
0.357093754771749 1
0.230527345818014 1
0.454311942302252 1
0.364185763207678 1
0.397382396557905 1
0.469273653654737 1
0.51524213132883 0
0.582077888724267 1
0.339577425091855 1
0.426433532325832 1
0.370079284758064 1
0.462732686147754 1
0.362506944120973 1
0.396202133826403 1
0.37472218319748 1
0.391542260853354 1
0.433108689876323 1
0.445522270252372 1
0.440667603122407 1
0.440518148843918 1
0.351428447213616 1
0.533720989558427 0
0.486799028513545 1
0.465329409710903 1
0.049305400579844 0
0.629615972273826 0
0.544577262564298 1
0.299522346290561 1
0.404649045191598 1
0.343905542036132 1
0.379918765135954 1
0.251026180372819 1
0.177468211337178 1
0.308607074187517 1
0.410785207458551 1
0.276105277397023 1
0.516260767528759 1
0.373508636979433 1
0.401907954300742 1
0.330857310609667 1
0.396538014342828 1
0.502168995356356 1
0.434065287363101 1
0.36025043339431 1
0.343889716055565 1
0.314523274746171 1
0.404571127075506 1
0.540100706199612 0
0.454531234590562 1
0.383629384673356 1
0.334574717188387 1
0.26799190147957 1
0.413508791123547 1
0.309080900662879 1
0.398348166023736 1
0.265809463299507 1
0.360256588108765 1
0.239617787365211 1
0.399346421954773 1
0.229813005099707 1
0.361213527460494 1
0.400873657702358 1
0.43860374416714 1
0.242667522139747 1
0.420954011817756 1
0.390326111886124 1
0.317843446270242 1
0.286053336777458 1
0.404403380707869 1
0.419467383772295 1
0.274620980210431 1
0.473030401326362 1
0.472649229674584 1
0.315015863745266 1
0.398443788638702 1
0.367607251302069 1
0.265798009746566 1
0.382818013476076 1
0.473855032173516 0
0.454940885394297 1
0.557051118271552 1
0.362097668759881 1
0.478576565158196 1
0.463713083857831 1
0.415017936638987 1
0.461373511428464 1
0.353053687291234 1
0.422551296411719 1
0.327893741205702 1
0.319247804175289 1
0.168172230374907 1
0.298623188945588 1
0.456058041023656 1
0.363409203381968 1
0.683700987388395 0
0.487196233191496 1
0.302333376473941 1
0.265051971243546 1
0.254742657274901 1
0.38849361963062 1
0.409864486883754 1
0.534539524692159 0
0.330777281645742 1
0.305940922512735 1
0.311376999151014 1
0.508831077558326 1
0.253281578981897 1
0.202114851493353 1
0.524835434153582 0
0.534376432124828 1
0.408020326034465 1
0.357783282241333 1
0.145047038448866 1
0.391749677111867 1
0.416946127408575 1
0.469637589791541 1
0.409503448935466 1
0.339334050203913 1
0.429403669143946 1
0.429563044026028 1
0.289975887690127 1
0.390565976687583 1
0.357847666790771 1
0.348185311500106 1
0.171745550345277 1
0.626031683447621 0
0.545643867345263 0
0.30746227425231 1
0.356770493931315 1
0.375240664320557 1
0.255835883143326 1
0.319651986286909 1
0.464822024859362 1
0.506564002757905 1
0.460399598941192 1
0.522316079614838 0
0.229220690565067 1
0.433214224266521 1
0.198451284231145 1
0.541085965634954 1
0.335053462152778 1
0.282751354481048 1
0.336968288014217 1
0.293016813589348 1
0.23836992324782 1
0.251681942762336 1
0.427051958491754 1
0.407203636623994 1
0.384573008754229 1
0.545179084268063 1
0.376511812173711 1
0.450315695402527 1
0.494166427860583 1
0.317252915142585 1
0.430742996654445 1
0.461186999844934 1
0.183581944664174 1
0.4540938200569 1
0.503356567972197 1
0.181864254396793 1
0.495255447278401 1
0.150120197079535 1
0.635325850254452 0
0.46566435227225 1
0.380122680758864 1
0.362090119609833 1
0.42703292938271 1
0.462467328521772 1
0.533691011952216 1
0.375454100862695 1
0.286375924264768 1
0.324691222277221 1
0.533046355039055 1
0.333219563597799 1
0.378611686328573 1
0.344855132386503 1
0.290974308225126 1
0.316926345249235 1
0.382261997039934 1
0.329935894170941 1
0.448061698210891 1
0.358552204237864 1
0.384354069004351 1
0.420936799661683 1
0.392845282265816 1
0.299778315868664 1
0.363901447427624 1
0.405627805032136 1
0.318063617561321 1
0.362719162987348 1
0.518151220392598 1
0.359259528640375 1
0.344977420767084 1
0.429589333085813 1
0.330043268751011 1
0.307632461877837 1
0.177711034818849 1
0.341592604890049 1
0.290489794255578 1
0.313299480202643 1
0.195788639392355 1
0.363339903814738 1
0.424043357208118 1
0.380066354635368 1
0.329187496426838 1
0.261347618437095 1
0.349405013752559 1
0.278854351849531 1
0.437321667308836 1
0.513501772538706 0
0.312301058868287 1
0.417468641220619 1
0.295050637144857 1
0.21410360229839 1
0.277032599592858 1
0.378365523085399 1
0.461845013191437 1
0.259982041931665 1
0.469687055690252 1
0.264231576181132 1
0.354246687664889 1
0.19055004426979 1
0.519665701619787 0
0.461022812604674 1
0.326681229161679 1
0.460201692745631 1
0.360838248235674 1
0.33945209128766 1
0.505088727823761 0
0.333286072484526 1
0.310333499263575 1
0.307343419914136 1
0.408816344731297 1
0.426992557278635 1
0.321504732467343 1
0.295904114155636 1
0.384686398288507 1
0.368356275188528 1
0.242862439984631 1
0.298272886732889 1
0.342340558974856 1
0.44651183061961 1
0.34300749325638 1
0.337545596892509 1
0.414405822762457 1
0.424749558431292 1
0.51855909018184 1
0.468217263214022 1
0.517678890121034 1
0.428102093853668 1
0.304124545105166 1
0.427603076148402 1
0.52198857669161 1
0.500883993018785 1
0.392291557258653 1
0.245338672917895 1
0.496138070483362 0
0.345762446002358 1
0.398812786185611 1
0.312431502497346 1
0.211606511505894 1
0.50609402610728 0
0.275951038944864 1
0.516788050029798 0
0.26213330404059 1
0.570677878449426 0
0.396763119223245 1
0.494859257470885 1
0.460952233612435 1
0.386884029071603 1
0.240163773997829 1
0.378392998282057 1
0.415077979791608 1
0.445441220746341 1
0.475714187846279 0
0.361381322274876 1
0.455877835772181 1
0.629343580313939 0
0.251503791603848 1
0.331972153625728 1
0.212275866435433 1
0.287847113340427 1
0.49830108851064 0
0.384350495772792 1
0.401513996203303 1
0.392955688058187 1
0.35211828812822 1
0.308465727381745 1
0.424992841795188 1
0.322862161603833 1
0.299621291474662 1
0.480105775952896 1
0.390943965930379 1
0.467562265490528 0
0.224146257147421 1
0.284519207142015 1
0.413222884691249 1
0.366061697837557 1
0.482624305551562 0
0.439804025742163 1
0.420808033983019 1
0.142045805932082 1
0.338542700677757 1
0.354413715546357 1
0.391466358124022 1
0.479402035235552 1
0.218667880361815 1
0.448972253675311 1
0.373637650262418 1
0.155627329432427 1
0.32902360112115 1
0.353082811495954 1
0.360068190976475 1
0.35720227186829 1
0.204011201877245 1
0.385202020711705 1
0.464550211257658 1
0.501224055915891 1
0.292605856468674 1
0.322595143586164 1
0.336593806290582 1
0.37861457331043 1
0.46318473808919 1
0.308725052916252 1
0.404298302113131 1
0.466746048756171 1
0.35313961671178 1
0.435988675015434 1
0.380278790469256 1
0.440413435301806 1
0.314753527686826 1
0.493602546880279 0
0.193885656419685 1
0.581404909027923 1
0.390483339865464 1
0.354334206991376 1
0.35437191622374 1
0.510657261035304 0
0.452299012252082 1
0.395853010215536 1
0.546242968180461 0
0.232760064833321 1
0.543397501083342 0
0.303314693240321 1
0.513774193990388 1
0.28012508629439 1
0.272252992748547 1
0.506436007511631 0
0.445329759628126 1
0.378477287062732 1
0.495008956292131 1
0.525296361783051 1
0.474428593618956 1
0.213505370996697 1
0.251480527043281 1
0.403646550621663 1
0.289278487844887 1
0.215685323304527 1
0.2938262088428 1
0.188137039672102 1
0.407489917553566 1
0.261223690479515 1
0.276980884490042 1
0.386319374885141 1
0.193493721864283 1
0.206523091408633 1
0.572757518345213 0
0.472759377205653 1
0.448700713356208 1
0.348241871133694 1
0.481257423947169 1
0.466374280556251 1
0.345665981711624 1
0.40186332564738 1
0.639310876857714 1
0.440687428030054 1
0.266531743238027 1
0.524696374588358 0
0.404305927480724 1
0.354744223138797 1
0.337849691926758 1
0.201209012643113 1
0.317847165410887 1
0.220397547972222 1
0.362129320918612 1
0.624419296524884 0
0.191023572653577 1
0.324533175090026 1
0.469973326762391 1
0.284705211795599 1
0.312841538876763 1
0.346961828548274 1
0.503590735337889 1
0.34425739320926 1
0.237963536088315 1
0.312640347943455 1
0.378810528342749 1
0.430443860110778 1
0.480780706846682 0
0.389023498921956 1
0.367838727144274 1
0.290438404873802 1
0.495568999019438 0
0.475129913340076 1
0.41842803725286 1
0.273385925719812 1
0.345225549015253 1
0.282547703614722 1
0.465214590284729 1
0.342538470010109 1
0.42695005950599 1
0.397163309189119 1
0.454026110533971 1
0.261836847750265 1
0.307851857239015 1
0.377125968163498 1
0.440179375781405 1
0.180777514289321 1
0.409286317080418 1
0.543880949247304 0
0.42530771013483 1
0.386327872583905 1
0.433603314809639 1
0.416250146840727 1
0.546723157660326 0
0.462900372208425 1
0.524673178738694 1
0.368985618834501 1
0.36740786967629 1
0.511555319307683 1
0.389317545543842 1
0.289840135806216 1
0.28360135326038 1
0.343644219909864 1
0.383572123127448 1
0.489130082055923 1
0.457867428402144 1
0.356866791537777 1
0.313476519132158 1
0.575709351746391 0
0.393506703088097 1
0.310877596460199 1
0.343548279064894 1
0.545450909466373 1
0.46402785776567 1
0.259859228175109 1
0.348369289572078 1
0.262138433424006 1
0.361202212728972 1
0.48746710952392 0
0.493511961247856 0
0.394850297498866 1
0.405210321356811 1
0.30939660475178 1
0.332908134693108 1
0.357205412016229 1
0.485494382053859 1
0.251042878466797 1
0.411756390646897 1
0.267554323602836 1
0.364682964941499 1
0.385828100971109 1
0.33826537040107 1
0.354285174810143 1
0.297788238129848 1
0.276542610321745 1
0.497825493527735 0
0.275057741256851 1
0.473679642018194 1
0.247786146361657 1
0.297812984516566 1
0.383216502797361 1
0.449417038947249 1
0.436336531677376 1
0.542240627143641 0
0.433013226899751 1
0.204123102051776 1
0.428660822598654 1
0.436910486758672 1
0.367990019029535 1
0.252305804553766 1
0.470468493450407 0
0.464834698767091 1
0.340362644204451 1
0.339711785467158 1
0.445583318359416 1
0.376910070805862 1
0.507696153056224 1
0.381958871171385 1
0.353332119155094 1
0.286252378345459 1
0.446201735885569 1
0.30633774206258 1
0.494047772776986 1
0.304895978875794 1
0.282830686880343 1
0.448929270225183 1
0.5187538374048 1
0.398646103841371 1
0.545270516268571 0
0.377965188135467 1
0.299156179742624 1
0.426533800274164 1
0.265370065651361 1
0.466303297589565 0
0.606471598292095 0
0.361605422920357 1
0.387152501671291 1
0.260883492983027 1
0.410882099708577 1
0.261662387553047 1
0.526179298153789 0
0.371057780732879 1
0.29842106311087 1
0.270795531773312 1
0.397412394951038 1
0.366207602384243 1
0.314686359636661 1
0.329155341849994 1
0.396535467165031 1
0.433894048588492 1
0.621603438543616 0
0.240101079946076 1
0.401223056004934 1
0.323838628337789 1
0.500537545021902 0
0.406231521138684 1
0.37359798130687 1
0.503359631941566 1
0.320736098679139 1
0.435708259016315 1
0.301386344343592 1
0.159512932921895 1
0.362869479213776 1
0.603738386022217 0
0.480583655059885 1
0.528901682754383 0
0.350098131321915 1
0.299228520046983 1
0.361866477485031 1
0.439303454644657 1
0.386278437387842 1
0.373204604025438 1
0.442999799090375 1
0.451108274906853 1
0.381347857712325 1
0.375217375334943 1
0.279453986406563 1
0.429832754978207 1
0.321583536953572 1
0.361513478041015 1
0.445394029752317 1
0.209247915276105 1
0.309980558576982 1
0.343476420296191 1
0.535746478083582 0
0.41048317216778 1
0.558720385726717 1
0.290693748189374 1
0.451216026652768 1
0.327486070249068 1
0.399141486187762 1
0.424220892040987 1
0.369052490688092 1
0.353370259948911 1
0.200838469830798 1
0.375275973141075 1
0.307330428259527 1
0.296965933210782 1
0.3523364918288 1
0.297608444481538 1
0.461146867234751 1
0.460143592514009 1
0.532407833285462 0
0.462187008946553 1
0.379442986520979 1
0.419661130358261 1
0.429121345579034 1
0.556046107297419 1
0.414803076106902 1
0.356397834361174 1
0.461328524421742 1
0.188562008888956 1
0.350379801848062 1
0.421129542572316 1
0.303898792247908 1
0.51183780695866 0
0.361544614768406 1
0.625263891952007 0
0.551449843521352 1
0.435940523050516 1
0.411915417816951 1
0.345123647260334 1
0.463133638086415 1
0.246528693434095 1
0.312446943103924 1
0.443662031311918 1
0.30678313759915 1
0.480704343644944 1
0.457491789735657 1
0.469381348137695 1
0.297783501807201 1
0.395977869750198 1
0.466724490705119 1
0.196037831787607 1
0.310002280566318 1
0.320766524625653 1
0.755000449116728 0
0.391236926989895 1
0.601549381310594 0
0.32296569390657 1
0.407316716284943 1
0.281628014730335 1
0.269722379378917 1
0.350123270200421 1
0.33821155585274 1
0.460170725811394 1
0.326834737246222 1
0.340713439672127 1
0.383314419688945 1
0.236276397439857 1
0.154063008254836 1
0.598072025255781 0
0.42111427432213 1
0.429821674699297 1
0.311547117493829 1
0.313688848674686 1
0.624003074145343 0
0.481132933486218 1
0.316755838744845 1
0.512483106010722 0
0.252659365434868 1
0.501373071384911 1
0.396081527712526 1
0.293386549023697 1
0.488870015255159 1
0.570355468438386 0
0.451679705031527 1
0.446553594847174 1
0.412045943309464 1
0.452701590594545 1
0.372842395052298 1
0.296622566139496 1
0.379133750782653 1
0.150807799979852 1
0.30271104527743 1
0.233693479119871 1
0.379406248231091 1
0.551651998180623 0
0.432289026645598 1
0.483070498055588 1
0.38682383676604 1
0.37486478305638 1
0.2957155824936 1
0.470845879091069 1
0.315108872854271 1
0.402421112320365 1
0.272919635135111 1
0.464191732176537 1
0.465015582591415 1
0.39892038259137 1
0.336657603421482 1
0.565026329641083 1
0.400246900637474 1
0.182549457888399 1
0.171933900660185 1
0.346637635803298 1
0.358451244712292 1
0.40111098137188 1
0.27440519787282 1
0.358265895566527 1
0.461992445094549 1
0.375974703398957 1
0.461541535826579 1
0.391906717467756 1
0.227230707251227 1
0.459608903166619 1
0.487036031393451 1
0.413039131105688 1
0.342307242417852 1
0.556162556233697 0
0.340098623728624 1
0.515326441254932 0
0.471792965670414 0
0.371847240805939 1
0.433962866548963 1
0.547564838898434 0
0.50550506585347 1
0.345330162467952 1
0.416496974725929 1
0.467934136265832 1
0.352014824645056 1
0.248832895758595 1
0.399466507503581 1
0.572693190879088 0
0.29622385943798 1
0.492656866319491 1
0.333851406003871 1
0.402060865957567 1
0.479593359889546 1
0.394465760061652 1
0.486820958234044 1
0.348932343914648 1
0.549100453617759 0
0.270682868716812 1
0.434077913718911 1
0.439719245035696 1
0.553096656865272 0
0.24906343313491 1
0.388776237526305 1
0.446634096488626 1
0.387336480918944 1
0.511649847907604 0
0.43287877495235 1
0.528552338074131 1
0.391723744272664 1
0.363488402331053 1
0.677176224046372 0
0.422857379634016 1
0.341854320199182 1
0.404205821569519 1
0.487381309683137 1
0.387521519610086 1
0.270493195624814 1
0.41614916938164 1
0.282415443979131 1
0.443762595061334 1
0.325927559995349 1
0.364051350698559 1
0.401330690764401 1
0.306519389628696 1
0.534573711283144 0
0.445263069289941 1
0.287649735545634 1
0.343259337404065 1
0.582059237196239 0
0.472282213814703 1
0.426281267067303 1
0.388524104515487 1
0.377621480413238 1
0.368760903110122 1
0.57044144521497 1
0.390595086517367 1
0.363626223902101 1
0.482812407613217 0
0.603212244188946 1
0.441089279428366 1
0.294061029194438 1
0.414557646921333 1
0.567161664454892 1
0.241111756076918 1
0.437389830123748 1
0.269837357050474 1
0.379167869636578 1
0.315651092050897 1
0.431055811569638 1
0.582948007064432 0
0.341210209329982 1
0.414969336910485 1
0.448199021858712 1
0.350325285337202 1
0.144929060865403 1
0.351145884924602 1
0.316146570859818 1
0.3642554386767 1
0.465442745623993 1
0.303506734589604 1
0.293195991335133 1
0.251851376616169 1
0.455057219095592 1
0.164584651278236 1
0.558268027182193 1
0.300820285492514 1
0.31359082822716 1
0.237043760183106 1
0.369012986561759 1
0.248020811171163 1
0.335023257576103 1
0.302621436413763 1
0.428226863977915 1
0.251163573701657 1
0.219686995076721 1
0.287226162876328 1
0.44954391842239 1
0.469899021856047 0
0.423803321668914 1
0.211409566421285 1
0.277212756360166 1
0.405870853360377 1
0.2965690969709 1
0.39340003017339 1
0.366963569593213 1
0.402136841521274 1
0.523355464650011 0
0.619365224194823 1
0.392153430336102 1
0.390765455973752 1
0.267558916473348 1
0.226032409780215 1
0.26163212032303 1
0.257764002713846 1
0.386929108281279 1
0.255770707793839 1
0.326948760847452 1
0.31805331434877 1
0.407611487885509 1
0.159498992958754 1
0.360884740299137 1
0.329726341286832 1
0.42436161595348 1
0.472478420020357 1
0.275077866332355 1
0.3343742687468 1
0.387233898567369 1
0.388533056602156 1
0.445729249679954 1
0.361059484839932 1
0.449648828616918 1
0.460029445027955 1
0.38143531912438 1
0.331927922725782 1
0.404146629423964 1
0.344401591639703 1
0.46517966555577 1
0.270549096100394 1
0.344482469970455 1
0.261810186293884 1
0.249396048655303 1
0.399384219492974 1
0.403894612752989 1
0.492736320651664 1
0.410919675606558 1
0.354114376090875 1
0.318098396650517 1
0.448507689060561 1
0.299735270253073 1
0.518991944882284 0
0.168964266141934 1
0.385175262095921 1
0.410117180568701 1
0.400104221754965 1
0.440437137654221 1
0.496747413583843 0
0.37591799910869 1
0.306824596085008 1
0.439805355239864 1
0.408690750146605 1
0.35447503810082 1
0.367890485806649 1
0.517294625940253 0
0.232897704087747 1
0.51457991171862 1
0.228201035561253 1
0.513177584222778 0
0.310757031715491 1
0.437116008184578 1
0.567432775215925 1
0.314407971122854 1
0.308286969256046 1
0.369729956082174 1
0.352317275015397 1
0.275506387840234 1
0.278930747113787 1
0.359287512254805 1
0.166535220349983 1
0.416810288352438 1
0.257993079267209 1
0.545191189744574 1
0.204776894847441 1
0.580952522963217 0
0.148050503105328 1
0.396245402913783 1
0.299577169448339 1
0.246927858025599 1
0.178550748387406 1
0.291727835942003 1
0.479308580068782 0
0.282281736419742 1
0.304663142275185 1
0.439540853664241 1
0.263212208550103 1
0.501549271952631 0
0.26570424982131 1
0.259970751878738 1
0.344515185964582 1
0.301178567444162 1
0.642364772521159 0
0.299515539636203 1
0.364666104791245 1
0.434485310654379 1
0.391051752983593 1
0.236457713192772 1
0.403515793842885 1
0.336537337424856 1
0.373952058669927 1
0.36442602054494 1
0.292213835251474 1
0.344338672578548 1
0.24490507663115 1
0.30036713064093 1
0.47154430113916 1
0.318294667847829 1
0.347368839627328 1
0.236994446262946 1
0.41431438116617 1
0.254332564430927 1
0.360366625023218 1
0.161659882678033 1
0.454726385370882 1
0.293591176217642 1
0.38955607949064 1
0.428471635658357 1
0.468475424505585 1
0.221774795692164 1
0.450995308510012 1
0.487420219497307 0
0.289282589163124 1
0.139225057474135 1
0.319829519827956 1
0.392231224134601 1
0.348208968023665 1
0.394383228795317 1
0.370705226363693 1
0.519528393298352 1
0.445999146528693 1
0.281448712774985 1
0.432198303525029 1
0.371945317049547 1
0.431067665325761 1
0.440175954354631 1
0.384202803633273 1
0.521994298656262 1
0.437065970025861 1
0.450053676287896 1
0.33419373425869 1
0.388962401960826 1
0.268873809426969 1
0.355934065883949 1
0.317680265018869 1
0.319034993670641 1
0.382502693194239 1
0.282914923664643 1
0.515573552873594 0
0.643492630589422 1
0.341358739203658 1
0.357229946203253 1
0.381421882117639 1
0.346602234578886 1
0.357481013818412 1
0.286274685727084 1
0.294349227150429 1
0.117752981973572 1
0.485708768700711 0
0.370461978701133 1
0.290175784340504 1
0.407353349501664 1
0.333156040078427 1
0.401389832093957 1
0.308444460313063 1
0.255282887429888 1
0.364377456603663 1
0.239570517985929 1
0.444901701540409 1
0.490841806274958 1
0.429717334122747 1
0.49921720430381 1
0.362760901048043 1
0.338030995577017 1
0.231773365129452 1
0.568720783559448 1
0.514690885504828 0
0.37748574255013 1
0.452376472118253 1
0.551608438915682 1
0.308345207711863 1
0.440143522177842 1
0.486867867268789 0
0.196011235538106 1
0.269717628466525 1
0.510643855807016 0
0.374208539274207 1
0.519030282807243 0
0.191223768332632 1
0.439988969446903 1
0.358892426495631 1
0.479967844347316 1
0.367765424032271 1
0.241707101531637 1
0.478203047960425 1
0.418175274513979 1
0.285384506850913 1
0.285800201526733 1
0.431046234268688 1
0.398508576324629 1
0.325365393945869 1
0.502814884210991 0
0.549957916755621 0
0.412989614006608 1
0.422478116399703 1
0.285641272518475 1
0.323411926893487 1
0.317517277885215 1
0.319990468521387 1
0.45096432091307 1
0.286521360272039 1
0.372113525921034 1
0.429551996286989 1
0.444146405171369 1
0.378878136307324 1
0.365391595535245 1
0.440100556306723 1
0.347605486107675 1
0.356860545701598 1
0.286025793569983 1
0.649451481996837 0
0.677832178723929 1
0.385089640039625 1
0.228072387677365 1
0.476864408637985 1
0.445223710456638 1
0.398974492897917 1
0.268050006025705 1
0.331353058813616 1
0.357596704580915 1
0.267105502305543 1
0.339059772758617 1
0.220878521731563 1
0.326467325242528 1
0.34907806575142 1
0.361259154470487 1
0.400315757941882 1
0.52286447391357 1
0.475392003018949 1
0.230732581314939 1
0.498317568917617 1
0.486999814325393 0
0.402792339733469 1
0.358517799087449 1
0.342268437710832 1
0.305450599431318 1
0.468671836742982 1
0.520940240836199 1
0.298382926687434 1
0.413150112997538 1
0.540414313410386 0
0.381462031580363 1
0.439906055625289 1
0.45312132312637 1
0.277113136392861 1
0.387375455857359 1
0.19615937592126 1
0.401659522322543 1
0.467143864333732 0
0.493914672421233 0
0.396354841059488 1
0.274614571526761 1
0.502435784720969 1
0.373665609601257 1
0.175136111758483 1
0.44640882451473 1
0.354324405496667 1
0.42527189212593 1
0.441769978120106 1
0.139425676157312 1
0.39624652528935 1
0.467865216700247 1
0.363135434802359 1
0.452102822413099 1
0.347358563256204 1
0.283310417796746 1
0.630172337355315 0
0.327393734565091 1
0.424591733392562 1
0.449336046138579 1
0.415334242454376 1
0.333380682281385 1
0.351373379209966 1
0.40422057935419 1
0.311099725995241 1
0.382596648925886 1
0.638724375685729 0
0.204728536125823 1
0.186922457827536 1
0.325367190611156 1
0.52992271478987 0
0.376388993795919 1
0.295763519591385 1
0.330504043417363 1
0.229819806830511 1
0.374767331048099 1
0.48030484442866 1
0.165126393500581 1
0.44466641660196 1
0.251556443121394 1
0.417373552412076 1
0.28954808455031 1
0.467827876269987 1
0.525325809289988 0
0.370410228228771 1
0.367970700222776 1
0.237180776670555 1
0.298406363322103 1
0.344966437662879 1
0.268030838017736 1
0.417669283642947 1
0.375220282016667 1
0.485771440492917 0
0.412160428815901 1
0.341040679090084 1
0.43447814803502 1
0.346511677069482 1
0.177123677249912 1
0.549088372739957 0
0.289460390159482 1
0.501434025826214 1
0.232341730097851 1
0.474770380308374 0
0.350729565635325 1
0.41800606235968 1
0.550302569593634 0
0.311343821888249 1
0.308907305374077 1
0.355803571521005 1
0.520897971282447 0
0.507647964388226 0
0.418247247251378 1
0.378169440164852 1
0.284154730357818 1
0.316004257048391 1
0.454011007938394 1
0.324868258894085 1
0.426754300300784 1
0.448692137561262 1
0.455340725406641 1
0.522438200768518 0
0.427011375353232 1
0.405010330157738 1
0.267235116349083 1
0.550522226580624 1
0.256582931641833 1
0.315750388835279 1
0.433644423963976 1
0.438871022936996 1
0.279961317558577 1
0.479178729116912 1
0.446391080038113 1
0.605083282949205 1
0.47289665425125 1
0.367889381753205 1
0.451802323159204 1
0.414963882389366 1
0.413296483540816 1
0.318219595940267 1
0.457287321388565 1
0.158166034123426 1
0.427791758214569 1
0.440553064545511 1
0.338967653529663 1
0.407556618654128 1
0.449751626390555 1
0.46700476287649 1
0.379844807053341 1
0.315123760899329 1
0.484188063201113 0
0.558710307334289 0
0.450567190984648 1
0.334954152199002 1
0.483832762367125 1
0.389479813751421 1
0.431443714803621 1
0.461067910467599 1
0.405359184321116 1
0.381849427951074 1
0.288611782645865 1
0.41902745453917 1
0.363491177050009 1
0.453933465499995 1
0.340425735896932 1
0.506204140499355 1
0.250675593296176 1
0.412207310080873 1
0.42177953876733 1
0.346442666002276 1
0.414703820252266 1
0.517030226610455 1
0.558682831129144 1
0.265953293846061 1
0.386789099780966 1
0.597315807230525 0
0.536495900810674 0
0.293488365005901 1
0.445722134235846 1
0.363732443915438 1
0.244102774564672 1
0.468760109404744 1
0.458195560823281 1
0.253516044174115 1
0.404981937208583 1
0.522324503366925 0
0.458057690361769 1
0.353638199246119 1
0.469778273980495 1
0.424173027018774 1
0.419299927785154 1
0.340597213643495 1
0.392410725550652 1
0.377678413318139 1
0.477876918835731 1
0.38553407850156 1
0.561037999525051 0
0.443677438406765 1
0.490139857900788 1
0.371461798045454 1
0.417149348858207 1
0.303044008553055 1
0.44440986571087 1
0.532289807170982 0
0.423101811439732 1
0.405982976497947 1
0.47170485877314 1
0.368724648792083 1
0.52557017501162 1
0.229857934141214 1
0.130470984559135 1
0.420017917216515 1
0.481861657337737 1
0.169408008882809 1
0.386284191316202 1
0.374861458091232 1
0.417126915960292 1
0.343560825977085 1
0.33775499870392 1
0.267212815920926 1
0.288541683777427 1
0.463128311764116 1
0.252164991071871 1
0.381123130772446 1
0.406890132171979 1
0.388181934463783 1
0.447535872254594 1
0.23895005223066 1
0.532389528842392 0
0.342112818989432 1
0.465236775799067 0
0.50753187549353 0
0.496595497704566 0
0.404344494468243 1
0.57372489997376 0
0.51038359372127 1
0.46243829509209 1
0.479807134458325 0
0.446433904854634 1
0.171424231350299 1
0.391389082633949 1
0.440487867038342 1
0.347374545761035 1
0.405537405640312 1
0.341841542600216 1
0.471807867987224 1
0.493863944155703 1
0.202279903324806 1
0.311399457954982 1
0.319009762670043 1
0.273355223733571 1
0.512702424871695 1
0.275810131528809 1
0.266655114567578 1
0.348006487787639 1
0.278503603172925 1
0.431515155005922 1
0.403710819182605 1
0.364292332910785 1
0.449913059953071 1
0.437070974031006 1
0.446711764114851 1
0.498585603864938 1
0.531483619787889 0
0.342228191603282 1
0.293231916811091 1
0.391896445357662 1
0.383355558748811 1
0.367319331637657 1
0.506757943421121 0
0.42896988193896 1
0.172475473399847 1
0.282485573154327 1
0.445619016107441 1
0.497622273795764 0
0.464139658999176 1
0.498053615679339 0
0.218237445992447 1
0.437934359577453 1
0.415060261558368 1
0.274221007978268 1
0.488210300584575 0
0.309253498825013 1
0.390769091729724 1
0.508029724521836 1
0.223687067689142 1
0.189785060345394 1
0.381898057079451 1
0.484471352599256 0
0.435041426339308 1
0.385331139148746 1
0.331627161853399 1
0.344386233723726 1
0.363537324271996 1
0.285714257577745 1
0.347280270267348 1
0.329009465991326 1
0.440177203093424 1
0.341700789498487 1
0.22026596123853 1
0.450539984591162 1
0.395714671417862 1
0.325506708334933 1
0.262318356366501 1
0.290148477602855 1
0.389012181143677 1
0.420680808323722 1
0.412884665142868 1
0.323476610636822 1
0.420042728121096 1
0.406373555501246 1
0.295180505333983 1
0.410393765590968 1
0.24339005482055 1
0.259436146609737 1
0.541578561189254 1
0.366784334548733 1
0.244426665432762 1
0.288986293442946 1
0.515931811026771 0
0.12182212545898 1
0.549635091850128 1
0.437847087075278 1
0.329063675134505 1
0.315677237756051 1
0.377714371538885 1
0.272841836398288 1
0.40923298088818 1
0.497936105488448 0
0.280251964787312 1
0.249964981610853 1
0.434843110346685 1
0.43437505537524 1
0.313580434293736 1
0.330131733161331 1
0.548569960813335 1
0.380513249973203 1
0.315581776301134 1
0.333203984043734 1
0.382488191410659 1
0.440604250704132 1
0.383838601291027 1
0.3685490576819 1
0.385164749361627 1
0.399388019505077 1
0.677681034875737 0
0.350127809715462 1
0.449392832126939 1
0.347153308538421 1
0.355917244533884 1
0.336763036204675 1
0.38803276577762 1
0.37139358761688 1
0.48632313182036 1
0.372451574719857 1
0.401572666601878 1
0.211230358851363 1
0.404864675835225 1
0.355020421718679 1
0.378411477640638 1
0.37532076440868 1
0.350159922638711 1
0.138085203167454 1
0.333957447908681 1
0.419652250484503 1
0.373927327553205 1
0.406436905514753 1
0.300012150997026 1
0.356514901878454 1
0.397628121389269 1
0.318885894909882 1
0.234871600495525 1
0.365039038289193 1
0.339310384731725 1
0.387091641867461 1
0.458198088727323 1
0.323403765060848 1
0.384918074410429 1
0.416099699146867 1
0.261726676701159 1
0.532920169928678 1
0.352095985191965 1
0.35163952003568 1
0.257705515488819 1
0.519476021811756 0
0.294360158597153 1
0.491487445293105 1
0.418358078128108 1
0.443359615853946 1
0.545170593394739 0
0.410604692139219 1
0.293933837733573 1
0.324857529181121 1
0.377791103167589 1
0.36169213691165 1
0.422513987572301 1
0.319046994114471 1
0.407870292202172 1
0.42995044618138 1
0.217634256026154 1
0.356816189224252 1
0.344119185589761 1
0.471107086833282 1
0.324307354515891 1
0.588943261902498 0
0.242818068041405 1
0.254593483876987 1
0.253171822094112 1
0.209687797293762 1
0.382940202701645 1
0.434525898895146 1
0.449643002984724 1
0.282996865322254 1
0.310222520854781 1
0.613007644122538 0
0.19953218682907 1
0.408998076086635 1
0.333311088109814 1
0.379226272059144 1
0.360041995211886 1
0.559067276512785 1
0.342447842448387 1
0.606198829493742 0
0.3082739936999 1
0.498540512952996 0
0.358395039453987 1
0.25507692524456 1
0.312496184776335 1
0.233600191190755 1
0.302406503373246 1
0.350957750460924 1
0.464071298991441 1
0.348843505097329 1
0.519121213194477 0
0.311125486404222 1
0.295931733106851 1
0.321118511987159 1
0.143506271213843 1
0.44620052825553 1
0.447661869030395 1
0.469187220760928 0
0.377777433165621 1
0.443223646760392 1
0.356146562555552 1
0.404815284210454 1
0.450164849391388 1
0.414362986544293 1
0.387450600702304 1
0.269234000401617 1
0.321070556359057 1
0.47224024701685 1
0.376581903281148 1
0.304655909642773 1
0.184234463007663 1
0.468962831100561 1
0.345009261504943 1
0.288450893279297 1
0.364570464757004 1
0.399808010112408 1
0.402426358390459 1
0.335536818034438 1
0.349992339737343 1
0.38105587677641 1
0.394409937024368 1
0.51678827454348 1
0.387693822873741 1
0.288071714773601 1
0.420006264141961 1
0.426808778720064 1
0.250705443871264 1
0.34750402073695 1
0.297005422604651 1
0.366144377232076 1
0.5470413791569 0
0.315146705592758 1
0.136414970941994 1
0.357236059115964 1
0.280447247505465 1
0.297198066565966 1
0.19835681497894 1
0.264657074246316 1
0.45569657130323 1
0.3804229454461 1
0.426190121444255 1
0.4383340883133 1
0.238543067103595 1
0.509205923080998 0
0.351089288190412 1
0.334756787322518 1
0.49223749587076 0
0.37149700763059 1
0.240912043957241 1
0.380394420051328 1
0.269264529048552 1
0.309222341112374 1
0.315476900969409 1
0.379476019717277 1
0.282436551994587 1
0.409164954799657 1
0.376281221196221 1
0.547388853136327 0
0.35849077660651 1
0.354388045912563 1
0.385605072661102 1
0.271112357899103 1
0.478547793626178 1
0.403807883398898 1
0.484003749642528 1
0.35699527207318 1
0.393976138117376 1
0.329734108191817 1
0.435820017605113 1
0.436555588140234 1
0.405864754563047 1
0.396851378168236 1
0.366693563938129 1
0.58588339787478 0
0.52194895540513 0
0.297078560182442 1
0.487456590884611 1
0.426954721835318 1
0.358391003542665 1
0.478773287037499 1
0.606618506746253 0
0.442135354467036 1
0.21337028562324 1
0.440095020170101 1
0.444627018775184 1
0.302126210963565 1
0.41070994155344 1
0.542551122630766 1
0.197815949320547 1
0.476515414312747 1
0.220209082152822 1
0.453395548534454 1
0.469371153528563 0
0.367700859438693 1
0.308101765010333 1
0.339536913013463 1
0.456854195757905 1
0.246308353596099 1
0.421380342059062 1
0.279967143224901 1
0.453171077984125 1
0.391426258317975 1
0.176346292194782 1
0.460602438986604 1
0.409638359812843 1
0.395292945043944 1
0.481972043234049 0
0.337621967087194 1
0.424820782024726 1
0.539217114404712 0
0.225967858354211 1
0.443342937083266 1
0.342058919779276 1
0.303059465589651 1
0.191224543730255 1
0.379625718098428 1
0.35264801268256 1
0.513175975147715 0
0.282728633487045 1
0.232335555383099 1
0.337524986464759 1
0.338310151537192 1
0.419810895178405 1
0.483793883600991 1
0.381288687410529 1
0.497403285404682 0
0.303042753101453 1
0.406397935053076 1
0.450014763753738 1
0.25479674831669 1
0.395714416460153 1
0.466822215085916 1
0.358266216663037 1
0.364393259048561 1
0.404670279114185 1
0.269511253623336 1
0.322221531783184 1
0.346399352120803 1
0.509370995369723 1
0.412831421982869 1
0.276596428038694 1
0.367460194988363 1
0.237986238583561 1
0.379838172418194 1
0.475202782490892 0
0.329362169938677 1
0.558116475928535 0
0.519251032820334 1
0.521792275282627 0
0.308276625494551 1
0.271267122225238 1
0.384663961765016 1
0.429708634711743 1
0.275480617824501 1
0.339041416421307 1
0.311855831640509 1
0.448495465934029 1
0.42466220502921 1
0.435624853897924 1
0.168494091875762 1
0.428343337548579 1
0.414205075890178 1
0.30058718751551 1
0.254612505947558 1
0.294118117360645 1
0.414751967226606 1
0.259606284707121 1
0.551902123394287 0
0.41484488944315 1
0.501121077984395 1
0.320493240706359 1
0.230836720036342 1
0.268800233177099 1
0.285968328043859 1
0.40879787642485 1
0.424298778327942 1
0.415346117715285 1
0.380422340807735 1
0.446554494117764 1
0.257178270299317 1
0.351916893152298 1
0.490237756615803 0
0.365360848290061 1
0.532067007391199 0
0.404353666770103 1
0.426933952882494 1
0.416706866983989 1
0.516966612805863 1
0.233431469708026 1
0.352253307819086 1
0.453159779045029 1
0.335793930204883 1
0.419907275983438 1
0.516042700255425 1
0.295125370259103 1
0.445158667176011 1
0.383464628341602 1
0.481677303230763 0
0.516694357342261 1
0.55011004713843 0
0.427835437343815 1
0.336651755675413 1
0.461027392860261 1
0.332119102430524 1
0.282942862530831 1
0.391391479457839 1
0.451666813396885 1
0.460430327444845 1
0.448885378619091 1
0.468257204339857 1
0.295714156213204 1
0.289920029827103 1
0.331727921023745 1
0.405047979601616 1
0.346441639854653 1
0.249419693453972 1
0.428346780588112 1
0.314156627496198 1
0.535432063588709 0
0.36126689276457 1
0.254772901906319 1
0.417847735963263 1
0.414046440233102 1
0.314731299280951 1
0.3992653493144 1
0.19603878780486 1
0.321902833247716 1
0.395026646076419 1
0.550137155980983 0
0.314858305351858 1
0.305516229602726 1
0.304534203279278 1
0.295971917163571 1
0.363385675432827 1
0.30488012340294 1
0.337527546651954 1
0.403511344820556 1
0.593943705412509 1
0.4140562944795 1
0.395005328283758 1
0.312422148276151 1
0.478160699317981 0
0.48312542520351 0
0.368604605729348 1
0.385466840202509 1
0.30031836855516 1
0.499967650244033 1
0.518277772331051 1
0.32476389733998 1
0.44181819649396 1
0.358421057472231 1
0.368984029009801 1
0.448898844881281 1
0.302067449863784 1
0.39654603871252 1
0.422870654462287 1
0.320331445693741 1
0.427568118295788 1
0.321645567238004 1
0.41175504111553 1
0.439942155562711 1
0.346909647914134 1
0.439070680889729 1
0.249529201877205 1
0.448787225482747 1
0.416411839685924 1
0.306763479776392 1
0.280205557213648 1
0.736784427505607 0
0.500248197906309 0
0.413013214216656 1
0.421377836150042 1
0.30024505751231 1
0.243422022895691 1
0.347752151946331 1
0.434933796540431 1
0.230894354159675 1
0.462843129194913 1
0.288182392263735 1
0.305017395420255 1
0.361379886260374 1
0.397207221338183 1
0.425461742882089 1
0.409214690785615 1
0.272454618499766 1
0.353320076512988 1
0.358615834085974 1
0.372863318886747 1
0.285506087871336 1
0.297860574910637 1
0.506001723827685 1
0.301842670926856 1
0.282464350553178 1
0.317271937613006 1
0.326449008713726 1
0.346377976116199 1
0.354795777576814 1
0.374839876709543 1
0.438463242987532 1
0.401195540365349 1
0.482165128700158 0
0.434064159607317 1
0.380342532223761 1
0.475160996003048 1
0.265754075132371 1
0.473699772699612 1
0.272230085337781 1
0.246657152142835 1
0.295739481138341 1
0.419966756459751 1
0.410888715088802 1
0.316900209430729 1
0.243777029868956 1
0.331420965262987 1
0.265748704276953 1
0.44575563637083 1
0.328058803578981 1
0.256692393596634 1
0.407605030076734 1
0.308910507750378 1
0.466456635981286 1
0.586347438800421 0
0.4355548112305 1
0.392185047847441 1
0.398687875534483 1
0.314242347301843 1
0.278028409100898 1
0.368180034599992 1
0.287930337121338 1
0.440328180301492 1
0.407173583040327 1
0.352094860494303 1
0.250140046405743 1
0.490999802801909 1
0.36235902317201 1
0.446231031445831 1
0.274896043477985 1
0.313514904210835 1
0.447948219105019 1
0.347419286915154 1
0.408030215916228 1
0.389627579232785 1
0.480848381857206 1
0.413944176762379 1
0.55446902504093 0
0.364396091191691 1
0.324681151170278 1
0.407503372202327 1
0.407852860424342 1
0.438193578780111 1
0.380418366143542 1
0.440356094379975 1
0.462431344721536 1
0.550333197381176 0
0.114361784309278 1
0.37120098871194 1
0.491102655561744 1
0.444926363459942 1
0.393415322900987 1
0.103404959251526 1
0.444669061857643 1
0.388708317507133 1
0.62746069440129 0
0.33368913731204 1
0.42425645337827 1
0.395603863949129 1
0.472079456872399 1
0.154544092829863 1
0.273656030210428 1
0.287719693094915 1
0.233454340919798 1
0.267848357467075 1
0.342388336312586 1
0.249792377348772 1
0.353708001905257 1
0.405742582739531 1
0.525067230102038 0
0.47376711672698 1
0.396273669316488 1
0.413122754715127 1
0.424617786770314 1
0.410221673210693 1
0.365030744550664 1
0.516142367896579 1
0.472123232034446 0
0.37485322426817 1
0.426211041779261 1
0.493309057806434 1
0.343907535414296 1
0.267780786678612 1
0.468527625285935 1
0.221823802426311 1
0.378806114703356 1
0.254291790348438 1
0.555262538238158 0
0.524553536809728 0
0.250158546101188 1
0.297969249480179 1
0.412822257963138 1
0.375802288601674 1
0.361107701320191 1
0.396586360231615 1
0.493655970671787 0
0.304469801589684 1
0.408603539902822 1
0.403067350820945 1
0.460467418386889 1
0.331500206306239 1
0.352418039987084 1
0.457766141726973 1
0.348972944444115 1
0.30395862821805 1
0.350122518276359 1
0.379500116491132 1
0.160925634321859 1
0.471193274759858 1
0.459324606219777 1
0.317390858818482 1
0.314109941419879 1
0.36291607815664 1
0.465373273692259 1
0.476848452862306 1
0.412109300602202 1
0.471939443103044 1
0.335062142295478 1
0.332533816053318 1
0.349885818838927 1
0.51116384630821 0
0.365127718546355 1
0.258922250751968 1
0.296262532662123 1
0.461165937283125 1
0.423657422372427 1
0.509022867852753 1
0.330147948324203 1
0.467889675835804 0
0.383036433762973 1
0.390351897670736 1
0.226088778797674 1
0.394373113722044 1
0.365289121790364 1
0.251744395390559 1
0.256623495434306 1
0.313153924346043 1
0.296783532343646 1
0.559174166983915 0
0.272413726103068 1
0.334850421817829 1
0.458630933275789 1
0.307516327619777 1
0.367386835052717 1
0.257049622105099 1
0.505568414238544 1
0.495946954260804 1
0.453900726605736 1
0.197525086701576 1
0.39954016445424 1
0.440673663197454 1
0.544258247227635 0
0.452445382883177 1
0.486325648284791 1
0.454412915127875 1
0.209364639492895 1
0.432029449887462 1
0.454580605358621 1
0.402223301098542 1
0.467331352345665 1
0.298921875231396 1
0.372793808394754 1
0.31061038063363 1
0.47495072327933 1
0.291280304528516 1
0.424740971553461 1
0.366359371346343 1
0.448510032612889 1
0.440925491396242 1
0.515928454713016 0
0.318617415941757 1
0.275323656892776 1
0.331627130009955 1
0.407283441686754 1
0.456842314918557 1
0.353001241202575 1
0.496946459534585 1
0.253463498827775 1
0.413301941440138 1
0.296596463719445 1
0.346504310630536 1
0.367026069389594 1
0.248788204984198 1
0.485081220925387 1
0.392941891557999 1
0.410468986351566 1
0.175735785496246 1
0.270872279106382 1
0.21590975112989 1
0.49787194469358 1
0.502706178333034 0
0.297629174018094 1
0.275606338159587 1
0.286418902706593 1
0.455676800024262 1
0.463571338149596 1
0.273746428732401 1
0.319895293781996 1
0.293161123721248 1
0.312350535758649 1
0.381255277089197 1
0.457579893045622 1
0.51618652375539 0
0.301941157055005 1
0.328768932439894 1
0.377524252112629 1
0.413482733742329 1
0.29455661280902 1
0.178312440305203 1
0.539527689164726 0
0.495188342320487 0
0.270949571051672 1
0.324203135923903 1
0.258045543825171 1
0.371320813214246 1
0.28249532358823 1
0.244808666466608 1
0.488357588244612 0
0.460518711830201 1
0.385634972408745 1
0.307695798755714 1
0.518113762067457 0
0.374598879378576 1
0.279666658292146 1
0.327297653152991 1
0.400803509192393 1
0.338033542035866 1
0.344939827335123 1
0.512841965732071 0
0.42319948537075 1
0.504592127873645 1
0.440460172228946 1
0.468608055411577 0
0.515396915730468 1
0.323626929795349 1
0.320938509548902 1
0.405276269573056 1
0.457665250462176 1
0.19861701703733 1
0.312560187125109 1
0.329278065925595 1
0.328505062516807 1
0.278171225674397 1
0.390174210595897 1
0.308723397904338 1
0.489734773067385 1
0.384345900883816 1
0.37157946434551 1
0.621061443191932 0
0.35698085058086 1
0.4029307001122 1
0.415072994863936 1
0.254658005361587 1
0.482992572012755 0
0.267472721174415 1
0.285777225273027 1
0.534744413171476 1
0.317008692328905 1
0.489648387150037 1
0.360550199782556 1
0.44984469028137 1
0.34972898103375 1
0.420974977173889 1
0.314303719258344 1
0.301942646488394 1
0.27053376505737 1
0.493380427770939 0
0.258132598796644 1
0.381185989244654 1
0.516144059251777 0
0.399810251991461 1
0.455784533582491 1
0.129028492858979 1
0.431750794332581 1
0.404463525825317 1
0.517190578069352 0
0.314577431550991 1
0.26960735075399 1
0.291951532399226 1
0.430548458335922 1
0.37240162190241 1
0.409344957175513 1
0.260034974027053 1
0.166696986338356 1
0.395441903083869 1
0.404449431357091 1
0.534473899183956 0
0.168928234935283 1
0.383948465330669 1
0.259737961697256 1
0.473734349985202 1
0.345669585907811 1
0.268766223226214 1
0.433397922739775 1
0.387293416917216 1
0.437218706245481 1
0.344143494601697 1
0.316252563171318 1
0.231981908915039 1
0.457387827328112 1
0.325145885684997 1
0.452845533101031 1
0.22742953949218 1
0.361837561790166 1
0.330886220159525 1
0.351884226317404 1
0.259088516967561 1
0.445587143366125 1
0.302933192277095 1
0.401018819685799 1
0.360373923412442 1
0.338642446855489 1
0.428616781318681 1
0.251694307878986 1
0.364114182934176 1
0.562920099044562 0
0.362531415769888 1
0.502665824443796 0
0.373517679773498 1
0.296221188247534 1
0.29188668445256 1
0.442128411254514 1
0.341836001064407 1
0.243937052918261 1
0.52285627823745 1
0.473630144762752 1
0.381349077899031 1
0.225456070936992 1
0.293554948433788 1
0.39078724900867 1
0.480170045862363 1
0.367037465571772 1
0.542676218816881 1
0.269535809887346 1
0.362996085479974 1
0.404555411255353 1
0.534803449169016 0
0.433422406539634 1
0.290004365310076 1
0.460371032496586 1
0.282978844031903 1
0.56682269312396 0
0.259809736724947 1
0.41327859257627 1
0.426329776252534 1
0.397693143440053 1
0.565633182942147 0
0.287822016332769 1
0.300586554054844 1
0.246062226741016 1
0.452666864478653 1
0.307343289007833 1
0.244509542260786 1
0.231659907371621 1
0.264988160275809 1
0.416073738468773 1
0.375815708534704 1
0.267342398961968 1
0.438493605981914 1
0.305490646000702 1
0.383969381492487 1
0.473791175034941 1
0.340343319973746 1
0.450685887796611 1
0.346021650633518 1
0.339954031564886 1
0.512790063414399 0
0.457637603415475 1
0.373654576065947 1
0.536902064048765 0
0.415349373480093 1
0.386964066049945 1
0.227382280552217 1
0.496047764116125 1
0.42427710544779 1
0.311050260984466 1
0.417417773311597 1
0.431115187381602 1
0.232442608022708 1
0.366236292396147 1
0.478393493789419 1
0.407509726979105 1
0.409430439897478 1
0.234231716035368 1
0.344426350420411 1
0.418290362498081 1
0.32226624278369 1
0.414951975941849 1
0.391109545130153 1
0.459161136421612 1
0.255300147156629 1
0.302671919585667 1
0.424074351969849 1
0.329406591474301 1
0.335878367375778 1
0.437476110150481 1
0.459515644747158 1
0.447539207688739 1
0.312439878760637 1
0.317390484671077 1
0.382471497683056 1
0.519014542315505 1
0.35650426968491 1
0.546028403566512 0
0.490318514665233 0
0.431330078234407 1
0.466295751824695 1
0.43296077548722 1
0.342843890386621 1
0.394135974095155 1
0.450512086394736 1
0.347714395374927 1
0.309082711037475 1
0.455052639381253 1
0.333022745840068 1
0.319966111062451 1
0.378425292100433 1
0.26714051639293 1
0.375819196496586 1
0.313541835372415 1
0.517120573489608 1
0.371578667311553 1
0.49049341226056 0
0.288806048046438 1
0.414545322177683 1
0.424865292741224 1
0.124617224682195 1
0.340918135929494 1
0.306206168680188 1
0.458725694751605 1
0.525179734746343 0
0.348909975964745 1
0.366401465236352 1
0.426879168566676 1
0.399911674777906 1
0.33202517009786 1
0.325941459828389 1
0.419712868506857 1
0.299639585001206 1
0.534773167595988 0
0.315590517893155 1
0.333871328744891 1
0.362285869349489 1
0.442256928182323 1
0.413876280224937 1
0.35285839909755 1
0.321301075832161 1
0.398307181041937 1
0.411622889540594 1
0.43026930361377 1
0.3500475636694 1
0.476587526424931 0
0.396667232850288 1
0.400608328229095 1
0.256033095758346 1
0.342136893405316 1
0.246102655130285 1
0.474700653741413 1
0.384297170418507 1
0.327039824966044 1
0.401474636048313 1
0.424668389364686 1
0.305561349180761 1
0.452908879701843 1
0.527558176793322 0
0.452934697288289 1
0.45734642316781 1
0.469871710766483 1
0.346055714800186 1
0.252675066307885 1
0.427839562156016 1
0.437293606155395 1
0.422151024810066 1
0.236909131636954 1
0.396216735171385 1
0.400814658800764 1
0.310593901436617 1
0.443013260476633 1
0.266610774546291 1
0.237528699358362 1
0.630571978776323 0
0.27570250238052 1
0.418656964308071 1
0.405722467843274 1
0.39963043853709 1
0.338403496312887 1
0.474710531944269 1
0.261171528564572 1
0.167654281079872 1
0.369112293731142 1
0.44845047856385 1
0.5045632162513 0
0.421804196159364 1
0.252376147142297 1
0.226134080456929 1
0.258816299271428 1
0.344136948900491 1
0.330538377375859 1
0.381487148854653 1
0.368134389750774 1
0.262924334295921 1
0.269298115235117 1
0.295165537203515 1
0.355955083975778 1
0.350835381994943 1
0.258847781411936 1
0.585025967272563 0
0.227604355926592 1
0.218922615010543 1
0.540041789301951 1
0.340089632474151 1
0.338180515673063 1
0.324913432738849 1
0.511437568871897 1
0.528323954155916 0
0.465417368134764 1
0.345057478866307 1
0.361290521845378 1
0.386226980494006 1
0.203034033291016 1
0.367237450579759 1
0.390445827262258 1
0.450620566665692 1
0.392300259442815 1
0.41709955351934 1
0.57553107913425 0
0.303981825242562 1
0.232236222523291 1
0.31401322769788 1
0.371344511368893 1
0.356179072226581 1
0.319353764795515 1
0.250051291964297 1
0.541406487872331 0
0.395971177657436 1
0.426914234643334 1
0.337444725743414 1
0.426550823704255 1
0.430722526851446 1
0.40418310696166 1
0.339897915664575 1
0.252868127117908 1
0.254083900382569 1
0.362896092696435 1
0.409719520532415 1
0.236180089127813 1
0.328642347957588 1
0.455575922181515 1
0.389895126006174 1
0.307413670444731 1
0.335260713039712 1
0.388617736286175 1
0.35023828810805 1
0.381811642212285 1
0.319832096001795 1
0.372708831687831 1
0.373190570346995 1
0.290720738901196 1
0.437378829591261 1
0.18433540801399 1
0.31189586493496 1
0.36006949248681 1
0.411274968866282 1
0.31842349784689 1
0.561547498776444 0
0.407850593716321 1
0.292586205263968 1
0.432264243485676 1
0.327449332269121 1
0.683305451302516 0
0.37619499910587 1
0.512934699103771 1
0.381915856581096 1
0.297367868554137 1
0.231388245714841 1
0.275897263416339 1
0.503327929457154 0
0.398096527546415 1
0.39687307937418 1
0.308902574413177 1
0.390082549149935 1
0.366064938737294 1
0.358783351408357 1
0.284634288812697 1
0.398719438240124 1
0.354388270062608 1
0.336324725231657 1
0.590339456615962 0
0.270520823301385 1
0.353118815688718 1
0.405731452706959 1
0.339173047379671 1
0.36949417165864 1
0.338494584725338 1
0.304281740916194 1
