# Supplementary material for: Bias caused by sampling error in meta-analysis with small sample sizes
Source: PLoS One. 2018 Sep 13;13(9):e0204056. doi: 10.1371/journal.pone.0204056 (PMC6136825; doi:10.1371/journal.pone.0204056)
Supplement: S6 File — (ZIP) [file pone.0204056.s006.zip › results N = 10 theta = 0.3 tau = 0 sz = 5-10.txt]

"dl.theta" "dl.cp"
0.511231585901494 1
0.617311812093107 1
0.509724155702271 1
0.197845795040695 1
0.789484675497965 1
0.407806203026415 1
0.521942463569684 1
0.506998812057671 1
0.491613632158693 1
0.732797568234763 0
0.854156521978494 0
0.447711804736262 1
0.314377565364152 1
0.603527818825762 1
0.319001135679124 1
0.997401442381523 0
0.428883494294155 1
0.63382120913901 1
0.452984497142798 1
0.629172623345537 1
0.489752639582679 1
0.491421899847359 1
0.48711394096806 1
0.513663701072488 1
0.511868205805241 1
0.36386284274854 1
0.689516297769886 1
0.518554650767299 1
0.502040438739262 1
0.466443031605182 1
0.474698347981706 1
0.617338939857027 1
0.441435772077791 1
0.875282989063563 0
0.76577814440688 0
0.67524019151082 1
0.535121955369906 1
0.225113539430652 1
0.112840220809705 1
0.574429502211558 1
0.666347597744612 1
0.759140378769047 0
0.616031025488902 1
0.443628728723287 1
0.534459300116469 1
0.731507344440908 0
0.84734890350651 1
0.364313799024902 1
0.503514800392368 1
1.05139849606474 0
0.41025961102621 1
0.628359193980572 1
0.705631567954755 0
0.599765543222746 1
0.940643736038413 0
0.814676905599329 1
0.588117125794396 1
0.635768681403806 1
0.732368982538026 0
0.555220416234206 1
0.790592232680469 0
0.616781426216209 1
0.296441791102821 1
1.04270026695053 0
0.765300237155118 0
0.25180036542575 1
0.683539093577027 1
0.747115489929409 0
0.926069717945587 0
0.689470989308161 1
0.908100221666575 0
0.649309839836386 1
0.838204003879791 0
0.138432211398935 1
0.377295318667126 1
0.30555543277891 1
0.874432733628326 0
0.171205547211746 1
0.495631203953178 1
0.826128888499707 1
0.328023948722127 1
0.239051892595944 1
0.922741742455688 0
0.19288897248324 1
0.772776558268854 0
0.60889756155506 1
0.106874810868132 1
0.495197603014458 1
0.655002171858915 0
0.737233369472712 0
0.638945740507021 1
1.10754144957129 0
0.531540070280621 1
0.126259067173971 1
0.648170542344375 0
0.596987762110099 1
0.565104371333133 1
0.728292840818523 1
0.641097692068389 1
0.492407061359502 1
0.759321038990352 0
0.823775073854955 1
0.816350574596896 0
0.201571420739372 1
0.819071833527457 1
0.633943862693571 1
0.637462129052022 1
0.8191176814667 0
0.658474533545427 1
0.728137797148102 1
0.688391339801747 1
0.810395870974472 0
0.466869067362341 1
0.904593650088626 0
0.447619793262078 1
0.768846678725647 1
0.695562238538775 0
0.169369813073289 1
0.698568156721662 1
0.815786190478121 0
0.30716354756024 1
0.483007406775386 1
0.701796220226991 0
0.962650046733583 0
0.665462052714063 1
0.42672175938209 1
0.477053160966714 1
1.00647501502242 0
0.759505856054851 1
0.700351887679345 0
0.69504087267275 1
0.562340680262545 1
1.09305390990594 0
0.757552789849005 1
0.795374097020917 1
0.918324044171229 0
0.850260515773843 0
0.497487799006219 1
0.594487166690463 1
0.338109947966389 1
0.576658662195233 1
0.484135051265731 1
0.585565733423228 1
0.727955921825336 1
0.331750022859774 1
0.533167809379825 1
0.449593588615984 1
0.699522963187991 1
0.724753332172572 1
1.00240026087253 0
0.90277183177859 0
0.51257497837309 1
0.828026341984647 0
0.862295456299478 0
0.688116688487995 1
0.697507679802458 0
0.252304505584349 1
0.516084401031395 1
0.823795561071016 0
0.759542521759752 0
0.963786409997829 0
0.425751991011674 1
0.520724821917896 1
0.72627922763908 1
0.591262113657245 1
0.766031593465276 0
0.85143037521258 0
0.377899094910068 1
0.671665002877845 1
0.629920826745394 1
0.655910472308581 1
0.615963493694289 1
0.764363167833849 0
0.230781879005538 1
0.701228759153001 0
0.40658279210658 1
0.685295677735955 1
0.545265382502976 1
0.602257455545785 1
0.747405948352087 1
0.513397689827843 1
0.424628511670326 1
0.814119531452276 0
0.401705478359838 1
0.840044019798825 0
0.54518604018728 1
0.373999910759679 1
0.356393212373989 1
0.447475893453785 1
0.479607019756695 1
-0.105611333236702 1
0.747655802941687 0
0.812711611994002 0
0.430988845028356 1
0.721202148757484 0
0.412453495494151 1
0.585858466843337 1
0.498786076171922 1
0.424572513564984 1
0.176036345245114 1
0.210277319879334 1
0.687740171810895 1
0.887838569218074 0
0.700394270776378 0
1.04377415946245 0
0.750967229519401 0
0.641766613644867 0
0.506724436907612 1
0.779166146477182 1
0.255949542660635 1
0.316859267837819 1
0.387382922995852 1
0.210172445605284 1
0.681461332949353 1
0.347917868998921 1
0.725506131687569 0
0.727641111186791 0
0.172711366584476 1
0.556696329451383 1
0.153182039333822 1
0.765153321439196 1
0.854663821036032 0
0.619223687986016 1
0.253540804106733 1
0.239875637217163 1
0.587188238314858 1
0.740931936856889 1
0.572286259194206 1
0.446040014142823 1
0.905740260026448 0
0.463294468154515 1
0.892908272653727 0
0.51243973992125 1
0.482660412378318 1
0.656399513973322 0
0.362976957928061 1
0.076929201176222 1
0.694360217861203 1
0.530590301639836 1
0.332958494045179 1
0.506711571350676 1
0.272281561212646 1
0.631862453713382 1
0.475166675968705 1
0.720360468501461 0
0.575198030261724 1
0.715019174093454 0
0.452169866343811 1
0.551085727918934 1
0.409294644602866 1
0.678376504050942 1
0.437178460553044 1
0.356091306183211 1
0.716901394035365 0
0.574630713341946 1
0.659706581620802 1
0.479025187877035 1
0.540751966550552 1
0.653921025410594 1
0.803611104185283 0
0.798213742761375 0
0.617023400830757 1
0.839348572298368 0
0.438093706101132 1
0.694157844775481 0
0.465425509121593 1
0.533741534997779 1
0.504035524509192 1
0.562865123619987 1
0.642009544045743 1
0.569684440185428 1
0.826851657479487 0
0.334067793182423 1
0.502703781694523 1
0.584126909289461 1
0.938233404134668 0
0.54404209472708 1
0.142780086787583 1
0.378692439043634 1
0.42217071938151 1
0.949536212204643 0
0.529995720938436 1
0.727727162050421 0
0.751330175861344 0
0.415492321139115 1
0.618738510687001 1
0.712901774190718 1
0.395698025288879 1
0.720715947266736 1
0.279255283989474 1
1.12831766305458 0
0.58373595474819 1
0.577642363247401 1
0.509879768505163 1
0.660173723918842 1
0.941004212078072 0
0.885866642505411 0
0.69193897754577 0
0.812038701733109 0
0.786692626995357 0
0.679666656664136 1
0.773180268256892 0
0.554942571652842 1
0.544760517657486 1
0.88861408342683 0
0.54013297312933 1
0.626833776762399 1
0.599428843102374 1
0.469510007635697 1
0.870534765099471 0
0.642467910619539 1
1.16681992055342 0
0.578927944621083 1
0.488904957437872 1
0.780454395381384 0
0.741504030023421 0
0.398230761012844 1
0.55930180790357 1
0.553495647364133 1
0.696480653747589 0
1.07354246738663 0
0.129717133399552 1
0.417911099477635 1
0.829441117763668 0
0.271599633591089 1
0.585218875987909 1
0.786772770521409 1
0.51647045537185 1
0.806943267121012 0
0.588323721994296 1
0.469161833878729 1
0.980223099172167 0
0.695675676103655 0
0.964467264752904 0
0.976758940382972 0
0.5181787933027 1
0.190022219641982 1
0.778921578671331 0
0.413917388156393 1
0.68731309104402 1
0.78068313195788 0
0.649188614317497 0
0.73365044529104 1
0.534242967748444 1
0.281635899158615 1
0.660655860053969 0
0.610874855224185 1
0.647847506886621 1
0.71787481041377 0
0.437906689201344 1
0.855084739896722 0
0.863460579339148 1
0.744030874162261 1
0.520547583810962 1
0.904924895283281 0
0.316839555304595 1
0.781270968931809 0
0.886039261418566 0
0.781773772968824 0
0.480607207778092 1
0.655781111730105 1
0.489557113673715 1
0.552006858569613 1
0.617249883381528 1
0.264169902948312 1
0.865506666112158 0
0.580200727189826 1
0.834221703502291 0
0.692541804301836 0
0.848973046198199 0
0.622989501378238 1
0.740208779801261 0
0.850776049193352 0
0.397677718022231 1
0.729341927277853 1
0.617955655922024 1
0.264211494759278 1
0.859927111670083 0
0.523616645326405 1
0.997581250986164 0
0.516531881171524 1
0.618736398110404 1
0.383306688703461 1
1.02983779574248 0
0.867502950859535 0
0.878522444893231 0
0.536396703537507 1
0.222003138405194 1
0.793188844443937 0
0.669037115310362 0
0.824385324139381 0
0.317415694069952 1
0.56164901463684 1
0.685906406348663 0
0.809634993869789 0
0.473071676540358 1
0.508917718099612 1
0.168221511910977 1
0.317971790462642 1
0.796515860756978 0
0.8733737280006 0
0.673523348957554 0
0.662248743709461 0
0.808703847713699 1
0.801185780439179 0
0.624052182053838 1
0.584910067754944 1
0.434915016742476 1
0.55174593321577 1
0.362029256479249 1
0.507577112287879 1
0.23140853709598 1
0.594241774770728 1
0.771929436509912 0
0.586080015773071 1
0.682729783963529 1
0.576842304059531 1
0.743545173049659 1
0.873610547890578 0
0.569115431838247 1
0.706374652900926 1
0.830885833014557 0
0.769785049397513 1
0.542558769093453 1
0.242707501793477 1
0.258208754553723 1
0.535113022108535 1
0.421215102367623 1
0.956001214654932 0
0.712335665438854 0
0.524243906623058 1
0.754971118274021 1
0.341938003848822 1
0.793422701448196 1
0.660967791868867 1
0.471828661822908 1
0.714311437221758 1
0.788626512360987 0
0.612077341023213 1
0.613883965147501 1
0.762238790982361 0
0.852882775058907 0
0.75952805844255 0
0.654670905233985 1
0.933312751109457 0
0.610716890093473 1
0.71223254685195 0
0.691253312611248 1
0.543799407114325 1
0.826756782997402 0
0.574388840828774 1
0.768434616405995 0
0.734240283725194 0
0.760678834850794 1
0.808131208743511 1
0.602705492760554 1
0.935917393041556 0
0.707619560040712 0
0.941305417004391 0
0.675774052060542 1
0.45577839514041 1
0.479159495994234 1
0.391173996137496 1
0.827182614555842 0
0.32722935480413 1
0.36695308210333 1
0.713194203029853 0
0.474636068303336 1
0.808599619911197 1
0.670536473855723 0
0.886738567211778 0
0.659185543015218 0
0.66256943757761 0
0.667031824592564 1
0.974578255147154 0
0.693781132634161 0
0.523932314567283 1
0.711162574894 0
0.661265304291558 1
0.284225666048337 1
0.487677837561657 1
0.841953513878716 0
0.773355976141543 1
0.684535741292857 1
0.244231356396892 1
0.859249471404225 0
0.989878642219491 0
0.588826025888834 1
0.79701738176301 0
-0.0510068444316453 1
0.570999818572981 1
0.762918177180732 0
0.387623795059758 1
0.260280047864921 1
0.695683300086492 1
0.300947045010503 1
0.819351824206715 0
0.524726241157867 1
0.610454521266001 1
0.578414677352108 1
0.699554009474656 0
1.05453679569122 0
0.430954033358466 1
0.653772987114457 1
0.668013618067039 1
0.710996964791788 1
0.612710391816216 1
0.735778896110322 0
0.850429580018484 1
0.616377949525188 1
0.610485811997723 1
0.603853823068852 1
0.583276810879617 1
0.714564097202636 1
0.685995746750836 0
0.345505469596413 1
0.602878641745343 1
0.54422061748187 1
0.754662041945919 1
0.590335996497571 1
0.309782458428615 1
0.23101541086124 1
0.544057408366679 1
0.629932966700488 1
1.01048842693359 0
0.671705274686973 1
0.750862410609696 0
0.558254114918984 1
0.506938135217649 1
0.788075811999219 0
0.908468455598894 0
0.712784737585682 0
0.559000524204466 1
0.777016960583813 0
0.674745144127202 1
0.648225093989724 1
0.552891308969395 1
1.09876924906831 0
0.914169497588391 0
0.0490221055608545 1
0.612676843357677 1
0.316509115527924 1
0.924585630441924 0
0.268448322894998 1
0.615580089959311 1
0.609638901779694 1
0.69729488176028 0
0.359158041727965 1
0.458088928318238 1
0.455935259565718 1
0.683391101629581 0
0.579470973865033 1
0.823194611171316 1
0.548198592014406 1
0.948230559067619 0
0.682968175937032 1
0.290943645878555 1
0.301295972962675 1
0.561015097581608 1
0.437643070014728 1
0.399808767082273 1
0.441122552305864 1
0.343049386287356 1
0.506113330004759 1
0.452188776863995 1
0.766455257280291 0
0.593879726452326 1
0.365997069832525 1
0.391524884839451 1
0.899221130332347 0
0.608871789288393 1
0.725053182609296 1
0.623334095384362 1
0.296263823386398 1
0.815621999470177 0
0.532141528123787 1
0.602014777152009 1
0.791331414572613 0
0.598297378334949 1
0.575166699359548 1
0.682700512592792 0
0.421871006924013 1
0.30537389748768 1
0.789950649314802 0
0.733642222416491 0
0.916571816161442 0
0.754663521920203 0
0.713490656542484 1
0.402951682474527 1
0.417105840147623 1
0.575950458069998 1
0.76514637511069 0
1.08271472250595 0
0.651683123747817 0
0.416081480669471 1
0.452960542058628 1
0.346114987699157 1
0.591941918965678 1
0.632277056142483 1
0.705831697693796 0
0.408508417872208 1
0.658915311902371 1
0.659602702621486 0
0.450602030007572 1
0.687395833206121 1
0.733373929443194 0
0.834806106051193 0
0.480160301927732 1
0.572083185967923 1
0.620035984790079 1
0.460441495443791 1
0.379819045081094 1
0.793490216212984 0
0.21877631838749 1
0.719685160415503 0
0.699007582565486 0
0.653521959655453 1
0.712995734104903 0
0.633823745589644 1
0.557988258954327 1
1.0456873429889 0
0.46996127058354 1
0.475906369435197 1
0.666430593651602 1
0.411306747880521 1
0.447456642225259 1
0.285140138090608 1
0.782137338827425 0
0.60922492003589 1
1.25566211000427 0
0.654895313957369 1
0.746901077333894 0
0.342260578935359 1
0.401389111018948 1
0.613936711983507 1
0.558046128317006 1
0.501036462284618 1
0.589001911137529 1
0.598090240474215 1
0.57868236570626 1
0.897086677610818 1
0.604618944775894 1
0.393859893590713 1
0.522586857730797 1
0.613042269160616 1
0.555427434063016 1
0.182247952062823 1
0.542731018363301 1
0.368198673433241 1
0.587854111222638 1
0.672227278368806 1
0.739183908417606 1
0.526063899876101 1
0.20093891650849 1
0.448297180333752 1
0.537872957758267 1
0.509410871026117 1
0.403448303906125 1
0.367119673840287 1
0.490580479867329 1
0.590675448513001 1
0.222427730108018 1
0.398115623212504 1
0.486064286395413 1
0.717863979510724 0
0.429065830439166 1
0.647216587880247 1
0.671505180410013 1
0.809223706434225 0
0.590136000164829 1
0.616118526955077 1
0.776325235568155 0
0.842249473860498 0
0.794972554947482 0
0.76194000654305 0
0.557429612344789 1
0.759855217645209 0
0.632483806512927 1
0.225658107148761 1
0.365487154172928 1
0.482622428169504 1
0.522415685927114 1
0.234275569590279 1
0.738282920646722 1
0.632662938159021 1
0.840054489154776 1
0.800664085691154 0
0.613786255125307 1
0.41182168402163 1
0.774800331376384 0
0.86702096472292 0
0.703299454921991 1
0.0494677920574083 1
1.02116846421671 0
0.301319650825061 1
0.740409060504149 1
0.74595034238382 0
0.0915005465042457 1
0.836122974351244 0
1.03487476171649 0
0.536189464932935 1
0.668582145513726 1
0.873298918965665 1
0.842274489193224 0
0.780362952422399 0
0.470061360466186 1
0.850012019405545 1
0.55099665236493 1
0.719579394762655 0
0.386007809666427 1
0.448911353442839 1
0.406976992183536 1
0.798277048893031 1
0.488684977296399 1
0.654156957470629 1
0.689103365991573 1
0.744394053613668 0
0.286012179425643 1
0.554742708731222 1
0.312346354065496 1
0.750072628266102 0
0.770924728064664 0
0.565432864580353 1
0.367551900450604 1
0.720456330504093 1
0.662515553443441 0
0.76451905248731 1
0.574975159398255 1
0.703828800085333 1
0.725384494221881 1
0.302995608716973 1
0.52267456673332 1
0.804330614555299 1
0.83249781866983 0
0.68157964132263 0
0.574488711387257 1
0.342562861767966 1
0.453441028788919 1
0.618633629599372 1
0.669015732634085 1
0.618112163949237 1
0.8611218125772 0
0.581789578577361 1
0.756792124511077 0
0.3013881501548 1
0.760134966249976 1
0.394011981638029 1
0.578021121080932 1
0.356261663433485 1
0.671476181964155 1
0.969067273544067 0
0.415984758781972 1
0.71731320547157 1
0.506984008278155 1
0.227412506013984 1
0.588372854770912 1
0.76239589233059 0
0.36184040171625 1
0.553507120630422 1
0.767265331675731 0
0.640741597445115 1
0.955636195211019 0
0.413644122441426 1
0.688965424971262 1
0.75704017934971 0
0.409534037756701 1
0.569501065908101 1
0.818259596059975 1
0.59287335403446 1
0.668210075536105 1
0.399135154389422 1
0.677329077331082 0
0.865239766783979 0
0.549039129040646 1
0.654935144667322 1
0.521374772012377 1
0.678179050200817 0
0.557610112870288 1
0.386614573345542 1
0.34737075675161 1
1.03459802073687 0
0.485136209240032 1
0.176841160352662 1
0.29769592497533 1
0.643839943229995 1
0.654887401281113 1
0.568492651280744 1
0.988288620937311 0
0.606670430160225 1
0.603513748433484 1
0.481164091709156 1
1.01369177936522 0
0.733969227005365 0
0.745049515556923 0
0.56309003497822 1
0.887126625691041 0
0.780120177866549 0
0.486489664896574 1
0.806653105167099 0
0.899666784206533 1
0.572821668169425 1
0.608041708604904 1
0.529774038799319 1
0.865889797628661 0
0.875263516233911 0
0.470445606443358 1
0.868567378118368 0
0.553511428799209 1
0.853349913157137 1
0.781307370758568 0
0.386817029927864 1
0.315318995450607 1
0.618233638384315 1
0.73639594754655 1
0.259114017072269 1
0.111209148860092 1
0.776034185055891 0
0.40124268912477 1
0.312987429834625 1
0.904382330013232 0
0.654164283591813 0
0.618829942143997 1
0.29812445622083 1
0.418357398202295 1
0.563310284659163 1
0.738321092850974 0
0.734088072738741 1
0.526107949714331 1
0.744138197988021 0
0.864579152322989 0
0.551996263558122 1
0.536525278721302 1
0.617952542620337 1
0.564110399117296 1
0.770630590222421 1
0.784137934423648 1
0.713696806551938 0
0.696761406270738 0
0.45955500210262 1
0.867660780610474 0
0.0828992855402061 1
0.399603096313925 1
0.581495441890354 1
0.885540760598326 0
0.348662561047053 1
0.992122773127108 0
0.430125762124745 1
0.600682279787011 1
0.813139635951678 0
0.715080998217452 1
0.780229890946357 1
0.848536457404412 0
0.475578953400018 1
0.405978151472025 1
0.665469889269276 1
0.610731918577866 1
0.70629434062661 1
0.50238374754505 1
0.6172101232629 1
0.515851929454634 1
0.74968725091892 1
0.667079085762296 0
0.564697380703613 1
0.355454749803053 1
0.561500085815283 1
0.669528745065342 1
0.447859996011208 1
0.621172107771484 1
0.321419864854309 1
0.453324021178063 1
0.855585432790358 0
0.775194893335567 0
0.437755273678758 1
0.569109153153854 1
0.541970898286734 1
0.911282113603664 0
0.361097052103994 1
0.74196132398936 0
0.458672856131177 1
0.264127913037277 1
0.471473617087272 1
0.707759577602174 1
0.584510870878236 1
0.45743399379797 1
0.89965603138708 0
0.45464292486951 1
0.63940560982403 1
0.45378035005073 1
0.762021490612528 1
0.328352390567315 1
0.659769611895289 0
0.30883197289952 1
0.628344001502916 0
0.463859786626144 1
0.490815512247013 1
0.490079614466584 1
0.373726838676746 1
0.338642921706556 1
0.664966114812814 1
0.787903933977726 0
0.803182638093102 0
0.417985660048174 1
0.628507709144953 1
0.789321092774135 1
0.654584968648454 1
0.713933590574041 0
0.645913343135892 1
0.700487501223551 0
0.313883711504422 1
0.472068732248109 1
0.900789850165747 0
0.849799793485243 1
0.636381145442296 1
0.131586592012952 1
0.472292484685597 1
0.79856506941681 1
0.758868602266376 1
0.227492671586086 1
0.597379412072094 1
0.665152175249495 0
0.873691654862173 1
0.656816787047462 1
0.907308812429234 0
0.58867641698099 1
0.842518071609236 0
0.633451340837344 0
0.569578819089049 1
0.549291423130222 1
0.602254386842379 1
0.517479321416089 1
0.719120254542702 0
0.654714440218576 1
0.877462103945188 0
0.746340523614685 0
0.349015412986155 1
0.342589803741158 1
0.622030369859123 1
0.609934926051053 1
0.452661714696139 1
0.66168303618148 1
0.841208508652785 0
0.77489336052126 0
0.761352597875553 1
0.631936200981868 1
0.481188689512781 1
0.83137517032014 0
0.530775450755258 1
0.785710347130684 1
0.513844877771305 1
0.842594127750039 0
0.939346554745676 0
0.846703510135654 0
0.861217478997417 0
0.717151097638476 1
0.465607383089522 1
0.374837500686471 1
1.08810903002947 0
0.629445702323982 1
0.717519649966287 0
0.63587373915114 1
0.764247388105244 0
0.449102972350859 1
0.390324801600369 1
0.391247751593083 1
0.567780603044397 1
0.205101945424685 1
0.372120751474999 1
0.530004262536779 1
0.911117544671481 1
0.794170055632061 1
0.447854000593401 1
0.957937984137266 0
0.777719368671961 1
0.564962816566443 1
0.728437086115999 0
0.46297287887966 1
0.907695729140369 0
0.750679372336798 0
0.62918980182908 1
0.71673233581553 1
0.342444003985752 1
0.329840984436927 1
0.783138507017475 0
0.522263280895383 1
0.615562942144618 1
0.385487864861142 1
0.605419256927602 1
0.380741952074372 1
0.861334808175582 0
0.958660441865287 0
0.321365617367311 1
0.878764109758427 0
0.667774750235736 1
0.366113161668645 1
0.765719066530309 0
0.560465906498115 1
0.784199276531518 0
0.58620985352676 1
0.735917066361874 1
0.6384427199393 1
1.00278467489065 0
0.669656002769921 0
0.430967988998661 1
0.557423312917663 1
0.798098210554552 1
0.134866695268063 1
0.724295859762918 1
0.463312531539629 1
1.01465805075126 0
0.702341497659194 0
0.352920479915067 1
0.694273998669967 0
0.399682646348917 1
0.583197433140582 1
0.80313067040834 0
0.457045638379871 1
0.754044267437063 1
0.734061294934541 1
0.665612511736981 1
0.634088384221935 1
0.614228217940092 1
0.80235056418942 0
0.81999638719557 1
0.942857307375367 0
0.49469155873642 1
0.308774772618784 1
0.262449107589262 1
0.720616819032515 1
0.618804642633845 1
0.388637198088583 1
0.724332947353967 0
0.531870530700557 1
0.437076742059346 1
0.655881029442269 1
0.472711009852512 1
0.708409202387108 1
0.427447172002822 1
0.819552565314536 1
0.712882395057722 0
0.655260097494806 1
0.644465797387373 0
0.896974139519417 0
0.880817155932932 0
1.19880472486141 0
0.591082405893252 1
0.324622314337687 1
0.565402678504626 1
0.380793960904967 1
0.42044561391882 1
0.419250252864556 1
0.441649614377447 1
0.304972082966455 1
0.541333461225387 1
0.690806552715951 1
0.666228965374776 0
0.538592303390296 1
0.423766389805314 1
0.499513407318578 1
0.607638164830974 1
0.754405586287294 0
0.278799301559702 1
0.713843913377438 0
0.62001501439181 1
0.346763684756237 1
0.444569177822003 1
0.236727365170033 1
0.891313069436111 0
0.719612141921712 0
0.425178968808748 1
0.144769510243895 1
0.582596819282817 1
0.80504458649501 0
0.340804515744127 1
0.350874212342334 1
0.1857276470963 1
0.769499571810949 0
0.605753423038323 1
0.455189815820067 1
0.187114822692163 1
0.342579685159595 1
0.531253322768726 1
0.650109150275017 0
0.756814490885547 1
0.671273624187348 0
0.852434777255303 0
0.652068534041381 1
0.720064415194822 1
0.763800868705957 1
0.254930189102356 1
0.790293852135636 1
0.582747580883045 1
0.508529236688159 1
0.881922043906931 0
0.145929410781774 1
1.24417606909903 0
0.759834290637083 1
0.65667018018377 1
0.218964660713956 1
0.31839273545418 1
0.863607230956648 0
0.24557994653709 1
0.745154944206757 0
0.761743535724124 0
0.509709274111134 1
0.756078074020046 1
0.786979200281762 1
0.64247508083316 1
0.908682323297171 0
0.780050920851668 0
0.837150734049137 0
1.19968605476601 0
0.175629738752681 1
0.411509070803437 1
0.518962602040362 1
0.372674917822763 1
0.454738144716494 1
0.681119063721373 1
0.626533779893307 1
0.465124535606754 1
0.472668678549914 1
0.940048950678663 0
0.422276976297719 1
0.827440489563593 0
0.70686301805999 1
0.453196248452235 1
0.808422064425369 1
0.715704018504509 0
0.499969290231654 1
0.468019330215923 1
0.643303786527229 1
1.05477636535582 0
0.925401643206098 0
0.709234921545562 0
0.683391017692491 0
0.512223566990834 1
0.654209180138168 1
0.72076625977008 1
0.658654586404393 1
0.741956053547245 0
0.4822276166914 1
0.655624423778976 0
0.50742927665656 1
0.506435569318745 1
0.63311857980704 1
0.302656660071776 1
0.707217723196998 0
0.974531583468878 0
0.416473914797798 1
0.573615582341172 1
0.821576335272189 1
0.307144773655918 1
0.646579638216513 1
0.925654367105684 0
0.798769287731631 0
0.78277526360954 0
0.593743759072464 1
0.474608763486736 1
0.732072506690164 0
0.955580481262843 0
0.848029605983311 1
0.171248501147139 1
0.80980454037445 0
0.602903932811664 1
0.43587674329767 1
0.629357731474528 0
0.682366936308102 0
0.549976999631169 1
0.592623624625072 1
0.323414543627414 1
0.341253367075403 1
0.663314540992405 1
0.609649756843344 1
0.75824651223062 1
0.83263298348022 0
0.901485981382405 0
0.5305684556613 1
0.564890327767932 1
0.380893797542309 1
0.311415415064201 1
0.647758270047294 1
0.807244706418614 0
0.472819076207699 1
0.47719844389 1
0.850192985611754 0
0.805134906740146 0
0.390988377464697 1
0.725814585112023 1
0.787652537904931 0
0.710496702998527 0
0.850800989926892 0
0.69089259035836 1
0.519682319419829 1
0.540910232941679 1
0.389974942609235 1
0.64401205244974 1
0.600546637447386 1
0.656944036540465 0
0.409171297318166 1
0.443143890251282 1
0.662337649649429 1
0.747639875206559 0
0.98741329970033 0
0.456832799746957 1
0.191913165971205 1
0.469863451731151 1
0.784432200246728 0
0.605136360547011 1
0.658502963849697 1
0.645622171136842 1
0.853605030170812 0
0.831970882814207 0
0.645441769653493 1
0.475395015085961 1
0.644261610702276 1
0.766168914965849 0
0.0486888040197186 1
0.934218041062075 0
0.497912589351044 1
0.699784694051873 0
0.515560032232596 1
0.864808888499418 0
0.71717302000519 1
0.707592972433846 0
0.504972359078203 1
0.309432045945616 1
0.808155477575949 0
0.905385996843503 0
0.731348094798066 0
0.720495245126914 1
0.696586440571114 1
0.784987164971671 1
0.963982342876826 0
0.0680999641736535 1
0.437278122739514 1
0.375862714727105 1
0.590850272948764 1
1.10971858173326 0
0.366838715827418 1
0.520687696426581 1
0.895289173818929 0
0.855022490637667 0
0.61217991603105 1
0.431139565609064 1
0.691630341763799 1
0.837190833203515 0
0.654984781460525 1
0.514018713384501 1
0.653007687576306 1
0.229103494112047 1
0.386033857884225 1
0.823701103161482 0
0.115968017158598 1
0.560455760567237 1
0.720958392353499 1
0.806819207227253 0
0.935748385289228 0
0.662966985630987 1
0.819386976337073 0
0.610373904318652 1
0.874850140448811 0
0.740605026758919 0
0.606946115926248 1
0.0628199849983426 1
0.727762679443913 0
0.545890834397711 1
0.683436794618678 0
0.777466731593305 1
0.780720253359829 0
0.805862678126482 0
0.815600629253812 0
0.563385978027482 1
0.52700672224899 1
0.807019912909723 0
0.318166520888068 1
0.728537809013157 1
0.770132441496646 1
0.577161551401435 1
0.489350997415789 1
0.455064681124654 1
0.441383965730085 1
0.664907724399867 1
0.346989944384033 1
0.430748579860561 1
0.618930995484046 1
0.609368470078883 1
0.437285586170116 1
0.910899924705536 0
0.657148866724452 1
0.689673833594599 1
0.407814229361651 1
0.616726644286223 1
0.662336329445843 1
0.725641951520134 0
0.553974168376364 1
0.821316856179255 0
0.620846153552992 1
0.48698486950631 1
0.851196970190983 1
0.19648783713708 1
0.777639749145306 0
0.451640941734455 1
0.704109972454876 0
0.810205200712954 1
0.500466631202376 1
0.441521296096447 1
0.688408101144062 1
0.319649123725367 1
0.659979720880819 1
0.528878419677058 1
0.894837565462522 0
0.443969265024966 1
0.733729697504352 1
0.501911147146896 1
0.57165529360758 1
0.85943877098791 0
0.488235698179962 1
0.907036526952862 0
0.74399923348889 0
0.33834117477114 1
0.559947612500417 1
0.897351488402469 0
0.581153614037724 1
0.50200368737153 1
0.633955039400804 1
0.646837110747299 1
0.637998245191737 1
0.51020723050772 1
0.353433511480004 1
0.572799794745669 1
0.408356428417373 1
0.529343188823285 1
0.705743013793026 1
0.44747501749038 1
0.535688661546966 1
1.01297151493535 0
1.02139866687221 0
0.945548590010437 0
0.904776518097866 0
0.583446218253452 1
0.394558957333762 1
0.156416028085027 1
0.536161475691698 1
0.64407453048849 1
0.947997224667643 0
0.737883898359881 0
0.588243491483608 1
0.43859952219582 1
0.551613741422819 1
0.34678036520923 1
0.8692954829064 0
0.922135325047053 0
0.608203127821623 1
0.743095620767347 1
0.704458767361055 1
0.624522346293717 1
0.245385246821143 1
0.311892002009195 1
0.588674852670937 1
0.52893179920547 1
0.794360054170529 0
1.20796774312376 0
0.57180710419004 1
0.670874426747954 1
0.811013444890909 0
0.67835156787143 1
0.472815231258221 1
0.684418798906636 1
0.886755085957561 0
0.666915393000475 1
0.700230964452022 0
0.200550299208096 1
0.616616180605013 1
0.725585538358592 1
0.615187203097529 1
0.52329501059064 1
0.330805738391266 1
0.406103122213033 1
0.395597318747835 1
0.951457508315487 0
0.611083977035922 1
0.657879991995741 1
0.560347423644766 1
0.483870093161703 1
0.836425843742439 1
0.386026736063495 1
0.534563680265491 1
0.346791758318775 1
0.57078553270286 1
0.772670557241007 0
0.449973647376282 1
0.751131541908048 0
0.418891477935685 1
0.901698812457097 0
0.545458480097283 1
0.456163283635813 1
0.443420118866877 1
0.283080822582638 1
0.568183706586154 1
0.482055015519098 1
0.846302107625502 0
1.05156573021282 0
0.953764087617902 0
0.976360494310558 0
0.15873414856528 1
0.762718391691859 1
0.659235974223329 1
0.248493927516744 1
0.636423991423342 1
0.527358213420919 1
0.347165525351279 1
0.449288587294674 1
0.652397116359413 1
0.466863657994261 1
0.71224338086368 0
0.635000873014832 1
0.693957332882848 0
0.766072384933964 0
0.559599773949122 1
0.587919971645672 1
0.668280555146523 1
0.492958584425656 1
0.367291690167011 1
0.851537160913529 0
0.491771919481083 1
0.956217646846431 0
0.931434558182222 0
0.803392732615493 0
0.306238475103011 1
0.421956289662858 1
0.610647443782841 1
0.74172791703245 1
0.689921968328033 1
0.586049878081077 1
1.10464316474595 0
0.511770605573616 1
0.698991637338308 1
0.644009630246392 1
0.639930113922382 1
0.604203239616387 1
0.407507353973856 1
0.533877557388109 1
0.659536862750837 1
0.789631263245474 0
0.397902773636133 1
0.85767947891808 0
0.639925869253451 1
0.673301533374888 1
0.437150210581593 1
0.524873909671356 1
0.885785941867546 0
0.734925796970912 0
0.792045652495359 0
0.622053975036219 1
0.467374711438743 1
0.333173000054383 1
0.439826247987917 1
0.947452628032039 0
0.76166291696986 0
0.774479763662368 1
0.570697530693623 1
0.806972724386034 0
0.635842943267717 1
0.757150305126457 1
0.474798077079212 1
0.71216008603852 0
0.704718356083001 0
0.428695360180751 1
0.589173354633966 1
0.778243197367912 1
0.924766026683349 0
0.561981819927233 1
0.302502636083763 1
0.358286403225463 1
0.585893865096593 1
0.417997656929167 1
0.83388243483184 0
0.370108276884354 1
0.310159709784757 1
0.537134623239316 1
0.245235490507131 1
0.31851853184302 1
0.502809095995631 1
0.566400429831323 1
0.527088693273858 1
0.659253907747698 1
0.648318781791913 0
0.618958025874445 1
0.857330310219673 0
0.592281170373788 1
0.605189174627466 1
0.399505308759008 1
0.426846389238648 1
0.530004615672507 1
0.718965139735708 0
0.258598883338317 1
0.42609376493367 1
0.815887936853495 0
0.889281435566554 0
0.748857702965594 0
0.593167460043473 1
0.231089968847667 1
0.863083365142605 0
0.532211195891614 1
0.663076106469056 1
0.350740795964381 1
0.970264184872922 0
0.456397306291252 1
0.452856455180719 1
0.554299464458245 1
0.886605078894868 0
0.685503400892991 1
0.236606784593012 1
0.58614343498025 1
0.440158905465113 1
0.71830816375428 0
0.232836880741467 1
0.485750395873502 1
0.555075674434787 1
0.290556973821503 1
0.799387315459729 1
0.813499153771934 1
0.445170041993767 1
1.00511523025599 0
0.434713192876454 1
0.603964748647847 1
0.726634907617401 1
0.834682380001434 0
0.644889877230454 1
0.568749212106968 1
0.379783068833588 1
0.446664654295154 1
0.779698218406718 0
0.695026395223928 0
0.684473998489917 1
0.467429755935245 1
0.457303486001371 1
0.63050564670258 1
0.669986602218954 0
0.750297211993687 0
0.956500837529017 0
0.329252187122187 1
0.680125124367143 1
0.446804174648672 1
0.667788904945683 0
0.624063507207929 1
0.51543741302995 1
0.911746939406499 0
0.892914686113574 0
0.453594718195243 1
0.186134920807213 1
0.676231090338087 1
0.601083577249813 1
0.355773444451379 1
0.694220742959808 0
0.542620805804176 1
0.821316183049081 0
0.197824091975118 1
0.429301742754393 1
0.747847449240825 0
0.58680844433126 1
0.656255606350761 1
0.646986078270541 1
0.263186591722413 1
0.688300506975138 0
0.758262583922106 0
0.396405958080733 1
0.601531578584596 1
0.709193342905498 0
0.900400383846093 0
0.343478396558783 1
0.492386793912478 1
0.753440215910928 1
0.752465128364802 1
0.488770817664926 1
0.779433745018717 0
0.910737223772179 0
0.388314457429925 1
0.526530612400156 1
0.828482313333167 0
0.654100659843201 1
0.546587681118987 1
0.829143050927707 0
0.698523477247952 1
0.729570872336125 0
0.70847677503911 1
0.630932580291788 1
0.49495901103397 1
0.494023175027257 1
0.802778716565036 1
0.597603362768432 1
0.524910918861629 1
0.610064788783042 1
0.530523542931159 1
0.619378208117912 1
1.00495050974751 0
0.714844576665309 0
0.699668991453022 1
0.653228008784272 1
0.864575090919412 0
0.452247944126438 1
0.775531120301937 0
0.705140164517554 1
0.308454948877267 1
0.44819317257294 1
0.530320189294615 1
0.523169593082261 1
0.322748677231178 1
0.475310429324282 1
0.734583367556169 0
0.7578765019848 0
0.55580205418825 1
0.507492460387129 1
0.479865393640546 1
0.532122430666891 1
0.811296005356696 1
0.670741532776568 0
0.455865556755431 1
0.702209744573588 1
0.772375678602494 0
0.562288668272964 1
0.576395144467327 1
0.617396258822098 1
0.893758955715781 0
0.768917682909913 1
0.465327187121229 1
0.635266020949 1
0.24951135997209 1
0.773317199103078 1
0.496031442464016 1
0.907767606886286 0
0.592280033564885 1
0.784412761686454 1
0.705946200458585 0
0.779365193692834 0
0.462832207529501 1
0.582569255322984 1
0.675628718751086 1
0.535503888518413 1
0.486514334949506 1
0.509697721656122 1
0.714033254695566 1
0.752870881982041 0
0.425601536937581 1
0.234342634786552 1
0.711922992397316 1
0.484263695343815 1
0.707784555780593 1
0.335663223361972 1
0.539368660984488 1
0.452249398984653 1
0.492852399709348 1
0.817636241578683 0
0.742886462351749 1
0.672026281138733 1
0.22669661872808 1
0.801412560201558 0
0.526833487789085 1
0.634051464843914 0
0.840511955949835 0
0.951807288983872 0
0.685811159417199 1
0.594290339874921 1
0.100047560597763 1
0.822774940953096 0
0.848832678009749 0
0.211635839520174 1
0.540893478420213 1
0.768396049996709 0
0.18733024006171 1
0.739021309301379 0
0.622897740382976 1
0.371721236365351 1
0.687970675218404 0
0.524015637354551 1
0.513228599062234 1
0.712174520489907 1
0.911940204361037 0
0.590112506781223 1
0.302870291617054 1
0.551273357784738 1
0.49120771267407 1
0.173326960094965 1
0.957574383136825 0
0.535131242891779 1
0.477560083533571 1
0.672738956622282 0
0.717878302521592 0
0.149045463675035 1
0.437885518031974 1
0.701302835872061 0
0.576656138184513 1
0.493122339815901 1
0.519681583223 1
0.492891231378405 1
0.853365564292262 0
0.574653601577262 1
0.404980184195923 1
0.57398503208605 1
0.626770356177805 1
0.7712990518519 1
0.329803774823644 1
0.553186221920101 1
0.765175437052059 0
0.562106140568481 1
0.288543844403506 1
0.564592403681493 1
0.349378660619763 1
0.597225629027194 1
0.517431239567242 1
0.811215803328891 1
0.531196769179685 1
0.229252517909622 1
0.55341131486231 1
0.702413523130952 0
0.806858944856593 0
0.286295665167112 1
0.583710283923997 1
0.325662312615177 1
0.825661164867197 1
0.608625225305007 1
0.660976200981509 0
0.473788919317137 1
1.01504047489949 0
1.14172122873054 0
0.789533777871555 0
0.787790626374978 0
0.856227284409165 0
0.601216012480508 1
0.66677209102019 1
0.698913585730315 0
0.790034328560772 0
1.02609700085854 0
0.834274969934974 0
0.608762507290829 1
0.791697075404149 1
0.602253128337597 1
-0.0556633448247099 1
0.682887216396477 1
0.844851148800495 0
0.789130195550913 1
0.660377813797688 1
0.512509885077033 1
0.208632693263929 1
0.589542514623066 1
0.629919342109975 1
0.613822668988354 1
0.449359753220111 1
0.602599587851008 1
0.77841048016535 0
0.576190444700811 1
0.747464973872852 1
0.615698935063839 1
0.784814527353156 0
0.447339674183567 1
0.705809643005308 0
0.562657109314827 1
0.568695251325991 1
0.312681451017128 1
0.734018074841317 0
0.384434053550996 1
0.696433530771037 0
0.516442152959688 1
0.655649362607241 1
0.367942692170021 1
0.455223184879959 1
0.308324968844924 1
0.701546820737062 1
0.769991420899715 0
0.740490333798737 1
0.274306101084018 1
0.891704981283351 0
0.434568071479111 1
0.392935171081207 1
0.725516614970388 1
0.685936203251431 1
0.847272335244168 1
0.925967751297609 0
0.620918027237861 1
0.651189435355744 1
0.812437881866383 0
0.280202062895856 1
0.523477682387037 1
0.746572038543031 1
0.1519589016236 1
0.586825721014957 1
0.425860273752781 1
0.890984217087117 0
0.844871478243601 0
0.670635876372381 1
0.758431104874867 0
0.374695948285826 1
1.18843587018891 0
0.463304165211425 1
0.438892988422968 1
0.570835761121593 1
0.844374806489541 1
0.651441794514393 0
0.712342103725031 0
0.703804890674086 1
0.208529870521643 1
0.493902643213542 1
0.930649059967986 0
0.638106289302468 1
0.842233052952146 0
0.620480690342787 1
0.751647676805599 1
0.742879774206705 1
0.545671691336241 1
0.350744028605707 1
0.991792660123487 0
0.594329022127122 1
0.530187297625156 1
0.717825248924967 0
0.605124919208052 1
0.271149771740248 1
0.763274038643178 1
0.674500798849458 0
0.413611035373569 1
0.927429388420992 0
0.250982063197739 1
0.556887226048669 1
0.856998240014335 0
0.418393919045016 1
0.238064381377743 1
0.876840207770238 0
0.525309459296818 1
0.572657713143085 1
0.54007169352285 1
0.485181176550242 1
0.714206963330916 0
0.436376939928547 1
0.500301595583968 1
1.01726824612677 0
0.530039687152153 1
0.130742663968732 1
0.698939308459173 0
0.600508546021509 1
0.409671425578585 1
0.228469150242223 1
0.517719614732482 1
0.801903988345641 0
0.60111381893928 1
0.732299010161568 0
0.571234126849205 1
0.608298939369726 1
0.888649945873623 0
1.12107171580101 0
0.58000829146479 1
0.715277618662046 0
0.328289983636361 1
0.439841020318227 1
1.14636879252069 0
0.345953431764119 1
0.649461457417221 1
0.121988916837951 1
0.647139393417523 1
0.713356587435762 1
0.288356638746514 1
0.314652765326273 1
0.276712523945556 1
0.310864784934084 1
0.40704760585663 1
0.361850185176314 1
0.694192425564976 0
0.688907623400764 0
0.727593573424138 1
0.435306126133686 1
0.584733005730857 1
0.410781399751897 1
0.488212930466611 1
0.553413354386465 1
-0.00325211956569511 1
0.605487136358792 1
0.488213456394941 1
0.568384065305 1
0.764412887738686 0
0.72748558962937 1
0.508580086360368 1
0.748357597041147 0
0.212796674993392 1
0.666299282733387 1
0.551121413992421 1
0.41969667667976 1
0.695455377814971 1
0.372444595521507 1
0.36085429469308 1
0.758824206618863 0
0.456235072433138 1
0.683411041220922 0
0.586300505402132 1
0.711559505194052 0
0.624274425389645 1
0.576947948559283 1
0.417401300810229 1
0.804850312186172 0
0.660464606178918 1
0.647402949003136 1
0.337308210967221 1
1.1160780682998 0
0.712226310544502 0
0.634578585840601 1
0.700974840327371 0
0.640395267132438 1
0.464783860825792 1
0.724799301390171 1
0.40557631020082 1
0.743274999149509 0
0.432450458978497 1
0.554777464616051 1
0.491974164430483 1
0.343354778535001 1
0.594851444128183 1
0.737621818458682 1
0.583581080842876 1
0.711572897573488 0
0.868285091976382 0
0.838346147687731 0
0.495967991304329 1
0.592210734859482 1
0.800044945152072 0
0.908756673808432 0
0.562200320784781 1
0.573864676756465 1
0.610089728195146 1
0.7990941758551 0
0.828888549820199 0
0.561064596436608 1
0.749641446663886 0
0.375050811850542 1
0.534882233284874 1
0.773320542657628 0
0.335444538506778 1
0.435691078027576 1
0.83468711026927 1
0.569180715677064 1
0.737160823745295 0
0.656205456927475 0
0.553779510503586 1
0.594467482414036 1
0.62867736850758 1
0.861207613306673 0
0.378461913138937 1
0.629998173344564 1
0.440173644412538 1
0.620255760140096 1
0.759437321796552 0
0.486092597468712 1
0.388319295917504 1
0.380523959185573 1
0.428392684618633 1
0.78114876646355 0
0.50832019225586 1
0.746522723275216 0
0.567343998446755 1
0.542010843526884 1
0.415905355265482 1
0.63953143386009 1
0.84523173835255 0
0.970999216971927 0
0.576155663461901 1
0.753667770612217 0
0.740379670900996 0
0.57777673567235 1
0.530718020834591 1
0.662371045674094 1
0.609360696515933 1
0.623924873091657 1
1.00691343378122 0
0.788945534954547 0
0.584371715378062 1
1.17493955801082 0
0.325763378734335 1
0.496570902097591 1
0.736307452597964 1
0.458828316511909 1
1.07549307915672 0
0.188604129031625 1
0.6950636147643 1
0.4483299568408 1
0.526894312556896 1
0.663826791060439 1
0.55179150225376 1
0.600526960258343 1
0.828547391662585 0
0.810186134213964 0
0.954723731550587 0
0.705790762159181 1
0.921267247414844 0
0.532141971855296 1
0.733777449010343 0
0.847801023807019 0
0.60582123397689 1
0.808851733979638 0
0.827833640974004 0
0.650439600319177 1
0.564759623645773 1
0.782955170213491 0
0.880468156740902 0
0.448102273035188 1
0.375630819595432 1
0.354269908015827 1
0.471860412429429 1
0.827361765274403 0
0.850727673819188 1
0.588046351382247 1
0.227776358007587 1
0.461631304413043 1
0.435375686123345 1
0.488929467470793 1
0.61428976614186 1
1.06765572109921 0
0.743104862655711 1
0.858660225272059 0
0.699606215003484 0
0.729177545180315 1
0.535434256778855 1
0.571556595971231 1
0.455556358721938 1
0.398581601920212 1
0.372349150918424 1
0.547399119644749 1
0.289493376722362 1
0.528261717582294 1
0.668958373453555 1
0.169644403434814 1
0.53112432794744 1
0.951264857783701 0
0.686552459526189 1
0.811575086978924 0
0.632686555400734 1
0.665699496117025 0
0.522744864599607 1
0.935422641833529 0
0.424331190106924 1
0.72093463078719 0
0.606790775370385 1
0.414532385003925 1
0.745155915915966 0
0.906881342125336 0
0.524787715835123 1
0.65010753225816 0
0.454494821769005 1
0.534361506404028 1
0.323820652226176 1
0.717970834358176 1
0.74192895575012 0
0.60655062561673 1
0.696751094292485 1
0.347700167018577 1
0.436742903855688 1
0.514070773863922 1
0.840711476249458 0
0.432040565309439 1
0.95941147812489 0
0.669514276273594 1
0.520506087677447 1
0.702925743627059 1
0.712786940517308 0
0.436208967312293 1
0.404490435315821 1
0.480234414778902 1
0.3245419469447 1
0.954454446519478 0
0.765854056976377 1
0.451979038134786 1
0.629675968562422 1
0.530456123499858 1
0.553358184986679 1
0.901527043094005 0
0.353614563848173 1
0.4417268688052 1
0.832987641332471 1
0.889295645631751 0
0.534347903918696 1
0.4477142891321 1
0.717736472316384 0
0.668930459725123 1
0.245277944221361 1
0.611204367567825 1
0.34766731482333 1
0.817091904038943 0
0.847677685917869 0
0.684873504669589 1
0.446112996773361 1
0.63392315109123 1
0.755439331926302 0
0.422246081707279 1
0.698113318984314 1
0.488826367954162 1
0.413922966401149 1
0.697827593591997 0
0.124647994704462 1
0.591346252409832 1
0.74570293773812 1
0.233163416186166 1
0.833740115214053 0
0.739751655309225 0
0.660319443667284 1
0.455768864387763 1
0.482899518822407 1
0.875982120016172 0
0.42309354894364 1
0.552112767747063 1
0.314312190803706 1
0.279449390135149 1
0.707292739041674 0
0.89589913549976 0
0.527600285732777 1
0.421017632831965 1
0.522814638901221 1
0.652167002467816 1
0.743790427942036 0
0.782950743547791 1
0.727140393295333 1
0.0925567074729004 1
0.59940287064948 1
0.564659935549865 1
0.462948131199479 1
0.474232707839939 1
0.587240349287701 1
0.67181984915209 1
0.508230044768996 1
0.351464558082932 1
0.892517095569881 0
0.559510571107574 1
0.509167218713397 1
0.650758544454801 1
0.753617587682854 0
0.713261005691557 0
0.667852857694306 1
0.8428419465267 0
0.743453044496346 0
1.11226035269753 0
0.359011533279984 1
0.606286609326125 1
0.467207922521646 1
0.636581359924971 1
0.325223941403977 1
0.703590089355572 0
0.547402930143009 1
0.757203846583192 0
0.160330373292828 1
0.391773235266662 1
0.622920653766182 1
0.962182222303747 0
0.569466608603514 1
0.608703646300566 1
0.437293736336538 1
0.10118616889979 1
0.560653626418953 1
0.849293290598858 0
0.180473443874407 1
0.492752275776477 1
0.586738665507154 1
0.419942194153079 1
0.849682119063085 0
0.614806340639819 1
0.309755003361391 1
0.433800331909948 1
0.78805759225464 0
0.771237825020234 0
0.840443845532347 0
0.816739957915259 0
0.716693283692744 1
0.37227291766723 1
0.747826593048826 0
0.728422015705194 0
0.383984360387769 1
0.560560639611768 1
0.438850424378596 1
0.261562748520621 1
0.821785868047524 0
0.536634142407078 1
0.3129210661052 1
0.623239576668462 1
0.470081889542537 1
0.521934555884571 1
0.598785530848863 1
0.755038359217355 1
0.888518375915401 0
1.29491694996803 0
0.712180487952625 1
0.668645999284337 1
0.441272023309763 1
0.588130851627993 1
0.572133769894388 1
0.593859600685317 1
0.362761791609296 1
0.517814021722794 1
0.598100406613614 1
0.620614134551957 1
0.723365388877496 0
0.32209373046291 1
0.67879905090697 1
0.672207193736267 1
0.857103266284365 1
0.858494053845292 1
0.81868966804302 0
0.727854796717443 1
0.609707117140684 1
0.582471906160814 1
0.614670432612895 1
0.463756267967621 1
0.835589567068711 0
0.69953900010954 0
0.896627066173127 1
0.37277968735873 1
0.308082857301198 1
0.632654410351888 1
0.88199878395559 0
0.572825514503003 1
0.417141568774833 1
0.517554517301815 1
0.841600849127159 0
0.195804646177499 1
0.72140895840989 0
0.999617797534767 0
0.640905047973637 1
0.609274640147407 1
0.583106169777555 1
0.807860372849913 0
0.350862738120625 1
0.765962218678726 0
0.633302187628431 1
0.358452163536292 1
0.667747869705472 1
0.756977609307721 1
0.182359576870252 1
0.555982544669532 1
0.707365919748677 0
0.342586463171296 1
0.431107227645028 1
1.06791542292933 0
0.962457064061809 1
0.834673846759984 0
0.732462447846821 1
0.621640022863505 1
0.890246654952127 0
0.682172675295484 1
0.320158719145807 1
0.457090478506423 1
0.493161679302508 1
0.542593898659938 1
0.591770650099338 1
1.06641933098176 0
0.708784081046711 0
0.601775237756842 1
0.423319885822509 1
0.38067220963182 1
0.483634260587114 1
0.610574474309309 1
0.640403044827646 1
0.771084855865622 0
0.641301021662309 1
1.11676151739049 0
0.843149623029624 0
0.831775517331118 0
0.536897803664688 1
0.411539904697974 1
0.704377776021345 1
0.189481737306587 1
0.58991339262919 1
0.631446977084263 1
0.928984444877311 0
0.502758113024954 1
0.703102986899538 0
0.724353394423078 0
0.418675473734397 1
0.604302226770807 1
0.143617042292048 1
0.676111438150724 1
0.512246338169343 1
0.616587644438697 1
0.540463515647627 1
0.647349131224837 0
0.538827163143613 1
0.619337441472547 1
0.738546718730807 0
0.497395655666075 1
0.449942298334476 1
1.06861134924321 0
0.926767935964527 0
0.532159115520519 1
0.431919429135851 1
0.714756592207918 0
0.427278977729797 1
0.527318751723223 1
0.514386534351106 1
0.715792140315498 0
0.668424976875628 0
0.791556256719699 1
0.29664883772262 1
0.53915353805173 1
0.717332047313205 1
0.861994074978781 0
0.573620501456179 1
0.853347827291561 1
0.600392078303313 1
0.642258640881333 1
0.858248287253107 1
0.640571259047245 1
0.318276009625531 1
0.564350548864556 1
0.726478094471591 1
0.413326352425736 1
0.847191018336436 1
0.984044525934776 0
0.591794970788432 1
0.410503027499175 1
0.873727858203727 0
0.644048474004629 1
0.660140465854299 1
0.3917397649487 1
0.469478900150617 1
0.228988612616088 1
0.446342657116438 1
0.246564667269829 1
0.144641746376634 1
0.865700950468245 0
0.126118863337263 1
0.230326510869277 1
0.297559373415788 1
0.603375225569597 1
0.97445166075405 0
0.71976920284883 0
0.455199421921558 1
0.662982926280728 1
0.920057665801202 0
0.508745927902084 1
0.942771456754898 0
0.596595633432671 1
0.75807615996739 0
0.924991374201131 0
0.383849437107475 1
0.352730430268489 1
0.336730235514409 1
0.594951549985962 1
0.375527520428151 1
0.446877160099443 1
0.544605958389271 1
0.349297811864051 1
0.554911448854369 1
0.687140162276891 1
0.0940814094105747 1
0.413314606360508 1
0.502926130982567 1
0.971688909000961 0
0.946220840708938 0
0.504945750929146 1
0.734030276339725 1
0.493029676426801 1
0.724830902917905 0
0.705934475348069 0
0.199097534820406 1
0.182115781133696 1
0.926814216626486 0
0.338419054982354 1
0.815025099155493 0
0.394082961798205 1
0.644486808474266 1
0.420907309704172 1
0.717562608153514 0
0.633684482488798 1
0.51853922005944 1
0.0144248272297223 1
0.367590416654856 1
0.55145796433919 1
0.669078262884655 1
0.564265455430601 1
0.638768503967385 1
0.647165210408571 1
0.219956889333272 1
0.487389371712991 1
0.380936439249603 1
0.840935424161052 0
0.633675556771191 1
0.417185102798936 1
0.544199846586237 1
0.435429398463063 1
0.424660454356642 1
0.667683711285779 0
0.816122366052222 0
0.292200476343244 1
0.413396392215155 1
0.535696464921688 1
0.797805157525538 0
0.67316205744766 1
0.541328372287221 1
0.539631254852559 1
0.877612812934999 0
0.687071368667615 1
0.539361598696852 1
0.808890500255481 0
0.0412193272063812 1
0.680926767898158 1
0.254030339789727 1
0.32569972342329 1
0.851426329223022 0
0.669586227184987 1
0.843153104148331 0
0.786465511321324 1
0.851429577703071 0
0.459847431709509 1
0.832844075792239 0
0.495435749757738 1
0.451174260168066 1
0.617206099176255 1
0.740208638545335 0
0.522919461538655 1
0.737496678270326 1
0.586033816074933 1
0.793241103086667 0
0.428676290782311 1
0.335522593881256 1
0.820630948655257 0
0.465100842578237 1
0.593899825679195 1
0.564531651559555 1
0.673266916600921 1
0.592365515254831 1
0.794783654639124 0
0.631452608692233 1
0.370838145159566 1
0.0887992228523183 1
0.76179965721158 0
0.875756272832589 0
0.457649104960793 1
0.561027087547024 1
0.704258534601613 1
0.571290248428377 1
0.553984674592976 1
0.589259163558203 1
0.526744758005567 1
0.353081554979425 1
0.574214436956668 1
0.777338087970555 0
0.350493458077406 1
0.673376536846265 0
0.636245088426437 1
0.771694312379413 0
0.375595310298228 1
0.767674970440298 0
0.251665894055862 1
0.699880558556327 0
0.632406559165528 1
0.698817060271405 0
0.596026080562488 1
0.540982711394066 1
0.612263385157402 1
0.731199801557961 0
0.657104642079593 1
0.700867149801242 0
0.39396778999263 1
0.360471055200025 1
0.503130736485558 1
1.04015968697507 0
0.297973212193073 1
0.53218637717458 1
0.338192116711849 1
0.605364354574537 1
0.284329645627021 1
0.747699507754341 0
0.581743067489642 1
0.468968329520187 1
0.0765454241321796 1
0.703038548179943 1
0.590092528147797 1
0.935659536561519 0
1.03243143132156 0
0.503879752031416 1
0.372085657902435 1
0.825060223662996 0
1.04265882468145 0
0.450393575519628 1
0.62850711785699 1
0.49302674566959 1
0.931517077006463 0
0.72224963484205 0
0.575244557510813 1
0.613060098053734 1
0.986917171436676 0
0.178642210470752 1
0.788721755798055 0
0.411896278390927 1
0.471248887389997 1
0.398831428394165 1
0.499998822459206 1
0.360201378086236 1
0.752137341549838 0
0.552199769488448 1
0.747018625260187 1
0.760328756005632 0
0.772055925372569 0
0.385206109006666 1
0.754449216569346 0
0.31896942597442 1
0.573887845186123 1
0.264349900603068 1
0.575960827338456 1
0.918825162959389 0
0.550767175660187 1
0.751237354481622 0
0.849549262738456 0
0.469068599742466 1
0.719547921118803 0
0.451951315437713 1
0.749111360889484 0
0.473084883729395 1
0.782440690197745 1
0.877143193377778 0
0.817956216511041 1
0.246937360891396 1
0.418731001252525 1
0.297044553201626 1
0.441101501444304 1
0.842602804159656 0
0.561965662197747 1
0.592783230874133 1
0.570471491560239 1
0.689574865982412 1
0.534666284196179 1
0.261480463830984 1
0.681385508000541 0
0.717707851029041 0
0.435100241470817 1
0.917658812406391 0
0.549844337685109 1
0.660989052948925 0
1.44791723029471 0
0.743459604458307 0
0.750594648851839 0
0.422705142967466 1
0.63721301269512 1
0.872389677661 1
0.376432959657002 1
0.319385822523476 1
0.599541317244883 1
0.716660889534781 0
0.694652218457805 1
0.389071605288846 1
1.00798362164301 0
0.739188646616039 0
0.625833263062588 1
0.490474551183071 1
0.613251998712792 1
0.338266119124165 1
0.596590150954285 1
0.567964952016436 1
0.94088105766404 0
0.673713845702297 0
0.845494842000276 0
0.346583085552694 1
0.419298801081584 1
0.573635923659713 1
0.331858197854319 1
0.900893259096001 0
0.738370865254571 0
0.400063489910289 1
0.737877598658484 0
0.61272374286197 1
0.403848031814872 1
0.913608608863714 1
0.890295177761285 1
0.523707740044143 1
0.713573492146029 0
0.66663555475094 1
1.03797653581269 0
0.614186101298015 1
0.69407506138424 0
0.751158035496361 1
0.806552152934753 0
0.849604596988753 0
0.820179591959561 1
0.442916426873952 1
0.581786752190166 1
0.613736123017621 1
0.986235297130592 0
0.466165331797075 1
0.915093387376356 0
0.646857798747797 1
0.845826634228403 0
0.711566473937883 0
0.689187003934719 1
0.839595448817273 1
0.734479149481766 1
0.868660185065921 0
0.475648296697312 1
0.65372712222467 1
0.744140738198583 0
0.79769021993982 1
0.601636485600275 1
0.474547822633498 1
0.79214855921439 0
0.808775902546319 1
0.657330465954781 0
0.362120528896134 1
0.579287661069562 1
0.254697698848576 1
0.796187626036919 0
0.328990777921701 1
0.558375318468501 1
0.832375298474836 1
0.575367929756471 1
0.667400474364394 1
0.981031880318728 0
0.567189032828236 1
0.50245548716732 1
0.78104781318175 0
0.624111436326951 1
0.127087625888421 1
0.499176196832057 1
0.472881373048906 1
0.523011808267434 1
0.757815485982368 0
0.438139370654249 1
0.410050296367182 1
0.609875309479169 1
0.607750825721822 1
0.647313561140501 1
0.952195540400587 0
0.35975881262603 1
0.547944145674428 1
0.823190941947353 0
0.705155999971807 1
0.527911141222745 1
0.541674866002675 1
0.85439400359432 0
0.55895082469841 1
0.705473954863057 1
0.439710251870943 1
0.467859133068466 1
0.471930136437037 1
0.896118925426776 0
0.460750481412106 1
0.698059701459066 0
0.873594731113612 0
0.814236108550825 1
1.0493904078459 0
0.462827470678723 1
0.893315845655969 0
0.802009290220882 0
0.142531288123272 1
0.427531642107896 1
0.576088706184472 1
0.773463481338911 0
0.650158427987988 0
0.703749275433963 1
0.837052784715161 0
0.805701121300777 1
0.664406616296013 1
0.863189801362242 0
0.359851199171284 1
0.493070891381877 1
0.601352681733955 1
0.68324847709355 1
0.866374031215822 0
0.536170552810781 1
0.391465141015719 1
0.563296114578389 1
0.637861014965825 1
0.543986560493352 1
0.349759235355158 1
0.43909880141567 1
0.763600411227204 0
0.304042866834893 1
0.269666076232259 1
0.630830426584804 1
0.598669873227634 1
0.731603893774145 0
1.1357225379175 0
-0.0317787504401956 1
0.494849965283774 1
0.546489283929535 1
0.432624078130858 1
0.530628736490947 1
0.571952990554451 1
0.357129643086405 1
0.673135853455721 1
0.551615656325818 1
0.968295280225187 0
0.431801969947332 1
0.688975488363892 1
0.446442027233448 1
0.373968930488291 1
0.642394605599312 1
0.591179590028808 1
0.800438595973932 0
0.826749785233621 1
0.377372816118167 1
0.727964894333483 0
0.700115606820341 0
0.636222670404933 1
0.47115832391055 1
0.893484385115003 0
0.578284399568812 1
0.532640530905681 1
0.556461424904063 1
0.65376055092248 0
0.531758191293384 1
0.915039241066535 0
0.671055905128657 1
0.782470595831414 1
0.890107234105672 0
0.358568368223199 1
0.512127593907585 1
0.583524730706169 1
0.174027300914716 1
1.12243875718734 0
0.768407988717531 0
0.837623968641947 0
0.62684701232636 1
0.890052861881902 0
0.18819165547868 1
0.13524843708241 1
0.666989849740689 1
0.758774303127495 1
0.571170723661003 1
0.219647890941029 1
0.418004482669256 1
0.926916082528533 0
0.351967427619351 1
0.705874971334089 0
0.987818886734414 0
0.393769501937193 1
0.59542218021369 1
0.891446112445839 0
0.80176078008815 1
0.395652248268057 1
0.616378005349604 1
0.596696155906976 1
0.681521493957394 1
0.593009806644083 1
0.624760032012259 1
0.619783067006462 1
0.949279360636582 0
0.726524132355158 0
0.831620971967978 0
0.672625553319431 0
0.148239364634603 1
0.784725640354494 0
0.577145752492065 1
0.781020761267831 1
0.689044582506435 0
0.723654444549541 1
0.709236783619278 1
0.516735274881114 1
0.789182603133669 1
0.784862098322007 0
0.546387493931885 1
0.504729770852504 1
0.657533860276495 1
0.485491865822162 1
0.569390749068561 1
0.678639482642752 1
0.436020248176129 1
0.602978237324357 1
0.819217098509428 1
0.834645043188187 0
0.436447763155115 1
0.336027546718809 1
0.602726253538799 1
0.291071094418372 1
0.563315440023716 1
0.363607141505079 1
0.685302635096532 1
0.465627304416079 1
0.539823026021629 1
0.88376171753065 0
0.723633720166376 0
0.812469437074269 0
0.696161152090155 0
0.825302890784538 0
0.597359376317126 1
0.954846428462232 0
0.700902936933974 1
0.736049644301333 0
0.74126353530064 0
0.638830729751764 1
0.679923115486592 1
0.450221639401556 1
0.645565138028406 1
0.656855166008092 0
0.462487010176271 1
0.614363731096587 1
0.585873551403572 1
0.647909542494745 1
0.403891253937812 1
0.0769790265381414 1
0.87201329871143 0
0.592316687150197 1
0.701067567608383 0
0.530381735007886 1
0.572952564129997 1
0.772508862999441 0
0.440794019568965 1
0.742945107245001 0
0.667364138590675 1
0.548742169759757 1
0.690592612062815 0
0.615521641964032 1
0.455045924678686 1
0.570626173867731 1
0.368782351400786 1
0.791731302940105 1
0.796083713160646 0
0.429865358592563 1
0.415339508277753 1
0.439849220647575 1
0.654328107714415 0
0.0448996767093554 1
0.590020745968582 1
0.507988137915923 1
0.892468284811713 0
0.722317734551961 1
0.446553133811511 1
0.886755187254063 0
0.568258722530287 1
0.558926625041445 1
0.304957414585524 1
0.442459603883568 1
0.431978060659653 1
0.386380151847551 1
0.890781646307644 0
0.565993123012523 1
0.994913846325935 0
0.461999123565499 1
0.490020517001318 1
0.553693394403607 1
0.568721765414348 1
0.600758226085799 1
0.438441937285226 1
0.276510915719799 1
0.961292902696527 0
0.737840472835777 0
0.609594641530027 1
0.678951173813047 1
0.629188664026236 1
0.358794140296204 1
0.456220192546963 1
0.504162977286864 1
0.72622879202654 0
0.806318976805447 1
0.623633614678884 1
0.469172235857899 1
0.469633581847478 1
0.746530397315715 0
0.75740433699031 1
0.524265177883049 1
0.594752466334297 1
0.56979205118937 1
0.271220168656831 1
0.262033116537457 1
0.936378060968278 0
0.907881849648182 0
0.509461689642967 1
0.765324589208328 0
0.368544060888247 1
0.537844109098843 1
0.668784351567893 0
0.357323280535242 1
0.61956302678349 1
0.684463069094545 1
0.643790754822429 1
0.458240071579625 1
0.743600824509358 1
0.608545505879291 1
0.7674031810008 0
0.991978443485241 0
0.679687589229645 0
0.721759044576034 0
0.438027416645467 1
0.43085095263134 1
0.558138770304947 1
0.503479705034697 1
0.695138049430231 0
0.497613076997858 1
0.94303071046549 0
0.673826168535019 1
0.393185444897934 1
0.996956650657373 0
0.645439740461255 0
0.43056409881169 1
0.655305176773109 1
-0.106009744442824 1
0.829171779321402 0
0.504646942246228 1
0.564382236717839 1
0.709336725606699 1
0.836361972846269 0
0.569561649853551 1
0.946104601057964 0
0.251473863543246 1
0.679878503858736 0
0.480838070339006 1
0.891719046917825 0
0.462943491113837 1
0.328738833878012 1
0.504740130901141 1
0.160613008991814 1
0.458010990315874 1
0.883278673268314 0
0.855206695458397 0
0.48573524916802 1
0.758556954221192 1
0.495366661788426 1
0.549938728950302 1
0.702877808730603 1
0.314108143765386 1
0.441047602469533 1
0.555797538150906 1
0.0688422749390303 1
0.668084839266373 0
0.596292697117362 1
0.198467407246792 1
0.806113479518719 0
0.304124120822369 1
0.550518849288149 1
0.735840571657019 1
0.59094921098273 1
0.770349712697796 1
0.794102606087322 0
0.469417194132991 1
0.0291521428942335 1
0.499571363710919 1
0.444068338283127 1
0.625389608261846 1
0.646948160711821 1
0.882759704371724 1
0.803319972853541 0
0.818552734157034 0
0.6816874760338 1
0.665300830567427 1
0.784509523557588 1
0.59785725790722 1
0.636168383830365 1
0.448614990360585 1
0.554962189197127 1
1.09390216073368 0
0.886581319736884 0
0.649268073700395 0
0.807526865385593 0
0.725374222882568 0
0.889431732956488 0
0.690672062469346 1
0.537403973549807 1
0.751833888948046 0
0.677403147809403 0
0.665935586109398 1
0.793739868215264 0
0.235793046249559 1
0.673958433920864 0
0.542662398074819 1
1.18039127184974 0
0.749241630639636 1
0.863314342884942 0
0.772213699365482 0
0.644520401907018 1
1.01389237141654 0
0.837093815055362 1
0.636350068779722 1
0.138333691248364 1
0.296354968875911 1
0.319208743685661 1
0.803156167318254 0
0.90463908649468 0
0.607327931793168 1
0.814091315574184 0
0.533980655565695 1
0.437210060194194 1
0.856289781765574 0
0.504704584894184 1
0.402142229225207 1
0.555313225104682 1
0.276827193428015 1
0.85057149762551 1
0.673188545065969 0
0.385425190187327 1
0.746977020208613 0
0.938899849666685 0
0.276997194420217 1
0.295276546779583 1
0.743344720712263 0
0.451218303188022 1
0.857225203122863 0
0.889118133517592 0
0.77205587759956 0
0.701778974958968 0
0.522907480710191 1
0.651948085600003 1
0.41789883456447 1
0.760318687237876 0
0.67042345958095 1
0.269512217895079 1
0.430515072540625 1
0.698569979102542 0
0.328356222334087 1
0.812296035615554 0
1.00589227729995 0
0.722900727648377 0
0.627180472009748 1
0.771386354707762 0
0.697840313364995 0
0.741893733777574 1
0.682923272254276 0
0.656311177254188 1
0.485595824495363 1
0.31589480947345 1
0.762150274423513 1
0.680489703376126 0
0.378267706010464 1
0.565128562544177 1
0.747317838833956 1
0.412577865233837 1
0.410779342237244 1
0.69150444127492 0
0.691950980843665 0
0.802900632706198 0
0.286245892301044 1
0.621196201284848 1
0.611769093844585 1
0.567696722477756 1
0.849547775918377 0
0.529779216191954 1
0.576566921390573 1
0.760058529715194 0
0.739688674893946 1
0.727566848320239 1
0.666205283759194 1
0.372562888962679 1
0.37726199342072 1
0.530114746067072 1
0.715116786814423 0
0.602547647213314 1
0.622813949757173 1
0.623680526943795 1
0.533688413808486 1
0.293118312963245 1
0.322368633378503 1
0.770280030648321 0
0.703564049584041 1
0.792695456568115 0
0.0781208718799776 1
0.460134598508053 1
0.649585950568042 1
0.54890358965312 1
0.823791688553363 0
0.877424771388395 0
0.544335531438032 1
0.620849687168485 1
0.85154714105182 1
0.46626826431435 1
0.861754468640455 0
1.0463195525709 0
0.166522173530696 1
0.466632675370803 1
0.760154618367991 0
0.841358499526789 0
0.346318176268196 1
0.609155148893641 1
0.616098207617144 1
0.219602707181331 1
0.512961289649991 1
0.69942419444555 1
0.572911421933346 1
0.359860327351748 1
0.607417633900424 1
0.464466351011889 1
0.716729136564619 0
0.731387403841395 1
0.609286614243401 1
0.590458568165432 1
0.444412777191136 1
0.385462335396843 1
0.795661005659699 0
0.859353659032139 0
0.625880306661919 1
0.820581423157072 0
1.06354826267353 0
0.736477647818722 0
0.71387387632629 1
0.700571318990581 0
0.347664236098945 1
0.57952876345383 1
0.630797985725961 1
0.83672851502514 0
0.610153738262566 1
0.568854338688269 1
0.691202982491905 0
0.699708245090329 1
0.599661943003974 1
0.533024694537784 1
0.389037439290044 1
0.699062415766577 0
0.399845804220086 1
0.747895185117315 0
0.836607395925054 0
0.674633737844402 1
0.152832271413907 1
0.812024099641657 1
0.648608005084412 1
0.43701468829977 1
0.892769741768825 0
0.70956667211289 0
0.150812068596514 1
0.485071956163879 1
0.398748701297954 1
0.766971754609907 0
0.481965853323109 1
0.754508420881286 1
0.933455643774667 1
0.39695428643926 1
0.475688316752786 1
0.737693713519579 1
0.54480056663377 1
0.456944828970608 1
0.682826860020044 1
0.558527916111848 1
0.517938238083347 1
0.0364327299353444 1
0.611050050034218 1
0.619562576864702 1
0.616988582176702 1
0.379816307907544 1
0.974566939570969 0
1.05801979173344 0
0.57025456519472 1
0.454087603589592 1
0.229464251389055 1
0.623436859519961 1
0.677396611588185 0
0.417602127196961 1
0.547068712114964 1
0.428745216338156 1
0.814745177411157 0
0.571102158670731 1
0.656849340833627 1
0.289065520189972 1
0.530033914423313 1
0.208463633668424 1
0.505093137282131 1
0.37540605854463 1
0.718057370164176 0
0.412175422254954 1
0.775544740217661 1
0.536628047487132 1
0.628696357003564 1
0.530836672881567 1
0.195187853089108 1
0.737774067830099 0
0.568982244883108 1
0.736462243183798 1
0.345643032952766 1
0.452599046926066 1
0.755695059312437 0
0.483026536940274 1
0.463971996145299 1
0.756235626878184 0
0.528170475955593 1
0.668901547462454 1
1.01413554232415 0
0.612740101957502 1
0.783203996415805 0
0.857256696514449 0
0.699163152856068 1
0.815688975906321 0
0.719080866096716 0
0.387871562887999 1
-0.122206641279353 1
0.41780482132995 1
0.538555565908936 1
0.415893620561229 1
0.788509498785454 0
0.97164782534488 0
0.310308962915949 1
0.668111355525718 1
0.588934119317547 1
0.451923731865009 1
0.484910349214558 1
0.576999359844047 1
0.562879562476768 1
0.735141878012412 0
0.551436988949799 1
0.660094899113171 1
0.642760288046218 0
0.588783498859568 1
0.678558264252566 1
0.528642905544209 1
0.31668999736666 1
0.613579596138283 1
0.384087737758459 1
0.503678394382945 1
0.738007199933289 0
0.750783110629829 1
0.498382005465943 1
0.608821697939412 1
0.269686739703273 1
0.649105160122212 1
0.914318455363531 0
0.773223304635982 0
0.795703534492686 0
0.734883276566832 0
0.717823637668584 0
0.589252563719338 1
0.533756605149324 1
0.327947061747071 1
0.22472042994671 1
0.586597206551501 1
0.732002006028051 1
0.62811378480586 1
0.685281874900211 1
0.587548242938994 1
0.424294805818785 1
0.819332494516198 0
0.791776440002721 0
0.47515821171845 1
0.596639853270646 1
0.854987939552082 0
0.552963507315591 1
0.595727475043618 1
1.11421312617087 0
0.919866280728858 0
0.627050408309367 1
0.571059015017618 1
0.556048030218278 1
0.25209132920015 1
0.660832487119328 1
0.654630759688642 1
0.078194609226496 1
0.740028819646231 0
0.435728569708052 1
0.492637638953438 1
0.569253382074922 1
0.532897973738349 1
0.715905022652235 1
0.57023481282504 1
0.648129130699538 1
0.494564433530058 1
0.761536513255549 0
0.819526860805625 0
0.532671341115071 1
0.551842977064903 1
0.643233286427905 1
0.222260005235329 1
0.739995686885936 0
0.700824466172998 0
0.799414262464245 0
0.722838901080345 1
0.846811453941075 0
0.704958829339237 1
0.957218913247245 0
0.836879561434555 1
0.538075071847322 1
0.849746424153312 1
0.814492678125327 0
0.500301046554762 1
0.431473676191018 1
0.903352768872923 0
0.601146764913968 1
0.92716792205805 0
0.350553942690226 1
0.514154351362623 1
0.886420006687319 0
0.684917699993343 1
0.353870350495844 1
0.218133368978913 1
0.133508161757122 1
0.910823367921447 0
0.662600341352827 1
0.891673145768316 0
0.485404990464268 1
0.569723467218245 1
0.622748159215362 1
0.677357928551249 1
0.658009776281745 1
0.618557662879936 1
0.322007492243502 1
0.791932768601228 1
0.598545452450354 1
0.817623516457492 0
0.384009878040153 1
0.695404479670379 1
0.914409547732188 0
0.811238490962399 1
0.297814064787715 1
0.439756547943245 1
0.493427361666359 1
-0.0168389253678911 1
0.289918621773975 1
0.919125423049398 0
0.333157761530471 1
0.821028472493182 0
0.30895212164701 1
0.728382906235328 1
0.866095875485216 0
0.647011399855122 1
0.507704159173097 1
0.506804252266567 1
0.367754368835348 1
0.533008045399264 1
0.34528437033021 1
0.819146993914845 1
0.574682254885458 1
0.37305156398503 1
0.528622957039302 1
0.741032139204108 0
0.852836758782308 0
0.748787762427102 1
0.772580282975901 1
0.664967783001588 0
0.56982512847536 1
0.581157364030274 1
0.88945355431593 0
0.788300591687328 1
0.483320062701029 1
0.554020823060339 1
0.352257443868637 1
0.353054267242629 1
0.908723963110346 0
0.146989244721748 1
0.57569033241027 1
0.771008052919939 0
0.352771533456416 1
0.559758648922907 1
0.287085798336085 1
0.303953620569652 1
0.660453265433226 1
0.664628817156867 1
0.584177528185166 1
0.34523207100755 1
0.580684521512575 1
0.570711597300468 1
0.68884965215343 1
0.80958692561869 0
0.338292404111611 1
0.766805793519377 0
0.559943933672819 1
0.507735503143651 1
0.554117754858362 1
0.253533442022722 1
0.87213652932673 0
0.242996947743882 1
0.232398509234257 1
0.382336270509933 1
0.578077552563789 1
0.598789935619582 1
0.690753345695836 1
0.572328727648947 1
0.894352853165156 0
0.613740223984602 1
0.797639573876988 0
0.759263068275247 0
0.776179236445281 0
0.801440261769434 0
0.645446676003726 1
0.51759985176422 1
0.641728874314029 1
0.660043518701347 1
0.798200349414807 0
0.727483526126175 0
0.730046535330314 0
0.834809602499008 0
0.866479909099357 0
0.6233122700143 1
0.732754841975186 0
0.805072830474925 0
0.32229629425887 1
0.70146538498822 1
0.884123712106693 0
0.688325099860838 0
0.406829133807142 1
0.411612853316946 1
0.491423599668447 1
0.590836309779104 1
0.350273053487107 1
0.493947200197641 1
0.823792541057523 0
0.943350713773821 0
0.693816089854795 1
0.552431237419739 1
0.538294389406406 1
0.734949276765221 0
0.575264182515096 1
0.468579057983494 1
0.524431544776105 1
0.857245392256373 0
0.50826712976876 1
0.915229465206318 0
0.613754738844256 1
0.615023601437809 1
0.311802776678555 1
0.962372695434867 0
0.549573784287402 1
0.54371710156888 1
0.45152890206141 1
0.404134335830868 1
0.771462013318861 0
0.254087449312984 1
0.843241255911155 0
0.859745641906659 0
0.210539119940193 1
0.851344738997653 0
0.770767742948925 0
0.785794820560689 0
0.477585714152316 1
0.724129692807997 0
0.161021420101445 1
0.606225379207387 1
0.65593966198994 1
0.734354179959101 0
0.367473677342701 1
0.587880481235641 1
0.386816697492491 1
0.536777885482491 1
0.206247682954576 1
0.627432749999997 1
0.703524346084918 0
0.304474067557984 1
0.881406014843748 1
0.692566790832187 1
0.628422326379308 1
0.262190689227617 1
0.430599926967579 1
0.442143810164588 1
0.914585124537812 0
0.815462936234314 0
0.438590256999778 1
0.231673712164659 1
0.420034603529733 1
0.556685777474784 1
0.0616799376193619 1
0.799320723147588 1
0.497533136009804 1
1.0482170683801 0
0.402747958399973 1
0.577143148498658 1
0.600537079641225 1
0.701032983344203 1
0.55188287390898 1
0.45383818496834 1
0.831345154672104 0
0.342839765903215 1
0.357221424493588 1
0.448291943396744 1
0.759938186639674 1
1.08933148325137 0
1.02531322944966 0
0.541919861082641 1
0.537071603859529 1
0.677672483572818 1
0.71671128725759 1
0.727906780370791 0
0.848492264795477 0
0.793443488739128 0
0.841907876064225 0
0.812832372173513 0
0.823034401040368 1
0.257573206043147 1
0.701868722754717 0
0.523754815918202 1
0.635653473149567 1
0.650055691051794 1
0.412283043252629 1
0.919878431660349 0
0.417223942853457 1
0.638485897690389 1
0.306889324832505 1
0.510875227722252 1
0.37023104262265 1
0.886379125736729 0
0.774695501617573 0
0.479926265985481 1
0.541300906935255 1
1.06319479100467 0
0.648746996687262 1
0.571590615811596 1
0.441160945884798 1
0.670906529079885 1
0.581921324868922 1
0.487946848850605 1
0.787530927121301 0
0.553683863223066 1
0.6518762689183 1
0.146556768290678 1
0.782607989511528 1
0.397086805238889 1
0.744684304690464 0
0.158737493054164 1
0.387001541476142 1
0.501399878675418 1
0.717405470159139 0
0.168734753841587 1
0.466646091285157 1
0.734560929242756 0
0.529971391259379 1
0.587003007474809 1
0.549497641359212 1
0.765144589144788 0
0.393235149643193 1
0.615852276231079 1
0.464786135074742 1
0.758976091266021 0
0.812493053842865 0
-0.143074208044844 1
0.270355038455507 1
0.506710469217838 1
0.689502493035189 1
0.562590562377652 1
0.377350145017989 1
0.754098602499361 1
0.604608762878704 1
0.571299270535795 1
1.22215398071848 0
0.800830007890516 0
0.599741813061084 1
0.798159169138079 1
0.419771210639003 1
0.407541335213489 1
0.993107391109426 0
0.849025767080348 0
0.879044042587141 0
0.752282830619427 0
0.5124403389491 1
0.591046471974902 1
0.610118098834562 1
0.435132991445485 1
0.569106334107294 1
0.573013484241671 1
0.533883169985262 1
0.40363798707744 1
0.294494305228762 1
0.654561357578213 0
1.11407941594064 0
0.759652929234451 1
0.636446174289861 1
0.431122021099607 1
0.585513265167738 1
0.789260930659224 1
0.466206255347351 1
0.706548648412243 0
0.575718627588809 1
0.551860129251153 1
0.401246802545181 1
0.643958152318757 1
0.82564842354504 0
0.641327613999021 1
0.682811745849782 1
0.440446808292113 1
0.380761823426885 1
0.154907662660099 1
0.887385191164339 0
0.733326507660196 0
0.38007112581158 1
0.684891333454291 1
0.576453699555842 1
0.739898335667472 1
0.800174091534109 0
0.500110347293037 1
0.676552612621438 1
0.48379788093737 1
0.605038350599774 1
0.547624620555823 1
0.971380040852799 0
0.896607866017676 1
0.515630902802259 1
0.721647643150347 1
0.535616205442221 1
0.441234424198048 1
0.137392653173298 1
0.908313707620666 1
0.436778020316223 1
0.554606029691966 1
0.465190089655848 1
0.600060396218259 1
0.566037993358043 1
0.857880474683044 0
0.444628311908777 1
0.486188359903688 1
0.508172736431101 1
0.761870712391077 1
0.559116578436544 1
0.578370922082122 1
0.582306582406873 1
0.475232432922219 1
0.830070197707868 0
0.542748753989052 1
0.56239939962038 1
0.280545857021687 1
0.902177070264621 1
0.47354744560385 1
0.360098702571423 1
0.642316530735361 1
1.03827456998152 0
0.599512384119313 1
0.781510643415626 0
0.56217593953353 1
0.942829539699681 0
0.258114377169135 1
0.686771140053936 0
0.686725965140831 1
0.538502438838355 1
0.592442398445047 1
0.238802775981205 1
0.693295683893426 1
0.743190712921613 0
0.752612259984984 1
0.551444915445965 1
0.540521525559099 1
0.538762055503588 1
0.900127749370003 0
0.584215262946025 1
1.08899151203327 0
0.542209061197133 1
0.896098483499598 0
0.796762632425054 0
0.41088360843719 1
0.758846101365623 1
0.969653067695889 0
0.639992693966014 1
0.577481148828868 1
0.744261631765415 0
0.481283056201018 1
0.400295915554197 1
0.493089940768649 1
0.692212784127741 1
0.807436334276116 0
0.570630360155457 1
0.870290167394392 0
0.568513741645064 1
0.476252768799878 1
0.298555029926157 1
0.546287350498244 1
0.687772382506706 1
0.196810080311202 1
0.558000367354748 1
0.514888983919093 1
0.0634527032343597 1
0.731093737960363 1
0.595893386937441 1
0.382917028801203 1
0.752795476848976 1
0.908658788468507 0
0.597605842658868 1
0.410410509172489 1
0.615756379158861 1
0.451054381161156 1
0.635920633595678 1
0.602588392673682 1
0.9546294742236 0
0.729938264275799 0
0.569702744309312 1
0.69097852388291 0
0.431040874055326 1
0.288761262630381 1
0.528088618614473 1
0.825114751485249 0
0.426371602615209 1
0.714611464587781 0
0.606637003195073 1
1.08755989149661 0
0.608314221857671 1
0.625663588944813 1
0.746426384456325 1
0.750323409349103 0
0.677259619716335 1
0.569480294035438 1
0.263290719637584 1
0.699416238798647 0
0.597934121483563 1
1.08024390495223 0
0.476947218333721 1
0.558350908482667 1
0.624122733414032 1
0.211618496959686 1
0.460247015807294 1
0.189226734695531 1
0.735951592035577 0
0.536701568193902 1
0.631853676681381 1
0.705121721083404 0
0.617282970406845 1
0.598063143260142 1
0.602304528257731 1
0.445460539549413 1
0.575539576101053 1
0.626774385890092 1
0.531620526665757 1
1.12321245426561 0
0.669047200422839 0
0.978753839828327 0
1.23835900098306 0
0.875197016392294 0
1.10085390603033 0
0.814971572517832 0
0.509378859396256 1
0.819723409532073 0
0.932639325394017 0
0.692619710934183 1
0.715750265095699 1
0.706592623899828 0
0.657948062955595 1
0.467463135933914 1
0.592850351550341 1
0.851274382100967 0
0.829026326641737 1
0.993952165254541 0
0.822263807320626 0
0.757168415181277 0
0.251682513352494 1
0.558364211443906 1
0.135818408713973 1
0.519863339006753 1
0.692423725118306 1
0.208865524380174 1
0.838395957095358 0
0.87555502897109 1
0.346040651210399 1
0.315349417225688 1
0.79067544936251 1
0.872717046161721 1
0.738000385584148 0
0.708203886581899 1
0.755838517428833 1
0.241323917912881 1
0.275156042468221 1
0.607505666464851 1
0.791552879886918 1
0.571836725917951 1
0.600640587541219 1
0.267392730192851 1
-0.103628211817986 1
0.555349446951377 1
0.627264863598158 1
0.943994185312139 0
0.0243877597168109 1
0.231305497451584 1
0.303646543689885 1
0.55361966183037 1
0.631184626187123 1
0.868664423553172 0
0.224559536639584 1
0.645557561693243 1
0.299431688310647 1
1.0464568842506 0
0.46365997459921 1
0.756374981355377 0
0.57132885228232 1
0.685938978942456 1
0.763112251647283 1
0.633338134046349 1
0.674674897115534 1
0.316085319947228 1
0.768876380541501 0
0.540573753442645 1
0.549965230662776 1
0.53468287621442 1
0.80969313574709 0
0.623371373291601 1
0.742397874552836 0
1.12453235466293 0
0.460988687782319 1
0.499343889231065 1
0.500698387746689 1
0.651825896981403 1
0.442223358869914 1
0.4683381740254 1
0.606204137491993 1
0.586883569738722 1
0.362743742938304 1
0.964290512860323 0
0.406325943375197 1
0.198395949044206 1
0.657838324762084 1
0.844944164907062 0
0.931074809951709 0
0.636365307102865 1
0.992606623044262 0
0.717845012655811 0
0.693001799642315 0
0.824815387873504 1
0.920514734534861 0
0.868446970325911 0
0.879495692342166 0
0.498357175038809 1
0.669905371720022 1
0.995688821560318 0
0.542899763450373 1
1.14282654103963 0
0.502279017324654 1
0.976964391772296 0
0.328176880592093 1
0.85617809707747 0
0.989386261525114 0
1.011551150628 0
0.704007858272961 1
0.724001215192158 0
0.726598428767571 0
0.550780032312889 1
0.317685640607351 1
0.857025282101654 0
0.601838125204094 1
0.459975179338196 1
0.405309807892276 1
0.718375137808758 1
0.659921512805471 1
0.540069429279234 1
0.528531224586817 1
0.584662420775267 1
0.572039893612936 1
0.579439808306454 1
0.705986605735085 1
0.842448267413034 0
0.164545225912434 1
0.313100910869294 1
0.407957657343307 1
0.378828608423996 1
0.501390597262214 1
0.809760226983758 0
0.588132661720132 1
0.496225641056679 1
0.267100464378951 1
0.411738888638858 1
0.354341570735208 1
0.312208407244349 1
0.625917387610903 1
0.709145871884016 1
0.777571232746196 0
0.85703502055077 0
0.592381479114084 1
0.493523676223426 1
0.856916956272862 0
0.6612452090587 1
0.509004497419803 1
0.6883733298544 0
0.737692716171707 0
0.216409509815557 1
0.218643324551221 1
0.631433718442952 1
0.0922209603359168 1
0.594638108495095 1
0.420805775662974 1
0.536048069418025 1
0.674839681041773 0
0.463881381741455 1
0.501150465741765 1
0.194482701598861 1
0.605054446666472 1
0.327779103222467 1
0.486641818018008 1
0.912238492322439 0
0.634830207372214 1
0.333029284514427 1
0.492837336035615 1
0.650675741261698 1
0.800067941008846 1
0.586376437065341 1
0.361911115518167 1
0.339219571018924 1
0.487424733779672 1
0.976622466162263 0
0.322850313051947 1
0.847788167784756 0
0.8897805499239 0
0.93646090418133 0
0.431865040483426 1
0.802451011631867 0
0.630360796804556 1
0.698741461843504 1
0.525169017726689 1
0.826837594737409 0
0.382800625256865 1
0.432397999061339 1
0.598368297364919 1
0.594507488500491 1
0.181057013233276 1
0.597298390440982 1
0.592321916381997 1
0.7187489536223 0
0.693004009616451 0
0.492063583189627 1
0.670156747193693 0
0.603146013804086 1
0.440675302426956 1
0.585503006100667 1
0.582329805366531 1
0.68830715537257 0
0.463031391539955 1
0.814273140118006 0
0.651451361919785 1
0.499060476711907 1
0.438389676013342 1
0.898551270705854 0
0.597797261898807 1
0.638836038921369 1
0.492740980723281 1
0.709570900168018 1
0.802506562785306 1
0.520065953884805 1
0.73337977895722 0
0.601128280620768 1
0.520656360572377 1
0.69715005341916 1
0.497132696819739 1
0.421208369593863 1
0.501996211466487 1
0.712413368940655 0
0.501612110830267 1
1.01246805228458 0
0.778265743809141 0
0.828212894725709 0
0.422328661148484 1
0.746205491703587 0
0.801700661385279 0
0.477869633748527 1
0.877475637570373 1
0.31887287072812 1
0.586343231224189 1
0.713236787713942 0
0.731996847493674 0
0.399254710692284 1
0.733454393050538 1
0.733177159178743 1
0.826898544298971 1
0.291112337228667 1
0.69619655547905 1
0.76049599778056 0
0.675428970095176 1
0.772013759984355 0
0.230193875423375 1
0.500279166675121 1
0.530630610954244 1
0.270394765055608 1
0.91693286086712 0
0.78521411495937 0
0.586396277412486 1
0.510962804608194 1
0.494401211439172 1
0.58145955608638 1
0.862434801978802 1
0.753128711538614 1
0.42000215586245 1
0.529060953175673 1
0.720074884102749 1
0.514686114215198 1
0.461723602665256 1
0.957003459967755 0
0.395395188419358 1
0.628302259593576 1
0.490570720698989 1
0.817025281235682 1
0.743399116490882 0
0.175219837007653 1
0.682834253775279 1
0.885875173882742 0
0.233532426059308 1
0.0582663320118649 1
0.924112927847932 0
0.764203763422021 0
0.571348472950223 1
0.562736113324764 1
0.317643418776304 1
0.685361730916236 0
0.825709869664934 1
0.821886519791035 0
0.756397906012848 0
0.538715867339453 1
0.338781528031685 1
0.637282496022014 1
0.424615472838501 1
0.482157314877933 1
0.904947835422514 0
0.341012691146009 1
0.647663206541797 1
1.15567041216478 0
0.559609377967816 1
0.452830800848177 1
0.671414910010686 1
0.529109566435024 1
0.527288921144573 1
0.388717707857268 1
0.812826750631896 0
0.831485104741006 0
0.847353480410484 0
0.849245772398337 1
0.259267491804439 1
0.737102240987949 1
0.703283578469857 1
0.710192243068954 0
0.536485929762514 1
0.617550651721905 1
0.490023007784341 1
0.677501391692779 1
0.535638228616129 1
0.810743910055487 0
0.518420795659913 1
0.573005395566698 1
0.425974507805927 1
0.365856158218048 1
0.309954095854337 1
0.716179818009842 1
0.683786536862697 1
0.937714556362502 0
0.45805754299083 1
0.669105887572033 1
1.00146658712263 0
0.303746875946789 1
0.288024074936887 1
0.799463173573215 1
0.517955020006382 1
0.867790848432514 0
0.520231280496198 1
0.578179167396541 1
0.76408271382882 0
0.733867500849149 0
0.554998998550438 1
0.895764182576192 0
0.621170391913138 1
0.396817980945838 1
0.678337167463557 1
0.396694307867244 1
0.806507906764676 0
0.739384806229879 0
0.409551903160997 1
0.637018916570121 1
0.493305894739625 1
0.59440328726937 1
0.405230018537649 1
0.418738688336355 1
0.451043438785085 1
0.584357657493487 1
0.621261501338264 1
0.617759842510274 1
0.450702872327954 1
0.346213229209766 1
0.722063040245914 1
0.584827336822453 1
0.213319533403599 1
0.617388240765527 1
0.903388619619002 0
0.535641335570272 1
0.72409227788765 1
0.479640554131926 1
0.614905549649584 1
0.785051956304726 0
0.797131676229092 0
0.130333059591018 1
0.652112820776749 1
0.48136281870322 1
0.418994915974227 1
0.589865932929938 1
0.660984022233096 1
0.674016874364503 1
0.600551975185954 1
0.759983881648986 0
0.587677114944117 1
0.0854572414806491 1
0.420243198936031 1
0.899030170558573 0
0.423680924528943 1
0.62683774311244 1
0.479671753257157 1
0.181093424524181 1
0.521624108080602 1
0.652861037361023 1
0.276659457721656 1
1.03404915940077 0
0.439019160286439 1
0.980401185653149 0
0.943908254964603 0
0.568493945419431 1
0.523546884120348 1
0.81112645578934 0
0.364723809166445 1
0.823962347424922 1
0.532587610888619 1
0.590778652255394 1
0.276709330231692 1
0.595405200426489 1
0.701527816750827 0
0.496728752228546 1
0.7931785558781 0
0.54925940312913 1
0.496691308086457 1
0.6679222069889 0
0.757653137674958 1
0.741233107831415 1
0.68621726741959 0
0.600580736619464 1
0.720200122011267 0
0.541493475953595 1
0.51919840090985 1
0.490301843697169 1
0.384867391358448 1
0.563266315953187 1
0.545862685075642 1
0.758230923192466 1
0.796962130680854 0
0.591355511241359 1
0.772075183125116 1
0.577982140482495 1
0.337634650809717 1
0.667795897473493 1
0.955704832686401 0
0.89526326854649 1
0.33688457941148 1
0.514817278913535 1
0.432335305327106 1
0.48806458379829 1
0.383286855816701 1
0.614402666921486 1
0.67920497731694 0
0.566678445268517 1
0.827400334270272 0
0.821619258477094 1
0.645485440285415 1
0.689219013854855 0
0.507203539413268 1
0.292847666459949 1
0.704252669318002 1
0.197201496657762 1
0.892142504265422 0
0.832743472034108 0
1.09179277553049 0
0.287940791719564 1
0.809531250654434 0
0.598726138764454 1
0.43983061532386 1
0.36754323236755 1
0.536078849976722 1
0.455470117868308 1
0.62625408822499 1
0.291478628915344 1
0.495759944189573 1
0.607826608307152 1
0.741139434110514 0
0.618201572554269 1
0.980368654901066 0
0.535010561515269 1
0.554042658955651 1
0.594900784749646 1
0.895246199819666 0
0.816460241025699 0
0.683774638941383 0
0.661611564276026 1
0.622769176490398 1
0.340475413707828 1
0.621672493216708 1
1.04549598725796 0
0.492156460955873 1
0.874769423455059 0
0.579719496948596 1
0.37886810607931 1
0.675777781001982 0
0.584538944310157 1
0.876685970959519 0
0.992808786758437 0
0.872689396871246 0
0.799039145779191 0
0.757796852737063 0
0.732613709623615 1
0.848811430796466 1
0.793283643355216 1
0.671636969327216 1
0.682784527126996 1
0.696799401564892 1
0.606283892442211 1
0.800175288482198 0
0.284083591044861 1
0.47036861802851 1
0.921067276908871 0
0.698287267628635 1
0.477840932724384 1
0.811468801733078 0
0.415722109097138 1
0.478728248125373 1
0.847504035960843 0
0.836100444866709 0
0.62484927898886 1
0.49971957932271 1
0.383775612749776 1
0.0717037889810495 1
0.670186201048121 1
0.229483801944229 1
0.774233678391902 0
0.530056569941721 1
0.295097772818692 1
0.284941385308102 1
0.116490057721978 1
0.49145921124803 1
0.198816127088571 1
0.68321121545027 0
0.626021410367838 1
0.616982265627829 1
0.719909479264743 1
0.530600152583799 1
0.688245329495892 0
0.607991231443321 1
1.0517275660568 0
0.785611736561375 0
0.39984688077834 1
0.676117197052906 1
0.669140964801977 1
0.745997442462901 1
0.361449678296253 1
0.619755338169092 1
0.331190224094218 1
0.475089482120844 1
0.468933272124993 1
0.436161137121748 1
0.42339440906057 1
0.223823527937568 1
0.604373456721242 1
0.502915137071556 1
0.619760264584813 1
0.449428982620549 1
0.829243327487027 0
0.64721818268579 1
0.599428025256998 1
0.489923329956852 1
0.439371327302315 1
0.328792407857148 1
0.479228016942282 1
0.896177183063496 0
0.445318624153951 1
-0.00675976253381867 1
0.290324832376788 1
0.560128822374702 1
0.174482154454534 1
0.834888000185983 0
0.732081084779069 1
0.684261294489153 1
0.476426945711025 1
0.528535065117265 1
0.605491965355816 1
0.6395677107326 1
0.342167230112081 1
1.33161876398969 0
0.36896442258353 1
0.508934801626435 1
0.754232987416368 1
0.882207307482327 0
0.969403478178378 0
0.736009491363714 0
0.706717436816048 1
0.785544943955035 0
0.641469551662811 1
0.758421910915534 0
0.671661842737344 1
0.661095360922926 0
0.601291655122455 1
0.36306515287818 1
0.721959626188255 0
0.306705593820402 1
0.691669739684945 0
0.343667210079744 1
0.998100267788934 0
0.725113980266256 0
0.381095983646364 1
0.599982443605475 1
0.92585658667529 0
0.500821129375825 1
0.750726244185706 0
0.704756257618934 0
0.226034605880898 1
0.615789169130564 1
0.647442951719859 1
0.792650127859433 0
0.490412487149276 1
0.725471124293728 1
0.812361478046081 1
0.746541261270662 1
0.46555018133717 1
0.292333462046104 1
0.726346260769904 1
0.701009488028494 0
0.722231501577236 0
0.48452080460792 1
0.589071627599841 1
0.596924470523269 1
0.479096032853695 1
0.791165009508988 0
0.743355503065825 0
0.598175844759216 1
0.84705912439562 0
0.349552343443806 1
0.279050013728964 1
0.719113592419693 1
0.724364977634401 0
0.542198961514393 1
0.551719146271791 1
0.47138325696183 1
0.910064677580617 0
0.4581310847558 1
0.862379843891722 0
0.842059381538443 0
0.377838361786712 1
0.533748943213196 1
0.466477811555576 1
0.781942965779232 0
0.660693896801651 1
0.653308895464532 1
0.759789868890239 0
0.350197686283711 1
0.442329387738695 1
0.797922855298561 0
0.726614821635848 0
0.661024949481841 1
0.818746924746039 1
0.966955497962569 0
0.448974917241185 1
0.42454484492477 1
0.624878820263037 1
0.634401593837784 1
0.917668726706823 0
0.840003414564636 0
0.535074531988651 1
0.701336484492811 1
0.823463768442586 1
0.73750916905578 1
0.522108703114581 1
0.84235840706639 0
0.494440876752074 1
0.574229804381033 1
0.299515899489627 1
0.107647388768894 1
0.706300489495679 1
0.814491762187721 0
0.784456091761591 0
0.554782320751405 1
0.579767387497847 1
0.49030052087931 1
0.870282832193407 0
0.4197722555114 1
0.569455639890274 1
0.466539594702728 1
0.730168667545184 0
0.745381341052205 0
0.657308639808675 1
0.574516837669809 1
0.809288685961084 0
0.986457452998013 0
0.582697025433375 1
0.655844004027122 1
0.688949791132533 1
0.854533288832215 0
0.827842721527098 0
0.424172658671008 1
0.768737976802052 0
0.561852109148006 1
0.562105091300452 1
0.578882043742442 1
0.330579003298263 1
0.702763678335473 1
0.523579878512359 1
0.730643228232997 1
0.224246101416904 1
0.920694199362117 0
0.57176500742197 1
0.306281470367414 1
0.788112060479426 0
0.658987875788065 1
0.930945626095291 0
0.706364251475163 0
0.601779072120568 1
0.835363261371154 1
0.480382897538309 1
0.553988047370401 1
0.594271254479868 1
0.695020979939208 1
0.610203318496564 1
0.331721979701696 1
0.725201488829556 0
0.400953088408146 1
0.85111449302838 0
0.153679783634855 1
0.906935509078313 0
0.797315421554264 0
0.608372675840321 1
0.639520552527592 1
0.491581583406776 1
0.987578847046148 0
0.383793642264061 1
0.995688766026521 0
0.395116959801422 1
0.549657317790224 1
0.449513630845679 1
0.545936732450324 1
0.390646150021704 1
0.817517443427156 0
0.683707677733411 1
0.532698726208018 1
0.858069948356627 1
0.704266510509114 0
0.787711847173078 1
0.689645339943434 0
0.928856511315611 0
0.679623077114491 1
0.236571240569587 1
0.531085085762478 1
0.515851521679581 1
0.752132167028368 0
0.716001634202974 1
0.270760977165241 1
0.489076310646459 1
0.862029374543779 0
0.914116017962234 0
0.364200632097741 1
0.760188192228075 1
0.273440638690518 1
0.769318852749219 1
1.12231287079405 0
0.891354742811302 0
0.683154464030691 1
0.713841080531257 1
0.70819141311968 1
0.217384647170231 1
0.777967289493281 1
0.517061493698487 1
0.593672746469948 1
0.413918945627526 1
0.771858881696421 0
0.564352114339246 1
0.416784466083622 1
0.552522100197582 1
0.785529144117652 0
0.553839801399319 1
0.740923598066063 1
0.510626500582582 1
0.330543887184087 1
0.614461665668397 1
0.866524061478484 0
0.802081240894748 0
0.675820226424793 0
0.770332160063495 0
0.719340399030793 1
0.7274681567776 0
0.193956789849357 1
0.888534555896017 0
0.801790455112336 1
0.563285677036331 1
0.694024082087969 1
0.953889539319951 0
0.484041739408186 1
0.494799186093487 1
0.818105785075342 0
0.42890338786318 1
0.469209639769988 1
0.460858705062324 1
0.756157949429684 0
1.01654352012615 0
0.568967162741961 1
0.82696420841565 1
0.540589650992093 1
0.503011329610156 1
0.875514101503784 0
0.260540694018546 1
0.632719935522398 1
0.751758539234197 0
1.03496082498216 0
0.711019548720524 0
0.328894958639607 1
0.62350952636233 1
0.869189115790354 0
0.520208532305785 1
0.492299756120819 1
0.710818579193049 0
0.524924480396468 1
0.350655219886596 1
0.838591965700599 1
0.687204962847445 1
0.524008751058279 1
0.677299458317096 0
0.614472791968733 1
0.330444941435024 1
0.944613712023415 0
0.717303198306681 0
0.845912359103215 1
0.208018199947289 1
-0.0159449685456309 1
0.781769072811674 0
0.38620885873378 1
0.515727877227261 1
0.698490795223341 0
0.637488861748361 1
0.892858143077026 0
0.779727310571423 0
0.469939175103059 1
0.330697648573569 1
0.359822727026732 1
0.409555618398557 1
0.527147527775261 1
0.909452435685629 0
0.798111289928848 0
0.732824044770004 1
0.955928277950279 0
0.839012521433267 0
-0.0858470516879228 1
0.526616539504916 1
0.647256603622653 1
0.754464738095377 1
0.725332824874135 0
0.553402252443863 1
0.84380155747528 0
0.518293505759773 1
0.852170174766282 0
0.372942859872536 1
0.534474817985852 1
0.661269090659277 1
0.391354123655306 1
0.629289722496119 1
0.56149659985173 1
0.612846622204808 1
0.718261776243453 1
0.502818036832741 1
0.371725261043061 1
0.880529112168477 0
0.740435430369908 0
0.503848638350398 1
0.706205655889017 0
0.579595955023356 1
0.535906477405582 1
0.616103646231997 1
0.330152907113386 1
0.912960276105507 0
0.288989860226071 1
0.851639066039813 0
0.746616405487452 0
0.318379539439454 1
0.571035198847441 1
0.911276288031343 1
0.977092218583967 0
0.54648108632701 1
0.770159707647986 0
0.358804221579883 1
0.715010573108333 1
0.263416430407662 1
0.688079210083006 1
0.618283228656873 1
0.764284297801146 0
0.258300028247766 1
0.997635384939695 0
0.693408751239418 0
0.710378478087819 0
0.738095876533582 0
0.554763007173893 1
0.618774291931174 1
0.519324656585865 1
0.698027595775426 1
0.291134271930201 1
0.320843707532391 1
1.16827795371016 0
0.679481894108591 1
0.521571330213135 1
0.427028893575811 1
0.320617912588455 1
0.85783414577513 0
0.592085450350113 1
0.755698335908514 0
0.723610637642345 0
0.800417547427793 1
0.660858660113353 1
0.715699881029385 1
0.417381103737289 1
0.574397625110264 1
0.806807950976612 0
0.626947038152248 1
0.467799513954286 1
0.907730851042112 0
0.666253261926313 0
0.621568677893223 1
0.25721992887771 1
0.595771406388352 1
0.612271275337461 1
0.405535172523332 1
0.479629675217372 1
0.466184171125842 1
0.547872863616994 1
0.68410498921945 1
0.689105069427939 1
0.716576796822609 0
0.195371025159785 1
0.934567920786241 0
0.688095344910201 1
0.64144217150242 1
0.339375270854665 1
0.646836089496579 1
0.729695316617753 1
0.71963284050655 1
0.90906025824319 0
0.634809908607049 1
0.610335471015989 1
0.7548613204543 1
0.671820659984828 1
0.391019289610265 1
0.759757447498459 0
0.459116268975781 1
0.783765863742346 0
0.750230329495299 0
0.678163838817754 0
0.549319022273112 1
0.645690506067248 1
0.805126832243372 0
0.58496967460302 1
0.832431993168392 0
0.384483154725348 1
0.628886555071434 1
0.56386430206227 1
0.385797633901456 1
0.503410582483611 1
0.779000234120011 0
0.713951749144897 0
0.425891713420268 1
0.497562602804193 1
0.415486780335427 1
0.563388692920009 1
0.176192075069014 1
0.758361889087332 1
0.195965551993431 1
1.03132415829168 0
0.411129508351887 1
0.553620455557205 1
0.365904929449838 1
0.304102657870588 1
0.748372891332642 0
0.763353159304683 1
0.787824400380914 0
0.532778129556809 1
0.827269260286811 0
0.789847223278431 0
0.752122702703678 0
0.779044757945606 0
1.0566361693946 0
0.582545359273884 1
0.707310446207949 0
0.529225736873901 1
0.547409397031692 1
0.47967424049242 1
0.896475192969178 0
0.745453551676171 0
0.624468592145774 1
0.706248951054532 0
0.358768023530524 1
0.496375369356929 1
0.317676626413989 1
0.719233742879905 1
0.478768386554329 1
0.636520613436356 1
0.969677296979108 0
0.799778158028417 0
0.333587513312148 1
0.37467003757871 1
0.704666659097751 1
0.887141268151109 0
0.444440705992348 1
0.760891121849595 0
0.674325544028997 1
0.569154069375535 1
0.847040755660651 0
0.78214287850097 1
0.665075353655668 1
0.760288480510652 0
0.521082050188691 1
0.485908229087447 1
0.956880029195971 0
0.659373471936861 0
0.87013374828649 0
0.736801973261179 0
0.664242637349643 1
0.807926876184235 0
0.802583489661159 0
0.51995615651069 1
0.229266121583756 1
0.530848763151099 1
0.49408810007574 1
0.857964686555422 0
0.463947031306556 1
0.532106171186782 1
0.532306745527736 1
0.675611042843722 1
0.64817329968037 1
0.624255962664831 1
0.994010138328023 0
0.862301197796639 0
0.686796987550768 0
0.343129793906692 1
0.179006225029197 1
0.524018138074592 1
0.625688084951431 1
0.548469372075043 1
0.962057005966546 0
0.382660268907928 1
0.202265828036758 1
0.907003640134964 0
0.551150352231505 1
0.690689975958309 1
0.377592078258997 1
0.851050319026862 1
0.833189134805104 0
0.925247530888022 0
0.719672002631832 1
0.53861777913066 1
0.854000394769123 0
0.693718616469483 0
0.443821596458477 1
0.264336007385099 1
0.769529126470068 1
0.379135034812563 1
1.02413266013637 0
0.804581654596199 1
0.723104286948376 0
0.406604790824122 1
0.433738605864246 1
0.601634890633934 1
0.822478537719804 0
0.549228490469237 1
0.0463951768528825 1
0.503018139481539 1
0.701764201355183 0
0.884329321242819 1
0.503786854994305 1
0.723812135604992 1
0.549515432858299 1
0.371896871424845 1
0.117337427412555 1
0.649852834886594 1
0.433126067850699 1
0.72780177060349 1
0.746894415710159 0
0.622059291807889 1
0.0509006598063255 1
1.09833094003491 0
0.74569501256655 0
0.609764349234879 1
0.670946815426128 0
0.766752161359936 0
0.847246583528178 0
0.777764736945676 0
0.555228997771738 1
0.563235788470408 1
0.787041398844174 1
0.724641761752547 0
0.758214625481892 1
0.593340097469514 1
0.506197048702883 1
0.867595090959254 0
0.746787807282891 1
0.888085882064988 0
0.733040396297216 0
0.528254170572711 1
0.741979168238285 1
0.931781928043885 0
0.5121002042586 1
0.939715855195308 0
0.184026435254019 1
0.483474791030765 1
0.361359317959913 1
0.943998676732352 0
0.755803482876678 1
0.564644827256302 1
0.729959186524201 0
0.608160827603002 1
1.11792762561787 0
0.637236043234718 1
0.652937361928339 1
0.568386111926948 1
0.462416508899656 1
0.622992236670653 1
0.485309565231187 1
0.860373619159285 0
0.54499492679325 1
0.766872017310597 1
0.58009005668983 1
0.458722428280451 1
0.568244318432631 1
0.47146547132775 1
0.515243912263915 1
0.190794126673519 1
0.692924692704437 1
0.508819817887924 1
0.680879093713281 1
0.334203054562804 1
0.591847087411836 1
0.55495621452363 1
0.61385099032618 1
0.823042544648074 1
0.352837866093956 1
0.766913419817433 1
0.739434251884976 0
0.457477843854456 1
0.781879930080089 0
0.611772988722622 1
0.771241533365736 0
0.733428745163394 1
0.559999352184446 1
0.335129839804906 1
1.03893018041631 0
0.789281511879101 0
0.750190835563269 0
0.615507238735999 1
0.642723276865796 1
0.761048582123633 1
0.821654773696299 0
1.04282485565053 0
0.530954108760094 1
0.597713793572424 1
0.559538256415219 1
0.87386722937722 0
0.745415675651478 0
0.898367820622357 0
0.809643783397383 0
0.963610160766526 0
0.34686215058025 1
0.392581344005695 1
0.305361049031383 1
0.506023938050506 1
0.700764099971817 1
0.665884500781682 1
0.498610362985646 1
0.339441062517965 1
0.534484240361285 1
0.492764377252528 1
0.751127187526073 1
0.600304333702637 1
0.638041272189632 1
0.859515160493595 0
0.331804351972624 1
0.662558956567538 1
0.37072582955675 1
0.967690361793754 0
0.824267540924885 0
0.665782253310069 1
0.391855679209965 1
0.557736819170422 1
0.63317891701655 0
0.659208655193467 1
0.782820119768644 1
0.448137128415194 1
0.318733345670392 1
0.459478369509439 1
0.702921996356682 1
0.494874730741525 1
0.691479766756061 1
0.723868161850528 1
0.468127394970489 1
0.901304279007286 0
0.725608911795519 1
0.604281125270467 1
1.05105469450764 0
0.645875337941521 0
0.934827843865653 0
0.748974868522572 0
0.782902532868995 0
0.72541727552038 0
0.759585767457552 1
1.01577595097999 0
0.384463199307933 1
0.941180771423514 0
0.62152182050462 1
0.727551003904237 0
0.566722044328245 1
1.03740154942476 0
0.736433455976865 0
0.510286089029781 1
0.781602171503435 1
0.665937075861881 1
0.330042270052943 1
0.566323580178821 1
0.331058364638671 1
0.32699476721034 1
0.830790502857523 0
0.618765711209038 1
0.807769219223555 0
0.580738714389628 1
0.96731395795373 0
0.442844783564377 1
1.01615902519035 0
0.412115141736916 1
0.540121352695939 1
0.727622447329692 1
0.628830300587417 1
0.265959529211975 1
0.71020487787668 0
0.384864804416456 1
0.688311775128312 1
0.474725811459529 1
1.18719082168269 0
0.126154977916707 1
0.486466003164872 1
0.369136695526932 1
0.276266617509455 1
0.62780385301177 1
0.82474978628938 0
0.292215106442254 1
0.804107851523929 0
0.656318456780698 1
0.0436293219422021 1
0.588996985125431 1
0.365661820768147 1
0.23890851602778 1
0.584338339924496 1
0.840253090444582 0
0.475846136344724 1
0.875710887249226 0
0.685731697740136 1
0.602292712564187 1
0.694735475251272 1
0.659635334900058 1
0.605632782452197 1
0.563564252434426 1
0.37711735438294 1
0.832196454795996 0
-0.0181872193827442 1
0.0743816059142421 1
0.77244092921003 0
0.407930166186626 1
0.328591967961232 1
0.66822314940356 0
0.594562752290639 1
0.279676210251372 1
0.402428798895213 1
0.669163172691379 1
0.375662145702666 1
0.971049629809564 0
0.844781885465604 0
0.452763606706101 1
0.773171970145426 1
0.227351131355746 1
0.617342959166957 1
0.316115069982564 1
0.34673389161244 1
0.53360116799813 1
0.721240680800839 0
0.494881293975744 1
0.783461779114493 0
0.440789123713744 1
0.45743259311141 1
0.340935491680109 1
0.344815258070913 1
0.61131477250255 1
0.280016901193725 1
0.561815323799701 1
0.111115073109456 1
0.714088457356832 1
0.832758327900435 0
0.501250844391055 1
0.334867964133865 1
0.842206549673442 1
0.578019487565841 1
0.414445029943339 1
0.60894272345791 1
0.566995026941562 1
0.645101171580956 1
0.403771939569218 1
1.00057280708992 0
0.202815691435023 1
0.500072930049242 1
0.762670377224468 1
0.457517087595023 1
0.755676940807486 1
0.711200874306963 1
0.765618411248064 0
0.822591116891793 0
0.567569447962748 1
0.416028370967274 1
0.282439348365181 1
0.795389805018859 0
0.664390191283018 1
0.862223233570286 0
0.458752194900935 1
0.322220813575875 1
0.912980026724498 1
0.357149455211899 1
0.522082172238199 1
0.776165363546998 1
0.711582979116713 0
0.828306680494971 0
0.499639350613936 1
0.673410552927585 1
0.992498393551191 0
0.582569267625635 1
0.545888731186142 1
0.512415449374201 1
-0.0870442371276237 1
0.614762439589666 1
0.581358758783116 1
0.615852669994008 1
0.691104247629006 0
0.733774356153633 1
0.485937671815358 1
0.372386024929681 1
0.499363025083709 1
0.584375833827282 1
0.41856796949426 1
0.941013455302049 0
0.954906279512451 0
0.716441200872235 1
0.72770174859405 0
0.622398080960176 1
0.151086803962624 1
0.686592651083236 1
0.848118890250936 0
0.379414683451121 1
0.598970226182433 1
0.51889616190926 1
0.813607913989268 0
0.727535629820912 0
0.817198816005386 0
0.598376331987848 1
0.672297318296694 0
0.592383435486704 1
0.754079535398713 0
0.559383099471923 1
1.11087784349293 0
0.77007529295647 1
0.66004254598959 1
0.50975118992395 1
1.10876057227098 0
0.334949519157477 1
-0.0289151099955413 1
0.466894361175105 1
0.689710263494307 1
0.331344591110453 1
0.683539663322977 0
0.59805613011001 1
0.582309822013592 1
0.0446792925988286 1
0.435033685105685 1
0.708366320921743 1
0.593060524392451 1
0.864185039299473 0
0.790471670496518 0
0.512698609595753 1
0.239688269893033 1
0.78370817702618 1
0.531439033084471 1
0.342919540817064 1
0.174842445689715 1
0.638831659933531 1
0.45602241167115 1
0.487012797896111 1
0.914716171312376 0
0.700297764964408 0
0.613017994135834 1
0.201727113801651 1
0.895231640791934 0
0.458802245184054 1
0.410763389296263 1
0.272042739363873 1
0.845205397178743 1
0.564330765982338 1
0.444945728031801 1
0.300543011406863 1
0.636826879374834 1
0.769770687728978 1
0.62864231746807 1
0.541352555343957 1
0.829803475639946 0
1.01395859090856 0
0.727733762055937 0
0.398206664977999 1
1.14621744372398 0
0.834309824084218 0
0.588090832723506 1
0.533984155566315 1
0.597612259882031 1
0.611738690736786 1
0.476817532694817 1
0.198273474495599 1
0.329449953781611 1
0.319396631644047 1
0.535316127682576 1
0.857557634704612 0
0.49015920852438 1
0.82971892759116 0
0.637530980649241 1
0.611536914686502 1
0.515670032272846 1
0.827601376868786 0
1.16346714433317 0
0.829558779021411 1
0.491542225811658 1
0.46581857078992 1
0.621621844530592 1
0.746611473067579 0
0.334336500599739 1
0.658084470427536 1
0.746217230150216 0
0.478930468830106 1
0.750886141146622 1
0.582949741790276 1
0.353343466177445 1
0.80456161922258 0
0.382901891923415 1
0.233618439779306 1
0.459339554271197 1
0.697795403740242 0
0.54843939287393 1
0.128812617561543 1
0.962048109289757 0
0.478805828415658 1
0.47725392125534 1
0.413089699962433 1
0.932258993664577 0
0.802575942642212 1
0.658725484676454 1
1.10538526021477 0
0.75142735354454 1
0.715762305326626 0
0.70869798219081 1
1.01115298368331 0
0.466624574198865 1
0.933376181827074 0
0.823977678719188 0
0.413784216615975 1
0.472241641284066 1
0.552453599848432 1
0.863073684192152 0
0.85354124207065 0
0.594701506301443 1
0.684314381386406 0
0.752432934863795 0
0.921075412779969 0
0.642981857199377 1
0.319060074247748 1
0.301951915613623 1
0.492684212858984 1
0.803350126962479 0
0.892867740490862 0
0.459823503729437 1
0.724282044530124 1
0.5462026469728 1
0.536381616842647 1
0.81668663331631 0
1.03890664458583 0
0.717764661180088 0
0.839213488569222 0
0.945992050609143 0
0.365806206801747 1
0.391621443544922 1
0.906827961924289 0
0.834677311379554 0
0.585094047888904 1
0.563713112211647 1
0.690921671116011 1
0.63978570961448 1
0.48153517357637 1
0.566798280666535 1
0.75883993827973 0
0.282561705086481 1
1.06399682716524 0
0.585012263839032 1
0.654039000403767 0
0.622717835167033 1
0.0252884867824032 1
0.700888410124665 1
0.987204191642347 0
0.692702876967758 1
0.961361886316837 0
0.52617215118078 1
0.459036668658964 1
0.512374107327632 1
0.527480085428802 1
0.432067199927066 1
0.690412333295434 0
0.722055394015993 0
0.290494523915398 1
0.999240441278468 0
0.558761844501613 1
0.525644693055994 1
0.433307729070335 1
0.489171543637258 1
0.713285374112098 1
0.433135854681306 1
0.317968921077052 1
0.484275316895085 1
0.496791570900736 1
0.696878945711364 0
0.824989821582493 0
0.996315376730749 0
0.566827902514022 1
0.523126781131865 1
0.431633430603628 1
0.791016525593219 0
0.491056553376841 1
0.335793239505482 1
0.661111721728209 1
0.81310260189951 0
0.436236320690102 1
0.782579410161581 1
1.26539943587625 0
0.633049809109451 1
0.661939562315576 1
0.828331578004848 0
0.576393743124893 1
0.84633799628394 0
1.04357605822095 0
0.682160820312601 0
0.98107949947879 0
0.65054299915598 1
0.722592450901769 1
0.527970858100775 1
0.452727697925745 1
0.450427535411356 1
0.977054673617522 0
0.306743354474146 1
0.681554304889514 0
0.433490928453618 1
0.573682955692689 1
0.628949469206272 1
0.490817183094325 1
0.821110080891188 0
0.356336276435304 1
0.496133084878091 1
0.601843521126103 1
0.772727415000931 0
0.601692055541769 1
0.706479694574586 1
0.596306242202949 1
0.98225473418416 0
0.475232102353424 1
0.484653488165153 1
0.631408129090867 1
0.953236679820411 0
0.708308049828968 1
0.790770497049257 0
0.699417244069296 1
0.516427648026824 1
0.767766496283739 1
0.537377657321564 1
0.655115833227697 0
0.659441912455572 1
0.747062641245393 0
0.529719536499975 1
0.819902573275341 0
0.60005983744976 1
0.385364446717839 1
0.717485113542326 1
0.385596344454993 1
0.764841976845858 1
0.634584079683985 1
1.05808080746815 0
0.942185491798624 0
0.265545095734963 1
0.957490258177615 0
0.788722067001368 1
0.536100402981171 1
0.245987413384048 1
0.9990379793252 0
0.647060246377457 1
0.28186588115644 1
0.241819884759974 1
0.482236745583037 1
0.227650373043795 1
0.725482910947049 0
0.756639983063286 1
0.621099915634629 1
0.851315643850225 0
0.47191153942601 1
0.664750954777395 1
0.567851460809054 1
0.701215038690816 0
0.811680693586995 1
0.600958954265882 1
0.76104255595186 0
0.391935886520759 1
0.691674119791223 1
0.182294336337231 1
0.674589589365723 1
0.388651867070296 1
0.383556564794984 1
0.843045369908061 0
0.557782742592732 1
0.59444376331313 1
0.423973070944823 1
0.127002641794844 1
0.947864222332516 0
0.753777067894053 0
0.763145072248798 1
0.735056666531396 0
0.376194589654633 1
0.203175121976078 1
0.385615911927026 1
0.936268078235485 0
0.760134578932947 1
0.868466245029301 0
0.579065003134625 1
0.708931962001269 0
0.283944802239218 1
0.665899736227079 0
0.904584967845095 0
0.638546473099704 1
0.518731958262077 1
0.498224157042269 1
0.413387331508488 1
0.652064147589567 1
0.423743964984354 1
0.851602611429625 0
0.515811966116763 1
0.237786093178266 1
0.563964055248053 1
0.61516776488782 1
1.00093753858702 0
0.318698982616678 1
0.521488814429672 1
0.701992048569736 0
0.850539475792259 0
0.368761198483332 1
0.444099284395324 1
0.607354706021337 1
0.89573765905233 0
0.581971130080571 1
0.698763330790071 1
0.321240159289026 1
0.997226236400661 0
0.392696484333748 1
0.518201139404999 1
0.497918291257199 1
0.885809108457421 0
0.457014910405312 1
0.445524746775132 1
0.499002695641549 1
0.682064965385246 1
0.729183051671848 0
0.557412216332875 1
0.685798841235616 0
0.743329019329454 1
0.746401243615267 0
0.667871631009223 1
0.713627909948346 1
0.873644038029626 0
0.631763306304189 1
0.410292161083897 1
0.796807085686998 0
0.745183925923037 1
0.741156356290458 0
0.517142881946604 1
0.0693791357987155 1
0.692644349780239 1
0.652916799097173 1
0.560839882940309 1
0.243131101981922 1
0.487928632064156 1
0.237064894169702 1
0.465870857432638 1
0.482685892036767 1
0.649498946779523 1
0.655839484107134 1
0.603205909936474 1
0.513255806082584 1
0.697139742558301 1
0.500378785851264 1
0.952235699496999 0
0.905112774093185 0
0.78449706710424 0
0.473494400768376 1
0.531829916055139 1
0.954233345134642 0
0.727940408682347 0
0.522691368642641 1
0.456928123700345 1
0.685044219602128 0
0.271033495790554 1
0.654823839095004 1
0.408782788016557 1
0.809805567512499 0
0.746895835530773 0
0.895593776422948 0
0.612717632562301 1
0.428096990318443 1
0.639627385228272 1
0.184765953074476 1
0.445070936325952 1
0.461707167911521 1
0.467686137539602 1
0.430825940181828 1
0.789637152187633 0
0.802178283847545 0
0.998340031018442 0
0.286053495501242 1
0.362633044765198 1
0.47603589145449 1
0.778285539435369 0
0.167892613835215 1
0.475912973257716 1
0.468327115863741 1
0.785067539960942 0
0.840750338690246 0
0.488540199153499 1
0.570651623527158 1
0.724871798885079 1
0.855120458384812 0
0.223467115178991 1
0.643070314227806 1
0.54432704303314 1
0.657429879590637 1
0.44816524442913 1
0.597823537776787 1
0.715261920105055 1
0.419021048529717 1
0.352782291018415 1
0.713792047472662 0
0.605906618324842 1
0.472375715771721 1
0.555091452301866 1
0.894835471042357 0
0.408187530759494 1
0.580642660536428 1
0.436633929184836 1
0.542341659869358 1
0.810114495965303 0
0.599122293875828 1
0.782551573946916 1
0.585826818965773 1
0.527509506196901 1
0.395012845712234 1
0.518842877791257 1
0.459948967621644 1
0.652570029821747 0
0.564588538446645 1
0.543293422743615 1
0.771844227056038 1
0.549787970015298 1
0.576045138352515 1
0.560409901243406 1
0.579831256047527 1
0.544760280407954 1
0.502320755255795 1
0.554361586083047 1
0.483960536347952 1
0.432706230186856 1
0.679186375317247 1
0.716252355975787 0
0.5158870409023 1
1.11411703722243 0
0.917449734757686 0
0.361138753255378 1
0.715288998491207 0
0.474810593506804 1
0.0936581366447839 1
0.613967923898039 1
0.149914496372798 1
0.471923356695759 1
0.848582208824701 0
0.783846337037942 0
0.342383880214835 1
0.580892416619013 1
0.274024369348094 1
0.82166377117684 0
0.532116218696822 1
0.652312040299978 1
0.679546211581402 1
0.462250703111289 1
0.500846964694395 1
0.348142324464717 1
0.490242190456065 1
0.519350818440059 1
0.64038417124322 1
0.502409844092261 1
0.432270853994458 1
0.842234570611545 0
1.03121851716411 0
-0.106462267870057 1
0.485520814142253 1
1.30064081144603 0
0.358145012983844 1
0.607434145520431 1
0.891046596443424 0
0.375611523414919 1
0.659880955766475 1
0.751588923524044 0
0.705360854346917 0
0.906285665911451 0
0.502415675623595 1
0.347081236786272 1
0.481820368462114 1
0.301305417419362 1
0.877863402712445 0
0.697165793688877 0
0.570679365410012 1
0.594372074316921 1
0.484881508264677 1
0.59609766344874 1
0.458234376202655 1
0.692397344415061 0
0.763568627280047 0
0.701297151920235 1
0.530028625305289 1
0.316630830861195 1
0.242350329674419 1
0.44187405186975 1
0.442830060213448 1
0.531409245432079 1
0.75919675971757 0
0.314016166276239 1
0.186481749709056 1
0.370661920626717 1
1.26990180056658 0
0.495124083939057 1
0.762618826388401 0
0.333251912172583 1
0.63086448980404 1
0.768202548523112 1
0.368809405008762 1
0.817599678522069 0
0.539291956185017 1
0.834625159611393 0
0.759138996373203 1
0.947035783228826 0
0.710753948484215 1
0.911375078598012 0
0.802245108332588 0
0.594202153966303 1
0.732655297286956 1
0.66431528630994 1
0.902495841223016 0
0.811284467000367 0
0.704365128400837 0
0.708075187737549 1
0.621358776371736 1
0.350827997310446 1
0.446335039483745 1
0.485806358395749 1
0.721552255480345 0
0.859382082471465 0
0.57108051380493 1
0.770031619378385 0
0.392341915709661 1
0.643910064186384 1
0.592769999949194 1
0.59069377514512 1
0.947015938029257 0
0.776680834929749 0
0.753619091374692 0
0.839798196956394 0
1.04674950720361 0
0.413007204325235 1
0.891313158148142 0
0.763870241704123 0
0.577834846941841 1
0.805945709600908 0
0.783186667265199 0
0.131461978261801 1
0.685955700971417 0
0.452362381443339 1
0.53500531012492 1
0.611087401850352 1
0.145089692461324 1
0.794727174136107 0
0.522416163549379 1
0.641101782379021 1
0.717736602214623 0
0.39213376086845 1
0.62594666528385 1
0.57341953386788 1
0.409382986702871 1
0.634514428485451 1
0.878769798630996 0
0.598912263926579 1
0.559593708463655 1
0.505158170261061 1
0.830262031245764 0
0.60971962986449 1
0.301597377083298 1
0.634602389008566 1
1.11828699122992 0
0.669204436924401 1
0.722644933915907 0
0.72689425380107 1
0.47757988239083 1
0.549087860903289 1
0.333488866977128 1
0.349713713026338 1
0.323634595262479 1
0.468222708874584 1
0.401829955165378 1
0.61960217675028 1
0.67885035976619 1
0.724475561394365 0
0.959513127055437 0
0.596409549291629 1
0.785652846710816 0
0.209749868077416 1
0.621792344708275 1
0.586984238894751 1
0.755943558839091 1
0.648384839759189 1
0.812624811056028 0
0.826825548068075 0
0.601146324468965 1
0.743893291350822 1
0.747800186588074 1
0.718092625935651 0
0.397260122245348 1
0.730967865809635 1
0.610551168028279 1
0.461130595180198 1
0.6681481376462 0
0.347336434858379 1
0.163946533145308 1
0.444682974407334 1
0.756059594361813 0
0.780380452712733 1
0.347394305000721 1
0.487362416995143 1
0.455394234646033 1
0.892242008323284 0
0.372244502021125 1
0.780629592690294 0
0.493205444400798 1
0.221291539137888 1
0.533295935622222 1
0.8265886331794 0
0.927651777740525 0
0.483059056021449 1
0.591729621182919 1
0.777888584171278 0
0.562170100556536 1
0.825040997857863 0
0.594159185392301 1
0.430540273970544 1
0.620728617331245 1
0.826166802715492 0
0.890574472696911 0
0.571580586948785 1
0.745292779677897 1
0.48775577699545 1
0.424934235826104 1
0.60960187608836 1
0.432257144847392 1
0.446536328347216 1
0.745255962947585 1
0.533355163012741 1
0.595201906273721 1
0.557968226440726 1
0.326221388861146 1
0.411188280389014 1
0.76213397022753 0
0.701447691571346 0
0.48639328072679 1
0.767058759312093 1
0.502740395572756 1
0.839379198346029 0
0.680800389669095 1
0.483899632855793 1
0.41041654661065 1
0.649019198809118 1
0.431818426244902 1
0.578395037255402 1
0.55901467414479 1
0.74838209241832 1
0.605262047050838 1
0.740974454220951 0
0.319076852944143 1
0.614608737972235 1
0.476109178296277 1
0.526202706723077 1
0.709496648239407 0
0.801700874070291 0
0.647256383641732 1
0.58656274255693 1
0.244078577854166 1
0.430425802760018 1
0.71686231432214 1
0.787842897416697 0
0.926640303334508 0
0.705859981678783 1
0.793551151063869 1
0.434484833821663 1
0.352225242046877 1
0.889134988867175 0
0.209661085537631 1
0.16284353701536 1
0.857749129437036 0
0.683687053932045 1
0.348059632576235 1
0.965369826564883 0
0.696268652409395 1
0.645468971517433 1
0.425791698976439 1
0.604433974384505 1
0.481985277555892 1
0.774153125611768 0
0.574370409927491 1
0.717874851493172 0
0.648063184060567 1
0.570326161816241 1
0.847030928888775 1
0.663569011985393 1
0.720316999507982 1
0.998379551285784 0
0.309906317586217 1
0.222965086225722 1
0.428727145730879 1
0.665787595186658 0
1.06420134074257 0
0.477981721683005 1
0.343408415439567 1
0.677190431026096 1
0.813416542237222 0
0.780459010521523 1
0.557963328617206 1
0.963216872284897 0
0.43336033199227 1
0.692522469732056 1
0.441127494296121 1
1.20057733462244 0
0.760028058117772 0
0.634218347213679 1
0.43495758573491 1
0.451048125210557 1
0.840601235838052 1
0.629016087465321 1
0.675429412596864 1
0.603070572667262 1
0.588257170650023 1
0.859923513083701 0
0.575715886683553 1
0.391812082195093 1
0.646383219547582 1
0.706546220388024 1
0.411091992390481 1
0.261557653193289 1
0.752959941302413 0
0.291635308611625 1
0.204225969357325 1
0.27237457033442 1
0.657982507524653 1
0.695032008026801 1
0.317405539091834 1
0.255001987007231 1
0.704430835062319 0
0.730116931190147 1
0.775967725177272 0
0.558103416844737 1
0.226987046821753 1
0.499394340609443 1
0.536976695347028 1
0.677854073365948 1
0.374721634254524 1
0.792219099362232 0
0.663669108190239 0
0.666194090693437 1
0.611201091897405 1
0.816248625361987 0
0.451792288025057 1
0.665997980914703 1
0.856875384104448 0
0.831688261176606 1
0.369970185646341 1
0.32636412773279 1
0.991627359074389 0
0.889848038615163 0
0.611493193315208 1
0.581240694368165 1
0.434547068874929 1
0.438987819259528 1
0.387734920371942 1
0.716677245299056 1
0.900888123775232 0
0.485481712911149 1
0.856424205098148 1
0.624981791921046 1
0.569689994947463 1
0.688266070682677 0
0.62483237650011 1
0.50409634345796 1
0.924213553241196 0
0.510525044931008 1
0.430463203195874 1
0.530873826665525 1
0.842840091131286 0
0.377581581587354 1
0.784172502485444 1
0.779490774605484 0
0.716564023245005 0
0.98346560542062 0
0.533600759632467 1
0.643991049734194 1
0.49023442926073 1
0.800043692849983 0
0.942786724437582 0
0.90515130118578 0
0.508592332552539 1
0.568669698240809 1
0.762333210355166 0
0.741552545940681 1
0.832409010003624 0
0.298451421433088 1
0.26646037960854 1
0.296103642504887 1
0.847327827581021 0
-0.0531658125600249 1
0.317194920314821 1
0.691103786208773 1
0.485611774996512 1
0.91782671141182 0
0.402557767756375 1
0.549013173643684 1
0.517539516602453 1
0.305966817067242 1
0.779938572106412 0
0.665430258927535 1
0.854519135395162 0
0.769978330523142 1
0.724313151093278 0
0.654272778941411 1
0.754030430835956 0
0.675230625066926 0
0.590661931262883 1
0.998784722044339 0
0.731980322312872 0
0.949619884524983 0
0.539974685696235 1
0.896556855992955 0
0.623893238612623 1
0.442233321580645 1
0.903329455689422 0
0.687021176317296 0
0.616551965210736 1
0.0855242972638643 1
0.482518970499762 1
0.74081564376776 0
0.496043723891442 1
0.455734302516683 1
0.409027888932944 1
0.535508898600006 1
0.454421401323273 1
0.38554996797607 1
0.688280276991007 1
0.761182216899714 1
0.449848265404503 1
0.757055149773855 1
0.549920600729107 1
0.768950932628824 0
0.525333653441129 1
0.629172049127301 1
0.718172668615262 0
0.311895332933392 1
0.729741556848615 1
0.553847599869071 1
0.886375955074823 0
0.884899751698811 0
0.689451909292249 1
1.07084624716119 0
0.690497402346116 1
0.466767028317227 1
0.696627288874976 1
0.745973793195621 0
0.464014149603989 1
0.871089549550179 0
0.293679276468939 1
0.74588062548455 1
0.762083528972924 1
0.459343198464121 1
0.439756273641052 1
0.855609078445685 0
0.974639726026395 0
0.518894892843726 1
0.204493843007926 1
0.463426549564309 1
0.601740952713639 1
0.699699151130534 0
0.733111096408833 1
0.750345809481792 1
0.482171615420742 1
0.607306182107443 1
0.464384920786578 1
0.876615592347028 0
0.765559570910875 0
0.731890830283081 1
0.700219249963887 1
1.07113804184854 0
0.414627729493633 1
0.499429482752662 1
0.157988706220382 1
0.511096795569923 1
0.712455232128957 0
0.665123935548458 1
0.749175672742984 0
0.665252464108892 1
-0.130963917604606 1
0.808233198068502 1
0.527559353541494 1
0.735028263337543 0
0.653448543975472 1
0.79503964505971 1
0.787912275426457 0
0.0143070999216072 1
0.652896003864706 1
0.621396483658827 1
0.296778599692585 1
0.807913859194377 0
0.705944714646085 1
0.794054745478964 0
0.365917019190598 1
0.809698129542354 0
0.648440576100276 1
0.570895832241192 1
0.735339173025353 1
0.944972177409122 0
0.477560182974343 1
0.288058421815331 1
0.410583316741128 1
0.567005268771962 1
0.642097768907556 1
0.601968038772832 1
0.733123214427871 1
0.991690358976054 0
0.441830102311959 1
0.290621318899858 1
0.377550814181888 1
0.614386969704464 1
0.593229061471515 1
0.395982961349013 1
0.907657804312171 0
0.665939593125315 0
0.331642668046698 1
0.345430937420941 1
1.13693224427604 0
0.484349979075803 1
0.842460785914308 1
0.877630697431372 0
0.857361460312618 0
0.69402103076975 1
0.813287898952778 0
0.840007464709736 0
0.408970142943178 1
0.1440527482945 1
0.667029853639206 1
0.821336570813692 0
0.54672982369031 1
0.52482071098361 1
0.569488858450167 1
0.934932704303638 0
0.726540368533992 1
0.593633713057503 1
0.452794798896854 1
0.381277735151581 1
0.962795846486513 0
0.563314658794404 1
0.608931745648963 1
0.847557702635857 0
0.822005799683517 0
0.555512871143183 1
0.659428987965097 1
0.780697520825907 0
0.658891082970709 0
0.630073781479031 1
0.551219058443265 1
0.203180352396404 1
0.806959558701366 0
0.42623136829979 1
0.421016845073329 1
0.933823118523411 0
0.875741782829683 0
0.845628194569904 0
0.789164185101747 0
0.340604734615016 1
0.753448759002497 0
0.731368991803527 0
0.684866204107248 1
0.752470119377189 1
0.627919389522864 1
0.654292480829421 1
0.514652265113592 1
0.974811533591093 0
0.625955594194165 1
0.990762322650202 0
0.250801339102112 1
0.628842247763357 1
0.585283916150108 1
0.622487476114686 1
0.543358955188484 1
0.282161568362655 1
0.408157447436317 1
0.618442080737543 1
0.440802096465634 1
0.711835262082305 0
0.718930878308691 0
0.646796660600288 1
0.500685060184743 1
0.277901312950446 1
0.434703070558609 1
0.492245177900506 1
0.862917238396102 0
0.897018497016245 0
0.890989409386138 1
0.685746180840352 0
0.687766931980033 0
0.349760109113092 1
0.518593626301805 1
0.406293351749002 1
0.54441042963802 1
0.50780777683349 1
0.56999189164352 1
0.722415116586089 0
0.922944052713016 0
0.346066106160598 1
0.505413492512869 1
0.552275358017477 1
0.412809437583635 1
0.862198286498742 0
0.70603351856823 1
0.404232038498672 1
0.668679771502015 0
0.791357320035779 0
0.672802566398944 1
0.610781229284349 1
0.644806552151889 1
0.574347317992216 1
0.734227396083808 1
0.356351301342412 1
0.445705898757836 1
0.64166228377418 1
0.739453008923955 1
0.344334075972321 1
0.333327000244509 1
0.705855080330772 0
0.572270237181976 1
0.484287224808212 1
0.578325200369999 1
0.663740415103066 1
0.437545584800825 1
0.522059382885707 1
0.457069589300867 1
0.698745149067227 1
0.124794651215087 1
0.411111200633299 1
0.867433487008514 0
0.669577513372529 1
0.524267468282955 1
0.593698051784239 1
0.653943160946201 0
0.786896332132075 1
0.437543146563758 1
0.496221460677447 1
0.541322159875262 1
0.290697650370803 1
0.453935426319558 1
0.347508298598188 1
0.276308239093657 1
0.567965160178014 1
0.752063846049838 0
0.648859551496351 0
0.556004439662481 1
0.62216134812073 1
0.570007345000413 1
0.220513866193554 1
0.31692372906377 1
0.736981288836369 0
0.779034687567519 0
0.653374758617549 1
0.463506055649313 1
0.741105784764233 0
0.587015028575836 1
0.590509987661662 1
0.229172551571453 1
0.948143879522278 0
0.892192797309398 0
0.717230055488037 0
0.584608776017078 1
0.269762630765658 1
0.761585618712084 1
0.348866352104311 1
0.42461684582732 1
0.446745059879063 1
0.591311264991121 1
0.385496996810516 1
0.473747126277234 1
0.709344296700305 0
0.606571964972785 1
0.343237145495331 1
0.321592472399839 1
1.0586161394645 0
0.901588815505963 0
0.66524749865983 1
0.845480884123321 0
0.43379200309388 1
0.456995247018273 1
0.237400597312743 1
0.742532416095545 0
0.443287637648951 1
0.699899449531973 1
0.71797738849885 0
0.646972868115098 1
0.950241166813811 0
0.622354244034514 1
0.784921126395047 0
0.436242788718558 1
0.509988382660272 1
0.95439155483315 0
0.861949268159291 0
0.4519159598969 1
0.852129128601359 0
0.892384378127752 0
0.416300698357336 1
0.960775297381114 0
0.329170094889415 1
0.84607249132042 0
0.611552541058446 1
0.333199046322908 1
0.235587827275307 1
0.505458683223974 1
0.809075803667922 0
0.751495836797188 0
0.91130291700276 0
0.66750297749734 1
0.834786334223854 0
0.79878766778097 0
0.840661761418308 0
0.921342016642068 0
0.695389800632478 0
0.590896408317642 1
0.552031177015779 1
0.47861946355635 1
0.842261574838618 0
0.413847082165259 1
0.547691534585682 1
0.32141040905486 1
0.515846074366561 1
0.638748136790624 1
0.389034747834001 1
0.484810830759612 1
0.532014274758806 1
0.649863404316409 1
0.458410224577379 1
0.705090710892626 1
0.451836780380833 1
0.50293177498764 1
0.732926512927562 0
0.853728959990307 1
0.997918381922804 0
1.05156290198412 0
0.746716248873137 0
0.369379354117214 1
0.518561852996452 1
0.755729641016495 0
0.392780705976318 1
0.391674274673631 1
0.529227494668091 1
0.46217976549966 1
0.834611735337829 0
-0.141838180414095 1
0.332438132600215 1
0.344754091430973 1
0.707455101289327 0
0.889621438273596 0
0.387492872255941 1
0.793785435449318 1
0.399974211045921 1
0.622917641814759 1
0.682007218305913 0
0.456956213774679 1
0.375194275478525 1
0.774653554796513 0
0.724637654562851 1
0.288328536776797 1
0.951218308373324 0
0.818022995329405 0
0.433029157559713 1
1.02225450708444 0
0.30236922186784 1
0.665202284935889 1
0.496098458623075 1
0.723299020203034 0
0.452339269641872 1
1.22649423331929 0
0.461312429572094 1
0.602744887945475 1
0.757372442044953 0
0.615955733628251 1
0.488879126085102 1
0.664953186932125 1
0.436038252365933 1
0.432612487031531 1
0.806955768870422 0
0.687348477957159 0
0.438679157612884 1
0.55699690751174 1
0.715714607758758 0
0.892845806257111 0
0.498494101938548 1
0.684807986670781 0
0.538306499091298 1
0.374203998270915 1
0.954109101820671 0
0.856889270955136 0
0.678283878609129 1
0.460561422883312 1
0.635342548788829 1
0.243534990428334 1
0.493968942605938 1
0.289721809278566 1
0.420208675779312 1
0.721481496612044 0
0.616776502946813 1
0.758524815350925 0
0.521039741517781 1
0.538442647135425 1
0.779379781958219 0
0.507803125963343 1
0.60185481873175 1
0.59109094626811 1
0.667486080083412 1
0.827500016924027 0
0.68196279153023 1
0.0194094709551732 1
0.608413054458009 1
0.645095570051756 1
0.622178995237159 1
0.616276715903775 1
0.619885145292877 1
0.659367273333615 1
0.532695076577387 1
0.662371954812164 1
0.49633403807528 1
0.499106911204055 1
0.79617079915076 0
0.622543267290181 1
0.0054519410218913 1
0.537177502511516 1
0.619861649645282 1
0.768873331116754 0
0.879436943030402 0
0.127933267461774 1
0.224215734458494 1
0.651893921358414 1
0.542557893493014 1
0.864312069605287 0
0.595311353990049 1
0.624420922667326 1
0.338092926580633 1
0.534088123572261 1
0.580324992598652 1
0.70262148262045 0
0.409430852003425 1
1.16393356018891 0
0.628697093863864 1
0.443785297907953 1
0.319130750529678 1
0.455354962255607 1
0.613255982332159 1
0.505972327567932 1
0.724070607218801 1
0.485881133317467 1
0.685385881080025 0
0.232808325935768 1
0.494641514000256 1
0.381897146335811 1
0.51762127501165 1
0.795910567472436 0
0.851438866404963 0
0.458625261302716 1
0.363534487252478 1
0.848457455183139 1
-0.126425800407196 1
0.424071870891287 1
0.254080554070687 1
0.805708226036267 0
0.758314931447165 1
0.639512103545452 1
0.498318625011232 1
0.828048675413098 0
0.523866609572227 1
0.645890829104471 1
0.784228975002188 1
0.777281570707984 1
0.470554383065182 1
0.790423156773963 0
0.811416534984723 0
0.535079538800671 1
0.744632495376441 0
0.656219259999484 0
0.492659044435972 1
0.625055458541359 1
0.367185240039438 1
0.684495328480419 1
0.416049881304185 1
0.724069630436391 1
0.854853586508723 1
0.646410534188038 1
0.898830217789527 0
0.934181135680284 0
0.287841489148968 1
0.755035585315966 0
0.441485440115977 1
0.806280121603167 0
0.465857198650057 1
0.425495143694103 1
0.665066226456578 0
0.58068107977879 1
0.533834166843899 1
0.708226957357458 0
0.814317485620051 0
0.562063588062835 1
0.605408592957363 1
0.485936626980921 1
0.446245964273793 1
0.783869021889306 0
0.973618510641555 0
0.848310077454562 0
0.249642595702805 1
0.492442613292038 1
0.464796918433259 1
0.735588725860438 0
0.587356089954711 1
0.30396145231261 1
0.62462461150706 1
0.694299574678605 1
0.27053985498892 1
1.18361294947962 0
0.929026409575388 0
0.517650009601625 1
0.504203847759215 1
0.743976384705451 1
0.619870592710124 1
0.399794239578259 1
0.553758794274872 1
1.0213719598367 0
0.760531240226534 0
0.692558165290832 0
0.602108857000639 1
0.736929934208655 1
0.728391749776149 1
0.682816789706569 0
0.488738378655855 1
0.898105529278442 0
0.68831086924129 0
0.449429745954608 1
0.4848919068811 1
1.03254007313662 0
0.429555651623321 1
0.464940512960649 1
0.512897009593854 1
0.662305993893818 1
0.666550902114142 1
0.548535617264326 1
0.461408210363947 1
0.849151511605662 0
0.586342370280566 1
0.602818237422712 1
0.77672911927013 0
0.867781989134446 0
0.624905148413856 1
0.789307524846629 1
0.408115900966994 1
0.697127192359429 1
0.523818604213024 1
0.403795558438037 1
1.10191896883271 0
0.329903021510875 1
0.681010282201839 1
0.649952939720582 1
0.64328818587131 1
0.626527726645134 1
0.622293273979762 1
0.543165375626031 1
0.330772954836679 1
0.721612646040522 0
0.421162708269138 1
0.848776801310514 0
0.39505193778463 1
0.519459484256593 1
0.421546098736576 1
0.622621532019807 1
0.618470968732708 1
0.635225622136303 1
0.537841831165797 1
0.936060288054398 0
0.627957038063491 1
0.592681055431791 1
0.261023990729701 1
0.988028242202155 0
0.622515529844886 1
0.238647064334014 1
0.728992149253438 1
0.867658496151538 0
0.564984898249946 1
0.504396757353533 1
0.430997226149145 1
0.813672117249718 0
0.423277085396086 1
0.500595786203821 1
0.476243969384417 1
0.750694929379204 1
0.900987733344929 0
0.656429127893078 0
0.367365145781569 1
0.791435959515217 0
0.610065416008583 1
0.449675121041554 1
0.730669953087711 1
0.597215635549502 1
0.153742612225954 1
0.426016917615259 1
0.606360952289014 1
0.501213828045217 1
0.576039085571749 1
0.444301861871747 1
0.850456792248203 0
0.677715902040632 1
0.733745354985443 1
0.722744917909444 1
0.642599241598089 1
0.608466034473988 1
0.442885065560081 1
0.630733908114681 1
0.703881449068776 1
0.634084365904047 1
0.714412386562127 0
0.746504140310912 1
0.729786189086872 1
0.554497373736895 1
0.692220564448714 0
0.555622012545893 1
0.675077721296044 0
0.985547686426064 0
0.623812896691478 1
0.218164723249715 1
0.531075247804369 1
0.666280883351298 0
0.418264451387565 1
0.786582193869965 0
0.343408231148139 1
0.603288421922609 1
0.235677850397452 1
0.575736874144088 1
0.142162907398839 1
0.768813132246054 0
0.347603517976825 1
0.776604322184056 0
0.817355186580018 0
0.452931683527023 1
0.634772467281199 1
0.328188109084814 1
0.619303675725611 1
0.648555419804891 1
0.557404449136206 1
0.67217142372387 0
0.558932600685634 1
0.626624939180117 1
0.631180081883176 1
0.336722806493617 1
0.445668240955256 1
0.840103412327586 0
0.571103005158197 1
0.701224593234686 0
0.631914186166434 1
0.928409293068167 0
0.686395355310272 1
0.759126616223673 0
0.447611052174311 1
0.698623841361501 1
1.10937872128688 0
0.749723369960755 1
0.404527229571703 1
0.773875824727265 0
0.627584687972696 1
0.795711135860705 0
0.495386088144315 1
0.526154391090192 1
0.236713267422133 1
0.937254943070927 0
0.741117824627905 1
0.63356772682014 1
0.332669171741773 1
0.617331067245023 1
0.816201983962057 0
0.725013547675746 1
0.727733461950082 1
0.596772076587916 1
0.627931669491933 1
0.483914099653766 1
0.445522284288925 1
0.532241301697697 1
0.52161502369412 1
0.287432693842389 1
0.28663692725065 1
0.865045303813367 0
0.368803531666289 1
0.327164602752362 1
0.59710556823063 1
0.541605648077476 1
0.647497082943617 1
0.760310915624472 0
0.411568383433171 1
0.94961241369368 0
0.718684745919594 1
0.409342757181313 1
0.807131541545186 0
0.964514222848947 0
0.630230675850399 1
0.754506379443789 0
0.646727290481847 0
0.607145727993659 1
0.16428696088301 1
0.572526821863368 1
0.427031933489995 1
0.605730600372502 1
0.804410607328994 0
0.503366307948701 1
0.800290665136958 0
0.759201403230439 1
0.536536525094351 1
0.503549759398704 1
0.841664506602602 0
0.495064281966482 1
0.719618841290172 1
1.02018581053068 0
0.211319131125556 1
0.359346157876672 1
0.658666325916589 1
0.558631962723845 1
0.805307962214772 0
0.526266832060234 1
1.04769106297249 0
0.495264896669895 1
0.483998188257907 1
0.665440682292176 1
0.606472766869001 1
0.548060120500584 1
0.463975232209525 1
0.211857428365875 1
0.636292046798287 1
0.656966472027931 1
0.541917086093755 1
0.609208426705601 1
0.728080774669449 0
0.833717831333668 1
0.960099149462484 0
0.775542980376881 0
0.454986914508626 1
0.422148726361998 1
0.810222298390345 0
0.599584666619794 1
0.495890933459045 1
0.438513510197484 1
0.717241543333727 0
0.626057565043212 1
0.436386308082459 1
0.482326367074305 1
0.600849861926575 1
0.776246737556821 0
0.553165903793464 1
0.710869843693043 1
0.633725846793568 1
0.976452180228168 0
0.304806609887685 1
0.458678849779485 1
0.761648978641895 1
0.849916257041184 0
0.558534679370951 1
0.728752165822421 1
0.565343757751234 1
0.918654650641395 0
0.92017139120098 0
0.676376355098739 1
0.444974705117451 1
0.832148450632414 0
0.420714917748206 1
0.752344275257212 1
0.605602582237382 1
0.600678649327576 1
0.938163793359514 0
0.272301515801653 1
0.487231108344429 1
0.911261251153773 0
0.816495470408722 0
1.08569983721587 0
0.984367017423664 0
0.0601784631344928 1
0.516061197401758 1
0.399218669003332 1
0.36743930803241 1
0.496077241831654 1
0.351761483964605 1
0.59924985513872 1
0.277057532080436 1
0.332118427404535 1
0.829727584879161 0
0.553878000174261 1
0.513576478745428 1
0.431826603966475 1
0.149461473296515 1
0.450838337762816 1
0.554570068207807 1
0.43809729839883 1
0.4785033331048 1
0.711487411973139 0
0.742094531113925 0
0.52713962394408 1
0.516866868071606 1
0.773921869092591 0
0.563884399548307 1
0.409327551554958 1
0.321565982943454 1
0.691364753973091 0
0.510865434021205 1
0.816236901375643 0
0.832326337752568 0
0.69396483525774 0
0.535147863535974 1
0.52363688823216 1
0.667290893990573 1
0.500038968550539 1
0.897653651879613 0
0.599973471257349 1
0.652663009661937 0
0.574603317967905 1
0.43036809210528 1
0.597427355306764 1
0.73082649335117 1
0.509300052264708 1
0.444014701862312 1
0.891164279262421 0
0.598468384245108 1
0.282505287128576 1
0.481093339137519 1
0.509888417182031 1
0.257386247295132 1
0.511073588696511 1
0.416933973443647 1
0.836441797336527 0
0.463237762124818 1
0.269265027800581 1
0.199218568153055 1
0.614573000169431 1
0.847597259239076 0
0.432877068623085 1
0.579146719442577 1
0.678359273733703 1
0.558469727206481 1
0.411268056754613 1
1.12319595631588 0
0.689469534565801 1
0.600554865358431 1
0.777988681697297 0
0.614501225090847 1
0.83463155182291 0
0.761852688267702 0
0.894406118377185 1
0.552075717142839 1
0.865808329558198 0
0.380844540867979 1
0.866737131017979 0
0.63266446252143 1
0.755471324339583 0
0.669953174607537 1
0.723359860406324 1
0.416700625052021 1
0.603420856684562 1
0.529729410467134 1
0.549055450515891 1
0.507555376380488 1
0.469272934068394 1
0.395978797339772 1
0.727214349254364 0
0.484292656648546 1
0.785558705826704 1
1.0391493323083 0
0.632807853944577 1
0.417278718728129 1
0.429890474763443 1
0.531515045580929 1
0.697454322608701 0
0.596443701536306 1
0.82808869385876 1
0.638754118989495 1
0.548039605990072 1
0.557311768734433 1
0.481635113480791 1
0.820134375084904 0
0.671022685243192 1
0.324892582282095 1
0.529131144669428 1
0.403304640734019 1
0.780263340650847 0
0.609631904701516 1
0.67245903944228 0
0.805393725679438 0
0.26172917834464 1
0.561027749555605 1
0.699689023099667 0
0.699297113156698 0
0.368634216471462 1
0.2489675192659 1
0.379002911181918 1
0.706545823904442 1
0.4863020321464 1
0.675558482081429 1
0.7844011925865 1
0.556956625324289 1
0.27165905078568 1
0.324739331425847 1
0.612300557151645 1
0.386036263402983 1
0.361476635704026 1
0.573306104321198 1
0.444146069644131 1
0.937396263643582 1
0.276953212507216 1
0.88502858704793 0
1.03137773953474 0
0.35333968738861 1
0.301894324414068 1
0.8892725606316 0
0.671612184295211 1
0.824053706155394 1
0.640824998517177 1
0.753027630103053 0
0.660180637227444 0
0.533853772148847 1
0.928411494452673 0
0.727694082470441 0
0.639160508583125 1
0.620060935769262 1
0.648102898080141 1
0.444038735765257 1
0.76077429035636 1
0.822212569341796 0
0.694394204318146 0
0.516081793981353 1
0.779484400439852 0
0.774196136332985 0
0.649772660851751 1
0.721878740705296 1
0.790586922976426 1
0.224651190562426 1
0.521292148015037 1
0.508942373277334 1
0.458855563755382 1
0.532028823982835 1
0.167698188128676 1
0.615113609424355 1
0.830951633088527 0
0.563345502134513 1
0.614152055953941 1
0.565318279074749 1
0.970984707220679 0
0.522921975482216 1
0.715958168615168 1
0.683427254320978 1
0.755907584680455 0
0.279981901441201 1
0.690372931454597 1
0.749407099578403 1
0.219454555091254 1
0.592523826549854 1
0.443477668434253 1
0.198388504987521 1
0.45694892995135 1
0.763791359103498 0
0.385590031506037 1
0.419667384643983 1
0.756818347499532 0
0.241231569488626 1
0.699622473242039 0
0.422787308448388 1
0.733094564053807 0
0.50550092865856 1
0.464793192172494 1
0.851261252145294 0
0.9371776235042 0
0.881584043865036 0
0.381846165751087 1
0.388534469698989 1
0.72849354573016 0
0.351859350287827 1
0.584626049841996 1
0.600109642876593 1
0.391464155472549 1
0.905614587112858 0
0.199538990198575 1
0.393924209195693 1
0.857732933424716 0
0.592757537668118 1
0.76717044092059 1
0.487772385276401 1
0.276324392755031 1
0.668542052746649 1
0.147598241595098 1
0.759388026545964 0
0.758454640429134 1
1.16689657563441 0
0.99257093392589 0
0.742631835149742 0
0.41082647795688 1
0.608869499800876 1
0.642199002232839 1
0.583161793842949 1
0.766190844854794 1
0.66172931827376 1
0.819300070645578 0
0.818874115136837 0
0.557394044214333 1
0.536085723573068 1
0.714516639178388 1
0.591219368230087 1
0.806915072112002 0
0.380676390761593 1
0.368734116521598 1
0.37586976639233 1
0.569062171797966 1
1.17245841199168 0
0.523766708691143 1
0.583778377136563 1
0.75654081918537 1
0.905049782459989 0
0.362534249234637 1
0.528785357499309 1
0.0280593727450464 1
0.656228109975148 1
0.480556827930649 1
0.654097513404389 1
0.684191387353129 0
0.706476114824508 1
0.564277540481572 1
0.771296355162599 1
0.911795552700172 0
0.403171947947382 1
0.696067808971901 0
0.824506745591235 0
0.516791094072196 1
0.732600661731969 0
0.662068674543797 1
0.441709238588448 1
0.522730483515041 1
0.820113208584649 1
0.439095370874807 1
0.666440396166244 0
0.564466753255818 1
0.886035522208787 1
0.773642407109377 0
0.954220307687741 0
0.544229291464068 1
0.334097584685697 1
0.631388573400681 1
0.588999250917105 1
0.694749615058912 1
0.489878582273786 1
0.305927323104954 1
0.417716442225796 1
0.213366567231759 1
0.666228907638673 0
0.307117937816543 1
0.682984028130262 1
0.641856464802198 1
0.699102881073675 1
0.54588277731869 1
0.892789545404495 0
0.167825081243939 1
0.764041649286508 0
0.386428914252855 1
0.753376332900542 1
0.917777062100934 0
0.704997295268175 1
0.600806242468582 1
0.200939641408895 1
0.517951339809625 1
0.734801170300641 0
0.571733255805915 1
0.454906821439297 1
0.677594146219261 1
0.665468045958537 1
0.758255563731584 0
0.753112027838387 0
0.365168938574284 1
0.926944940046298 1
1.17283681579407 0
0.618752295439678 1
0.611666645824606 1
0.600098054663471 1
0.569091132262144 1
0.673580991305869 1
0.911912582251996 0
0.527871319144824 1
1.16007805894633 0
0.671736332283774 1
0.432635230920792 1
0.575501335431929 1
0.396011890985776 1
0.395738150728346 1
0.434527072116167 1
0.87638515518906 0
0.786098586454148 1
0.939294123441082 0
0.48663322282036 1
0.381908397838105 1
0.60027984591941 1
1.00744929419948 0
0.831884327179434 1
0.485263116776008 1
0.546204253396562 1
0.209097597027692 1
0.798316893228422 0
0.468242236985943 1
0.683434358810465 0
0.447034118231838 1
0.634765863456871 0
0.593330643966618 1
0.693279623549645 1
0.563237870796374 1
0.503692079495987 1
0.402811332779438 1
0.859004237344805 1
0.814691599742374 0
0.463536166936618 1
0.59394798241539 1
0.82998164785233 1
0.339071154775375 1
0.81248654298216 0
0.928981090390193 0
0.441704161164396 1
0.635375878365354 0
0.918259395244691 0
0.717393512498998 1
0.776230279928933 0
0.516730617186043 1
0.509533929133186 1
0.651007438233942 1
0.476332069036392 1
0.74185058519451 0
0.474577121722093 1
0.788218630030139 0
0.703398792309626 1
0.536100382248823 1
0.449036435612987 1
0.403807248960729 1
0.667735647649966 1
0.76141165111204 0
0.635937172068417 1
0.446391947819922 1
0.480056643637098 1
0.555619222092917 1
0.641554244061597 1
0.183430575817946 1
0.675318545420329 1
0.470417795342722 1
0.36331618426237 1
0.710549715340068 0
0.662403252489795 1
0.759116495265283 0
0.506790883816821 1
0.819828708007833 1
0.489233218519528 1
0.737288018521218 1
0.253601439321354 1
0.802302954597194 0
0.218800872550562 1
0.599138341576173 1
0.604883278042992 1
0.547789603639148 1
0.805829307921416 0
0.456808851888195 1
0.64680767811831 1
0.541851913890409 1
0.648002696503354 1
0.442592856797469 1
0.815480113729274 0
0.704117252130989 1
0.439439056686692 1
0.570504715577742 1
0.668182699279311 1
0.734208744502512 1
0.730747614329065 0
0.861806272146479 0
0.466212828751387 1
0.435822115966159 1
0.312270285795054 1
0.765571617399991 1
0.417429716350943 1
0.265376901811538 1
0.662723086237683 1
0.659148654051259 1
0.91484386119675 0
0.453141888026114 1
0.519893276243889 1
0.646278375384549 1
0.128919876502607 1
0.937591645805234 0
0.73864832527144 1
0.735384024422956 1
0.580251623820916 1
0.500097435373765 1
0.749349211690748 0
0.810936797592163 0
0.562127662867107 1
0.52957195256537 1
0.650507704940943 1
0.556325732959812 1
0.791833767040582 0
0.448482531718166 1
0.361942771781913 1
0.572862326129046 1
0.545840782056963 1
0.50548840888243 1
0.77852755462074 0
0.540103292850854 1
0.572571913053063 1
0.312280303486564 1
0.66880928976921 1
0.5773688415072 1
0.794859939082443 1
0.438612079747779 1
0.874638606869272 0
0.686703134797035 1
0.690971855804062 0
0.439790638419713 1
0.96785658286696 0
0.978941873727655 0
0.659960135892788 1
0.850654662337925 0
0.480931116876291 1
0.550933584101665 1
0.740642044038078 1
0.528610057284626 1
0.841576880651136 0
0.820456605264921 0
0.633341370770317 1
0.807331366215588 0
0.730795414546155 0
0.89441204893305 0
0.862111877384157 0
0.682453257390553 1
0.747534799121775 1
0.608637552136705 1
0.564583825980361 1
0.718276693319415 0
0.685108985521001 1
0.578060524864746 1
0.41867658089071 1
0.606335207560426 1
0.706712295117442 1
0.583635095777219 1
0.527493481812148 1
0.796480337955756 0
0.523632198295399 1
0.414508272209644 1
0.734181994793148 0
0.644435773522335 1
0.585684956010069 1
0.689335445987557 1
0.547908706102004 1
0.725430539186494 0
0.389054163979338 1
0.669593947475747 1
1.03410308497082 0
0.516298982968588 1
0.7087707950847 1
0.404820409572867 1
0.425073035020538 1
0.959581639326726 0
0.643692537889891 1
0.473762401442359 1
0.617385368555317 1
0.344362366790551 1
0.724493395550363 0
0.773211221533168 1
0.766123113177438 0
0.788781595743337 0
0.799506189998583 0
0.457993154471963 1
0.609110666322846 1
0.651269152006288 1
0.988617789099833 0
0.836617771194937 0
0.45369239948843 1
0.636521126455334 1
0.80011351873058 1
0.884233253940708 0
0.64893027247896 1
0.834321589291402 1
0.387887630881906 1
0.730217019092056 0
0.969708279768434 0
0.373888997651865 1
0.395597490470346 1
0.443407607031495 1
0.445146033479732 1
0.335592192506981 1
0.391407482013105 1
0.380184314190397 1
0.50786123932138 1
0.758861562561596 0
0.504305128307967 1
0.684130333410761 0
0.616346057376479 1
0.663348889881315 0
0.679103706927465 1
0.877431922218261 0
0.569495230444978 1
0.638309567535226 1
0.607892955335256 1
0.855284144807126 0
0.511043048774063 1
0.82359931707738 1
0.397428096438914 1
0.309289028517651 1
0.266781592795217 1
0.502751226882533 1
0.871331358715228 1
0.626344316164296 1
0.693889738703339 1
0.833992538787475 0
0.872483430816882 0
0.927040737518904 0
-0.0535716123611807 1
0.664345692708593 1
0.981005528650563 0
0.440773420758457 1
0.587096442652885 1
0.317912432785508 1
0.582987323740744 1
0.633663302717564 1
0.611670494708563 1
0.872028168540312 0
0.200999708926469 1
0.308904182994032 1
0.468789763820878 1
0.536567788423621 1
0.676716645278603 0
0.603814933426503 1
0.519186350961408 1
0.493289684221984 1
0.55179311496592 1
0.600142814795557 1
0.671669905048575 0
0.71127643995287 0
0.410125054530967 1
0.664724154274596 1
0.241320184054535 1
0.67256208461964 1
0.869758594731075 0
0.635482639363391 1
0.475228567073686 1
0.873368804090854 0
0.770335789346237 1
0.6504087051524 1
0.604382846770072 1
0.410265544585634 1
0.579627160743344 1
0.69655583281312 1
0.626345079489621 1
0.643043145307499 1
0.310047617859924 1
-0.0156968729993039 1
0.133190111105754 1
0.420764801618166 1
0.846020966215426 1
0.6180072577605 1
0.629895706093038 1
0.620179753868879 1
0.281902447306727 1
0.419783808919533 1
0.390976176395155 1
0.959445687461388 0
0.614733005499473 1
1.07658448319132 0
0.826307456930529 0
0.612618034159597 1
0.65484537138421 1
0.868940072650072 0
0.762873092300129 1
0.396520130823608 1
0.676922136243837 0
0.752493504095435 1
0.189590996692857 1
0.210404012106901 1
0.387272740799659 1
0.615438724030365 1
0.59130237569053 1
0.701301657880067 0
0.185721979261145 1
0.467649725194065 1
0.522879653266853 1
1.09718617557179 0
0.909054670026838 0
0.382504638843862 1
0.695506727039864 0
0.721462138658407 0
0.772329540644668 0
0.0151555816669891 1
0.396961877321124 1
0.313199896440578 1
0.567026896444503 1
0.650674090123428 1
0.384908115251175 1
0.543817047671561 1
0.689629755775876 0
0.818001259530082 0
0.567852477815431 1
0.615027335937485 1
0.639804552046077 1
0.818771259780239 1
0.266455010403702 1
0.815628277919973 1
0.920121141610607 0
0.399916535516821 1
0.860060091047723 0
0.305096239395781 1
0.713713659830522 0
0.542834875829997 1
0.750631019663563 1
0.84919041011587 0
0.698742124213297 0
0.786442165377388 1
0.501609615005106 1
0.724615594736349 1
0.65475117771696 1
0.710737152960973 0
0.753856435415007 0
0.654932655937517 1
0.255600391178791 1
0.767477284981408 1
0.660259889598228 1
0.506295635995503 1
0.441743666704896 1
0.288496696760668 1
0.387310656609569 1
0.912143043329623 0
0.526345941214929 1
0.118136749209191 1
0.569086321830935 1
0.736153139413216 0
0.923828921077437 0
0.419135310266867 1
0.619180031404768 1
0.462260154270678 1
0.345918724152479 1
0.406059308221517 1
0.731845174598105 0
0.82340777922605 1
0.495746361866905 1
0.830003016374101 0
0.547393845259908 1
0.47974354731412 1
0.116463710587749 1
0.635027689908223 1
0.502971519793233 1
0.905206287121008 0
0.68819257511864 0
0.829071989376023 0
0.301484482297376 1
0.544832767443667 1
0.679377965681386 1
0.703350191931766 1
0.874211512417816 0
0.525551053614416 1
0.666598273205015 1
0.646620990258523 0
0.773499177329328 1
0.692673522416018 0
0.253894736819071 1
0.519150948148679 1
0.385747780997926 1
0.060030246830828 1
0.792113509845122 1
0.513781488935812 1
0.550214497331262 1
0.333675009262681 1
0.396927468745456 1
0.275754008759102 1
0.558620224794462 1
0.62748905738087 1
0.172917277129439 1
0.664027501943315 0
0.725965570052197 0
0.858261093486455 0
0.963144844301836 0
0.114069045965269 1
0.439484536204285 1
0.808174306685418 0
0.350675551262355 1
0.820739950162679 0
0.829177865197854 1
0.721273288172239 0
0.252988024013503 1
0.526376263229324 1
0.583697843388351 1
0.714226528584398 0
0.462277399039311 1
0.707892071470343 0
0.654301138597475 1
0.650148082864485 1
0.528779519329432 1
0.426057470048505 1
0.69018577882455 1
1.01729890287845 0
0.944814944327942 0
0.611313450147866 1
0.726927558593362 0
0.677866303602549 1
0.568373375466955 1
0.440714765034214 1
0.704606904369665 1
0.813844401580929 1
1.05430335343802 0
0.861491126210988 0
0.734131211870963 1
0.160193113052753 1
0.174323803279067 1
0.355295764235332 1
0.802827178164232 0
0.689631483608419 1
0.554806880198002 1
0.680536574212636 1
0.791224869094212 0
0.778116509595493 1
0.791171694707612 1
0.623931744870896 1
0.599682372608345 1
0.783469272904629 0
0.885133583217392 0
0.607232944888505 1
0.776233741201546 0
0.718820317707685 0
0.386076875983489 1
0.755633837448142 1
0.602103147819847 1
0.595151541353827 1
0.353675892585346 1
0.43503937688407 1
0.68926852298508 1
0.235604918292544 1
0.739561170226626 0
0.629114388440946 1
0.593462913282828 1
0.577209503945205 1
0.893276806593491 0
0.555710674322229 1
0.381211080134597 1
0.650051074778805 1
0.594160022820261 1
0.748810183226345 0
0.468682089901812 1
0.667014218625247 0
0.391580397051478 1
0.432835963351469 1
0.369027929615712 1
0.539514100855176 1
0.527449784298978 1
0.659534948142496 1
0.163324170191505 1
0.761161764774142 0
0.460409306476451 1
0.450156088376307 1
0.398000419439505 1
0.563554414901671 1
0.669582488671418 0
1.14190518318507 0
0.447782864039291 1
0.606459105392915 1
0.757848173099595 0
0.627170823439879 1
0.630398338567166 1
0.846664121988432 1
0.721886442329043 1
0.754912469618507 0
0.695812649572765 0
0.795727861595249 0
0.966303263038914 0
0.607843275556929 1
0.591577676506814 1
0.673281312778328 1
0.612004664541459 1
0.589107269569044 1
0.607041993347667 1
1.0094504383564 0
0.539727049421488 1
0.715535523951076 1
0.724628471119323 1
0.408087725044964 1
0.85130992550658 0
0.436794440103254 1
0.609006924736358 1
0.437594898574271 1
1.1580181460821 0
0.630926517693269 1
0.883892241494334 0
0.758497168804649 1
0.668439941686211 1
0.709507822327727 0
1.25833189299763 0
0.850194284067254 0
0.782806054246293 0
0.519786788436391 1
0.632683775080594 1
0.325984346293527 1
0.177735263011307 1
0.946857202788798 0
0.708475315734994 0
0.304730757370755 1
0.519391604631511 1
0.750080898671564 1
0.532590160596623 1
0.641103101031685 1
0.530855695710858 1
0.888474346254603 0
0.668250304991595 1
0.721192247065535 1
0.832387066297352 0
0.747337492733277 0
0.739440537063074 0
0.755223594172867 1
0.768549760073101 1
0.95289480217567 0
0.378729962218284 1
0.500365115218626 1
0.447288476997031 1
0.42671495150934 1
0.759270254273098 1
0.519735324081555 1
0.588084447026955 1
0.573183581124957 1
0.582458102901484 1
0.990145251556706 0
0.739822612601872 1
0.757215606820665 0
0.547637285918295 1
0.546323718879935 1
0.290421371059716 1
0.432793261660188 1
1.00939685172278 0
0.154651054653245 1
0.562257918173333 1
0.619836506356459 1
0.397133508056202 1
0.547846506740204 1
0.595488220839836 1
0.794071736786125 0
0.762209157380061 0
0.0922736073511801 1
0.708369576842566 0
0.99344560903899 0
0.627186586690131 1
0.442588363332519 1
0.120111173872417 1
0.366951166820547 1
0.83726016890207 0
0.107752796761771 1
0.466420473047113 1
0.564828374469698 1
0.236553830449317 1
0.684846464053937 0
0.731312133699196 1
0.383174180443868 1
0.37583136874117 1
0.746519169607677 1
0.702236183138077 1
0.751833809136704 0
0.931662999263836 0
0.58956105154596 1
0.65846019571933 1
0.820385821977368 0
0.428852342351252 1
0.528585693842641 1
0.611194410746153 1
0.668315346965313 0
0.533716493557676 1
0.31278781177271 1
0.87116401396251 0
0.249391987571226 1
0.592824733385807 1
0.564108845647084 1
0.572125575440536 1
0.799397147246387 1
0.583702648940587 1
0.747051171657257 1
0.807236410983969 1
0.652343947132871 1
1.43333909704015 0
0.738253684798342 0
0.202541335936331 1
0.604240430213638 1
0.788532191062274 1
0.636408557013622 0
0.274952788744473 1
0.453388021552995 1
0.369992121511824 1
0.533247346468743 1
0.484367053492058 1
0.81172700326858 0
0.550096092503128 1
0.558793655823277 1
0.632404437425077 1
0.410540624908098 1
0.466523833144574 1
0.679907880127908 0
0.571688492314722 1
0.562026803802241 1
0.928528123993028 0
0.645950290034796 1
0.615155261463458 1
0.367143158437465 1
0.658658564927655 1
0.949405511075492 0
0.666674500857641 1
0.679107143034418 0
0.467239477703026 1
0.959105487685153 0
0.634643874440538 1
0.622454222048816 1
0.764527801886682 1
0.757156579161261 1
0.7526260536589 1
0.446475736859324 1
0.741746394724297 1
0.925105336475795 0
0.936469907430496 0
0.631404064295864 1
0.788318608316069 0
0.419106002410917 1
0.968043797105676 0
0.700180081601738 1
0.138413559279699 1
0.391935841640526 1
0.817293634193376 0
0.754649706338361 0
0.517624141153448 1
0.211508354413809 1
1.04679757293827 0
0.697980544286852 0
-0.0368238368619723 1
0.568813100480966 1
0.452061375018572 1
0.840301978322926 0
0.947092975488834 0
0.657757106562216 0
0.791355730199836 0
0.772242940389021 0
0.362475325176399 1
0.552343169698926 1
0.551320697206262 1
0.446499343931878 1
0.436810133628791 1
0.60296918898554 1
0.637730067273523 1
0.210955691048685 1
0.751981398226269 1
0.932703882976158 0
0.531083582449641 1
0.386920844615721 1
0.67199837670011 1
0.583146632706012 1
0.528550017606686 1
0.822408373925896 0
0.690044053471477 0
0.886264982712871 0
0.717139896018089 1
0.85658411471213 0
0.524430133804289 1
1.09699439953804 0
0.430016971786231 1
0.612002169752574 1
0.605687558002126 1
0.575666647025349 1
0.709677372934609 0
0.473804033801651 1
0.63754030829961 1
0.513913423664679 1
0.840335929082441 0
0.297796476770886 1
0.389348655070203 1
0.528408863925835 1
0.70140949294562 1
0.468740112995155 1
0.413004980438689 1
0.881750394134808 0
0.776756661262252 0
0.761314057905769 0
0.807334112332565 1
0.482797338985189 1
0.403166691501535 1
0.608691783179667 1
0.510788361067923 1
0.271024583140538 1
0.806464051746518 0
0.734134640127217 1
0.683703789179675 0
0.888310373973635 0
0.900358360192106 0
0.666251362390461 0
0.699844313211001 1
0.39251568418915 1
0.800001513857413 0
0.567880654668468 1
0.662940347840573 0
0.971307911986907 0
-0.0241427086366937 1
0.6576280961441 0
0.686747141111204 1
0.658065701469602 1
0.461439885974539 1
0.320339779521067 1
0.672058792882418 0
0.924659123402229 0
0.545579866301185 1
0.357466077435719 1
0.465912740158663 1
0.596105825884739 1
0.554145081924871 1
0.655667472853595 1
0.63682858701677 1
0.416393113921367 1
0.187095909992604 1
0.808520819998363 0
0.589895280658118 1
0.536016350630318 1
0.473851505756413 1
0.619794932555398 1
0.6552047867869 1
0.748249442168121 0
0.810826080400314 0
0.629104471142971 1
0.685599276514676 1
0.0535212468817643 1
0.694464714289799 0
0.576540966277696 1
0.774793992224561 0
0.282873078904018 1
0.847210340536715 1
0.792549443750123 0
0.251411838365625 1
0.800413578268976 0
0.945898151740324 0
0.755198231030559 1
0.403538975557873 1
0.819515380815807 1
0.862408834331311 0
0.640076875308277 1
0.362437545741131 1
0.91566557382423 0
0.607410567161849 1
0.654153804015439 1
0.403339497115706 1
0.691771059190082 0
0.335887387730701 1
0.283400779978287 1
0.621177178873426 1
0.419379362183539 1
0.640792124911122 1
0.270578955763524 1
0.0802381008890462 1
0.634057542079573 1
0.490430371460355 1
0.775041307213181 0
0.574632965772543 1
0.803757232204279 1
0.767610303252758 1
0.692456783715956 1
1.13570312873998 0
0.595189581260224 1
0.735328697643841 0
0.710647768640882 1
0.910463492676986 0
0.580600219910131 1
0.591466010820316 1
0.583765789666781 1
0.717289251959665 0
0.713754864300221 0
0.878528249114802 0
0.799906873738456 0
0.788752226572849 0
0.73951866092549 0
0.845447599953302 1
0.803897231008567 1
0.797246755106382 1
0.045003298547255 1
1.03980781177667 0
0.836205657549091 1
0.455498980314349 1
0.489155893435385 1
0.51078548493397 1
0.531490642167809 1
0.457100691818462 1
0.296755202567149 1
0.326835651884336 1
0.470628258820008 1
0.427417213530453 1
0.829128872469199 1
0.484962117031042 1
0.570546704657362 1
0.255277029085878 1
0.584464631194159 1
0.949449059219942 0
0.613818780013635 1
0.599030247791896 1
0.380058526536601 1
0.815401478658001 0
0.616468018368425 1
0.957761874333497 0
0.62980151524143 1
0.618696342820418 1
0.586906404564471 1
0.528014192113881 1
0.567859930232133 1
0.379221816551774 1
0.767675644474188 0
0.429676649463489 1
0.647081317906195 0
0.395317585427976 1
0.693218793607021 0
0.281324596378263 1
0.613436869597417 1
0.761869963058289 0
0.810982043598428 0
0.24593965200748 1
0.613248145087767 1
0.60711602806313 1
0.401906098130577 1
0.396808416766359 1
0.665544631824494 1
0.661073320342326 1
0.207326252589152 1
0.915501801756468 0
0.839513215316205 1
0.741990698414758 1
0.734944407377689 0
0.612121663227135 1
0.366915123556846 1
0.670709104073687 1
0.867123642301846 0
0.655167118980555 1
0.588479736480273 1
0.547306578684465 1
0.512721930059654 1
0.910724936124948 0
0.790322959165112 0
0.728298118661724 0
0.585027384168784 1
0.610378300216301 1
0.41579691451912 1
0.770731899037323 1
0.306118629051363 1
0.600318718908445 1
0.712661998325824 1
0.591368794197443 1
1.09188225861506 0
0.603895035613742 1
0.401438952989199 1
0.580837158229453 1
0.226919917379038 1
0.611850204707024 1
0.452324940264122 1
1.01462054504106 0
0.522489999179401 1
0.394189948892714 1
0.506592582244689 1
0.815685799539157 0
0.276477832225059 1
0.340767710406049 1
1.00923882266907 0
1.01138291595696 0
0.573829186999395 1
0.600519092447079 1
0.137358603199874 1
0.650260138173179 1
0.913782150605136 0
0.76399097146809 1
0.801450117770203 0
0.622859928426192 1
0.703736323312131 1
0.828407313900639 0
0.378892070605751 1
0.589594914164737 1
0.436262303593833 1
0.761200400291316 0
0.168057614897348 1
1.08779708789476 0
1.11647075463069 0
0.478446925788685 1
0.601252608839604 1
0.521385759785378 1
0.314959734541353 1
0.515631948609839 1
0.83140629746251 0
0.819582609908847 0
0.776382861616005 0
0.907331580201277 0
0.314733091235138 1
0.644047590230414 1
0.272318848145843 1
0.939493503923315 0
0.785750917863099 0
0.31697385605936 1
0.480129377831704 1
0.547646217855522 1
0.234671073879703 1
0.414404228502188 1
0.749324837705379 0
0.695215615869036 1
0.485276259655486 1
0.840246738117907 0
0.659573984205695 0
0.782538858321325 1
0.693741673415934 1
0.351470343238448 1
0.849433429629872 0
0.797172761387398 0
0.133606686324967 1
0.70925507105598 1
0.740495858164833 0
0.297729241801473 1
0.754359235621403 0
0.256096238190257 1
0.930621500639246 0
0.727276093275423 1
0.560175785304919 1
0.552553499461562 1
0.555858765098309 1
0.908203769311029 1
0.81648127482097 1
0.759898411661705 1
0.394444529714128 1
0.466253141687612 1
0.950740556140676 0
0.543754947746597 1
0.533543792476084 1
0.468815632386938 1
0.299448936051524 1
0.271233197408815 1
0.521565586513632 1
0.729652930743535 0
0.689407536945006 0
0.79061563205587 1
0.63443323805516 1
0.53546753126951 1
0.764887289178821 0
0.538733043140011 1
0.64774118589401 1
0.803224319766604 0
0.337974211122176 1
0.536847955528536 1
0.617829029816536 1
0.60457100218918 1
0.50539462554646 1
0.642367386774764 1
0.677075723953482 0
0.459615872014376 1
0.307746707440283 1
0.580543761912328 1
0.623296199528301 1
0.522216694233544 1
0.242598449500778 1
0.419286751858886 1
0.835869489558766 0
0.495321428367644 1
0.552309096223925 1
0.553671533298993 1
0.703954597456988 0
0.204207954574125 1
0.69637486927771 1
0.733627866000655 0
0.426256743647368 1
0.639872644509203 1
0.332844603059517 1
0.218901059718838 1
0.380821339181399 1
0.58930970899749 1
0.843727979198873 0
0.526264836012706 1
0.708992008135716 0
0.364906746230906 1
0.456338462084269 1
0.186049818735062 1
0.801156549161219 0
0.524560735852093 1
0.527707805693426 1
0.630290166809788 0
0.6305585489341 1
0.573345098264314 1
0.801228024232977 0
0.612642777932351 1
0.464483106514538 1
0.515401720664143 1
0.642836589090916 1
0.694708922213544 1
0.581745694847938 1
0.533104819379653 1
0.732585338100957 0
0.725988352293245 0
0.252945346052401 1
0.430394593500866 1
0.684359853003806 1
0.804748168954426 0
0.659857514487489 1
0.330247201844224 1
0.668993185817581 1
0.728698397174554 1
0.791368488722036 1
0.662294887909735 1
0.678099502503168 0
0.639942009132022 0
0.53893735745648 1
0.604441511661227 1
0.629280145621615 1
0.979110593732346 0
0.824559075317078 0
0.479569703755049 1
0.713045802876112 0
0.437036874668467 1
0.611643311430962 1
0.441700458739824 1
0.204362823203053 1
0.650582833078981 0
0.388343341530288 1
0.778728055932347 0
0.421727828677903 1
0.82451666158698 1
0.706946589458287 1
0.928296483734473 0
0.772997222793358 0
0.689895164039525 0
0.411585391276368 1
0.747003135297868 1
0.801160390826481 1
0.875567388834139 0
0.854211919486784 0
0.489905787735765 1
0.799342225698838 0
1.24235421242447 0
0.192812660552632 1
0.594023844774119 1
0.394374283166161 1
0.359766844608603 1
0.820199859503491 1
0.632201323102913 1
0.734606472543823 0
0.762621197672986 0
0.660899167265313 1
0.639008501139164 1
0.750544045759349 0
0.497936489090008 1
0.290753302385217 1
0.788524938988043 0
0.559172757760565 1
0.684381586708129 0
0.389000094759983 1
0.425255754754474 1
0.845553894858074 0
0.684519768905312 1
0.62026858928317 1
0.762460282540672 0
0.594891699219947 1
0.0773224840798934 1
0.486588352789997 1
0.40113228265439 1
0.673674492313191 0
0.739697312417805 0
0.503517817814807 1
0.855729440497666 1
0.471274067533469 1
0.20080418750123 1
0.560191416662401 1
0.48987847251828 1
0.601093502290991 1
0.540994396651343 1
0.309091537162408 1
0.530097443111148 1
0.823558786407519 1
0.677397590981067 1
0.252062992347176 1
0.552980017961503 1
0.167249496855015 1
0.589965786042091 1
0.498433952544763 1
0.469220362255701 1
0.611112948095348 1
0.76906954122704 1
0.529297347230532 1
0.723362772776444 0
0.662808128161128 0
0.730144928474376 1
0.527455811363719 1
0.86459038546394 0
0.287729317790342 1
1.05089100601422 0
0.74247497760722 0
0.638623262275004 1
0.512756840842114 1
0.699141529615187 0
0.700862757274297 0
0.709854701792959 1
0.941636541530673 0
0.284629160819234 1
0.876294351380573 0
0.629805027971176 1
0.720935491744956 1
0.397478759046054 1
0.421703934107061 1
0.613354983983655 1
0.67678106862496 1
0.641161688667084 1
0.81654798111377 1
0.867293415498955 0
0.873593423913098 0
0.079427572429353 1
0.243149349283647 1
0.568142494944178 1
0.636098507276677 1
0.221154689504552 1
0.301559851165002 1
0.319027389159932 1
0.682670488484446 0
0.488733506072609 1
0.416344205929675 1
0.511409431011002 1
0.00989255323859482 1
0.371652467009424 1
1.00352423694726 0
0.760068412922113 1
0.802829965046054 0
0.677374943204101 1
0.52100116571094 1
0.765819796033327 0
0.496453497719114 1
0.65139403322683 1
1.00756530600698 0
0.886525797767067 0
0.376312230180394 1
0.901416409928468 0
0.645023106890589 1
0.271368666385596 1
0.796989724294234 0
0.350383586062921 1
0.474688431251058 1
0.404047273271912 1
0.533124886174877 1
1.01252158162512 0
0.200880340333977 1
0.650753258107474 1
0.831776124971386 0
0.464457903040087 1
0.450311776004362 1
0.587279834054932 1
0.715121564581593 1
0.622203631154785 1
0.251070055351268 1
0.542243234396065 1
0.511714777069952 1
0.752067415889356 1
0.799951244699815 0
0.486683025854326 1
0.52502278965915 1
0.430807176687587 1
0.725177226420262 0
0.492375469252978 1
0.780805284017647 1
0.472341144503715 1
0.428212138021663 1
0.195087998865675 1
0.650198888987537 1
0.465056677261947 1
0.648091538384108 1
0.642545520923007 0
0.537170295889567 1
0.536295152944971 1
0.488528928207432 1
0.798173323547742 0
0.845532918984305 0
0.147009883747421 1
0.662207372109161 1
0.740085966360061 0
0.583380266149555 1
0.708476031786385 1
0.650115633314173 1
0.781425190997853 1
0.824750376301276 1
0.954186309827551 0
0.784110186622305 1
0.7070578817521 0
0.492674969904602 1
0.722984936514569 1
0.571591561924235 1
0.494687827040675 1
0.502235951811354 1
0.84941016486058 0
0.569050313336629 1
0.908860687389256 0
0.754609087437254 0
0.493691882555666 1
0.435404541255039 1
0.934210677554357 0
0.690471037609001 1
0.556290664444412 1
0.665676062697221 1
0.836940791250084 0
0.731917046784237 1
0.319053259981777 1
0.425330092102783 1
0.376523604946423 1
0.47060191199602 1
0.869409689913618 0
0.873941022614943 0
0.562397764920159 1
0.597019790281316 1
0.628700195419262 1
0.511471564657971 1
0.540095562827576 1
0.780268940507277 0
0.560672173049491 1
0.722351767098591 0
0.467058002338371 1
0.87572023232283 0
0.700067451346445 0
0.544186966482627 1
0.599932946690781 1
0.367843941229591 1
0.543713681392865 1
0.697032596548925 1
0.452435197765399 1
0.807098374853407 1
0.389154955107146 1
0.542942538057156 1
0.741610870924114 0
0.854640659463881 0
0.888595581569284 1
0.895258067584238 0
0.64922807514885 1
0.119855471451759 1
0.592950127965092 1
0.713597953866588 1
0.780580620587298 0
0.521698113603241 1
0.747657699056232 0
0.851501857355732 0
0.401842034700309 1
0.540199363138712 1
0.625846766119506 1
0.580918660440113 1
0.67525947072682 0
0.474660362485516 1
0.415540253415981 1
0.519013022035124 1
0.711639727233693 0
0.521817584134981 1
0.782425877707517 1
0.462966966929242 1
0.542337931268454 1
0.689382115408806 0
1.11278623485216 0
0.758534755159277 0
0.884536940992037 0
0.918854372270379 0
0.489155032419174 1
0.62373382566215 1
0.430889457230223 1
0.887644224495487 0
0.963813811478404 0
0.476578467957364 1
0.471775155329045 1
0.338805978611419 1
0.751551413109997 1
0.253204888247556 1
0.921816774378985 0
0.592617047120221 1
0.552564980354274 1
0.329797615566199 1
0.55556231182056 1
0.568517881211509 1
0.659264046646603 1
0.408030246454865 1
0.605346086820891 1
0.621832914143689 1
1.09053923453678 0
0.217119750851377 1
0.584826563254808 1
0.596495214682418 1
0.99421000434377 0
0.593610908581241 1
0.568015654306315 1
0.713858963094769 1
0.414673989362346 1
0.734589510843282 1
0.598035263181963 1
-0.0389822578557411 1
0.717337244741948 1
1.05454421806213 0
0.753485828311848 1
0.863469324855414 0
0.621258586203645 1
0.604253204672883 1
0.459253070299326 1
0.703846535432717 0
0.675130350670404 0
0.658871435905874 0
0.497724807087868 1
0.66403810541841 1
0.560389746791357 1
0.700373433210438 1
0.371799745568425 1
0.816457617141688 0
0.428353076501078 1
0.574572535305739 1
0.579095585028854 1
0.269957710214444 1
0.341741192475086 1
0.78775428530637 0
1.02191232648727 0
0.595375019646771 1
0.76526807660586 1
0.481419539870692 1
0.619587934081649 1
0.46404780724316 1
0.68313926315468 1
0.858371441935148 0
0.727228724462141 0
0.55778615836493 1
0.304915826948775 1
0.711059569504091 1
0.475375913559935 1
0.591067023149267 1
0.536695483607028 1
0.422333735964953 1
0.686127490147898 1
0.586667899805073 1
0.935133170865614 0
0.783751379285577 1
0.625005802120947 1
0.735010401746785 0
0.675267256554867 1
0.897373524123919 1
0.627551102500899 1
0.74552603553544 0
0.617971395630168 1
0.303563340312116 1
0.458084639975743 1
0.71594501831915 0
0.644074784793579 1
1.06095597798962 0
0.714438113010962 1
1.01554260371841 0
0.855441389312773 1
0.690636855243687 1
0.674453713577426 0
0.623719987589125 1
0.685633033616294 0
0.61732821783152 1
0.311026971875369 1
0.799318193632383 1
0.418458429974436 1
0.917215768506657 0
0.634976423572924 1
0.786149092720507 1
0.633676900925917 1
0.687860078261189 0
0.772073588087673 1
0.465862678699408 1
0.550017820249716 1
0.233599403516821 1
1.18602948874183 0
0.775514615903262 1
1.0760710902623 0
0.527798421689301 1
0.859912609128499 0
0.35800650734847 1
0.470218250698911 1
0.581868888413262 1
0.656859347565685 1
0.878157263446451 1
0.407113070924909 1
0.60856161560466 1
0.687326346019037 0
0.404544978411005 1
0.097461490621194 1
1.07438621125255 0
0.863867120257555 0
0.603432152549377 1
0.603371367731753 1
0.414379706951629 1
1.27796723018854 0
0.860587396134436 0
0.570905482865447 1
0.886561736473098 0
0.369678205588981 1
0.907961670055778 0
0.612441762071027 1
0.396118639996134 1
0.684003494930284 1
0.802015672308888 0
0.786740208820403 0
0.808046913270521 1
0.550574036109473 1
0.735724113229906 0
0.559812669832554 1
0.428807134595444 1
0.488289223035532 1
0.221708305546429 1
0.405124121009733 1
0.285002196849948 1
0.355481459159829 1
0.708661720554865 0
0.712268356441958 1
0.802322467030853 0
0.494459259177554 1
0.632917320363881 1
0.470423148887037 1
0.764662262220453 1
0.484505989739906 1
0.575790154297895 1
0.473307972172413 1
0.882582910014416 0
0.844653505757722 0
0.880101916977575 0
0.539366157846144 1
1.02989359937961 0
0.543268824815595 1
0.223468372246048 1
0.298291069379617 1
0.492592848491198 1
0.551500034470747 1
0.767435363405159 0
0.285239240209916 1
0.758488559069562 1
0.836905705286658 0
0.524475597422704 1
0.881298849144172 0
0.642957527105302 1
0.387877347903612 1
0.788836505990176 1
0.678403393672361 0
0.666080866320071 1
0.402963099963179 1
0.958301666286473 0
0.609551877530789 1
0.899699435645515 0
0.857778729135736 0
0.632089770425561 1
0.732533261130626 0
1.09660415780846 0
0.724535422031433 1
0.420703757589708 1
0.67703750856353 1
0.957663689862328 0
0.488431001670395 1
0.468184554448394 1
0.673371840651352 0
1.00590508980535 0
0.56569650767018 1
0.777379149917975 1
0.577675929411398 1
0.659622527158014 1
0.840172906935216 0
0.706072284322024 1
0.869575378340852 0
0.762203914444258 1
0.913450470351154 0
0.327783519338626 1
0.864998521041764 0
0.64892366537626 1
0.907251279818199 0
0.274053457717044 1
0.532222828350759 1
0.757937498251945 1
0.612687253445586 1
0.758794625933912 0
0.785025685199622 0
0.881505600436291 0
0.790077377472072 0
0.512982037329552 1
0.960430048827756 0
0.751423510057168 0
0.718458982188006 0
0.596549596569046 1
0.623251379695649 1
0.400418651726518 1
0.495243245981132 1
0.646798181231249 0
0.531794865239262 1
0.559467877638571 1
0.71482824057458 1
0.611202316031638 1
0.839017618876232 0
0.627868092464373 1
0.663353535591493 0
0.649267576638623 1
0.30131722187848 1
0.550268653798566 1
0.944769149353914 0
0.722509956471313 1
0.609895845248759 1
0.578439483226992 1
0.664354097329904 0
0.500662420813437 1
0.806664001979835 0
0.51964109567486 1
0.557399663956308 1
0.763735444688592 0
0.830345400546794 0
0.6417898362149 1
0.60423968627779 1
0.630540875086618 0
0.979335344864262 0
0.258810132863563 1
0.720930010628908 0
0.438146580377502 1
0.740643613962299 1
0.70104222041007 1
0.686734051992026 0
0.879746252423746 0
0.449103926498194 1
0.6079236160596 1
0.727510928030035 1
0.600618072794116 1
0.173913236562154 1
0.675323178151757 0
0.401798072364586 1
0.683381753786081 1
0.577702914858941 1
0.512094144913039 1
0.45343501333566 1
0.399382615124374 1
0.872260861817955 0
0.0321284995953123 1
0.763816902993064 0
0.504215989504924 1
0.419681079122833 1
0.215177736618208 1
0.565949625776865 1
0.456792186886022 1
0.550625049932662 1
0.224459919628273 1
0.650140285071729 0
0.364102154542282 1
0.0902618674082303 1
0.416224886262139 1
0.796463167356132 0
0.715328962047627 1
0.857305107763623 0
0.292484427255872 1
0.692210615177262 0
0.630322351852717 1
0.36398238408172 1
0.76408719430414 0
0.616410070880697 1
0.585666490454584 1
0.927819998649508 0
0.850607717790553 1
0.65405668902967 1
0.542855436137271 1
0.468349990986883 1
0.429461252245751 1
0.423447068752286 1
0.366619769915353 1
0.769596489087365 1
0.399231257918713 1
0.58292862642664 1
0.419315950804577 1
0.668161624755534 1
0.231433194168033 1
0.501003005132178 1
0.64026374519908 1
0.695373246198832 0
0.906049661695637 0
0.26178575510436 1
0.690196873754167 1
0.624864277390098 0
0.614601638821535 1
0.782040629684553 1
0.694126430344496 0
0.78423060970316 0
0.76795704196418 0
0.849306950336391 0
0.626377559684838 1
0.449703609573428 1
0.380141713276529 1
0.824926032551153 1
0.317040138577638 1
0.571731242148534 1
0.429248461493771 1
0.483477481188447 1
0.769549919483133 0
0.768810196319601 0
0.853450725301899 1
0.644524775603735 0
0.675018901078022 0
0.245055883334417 1
0.729186268188407 0
0.356105324964727 1
0.893807060187433 0
0.179610464970193 1
0.598920995831507 1
0.77040639286253 0
0.503283376930841 1
0.803250275250477 0
0.861908307234294 0
0.560633597890696 1
0.273441304631595 1
0.685667817784007 1
0.612088207400518 1
0.588174897093948 1
0.710388054622054 0
0.824951789205341 0
0.502776310317243 1
1.0186156019931 0
0.372127921703568 1
0.76337476127546 1
0.386681303564518 1
0.653042001317766 1
0.796772024747866 0
0.556460799513316 1
0.294126191150931 1
0.596754340907666 1
0.306097404937996 1
0.234971798734915 1
0.325417217396408 1
0.633161861200239 1
0.0879840835940174 1
0.810971091354651 0
0.334474880001025 1
0.864172554200714 0
0.261816782608458 1
1.01092428966164 0
0.190126468123968 1
0.522966920100637 1
0.411901856076233 1
0.355474575253171 1
0.309678505355051 1
0.406230983344306 1
0.87954936039159 0
0.444803471897788 1
0.604310075027918 1
0.601082224212292 1
0.19784498994952 1
0.783194908106268 0
0.388774943024838 1
0.404445337673694 1
0.631448479575843 1
0.60651583692249 1
1.13828452003181 0
0.324170892393942 1
0.682165404577957 1
0.690877133706374 0
0.469742982856826 1
0.291148826602859 1
0.688362894635883 0
0.581834148142844 1
0.546970828284332 1
0.532648378122675 1
0.367863868258662 1
0.574132926811326 1
0.421393414070132 1
0.297315713561436 1
0.929506969058906 0
0.578881107681414 1
0.619071822421224 1
0.3044550751896 1
0.705600420577329 0
0.347201192957338 1
0.490743137114422 1
0.122496020937709 1
0.805933873847273 0
0.494298810611932 1
0.640726349764741 1
0.788344721179718 0
1.00584163992543 0
0.417008017529143 1
0.597895303288334 1
0.662597709040584 0
0.223352908574485 1
0.198368436434188 1
0.599230409903833 1
0.751467651104895 0
0.621762711651716 1
0.823295158487664 0
0.535798152198499 1
0.952953421563034 0
0.749982635296622 0
0.28045568167466 1
0.785166859489166 0
0.635473100003895 1
0.66881143330782 1
0.692579769534037 1
0.612617669856398 1
0.931785490166379 0
0.537134883019353 1
0.608273195942177 1
0.501695598587022 1
0.706705790734356 0
0.267468143607129 1
0.428205565216973 1
0.361955196047893 1
0.458980259307836 1
0.551435911760268 1
0.51281944086586 1
0.774288067619625 0
1.05290246302838 0
0.591541882334984 1
0.74371739163104 0
0.602971793130475 1
0.494189729716077 1
0.630250340884094 1
0.50199389304037 1
0.428404008011345 1
-0.0383838870668767 1
0.773902502665126 0
0.682686427954346 1
0.534404273968617 1
0.609234187776088 1
0.536677466526192 1
0.54218863916247 1
0.556341296553639 1
0.361431014143264 1
0.63378731566124 1
0.220313392317231 1
0.733694304994918 0
0.678989114779342 1
0.696772882155892 0
0.683913321418188 0
0.551747620586768 1
0.501932104098473 1
0.475753249938981 1
1.18995852465759 0
0.973785293728878 0
0.547841840408862 1
0.754222510859947 0
0.764484500089681 1
0.348979621495577 1
0.641893707293002 1
0.782703613886558 0
0.138650589216729 1
0.287231391488528 1
0.815406470440017 0
0.642279152388761 1
0.784322456807144 1
0.339863247311056 1
0.750947306975101 0
0.311110086844189 1
0.953043956865178 0
0.705096423355208 1
0.450710385010554 1
0.903436802606834 0
0.555183016049184 1
0.573545626923744 1
0.30830906016584 1
0.61728073015505 1
0.727567611902938 0
0.577355722657781 1
0.811163897888613 0
0.713703657023135 1
0.493302215335799 1
0.665481076687622 1
0.386668009598228 1
0.60004805315128 1
0.458173381708047 1
0.56944583000975 1
0.609979460525245 1
0.506872107581043 1
0.642567083504355 1
0.653659089721873 0
0.718106539750848 1
0.734758076032844 0
0.773185393763092 0
0.755937719247741 0
0.470182350852579 1
0.554948485917518 1
0.402153299051006 1
1.01214617295275 0
0.835924984568727 0
0.616308265118619 1
0.525078507428381 1
0.703217611127002 0
0.600208573089266 1
0.486992643641497 1
0.414705325499055 1
0.435757046601276 1
0.430853317378598 1
0.382462316402728 1
0.482757288235012 1
0.250928707929876 1
0.392798028987096 1
0.452561093265481 1
0.507907452692823 1
0.613025170738554 1
0.781392494359523 1
0.906193227090822 1
0.216379251827721 1
0.746803172264316 1
0.750986688224484 0
0.525593746146959 1
0.555435114202507 1
0.625475689046535 1
0.624549126351726 1
0.805439519246737 0
0.825221110064923 1
0.25955243491656 1
0.749851783976546 0
0.916082145691565 0
0.624788112452677 1
0.654127257567943 1
0.555965701470618 1
0.245285428084902 1
0.548319099604872 1
0.141491895344609 1
0.529803654723963 1
0.694849336103172 1
0.764438648806268 0
0.791903596433074 0
0.384558710910758 1
0.675103147376461 1
0.571900536217747 1
0.0815727715245397 1
0.778365805001833 0
0.337680431209349 1
0.910008096506459 0
0.638626463124352 1
0.204973514509376 1
0.508941494597557 1
0.896490088384676 0
0.508092535445371 1
0.686464945859752 1
0.613089182341092 1
0.567005159847681 1
1.22467155902699 0
0.483914326002632 1
0.714620433837781 1
0.637622269295612 1
0.742459715984144 0
0.467311564368861 1
0.682335572988842 0
0.713468758280002 0
0.571163125460914 1
0.736630232840534 0
1.27620125107261 0
0.417954894146575 1
0.492527532578908 1
0.561436426861586 1
0.892501349698594 0
0.525024725918486 1
0.585959596727919 1
0.456874522480942 1
0.499939854555892 1
0.816252878458292 1
0.731155927679076 1
0.138131736974727 1
0.669044563353512 1
0.183260405336984 1
0.57248049918356 1
0.403051718033517 1
0.738094268391602 1
0.835986438974654 0
0.465355554581534 1
0.676100119964936 0
0.230023586391858 1
0.615566532009535 1
0.678768548164021 1
0.434183091815661 1
0.684658339002449 0
0.628817490387786 1
0.874908267244878 0
0.670819251606211 1
0.685607995680477 1
0.707790764833785 1
0.594050899503622 1
0.169505083176284 1
0.832779637429368 1
0.595325496672363 1
0.753360932102569 0
0.407734145841541 1
0.820273300099485 0
0.630915979815558 1
0.777432789712663 0
0.753665678079559 1
0.462958314793892 1
0.536055736325661 1
0.531932470934069 1
0.902466216430026 0
0.734728247475969 0
0.70475886549244 0
0.46732547458557 1
0.594836254070866 1
0.570548386185938 1
0.70250344638127 0
0.363709301135879 1
0.684718131740455 1
0.776366872942482 0
0.825514326741432 0
0.79745964620484 0
0.843039630478802 0
0.596861000167398 1
0.465117497341039 1
0.944658521498503 0
0.45937285689928 1
0.525159883790718 1
0.673251376943213 0
0.779364440043404 0
0.371521166327354 1
0.764531499613784 1
0.616950472375285 1
0.853943802621228 0
0.927764226739914 0
0.612687907103814 1
0.621554526119285 1
0.652021998535972 1
0.610280612080742 1
0.402434062102978 1
0.6505809618601 1
0.200924579825223 1
0.80893192173943 0
0.726131104681848 0
0.619137536300545 1
0.756030495576085 1
0.881433381100631 0
0.670985882773583 1
0.613427598495487 1
0.513110501853885 1
0.876360248842989 0
0.92292657178566 0
0.523425896206346 1
0.492930867870144 1
0.826173809914294 1
0.609342242836063 1
0.598263578040915 1
0.768594260493501 1
0.729337228066524 0
0.609562638880206 1
0.505788244025526 1
0.718488474625399 1
0.701389957603559 1
0.789041889976814 0
0.649556828342875 0
0.975239296361742 0
0.25463844133793 1
0.51187180864906 1
0.590045790413746 1
0.639174379168765 1
0.562125192471059 1
0.932269855262933 0
0.684160184829604 1
0.321051181303609 1
0.710282208120194 0
0.787236520058177 0
0.991497281660597 0
0.445710666530274 1
0.91956708473414 0
0.504047487833747 1
0.357513216371529 1
0.716500494267461 0
0.791594654337904 1
0.466779481770376 1
0.714208501699372 0
0.708854175245186 0
0.666888883727386 0
0.660298119921562 0
0.826666720412752 1
0.712762242273424 0
0.790363213101642 0
0.513627753758567 1
0.681802702697904 0
0.743494032240596 1
0.76102150431991 0
0.78007791188356 0
0.728109594121133 1
0.809641589910073 0
0.679147837198705 1
0.630429893865155 1
0.636782168369378 1
0.380710154935675 1
0.832528986764959 0
0.585584827448426 1
0.632151207020946 1
0.627921337314908 0
0.723683495224524 1
0.566311604444383 1
1.05944189523102 0
0.384911346641853 1
-0.0370646907467767 1
0.701917581242852 1
0.808956275442075 1
0.296420995666899 1
0.741063963178504 0
0.501429559359763 1
0.702528678599064 0
0.422596022913341 1
0.608362935119627 1
0.31461360819091 1
0.547161685791571 1
0.872363001785673 0
0.364986763096511 1
0.578601496642495 1
0.63268906863243 1
0.625751232494949 1
0.665134136607046 0
0.141076155003489 1
0.959966774296235 0
0.360659260336974 1
0.804791690687433 0
0.735371114407751 0
0.946414054075392 0
0.653729151982204 0
1.02711848402406 0
0.898584960543579 0
0.654427914103439 1
0.603060301512543 1
0.775049835434296 1
0.123993811908492 1
0.418223159761929 1
0.649696834734845 1
0.536482460633149 1
0.680621172545786 1
0.438567295053 1
0.890864198862158 0
0.746641847385908 0
0.138256441460943 1
0.27152705725159 1
0.592126500030039 1
0.562388137789779 1
0.93003356309482 0
0.596732977707469 1
0.422366572981489 1
0.361299261143245 1
0.582832467869762 1
0.695224521915677 1
0.621811430520534 1
0.607383690798871 1
0.814068325783948 0
0.685336234969636 1
0.985380614172542 0
0.800908492709383 0
0.889187970200168 0
0.655330881449287 1
0.385851865857338 1
0.510316550038302 1
0.803144389891133 0
0.643233222756984 1
0.963222998623926 0
0.632891942492668 1
0.327126614922875 1
0.457385013196211 1
0.70091858429119 0
0.962753659439008 0
0.804009047698622 0
0.857716441882817 0
0.112140031071169 1
0.63036604253037 1
0.746057936554531 0
0.448829539277338 1
0.529233346323449 1
0.328762324886098 1
0.577846643542966 1
0.712731913413842 1
0.27152859528214 1
0.186234347192309 1
0.657484501316031 0
0.825020119989117 0
0.84535245939887 0
0.516821632497618 1
0.523192979631017 1
0.565666948777966 1
0.504041608317568 1
0.532332695860025 1
0.374917843352353 1
0.532866170267991 1
0.780252711078691 0
0.49571026228035 1
0.452611951442269 1
0.748371431456823 0
0.625339351748302 1
0.592143999775787 1
0.237253668907862 1
0.508036422063874 1
0.675772456729082 1
0.483214293306134 1
0.757727236681426 0
0.567315400977266 1
0.602141774627133 1
0.689422929965341 1
0.333265844924338 1
0.437769823371894 1
0.349623879677589 1
0.26064340686953 1
0.828642175231013 0
0.511780320046024 1
0.630728812437676 1
0.43168991279828 1
0.81250146273739 0
0.0367952568695398 1
0.904658719178172 0
0.635237638851139 1
0.479951761699683 1
0.436988581172941 1
0.65662647311838 1
0.389889001783466 1
0.419292333122379 1
0.971817445660936 0
0.539949485551357 1
0.446565928310917 1
0.721673390190483 1
0.790962639933136 0
0.546693342274176 1
0.296226068965866 1
0.897929301382959 0
0.61230215893217 1
0.351465350275396 1
0.578387206591497 1
0.514540727702897 1
0.625577343768907 1
0.75451761725338 1
0.585792747411989 1
0.736026454209715 1
0.751304180314092 0
1.06918813034559 0
0.426556007297972 1
0.775587303345963 1
0.548162803412336 1
0.559167389653126 1
0.375486734181036 1
0.721716111526018 1
0.523063883335297 1
0.599139026012481 1
0.66630392806997 1
0.686575515652045 0
0.340085997757795 1
0.829239542058429 1
0.491462286598131 1
0.650694927771944 1
0.504542375568796 1
0.593768200938421 1
0.0531343903321342 1
0.54935936148295 1
0.677765561030973 0
0.627924281148429 1
0.593451314863963 1
0.474569029491874 1
0.602992388865973 1
0.6852790303117 1
0.477443464161135 1
0.25053356242743 1
0.757429815791295 0
0.466883903113799 1
0.551940801239706 1
0.406325368871983 1
0.386622092288325 1
0.67189819146151 1
0.646460161815845 1
0.445973984390956 1
0.635220341079638 1
0.291324921435596 1
0.331613746374083 1
0.160396430338601 1
0.572283881822643 1
0.501609471703568 1
0.763747703894096 0
0.760184245747539 0
0.694467880094719 1
1.11981729236111 0
0.596777012096748 1
0.470493628260611 1
0.421922900820257 1
0.48422456761358 1
0.536119465998966 1
0.638041657181418 1
0.590939680903078 1
0.776823221091668 1
0.585459715470101 1
0.351460580588791 1
0.514021145931164 1
0.447879195121038 1
0.636547532013107 1
0.610734257553606 1
1.11760221457149 0
0.342856383879041 1
0.352823036596165 1
0.407998024086766 1
0.247023913077805 1
0.832437475508743 0
0.753035431160419 1
0.883947141184497 0
0.236648862736623 1
0.550845749242633 1
0.917582710462255 0
0.372368450013374 1
0.594365792063783 1
0.556282127099268 1
0.687367460528247 0
0.430763707884065 1
0.919423918343424 0
0.630959983043957 1
1.01590150758574 0
0.575744203179174 1
0.963509110603358 0
0.63806464272206 1
0.367799230539959 1
0.429794284841133 1
0.454029815620284 1
0.343877290391443 1
0.507945125219257 1
0.820527988333396 0
0.539905410418563 1
0.899855253840729 0
0.563780109003917 1
0.580722165043769 1
0.457504088681517 1
0.0867165664663798 1
0.772391800823325 1
0.617816860493299 1
0.807397134835731 0
0.611800891845994 1
0.656848161816904 1
0.372801204373377 1
0.557521335157261 1
0.865779631835736 0
0.74690371038687 0
0.623803379138038 1
0.525798893830497 1
0.426671698887926 1
0.849869254323876 0
0.689534444387656 0
0.321590291520783 1
0.497817818715544 1
0.767521215190196 0
0.61386579359494 1
0.465351298886104 1
0.43636760921238 1
0.512955036559635 1
0.537849366428444 1
0.54313894064079 1
0.403177538471732 1
0.649170247731756 1
0.791666539969849 0
0.786762177375283 1
0.735730424992574 0
0.247105823151368 1
0.787078753646136 1
0.732575808338548 1
0.437845605871946 1
0.743890775502385 0
0.666364164450247 1
0.646388326139974 1
1.08346264186076 0
0.319868230630455 1
0.281462674567564 1
0.675843630944483 0
0.509301677315201 1
0.463250461336079 1
0.390383585900155 1
0.421697647627908 1
0.675952405793607 1
0.769771716238219 0
0.627447506695381 0
0.720376375410095 0
0.501734800934537 1
0.900166200403765 0
0.627969165001537 1
0.621706369434018 1
0.692448553399467 0
0.70256000126942 0
0.180975097645647 1
0.662364485950527 1
0.135935034179281 1
0.554641468820045 1
0.511521211758583 1
0.627768141676697 1
0.224241390403371 1
0.767813787289815 0
0.676163165573781 1
0.710050979397662 1
0.505543863327503 1
0.643230351640718 0
0.571232135403109 1
0.482867595653549 1
0.674501186207998 1
0.585245637000789 1
0.886836600796775 1
0.562565401510678 1
0.839477115788474 0
0.408139529301384 1
0.761960944970672 1
0.559846813437785 1
0.792708770897115 0
0.541475383985124 1
0.352416646886962 1
1.14773903866276 0
0.807373991071011 0
0.587015911507066 1
0.696147285689112 1
0.596735772396896 1
0.712191221794851 0
0.822886066227835 1
1.18784901410205 0
0.708394223011591 0
0.184722576358913 1
0.840765047207374 0
0.942666286379554 0
0.341256393607482 1
0.638917591609264 1
0.763201319787842 1
0.0232520091294978 1
0.716604381164977 1
0.347379144391675 1
0.759431430725898 0
0.585980040619658 1
0.636501644859411 1
0.5936555778842 1
0.377078554523248 1
0.810795017627665 0
0.336553122263399 1
0.51835548516264 1
0.160111014893361 1
0.811082263573323 0
0.525538641804983 1
0.151117965052214 1
0.860240579243126 0
0.660442292806931 1
0.680358863720465 1
0.756726926437395 1
0.681865225389889 0
0.686048930722547 1
0.759899650759087 0
0.0626228460948675 1
0.904703523933784 0
0.608179260581297 1
0.562326065308228 1
0.232087897707688 1
0.746081105484007 0
0.635032344098525 1
0.820834609765293 0
0.457632891371325 1
0.244530393700435 1
0.391770467258195 1
0.538254179810117 1
0.811021479990893 0
0.715566446311407 1
0.664954869268541 0
0.831395012296126 0
0.318710925162715 1
0.636687808627093 1
0.668353097891406 1
0.496014802077168 1
0.555676426768127 1
0.708414556140417 0
0.738415585277613 0
0.55006336547157 1
0.529553690678977 1
0.460599149160168 1
0.707504039157335 1
0.544352381684921 1
0.847316816578737 1
0.500426264720409 1
0.36922940085653 1
0.469734448305747 1
0.332835103751207 1
0.581592439517758 1
0.858028385251071 0
0.408348115327794 1
0.950245994004557 0
0.780958183574948 1
0.89439866294299 0
0.450494056792594 1
0.423801689192186 1
0.595723713971646 1
0.784001644726431 0
0.427346694398157 1
0.661958445393428 1
0.48591439526881 1
0.597293932572903 1
0.547026885566172 1
0.722744319024438 1
0.353686550613407 1
0.677282842340672 0
0.73000105424896 0
0.483455577201615 1
0.377793205541488 1
0.323222659277234 1
0.78814948426488 0
0.401927208188562 1
0.926291845965441 0
0.765056165072582 1
0.839289143093426 0
0.363274237560013 1
0.244472726236327 1
0.558245153518068 1
0.342111912997325 1
0.432586165228296 1
0.654807730856731 1
0.646852588834916 1
0.547160414109633 1
0.523856565351871 1
0.611274494583951 1
0.420540776280825 1
0.579765077667035 1
0.635024985619333 1
0.744732093579646 1
0.633395518748742 1
0.668269346841303 1
0.859403337198302 0
0.807760184641585 0
0.486289272232602 1
0.592039287003298 1
0.646074668041855 1
0.471938251425643 1
0.656463132453211 1
0.879777325790878 0
0.403396784890974 1
0.657984944785574 0
0.831206612923243 1
0.769069947962788 0
0.834427600203788 1
0.967688218744141 0
0.750514412176888 0
0.542938762839816 1
0.612374946652481 1
0.466620822153051 1
0.47401732478553 1
0.78833057749535 0
0.749617636340997 1
0.759137617170117 0
0.783708714260506 0
0.691115564712551 1
0.290827295871908 1
0.436415370520983 1
0.504339836698293 1
0.690427489972024 1
0.479411744942912 1
0.354815945297651 1
0.722402035197694 0
0.569788961544513 1
0.967274209562237 0
0.615043418020775 1
0.383159924030586 1
0.678278374301435 0
0.682674835193481 1
0.440163950133226 1
0.614408129307642 1
0.305480173544975 1
0.649736453192144 1
0.603603169458032 1
0.852345896777167 0
0.592556305030779 1
0.466900607885006 1
0.416334710313824 1
0.613554660715591 1
0.561879814030988 1
0.389858488727064 1
0.519764874573912 1
0.695746053506464 1
1.06776280372916 0
0.681590873183776 0
0.551409302412746 1
0.312131180815151 1
0.734428777481716 1
0.637852656066423 1
0.688746814186176 1
0.417427801565925 1
0.571343926472807 1
0.803798685669073 0
0.868815491930894 0
0.306168966908703 1
0.824197410619566 0
0.52965748270814 1
0.481947854946151 1
0.756622999741051 1
0.327103093908733 1
0.571158006596252 1
0.735180115350838 1
0.483256379324458 1
0.777012366505322 0
0.467755287676972 1
0.700882105300907 1
0.539948321778217 1
0.605666896037611 1
0.758184915459991 1
0.296082365754453 1
0.788393325813481 1
0.640224903340768 1
0.491527136058551 1
0.296584064435914 1
0.936486981866098 0
0.66762378337204 1
0.59075449651264 1
0.505234424644721 1
0.346644377226745 1
0.216977922645303 1
0.444493704617372 1
0.671680009535185 0
0.207509300305357 1
0.618647202060796 1
0.457580302065075 1
0.556373460627178 1
0.678553812965677 0
0.61654564616328 1
0.790712627409708 1
0.763520832808441 0
0.514675188936181 1
0.602564737545168 1
0.656341063052928 1
0.614329768392117 1
0.391741138905477 1
0.458498235444902 1
0.860956536532873 0
0.463397386562256 1
0.54929724536392 1
0.504542190766856 1
0.772720240033939 1
0.409708386145815 1
0.36446645055321 1
0.49663380760461 1
0.751398811636646 0
0.550661617402506 1
0.817651043284175 0
0.643560844261199 1
0.715802492696757 0
0.90039592789666 0
0.328775765538605 1
0.975752249246597 0
0.362752287257738 1
0.348290046689971 1
0.36235022506511 1
0.661772753961035 1
0.65675072851874 1
0.522174503858822 1
0.399560856466824 1
0.536347124336919 1
0.234600654355289 1
0.625310532370393 1
0.464981073323063 1
0.280017603327518 1
0.642027502648141 1
0.646039785876774 1
0.841248778963803 0
0.831276640053347 0
0.540807489039762 1
0.686452393670655 0
0.705167356641259 0
0.366693986721328 1
0.375578861225363 1
0.886776998084825 0
0.484153103056036 1
0.59949538703183 1
0.490985096910258 1
0.516412681293357 1
0.349591391650086 1
0.849352012409555 0
0.520963997638748 1
0.742581722424317 0
0.34178172519473 1
0.380419590728676 1
0.663079824926745 1
0.431547786906564 1
0.632933326299779 1
0.646772697744539 1
0.76463483593159 1
0.744899480165904 0
0.937888691798965 0
0.472013350402995 1
0.459719623855114 1
0.467580861991376 1
0.660663224967103 1
0.761392317950831 1
0.765813470298287 1
0.742072497459806 0
0.485457578488535 1
0.890286444639027 0
0.496199377735423 1
0.711788975546993 1
0.684233787768916 1
0.598135418718276 1
0.666009459483945 1
0.0814838265087677 1
0.809096252540036 0
0.600462101359541 1
1.20431521298047 0
0.589439922722376 1
0.579846277227507 1
0.781263848083708 0
0.903215749212805 0
0.0238116692804069 1
0.532286997492609 1
0.526962543999237 1
0.365011098521791 1
0.601790941483113 1
0.612285695271113 1
0.347623099554354 1
0.66728962197018 1
0.476696089807172 1
0.998112199651435 0
0.773244286417775 0
0.651206135981506 1
0.683732627707491 1
0.876471077499098 0
0.549813057768737 1
0.583573162651466 1
0.905385662887348 0
0.847073435707895 0
0.70416139554433 1
0.709949733753671 0
0.770094991788808 1
0.661892657886955 1
0.406382791802627 1
0.758254617724717 0
0.401513495789416 1
0.516682723675595 1
0.560398003905327 1
0.566510612981764 1
0.828081412730261 0
0.569030100485368 1
0.248257281860459 1
0.485977043026196 1
0.530109652819624 1
0.633664445758503 1
0.459960113184078 1
0.80116931374406 0
0.563138615691584 1
0.818413395769544 0
0.61902854821034 1
0.697321958884945 0
0.544125994821256 1
0.720123801891572 0
0.708223527953347 1
0.463080754009163 1
0.472827626837159 1
0.453042684426777 1
0.60259224392303 1
0.322365805536005 1
0.894613874827635 0
0.72744494148981 0
0.528413925978449 1
0.487242123864235 1
0.760514788165894 0
0.7647041642982 0
0.736017277140445 0
0.716076606808329 0
0.757150455735558 1
0.439508378850783 1
0.336397486270932 1
0.614868849087451 1
0.839550548792683 0
0.565197956223318 1
0.121228906644435 1
0.420241075626379 1
0.933934476353062 0
0.750037413634508 0
0.888106744998705 1
0.635147026772321 1
0.741243062690328 0
0.77756587477449 1
0.616401002086437 1
0.194556054163962 1
0.546554604412269 1
0.540299211353056 1
0.378692820647868 1
0.354061495490253 1
0.431888198046691 1
0.461337891132685 1
0.9533042085551 0
0.540808839035546 1
0.418336765329424 1
0.755896348212846 0
0.61794095125511 1
0.457674179739042 1
0.396421000477895 1
0.789626176044086 1
0.870438591318466 1
0.768375572775259 1
0.338274214624706 1
0.53543051293686 1
0.69241340984312 0
0.684065677738836 0
0.749535789951217 0
0.747875593437226 0
0.696767251612932 0
0.237711311315302 1
0.649641208590973 1
0.95016662542937 0
0.530691658791992 1
0.679522298497014 0
0.666952564101087 1
0.477834370537525 1
0.545086451394485 1
0.704549446615126 1
0.547906572111585 1
0.80958000673272 1
0.500055925256616 1
0.66866256133897 0
0.632169539487715 1
0.85743722041962 0
0.586410118532645 1
0.319902886577556 1
0.456928257580572 1
0.744931735457807 1
0.911842345007362 0
0.688388845144741 1
1.018337110534 0
0.175664527606205 1
0.717531352935312 0
0.591538737223134 1
0.561917766568226 1
0.565528591222333 1
0.520984155805857 1
0.851213858715998 0
0.726448729159214 0
0.693775762316574 1
0.176215361600401 1
0.744944134020727 0
0.0513374633884639 1
0.672424312318429 1
0.937463285405591 0
0.333529345452639 1
0.512669845066868 1
0.249177086300427 1
0.684418446117872 0
0.683895506404878 1
0.543430077404589 1
0.721496816091227 0
0.560724428223452 1
0.493115691799852 1
0.549271700270115 1
0.705474354397333 0
0.85913438794236 0
0.360949035988832 1
0.401830042088612 1
0.478262289772575 1
0.681081643015929 1
0.527578690404977 1
0.327079513493479 1
0.981687881918592 0
0.803694569231335 0
0.337381097500248 1
0.381845718619684 1
0.291207630452835 1
0.743805612710873 0
0.439197561261182 1
0.22436968251785 1
0.869706336531274 1
0.844659680346926 1
0.644249272390441 1
0.604337200201733 1
0.773607243911563 1
0.774283903324831 0
0.518517137046576 1
0.522717216619206 1
0.457125074863219 1
0.526286947779652 1
0.573692873470276 1
0.901135512950218 0
0.51033093773408 1
0.887499252940011 0
0.757750885130576 0
0.775133648368489 0
0.621281161772271 1
0.39651987195541 1
0.706536758475283 0
0.748091917749349 1
0.893492186174013 0
0.227677818858562 1
0.536061326728641 1
0.43294367223568 1
0.590106217871139 1
0.494107141594013 1
0.666904704476285 1
0.570897010020016 1
0.845187345040825 0
0.741043192714421 0
0.649042568412245 1
0.810081837573772 0
0.545485744543635 1
0.493472433674919 1
0.699076347463836 1
0.253137799291115 1
0.678277317924886 1
0.638333560449466 1
0.640252156948763 1
0.937855596042563 0
0.280036917075973 1
0.734027961900158 0
0.43218694459045 1
0.731982009753124 1
0.424471517716098 1
0.811300047872853 0
0.440297268781159 1
0.377016714597929 1
0.436524975767236 1
0.83466326779312 0
0.408853896993555 1
0.656778129685802 1
1.04054230822868 0
0.465764172871013 1
0.623239111546408 1
0.0301302697028746 1
1.01006733918973 0
0.713653264483096 0
0.801947936856607 1
0.412249122891249 1
0.311214763229194 1
0.387056299719143 1
0.656728840668857 0
0.654591415640805 1
0.53005001315332 1
0.239237361540453 1
0.0717919343979994 1
0.576607402405459 1
0.60545201786152 1
0.866226013464322 0
0.0812284015018227 1
0.720775719340433 0
0.650399935722192 1
0.74609220385861 1
0.575251658786574 1
0.237431797942138 1
0.65749547762341 1
0.685957725941628 1
0.676686645964791 1
0.588360855987012 1
0.731512431817184 0
0.476404369625431 1
0.693993711847806 1
0.355856282999904 1
0.621930620727917 1
0.567175277641029 1
0.420398584995284 1
0.373271715674832 1
0.666599621392784 1
0.339260949268706 1
0.626633983016505 1
0.34390123912225 1
0.84056213398329 0
0.442992728533938 1
0.44610719699538 1
0.678302466004633 0
0.318849277417487 1
0.682283287756765 1
0.95422306468531 0
0.517509953355501 1
0.698671671367877 0
0.587423594407208 1
0.257287563259915 1
0.787661210236284 0
0.852144388657009 0
0.366179323972962 1
0.216515948140576 1
0.913936480713238 1
0.636522855377689 1
0.646389478225917 1
0.314743459627602 1
0.342164586286547 1
0.693707063936635 1
0.767046891644303 1
0.697087624655067 1
0.888176024527588 0
0.603753576520059 1
0.592748696102767 1
0.72955193688482 0
0.827838384132043 0
0.58270575482496 1
0.500282811971922 1
0.75910046279342 1
0.545075927969752 1
1.11140110856325 0
0.390330353287279 1
0.729892603850335 1
0.66045380715327 1
0.664521301121843 1
0.790207030368714 0
0.562961062363132 1
0.534007819879386 1
0.481032945662303 1
0.676451630139142 1
0.45503222840166 1
0.27786721258189 1
0.155655363645852 1
0.463208916663802 1
0.57253959292508 1
0.557155761291826 1
0.285783533357236 1
0.552342946640867 1
0.497612327879278 1
0.534601615974025 1
0.738873133734472 0
0.542704189750656 1
0.794114495872303 0
0.463765610745038 1
0.423249196139058 1
0.79877067925172 0
0.898022255013326 1
0.708740444289008 0
0.776970025963393 0
0.776129089744219 0
0.611278711423435 1
0.137391182550534 1
0.878234200386474 1
0.65587280299815 1
0.639192767437492 1
0.491389889603529 1
0.575619579100872 1
0.18717017817258 1
0.715032136927222 0
1.00232178040235 0
0.662335260780313 1
0.627104895392617 1
0.432526055021825 1
0.606126824636436 1
0.53815874520572 1
0.521200568470822 1
0.61807346515622 1
0.683091578032856 1
0.616516051584053 1
0.40064206465427 1
0.409937686357865 1
0.797908080626568 0
0.546490180479021 1
0.474152643604571 1
0.958984207501743 0
0.727800111973781 1
0.770856738102968 0
0.300094522722117 1
0.630260182472463 1
0.672396461673578 1
0.876807786269717 0
0.777139130488049 0
0.862467395143586 0
0.76203190796098 0
0.738402134789509 0
0.719899969187811 1
0.829552169272829 0
0.66047556383806 1
0.685780884016212 1
0.794528278073006 0
0.456176864985031 1
0.414240854616134 1
0.799935127468389 1
0.475483554476084 1
0.37707785837868 1
0.584256070296884 1
0.369398410256248 1
0.794037813381672 0
0.458156056492786 1
0.770073945461993 1
0.782060900733606 1
0.915341383740147 0
0.480601247322198 1
0.586262592858005 1
0.650172730677728 1
0.102950712290303 1
0.425303735692526 1
0.409798193208229 1
0.668995710761395 1
0.721771620768791 0
0.530370885826684 1
0.640346611291265 1
0.716126647387779 0
0.69250018962462 1
0.582577806131904 1
0.527657381978766 1
0.969187294684869 0
0.548628691022577 1
0.858054474785303 1
0.334554687836105 1
0.471959797708978 1
0.524400081682242 1
0.562882679177552 1
0.639088725871128 1
0.727452271568197 0
0.657847162483738 1
0.719821898288297 0
0.846304163244224 0
0.701033301628002 0
0.607596821510392 1
0.864391215522881 0
0.853273787156847 0
0.580305331495724 1
0.433548853093052 1
0.466519289680211 1
0.33785563920257 1
0.837013799977658 1
0.521947247721254 1
0.705622121523914 1
0.662290673391001 1
0.68711191806937 1
0.311777643096789 1
0.694444589574435 0
0.713492288119173 1
0.8697570886622 0
0.578364867329965 1
0.393425482665046 1
0.421622423813702 1
0.309221895591275 1
0.751197715084746 0
0.65554224621927 1
0.62550923415986 1
0.216276310989905 1
0.518279228199623 1
0.708519503085015 1
0.359116529656127 1
0.778929796317003 0
0.49611223991618 1
0.376937562265808 1
1.11065234517106 0
0.570962894872847 1
0.5872365794684 1
0.795057159818158 0
0.74248464880429 0
0.570420439650487 1
0.711670673479147 0
0.30525847202495 1
0.19485027116339 1
0.686891549789039 0
0.828960543749358 0
0.733060425784254 0
0.570493641418299 1
0.462992663726922 1
0.314125791046439 1
0.2460787329436 1
0.423454038244616 1
0.537523306927405 1
0.661738865879007 1
0.655851862632744 1
0.484492829854353 1
0.459148794039878 1
0.639880849390709 1
0.428170091687281 1
0.57291484400587 1
0.350396712400901 1
0.800427353055483 0
0.211831203278885 1
0.191334136786886 1
0.969443715941989 0
0.520648891400644 1
0.667191999032159 1
0.635321956680768 1
0.775111060021427 1
0.953526668586582 0
0.754784024428815 1
0.682003441913482 1
0.509649413523267 1
0.758982934421558 0
0.226026628088736 1
0.49452465769703 1
0.606101684473399 1
0.768559093537054 0
0.710321494382977 0
0.803813019455055 0
0.893899850402497 0
0.292799853287393 1
0.314825545259247 1
0.226976475452863 1
0.467892528274835 1
0.762643277887989 1
0.661066814099924 1
0.305407337959593 1
0.831238078426274 0
0.547909341208124 1
0.691552874119019 1
0.549897250454402 1
0.57990205216335 1
0.730527559628751 0
0.694823067614688 0
0.492580980375882 1
0.564603305724782 1
0.309614751328352 1
0.53311102638955 1
0.757912780431557 0
0.273898412626437 1
0.429337784613647 1
0.779813734343327 0
0.438819395865777 1
0.366591225487214 1
0.608202196195264 1
0.57444373088784 1
0.661996298505903 1
0.528269039517621 1
0.673627721928854 1
0.601212325799851 1
0.537054821266148 1
0.30455721018608 1
0.866355744193857 0
0.205482930172377 1
0.550753840196224 1
0.597334089095214 1
0.560266098314799 1
0.442642329896782 1
0.99043262236248 0
0.716265964904819 0
0.371638617689854 1
0.697079743479701 0
0.482532575606598 1
1.23146248851631 0
0.605750989645245 1
0.696394892432128 0
0.646114826178048 1
0.414901413524326 1
0.317904680859726 1
0.498675003863 1
0.941721883947341 0
0.749747932604997 0
0.700026896120562 0
0.513903409436632 1
0.607673360616033 1
0.517932224674956 1
0.704907703166602 1
0.634252534062433 1
0.63160128328088 1
0.471711213116701 1
0.458478733936504 1
0.889163818369189 0
0.372039754521775 1
0.647424818965214 1
0.584258842516169 1
0.538420417590646 1
0.551199779806785 1
0.462461165235896 1
0.650447643246137 1
