# Supplementary material for: Bias caused by sampling error in meta-analysis with small sample sizes
Source: PLoS One. 2018 Sep 13;13(9):e0204056. doi: 10.1371/journal.pone.0204056 (PMC6136825; doi:10.1371/journal.pone.0204056)
Supplement: S6 File — (ZIP) [file pone.0204056.s006.zip › results N = 10 theta = 0.3 tau = 0 sz = 50-100.txt]

"dl.theta" "dl.cp"
0.324949300847115 1
0.363312987451528 1
0.305000904805332 1
0.211147080234918 1
0.452252530107375 1
0.262020447594856 1
0.296608127151307 1
0.292224317209376 1
0.252858501211995 1
0.324218752654178 1
0.438495141437201 0
0.31124918367688 1
0.289444491207305 1
0.374245892268152 1
0.242635119491756 1
0.450588443971222 1
0.302938297063577 1
0.367508579533971 1
0.295424966570812 1
0.403933312635528 1
0.267345343228021 1
0.349044551284964 1
0.300478101245829 1
0.312090557411261 1
0.306727150215425 1
0.330179531979307 1
0.398747022263954 1
0.338519765579682 1
0.281661206770428 1
0.31935544737289 1
0.286106690820797 1
0.334235807490114 1
0.321693696855137 1
0.46750061678106 0
0.420115288909351 1
0.350013124331358 1
0.318086237994581 1
0.281746315258022 1
0.214029497619069 1
0.404748554594276 1
0.353125782982072 1
0.379033037470862 1
0.350779784181459 1
0.309320121135131 1
0.276934952940414 1
0.32323438782403 1
0.406936563600647 1
0.248095642106003 1
0.366648872804778 1
0.545761009435535 0
0.369120464487924 1
0.374496317655024 1
0.365068214241474 1
0.326341870533507 1
0.488764104487963 0
0.45301374018371 0
0.305180421643696 1
0.306042571293182 1
0.370938015815765 1
0.390656440012057 1
0.419861244661078 1
0.369066995663905 1
0.259488388059921 1
0.514895116765769 0
0.447082203228306 0
0.211236798276415 1
0.440748400289026 1
0.25916665836435 1
0.567664531755262 0
0.388561559738832 1
0.468696554694932 0
0.348666554120802 1
0.373199282370634 1
0.208541520031583 1
0.300501292309806 1
0.271721874283231 1
0.474025748321292 0
0.223740638365725 1
0.282362732648992 1
0.466364233343954 0
0.249009252992912 1
0.302445310568003 1
0.502422518987025 0
0.186708407955433 1
0.389500325617313 1
0.343078362361085 1
0.174686681687253 1
0.328443359044172 1
0.347601594583323 1
0.355254896025309 1
0.347211870981459 1
0.464444777767275 0
0.239755464452284 1
0.220835773572455 1
0.378494565594354 1
0.376468765068405 1
0.26966795299608 1
0.437061764601393 1
0.376594491885993 1
0.3866887827687 1
0.355686849950587 1
0.461863529591101 1
0.458288725172345 0
0.226273459098664 1
0.352101251630368 1
0.403880719195488 1
0.331187518531269 1
0.367379944852795 1
0.383639305738911 1
0.304978945987421 1
0.390230759885222 1
0.408442451058687 1
0.27590164763243 1
0.425767083140928 0
0.290115814771591 1
0.402527410943712 1
0.389645458170606 1
0.240399200609073 1
0.367079252912777 1
0.439933577255162 1
0.2863650843686 1
0.227778520231145 1
0.283121564041768 1
0.442054892839123 1
0.384590682228809 1
0.309807866216925 1
0.266867982913016 1
0.487377844558673 1
0.398574520017315 1
0.360895750593922 1
0.351817422234534 1
0.346401276622862 1
0.398370654294794 1
0.353738868720233 1
0.428180555878971 1
0.424608691664167 1
0.386112087112237 1
0.34782325713832 1
0.349022909216104 1
0.251150020864562 1
0.338862891276795 1
0.265516219845462 1
0.386514592288508 1
0.396845545522543 1
0.28082649375566 1
0.258155584422274 1
0.312040989709377 1
0.3844709398289 1
0.405994408835675 1
0.479360227795912 0
0.34549902634492 1
0.318384954908994 1
0.417221821307518 1
0.419835615632638 1
0.333063454603167 1
0.391360794682795 1
0.271850326388034 1
0.355514167211109 1
0.413382887436604 1
0.360857646044861 1
0.477561673515595 0
0.227834441025241 1
0.296492535375465 1
0.304949898101054 1
0.374886480437321 1
0.440122367774294 1
0.396253122089541 1
0.298759246585058 1
0.370176271741225 1
0.373939915075728 1
0.339948732767311 1
0.35921543969092 1
0.372345118262405 1
0.216624264099922 1
0.312822445346436 1
0.307969621600604 1
0.329230403232164 1
0.401381769721921 1
0.263254880012709 1
0.432282055074297 1
0.327238497935505 1
0.295574149631602 1
0.470032890593226 0
0.316296137007018 1
0.339875348716551 1
0.306631227061222 1
0.269389248523889 1
0.257315082791427 1
0.297334882817744 1
0.357601765529799 1
0.189998185174112 1
0.350874290605497 1
0.447780127085431 0
0.285613216964356 1
0.379494468733989 1
0.335706243358586 1
0.350920219984165 1
0.260268871281066 1
0.315804647980484 1
0.195708217728586 1
0.299032325258403 1
0.352071408349681 1
0.370259726330668 1
0.428989767583771 1
0.442820081817617 1
0.384558541238904 1
0.37897851796454 1
0.328952092339082 1
0.38417025301041 1
0.302807706456485 1
0.203396340133432 1
0.205336546280141 1
0.226058218616112 1
0.322451061200316 1
0.276397028545906 1
0.354438266106491 1
0.413288975618502 1
0.239576557435071 1
0.368640176008409 1
0.193371135265788 1
0.414982518971325 1
0.418824957675761 1
0.370462857287396 1
0.147986304620014 0
0.248189868658558 1
0.350989877763231 1
0.412838451697235 1
0.351774739195461 1
0.273730425116326 1
0.482475754531644 0
0.287720384063559 1
0.420081684625059 0
0.205735219063717 1
0.305710742274641 1
0.367095253466223 1
0.268212164490645 1
0.244378560528665 1
0.368294402956126 1
0.370620320972612 1
0.291314883453158 1
0.328525919905306 1
0.31077338217523 1
0.334703122053617 1
0.325978529097776 1
0.367688621915927 1
0.375367275709466 1
0.372190888849947 1
0.355009053359435 1
0.362553090187632 1
0.309321327861323 1
0.331008059879057 1
0.377490343653852 1
0.229041489727243 1
0.396263315668953 1
0.341167084481221 1
0.442346163370836 0
0.265179617363535 1
0.330904017152356 1
0.278222393528337 1
0.359534998378418 1
0.343897216101149 1
0.338649836936492 1
0.333434248719044 1
0.20917054101135 1
0.383600981451869 1
0.32828136503549 1
0.218703325124869 1
0.312449734224904 1
0.423882765315471 1
0.304537623345144 1
0.343457881717122 1
0.394703943661089 1
0.198570721238204 1
0.263645106586871 1
0.335119001430894 1
0.450766437315501 0
0.326307913499507 1
0.262681377185279 1
0.227532296347557 1
0.29167557684766 1
0.49342301242826 0
0.309175259711493 1
0.316496809806997 1
0.379173895294345 1
0.346248964419067 1
0.349109836283655 1
0.432780838811886 1
0.303506077132927 1
0.39019741467449 1
0.221011453791466 1
0.568801529373763 0
0.332960128808102 1
0.343867952474521 1
0.327807154696997 1
0.369775450341066 1
0.457498307239378 0
0.386435065914402 1
0.400630582775199 1
0.48431094684514 1
0.407219082872821 1
0.396996013974017 1
0.442401175316031 1
0.299968849138657 1
0.282460111272364 1
0.439921714286628 0
0.312228510339988 1
0.309204753389389 1
0.365407332581317 1
0.311199315960705 1
0.377362913534051 1
0.379688761195614 1
0.487047203111411 0
0.304859301495879 1
0.280816526430851 1
0.378274288222585 1
0.383981768378873 1
0.284020059901011 1
0.286075409055006 1
0.291502789562759 1
0.371371451629326 1
0.420475462018297 1
0.228358776801766 1
0.297683706223773 1
0.426224353822311 0
0.24100007319319 1
0.350504620056409 1
0.415085359437578 1
0.285558390245251 1
0.444670922054296 1
0.328198470185816 1
0.282207469810586 1
0.461579196878645 1
0.354038265803172 1
0.424767903079622 0
0.430406965755019 1
0.326085042373638 1
0.25219037024571 1
0.347473603505936 1
0.284680733538218 1
0.408525955019931 1
0.411575763229919 1
0.36211349527894 1
0.403043064965904 1
0.306757513529338 1
0.200812497682263 1
0.420529103664832 1
0.323421023475929 1
0.42371913454607 1
0.367402715412472 1
0.290118280138622 1
0.344229125690392 1
0.444959238598401 1
0.456519349013194 0
0.284436799327819 1
0.422094413224886 1
0.276336256467073 1
0.34876267333511 1
0.444659515259541 1
0.370590805053472 1
0.330375082101873 1
0.32414975481424 1
0.313781702611469 1
0.27788829993704 1
0.376505179604154 1
0.252932004038596 1
0.438323271118495 0
0.329052593802129 1
0.37552622544551 1
0.34824610071065 1
0.39570886164206 1
0.314102802359765 1
0.42892642591364 0
0.407666322310243 1
0.339793392643477 1
0.359359439010909 1
0.342506477137537 1
0.235923373932614 1
0.397473288088487 1
0.273182439878848 1
0.493159427406435 0
0.248165184973505 1
0.33026188665393 1
0.259494683464095 1
0.517389305543876 0
0.407444169966756 1
0.358895615057442 1
0.25682751432819 1
0.249480013584026 1
0.444644881782544 0
0.332399340029366 1
0.390892739970483 1
0.296534899772925 1
0.319237834097742 1
0.401069933844665 1
0.418132870465407 1
0.366966234185449 1
0.309881147377419 1
0.164559537695888 1
0.255106588762668 1
0.384451951064226 1
0.396469120706063 1
0.343704993774777 1
0.3841185909604 1
0.400107243419581 1
0.413608252841041 1
0.394191059692924 1
0.364267533070872 1
0.296119885232532 1
0.323217722387712 1
0.310275600769557 1
0.216661786940557 1
0.251513937951113 1
0.31108315064811 1
0.402293577302362 1
0.314818104011098 1
0.342178240979635 1
0.403455998795206 1
0.385842922468649 1
0.439776690094254 0
0.3416814472673 1
0.412009348465088 1
0.412641687497021 1
0.354308462059804 1
0.287747481589931 1
0.27340515341723 1
0.26086585803053 1
0.304944978688843 1
0.333115402311723 1
0.43455083633897 1
0.357857260068729 1
0.281424568918168 1
0.483622279365931 1
0.193076067428933 1
0.348697575855671 1
0.350786041453302 1
0.319813629977407 1
0.375143994439832 1
0.328760323235305 1
0.342868964615935 1
0.31120436735441 1
0.412243192464205 1
0.384387718623688 1
0.375609159966253 1
0.398334722108529 1
0.469752631486329 0
0.401925539531027 1
0.346493870264129 1
0.33170497177386 1
0.274354027220235 1
0.419518835837996 1
0.29570376470227 1
0.361300170939774 1
0.347989769146452 1
0.352389814732042 1
0.390684875267514 1
0.367514079649018 1
0.484475541771903 0
0.333552093929978 1
0.423679258508603 1
0.398326316796656 1
0.333798844417401 1
0.299489839032689 1
0.296822045563324 1
0.430123393420719 1
0.220047691997727 1
0.225040373606054 1
0.372863648727282 1
0.375216153498292 1
0.411895448678562 1
0.418970228163449 1
0.447068268830775 1
0.377832896758327 1
0.315309662533504 1
0.322120899269403 1
0.402430572264679 1
0.423497192186649 1
0.311019503586789 1
0.405200906369244 1
0.386547144656751 1
0.225795638907723 1
0.320380343348132 1
0.423548466846293 1
0.456935098174749 1
0.394715915836896 1
0.142167009378016 1
0.388170307343522 1
0.468221736799098 0
0.347394122543479 1
0.393028701832354 1
0.171363799415135 1
0.329746845254557 1
0.34682954905737 1
0.238060556121586 1
0.242172125461552 1
0.365872182063677 1
0.267953169651382 1
0.394330369651298 1
0.372209276547008 1
0.378555672050687 1
0.308714337053198 1
0.390313387074145 1
0.56387655174255 0
0.266670364900631 1
0.382705999944025 1
0.357454419364457 1
0.357875648532918 1
0.389080654256127 1
0.292991194767962 1
0.427485637848951 1
0.331385943332656 1
0.336775550208745 1
0.283749048810473 1
0.324339301283715 1
0.375584888049234 1
0.401623296365713 1
0.240611242263668 1
0.325109350087976 1
0.345894985860193 1
0.416580209227137 1
0.287301106191339 1
0.30836212067367 1
0.276200277013273 1
0.380808568273976 1
0.425200927099354 1
0.459252103016019 1
0.337105988621995 1
0.39644899135692 1
0.344153181280504 1
0.327904231171903 1
0.377362952629427 1
0.396813221835922 1
0.358173442006794 1
0.322510979592879 1
0.380307805593502 1
0.363576609338655 1
0.342743680708118 1
0.325451032595253 1
0.442721881015702 1
0.467749522759082 1
0.255365925853656 1
0.307402180921897 1
0.290805964515693 1
0.437806067143867 1
0.255890089464792 1
0.362514231070138 1
0.31407047914358 1
0.332049325246877 1
0.322193769075585 1
0.310643574528559 1
0.358849666730944 1
0.390430414436395 1
0.31050321721883 1
0.428223706708499 0
0.248075308490609 1
0.487775225882704 0
0.333227282334349 1
0.356257977728298 1
0.312472957823773 1
0.297252665431938 1
0.285190464691333 1
0.289731300945598 1
0.264688792122472 1
0.268257989106861 1
0.296040957677999 1
0.26595109726885 1
0.394791155185097 1
0.386104551370849 1
0.257925279964568 1
0.292559117251006 1
0.480849082111767 1
0.337778207524065 1
0.290650872622295 1
0.313045789051383 1
0.244718237386693 1
0.372938925245375 1
0.32474622952562 1
0.391871840307112 1
0.384780596326042 1
0.326175627339232 1
0.387721101629299 1
0.362358999520267 1
0.255953768657443 1
0.302842686941736 1
0.337550185455726 1
0.387002543092029 1
0.479394663617013 0
0.376375007170744 1
0.372717892394068 1
0.265555015303799 1
0.298277619310766 1
0.298927897162287 1
0.465783877576513 0
0.472217686838633 0
0.359449662520447 1
0.33251833885038 1
0.27063879173776 1
0.251607329332105 1
0.393559237461651 1
0.381266854901172 1
0.364374951034419 1
0.266824738035463 1
0.368123126385755 1
0.317059762586807 1
0.302751350405794 1
0.34377996474968 1
0.341230391804838 1
0.458303369864363 0
0.320237570890651 1
0.324482924597538 1
0.368380726870758 1
0.337899079908213 1
0.199697866259483 1
0.397471944343259 1
0.211241000183348 1
0.34364491830533 1
0.402104816681813 1
0.373502968964535 1
0.360433925331227 1
0.389459616784818 1
0.347295915419411 1
0.473941333126853 0
0.318536412306161 1
0.354513973412208 1
0.369194807128458 1
0.306386707975112 1
0.229916880784659 1
0.231131031428448 1
0.377090170816532 1
0.30176452889104 1
0.463310541234644 0
0.395164468492492 1
0.365120982419345 1
0.279998293473149 1
0.304740937337831 1
0.257022817750813 1
0.290151109561219 1
0.238452151988865 1
0.284953787285487 1
0.327605308908367 1
0.415748112527874 1
0.45767192748244 1
0.36027354355954 1
0.297065685397921 1
0.377517030882391 1
0.38402642223115 1
0.342981683060179 1
0.179447518406628 1
0.287805519034508 1
0.243601413838466 1
0.389657762685963 1
0.392443567101777 1
0.314250425570249 1
0.328972633274296 1
0.207388336789934 1
0.256881206760975 1
0.390187727073162 1
0.310733305787202 1
0.145964133380404 1
0.248064204305325 1
0.208567305584944 1
0.377730533940015 1
0.196492261778637 1
0.337514985403549 1
0.341368308467878 1
0.463541887300639 0
0.267978816611663 1
0.360354416831056 1
0.409348345023886 1
0.403402671809151 1
0.341676456037511 1
0.290888604943721 1
0.331083919434824 1
0.425759218448932 1
0.366223342045306 1
0.358783115240474 1
0.319409265301176 1
0.39647645304848 1
0.360009207604073 1
0.264471439649331 1
0.235885448834266 1
0.354458644598553 1
0.320623066973993 1
0.236756683176614 1
0.422634473166958 1
0.300403217917609 1
0.40689564447833 1
0.369800798542417 1
0.380938469635555 1
0.242449036239333 1
0.40582307611364 1
0.425409005037655 1
0.392757754590689 1
0.170160587965416 1
0.484524247964946 0
0.234685097883402 1
0.374107250807487 1
0.443346379287899 1
0.198993246049476 1
0.3868813735924 1
0.502736153354451 0
0.312705018869063 1
0.363273916225689 1
0.422039723640999 1
0.341227824591336 1
0.336322561215354 1
0.311610686721114 1
0.426534666026224 1
0.298540111958699 1
0.296969548243188 1
0.242951897657463 1
0.330133695339292 1
0.315399084893775 1
0.403739447021161 1
0.246673446058374 1
0.27490189212383 1
0.351858304247373 1
0.361548337452408 1
0.208055430809722 1
0.284035469288362 1
0.301346741267528 1
0.355673740871316 1
0.439980265215257 1
0.310136868130995 1
0.280181621442292 1
0.356660776986593 1
0.323379793879324 1
0.447923965016486 0
0.379574289821186 1
0.372309022631961 1
0.391050915596655 1
0.260676897648246 1
0.296176061645357 1
0.413942586875857 1
0.392555626303207 1
0.410146981049209 1
0.379609472806761 1
0.244827523654308 1
0.279887502436552 1
0.332220927282319 1
0.371561386815638 1
0.323264981189816 1
0.358008278035417 1
0.371865080571794 1
0.33690674208533 1
0.248867346521422 1
0.424256300284948 1
0.236547643810186 1
0.427271455881307 0
0.307470598849412 1
0.427600645203967 1
0.425517000638359 1
0.221214773679192 1
0.358281206364868 1
0.317089576027082 1
0.255878394447218 1
0.273346888220576 1
0.285407266561453 1
0.163475733047457 1
0.388692960364428 1
0.3787194651532 1
0.31633925784054 1
0.425398643079509 1
0.310444523680094 1
0.34522166012498 1
0.37567975082257 1
0.294251786148682 1
0.304844147207394 1
0.40435123815386 1
0.344840716022187 1
0.337036834220484 1
0.29012620984885 1
0.393385899515823 1
0.325590170199415 1
0.37167533100908 1
0.345577035394536 1
0.32373981519817 1
0.375510925020687 1
0.334541745514477 1
0.273715193853999 1
0.202545012334586 1
0.447972367427804 0
0.295282136629771 1
0.289063566736118 1
0.255259594040753 1
0.328101451304768 1
0.388995530713895 1
0.375082645595899 1
0.495955075418356 0
0.342490700813071 1
0.299371013421679 1
0.312234615778914 1
0.452886772985582 0
0.402819028513871 1
0.381783740300679 1
0.320078059209767 1
0.453293669709268 0
0.383602508291876 1
0.30628563412364 1
0.493653778916968 0
0.448413398345548 1
0.304940776974661 1
0.348959865070127 1
0.295963129693561 1
0.387203275956721 1
0.459831132076601 0
0.331549640439226 1
0.43724514325083 0
0.313806105016636 1
0.449694970858454 1
0.394138913140507 1
0.280604352812983 1
0.264683890158051 1
0.389004081416943 1
0.449101174192727 1
0.212034385929111 1
0.268848887519001 1
0.386032992133817 1
0.276677573937509 1
0.281434575701593 1
0.461283782613002 1
0.351652304601735 1
0.327715468708431 1
0.288470042797004 1
0.332674477928649 1
0.339640735286743 1
0.293361698227 1
0.416844778508068 1
0.377277505027601 1
0.408983425729212 1
0.37482386848484 1
0.364940589127274 1
0.288049623665773 1
0.395047080402034 1
0.32253427381141 1
0.426154020174699 1
0.467522585614444 0
0.349909558530233 1
0.363550025754136 1
0.313583726852974 1
0.48331024366436 0
0.256427961134915 1
0.285907675223172 1
0.365105535051908 1
0.38105560608352 1
0.308621214485014 1
0.46022167629131 0
0.258125753225196 1
0.351201139785592 1
0.384033885539997 1
0.381885094183791 1
0.411843455338049 1
0.425489486289157 0
0.304766909474402 1
0.326075893989186 1
0.322209533651773 1
0.405733479467348 1
0.370950377020811 1
0.262433106471403 1
0.324876010070474 1
0.300877499368581 1
0.392231192161677 1
0.334633759268279 1
0.331304995224336 1
0.284482142075443 1
0.315395462961378 1
0.279724455440415 1
0.350523266965324 1
0.256837102730461 1
0.262733305234073 1
0.354555174126132 1
0.408303672097638 1
0.394694407188808 1
0.287541682732729 1
0.320365746286702 1
0.392785342115021 1
0.385571867828837 1
0.29577236376444 1
0.370214549962682 1
0.287630623910522 1
0.226939517476833 1
0.348732262784915 1
0.456935689783147 1
0.326100844122944 1
0.320540330170651 1
0.416413305087146 1
0.28019843884386 1
0.350794588584631 1
0.276847948357644 1
0.388426337949325 1
0.292486681895037 1
0.427578398849516 0
0.264984907473216 1
0.332278109944016 1
0.268432239658447 1
0.319156820483902 1
0.391856801851623 1
0.275904010268206 1
0.344938544972222 1
0.291190217742077 1
0.364743954992985 1
0.358795778196638 1
0.298718210438131 1
0.326289363254393 1
0.357157250824621 1
0.309603623910598 1
0.404790840072529 1
0.307800281556418 1
0.322388473570025 1
0.272465901003555 1
0.33603424562338 1
0.399179866442013 1
0.434993508077382 1
0.335770430350866 1
0.217279519093115 1
0.221652927465648 1
0.387727184266622 1
0.403859787926761 1
0.277092984860464 1
0.353979727586638 1
0.320516738718488 1
0.432940184282784 1
0.33858300455463 1
0.413615666957136 1
0.366006317610006 1
0.353271401452918 1
0.381058954263707 1
0.352542282582384 1
0.385205448531341 1
0.369613122613736 1
0.310761005548687 1
0.362429472938034 1
0.26057587619954 1
0.434978522621459 0
0.386699959330858 1
0.323539041239922 1
0.207360919666949 1
0.324841523615497 1
0.366885477042917 1
0.325206562487 1
0.352305844589627 1
0.407615457259358 1
0.34112550817722 1
0.366851620294176 1
0.412658944241072 1
0.301914784135269 1
0.371513733491986 1
0.323598112586013 1
0.375202480933041 1
0.277951102572098 1
0.396500867891345 1
0.403858869717279 1
0.428545208206976 1
0.365550752568923 1
0.332836144994631 1
0.355122431937574 1
0.277360060368388 1
0.494581092805186 0
0.377265597616843 1
0.40463817333216 1
0.367675331872734 1
0.413730165889702 1
0.181893873602363 1
0.302772468951321 1
0.282534134241728 1
0.37410929002274 1
0.197099532254964 1
0.26190131677907 1
0.263834151544139 1
0.435525755097156 1
0.414012864403133 1
0.303912581255363 1
0.489053073390528 0
0.355206461486563 1
0.328281777505499 1
0.350396252226219 1
0.372375238828802 1
0.339668565165271 1
0.412796057048232 1
0.321745911155277 1
0.415163344750478 1
0.217146198039786 1
0.293536023651184 1
0.380739209915929 1
0.28340766306878 1
0.354114944375539 1
0.307171459016569 1
0.332485521739685 1
0.313368694348911 1
0.347379140740017 1
0.443812467234698 1
0.326640100525486 1
0.43347589460307 0
0.365636164823815 1
0.266821580472288 1
0.39642413429128 1
0.347922620020239 1
0.397299539814506 1
0.332731365443656 1
0.417600024148615 1
0.325801021373636 1
0.439880582169412 0
0.351574313240909 1
0.340873526423437 1
0.365370820407034 1
0.406995682173061 1
0.22182960297609 1
0.439674385503666 1
0.306757853592462 1
0.547641193697043 1
0.366306661921499 1
0.291823195889255 1
0.328427391657084 1
0.297641264769701 1
0.34086739094538 1
0.424125578262626 1
0.315355688468164 1
0.375689501359185 1
0.415769730405223 1
0.357247961312288 1
0.354259118218043 1
0.297062393881485 1
0.41005666121442 1
0.416379554189431 1
0.395240544569821 1
0.271086825206738 1
0.271324028379029 1
0.238574142013018 1
0.459240774808038 0
0.402923833700427 1
0.300600013693723 1
0.403541781140504 1
0.34291002696647 1
0.256099827122038 1
0.305806408945674 1
0.314125643790152 1
0.418809295288937 1
0.311480207756969 1
0.395918711314297 1
0.369043905258024 1
0.477164102541261 1
0.401563488005504 1
0.454385407696741 0
0.454455496274048 0
0.581431177513411 0
0.315418755592554 1
0.254898355824763 1
0.260094755165796 1
0.325221809353621 1
0.30993159565102 1
0.294180905901274 1
0.327065563065403 1
0.253499764262044 1
0.386592792811004 1
0.332186968614698 1
0.416114367927566 1
0.372681654154328 1
0.3167939495091 1
0.294743307926358 1
0.311927896741121 1
0.300110616144346 1
0.326595746873212 1
0.429280510501503 0
0.399377608338071 1
0.276680324704243 1
0.352086850689173 1
0.217731206241598 1
0.35892935896372 1
0.41133235924813 1
0.255274191466547 1
0.260584091881949 1
0.362620807126062 1
0.397030356602692 1
0.23667552684156 1
0.267338091580333 1
0.253771552774626 1
0.43797149447227 0
0.350304232261357 1
0.329652881343418 1
0.304614843306929 1
0.252696482404845 1
0.284577613000064 1
0.348540654129526 1
0.397702742868488 1
0.326933024781233 1
0.443865151334969 1
0.395474181532434 1
0.391597188548397 1
0.35448970998542 1
0.228359202124274 1
0.371519314564912 1
0.367666075688148 1
0.315722556515384 1
0.430404181213011 1
0.242988153176283 1
0.565386433275994 0
0.450050792042714 1
0.415418054167605 1
0.216723895585314 1
0.284120317757601 1
0.381990438364046 1
0.250467499598625 1
0.372229045482159 1
0.400854687547273 1
0.283860320854326 1
0.380918583996143 1
0.378415517953758 1
0.376997960603006 1
0.457631179028099 0
0.285936611880728 1
0.44501631604645 1
0.487360770333511 1
0.244569818247103 1
0.272947407414482 1
0.314962670926146 1
0.213009413619835 1
0.249027923132019 1
0.341881824223754 1
0.310191572734321 1
0.33845849341138 1
0.334942774666435 1
0.418726001601383 0
0.306018277989372 1
0.401679416936462 1
0.305835810234659 1
0.308203979477449 1
0.348374731005627 1
0.356439222606159 1
0.289445761964189 1
0.256976751010397 1
0.329558708411854 1
0.427453254436136 1
0.531953361364645 0
0.370057603673057 1
0.359745862119861 1
0.336207651857749 1
0.338084895851385 1
0.364834343462519 1
0.343543298672855 1
0.349822282381902 1
0.290348687885665 1
0.395310220499232 1
0.301350122278646 1
0.245511971382762 1
0.314949381242616 1
0.214236772476606 1
0.280588934030533 1
0.412158005280475 1
0.276682262216626 1
0.352191296672989 1
0.41075641599976 1
0.279582906057488 1
0.409971214365558 1
0.461987516914985 0
0.370890240885471 1
0.279259946629363 1
0.365087601342363 1
0.275514415953644 1
0.385975511277511 1
0.367815571742758 1
0.440401969675817 1
0.204158854060229 1
0.41688554774018 1
0.30945452931818 1
0.287454387832716 1
0.387597382189471 1
0.379187682728132 1
0.310965001168446 1
0.338982020892201 1
0.253054710317591 1
0.307119029760765 1
0.329481485001711 1
0.309408010839173 1
0.435883168457253 1
0.442022027308232 1
0.503840513102235 1
0.371183942136262 1
0.309942752527201 1
0.309691969938781 1
0.250139485140668 1
0.321159104444363 1
0.365168853528074 1
0.333118493330921 1
0.348669126830694 1
0.396846398602289 1
0.398763676147115 1
0.305980933015939 1
0.420142933438703 1
0.365910387280752 1
0.321216303215465 1
0.469838670591242 0
0.387930346312074 1
0.280144281251287 1
0.346417504563601 1
0.276171710340092 1
0.341290084488772 1
0.3852770211067 1
0.36663079818781 1
0.319763981552456 1
0.331236142536397 1
0.358746251431257 1
0.430411302326715 1
0.518587734011565 0
0.255877894785607 1
0.269364081312463 1
0.266274491867647 1
0.375823439575675 1
0.429575978310442 1
0.29383724820911 1
0.334563905790125 1
0.459866172536513 0
0.405389138444297 1
0.307255158121746 1
0.333242119211188 1
0.322212692647872 1
0.351639962723026 1
0.189020675695992 1
0.431846596945895 0
0.311893072685329 1
0.374188194123654 1
0.367798793825896 1
0.478661651184361 0
0.40140011536501 1
0.404710970655705 1
0.283816021170408 1
0.261924707441053 1
0.384179115455718 1
0.467599131483133 0
0.407735077412023 1
0.354901294752413 1
0.314004407192163 1
0.42086530099788 1
0.444775579430621 0
0.246830801632856 1
0.296961706501572 1
0.283327823120737 1
0.335336871345422 1
0.513703469775475 0
0.258756635674376 1
0.339230381571156 1
0.434805761570493 1
0.376221212793994 1
0.311420705565787 1
0.299972867820915 1
0.334647047284916 1
0.365644220197424 1
0.342936369328638 1
0.306372575835424 1
0.343287965050488 1
0.204024190706889 1
0.259895806520227 1
0.434176123435197 0
0.223395535546921 1
0.330426451271133 1
0.401012766699868 1
0.427583879444319 0
0.47098235460728 0
0.359650805433185 1
0.426663403086228 0
0.340263676323391 1
0.425718718242097 1
0.329450315082786 1
0.268078864896437 1
0.224050899271372 1
0.382672944854825 1
0.270682905518428 1
0.369204729593452 1
0.35963247594866 1
0.371576571012346 1
0.35239838215579 1
0.438893286314283 1
0.301760466349787 1
0.294414174032126 1
0.407063351873548 1
0.296918596404219 1
0.359582775531272 1
0.351116072472549 1
0.372014151438296 1
0.298244561813002 1
0.353659346172658 1
0.314755390024999 1
0.3636265864025 1
0.220314778928893 1
0.289203326115747 1
0.338221655745638 1
0.3697689808161 1
0.321712332854501 1
0.407969687191505 1
0.290734098888607 1
0.342587832736315 1
0.26734569338667 1
0.337457564238317 1
0.328782629424994 1
0.402308204438838 1
0.287567736421882 1
0.314127894666107 1
0.2827543588069 1
0.328528753490787 1
0.407089198465475 1
0.27120174910473 1
0.328336230496328 1
0.270876642354876 1
0.295604168690784 1
0.433799760256865 0
0.321394866164682 1
0.398098354578116 1
0.348523868566377 1
0.290551464232654 1
0.355820067904486 1
0.396878557869017 1
0.457277502545946 1
0.339260522188448 1
0.351978892297783 1
0.307691868281093 1
0.37939935730427 1
0.396675319614766 1
0.345890922588379 1
0.435861618604498 0
0.391480949229614 1
0.268974543567658 1
0.368165061913125 1
0.451306541395033 1
0.333441250297156 1
0.331740339610774 1
0.307540603008094 1
0.415211001726701 1
0.365167605247735 1
0.281202491176369 1
0.275037321504407 1
0.338172113102028 1
0.292631533016509 1
0.312694195708317 1
0.35971834067394 1
0.245501218423483 1
0.270280195226764 1
0.450760944779008 0
0.397745700539216 1
0.460060998097624 0
0.479043095624134 0
0.328560924803055 1
0.18602297227497 1
0.242931675975302 1
0.28603708368776 1
0.319959312580979 1
0.402556898460017 1
0.373707351281047 1
0.387405817241643 1
0.32914847398756 1
0.283432555326824 1
0.264535088460996 1
0.508005286316144 1
0.439464511245894 1
0.283096347241063 1
0.372355309249579 1
0.363144382861432 1
0.359555784082252 1
0.284079375261967 1
0.277958874983299 1
0.322253596646954 1
0.331361511626664 1
0.398511027203684 1
0.52423816373277 0
0.356795911000833 1
0.326295317689736 1
0.380509623554675 1
0.286657773138458 1
0.31067834699823 1
0.378852481543256 1
0.461309688808206 0
0.329489791098657 1
0.39262485204643 1
0.230325230142062 1
0.344590408240698 1
0.324100218917555 1
0.367012175123622 1
0.325932243964976 1
0.33795965463928 1
0.256221132702896 1
0.211868496093624 1
0.573140331409088 0
0.31097380312823 1
0.275807204880205 1
0.351798434910434 1
0.326528634824529 1
0.381651837694299 1
0.323584640836598 1
0.328173237951465 1
0.240970090365311 1
0.321675384675807 1
0.348106730106344 1
0.260684466671363 1
0.337083354459123 1
0.363527915430251 1
0.462882905724505 1
0.301939255717134 1
0.328199405088141 1
0.332079134234533 1
0.283761417187622 1
0.310910083156228 1
0.357833754453519 1
0.375805482041965 1
0.43634051408374 1
0.488293242869478 0
0.537695190184026 0
0.24680382178232 1
0.362777563661051 1
0.366411142924421 1
0.263105844819529 1
0.371465044225863 1
0.35821922431042 1
0.287840470793228 1
0.314441046605751 1
0.396081109133144 1
0.347193601053127 1
0.36424266119132 1
0.299063667957879 1
0.34907753872158 1
0.320888053457243 1
0.345362951873495 1
0.295033586650919 1
0.400894381428587 1
0.318913413239354 1
0.290869136068259 1
0.420327642240353 1
0.334001724988898 1
0.455492093964556 1
0.429886592225909 1
0.387784789435797 1
0.218128106525715 1
0.288489319823188 1
0.401076231213052 1
0.416558706693107 1
0.437045251957836 0
0.41179302404073 1
0.416690082637867 1
0.297576758618934 1
0.334393668029896 1
0.341176337538459 1
0.359828670041445 1
0.349600124810551 1
0.265624334141307 1
0.390314280062088 1
0.331877375814117 1
0.430104627762097 0
0.258079086156477 1
0.4015417074161 1
0.379969844178614 1
0.363601704235706 1
0.291225693453165 1
0.36021707778001 1
0.433087743549518 1
0.338506124278157 1
0.383137722621392 1
0.458148424132343 1
0.299983756344905 1
0.240011006869214 1
0.309312317425095 1
0.443965241882884 0
0.389926616728222 1
0.405596158874086 1
0.320109657126071 1
0.324097541712 1
0.357534915882679 1
0.346488196953906 1
0.280506029751342 1
0.416681319294548 1
0.398449664392948 1
0.288785633936365 1
0.320374390714017 1
0.440717353889598 0
0.433431032369444 0
0.348302809249402 1
0.25853965933741 1
0.296586292075146 1
0.326976097646346 1
0.298161229847004 1
0.3437459258915 1
0.305233489321415 1
0.242332329977035 1
0.285549293618377 1
0.245861704055744 1
0.25280165446182 1
0.318263918746717 1
0.323766274028405 1
0.343562340194036 1
0.305412376860764 1
0.367463469169279 1
0.326222811273345 1
0.390947770003903 1
0.276690007146091 1
0.334969946065637 1
0.318039599863131 1
0.285026458215368 1
0.351505555336565 1
0.38911208586935 1
0.22344541853922 1
0.341699631637926 1
0.38753927273231 1
0.444656495839358 0
0.347437652027893 1
0.318478716261884 1
0.247299043430886 1
0.45262271316568 1
0.315421357634335 1
0.411379848974268 1
0.20310194188598 1
0.397754371737724 1
0.2934479759937 1
0.343339084759216 1
0.350834865585687 1
0.364776774002473 1
0.32571312503501 1
0.211751666805929 1
0.351386522612805 1
0.329006075748389 1
0.343725921032793 1
0.171827103862851 1
0.315081157121457 1
0.263841459458837 1
0.28066743222418 1
0.508235450182976 1
0.408571874687521 1
0.24976296659667 1
0.471399794570906 0
0.264326013982412 1
0.352418356011234 1
0.309163591517215 1
0.427129513279363 1
0.286398306384833 1
0.319890410193711 1
0.266616549135231 1
0.294629953147944 1
0.43594937030359 1
0.329328213219354 1
0.352542337844708 1
0.310063599903018 1
0.237943628344711 1
0.303805481886542 1
0.35909890759785 1
0.374118753359179 1
0.402561986224726 1
0.250561432690584 1
0.333981177362368 1
0.316881994713752 1
0.30840950527071 1
0.385196653815101 1
0.272621728052142 1
0.427343801140141 1
0.441275473617745 0
0.319920526801508 1
0.238879070200316 1
0.381071978411371 1
0.359423364345448 1
0.268281334423173 1
0.444182119813222 0
0.342214071656552 1
0.435505942495237 1
0.228841081445493 1
0.253951592420138 1
0.366534367873154 1
0.323130147930335 1
0.292244014300383 1
0.364098197224157 1
0.246280130623086 1
0.328677145702451 1
0.35635226095463 1
0.269662621311759 1
0.32600892689783 1
0.320779264866824 1
0.471881488157502 0
0.259755686283328 1
0.353564594759351 1
0.379921733020017 1
0.369448380595448 1
0.275530387189276 1
0.324752120978745 1
0.465052689005443 0
0.286167571257253 1
0.310087495053754 1
0.409467110131364 1
0.344637334625803 1
0.352358475774982 1
0.373920665662355 1
0.374087458976038 1
0.451465874641071 0
0.399304412852139 1
0.359611271682554 1
0.344420300923589 1
0.316791547283618 1
0.409628442166583 1
0.355261650337073 1
0.32900813339887 1
0.406302390698595 1
0.334705368316617 1
0.311338386035461 1
0.434162640562533 1
0.3797358492912 1
0.416788359548298 1
0.330173828281055 1
0.464012869478678 1
0.279529712194584 1
0.461022722570788 0
0.303965142724151 1
0.276947795752632 1
0.24166025288327 1
0.37496489258956 1
0.31581629859142 1
0.295044890209147 1
0.312813064588441 1
0.402399087618741 1
0.411320246660539 1
0.357764664658014 1
0.275559764872659 1
0.331853835716656 1
0.269803251247281 1
0.42739480031652 1
0.322733897310539 1
0.296262794332061 1
0.355834894806588 1
0.396706739902702 1
0.340776900386308 1
0.357671370388604 1
0.408097661616954 1
0.458399239278477 0
0.450848310694302 0
0.2931446609773 1
0.374136756841031 1
0.228887363298224 1
0.433501799181144 1
0.240254976412964 1
0.417293265037553 1
0.29736600180891 1
0.386252540926556 1
0.425253254189259 1
0.405771999595424 1
0.317975236309898 1
0.31611770904851 1
0.36315764319889 1
0.28409268814236 1
0.364639797967467 1
0.344124267036919 1
0.417815825913881 1
0.381932097253721 1
0.337523458996114 1
0.246885232905379 1
0.425095412490354 1
0.343250543739306 1
0.370994559089805 1
0.239079614466296 1
0.24867823446624 1
0.375692331850192 1
0.339797705225736 1
0.411223418947913 1
0.402467522801841 1
0.375585329699251 1
0.247155810010296 1
0.400915455092284 1
0.326162727438891 1
0.346656515401701 1
0.397841077452954 1
0.393830836572785 1
0.362244808549209 1
0.306985432377183 1
0.169578229354479 1
0.401706959241671 1
0.368004259796693 1
0.237253832712699 1
0.361044517458641 1
0.357055038321652 1
0.124064667368938 1
0.403222923392706 1
0.273770945356971 1
0.256368292737484 1
0.301639036854029 1
0.308061519759071 1
0.236880189083983 1
0.353378641194832 1
0.55146170295572 0
0.304136424941842 1
0.241820031771158 1
0.376605723546601 1
0.339785815282338 1
0.198929263305684 1
0.432555640485484 0
0.257999358576891 1
0.312123034587702 1
0.375067435951914 1
0.375585268142501 1
0.250261013646585 1
0.352378732696494 1
0.383083144125649 1
0.293893140733956 1
0.345049858160956 1
0.279849231516433 1
0.278771921082715 1
0.430253256983565 0
0.293288602157788 1
0.323802912453287 1
0.334008934472672 1
0.334127681453777 1
0.429541017285994 1
0.258656899132241 1
0.341794960028704 1
0.344056936124758 1
0.297578699101325 1
0.246757134787224 1
0.330255144150383 1
0.272939243288199 1
0.305596745874558 1
0.309104849218122 1
0.423546502753979 1
0.300063776054574 1
0.243800820350253 1
0.418453921739569 1
0.349035799045721 1
0.415868179359103 1
0.231091023910781 1
0.349383068105158 1
0.260790301927267 1
0.440244959750728 0
0.327789324428391 1
0.428231248585123 0
0.305103015858917 1
0.49187087913522 0
0.497780342133731 0
0.366175674562511 1
0.379216607780888 1
0.426802937287646 1
0.362321054268339 1
0.313899130757271 1
0.443180069947469 1
0.415215184104779 1
0.522547948289196 0
0.420821621377718 1
0.300257450598887 1
0.362121165763766 1
0.36733560441382 1
0.130899450894889 0
0.415669960720593 1
0.496041472488413 0
0.446625535964009 1
0.362659424341765 1
0.198939129329461 1
0.239122357963143 1
0.315537104738821 1
0.339467710407416 1
0.325140872265899 1
0.359587861051166 1
0.398361430403813 1
0.461784029453352 1
0.313764363595243 1
0.373009898771217 1
0.291380076035665 1
0.368464270375444 1
0.278472550530397 1
0.364845701514433 1
0.324238269604446 1
0.287741848233829 1
0.305699621183839 1
0.425730157613547 0
0.242016553111066 1
0.356547464968885 1
0.324636019909834 1
0.31875153274702 1
0.291979898338382 1
0.261909562813897 1
0.205597996247578 1
0.312071490406777 1
0.37539426231666 1
0.417073935572679 1
0.302170449871251 1
0.441720864279372 0
0.317578185862552 1
0.251835850650349 1
0.405897325342017 1
0.384532868635363 1
0.46646783723926 1
0.45052813315898 0
0.314092051769265 1
0.421457028512928 1
0.385101939679812 1
0.198255908953409 1
0.357219542052006 1
0.374306072282482 1
0.169533351680406 1
0.344257054558799 1
0.273538632896841 1
0.266962624230006 1
0.439251785707894 1
0.289864334152693 1
0.378999040596509 1
0.256835461530226 1
0.507977004340007 0
0.223225062257887 1
0.338991719691926 1
0.363499381186042 1
0.400216474080299 1
0.370477756964623 1
0.329472838903129 1
0.389686972049789 1
0.24999998148858 1
0.34353351250726 1
0.374290922089707 1
0.362855557717763 1
0.42235408654545 0
0.417264317133267 1
0.384748656177005 1
0.25936401749022 1
0.283751204305631 1
0.277845045665208 1
0.454473352072799 1
0.387171303158674 1
0.306375393574719 1
0.359478149390749 1
0.287982900926644 1
0.234507142011712 1
0.415649397891121 1
0.375364021731601 1
0.288104562231902 1
0.376621276369654 1
0.222227312460961 1
0.347918690492501 1
0.427985405735011 1
0.311790971876961 1
0.252542467035851 1
0.419427852138089 1
0.357763316887909 1
0.271161289222503 1
0.371051777355836 1
0.275978421630988 1
0.391857069791386 1
0.23344138678087 1
0.262047909286989 1
0.487058113914875 1
0.319240243831787 1
0.156679095788429 1
0.371967860503604 1
0.402385376229836 1
0.283750019011606 1
0.233441161501768 1
0.301034248266473 1
0.373617629856694 1
0.317286641996143 1
0.362732146553113 1
0.306469688542666 1
0.363823480328235 1
0.441651173609567 0
0.473501544054145 0
0.404543253735303 1
0.358842929323313 1
0.242698455052315 1
0.210219214329127 1
0.516187284387457 0
0.285285105274352 1
0.384547648654533 1
0.194114015371679 1
0.354877925799104 1
0.437728907674129 1
0.251401791834826 1
0.210183480439266 1
0.249985701313218 1
0.264380756455349 1
0.229898745584876 1
0.217662862396565 1
0.288261820587021 1
0.453889037369146 1
0.437021286529119 1
0.298999507333282 1
0.311096548195263 1
0.305837894354147 1
0.318384690599181 1
0.346409440809506 1
0.204594111502553 1
0.367177537540015 1
0.343803209174207 1
0.360503918140412 1
0.343397069224361 1
0.389912922696493 1
0.241885300095995 1
0.349537288118136 1
0.22780464885066 1
0.352014578017538 1
0.381963050233924 1
0.310461243925396 1
0.33764887916746 1
0.264541683651823 1
0.28341694133972 1
0.409149238343604 1
0.314187390131897 1
0.379903074694456 1
0.341079296883884 1
0.400224094337554 1
0.378901192138205 1
0.360329046955765 1
0.283901758467962 1
0.409240345652344 1
0.385116882766096 1
0.373956994270639 1
0.314186132167547 1
0.50716880669663 1
0.348035296681369 1
0.433605698229833 1
0.389130194695165 1
0.355720937662818 1
0.284175674470322 1
0.398267112212635 1
0.296835210609271 1
0.437161754599601 0
0.278197303794907 1
0.289840542754406 1
0.263932850320986 1
0.211894169656357 1
0.242218731828114 1
0.340044353300136 1
0.338232049453837 1
0.388076367514187 1
0.398035008038107 1
0.378054799107573 1
0.288595687066732 1
0.36218758870194 1
0.479597916709051 0
0.374751902808508 1
0.332331290617282 1
0.315680467963471 1
0.35543844080579 1
0.422623050091385 1
0.398393899040543 1
0.373058228243343 1
0.439003911240408 0
0.252074086461097 1
0.330960845531544 1
0.44186579904947 1
0.267678525336796 1
0.404751822896783 1
0.490817661451796 1
0.293152546552214 1
0.423644726195796 1
0.400956785051778 1
0.34705717666408 1
0.344754451182835 1
0.343373991129491 1
0.403691843820564 1
0.325572449414275 1
0.244761764241385 1
0.231985038096372 1
0.352172811598667 1
0.35241219011862 1
0.258121167857793 1
0.274411962181305 1
0.288845136570697 1
0.285205978312881 1
0.336112399537345 1
0.329559911212212 1
0.370612697659814 1
0.358313160529939 1
0.350846885340348 1
0.298340266632709 1
0.41295070441928 1
0.443626888572035 1
0.415574696570316 1
0.383481179437311 1
0.459139373005242 0
0.353365692661016 1
0.34461512985088 1
0.356745206279208 1
0.460906933547213 1
0.367487812317082 1
0.342612481802814 1
0.430890557934192 1
0.40309286727169 1
0.329944417423673 1
0.602834196998771 0
0.249243733820969 1
0.277783751321399 1
0.376165518612388 1
0.317988558332844 1
0.488671119115963 0
0.215338549590577 1
0.397678575439269 1
0.354076831780607 1
0.278513729811573 1
0.34753724973849 1
0.271871388534832 1
0.391677125224595 1
0.413670953748709 1
0.482945324768804 0
0.476406145703745 0
0.313653072735926 1
0.480793568987538 1
0.289090152706224 1
0.387226224897175 1
0.438599864384247 0
0.360364587065903 1
0.387994121899879 1
0.439243200574081 1
0.352280526359248 1
0.29991653729363 1
0.391228645531471 1
0.422788912773872 1
0.259722678659507 1
0.253531084735402 1
0.343112381240906 1
0.271494725976102 1
0.397887281065575 1
0.395558136504047 1
0.359170336362467 1
0.291083429489503 1
0.287304796606038 1
0.273800120491496 1
0.325149656531263 1
0.399804082838861 1
0.434536855285595 1
0.437697046722555 0
0.422777177358723 0
0.371189372696774 1
0.403664393024676 1
0.360589518796089 1
0.322084213806631 1
0.277920628410731 1
0.214806172541776 1
0.330624472334113 1
0.3283815643798 1
0.270543345877559 1
0.316188053588961 1
0.321441772565532 1
0.262031328099624 1
0.334670635013955 1
0.472882426995244 0
0.370054847807104 1
0.402431114989027 1
0.379788012179311 1
0.341421748907141 1
0.354510978584682 1
0.486180365668965 0
0.285122856037999 1
0.378098402733875 1
0.376442668233702 1
0.297045422491014 1
0.383006158965947 1
0.373699423666468 1
0.401326346747033 1
0.358313950530632 1
0.260910598970377 1
0.285278228522752 1
0.153852843317784 0
0.397299177232419 1
0.331198661700306 1
0.330407449312247 1
0.437676150234322 0
0.258338851706649 1
0.234012780208727 1
0.340543567793876 1
0.448088172096873 0
0.262155210679873 1
0.452743567065046 1
0.273250079919182 1
0.359918645332092 1
0.368791577868608 1
0.369805723747444 1
0.274400413974602 1
0.339593381976518 1
0.292985102266939 1
0.258039951979054 1
0.404732213124642 1
0.402135583574997 1
0.315145314855664 1
0.361470431378736 1
0.36911460113185 1
0.294097925511382 1
0.432761846601522 1
0.262012149110666 1
0.327948489632739 1
0.478989570063563 1
0.463324028321073 0
0.289634373720381 1
0.288946556567365 1
0.382415627154023 1
0.369165679583146 1
0.247600568854451 1
0.316488745919249 1
0.238491867755133 1
0.404108202622373 1
0.331351445659846 1
0.373111249844077 1
0.351244703206859 1
0.334323662969447 1
0.315725496777761 1
0.296532927428635 1
0.339736831812288 1
0.281477536891255 1
0.318572742289573 1
0.338128724720404 1
0.206907145783524 1
0.410280393614018 1
0.371035738076217 1
0.195307288780506 1
0.4590179860371 0
0.427759687743805 1
0.32755163609555 1
0.357438128845283 1
0.286462610290166 1
0.377938352049265 1
0.344322476739004 1
0.323822936648565 1
0.310612950263654 1
0.236032547359393 1
0.318260246045867 1
0.419261135952604 0
0.284215965325786 1
0.288394044614696 1
0.244755917575657 1
0.379973460303824 1
0.40994462030174 1
0.441685235447828 1
0.425113715381065 1
0.204530284221124 1
0.313553627034862 1
0.304344265792397 1
0.348362981994639 1
0.310782929335526 1
0.338862730926861 1
0.313297151465958 1
0.299280565612637 1
0.279084589182702 1
0.469698229484117 0
0.281418035121293 1
0.369630763761886 1
0.388279647331179 1
0.424928408153767 1
0.3830672795743 1
0.32271960337852 1
0.428448319825197 1
0.399575665538334 1
0.546548522015274 0
0.291733420838398 1
0.299211212996462 1
0.342477985683018 1
0.424649666389054 1
0.258607145426893 1
0.360984763438715 1
0.225544114134869 1
0.404536680909873 1
0.267343559543137 1
0.3048066090013 1
0.350736050317153 1
0.413085407613198 1
0.340145853769079 1
0.351864797192909 1
0.259029838806063 1
0.146108626422298 1
0.286829173624877 1
0.406184101154349 1
0.187504185746789 1
0.271754175087191 1
0.344686494293304 1
0.289721523082916 1
0.450242165265137 1
0.359200206824066 1
0.289645633865815 1
0.299333884232406 1
0.407349451157682 1
0.408550711050995 1
0.408126354139885 1
0.377454487538953 1
0.350850759346234 1
0.298937861906518 1
0.428476914081151 0
0.355960104963518 1
0.211943187827592 1
0.291335744857967 1
0.290515160623656 1
0.201233518846802 1
0.454857352554164 0
0.367267001471251 1
0.261355463874637 1
0.374299467433868 1
0.322618886218082 1
0.388337347781272 1
0.349395745487047 1
0.409974588387119 1
0.463496168156471 1
0.501811061517435 0
0.336377626645866 1
0.335815976488363 1
0.292742276008886 1
0.360486523734602 1
0.305618791193126 1
0.295828718945549 1
0.257920249758222 1
0.314186624843516 1
0.327927646523497 1
0.293639218659409 1
0.324114522990712 1
0.275190430460058 1
0.440774957106132 1
0.333698024235984 1
0.47853051570097 1
0.481404265361687 1
0.387301813581262 1
0.356075288221241 1
0.391579943542943 1
0.397965238479147 1
0.327512460806881 1
0.334030700516387 1
0.425921694910843 0
0.485151453961418 0
0.448186557276087 1
0.309442035227314 1
0.271423908233111 1
0.294452427606969 1
0.398458943594734 1
0.320160273615609 1
0.319052382864813 1
0.316441286743129 1
0.423902701394773 0
0.267604534751474 1
0.35701123073861 1
0.512097567394365 0
0.35991596638647 1
0.307790895632406 1
0.270969458390613 1
0.376824998979075 1
0.232406561473269 1
0.414754007526877 1
0.400807603747057 1
0.280773722826061 1
0.253777797890607 1
0.454788279050916 1
0.263956162932713 1
0.365843038102724 1
0.322680126807157 1
0.26041757792956 1
0.327027756547668 1
0.484469910630877 0
0.435036809035116 1
0.341842171516284 1
0.376239648765205 1
0.309640101040705 1
0.404022310963885 1
0.376010113016698 1
0.190908097937914 1
0.31707861038399 1
0.223444520003063 1
0.363165596802399 1
0.319380686425642 1
0.481475020818986 0
0.416528580294818 1
0.35109284662456 1
0.376904900673561 1
0.299942769324452 1
0.355358486945289 1
0.398034448564206 1
0.402316355635238 1
0.413924485200381 1
0.31790247779055 1
0.511290960719951 0
0.433169470063521 1
0.437606593605812 0
0.330932542243523 1
0.210615531801444 1
0.428135670157599 1
0.217033546672799 1
0.375005198386996 1
0.353976874517166 1
0.473962349530588 0
0.318246160740841 1
0.394265657596999 1
0.367131330842053 1
0.296033588572817 1
0.355459615615838 1
0.217851481743005 1
0.363673460597184 1
0.346155130083102 1
0.322629026630784 1
0.311061315246533 1
0.387649954488817 1
0.330027920810527 1
0.325291737124569 1
0.392790539873008 1
0.275113324944932 1
0.359051704336817 1
0.507719367903503 0
0.417053790413034 1
0.242876663824278 1
0.271067416388246 1
0.319637887408284 1
0.2708898080635 1
0.329106792081014 1
0.30253850070557 1
0.410965993143807 1
0.434749005127475 0
0.412579057258394 1
0.278510923992839 1
0.295397162436369 1
0.415841209602563 1
0.402735221293411 1
0.292600568821313 1
0.408094427973017 1
0.335562625800225 1
0.336340924937959 1
0.434858753928505 1
0.342769556353162 1
0.230395475801881 1
0.393426051875901 1
0.307974261949891 1
0.244614430830234 1
0.526802954834894 0
0.429697533906957 0
0.368182681349649 1
0.180713085907733 1
0.381256576488868 1
0.387302850803819 1
0.339436721184946 1
0.305636210868913 1
0.31574512164544 1
0.233745410491035 1
0.27744742938483 1
0.203211902330301 1
0.210083261019432 1
0.390980345002868 1
0.185308222809774 1
0.237193065059325 1
0.269518124642603 1
0.40412532956133 1
0.477534266855158 1
0.323367950142342 1
0.319454317643411 1
0.30672722339988 1
0.420356808586728 0
0.296487903393895 1
0.403945632387528 1
0.357240349339448 1
0.375110522452101 1
0.466899512408936 1
0.272053660456114 1
0.29712127651808 1
0.247855185438811 1
0.36388396977068 1
0.280905690865414 1
0.296415067066218 1
0.312894249551004 1
0.285724894299638 1
0.344889138038445 1
0.38366250102495 1
0.195165102341063 1
0.235349885176856 1
0.375165086459037 1
0.476404263232758 1
0.440345666515787 1
0.325506966275417 1
0.387237686862319 1
0.337175355170449 1
0.373504033199047 1
0.401567901431799 1
0.188213445720293 1
0.229346524571691 1
0.419423626877813 1
0.234153418962919 1
0.438951848876801 0
0.239768414428592 1
0.400188305158982 1
0.24448740875134 1
0.359428331336901 1
0.278684984640414 1
0.258956746244724 1
0.227075474750429 1
0.257809408092019 1
0.335176841057938 1
0.358310856251227 1
0.382475596765803 1
0.356884834025385 1
0.327427899909557 1
0.182326985353798 1
0.278287211730276 1
0.252688949674134 1
0.448228034951587 0
0.31203473036168 1
0.305385256901137 1
0.345658548411921 1
0.208346974568192 1
0.299695411988838 1
0.369596903325875 1
0.439736916132521 0
0.271295170580348 1
0.256642662371054 1
0.295535224712908 1
0.332298365780245 1
0.421898720225979 1
0.335915179379451 1
0.348677199213518 1
0.393647948760124 1
0.361962455525572 1
0.291533494886933 1
0.340628146385764 1
0.182943428075773 1
0.393982586854909 1
0.311478064825765 1
0.284222776664168 1
0.434801477260663 1
0.353053690625283 1
0.432810411771038 0
0.3142719377437 1
0.491639584617609 1
0.313720125899455 1
0.406881121038696 1
0.33845697174046 1
0.247663906283086 1
0.382802444180949 1
0.3913633278303 1
0.380841061898672 1
0.376617212069809 1
0.314846882844977 1
0.425412227128747 0
0.33835604757356 1
0.251734249669137 1
0.377131263163847 1
0.300379036325784 1
0.386508664903883 1
0.318119927455314 1
0.388569561688803 1
0.317809347006063 1
0.427612010797688 0
0.427628768378194 1
0.305944413476263 1
0.169141929934478 1
0.365381222604039 1
0.445154674196062 0
0.374283894547172 1
0.379584778876354 1
0.41006740742324 1
0.270923359568824 1
0.337465731167642 1
0.325779569229212 1
0.279270628079685 1
0.270839977161418 1
0.361469833438696 1
0.355596485856305 1
0.262840954908252 1
0.344516351985688 1
0.367768802053159 1
0.389214440647708 1
0.291324305833207 1
0.304347555826403 1
0.288079498219258 1
0.437086523958052 0
0.346408120637893 1
0.416041224890361 1
0.400466670243428 1
0.322766034967872 1
0.327907384645206 1
0.38926908127562 1
0.330291852765921 1
0.366951232219911 1
0.317419520790263 1
0.262268335684779 1
0.348897375506505 1
0.477401140100322 1
0.228835774949307 1
0.278371266287343 1
0.265849953260476 1
0.297007508077027 1
0.244390372945089 1
0.37266725851793 1
0.357620014653475 1
0.34782416434519 1
0.240638208816204 1
0.35561698995011 1
0.349950824963289 1
0.460622262275968 0
0.466249213656975 0
0.376623171213906 1
0.264177357531174 1
0.41257347227886 1
0.516651574474653 1
0.232964584336514 1
0.319906359566411 1
0.317994984477492 1
0.425133977525778 1
0.368286992896615 1
0.302202234580021 1
0.328809853609169 1
0.425746000528917 1
0.213705575299283 1
0.438048364595087 0
0.275714686348766 1
0.279575538644626 1
0.318714083956125 1
0.32795130034165 1
0.259711533281254 1
0.331562110130385 1
0.276451253143086 1
0.370515886388469 1
0.425786461348044 0
0.405797911840024 1
0.279576591747403 1
0.310766996452401 1
0.30904003759457 1
0.316440210403883 1
0.201416136669684 1
0.290386159661929 1
0.452106887716947 1
0.35142651386509 1
0.431660313643423 0
0.37329150310711 1
0.2828255292456 1
0.278004105519193 1
0.289236238766084 1
0.356067888890343 1
0.290945875558585 1
0.432707405764781 1
0.471901952547396 0
0.467308393868128 1
0.304506971493901 1
0.251744776108919 1
0.236809802305719 1
0.257678775905092 1
0.464130439835921 1
0.298121524676732 1
0.326789770676698 1
0.312255703340798 1
0.44639175949969 0
0.330161254539757 1
0.218845431779495 1
0.412225579643039 1
0.371521069245359 1
0.295526435992402 1
0.43943150337333 0
0.323271272098421 1
0.383019463835165 1
0.585837322973658 0
0.375818076050213 1
0.337946461124864 1
0.308388302304718 1
0.3813462946299 1
0.391564305997239 1
0.29275806453291 1
0.243713283018382 1
0.321835527167098 1
0.330007466301511 1
0.396739114994422 1
0.29907728454934 1
0.421283530937756 1
0.424816700781035 0
0.313462880614237 1
0.296353041621031 1
0.376312757814755 1
0.26880721891781 1
0.345789889056486 1
0.373494179678461 1
0.522536964528667 0
0.447938153135544 0
0.419653617010683 0
0.259498013683569 1
0.268277559143892 1
0.348485634808077 1
0.261602719493385 1
0.427423693761608 0
0.35169874982347 1
0.277382058438516 1
0.360367233926763 1
0.266495818452301 1
0.327699247753206 1
0.430654179483712 1
0.463354384413267 0
0.333385983995085 1
0.364434056725303 1
0.370542783797443 1
0.479708200604295 0
0.353884340797973 1
0.324978228703132 1
0.396514783120135 1
0.40010701460441 1
0.481283787544962 0
0.370811587011128 1
0.313573517225566 1
0.340373934805713 1
0.310166038016679 1
0.479647450566284 1
0.383379340544826 1
0.40436044062685 1
0.371422328584663 1
0.44358863180535 0
0.339672042253177 1
0.336833021832878 1
0.452448198151914 0
0.398287372996917 1
0.409192127210933 1
0.317613363878775 1
0.368281330945733 1
0.394279499604131 1
0.407194245157518 1
0.329176235150997 1
0.306459549990965 1
0.415167464909462 1
0.372359225109392 1
0.419042596717067 1
0.270049729381377 1
0.364133676115252 1
0.186550606600299 1
0.378893234324165 1
0.286837329702775 1
0.414888298974339 1
0.478571311193965 0
0.31198090166155 1
0.369507940855278 1
0.453797924196674 0
0.356856964723823 1
0.32800858398316 1
0.367372840936273 1
0.349684474284915 1
0.213008695092531 1
0.274649166381592 1
0.31032143657903 1
0.297761226426195 1
0.362323190702003 1
0.354957328343019 1
0.287785647070309 1
0.348727284634372 1
0.363852273066492 1
0.270457181042627 1
0.435791588970286 1
0.290189532454691 1
0.33985017609946 1
0.368092657041274 1
0.395171942222576 1
0.276877213652988 1
0.302705614543427 1
0.439912545142308 1
0.253191660330604 1
0.386940846581314 1
0.325016240280138 1
0.319842210812286 1
0.268705556932765 1
0.463969382411449 0
0.253580411342204 1
0.422809904919945 1
0.426705058922896 1
0.392216865930394 1
0.459221027555579 0
0.330625292511149 1
0.475226065075307 0
0.35755028407567 1
0.201634862130938 1
0.293519537798767 1
0.360751902362963 1
0.320526058459464 1
0.312040651265555 1
0.340406802013253 1
0.40528749195463 1
0.403595352216202 1
0.278040817321473 1
0.381992327568375 1
0.237317918385572 1
0.363045678044621 1
0.358883535289874 1
0.387573195858494 1
0.474085907844923 0
0.364826795053319 1
0.335415305255327 1
0.355204830370024 1
0.305165754646631 1
0.327649084878926 1
0.207540393014826 1
0.300690898399878 1
0.396275963475601 1
0.289431201665288 1
0.234634563477014 1
0.42343292592568 0
0.40956271457483 1
0.379394167480932 1
0.522746694931033 0
0.187025424812537 1
0.269483954836551 1
0.386558412676746 1
0.281639041430884 1
0.280477936420575 1
0.29758280415703 1
0.324850063016984 1
0.227633406005148 1
0.250104313090655 1
0.460138487969099 1
0.29734392103823 1
0.306553112127139 1
0.256786674177389 1
0.253942874020642 1
0.426896233286541 1
0.393184991335876 1
0.448590830299457 1
0.345516392416635 1
0.276799938307362 1
0.366273723083352 1
0.38033139727432 1
0.305732051333438 1
0.336118746220627 1
0.421815035515817 1
0.334250756549988 1
0.340086725808418 1
0.336466925286014 1
0.361617105900661 1
0.381213382538371 1
0.440328229234579 1
0.336927560138231 1
0.402216064022084 1
0.464182783133658 0
0.262723772401481 1
0.27985954506541 1
0.34574234582988 1
0.246018643963102 1
0.511160843157976 0
0.456243261381767 0
0.418933790969265 1
0.358860368550092 1
0.42078861849335 1
0.259563009712807 1
0.230541491872173 1
0.340414118330684 1
0.392520559278643 1
0.357773311505727 1
0.275481202592834 1
0.262448031539232 1
0.451808568011243 1
0.239579557090221 1
0.354070688389328 1
0.419956844678345 1
0.323066213623727 1
0.354161775918773 1
0.443976274966424 0
0.410786161964201 1
0.299218951775307 1
0.327802536458885 1
0.319681006734979 1
0.310423058014056 1
0.302204517796212 1
0.345297984040015 1
0.362898963584187 1
0.394358834539964 1
0.400258158728701 1
0.405905934080523 1
0.383007785443135 1
0.26236030819914 1
0.407643190607453 1
0.308683684998508 1
0.381614566594319 1
0.345306177318546 1
0.339329781083887 1
0.391286886550048 1
0.294267020099055 1
0.318253820496177 1
0.373303357389452 1
0.350153787720937 1
0.265266648866862 1
0.306140132921271 1
0.341192938295904 1
0.361282891568273 1
0.330143606917616 1
0.36386479327281 1
0.331123627440469 1
0.426425479368961 1
0.407486957041582 1
0.250764463219241 1
0.308562967885723 1
0.372914405298937 1
0.249236496525857 1
0.330043452957441 1
0.316767926027138 1
0.392360875698782 1
0.305357504264902 1
0.360568245204762 1
0.395547746883328 1
0.351699628984714 1
0.439932331381234 1
0.367663410654761 1
0.472543444635685 0
0.290129565726916 1
0.43480536161676 1
0.392169286387401 1
0.325286493579186 1
0.345387241569842 1
0.310476422822111 1
0.376948883513748 1
0.336155774769267 1
0.310884231120954 1
0.382993470244803 1
0.354886613050265 1
0.328985797907956 1
0.255913537066523 1
0.326938830082354 1
0.255127709175994 1
0.214607396511215 1
0.389994485862621 1
0.279795359291701 1
0.414090734880097 1
0.314117440135836 1
0.377078480803628 1
0.373872029626173 1
0.270681756600066 1
0.374630841607446 1
0.288417730914552 1
0.326997863482908 1
0.382811050245316 1
0.366263637044614 1
0.307947712685259 1
0.304016038141187 1
0.225790978149985 1
0.365667761013398 1
0.404179619540935 1
0.233971518086666 1
0.340393161516997 1
0.296557834742642 1
0.310918481374886 1
0.215326166954232 1
0.312147130809606 1
0.308416331933878 1
0.43115027841386 0
0.325875618780808 1
0.301250656482818 1
0.4383920168848 0
0.350296536074122 1
0.397941521835499 1
0.235554319523792 1
0.27894381433291 1
0.32347605005345 1
0.286887449242638 1
0.399220117328553 1
0.230970463522978 1
0.425426957344059 1
0.299126027287208 1
0.323140768644697 1
0.359082895293129 1
0.291708723008276 1
0.390310320807553 1
0.198735749152403 1
0.306227192471556 1
0.37574378993815 1
0.344780189339833 1
0.284793751243077 1
0.350714762262775 1
0.397264471982628 1
0.229275399111529 1
0.33336421209032 1
0.347576791443752 1
0.388041087260595 1
0.3965150055264 1
0.397763025351622 1
0.341817936666336 1
0.276634520681817 1
0.316558653147456 1
0.437126011834953 1
0.296075443276075 1
0.283801642328969 1
0.285759944162314 1
0.262950893034071 1
0.261593315713703 1
0.419499748023727 1
0.41307488959679 1
0.335703816275842 1
0.421500008007075 1
0.282685884637218 1
0.338335115503792 1
0.34445006231958 1
0.283940059096283 1
0.364930998308324 1
0.295476639257795 1
0.320162411411683 1
0.300396854542258 1
0.383553811046714 1
0.361670286040003 1
0.442312834539644 0
0.455174228779877 0
0.404316737625156 1
0.356509812009302 1
0.271779042046961 1
0.341709732553816 1
0.352883314520195 1
0.282507005212324 1
0.365616958179164 1
0.321477638127796 1
0.499814518210271 0
0.409291637192957 1
0.216985154173627 1
0.434700062364263 0
0.347056795880797 1
0.332291749835446 1
0.35387339175444 1
0.0883399951940968 0
0.389539517386001 1
0.248687806530416 1
0.363011685557681 1
0.383485840680157 1
0.335238545480253 1
0.3014967344296 1
0.432586706972927 1
0.259348510926621 1
0.359386322484501 1
0.32656429129302 1
0.433715285057016 1
0.231260392485676 1
0.253688911138289 1
0.25830081136924 1
0.145414166487047 0
0.343594049808663 1
0.416789109699494 1
0.40774781549959 1
0.310724105592516 1
0.398133095815568 1
0.33292609118379 1
0.303120537750178 1
0.332974092115784 1
0.226159851815969 1
0.322839069983174 1
0.323832340899018 1
0.210631674543868 1
0.389490251918366 1
0.317080760417141 1
0.275122297600221 1
0.412656656475792 1
0.290980468999269 1
0.337178803491188 1
0.403398905775906 1
0.400012616612882 1
0.324077871723236 1
0.400487748557262 1
0.307259150853663 1
0.141368170719463 1
0.374731541263159 1
0.283116354460351 1
0.359851929642529 1
0.352003944333315 1
0.426735643554563 1
0.439617418384121 0
0.365398637557832 1
0.344365250365012 1
0.416862399224462 1
0.364838837962641 1
0.376626153301165 1
0.215850279202593 1
0.296613416962737 1
0.292613862361795 1
0.477260193860467 1
0.419202949911911 1
0.412439692372452 1
0.416721702457312 1
0.368471537911656 1
0.456177216500893 0
0.347793778675081 1
0.355879019003272 1
0.320395416503889 1
0.404397870154516 1
0.299992206136282 1
0.427926973019022 1
0.178763771144255 1
0.433361256424774 1
0.295505608903787 1
0.486263972934941 1
0.394947282798327 1
0.460201872988741 0
0.376505551513219 1
0.343782260365081 1
0.475718950857179 0
0.487328996989711 1
0.365483419453062 1
0.212865282183089 1
0.274716237158866 1
0.25231890415219 1
0.434964590410918 0
0.355006623857258 1
0.34407087773659 1
0.399144020439361 1
0.297392777989071 1
0.28323149200356 1
0.413842613505956 1
0.366608989778033 1
0.335078593601861 1
0.288758133382282 1
0.173010873788805 1
0.426003380271499 1
0.308154103923509 1
0.280403964668977 1
0.31853688828103 1
0.450865279906759 1
0.227299079323271 1
0.271267574834495 1
0.349890992826248 1
0.319206483056952 1
0.337432845517576 1
0.450258111393656 0
0.36740157068958 1
0.383678441895379 1
0.415587813623011 1
0.355714776242815 1
0.305843688800465 1
0.346086965374422 1
0.393635215589359 1
0.246030077817902 1
0.390181910853896 1
0.430299953746411 1
0.221174803524638 1
0.367159328714866 1
0.399515615483618 1
0.405571853603053 1
0.323385091232822 1
0.373711448239966 1
0.410231366727589 1
0.370349168042345 1
0.358749605851547 1
0.428481135874158 1
0.379001658426412 1
0.219529910667501 1
0.372082450257342 1
0.401647419403668 1
0.322993051297917 1
0.325961548637045 1
0.372183905698777 1
0.291582555790201 1
0.248096185746191 1
0.357664545388209 1
0.383513360393329 1
0.439650948901962 0
0.277333245562704 1
0.385218543924968 1
0.335929532089408 1
0.317097696415397 1
0.417050318885043 1
0.286191536979453 1
0.27867819993291 1
0.37294787503061 1
0.372551438726366 1
0.386924264791956 1
0.331213476957496 1
0.286108860414813 1
0.305026650764911 1
0.28990259526206 1
0.330655347205042 1
0.349972315407815 1
0.318672812439046 1
0.346270926892217 1
0.276924864056199 1
0.235539313755782 1
0.241938522865484 1
0.393766573172523 1
0.340728551902772 1
0.454976019587566 1
0.229254910124737 1
0.270812628428942 1
0.362507411339067 1
0.322873697844592 1
0.368534392682805 1
0.412019935214102 1
0.298633711306546 1
0.3510476878271 1
0.430383132247249 1
0.30124706608871 1
0.442424265478251 0
0.499149879871837 0
0.229083550274999 1
0.326798880639583 1
0.338356166747667 1
0.506724053662749 1
0.332732496795427 1
0.343740271171197 1
0.291586915817294 1
0.246584781808259 1
0.279219310755118 1
0.438354592955029 1
0.308182981414194 1
0.300758878016351 1
0.268160492618393 1
0.337184048384199 1
0.399870011321234 1
0.387944830988881 1
0.288400195851595 1
0.289567584374275 1
0.308001457447314 1
0.278656927760096 1
0.396565728525298 1
0.382411597016614 1
0.333980905231731 1
0.399378256860284 1
0.466003100332713 0
0.356209950490134 1
0.417171346773128 1
0.411251094171653 1
0.338874502570214 1
0.268757352316133 1
0.364856411973544 1
0.492654504893353 0
0.347930340424277 1
0.311249887072448 1
0.368011494545761 1
0.387771072984777 1
0.269080408400457 1
0.279609967471116 1
0.28950918111462 1
0.363252834438938 1
0.248560530404159 1
0.395660460657062 1
0.368591291983927 1
0.346110634376306 1
0.261165415715028 1
0.434348413176984 1
0.371786392516407 1
0.269134473013733 1
0.485429043536589 0
0.345863281824038 1
0.198104456731447 1
0.282070934727841 1
0.312265971231168 1
0.362210535286538 1
0.291520923370864 1
0.368731996249833 1
0.380008872167469 1
0.213110018945842 1
0.370541825503659 1
0.393391666328421 1
0.307056596132845 1
0.262952854501273 1
0.304658215289509 1
0.342284202585348 1
0.386862345703119 1
0.195203689900409 1
0.366615770924013 1
0.359046735832199 1
0.355969796123043 1
0.301043546790894 1
0.494177059129904 0
0.471862397059687 0
0.401283865556006 1
0.305713764657929 1
0.224699212125328 1
0.364087562675947 1
0.348186742418627 1
0.295136207563143 1
0.261818962296223 1
0.292398444791004 1
0.422451566046743 0
0.383140495698696 1
0.367404924728194 1
0.210259105601743 1
0.293128608393942 1
0.25938605942179 1
0.32664165861228 1
0.256131389190495 1
0.345753927908978 1
0.316208447114681 1
0.433776360749906 1
0.320530291082152 1
0.367709579270402 1
0.308092278518503 1
0.229401506189576 1
0.401081682992237 1
0.382399883193751 1
0.313139880100758 1
0.226862783726271 1
0.328186135734373 1
0.363699755775334 1
0.373658225889353 1
0.335157159617976 1
0.396945647593144 1
0.342696747387679 1
0.36916975804444 1
0.576902019854178 0
0.367591276880025 1
0.360550510080394 1
0.384715831868683 1
0.420743384713283 1
0.361442790725174 1
0.308072155324062 1
0.301936644234245 1
0.129986285731809 0
0.315538970122451 1
0.331812519490243 1
0.290892603706692 1
0.387808666512297 1
0.417473651251161 1
0.214063055809768 1
0.363137648058567 1
0.387985322049491 1
0.329694672215994 1
0.296808528899663 1
0.390974217146542 1
0.339015835965182 1
0.371169412072466 1
0.3405396590394 1
0.341719988765278 1
0.333180672606868 1
0.347478504943552 1
0.250105137420954 1
0.364631458925875 1
0.235751621306286 1
0.397577881900755 1
0.277231228729618 1
0.339599402972364 1
0.380562563228245 1
0.353184640715581 1
0.345246623996357 1
0.373746122049442 1
0.330706477129318 1
0.353906795387984 1
0.387377663042192 1
0.351142996829914 1
0.382449444780918 1
0.35208573893926 1
0.378217417430287 1
0.340767176940194 1
0.384601217520609 1
0.304984284050764 1
0.253729165342404 1
0.30595687104192 1
0.328695856972961 1
0.346408379733369 1
0.310239440434221 1
0.296697076875593 1
0.252129078602675 1
0.429842315658613 0
0.400073904784433 1
0.332220003855239 1
0.345594959982882 1
0.397893183765108 1
0.341852323238461 1
0.359653528533689 1
0.49504734462074 0
0.404338847768543 1
0.33608535985903 1
0.35725106802279 1
0.318316959884886 1
0.301343289429835 1
0.37629926147682 1
0.317850647966888 1
0.226462973633911 1
0.378714008871242 1
0.265468839106187 1
0.333400988480423 1
0.295888615428543 1
0.360384748587523 1
0.352576558876093 1
0.372496287776415 1
0.366311587841783 1
0.26571305276126 1
0.324572214596739 1
0.386939485014378 1
0.35465418296072 1
0.335863798923899 1
0.430277689356475 1
0.268721518359333 1
0.353323192589121 1
0.392990655430261 1
0.425848294135208 0
0.394636480810346 1
0.400814959801198 1
0.343970921797882 1
0.433847731237275 0
0.42983323184636 1
0.308280397949713 1
0.359601485051307 1
0.434250235538625 1
0.331036280165881 1
0.343429615914231 1
0.462203432651298 0
0.360687850883145 1
0.404508497259492 1
0.245981345961723 1
0.314830405251463 1
0.384110744699709 1
0.354978478546443 1
0.352631589401895 1
0.233673615431813 1
0.141919749726705 1
0.403836282761122 1
0.338160413897958 1
0.440070322153085 1
0.336249247599301 1
0.336515134506131 1
0.384548298617516 1
0.276315904966144 1
0.330275855909696 1
0.391788450829463 1
0.241979115648063 1
0.360339457081148 1
0.330596351005712 1
0.421228186777436 1
0.266281058709961 1
0.371988498969117 1
0.477981441169601 0
0.31516396005258 1
0.29255216368235 1
0.340763868764551 1
0.299626952456101 1
0.209265177771484 1
0.255522277857401 1
0.455577078221638 1
0.312559003050757 1
0.40776975674664 1
0.206373241501058 1
0.42333200851082 1
0.440206430505247 1
0.318291007460211 1
0.360317348949036 1
0.288198416970777 1
0.321459101530007 1
0.379867615178028 1
0.259770136564371 1
0.394046954065593 1
0.332551395164869 1
0.289179423177872 1
0.338109989618176 1
0.384451157697857 1
0.407899101864731 1
0.423327301201039 1
0.307183371746064 1
0.371302912425249 1
0.296435785183357 1
0.312958945619075 1
0.463328019022218 1
0.352481568773578 1
0.266938880654992 1
0.369901804564923 1
0.261631874563493 1
0.265745590416526 1
0.37615054105699 1
0.259240292962891 1
0.356229148598032 1
0.415064099728897 1
0.250600594375335 1
0.373762173020105 1
0.254623038910233 1
0.186444620852396 1
0.307018037954611 1
0.303614779275609 1
0.365404755398889 1
0.315765034799478 1
0.428277305658616 1
0.289865942185777 1
0.350681105963069 1
0.358340311248006 1
0.298189255386976 1
0.380200317146511 1
0.286842618468282 1
0.342419553162054 1
0.353520872669659 1
0.249293625535578 1
0.405460429923656 1
0.23215238930966 1
0.282155187648906 1
0.30753072320895 1
0.275727478011162 1
0.367564045204878 1
0.382189268182685 1
0.333501183678747 1
0.433523872822257 1
0.356501430245274 1
0.367362234958307 1
0.421376348418855 1
0.289599505742238 1
0.359569152821885 1
0.379061824459698 1
0.292878323814997 1
0.29263989972524 1
0.308097966254157 1
0.365941164881408 1
0.314427004978267 1
0.398975699743554 1
0.418505713619134 1
0.409701176777743 1
0.34516675554774 1
0.40271474445816 1
0.401685517943295 1
0.291502276435327 1
0.380806017779619 1
0.502930224947473 0
0.374043721462967 1
0.27514087416212 1
0.282853682219742 1
0.326864238847404 1
0.3117602405126 1
0.304872528782191 1
0.418505061105343 1
0.409385197437694 1
0.40735325092814 1
0.315072628304487 1
0.356448017116174 1
0.369294112478743 1
0.363805563044943 1
0.310603590643145 1
0.262054544352925 1
0.332973519606185 1
0.474272527660336 1
0.274487576032185 1
0.315569247613391 1
0.360880125619472 1
0.327351995709915 1
0.260107070019526 1
0.463402680630544 1
0.32662038282086 1
0.336649959308619 1
0.282377872458792 1
0.343326666952087 1
0.375607748611988 1
0.198209390031351 1
0.36734909497509 1
0.415328897050385 1
0.220397682856131 1
0.431347413065069 0
0.452043526181313 0
0.414389097967219 1
0.311693066567298 1
0.380406148025494 1
0.210148476890042 1
0.341020187443364 1
0.312614966656848 1
0.416410151795308 1
0.268525208300415 1
0.365715398931112 1
0.29725102094884 1
0.322289045074613 1
0.208319241359847 1
0.422187293497538 1
0.375628525719658 1
0.262862729280473 1
0.33225555613957 1
0.354994089926992 1
0.329928391822925 1
0.236262566476073 1
0.321662418891038 1
0.261626891161117 1
0.41803101594625 1
0.397327209390489 1
0.270453904868832 1
0.186754133936427 1
0.253903815448734 1
0.324638417116432 1
0.226492383644685 1
0.379782069464818 1
0.331899237900243 1
0.436253947845633 1
0.331739072271008 1
0.385564435730967 1
0.271155265847801 1
0.418019393363464 1
0.366066109651065 1
0.285629793029888 1
0.407712284354012 1
0.201309140305917 1
0.226110274465932 1
0.317557701903618 1
0.460991921975542 1
0.464501058335491 0
0.536739781278885 0
0.350297318224218 1
0.303921089393292 1
0.367406160297384 1
0.391412027804801 1
0.379710224236672 1
0.445157139876561 0
0.404931600070707 1
0.426023166623074 1
0.391057248226156 1
0.450828734830874 1
0.241486312457601 1
0.326613655138246 1
0.365329380089443 1
0.374597186537042 1
0.388525535687606 1
0.305890451300504 1
0.383398250914748 1
0.274501019099531 1
0.368850763963343 1
0.262426188881885 1
0.29495825126152 1
0.283197858756602 1
0.420196406802881 1
0.406513345280415 1
0.299080265805267 1
0.289374753440034 1
0.47584768291959 0
0.373482342455349 1
0.443076132481958 1
0.294136602595585 1
0.287056819399318 1
0.333983185334014 1
0.323365488076871 1
0.40870299311495 1
0.298411695394855 1
0.344223763069027 1
0.217651925536332 1
0.423201766322307 1
0.298131646034964 1
0.408403778425593 1
0.232867408975665 1
0.300958500552286 1
0.374304754954447 1
0.392453418039341 1
0.18763260348499 1
0.301340150173501 1
0.353089196190733 1
0.30206560583286 1
0.347616283004267 1
0.223462940213343 1
0.457253248816033 0
0.249291049502338 1
0.432919226589321 1
0.343133435725881 1
0.396141295608453 1
0.379964570220964 1
0.125830449404416 0
0.280396636161399 1
0.276803227883506 1
0.371874609799565 1
0.291909140504784 1
0.270237342899234 1
0.379914990295646 1
0.378855713899796 1
0.346848342727 1
0.558184735215793 0
0.39248680801681 1
0.435178092641048 1
0.380911531526746 1
0.285147811154423 1
0.318568014402014 1
0.390939193532363 1
0.42521583350355 1
0.491741109647993 0
0.402359882334387 1
0.320393620942607 1
0.369852332989721 1
0.314643765704088 1
0.300601785840955 1
0.315635805182098 1
0.37566363171727 1
0.289196651009789 1
0.28490904053864 1
0.245255401359545 1
0.32849801879644 1
0.494761808749307 0
0.418475602938643 1
0.313249203020714 1
0.303481582507019 1
0.334553607873432 1
0.409321049350982 1
0.318563519353696 1
0.393990581261526 1
0.284375565568202 1
0.330167894039618 1
0.279731682547469 1
0.313564247944323 1
0.385211456705987 1
0.334377829722623 1
0.358951562832843 1
0.267812373414129 1
0.328502858582968 1
0.24008887370077 1
0.400135003771608 1
0.316966035700344 1
0.289848451681988 1
0.42259873490809 1
0.322694484991795 1
0.346919906873814 1
0.371374252438534 1
0.320826757524332 1
0.354602747615117 1
0.334060792555104 1
0.370981760649126 1
0.275397808600444 1
0.501763138582109 0
0.418805354196043 1
0.28354185168686 1
0.431352288001824 1
0.297655306437603 1
0.310793991559224 1
0.17709131338975 1
0.447246594444121 1
0.250946773206426 1
0.346607316122078 1
0.322460161518708 1
0.325912330223071 1
0.289327413786694 1
0.474069034695793 0
0.330341455630034 1
0.394123894825761 1
0.337404678583993 1
0.392925283223794 1
0.369303983861924 1
0.31158734955778 1
0.366167467728697 1
0.212671772333408 1
0.34791899460638 1
0.369384660937344 1
0.398608463335413 1
0.235043698340414 1
0.37556283103564 1
0.305079268523519 1
0.289810451909673 1
0.39632393037164 1
0.470409938070479 1
0.274182560271578 1
0.332851534222976 1
0.368981501937868 1
0.469873238940697 1
0.27109493710079 1
0.342746564451236 1
0.390634769131497 1
0.316986799619847 1
0.288989424114268 1
0.293759737553676 1
0.352264803459389 1
0.355127647032221 1
0.453469617828442 1
0.317751788637473 1
0.34872231004509 1
0.287782534736556 1
0.349856983600097 1
0.255720732657036 1
0.48430325996679 0
0.346620721364366 1
0.466473265195743 1
0.462894537566071 0
0.258503535196942 1
0.365684301845135 1
0.457096420966456 0
0.337100560893371 1
0.342526973593008 1
0.375605032638632 1
0.277996475880544 1
0.275972043281911 1
0.331505366489202 1
0.374553460241199 1
0.449630602737614 0
0.290146943039423 1
0.479967219046441 1
0.284579746180114 1
0.278861868236999 1
0.310114005059435 1
0.281954313164134 1
0.37520972551084 1
0.25320857532847 1
0.313084121999938 1
0.339468795670996 1
0.181260750097665 1
0.394563696210306 1
0.349226263507647 1
0.292785437375729 1
0.370542092168126 1
0.410582702764755 1
0.360294285961879 1
0.299439767109891 1
0.333356582585953 1
0.380860917956642 1
0.371265209518798 1
0.287431533656041 1
0.493699315771096 1
0.376675798709611 1
0.348318814745523 1
0.355680492461343 1
0.293130471399502 1
0.198621270839751 1
0.327638608091602 1
0.386835421644251 1
0.287504586468997 1
0.402410340065992 1
0.343111073256661 1
0.563476134300613 0
0.351747648929009 1
0.319359373060078 1
0.396890391769418 1
0.32178318233761 1
0.296116657395238 1
0.320846602380731 1
0.286438263834059 1
0.277379563596753 1
0.30802133579515 1
0.459872164277509 0
0.300781569559692 1
0.292715816335527 1
0.366051612258744 1
0.24246665099112 1
0.315318125598537 1
0.2191180087198 1
0.400698636161526 1
0.311923833345572 1
0.334694521108473 1
0.408124016029025 1
0.283212002700874 1
0.36486636032467 1
0.359943232833187 1
0.280900631625171 1
0.34617689157495 1
0.379433200674598 1
0.262603850175338 1
0.469589173841028 0
0.372963642363317 1
0.458791210756379 0
0.442696199492919 1
0.430051154195002 1
0.515499212798704 0
0.395768732518374 1
0.338840675242582 1
0.335334174721921 1
0.437981440872902 0
0.425248361357144 1
0.366649079357391 1
0.348901821404228 1
0.350412389049075 1
0.317571868138085 1
0.372054714422449 1
0.385267872851685 1
0.400827642090735 1
0.414585901050322 1
0.444792511424549 0
0.280299678566394 1
0.282431144720694 1
0.310335589910203 1
0.209955909787672 1
0.312882971060606 1
0.336201618202029 1
0.16042157556956 1
0.417360299240348 1
0.47955497233601 1
0.267657069540422 1
0.18947702985429 1
0.421602617404913 1
0.42156209794098 1
0.410470394744885 1
0.333245694227264 1
0.41866046792028 1
0.19616975187677 1
0.295288030054566 1
0.295009324982574 1
0.426058584305471 1
0.374585307446086 1
0.267986175721595 1
0.253758713765751 1
0.156760674862644 0
0.315047883913402 1
0.299368947369889 1
0.443402390704932 1
0.182502284766607 1
0.252302560422027 1
0.21200880912254 1
0.365308052798501 1
0.306441571930704 1
0.397881548230794 1
0.218943897990657 1
0.371940325205613 1
0.271893594452296 1
0.514461957856861 0
0.346500641894216 1
0.388393114774345 1
0.283628303912286 1
0.336454580961551 1
0.346489966860464 1
0.421222482065048 1
0.365466721914905 1
0.268828872558655 1
0.378815775944502 1
0.363504572281841 1
0.276110974522785 1
0.340700525187683 1
0.40324875231731 1
0.407741471820895 1
0.382968535763359 1
0.415334119413163 1
0.269378691844714 1
0.308181660769914 1
0.334585449232856 1
0.341498528981748 1
0.287520239677993 1
0.300516819457534 1
0.304334338625058 1
0.279377858784491 1
0.317363700365206 1
0.418192578421936 1
0.304458426344246 1
0.223591904607118 1
0.336411394051109 1
0.468991268759714 1
0.357310487758786 1
0.355728118952009 1
0.455950764118779 0
0.365102924177498 1
0.34645348235818 1
0.414334361414478 1
0.45655103018202 0
0.446122694054391 0
0.378666077702436 1
0.301506024990067 1
0.395833388285386 1
0.477246554560079 0
0.318899857768475 1
0.462158597417959 0
0.316352186645818 1
0.438417902970952 1
0.325972119276968 1
0.414500828056765 1
0.417550184976914 1
0.483292575152926 0
0.320280330750882 1
0.406610621934988 1
0.355160648857919 1
0.28478806085031 1
0.267100919504695 1
0.316908074556104 1
0.356205565248053 1
0.313718543543892 1
0.294466960424864 1
0.420012385326745 1
0.332659112896443 1
0.359867486399655 1
0.299115936707633 1
0.327587801740015 1
0.411660030178044 1
0.345811238171069 1
0.385331215333928 1
0.423833365199862 1
0.278290203317886 1
0.256196775407361 1
0.261110555987752 1
0.295123726345143 1
0.373594173803562 1
0.524817992261991 1
0.334602316130759 1
0.302695410952348 1
0.225461056763567 1
0.307840918069502 1
0.218079911154054 1
0.244815396895118 1
0.34506115641014 1
0.379865748708658 1
0.386449101187774 1
0.470654592725128 0
0.357613616941189 1
0.343138268007922 1
0.460264719755789 1
0.345791776437553 1
0.294811703776624 1
0.416970680335883 1
0.387430708690026 1
0.241387231095883 1
0.265041717875968 1
0.269601403931623 1
0.218563224263481 1
0.336417216126931 1
0.355791079045813 1
0.369219450424438 1
0.354431820018912 1
0.286133267962067 1
0.343613698648974 1
0.235134261662174 1
0.325725785812161 1
0.261397624294394 1
0.324296451264704 1
0.461579889059136 1
0.359397145569198 1
0.253904786998619 1
0.380867543504288 1
0.324869069707459 1
0.414940689322178 1
0.277346415000065 1
0.240856568897134 1
0.247813975001147 1
0.324406888599862 1
0.466142508402478 1
0.359586459234985 1
0.412618283273095 1
0.465684194702149 0
0.478105363339369 1
0.301920550512011 1
0.388931107872159 1
0.397191838964347 1
0.345632461633061 1
0.314592482496118 1
0.34001329298283 1
0.303946360606279 1
0.310175534564275 1
0.333992595857826 1
0.341242326434386 1
0.238432369715487 1
0.344081534086124 1
0.305175603741618 1
0.390815244170856 1
0.394884039752157 1
0.330889134738649 1
0.394428594982001 1
0.363688510521888 1
0.334762372234907 1
0.366930949984405 1
0.317479482117298 1
0.386035997652142 1
0.285724524184967 1
0.40817723645054 1
0.350469661214844 1
0.22928367716236 1
0.293598197520431 1
0.436489353886651 1
0.359161039574306 1
0.323467227348036 1
0.318561490452856 1
0.329914470596549 1
0.344211287120006 1
0.365380082372375 1
0.36445086932628 1
0.395930301820769 1
0.296600152743605 1
0.427251860589563 1
0.316958209833254 1
0.330534116547587 1
0.356861327717704 1
0.406289928419421 1
0.280157425336104 1
0.425676901354932 1
0.356052961100122 1
0.427202908184055 1
0.287518038326319 1
0.346281803054177 1
0.420190988270586 1
0.311755573340452 1
0.440983416180657 1
0.274256777935997 1
0.269443210787774 1
0.435268907441285 1
0.445299650782635 0
0.212335631304108 1
0.398949151894557 1
0.359736028513814 1
0.41289535532035 1
0.291987766861983 1
0.404371427907638 1
0.396149941053709 1
0.352985305942591 1
0.356821558053728 1
0.234838656035659 1
0.34712188470595 1
0.238961499992989 1
0.191252350090677 1
0.378655400091058 1
0.446162008971889 1
0.392593679147105 1
0.338770541485471 1
0.248533000101515 1
0.352076041307756 1
0.370762383114163 1
0.436058104577924 1
0.312701068331381 1
0.32210703938373 1
0.378469484198578 1
0.311835635438549 1
0.358490810097329 1
0.440967029790743 0
0.224498707634339 1
0.391023179711808 1
0.339993275316003 1
0.37191530640061 1
0.376780860553085 1
0.234313823272295 1
0.335768223363709 1
0.420041277485714 1
0.25345840280631 1
0.239799082139951 1
0.423738626347271 1
0.36826126768349 1
0.326735894471892 1
0.38428136041961 1
0.304064071178054 1
0.331183811403003 1
0.343622996267585 1
0.413107219458873 1
0.371914083373553 1
0.308077690896103 1
0.241820862166512 1
0.301942837027669 1
0.226830673256658 1
0.29591076343501 1
0.412115184916817 1
0.263148218545589 1
0.331862617629057 1
0.540958163616618 0
0.379315244902197 1
0.320995448921523 1
0.336994741973784 1
0.33292169241807 1
0.322239597324891 1
0.31679943633035 1
0.406302345013405 1
0.389134096257544 1
0.370525236708047 1
0.382672936735215 1
0.228822577651069 1
0.374442436995421 1
0.396855560555631 1
0.326416748378222 1
0.326090086172063 1
0.246043069593632 1
0.328998178492512 1
0.300272343299959 1
0.31793437243555 1
0.372937752228565 1
0.306237030615701 1
0.334043098099433 1
0.344583982689405 1
0.212889127689748 1
0.237298385314443 1
0.468612852267743 0
0.42417313790874 1
0.48971843141149 0
0.350367833715994 1
0.324774578864256 1
0.459786606823501 0
0.317735596295828 1
0.281700302956493 1
0.438823622413111 0
0.331869427615829 1
0.394447504940337 1
0.284231087066683 1
0.357393212893211 1
0.3951811655658 1
0.354187054886108 1
0.247463248851378 1
0.431988186129529 1
0.329322898174447 1
0.323368044479518 1
0.38332486482043 1
0.272807198099926 1
0.428619185422657 0
0.430774175594651 0
0.274377870273839 1
0.341394528995656 1
0.371872063719934 1
0.335471113307609 1
0.292892341546842 1
0.348301025344197 1
0.331767208414062 1
0.333177161254991 1
0.399599720409652 1
0.365360692750482 1
0.317750187917733 1
0.238575192539333 1
0.398610990834635 1
0.355816187205259 1
0.192078319709211 1
0.329754794889119 1
0.420236481868128 1
0.395106068520142 1
0.335646170100548 1
0.293631160199448 1
0.360444113285169 1
0.373869954697392 1
0.438751058175929 0
0.262369444203508 1
0.339496831926036 1
0.319606777160378 1
0.278833863492941 1
0.374537554520259 1
0.394338689005751 1
0.346133120074833 1
0.382563491260754 1
0.366419296549333 1
0.331138625614044 1
0.142591778377614 1
0.320911212568847 1
0.461202830508263 0
0.307354074618989 1
0.367735672692774 1
0.265051440295035 1
0.193369546301326 1
0.233923134101378 1
0.359167651526497 1
0.241843292243773 1
0.453649972391808 0
0.313723416514239 1
0.444856765856943 0
0.484993913548227 1
0.317484412071039 1
0.322644224937493 1
0.380111791889859 1
0.272895380310216 1
0.410183348749946 1
0.364389996172896 1
0.323877198988197 1
0.247119541450751 1
0.280785170635549 1
0.379530910465549 1
0.319110678696829 1
0.356029843056074 1
0.352204164256798 1
0.267324792659408 1
0.346463072393468 1
0.40964923086413 1
0.36817342267987 1
0.372983891540874 1
0.353451097194809 1
0.348735627496706 1
0.382661457787867 1
0.272989455352236 1
0.275923327121814 1
0.334733067996079 1
0.424416579239969 0
0.27807219724712 1
0.428151150859951 0
0.431818140276 0
0.372417301092748 1
0.398089753604143 1
0.32713528831902 1
0.256022147320669 1
0.33154124672165 1
0.491287479072481 0
0.489622696306767 1
0.303823438399306 1
0.337386023475872 1
0.310121271628772 1
0.331282252068884 1
0.318885149275615 1
0.323667382147052 1
0.372300712330647 1
0.285730382984379 1
0.415543343717272 1
0.428356575908417 1
0.361764586890761 1
0.434093000992285 0
0.345001089623502 1
0.192329032872181 1
0.391441865953962 1
0.253754198529418 1
0.462048862686982 0
0.447323289257943 1
0.467321363916982 0
0.230535014311963 1
0.385667169082983 1
0.320123321004693 1
0.222737008588125 1
0.289075608927154 1
0.310460204643429 1
0.277206856975424 1
0.354905763404168 1
0.256913279628452 1
0.32805265442527 1
0.308131411477289 1
0.369417838912367 1
0.349019548596398 1
0.452852210915084 0
0.265667103963739 1
0.340475984364066 1
0.309229015433633 1
0.428223599761475 1
0.405416716591979 1
0.372547314701982 1
0.398536814216281 1
0.351949419593394 1
0.269677480001389 1
0.388436079809798 1
0.521117120631372 0
0.293336657642428 1
0.452552296368021 0
0.35839012872846 1
0.274994583709433 1
0.419375939739458 1
0.343900213517247 1
0.432717130149716 1
0.496715478485729 1
0.357960982769229 1
0.388376866295539 1
0.411948454444201 1
0.415281534152703 1
0.478293478244139 0
0.354823635523515 1
0.412748404344328 1
0.375093309645723 1
0.392027660426131 1
0.36423963982453 1
0.393821927410766 1
0.266025868431789 1
0.306268766126146 1
0.430508953414097 1
0.382676678498842 1
0.300290833572697 1
0.404831259911347 1
0.310532466769085 1
0.330696429702296 1
0.443896647753373 0
0.396200211172313 1
0.340706184172928 1
0.322526722745318 1
0.280054937287209 1
0.119645779629477 0
0.301287064462632 1
0.206726421236356 1
0.364802073442705 1
0.275112456913366 1
0.292351322974746 1
0.293136766129622 1
0.162461418181481 1
0.418135441101523 1
0.255129534908151 1
0.329944510866354 1
0.358615186672359 1
0.341566056744319 1
0.374491617047173 1
0.317625221437728 1
0.359566980012535 1
0.344610136725663 1
0.4679349803713 1
0.359922001202574 1
0.376979250705102 1
0.367965609551029 1
0.333224550596155 1
0.373611198809104 1
0.307882380491813 1
0.348799582833988 1
0.256065499580715 1
0.295951619643412 1
0.277294840788975 1
0.30125793631543 1
0.265033634152321 1
0.161704139818927 1
0.353259998829524 1
0.313144415293127 1
0.307406242002493 1
0.262245014940273 1
0.374740814911821 1
0.370789766428504 1
0.271590259594589 1
0.330498538597011 1
0.305586868349573 1
0.283663616650876 1
0.273406410738564 1
0.396427450799017 1
0.284619066462062 1
0.133786567875582 0
0.278673030371785 1
0.287942270319264 1
0.205703135321217 1
0.329266882710285 1
0.418809993561763 1
0.358274746883586 1
0.29599237481705 1
0.382975802347474 1
0.278021604478961 1
0.350525494346265 1
0.312861775023003 1
0.567063620320552 0
0.261147330150149 1
0.260524641959913 1
0.433338250960945 1
0.465919483771108 1
0.410383218283992 1
0.367841180869229 1
0.345923912160371 1
0.402670094201789 1
0.353236853291964 1
0.377952083803752 1
0.577326408107979 1
0.368216880312704 1
0.299738102198022 1
0.278418645544997 1
0.364411527431005 1
0.293657780178236 1
0.423619084199831 1
0.252203780802954 1
0.418052454901643 1
0.381110961454055 1
0.346828697380646 1
0.377798026188654 1
0.44275818095485 1
0.358621157001625 1
0.379152452253495 1
0.368080466401512 1
0.230388925174453 1
0.388191078947965 1
0.342467070446516 1
0.393994262158553 1
0.29689294131796 1
0.42488750208454 1
0.44197405013263 1
0.4052703067233 1
0.345197971076212 1
0.214272683713071 1
0.391674119649006 1
0.363039376149806 1
0.39427999747414 1
0.296467909575026 1
0.316548102596036 1
0.440331596142794 0
0.331872754762791 1
0.402481057427118 1
0.407705678236548 1
0.344663523760297 1
0.436143681091116 0
0.332551716783775 1
0.283542611391979 1
0.325445257879859 1
0.359958487061751 1
0.303087860446309 1
0.347905306851028 1
0.289207227476728 1
0.430512609887127 1
0.296186045024951 1
0.317317677903015 1
0.360845539533398 1
0.29413982853859 1
0.375768141936036 1
0.24898046932338 1
0.327327615092476 1
0.330111213216772 1
0.373115497966111 1
0.320854604840625 1
0.304583395351934 1
0.332118294990462 1
0.404710072433578 1
0.388260346158501 1
0.321556842799781 1
0.431956581653171 1
0.464925655277275 0
0.322058371183878 1
0.266927848929414 1
0.335462748219507 1
0.346957762153527 1
0.460568535019766 0
0.395067879038667 1
0.30416398587632 1
0.359997736778606 1
0.373806144534835 1
0.356272348630218 1
0.324094975475446 1
0.429920753600861 0
0.320114779345869 1
0.346410848458153 1
0.234646141733492 1
0.185223003788291 1
0.322276367683583 1
0.381874006132238 1
0.326758110345558 1
0.331300605754204 1
0.355352986797844 1
0.342181410186082 1
0.390883973032077 1
0.296529812186677 1
0.321386097975546 1
0.25675208727672 1
0.382988764387034 1
0.420830678814487 1
0.400140267140252 1
0.373223168636665 1
0.411093392960206 1
0.52964389715927 0
0.372538025254907 1
0.354666749829282 1
0.34952560918126 1
0.381372862601616 1
0.3746733561653 1
0.300421543359668 1
0.369555221117674 1
0.384173387309047 1
0.308282310567798 1
0.255209952914144 1
0.310550365507142 1
0.345358509546951 1
0.330860927296903 1
0.382037757245104 1
0.246321100173833 1
0.474893964116053 0
0.32897544776151 1
0.283643754861167 1
0.366986635449875 1
0.282005534608437 1
0.449846498907987 0
0.346366088488337 1
0.342012172591238 1
0.367626195071295 1
0.32049096989852 1
0.341379939505245 1
0.333830141285585 1
0.29832912690647 1
0.393782360392431 1
0.270676786662914 1
0.350438318074192 1
0.251460284987801 1
0.339513888877634 1
0.21606372071397 1
0.394783763742062 1
0.395888746627802 1
0.2812437663211 1
0.346133337392515 1
0.28131234245178 1
0.444457583308571 1
0.333562965587988 1
0.489723432186528 0
0.320880011372931 1
0.356243677730505 1
0.309647106776253 1
0.283089365372123 1
0.307253956982789 1
0.338654333588594 1
0.395678224983712 1
0.348926198271642 1
0.469630383877648 1
0.325163566019608 1
0.398003116747004 1
0.388925118735004 1
0.48010312895041 0
0.360637254280122 1
0.244761150248221 1
0.301174553635861 1
0.268635635802831 1
0.362000357427291 1
0.370074829837784 1
0.211038949300469 1
0.297810115003733 1
0.401622400388003 1
0.444473901767329 0
0.262137446551458 1
0.417655768909761 1
0.232358200190375 1
0.383780204109651 1
0.48830110224375 0
0.417760874902648 1
0.3166397117565 1
0.3811841703397 1
0.377463610903383 1
0.209484069576358 1
0.375800812066646 1
0.315753304637155 1
0.317690594505981 1
0.325608489522818 1
0.385180915829025 1
0.337891035344455 1
0.220402195598878 1
0.345838654750006 1
0.425674449154869 1
0.283940971338004 1
0.341233575125276 1
0.299713002462211 1
0.265679236397749 1
0.396461904731675 1
0.490027728309747 0
0.386072129009842 1
0.338823396458613 1
0.388830365927203 1
0.402909894589976 1
0.378905727147885 1
0.296809616713014 1
0.481290153092812 0
0.369522801549557 1
0.321298324780494 1
0.353654981431838 1
0.487205353220582 0
0.31602621538245 1
0.27947181490139 1
0.382616672401423 1
0.28171193539783 1
0.296878509041538 1
0.314358710098655 1
0.411201511069962 1
0.461680027039654 0
0.302994723323847 1
0.378871787138764 1
0.251462837572733 1
0.303879111980479 1
0.437874478240441 1
0.208988495591704 1
0.366804337400774 1
0.40861361485607 1
0.500991100820633 0
0.360507599364537 1
0.246259953932069 1
0.357569358871032 1
0.42306673678374 1
0.34797693047049 1
0.24804227668704 1
0.361937508843172 1
0.335594500373194 1
0.296621793862386 1
0.341455006064586 1
0.417531453128723 1
0.333319029978877 1
0.344742134276893 1
0.415090789173088 1
0.311207537915556 1
0.454473318732902 0
0.340616871873364 1
0.373378120851817 1
0.253198567865652 1
0.0715838949760517 0
0.417834800356175 1
0.236701176772328 1
0.353815888222224 1
0.320739001227201 1
0.366894886647618 1
0.371212957402938 1
0.483682086176791 0
0.31631360875904 1
0.224322896208484 1
0.301707084523681 1
0.365585006111471 1
0.300666778620793 1
0.428038290417714 0
0.445465887736941 0
0.373446576011164 1
0.45671657420314 0
0.454451871340632 0
0.156903216943407 1
0.285414377547098 1
0.381427657055579 1
0.376992595004688 1
0.404944735278635 1
0.341892060822161 1
0.495985517796764 0
0.357143254623596 1
0.433542148165635 0
0.296346251183833 1
0.302448692115825 1
0.327960119099608 1
0.286769448191764 1
0.295926532358036 1
0.307004378060824 1
0.334818225044526 1
0.373463611839464 1
0.247283242662466 1
0.304871437067886 1
0.451641871145625 0
0.401778355792665 1
0.296243431337306 1
0.305987267348423 1
0.354049515574913 1
0.288845135240156 1
0.366466545025134 1
0.268357858229147 1
0.396540705228622 1
0.282130225461722 1
0.405937864350225 1
0.390830422351668 1
0.284983639417403 1
0.356280768066506 1
0.465692311790361 0
0.458936970990982 0
0.334383312943316 1
0.354634989661537 1
0.215706220332774 1
0.37433060072394 1
0.24938029355356 1
0.427769453241246 1
0.386119875259676 1
0.419668270600788 1
0.238839053091548 1
0.469409720077352 1
0.386103216764674 1
0.328321457322305 1
0.348817286478801 1
0.335189964349065 1
0.381059026682591 1
0.316077747601433 1
0.308554125016055 1
0.22249093592302 1
0.305525421390106 1
0.551080668791544 0
0.434980027721527 1
0.335317585720837 1
0.274499629521844 1
0.330566971620473 1
0.502257717302478 0
0.348199508829337 1
0.379158020458984 1
0.359145068351448 1
0.393628445325202 1
0.221802532217494 1
0.346521685796601 1
0.365465641526828 1
0.37717999932201 1
0.416567167730624 1
0.313283804883014 1
0.320564951409758 1
0.394141347081565 1
0.336276502412152 1
0.457636503027068 1
0.279276437442877 1
0.293578749437433 1
0.360634324130497 1
0.253387595006253 1
0.29314791433848 1
0.218064545193826 1
0.341778655123143 1
0.370110207384948 1
0.396351790160883 1
0.322341680582604 1
0.210669028226542 1
0.429861357349019 0
0.371398009769893 1
0.357596664436665 1
0.248347119089462 1
0.327195194499456 1
0.365751414312948 1
0.439594141712514 0
0.41937564816235 1
0.417792858079742 1
0.329855218543779 1
0.38704316813665 1
0.36466122105609 1
0.308148018209369 1
0.379845956948356 1
0.298694021905522 1
0.369264949676325 1
0.335479914941661 1
0.367597903943803 1
0.309640309589228 1
0.352868592902229 1
0.461079910966211 0
0.371028331248742 1
0.419396168457601 1
0.334705581275263 1
0.342825568171091 1
0.342494360294129 1
0.297080042104187 1
0.3743962624791 1
0.420825727303032 1
0.389958974567279 1
0.332746938988492 1
0.362009776547124 1
0.272117407536696 1
0.309320979984982 1
0.204455597826648 1
0.312301252497873 1
0.23263254598087 1
0.504307034532477 0
0.26875889227403 1
0.319970665580706 1
0.239580426023448 1
0.284390533974804 1
0.351653908941086 1
0.417855001878637 1
0.368026657768093 1
0.291274762349233 1
0.420012827961217 1
0.431902575320914 1
0.410569541375339 1
0.419626766750863 1
0.531712541541596 1
0.312678559234957 1
0.392135832987728 1
0.334015971566778 1
0.338366148884227 1
0.278507240005897 1
0.403867279797356 1
0.375633051579514 1
0.347333454645104 1
0.315835033893398 1
0.285489092821677 1
0.295397313317581 1
0.243791023127159 1
0.377011333031895 1
0.238274408985732 1
0.409154718525192 1
0.368401679768806 1
0.396693685159261 1
0.269401853199773 1
0.318162277270197 1
0.35974577506961 1
0.375002104398319 1
0.2814203215204 1
0.395215854485849 1
0.311847353811715 1
0.338996518509541 1
0.408296281871586 1
0.422864110782963 1
0.330243410420536 1
0.347451822253615 1
0.343130257256812 1
0.346069456272816 1
0.390356905212008 1
0.379221179479426 1
0.431559596604353 0
0.35418938057694 1
0.373580588347682 1
0.433003691578104 1
0.32236068027922 1
0.300269013666757 1
0.284249145836148 1
0.291897597600386 1
0.337209688885533 1
0.464234182523544 0
0.261613670309128 1
0.336405882620802 1
0.290143091388912 1
0.356496096632521 1
0.322434531066073 1
0.349165717875093 1
0.4489849509475 0
0.411756697320918 1
0.394320356871066 1
0.320299291105776 1
0.192358929243743 1
0.341623799683074 1
0.36005540953929 1
0.310357778273583 1
0.455822324107084 0
0.291697913018872 1
0.163134509298053 1
0.38334365501087 1
0.329564829281841 1
0.384586229370637 1
0.247165396347795 1
0.430363796799674 1
0.483555602051672 0
0.457490631269381 0
0.347567835696417 1
0.338505284965503 1
0.444107809955674 1
0.433265082890296 1
0.239984096851288 1
0.270242259944661 1
0.401935279071974 1
0.266940655486323 1
0.42837157735292 1
0.468058286275889 0
0.40892359550488 1
0.233045725526024 1
0.265368016220426 1
0.332479856456237 1
0.361502356721022 1
0.330514715701672 1
0.147773533640026 0
0.266532727776481 1
0.354925549829565 1
0.466014427722434 1
0.310520197439575 1
0.295943977632775 1
0.331789904391492 1
0.327693966642309 1
0.243342228326562 1
0.313936629745876 1
0.265898422588053 1
0.375445224571711 1
0.282914475268005 1
0.329428937745964 1
0.201217892763647 1
0.462795096709122 0
0.384176634952803 1
0.355046911991363 1
0.383598443874002 1
0.333080717825127 1
0.452029125151061 0
0.43089069410902 1
0.396994392840578 1
0.388648445143102 1
0.357147116268449 1
0.37883225942533 1
0.376427024679496 1
0.32042989981126 1
0.290969127272973 1
0.376265432184902 1
0.430091375910701 1
0.398143581314617 1
0.369375791053785 1
0.307444028010123 1
0.387309925255534 1
0.48699177300183 0
0.250164215187516 1
0.448313027887098 0
0.272433869956038 1
0.30129654510325 1
0.281967906053279 1
0.429093191498005 0
0.364146929207385 1
0.31812639590915 1
0.43016894955318 0
0.348069175492842 1
0.429220909364528 1
0.368466215887787 1
0.38997597613768 1
0.370721266751129 1
0.310193920947148 1
0.355565631474153 1
0.314085260349084 1
0.400393259339591 1
0.323986589525214 1
0.336346237716158 1
0.279618615471529 1
0.338531429987758 1
0.340721638188884 1
0.296806521501088 1
0.310993343690384 1
0.302374300748846 1
0.284119959417656 1
0.301731509881856 1
0.404547554460826 1
0.239424379357444 1
0.319773518303734 1
0.32296671949231 1
0.375584848760515 1
0.465155029528858 0
0.279278111593255 1
0.311623777134175 1
0.36277578969046 1
0.341600732086869 1
0.298495809015101 1
0.236397292965971 1
0.432772692817245 0
0.306661670019057 1
0.388368607261322 1
0.279790818559578 1
0.475265753130186 0
0.359439667731786 1
0.343351832166213 1
0.323435805675603 1
0.322597408344631 1
0.273527462189218 1
0.368814683500747 1
0.490429809382381 0
0.277971203088808 1
0.369871409524383 1
0.298276076237403 1
0.453472385319769 1
0.376995149795357 1
0.500346684192579 0
0.403304587718854 1
0.441588987265109 1
0.258754312334919 1
0.306609987020393 1
0.29618809648788 1
0.344587777458517 1
0.366832732669563 1
0.397067560707004 1
0.298505608817234 1
0.306723572643218 1
0.309275941179986 1
0.312493336141076 1
0.360450092178152 1
0.358720754486885 1
0.368923051488611 1
0.43801910436316 0
0.232624546972866 1
0.39864875230349 1
0.271397562972717 1
0.427212150480388 1
0.370380405833538 1
0.284499176828437 1
0.326022698917661 1
0.382722446437285 1
0.344214595668922 1
0.381324043695749 1
0.388407114046849 1
0.283949711098329 1
0.243555819823724 1
0.28629717383659 1
0.383036850018331 1
0.310093503110944 1
0.397412990987296 1
0.363648946193926 1
0.341681476070122 1
0.403602802532778 1
0.404479772290208 1
0.317178581885341 1
0.449247714619237 1
0.360999964004412 1
0.531584302525921 0
0.359355546238815 1
0.39857108412959 1
0.371395921119164 1
0.34493704276551 1
0.512931424496835 0
0.22264745272404 1
0.403869687943763 1
0.371652619331828 1
0.338235459800921 1
0.375920129525549 1
0.439256853184667 1
0.354305542126928 1
0.238033378413097 1
0.419896220060557 1
0.329890167158356 1
0.279144333857506 1
0.290680325946915 1
0.267213016878453 1
0.225149737185289 1
0.476111599879266 1
0.413553637939267 1
0.394765432176135 1
0.315249923840511 1
0.45086098711189 0
0.292381427301689 1
0.453845411204565 0
0.290780610942146 1
0.405200827484878 1
0.352427559834118 1
0.356142572446656 1
0.219003610750792 1
0.463250576047578 0
0.254120654779978 1
0.355534703847894 1
0.293289838467905 1
0.545185470422596 0
0.216654166903397 1
0.362754365846467 1
0.307097175101626 1
0.264990221093881 1
0.370045636411925 1
0.35213850805325 1
0.204940189158244 1
0.424897124674414 0
0.28508756407937 1
0.214994467490644 1
0.334850522752463 1
0.2317119814416 1
0.220343613020792 1
0.290877258745579 1
0.368148352682513 1
0.332646178053648 1
0.383764439872563 1
0.361083968945194 1
0.351453384865321 1
0.337704141190122 1
0.350742715992602 1
0.29283957085549 1
0.351098784007504 1
0.30407572909512 1
0.414949988401719 1
0.0890810456812546 0
0.198531407676719 1
0.372424872264333 1
0.233766587960472 1
0.352782887006286 1
0.310115366244173 1
0.306104519043425 1
0.301542515631427 1
0.311601429144804 1
0.336581079821483 1
0.306755035910669 1
0.426224479596194 1
0.429954991418554 1
0.288270457066065 1
0.491844856419041 0
0.272082061794618 1
0.342561846327602 1
0.314451240066439 1
0.26841276746524 1
0.311900959828848 1
0.355028545995333 1
0.352008842918534 1
0.379084287114821 1
0.328645031002258 1
0.282128221020784 1
0.340616030717259 1
0.270812813680785 1
0.351923369576308 1
0.262320075750734 1
0.338022150234949 1
0.213894268742084 1
0.446639796987007 1
0.386995849843815 1
0.318592969705014 1
0.291018047269366 1
0.428523838074928 1
0.338482464546946 1
0.270027693156415 1
0.291603133162494 1
0.261954409906018 1
0.249923305646746 1
0.298173568853082 1
0.482471669489846 0
0.237026658012321 1
0.228381304941631 1
0.359094863309215 1
0.32500658571656 1
0.413898064362716 1
0.376598469194279 1
0.355672111389933 1
0.427143624064398 1
0.36539619136723 1
0.252209396839508 1
0.249921083978442 1
0.380953453355659 1
0.349617996916781 1
0.449397986438995 0
0.316319106380483 1
0.20563340575376 1
0.418197096698617 1
0.290233270460575 1
0.287469616516961 1
0.37534103950963 1
0.415309678023164 1
0.434760429122364 0
0.294450350570446 1
0.3727136240734 1
0.461393226643253 0
0.322976559542779 1
0.285116965716132 1
0.38642959720326 1
0.147966389897411 0
0.357297316645324 1
0.356278702461605 1
0.366545253026925 1
0.358984264056998 1
0.448070507577754 0
0.229722739164631 1
0.270845436715002 1
0.334264582838362 1
0.297654941750872 1
0.303471599285215 1
0.422699345664074 0
0.457222317078989 0
0.423165888984932 0
0.375229635674125 1
0.335637225895572 1
0.192612597584865 1
0.447165265938362 0
0.490330308159516 0
0.269064659911872 1
0.355701432098512 1
0.321042890057098 1
0.387715391340717 1
0.419985406290228 1
0.391422635434018 1
0.350315232492956 1
0.334235861574953 1
0.297507005133148 1
0.38215937222229 1
0.316415251555238 1
0.539112757173136 0
0.447597025886604 0
0.395565723201199 1
0.334423606545369 1
0.458087198258058 0
0.265214250517453 1
0.161035005823692 1
0.314766103296108 1
0.391344054805457 1
0.217167003714492 1
0.339475521160146 1
0.294824268504871 1
0.320932962176595 1
0.176601610011458 1
0.29171459790743 1
0.399630335533821 1
0.324246297585197 1
0.35568310210859 1
0.314931669002844 1
0.330439366281765 1
0.213392327817605 1
0.423611377718622 1
0.33976968249512 1
0.29115369006154 1
0.238348107710355 1
0.36786565560646 1
0.324502820496583 1
0.320503091658109 1
0.474646818457944 0
0.339322129011833 1
0.315428431942753 1
0.246218671382832 1
0.430241496362915 1
0.24033755425681 1
0.282950593750075 1
0.228932203349491 1
0.364438922309585 1
0.312785262102706 1
0.255265333100393 1
0.238865445558841 1
0.389325604056856 1
0.394975023729828 1
0.396035970781358 1
0.317486379284707 1
0.38705059021322 1
0.48486222982011 1
0.347982098670857 1
0.334958067380026 1
0.429124434198174 1
0.402217556435729 1
0.303009371461869 1
0.344689772510573 1
0.353165855013993 1
0.341852605653524 1
0.249139385222641 1
0.262440826663999 1
0.207932432524956 1
0.2850145831465 1
0.314453674239581 1
0.381741777533071 1
0.325769096968381 1
0.369282338082339 1
0.283280618171655 1
0.35111138560676 1
0.319036466758332 1
0.39710114953836 1
0.501213973995168 0
0.382256892417531 1
0.307135967720186 1
0.312265753618855 1
0.335280162353888 1
0.425739053021225 1
0.238884805961898 1
0.423347479319609 1
0.3734047121211 1
0.349303162181124 1
0.40362402607184 1
0.368205868730253 1
0.350231294633417 1
0.411983694950717 1
0.309254499785253 1
0.290320775010858 1
0.279088294347601 1
0.338876204040205 1
0.355069787367404 1
0.1761595403832 1
0.412023175195862 1
0.309611903842409 1
0.300807137486542 1
0.336967998140559 1
0.416051287715957 1
0.433200113108463 1
0.319386846882449 1
0.535088345071141 0
0.417043403938355 1
0.362539512504032 1
0.365983244175816 1
0.402346841912348 1
0.267393482037723 1
0.414094005226374 1
0.408807327397234 1
0.289579640071015 1
0.299360263086628 1
0.35437422390589 1
0.381982877519061 1
0.505363043902824 0
0.337506063101816 1
0.372285289862207 1
0.376035572119494 1
0.45576597526024 0
0.390033910616374 1
0.233122114700765 1
0.291969612383686 1
0.295253204018 1
0.327933592979868 1
0.401360843593436 1
0.262264398710829 1
0.375346111232166 1
0.349071021812696 1
0.359229904056909 1
0.414223419477242 1
0.434467857290553 1
0.3042889606097 1
0.349913223865257 1
0.463405063885219 0
0.228651489946093 1
0.324116306312845 1
0.460030999024927 0
0.405875332476255 1
0.400542599345251 1
0.341399000039424 1
0.331016555016354 1
0.397591085617249 1
0.270081018594282 1
0.269717707947904 1
0.391773698587297 1
0.261808636249582 1
0.373074273545126 1
0.298789241312312 1
0.350840726815996 1
0.383745399931047 1
0.201875317991614 1
0.313024249049061 1
0.411077773350975 1
0.411985651847259 1
0.463950823834352 0
0.354967708440953 1
0.319714699234795 1
0.341795420870446 1
0.309922295929625 1
0.314331538108666 1
0.42317805582469 1
0.365204622206162 1
0.297460072556946 1
0.477278365043798 0
0.315326575633789 1
0.334303065031938 1
0.275791783024873 1
0.292943368628449 1
0.421864692783084 1
0.238097903506138 1
0.257330946227647 1
0.318445097290636 1
0.312519518438239 1
0.360891795728438 1
0.417995224053783 1
0.466520108813574 1
0.412519324521692 1
0.264739702216276 1
0.256135556070541 1
0.409432154309642 1
0.267670876530768 1
0.302777176861365 1
0.35729958639058 1
0.407945865223106 1
0.325155601373381 1
0.386005670997542 1
0.585914677288692 0
0.371379043211932 1
0.34309450121439 1
0.38904605973171 1
0.346998137096933 1
0.377323791889439 1
0.462951930894769 1
0.366477220901028 1
0.469617332097028 0
0.402243598972352 1
0.437987023982313 1
0.363828285053523 1
0.312253625931525 1
0.287750552271303 1
0.47085849034255 1
0.262391987468182 1
0.351200870831663 1
0.31341806953686 1
0.356115374549604 1
0.326815943498357 1
0.32032485655741 1
0.37871941237938 1
0.250968058127214 1
0.342357229940844 1
0.285690737078735 1
0.414143598498308 1
0.379315782031634 1
0.4005251645243 1
0.279232230249028 1
0.484631945305506 0
0.280053335666396 1
0.312071586438441 1
0.351993913724668 1
0.431423115816121 0
0.427318908863634 0
0.362651409958933 1
0.382697243669022 1
0.304088183190528 1
0.403676768324081 1
0.240222164205712 1
0.338972665889939 1
0.347675795748105 1
0.331798857529605 1
0.298980687485373 1
0.387824221892356 1
0.35521906593783 1
0.266683691329554 1
0.422302109917771 1
0.245341797054189 1
0.447091331451175 1
0.299116538651701 1
0.447001257524265 0
0.342148245172971 1
0.227006206439513 1
0.381545865895801 1
0.363292817444435 1
0.314389377338148 1
0.211986114366816 1
0.456185951729994 0
0.26075464660848 1
0.295230392275128 1
0.243757663873868 1
0.363503980137884 1
0.269008844403725 1
0.371847203036474 1
0.410006287916408 1
0.320954087425026 1
0.462294623587138 0
0.350476003390011 1
0.290570101138466 1
0.287690588078552 1
0.366300228992766 1
0.41852506357114 1
0.375057806619474 1
0.38938630139009 1
0.299712740547348 1
0.411498052298102 1
0.230416041220348 1
0.332333713796803 1
0.3058263516526 1
0.224839922711821 1
0.340774743954397 1
0.337437743533944 1
0.284867436007906 1
0.312661536251826 1
0.192840690908591 1
0.438479817213849 1
0.388828170950404 1
0.394050406125062 1
0.403453778351557 1
0.332490416848918 1
0.189787883381483 1
0.268753272652777 1
0.411837989789501 1
0.399198116774838 1
0.37025032796729 1
0.303293125772037 1
0.38790034522153 1
0.245254262641389 1
0.396649671832245 1
0.363612937405275 1
0.407682225166218 1
0.304461926065637 1
0.316976130634268 1
0.320168108726577 1
0.442851196083144 1
0.341100180335682 1
0.388820467401086 1
0.295726446400059 1
0.3093966274671 1
0.273772321099653 1
0.354763200116676 1
0.456557111413383 0
0.236205936942601 1
0.356386855812888 1
0.372836683511101 1
0.440681789126339 0
0.300698137439417 1
0.371504032244203 1
0.36589055095626 1
0.428518208400996 1
0.309752040161206 1
0.358943378979523 1
0.266023484884384 1
0.429739208922462 1
0.222199741915253 1
0.324218187431923 1
0.326364472376413 1
0.49379107289033 0
0.336265878789909 1
0.23639364811798 1
0.295887187773207 1
0.402312950221915 1
0.371605724203951 1
0.301685451025896 1
0.311521849725118 1
0.422898391393019 1
0.42523309991869 1
0.341084998779616 1
0.360626822795548 1
0.4148752193846 1
0.362695935718828 1
0.285599016423813 1
0.387069983287369 1
0.417484265729858 1
0.37049513480712 1
0.240137310460163 1
0.204528542890329 1
0.356154037968839 1
0.329191853336047 1
0.344353021816174 1
0.237218147845442 1
0.322725763828169 1
0.236876783014188 1
0.301586721122551 1
0.315564222718854 1
0.362059857896452 1
0.280055782573865 1
0.316797422632009 1
0.387980182035995 1
0.350867582767379 1
0.323791270082286 1
0.465031500250886 1
0.430734806825957 0
0.40039300725315 1
0.316925770976101 1
0.331049834986247 1
0.473820991169309 1
0.455697171422419 0
0.300037338525487 1
0.291772854355613 1
0.430726054450146 0
0.267232669297459 1
0.382408195231548 1
0.269295239666609 1
0.381016345202556 1
0.322995993889864 1
0.460225530085557 0
0.355361249894736 1
0.340531506841732 1
0.404969589964975 1
0.234983495675806 1
0.373605708473413 1
0.304635565717299 1
0.270717873615149 1
0.249495765030982 1
0.350081406437995 1
0.345238223092483 1
0.435008283455228 1
0.281523603751163 1
0.329615818350553 1
0.350096272221697 1
0.351171732579252 1
0.224288231329661 1
0.298256862657943 1
0.320649426416697 1
0.358468136620624 1
0.387919806954572 1
0.230532886956995 1
0.33267318463563 1
0.354732304303756 1
0.372796782410255 1
0.257043946156315 1
0.323886157836772 1
0.33067428213255 1
0.33417523320906 1
0.32782851265157 1
0.357409750723146 1
0.415315768727475 1
0.328957443347862 1
0.262575284028768 1
0.311826461308493 1
0.37687468968175 1
0.289516711015493 1
0.32411557119539 1
0.411250581559981 1
0.265543129439937 1
0.383548187577575 1
0.275912153316319 1
0.2941391158861 1
0.398327242067694 1
0.343083403500327 1
0.356091987464176 1
0.389019257328281 1
0.352898812081023 1
0.318476580603212 1
0.303374720875414 1
0.281270417888292 1
0.425367006294509 0
0.324633182214231 1
0.398415232430274 1
0.403918538267552 1
0.362240225721516 1
0.262842781424129 1
0.318235351114381 1
0.302276219771774 1
0.317549408485728 1
0.317726950038686 1
0.303502922322831 1
0.303997288879208 1
0.306368120693288 1
0.409134178729476 1
0.398434216455524 1
0.265681905273685 1
0.390772270234783 1
0.441187228384462 1
0.303991262243424 1
0.408160375659895 1
0.252943399736062 1
0.222732579062108 1
0.318984942592738 1
0.194607521674519 1
0.297639950566727 1
0.402803953066623 1
0.41983995691167 0
0.303955478130998 1
0.267472897027501 1
0.240755402082817 1
0.405927888417724 1
0.338746492526223 1
0.343424958178988 1
0.369246314219089 1
0.331377162953796 1
0.288439239256964 1
0.263869282947594 1
0.333800382696862 1
0.343027725725138 1
0.351631384148378 1
0.303827303411989 1
0.318736517167821 1
0.419715614032647 1
0.423367002961066 1
0.211608876252539 1
0.243651729542186 1
0.590558922124521 0
0.304422931485016 1
0.376725282095295 1
0.395845349993232 1
0.219934462136179 1
0.410880466383174 1
0.445577732638543 0
0.36718685578484 1
0.490966074626912 0
0.314685874411627 1
0.308400886431745 1
0.338881082435259 1
0.288806876999239 1
0.415658894078571 1
0.384492028596759 1
0.406380678901309 1
0.310171178252078 1
0.293563793893717 1
0.351596706958039 1
0.281754473859135 1
0.322895278473628 1
0.355340721336277 1
0.357371056695219 1
0.31292610639157 1
0.26878080304533 1
0.247585053060938 1
0.230704966024309 1
0.280356062310624 1
0.292956676344716 1
0.368976729866226 1
0.260810967705853 1
0.209881647858738 1
0.255766157534065 1
0.538801236816558 0
0.253883845651617 1
0.409399564760726 1
0.282952473386727 1
0.29155691945535 1
0.375927253054002 1
0.27308888724397 1
0.418374776497724 1
0.358659513200386 1
0.380798221047492 1
0.351445973618719 1
0.459327748671681 0
0.427955163555585 1
0.421534415571069 1
0.36570488621325 1
0.337967234989236 1
0.438331542304172 0
0.36989682877938 1
0.445361603344312 1
0.343720215233462 1
0.354956345520536 1
0.34475964072501 1
0.365675236063445 1
0.30706493575384 1
0.330386653977564 1
0.329528811199183 1
0.345390492530231 1
0.402039638041217 1
0.319548696772431 1
0.405030277690316 1
0.257933030750319 1
0.357207249456849 1
0.376570600395776 1
0.412548087255009 1
0.381128742568029 1
0.410856788658367 1
0.395004090546188 1
0.4356779483074 1
0.379365754232987 1
0.332210311992377 1
0.42853444230783 1
0.406677084070774 1
0.343540692730753 1
0.480220558863664 0
0.387853192661194 1
0.286544820188167 1
0.413852917017569 1
0.285490117955389 1
0.338347125123635 1
0.323595151036751 1
0.209706833047499 1
0.404857804354732 1
0.296086427923423 1
0.366426366959179 1
0.416551429119367 1
0.279721021794639 1
0.24835914402904 1
0.302302941181133 1
0.302219206320186 1
0.3006575766301 1
0.426873271306176 1
0.321815139977794 1
0.336647388849571 1
0.334318090273502 1
0.428371266903244 0
0.365884683534533 1
0.247000377141036 1
0.305410174597269 1
0.610287187153975 0
0.305540887412859 1
0.36815020137978 1
0.424445259617113 1
0.338386559757181 1
0.260849153242232 1
0.300879806543063 1
0.292425560531795 1
0.217174498636739 1
0.307573474939064 1
0.226412087762868 1
0.32939841387783 1
0.378418982344143 1
0.34044098451031 1
0.364527178425111 1
0.385499220818249 1
0.377820929151739 1
0.218936297665028 1
0.393146532011759 1
0.356575547569708 1
0.377969771205669 1
0.40792228204426 1
0.399518528623886 1
0.364562141651257 1
0.315104998011905 1
0.365313124780659 1
0.340760767015617 1
0.43380979511167 1
0.281803987112393 1
0.347764909288103 1
0.361325726207669 1
0.312934601228833 1
0.370755613244793 1
0.206841613070259 1
0.196913299530519 1
0.309419934473651 1
0.351968832597351 1
0.417111879165095 1
0.328876193337557 1
0.216256455064474 1
0.286201957050931 1
0.515166212612731 0
0.301585915310815 1
0.424624417009787 1
0.309669084192194 1
0.197318300299864 1
0.308881013465495 1
0.408964906999123 1
0.479075150519486 1
0.352916643743773 1
0.358208719229411 1
0.436572891679678 0
0.372762390386121 1
0.425569448153345 1
0.370833103614691 1
0.306652567619736 1
0.353898691223946 1
0.349166291618627 1
0.358670882924317 1
0.364400645087883 1
0.390259482318816 1
0.296807722395827 1
0.312057451441512 1
0.398243440750635 1
0.261993695917871 1
0.29027229947339 1
0.434012564280712 1
0.340425580280893 1
0.316516939219846 1
0.320346164927713 1
0.31156741101527 1
0.292019652879784 1
0.340660562977073 1
0.378205928355111 1
0.301154815774098 1
0.461507549538835 1
0.30752192123767 1
0.461062147196516 0
0.29841501241945 1
0.321062351473337 1
0.286838169349675 1
0.341655489415121 1
0.338665495592382 1
0.29989679639671 1
0.284697142179057 1
0.416334432904654 1
0.230376333582359 1
0.411023906594581 1
0.237597048523669 1
0.333693713057188 1
0.283316670366385 1
0.257107206452673 1
0.314312268920548 1
0.423122950892766 1
0.32622125353483 1
0.415962032476981 1
0.340474469319581 1
0.323148189921301 1
0.426384955061587 1
0.419524779263338 1
0.322016210115615 1
0.334025794279519 1
0.372683764756608 1
0.320176486074626 1
0.243970907601514 1
0.435505389417416 1
0.182183703827041 1
0.301876782014634 1
0.435389005670463 1
0.37971531554966 1
0.2888275178453 1
0.495212300190875 0
0.390061271157373 1
0.313094644959349 1
0.20428922799414 1
0.384638021521309 1
0.276440481089058 1
0.34250603704338 1
0.322130020954693 1
0.397249725268832 1
0.353537648011491 1
0.375017613069965 1
0.442789547147148 0
0.424266597720061 1
0.389525016462133 1
0.502344945116825 0
0.246019751640833 1
0.233261324487271 1
0.329300789074026 1
0.290735339358224 1
0.517960277500086 0
0.329011676226194 1
0.204464740215499 1
0.405574249039354 1
0.381904763166438 1
0.361100861574992 1
0.293434285026938 1
0.542419838118258 1
0.265788108183084 1
0.31436487692951 1
0.276044232535364 1
0.508737391077789 0
0.419876400683349 1
0.35987618944602 1
0.289507868463388 1
0.296951190304322 1
0.405410688319467 1
0.328366539832781 1
0.367649544843809 1
0.307043605421034 1
0.333408248781346 1
0.362349602922428 1
0.240727327708771 1
0.304159077675085 1
0.433217962691037 1
0.346980024786069 1
0.292409624178924 1
0.233023898374889 1
0.409168125533153 1
0.249243891773102 1
0.182450818031932 1
0.194775434295359 1
0.331530950648026 1
0.378395430580414 1
0.280208616048366 1
0.169718322328532 1
0.426995678521569 1
0.393080619725415 1
0.399688876974917 1
0.389678703369079 1
0.253823827206301 1
0.370441219012329 1
0.377659265163772 1
0.397512930502748 1
0.288259624628091 1
0.376263429924288 1
0.358196425425944 1
0.34770032476391 1
0.258080522075293 1
0.359026188912267 1
0.271355776933316 1
0.380458820147904 1
0.368018551985943 1
0.416387787749973 1
0.274048759269628 1
0.143060613044749 1
0.413452021033917 1
0.480470282185917 0
0.468474533547922 1
0.359261526690966 1
0.238833153019593 1
0.236101065163487 1
0.302978298846881 1
0.355694632854559 1
0.377589669411722 1
0.219658003151588 1
0.462701047070334 1
0.318552886048106 1
0.337790679930475 1
0.360885718947499 1
0.348355184001128 1
0.34706727754618 1
0.493601250899925 0
0.398124486756529 1
0.246161423350766 1
0.345643227784978 1
0.403422688033999 1
0.267647406318377 1
0.359080672287323 1
0.424687111287598 1
0.394646028826128 1
0.469060182654799 1
0.367585902318514 1
0.346286857335047 1
0.289672745708368 1
0.364122891827307 1
0.381080246037556 1
0.415884062381863 1
0.293166297621749 1
0.378590234939801 1
0.339696537134678 1
0.413442100519635 1
0.43250627450204 0
0.265395446151946 1
0.274975878865375 1
0.280366528465089 1
0.427540019213839 1
0.150792735995429 1
0.219256662083589 1
0.369192809201692 1
0.33471721938243 1
0.421725055349793 1
0.350751986279887 1
0.326951272811279 1
0.319498097120073 1
0.287993557920128 1
0.363879625412396 1
0.407856058507053 1
0.360660778480788 1
0.328331062375646 1
0.367241646956126 1
0.371561480997218 1
0.347500040134754 1
0.419005646226546 1
0.349938672130339 1
0.420340893245273 1
0.417681982926519 1
0.41746710825005 1
0.311601603820113 1
0.441275858652425 0
0.272387973465867 1
0.382018683552308 1
0.433923167054323 0
0.370577589806156 1
0.303346297947733 1
0.206902020810124 1
0.297964280913162 1
0.438306254406544 0
0.32642937377614 1
0.273540419523803 1
0.255720033974539 1
0.319899283793566 1
0.301472089922924 1
0.295171803742767 1
0.385477829759958 1
0.38470655050571 1
0.301009952651807 1
0.394863772235173 1
0.336760655329127 1
0.351112234395166 1
0.230279334956345 1
0.307626170599639 1
0.353918692141896 1
0.249392092935678 1
0.398410707527287 1
0.317641245928609 1
0.426542597864467 0
0.454644253843908 1
0.367635533386483 1
0.529907319071714 0
0.315328208648185 1
0.239681818533624 1
0.37849838978337 1
0.397268048466928 1
0.333225794921942 1
0.446284869854092 0
0.243288628418292 1
0.390617392535361 1
0.346385277885918 1
0.334894529576669 1
0.293520445747207 1
0.370787845972796 1
0.446268695306628 0
0.331744829491675 1
0.20990074531523 1
0.266140963729902 1
0.329267604525491 1
0.326953342205303 1
0.446065510162009 1
0.39726427981698 1
0.300075534631711 1
0.354372374742589 1
0.324479031290356 1
0.393620754272436 1
0.409715131176981 1
0.400476792938307 1
0.344486022132115 1
0.37080443754515 1
0.281137770428377 1
0.320307232776679 1
0.222281338030625 1
0.363607189404258 1
0.394707408275952 1
0.355506210120522 1
0.37339086319786 1
0.344242363867836 1
0.122780095373689 0
0.439964590972376 1
0.317252930775118 1
0.351072985463275 1
0.318680690102472 1
0.421464990811624 1
0.462175865957007 0
0.192881445259192 1
0.367885764062571 1
0.39978858760623 1
0.185042118238599 1
0.321552538102419 1
0.349698863529314 1
0.37794731974338 1
0.245460255938272 1
0.428428828996297 0
0.247823131239897 1
0.302231796476845 1
0.418621467561312 1
0.464623272518845 0
0.325919972339168 1
0.295958511280983 1
0.284053479119191 1
0.292971021824113 1
0.37681774169735 1
0.333211144913135 1
0.376587426152328 1
0.454320830464016 0
0.331159196707645 1
0.26322625399062 1
0.336916430078603 1
0.389148456534445 1
0.241422212211839 1
0.304382449768107 1
0.452114951351963 1
0.296980925356767 1
0.258286551087841 1
0.340507294543013 1
0.532056215726688 0
0.289769779208074 1
0.435106032740444 1
0.368215820506124 1
0.415784017628379 1
0.36462762065775 1
0.449394405361228 0
0.385719030464786 1
0.240075471255449 1
0.206996767049183 1
0.358187504313039 1
0.384660596435098 1
0.374648390230012 1
0.389089507518889 1
0.340372777194522 1
0.540624226482213 1
0.302858138820105 1
0.320967708740871 1
0.301631791615548 1
0.298874018364801 1
0.435221403185652 1
0.31773740873838 1
0.401009651094307 1
0.411256834313112 1
0.372272205662738 1
0.299541288927296 1
0.401465302595916 1
0.359715323271802 1
0.37869800104414 1
0.340028041090628 1
0.292298230885329 1
0.233792737333325 1
0.431886220054519 1
0.293954816225929 1
0.26583199872366 1
0.405670047236329 1
0.469795035891242 0
0.385468638290354 1
0.380761777918372 1
0.258573639991218 1
0.340069515893575 1
0.386030465549221 1
0.309046585584111 1
0.389797925623499 1
0.350590730621907 1
0.320322787092521 1
0.294301541875303 1
0.51005875239115 0
0.435237040101898 1
0.439885190238847 0
0.205903579680073 1
0.348872507878666 1
0.31523511009603 1
0.390611621357871 1
0.328930270570032 1
0.288142632744536 1
0.287029609373303 1
0.305580982588448 1
0.274919910297676 1
0.411124669577966 1
0.351744857100915 1
0.319800231279555 1
0.272572183802533 1
0.254867224516768 1
0.261063190031428 1
0.329553505077471 1
0.409644462508576 1
0.382832046355455 1
0.475184184249923 0
0.368320256356912 1
0.364401418656029 1
0.232095034704239 1
0.33724163484312 1
0.317974446735048 1
0.313091976763616 1
0.294600891569042 1
0.389559138708876 1
0.345405005761645 1
0.411688211419026 1
0.288479777651208 1
0.282143977873061 1
0.286570022133313 1
0.252819258165526 1
0.390298480612442 1
0.392652500771804 1
0.277687822510925 1
0.337493420166804 1
0.37769338518466 1
0.353301834737146 1
0.289203666621353 1
0.316973619335843 1
0.3553546006139 1
0.380637087132067 1
0.291663572239126 1
0.305431802150219 1
0.321047944781634 1
0.326640564416345 1
0.252469496032744 1
0.286491331184763 1
0.362258202154691 1
0.303393227286498 1
0.343359753952631 1
0.29187428962091 1
0.345126470318817 1
0.319759415137133 1
0.292078415850274 1
0.344965618377038 1
0.372411613603965 1
0.255515913566317 1
0.293803697466321 1
0.438118430460128 0
0.311288118385195 1
0.334708880321706 1
0.35114889077777 1
0.342746507352328 1
0.402225887711465 1
0.271791023645552 1
0.307036020380863 1
0.354651089953674 1
0.292255792490824 1
0.302357708337554 1
0.277776948093609 1
0.261645302612032 1
0.257536552428649 1
0.362435199195857 1
0.376334374873944 1
0.325076997583781 1
0.321320050515282 1
0.350867285078899 1
0.232829278893967 1
0.278791157975791 1
0.38788413848475 1
0.382835892421107 1
0.365556090665722 1
0.317862161416892 1
0.38257135594963 1
0.292024750411694 1
0.374574611266879 1
0.230783704224014 1
0.493286141869288 0
0.437091720868052 1
0.409234699418382 1
0.381468646084388 1
0.285290601444119 1
0.387153407539339 1
0.269027216054795 1
0.282277337143415 1
0.258781065095763 1
0.311411108165712 1
0.258680180821052 1
0.351884979620779 1
0.406376098384152 1
0.358230288867671 1
0.281872403442985 1
0.280699401629147 1
0.482380064469881 0
0.418899898468058 1
0.392498263072621 1
0.411937115267491 1
0.299658034380763 1
0.346950082292646 1
0.208311862245014 1
0.308361848790911 1
0.327999162055677 1
0.344318029234314 1
0.35559934190163 1
0.357024470911572 1
0.392034451811511 1
0.347113833649044 1
0.45411663655966 0
0.270460771171068 1
0.266883781593112 1
0.432574059645531 1
0.367837833702584 1
0.331074026017199 1
0.396550847559069 1
0.439443384113534 0
0.243357781415475 1
0.368007229119479 1
0.265165636971527 1
0.410682296922843 1
0.3922922957764 1
0.214210200134271 1
0.324991740877086 1
0.282709828378682 1
0.383154961651793 1
0.450247190963977 0
0.419026390853209 1
0.334192743511649 1
0.442507031372809 0
0.394811378908844 1
0.449477639732498 0
0.470187404968201 0
0.407584769668269 1
0.305542217927342 1
0.353007764512594 1
0.25805845339394 1
0.399070883559379 1
0.263428823295419 1
0.274242879189155 1
0.221235448862847 1
0.32040140002793 1
0.316414750218321 1
0.309549147897994 1
0.253854900207603 1
0.259963175181243 1
0.376566945860445 1
0.312409973924074 1
0.397627343624855 1
0.305950069946051 1
0.259970217952036 1
0.438992040846957 0
0.372231169906614 1
0.51150372834271 0
0.520287601010297 0
0.376561530309939 1
0.262477628169734 1
0.329944768492202 1
0.40208597131323 1
0.284958084752955 1
0.357427350374603 1
0.327194329846005 1
0.337863095797312 1
0.396191238249759 1
0.142486423272627 0
0.314607011955673 1
0.24613189491091 1
0.412722522487481 1
0.406356902704906 1
0.332595764320732 1
0.456672116103857 0
0.326390645291915 1
0.331934075525436 1
0.370988524487686 1
0.283281022534544 1
0.313841198353865 1
0.371974551824879 1
0.343323498448755 1
0.245558897175184 1
0.43445806364453 1
0.398054905726012 1
0.3082225986437 1
0.468817771096494 1
0.294088400077361 1
0.404838665258899 1
0.329655277079197 1
0.4279661221465 1
0.197807548727117 1
0.555678882263293 0
0.203725357597955 1
0.331214652130654 1
0.396636360602443 1
0.365272634106572 1
0.30013265016417 1
0.308324510662154 1
0.289440033894249 1
0.277934311186935 1
0.420179817195183 1
0.435607954596577 0
0.323579402857347 1
0.387311159009953 1
0.359382310675741 1
0.416413091857484 1
0.291698442552683 1
0.333727658687797 1
0.307578225300107 1
0.287333542848863 1
0.441470170830839 0
0.361823245915622 1
0.399242967077124 1
0.308532835064085 1
0.308359382402668 1
0.231618088174929 1
0.264086989810974 1
0.245563092406818 1
0.305057703864202 1
0.346530731628439 1
0.376886961007894 1
0.388294676671713 1
0.33835646546193 1
0.263082314212663 1
0.369375985504724 1
0.328739678479246 1
0.358827335574777 1
0.363863778824878 1
0.333877316652399 1
0.468622525972697 0
0.321784914971185 1
0.186120683166021 1
0.367724269526474 1
0.315642933294253 1
0.404194869107727 1
0.26954516856484 1
0.291923887965092 1
0.412676002896931 1
0.301645115340231 1
0.328788304361597 1
0.232808168866089 1
0.395070013100733 1
0.407068245891799 1
0.330016298996164 1
0.200096136537366 1
0.323346841007737 1
0.375859183794829 1
0.389361411707218 1
0.483613267617418 1
0.23987050748336 1
0.204881424188658 1
0.295871566204225 1
0.369185525274683 1
0.421158185860879 1
0.362109601448543 1
0.4081435806012 1
0.301344220033518 1
0.273421312291753 1
0.342205553480964 1
0.404373848389852 1
0.259697163153495 1
0.513127627315898 0
0.375799561580852 1
0.316052530315321 1
0.252174907776686 1
0.292619192894291 1
0.406831633305376 1
0.277110506204746 1
0.385906472625862 1
0.301282116028569 1
0.415167166135429 1
0.230453476424705 1
0.241790077963695 1
0.256919108447102 1
0.286111057450219 1
0.411311892006439 1
0.415539928319557 1
0.321877404642788 1
0.223181304267755 1
0.419916665651495 1
0.163068116266159 1
0.34375268602815 1
0.192147175615472 1
0.251249187609334 1
0.43105404033821 0
0.375827491045695 1
0.339948091155568 1
0.373714789910605 1
0.315966238728096 1
0.294987752296568 1
0.37007383876249 1
0.399755886277712 1
0.354382793034946 1
0.43745520820091 0
0.372034693043068 1
0.357353619985262 1
0.448555102716694 1
0.329914122770119 1
0.321910054928313 1
0.417678576154703 1
0.306014611552122 1
0.362132064162872 1
0.272221109825271 1
0.284893791123735 1
0.434411416105097 1
0.287902802496385 1
0.453704143584315 1
0.50646069056012 0
0.277717225397529 1
0.4675344730126 1
0.311587138602155 1
0.41184799069548 1
0.270229032424291 1
0.296585631313728 1
0.405929189939291 1
0.33902290142356 1
0.242305157249656 1
0.364533638952585 1
0.400747153121966 1
0.351994622130141 1
0.284903791060269 1
0.282452965618168 1
0.263196431576149 1
0.454495697393887 1
0.454669033025344 1
0.431849159862878 0
0.305333202347563 1
0.285508821208725 1
0.367897354954689 1
0.366101494150425 1
0.30943840551396 1
0.248117807065975 1
0.379961518818902 1
0.385202956827934 1
0.280080244545229 1
0.516926349886661 0
0.473330205844546 0
0.321335730732716 1
0.275265902694546 1
0.379907531696097 1
0.309271704611498 1
0.256349554644613 1
0.292272891133864 1
0.41175651660341 1
0.381830129667786 1
0.336944117989792 1
0.380366203123862 1
0.394551691335018 1
0.411804683497092 1
0.349986636902477 1
0.367537711673367 1
0.520821301004185 1
0.335874113940636 1
0.310013134519792 1
0.312150207460194 1
0.426249053769023 1
0.302072699462894 1
0.33609364863066 1
0.314500875371918 1
0.333067912814149 1
0.379215784953366 1
0.315355322154836 1
0.271274976852476 1
0.36988170642328 1
0.282856663193075 1
0.322067255946324 1
0.410435603094928 1
0.335956335726214 1
0.386903901748519 1
0.409557567213455 1
0.287097987668548 1
0.400352697573844 1
0.325661817002476 1
0.293667049730761 1
0.46782832357503 0
0.238158025698338 1
0.384486062040213 1
0.344169313860717 1
0.327751544177765 1
0.360373369128818 1
0.433143443135376 1
0.307827502346254 1
0.239933138042962 1
0.335443700718931 1
0.25999498017617 1
0.438041234969862 0
0.297589765349282 1
0.34270803122208 1
0.184148181666766 1
0.422639966881254 0
0.374302284100428 1
0.339822080361177 1
0.309452327133697 1
0.474795749072569 0
0.425932182904445 1
0.262451071962187 1
0.285097916515683 1
0.414091127775475 1
0.342563489583777 1
0.202413516884448 1
0.433163270826797 1
0.386918917538088 1
0.406549210840885 1
0.34444500268289 1
0.295174939404671 1
0.447303288391001 0
0.322058481023777 1
0.364457040873984 1
0.289712639973449 1
0.387729832371079 1
0.510874460753252 0
0.357791130451059 1
0.340667189311508 1
0.354430641123088 1
0.343676367531723 1
0.358762916094268 1
0.418953937749889 1
0.459173477680265 1
0.24469185149401 1
0.226107450164112 1
0.389537877531202 1
0.301135045300231 1
0.387954636908574 1
0.26608376807042 1
0.384153505161281 1
0.390564905706464 1
0.360491984002309 1
0.333117880588144 1
0.385008447032494 1
0.315369046222482 1
0.334875868275177 1
0.311328297764881 1
0.30249042309751 1
0.342929879941035 1
0.39954451059709 1
0.374620004748138 1
0.385578046877457 1
0.363078082291087 1
0.410994599137233 1
0.333183158192676 1
0.319164094399893 1
0.421897836778988 1
0.376025590699389 1
0.207650001430389 1
0.301229624582223 1
0.350729305620117 1
0.275484835001597 1
0.400228371013424 1
0.263692512324649 1
0.300113154508484 1
0.25434095251406 1
0.343377166132519 1
0.203426473801791 1
0.372419675659208 1
0.277429054455746 1
0.404447003106282 1
0.385265754916971 1
0.351751091467745 1
0.402177597032594 1
0.251961258177976 1
0.361219088934987 1
0.360270410873022 1
0.308474886602262 1
0.397437437111286 1
0.365969619338943 1
0.378965659301722 1
0.324309835664049 1
0.249661514710275 1
0.318479750625687 1
0.407457433083274 1
0.264169586476312 1
0.380690430817185 1
0.393255516422911 1
0.463087186714363 1
0.330054136119784 1
0.354409397134058 1
0.343815719576024 1
0.388128779008477 1
0.586156979344 0
0.328003559477713 1
0.295470994260054 1
0.407738650593294 1
0.37816256154961 1
0.437875019340023 0
0.368502306693395 1
0.226118271262402 1
0.223682989634317 1
0.471179854636966 1
0.378244089068061 1
0.38471663495221 1
0.270082754272425 1
0.368023391832769 1
0.420399618362392 1
0.347866863848706 1
0.456732223443248 0
0.439714732071888 1
0.35681563166718 1
0.259979795886678 1
0.307116597808339 1
0.388229543125104 1
0.27377898866388 1
0.21661025433186 1
0.219093141197742 1
0.383532614603866 1
0.289585137550016 1
0.264767844837616 1
0.372396849260393 1
0.304394912641811 1
0.318721130815166 1
0.344590327553324 1
0.306061795018828 1
0.355730682711252 1
0.422862857830181 1
0.338716347754594 1
0.456555992466308 0
0.364411490624656 1
0.465619223487677 0
0.369573423846748 1
0.326733025960895 1
0.367051616923386 1
0.202243451992418 1
0.287228982446261 1
0.20365788131351 1
0.321712512821398 1
0.374479104311428 1
0.330600140349124 1
0.409846769913164 1
0.423829923956815 1
0.284099083687767 1
0.330663598801924 1
0.403831768747156 1
0.309411409346632 1
0.374527154690423 1
0.487869942859482 0
0.207233279134517 1
0.245268481686628 1
0.403305153115083 1
0.358715110086832 1
0.388728627639158 1
0.389863742581952 1
0.421705533982066 1
0.259634862809925 1
0.306123089537201 1
0.3681335162877 1
0.309253693923849 1
0.273328207292436 1
0.297042270267676 1
0.221978091264371 1
0.429768403996198 1
0.300963742631215 1
0.368074261229625 1
0.344487209791197 1
0.380940705652357 1
0.4198929351584 1
0.387758969589898 1
0.335523802563742 1
0.223930453254786 1
0.340699804633102 1
0.37921912218375 1
0.324276506632452 1
0.254585151032589 1
0.237090460730424 1
0.327322496698712 1
0.39584932737975 1
0.24795832518506 1
0.304927227013925 1
0.352687413270622 1
0.417218419464185 1
0.25866920202073 1
0.260723338001621 1
0.363191869898551 1
0.4388623618754 1
0.268072773015698 1
0.34396980322468 1
0.394406047397014 1
0.418182248072643 1
0.349352901749934 1
0.455352627566989 1
0.354387936486213 1
0.405014561470346 1
0.4407194287528 0
0.341465341394161 1
0.240223491549612 1
0.359011966375292 1
0.296761697171022 1
0.377146299192933 1
0.343927109427391 1
0.344296432218544 1
0.44343998721514 1
0.254585977448227 1
0.367411372661823 1
0.414829377123692 1
0.386956971148333 1
0.430670248746407 1
0.490530244976736 1
0.178307941486696 1
0.35861582755294 1
0.372045592394982 1
0.303128589105358 1
0.334782599946095 1
0.257664610161465 1
0.319506732549717 1
0.190363674206201 1
0.284563188166269 1
0.39091636965999 1
0.376435053465904 1
0.322439736110818 1
0.319042615449092 1
0.268660805931259 1
0.334604561253775 1
0.368079568544974 1
0.279180114975498 1
0.19647083626003 1
0.355969494762287 1
0.46019083707399 1
0.370318371616443 1
0.295061419067329 1
0.405612624964723 1
0.248553781938929 1
0.262385468603448 1
0.275686636880209 1
0.358615654910472 1
0.347966238357359 1
0.42216751313555 1
0.403957624204206 1
0.36355130803622 1
0.384358232577222 1
0.316719833018894 1
0.352199190928375 1
0.311348062315376 1
0.392045329054741 1
0.271488797745517 1
0.365919248019657 1
0.348015897845466 1
0.325973126747292 1
0.310177431830644 1
0.299229137107453 1
0.328269957402029 1
0.292392532027004 1
0.425252545226763 1
0.408697076312574 1
0.285671637623399 1
0.286877330914942 1
0.311991293631702 1
0.191692106449215 1
0.337457842432753 1
0.247816526582335 1
0.449521914579381 0
0.308183523638198 1
0.274176352291259 1
0.194445297805325 1
0.397310958770967 1
0.390487653639696 1
0.268575632112295 1
0.37874905003253 1
0.397559736183252 1
0.364192418116202 1
0.252863927341761 1
0.533904252557101 0
0.373774680707172 1
0.281773763304167 1
0.351689437114264 1
0.315241402137201 1
0.454526144715758 0
0.419903017163512 1
0.49308669838966 1
0.28784667520501 1
0.393780420692398 1
0.270535076887893 1
0.411601124604564 1
0.341236696248594 1
0.329305573570242 1
0.404984948667389 1
0.394817407807911 1
0.291180042910545 1
0.390385147650183 1
0.290076724481327 1
0.294998356044492 1
0.34001850005886 1
0.300069712586939 1
0.274725063074259 1
0.337346526004635 1
0.334415841168334 1
0.399601676826845 1
0.496867995349209 0
0.372161078196359 1
0.191869644630276 1
0.372335995400479 1
0.286333204239856 1
0.361220653316406 1
0.331028864238594 1
0.42904772263495 1
0.37217115046608 1
0.291491323377116 1
0.289459258775912 1
0.31504708836825 1
0.390583938515005 1
0.381967755562145 1
0.295422141051977 1
0.319796674536189 1
0.297388049589745 1
0.373569514815673 1
0.392880993236853 1
0.334808931841558 1
0.395131435083445 1
0.233560807561102 1
0.271732750822753 1
0.345510477686226 1
0.318421781303637 1
0.287000618538478 1
0.295310183864254 1
0.244337748791676 1
0.395581600932885 1
0.295090484175642 1
0.301450811509937 1
0.364191470004622 1
0.271096985212034 1
0.171820582487936 1
0.226630752670103 1
0.393752394911991 1
0.24961701746157 1
0.2500010067067 1
0.309771709990857 1
0.296906891715815 1
0.436609442583496 1
0.223093026542861 1
0.420578784287216 1
0.511177141190931 0
0.306086516890801 1
0.232230421702535 1
0.391430665132375 1
0.339667100567027 1
0.411610163295559 1
0.446850790414816 0
0.325377927590072 1
0.387624304458121 1
0.334353095261737 1
0.463651343369676 1
0.352834435102996 1
0.362197512874629 1
0.339118382011991 1
0.354189970051618 1
0.303014784209397 1
0.400336241081888 1
0.436032437592573 1
0.383853680574412 1
0.334607832827421 1
0.358774079409761 1
0.372764050905175 1
0.335765226044923 1
0.428850914348272 1
0.405009478442221 1
0.19178428485832 1
0.346372347865034 1
0.31595428309336 1
0.271914601941334 1
0.354165324270044 1
0.245915407716683 1
0.345158533986321 1
0.435749661605862 1
0.379710896735384 1
0.377159629961036 1
0.291867797609452 1
0.471146144133359 0
0.331160099316202 1
0.37509462280322 1
0.382729383667618 1
0.398286179351205 1
0.289285627126282 1
0.318965136971208 1
0.395035748604418 1
0.181757862700933 1
0.333812901347762 1
0.293888613978241 1
0.290997627791594 1
0.291494763344478 1
0.383587546324057 1
0.32512911459649 1
0.245450455823117 1
0.373848583340216 1
0.217991468951477 1
0.312070364356798 1
0.269007361989055 1
0.4003107370859 1
0.312885917642449 1
0.330652594558911 1
0.444375143165773 1
0.381686017169193 1
0.421880996929099 1
0.314176451273685 1
0.207364294828024 1
0.339205630384799 1
0.32465772359592 1
0.370479962769752 1
0.377324600627462 1
0.258624202990765 1
0.343615383946767 1
0.244740221099079 1
0.298031670959927 1
0.403186843446 1
0.366732617582049 1
0.396222955794512 1
0.240886707063809 1
0.375123741375837 1
0.408026152835393 1
0.243104954478656 1
0.338194570159037 1
0.423152921642029 1
0.483116249179156 0
0.504007614766912 0
0.441835891083966 0
0.244370306841963 1
0.313723787515466 1
0.347945646817814 1
0.31869833690837 1
0.379087496135712 1
0.362290846640378 1
0.387987557780294 1
0.39258537052599 1
0.309883016119733 1
0.364363399399779 1
0.448104938467897 1
0.322727224316577 1
0.367622441737205 1
0.305569526961275 1
0.263358233918219 1
0.293877126512388 1
0.340160772419375 1
0.485088482469129 1
0.276960909363167 1
0.402108995984866 1
0.379279119351664 1
0.421719627811189 0
0.285109457659391 1
0.362999389227033 1
0.203989358677061 1
0.390093581178542 1
0.413046927343355 1
0.330206886888759 1
0.292711090827969 1
0.382900370095578 1
0.338121548637875 1
0.38440344378118 1
0.414411213408639 1
0.259982468776351 1
0.346441153310001 1
0.406509487587486 1
0.329993362560165 1
0.372370058087829 1
0.247467802206816 1
0.280589413510853 1
0.310180556962849 1
0.397235670804181 1
0.308847063007358 1
0.357230321679709 1
0.309616951916366 1
0.403604136793243 1
0.437533735848119 0
0.440886153391939 0
0.348994007193516 1
0.266830870603248 1
0.341955108730211 1
0.345729507731068 1
0.328264459878726 1
0.27779621580358 1
0.265320679026983 1
0.256008352429752 1
0.316113282624696 1
0.335958352205471 1
0.24393827841074 1
0.304723752232828 1
0.369750621098044 1
0.343309461753703 1
0.324418088513035 1
0.469573229827504 0
0.235578484309034 1
0.38502709669418 1
0.309495538737043 1
0.301181458297566 1
0.42137672063484 0
0.408058177064656 1
0.360075112432046 1
0.218897890576917 1
0.328000609570875 1
0.364205561499038 1
0.344440907827236 1
0.326475449337791 1
0.35552056781335 1
0.347886869639952 1
0.331807728927215 1
0.391849129505402 1
0.257285791081937 1
0.4114377646183 1
0.508888127794967 0
0.353504319197354 1
0.292489395411097 1
0.325274432127055 1
0.320824561112747 1
0.372823628347624 1
0.398803153772935 1
0.317235049651468 1
0.511533500846163 0
0.378721021757878 1
0.332284634105594 1
0.365514264322734 1
0.277307322834835 1
0.331933006565215 1
0.340941174235674 1
0.438014207633572 0
0.308492691137396 1
0.42477248179664 0
0.311014030917141 1
0.272378268322888 1
0.327205192068021 1
0.422994113449838 1
0.459686569680249 1
0.303002952192331 1
0.322161432381782 1
0.167878436882592 1
0.361932081442773 1
0.299445713848612 1
0.356780091197769 1
0.321325257248086 1
0.411279844137745 1
0.352135511487684 1
0.363171523450102 1
0.318778236896111 1
0.341318659949208 1
0.258248535188412 1
0.403914833956404 1
0.45626849937969 0
0.281422033326428 1
0.361482743320502 1
0.418786789144912 1
0.239100714263065 1
0.385267240454918 1
0.393300025260471 1
0.278707666631093 1
0.414389226765911 1
0.487760906326763 1
0.366995618401493 1
0.389230277007677 1
0.333327235664764 1
0.333501193526004 1
0.376679605059765 1
0.33275876273782 1
0.346719552139124 1
0.292095710095037 1
0.351882875998288 1
0.388782510037529 1
0.224754835546709 1
0.334943357019561 1
0.334827579913866 1
0.379456468831728 1
0.293966580588897 1
0.31403906374679 1
0.323521210235535 1
0.338517482281178 1
0.333011964195057 1
0.408365349316658 1
0.224039041709006 1
0.361614551216153 1
0.319637897217347 1
0.254336500911801 1
0.418826363576346 1
0.376379496199272 1
0.365615855307347 1
0.321125613918967 1
0.438378630134659 0
0.307228700646184 1
0.362143653281854 1
0.206296158944019 1
0.426588203621215 1
0.227332659224484 1
0.300968826707987 1
0.316689439536642 1
0.302743756154838 1
0.405903409540684 1
0.278786076943727 1
0.408685403398169 1
0.352031058526605 1
0.3812050434204 1
0.312118221104763 1
0.369300237345121 1
0.340886327539828 1
0.275508495159989 1
0.368503813101701 1
0.394450161086463 1
0.378428148124268 1
0.38263668767746 1
0.422827751494785 1
0.325220191402576 1
0.230311674795519 1
0.254416198257723 1
0.409007169695898 1
0.266160212716763 1
0.264409948799112 1
0.417168995878074 1
0.369999953320875 1
0.441639602431237 0
0.339799250194362 1
0.319836944346557 1
0.307674504604316 1
0.20564546329859 1
0.406341336870567 1
0.391922599730587 1
0.325446060303193 1
0.356122823981666 1
0.275325588103431 1
0.352818049316074 1
0.386380450483951 1
0.29694068946403 1
0.333837473608054 1
0.323818025100548 1
0.350906651796002 1
0.376771801782139 1
0.317574274466128 1
0.244802235062338 1
0.331646915744544 1
0.288464360632601 1
0.287532682892446 1
0.355515060448507 1
0.360282532702514 1
0.303810459799118 1
0.226495563443981 1
0.315701028873879 1
0.310104096147856 1
0.4102574742625 1
0.309346947454521 1
0.502735523814405 1
0.38394065010018 1
0.375872791670633 1
0.259196066745387 1
0.452910705559745 0
0.414953020493132 1
0.390894886617821 1
0.408689239107448 1
0.308923939945255 1
0.345162417600212 1
0.417746110405868 1
0.258575227269027 1
0.386124398522839 1
0.403769741412873 1
0.351198134760503 1
0.363658530701948 1
0.382114945065104 1
0.397979442921976 1
0.446870997379945 0
0.359456676899025 1
0.304385910785993 1
0.343266708579021 1
0.31543814085611 1
0.352727159727251 1
0.38129385825609 1
0.371228887832768 1
0.291008293976845 1
0.358188553496824 1
0.350429209915646 1
0.277037963274431 1
0.354409102068495 1
0.420473659684337 1
0.245685411410809 1
0.333573979330857 1
0.374157848761602 1
0.412294141477228 1
0.375571743695613 1
0.323032379932319 1
0.352913743499873 1
0.382787021650843 1
0.292429044818372 1
0.309223123732812 1
0.532972891028322 0
0.264138584443763 1
0.45385677852511 1
0.306210603387671 1
0.289218119185986 1
0.441571904111432 0
0.362630648900955 1
0.337197580708389 1
0.308234736371802 1
0.313102217522745 1
0.347121178952153 1
0.429775136329249 1
0.396505690724606 1
0.305973387858019 1
0.355647119809539 1
0.258313449544266 1
0.371953885349732 1
0.348426546381002 1
0.4572385277691 0
0.374917358057458 1
0.286520910008692 1
0.362432102747359 1
0.478869857653206 1
0.364458861662789 1
0.360382880913175 1
0.432733038336049 1
0.252291949971724 1
0.386666722760304 1
0.463878281319935 0
0.250578050399307 1
0.290405045590783 1
0.287390952499379 1
0.309899270709108 1
0.298517089603336 1
0.296720279762948 1
0.214056904646213 1
0.244184698458131 1
0.376379516430103 1
0.284143548068072 1
0.345809886029149 1
0.324134305036334 1
0.341001047374647 1
0.347793770652578 1
0.464318877806509 0
0.286701538832319 1
0.338987556200829 1
0.319274017670068 1
0.408499443646905 1
0.317977499383333 1
0.447084810362649 0
0.366381950216028 1
0.273556641313043 1
0.237333371566764 1
0.374608984248726 1
0.418716308527839 1
0.37183537562313 1
0.378382429676519 1
0.40562635048656 1
0.40155338884404 1
0.453717737382976 0
0.283893387335106 1
0.444174687115907 1
0.452299388081476 0
0.299423180441414 1
0.295624337765066 1
0.225993193416278 1
0.329281554785378 1
0.357576042786256 1
0.288277294242597 1
0.414928370608821 1
0.242037980198538 1
0.2724878646552 1
0.377933727946905 1
0.370136996901046 1
0.398547531648794 1
0.325566570622437 1
0.271455341179016 1
0.368938295447324 1
0.316924060863988 1
0.360901378084165 1
0.361851517049418 1
0.354224690575791 1
0.290592253972173 1
0.352919861617612 1
0.212775327418081 1
0.340039519619596 1
0.461047747166342 0
0.396704473453237 1
0.377742611512911 1
0.418051089348077 1
0.425789572259456 1
0.397114866564077 1
0.391877782713376 1
0.193980202983787 1
0.366448172852984 1
0.260603165196125 1
0.285985746663897 1
0.237706956123022 1
0.273137389561924 1
0.197608203554517 1
0.184964396894859 1
0.278866750776791 1
0.385965702336642 1
0.362192747553572 1
0.35058839999109 1
0.306213230609264 1
0.252159851804179 1
0.254724861435234 1
0.282506377948076 1
0.42464482230501 1
0.366972952001188 1
0.552730068982435 0
0.398147613553733 1
0.413965187800918 1
0.392146685755568 1
0.394376354991725 1
0.423248328702283 1
0.336110895888959 1
0.33649868730695 1
0.42088333732527 1
0.188729936572135 1
0.178231254602151 1
0.226296996596092 1
0.340301437583203 1
0.42106198041383 1
0.428036105323489 0
0.218605256224292 1
0.302133674894387 1
0.390665242016906 1
0.528491897489339 0
0.459492986957226 1
0.303052941118466 1
0.337862359780211 1
0.341598412961921 1
0.424444630709098 0
0.168813166042785 1
0.319201910195518 1
0.304651467421477 1
0.367078711029773 1
0.385931132066947 1
0.32608804867985 1
0.3118144497163 1
0.368547532641493 1
0.401697994130998 1
0.369820325312962 1
0.414215932008733 1
0.303036928337662 1
0.465947994074898 1
0.267079562105337 1
0.363122872492164 1
0.362712201172432 1
0.265614614162723 1
0.419066440798997 1
0.246253202606256 1
0.368784763079816 1
0.331929769649652 1
0.405730127305655 1
0.446982896503635 0
0.281804348930265 1
0.450099506900369 1
0.372785115140053 1
0.371837871271664 1
0.292242890135072 1
0.366298640104986 1
0.353389329551257 1
0.358516378464139 1
0.209011356197226 1
0.3595312911246 1
0.333849982106906 1
0.357725408054343 1
0.290444055035013 1
0.244256034954874 1
0.303164883543976 1
0.423580825025445 1
0.333720754383695 1
0.216132868252024 1
0.339940195337908 1
0.347210995281078 1
0.363832434810986 1
0.331877705463342 1
0.345793062870507 1
0.348572896194876 1
0.275027213574526 1
0.331134531167866 1
0.384073951714835 1
0.409213953049528 1
0.278103861034367 1
0.399571485600764 1
0.331225517050519 1
0.298432451713072 1
0.217872507329 1
0.31127583795732 1
0.325191841147642 1
0.494582370056872 0
0.342203017989139 1
0.38374507806774 1
0.251185072550922 1
0.27750753472838 1
0.390130605808602 1
0.368028505692124 1
0.411329197973119 1
0.292637164580286 1
0.36614488516691 1
0.309607792851012 1
0.454865117566391 0
0.387996319183818 1
0.267806364080386 1
0.326079668214606 1
0.257767648470664 1
0.206910710492741 1
0.384952116099043 1
0.297667550195828 1
0.384060583121926 1
0.322327277801156 1
0.260744952219851 1
0.248512839868421 1
0.328761613788039 1
0.358981781723832 1
0.232568605922797 1
0.343739519484715 1
0.390887288656747 1
0.39636272623619 1
0.456294532231819 0
0.183410897628522 1
0.317856936528029 1
0.314947928730576 1
0.278210065635337 1
0.376154580014509 1
0.439013198957161 0
0.39420717658582 1
0.306403398432328 1
0.312071095743166 1
0.401679519897841 1
0.378937992579996 1
0.362486945027033 1
0.395729761600849 1
0.433968247032783 1
0.404551100402207 1
0.322614375306619 1
0.336081362847722 1
0.345160466480653 1
0.507539795296705 0
0.513077361036523 1
0.275329392728816 1
0.466450820425535 0
0.397004499318101 1
0.283796397831858 1
0.273448429802429 1
0.421808000307225 1
0.422321336064229 1
0.43728151188933 1
0.387062110397005 1
0.359288941692469 1
0.213922297267345 1
0.203334075437214 1
0.267874269463199 1
0.420916413324083 0
0.404208064400597 1
0.286237284708472 1
0.456744229195689 1
0.408363480725125 1
0.373698400279896 1
0.37593523059432 1
0.313579396817656 1
0.329740942342293 1
0.426017785650519 1
0.41808778638673 1
0.34799332612892 1
0.40152735918142 1
0.426077318717577 0
0.262500924278131 1
0.425504281421932 1
0.338351882095691 1
0.311401007734158 1
0.255126679277394 1
0.348548467779141 1
0.40811801783936 1
0.243966563758786 1
0.400320918942596 1
0.320806335672447 1
0.369158429422511 1
0.380912554751581 1
0.446114850503239 0
0.309816134379762 1
0.312138975643834 1
0.358879302822497 1
0.370464557708691 1
0.426953823955033 0
0.349306386975806 1
0.420471833477148 0
0.27319368525976 1
0.314138375398928 1
0.350189412147974 1
0.367603568247818 1
0.242832510357341 1
0.31270631730705 1
0.228167088450491 1
0.375217551824812 1
0.289785703915388 1
0.33891487058493 1
0.299702334410212 1
0.310275220361042 1
0.349887663478282 1
0.480841230890047 0
0.296115704692928 1
0.329506939954845 1
0.426694623588523 0
0.310687700287937 1
0.385341621300412 1
0.353474404119366 1
0.37639947008825 1
0.379533929332297 1
0.32543466388496 1
0.379198639511152 1
0.404370531994649 1
0.307486154942833 1
0.299029768179394 1
0.392898522772151 1
0.325243114533159 1
0.396899454651231 1
0.348948181775047 1
0.486466541308499 0
0.299611460010904 1
0.271423205566108 1
0.346155824871662 1
0.267376533804225 1
0.468402396044183 0
0.22092198354778 1
0.345871593260642 1
0.31988407624062 1
0.482886945508331 1
0.318565095497507 1
0.476085830030771 0
0.373516664942493 1
0.303232426464554 1
0.322476415481633 1
0.549811018783165 0
0.364171847187538 1
0.41604504131413 1
0.31271079218543 1
0.272488196958175 1
0.240074707328424 1
0.234822742191895 1
0.435343643167411 1
0.435895680215841 0
0.15598042197163 1
0.258283545591188 1
0.442814198078003 1
0.335813117466379 1
0.336529623189022 1
0.304647680865126 1
0.412783309400711 1
0.350078799507738 1
0.391645918621009 1
0.39709812651295 1
0.349838607338376 1
0.376134752799727 1
0.382863064613605 1
0.38952525930542 1
0.420627627690274 1
0.215461771383314 1
0.332466552179995 1
0.28764173118991 1
0.296517059615575 1
0.330231068337352 1
0.364789267076435 1
0.280928787363502 1
0.327142526767848 1
0.346786745856389 1
0.449832865222039 0
0.391636786752154 1
0.340173741905735 1
0.336148608442913 1
0.348827956973062 1
0.302108354424924 1
0.267691404514172 1
0.3933467554744 1
0.217562404323789 1
0.360159223864737 1
0.270997555388028 1
0.292554341901458 1
0.323591461385255 1
0.264047757591181 1
0.357349693363301 1
0.302578950489869 1
0.219384626322299 1
0.332595937393445 1
0.445256648814932 0
0.347669570671854 1
0.32916614038316 1
0.242933030677722 1
0.229314598173784 1
0.38178429346527 1
0.228643880127325 1
0.308572965663686 1
0.3358888387912 1
0.264964309080721 1
0.366285080120132 1
0.396452079977557 1
0.23913147660005 1
0.254060335627459 1
0.42495115389121 1
0.43438188421622 1
0.337643824349874 1
0.39216584386501 1
0.348569411513452 1
0.419784082619613 1
0.405682211362202 1
0.274905183341493 1
0.330123615506622 1
0.295931362989014 1
0.386137949931173 1
0.331907294788021 1
0.318984296385153 1
0.379338046935395 1
0.299535445661336 1
0.373460537239119 1
0.388169535062524 1
0.303788570925678 1
0.377222905997888 1
0.312522797926158 1
0.392349647565404 1
0.420847465691336 0
0.323669589878377 1
0.61173624422984 0
0.366365225410885 1
0.267128205652528 1
0.318985902826552 1
0.393399398662804 1
0.344707367489194 1
0.23074587510419 1
0.283800730739562 1
0.222732621673651 1
0.342838739735144 1
0.246372733701891 1
0.39104293523237 1
0.36051975022076 1
0.274674379728469 1
0.341451144952594 1
0.302349415889872 1
0.306975388245074 1
0.375632355670128 1
0.284678911785007 1
0.290037758734568 1
0.450265171537332 1
0.373099546329135 1
0.32906389469642 1
0.210413956561287 1
0.388700857227918 1
0.432684755069242 1
0.286281129651182 1
0.340805230284452 1
0.351554606407185 1
0.502232555421515 0
0.35107187694475 1
0.338517876843985 1
0.422333768270812 1
0.474534546645389 1
0.398723757059644 1
0.255484590835332 1
0.395390734206276 1
0.450635502357752 1
0.424808666091047 1
0.304363337797854 1
0.416823095033933 1
0.270728330987058 1
0.491417346492418 1
0.345772346420741 1
0.249852116496146 1
0.258346662877395 1
0.387531892277324 1
0.379909191212677 1
0.300416111771968 1
0.269089223568286 1
0.489367073932073 0
0.365526521085258 1
0.17178077857063 1
0.386078551472067 1
0.271061657294353 1
0.408205938423517 1
0.519412185773801 0
0.365197213241029 1
0.416895083169133 1
0.380343478090983 1
0.303798710095972 1
0.33097770005712 1
0.342342220683125 1
0.322954055424781 1
0.329642183165524 1
0.280932185019588 1
0.395700663210061 1
0.217602254832648 1
0.349245182755879 1
0.402298768657279 1
0.283407932137322 1
0.226847014486788 1
0.402182968248789 1
0.410951602348509 1
0.336979979477106 1
0.356166257317605 1
0.386445952531691 1
0.462907061395768 0
0.375144659180952 1
0.448651860542691 1
0.371785050025555 1
0.487713021928927 1
0.347629395033696 1
0.354107915560734 1
0.386383942414063 1
0.397192090160451 1
0.34649326815367 1
0.291741195385404 1
0.435114282526161 1
0.348412719225342 1
0.404920632603471 1
0.263054634649438 1
0.294990568998051 1
0.331656346763142 1
0.375668581240408 1
0.335899587286169 1
0.275040484986189 1
0.41637427032477 1
0.399613153459813 1
0.316577864228826 1
0.38661411526935 1
0.313337698674106 1
0.294637591606223 1
0.367047998955069 1
0.350597351745216 1
0.180393277239049 1
0.410872881002395 1
0.380505646164949 1
0.376041366532748 1
0.402102129679188 1
0.472989479058603 0
0.357180288463308 1
0.291790063664063 1
0.279977431606802 1
0.413801825828135 1
0.331550195585467 1
0.457737965494849 0
0.427237892876374 1
0.113616507278419 0
0.380797838950388 1
0.346210935626687 1
0.384967262283244 1
0.282395828670631 1
0.287808626592219 1
0.406724215861861 1
0.485256096632872 0
0.349785191041737 1
0.287650642965554 1
0.308464694828043 1
0.365808557905038 1
0.230253504201896 1
0.380092405868093 1
0.391819979251763 1
0.269619080169825 1
0.190791041022121 1
0.342619805067865 1
0.32229636999827 1
0.312534619691406 1
0.309962073605125 1
0.344894939249064 1
0.344539642961491 1
0.372204723193187 1
0.396000195623337 1
0.302288219326287 1
0.432581229156258 1
0.246529080935619 1
0.350102332747643 1
0.287359062254599 1
0.332560216660938 1
0.244779822322869 1
0.392547771834687 1
0.386370675894572 1
0.27648946176281 1
0.428618074075553 1
0.470615630185965 0
0.383248654561931 1
0.291447162412236 1
0.449908175272295 1
0.428427309783701 0
0.40974402897107 1
0.256815313021985 1
0.423784116547744 1
0.367768615693364 1
0.305945966958059 1
0.380754033724333 1
0.366904300979429 1
0.276999215562048 1
0.280361421324317 1
0.322622324676593 1
0.304595633581702 1
0.345861902358689 1
0.231008868794977 1
0.169191473959667 1
0.32416766726174 1
0.255750983516836 1
0.373560615614756 1
0.332034782600543 1
0.35907978382835 1
0.432001384506437 1
0.404168432319426 1
0.466852069228567 1
0.292562287121633 1
0.382973982474863 1
0.328794031650781 1
0.392694034327393 1
0.32561710442219 1
0.352218524256295 1
0.351112533146514 1
0.336031281719822 1
0.400790257039264 1
0.401779751081381 1
0.363113432354022 1
0.391033675656462 1
0.315308015706698 1
0.43723735407917 0
0.428644934770593 1
0.415464885662799 1
0.0955465575948126 0
0.513620125315871 0
0.447378882144643 1
0.295336377054891 1
0.369756705235662 1
0.32246625901841 1
0.349526520620692 1
0.255642268587087 1
0.210909096794781 1
0.292458498906612 1
0.364935537136725 1
0.260271938361976 1
0.431824067955434 1
0.317494583834379 1
0.367010917605678 1
0.321126032707703 1
0.339402840978098 1
0.447889868153384 1
0.356933342266195 1
0.333973736368625 1
0.314258889421393 1
0.272645387733082 1
0.338926243597316 1
0.436815483470532 1
0.37589268346801 1
0.374815474358686 1
0.333618737628894 1
0.264068476388604 1
0.385895394885058 1
0.282038204785026 1
0.351842345216807 1
0.282361454351093 1
0.35913045016898 1
0.247372584337556 1
0.382399532211516 1
0.223035249923175 1
0.325467891457302 1
0.363730010783474 1
0.377946584675018 1
0.254493580078078 1
0.386464708346869 1
0.339995455014714 1
0.3089206012022 1
0.287642301275146 1
0.344202066021259 1
0.353479639044148 1
0.29171362538742 1
0.366838737072449 1
0.447831348172569 1
0.299548805773215 1
0.350925257937345 1
0.33691925283552 1
0.26789333320708 1
0.345997050407814 1
0.396026535335352 1
0.371815657477926 1
0.497553561834815 1
0.336518845549446 1
0.39463452111001 1
0.402378204620144 1
0.384414000707856 1
0.403083185470885 1
0.32803288072824 1
0.368326200334263 1
0.334237297423371 1
0.297181490496172 1
0.198779705726126 1
0.287981205272547 1
0.388028454818033 1
0.343704600861699 1
0.548798604895552 0
0.439254614543286 1
0.273090099480366 1
0.267860847969734 1
0.257111774820276 1
0.334641554594352 1
0.356745621753269 1
0.454516717089549 1
0.318416837815737 1
0.282304701510279 1
0.285694355671837 1
0.437972257853455 1
0.289830485052108 1
0.183692125766227 1
0.435363235989136 0
0.464930550763242 1
0.33234177064524 1
0.316520998795041 1
0.188387000180031 1
0.383198087202961 1
0.377424723161787 1
0.390417551053367 1
0.352394852766284 1
0.288781860366037 1
0.380636320375076 1
0.364432650713772 1
0.264589599443815 1
0.377330317228683 1
0.326970582256272 1
0.338502874635893 1
0.200418584444529 1
0.522604152041057 0
0.46149441966916 0
0.31625170798151 1
0.311459193631831 1
0.341726919046295 1
0.24285588984837 1
0.302768387531683 1
0.405170484670747 1
0.419259527375091 1
0.389123372496306 1
0.441769109604286 1
0.257039472654469 1
0.363745525279967 1
0.22452869924822 1
0.471280153017435 1
0.320406478863283 1
0.27912426905723 1
0.331904583952475 1
0.280363908420318 1
0.248979554940672 1
0.268384431434027 1
0.370736401884054 1
0.335603387703556 1
0.368216688845879 1
0.465234537985851 1
0.366453274727819 1
0.382218495327614 1
0.425170353107084 1
0.307588585014859 1
0.355402852198194 1
0.403482321087952 1
0.206480790296519 1
0.41905798556276 1
0.416010276542882 1
0.236349503983124 1
0.437562369224865 1
0.200353979811752 1
0.523988404106352 0
0.431404257620773 1
0.321301415008287 1
0.319637172581577 1
0.371318958679436 1
0.39148902876498 1
0.449571739876426 1
0.330496333628718 1
0.275808214587568 1
0.31442508477629 1
0.44607696776268 1
0.289312869734612 1
0.331244103453413 1
0.329124113469764 1
0.241501039572679 1
0.302553138399325 1
0.364322370500595 1
0.335384686651341 1
0.392866514341145 1
0.334624624333578 1
0.362806182865258 1
0.3803904438815 1
0.361271611819124 1
0.282259883077354 1
0.33267959124308 1
0.357030508182014 1
0.293010155242959 1
0.325126185603314 1
0.441253782901279 1
0.320341785337258 1
0.307710752163391 1
0.386571310236969 1
0.312466495349199 1
0.298654076006475 1
0.217595771581432 1
0.317330122674734 1
0.254981411570462 1
0.296082603507515 1
0.197042695205969 1
0.291487442749785 1
0.369440706825855 1
0.327970238566274 1
0.316057093807288 1
0.254512087691444 1
0.31858855999892 1
0.27835026869262 1
0.362487283758607 1
0.444109297862593 1
0.27457213804873 1
0.353847078336286 1
0.284799704391623 1
0.243642607695812 1
0.262599520424631 1
0.331648781485501 1
0.40706794507632 1
0.277308782750109 1
0.400718759639522 1
0.269405448634389 1
0.30919042477507 1
0.181041090890945 1
0.436028089323041 1
0.413114597945076 1
0.317756913317461 1
0.387294419613705 1
0.348051872982628 1
0.346051260901392 1
0.448148145891763 0
0.306416951859795 1
0.307302733787152 1
0.27278126985445 1
0.354408900871918 1
0.357528140646566 1
0.311387779930108 1
0.284524343076034 1
0.357430483447084 1
0.354095170325742 1
0.270286423386802 1
0.292455497045159 1
0.295122061968648 1
0.390720339821897 1
0.320209048229888 1
0.337045337927973 1
0.381168327744095 1
0.390537308009956 1
0.449455254497944 1
0.390716329100931 1
0.443504304433269 1
0.387313294143619 1
0.273253903027196 1
0.377272925261514 1
0.444744447643329 1
0.425425519631006 1
0.352451710782893 1
0.254068265170652 1
0.423106013776581 1
0.327104258729778 1
0.363248474885302 1
0.306343345345612 1
0.211990721155252 1
0.448102007388441 0
0.260213646040864 1
0.442811391303864 0
0.262477783286116 1
0.497818761753021 0
0.36291243057559 1
0.43125941996231 1
0.388620003036378 1
0.334625142544633 1
0.246956198527209 1
0.332553878856604 1
0.389752376672325 1
0.390009364890018 1
0.406368689970734 1
0.340910970600037 1
0.407799224064127 1
0.509273590281541 0
0.256818418639485 1
0.314658165283594 1
0.228326856831305 1
0.255957720464109 1
0.432014486468342 1
0.358553013346551 1
0.33300612816978 1
0.38211407019724 1
0.334174943935061 1
0.282567672315714 1
0.366645734759544 1
0.300196182070409 1
0.301582612755054 1
0.40832961567131 1
0.362628765384926 1
0.40441899492431 1
0.254130951760399 1
0.284917680346607 1
0.344397403898326 1
0.341435031703606 1
0.391784956544509 1
0.374970794221029 1
0.360871282568159 1
0.176297005423695 1
0.306557863007364 1
0.322976598986935 1
0.340377319357648 1
0.390424294730179 1
0.257637737928729 1
0.394478311897123 1
0.314655760387659 1
0.203700945047668 1
0.296016682271265 1
0.315078148714695 1
0.332907987081723 1
0.332412699002314 1
0.204829501186254 1
0.357604580621458 1
0.408009593486329 1
0.414324227305182 1
0.275332342238166 1
0.272840280126403 1
0.313802111294044 1
0.317418483851901 1
0.414805433888339 1
0.272638250313107 1
0.339719959508018 1
0.402607687510708 1
0.3440046696891 1
0.39634674193688 1
0.359474695579103 1
0.397153339743625 1
0.294161771901224 1
0.439215463882653 0
0.24213740623086 1
0.485334082248559 1
0.385763467746122 1
0.317377477168842 1
0.309244449496143 1
0.437373075362666 0
0.404958451031737 1
0.355411070513926 1
0.466867760990309 0
0.253849825711436 1
0.468232109115536 0
0.308750027049515 1
0.438887215239422 1
0.249413236903166 1
0.257299830582308 1
0.426132172109788 1
0.39858842902295 1
0.358680729447144 1
0.417620540899784 1
0.437784390976947 1
0.402532410416577 1
0.249900835746333 1
0.24186414272003 1
0.368546353346459 1
0.280134134917117 1
0.2160741783361 1
0.278622288438433 1
0.214175808480888 1
0.362641600569514 1
0.260235843333915 1
0.267124282165572 1
0.373707457960507 1
0.220639713281358 1
0.210188148126527 1
0.484034466756257 0
0.417929025682358 1
0.398100828484605 1
0.314494714937312 1
0.419157811852498 1
0.417440038699648 1
0.323137701709906 1
0.372103547634925 1
0.530301937260402 1
0.366736558181699 1
0.249666822230454 1
0.446171455305418 0
0.370265286164469 1
0.317562860902921 1
0.317867291471976 1
0.204785668817507 1
0.287550096624278 1
0.229232024453922 1
0.303115340437626 1
0.49091004221846 0
0.188409228899022 1
0.276179871563435 1
0.392418380426304 1
0.279312151071349 1
0.280730294285345 1
0.326886065606955 1
0.436652706377886 1
0.321551780873329 1
0.244409440582366 1
0.304502642744667 1
0.331760682814771 1
0.371488635514893 1
0.40852927275137 1
0.364626110432552 1
0.34764822125161 1
0.255946295367022 1
0.437855353418911 0
0.434639902162562 1
0.367283707808557 1
0.27967754871598 1
0.318128089851552 1
0.279405271735162 1
0.399930028926287 1
0.340006626372377 1
0.387202578009266 1
0.368461337788789 1
0.418761197215889 1
0.270054687158398 1
0.279991927654485 1
0.343395593694885 1
0.396257127946416 1
0.222027988270339 1
0.36429829088611 1
0.453934184623478 0
0.360502237222233 1
0.340524563032039 1
0.386645991082845 1
0.367756140603983 1
0.455157819206537 0
0.393467454569114 1
0.424426995121237 1
0.346062141864252 1
0.320648788263315 1
0.44193389323821 1
0.340849076617385 1
0.281973943097431 1
0.275590835703147 1
0.314614434450516 1
0.343686278351638 1
0.435911501890144 0
0.411879696579318 1
0.326376803034091 1
0.307811308900981 1
0.516709415900135 0
0.35718296037566 1
0.302025250696745 1
0.311024715636336 1
0.472829897959328 1
0.410141324647919 1
0.264257056692941 1
0.31802436447908 1
0.25161907435021 1
0.314407994732701 1
0.404054781297063 1
0.40506528039929 1
0.361807173803365 1
0.368658240007315 1
0.298554327818033 1
0.282303172638836 1
0.328573316292208 1
0.400257939082238 1
0.247946012589543 1
0.366288359191822 1
0.263489156448931 1
0.337941090572611 1
0.349304488592196 1
0.311651454537227 1
0.31224342706641 1
0.27955438484094 1
0.241470363604518 1
0.400300905393556 1
0.267668665449223 1
0.415389097221841 1
0.243181320882695 1
0.268537919288371 1
0.353928464785555 1
0.399795376733424 1
0.399822801293891 1
0.454874919508699 0
0.396556612586256 1
0.202811516179108 1
0.406115881886056 1
0.422777543870912 1
0.338487576929233 1
0.246521773350721 1
0.415048408720837 1
0.391698148358816 1
0.318286212791662 1
0.29158803532022 1
0.371435024203153 1
0.349731210412936 1
0.423787920382253 1
0.353871208986464 1
0.315100422313139 1
0.271913258122595 1
0.388455900720635 1
0.292663755427604 1
0.436558128608293 1
0.274388164699823 1
0.27891968234867 1
0.386314113459613 1
0.464621859844292 0
0.356964412254302 1
0.458851841863426 0
0.329319114018396 1
0.30676052899917 1
0.399133487699365 1
0.26825052075756 1
0.41536963145858 0
0.503589619306373 0
0.33294592439635 1
0.333883858186228 1
0.256469240192307 1
0.369325745883108 1
0.240042877728607 1
0.440105006590794 1
0.350403970098521 1
0.278492299045349 1
0.243924851750524 1
0.386052136176926 1
0.323447697756685 1
0.307177580883237 1
0.293697121717746 1
0.35384171147386 1
0.386969315276928 1
0.501175460896544 0
0.253139692649353 1
0.36381410975706 1
0.270228069007508 1
0.434414874249833 1
0.368900785486914 1
0.362802129221684 1
0.432283759868261 1
0.289224208357115 1
0.376718159224391 1
0.307401393919314 1
0.184985365981062 1
0.324721121458711 1
0.510192096039419 0
0.424911903971776 1
0.421137582056024 1
0.322615860569119 1
0.243503941632299 1
0.333181645266245 1
0.37230485741154 1
0.319629451973768 1
0.338136570152765 1
0.394998624075499 1
0.385247035698056 1
0.333809397449572 1
0.317493344613963 1
0.287853414551972 1
0.384429424192005 1
0.30832293455147 1
0.336929733749036 1
0.39048504670472 1
0.211211972964361 1
0.310608602240552 1
0.307518712519213 1
0.423407923877031 1
0.372656113972919 1
0.423227876562123 1
0.263726539514293 1
0.391306378687401 1
0.322333089489582 1
0.356915645850892 1
0.37629892245654 1
0.318985768240118 1
0.323325555736188 1
0.210999903012288 1
0.345081030787782 1
0.310425071648485 1
0.279865082311122 1
0.335645142392375 1
0.292496899185216 1
0.398438139417592 1
0.386246954722314 1
0.436684462455814 1
0.407697970380266 1
0.353769512380205 1
0.38305934054239 1
0.391834703083819 1
0.479769321070317 1
0.36595253067198 1
0.343690469212727 1
0.387550620134386 1
0.215774624230326 1
0.321264290647956 1
0.376328035905826 1
0.309844442572043 1
0.443850699366222 1
0.334982433419856 1
0.518453506497443 0
0.449230915565755 1
0.369656758409536 1
0.380872697514705 1
0.320726521328007 1
0.404946501143266 1
0.215215916145674 1
0.285445810385393 1
0.390368654015536 1
0.297825515641701 1
0.41737695407258 1
0.406192165954758 1
0.401890584606373 1
0.293777584711407 1
0.350401091683472 1
0.389810173786743 1
0.210529640286769 1
0.306797843560277 1
0.316826177649839 1
0.64181287894724 0
0.335795546865166 1
0.488204136735553 0
0.303403333556653 1
0.355480731692013 1
0.273402302714423 1
0.284978366095601 1
0.33316092471684 1
0.329678315640456 1
0.41608968672471 1
0.326770307465856 1
0.315574220356844 1
0.354212682891252 1
0.242978393991881 1
0.192915785347779 1
0.505603661125302 0
0.359903115933317 1
0.364149199827972 1
0.306298596717383 1
0.285018145027937 1
0.508557719768942 0
0.41159439000186 1
0.303988043313076 1
0.436089605960177 0
0.250110826749735 1
0.408955269679716 1
0.378330308030815 1
0.282067245889942 1
0.398953498579774 1
0.467119744968868 0
0.387492266145572 1
0.392520522155284 1
0.375112485475166 1
0.396557983690771 1
0.346044934214714 1
0.271548628635077 1
0.354046908869879 1
0.187989488892021 1
0.277973968084281 1
0.24689633057795 1
0.348407505983531 1
0.466660700102665 0
0.383174348782037 1
0.403545405446417 1
0.354120635359915 1
0.339070375260275 1
0.289148073423089 1
0.394281405220914 1
0.290325688004125 1
0.376690959031119 1
0.260735583841092 1
0.408258023274219 1
0.403744616585484 1
0.348574068959534 1
0.315246369017557 1
0.465939750966938 1
0.363334378969583 1
0.209196407333518 1
0.190432482753079 1
0.308326704745627 1
0.328908776342754 1
0.319075128968461 1
0.273862865409375 1
0.314558986844152 1
0.408608827457482 1
0.351856930807271 1
0.414801120489511 1
0.329089060137782 1
0.224338243626171 1
0.375577650558526 1
0.417097117287092 1
0.380567858669301 1
0.311359767510416 1
0.456000105138842 0
0.323618426252486 1
0.457189442896503 1
0.417489051040846 1
0.329613023090917 1
0.377334339510429 1
0.461410882639703 1
0.430333825342503 1
0.326058093510748 1
0.389917258236294 1
0.40103933723321 1
0.32436283881182 1
0.249555693340778 1
0.371851012520888 1
0.45400072313071 0
0.281474076240879 1
0.429883595962977 1
0.288633241549592 1
0.3589658825578 1
0.414984117771504 1
0.350108393868298 1
0.408657398676302 1
0.318423315589344 1
0.458967744159781 0
0.270453004197134 1
0.400606625530072 1
0.386286930058259 1
0.467986489712604 0
0.252266696413481 1
0.352016859922925 1
0.387662600719983 1
0.363495715338202 1
0.435328789348075 0
0.375447129825013 1
0.46993023428165 1
0.339305900678797 1
0.343410989041472 1
0.582246351508468 0
0.36817586384703 1
0.322737067260029 1
0.356474263346052 1
0.413461788056543 1
0.337075759947524 1
0.254309766717674 1
0.36481187680584 1
0.283801056832921 1
0.381316474470373 1
0.285687669423132 1
0.349995594029376 1
0.366029372414862 1
0.293107530495803 1
0.435067485755485 0
0.371743914050062 1
0.278755586324356 1
0.333400350046749 1
0.492052524822871 0
0.385500182793669 1
0.375333142946549 1
0.337965118008425 1
0.336769494277675 1
0.331239604815381 1
0.486809705980486 1
0.354557069806462 1
0.330246232602868 1
0.434089205302514 0
0.492597850515633 1
0.384064034788159 1
0.269181371779605 1
0.398390443552955 1
0.463548511109902 0
0.225750127875711 1
0.407871287805049 1
0.256439703212865 1
0.368275185538007 1
0.25761402973736 1
0.396858357658091 1
0.49025511925245 0
0.307381888859119 1
0.38987266522024 1
0.393254088422952 1
0.32473577376228 1
0.197381595144584 1
0.336423432291469 1
0.29650635447252 1
0.322986826231305 1
0.386877937136932 1
0.311100798547927 1
0.273216609735211 1
0.236329189644333 1
0.396298383714148 1
0.194439242235635 1
0.451084667333579 1
0.278982193501124 1
0.322575452822625 1
0.247225997321474 1
0.340491248197206 1
0.249989876401441 1
0.306184919710427 1
0.267624218235439 1
0.360163695369041 1
0.279198922740995 1
0.222067310265028 1
0.271522864748964 1
0.380489212530482 1
0.393991289907754 1
0.368763179278432 1
0.212607943738201 1
0.267653476433644 1
0.349765714149343 1
0.273527480705775 1
0.325718066859926 1
0.331754345731114 1
0.342856467424924 1
0.397535830965422 1
0.484948221969635 1
0.338883337078252 1
0.356194232183904 1
0.261079083392042 1
0.218770851511267 1
0.237377984286729 1
0.261922111259837 1
0.370721796101912 1
0.250456200546006 1
0.331880476637164 1
0.278360788976772 1
0.34658509055003 1
0.207826218184427 1
0.329852400764513 1
0.325478851745939 1
0.399911607131519 1
0.410746346381797 1
0.269839794896753 1
0.307265487413965 1
0.335546945957751 1
0.357737599340423 1
0.386606890024556 1
0.338181427074246 1
0.388470014121361 1
0.389369719596302 1
0.366996751921735 1
0.293811348278662 1
0.337975458894649 1
0.32465926453869 1
0.392432445738557 1
0.255579162840256 1
0.337309597832149 1
0.276814008616919 1
0.273966130999952 1
0.381045232260532 1
0.334252761878339 1
0.458078607266068 1
0.369467164604078 1
0.298166499673973 1
0.293134540947228 1
0.406176561296166 1
0.284659975083617 1
0.452337825797942 0
0.158378896969898 0
0.32930747526063 1
0.375558011655664 1
0.360440624731706 1
0.383307983106735 1
0.418779406267024 1
0.339982135882959 1
0.300612214800875 1
0.393430274767119 1
0.358147107878164 1
0.311830680288356 1
0.361512194720359 1
0.420914575627607 1
0.24168080140804 1
0.441978707245748 1
0.255304080683459 1
0.428633248623557 0
0.277140816178352 1
0.383625540492961 1
0.461373233155376 1
0.287521354973258 1
0.259180564683992 1
0.323290370135514 1
0.314089420353314 1
0.278752794419006 1
0.293245851128652 1
0.336186788045041 1
0.17463521579107 1
0.373538624604005 1
0.258264578481565 1
0.482778611200744 0
0.213615152295039 1
0.469792710893795 0
0.186133649125631 1
0.37769405712255 1
0.274566474442901 1
0.248682373390215 1
0.200210784683449 1
0.285951095283022 1
0.4233086716877 0
0.268170575334324 1
0.294734818959261 1
0.384005582088158 1
0.234884570321487 1
0.430811842026711 0
0.266862887327379 1
0.25161541829144 1
0.348098428692451 1
0.286745062573717 1
0.505502269979527 0
0.274575321980357 1
0.338540872446545 1
0.411609364677149 1
0.357839174190164 1
0.246775432898655 1
0.363915005745968 1
0.296567435232891 1
0.337662384345638 1
0.324368979092288 1
0.294413206254256 1
0.312953454088633 1
0.255881818122972 1
0.305567811176505 1
0.412946043745945 1
0.317696333086452 1
0.340160681306998 1
0.220012556565091 1
0.363605752926258 1
0.252068384082788 1
0.326107726438767 1
0.178737796071609 1
0.416514250339205 1
0.290788515239727 1
0.370861831491612 1
0.374057194164446 1
0.407044907076304 1
0.21803995970163 1
0.400699221687542 1
0.40989863490037 1
0.281618038356356 1
0.179711106070511 1
0.310773207937105 1
0.356270646022888 1
0.322559482532337 1
0.349597868389504 1
0.351503966388136 1
0.445812177220483 1
0.382565011249995 1
0.27333900221981 1
0.377699295730535 1
0.338982170349618 1
0.366891096371013 1
0.397269277733071 1
0.341195819888622 1
0.461656755949981 1
0.404942653796284 1
0.388960681163348 1
0.305370494969582 1
0.359787633537303 1
0.276836910707807 1
0.305594889165115 1
0.30359039900815 1
0.29683454772368 1
0.347903755030412 1
0.271712176081679 1
0.416683857984959 1
0.514533649093276 0
0.324745021781495 1
0.325886103212024 1
0.33196294896005 1
0.316637290813056 1
0.333654659930722 1
0.2795617893658 1
0.284846950599252 1
0.155039925663772 0
0.421225308975932 1
0.328923294596754 1
0.290166147136753 1
0.363049222311165 1
0.314754098775245 1
0.355707513254382 1
0.284259585038551 1
0.268533873663973 1
0.309994961397368 1
0.237522244219089 1
0.373585902956597 1
0.418812493702864 1
0.374284410916365 1
0.408679965443313 1
0.31369154267304 1
0.320270203872533 1
0.258773710359107 1
0.466005898856927 1
0.431471999432637 0
0.354779927625275 1
0.374966225251677 1
0.467099105522797 1
0.300543603198227 1
0.392113562634771 1
0.416520282259599 1
0.202472706590365 1
0.261531947175017 1
0.424633482075024 1
0.346747833560173 1
0.42652634728391 0
0.205209828226635 1
0.373327897267861 1
0.334936517989664 1
0.405582971806143 1
0.346024718266914 1
0.229612969995898 1
0.37878277525022 1
0.386411817289111 1
0.260344394344431 1
0.253710092359151 1
0.405831719388296 1
0.354584498141055 1
0.279875802879332 1
0.425820948824771 0
0.469376776929889 0
0.371489380208566 1
0.377588500588011 1
0.291784432536825 1
0.306052776049347 1
0.29689150368924 1
0.299932094469611 1
0.386206777890097 1
0.261531553295147 1
0.3609184662093 1
0.369032903839543 1
0.389660051798507 1
0.339326649713186 1
0.326530906037749 1
0.382978902491866 1
0.30684184043935 1
0.320842049533426 1
0.279033594778833 1
0.505776943155115 1
0.514118469032162 1
0.326449025140826 1
0.239235206937655 1
0.397077571035275 1
0.399279066423317 1
0.364201209966041 1
0.278192111150989 1
0.319178821573699 1
0.341634154823409 1
0.259205091069283 1
0.306358198443283 1
0.217048274686674 1
0.300772217839234 1
0.334529733428844 1
0.336895561290122 1
0.353328907409292 1
0.455881092930605 1
0.398489695565784 1
0.251641903244556 1
0.434887712504259 1
0.43923390178007 0
0.353673823489211 1
0.305897334979632 1
0.30393267577122 1
0.289099034281489 1
0.41992675632042 1
0.440369531793743 1
0.281529908389238 1
0.343065199642874 1
0.463937978876112 0
0.362643052885387 1
0.387047512700774 1
0.397661877511698 1
0.271464260091371 1
0.355514523052856 1
0.211829516713708 1
0.362335926584254 1
0.425842084334417 0
0.434314366997558 0
0.348098836885121 1
0.273439047208465 1
0.412125731206778 1
0.346716910453275 1
0.217155017981854 1
0.382500936524987 1
0.330953146183247 1
0.35570870769971 1
0.397990828163427 1
0.175476391926851 1
0.369175206887225 1
0.404668283626543 1
0.320987254265105 1
0.387142639160187 1
0.317701294171408 1
0.251551674023268 1
0.506699989301677 0
0.297740868481754 1
0.365239574742059 1
0.371037937708181 1
0.355243072885766 1
0.31544463725849 1
0.311454976257942 1
0.363497631124964 1
0.314083221223356 1
0.35588853341101 1
0.525021655962842 0
0.211882979031784 1
0.23308753158587 1
0.329356863449249 1
0.438958276326482 0
0.349337464493566 1
0.288272912851105 1
0.322433581704467 1
0.245485918634032 1
0.351399677344177 1
0.404847471061006 1
0.181267478793702 1
0.379774498613424 1
0.265471554317713 1
0.350393120526144 1
0.288232343231003 1
0.396260879985973 1
0.462329852617457 0
0.331400498827631 1
0.32814701177094 1
0.234932049268288 1
0.296945439443975 1
0.32248662161275 1
0.261978401166361 1
0.366068066315073 1
0.320322965345875 1
0.404660650408317 1
0.37733718718882 1
0.300415504689637 1
0.355014895351442 1
0.339754276074534 1
0.177723828412663 1
0.478886656781739 0
0.287306895130149 1
0.424066377689834 1
0.247602721617906 1
0.438300387269077 0
0.339891243317737 1
0.370714221266499 1
0.487854449343071 0
0.293297032053692 1
0.295947745763614 1
0.301138662514913 1
0.462846775365239 0
0.407231475352481 1
0.382876538528417 1
0.337443615390065 1
0.293804675083059 1
0.327658503030504 1
0.38455789536456 1
0.319117083873703 1
0.373796738712941 1
0.398244338712415 1
0.41912957848662 1
0.431009657092275 0
0.386303202708614 1
0.355721808388112 1
0.265028546955294 1
0.445345570913268 1
0.248823289387903 1
0.295955009082622 1
0.385758726053654 1
0.397389165334404 1
0.276860761651975 1
0.396444619358017 1
0.394029352034522 1
0.480275756306865 1
0.402073526480987 1
0.338272379207215 1
0.38566535165331 1
0.367768400128974 1
0.350427522078768 1
0.282072775020741 1
0.364541086019896 1
0.174703152767167 1
0.35661185527667 1
0.380768355824742 1
0.331960506010295 1
0.365945629891219 1
0.383494251122342 1
0.395306734521471 1
0.349166589310929 1
0.301756886166463 1
0.435470152087129 0
0.461522182006941 0
0.389477338095339 1
0.307613234478945 1
0.412097473338687 1
0.361760228416036 1
0.379611968131632 1
0.383584882944217 1
0.355118692830059 1
0.353481216651289 1
0.297618921517036 1
0.397898934731531 1
0.312921966743664 1
0.40704171801806 1
0.337527124785912 1
0.4513623270074 1
0.234034104310033 1
0.354286455014409 1
0.380315571566337 1
0.298587846588684 1
0.375180373894794 1
0.439515862032158 1
0.489831295613438 1
0.271011870555083 1
0.353998593699951 1
0.510740860688031 0
0.45524391163309 0
0.288907001072852 1
0.399502854807295 1
0.332067880132252 1
0.247666161283711 1
0.392530893043018 1
0.426021961201459 1
0.265691587755548 1
0.359703379768492 1
0.44014013228683 0
0.39928875536822 1
0.304159453888873 1
0.425153856572739 1
0.388390469956479 1
0.369773320942431 1
0.293393089275168 1
0.359010656974605 1
0.34627611930571 1
0.414440954052395 1
0.343175367849739 1
0.471959687968662 0
0.403804676229049 1
0.441627634170244 1
0.342840619232957 1
0.380901231597041 1
0.281686117420176 1
0.389198931580941 1
0.456154574884571 0
0.367107826633545 1
0.386928753032676 1
0.397072568255127 1
0.339344798375116 1
0.463423702878017 1
0.208885072242619 1
0.147949992849638 0
0.370390602055645 1
0.410594389353507 1
0.195742884595581 1
0.34802766122616 1
0.355419848079302 1
0.372915757505508 1
0.320704412880714 1
0.304449919230227 1
0.257772951670278 1
0.260524241258966 1
0.406177946959114 1
0.249964507788409 1
0.344486932157972 1
0.36144903679918 1
0.361267004253047 1
0.396611555806514 1
0.264177002607093 1
0.447431686569217 0
0.32865977118383 1
0.411712843274283 1
0.425008083554384 0
0.415373620274086 1
0.373561353658813 1
0.477139333857076 0
0.436795424763714 1
0.403318366241297 1
0.40224378840583 1
0.411200034983383 1
0.19906305349733 1
0.349912881451567 1
0.388129708383004 1
0.325470614551327 1
0.352702473441618 1
0.301776721874365 1
0.413240126380013 1
0.435135649626595 0
0.224216226747817 1
0.282792155117581 1
0.298995598382347 1
0.260054686639794 1
0.43865533491782 1
0.281260164812714 1
0.257731374001871 1
0.311417098333104 1
0.278593924928725 1
0.374786475738891 1
0.367985386736072 1
0.335060743183326 1
0.381283927543523 1
0.389509045780037 1
0.40291582184716 1
0.429525309949646 1
0.46170458406978 0
0.283660506129728 1
0.276105343619632 1
0.36100134140648 1
0.359721205699561 1
0.309744490885495 1
0.44646557730698 0
0.365446433883002 1
0.213283339900026 1
0.283847649042945 1
0.418770104502144 1
0.443098206056136 0
0.413419012898427 1
0.448286184809745 0
0.235374711663488 1
0.403985692122686 1
0.381779377290043 1
0.267478139377885 1
0.389160704430309 1
0.296765203507614 1
0.343870711185024 1
0.415538468830585 1
0.214223616275759 1
0.194866275580988 1
0.339027740276471 1
0.414917472884301 1
0.379496339662533 1
0.347277261677436 1
0.32903646440944 1
0.313233923562588 1
0.315278510494195 1
0.293016972004491 1
0.30904734008512 1
0.305841016684666 1
0.400722390613467 1
0.32087659463069 1
0.241861347168444 1
0.411233401700115 1
0.353334835255499 1
0.313815217080942 1
0.267913473733886 1
0.284861577551447 1
0.345998125804298 1
0.375382090622067 1
0.352626976815975 1
0.301330545125354 1
0.374389364407586 1
0.357855847959949 1
0.289255827036722 1
0.376825733279118 1
0.243373314530957 1
0.219742595874388 1
0.462083552161843 1
0.324437784870036 1
0.265862549985425 1
0.279210168346171 1
0.446669699006373 0
0.185689276665299 1
0.466979609151619 1
0.375569762701069 1
0.294527224714165 1
0.286105830341031 1
0.366269730077506 1
0.26911326832388 1
0.364313655158727 1
0.421430372433263 1
0.267424608361878 1
0.249209996579292 1
0.383178710188172 1
0.378703245173432 1
0.29094937637131 1
0.29479635704345 1
0.469474173006325 1
0.340101251998532 1
0.298134473417519 1
0.322778664139917 1
0.348797006255381 1
0.391897071393144 1
0.336786455605604 1
0.332420146658415 1
0.33266450532 1
0.356287238645575 1
0.554826455160068 0
0.33220113892867 1
0.366565990640238 1
0.304473142625109 1
0.323658604622782 1
0.321077327054499 1
0.338509013108508 1
0.324843701009709 1
0.434544231550416 1
0.332857564006713 1
0.34991613886458 1
0.208066187042718 1
0.401890817792317 1
0.337518929741954 1
0.34165307385526 1
0.354818134648031 1
0.323154772185807 1
0.164352519374989 1
0.336286399039922 1
0.381583592277705 1
0.349200154502404 1
0.369048255093998 1
0.27098883801205 1
0.325127288393272 1
0.356402868383893 1
0.293272301031881 1
0.24227655380187 1
0.309902384247191 1
0.330480650214615 1
0.354000876063463 1
0.401925502848906 1
0.300443609458915 1
0.351522683189973 1
0.365029727319549 1
0.254850575620263 1
0.412257080608006 1
0.341628078665248 1
0.323971758818067 1
0.263868829208025 1
0.4589516607092 0
0.281163672677295 1
0.433760663816021 1
0.368218889189304 1
0.365152000698102 1
0.47775344934425 0
0.359684733390776 1
0.292427904143691 1
0.314912878233325 1
0.345137610573803 1
0.31314126116317 1
0.379911049416306 1
0.292142701191344 1
0.36817013339977 1
0.392517790972202 1
0.207048307676812 1
0.336804960071927 1
0.312659970199817 1
0.40158144609504 1
0.300463183041162 1
0.495408048548631 0
0.245802007380536 1
0.250920708881389 1
0.25022080686315 1
0.219275227274957 1
0.340800080034186 1
0.408441704203039 1
0.409647026155581 1
0.27839535021935 1
0.299149993405556 1
0.480718646478752 0
0.23653752873972 1
0.361288699632723 1
0.285083313080016 1
0.339295649979549 1
0.347801306290652 1
0.44149410099176 1
0.325184932468482 1
0.52114560877673 0
0.291545090850185 1
0.414246410504661 1
0.323853755192021 1
0.275254638668984 1
0.294972632996353 1
0.23856191451661 1
0.276366406736767 1
0.327995233721789 1
0.388420586341085 1
0.34832262713995 1
0.445684227387528 0
0.27470709925434 1
0.272904156309254 1
0.324353787813988 1
0.171592815726186 1
0.39671979986966 1
0.419280837288887 1
0.393841628454476 1
0.336091167244299 1
0.374106598270931 1
0.317091326949826 1
0.378557171263478 1
0.392312905263453 1
0.379182087904791 1
0.338993256768108 1
0.260409241433744 1
0.302819919628436 1
0.404307273808156 1
0.360131836885069 1
0.289674373547773 1
0.225170200548046 1
0.423362005132651 1
0.329176396301937 1
0.286471024345279 1
0.323077950999877 1
0.350645390225885 1
0.347683072043066 1
0.295090564564181 1
0.339973700170707 1
0.341656793290662 1
0.340362460464431 1
0.448336022811792 1
0.366501701044284 1
0.252926449477488 1
0.387225910440707 1
0.380059433385084 1
0.254889261387354 1
0.307270729607222 1
0.283550373387013 1
0.33834441566457 1
0.477749343078836 0
0.287466852839231 1
0.152377283868556 1
0.308398350617652 1
0.285661260809856 1
0.295192359464071 1
0.203724501126366 1
0.245819673979378 1
0.4043881775837 1
0.364210402186367 1
0.386874620961585 1
0.373113947981769 1
0.264279654266381 1
0.446877697251986 0
0.306543547746661 1
0.310887166251575 1
0.436971022656983 0
0.336826169760814 1
0.259280459263471 1
0.332806675211354 1
0.244981365827859 1
0.287000812081919 1
0.279987767705386 1
0.322556690873612 1
0.262884902018235 1
0.383071977734412 1
0.339520165474731 1
0.47775209564788 0
0.294606765836432 1
0.327381570483918 1
0.334740073910193 1
0.267947297591887 1
0.409095575266626 1
0.373086100471164 1
0.42533192878609 1
0.321856679443651 1
0.356334718913281 1
0.314360113164248 1
0.39950901585206 1
0.376488114769198 1
0.353605713332549 1
0.341680430454927 1
0.327186892533443 1
0.487366340964918 1
0.441811819624704 0
0.298393359053367 1
0.420537955199512 1
0.358976881887361 1
0.349187731234386 1
0.397765674682145 1
0.47641773677971 0
0.402999680076333 1
0.213202655904219 1
0.385857095684886 1
0.37910729135626 1
0.297887617636657 1
0.37072387065974 1
0.467889861740527 1
0.207465297513591 1
0.422642194264386 1
0.249925434177848 1
0.38312947356884 1
0.42579711809828 0
0.334002257701088 1
0.267181606585862 1
0.342788439275979 1
0.41212644135555 1
0.230215048090781 1
0.363380622240437 1
0.264113298618948 1
0.388930962411025 1
0.368615127742187 1
0.197039474029244 1
0.417616020534778 1
0.390007165499772 1
0.345088296219304 1
0.421219019011976 1
0.302456937256242 1
0.382561376686101 1
0.437835123037899 0
0.229712929968742 1
0.37340689914788 1
0.286128942511631 1
0.304667625630099 1
0.19834133569972 1
0.34522510005153 1
0.342798996573762 1
0.448380912616454 0
0.275629693361259 1
0.216633430160413 1
0.339588520995371 1
0.313651882318617 1
0.374820728674953 1
0.423281367250515 1
0.312558098281874 1
0.437561651786279 0
0.304362778159866 1
0.352056215680624 1
0.36973679483744 1
0.253575799772413 1
0.370052301125033 1
0.395744997020203 1
0.32002605352745 1
0.329806456328278 1
0.358338899619827 1
0.233770960859542 1
0.294954241116701 1
0.33926835478679 1
0.43650997571475 1
0.357097875333252 1
0.255284238886572 1
0.321322450192422 1
0.247732079387943 1
0.347989740865791 1
0.427937648679881 0
0.271123625224024 1
0.473499287783797 0
0.442760789289114 1
0.443616220128074 0
0.295475255814974 1
0.247716645660559 1
0.332173509640386 1
0.392374963208019 1
0.282505234711081 1
0.305886452150933 1
0.316131394483091 1
0.37828577120972 1
0.362112673955164 1
0.385217943374408 1
0.191556828098165 1
0.369346390798817 1
0.35595881649044 1
0.2821709065793 1
0.217257631304643 1
0.292267740438803 1
0.360266439185993 1
0.259271504415562 1
0.461614129877873 0
0.375640441424738 1
0.426317093486363 1
0.29162939844741 1
0.2613761712498 1
0.284246474983858 1
0.282064718676212 1
0.35588942165708 1
0.357298650450418 1
0.3677488490154 1
0.360789789326316 1
0.391469878003117 1
0.260556333659485 1
0.334594405344334 1
0.409305196704884 1
0.3271964169532 1
0.429487195668325 1
0.343816665463709 1
0.396313247076305 1
0.370315105641101 1
0.416309585966289 1
0.224770779696695 1
0.31818253743211 1
0.383259745424712 1
0.321099302108255 1
0.376618999739254 1
0.421740634129827 1
0.301755159188491 1
0.391008561981345 1
0.352497776572962 1
0.410791804170493 1
0.466319684445921 1
0.464966230160609 0
0.365946590952027 1
0.338165658571352 1
0.38619283079816 1
0.299562239151213 1
0.295325688107213 1
0.339609204627986 1
0.397200290821077 1
0.405653604493495 1
0.400769457866021 1
0.424824916754367 1
0.296595177596701 1
0.284349427402603 1
0.34065848774375 1
0.361080038882518 1
0.306701242036206 1
0.253783005135532 1
0.361264849815079 1
0.293933709880808 1
0.460692467199969 0
0.312811957203954 1
0.25355546597811 1
0.361714595089454 1
0.361637712025402 1
0.310493450115781 1
0.343778057251975 1
0.203565718282269 1
0.309392519589385 1
0.372924607638526 1
0.46402448069088 0
0.304175776364343 1
0.281662580946914 1
0.280412720249363 1
0.283577154877913 1
0.313192593554333 1
0.282793316891492 1
0.305696538058337 1
0.370495594486946 1
0.509158457676344 1
0.379982172838757 1
0.350475052011128 1
0.28977315919998 1
0.415422103906596 1
0.402674658790217 1
0.314692484172938 1
0.318905116819606 1
0.264294221447465 1
0.427309476653457 1
0.451656292809701 1
0.289822324846096 1
0.402954390217461 1
0.328710968421308 1
0.331747985447863 1
0.391655561020382 1
0.283867274975248 1
0.375838479635042 1
0.354375950041375 1
0.314054529308747 1
0.381445510591676 1
0.305242825099645 1
0.361507242052323 1
0.374590565521917 1
0.303101204420052 1
0.371321245912802 1
0.248945293915215 1
0.406355955760227 1
0.358070120163241 1
0.28753441411338 1
0.286101655197865 1
0.567230688334077 0
0.420038242439828 1
0.374527001779707 1
0.366035511634387 1
0.312579684334122 1
0.257015971997502 1
0.32770158849688 1
0.382477363388002 1
0.246819316212389 1
0.386829720840749 1
0.278247453685057 1
0.315129222911686 1
0.346056643473389 1
0.358949851032825 1
0.373168485024149 1
0.365314122789144 1
0.28005242546964 1
0.300127008049346 1
0.33508111518095 1
0.335287938292404 1
0.294062119187908 1
0.276166135074054 1
0.449176836719429 1
0.3074670619917 1
0.274631350234948 1
0.301175458150395 1
0.302248760231371 1
0.327266781387579 1
0.300364104842589 1
0.319264564918035 1
0.368272024520979 1
0.343768793161571 1
0.417663854632673 1
0.403488570160357 1
0.339307763595882 1
0.41262327453381 1
0.268934531274973 1
0.413434827328539 1
0.264693588871177 1
0.260330114838795 1
0.307603321565433 1
0.382539159496088 1
0.375577270885459 1
0.296454135427075 1
0.246932346252655 1
0.322847251761811 1
0.250252262929758 1
0.388967878514369 1
0.299088050680965 1
0.25670538296867 1
0.385214737558512 1
0.283527018481192 1
0.399022820971983 1
0.495707307422702 0
0.406852611965184 1
0.342874949221069 1
0.365999673844329 1
0.301153719510954 1
0.266935706160973 1
0.348875249726351 1
0.304500634397938 1
0.394654063451667 1
0.371123220490254 1
0.314593322950024 1
0.252723791548195 1
0.430021689588038 1
0.327234801798743 1
0.378035405001784 1
0.257787124093737 1
0.281905618895167 1
0.37864068702024 1
0.311303946038795 1
0.346226355850748 1
0.352834223612434 1
0.39299298270587 1
0.381537664985529 1
0.440929276734631 0
0.333111014190783 1
0.306060050277865 1
0.387762478189351 1
0.351463283793391 1
0.402210969871761 1
0.335070405925739 1
0.376490781066172 1
0.389341224747908 1
0.451014832206655 0
0.1360706766433 1
0.346848868414287 1
0.402019577785146 1
0.388924925970448 1
0.32882758174333 1
0.147640680629955 1
0.379088979443744 1
0.353630946259147 1
0.537394581139424 0
0.307105516788991 1
0.379434745874543 1
0.33731685828682 1
0.405393430425118 1
0.196381079934147 1
0.262484181330424 1
0.283609498195256 1
0.250775715698588 1
0.262810501826153 1
0.330482763977909 1
0.250413582785738 1
0.325574701978363 1
0.352336941841144 1
0.43251346948509 1
0.382990399906845 1
0.336958316670976 1
0.367446761433909 1
0.381270533424816 1
0.376792322883333 1
0.307329198924532 1
0.456617230074243 1
0.412571613283196 1
0.328404345837573 1
0.393304731158575 1
0.433403523175608 1
0.346939781863386 1
0.271736276482289 1
0.406509832863887 1
0.224080024090869 1
0.315402737898111 1
0.25907691297823 1
0.446581981149098 0
0.443908113094495 0
0.243252808953358 1
0.269738609490904 1
0.378152461630663 1
0.338797220516741 1
0.347724002162779 1
0.377855461656025 1
0.4285979815661 1
0.280715485125149 1
0.363207256421899 1
0.377257602768873 1
0.405556550317183 1
0.311404040710049 1
0.347962158326232 1
0.396574361693716 1
0.310236424460696 1
0.26719423069263 1
0.325909539014041 1
0.375822030656168 1
0.191139115661307 1
0.418270521960175 1
0.403732657589463 1
0.296947472183698 1
0.286561020471984 1
0.32992568512209 1
0.389392806845315 1
0.417621666509998 1
0.359631440664448 1
0.396874901281425 1
0.302659253904964 1
0.318530936106895 1
0.305894353365205 1
0.422975794185267 1
0.32558102874555 1
0.240784449168616 1
0.29395084446146 1
0.396239757547705 1
0.361772150175376 1
0.443338369371662 1
0.30862678584486 1
0.408745362220803 1
0.337355399645522 1
0.354327539715163 1
0.228255233911496 1
0.333757547984162 1
0.342739262823144 1
0.235095184524439 1
0.282215743395695 1
0.284965085667543 1
0.276333918555144 1
0.473438720969387 0
0.257778385651362 1
0.309547990707146 1
0.401064957317576 1
0.298927721352145 1
0.342284590477447 1
0.261821775905388 1
0.417078585920934 1
0.444853537724136 1
0.402449664844273 1
0.214546554975321 1
0.359799180375308 1
0.3927537057884 1
0.478480713998973 0
0.411649689493044 1
0.410689394678915 1
0.3844875669 1
0.233796776031516 1
0.382921087481743 1
0.383144581300524 1
0.357689994776336 1
0.40766873836188 1
0.290054798140316 1
0.331853997822 1
0.277168950980081 1
0.406955799833266 1
0.289545337980893 1
0.39615637063858 1
0.325519354964288 1
0.388776561418528 1
0.365917321359335 1
0.45614947043618 0
0.317378352459549 1
0.277646171665876 1
0.328558889284509 1
0.372305367407614 1
0.398730167629585 1
0.335570483116718 1
0.407262006336446 1
0.238946894107572 1
0.375980522411027 1
0.27913342737615 1
0.32472745339249 1
0.313391761767696 1
0.217725133994285 1
0.424656976054352 1
0.385804990496883 1
0.366980817990846 1
0.196145618551565 1
0.273510936976527 1
0.226750631907267 1
0.426342783807047 1
0.438725030001142 0
0.288177924055986 1
0.259225055412633 1
0.276814568186044 1
0.406411223544103 1
0.400764023452832 1
0.252464627604171 1
0.305339288138819 1
0.279824623602476 1
0.291931440002219 1
0.349548655683142 1
0.394355064413393 1
0.441826160753117 1
0.288687873661398 1
0.278966710749842 1
0.326246498542383 1
0.358768245891066 1
0.284544049176977 1
0.193062222802623 1
0.464792883726912 0
0.442404150350785 0
0.267134591252304 1
0.314814411322366 1
0.240714895511436 1
0.324293074814189 1
0.257996964232692 1
0.24634278034216 1
0.397615741883258 1
0.407594520614045 1
0.330840758358992 1
0.300282277172112 1
0.45557559943241 0
0.342335185887076 1
0.251773474497489 1
0.301156513921026 1
0.373018973984588 1
0.314973820325128 1
0.313079534041985 1
0.451106851208907 0
0.372644804860491 1
0.455573823848294 1
0.381833527955595 1
0.383093290465846 1
0.464000272614409 1
0.316278485289813 1
0.267782750463089 1
0.358706074314106 1
0.387275731467443 1
0.213814462589899 1
0.303657276130022 1
0.303725877696612 1
0.308396731536759 1
0.265547944561094 1
0.342354931747901 1
0.302214068491962 1
0.427752632770393 1
0.331345951715292 1
0.330773483038348 1
0.523139766450067 0
0.357492207486918 1
0.345663490794865 1
0.375101901706726 1
0.281914559393466 1
0.439401094730733 0
0.253226398337839 1
0.270782505986127 1
0.460440206087378 1
0.301365950278007 1
0.416350641067202 1
0.320125255997779 1
0.409699529827549 1
0.338457969825286 1
0.364240743522313 1
0.302950764775011 1
0.263335838918093 1
0.243610605662126 1
0.408258011930709 1
0.242577205359018 1
0.314813095404779 1
0.450453830780643 1
0.342366378470579 1
0.412324304677699 1
0.172525560281874 1
0.413347338726681 1
0.360382180731035 1
0.443354241161636 0
0.315908534543576 1
0.270322436212233 1
0.270531941654031 1
0.376878657438261 1
0.339934779890489 1
0.348426984869728 1
0.280746362128226 1
0.184162016637041 1
0.348617120971195 1
0.356941927793143 1
0.447711051109582 0
0.204467300196876 1
0.35254595003737 1
0.269144953066489 1
0.409080718370227 1
0.324882630517995 1
0.277836910631276 1
0.352398467206596 1
0.344647514634024 1
0.385777026540652 1
0.316251228568007 1
0.287180622975149 1
0.249703464239831 1
0.395937450239041 1
0.298466344253792 1
0.406840386996567 1
0.215998798606823 1
0.329404675786048 1
0.297057922351809 1
0.322785067503941 1
0.259401973492255 1
0.388037992513658 1
0.309842118170414 1
0.335470948858238 1
0.343830721673108 1
0.330185611783494 1
0.360702805860622 1
0.221512540264446 1
0.321718149828492 1
0.487678012204038 0
0.342858287214851 1
0.426622894557357 0
0.375054486202084 1
0.297930903643066 1
0.282448771284283 1
0.386597166782785 1
0.336504514021626 1
0.225078439600135 1
0.448350731195759 1
0.434829349964473 1
0.355922900740097 1
0.231989893919863 1
0.2912592817798 1
0.354288719231235 1
0.436111619687908 1
0.320033727640158 1
0.452666043434796 1
0.295877223186748 1
0.323874845389758 1
0.378273391817212 1
0.467478026795481 0
0.401638991965038 1
0.265108212559174 1
0.381486857297824 1
0.287598095984968 1
0.491805384994823 0
0.300783484947322 1
0.39109692895877 1
0.383554538369991 1
0.329126030258747 1
0.441247896301941 1
0.312105882954749 1
0.286979504059159 1
0.206581494423376 1
0.366833798270731 1
0.292325245083949 1
0.258882379730209 1
0.243234188581272 1
0.274358325522803 1
0.382747702509916 1
0.348555444378015 1
0.26045899634343 1
0.393301253265725 1
0.294646953677164 1
0.349806773564637 1
0.407285571076603 1
0.311394504264192 1
0.380666385450401 1
0.335885890976579 1
0.32288100717638 1
0.420205496239913 0
0.398683864605634 1
0.376363331239106 1
0.456630658105738 0
0.35019172419743 1
0.361426629242162 1
0.239772765122868 1
0.419904837473802 1
0.384220005056636 1
0.278195121438486 1
0.363188569733215 1
0.365717677154617 1
0.234878334937819 1
0.332313838378388 1
0.414365612540487 1
0.351851047051806 1
0.365487400522097 1
0.231556376223528 1
0.324421440239537 1
0.367488502163121 1
0.294302847188344 1
0.347316057221253 1
0.34783878084749 1
0.386187508390468 1
0.24639769459529 1
0.293525609666535 1
0.367948754994714 1
0.318899266127108 1
0.315331070939883 1
0.383473169972177 1
0.404268402619426 1
0.365803128482766 1
0.296399558835901 1
0.32426880191005 1
0.36802528838388 1
0.412131056908732 1
0.366342524267976 1
0.454379385676851 0
0.402658313269015 1
0.396780247710718 1
0.419393013197364 1
0.372414817097523 1
0.316307233731851 1
0.350500402325351 1
0.386524481987876 1
0.309935639980532 1
0.285176502579789 1
0.369454216138191 1
0.283891775878553 1
0.304915062092663 1
0.357767154936505 1
0.271118633383293 1
0.359780671014799 1
0.314685618981458 1
0.451205716231966 1
0.349608278048631 1
0.431805357993211 0
0.273096781467849 1
0.353292571108147 1
0.375087225224206 1
0.175464523283389 1
0.334606845541738 1
0.304104933366958 1
0.399090726414107 1
0.452162931065455 0
0.328501000779472 1
0.339566261107359 1
0.399679232654462 1
0.364056436462791 1
0.302773597536669 1
0.317190826451406 1
0.374994894363237 1
0.278620498026312 1
0.464075292809167 0
0.294583488180122 1
0.314854008193768 1
0.324431711151471 1
0.381534054228224 1
0.37256986230019 1
0.321115355087065 1
0.285989137339727 1
0.354770298426759 1
0.373678149196117 1
0.370946845360085 1
0.332103635629636 1
0.399855253337337 1
0.346219156666423 1
0.348132261458524 1
0.268810947237147 1
0.317152649886862 1
0.218146894701524 1
0.392584940889955 1
0.33600223673115 1
0.309719825426149 1
0.344102680927039 1
0.372984878632807 1
0.310060052440916 1
0.386879876215871 1
0.478345419840161 0
0.395521662253918 1
0.401354415100698 1
0.345191163918552 1
0.304534169798808 1
0.248505860527287 1
0.368710031374838 1
0.378913191049301 1
0.385305790469212 1
0.258825130230843 1
0.34769289835035 1
0.370557232444558 1
0.292630182211085 1
0.382882503816353 1
0.276442320551969 1
0.251967509805508 1
0.516555791760616 1
0.253082461858017 1
0.387553874638191 1
0.379551852821967 1
0.360410922960051 1
0.30764526070286 1
0.401272620497844 1
0.281478210351843 1
0.181751514844714 1
0.343018869127975 1
0.391295575047945 1
0.433554043854536 1
0.361975114071155 1
0.280769011743632 1
0.215408815862264 1
0.266047836715031 1
0.314141725223994 1
0.302490878640197 1
0.340479379268192 1
0.364424478141319 1
0.274411287681465 1
0.258658675193987 1
0.266333542421304 1
0.328580636987187 1
0.319706280999085 1
0.260949509049045 1
0.474750136824215 0
0.246268521658052 1
0.237938817105156 1
0.454088768125156 1
0.321786857385956 1
0.319159763137109 1
0.30454720387207 1
0.437548145169605 1
0.448270726444044 0
0.383035717503242 1
0.281515478038934 1
0.340724702111725 1
0.358122701053596 1
0.220293016790631 1
0.341818362774348 1
0.336500011318758 1
0.395351341452583 1
0.359123707831712 1
0.348288959123471 1
0.476904314726741 0
0.281180389793354 1
0.248876063073909 1
0.28812302376846 1
0.348456328681636 1
0.336554516620323 1
0.321721880348818 1
0.25305418587474 1
0.454678230070246 0
0.342271054567684 1
0.386301840545878 1
0.305628236207523 1
0.381964920574356 1
0.37530336070624 1
0.343293455430931 1
0.32611256425549 1
0.255998722588546 1
0.239856410666094 1
0.350928303106938 1
0.359818898167793 1
0.235739880641796 1
0.32658004862799 1
0.421696526239755 1
0.33131641227116 1
0.289879919690447 1
0.315793920027265 1
0.345413396347919 1
0.303920880325934 1
0.339966058818562 1
0.316089611938784 1
0.339271627756975 1
0.367940728469079 1
0.279554710674367 1
0.401158630328119 1
0.217404407547676 1
0.305963388335197 1
0.32713204206452 1
0.378473040508273 1
0.314564336090891 1
0.494813343625056 0
0.363319892742144 1
0.29899940712719 1
0.400567085626073 1
0.302126014823221 1
0.566569887361926 0
0.32592605911515 1
0.41825272828154 1
0.334320586559459 1
0.278817260023831 1
0.220054624516828 1
0.288864166891036 1
0.440975814225951 0
0.328631156794147 1
0.366006158313442 1
0.288235356142729 1
0.350139744047551 1
0.360284188492214 1
0.331599385056831 1
0.278692795757973 1
0.360323833147186 1
0.326604434271179 1
0.310051768100154 1
0.49839711957444 0
0.279065385366261 1
0.322546523004898 1
0.378533530906716 1
0.317826346238039 1
0.317545147471491 1
0.293504977475855 1
0.275554304095256 1
