# Supplementary material for: Bias caused by sampling error in meta-analysis with small sample sizes
Source: PLoS One. 2018 Sep 13;13(9):e0204056. doi: 10.1371/journal.pone.0204056 (PMC6136825; doi:10.1371/journal.pone.0204056)
Supplement: S6 File — (ZIP) [file pone.0204056.s006.zip › results N = 10 theta = 0.3 tau = 0 sz = 500-1000.txt]

"dl.theta" "dl.cp"
0.343460545767276 1
0.308362949606653 1
0.27982185893386 1
0.269011929299332 1
0.301726445276974 1
0.316714400648934 1
0.314778745875857 1
0.324245381789049 1
0.297885819510197 1
0.310008495024128 1
0.312474764313568 1
0.351171194900541 0
0.303962824211924 1
0.33013508049539 1
0.302903451160513 1
0.290031476129173 1
0.288152903269212 1
0.307919108148539 1
0.295135885414503 1
0.279808772016147 1
0.276811261449617 1
0.304231520304173 1
0.351390197531086 1
0.314948273619832 1
0.313545835297566 1
0.297442959343861 1
0.320788551956278 1
0.295128938559436 1
0.319139049291806 1
0.303402079583142 1
0.322940599966943 1
0.321279455748686 1
0.30334449781024 1
0.341876225873869 1
0.331738571487838 1
0.311839163204984 1
0.315750679106906 1
0.322331869157287 1
0.352282164425987 0
0.296188268115032 1
0.339321390843769 0
0.312661367264195 1
0.300337096604504 1
0.327439289842368 1
0.308442914663656 1
0.291979155806713 1
0.305516681746717 1
0.323673208473454 1
0.28512267194423 1
0.288779098133365 1
0.27090754890479 1
0.28009523195068 1
0.302049624476647 1
0.284264996483404 1
0.291707675038575 1
0.293088026143356 1
0.28350864705273 1
0.285267587665349 1
0.252500548384872 1
0.287039022869094 1
0.315143462500851 1
0.342319476338878 1
0.293166860876172 1
0.321694942404394 1
0.337862495665032 1
0.262929189897509 1
0.308899406458916 1
0.327823610465321 1
0.306192738597385 1
0.276090545552064 1
0.278144176188994 1
0.290004898521837 1
0.34007851200005 1
0.337061416377477 1
0.276926176907332 1
0.326249077033328 1
0.291910707619453 1
0.300575372570495 1
0.346081630642532 0
0.279448977436523 1
0.220480164004905 0
0.288697758800838 1
0.321423967811404 1
0.312864739865717 1
0.304427542881227 1
0.311100321106158 1
0.301937850474352 1
0.313414838227728 1
0.312744070325905 1
0.295594125692553 1
0.29902355552583 1
0.30552309961953 1
0.26874360151631 1
0.278617242610944 1
0.288083483541771 1
0.320395090188699 1
0.320079985737126 1
0.27488330972054 1
0.262852481746502 1
0.265456638584093 1
0.299494531162771 1
0.309076899822012 1
0.322145183586758 1
0.322746634177618 1
0.286761550771021 1
0.319607813646585 1
0.279876530384434 1
0.280451983484654 1
0.264491741140612 1
0.312647985074461 1
0.298837467412674 1
0.308375864727737 1
0.255898895529326 0
0.340466821645323 1
0.288232974587724 1
0.293932083107024 1
0.312890144062588 1
0.33078539127822 1
0.299668886005625 1
0.302096532900397 1
0.293102619626983 1
0.269979623388975 1
0.282391220980129 1
0.309629517573606 1
0.310771711124484 1
0.264656835163883 1
0.298099751409343 1
0.2946205364621 1
0.372513329955607 0
0.304910775460008 1
0.281336730121158 1
0.261102789064647 1
0.330497679619583 1
0.300403534186765 1
0.323646198319833 1
0.290160682663984 1
0.320953286627121 1
0.293473742755682 1
0.322320499697065 1
0.271748662094137 1
0.32915965598355 1
0.289977971278138 1
0.290996816751207 1
0.305693306199547 1
0.284896767545863 1
0.314134768288542 1
0.306757646372443 1
0.294269584469243 1
0.296950787276912 1
0.320117104570432 1
0.28638026087709 1
0.318724497557767 1
0.28127850615109 1
0.359937338958426 0
0.298079008253388 1
0.365360775234044 0
0.265171125890996 1
0.299322289310691 1
0.267230716370673 1
0.27385325503976 1
0.305991205733906 1
0.294609701814804 1
0.262197795976849 1
0.314037734769071 1
0.305573934820547 1
0.305762890899749 1
0.327261827681399 1
0.315885286604224 1
0.309150601649927 1
0.273557870270153 1
0.29202375984015 1
0.324282434391234 1
0.291666693475479 1
0.293115351845681 1
0.263485078467698 1
0.317982553982409 1
0.300342479864898 1
0.300460387464158 1
0.318171547103262 1
0.304662756846565 1
0.317443059682371 1
0.303046597691529 1
0.332483912288703 1
0.268936015895911 1
0.26868619100508 1
0.307016259738112 1
0.313243745470652 1
0.332025497536472 1
0.276024887425816 1
0.271228496417796 1
0.296553270410532 1
0.322028256493199 1
0.289597108508239 1
0.282422911938611 1
0.29619790216701 1
0.299228890312576 1
0.320386129921586 1
0.317680574016207 1
0.359272970080155 0
0.292286944730827 1
0.287205935205959 1
0.339788089103558 1
0.323174413415713 1
0.314097759578244 1
0.270196616864597 1
0.330134627240066 1
0.298298471134093 1
0.330090784148309 1
0.333039458968564 1
0.344485383373019 0
0.31768887278899 1
0.309588361495878 1
0.342163350497454 1
0.299449111498249 1
0.304083890594936 1
0.282867567329694 1
0.295724690744774 1
0.291138911647366 1
0.311660751521474 1
0.328063749045873 1
0.346276259764722 1
0.303200679974261 1
0.325184023048114 1
0.300602781276733 1
0.301895944668708 1
0.282902418159041 1
0.327125988539269 1
0.329657346832635 1
0.301420785697589 1
0.323242067724072 1
0.306509671463153 1
0.324857834372773 1
0.348159203118351 1
0.325493057522055 1
0.320361753386429 1
0.345618038032972 0
0.261377985135951 1
0.328373316968007 1
0.321097847113734 1
0.315205697157239 1
0.303596345686726 1
0.332862465243882 1
0.33770468247184 1
0.241932422554731 0
0.274147406375256 1
0.325230978128043 1
0.309575955947899 1
0.313593365787712 1
0.284985270822947 1
0.314905924865406 1
0.326681110251359 1
0.316866789688762 1
0.29345413599089 1
0.335755781277045 1
0.32439278884818 1
0.3264213372983 1
0.316886007772353 1
0.278087659860925 1
0.315435644703501 1
0.308768318764773 1
0.312787781565063 1
0.288995961707227 1
0.298764002284337 1
0.30023323509763 1
0.270460073098607 1
0.335110240862075 1
0.320373569490957 1
0.30504239401646 1
0.285341014137609 1
0.309525732383792 1
0.290751668439318 1
0.315801507810557 1
0.305723843282919 1
0.29560255424322 1
0.309570922905642 1
0.298593875212611 1
0.337966035374545 1
0.300409304089173 1
0.307158351023576 1
0.290122654536991 1
0.31255730954634 1
0.317976620735576 1
0.297830255294592 1
0.292885106047242 1
0.289923809380732 1
0.277909342584389 1
0.278536758223466 1
0.296006448552689 1
0.306525760020801 1
0.281102356203804 1
0.298783251592661 1
0.314092685264755 1
0.285029684163392 1
0.261416578407924 1
0.286616771738671 1
0.308749822984083 1
0.312744579565005 1
0.274770694888234 1
0.319633199286139 1
0.285673008719648 1
0.310697898863965 1
0.31907484304774 1
0.274876170384931 1
0.318114615807862 1
0.319765584615849 1
0.300955629498322 1
0.314412079893665 1
0.316467868965707 1
0.312332380348847 1
0.303300951563766 1
0.282009839604835 1
0.280849291926858 1
0.285951825605128 1
0.289330888142041 1
0.257856775527718 1
0.295031760573223 1
0.310938065734285 1
0.292831251825964 1
0.294729470912317 1
0.305582166771311 1
0.309881449756272 1
0.303539301053627 1
0.289557706198075 1
0.322190708146839 1
0.319682443126601 1
0.261613380988438 1
0.315430232154784 1
0.305602209698444 1
0.314293892029721 1
0.327897869862684 1
0.310899625503504 1
0.333122342039342 1
0.312492814148874 1
0.321749593194999 1
0.300611180619792 1
0.309304838055648 1
0.315993871956108 1
0.267055237825646 1
0.308712049918683 1
0.327109466713857 1
0.316230911713529 1
0.324857699823624 1
0.270914815039164 1
0.290668414681852 1
0.309556327636885 1
0.348321993890238 1
0.32579985762464 1
0.301454871583558 1
0.299524197460035 1
0.324680457690282 1
0.321707101985477 1
0.292518609281197 1
0.291471505105742 1
0.356700736056511 1
0.296633986005567 1
0.284005376918219 1
0.331963885208453 1
0.282600899283389 1
0.324241891143912 1
0.272340129317187 1
0.308072962675778 1
0.321252880887703 1
0.305287084517603 1
0.360780518544939 1
0.275841101740127 1
0.292611179743539 1
0.294140746345355 1
0.311887211496651 1
0.328998701527292 1
0.277907549277452 1
0.312627164286563 1
0.279113092513219 1
0.285870962746577 1
0.295257700586961 1
0.321667441357844 1
0.257996132442345 0
0.294771054168317 1
0.325823728189791 1
0.29802320719846 1
0.310220124163566 1
0.293218351402132 1
0.295154685101406 1
0.288545321094766 1
0.270980322525277 1
0.320144250838254 1
0.330694418320374 1
0.291360946826771 1
0.321275663133423 1
0.324685754465407 1
0.303213742232563 1
0.29828921322162 1
0.32608792423384 1
0.283887767508856 1
0.262768428486148 1
0.326463909675967 1
0.316795728317287 1
0.307726497198946 1
0.32776682194065 1
0.298035091544325 1
0.326730417122644 1
0.339497534389618 1
0.304912319688099 1
0.307071597586175 1
0.338057143794597 1
0.35209441196554 0
0.344366710377118 0
0.297838215189301 1
0.348549279617501 1
0.338196943085462 1
0.296118453540256 1
0.350703814127888 1
0.305038928410626 1
0.302399962471277 1
0.331921539233743 1
0.310304594744654 1
0.281126676361987 1
0.275721108786298 1
0.305998670491935 1
0.299631371964822 1
0.311332271378168 1
0.306998635672218 1
0.301161909475099 1
0.302813810607778 1
0.313649665093826 1
0.303065361551053 1
0.246345720076535 0
0.306765647066682 1
0.310141535931651 1
0.267557006307886 1
0.294584147037868 1
0.319288502192605 1
0.311398808503973 1
0.283296681774125 1
0.337246485163562 1
0.297598084571576 1
0.290733322307275 1
0.326289865443895 1
0.337848532477078 1
0.305355500433211 1
0.344200093878823 0
0.321710995371364 1
0.29684123797355 1
0.313736592874321 1
0.312665620098592 1
0.294118694447816 1
0.323281446621796 1
0.339331197884102 1
0.313738403161955 1
0.314527904226772 1
0.318212217238868 1
0.289697736883205 1
0.313509895150393 1
0.330375635071765 1
0.281952573422229 1
0.30866929474931 1
0.32003288437258 1
0.331548127631597 1
0.348010937789093 0
0.287446415551793 1
0.318926269031923 1
0.329792013472977 1
0.302665833699183 1
0.317543562451986 1
0.284346296747311 1
0.319387237884181 1
0.292892453379756 1
0.316224972223788 1
0.30429267479333 1
0.310534948451642 1
0.27804153963383 1
0.30400123781927 1
0.315027123570397 1
0.339135970258623 1
0.322742034937691 1
0.338705848334072 1
0.2673373284271 1
0.308305561547525 1
0.316496568680616 1
0.304473618412989 1
0.317792265556582 1
0.315559231362013 1
0.326509505713377 1
0.322743409150574 1
0.343855810577551 0
0.31645148585884 1
0.276870173132778 1
0.298254055475823 1
0.271987811187416 1
0.289485687198704 1
0.330639519964769 1
0.304031608138511 1
0.29711498623097 1
0.289926908739697 1
0.272742290041461 1
0.301809574883047 1
0.357084872124523 0
0.321156017626152 1
0.298275561207257 1
0.295663696724392 1
0.320204261590946 1
0.339007344980299 1
0.345703957031497 1
0.33637818157179 1
0.284242791952732 1
0.328791987882719 1
0.312330862269861 1
0.295193524679724 1
0.336569510918847 1
0.338092143702748 1
0.302283220523598 1
0.316439248385337 1
0.343860314231217 1
0.300010209648784 1
0.288783718566118 1
0.286559785319065 1
0.296471805913046 1
0.330334613908499 1
0.31355252279736 1
0.300719456763112 1
0.309783220175352 1
0.347559280653837 0
0.317427485866338 1
0.289291770660235 1
0.304296084383544 1
0.275421116937458 1
0.314733890557367 1
0.271583985561938 1
0.313099383115655 1
0.322403442092146 1
0.29083011656859 1
0.288464689585195 1
0.286972708058786 1
0.317033395953875 1
0.269058550962302 1
0.285596948915249 1
0.300657396623272 1
0.296801104689611 1
0.307214513541662 1
0.350503646541104 0
0.256345511549793 1
0.297507094540166 1
0.312641581230197 1
0.282488880518252 1
0.301736185864658 1
0.304196451301868 1
0.3222882085872 1
0.293872199822234 1
0.28540907128271 1
0.309175086085002 1
0.341107410018576 1
0.310205270759265 1
0.310936904487609 1
0.352209307816771 1
0.269674154087289 1
0.3276280936947 1
0.320084113946722 1
0.318988789124994 1
0.339167927729547 1
0.289558432180819 1
0.309656208740307 1
0.314688116512108 1
0.274215925450279 1
0.304310487838922 1
0.345090788775324 0
0.307375380017165 1
0.298158513619322 1
0.343412003222882 0
0.309479498256642 1
0.267558241320601 1
0.312690787041922 1
0.297489229813627 1
0.296807501969552 1
0.317087167424517 1
0.331341757750885 1
0.304603128598942 1
0.303328502168818 1
0.275010749510349 1
0.299568635919952 1
0.290101223541549 1
0.319635431933175 1
0.302696035313491 1
0.279345967545499 1
0.253065689086284 0
0.31510908659903 1
0.314661315989751 1
0.309235176316102 1
0.349044211176814 0
0.322815629102591 1
0.342554053791661 1
0.283834697316907 1
0.338464080391224 1
0.302116672690342 1
0.309629691186278 1
0.312637081024555 1
0.285598245192091 1
0.295956202926098 1
0.292673160718544 1
0.275400745079554 1
0.318914170212377 1
0.292236857013381 1
0.318063124907883 1
0.298804988911121 1
0.332736252508075 1
0.308463704795997 1
0.314876564678592 1
0.31855351078372 1
0.274580253567322 1
0.287531734172953 1
0.30346113987356 1
0.327022913118679 1
0.317035722666664 1
0.272001729741314 1
0.298004060018281 1
0.304459157405511 1
0.245443484221042 0
0.299969927229208 1
0.340400201413741 1
0.300861754831318 1
0.309309025459154 1
0.325913413305452 1
0.280825107749464 1
0.312268714667751 1
0.273123894959252 1
0.320706029660004 1
0.314305461893015 1
0.288816171920766 1
0.329610339191197 1
0.295230867993605 1
0.285556236454755 1
0.342560142763973 1
0.316971109944781 1
0.342246980881306 1
0.292296855986723 1
0.291727489508182 1
0.309993454435346 1
0.29735632578788 1
0.309504472980151 1
0.297534502025859 1
0.255990602081262 0
0.323608811003748 1
0.307680810450263 1
0.297032478164696 1
0.330088343219605 1
0.335111235303508 1
0.316655043173743 1
0.322971560962577 1
0.321436214675485 1
0.318476756395892 1
0.273180702153053 1
0.341849531879226 1
0.32105944070618 1
0.347588487288606 0
0.324194253985732 1
0.31734194389488 1
0.342199032588796 1
0.293523085828845 1
0.283486584410551 1
0.2551228147537 0
0.288404811516777 1
0.301768826395988 1
0.290229936480343 1
0.290584538899729 1
0.308813049523997 1
0.315157374977159 1
0.323910695941682 1
0.256021241422449 0
0.308545352904394 1
0.274633318929714 1
0.327020476783752 1
0.278797732084083 1
0.337498448415178 1
0.335555321024281 1
0.260515075362369 1
0.31638125922624 1
0.304044998095181 1
0.328255574812379 1
0.303547125089855 1
0.299750132983107 1
0.316684921045133 1
0.277127012565891 1
0.329896705536195 1
0.316553406448378 1
0.297661489983752 1
0.331227599538881 1
0.311988369019745 1
0.279407809058373 1
0.318745209181501 1
0.312243622125932 1
0.295470283126023 1
0.336142539433577 1
0.291406393822396 1
0.319340314981482 1
0.304215661712689 1
0.302192336918309 1
0.294799316832801 1
0.29494748301209 1
0.315487006794489 1
0.308846978567899 1
0.30504131368577 1
0.343943111670914 0
0.335406830661699 1
0.276343720251791 1
0.261158221483404 1
0.303606003308135 1
0.304917478119817 1
0.31907860983072 1
0.300413650490231 1
0.284961332638041 1
0.259721894003813 1
0.321491077459922 1
0.284810319516133 1
0.314800290743769 1
0.29108395121994 1
0.300636597798764 1
0.292762527352877 1
0.327120161034897 1
0.29471936636433 1
0.332069248739202 1
0.315241925616881 1
0.301294164323642 1
0.308442415022527 1
0.318833343283369 1
0.317086598702201 1
0.286644743223516 1
0.300963706699124 1
0.306714428537965 1
0.304629936174139 1
0.298211337876653 1
0.29976110181093 1
0.299136122898555 1
0.325332841705295 1
0.253438471353718 0
0.300043358362917 1
0.313510703246375 1
0.302917621775036 1
0.318407606809274 1
0.286650276735885 1
0.297510566060926 1
0.300011191286634 1
0.317629506025641 1
0.322058590394733 1
0.346827112337027 0
0.316986905961653 1
0.339421044768378 1
0.320443594130941 1
0.308049383872539 1
0.330570934476593 1
0.293891007243405 1
0.301744287507772 1
0.340501005904493 1
0.341423420766686 0
0.302297478903471 1
0.280909111126557 1
0.329859557920111 1
0.268068905365788 1
0.313073797970775 1
0.329140624046711 1
0.332349212339021 1
0.322479003759856 1
0.297419971985145 1
0.296648110754814 1
0.327368637839789 1
0.309018934440745 1
0.324341184096457 1
0.313911927615188 1
0.284876613806078 1
0.318323912328365 1
0.292422976189249 1
0.322806660974754 1
0.277170064128173 1
0.309954312841422 1
0.271281183959683 1
0.296408409125855 1
0.326169481977856 1
0.327311578721047 1
0.309671076889751 1
0.319619339543025 1
0.302142181265203 1
0.342569981042051 1
0.287153554998039 1
0.291562966479966 1
0.280489336993454 1
0.293204671108792 1
0.276788865514584 1
0.331854431985253 1
0.325538726645771 1
0.283195901416024 1
0.297453315458499 1
0.307089103802072 1
0.265793195409293 1
0.311358851092566 1
0.312269813536084 1
0.327877078631782 1
0.284734576346419 1
0.327344303765419 1
0.303536319002566 1
0.286647903301108 1
0.315649206053443 1
0.269485824478933 1
0.314194625092434 1
0.281171461847258 1
0.304438690579801 1
0.318414703310853 1
0.31134048833796 1
0.316916968812177 1
0.323719921476837 1
0.323920377267889 1
0.29895500808936 1
0.298420383879745 1
0.288772481219309 1
0.329182230172728 1
0.321465188067643 1
0.305994146512614 1
0.297185988957483 1
0.32399519666395 1
0.28183217699743 1
0.306871617933496 1
0.351669904763716 1
0.318111526527004 1
0.334551044065185 1
0.285777668000172 1
0.374837179431202 0
0.314854735324523 1
0.334497822609205 1
0.283489770508666 1
0.276750538763693 1
0.336022233995221 1
0.296867200385362 1
0.310068020609455 1
0.303549977461627 1
0.282259574281192 1
0.357363727382741 0
0.284158509847111 1
0.292421835690952 1
0.278377320426695 1
0.302221951196842 1
0.317749395496663 1
0.3333437113467 1
0.311167659352042 1
0.310231748965845 1
0.302566714558667 1
0.327556161184899 1
0.32003825909275 1
0.265251239402883 1
0.273853437616889 1
0.296205559794269 1
0.276666776614257 1
0.30764593681605 1
0.292488067555173 1
0.311734701050717 1
0.286012745029181 1
0.330410288629721 1
0.301703846884953 1
0.311517816041238 1
0.301133216695213 1
0.287693660654168 1
0.296587874925031 1
0.30438615024909 1
0.293719690842998 1
0.289058520896207 1
0.305453770642109 1
0.303566894276798 1
0.30284964451685 1
0.299083991278424 1
0.276249467561612 1
0.315514914856686 1
0.296500305189759 1
0.309907758410437 1
0.278856846358181 1
0.279671172540251 1
0.282088837555045 1
0.312688924365084 1
0.292124876081118 1
0.339727696673425 0
0.291199544122394 1
0.285003873104439 1
0.335166933437156 1
0.301454051554757 1
0.304010788728417 1
0.292676321843412 1
0.32254455436751 1
0.319904075441534 1
0.320572183249624 1
0.30532185338614 1
0.321785737665067 1
0.298578904308608 1
0.297288800726984 1
0.307803995880576 1
0.320977511273483 1
0.326374938173743 1
0.306408010254363 1
0.284725916708787 1
0.323067487333471 1
0.277483345929694 1
0.327596445768563 1
0.287698664924601 1
0.300134119283747 1
0.302385618251572 1
0.295509908497238 1
0.328625004943959 1
0.278163791372834 1
0.340937716785015 0
0.297292739251913 1
0.288045638050171 1
0.327337224149822 1
0.31851050819727 1
0.317235470180072 1
0.316675476844511 1
0.29102634556096 1
0.330452398486504 1
0.310525286066399 1
0.327337422408781 1
0.317242747383146 1
0.271140239138931 1
0.318218307003544 1
0.279757048821087 1
0.274901817861561 1
0.268066138074279 1
0.287217395876252 1
0.330804292829426 1
0.321480469357128 1
0.284834224492746 1
0.33797096006182 1
0.311898829201576 1
0.280073856785999 1
0.32109341577979 1
0.345192136691753 1
0.319314916535654 1
0.306210995044396 1
0.309693958027165 1
0.310336953844235 1
0.28399329199987 1
0.336337617831658 1
0.344593620529283 0
0.293215409069274 1
0.31362891160592 1
0.298325504230232 1
0.271777048130909 1
0.298313029452132 1
0.313231868359443 1
0.32985604377216 1
0.301951124417034 1
0.329805124610245 1
0.322492358749506 1
0.310015140816124 1
0.284273764572672 1
0.300958148523214 1
0.323826540248723 1
0.269280015437933 1
0.297664597135388 1
0.33173129542907 1
0.308056186812781 1
0.308522137372473 1
0.325744996886074 1
0.281761760547597 1
0.335823240331929 1
0.294368553496964 1
0.296750745204191 1
0.338834234552546 1
0.306414591720318 1
0.292948496879656 1
0.325866775427867 1
0.333794728410639 1
0.310738527030594 1
0.291748649005196 1
0.328958156124438 1
0.3283642356917 1
0.292189245325226 1
0.325396592825127 1
0.292732334827134 1
0.277329819664127 1
0.304796082849395 1
0.274474650422045 1
0.31033578148084 1
0.321323207379773 1
0.331244473133856 1
0.302802854847937 1
0.291176169449346 1
0.33301588597739 1
0.279814538197281 1
0.30250877215969 1
0.290215983361029 1
0.328292704938909 1
0.333905146901549 1
0.309854354651919 1
0.307306428161052 1
0.312355703097474 1
0.292624146730218 1
0.304231305177828 1
0.317571249860655 1
0.306195025426435 1
0.294719533484278 1
0.312738213060761 1
0.310722137792383 1
0.278838165514169 1
0.302500775998243 1
0.363395917526427 0
0.331455341582194 1
0.308728825636999 1
0.295491029361289 1
0.296820818133436 1
0.299412256059513 1
0.354482313812765 0
0.35076160458525 0
0.344585330774901 0
0.300472969046585 1
0.329837023145227 1
0.320556656077104 1
0.270450956597548 1
0.260573457855514 1
0.320640828366785 1
0.309685592515917 1
0.287210848575916 1
0.260598140598411 1
0.300801274309104 1
0.297279640393862 1
0.291196722052437 1
0.295337716488404 1
0.344610911340093 0
0.28198848387954 1
0.291131076927065 1
0.301823180898878 1
0.284435421051128 1
0.348534528446465 1
0.298244341400665 1
0.310671512787394 1
0.278675843801618 1
0.281318616278077 1
0.321278647111457 1
0.29053208221511 1
0.300550926809126 1
0.294204752166732 1
0.315200698298748 1
0.304444391777759 1
0.280206302489823 1
0.301019511699852 1
0.318719799074367 1
0.280959505173565 1
0.301843662281327 1
0.311606161746186 1
0.299305099836152 1
0.259824622941338 1
0.270058074642718 1
0.325157718151918 1
0.304091835884612 1
0.325233789693913 1
0.277095561208557 1
0.302283093080989 1
0.294028275136561 1
0.307269297272973 1
0.2822442190409 1
0.316482869307589 1
0.330375397264403 1
0.322038066619109 1
0.298210537542478 1
0.283551943705315 1
0.326749169684779 1
0.29327224941321 1
0.365974969620772 0
0.268499509015777 1
0.280702499038407 1
0.320400667342696 1
0.293792688089779 1
0.328751716478654 1
0.349951239976782 1
0.308489698591318 1
0.326977137304047 1
0.272614467702228 1
0.278785464073701 1
0.287329120278926 1
0.30879029606467 1
0.318498048322807 1
0.277972206845521 1
0.339090977418812 1
0.311803222715126 1
0.32184011781061 1
0.276994610392561 1
0.301000985884658 1
0.29768721910828 1
0.330691125574018 1
0.305588416452487 1
0.284184071263379 1
0.341300689829322 1
0.302068502042141 1
0.28843254102324 1
0.309812110633667 1
0.287447609101484 1
0.293636919678374 1
0.275855780276267 1
0.310976918219 1
0.337703180410433 1
0.332514640408822 1
0.281467041205228 1
0.299114332101393 1
0.315393084595848 1
0.314732917702686 1
0.313435188123439 1
0.32008381420884 1
0.309689549576544 1
0.296911218998026 1
0.295275267877087 1
0.279271818564027 1
0.291850434299216 1
0.271258889657825 1
0.351635829965672 0
0.306559098915534 1
0.323972741819774 1
0.294165884688076 1
0.294279819637139 1
0.321001929577326 1
0.295895825459529 1
0.285653011324951 1
0.304449078672306 1
0.293736366809226 1
0.31887491117353 1
0.292606644682883 1
0.298590805940617 1
0.290322118003074 1
0.311072536059938 1
0.282097705372457 1
0.342380577338651 0
0.290993482143929 1
0.28973413510545 1
0.317415593453887 1
0.313273955867311 1
0.330606616879856 1
0.281122781326839 1
0.302791832812163 1
0.267563488764569 1
0.325568619870613 1
0.285255456676246 1
0.346581299391023 0
0.333682750460526 1
0.297668584743969 1
0.280600378652849 1
0.324334846262533 1
0.28717902797121 1
0.34403908680303 0
0.301074467799708 1
0.315515978801154 1
0.332239322371661 1
0.301198852485976 1
0.307920775975987 1
0.318985227573572 1
0.290434824574653 1
0.296371931584764 1
0.312793656288492 1
0.331417504847716 1
0.307154186153943 1
0.330714122778743 1
0.334554299897947 1
0.304695520981526 1
0.27130515791962 1
0.280680617376519 1
0.314277446301322 1
0.318753100460283 1
0.297208538073687 1
0.321882488315308 1
0.303244424520832 1
0.3017986675062 1
0.307317289061527 1
0.29645126515002 1
0.313838015364205 1
0.327063785206632 1
0.293742758290127 1
0.243251968734729 1
0.297637970576737 1
0.272854461738684 1
0.300937228883229 1
0.346081744601698 0
0.293783420208622 1
0.321150671148243 1
0.324333294383281 1
0.304560546729956 1
0.301183567548515 1
0.315258460948571 1
0.297887505289572 1
0.294627696455466 1
0.309481340113087 1
0.281343818603694 1
0.298774734637421 1
0.258279609359602 0
0.274190849963775 1
0.278455216215301 1
0.321920974037052 1
0.315583157693687 1
0.306012654944016 1
0.304214540920122 1
0.318541679711472 1
0.276349025074762 1
0.323386844991666 1
0.277751821343168 1
0.305247467742271 1
0.293386500706417 1
0.304220010175797 1
0.284200983076539 1
0.293329704332811 1
0.316653316527322 1
0.288171847191972 1
0.302209582637593 1
0.312430139406249 1
0.335956003329918 1
0.340587796563572 1
0.310999496084841 1
0.317551188110525 1
0.306439253274823 1
0.30638556678639 1
0.304882556460262 1
0.303890187413047 1
0.305457757940573 1
0.329710931709892 1
0.326376675751972 1
0.280957317836959 1
0.285556263201102 1
0.274876562822722 1
0.274853515046926 1
0.330811894714352 1
0.297894859792913 1
0.298915041332476 1
0.317795237233589 1
0.328672208728606 1
0.33553409796628 1
0.290174315152879 1
0.271092218126206 1
0.304117058908106 1
0.297966845340679 1
0.326401666379749 1
0.318591108789641 1
0.324322521191764 1
0.289030849543129 1
0.31597747163161 1
0.306707328336836 1
0.296211840513114 1
0.316258422359887 1
0.296188028100952 1
0.280793182785792 1
0.307223128114338 1
0.326444047516769 1
0.323686707064711 1
0.273835378324342 1
0.335746277454626 1
0.320334676543852 1
0.297807311119368 1
0.309654348446392 1
0.351106786334425 0
0.340910619453041 1
0.321084313595126 1
0.314142030745817 1
0.337676765618566 1
0.282284844754453 1
0.296080916514274 1
0.298357297176294 1
0.300896953367031 1
0.285423975444893 1
0.328329857736892 1
0.313319552925533 1
0.311469310132878 1
0.310015207499412 1
0.336794720310207 1
0.2874577945968 1
0.292594287340473 1
0.283059328016591 1
0.294751682306792 1
0.299436591512952 1
0.322786255810596 1
0.300277330527431 1
0.297125830526257 1
0.307202543077721 1
0.322690802905981 1
0.291874188538145 1
0.279721251455704 1
0.329819480991307 1
0.316043427754428 1
0.298677557540578 1
0.322926463640396 1
0.278324858558356 1
0.311787375919651 1
0.317430872501951 1
0.298709487135781 1
0.317129025646003 1
0.269725309866712 1
0.274412124967307 1
0.323616365195668 1
0.26135287776809 1
0.268806409945517 1
0.298738466306116 1
0.288734854489475 1
0.291815652957232 1
0.332060027786267 1
0.305284333051664 1
0.290172356621623 1
0.321052715032344 1
0.326103858747725 1
0.32204618265778 1
0.288439473411782 1
0.318940379828456 1
0.283917009828809 1
0.323609254309493 1
0.289994542588049 1
0.306432522973305 1
0.288287377710878 1
0.305210130029046 1
0.344631168623138 0
0.313311820030014 1
0.327183237778391 1
0.325378691494953 1
0.326203386856933 1
0.299577200248931 1
0.297977858068336 1
0.309065102851603 1
0.288359645066661 1
0.316820595486274 1
0.319442281181919 1
0.340529781328519 1
0.273625430407445 1
0.272124973891162 1
0.33097759039543 1
0.33055580742231 1
0.283961320835974 1
0.293528257202743 1
0.321677820338323 1
0.314258293744347 1
0.279463732959722 1
0.280817903162526 1
0.297638931067755 1
0.323649059955707 1
0.28963760131709 1
0.349536033393768 0
0.307156192831073 1
0.308384544753667 1
0.336620050550471 1
0.313660445711619 1
0.322520992415195 1
0.295661221865097 1
0.321074922880256 1
0.323460959624638 1
0.26973543738178 1
0.319919781055801 1
0.28685529018841 1
0.341961876441752 0
0.275236403311896 1
0.285318031175306 1
0.28535348528422 1
0.294751730093053 1
0.336919461796624 1
0.327717074904727 1
0.306555112650978 1
0.291436617927766 1
0.312865857517349 1
0.320527363674057 1
0.32427710767376 1
0.313622786539947 1
0.308808213191 1
0.31691795389823 1
0.315430700527911 1
0.269577227162158 1
0.306755423331234 1
0.276038831875358 1
0.293772942043046 1
0.335167617450557 1
0.281799735524819 1
0.290335021973749 1
0.307239430973596 1
0.307295662808044 1
0.295529808840408 1
0.314923833808508 1
0.326543975120621 1
0.313795816803242 1
0.30016521200566 1
0.325404706983868 1
0.302273828880836 1
0.346650925302083 0
0.28020099215848 1
0.276977907699853 1
0.310293474649933 1
0.303750523825257 1
0.286704756186777 1
0.317284176528209 1
0.291440130386561 1
0.330060866072728 1
0.326254101344102 1
0.25350492232839 0
0.288953791886337 1
0.309348867816119 1
0.309982382241297 1
0.329962174406926 1
0.30074475802187 1
0.300895708219846 1
0.314682889805171 1
0.337188236771504 1
0.326369458466482 1
0.284784639410915 1
0.300935664666327 1
0.323521963878843 1
0.319177381346407 1
0.257143351999851 0
0.287561444868311 1
0.310484948056342 1
0.332713005153785 1
0.276638453641397 1
0.257869469221695 0
0.29009203921964 1
0.303780008499914 1
0.311340266802612 1
0.346855138634387 0
0.273985490166867 1
0.264494478716812 1
0.296026584239249 1
0.307399226815739 1
0.306650303579862 1
0.301264321367331 1
0.290676126182639 1
0.283813897081956 1
0.286717908931985 1
0.28317544149972 1
0.295847715587101 1
0.315106134795525 1
0.310919633764275 1
0.303497594223073 1
0.294418565100029 1
0.301285312432295 1
0.323855031498167 1
0.30135861226013 1
0.2919272365684 1
0.287225088648275 1
0.337419471688936 1
0.28870312407455 1
0.349026322943514 0
0.286503894156303 1
0.331812034842041 1
0.289894267886253 1
0.280119623758528 1
0.285383147484495 1
0.31118778860284 1
0.354253220182137 0
0.322966601242714 1
0.311471022489543 1
0.311795564172363 1
0.30827811226811 1
0.302794892974011 1
0.288624792832739 1
0.310545776251413 1
0.283455121632858 1
0.309729294055243 1
0.273908160833108 1
0.270926466254703 1
0.320071475209664 1
0.301777217296858 1
0.312598317283084 1
0.343866682601004 0
0.2874754753751 1
0.332125431928568 1
0.293295195865481 1
0.334964809482561 1
0.326795593573763 1
0.296868740363825 1
0.251761197445749 1
0.306767976354399 1
0.292086039609581 1
0.274687785425634 1
0.341269807150577 1
0.340333792704596 1
0.353839498742463 0
0.297288230906132 1
0.335521534943768 1
0.347421441043353 0
0.319978603644342 1
0.309915287758109 1
0.363409827401651 0
0.270284093820171 1
0.307719404304814 1
0.305805505042277 1
0.298467524961062 1
0.299317108020691 1
0.307433813749733 1
0.306995862583409 1
0.332095265492769 1
0.356362435401101 0
0.303755930139449 1
0.272069346749031 1
0.303709881726426 1
0.289933233203699 1
0.323847398245759 1
0.307932541927699 1
0.293927481142908 1
0.322227937199088 1
0.281069457759335 1
0.292332494214397 1
0.28961426801508 1
0.2941716308447 1
0.324591241979094 1
0.303822215213798 1
0.30744280997108 1
0.276625844987032 1
0.297127051370356 1
0.303516894320464 1
0.326946834261285 1
0.293746171570038 1
0.321574091110197 1
0.292605172866047 1
0.324963823641339 1
0.292683640668118 1
0.291639813013942 1
0.313147471387052 1
0.33055610227968 1
0.305341492659436 1
0.318019871226157 1
0.314739622351737 1
0.29652398270811 1
0.312280394279606 1
0.30003456409641 1
0.28550226883579 1
0.312371857626668 1
0.340487169623613 0
0.337090789004597 1
0.314304141482085 1
0.293678002320561 1
0.299792915657416 1
0.310857777661933 1
0.289252005740688 1
0.279318099681882 1
0.304186006085095 1
0.302979665432573 1
0.286720851359207 1
0.314896277982121 1
0.350363400437855 1
0.32080855599794 1
0.295073267554961 1
0.337857745871702 1
0.304018803058146 1
0.322622632051753 1
0.32216512796299 1
0.330898951082482 1
0.284278658567676 1
0.310526406186623 1
0.272368816371223 1
0.334187053036497 1
0.325742315041148 1
0.308097917156373 1
0.297712156015921 1
0.2802570672047 1
0.310258802230683 1
0.35609938394717 0
0.318266722198963 1
0.290216066105152 1
0.287309419024552 1
0.340519066411239 1
0.355022736857328 0
0.294780518448304 1
0.283320604531798 1
0.323221663191833 1
0.302919409617164 1
0.289756528249452 1
0.297853162167755 1
0.299535966095702 1
0.308894775559957 1
0.317466868436214 1
0.319870975848736 1
0.339633103422802 1
0.304195514219565 1
0.290360893016165 1
0.303225775426651 1
0.329845108108419 1
0.334670177674347 1
0.275105047412811 1
0.32326699278023 1
0.292434601709112 1
0.308433066158985 1
0.291926922897103 1
0.275123401293563 1
0.274734358151254 1
0.249996682671865 0
0.280439160556061 1
0.270539416249849 1
0.324252845752422 1
0.275632548586529 1
0.307147541031447 1
0.278367009114045 1
0.314460156683553 1
0.331263582236761 1
0.307510815192542 1
0.308572873029515 1
0.30551740853573 1
0.323683837279138 1
0.281399245786739 1
0.293047196513795 1
0.324993840642909 1
0.348853980408673 0
0.277332746144083 1
0.314829411009675 1
0.301788964696413 1
0.284950554853812 1
0.293575328538876 1
0.28837738239798 1
0.298086861463938 1
0.291706466122974 1
0.291149939024814 1
0.329289879929627 1
0.310187199308131 1
0.286372948504735 1
0.331358187534164 1
0.230484834162438 1
0.279755610991699 1
0.285194271752589 1
0.324148916036716 1
0.305920200530658 1
0.267376510311059 1
0.326258874825534 1
0.282822208187807 1
0.3388260661571 1
0.303761075585266 1
0.277130346503575 1
0.332839751806097 1
0.34920652055246 0
0.265844042624148 1
0.295928246018595 1
0.306332527339712 1
0.338542098821341 1
0.330281387721464 1
0.301806734265173 1
0.279806441306269 1
0.284779556447459 1
0.350685196951957 0
0.278283304701514 1
0.293890346358735 1
0.312823925778318 1
0.312776904502889 1
0.28092648477031 1
0.322503324263696 1
0.310772620456434 1
0.274145137407756 1
0.301688398013902 1
0.286519393601452 1
0.272767877325558 1
0.281632088003423 1
0.290772578674768 1
0.276380138780104 1
0.321837741563103 1
0.328171325388172 1
0.293071862901161 1
0.340530809104652 0
0.338232631358129 1
0.317356810646653 1
0.306733888339539 1
0.305867095404503 1
0.291503655983663 1
0.301489147259616 1
0.284452509441515 1
0.29107038905414 1
0.316750374388621 1
0.29793605348167 1
0.274553216629065 1
0.320465486076729 1
0.275484313146859 1
0.305325273400344 1
0.291022470514509 1
0.330102485690181 1
0.330967897590274 1
0.391198832174944 0
0.331097252216688 1
0.311848766591755 1
0.308897429273259 1
0.345198057732999 1
0.26997063194879 1
0.326088613369972 1
0.309281190894883 1
0.287291976965529 1
0.292247110382148 1
0.284493416656921 1
0.283929032829368 1
0.27936463911192 1
0.349593106248514 0
0.283679161732615 1
0.29484839427433 1
0.277550498927983 1
0.32691323268873 1
0.322691185608314 1
0.31483959680118 1
0.27861777118334 1
0.295811914657719 1
0.305732025149171 1
0.339248065941933 1
0.282411677851207 1
0.342138898392522 1
0.295076426938358 1
0.273999578146413 1
0.276185806379599 1
0.287372830060905 1
0.304469635739714 1
0.307344788037468 1
0.282496790622504 1
0.337113100329032 1
0.29283425778824 1
0.349197847977748 0
0.286300881462744 1
0.299443849998742 1
0.27822865701177 1
0.296762604049062 1
0.30019202289139 1
0.333345253583281 1
0.312394427071952 1
0.314282042385054 1
0.268696422965185 1
0.329555411860596 1
0.301722239147768 1
0.330311470250728 1
0.320362302415706 1
0.288191107871124 1
0.268541788616476 1
0.316246198889953 1
0.339990603682497 1
0.333757814304898 1
0.314785080879958 1
0.300039590675243 1
0.288817070037151 1
0.278902259416505 1
0.303457484490023 1
0.30396951936887 1
0.324757307879399 1
0.293973911208367 1
0.290477446892533 1
0.283664032076214 1
0.306704909313552 1
0.337542434370203 1
0.309443716741654 1
0.311605774262094 1
0.324608307835993 1
0.27805938053822 1
0.305893442278578 1
0.301477957867847 1
0.300237570667685 1
0.337177085911378 1
0.296921812169949 1
0.308258931367925 1
0.301862691880488 1
0.349209786948181 0
0.302631272698773 1
0.330515134193005 1
0.291967167197069 1
0.308626485472872 1
0.291479133698253 1
0.300402681347732 1
0.369366780595014 0
0.304201473315995 1
0.303369459083067 1
0.334195501920538 1
0.2750012875671 1
0.30593600795673 1
0.266985955082071 1
0.331865522751854 1
0.265142481629912 1
0.303255389776806 1
0.30161052974851 1
0.293065947966854 1
0.293910517770028 1
0.343195584749653 1
0.320997321504273 1
0.275046076981701 1
0.30720971843488 1
0.308804085264963 1
0.301100147431267 1
0.276684847438009 1
0.279533517053823 1
0.291482674872388 1
0.282414233643026 1
0.307648203562626 1
0.323780469520366 1
0.326782200642862 1
0.296314887117355 1
0.307534811548364 1
0.286202856401705 1
0.336922585425204 1
0.288006689220462 1
0.308839361510389 1
0.32566250425809 1
0.297149191325661 1
0.323463065466195 1
0.310267881130175 1
0.336533601435371 1
0.323765096194788 1
0.300090475676881 1
0.28829356911345 1
0.302572769055727 1
0.30997446665563 1
0.31473359654409 1
0.304799961045744 1
0.313865012336455 1
0.305671151472898 1
0.303482736315373 1
0.333398722886027 1
0.284424854538265 1
0.292559179391432 1
0.284632899104769 1
0.325154189285153 1
0.302703456458217 1
0.272056450345008 1
0.289952858603769 1
0.331920121619414 1
0.315735053415336 1
0.307184872871569 1
0.323306093430151 1
0.321259600559907 1
0.307787948630651 1
0.32838166596077 1
0.349992707418684 0
0.263555621161881 1
0.273954655032001 1
0.302413774952744 1
0.285518624495494 1
0.329579183408159 1
0.280427410813095 1
0.316299878591417 1
0.305963709785428 1
0.289199278732503 1
0.290877562551713 1
0.338412882403205 1
0.293371442333104 1
0.287834751101641 1
0.308815718405578 1
0.346416925495381 1
0.308341125057939 1
0.272333761905085 1
0.293554707210884 1
0.308549976303499 1
0.320064542613729 1
0.343661293309665 1
0.281358356126608 1
0.330797520809459 1
0.358881823866389 0
0.315714685108534 1
0.301275002207395 1
0.277881541816147 1
0.280919258863958 1
0.297351797429161 1
0.307491888513845 1
0.277024496305538 1
0.349503696921422 1
0.318251813436028 1
0.322828773915219 1
0.262513572284549 1
0.354603654212201 0
0.282561906511992 1
0.268189203231635 1
0.32067269688041 1
0.304334867699588 1
0.350275017287766 1
0.291685751038968 1
0.283292755487121 1
0.298654580543564 1
0.305496572027803 1
0.346714320457791 1
0.347218474328374 0
0.297018159746798 1
0.306179767997463 1
0.34764765336667 0
0.293926124445065 1
0.314317252932025 1
0.284696485154297 1
0.294524697643692 1
0.323154296782532 1
0.313501524794965 1
0.294636777457896 1
0.276706500768947 1
0.326437251721458 1
0.262092277617393 1
0.302726941662104 1
0.307001121477931 1
0.334678515221025 1
0.336325586172457 1
0.308885110399718 1
0.294686280825101 1
0.307823034499328 1
0.31421944024137 1
0.314523909974955 1
0.280752892251242 1
0.348544846739375 0
0.28940172739749 1
0.330810637385504 1
0.286800031507318 1
0.311728134346467 1
0.30265411186131 1
0.286543252887028 1
0.305319049542792 1
0.347618230276834 0
0.297547578382774 1
0.315711993858287 1
0.294325022513699 1
0.317297060230032 1
0.319056058169999 1
0.295453206978048 1
0.308465983550179 1
0.288011703782378 1
0.295494580367701 1
0.301047255439003 1
0.299780636913389 1
0.330312237557617 1
0.324673125140598 1
0.298925975146038 1
0.3119301788533 1
0.335257151160294 1
0.297593401856543 1
0.312445200162589 1
0.28966062305885 1
0.303679031359364 1
0.322120447225071 1
0.273425317842297 1
0.345145567252398 1
0.304117962773023 1
0.289350413784688 1
0.313093945204615 1
0.311258784341734 1
0.265375200300188 1
0.306694058088441 1
0.303978555239914 1
0.261894050913868 1
0.308539784116789 1
0.300513896001703 1
0.32003288795381 1
0.300436922159853 1
0.323988380204276 1
0.31718827489337 1
0.285706079581625 1
0.308894966719993 1
0.29237803274111 1
0.324570727384231 1
0.301508681631578 1
0.331873308731136 1
0.317920469796592 1
0.318011016292825 1
0.3212668304538 1
0.272451140639784 1
0.276814191934427 1
0.280494079607513 1
0.283650453520549 1
0.311463908527594 1
0.328060122433231 1
0.336740856921834 1
0.297173426170797 1
0.290184247253721 1
0.310135031001034 1
0.32432944173099 1
0.319068279242608 1
0.280705814855932 1
0.297010452972786 1
0.321379297331861 1
0.30684806916152 1
0.302088679857989 1
0.291213585695954 1
0.326782000691999 1
0.293333472383824 1
0.305431645522111 1
0.305259699525555 1
0.314447432127546 1
0.305048269087062 1
0.281325647355852 1
0.279385107137551 1
0.305035217263549 1
0.334130673963448 1
0.335509681765998 1
0.265833078766116 1
0.331871473956103 1
0.310597556006942 1
0.286527995132459 1
0.315768544420119 1
0.323711304131815 1
0.328213066542843 1
0.296768798381051 1
0.272221154706712 1
0.320499225291066 1
0.287375181820546 1
0.291297196889302 1
0.286543218765858 1
0.33311531936186 1
0.27503647511847 1
0.277181082936145 1
0.30915152036908 1
0.340741271132315 1
0.30731861585391 1
0.379346683400476 0
0.31475607609656 1
0.312785791076908 1
0.345723248835533 1
0.322508662075136 1
0.296474678108072 1
0.330501088155971 1
0.304980049256303 1
0.318722246961461 1
0.32128346659543 1
0.301564780180202 1
0.303874035225017 1
0.26414038784938 1
0.302448790593343 1
0.28301674947971 1
0.283433439478728 1
0.338106312687029 1
0.308828717854964 1
0.305489468706522 1
0.29976471569272 1
0.276609678490599 1
0.300653824943703 1
0.313631795690729 1
0.297714467657047 1
0.315893060091036 1
0.334169915229214 1
0.327265542347426 1
0.322804024378517 1
0.308799356202573 1
0.293691688906362 1
0.289343795976766 1
0.309075523136051 1
0.296771243782039 1
0.300578638853061 1
0.305168816601484 1
0.290530835106811 1
0.297207412946137 1
0.281331485952929 1
0.294551840672429 1
0.310326608525534 1
0.338790645796913 1
0.267861481348155 1
0.31442795124413 1
0.289329901546099 1
0.299231045552307 1
0.320798182222224 1
0.325678489935676 1
0.335456926317297 1
0.369281749432087 0
0.304888238039412 1
0.287768494704883 1
0.27775097625535 1
0.282257015312373 1
0.29722802164392 1
0.304986979486151 1
0.320485201229204 1
0.295736620451914 1
0.255724966799767 1
0.319534230278759 1
0.29746500666788 1
0.322489402403998 1
0.287547634629071 1
0.25916455262566 1
0.313628625031871 1
0.319518182082107 1
0.307626166337918 1
0.296053696463573 1
0.300423100289559 1
0.309423073871274 1
0.30986576552082 1
0.288214555918355 1
0.306151852384471 1
0.294643388674126 1
0.272885353716989 1
0.305753392330918 1
0.253735618005835 0
0.279818852583842 1
0.273470847927698 1
0.305423422643896 1
0.301351891573143 1
0.310197259162024 1
0.3397615217345 0
0.28880942838205 1
0.277731277593012 1
0.334133717003608 1
0.32088735952605 1
0.277758638552811 1
0.317968504904299 1
0.280121173624983 1
0.330733182753903 1
0.259244000030807 1
0.307171689956213 1
0.328398525405499 1
0.312806842617137 1
0.326383442213013 1
0.286412639797545 1
0.29182099897124 1
0.355288646497873 0
0.322748493204157 1
0.278259674476886 1
0.272327137113684 1
0.333213968041019 1
0.281441001125509 1
0.284452025958967 1
0.329697446881715 1
0.265980066829518 1
0.264438225160495 1
0.288375637715495 1
0.325714759992275 1
0.302135323625323 1
0.266390147063621 1
0.342174268994694 1
0.288778751634988 1
0.301357607015048 1
0.315195417198 1
0.313808804899756 1
0.334669625689156 1
0.322776344638248 1
0.296743739382866 1
0.264208940120089 1
0.287170313826787 1
0.326888583159082 1
0.317810816239116 1
0.318304922239868 1
0.302806166676308 1
0.290199198149501 1
0.319119019023439 1
0.293569975244541 1
0.317413351479295 1
0.296407204440659 1
0.299717770111126 1
0.30294898958785 1
0.299505042138628 1
0.292420716508496 1
0.302488004500354 1
0.292696303551563 1
0.314454864415487 1
0.303702984612318 1
0.28937732010804 1
0.291582899004391 1
0.295711879575514 1
0.298813458045474 1
0.282871093013414 1
0.33097280669776 1
0.296526842126591 1
0.322846565602803 1
0.292812245194315 1
0.285724237123563 1
0.293916007593114 1
0.294445409681748 1
0.339680076746392 1
0.28503783273755 1
0.285345619630734 1
0.300082402064528 1
0.296997566139029 1
0.298507090062711 1
0.324022559552656 1
0.291657771936529 1
0.314423692227974 1
0.337258261629675 1
0.342426392431774 0
0.27326308307201 1
0.311408934886532 1
0.289788292918706 1
0.317599152187635 1
0.323800820662429 1
0.276473963294932 1
0.327479622589869 1
0.308237146098206 1
0.332285136195701 1
0.297758861966012 1
0.31871950714492 1
0.297802219107179 1
0.310555734115257 1
0.305449264085801 1
0.311121630028722 1
0.297780638579704 1
0.276382801874038 1
0.318402800239558 1
0.284691583880099 1
0.301910338551442 1
0.30650445988146 1
0.283980590944881 1
0.286645292358208 1
0.296366208771787 1
0.287614552968276 1
0.287406157994529 1
0.274438897019502 1
0.275009651779749 1
0.294010871923157 1
0.31342247358143 1
0.330264160383226 1
0.29828424130813 1
0.322113196185177 1
0.310558472137208 1
0.289634960244375 1
0.282593635202219 1
0.290603532232887 1
0.270919879250061 1
0.267611592614485 1
0.35154773949539 1
0.299024343177272 1
0.284980194486716 1
0.328378314276277 1
0.314356837028516 1
0.292501030761051 1
0.322009824728457 1
0.289297577998953 1
0.266640637153333 1
0.308001361189949 1
0.275045769829058 1
0.321214722313066 1
0.301510210471048 1
0.28520006792041 1
0.344964904373583 1
0.294121988169044 1
0.290078746616511 1
0.287685999017677 1
0.339308819802713 1
0.347774370488133 0
0.284112290663766 1
0.300564993306535 1
0.339224087368699 1
0.288061883857861 1
0.305505081776712 1
0.319248295966083 1
0.33766830544184 1
0.29754669342282 1
0.261096382003417 1
0.29477782185731 1
0.273230365517993 1
0.323360830264172 1
0.315104405500489 1
0.285013676157875 1
0.349821037197115 0
0.305853075086661 1
0.307293227208205 1
0.300839330477625 1
0.325388384325911 1
0.313873359381961 1
0.336830532616031 1
0.310273035034458 1
0.281376050667403 1
0.261803782109087 1
0.276559572614711 1
0.280719819130008 1
0.299477838918551 1
0.303962222399168 1
0.309713357910206 1
0.334304413903901 1
0.270367437913246 1
0.308845246093897 1
0.316750846573871 1
0.281932902352994 1
0.312807226278498 1
0.288341934284345 1
0.317185717867182 1
0.30938217136094 1
0.301460355778526 1
0.328700056363564 1
0.336095357565913 1
0.314198526564239 1
0.291677092283586 1
0.316564349670603 1
0.328557345542748 1
0.346827247890659 0
0.313657291929756 1
0.269807196939672 1
0.296107644686263 1
0.287502228985209 1
0.314989854818272 1
0.291086183667069 1
0.308846965656399 1
0.280924743653425 1
0.28562749555171 1
0.282294310557781 1
0.317714500005503 1
0.310566249634941 1
0.299790418091854 1
0.305378511450919 1
0.359276129564632 0
0.290237160693391 1
0.300350308021138 1
0.312850806443785 1
0.34701687137246 0
0.292436422516557 1
0.276584498486239 1
0.293502339747462 1
0.292150204722119 1
0.296710759611802 1
0.317532187460918 1
0.302309566420447 1
0.335096762630426 1
0.281360806136792 1
0.325671039071004 1
0.32152411148221 1
0.296352459169005 1
0.306756722843719 1
0.303705131155527 1
0.322708964461627 1
0.289443156900608 1
0.287859269884701 1
0.267403151815596 1
0.327966949822687 1
0.266940352990995 1
0.339599426409159 1
0.34983967853547 1
0.330601543003943 1
0.279515807663232 1
0.324055810910547 1
0.303493157770726 1
0.311601457293537 1
0.305236836642303 1
0.30540369644871 1
0.276908190283497 1
0.301205733176389 1
0.319127672321435 1
0.292301816013347 1
0.27934837396449 1
0.287120143866299 1
0.315257842415818 1
0.323559351810129 1
0.288584223705422 1
0.277030429288182 1
0.298620700427982 1
0.290576247745365 1
0.321761812448039 1
0.304839664368774 1
0.28298154614301 1
0.333013094580726 1
0.318451595747007 1
0.303123619673301 1
0.269651510168841 1
0.317506524659285 1
0.324460824003157 1
0.294986957112777 1
0.317096645877813 1
0.279998950334422 1
0.290420537667493 1
0.293160255143391 1
0.327113005852749 1
0.321908419732606 1
0.273378367057061 1
0.290842210995738 1
0.346232146649701 0
0.317227701976286 1
0.305488303419834 1
0.303454816168651 1
0.346982443516941 0
0.347173074963809 0
0.282864000227115 1
0.312097864333826 1
0.315902363605218 1
0.271498715898914 1
0.295376308289919 1
0.330653196469196 1
0.310393443528177 1
0.331061210488259 1
0.296423043246729 1
0.320812135681215 1
0.3277413378082 1
0.282246840885701 1
0.270208388029972 1
0.265276883511618 1
0.300347889074651 1
0.329323115419864 1
0.323816970618223 1
0.301806189161225 1
0.328561778145056 1
0.28560410692252 1
0.315371254881371 1
0.363095990463357 0
0.310754465882405 1
0.30808057872527 1
0.287962759940559 1
0.313606648420667 1
0.358846804718425 0
0.30378863367993 1
0.302254770853857 1
0.323573702782817 1
0.281028556145189 1
0.320600151095158 1
0.298689991452849 1
0.28325978588214 1
0.278572710377284 1
0.287099664213998 1
0.324946376185266 1
0.33862734047495 1
0.24908454869163 0
0.305921830475024 1
0.337597796042585 1
0.312479506902535 1
0.303778594148354 1
0.308571901356164 1
0.32492358950665 1
0.324590569405115 1
0.311231188136036 1
0.308240619053432 1
0.336471320282408 1
0.351033293673754 1
0.291315620354958 1
0.279156757333752 1
0.297826802089898 1
0.289529162137107 1
0.282984196969939 1
0.300104009530679 1
0.281962338063191 1
0.298567468133796 1
0.346671538638331 0
0.303768356837317 1
0.3387127987944 1
0.303250801063609 1
0.318598994526934 1
0.303694204090961 1
0.298297532758078 1
0.327648829843581 1
0.311810891881491 1
0.305216471138262 1
0.340990463146303 0
0.331356023520473 1
0.344673352972243 1
0.301696444024689 1
0.286826868028566 1
0.284385066098549 1
0.265094492602938 1
0.285968258287334 1
0.316704636596412 1
0.283291386212577 1
0.280907357651772 1
0.339054118349104 0
0.257846715662202 0
0.292087173531131 1
0.314582838348976 1
0.302836791412542 1
0.303256964938834 1
0.304974472398519 1
0.354026614279148 1
0.294761893316714 1
0.284456149058753 1
0.301887483697629 1
0.287669472280614 1
0.29108754518679 1
0.247677031301113 0
0.295430548359631 1
0.271042021135766 1
0.297903669206889 1
0.318480839864411 1
0.323384811101122 1
0.342674808881056 1
0.327259384908014 1
0.267005131062108 1
0.308660110860713 1
0.288187427955086 1
0.323986821223851 1
0.31164271621523 1
0.307531133755341 1
0.285114311121399 1
0.298329113443531 1
0.305201418880523 1
0.288896430350121 1
0.29160773727705 1
0.305755755038272 1
0.343041830612462 0
0.293243639280005 1
0.292727148722977 1
0.28596620671309 1
0.286042001775401 1
0.283122739106476 1
0.302947472682064 1
0.323396062476731 1
0.292883682076789 1
0.314537861540404 1
0.312872307080906 1
0.291734992009365 1
0.280493302170611 1
0.307503151347337 1
0.277773733202503 1
0.318304327016227 1
0.347944568891096 0
0.271582925592661 1
0.311627211213005 1
0.27586997767282 1
0.296802523031518 1
0.332078077523931 1
0.324454777909726 1
0.258266450463673 1
0.292079247154292 1
0.31969403206648 1
0.296875321247094 1
0.303492393858978 1
0.296589044414824 1
0.316784002707762 1
0.304868720634013 1
0.3059167928758 1
0.31698453609966 1
0.307836290008489 1
0.2825389074135 1
0.305262637004875 1
0.307417861104111 1
0.287274236093756 1
0.357477461671852 0
0.324941981823451 1
0.340325515582669 1
0.345398244576518 0
0.308982297725479 1
0.267714444902486 1
0.321481588040786 1
0.292028246650918 1
0.320233326822561 1
0.28749131593316 1
0.313084845540588 1
0.279203853735495 1
0.339326806915355 1
0.300851584577731 1
0.283582310540959 1
0.306996021431998 1
0.28855215147472 1
0.283696407809224 1
0.305248885012197 1
0.267974478855863 1
0.3319138521588 1
0.286019054134427 1
0.247707059794098 0
0.293815626872371 1
0.30096797277193 1
0.279264691008584 1
0.27839877508451 1
0.300075522059919 1
0.310471593897629 1
0.298329576919459 1
0.292291630073571 1
0.280774651536086 1
0.31458963724564 1
0.293337332277385 1
0.336906607189972 1
0.295205073527638 1
0.294787208422318 1
0.316984271878046 1
0.317462660524769 1
0.260620912878273 1
0.279164073385365 1
0.314356100640323 1
0.263240357584252 1
0.279574135904027 1
0.337936464664581 1
0.286449993294651 1
0.325147006968971 1
0.343456862202697 1
0.297929770924732 1
0.285570423165873 1
0.285373372536655 1
0.312658100292566 1
0.310439041177313 1
0.295282499162968 1
0.322322768536709 1
0.297420672285773 1
0.323813066334057 1
0.288234441966885 1
0.2704392434352 1
0.320359774283908 1
0.303498366035706 1
0.292544448980608 1
0.333494884438628 1
0.281067072799729 1
0.27786999107256 1
0.275366926117035 1
0.298035089409087 1
0.298216341222605 1
0.320479700877239 1
0.30889410749212 1
0.309349898536137 1
0.330376815462072 1
0.290583596650722 1
0.268013463366066 1
0.29801944688695 1
0.335269434719313 1
0.298739414293425 1
0.308072194525256 1
0.293922405735697 1
0.32583266002221 1
0.342834351409444 1
0.338078411115408 1
0.281604819201314 1
0.290450835007193 1
0.345849885693599 0
0.318286525792365 1
0.288365650283973 1
0.314045076236843 1
0.303982212760681 1
0.308453034027494 1
0.32076647506132 1
0.283177895233326 1
0.294533471766419 1
0.289062629913008 1
0.259407771157095 1
0.30987359067495 1
0.311388020814574 1
0.300135268619101 1
0.304163513128213 1
0.308282661727778 1
0.283830396031641 1
0.299021637700787 1
0.323506542100975 1
0.3251473093513 1
0.315254058404422 1
0.264412895217103 1
0.302163003948717 1
0.27735148954341 1
0.287460938501202 1
0.284695093008375 1
0.283282782249069 1
0.309945723857163 1
0.260317182384941 1
0.350294166673499 0
0.314590746630294 1
0.323081653823003 1
0.289688237720767 1
0.281611777329392 1
0.319443967005606 1
0.278263219138431 1
0.287137807905067 1
0.292020904341046 1
0.265080252861324 1
0.309766358109692 1
0.312146667663731 1
0.260880889009997 1
0.314464754310137 1
0.282265336825361 1
0.330042963075207 1
0.326640910863928 1
0.303177989799901 1
0.269313886769897 1
0.328035634963872 1
0.285224373816126 1
0.3120671123174 1
0.332550332639949 1
0.302470190989342 1
0.286456102477291 1
0.309989867887511 1
0.312414217839977 1
0.301376344624081 1
0.303838599631173 1
0.312231581741289 1
0.342106067619073 0
0.317911517152096 1
0.31386929085788 1
0.307522164740065 1
0.296917155953954 1
0.344483030071571 1
0.349391991617065 1
0.318802585904981 1
0.276453570090099 1
0.2690456488953 1
0.317397961600127 1
0.285136230726942 1
0.316788819805291 1
0.28293538660296 1
0.288324315777637 1
0.302322062919191 1
0.297713314395239 1
0.288095580982436 1
0.313474890030641 1
0.284226209275799 1
0.334833421585802 1
0.321730461210971 1
0.288091258713222 1
0.317210750533341 1
0.302252747308975 1
0.32526811538968 1
0.29587025597156 1
0.288951042019585 1
0.276452813332559 1
0.299941804480094 1
0.312119722437447 1
0.338120245618292 1
0.313822581432709 1
0.286479990625391 1
0.323457370509788 1
0.285116100704107 1
0.288231897135534 1
0.283930817446224 1
0.320362096178087 1
0.30631838453334 1
0.270283886495108 1
0.307408288337003 1
0.301563725915093 1
0.299779889472137 1
0.324299992639142 1
0.343560657641931 0
0.303559857015601 1
0.319762004394564 1
0.296140554511125 1
0.33082470504339 1
0.328862430822665 1
0.300968771915971 1
0.300117743243969 1
0.322290756011773 1
0.272540728189717 1
0.309254449198146 1
0.30553460087725 1
0.300175830682417 1
0.321555768862157 1
0.31952930154599 1
0.342360271132981 0
0.297059874766009 1
0.29305390248151 1
0.293511053046598 1
0.268567044949783 1
0.341199528428223 1
0.273471265485286 1
0.303286276366276 1
0.292581146514336 1
0.292983824527675 1
0.319627113524839 1
0.281710778262409 1
0.297173516952448 1
0.276151936261418 1
0.348535520400374 0
0.244755401744595 0
0.317493595347512 1
0.310158870325094 1
0.305868261000394 1
0.311547356215015 1
0.295108903166486 1
0.318713816750943 1
0.321025002962302 1
0.304449092270183 1
0.313968021783299 1
0.303982780946897 1
0.328172238104655 1
0.336192311378476 1
0.312083747464714 1
0.309370783030604 1
0.28050235772396 1
0.299032707803245 1
0.269024041428153 1
0.315698355978402 1
0.326875723981972 1
0.303764360015811 1
0.288298930763399 1
0.337966508302912 1
0.298554962797022 1
0.313393520190321 1
0.291746132617234 1
0.306390588217222 1
0.313307635975157 1
0.293812749777996 1
0.286936817825158 1
0.307469944846717 1
0.293537759196633 1
0.303129729547914 1
0.236737434811836 0
0.251990465339851 1
0.295331564787395 1
0.31439227508614 1
0.298384033065538 1
0.316150077915113 1
0.271287386985754 1
0.2849777318516 1
0.305392134531038 1
0.283640247557386 1
0.283911000006635 1
0.299417386056252 1
0.291185185277273 1
0.291351513720147 1
0.331042288034458 1
0.311495374092061 1
0.287325029656035 1
0.328243820108165 1
0.303739935852223 1
0.267581896252248 1
0.321859791297031 1
0.28764135723214 1
0.347953944293814 0
0.295279871889771 1
0.311782236559122 1
0.269901014444186 1
0.321724114296354 1
0.319311310032178 1
0.322949330464829 1
0.256033199596814 1
0.281757633738228 1
0.332664144740556 1
0.287850170416401 1
0.278773863642646 1
0.351053401043674 0
0.338080237621224 1
0.315593956732732 1
0.325649232119637 1
0.273910928699943 1
0.290298520150214 1
0.259697885579721 1
0.305713564739149 1
0.337876650150607 1
0.29615577528869 1
0.308599085370375 1
0.295400732552686 1
0.324500767208085 1
0.320878623873658 1
0.320216023584091 1
0.279821396087993 1
0.302319765616729 1
0.284516426089806 1
0.275686670453803 1
0.283201070421809 1
0.28897851354633 1
0.320167239704089 1
0.277123005546784 1
0.307955565728314 1
0.339395094740467 1
0.326348959827261 1
0.283232549136193 1
0.284097644045632 1
0.297040668277244 1
0.276990774851346 1
0.297491978697601 1
0.261112449935985 1
0.273149631760336 1
0.316397209515603 1
0.283413628646121 1
0.297351244014211 1
0.346908349839799 1
0.260635446457119 1
0.293784662676037 1
0.301112845631313 1
0.254594479167919 0
0.339444132180549 1
0.28853119407649 1
0.335553562107946 1
0.284372962382699 1
0.306597950660027 1
0.267802720021308 1
0.299977485286547 1
0.281274126728828 1
0.244795755227955 0
0.354356769560755 0
0.292703392344667 1
0.328893937372137 1
0.290780014703453 1
0.334052856590556 1
0.300974209050599 1
0.307960627525546 1
0.31415328993483 1
0.310921387658399 1
0.300049314444389 1
0.3048417179955 1
0.278639097784731 1
0.310950257923925 1
0.341185760524508 0
0.263013285010916 1
0.310608839294962 1
0.32255495274189 1
0.347794881582683 1
0.267929849968134 1
0.30879371367131 1
0.331165761966301 1
0.285023249828523 1
0.31160107522182 1
0.320199255633125 1
0.3354501575742 1
0.279791892921594 1
0.313876088320125 1
0.328928697613145 1
0.320119117412065 1
0.327017467362673 1
0.331961237857432 1
0.295337032920918 1
0.282828168809756 1
0.343427357481015 0
0.311122007316154 1
0.282055588820724 1
0.273075958860517 1
0.255289381842222 1
0.297573749068768 1
0.318003937044378 1
0.279211511477092 1
0.304197958120256 1
0.287573193293962 1
0.29229953558808 1
0.277659186865593 1
0.311877400921659 1
0.325997197407604 1
0.303856749754387 1
0.315703767102298 1
0.335791330750786 1
0.301144577697426 1
0.322424132424623 1
0.335503544453413 1
0.315026791722636 1
0.354337433826714 1
0.292742016258238 1
0.302057642572703 1
0.310836072028569 1
0.311795017525666 1
0.312010523638608 1
0.300545399795559 1
0.29459001160871 1
0.306066948796492 1
0.350160313194556 0
0.334934225153986 1
0.279429161930948 1
0.277787948420875 1
0.309004364012724 1
0.280641562633816 1
0.315208983020273 1
0.306543460922725 1
0.299306753877796 1
0.3101049356796 1
0.308276142589193 1
0.295062036455696 1
0.31782673033348 1
0.29889941436283 1
0.312987792776744 1
0.331301353609785 1
0.299845797276894 1
0.272876175466793 1
0.304419444127255 1
0.316734264159249 1
0.297100355764604 1
0.282938878673008 1
0.302497104152305 1
0.310002278640476 1
0.345680102168941 0
0.335516539847549 1
0.296104886457974 1
0.291098659253103 1
0.302848375610105 1
0.315616932697541 1
0.288697116886947 1
0.287957415373574 1
0.333023486024781 1
0.29771442155313 1
0.300299769641693 1
0.310597071230925 1
0.330850211281637 1
0.316689981077796 1
0.326790018565536 1
0.270665716462716 1
0.29041251762241 1
0.288600863222564 1
0.31736801477173 1
0.260497184405706 1
0.300740798487921 1
0.333442969729825 1
0.315071103648975 1
0.277461014367718 1
0.257224535851455 1
0.33706542350457 1
0.295668787708903 1
0.331124252560067 1
0.321899493355945 1
0.288622194483492 1
0.28831568961497 1
0.298335246655321 1
0.238965593331293 0
0.317802669942953 1
0.2857176124379 1
0.276785319393036 1
0.330382642451445 1
0.312322571711899 1
0.316818045179439 1
0.291076287190753 1
0.286399985938153 1
0.318191271655304 1
0.293692191477048 1
0.289386025921999 1
0.319863640652812 1
0.268429034992773 1
0.298609460805533 1
0.27583004015034 1
0.312882310418753 1
0.306189614215285 1
0.320418988909081 1
0.332519484955135 1
0.297104136666333 1
0.298862539342466 1
0.33445048025089 1
0.324380064987563 1
0.306407459916004 1
0.303018119647438 1
0.303113464191008 1
0.277721592305191 1
0.294373251224368 1
0.29579100563624 1
0.28985091824083 1
0.29884809575509 1
0.308170629833647 1
0.286759437557077 1
0.283022031976457 1
0.330495252022891 1
0.296517255823692 1
0.295662149307837 1
0.318205521162569 1
0.30358079564635 1
0.319227143081287 1
0.308237674778145 1
0.311798024854976 1
0.307376910027883 1
0.275316452808957 1
0.306738928994869 1
0.296893313003614 1
0.284015352556058 1
0.298126401920978 1
0.298497084964795 1
0.28000255652055 1
0.266973956192434 1
0.332702945626244 1
0.299732557175004 1
0.326408988054201 1
0.286738330019715 1
0.295588103893167 1
0.332803362535174 1
0.306179663765598 1
0.278828725795248 1
0.309891239356718 1
0.321491390740192 1
0.286993108836719 1
0.324095561209885 1
0.28291908816591 1
0.319059750037389 1
0.291744947218792 1
0.333547568161769 1
0.279345388065355 1
0.32314882350928 1
0.334516866453562 1
0.302245303734129 1
0.296534446620931 1
0.250058010726917 0
0.319468362689356 1
0.305385053581159 1
0.307545555927126 1
0.304504471433703 1
0.269979556628679 1
0.323629037988533 1
0.313380968160181 1
0.313997863972208 1
0.283128637373449 1
0.309289397019461 1
0.316631559709744 1
0.3207967070849 1
0.329443900755032 1
0.277796897730713 1
0.305807971336926 1
0.328484898539051 1
0.309066985197696 1
0.332330198022338 1
0.291052412888126 1
0.314942037565233 1
0.300619265031934 1
0.284329061746881 1
0.322602332391629 1
0.28855646377632 1
0.304632217744688 1
0.307001288017158 1
0.309163225629304 1
0.318742438533067 1
0.292610635656167 1
0.294349337458644 1
0.294768916149629 1
0.320087918311915 1
0.29581702275136 1
0.293631548345647 1
0.305116838268067 1
0.300179597786337 1
0.333405532067813 1
0.325940036137058 1
0.290492957664492 1
0.300668119536718 1
0.304648036477708 1
0.248784871517484 0
0.289354504420542 1
0.335319207809615 1
0.302556983606677 1
0.271560509387203 1
0.320359125834706 1
0.275569770544732 1
0.28406773404705 1
0.285463547900276 1
0.295874099788883 1
0.313385313435873 1
0.348655911430323 0
0.344750198424871 0
0.323501291229238 1
0.316699977654946 1
0.29414268391893 1
0.289678461558823 1
0.294720780789407 1
0.316792030763915 1
0.331155146026177 1
0.315476068006072 1
0.305588109764914 1
0.332551385936425 1
0.266496502211944 1
0.285335774184587 1
0.30367965347282 1
0.293612773335574 1
0.289480321983242 1
0.299315388628747 1
0.319028694188322 1
0.303867831992707 1
0.28549329683985 1
0.350190451905232 0
0.302209417278673 1
0.324718944248646 1
0.301846408100346 1
0.295886259186455 1
0.282245340638859 1
0.304610720623106 1
0.283200511122483 1
0.301613582919294 1
0.299573188747455 1
0.318663589052871 1
0.323265174566308 1
0.304420860051948 1
0.303840011339825 1
0.281545496197823 1
0.345001953457993 1
0.306505018305379 1
0.310348950461261 1
0.290246629170756 1
0.278086962058988 1
0.375174058878868 0
0.304550353174276 1
0.314005623753607 1
0.25247192197013 0
0.332877575504524 1
0.30988369920808 1
0.26058142405357 1
0.309025876622697 1
0.30202961627695 1
0.315647599888868 1
0.266710227386725 1
0.266662090512934 1
0.305522400711552 1
0.339217219639281 1
0.295631389488381 1
0.307714792258956 1
0.309873622152433 1
0.29550500535248 1
0.302620816503359 1
0.341073107189228 1
0.326810759849173 1
0.305274355458459 1
0.301778560460324 1
0.307999700489404 1
0.301187022789679 1
0.276710782690516 1
0.310259687248417 1
0.290247150701863 1
0.31165980818344 1
0.28363933065513 1
0.282116023369475 1
0.28926398612322 1
0.308138967229658 1
0.300295925468419 1
0.332913695874408 1
0.335941122208814 1
0.300388228006822 1
0.291385304234862 1
0.316090172665393 1
0.299566788300372 1
0.265536625191187 1
0.295524004910276 1
0.301391595916212 1
0.336475568786597 1
0.310818425954942 1
0.288615672934773 1
0.24454104102143 1
0.296715917186517 1
0.326065943881261 1
0.286386962292159 1
0.32982370246451 1
0.285443887094354 1
0.325913173946273 1
0.299126546300211 1
0.31344971489377 1
0.35823004092649 0
0.304613953169073 1
0.282987704090372 1
0.324480577975463 1
0.318488206676371 1
0.282342015177785 1
0.298845648131552 1
0.295220346939461 1
0.312658222004609 1
0.310235702831128 1
0.291316241998311 1
0.330295022617361 1
0.298129601591075 1
0.297893081788664 1
0.321477263873046 1
0.275884219785417 1
0.290893693529236 1
0.298613323646625 1
0.345579195339852 0
0.28399619512058 1
0.289723059390395 1
0.329328233198938 1
0.272091396176061 1
0.278584002687388 1
0.292772855335847 1
0.280349063714256 1
0.306695689899925 1
0.316356237319858 1
0.345343693409416 1
0.293494821213042 1
0.286921493191293 1
0.304009369730074 1
0.306427247034169 1
0.307778626016546 1
0.276204578434354 1
0.287940743453373 1
0.234868913710129 0
0.343323071482293 0
0.308330625698003 1
0.335728538232817 1
0.266129436785737 1
0.300659964345756 1
0.296853812074853 1
0.299035059082714 1
0.31348373071332 1
0.296941573209741 1
0.324226923620506 1
0.33103348549386 1
0.288416002949323 1
0.283809829032678 1
0.321671003181305 1
0.310327931356115 1
0.322144242578862 1
0.318567672995331 1
0.292551190172375 1
0.322046464671633 1
0.29546742211865 1
0.326796635906437 1
0.319868727587299 1
0.285192649948966 1
0.296007324975173 1
0.285882543349595 1
0.293831045734281 1
0.27648993910868 1
0.313924596980072 1
0.309879222088783 1
0.280133301406546 1
0.312916210264391 1
0.28380833862861 1
0.297980823368398 1
0.298849294392391 1
0.323990980080744 1
0.312056157509502 1
0.29330582735658 1
0.291848263646327 1
0.3671628728064 0
0.330956859603779 1
0.307011781215196 1
0.287841784858616 1
0.286705227433398 1
0.321280648465195 1
0.309553463028625 1
0.317687213868084 1
0.346274172666551 0
0.299737937151678 1
0.304457657785631 1
0.30424479440125 1
0.311826270134877 1
0.320215993801717 1
0.291474508824104 1
0.330271738445809 1
0.305901650319548 1
0.349934307185252 0
0.273523942680406 1
0.282619104523368 1
0.335194196532797 1
0.252764144802257 0
0.289528697248019 1
0.322637938047293 1
0.30248663108415 1
0.311815025462483 1
0.303126729736775 1
0.310638146546804 1
0.297463613629594 1
0.277178048969062 1
0.280548540178904 1
0.317742707766341 1
0.289728949807322 1
0.318365988683334 1
0.288005920140603 1
0.305407695928877 1
0.266506907055483 1
0.332077021337686 1
0.306317637786368 1
0.313509556428036 1
0.285435262037985 1
0.298177247468352 1
0.346639811714437 0
0.330660209101311 1
0.263982549842846 1
0.314975953880597 1
0.312181558245634 1
0.304722690495283 1
0.314713295194634 1
0.322341573669848 1
0.329779431380659 1
0.295928001464028 1
0.295522524784589 1
0.317995970611619 1
0.337691308953186 1
0.314170919360735 1
0.31511644223786 1
0.303299862764208 1
0.319542666834276 1
0.268524080738367 1
0.310813238240906 1
0.332606496162639 1
0.309471186292414 1
0.265001046996826 1
0.293474526328291 1
0.344424889607489 0
0.323328337087283 1
0.245970470848148 0
0.318879603698936 1
0.284673437536079 1
0.342821151067861 1
0.285671908335054 1
0.301745407948609 1
0.345277914277294 1
0.281438504731252 1
0.337793437911002 1
0.282257301517744 1
0.274896971163347 1
0.293787522375684 1
0.308637126698704 1
0.287887808760227 1
0.26741748144243 1
0.308492593430969 1
0.267895095259679 1
0.284874413968105 1
0.298561318412613 1
0.31790970908791 1
0.307471386847611 1
0.269168451598509 1
0.330243572760838 1
0.329359195291112 1
0.298987824697488 1
0.297512855576541 1
0.333795363356805 1
0.328123058078269 1
0.326876458762041 1
0.282356975577598 1
0.274911118325269 1
0.312371615784412 1
0.303391033526688 1
0.293951693255293 1
0.328857419949991 1
0.279941727377835 1
0.299911025858383 1
0.299319572931781 1
0.276161152432282 1
0.292604533619754 1
0.305324964168435 1
0.295167371971401 1
0.322739615173369 1
0.308011779168657 1
0.291211361806612 1
0.304799761013936 1
0.310391355352355 1
0.304641533145333 1
0.319425509809165 1
0.321782139195802 1
0.300532915432868 1
0.301130775407257 1
0.311063544380094 1
0.311546105376705 1
0.311056281082331 1
0.297855389422165 1
0.273942901735397 1
0.320943684323331 1
0.289646838058939 1
0.325032039482836 1
0.268784220111552 1
0.299392466883101 1
0.286046966131526 1
0.316337659622544 1
0.315342444839214 1
0.338021152136918 1
0.319254853583099 1
0.307188386019258 1
0.312678066892903 1
0.288279244893894 1
0.284788058941683 1
0.304660157910882 1
0.263053260894178 1
0.310272536448452 1
0.299250235226684 1
0.271144449131631 1
0.302149555475633 1
0.344410807888288 0
0.274201109969071 1
0.314346820895543 1
0.292020796628592 1
0.281585381588419 1
0.294269554532244 1
0.311999703582774 1
0.286832540829353 1
0.267451988062496 1
0.304295170995521 1
0.344578758782976 1
0.308762286510826 1
0.30555695838482 1
0.321907718246176 1
0.32163307794167 1
0.305904720882651 1
0.28717872148621 1
0.328087594207927 1
0.324283170098517 1
0.245756827770943 0
0.268480899081231 1
0.321651727374777 1
0.297568217929182 1
0.287742829533597 1
0.317133646760414 1
0.30470555641996 1
0.32880049873742 1
0.311861767502898 1
0.334488510856941 1
0.284193436043103 1
0.251809475614606 0
0.299052948429732 1
0.289898735885144 1
0.304128203207936 1
0.270462557009891 1
0.314882306374307 1
0.345677454051236 1
0.308607465729603 1
0.272848152409366 1
0.297760322641292 1
0.28087291028134 1
0.316364650565494 1
0.258414316179148 0
0.335066547336365 1
0.312220624630224 1
0.323232729290655 1
0.303822808980355 1
0.342513184380502 1
0.271549799702329 1
0.289498484312116 1
0.287560004475106 1
0.319540905891789 1
0.291716604182837 1
0.298761458170279 1
0.319424504277655 1
0.300253264772808 1
0.32727533955027 1
0.32142687996552 1
0.314573719861432 1
0.345229183047664 0
0.336226738323467 1
0.287710910666221 1
0.328351496132938 1
0.317092716130305 1
0.298452737442135 1
0.30769936930756 1
0.250410301286926 0
0.333575082376356 1
0.322952466763005 1
0.294739114362132 1
0.306878630117906 1
0.288031217404807 1
0.305809780104553 1
0.342915951596114 0
0.337311511015129 1
0.309383976286951 1
0.281754697166429 1
0.295631311423238 1
0.341649924725454 0
0.277666575715363 1
0.344781465347301 1
0.343669544504762 1
0.274525877366368 1
0.317188637423932 1
0.300176797851486 1
0.303851473510253 1
0.30188388203844 1
0.283299576201024 1
0.296984580838716 1
0.300312260219168 1
0.27447529797078 1
0.344906260098308 0
0.303323781343618 1
0.309022596814717 1
0.313600973382389 1
0.277795430499253 1
0.262998721649965 1
0.29403949595055 1
0.335391813078103 1
0.319900381548828 1
0.31195077945031 1
0.267164944508851 1
0.344375012773907 0
0.281421490263202 1
0.288073588916156 1
0.324524931164615 1
0.277664887149494 1
0.315137366655934 1
0.309520676625911 1
0.299492827622359 1
0.276853420789369 1
0.325203726661017 1
0.312313649428948 1
0.362972407085402 0
0.313776072735033 1
0.318795875560791 1
0.305746624372089 1
0.335257910097455 1
0.289905939759675 1
0.298054314393284 1
0.30016828037618 1
0.284459312587154 1
0.286466470272105 1
0.263162686775728 1
0.345426746217548 1
0.257159675869119 1
0.30947142937077 1
0.304988306262711 1
0.2876023790234 1
0.299390510049714 1
0.296863327894787 1
0.300057803215225 1
0.326070402792009 1
0.344686484969233 1
0.327392704556707 1
0.308534659062799 1
0.279721136315815 1
0.286161550704287 1
0.297923433303066 1
0.296646293497426 1
0.319940643891754 1
0.329318421139673 1
0.316077731863978 1
0.297739691997452 1
0.294702427650337 1
0.332758267398989 1
0.282747564338586 1
0.300376408728775 1
0.314205811618875 1
0.289085879315807 1
0.279686624558523 1
0.304885019818238 1
0.316455046852994 1
0.295701252366446 1
0.322324890999117 1
0.329148289632893 1
0.331615004835084 1
0.320791605385466 1
0.294991841020358 1
0.29600236496646 1
0.281300996787286 1
0.309089654307618 1
0.341497508869313 0
0.308501296240462 1
0.300013670848188 1
0.293549689550259 1
0.307190026161867 1
0.301168000507934 1
0.313185182414713 1
0.315774684855398 1
0.315274707589733 1
0.289506123909743 1
0.30119909564912 1
0.312437726079772 1
0.347200230100741 1
0.3089714289526 1
0.301409860904341 1
0.330457336728558 1
0.318054136102883 1
0.34133189697775 0
0.281257601131744 1
0.332145016682054 1
0.328767908375815 1
0.295688558841897 1
0.312246470524319 1
0.31111105551456 1
0.271320995208173 1
0.264733048351507 1
0.314406808693819 1
0.334551619295897 1
0.290564525723947 1
0.31571968340884 1
0.302607370173942 1
0.293850985143623 1
0.263495009957311 1
0.27716892621904 1
0.335073440036926 1
0.218506319465913 0
0.35996237743866 0
0.33889651876003 1
0.28443066996201 1
0.306254885669156 1
0.321772848329211 1
0.300559737558913 1
0.284496710491675 1
0.286116491648942 1
0.325191813700857 1
0.296927409780956 1
0.28829136569402 1
0.282726342347152 1
0.318984683509811 1
0.313994626530631 1
0.290081268991423 1
0.337844610813325 1
0.314487095174506 1
0.313476929726866 1
0.306153766792116 1
0.282666344601293 1
0.277593267977053 1
0.332845622354992 1
0.325454984721955 1
0.303000141997763 1
0.278370198306506 1
0.289958854223919 1
0.301320772839663 1
0.30993337490331 1
0.307686250357029 1
0.317167325547072 1
0.323794396621862 1
0.331811970101452 1
0.319178294186369 1
0.277768580434487 1
0.262617437973139 1
0.283168074587875 1
0.308864034384997 1
0.319751004784746 1
0.303905697284003 1
0.301545804321038 1
0.315668573579153 1
0.26437410673719 1
0.306121175725227 1
0.305452641929819 1
0.325847213424542 1
0.310518438531892 1
0.293222548010987 1
0.32002252589555 1
0.305801031754617 1
0.292791890043983 1
0.328189160053136 1
0.301393467469026 1
0.280993653281328 1
0.286120826058206 1
0.289399654228773 1
0.28432331006184 1
0.349022235411735 0
0.300943647509736 1
0.350560173277461 0
0.274441300095142 1
0.284989904642636 1
0.294382749988118 1
0.252061266480456 0
0.29450674210553 1
0.307412543334202 1
0.32830659663064 1
0.276388135677362 1
0.306292287613867 1
0.307669405805419 1
0.289844110109769 1
0.34481407141286 1
0.276246229042086 1
0.309940798206411 1
0.286711263492883 1
0.284096212933338 1
0.324513050499568 1
0.347180106320849 0
0.330667843508671 1
0.271837292809248 1
0.329775960061115 1
0.310269504220923 1
0.32515264026603 1
0.326609095286369 1
0.316460544691125 1
0.288036470668412 1
0.318225404334395 1
0.31582627339291 1
0.328683326817236 1
0.335754578108639 1
0.285273395097745 1
0.282323000012949 1
0.246101872570343 1
0.319273422905116 1
0.303758093591179 1
0.337300539267004 1
0.310910652396818 1
0.295031141344544 1
0.324222189144841 1
0.288611728470176 1
0.283822553755047 1
0.303527476952457 1
0.317935250843135 1
0.313272404581509 1
0.31236210959547 1
0.307940775455885 1
0.330403468906011 1
0.304632940444715 1
0.285252360220551 1
0.284416794508548 1
0.279940754540433 1
0.283887513681306 1
0.282230368258434 1
0.297310029695789 1
0.287071259042114 1
0.269080193657101 1
0.29636860465477 1
0.298208601121989 1
0.329472178241657 1
0.319454915468886 1
0.340262990280363 1
0.241913865465838 0
0.348772951610256 0
0.305642916642647 1
0.343704772466033 1
0.291420608737966 1
0.297395557849684 1
0.29008662023617 1
0.328491209497709 1
0.316868813722575 1
0.321331431206566 1
0.29461227852881 1
0.309825815035163 1
0.255934721785512 0
0.286180472225257 1
0.314117490508444 1
0.320620352204918 1
0.304763687480846 1
0.307607763365829 1
0.297329028190894 1
0.268465602262641 1
0.349646572278825 1
0.274270857516356 1
0.303969397847972 1
0.295432267392306 1
0.30647305431164 1
0.308087947474742 1
0.303861705730547 1
0.318642838239314 1
0.31221637210778 1
0.348807122276345 0
0.283230021802307 1
0.306141398936848 1
0.326336359495245 1
0.297219167660652 1
0.335296906979529 1
0.287545487039571 1
0.307630245648504 1
0.273938547907657 1
0.319153309557735 1
0.318357597796339 1
0.2987091468794 1
0.280450755813602 1
0.315376097470096 1
0.292584055581087 1
0.332382622609107 1
0.315516307673507 1
0.298142636044399 1
0.312110117447071 1
0.261609186741768 1
0.279897693568864 1
0.287165710231451 1
0.31386601637531 1
0.327399438124053 1
0.317975727827802 1
0.311569177465976 1
0.280078457615152 1
0.28633236959588 1
0.317878182029899 1
0.299760659062119 1
0.278342993830188 1
0.275216570811235 1
0.293665427485612 1
0.310060194056502 1
0.304732111931171 1
0.298598168760919 1
0.281669979774275 1
0.28854008262286 1
0.318679096955692 1
0.30057397820633 1
0.265793717479079 1
0.27205462764798 1
0.340476273799214 1
0.305385697512212 1
0.305682350238674 1
0.308366907220234 1
0.303516019896831 1
0.286819601121822 1
0.295307366149004 1
0.297921198893463 1
0.3024575917851 1
0.309085500212877 1
0.33411245134478 1
0.326837402401573 1
0.312333630390852 1
0.324651509460799 1
0.286533794069668 1
0.273213968652142 1
0.317483672998831 1
0.312299461988477 1
0.277963231672076 1
0.297712215761942 1
0.285891940262612 1
0.275038770106073 1
0.33229294016628 1
0.312528348870144 1
0.292423698844167 1
0.286244351012563 1
0.301737599287948 1
0.272823355400544 1
0.32315754104346 1
0.296242252841461 1
0.291140250311018 1
0.29831758601044 1
0.313922082330104 1
0.300551496691765 1
0.289062961744819 1
0.285574259069272 1
0.327486494174467 1
0.32186529691843 1
0.339731170025563 1
0.316616844982965 1
0.324085263739111 1
0.301897860139123 1
0.290308113401558 1
0.314781069007589 1
0.285862348740466 1
0.292358848992696 1
0.299138781615417 1
0.297208285854407 1
0.319950496985058 1
0.304969366883803 1
0.345101541972445 0
0.341691609937632 0
0.284895024929727 1
0.289126705510898 1
0.324380567731103 1
0.322835546164999 1
0.308937426508053 1
0.274543832733936 1
0.300333234790669 1
0.300107786063386 1
0.303093988554239 1
0.33375413148776 1
0.289852101682214 1
0.31538587801659 1
0.288745084779196 1
0.312573726456121 1
0.305627632116336 1
0.305622874550262 1
0.287159113251988 1
0.322187417437525 1
0.296657755674034 1
0.291458972975454 1
0.349478961561281 0
0.272915281769358 1
0.307584841280279 1
0.320245036188673 1
0.299871538132953 1
0.27000272264131 1
0.303792537897506 1
0.305388419125879 1
0.278835738932767 1
0.250749765080396 0
0.309216890107929 1
0.327660161940097 1
0.314621692074475 1
0.345085128803636 1
0.326446656221631 1
0.307216953785966 1
0.297375589911981 1
0.318457412673447 1
0.299793629416899 1
0.307044286670443 1
0.31043132313761 1
0.288205435251981 1
0.271848814399218 1
0.323623848070167 1
0.292741230344817 1
0.332178675452959 1
0.30900975935768 1
0.288069871826568 1
0.307743391615498 1
0.289012051921332 1
0.286064851901611 1
0.322600847389737 1
0.326190928898369 1
0.277170903545513 1
0.327935265334204 1
0.285256603764475 1
0.308240146358661 1
0.335650128149755 1
0.304239822273136 1
0.330393481562027 1
0.317070473363545 1
0.322723085270545 1
0.326048962865635 1
0.312479625035909 1
0.304855934484315 1
0.303062845550235 1
0.342430706631539 1
0.270836689714184 1
0.336324999753802 1
0.321428541840084 1
0.306673603564195 1
0.280253262759862 1
0.271832115019564 1
0.328942257032111 1
0.326471978349773 1
0.270851549994762 1
0.334576034352051 1
0.271349482493945 1
0.268635423141914 1
0.290732814051193 1
0.310695664518473 1
0.300574114682997 1
0.311218704417746 1
0.286967527957727 1
0.274095906471771 1
0.302152911671197 1
0.287635007889735 1
0.333525536681887 1
0.258532330039626 1
0.316542571570669 1
0.299601676089964 1
0.32011050720773 1
0.329002349734621 1
0.306018948269989 1
0.29096162906344 1
0.306903220785406 1
0.291512091377812 1
0.298749416493673 1
0.31658674940928 1
0.308540879366684 1
0.318719809794145 1
0.286140218405581 1
0.330242532718163 1
0.303686639590193 1
0.313470408198008 1
0.30605533570384 1
0.339369955077464 1
0.275692045217226 1
0.329286633818264 1
0.303094908722594 1
0.315813520022306 1
0.310287762728092 1
0.308649232362128 1
0.310008965899858 1
0.236838306443855 0
0.274267229009841 1
0.312201235435 1
0.283115221146145 1
0.323755232175849 1
0.270067729128369 1
0.317979034977455 1
0.272490653295913 1
0.298396379108896 1
0.329233573041484 1
0.323191011026178 1
0.329124212060766 1
0.323743502777164 1
0.321806147753503 1
0.337272741094791 1
0.310096948292392 1
0.308386106885086 1
0.295595831395588 1
0.31408170638349 1
0.31733698738119 1
0.270386600705811 1
0.294103706556006 1
0.270306143804969 1
0.310351176416983 1
0.238455021397746 0
0.264840965514394 1
0.307391327035937 1
0.257368485447744 0
0.335722539864305 1
0.31350309439229 1
0.312400599980022 1
0.296354358129984 1
0.299819935835844 1
0.29838769922776 1
0.305682251371631 1
0.329747632685665 1
0.319914426113304 1
0.255364678118701 1
0.301650610315494 1
0.286086416672668 1
0.343187768248632 1
0.285873272715351 1
0.328725803478231 1
0.308712254876008 1
0.321987167728541 1
0.309816614096248 1
0.326803408914978 1
0.275627178060517 1
0.313649831207532 1
0.326597996610389 1
0.260301292658505 1
0.304843479020004 1
0.272556334410915 1
0.281945117317773 1
0.299624302302096 1
0.312111961907329 1
0.331820463319755 1
0.329537473403453 1
0.31367025546303 1
0.292264524138148 1
0.284964538912998 1
0.313146261901007 1
0.328355431259163 1
0.34163975976128 0
0.274157620778664 1
0.269995947645802 1
0.296926209469769 1
0.28782541665717 1
0.296314834779301 1
0.315929286324312 1
0.304115939359311 1
0.304468327178275 1
0.299528038404964 1
0.253947045740922 0
0.312183381448199 1
0.339084971668225 1
0.252409285049687 0
0.306548197844552 1
0.309148749473463 1
0.307346582072518 1
0.296572814146599 1
0.320545947779719 1
0.310494417306488 1
0.333883051179283 1
0.367687580612836 0
0.329263000857763 1
0.337803091628928 1
0.350553622150651 0
0.315306414678693 1
0.26345662071743 1
0.32391248418864 1
0.309164054583906 1
0.321558525997557 1
0.330475435067916 1
0.304158377183142 1
0.299134282116038 1
0.319918075962277 1
0.294290879743074 1
0.311856790211347 1
0.275097344486323 1
0.280659957851927 1
0.308424704722975 1
0.3109032606728 1
0.279839652505665 1
0.315681391114045 1
0.254993795122346 0
0.311458655936881 1
0.312313389774809 1
0.258611552659327 1
0.292399977013768 1
0.347842923086066 0
0.323207416237218 1
0.325359044485251 1
0.299308606804039 1
0.299836773098066 1
0.304576458597714 1
0.296447393110011 1
0.279133802518971 1
0.320085698536236 1
0.282013016050254 1
0.259806263212649 1
0.316245180067936 1
0.288098505556336 1
0.274479327918852 1
0.338095194391099 1
0.276047296059749 1
0.274637610142302 1
0.280846893915733 1
0.298290639759975 1
0.309866467070087 1
0.292546560414639 1
0.287152006794681 1
0.295352788272765 1
0.343739477989891 0
0.277011912836073 1
0.292214259385634 1
0.28752101266609 1
0.298704799605682 1
0.291336724188405 1
0.297821127957995 1
0.269630772915353 1
0.314232141127841 1
0.307175886545891 1
0.344459634097492 0
0.313838978426404 1
0.327490271266838 1
0.327062741649546 1
0.272475606347442 1
0.265315024211548 1
0.281271165308337 1
0.276462513610548 1
0.344110913877139 0
0.29119799577346 1
0.323484961699116 1
0.305196239351769 1
0.27812448849255 1
0.290178522170488 1
0.293826048261221 1
0.3153775780963 1
0.28844120883904 1
0.270249679289157 1
0.293060112793386 1
0.323901273204733 1
0.302089491377643 1
0.309529950392505 1
0.301575826601104 1
0.347305664561649 1
0.26549650338848 1
0.314749536752726 1
0.293149504628518 1
0.307600196102104 1
0.270801923549887 1
0.329336966185412 1
0.328542411965613 1
0.28161242355512 1
0.255018031664882 0
0.280499511493248 1
0.311038897849841 1
0.305791924415137 1
0.3202743048979 1
0.340174873775119 0
0.310155119577235 1
0.29005525636134 1
0.313035385484778 1
0.302929967435792 1
0.284388512273868 1
0.295761905418426 1
0.324327969193091 1
0.3158871602405 1
0.284425768285694 1
0.301014823731141 1
0.303880935269262 1
0.335192094996373 1
0.338024197466127 1
0.276562071063879 1
0.290217008879506 1
0.293796041124435 1
0.311721289879807 1
0.30073032719882 1
0.285808546004229 1
0.290977601208213 1
0.258629239570354 0
0.331455531391564 1
0.275590792601332 1
0.275512512256094 1
0.322547672672372 1
0.328317630800035 1
0.337750119646416 1
0.313824389259291 1
0.297715808686128 1
0.297585822749208 1
0.3404270577465 0
0.34575763148146 1
0.309735591500966 1
0.32184982210381 1
0.266058629303651 1
0.301532632465361 1
0.285601864373842 1
0.344104879060036 0
0.275440818810065 1
0.326099232224932 1
0.325742198042717 1
0.329378657057168 1
0.24917767609292 0
0.296253488791277 1
0.246298468936676 1
0.309140542053357 1
0.306738172873066 1
0.31049024034318 1
0.332659487203992 1
0.304064795632819 1
0.300099837075003 1
0.289270746095112 1
0.266616509610807 1
0.287955778365652 1
0.311577340714597 1
0.313988875424415 1
0.366849161867399 0
0.335757146984289 1
0.300130193760539 1
0.300728754047542 1
0.347631828367636 0
0.283017041956943 1
0.316378134779859 1
0.278223022559363 1
0.272805665959455 1
0.286784241797744 1
0.300718287907545 1
0.244216644668568 0
0.276160072412939 1
0.29739839864519 1
0.308273305082678 1
0.317325874211328 1
0.328887997283677 1
0.31345143987751 1
0.307008704912346 1
0.285000759218639 1
0.277861059084583 1
0.296222163891585 1
0.319574223991419 1
0.330896876151084 1
0.312148725554962 1
0.320558730839592 1
0.30286886178753 1
0.287368547479251 1
0.322860378692884 1
0.288460459977823 1
0.293277044850775 1
0.320771705448536 1
0.306721793146371 1
0.31504729955769 1
0.345063063340087 1
0.314902673930247 1
0.289646158565128 1
0.324757318735893 1
0.35480613033306 0
0.314201434422955 1
0.311165806653749 1
0.307194548233721 1
0.3132747025966 1
0.318657305835021 1
0.296528819119811 1
0.327543210877021 1
0.278890535578759 1
0.302719130714983 1
0.293168674165588 1
0.335833819291523 1
0.312819272408902 1
0.279093150524091 1
0.271731523746728 1
0.286714704814207 1
0.290037537943331 1
0.310387320327279 1
0.284443382221979 1
0.272098515452672 1
0.312067118189748 1
0.298864981463942 1
0.302397003676746 1
0.292922687665735 1
0.319077140482532 1
0.322050256523156 1
0.309275117382304 1
0.326497076835566 1
0.294875604758014 1
0.323695860434162 1
0.295988375695099 1
0.293803375130795 1
0.306955582918615 1
0.32924255190349 1
0.314659045633096 1
0.320673669944109 1
0.29897393511455 1
0.313387741423352 1
0.299665262896875 1
0.302687796379308 1
0.272426060194212 1
0.29994472024748 1
0.306166584586968 1
0.2982535884147 1
0.305560510346804 1
0.278671847025797 1
0.292314794010173 1
0.308366573709452 1
0.341578397838801 1
0.299382794108634 1
0.317458863948626 1
0.319938939832747 1
0.343542964856591 1
0.300987872519291 1
0.319283172474584 1
0.263178145581568 1
0.342892558761554 1
0.295693339239679 1
0.269970317622328 1
0.277544058550165 1
0.294544901298745 1
0.305329349734584 1
0.280735699910623 1
0.30366289091332 1
0.264435424055058 1
0.334523117005954 1
0.279301551704632 1
0.288338163080841 1
0.332805703796439 1
0.285411138987412 1
0.31861479794219 1
0.32840733030545 1
0.27899480805184 1
0.326186938436312 1
0.293856189815282 1
0.279952471469729 1
0.309910732033871 1
0.305066034096713 1
0.291346134933768 1
0.309827975236146 1
0.285806531528341 1
0.319200217034165 1
0.308144068769415 1
0.294523651174932 1
0.271266776214654 1
0.290992080840373 1
0.333931745037163 1
0.317188778959479 1
0.289079598995813 1
0.316846603399365 1
0.262576598167652 1
0.305116532491363 1
0.295779078642406 1
0.289974790256608 1
0.32102143976764 1
0.300607218188963 1
0.297917688042385 1
0.292680895534991 1
0.326556241273924 1
0.308568260251618 1
0.273788109196719 1
0.281646706961841 1
0.283758996149424 1
0.321653975709127 1
0.278090527416535 1
0.293571106468608 1
0.279234104175336 1
0.303486632471866 1
0.283076496491572 1
0.307869830000348 1
0.31047634045371 1
0.290861845359805 1
0.331317608491731 1
0.298606537996438 1
0.322075641445991 1
0.290205519946531 1
0.302856791537911 1
0.294849363792769 1
0.324453807387994 1
0.290798648531164 1
0.301014171396226 1
0.316680866958106 1
0.303398157689153 1
0.28419314389456 1
0.346937370592568 1
0.362146620656411 0
0.326944326639844 1
0.325606911626053 1
0.290326538839158 1
0.293904250219849 1
0.288309882132218 1
0.354146322891969 0
0.344435127682058 0
0.306129746599449 1
0.283298632879302 1
0.290456245451965 1
0.319445223029316 1
0.274633271729037 1
0.304523101001883 1
0.30531900106716 1
0.282649528756755 1
0.311746849450534 1
0.304726163491615 1
0.299458957629706 1
0.327252503792203 1
0.284388611129235 1
0.328664950187582 1
0.304754928106484 1
0.28283094699016 1
0.310738030151962 1
0.329504640926028 1
0.309391296772455 1
0.324487176884098 1
0.311481610983232 1
0.253519977268897 0
0.282758885183134 1
0.260929571936726 1
0.31831856522728 1
0.297477578186481 1
0.306765855530985 1
0.287988133066347 1
0.299230337037534 1
0.320635656548758 1
0.326925432906769 1
0.28367616940587 1
0.295240260059625 1
0.267487245358447 1
0.33284726283996 1
0.270455503822593 1
0.293715096263128 1
0.341719551908853 0
0.282474516438921 1
0.312930011854253 1
0.304494083259194 1
0.308104489644564 1
0.307168722535911 1
0.288938214544171 1
0.341430210474678 0
0.271894510002567 1
0.273861046978256 1
0.288227501297119 1
0.316572969272813 1
0.308946040661335 1
0.303992590996408 1
0.308197954661359 1
0.280196754315127 1
0.308461222867706 1
0.294303177324229 1
0.295400643596498 1
0.319677087619352 1
0.324790063954012 1
0.322810574763378 1
0.316366186815431 1
0.31006173574181 1
0.288220275534566 1
0.330151529817369 1
0.284725459201215 1
0.307525596484417 1
0.318539582421834 1
0.299480739613046 1
0.278887951398879 1
0.307748977084029 1
0.312794985568153 1
0.299341972205184 1
0.271022230126664 1
0.304280681478669 1
0.301138283587687 1
0.310872347803009 1
0.345303158394672 1
0.308587857998425 1
0.286462938770775 1
0.307500947664153 1
0.29611111425443 1
0.32758661822178 1
0.297939172949749 1
0.304322075692072 1
0.335201708589258 1
0.262042200992789 1
0.279588161218097 1
0.294940388874727 1
0.289536762649082 1
0.259722599457028 1
0.315041157391287 1
0.298850156920469 1
0.294201418946608 1
0.285196658750467 1
0.289343999990788 1
0.290612626787969 1
0.30544405125801 1
0.303224091041317 1
0.309980386097665 1
0.313513061427269 1
0.287260793296847 1
0.310727753546542 1
0.316359868290169 1
0.308999716001388 1
0.335642183165315 1
0.300178813932559 1
0.332259503848485 1
0.30737159371502 1
0.302619640809172 1
0.287089434888939 1
0.300063652575034 1
0.292309888700624 1
0.279364013592649 1
0.29218388420329 1
0.299769458820345 1
0.285357297008704 1
0.340236616970717 1
0.351102806419961 0
0.311106865776909 1
0.342949568430579 0
0.288417250448309 1
0.280412174243229 1
0.338613351822818 1
0.320350219041452 1
0.29567564748583 1
0.241331425451067 0
0.295422984529915 1
0.342998487721431 1
0.2899061459829 1
0.305426894781276 1
0.348425384391581 0
0.303947771550267 1
0.324021975448674 1
0.310403507437667 1
0.276276594698652 1
0.30401086137817 1
0.305918563380941 1
0.310689773356161 1
0.354378114320437 1
0.316206642004387 1
0.272133730646404 1
0.319802752911791 1
0.276661432738181 1
0.296929304708356 1
0.252151790403178 1
0.323871661693894 1
0.302895479742277 1
0.305550046546895 1
0.340468650537897 1
0.265106517659676 1
0.296581136688098 1
0.30170286408979 1
0.350760792472495 1
0.299445327642908 1
0.308012474577088 1
0.292097968980709 1
0.326466406522052 1
0.288862625485347 1
0.285460344941056 1
0.298936852997323 1
0.29297735418534 1
0.292739455352709 1
0.281247879240155 1
0.310403914060609 1
0.321406579854226 1
0.334628657130269 1
0.281271785670545 1
0.264011429949754 1
0.267990172325525 1
0.276695116219889 1
0.288642544860228 1
0.331797154064335 1
0.322656104814986 1
0.32274165307039 1
0.375705140174568 0
0.357714314832448 0
0.286742904816867 1
0.269205786026005 1
0.345749145327931 1
0.308030900771224 1
0.313270899433876 1
0.302685099199548 1
0.296094888681425 1
0.275274042552065 1
0.341396616027473 1
0.282910142149633 1
0.261291566021018 1
0.335827072149202 1
0.301373645492655 1
0.323265364308359 1
0.295923164891288 1
0.315587340929309 1
0.31041716395047 1
0.289924099415232 1
0.295531242020306 1
0.290841219667337 1
0.29666141893952 1
0.261601691266017 1
0.287272832905569 1
0.320275745025454 1
0.305107181969789 1
0.279435693996037 1
0.306683627286273 1
0.291619248919557 1
0.280904486920635 1
0.285668385615458 1
0.309337388385126 1
0.262168779724544 1
0.326699069436452 1
0.32513954386452 1
0.312671686055413 1
0.325211198152299 1
0.336134751590788 1
0.312221316023989 1
0.2967499762345 1
0.312980251437293 1
0.265087887021073 1
0.281334211881682 1
0.322217775304777 1
0.305041270170095 1
0.272372920726428 1
0.369319184555158 0
0.306959768866941 1
0.288018399798399 1
0.287630295225051 1
0.309191973393195 1
0.293863001546571 1
0.271770558999906 1
0.341101973558682 1
0.294162890007729 1
0.304245988558656 1
0.369573453578427 0
0.334762288536 1
0.342878070462796 1
0.31988459670294 1
0.287102554140167 1
0.300968320081784 1
0.302371519845595 1
0.295319784297261 1
0.283158427851883 1
0.28627105729714 1
0.297403073352017 1
0.332904581732183 1
0.29283957054951 1
0.272800559310118 1
0.309819189501683 1
0.330224538659386 1
0.326055791186154 1
0.274861520296826 1
0.288060405150441 1
0.295956433783469 1
0.314316825290706 1
0.305334975080122 1
0.289610826371825 1
0.329816669019436 1
0.3411264929444 1
0.302934651648787 1
0.286457303165863 1
0.277375509767696 1
0.311815784111908 1
0.331351631218469 1
0.309318782898917 1
0.309338745164108 1
0.295558325368596 1
0.312018737332293 1
0.297355348204953 1
0.285242243244842 1
0.363722857320141 0
0.320481874874082 1
0.319617004474594 1
0.279301233239558 1
0.306048922615196 1
0.328850170924874 1
0.350591410786369 0
0.303511729860616 1
0.310582347003742 1
0.32947653279178 1
0.282896569311004 1
0.304397443371839 1
0.29230423587473 1
0.322243070458083 1
0.324182619128165 1
0.314709521123538 1
0.302024753260839 1
0.341544498174574 1
0.316312963941332 1
0.308167277509907 1
0.315445406475708 1
0.345246775720186 0
0.320379314201221 1
0.324406537762517 1
0.27883142173519 1
0.295751740666235 1
0.31387131054034 1
0.315436373220521 1
0.293133163444272 1
0.317264758569173 1
0.309754363227075 1
0.314900435901718 1
0.352561085641619 0
0.278674431244228 1
0.294315219765935 1
0.266740332741629 1
0.292797099038212 1
0.288383009787828 1
0.315454393278395 1
0.26034332373937 1
0.290906211879764 1
0.301808814371565 1
0.296024270408659 1
0.339654949456077 1
0.289739903077218 1
0.322783620351822 1
0.310380961927222 1
0.290302879090374 1
0.2991771386159 1
0.290431547922976 1
0.302118318046518 1
0.336584928080877 1
0.302783958086943 1
0.296765988602863 1
0.256232683292264 1
0.294337124916394 1
0.324490494527439 1
0.323939972629593 1
0.330606533060373 1
0.294802055565146 1
0.306514406249452 1
0.298090317769385 1
0.293606291678353 1
0.304426526005594 1
0.230539979068215 0
0.33621563995268 1
0.27515296698634 1
0.290230437374945 1
0.308948923627604 1
0.296984632497007 1
0.279646165275839 1
0.307251208030956 1
0.326431945618159 1
0.313323321376409 1
0.329102229137435 1
0.301223940712079 1
0.301808647691624 1
0.310359974282116 1
0.279335178474822 1
0.295399074027774 1
0.304873712737364 1
0.344330352474074 0
0.315988489048565 1
0.282332567174025 1
0.292852064106479 1
0.286553869192467 1
0.286703464930961 1
0.345729261896036 1
0.332272316599244 1
0.307184778375666 1
0.310749971846569 1
0.293309349019722 1
0.32977817792134 1
0.290150860519301 1
0.302354872337066 1
0.279709731055389 1
0.30593750896874 1
0.280362085118437 1
0.298177717373713 1
0.313539280349682 1
0.270328127438304 1
0.344262048303313 1
0.302719059911633 1
0.318824532105055 1
0.252283198593801 0
0.295248984823919 1
0.288076798225821 1
0.278960831455371 1
0.32760531894841 1
0.325164441552092 1
0.334210273486654 1
0.312934919199666 1
0.278972947406746 1
0.270447703323501 1
0.300568078663501 1
0.323321245424284 1
0.319068002098285 1
0.327764671543042 1
0.285763615527399 1
0.274970251053715 1
0.306044938974422 1
0.338319727700368 1
0.286927879260784 1
0.308771566446037 1
0.308444932580055 1
0.304795346532461 1
0.312436545495344 1
0.270501215049871 1
0.275878393167202 1
0.32168748024508 1
0.318268549044313 1
0.260236359955857 1
0.315267476049274 1
0.282836163940527 1
0.310602336997881 1
0.319116523523423 1
0.323822723239608 1
0.290287486776854 1
0.304864243443758 1
0.304258508215167 1
0.333645430800243 1
0.286783619662448 1
0.296174700293338 1
0.330664812756694 1
0.301036609169939 1
0.300808962634623 1
0.271728826335235 1
0.305756283099977 1
0.281876061195452 1
0.294514803264756 1
0.29343423489055 1
0.321179394089462 1
0.309796122883447 1
0.324687144556046 1
0.318949284315545 1
0.325462680800759 1
0.356554652451668 0
0.292319734535069 1
0.277378020535545 1
0.306559091919786 1
0.327112896615046 1
0.302076176311522 1
0.31175326891398 1
0.314761334336908 1
0.296791888163371 1
0.322329451279562 1
0.333582914738211 1
0.315001318032129 1
0.279258412887959 1
0.277957203495586 1
0.302807531403163 1
0.32689250698604 1
0.321424673838204 1
0.307750624799701 1
0.307776055366231 1
0.290197083377039 1
0.272086242165605 1
0.257664171762453 1
0.344585951133088 0
0.327102334206753 1
0.300344779879826 1
0.332989837640317 1
0.311682051909104 1
0.295505131123999 1
0.304389484649968 1
0.271552380280464 1
0.292835292803081 1
0.310345343375255 1
0.282187132454054 1
0.324068354113931 1
0.268779871094493 1
0.286523022928756 1
0.291043924646791 1
0.316161427969771 1
0.344861077260771 1
0.328902094938338 1
0.282337909464442 1
0.303493462484447 1
0.299059731370465 1
0.310787909207349 1
0.300988793472819 1
0.31131624797772 1
0.328267748268489 1
0.279941578901933 1
0.309047674895342 1
0.298709681762716 1
0.294540230617264 1
0.317394977932696 1
0.278354332043557 1
0.339440707268797 1
0.290048549209064 1
0.312063527706646 1
0.315975008186199 1
0.253898081074285 0
0.33340161103773 1
0.297426706202755 1
0.31584233986093 1
0.29004298057765 1
0.328634315598352 1
0.288373131160123 1
0.268689854697437 1
0.301696490005177 1
0.296801010120837 1
0.27202640222408 1
0.313228945590323 1
0.260617732423024 1
0.321467026725286 1
0.276904414703182 1
0.298986580112318 1
0.312312724922717 1
0.288847558747934 1
0.305239098159718 1
0.30329206431671 1
0.306257392710329 1
0.271553813026614 1
0.293560270268193 1
0.301960307484968 1
0.27746419001011 1
0.301656905073832 1
0.300742178171383 1
0.309797564740776 1
0.286777061549751 1
0.305221712971693 1
0.305258423522304 1
0.288430045873499 1
0.299188412552311 1
0.28302829218513 1
0.280116495432396 1
0.317878326698092 1
0.294825089097655 1
0.291048964838818 1
0.337695925515256 1
0.330215329236155 1
0.299642934324347 1
0.308152866398028 1
0.298069806256697 1
0.308901838059618 1
0.351862695400059 0
0.273046898271534 1
0.332073783373902 1
0.302506128169363 1
0.300960787198353 1
0.30937428747354 1
0.327082109257747 1
0.29419123239701 1
0.289918899160415 1
0.270835095234578 1
0.300434623737575 1
0.315984190264164 1
0.287268004352723 1
0.314090360044591 1
0.314086586219111 1
0.299356211026286 1
0.300549181211487 1
0.26560345726506 1
0.300363242011994 1
0.257787436788707 0
0.300252221601864 1
0.280524668684997 1
0.320447575636991 1
0.254215379240763 1
0.288992086469562 1
0.325774103257569 1
0.312719737722243 1
0.277314311535823 1
0.325943564769776 1
0.27974964844269 1
0.293193217057684 1
0.319982242834094 1
0.317882838770844 1
0.255972045364834 0
0.331622663436257 1
0.333392444079545 1
0.316346229766933 1
0.282685606230156 1
0.276559643452565 1
0.301655823216026 1
0.314926736221009 1
0.309171532147927 1
0.317623814459508 1
0.300657458674231 1
0.302272336210327 1
0.314022683525862 1
0.297203422917026 1
0.30656694320019 1
0.290639254370903 1
0.305347298917863 1
0.29610540036837 1
0.261015988031176 1
0.338090208517184 1
0.303486028712302 1
0.336888308829527 1
0.308553659639158 1
0.338603618409165 1
0.346397512116881 0
0.284105914602319 1
0.337190306507287 1
0.328328569681566 1
0.302260424126591 1
0.275000875549043 1
0.31195954874292 1
0.281445239546008 1
0.339398283020468 1
0.310324358777464 1
0.276051478864578 1
0.276079796382933 1
0.300699613108531 1
0.323788937444559 1
0.316219320314857 1
0.284907320809148 1
0.332279491863677 1
0.295981356862161 1
0.308495902857972 1
0.266424930079961 1
0.319623858370799 1
0.275371034927845 1
0.30332716147721 1
0.298932299914672 1
0.32111825673399 1
0.305588397442281 1
0.321066068300699 1
0.300374930654819 1
0.295307269344167 1
0.337716553149981 1
0.347940147058458 0
0.32046227521718 1
0.31034478438538 1
0.314073304079728 1
0.31736942403869 1
0.326314056764313 1
0.32233105284765 1
0.306393038527588 1
0.271727937105007 1
0.320392516329342 1
0.327130182327193 1
0.328092019804191 1
0.300115323694579 1
0.297538968208675 1
0.292527806060269 1
0.297636128823822 1
0.311166308981504 1
0.296287264455343 1
0.310018969960421 1
0.310452721826591 1
0.289921508099561 1
0.296465110181612 1
0.321425051841584 1
0.341871587072004 1
0.308776473921634 1
0.311709410505633 1
0.340929617638617 0
0.287132975131801 1
0.283883514500542 1
0.307862496045247 1
0.303039240408715 1
0.284903738772215 1
0.321097449288902 1
0.322580049897091 1
0.293490712353026 1
0.31143060202087 1
0.312500312723891 1
0.289662295032888 1
0.31995861369499 1
0.311950481520031 1
0.314355756962094 1
0.306895054823612 1
0.3004081449021 1
0.29194872797587 1
0.344778798127219 0
0.322960854040882 1
0.328948017019689 1
0.302334122229996 1
0.287939605595013 1
0.30045130181291 1
0.29613291161543 1
0.298144866126629 1
0.25988016301814 1
0.27615784819197 1
0.318631239585265 1
0.288733027247349 1
0.298833995319597 1
0.335006958533857 1
0.280810055951827 1
0.29390528634805 1
0.299746216602967 1
0.293606567233424 1
0.302933427419259 1
0.305257208855016 1
0.270137829604844 1
0.310355471753204 1
0.278531603883245 1
0.294270266499312 1
0.322984326557707 1
0.275187695041924 1
0.299971465068497 1
0.339569408658603 1
0.286617916059194 1
0.310664080447115 1
0.322011198586861 1
0.335780716115642 1
0.322515995930185 1
0.335901551331452 1
0.340775829746315 1
0.303756616187981 1
0.313285022320913 1
0.271062189040776 1
0.298761676760902 1
0.301759793804925 1
0.290118905252081 1
0.264276727046747 1
0.292632107961168 1
0.290373067933116 1
0.306937066693895 1
0.296240415698239 1
0.317533256334244 1
0.285452603762427 1
0.288668933915861 1
0.303531924323813 1
0.345154731136181 0
0.308464824710295 1
0.308262364743192 1
0.29363641733901 1
0.309723580092655 1
0.251798819410053 1
0.301762723218579 1
0.260505251942848 1
0.324726763263393 1
0.319592343163123 1
0.286705926353458 1
0.26377181428816 1
0.282434064644482 1
0.280391536970773 1
0.323175210117083 1
0.295277140320149 1
0.289553711204993 1
0.280705049163667 1
0.317693804464392 1
0.296516547981906 1
0.280938238038481 1
0.323730080135106 1
0.293357054940883 1
0.305867400511663 1
0.307734321032803 1
0.326639975222245 1
0.264451522214191 1
0.252505935147947 1
0.333075696188026 1
0.280980915708246 1
0.27617974531719 1
0.322545764243582 1
0.294952486568941 1
0.304367232666241 1
0.260027406870065 1
0.30863291908436 1
0.323124316711954 1
0.28193024458221 1
0.284964640384561 1
0.266947496061425 1
0.286143046631105 1
0.304312341003309 1
0.283921947506408 1
0.288227238674973 1
0.333555235418358 1
0.292663722501057 1
0.282767073613882 1
0.303529603370366 1
0.310466930590704 1
0.296956107931112 1
0.351792627296961 0
0.308337817696371 1
0.347077566598553 1
0.293619141240683 1
0.311369975643804 1
0.316279769070049 1
0.312376413876665 1
0.29380223160814 1
0.275510026343854 1
0.30982914386289 1
0.285158672881773 1
0.286093552943875 1
0.322556186646649 1
0.348308273704984 0
0.271791881426465 1
0.332375976422156 1
0.325465736247526 1
0.280768172785171 1
0.314453311694512 1
0.291615989784711 1
0.298668549422 1
0.320689053903183 1
0.328842348930683 1
0.259612939596877 1
0.316536924412507 1
0.349568033832389 0
0.330611895953641 1
0.293652366849322 1
0.308666197284096 1
0.29246532794369 1
0.287136677207358 1
0.298427696454225 1
0.302590059366306 1
0.290729790508104 1
0.288476620701348 1
0.312215903668 1
0.32510961443279 1
0.28330847182609 1
0.294250247860461 1
0.309876416434755 1
0.324232323261589 1
0.329677144236244 1
0.309615975206245 1
0.29958960354332 1
0.284116614748495 1
0.299766626653201 1
0.304758249654396 1
0.31025980417173 1
0.318964906267455 1
0.318236997863962 1
0.350855595614265 0
0.293774733660753 1
0.299632593683293 1
0.339892215354714 1
0.297932015732487 1
0.287280818275298 1
0.298432480709957 1
0.301136357334551 1
0.318125953937254 1
0.27171782651458 1
0.303884511999216 1
0.293951956990379 1
0.323497670383501 1
0.350922222366308 1
0.28553773469729 1
0.264936859463322 1
0.325747611641625 1
0.29944357134714 1
0.328047509447562 1
0.306351882515275 1
0.318502228462786 1
0.346644671416219 0
0.260839433119537 1
0.286036481726071 1
0.264562782463534 1
0.293657318568259 1
0.310227658115543 1
0.282828274497259 1
0.300383983112082 1
0.284898540842502 1
0.31439641909927 1
0.280257799082511 1
0.316048662913927 1
0.257885032365691 1
0.313077371137746 1
0.31987129136 1
0.30821106484992 1
0.293444088415501 1
0.312309861090264 1
0.288452027475862 1
0.28058164820491 1
0.282243117891848 1
0.292317138172714 1
0.308256625082369 1
0.326175181724867 1
0.322683257645198 1
0.317393911494064 1
0.305390051116882 1
0.31520775843719 1
0.294532337219049 1
0.310667025770207 1
0.2927950202623 1
0.268320670387403 1
0.309962585020654 1
0.304624431835214 1
0.293815300850261 1
0.299824686930287 1
0.346031025105036 0
0.294074470803377 1
0.283105987697622 1
0.307778322287021 1
0.279654516536889 1
0.298988005322019 1
0.274117271830047 1
0.28666954445231 1
0.334404615975984 1
0.289216797198844 1
0.309328632424229 1
0.315988826859844 1
0.301405766227036 1
0.307320356814983 1
0.300347226560117 1
0.304790679330161 1
0.321947862987642 1
0.282321111533747 1
0.307951586912626 1
0.316793977517755 1
0.307481325482896 1
0.343429438496865 0
0.274449523957205 1
0.325432860038434 1
0.32476611177466 1
0.346495698674699 0
0.309564222201844 1
0.313196432083476 1
0.30193622975749 1
0.323633965680741 1
0.30230332232284 1
0.300182851453077 1
0.327229458924175 1
0.295772608201306 1
0.332576556501078 1
0.311966690999596 1
0.283758130932687 1
0.293925188679891 1
0.306277064941004 1
0.314167050825643 1
0.314359886112067 1
0.324373807656827 1
0.292876162520544 1
0.347703510640614 0
0.331892384648445 1
0.286971199890421 1
0.328850321105812 1
0.302671847450991 1
0.328522218134155 1
0.295739072055074 1
0.343280107925575 0
0.298072001243509 1
0.298712248956813 1
0.308778224732238 1
0.298830164321242 1
0.288018903890251 1
0.309922524606229 1
0.259895375920084 1
0.294926425323439 1
0.268833906805067 1
0.319416070466172 1
0.299930388836958 1
0.299508973571004 1
0.297390392236335 1
0.29395173468631 1
0.247937966126781 0
0.255589680597701 0
0.319936794147156 1
0.290120847444459 1
0.317335815177515 1
0.28310621876689 1
0.327663267293577 1
0.243184747824729 1
0.343453665021773 1
0.276164570118394 1
0.301858680989512 1
0.327058588636846 1
0.311015193591842 1
0.324285858059283 1
0.327580778292509 1
0.342905168889259 1
0.309475268650247 1
0.314431863146168 1
0.286833623695303 1
0.327801543927069 1
0.30789522162199 1
0.322342969245699 1
0.32315189549094 1
0.337580519686466 1
0.278072804855132 1
0.324051571756683 1
0.26094133165035 1
0.312998553385414 1
0.276969804175503 1
0.318863927464365 1
0.299558593423507 1
0.295052291026736 1
0.299443005691284 1
0.334940701576705 1
0.321546100248783 1
0.323752715997507 1
0.291377080332189 1
0.309690097135035 1
0.301801667157383 1
0.299545563839549 1
0.345577079375957 0
0.279609671213898 1
0.300607577191135 1
0.296658304748579 1
0.300369562357882 1
0.341950624549418 1
0.280202114301007 1
0.267109303652059 1
0.30133744100452 1
0.297231009481379 1
0.304131708818564 1
0.304622187094002 1
0.276418700466673 1
0.321744554929102 1
0.360477031652301 0
0.317383928893278 1
0.319661531687108 1
0.301486566078921 1
0.305310972929933 1
0.322888215776005 1
0.267755545452003 1
0.31369908337559 1
0.333466135353334 1
0.320827117841094 1
0.291853064444485 1
0.314371903763822 1
0.305161842985393 1
0.311918544372366 1
0.337790888207553 1
0.296624811955287 1
0.283743605525606 1
0.243795843113611 1
0.280866697600506 1
0.317881810167713 1
0.361800898344313 0
0.334544041944301 1
0.308096551440687 1
0.299379015819791 1
0.310015394442796 1
0.295203592718812 1
0.288760916974294 1
0.313520821002783 1
0.287595877798388 1
0.296272731761528 1
0.314185814685304 1
0.303729855018728 1
0.267171861710457 1
0.290073263857767 1
0.29817247494192 1
0.34556501048273 0
0.325960344981388 1
0.327882594273155 1
0.308694182025916 1
0.294359310256726 1
0.317837920251472 1
0.261714930395868 1
0.294441567933132 1
0.316319176041073 1
0.288977251534785 1
0.28034999766342 1
0.297113665737035 1
0.31946309723723 1
0.326782472683887 1
0.31826489631457 1
0.318111518199868 1
0.3278845505707 1
0.367044933249952 0
0.306613753247046 1
0.307024493332407 1
0.313977733340082 1
0.283194342623459 1
0.310280583898874 1
0.303016497176898 1
0.282750534006314 1
0.279114665388934 1
0.333072806936798 1
0.292350938519272 1
0.298423332924505 1
0.288969651322477 1
0.308121825140036 1
0.287239798254454 1
0.300929154633664 1
0.316492369275328 1
0.288828666872235 1
0.318105182401523 1
0.288611345980731 1
0.285927131534405 1
0.25671588515298 1
0.254307114011503 0
0.286497840244706 1
0.334749790001631 1
0.308067121033838 1
0.2670285384754 1
0.314589916331229 1
0.295870707980196 1
0.361956477520027 0
0.308389280371065 1
0.298181598343037 1
0.324589410911749 1
0.301394322041145 1
0.301826486589181 1
0.303665711404571 1
0.337182238694764 1
0.31222343711312 1
0.28787183671937 1
0.319206614894137 1
0.322696979573219 1
0.302618780214024 1
0.297769359388958 1
0.320736392039682 1
0.304520528033775 1
0.31104876560364 1
0.311638118185874 1
0.322159564482438 1
0.321804601360053 1
0.304428737862813 1
0.350506157976779 0
0.335349704988959 1
0.297292050779088 1
0.351448623748504 1
0.291293786080434 1
0.269716102594916 1
0.326153467435945 1
0.28190054430463 1
0.27539685178786 1
0.292421948849754 1
0.311492571521018 1
0.250483582132239 0
0.325438175164448 1
0.279079671621191 1
0.327155148054045 1
0.303204288861852 1
0.309798096561764 1
0.317172438341144 1
0.296004906456008 1
0.290599131558549 1
0.261895977739151 1
0.291691927356465 1
0.30540945242792 1
0.270203843242108 1
0.320808200440332 1
0.280025654820099 1
0.302774263021749 1
0.275950414785272 1
0.357268203293317 1
0.339791820379843 1
0.326833983133794 1
0.331473086623002 1
0.27148696378564 1
0.2932323954462 1
0.316843248054595 1
0.264048123073303 1
0.291000088088395 1
0.30589233822748 1
0.318251351492766 1
0.324292404371708 1
0.270614179573489 1
0.296176204645811 1
0.278109930859388 1
0.269127512530097 1
0.295408588975772 1
0.337798374712093 1
0.312654738620643 1
0.326247612281151 1
0.316518008733847 1
0.324965525256297 1
0.31958253377354 1
0.304536832640237 1
0.340995363753382 1
0.3264402404573 1
0.286973911905159 1
0.280934751562868 1
0.312820217649505 1
0.315892943196447 1
0.299140473526594 1
0.347232601277409 1
0.31004290211327 1
0.312269444480774 1
0.293916928326851 1
0.29070715877844 1
0.281849899642448 1
0.319458699682545 1
0.304119292884132 1
0.308329906776548 1
0.302045258264867 1
0.264449222878163 1
0.278646472893922 1
0.335822662268749 1
0.332172598807408 1
0.321329458953373 1
0.281686109338489 1
0.316936773082932 1
0.300255762329104 1
0.316613011365293 1
0.306071960107517 1
0.310742924421314 1
0.279916104345414 1
0.316680015285847 1
0.291159243291115 1
0.304352453079014 1
0.317119424973738 1
0.301140833878843 1
0.27957719422819 1
0.279652521201443 1
0.33233180728075 1
0.29860086541155 1
0.327143479893279 1
0.289977401227202 1
0.288290887659722 1
0.314404113151585 1
0.335863038684926 1
0.28766476173421 1
0.291719279167449 1
0.314162476149394 1
0.34721205521146 0
0.297182211327751 1
0.32789086600633 1
0.291790901473736 1
0.287701108581656 1
0.316850452419921 1
0.345129585847354 1
0.310260441267529 1
0.271512377409796 1
0.306672326204894 1
0.339123633718504 1
0.326861180324159 1
0.296619463933225 1
0.285815644286865 1
0.282379963035238 1
0.300882477044725 1
0.339869502896761 1
0.311397212412036 1
0.30214356269379 1
0.303253074853965 1
0.282893273785184 1
0.33845575047077 1
0.310588673189848 1
0.258469787356606 1
0.301110310255523 1
0.341737189631489 0
0.325860402978169 1
0.32453076078269 1
0.315026035525272 1
0.263761749728672 1
0.293332697880722 1
0.330405415769648 1
0.288187941957743 1
0.30636516060201 1
0.314853398905989 1
0.271751935061475 1
0.307735595617177 1
0.274461876788723 1
0.304299764296359 1
0.33896353775523 1
0.318557993093613 1
0.28608779830901 1
0.258060732452957 0
0.312941575164162 1
0.287735173652946 1
0.334562903502359 1
0.311805817706751 1
0.333950838422857 1
0.305575329017965 1
0.274199053361101 1
0.307470377125566 1
0.300206677236044 1
0.310513813706856 1
0.292838298690291 1
0.29300250487881 1
0.322662693320971 1
0.289590955018898 1
0.292146311444872 1
0.294730268063708 1
0.274290974578713 1
0.299198124795403 1
0.313201408514943 1
0.323426431109095 1
0.316024881371787 1
0.272965502458312 1
0.323400752612703 1
0.296997439182595 1
0.308926147222985 1
0.293848612993218 1
0.296072687447642 1
0.292942875159145 1
0.280502412843847 1
0.315090826238207 1
0.292867267036445 1
0.274737688560204 1
0.283615657516297 1
0.260092129964257 1
0.297678054817929 1
0.319052951168285 1
0.324536515228657 1
0.291602194173821 1
0.302000079183011 1
0.297241215622965 1
0.319360280077589 1
0.266513697203815 1
0.283034077677704 1
0.301248574268551 1
0.323798648133938 1
0.325236835396032 1
0.254539117762723 1
0.298067968129048 1
0.288154458529745 1
0.28627862663447 1
0.25894043550787 1
0.316303923601194 1
0.334254992418845 1
0.317137803990026 1
0.310196129645123 1
0.305896774003548 1
0.306912187572532 1
0.338126427014467 1
0.349556499604555 0
0.283350976223955 1
0.306610408882868 1
0.277738768972133 1
0.342156889621119 0
0.304817786486624 1
0.315716325528555 1
0.2860902116487 1
0.280153814327811 1
0.296246663019691 1
0.304520711533809 1
0.329504583317131 1
0.258384340072453 1
0.344520072924387 0
0.322668221479745 1
0.294268554860508 1
0.318755895239976 1
0.335694315863616 1
0.302620777414198 1
0.334954772367504 1
0.289665635372934 1
0.31130901258745 1
0.312098595682581 1
0.29436419315833 1
0.336662973847945 1
0.30359748648084 1
0.324681253857337 1
0.284025618750508 1
0.31163445443231 1
0.320087634169765 1
0.291106338304843 1
0.315793793044881 1
0.329345683185005 1
0.301352627893356 1
0.296607542913344 1
0.286674469336855 1
0.292249997653892 1
0.288440685765504 1
0.316786123433428 1
0.329233344825622 1
0.29910958521217 1
0.290749079476245 1
0.298805223984744 1
0.294640916882225 1
0.275644377962084 1
0.298601710076785 1
0.302543861302294 1
0.34178399792227 1
0.324195137823104 1
0.353614954169934 0
0.324771050567136 1
0.357636652582675 0
0.336476271520429 1
0.311404195835044 1
0.3228439235409 1
0.299609611093722 1
0.305227763687978 1
0.326276095648278 1
0.294361478103617 1
0.351420363260544 1
0.236354548932553 0
0.326101585134351 1
0.309850996509245 1
0.325665624748474 1
0.303115391450365 1
0.298051778492018 1
0.319066205261053 1
0.315522256674765 1
0.301434027227633 1
0.312810893139251 1
0.341582857386276 1
0.303318373985461 1
0.316876799716058 1
0.299110661567275 1
0.295536878262801 1
0.283879431485586 1
0.313012952462066 1
0.290423106885476 1
0.25929265485467 1
0.272767685062064 1
0.310912602721205 1
0.321908528201288 1
0.323223272922872 1
0.328867307733694 1
0.287569651780815 1
0.25576199447748 0
0.278865782826856 1
0.275341835749629 1
0.328867249881911 1
0.283969315207842 1
0.286542604261986 1
0.300510333600976 1
0.288770299373752 1
0.325350109251658 1
0.300057611104575 1
0.304094201115769 1
0.291455675548408 1
0.310953339364662 1
0.303589078718562 1
0.32517071787966 1
0.345802582081494 0
0.303619521694674 1
0.346561669739747 1
0.315232740437115 1
0.299305514461995 1
0.307249841663846 1
0.295346734292347 1
0.260350046326397 1
0.314280507635944 1
0.285771194706955 1
0.320461424420331 1
0.282335732612994 1
0.319256235259976 1
0.353743887012131 0
0.282991943047541 1
0.30820035561579 1
0.285547999794987 1
0.325850629068097 1
0.291094873444244 1
0.270072704827647 1
0.311229451607913 1
0.326816465814193 1
0.316308022110912 1
0.300082660347502 1
0.260573561283042 1
0.296254832349233 1
0.3042643906055 1
0.329629611886339 1
0.302622671254352 1
0.300307157063424 1
0.314736051511257 1
0.272087788082007 1
0.279804663511182 1
0.34685219479831 0
0.330637335416083 1
0.292351789359821 1
0.308359469762023 1
0.336745566714953 1
0.300105985280871 1
0.272365997158426 1
0.306603528417794 1
0.325262065718232 1
0.304483580297118 1
0.320835319698728 1
0.297871897866481 1
0.351382906680883 0
0.334374884798141 1
0.287392791059944 1
0.287638958200173 1
0.29028353578249 1
0.280334962969346 1
0.300561735609765 1
0.311808772247874 1
0.276656398636235 1
0.318619393502861 1
0.274484242799302 1
0.304957153842059 1
0.322311959820986 1
0.297589120339533 1
0.290725193818396 1
0.293182657313132 1
0.31360189080335 1
0.330309443897273 1
0.291847763898539 1
0.288791629130276 1
0.322379395106392 1
0.300295362262386 1
0.297172505679295 1
0.300750024082259 1
0.269533888122729 1
0.298488312567912 1
0.343941801598629 1
0.300385753640516 1
0.296994982487155 1
0.278312053639052 1
0.318887310099642 1
0.309382081379654 1
0.303599111887349 1
0.311653702997076 1
0.295001237187278 1
0.29311803591543 1
0.299480622630344 1
0.303973912867989 1
0.299353904364826 1
0.339879184063327 1
0.313314965926975 1
0.295263325549661 1
0.298607483986103 1
0.307878966016961 1
0.291561046323989 1
0.293423909404136 1
0.331799908954956 1
0.350888052460296 0
0.305362656040176 1
0.317834170755677 1
0.285898337634133 1
0.291447213921141 1
0.317480659629501 1
0.324311460312502 1
0.338457895217798 1
0.328548590791511 1
0.252514391008766 0
0.312861177558625 1
0.3037397207703 1
0.323145808160293 1
0.308877184241564 1
0.272155519790221 1
0.274280988144486 1
0.29661256078388 1
0.287500876617711 1
0.337905887406569 1
0.273258818356818 1
0.279296990093863 1
0.274337355622952 1
0.301224790050524 1
0.312580598269216 1
0.334171582216601 1
0.304537924377849 1
0.291884860096945 1
0.28620280018269 1
0.343922215553417 1
0.317137109689201 1
0.297307693265351 1
0.342033891675512 1
0.284861901495062 1
0.322956246069375 1
0.345933155358254 1
0.298796382557422 1
0.296455108997056 1
0.300367123353985 1
0.301670515228644 1
0.313951506298723 1
0.275834311781137 1
0.276507383790889 1
0.304285351599074 1
0.296124604662119 1
0.310960544511267 1
0.336189511626551 1
0.296042455181782 1
0.334307011327823 1
0.297861045627895 1
0.306924357681453 1
0.287522261766151 1
0.320915609701332 1
0.294711228723731 1
0.319495051252221 1
0.343924554370155 0
0.261312614616683 1
0.292324691582826 1
0.316424954014113 1
0.301497986174093 1
0.306064690955394 1
0.32286110063302 1
0.30842921875022 1
0.334830299720152 1
0.312916237791364 1
0.286137318366049 1
0.269962277867427 1
0.332194986715045 1
0.328592509936768 1
0.261766562394826 1
0.308423621306557 1
0.324000066726612 1
0.295855854399836 1
0.313472051705012 1
0.280627535402693 1
0.324628884012944 1
0.312143688592295 1
0.280087760194927 1
0.284378371996784 1
0.293394100132986 1
0.277766312191994 1
0.301256744071308 1
0.315249098365976 1
0.290153827091921 1
0.321028228997569 1
0.261386377607174 1
0.330824349433642 1
0.274869855187765 1
0.279510153718532 1
0.290382726553579 1
0.302913304065645 1
0.294802679166126 1
0.339734833791045 1
0.296200596445072 1
0.320123136124305 1
0.30601107320712 1
0.284630826109092 1
0.311651233711056 1
0.284525807926772 1
0.310653355738732 1
0.314968753312491 1
0.295038143579134 1
0.30263116738477 1
0.271246811339423 1
0.29250553285113 1
0.308693636467088 1
0.304180654042658 1
0.282873525982644 1
0.301233726031932 1
0.325751797044275 1
0.300488039951273 1
0.296475165181286 1
0.301564417759977 1
0.2931992847476 1
0.297148358305765 1
0.294142720209804 1
0.301601872460547 1
0.307804357234068 1
0.290668774868101 1
0.295525124976526 1
0.31727552211064 1
0.315431693285081 1
0.302589545932707 1
0.274469986601841 1
0.351505881875982 0
0.2827526874156 1
0.266216601849237 1
0.304464649529078 1
0.281482297855704 1
0.286939579211047 1
0.336486187285477 1
0.338444268529359 1
0.310788299841349 1
0.307006711534109 1
0.276107142148692 1
0.296960290338618 1
0.309725190654995 1
0.299489872249655 1
0.26232930317514 1
0.350688933237696 1
0.296264701055319 1
0.293516039631449 1
0.298749951833963 1
0.346215947424268 1
0.284867930246254 1
0.284770702506717 1
0.293445186215827 1
0.330191066892028 1
0.299453086863005 1
0.310916874297585 1
0.307704383033374 1
0.324653205881846 1
0.293284640503613 1
0.316270538084196 1
0.306789528942734 1
0.324714652392102 1
0.282428607670738 1
0.301211315592801 1
0.288636399127237 1
0.350723127585798 0
0.343593461084618 1
0.31914840408732 1
0.314035477651093 1
0.297708881150342 1
0.316065325390625 1
0.334225881119783 1
0.331892791224745 1
0.363794636415168 0
0.295788865711568 1
0.325843318167481 1
0.319224310302125 1
0.308851449334467 1
0.334459426274669 1
0.31157180316116 1
0.324558814359873 1
0.331697425724385 1
0.323892697543582 1
0.298762506996409 1
0.33725109589797 1
0.318365856283558 1
0.323117928443169 1
0.303119204858147 1
0.319107538938847 1
0.30962002994743 1
0.28333975951275 1
0.297440276708788 1
0.311279546793372 1
0.334434931265426 1
0.296552274632572 1
0.270684362470067 1
0.292992970117867 1
0.340763899765309 0
0.320996410012192 1
0.324080048017434 1
0.288073508942227 1
0.291347320594438 1
0.309521639909226 1
0.278170524833987 1
0.311552636107832 1
0.323564716050327 1
0.292606489554379 1
0.344591261276468 0
0.314060539056908 1
0.318235845181338 1
0.300577914759432 1
0.263467976674674 1
0.292413561513764 1
0.271180270568102 1
0.292981685447481 1
0.300769940910991 1
0.336550246920569 1
0.306326884763909 1
0.270144747028817 1
0.300025372395674 1
0.289780286223703 1
0.268576517589937 1
0.286458001366773 1
0.282521170012523 1
0.324296511941126 1
0.340216127797663 1
0.326723709413087 1
0.278960480379271 1
0.327106327526989 1
0.317058221030256 1
0.336135226590998 1
0.323474986125079 1
0.238380518475361 0
0.325002857079181 1
0.289200064726546 1
0.265416914754445 1
0.271734858304425 1
0.285751362256682 1
0.304218212317277 1
0.287646883854107 1
0.272649281384843 1
0.305109435190394 1
0.294430015348544 1
0.316206401205952 1
0.300843692236116 1
0.295444942131273 1
0.316786208442433 1
0.247880652736228 0
0.29046171876483 1
0.316605519071264 1
0.261075692160231 1
0.259684567629601 1
0.314518019305652 1
0.3327039304178 1
0.317694503626053 1
0.319030432442189 1
0.2723234526862 1
0.28666567374001 1
0.28124630911252 1
0.28718274874056 1
0.30775143802973 1
0.267403104267109 1
0.280666100327091 1
0.289569917555085 1
0.304023809782303 1
0.321881670001792 1
0.286406694689505 1
0.315221540655516 1
0.280042909408507 1
0.313924948304194 1
0.302577639413368 1
0.355801956567382 0
0.304063112497347 1
0.293337870637405 1
0.308839420620416 1
0.285790020697022 1
0.361355006493517 1
0.29627656843407 1
0.275015657221967 1
0.333311944329009 1
0.287144643622368 1
0.302503348222314 1
0.308643261254203 1
0.319609971701989 1
0.290966350617691 1
0.335827025701996 1
0.287484213947455 1
0.310057891657087 1
0.312283984432435 1
0.332495001800435 1
0.298834827499411 1
0.340794465488632 0
0.310386354923502 1
0.328438618023403 1
0.28273058640114 1
0.347209451032547 1
0.291814035650948 1
0.332347058108396 1
0.31348321144809 1
0.333174008827922 1
0.319132922338767 1
0.277946967792317 1
0.315283021192714 1
0.323569271201428 1
0.316305546581113 1
0.315382992248615 1
0.308624359144504 1
0.325542636746755 1
0.301318113863646 1
0.305515573459712 1
0.316838312738733 1
0.300878502586385 1
0.286850926049141 1
0.305224521101755 1
0.280794657301833 1
0.28746311155867 1
0.274500292777964 1
0.301046879881205 1
0.312213769717077 1
0.306092021751515 1
0.290999819035078 1
0.330429757624164 1
0.299055943892361 1
0.310029785340157 1
0.28178744654647 1
0.291163593307292 1
0.318353159951433 1
0.287126597883098 1
0.269660299800166 1
0.308171862658284 1
0.313551225419486 1
0.29286937714254 1
0.303572302906147 1
0.337538045087278 1
0.279973593008748 1
0.27818552801122 1
0.333993529355987 1
0.293825660438538 1
0.3031988044968 1
0.332942928702442 1
0.288609295410391 1
0.338468913416814 1
0.30451357205026 1
0.281775499817293 1
0.305982133425379 1
0.287892105867025 1
0.320714844340745 1
0.300028699450428 1
0.301048656632198 1
0.302458837336359 1
0.302804960792618 1
0.302652426439046 1
0.315202474250888 1
0.275067114379889 1
0.335091494540705 1
0.28806543335281 1
0.317989820707337 1
0.356662460328565 0
0.30489916430104 1
0.273216629248952 1
0.289941796682362 1
0.290416769689852 1
0.310854528996905 1
0.31023090630312 1
0.303815983518965 1
0.304881427624537 1
0.297140902552955 1
0.299795847124375 1
0.324891186699393 1
0.293422107148247 1
0.328300328994682 1
0.271631253342104 1
0.301460118131165 1
0.284477841483033 1
0.289061289983022 1
0.294027276841786 1
0.308098575260914 1
0.315662480860322 1
0.306561337036467 1
0.291152664492802 1
0.288286386485305 1
0.302844643386477 1
0.296384335862259 1
0.301794903893912 1
0.32989562689099 1
0.312796621088257 1
0.32973652620451 1
0.32291242630912 1
0.333695825680801 1
0.32369422612131 1
0.282428489144845 1
0.295540074820575 1
0.346069481430623 0
0.311179574977981 1
0.320187018513875 1
0.262673169454655 1
0.291594776989868 1
0.314379795802427 1
0.287595894812956 1
0.302511167611316 1
0.310497502789276 1
0.266688849062008 1
0.333979583480318 1
0.318492845950497 1
0.318690022635826 1
0.302416371588363 1
0.317405677739543 1
0.295862976902025 1
0.289234674708877 1
0.311274487041209 1
0.289832432326322 1
0.288369775210515 1
0.330873695965343 1
0.308578943631679 1
0.309662741703179 1
0.329632431946773 1
0.319210289261211 1
0.285339962148042 1
0.310305015325827 1
0.282970819608357 1
0.320331995568388 1
0.292883911231536 1
0.317876930342968 1
0.290674405346338 1
0.319132096601205 1
0.319732089445049 1
0.305235616899915 1
0.324975699146325 1
0.303198562815424 1
0.332123132420986 1
0.30935597025428 1
0.319344248658911 1
0.325239559189676 1
0.32387600320374 1
0.294635950629827 1
0.333157135923907 1
0.277877925049002 1
0.325929590450555 1
0.307957061751832 1
0.28453513889223 1
0.307940132986854 1
0.287313247349161 1
0.313268423857881 1
0.264838816139656 1
0.280969827112993 1
0.299148889183517 1
0.312358496943007 1
0.292888310164956 1
0.320705645932768 1
0.317018750529383 1
0.346246037392061 0
0.29928237619039 1
0.367181961989291 0
0.282270331303211 1
0.300690190343361 1
0.313674118521814 1
0.328773182013621 1
0.291595663745813 1
0.291211808111844 1
0.304804149866772 1
0.268921093649779 1
0.345911062371996 0
0.327461709798242 1
0.324124429265183 1
0.322839066535103 1
0.282729403387072 1
0.303574332019153 1
0.292684458798115 1
0.304831711918705 1
0.325459469148425 1
0.294908606839779 1
0.319746228691193 1
0.30183362066368 1
0.311596308743123 1
0.293504725065404 1
0.316368083494937 1
0.305163271858204 1
0.314054617738335 1
0.334353131437686 1
0.272230672246084 1
0.297486204201755 1
0.329479801145862 1
0.314072124935522 1
0.319152344452737 1
0.302193716292928 1
0.276238007064108 1
0.338952716173781 1
0.306559175665856 1
0.327964406395559 1
0.313177548240762 1
0.303795920331581 1
0.29840656892754 1
0.343996443370942 1
0.292974930475937 1
0.298581089144155 1
0.27260295165433 1
0.322346648033135 1
0.304940207712422 1
0.277876450879066 1
0.306240785120872 1
0.295404905268609 1
0.297948150319213 1
0.292647353726805 1
0.315111025082761 1
0.303195319503215 1
0.271017319028942 1
0.298932616012335 1
0.293651788862881 1
0.306254780413473 1
0.303990815862029 1
0.298315032891792 1
0.279210210336574 1
0.289434668367728 1
0.307032594506497 1
0.361923747452311 0
0.323821380564847 1
0.29810838647813 1
0.305391258606968 1
0.321512198645689 1
0.241544823186232 0
0.299508692445575 1
0.280592464749554 1
0.253135172941514 0
0.316231919258949 1
0.335841393851968 1
0.324945625262287 1
0.343820325180619 0
0.305700748076161 1
0.292582343666938 1
0.302738087217091 1
0.307257104768914 1
0.249993237895589 0
0.322290515602254 1
0.322202497991958 1
0.339645227174876 1
0.284427751586555 1
0.299608492621836 1
0.331636566150178 1
0.287361621972805 1
0.298196977782486 1
0.300974746603347 1
0.329395315974803 1
0.302903079722624 1
0.27514029428316 1
0.31442166939637 1
0.304340731003056 1
0.303860684512933 1
0.323819953881731 1
0.324178142715377 1
0.318237456167078 1
0.307620222147158 1
0.261103615378113 1
0.3135675603739 1
0.320982724587457 1
0.333012977447077 1
0.319304199150536 1
0.323309607074294 1
0.318770981197996 1
0.325014669784077 1
0.272422134036785 1
0.27861079872125 1
0.292635179550562 1
0.29892458181609 1
0.285111566458775 1
0.306040425952509 1
0.311570427510269 1
0.296063874893468 1
0.324645302932845 1
0.312085953284981 1
0.303811279216789 1
0.282360515667554 1
0.305774404772201 1
0.288915867195644 1
0.292733500749676 1
0.308862127692038 1
0.281998593854637 1
0.28631018200148 1
0.289276258680172 1
0.325437155857128 1
0.29220524329583 1
0.347264704416912 1
0.330168766258657 1
0.276216768756463 1
0.287638833399992 1
0.303595852266793 1
0.290291972147706 1
0.296359078620571 1
0.282622681185783 1
0.280436716444049 1
0.308907181545117 1
0.310757791159892 1
0.324489336004881 1
0.296885080096922 1
0.317328942717124 1
0.345551715294336 0
0.321036073858326 1
0.268471175472386 1
0.299505012975088 1
0.296994387566989 1
0.330506097098647 1
0.338666949976619 1
0.244768975648142 0
0.298503796590121 1
0.323090937622932 1
0.335798508361042 1
0.317555898932988 1
0.274541592965629 1
0.343399725472415 0
0.29350558711947 1
0.31535363653632 1
0.266381042445791 1
0.304481475078038 1
0.320065614588837 1
0.289775063705837 1
0.28249787208062 1
0.327959522694134 1
0.300572556832187 1
0.285583751221097 1
0.296396777961116 1
0.306698387460015 1
0.331680731251464 1
0.303886067646349 1
0.300683382038833 1
0.308363140564751 1
0.334410986050208 1
0.271623607555421 1
0.275898864268348 1
0.278434351220496 1
0.301478803327422 1
0.308758935360731 1
0.277665744835136 1
0.305655175679191 1
0.319722211221825 1
0.330406463305821 1
0.316136432231074 1
0.300456630256897 1
0.287778491580659 1
0.294367465972315 1
0.289316390676715 1
0.316616090586019 1
0.309539425358491 1
0.280935253021782 1
0.287648159733202 1
0.271191087064992 1
0.292284771690002 1
0.282333194337884 1
0.290731184850912 1
0.31264720552621 1
0.308218767678714 1
0.29866358475762 1
0.338934584688642 1
0.280190979409926 1
0.283727038497195 1
0.280515366007422 1
0.293337834127754 1
0.280328975330053 1
0.344803179765146 0
0.2606228277677 1
0.300557680263876 1
0.342817478938999 1
0.292306002797763 1
0.294489429746989 1
0.303486232316534 1
0.301070152689506 1
0.307462410423055 1
0.309029536106874 1
0.302257751226332 1
0.285442386695665 1
0.308009853164894 1
0.261412259319303 1
0.283219953020778 1
0.291185391089123 1
0.311598095924722 1
0.290908909569375 1
0.296404147418338 1
0.280174606804273 1
0.305610140884937 1
0.328806504449635 1
0.287987137244613 1
0.303241185274433 1
0.297757108903314 1
0.324932006824501 1
0.337697756441495 1
0.304414035928205 1
0.312424826239153 1
0.271480252269422 1
0.287204684467693 1
0.318981687221605 1
0.310577801275408 1
0.3096814447943 1
0.300966536553136 1
0.316767829265722 1
0.27253320165812 1
0.311753535413917 1
0.324167250371178 1
0.323388882154838 1
0.304349804523289 1
0.3047224922399 1
0.309056261474961 1
0.316189175973114 1
0.29908908162119 1
0.281804803426379 1
0.302612918278128 1
0.321310874584275 1
0.304432531229665 1
0.311508615961887 1
0.270676664315535 1
0.299838091541971 1
0.28130283463333 1
0.307244154769102 1
0.316901229116163 1
0.320625740729203 1
0.303960160200999 1
0.306016960675699 1
0.30160637951654 1
0.292921328879162 1
0.297738062225921 1
0.349816804135863 0
0.28245325525675 1
0.324627041298402 1
0.286778951548609 1
0.2735344107628 1
0.303889498068133 1
0.292885744412824 1
0.27725798400507 1
0.307637758267263 1
0.298736983027624 1
0.318416528968818 1
0.285194005118679 1
0.338677785060875 1
0.29266412308922 1
0.31036576772433 1
0.318317376409791 1
0.330155899726615 1
0.300379571004762 1
0.298826790647892 1
0.321021540333617 1
0.286514831487243 1
0.299355504732135 1
0.305932982207258 1
0.272829259546615 1
0.262462625336434 1
0.265690114549481 1
0.294725495690072 1
0.318957605631923 1
0.310097747965952 1
0.261684078240688 1
0.30681357934534 1
0.308869311077044 1
0.302827651985936 1
0.254653764534525 0
0.294361042430291 1
0.310062845084499 1
0.276240507229597 1
0.297416941506733 1
0.292293892075009 1
0.278289324311418 1
0.31312953581086 1
0.286805901318365 1
0.313135461726534 1
0.277944770450155 1
0.328159937770945 1
0.295741512245462 1
0.332284236229825 1
0.282329282559451 1
0.336192668259876 1
0.31936259670192 1
0.286384460881276 1
0.316922492448775 1
0.274103560796761 1
0.284512191093411 1
0.278790253488501 1
0.307866433148419 1
0.320666895080218 1
0.267629545967195 1
0.342043333685175 1
0.332310543486917 1
0.257889660194608 1
0.302086946497522 1
0.335172220312154 1
0.319982405815237 1
0.304548299858456 1
0.314014579524386 1
0.282508512299546 1
0.291008357575643 1
0.299460205806231 1
0.312430882463761 1
0.310923758020232 1
0.296218475973123 1
0.32089200207166 1
0.344152834282812 0
0.271101131945201 1
0.330881517052897 1
0.26924047014302 1
0.288876847742645 1
0.317636441328185 1
0.289514408933192 1
0.299150717009787 1
0.315186836740477 1
0.30713524326318 1
0.309356295546826 1
0.288527597952572 1
0.316617443820521 1
0.279613130744156 1
0.257651682602436 1
0.375255261906186 0
0.294862593374729 1
0.291918245917901 1
0.309195337720056 1
0.335161967163141 1
0.250569937661067 1
0.337083399978674 1
0.290327721883935 1
0.274404269089948 1
0.332875817389587 1
0.297949925278749 1
0.301018492485627 1
0.309563975510232 1
0.292893870706055 1
0.302954659995356 1
0.317092542934143 1
0.27589429313369 1
0.285287153408319 1
0.339518460902745 1
0.265042966990958 1
0.273661581712632 1
0.286193865246836 1
0.310495242666123 1
0.304009788189506 1
0.330271430769847 1
0.276502887193145 1
0.311377156992471 1
0.367049257032987 0
0.297395906141619 1
0.304132673602208 1
0.29729461373727 1
0.275391171548303 1
0.280337709670922 1
0.316014299279266 1
0.290306558814743 1
0.324046606551911 1
0.298172498050334 1
0.353346605891274 1
0.286035790353209 1
0.30956809834435 1
0.300297607299541 1
0.298368681623345 1
0.329249029784323 1
0.298285437514117 1
0.27780817732298 1
0.325703476921033 1
0.298244786238897 1
0.308242771254922 1
0.274621631934518 1
0.29285924606584 1
0.281871631027506 1
0.3390604805154 1
0.280979392835157 1
0.302329290524516 1
0.300888135712951 1
0.271740373640037 1
0.338122586033085 1
0.289804125064796 1
0.276661631467437 1
0.315528616933334 1
0.286575690831597 1
0.322299141418069 1
0.283572460749672 1
0.349104736882923 0
0.300224943664953 1
0.2842446187021 1
0.306712295612695 1
0.307179196687867 1
0.294415501793019 1
0.280137908905071 1
0.303361038669533 1
0.300460123659796 1
0.300036246823702 1
0.315945832670144 1
0.326501017772108 1
0.295916951188299 1
0.29446614161053 1
0.33656656505035 1
0.268743192833709 1
0.259527170034655 1
0.300337964991369 1
0.284994076628759 1
0.301776143255685 1
0.268383584571069 1
0.326094131300522 1
0.325365698838294 1
0.31549887350233 1
0.267698472662874 1
0.323264740981305 1
0.29916245241694 1
0.309830500204883 1
0.284764610340955 1
0.328192895771456 1
0.334809259871451 1
0.30486084360631 1
0.268420309211898 1
0.275218290673695 1
0.325828903260787 1
0.318842721374175 1
0.302995738424537 1
0.285901758324662 1
0.299247242992907 1
0.309097160847906 1
0.310000829222213 1
0.326227229719547 1
0.334862615434303 1
0.317225755755289 1
0.299609284741447 1
0.328493982433496 1
0.290229853826964 1
0.32239731645223 1
0.341660689186508 1
0.282100716098201 1
0.31584297025227 1
0.31643648807353 1
0.295231190598141 1
0.296284256862495 1
0.29613366727877 1
0.284812785557131 1
0.262670717113065 1
0.292334233195087 1
0.262345316228485 1
0.296800946027763 1
0.319983689407639 1
0.301029147387457 1
0.291762642430951 1
0.287792087471927 1
0.323173842622299 1
0.326312947238547 1
0.268861186376668 1
0.293622373226229 1
0.315358374886835 1
0.308891879421418 1
0.285852988440165 1
0.295133886709452 1
0.349414138727232 0
0.282333914994922 1
0.331202997817822 1
0.261281175275651 1
0.305770873323535 1
0.297166223324218 1
0.329099510502057 1
0.286649193635073 1
0.315520654709174 1
0.287401228017156 1
0.290159600879572 1
0.291589018566654 1
0.319859028114379 1
0.323595783893844 1
0.310942904246579 1
0.329078144781926 1
0.317251848769251 1
0.318023784648398 1
0.311417205962634 1
0.303864690534158 1
0.294523034503564 1
0.323386786006302 1
0.330795938891853 1
0.319670417065211 1
0.285905150698592 1
0.29470749217387 1
0.307613970475391 1
0.290701579075529 1
0.285877438097668 1
0.325850715017653 1
0.313476252135724 1
0.312220318037645 1
0.309563763238105 1
0.305941798667369 1
0.338277372048273 1
0.307745860666409 1
0.282093509415325 1
0.305362671237203 1
0.316231280729516 1
0.352371613738018 0
0.324949557599622 1
0.274054294807782 1
0.315100766344274 1
0.333090181139896 1
0.262104695062527 1
0.304654804058766 1
0.272218877317587 1
0.316788946141924 1
0.289889098301236 1
0.300032322766603 1
0.33162190971064 1
0.310484907043632 1
0.321771202621627 1
0.311232573140398 1
0.306874564084138 1
0.300711830024698 1
0.322909527182152 1
0.351219290934956 1
0.30080300841244 1
0.313078355428496 1
0.295273357917456 1
0.301502078590509 1
0.33623814210804 1
0.293140853675423 1
0.309650621798728 1
0.272718599305686 1
0.303331512322834 1
0.287016879294695 1
0.3364842413648 1
0.273653220177862 1
0.295870424000584 1
0.317290553118727 1
0.278315265437324 1
0.317304612666305 1
0.328973363701258 1
0.333421685074593 1
0.335858951980047 1
0.318304268057375 1
0.25254374552436 0
0.324962290784165 1
0.309128043766735 1
0.29078562642176 1
0.283868656846893 1
0.291738593014216 1
0.286546442932651 1
0.323167340159892 1
0.35015063089663 0
0.28857988989963 1
0.315831394449465 1
0.289664427866365 1
0.287657726278134 1
0.268628307015928 1
0.297233674942131 1
0.325386290710279 1
0.338934165435945 1
0.294679903889238 1
0.28143629273836 1
0.258346986763151 1
0.28555121325303 1
0.32964059043774 1
0.313119789061254 1
0.319197702214036 1
0.275604198501203 1
0.302108419033439 1
0.306275705987774 1
0.305068480777239 1
0.306345125044104 1
0.319293916436899 1
0.322331011440703 1
0.304092492620939 1
0.298607630133213 1
0.29690025866475 1
0.33203931501976 1
0.292549488859057 1
0.290010603550658 1
0.344432671033438 0
0.322320020060478 1
0.296564801265048 1
0.277563076299648 1
0.304330533418686 1
0.288489057076529 1
0.321894636260476 1
0.335373597597716 1
0.298285125385418 1
0.316974094396622 1
0.292002009318907 1
0.336882734682686 1
0.255713473387796 1
0.299673476622055 1
0.274021730548944 1
0.302819237148186 1
0.295841980016784 1
0.290088558791625 1
0.29507588557792 1
0.3144272809446 1
0.296122834418261 1
0.305552066788406 1
0.269362697555082 1
0.325356455705201 1
0.321975970487213 1
0.327933803104476 1
0.30495363685042 1
0.320580312588107 1
0.307222780831339 1
0.281354009344975 1
0.281705878496001 1
0.325975213868888 1
0.285761090914518 1
0.298176316218023 1
0.311383238874984 1
0.316293514339812 1
0.316012990610334 1
0.288769838997423 1
0.281715347731654 1
0.284131710140273 1
0.307662684819184 1
0.315426547895155 1
0.296337514919286 1
0.280861074761452 1
0.301125223934791 1
0.278645080456868 1
0.32136792185632 1
0.337417887186367 1
0.331577160845584 1
0.269204217245644 1
0.322745625353319 1
0.302229973472276 1
0.308406974684155 1
0.28066706784333 1
0.319826672001564 1
0.302047708738315 1
0.332747010790649 1
0.272631364171422 1
0.314878120948182 1
0.266277452236892 1
0.260809309846753 1
0.285522004144728 1
0.279979304577154 1
0.303769687801521 1
0.305772242900785 1
0.319185302279564 1
0.345614260293178 0
0.312958360053545 1
0.286962434754801 1
0.307245133663258 1
0.30425925903343 1
0.273739213539675 1
0.321066695876414 1
0.328165528135596 1
0.328182155269997 1
0.329402475655545 1
0.315945763449403 1
0.268616704659967 1
0.339120234094033 0
0.286420356764096 1
0.274401840136834 1
0.302052312789995 1
0.323020540041308 1
0.316311770680961 1
0.318168092602675 1
0.305594089009724 1
0.335994338402724 1
0.318700057159262 1
0.31705396011531 1
0.320996990058936 1
0.316114179037253 1
0.337674065420866 1
0.292139172498035 1
0.300410690138016 1
0.316068934181001 1
0.337501544902059 1
0.293745605836624 1
0.311116198238753 1
0.297881903103262 1
0.288861995165055 1
0.292628361364518 1
0.356467349730502 0
0.278313980510018 1
0.303854804746196 1
0.291648036985965 1
0.308927567238279 1
0.317504568706787 1
0.321796133554644 1
0.32318446041333 1
0.297102408016685 1
0.29315221043922 1
0.303106535773571 1
0.303072467749335 1
0.307998816204565 1
0.314884023105625 1
0.299084335013644 1
0.354292011087366 0
0.307078187752867 1
0.313650804483718 1
0.335589800429735 1
0.301608599415246 1
0.283227008888342 1
0.3010101138027 1
0.309437773259916 1
0.301089018688941 1
0.30109300800706 1
0.311251503656074 1
0.278124619977174 1
0.275311810186613 1
0.280450558036388 1
0.302463248157612 1
0.301427436296034 1
0.345274406742365 0
0.29530893090841 1
0.292995692541341 1
0.302566065107538 1
0.260977607869489 1
0.247605795735579 0
0.324235920185974 1
0.284713040433134 1
0.277044115490973 1
0.312384675289529 1
0.359868911009898 0
0.29696556134998 1
0.290525348512334 1
0.367124288973994 0
0.316149554113764 1
0.297621732882664 1
0.275859648082627 1
0.301554948893831 1
0.259315386814555 1
0.308623187878164 1
0.31685111400831 1
0.320903767186484 1
0.322768718719848 1
0.316684574140328 1
0.308940727592399 1
0.297833575979243 1
0.311634746001853 1
0.298012481184208 1
0.292733700738589 1
0.259346820208475 1
0.297121640477165 1
0.274251039703734 1
0.285465153798203 1
0.314884250815058 1
0.295975129644034 1
0.284170751335315 1
0.30034232760404 1
0.29453665284797 1
0.319055690991375 1
0.321513633409916 1
0.309632016811842 1
0.287470703494902 1
0.290370864528133 1
0.301494751951775 1
0.327724464213402 1
0.297737919304844 1
0.301845245559264 1
0.312805602650346 1
0.317241523927975 1
0.320792966405741 1
0.315394990434025 1
0.316113669418736 1
0.28194025305671 1
0.287119831492813 1
0.324447860884025 1
0.316235148623452 1
0.288886285816524 1
0.279559538042916 1
0.29231469961742 1
0.34884884732635 0
0.310524476820328 1
0.314673250989814 1
0.303700512342696 1
0.305832365937568 1
0.326336940194565 1
0.295722848105398 1
0.329691892208726 1
0.304862010537868 1
0.307510397039549 1
0.243803953132307 0
0.285682762766611 1
0.337525199391379 1
0.288212662388882 1
0.302783096389799 1
0.317524931809041 1
0.321683422473408 1
0.305661809573716 1
0.282949831611983 1
0.338018996478978 1
0.281942105012561 1
0.32331612810265 1
0.274406304042984 1
0.293817843278384 1
0.319080833462266 1
0.318572304957643 1
0.300356428572744 1
0.326760969247811 1
0.313680765352284 1
0.264796291352544 1
0.331537324546655 1
0.289300536304212 1
0.310059307742388 1
0.290010040114018 1
0.267036931854536 1
0.277622489583934 1
0.279320874441266 1
0.315068825819919 1
0.331293371053672 1
0.300676194512098 1
0.297086032898124 1
0.279576204633117 1
0.301204474408049 1
0.299365946748265 1
0.283717787785609 1
0.324633878137704 1
0.295038199481242 1
0.311795400997947 1
0.314203232723075 1
0.320818048912878 1
0.278173259168169 1
0.276371158601377 1
0.324530799759646 1
0.296956299643181 1
0.331238709476633 1
0.309824032265119 1
0.321998094004086 1
0.312725173042102 1
0.254576513582378 0
0.312567345365195 1
0.326748739169203 1
0.320229602454343 1
0.296293075220518 1
0.303088380816751 1
0.29476148910927 1
0.265360066886065 1
0.311255381665527 1
0.321171838523822 1
0.260064871597332 1
0.323195719329769 1
0.306902974791545 1
0.301982355714261 1
0.288242709615297 1
0.273761917098948 1
0.307676042980524 1
0.323291760160887 1
0.288518121966049 1
0.283510053248451 1
0.333966502074924 1
0.322422939555815 1
0.308049880223268 1
0.314978375852632 1
0.332141070507772 1
0.378093320908981 0
0.304025738168231 1
0.324104567314322 1
0.296679313828623 1
0.290473517686154 1
0.294170311521805 1
0.313157853779242 1
0.308527627282721 1
0.325196918360006 1
0.291573290234149 1
0.284673161357877 1
0.286602982751975 1
0.275819796531732 1
0.318373830222988 1
0.300157375683509 1
0.280720407341572 1
0.291526302921038 1
0.327191034786877 1
0.341359689339831 1
0.337529417961333 1
0.326021996762244 1
0.282866827687782 1
0.291744009958945 1
0.300293853759362 1
0.305509629810796 1
0.314042149320312 1
0.32673553959079 1
0.313442530341979 1
0.31712072655012 1
0.297908960449997 1
0.313533743249059 1
0.324679003211856 1
0.325280340767185 1
0.301128087409703 1
0.28451089543746 1
0.302498145413389 1
0.289459679307773 1
0.309637367648796 1
0.355651578161512 0
0.308385604713283 1
0.286425117133508 1
0.297489777864167 1
0.318119476893734 1
0.31555009377698 1
0.325283742668334 1
0.32379329358287 1
0.244704272748075 0
0.307706670134267 1
0.317006385563595 1
0.308825022917691 1
0.279062757653744 1
0.295429707787983 1
0.307464713285392 1
0.33218378747934 1
0.295033963803653 1
0.293262766664433 1
0.309421895609927 1
0.288018003689446 1
0.275079823806211 1
0.309728429289897 1
0.319097718986428 1
0.307158073738558 1
0.30463585652779 1
0.301148161278191 1
0.314358782248841 1
0.273901784571391 1
0.333221337194863 1
0.322017113794835 1
0.345346241183946 0
0.311174850054036 1
0.303425960587912 1
0.31578403586018 1
0.313108403241021 1
0.287482759030189 1
0.30806799791529 1
0.309869749819956 1
0.303875531354362 1
0.31224077556495 1
0.340181730044511 1
0.311208670123687 1
0.305697574724663 1
0.336585600731314 1
0.249189940818021 0
0.296492731524943 1
0.307107580423534 1
0.296326021657295 1
0.304225078609533 1
0.262340592989202 1
0.324013310156919 1
0.264865308367273 1
0.292537515174373 1
0.318373229708277 1
0.297718277783973 1
0.310210790140621 1
0.287356214236866 1
0.344032774017798 1
0.257023410570412 0
0.287652572893299 1
0.344272539210884 1
0.311445933206651 1
0.289222892130591 1
0.292865692454811 1
0.306816905099461 1
0.301460931425487 1
0.270745000053449 1
0.281941750792433 1
0.304332602894445 1
0.301667937205328 1
0.301962032831007 1
0.305040786750534 1
0.302277607642923 1
0.33839892007975 1
0.303312286516986 1
0.282347790430391 1
0.272654788262924 1
0.309849688985564 1
0.300486191843858 1
0.311499200879331 1
0.309706410768847 1
0.338022702134822 1
0.293244297737079 1
0.298278544511832 1
0.304957277625768 1
0.316230590150551 1
0.289706878956756 1
0.307359095472178 1
0.290260019847435 1
0.323712021827806 1
0.316229921753578 1
0.299592228954407 1
0.270244960029727 1
0.359807095295173 0
0.274733459678104 1
0.304062431909573 1
0.25399446668741 0
0.265808718052749 1
0.300752794382249 1
0.318297395049139 1
0.321131601320813 1
0.294850787063265 1
0.277144661083761 1
0.305702521411179 1
0.279843092479895 1
0.292023512188872 1
0.261422133297066 1
0.294448900315232 1
0.334106658908936 1
0.280819936755525 1
0.303428115329727 1
0.296665895212412 1
0.326456320054459 1
0.307724129945594 1
0.327954187572461 1
0.269825401199774 1
0.288775049794361 1
0.326314012118407 1
0.326478387200964 1
0.277794478908343 1
0.316826829951867 1
0.308643583452773 1
0.317011491921521 1
0.329853713922144 1
0.299316755282515 1
0.272908539427228 1
0.302850683566484 1
0.28960673379691 1
0.289590244110412 1
0.30652283196865 1
0.317972036043956 1
0.312054370543139 1
0.303031021471789 1
0.275870003835422 1
0.323184714014785 1
0.292390846423504 1
0.278818562681578 1
0.283939293497553 1
0.304790448081266 1
0.292870829047873 1
0.311756524427667 1
0.310140424482338 1
0.252240998636801 0
0.290082803314898 1
0.295546505379444 1
0.285914565425249 1
0.285943444601159 1
0.338736735935665 1
0.299176114147324 1
0.345503157351431 1
0.289126040184725 1
0.311362051315679 1
0.283179780422851 1
0.304299566960335 1
0.280710450852978 1
0.308959292820247 1
0.339802401406115 1
0.293087326184042 1
0.299589980324459 1
0.310437150436916 1
0.301703716091206 1
0.33161057458957 1
0.328169930530957 1
0.259986927589007 1
0.277417967019285 1
0.271693594183256 1
0.315110105163539 1
0.311700949627033 1
0.270090289002605 1
0.330022272826852 1
0.245628009327496 0
0.298292201825135 1
0.316711979480137 1
0.308583599113012 1
0.303636831585788 1
0.2948804522764 1
0.301170948611849 1
0.294529707166619 1
0.281727324026095 1
0.293368132713514 1
0.311573251553617 1
0.287927963715697 1
0.296767305582253 1
0.313373764411756 1
0.337124479196213 1
0.328006234257469 1
0.311149095711254 1
0.276662383440809 1
0.284694405706025 1
0.327111798249296 1
0.25182934590028 0
0.319275255590096 1
0.318228590138813 1
0.288216094599426 1
0.364225991541212 0
0.32026218505583 1
0.304683319600012 1
0.315904215549078 1
0.273717959199335 1
0.31902479685992 1
0.315271015796424 1
0.299610406656557 1
0.295744945400094 1
0.330138155463885 1
0.31503598414461 1
0.284442750463737 1
0.327115034691319 1
0.300369004007974 1
0.31080322651684 1
0.307392827380656 1
0.312580672757864 1
0.302684192955492 1
0.288723469732391 1
0.312832519452594 1
0.279581850095055 1
0.325526652549627 1
0.298119803054886 1
0.2775790563282 1
0.309383808680805 1
0.321406719865474 1
0.291547782726182 1
0.29529426878085 1
0.288233786095514 1
0.297062369708775 1
0.263691044073393 1
0.31611592237332 1
0.331382324238253 1
0.275490297513364 1
0.305941456620017 1
0.321332535725657 1
0.30793362456892 1
0.274576565284936 1
0.29761894589111 1
0.275644581912105 1
0.34689503544658 1
0.293390125587985 1
0.299673223732219 1
0.319372543848432 1
0.316116132104708 1
0.307665617452108 1
0.268515181291251 1
0.288427136609708 1
0.341304050902745 1
0.316004834693161 1
0.297625362323487 1
0.298485060629568 1
0.313162064009127 1
0.288817172040672 1
0.27132660440503 1
0.280753349309087 1
0.301117689001213 1
0.287632498388872 1
0.327730134073735 1
0.313331757665948 1
0.301532806911531 1
0.336074137858874 1
0.354183809338724 0
0.251181585582376 1
0.305259121855699 1
0.327382296135368 1
0.28810182560513 1
0.330226667945549 1
0.338532571165847 1
0.310001040321941 1
0.316456097819926 1
0.273430537646624 1
0.327390750442514 1
0.270648880087324 1
0.357544742364576 1
0.322198713328581 1
0.316668341325989 1
0.318387029476798 1
0.311493881621203 1
0.285929690443687 1
0.301305588307437 1
0.279403780957898 1
0.313659341475257 1
0.31423532474768 1
0.310092343747782 1
0.292348380091221 1
0.279363296341601 1
0.270399706387234 1
0.304994758666139 1
0.315921639040727 1
0.294689690527289 1
0.319427296307233 1
0.269203475250368 1
0.310916253419603 1
0.295002091644519 1
0.2493751463192 0
0.333524726669374 1
0.280506022684183 1
0.30923546961129 1
0.312584649662103 1
0.309589528687543 1
0.305466142117136 1
0.306400634198405 1
0.305346318461256 1
0.288821810460624 1
0.276024995187521 1
0.239989799489127 1
0.30506164085935 1
0.279822563545314 1
0.252564487742616 1
0.31700085411648 1
0.320316430983189 1
0.291613467335886 1
0.325336369434503 1
0.257823325035037 1
0.333604415746946 1
0.314507081781485 1
0.293106911161466 1
0.25527865786373 1
0.324691400406755 1
0.269720254835769 1
0.337671214129578 1
0.283077732994799 1
0.334958915825811 1
0.334765378020085 1
0.290188662842646 1
0.301230189922664 1
0.273453291356078 1
0.296266700617365 1
0.295910775038263 1
0.228593181155108 0
0.285036168600018 1
0.283789450145745 1
0.311296669923963 1
0.24246215054915 0
0.293773056167435 1
0.301436365243221 1
0.299893745989467 1
0.341080738877496 1
0.277232614001251 1
0.307198000322588 1
0.306900549558043 1
0.326207023519256 1
0.292685730090131 1
0.332229877968455 1
0.3176576560601 1
0.309983099745609 1
0.311285291485031 1
0.250548229946466 1
0.326840188187902 1
0.311630390743184 1
0.313346371764043 1
0.314412997095978 1
0.323565327670645 1
0.283830328604157 1
0.334942218565721 1
0.305408763022073 1
0.300149234974616 1
0.28273975347008 1
0.338529947350925 1
0.281782583777508 1
0.312597941226058 1
0.307506195604324 1
0.289156457214974 1
0.293126360811272 1
0.303178180180877 1
0.318432670417419 1
0.291137684001135 1
0.275132304238504 1
0.329713911230365 1
0.294276702942286 1
0.300067734640752 1
0.271415871269939 1
0.323339304443773 1
0.312963024811329 1
0.311694223232945 1
0.281115760706834 1
0.30964662512727 1
0.245338628326151 0
0.327861379873966 1
0.298168680411204 1
0.307622718326298 1
0.303148836705763 1
0.29859869862258 1
0.327488297949167 1
0.302430353447808 1
0.286985271722063 1
0.303934021272457 1
0.306919281884901 1
0.298662537152753 1
0.257240454193549 1
0.315981563910897 1
0.309228729517914 1
0.31833236270246 1
0.320865314472666 1
0.286090228464112 1
0.278704415430504 1
0.252272434539557 0
0.307751374671241 1
0.327130727798604 1
0.289391031698488 1
0.296779548401699 1
0.305116160851264 1
0.301595194751974 1
0.276293628370708 1
0.266407996949987 1
0.276080373246437 1
0.291211250454696 1
0.287108326792629 1
0.313694403079866 1
0.296756750550354 1
0.30959627544515 1
0.282619153284812 1
0.304486100095292 1
0.283925623833032 1
0.285052790361201 1
0.283796111061312 1
0.328509057211974 1
0.308675018743772 1
0.280051869802547 1
0.284809272335463 1
0.331646030647 1
0.310223606898281 1
0.275683511238438 1
0.291474659828223 1
0.31144666828984 1
0.296419858963546 1
0.334856480506826 1
0.297715748068206 1
0.295501385148245 1
0.305626491786986 1
0.293550253967488 1
0.315587343749047 1
0.313585413173592 1
0.318016477055388 1
0.285984023899059 1
0.301760233472088 1
0.320618873092388 1
0.324234219051326 1
0.315142712205924 1
0.279443718441412 1
0.273554748495144 1
0.305414340882448 1
0.309219292268968 1
0.301956540299222 1
0.295023500410793 1
0.320321332020799 1
0.316318255917594 1
0.280605905125494 1
0.285586969708795 1
0.306189694823757 1
0.272961097283025 1
0.273396643207827 1
0.284495070613134 1
0.31616006877997 1
0.297664432724811 1
0.31057728756087 1
0.268303824255429 1
0.31849854739833 1
0.293325719486853 1
0.318734233472304 1
0.265031607345526 1
0.321240765350721 1
0.284065431880751 1
0.278269275960985 1
0.292341188172853 1
0.285618511683834 1
0.267651803268066 1
0.319232027306233 1
0.287829608810557 1
0.331381737190662 1
0.260665773564181 1
0.341394138743393 1
0.306268031494006 1
0.324158988477703 1
0.328673645376084 1
0.333287776123119 1
0.276014598503188 1
0.316821638926476 1
0.308821999440194 1
0.350258421748176 0
0.348189413513214 0
0.291463657614805 1
0.297035181124753 1
0.307205918408886 1
0.312750697408643 1
0.334421924256705 1
0.346063820628315 1
0.282285616438544 1
0.300880066019664 1
0.348061561686901 1
0.315605209264965 1
0.315415972326484 1
0.328166881200011 1
0.311899496270269 1
0.301825705769295 1
0.311645138609605 1
0.308211629008683 1
0.284509765004677 1
0.302309041808129 1
0.281919322316501 1
0.325974701499104 1
0.30100433973638 1
0.294674675230816 1
0.313302235407749 1
0.308891576135733 1
0.298501111047437 1
0.295925216536151 1
0.268881174561842 1
0.33235037226607 1
0.282174631147759 1
0.294894777376333 1
0.273637549701992 1
0.278066851843312 1
0.307323401139372 1
0.321320016514704 1
0.289299370534203 1
0.269465584800472 1
0.281703776996058 1
0.337189368950329 1
0.320931554372873 1
0.30163618760466 1
0.322722066702331 1
0.299969969904955 1
0.329718561549294 1
0.327172100290982 1
0.338116583783571 1
0.288903254257359 1
0.294135528120191 1
0.265368625893971 1
0.32787085930137 1
0.302329811452284 1
0.32006219543546 1
0.303645619280082 1
0.340492259237724 1
0.295107976072483 1
0.320465332669564 1
0.293957054834386 1
0.295885600935494 1
0.312659238952003 1
0.278740499725423 1
0.316521061206078 1
0.309156714668055 1
0.282372251554414 1
0.297321835322829 1
0.299742272602938 1
0.287075997706496 1
0.297691632686239 1
0.254703599032071 0
0.308191909112579 1
0.300243509047968 1
0.31579312370061 1
0.346542797059779 1
0.336783097501233 1
0.310513774628382 1
0.314462013137933 1
0.305604522719224 1
0.259124727219552 1
0.27885875516238 1
0.315457448111626 1
0.306182654027252 1
0.315803003047768 1
0.286170523397932 1
0.300596491781781 1
0.361713793677233 0
0.302515639307129 1
0.279322101692954 1
0.306497378398229 1
0.319187060575579 1
0.320976820548084 1
0.308279242532896 1
0.319586368230341 1
0.309412345610973 1
0.290932259012434 1
0.309532285855928 1
0.305990535765974 1
0.317771137083616 1
0.304146574905267 1
0.264825150757431 1
0.258988778778656 1
0.276256245113341 1
0.312985199580227 1
0.327720750518372 1
0.319432586173619 1
0.293790624002553 1
0.285002921095982 1
0.288927740303932 1
0.30560305490926 1
0.312493066243933 1
0.289823304930911 1
0.31712824728929 1
0.280294074744527 1
0.298884909719022 1
0.300100040982514 1
0.297917359799561 1
0.286240532489465 1
0.335120500020384 1
0.304835957571143 1
0.292030545516941 1
0.354213829206051 0
0.310260893006281 1
0.326666578950971 1
0.273267329859933 1
0.293340699276558 1
0.337517299851157 1
0.279987793742918 1
0.319708507259703 1
0.292914094151813 1
0.271999903425913 1
0.30426567648773 1
0.315474905862665 1
0.341559771573954 1
0.297237861257486 1
0.315480477523311 1
0.308820322627708 1
0.306101142278515 1
0.316608068679892 1
0.319901434778416 1
0.294274576571639 1
0.308526594015119 1
0.320749701672113 1
0.278635319657553 1
0.299124719735932 1
0.328677074032592 1
0.263299696741335 1
0.298379587347291 1
0.277359629559536 1
0.296791324524424 1
0.293136693129802 1
0.293833044013815 1
0.31684632083869 1
0.323169516290726 1
0.315919111265435 1
0.318772747435847 1
0.279018596466106 1
0.346556580260722 0
0.302167481604511 1
0.278500602130684 1
0.293849578042951 1
0.305547820913837 1
0.344323236042785 0
0.324924886775307 1
0.290959935945203 1
0.281031147202818 1
0.298186022622614 1
0.295031107143341 1
0.313055671282962 1
0.264478205636254 1
0.283651285493544 1
0.291604732488512 1
0.274467595542103 1
0.319746006069948 1
0.355753871067434 0
0.337312848386654 1
0.278168325252955 1
0.332025695205095 1
0.31737853568072 1
0.3172902092455 1
0.309331947978052 1
0.279685095135951 1
0.28794238296948 1
0.273590612844469 1
0.310550689361273 1
0.288984697674517 1
0.321066214611744 1
0.285363510302398 1
0.315717683194328 1
0.275664745993519 1
0.281819655601401 1
0.314461613377639 1
0.251422060914277 0
0.312439432705401 1
0.316326595259018 1
0.303568326077896 1
0.303679271930967 1
0.28188404565813 1
0.34537573899821 0
0.296108146356315 1
0.305958283979496 1
0.271680763675888 1
0.309325222842295 1
0.282935831380632 1
0.313252759597131 1
0.293825600462031 1
0.317138727655608 1
0.295846414950302 1
0.284730288852659 1
0.266356503472963 1
0.311981936876302 1
0.289016317236871 1
0.303945915127896 1
0.307403847380149 1
0.295421648430197 1
0.332802830977769 1
0.292683351557271 1
0.343092149493595 1
0.261246611886062 1
0.303391586851309 1
0.29557182424909 1
0.341407403016517 0
0.299123196008147 1
0.301309894508874 1
0.297734898316226 1
0.309345273295064 1
0.304240718708476 1
0.303139726330565 1
0.330918211375438 1
0.306257014663349 1
0.312313547699197 1
0.328226675596611 1
0.284931198609023 1
0.306269699787048 1
0.321285248046099 1
0.30431878702929 1
0.310916953899044 1
0.312532830047953 1
0.285368058307909 1
0.318463490992562 1
0.274349565476547 1
0.334819017958075 1
0.301188152796783 1
0.276405861213051 1
0.267798554461963 1
0.277294063507406 1
0.322410120952163 1
0.332613178216016 1
0.283222401646655 1
0.290604123852786 1
0.313699781859616 1
0.329314122683749 1
0.303181370292685 1
0.273232946198063 1
0.272795412338008 1
0.280766489991748 1
0.276986631192645 1
0.323608008941787 1
0.292891211543078 1
0.310866898759548 1
0.313173403618559 1
0.273584099885081 1
0.301011113829426 1
0.372814552441321 0
0.303447927363847 1
0.290863577591291 1
0.312094533444547 1
0.296699924345502 1
0.269410459647968 1
0.349115369907471 0
0.307282039526136 1
0.343319182815012 0
0.305302594455752 1
0.319095159460269 1
0.324594415046873 1
0.277196737865544 1
0.314085956358048 1
0.313826628508589 1
0.312596795025705 1
0.296403678846236 1
0.314638348883981 1
0.296500766741995 1
0.276359486844645 1
0.326598946115174 1
0.324986800725779 1
0.295016437234273 1
0.29336557595208 1
0.273145617218472 1
0.279716925795141 1
0.323953389681518 1
0.325841775604751 1
0.29970771583448 1
0.321840780733696 1
0.324081715124724 1
0.311731082961107 1
0.312027280988473 1
0.318751804579311 1
0.28880197073156 1
0.350418121222616 0
0.304782518362057 1
0.301999406121312 1
0.300342019259225 1
0.332547920319859 1
0.316225766058076 1
0.306493710207756 1
0.299253157429871 1
0.272739174558952 1
0.278008570825517 1
0.296849780635979 1
0.259124764920513 1
0.261601675021372 1
0.258481840580647 1
0.317023045869788 1
0.335862928080371 1
0.313950519486321 1
0.295678218290907 1
0.304696821634967 1
0.328032948552165 1
0.321670168075584 1
0.318862088561776 1
0.321033574126964 1
0.317394125641653 1
0.314951233508332 1
0.317601657068264 1
0.308183923766753 1
0.260647642543599 1
0.304605940587797 1
0.314726488116529 1
0.297612928582316 1
0.312964370644765 1
0.312293954576365 1
0.332668557469925 1
0.26636376048929 1
0.329555998980322 1
0.26803964097547 1
0.297952265541219 1
0.296854519805966 1
0.293744229141865 1
0.290282921797538 1
0.311949473314166 1
0.329674240655497 1
0.272044351597223 1
0.315871214005622 1
0.292914692813021 1
0.299270370186993 1
0.29902242951698 1
0.344136084656545 1
0.329967136666058 1
0.329214840831774 1
0.26360746149536 1
0.309220408124794 1
0.347889866198677 0
0.298480411953701 1
0.28462218182019 1
0.335066740333654 1
0.325976022592198 1
0.303444977301777 1
0.283948607726405 1
0.285137088303125 1
0.290634967653129 1
0.277435160964578 1
0.337708626944148 1
0.276794280565726 1
0.291147341267274 1
0.28886467284349 1
0.300867310014601 1
0.329421893791299 1
0.306944393308724 1
0.32742026059312 1
0.306581082747917 1
0.27391175705158 1
0.276721127741078 1
0.316509809298582 1
0.292884020565838 1
0.27906167226705 1
0.329545347310247 1
0.279620928195057 1
0.321434610819019 1
0.320866401082114 1
0.34013059821413 1
0.300629907804397 1
0.33168959563733 1
0.25232687573463 0
0.288188988200485 1
0.24820900013005 0
0.282816143943458 1
0.301550276918322 1
0.290833441016246 1
0.312268401550251 1
0.343753496200944 0
0.314786509383573 1
0.322251820785962 1
0.320201898392934 1
0.310008007691343 1
0.331603301182451 1
0.323428709007214 1
0.315738262618968 1
0.289287177977454 1
0.326254693151584 1
0.328702220515117 1
0.319017899052868 1
0.307949420500567 1
0.320116917112215 1
0.339126739064796 1
0.301365051342591 1
0.282851117297458 1
0.265940812090598 1
0.294784797555664 1
0.303533342585697 1
0.301949069933726 1
0.326959375514446 1
0.324284666584123 1
0.329066544261472 1
0.303089031561465 1
0.313565316181478 1
0.266523180884003 1
0.297936140536695 1
0.259021181170697 0
0.325767694036857 1
0.342326332944801 0
0.303831111752697 1
0.309876388106052 1
0.301847133109667 1
0.325621806288081 1
0.316255590470499 1
0.307360033478567 1
0.292112388363053 1
0.310973843651667 1
0.302855810233601 1
0.27676393488162 1
0.313800255233088 1
0.271097524663998 1
0.298478304285619 1
0.292041536546509 1
0.269173378668475 1
0.317053655217149 1
0.3132113152629 1
0.324814380634153 1
0.320958333466381 1
0.320091388185231 1
0.344003891233316 1
0.296514537335178 1
0.277576111149145 1
0.291310079140881 1
0.298492534484042 1
0.303999894920452 1
0.288711306483001 1
0.350504009497275 0
0.282241109735031 1
0.322025702243311 1
0.30723684668623 1
0.308081073171737 1
0.288283867523279 1
0.309194832864184 1
0.29166550933413 1
0.297461244249644 1
0.30175608566478 1
0.306108214590774 1
0.303790175812425 1
0.306002998419713 1
0.332935045206927 1
0.289372926303805 1
0.249864902555863 1
0.291771133909221 1
0.283084740341361 1
0.328228195910634 1
0.268729007256514 1
0.342902563395715 0
0.298414585708319 1
0.306872292529918 1
0.300829233170067 1
0.334093870288174 1
0.314161933378902 1
0.309177269507006 1
0.269751075284576 1
0.303985963611725 1
0.315005028459952 1
0.322698277947194 1
0.317212155396951 1
0.337260948690908 1
0.337618656018063 1
0.306288930320636 1
0.30405977980092 1
0.327611667045024 1
0.32004061950947 1
0.319110475060825 1
0.286138401263691 1
0.272542828020557 1
0.264612301802679 1
0.31422922153632 1
0.324215482598129 1
0.280113195555121 1
0.331160614186052 1
0.349660370343511 0
0.283882566974268 1
0.272936859378568 1
0.295348189639944 1
0.288323536364308 1
0.316178451919475 1
0.301750425372521 1
0.318750382341546 1
0.324326352952034 1
0.289745296118778 1
0.293767300395556 1
0.278105202978409 1
0.350963454322404 0
0.286753785956635 1
0.285498839222618 1
0.325124873245647 1
0.332402895577297 1
0.289564292486379 1
0.302799789655944 1
0.270236972347377 1
0.33494682959366 1
0.328513379246134 1
0.287936056788317 1
0.291885147205091 1
0.260456442619051 1
0.336903221319189 1
0.302694862300179 1
0.333603366154743 1
0.340914841857434 1
0.295928102998967 1
0.299797660401673 1
0.325404628598912 1
0.302737317552801 1
0.319212293919919 1
0.302746504261869 1
0.298727317864927 1
0.280754113652051 1
0.295706773350612 1
0.32326922071046 1
0.287144342475306 1
0.314535112490203 1
0.30530738561137 1
0.292023654604702 1
0.299701442323437 1
0.317279642352652 1
0.321843940754713 1
0.274767619780695 1
0.295348353138723 1
0.344566070596695 0
0.291411869402306 1
0.300391492073644 1
0.32538164855264 1
0.313986693036116 1
0.288194413819516 1
0.288517220048968 1
0.273625571867964 1
0.305421007243709 1
0.27681943888103 1
0.290505224053113 1
0.301880248596935 1
0.25865336359069 1
0.284383898449672 1
0.31082795421585 1
0.314877762475892 1
0.321120828361464 1
0.336801672968769 1
0.317276820909331 1
0.29892859656074 1
0.323823307928963 1
0.289447220987434 1
0.313742447669268 1
0.305989781587104 1
0.306323206660509 1
0.292069427832744 1
0.28391733208324 1
0.287416520284715 1
0.331079011976004 1
0.306602125523277 1
0.294395971381076 1
0.310415987684112 1
0.303010616528545 1
0.277950190928503 1
0.33484791305906 1
0.329892344932464 1
0.302447267448957 1
0.298934953762871 1
0.294700146884302 1
0.244193821490587 0
0.329862771412366 1
0.279594679504443 1
0.309538723789377 1
0.331375297204467 1
0.3071381508074 1
0.308278850116292 1
0.28002515453226 1
0.276900019425945 1
0.344071852347663 1
0.324007605972915 1
0.311150643925661 1
0.304204625682653 1
0.290228405570481 1
0.323528043909724 1
0.319891168776209 1
0.311027078963568 1
0.294956176853093 1
0.294221158633632 1
0.277127253660902 1
0.338807510854461 1
0.321171208206363 1
0.311740540029888 1
0.290688377110432 1
0.306845476247063 1
0.311276461442457 1
0.281042155977421 1
0.314210907710321 1
0.285941540816334 1
0.337357882712944 1
0.307339780725716 1
0.300008050404582 1
0.344689678629417 0
0.285965817894897 1
0.329659543137335 1
0.291899863057534 1
0.316882962015972 1
0.284564261932056 1
0.313358378092217 1
0.308410357498052 1
0.342981198903067 0
0.307395410229641 1
0.296960165519566 1
0.329480071879423 1
0.323567994783366 1
0.322725243070775 1
0.311513863097891 1
0.298672201233046 1
0.321338373363631 1
0.323990175919073 1
0.300829059834918 1
0.312613130880055 1
0.311321263211401 1
0.320163275571694 1
0.306903870726938 1
0.31805936771976 1
0.298390625495955 1
0.35340704136924 0
0.284182969848558 1
0.322497725632389 1
0.314167384288064 1
0.269144661002705 1
0.272600215242919 1
0.309750527154434 1
0.29638615792747 1
0.294767536430094 1
0.282010506114225 1
0.324817117449986 1
0.267932006143137 1
0.290458224046771 1
0.304609037978906 1
0.273052014241652 1
0.307497945994977 1
0.282261513158876 1
0.324106379306834 1
0.336647812615996 1
0.325436839466209 1
0.291491019454363 1
0.272124046897495 1
0.343774880377711 0
0.295852293891416 1
0.302099210864667 1
0.290215585554111 1
0.28796669665834 1
0.29071299650815 1
0.286571032676607 1
0.31148254570746 1
0.263217705689718 1
0.299382553630919 1
0.286751572547743 1
0.31074718011872 1
0.269579636217266 1
0.258032976800319 1
0.345261491722747 1
0.296290192473927 1
0.320656987304621 1
0.302534187358021 1
0.31137459322015 1
0.312303735029581 1
0.323356110937031 1
0.283412393126923 1
0.298058112895898 1
0.310042652198119 1
0.314735780939512 1
0.290971324234583 1
0.311549007740197 1
0.298796490058374 1
0.256558171715713 1
0.320580366753466 1
0.279450652481592 1
0.288963040322846 1
0.245895529137649 0
0.314523848639599 1
0.328864764033993 1
0.273423399541214 1
0.322096303887894 1
0.30513726083626 1
0.350858048852728 0
0.30748724609605 1
0.345138733505978 1
0.326613007558876 1
0.335234745761415 1
0.302982911796947 1
0.337221954503686 1
0.304261309978978 1
0.276207878390729 1
0.32440135439182 1
0.306400240391176 1
0.266537186612969 1
0.324314326942841 1
0.280001197155694 1
0.304129049078329 1
0.316325005541591 1
0.33026278261941 1
0.340892936561758 1
0.307004907413441 1
0.350260753580348 1
0.31552240879196 1
0.330537788619218 1
0.311016704402067 1
0.29491462810973 1
0.307713000637216 1
0.297334700034451 1
0.292215635427385 1
0.298080882299306 1
0.298163296089333 1
0.337014009721027 1
0.316819666602033 1
0.274085173748122 1
0.315034765195763 1
0.304848612895734 1
0.292806741413856 1
0.263179236481506 1
0.275031182527412 1
0.303056506731366 1
0.303398626038686 1
0.310119558166666 1
0.298799682249781 1
0.296492441150419 1
0.309681318415923 1
0.297450098317066 1
0.296306261006358 1
0.295121275174528 1
0.28856219619993 1
0.319946878834188 1
0.334790606469067 1
0.295574928923461 1
0.308778179075288 1
0.340856047137112 1
0.281467320748197 1
0.2929873518336 1
0.336301848233582 1
0.317266033173803 1
0.290988996671863 1
0.2867817235999 1
0.347405310704624 0
0.328028633898532 1
0.309310038900788 1
0.319651570222166 1
0.294805566818654 1
0.296866838066186 1
0.293926368439836 1
0.288813765707999 1
0.302671868977648 1
0.260861138545245 1
0.311363449261053 1
0.324640225721127 1
0.320728343018804 1
0.275889087683049 1
0.279615074527244 1
0.283241515567569 1
0.274310821081636 1
0.292316348487769 1
0.307459291919893 1
0.332637562861436 1
0.284059788717097 1
0.30689826528594 1
0.322160945508704 1
0.309785074755269 1
0.31381067365315 1
0.337366488474396 1
0.324419344541051 1
0.310588435808078 1
0.281529548417764 1
0.308658472832125 1
0.296119105364195 1
0.285488339024268 1
0.2832238944451 1
0.310790007178821 1
0.29713461776479 1
0.324639629400427 1
0.277743445417608 1
0.312350024262367 1
0.281322735269659 1
0.30190646200135 1
0.311739106929489 1
0.244492427366868 0
0.301713172144155 1
0.308579444380453 1
0.328988017190749 1
0.316641153440462 1
0.321439204800621 1
0.327300015221632 1
0.347128581487514 0
0.348041445320332 1
0.279755467229773 1
0.314975985868651 1
0.289487710776849 1
0.316718082836554 1
0.333146448177906 1
0.334221038644893 1
0.28056170655123 1
0.288692725531343 1
0.308552037962278 1
0.336251042855532 1
0.307582002085958 1
0.368009703879879 1
0.302912815920308 1
0.306639079761817 1
0.352140933576544 0
0.309590457008913 1
0.325982060970703 1
0.293559465640958 1
0.328466108183019 1
0.342813738329286 1
0.320661408578834 1
0.294640887318709 1
0.287007968194625 1
0.359439764321827 0
0.313270305722208 1
0.298357606314797 1
0.297500222771871 1
0.295856626432414 1
0.309578488932737 1
0.312244572455549 1
0.295620784603874 1
0.315626842015913 1
0.2928712093839 1
0.219047280894475 0
0.30014046104187 1
0.29844666081234 1
0.249520635267548 0
0.350836466744931 1
0.2959726036716 1
0.286855558206344 1
0.320781703193334 1
0.303677877781574 1
0.282599152940015 1
0.336723288061637 1
0.29676530508437 1
0.288709134715174 1
0.277192488215275 1
0.354393492731756 0
0.32444645225486 1
0.305639286964157 1
0.288379325296092 1
0.31975575809425 1
0.331625441857842 1
0.271191779487403 1
0.246069294484813 0
0.299552923609748 1
0.295268794243886 1
0.297180981601337 1
0.331315264886459 1
0.314808607995166 1
0.300144465777577 1
0.287222760549869 1
0.273130215532431 1
0.273270554328689 1
0.330015389088515 1
0.319798667308673 1
0.303146680365782 1
0.298426324280275 1
0.32832743396956 1
0.297625484453413 1
0.290651973867077 1
0.32335486857697 1
0.253904864021132 0
0.283662888447713 1
0.321850036428052 1
0.311857700614821 1
0.305101755122194 1
0.275627028823308 1
0.336335343704029 1
0.310998989203832 1
0.335734964116846 1
0.313605430432267 1
0.298635280450236 1
0.255869976406188 1
0.296113648584283 1
0.320318930768948 1
0.306967675224822 1
0.307541980599191 1
0.338114372295826 1
0.278815894635337 1
0.288634626787845 1
0.319921087111714 1
0.317487173849903 1
0.289007299255995 1
0.327877893318402 1
0.327942418230481 1
0.316225701983788 1
0.301133615876029 1
0.326726603171333 1
0.293766955216156 1
0.312284518313054 1
0.306217760879113 1
0.267294267996884 1
0.322447423118245 1
0.309827017182734 1
0.301868813346401 1
0.321272418788115 1
0.315160778677335 1
0.322087644600802 1
0.357377387204719 1
0.327156045733971 1
0.298008663965491 1
0.30110781019683 1
0.29742320313747 1
0.27831643015767 1
0.302179681693358 1
0.298967462093364 1
0.333222115235004 1
0.335861603375895 1
0.304120649496146 1
0.338750096148351 1
0.284271500677742 1
0.262361329039125 1
0.301125477870643 1
0.27790509891782 1
0.326832093744544 1
0.332219350973984 1
0.323211386524464 1
0.284533469097642 1
0.282096617859486 1
0.311119938160607 1
0.261329757113373 1
0.299824123334236 1
0.318050191078783 1
0.298099263471126 1
0.300091296351972 1
0.325666817381541 1
0.282411559444266 1
0.294920144165757 1
0.298381739451713 1
0.32943063851595 1
0.277954178947 1
0.260471871960082 1
0.317790107216012 1
0.3101792307935 1
0.349209643540887 0
0.332710418350816 1
0.289721780734319 1
0.282175171659359 1
0.315144587098539 1
0.331426939930084 1
0.280115497077295 1
0.348434693547792 0
0.295482418324761 1
0.269797280212794 1
0.270839709650105 1
0.308389648200987 1
0.308103100565777 1
0.303641377741692 1
0.345635997912585 0
0.338221511087166 1
0.265942687794565 1
0.315515559040899 1
0.334425252597643 1
0.333826249145925 1
0.301719678373484 1
0.301530299266515 1
0.270529068299943 1
0.321039111163379 1
0.316710203508369 1
0.332868908056443 1
0.290637801928414 1
0.329697592452974 1
0.278346538596 1
0.329640208042107 1
0.344407627721774 1
0.325253851612328 1
0.319797433022028 1
0.285881040703657 1
0.293485476055981 1
0.326076361690254 1
0.322125826841039 1
0.30636999602618 1
0.303944142252624 1
0.255390631327717 1
0.301207745135489 1
0.275096170888424 1
0.264553686091058 1
0.299841234507577 1
0.301654593913688 1
0.295800148612304 1
0.303079172227186 1
0.299582656808501 1
0.290937205834847 1
0.326909387528633 1
0.335984846696017 1
0.305087161577916 1
0.31356090594749 1
0.322497927017055 1
0.326837986174202 1
0.334221052666592 1
0.337553432395542 1
0.30255217582952 1
0.328661030123545 1
0.325797653478128 1
0.289833446906912 1
0.279430486369965 1
0.252078274286832 0
0.308778278620713 1
0.310263002659898 1
0.311646117831511 1
0.325817862367933 1
0.272136709595194 1
0.330950230019106 1
0.26000712600196 1
0.261225321162763 1
0.295099391924953 1
0.322254859966042 1
0.304026139920589 1
0.297309961866968 1
0.263924521382576 1
0.34300389116447 1
0.342342088358235 0
0.320718055864099 1
0.318117655303238 1
0.31625486091212 1
0.352415756081378 0
0.311659079287333 1
0.346706338624554 0
0.320770203799463 1
0.267141164952208 1
0.285573672374398 1
0.320188133757225 1
0.313364130419896 1
0.318616374545426 1
0.32336295837418 1
0.320512357005834 1
0.274505082565081 1
0.309432205541763 1
0.298814203234685 1
0.308158423857646 1
0.301765366142683 1
0.298667849387347 1
0.2739267946436 1
0.310193592870366 1
0.292947877491905 1
0.307333679836029 1
0.283765560506035 1
0.263699956799521 1
0.303002891176152 1
0.312846548030416 1
0.308407216007216 1
0.298587106246802 1
0.318532237469926 1
0.308756544089926 1
0.29729843454637 1
0.297765454263814 1
0.30487504692375 1
0.340528620190934 1
0.332549723878305 1
0.324451036773143 1
0.289186113764418 1
0.318383213557641 1
0.296840100107584 1
0.301366968245038 1
0.29564511605581 1
0.29585403821132 1
0.341424656694546 0
0.297299704884566 1
0.321632235116125 1
0.300735410551969 1
0.294628973904615 1
0.287399019486538 1
0.277674650705744 1
0.315094010950053 1
0.314909527637644 1
0.274959912109087 1
0.310881726117972 1
0.329574995123898 1
0.297088518452856 1
0.309460720932725 1
0.320583967391921 1
0.296815164039001 1
0.267210372319784 1
0.324154582884683 1
0.306774581883317 1
0.336121460238424 1
0.289787570717943 1
0.280647691115297 1
0.30766374669306 1
0.299194766006554 1
0.260015095613698 1
0.324344120279259 1
0.294118743125427 1
0.302707085603194 1
0.310236329786585 1
0.301391767534198 1
0.329661690986933 1
0.306548838699419 1
0.320184939401918 1
0.28054721633583 1
0.327937397167557 1
0.292130559237193 1
0.274086011963004 1
0.336968829395859 1
0.359238258310414 0
0.295731597178989 1
0.286145337480166 1
0.27908624081163 1
0.334192887046987 1
0.284677305687214 1
0.310831212590832 1
0.31011052424555 1
0.278335032191599 1
0.288778835216103 1
0.321162976781498 1
0.327992570565901 1
0.322583073904623 1
0.329097811938802 1
0.325683261095122 1
0.307844751736516 1
0.289782253780648 1
0.283119074397803 1
0.315678418946833 1
0.308288563467606 1
0.312593953009843 1
0.280641961204291 1
0.345550530551936 1
0.303664968436276 1
0.301862791173419 1
0.291137185690743 1
0.290487744155664 1
0.301614606297187 1
0.280108491659101 1
0.334514499452832 1
0.296523570294588 1
0.343035616755089 0
0.316987742071108 1
0.329499256481549 1
0.295831280064943 1
0.280762469575919 1
0.313411984463011 1
0.293673540174578 1
0.266768481992958 1
0.288023923659491 1
0.303990519641734 1
0.334079845086395 1
0.286242651789177 1
0.310913396270857 1
0.299631279421659 1
0.35047894249357 0
0.311406588664819 1
0.285606916060418 1
0.291393654482197 1
0.322667149427886 1
0.329372046395431 1
0.331412779055285 1
0.29562933707144 1
0.318232948057301 1
0.311584022864234 1
0.264997634949712 1
0.325811455594255 1
0.314828212129388 1
0.276618545889192 1
0.28029550847495 1
0.285761991452258 1
0.286524415928374 1
0.305652362154627 1
0.299461721207288 1
0.319114619026065 1
0.313292015055426 1
0.314656777607914 1
0.282298929288752 1
0.291388424467026 1
0.273099357446896 1
0.28833624967156 1
0.329327946668731 1
0.293337634841206 1
0.351080207552416 0
0.321808587003616 1
0.323785590907707 1
0.25208970547484 0
0.346469728430387 0
0.34337986793985 0
0.319154340591658 1
0.339307027917328 1
0.354803044057503 0
0.288817511245342 1
0.288273209811829 1
0.29916419639406 1
0.323741417770091 1
0.299542202006646 1
0.280107096420011 1
0.331097185357438 1
0.318760450585461 1
0.335774256056182 1
0.292721330225393 1
0.327653624108485 1
0.279600021791859 1
0.291944860283085 1
0.313708966257455 1
0.312310119636055 1
0.315288870850193 1
0.303716942715875 1
0.294645383759126 1
0.264946927762743 1
0.313478967685416 1
0.284413113853945 1
0.299294025006743 1
0.324299025084035 1
0.285903617128894 1
0.31783360534444 1
0.330190225423637 1
0.318312295852327 1
0.298804438085992 1
0.312127135327536 1
0.319082486862331 1
0.314637916799919 1
0.343843709841231 0
0.288162068626196 1
0.295741042909866 1
0.297682233595995 1
0.292994665615651 1
0.284359158177356 1
0.297392941052482 1
0.336650247429869 1
0.306836811242308 1
0.314723883480244 1
0.298784946741885 1
0.335930430694465 1
0.292841101279785 1
0.295702174833746 1
0.30360797997611 1
0.271173267064085 1
0.325107101926084 1
0.343080963149121 0
0.317681992431714 1
0.273819895956955 1
0.268227836225655 1
0.284933547703933 1
0.309510250542757 1
0.289462561046363 1
0.317977501605331 1
0.33211886143662 1
0.267756613880889 1
0.365140384303087 0
0.299474363542642 1
0.300042519609219 1
0.310078569660808 1
0.284796561560045 1
0.29572678566559 1
0.31456471820977 1
0.335866269941298 1
0.284689854815241 1
0.289556916142214 1
0.329221148311054 1
0.306721226533005 1
0.278410562266549 1
0.3197568059441 1
0.334818347488761 1
0.323483748910558 1
0.314505872647325 1
0.357481323988854 0
0.308547953806565 1
0.31311630213407 1
0.308434832815864 1
0.295121945052935 1
0.309104611449893 1
0.314511701743121 1
0.294502989373042 1
0.315657872495842 1
0.294212665689655 1
0.279722165982631 1
0.291199755799353 1
0.31548866976282 1
0.286742442811251 1
0.310376632887241 1
0.330657556128007 1
0.290828147085696 1
0.304039306327502 1
0.309348889459293 1
0.290668848773521 1
0.314644657526811 1
0.308050351952586 1
0.30653714778908 1
0.26069659782387 1
0.343579074893898 0
0.291799629921279 1
0.286076225994413 1
0.304854010584525 1
0.291318325676817 1
0.310217753529479 1
0.295640643289079 1
0.321173570992301 1
0.285253845266813 1
0.316308186465431 1
0.307634538602992 1
0.311514119136709 1
0.270354542763284 1
0.26136115097465 1
0.295915263556463 1
0.302116934311463 1
0.317691307258334 1
0.274180281675946 1
0.307794038801853 1
0.325270714917762 1
0.330222191705323 1
0.29172958058809 1
0.289494864439427 1
0.273090076954514 1
0.311158152949292 1
0.297497026175781 1
0.278047775553338 1
0.277589630582154 1
0.3064512844265 1
0.328809946024174 1
0.27284162716782 1
0.352814513033767 0
0.344630482247901 0
0.278378443074018 1
0.326012449536027 1
0.316462226244844 1
0.298285661296713 1
0.289415540770759 1
0.285159460712662 1
0.295707093222541 1
0.328289830402578 1
0.28310187119107 1
0.315982277644321 1
0.331537002471975 1
0.294358454793314 1
0.318978581382101 1
0.310139023173787 1
0.303118913038707 1
0.312085818310783 1
0.273259155690693 1
0.254704562943073 0
0.36142994392373 1
0.27372014556757 1
0.307296967117099 1
0.284630940707037 1
0.313735400129027 1
0.311989631333219 1
0.327471302111748 1
0.298996431433946 1
0.303594583365624 1
0.322923883349654 1
0.294782137565973 1
0.311625130504145 1
0.309276507782117 1
0.326158018516407 1
0.314905835426925 1
0.266545167606537 1
0.300505933069508 1
0.301445489958301 1
0.32009728268947 1
0.317064516378066 1
0.294200361177542 1
0.298632215091154 1
0.297346477888583 1
0.281203380604843 1
0.329018501395849 1
0.276608331334144 1
0.337846648100715 1
0.271201783594245 1
0.29261449475112 1
0.295502921213863 1
0.264779261914739 1
0.274344206280866 1
0.314345235525615 1
0.330475963707659 1
0.307037213267024 1
0.295173172783181 1
0.319058312463912 1
0.309240102492407 1
0.342508666657817 1
0.310321024826619 1
0.328354205784681 1
0.319946201888816 1
0.315017930149022 1
0.282846439022832 1
0.319034462084035 1
0.282524596424751 1
0.321381513136993 1
0.296912783578607 1
0.291372650745825 1
0.278148369382754 1
0.261965488674094 1
0.28775033333175 1
0.285038602028891 1
0.27848275781876 1
0.30589412492034 1
0.335703561226483 1
0.348040062580073 0
0.280837818097162 1
0.314962958002623 1
0.271926309772634 1
0.301435405242935 1
0.328375581714094 1
0.276661637665652 1
0.311926144685336 1
0.314947392258052 1
0.292000359339913 1
0.318483234272432 1
0.310214075416548 1
0.272798975727399 1
0.338331826219328 1
0.316671861794292 1
0.333790416926341 1
0.310250583033813 1
0.311191147260713 1
0.338586406138219 1
0.246448290872809 0
0.264980179001886 1
0.342890827291632 0
0.275380385645414 1
0.298131645230959 1
0.3081922734244 1
0.260796758404816 1
0.320772019157354 1
0.325216131876088 1
0.264492749066466 1
0.274658694491789 1
0.310547776655319 1
0.309074900794791 1
0.299335849016244 1
0.301597029730692 1
0.271598549956255 1
0.321855668637058 1
0.294157891380758 1
0.293003365014313 1
0.340322303359587 0
0.301210064179575 1
0.3242653837905 1
0.309015236913946 1
0.293418101935532 1
0.307216397360367 1
0.33597097265811 1
0.347377571013691 1
0.265257115298287 1
0.300481876546834 1
0.33155851908762 1
0.321836005829776 1
0.252473924310439 0
0.309980914849144 1
0.272908718841526 1
0.301566461299226 1
0.274074875195754 1
0.311083591058363 1
0.282481024835773 1
0.263967752084136 1
0.298502179937038 1
0.310909533006116 1
0.294677322249485 1
0.344313231839384 0
0.302520483491424 1
0.333554365389937 1
0.316422060753364 1
0.31915238029641 1
0.307330438817238 1
0.276669074608525 1
0.310121535024169 1
0.342046735860207 1
0.353334063733637 0
0.289240732230753 1
0.241689571544471 0
0.302246386207095 1
0.282176629831843 1
0.318082014563767 1
0.322286068119214 1
0.293162162624471 1
0.298840209548375 1
0.289535777045397 1
0.324353782912388 1
0.259378808891804 1
0.321494547512523 1
0.281215756316795 1
0.29397709716281 1
0.300701734343837 1
0.3035679926735 1
0.290960662547047 1
0.295032053745239 1
0.289277483424043 1
0.276212088816435 1
0.330079350905961 1
0.304065988964905 1
0.33732243994251 1
0.32290155440959 1
0.249574192569241 0
0.289663249673842 1
0.305361102562058 1
0.31071351310162 1
0.293873019181988 1
0.306269663913758 1
0.327849931401482 1
0.276646531324217 1
0.298255519715463 1
0.27214977546537 1
0.309550010590559 1
0.31467314612135 1
0.331365452570774 1
0.265755930000998 1
0.305920984141671 1
0.320356282658076 1
0.311125951504405 1
0.301818618625186 1
0.291424005578824 1
0.278030883902043 1
0.300748257701598 1
0.29980867594986 1
0.27234477972485 1
0.283320720612329 1
0.317432303780311 1
0.320687431016067 1
0.32197291902654 1
0.353432868016017 0
0.29400669772623 1
0.292597238071614 1
0.277849428806538 1
0.274531021018581 1
0.301394619857333 1
0.358166622855227 0
0.293138592499427 1
0.278718699161083 1
0.276351129245461 1
0.313236996615626 1
0.316317233525457 1
0.30691192453724 1
0.273292047549961 1
0.316378050374317 1
0.332362398953637 1
0.346011841332143 1
0.350392345344015 1
0.262412633943585 1
0.301936183323993 1
0.35049505800209 0
0.282456640961803 1
0.310693771965792 1
0.287553758541226 1
0.289586391543317 1
0.339185087267148 1
0.267924843166473 1
0.302574130046412 1
0.307176871983767 1
0.318464885216487 1
0.300717896847614 1
0.295857146769051 1
0.358247075023017 0
0.322777350486347 1
0.29538064858383 1
0.308338673475714 1
0.299759918877435 1
0.306566019089676 1
0.301182929162096 1
0.303242624180902 1
0.28685723022341 1
0.306162191067356 1
0.297004273953536 1
0.302538977081728 1
0.340135566685151 1
0.297020188793487 1
0.292091966662217 1
0.2984993265131 1
0.292586205041699 1
0.289406420771061 1
0.31616652251579 1
0.267557573082227 1
0.303910706759047 1
0.330318395100475 1
0.3327632256548 1
0.258064794205475 1
0.267698469454462 1
0.297596886518476 1
0.314944684055515 1
0.30798955661283 1
0.270125217577746 1
0.27015253918877 1
0.290162428202347 1
0.32971395572779 1
0.319619196216863 1
0.303281593437016 1
0.32906871508492 1
0.287238384915721 1
0.267607073480969 1
0.326642327060111 1
0.30031730622265 1
0.289317774332272 1
0.280257969315001 1
0.320864997989127 1
0.319307777697838 1
0.301242769489693 1
0.250731448188264 0
0.266423685771131 1
0.291505147664386 1
0.287724708275781 1
0.301289480741037 1
0.332781927936915 1
0.348425741008699 1
0.310224687779195 1
0.331119228844048 1
0.34544113605748 0
0.293476347324681 1
0.32331273101015 1
0.315955493195534 1
0.352632157786979 0
0.300669773238733 1
0.323580750797165 1
0.315485561240308 1
0.318854565216831 1
0.307771901544107 1
0.318115560392407 1
0.292007678125702 1
0.316536616124217 1
0.316591648896597 1
0.312085225912458 1
0.297082383219115 1
0.297791777866315 1
0.331020317633065 1
0.325856462117601 1
0.301680621381021 1
0.283762081822766 1
0.274154982928341 1
0.33573285381823 1
0.308133241003364 1
0.317868938500257 1
0.324235298862525 1
0.304132058461951 1
0.301137903432836 1
0.312686889964896 1
0.323042362222876 1
0.315933900696542 1
0.284815005823538 1
0.284617709402994 1
0.293035133425872 1
0.32689083996509 1
0.293547171783837 1
0.31840066045799 1
0.271386819624868 1
0.303259526989699 1
0.297261655873472 1
0.31230700011153 1
0.293318908963299 1
0.336258285610474 1
0.296094950172547 1
0.308616270775665 1
0.321918593080697 1
0.316233724519432 1
0.301610161296903 1
0.280215329853769 1
0.305886286011619 1
0.306165489052427 1
0.303994920827315 1
0.300853735916374 1
0.339979175350343 1
0.30234999492994 1
0.322313439206987 1
0.294762623517455 1
0.331705082545375 1
0.304187061452558 1
0.308175370472621 1
0.308014092658371 1
0.290026585799673 1
0.303152902099098 1
0.274564324784262 1
0.297554359002808 1
0.338736986070373 1
0.326660772666569 1
0.256302910880636 1
0.312351891311648 1
0.29355034435221 1
0.344547837537698 0
0.301893501826552 1
0.283367448118295 1
0.333953285251149 1
0.327594083522008 1
0.327690594307237 1
0.313291272651087 1
0.271657282427876 1
0.315731117126472 1
0.284276619014485 1
0.27233753167282 1
0.291897343382587 1
0.313341506875419 1
0.31605513476055 1
0.279523316703004 1
0.321732108029568 1
0.32150344638212 1
0.284875351997127 1
0.295875338797438 1
0.312068740420526 1
0.323359910286683 1
0.333116577065059 1
0.328483591858446 1
0.321252140269653 1
0.320673479796216 1
0.339906555564541 0
0.303918043753386 1
0.302870030738002 1
0.291154057225225 1
0.29069691248057 1
0.305196333569228 1
0.281117870263976 1
0.369534934529924 0
0.313079375400714 1
0.254172752224581 1
0.264957041585336 1
0.323451346918945 1
0.312475942335968 1
0.319055696898248 1
0.306739623498912 1
0.280486857008596 1
0.289676977140416 1
0.288493274885839 1
0.298528093503116 1
0.294064424454274 1
0.280198920440112 1
0.318713778907403 1
0.337329746575525 1
0.33497196992198 1
0.318620303347327 1
0.298103333468874 1
0.302019826670502 1
0.298562354664336 1
0.335883862363073 1
0.285428201433202 1
0.278186388923837 1
0.308304956786961 1
0.296782052194702 1
0.312507539675006 1
0.267768609061566 1
0.309630435856106 1
0.278271285692714 1
0.316811160311583 1
0.309113256523575 1
0.320977788641529 1
0.306579283871108 1
0.302872633247273 1
0.259192868681043 1
0.267781219019199 1
0.317116708010837 1
0.313618718632389 1
0.268929555675182 1
0.294892808088185 1
0.318714002407535 1
0.340385850406108 1
0.328783163468286 1
0.299490262964624 1
0.304608320856265 1
0.298805507459411 1
0.28034337398571 1
0.33270181887261 1
0.331590329634812 1
0.312116897844765 1
0.264013638799188 1
0.293984072600764 1
0.329324922539263 1
0.320712656405233 1
0.288103079036103 1
0.271124631766686 1
0.267749195654089 1
0.279995057944566 1
0.285913058634555 1
0.323130689292184 1
0.276274736147984 1
0.30261755139813 1
0.28834938590492 1
0.334696585101372 1
0.332176824163655 1
0.323203223110113 1
0.292694323751396 1
0.281147288407593 1
0.293868516713294 1
0.314446795198175 1
0.29899697195599 1
0.246221067724571 0
0.3361657456471 1
0.30838576502681 1
0.278164610587116 1
0.310778208257344 1
0.294194243178028 1
0.299750492380449 1
0.321462067035042 1
0.309988078572252 1
0.323335741931628 1
0.309871797427273 1
0.316126988865172 1
0.291905920735151 1
0.295172221858086 1
0.314480155413705 1
0.307943674958656 1
0.299454848518508 1
0.300890557450798 1
0.340377918830835 1
0.29580189883117 1
0.294694738174728 1
0.318769023821084 1
0.310898028887029 1
0.37642104784176 0
0.340257163245761 0
0.309588716108639 1
0.310775644676174 1
0.253591510586357 1
0.28921942861456 1
0.276563083372378 1
0.345099284555656 0
0.311866979129561 1
0.288213427800579 1
0.302316868595408 1
0.285735042641742 1
0.268748424037706 1
0.287410695274351 1
0.350754997915257 0
0.260806314709097 1
0.304957915985287 1
0.288863751979277 1
0.327573165736957 1
0.292110212239326 1
0.285068935073796 1
0.289089894163969 1
0.312175660700777 1
0.323457576739544 1
0.290483655330604 1
0.312547643918815 1
0.294882746006881 1
0.313212475511294 1
0.316754136426449 1
0.304770563964843 1
0.280885248577999 1
0.319657440274566 1
0.311519826893259 1
0.302077640350228 1
0.280912205354758 1
0.306566719338809 1
0.292237846852295 1
0.318934819278106 1
0.282201470690305 1
0.290583304328414 1
0.300552117822518 1
0.313227163545712 1
0.297945804675057 1
0.283476637104142 1
0.300599847567604 1
0.352299212716378 1
0.342964818091714 1
0.31176180030652 1
0.261102077671169 1
0.290024184039336 1
0.353378789209412 0
0.310605733073715 1
0.300848150374116 1
0.321717520441172 1
0.316271053042779 1
0.307030853545427 1
0.299089630055685 1
0.321680968035168 1
0.29745683087439 1
0.252878565196531 1
0.315658915362378 1
0.297481794213904 1
0.314836196013537 1
0.281663787510565 1
0.281198502703239 1
0.296708149706049 1
0.284909256861002 1
0.294970022423602 1
0.323011224631883 1
0.264012103730448 1
0.281478290890395 1
0.328695909966503 1
0.307309713474247 1
0.297491488203685 1
0.277200554410105 1
0.27977576872065 1
0.321968816292085 1
0.344841029233192 0
0.332747442191104 1
0.311941051784344 1
0.290189118777076 1
0.314042274739559 1
0.310992637424888 1
0.328392441806626 1
0.340742981892496 1
0.274886939521469 1
0.293784571571501 1
0.30076084691149 1
0.26332812329988 1
0.316442396092153 1
0.285477885848379 1
0.316791093731959 1
0.331514588068421 1
0.303738748483902 1
0.293282166863953 1
0.302205699473037 1
0.302473991526667 1
0.312614599464438 1
0.279150702421838 1
0.321574263530259 1
0.288731203581024 1
0.307799995672149 1
0.334347382946504 1
0.319426849059612 1
0.322262670981207 1
0.312525191003831 1
0.306029954469414 1
0.314531570799939 1
0.301560081544383 1
0.30322378517491 1
0.2978022438104 1
0.330301764859203 1
0.314535365924346 1
0.293393595086582 1
0.279411280176232 1
0.307202935126461 1
0.306746916521649 1
0.300528677288296 1
0.294263215626654 1
0.284619440702898 1
0.28815466457703 1
0.295592139991032 1
0.298842759073766 1
0.303124361569634 1
0.334792418131477 1
0.291101787783679 1
0.295246251396776 1
0.322714632931774 1
0.310356292948605 1
0.279166523548797 1
0.280629413164491 1
0.297890873555595 1
0.314051040773769 1
0.272648195680994 1
0.329677169155951 1
0.2921099864559 1
0.326442962377847 1
0.291091194632661 1
0.359182268478398 0
0.305287930202045 1
0.283869120627961 1
0.322354894299993 1
0.311438151667216 1
0.300383196629263 1
0.30926661780058 1
0.268235242067155 1
0.311797421329956 1
0.321399726115135 1
0.31945319080091 1
0.307124903013027 1
0.261363328821168 1
0.296763219498795 1
0.310004222522654 1
0.329771177168906 1
0.336297165766293 1
0.321539979784403 1
0.355545718783171 0
0.297914533978522 1
0.297652210106741 1
0.305441183102562 1
0.272319213837362 1
0.289077980269458 1
0.297790964861783 1
0.286506053262943 1
0.293276187327532 1
0.308994920221367 1
0.274548618667188 1
0.328780455313014 1
0.346009494982905 0
0.252140820316246 0
0.316366350949706 1
0.292562912687369 1
0.334540627113466 1
0.286186325859343 1
0.302822197193252 1
0.342056810941716 1
0.275103377083781 1
0.310075255838327 1
0.30061018624055 1
0.272657201689761 1
0.319416431388922 1
0.307543570248127 1
0.309663842204451 1
0.290333645106119 1
0.272427843105757 1
0.327924784747847 1
0.319401774129575 1
0.303936487968875 1
0.300437864329797 1
0.311008880359587 1
0.33112393911373 1
0.305737009930354 1
0.326713706377733 1
0.29808419231664 1
0.328428227840164 1
0.33680033222098 1
0.306463980594874 1
0.257869627317444 1
0.332527305774078 1
0.32202616676594 1
0.289671802851617 1
0.276818817797534 1
0.284024027621853 1
0.301059264683325 1
0.306183147503196 1
0.328955144734812 1
0.299072884791822 1
0.315556157436233 1
0.288539497611919 1
0.303531067016921 1
0.313098663113126 1
0.283933067726361 1
0.285442338684861 1
0.323098898033335 1
0.367305120091064 0
0.279993642936025 1
0.313011747932804 1
0.327910429578881 1
0.274485632505621 1
0.310291717839601 1
0.311891041054744 1
0.294458333792707 1
0.333455944062985 1
0.304494733257296 1
0.280003974452888 1
0.335280352864646 1
0.310164464701371 1
0.301992609401834 1
0.312283961228201 1
0.286824735240474 1
0.317925164045392 1
0.323317922182147 1
0.297007258663762 1
0.316899797588225 1
0.304317322618737 1
0.327185913927414 1
0.318370833447645 1
0.315885566532378 1
0.300441037429251 1
0.301564915695497 1
0.260950526248283 1
0.296090086482867 1
0.277627067769202 1
0.276851482107074 1
0.308928747715756 1
0.309486706910491 1
0.273206701210481 1
0.306487144218142 1
0.321306967594286 1
0.349027283141078 1
0.310451854119501 1
0.305628360045975 1
0.274585648951024 1
0.318294940353314 1
0.306288592777339 1
0.333594989478361 1
0.286791638323982 1
0.320628068302627 1
0.285084260807828 1
0.361886205773859 0
0.318283526371454 1
0.319925052210416 1
0.294951903487049 1
0.296253251663637 1
0.309159866324678 1
0.301287160689022 1
0.313712815557939 1
0.298088879444388 1
0.307078852547769 1
0.313117495908368 1
0.31203732346582 1
0.330103665448635 1
0.295278347611641 1
0.281380560336193 1
0.308355252564601 1
0.28161571284006 1
0.281704177702182 1
0.295247860871276 1
0.281265729851548 1
0.318234094501249 1
0.32092173948526 1
0.289256247773085 1
0.304321236961452 1
0.312461489650454 1
0.321333983771739 1
0.318482294582156 1
0.300122447149239 1
0.3115729478152 1
0.328145526398844 1
0.345585897046352 1
0.309143029757432 1
0.309618248147366 1
0.311439166785326 1
0.308706976716394 1
0.30534419388183 1
0.290269283219447 1
0.332794884434604 1
0.326245680184092 1
0.296555845586038 1
0.349300417847124 1
0.288277603708835 1
0.283980011094849 1
0.300106341441632 1
0.312489614565251 1
0.316208497451104 1
0.298521502590583 1
0.301890118342144 1
0.300283920633217 1
0.306947954089315 1
0.283848438949349 1
0.305641206867449 1
0.329941963249945 1
0.306396890695113 1
0.295599237911342 1
0.321692336147978 1
0.276402035622576 1
0.305323049412677 1
0.312067504196581 1
0.296174874507075 1
0.282571925384504 1
0.284044422900916 1
0.321345112381375 1
0.31565561595255 1
0.267059271306603 1
0.259183014720973 1
0.298147731174096 1
0.327271707632027 1
0.289644189072742 1
0.273040358747557 1
0.309715963481812 1
0.302396008432222 1
0.317229449447422 1
0.34810433240734 1
0.300740418694793 1
0.299058983119301 1
0.289643717389311 1
0.308974887978931 1
0.333288822093711 1
0.329200835454421 1
0.328272862305512 1
0.265078040613223 1
0.291101934186046 1
0.316094026806123 1
0.323181310108008 1
0.287882356464279 1
0.288697939381231 1
0.286316225494987 1
0.357362355985741 0
0.307164261414074 1
0.321089931757608 1
0.281787860570209 1
0.321903548764834 1
0.262918788064209 1
0.316738271625657 1
0.281277754477364 1
0.276320978934784 1
0.30025342238859 1
0.304488087997529 1
0.338913712390664 1
0.317148697632782 1
0.298475130865299 1
0.267446977198651 1
0.301845172760395 1
0.29265804942324 1
0.334955839692015 1
0.294768730992023 1
0.312465761610958 1
0.314728938590822 1
0.294867229941357 1
0.270588630665797 1
0.32278644904324 1
0.303784881259032 1
0.292182757227879 1
0.296251829607833 1
0.304109589731316 1
0.342612320931681 0
0.291204964771773 1
0.295257940866654 1
0.285359746756993 1
0.32257716209634 1
0.26143332522074 1
0.308275936343868 1
0.324122328623559 1
0.328757237193331 1
0.293888743725696 1
0.343350746572447 1
0.31319362442414 1
0.300314550275426 1
0.32375464066264 1
0.28066323893386 1
0.291654943321371 1
0.300834364554703 1
0.281206225859964 1
0.291554871177988 1
0.2714805774316 1
0.287369381750219 1
0.34183219325761 1
0.303761753565914 1
0.293004967960518 1
0.288516135068704 1
0.258648802116019 1
0.298040786254266 1
0.336903887303963 1
0.290642614315354 1
0.286975214820137 1
0.305438851103288 1
0.304972351364129 1
0.270457986155804 1
0.34569035464023 0
0.299117157445371 1
0.281293899330678 1
0.322209665026483 1
0.31314831044555 1
0.301527710467877 1
0.332476833499939 1
0.313779568895968 1
0.311782402063709 1
0.283962275085212 1
0.287961573532047 1
0.304543815311057 1
0.286378401918866 1
0.355858986361224 0
0.285154704519409 1
0.308316609231905 1
0.318598562596787 1
0.31106295169828 1
0.295703119280673 1
0.319549056185145 1
0.319538223258014 1
0.283651486468578 1
0.332703673787857 1
0.290982639905124 1
0.33885648544564 0
0.298158920384911 1
0.286110075039299 1
0.303238294079262 1
0.311439212572033 1
0.281538875743256 1
0.264343288560015 1
0.320234023567969 1
0.33535743484638 1
0.260281250647945 1
0.36181419253787 0
0.290594873566607 1
0.316936552215001 1
0.298557853438599 1
0.239908754379958 0
0.282291975944773 1
0.308569774124337 1
0.318102631929942 1
0.273667252350561 1
0.299328245910478 1
0.284270544070082 1
0.313179499233163 1
0.298397899456287 1
0.300366908006983 1
0.316835830498052 1
0.27508167990479 1
0.320182069326121 1
0.314254161706793 1
0.322094567070389 1
0.299999659603032 1
0.303569949992684 1
0.314442641401621 1
0.3208291060899 1
0.329609230640976 1
0.291192025583122 1
0.276012643373113 1
0.289525773744221 1
0.294806334940962 1
0.302607236173666 1
0.314362054204336 1
0.281851088186638 1
0.240457603360354 0
0.271190343890375 1
0.316342916335297 1
0.283028098649145 1
0.319307142258242 1
0.284470829897841 1
0.286735733812534 1
0.313280064239749 1
0.284042887793387 1
0.299373772626593 1
0.308696336757304 1
0.288603871153645 1
0.335513335690521 1
0.267685176932243 1
0.310109802049808 1
0.302112327055704 1
0.322216205862283 1
0.275817922990596 1
0.318672086252074 1
0.340707192457452 1
0.290373314632816 1
0.295438663695464 1
0.320257453616534 1
0.324618062434531 1
0.331348614481668 1
0.233557323656892 0
0.320529403034751 1
0.287284658280002 1
0.30762326220182 1
0.289676708283656 1
0.295454177207966 1
0.30755269588595 1
0.323075567958957 1
0.319532944118026 1
0.303277992049762 1
0.344003977524434 0
0.336008442969124 1
0.278005595040609 1
0.31717857889125 1
0.310454928774263 1
0.276482093501059 1
0.304771160692215 1
0.300086653383157 1
0.258232742806833 0
0.313231296474614 1
0.295820775840148 1
0.304817467278743 1
0.296585015735149 1
0.295481635134305 1
0.298685320368413 1
0.302916956607776 1
0.306713322394855 1
0.329794590002927 1
0.284129130317874 1
0.296540275561785 1
0.355093815962964 0
0.296014410811683 1
0.329868390177874 1
0.326783478765974 1
0.344588448243775 1
0.279460804786471 1
0.302732587512515 1
0.332100934291404 1
0.333409344336303 1
0.304690615383559 1
0.322789797774012 1
0.289769975136681 1
0.31529256476374 1
0.331210350088257 1
0.303598392550538 1
0.31604636726184 1
0.333632378735722 1
0.345529633970915 0
0.309718450017359 1
0.300912806624514 1
0.307041897388562 1
0.341744750039526 0
0.330900959182712 1
0.28376566162082 1
0.285111569606507 1
0.276205059793087 1
0.315625258625482 1
0.274881820768174 1
0.315150687995731 1
