# Supplementary material for: Bias caused by sampling error in meta-analysis with small sample sizes
Source: PLoS One. 2018 Sep 13;13(9):e0204056. doi: 10.1371/journal.pone.0204056 (PMC6136825; doi:10.1371/journal.pone.0204056)
Supplement: S6 File — (ZIP) [file pone.0204056.s006.zip › results N = 20 theta = 0 tau = 0 sz = 10-20.txt]

"dl.theta" "dl.cp"
-0.0700391343808736 1
0.32736471847902 0
0.327277658497421 0
-0.0419470064334973 1
0.401205337396729 0
0.273717663015143 1
0.0725149832424054 1
0.112327832821522 1
0.277681823797728 1
0.291506146867017 1
0.411022547351999 0
0.225498782803226 0
0.240126418780508 1
0.125842109868367 1
0.304380750871923 0
0.152616987183061 1
0.455660263270426 0
0.232674696486042 1
0.0942137079251361 1
-0.00343100221907055 1
0.187394806747172 1
0.373218612523626 1
0.272700371380271 1
0.343836625660647 0
0.257412236338884 0
0.118773163841351 1
0.481865538412589 0
0.424918045772207 0
0.28408531148871 1
0.290302713475364 1
0.330610923400398 1
0.211778460611221 1
0.417607514548963 0
0.199043061681976 1
0.224952554102602 1
0.119326868787484 1
0.200733031084272 1
-0.0593155522952045 1
0.131878677648365 1
0.153594889380842 1
0.457387728619146 0
0.270463965230398 0
0.248870694544479 1
0.140326281903406 1
-0.00439437470935253 1
0.15781577641834 1
0.197137454251219 1
0.0514752369559151 1
0.427344280134867 0
0.398995891206606 1
0.276481458541799 0
0.197001331654039 1
0.305008075690202 0
0.207228158911748 1
0.221805118841677 1
0.263775480758845 0
0.394101390369035 0
0.196791889327307 1
0.423014948898052 0
0.277889750733604 0
0.263016617615703 1
0.172940613037883 1
0.153924176867305 1
0.20916831084305 1
0.327758746052824 0
0.199169525321459 1
0.226667394959029 1
0.19353827310761 1
0.414454816880408 0
0.194585547195186 1
0.156903806500595 1
0.152978568757162 1
0.464015269391256 0
0.135304278632782 1
0.369625576632242 0
0.25826627656005 1
0.44512766748191 0
0.311437070811593 0
0.107376364151627 1
0.402379095206565 0
0.288276056000478 0
0.195521150638855 1
0.226449548128265 1
0.283840455782778 0
0.289116648649027 0
0.330789606539917 0
0.408891947983825 0
0.213763205588482 1
0.139928260892558 1
0.34966577943045 0
0.23178718199358 1
0.152637824971449 1
0.194516671520012 1
0.178583104254435 1
0.252435065761819 1
0.0331653846003914 1
0.275031203149769 1
0.430293296745371 0
0.354857479049974 0
0.0882066866121264 1
0.164799961713012 1
0.441706602227571 0
0.306883471880835 0
0.22424069223303 1
0.385475322219264 0
0.411437550335921 0
0.434857845029912 0
0.0157763531468074 1
0.261708452120289 1
-0.00141832837505487 1
0.311462563221317 1
0.278035788534648 1
0.549670814772071 0
0.208663290621352 1
0.261866608065149 0
0.327718794470229 0
0.0945111692057868 1
0.0568651441356419 1
0.386253232966693 0
0.306305844694462 0
0.221438769565182 1
0.298108367610909 0
0.325756652948546 1
0.11942880555912 1
0.319473551691849 1
0.296379579864907 1
0.166977795181932 1
0.36939515629353 0
0.111264184494152 1
0.0269376732430933 1
0.242265705529952 1
0.0748288899173179 1
0.00650231679789645 1
0.110929152478699 1
0.407363198295782 0
0.439032250299551 0
0.0304711371671177 1
0.0599082318858835 1
0.250931501557251 1
0.0757663867376064 1
0.30786441022918 1
0.226885783586261 1
0.393045438177521 0
0.299246543395309 0
0.198312052616246 1
0.253841721976146 1
0.175937490117635 1
0.148452102025589 1
0.347819096988723 0
0.270096724210529 1
0.0714302400991009 1
0.33271016006796 0
0.112636980508894 1
0.428220005616156 0
0.42157196991917 0
0.144084136449693 1
0.319034088179004 0
0.190651133750616 1
0.305844604440461 0
0.370238553256808 0
0.351263353188336 0
-0.0687935583587271 1
0.290168744044584 0
0.148995735233945 1
0.0540940770976218 1
0.172251672966758 1
0.204603698998299 1
0.358874331608121 0
0.277010126436913 0
0.208895724020003 1
0.369388735472838 0
0.314299960593359 0
0.24182809808544 1
0.181174819038327 1
0.200997943950854 1
0.458591507835924 0
0.127028527867545 1
0.339768886331243 0
0.133028829340207 1
0.288864099450039 1
0.231876541799058 1
0.239151920269462 1
0.162629588765659 1
0.386442956195084 0
0.370105705933619 0
0.41371032002257 0
0.20866289043054 1
0.176915853618096 1
0.205153248758321 1
0.299611464481863 0
0.343558995751585 0
-0.00515502299219704 1
0.465104322110321 0
0.336853953012208 0
0.236223128033259 1
0.244924553132908 0
0.403005456909849 0
-0.0509634179845974 1
0.259534484426838 1
0.195578389686775 1
0.16073513557782 1
0.332313945337939 0
0.3892123145938 0
0.370011612103796 0
0.506154403207834 0
0.424370474204228 0
0.227898713027881 1
0.285661561428615 1
0.34070219871177 0
0.0858266493796981 1
0.0273858573057637 1
0.350555390380226 0
0.167264991160973 1
0.468380755333275 0
0.394841367827211 0
0.142194611479441 1
0.406181667518095 0
0.154858909653926 1
0.182360776396254 1
0.436149900614956 0
-0.0439555725153987 1
0.241213568229881 0
0.312870171554097 0
0.176685900991341 1
-0.0129575804523985 1
0.243139753311573 1
0.200637091531143 1
0.115395943833002 1
0.00818127339001189 1
0.448298085865545 1
0.1100776049993 1
0.199632317057626 1
0.0898020537102375 1
0.285032525723078 0
0.119066613274925 1
0.230884211312811 1
0.137519332507379 1
0.0808866392837794 1
0.234153543774653 1
0.211139095448297 1
0.212792072025872 1
0.19365857215106 1
0.383533327556368 0
0.16249831274422 1
0.242247243135936 0
0.0448629099948276 1
0.255532512769885 1
0.334012122860386 0
0.218652519236962 1
0.308379130209174 0
0.244959329922243 1
0.0978144166351422 1
0.283826466596801 1
0.310166454330196 0
0.289839606156299 0
0.121120767373636 1
0.174556372566186 1
0.365111212319767 0
0.179174252724963 1
0.323954163916173 0
0.358831961215922 0
0.142305996966024 1
0.168895872413322 1
0.107679757328273 1
0.181666990637151 1
0.30736840977512 1
0.231917928365561 1
0.337514802114126 0
0.243209260912084 0
0.2840781719158 0
0.171362019918031 1
-0.205627958636794 1
0.317186394401469 0
0.221153979792438 1
0.207858875196053 1
0.298724919090598 0
0.23918757563507 1
0.416976668559939 0
0.351620093695093 0
0.190938313910697 1
0.201352207437198 1
0.252034082655539 1
0.13003666606276 1
0.374243605981183 0
0.264793464659721 0
0.11632403718596 1
0.136041298310239 1
-0.076152581320862 1
0.253418011039133 1
0.141909749527643 1
0.272615145900838 0
0.246791770755609 1
0.253345927466864 1
0.303589929694477 0
0.325653862091107 0
0.332147248404491 1
0.0210828159245136 1
0.176875631410336 1
0.345766172826116 0
0.212358098009347 1
0.26265605233128 0
0.38177352538776 0
0.26334004020711 1
0.0132078793591446 1
0.0870484160672471 1
0.32015938678758 0
0.308281759820205 0
0.199414689748745 1
0.27978747748939 0
0.171055136404144 1
0.143520860365349 1
0.433200090708478 0
0.245693898181939 1
0.368673785174236 0
0.301142547129234 0
0.235289141261611 0
0.253033798510575 0
0.317278245420005 1
0.0469516408452087 1
0.200382379315 1
0.1544309113271 1
0.15493944631586 1
0.174233995930434 1
0.221028806027094 1
0.0983953861450698 1
0.185730969034676 1
0.291986072477961 0
0.148178432499411 1
0.352379113558213 0
0.0948764283527977 1
-0.291762815048443 1
0.115064068925255 1
0.184196118290815 1
0.0321828817767752 1
0.168850361427069 1
0.275954965850607 0
0.377892653566976 0
0.115845915051708 1
0.317758176291051 0
0.176817192430206 1
0.320880356545587 0
0.355180151124945 0
0.385053976686804 1
0.152572111130886 1
0.150914019752222 1
0.21903791851466 1
0.202983611251461 1
0.362508521544974 0
-0.121155328127506 1
0.379114762228864 0
0.223966442316471 1
0.129994535266491 1
0.530282505968112 0
0.17365893134482 1
0.433337726979234 0
0.301219274810413 1
0.0438788866514567 1
0.272505957209674 1
0.192121742911613 1
0.41085781603569 0
0.0897909739953259 1
0.195905303686616 1
0.465442026138311 0
0.507671263336464 0
0.264329255977866 0
0.227870858997029 1
0.0304036712357189 1
0.398988347746235 0
0.293938260429664 0
0.383362107055955 0
0.201221478649705 1
0.268743760064155 0
0.20894620472378 1
0.28713559969351 1
0.339839106703987 0
0.235796379119871 1
0.328454387680896 0
0.257772632499361 0
0.422355501692856 0
0.093381098996945 1
0.244616081346184 1
0.351419287354412 0
0.0474659233180281 1
0.0726770172854 1
0.212000343458679 1
0.3056005696707 0
0.240633700729299 0
0.386831905326527 0
0.302201029332473 1
0.319167052888169 0
0.400769238646398 0
0.118742306159879 1
0.147405056954752 1
0.253097657289715 1
0.166327528080358 1
0.242757061884421 1
0.0802777135230821 1
0.307876098607318 1
0.167284458685787 1
0.0771611577172618 1
0.297612060057417 0
0.201248090750617 1
0.261851644157178 1
0.0687221883789495 1
0.20274671094619 1
0.442667641307607 0
0.257156766825226 1
0.258254060760752 0
0.311388869119842 0
0.17029164654411 1
0.262480408188751 1
0.298384403302256 0
0.343213833114182 0
0.218526051523609 1
0.250592412160797 1
0.241066139105722 1
0.25341902008712 1
0.27154879151215 0
0.209965271369379 1
0.289252026583275 0
0.383074441335707 0
0.324623695689453 0
0.235737606980681 1
0.296035775169113 0
0.243251865213359 1
0.301821206462307 0
0.0154916745448077 1
0.164967591489869 1
0.296507672958582 1
0.169744300538439 1
0.0853316572154551 1
0.267868109949978 1
0.281097905705477 1
0.327966613607905 0
0.117517409267729 1
0.398779838019698 0
0.213153325096621 1
0.238107199038965 1
0.514838595572961 0
0.204069986840555 1
0.161940495212867 1
0.338300805308893 0
0.0138296327023729 1
0.232888991961272 1
0.162276381702495 1
-0.00970559351637884 1
0.14154420958726 1
0.183578523733224 1
0.245877284441449 1
0.209083161873206 1
0.111134300464527 1
0.206435142806675 1
-0.0205103876839956 1
0.388540141710684 0
-0.0307594634110996 1
0.105995889077262 1
0.019013804285178 1
0.304505784936561 0
-0.000470334752019814 1
0.277809068328184 0
0.259873273798313 0
0.259615636216961 0
0.254449831673849 0
0.208372348043934 1
0.26870046110333 0
-0.0131003330136285 1
0.0966159688502454 1
0.10966404584699 1
0.367929786913049 0
0.234313232832046 1
0.239427747675935 1
0.200416108126367 1
0.353643972800999 0
0.168767389112341 1
0.0317603800706561 1
0.251142165944868 1
0.206744294900356 1
0.371993883495758 0
0.41477173685777 0
0.0678895272518168 1
0.303087061430696 1
0.213411702574584 1
0.32889453963335 0
0.262804447378331 1
0.126722265271636 1
0.253036054061283 1
0.19419181824483 1
0.144613482230358 1
0.115211393530014 1
-0.146414480856047 1
0.227194488209429 1
0.313189638873834 0
0.213203344400732 1
0.296701819493587 0
0.347654173286705 0
0.442477951560663 0
0.14860933465452 1
0.148458329573155 1
0.139973766301304 1
0.311409351119815 1
0.303881574961267 1
0.306065981113905 1
0.292824271955051 0
0.338249659708658 0
0.338657535857676 0
0.220815831916615 1
0.224716775937837 1
0.125196334228903 1
0.116664520295155 1
0.238358640894036 1
0.420192629813742 0
0.204964184943812 1
0.285357534099358 1
0.128983124791202 1
0.275155670818286 1
0.458287344253441 0
0.328017149886572 1
0.240826758086023 0
0.053467316621175 1
0.278023222609133 1
0.159199437787203 1
0.0800111853911973 1
0.150857428500817 1
0.20120795602484 1
0.503198405474479 0
-0.203373756795529 1
0.348189966847454 0
0.164411686718834 1
0.0545698990923816 1
0.370063825865404 0
0.285306719431842 0
0.0404831709742837 1
0.190871887307399 1
0.0199755679745389 1
0.0478248296996006 1
0.0719360134925946 1
0.250022927861661 0
0.324106854758554 1
0.107713736758615 1
0.131377444974819 1
0.162714021967595 1
0.0532259422079059 1
0.268195415153551 1
0.510071707195406 0
0.310351129035304 1
0.307441154761595 0
0.336396142906813 1
0.28675404679429 1
0.176992069839519 1
0.195308841767443 1
0.247475233205548 1
-0.0870201941179882 1
0.312512426749773 0
-0.0601904616327156 1
0.262118790364982 1
0.15627113131538 1
0.225934807135385 1
0.453446442289428 0
0.478292121064729 0
0.349601166174076 1
0.245606607524181 1
0.224354966456652 1
0.198898883273787 1
0.0271829753950348 1
0.0264046834579826 1
0.170777550674772 1
0.140886211234143 1
0.298350447299741 0
0.07024011946516 1
0.137120769103984 1
0.22081380399567 1
0.122945641889921 1
0.202484952676283 1
0.281732453791389 0
0.207224670621543 1
0.298669838633154 0
0.27769298845427 0
0.268184231362156 1
0.0514197803963048 1
0.288398287698408 0
0.0910074125434623 1
0.258512283038827 1
0.187898415866452 1
0.19615888603365 1
0.112436425098267 1
0.169004931362038 1
0.281524444610563 0
0.383721931141312 0
0.391998782517165 0
0.269919088751106 1
-0.03342796952012 1
0.251194775309706 0
0.203990473649146 1
0.376585177098587 0
0.274159227614881 0
0.186715519200333 1
0.245804328976192 0
0.256149901001452 0
0.0586033378364669 1
0.301700255737496 1
0.269252693651553 0
0.386846063014384 0
0.398258158080044 0
0.517911744904819 0
0.211663016411065 1
0.18101146317489 1
0.298515446239556 1
0.147291684112879 1
0.353509590084121 0
0.299017160955894 0
0.245541799096385 0
0.209094425147632 1
0.270447834315913 0
0.0231356030888117 1
0.066868615804701 1
0.357277259764461 0
0.382120902820616 0
0.175520736701236 1
0.264230262299036 0
0.236148928009957 1
0.233722704507757 1
0.196866130367128 1
0.304232063362287 0
0.076843988032666 1
0.377716657114347 1
0.0940810294704365 1
0.13378262578065 1
0.0597477569187605 1
0.0897497480770748 1
0.18679705593825 1
0.0248304397898338 1
0.227860803837742 1
0.0767961326592977 1
0.359204976322454 0
0.391260131003393 0
0.41798783598316 0
0.194913626659065 1
0.357627153562631 0
0.0790005355650375 1
0.251553693484408 1
0.352314202850518 0
0.383613256129206 0
0.12355734140205 1
0.219297277747871 1
0.16393628899818 1
0.274469257923042 1
0.221299934224807 1
-0.0818228886708572 1
0.342364405808249 0
0.32194890574662 1
0.168887382911663 1
0.34640370099719 1
0.0710223926021017 1
0.335888879754377 0
0.173979665680166 1
0.266884849457469 0
0.0924765256440266 1
0.537721138246844 0
0.267239198494309 0
0.253273977222961 0
0.196148629896923 1
0.295827704239046 0
0.379520321946694 0
0.318583902468477 0
0.229245979882928 1
0.240823281639416 1
0.137660590282222 1
0.324002392217528 0
0.139868043727079 1
0.185512756376176 1
0.378630244029985 0
0.0383480950394765 1
0.173857727226341 1
0.181463528730197 1
0.321137635830995 1
0.298326790487885 1
0.315986615628246 1
0.21367721717794 1
0.4829364330485 0
0.218226559632571 1
0.184651483141195 1
0.293073024497887 0
0.311188458971429 0
0.0577668246840379 1
-0.00293725186073549 1
0.475304893770209 0
0.32502583232608 0
0.386494885234438 1
0.400392893747033 1
0.509702045531399 0
0.415743657530588 0
0.14005388926177 1
0.348059124140513 0
0.159750991284516 1
0.23146690476295 1
0.43070876592796 0
0.238612294526038 1
0.287673344024467 0
0.0546790539161288 1
0.0771417312460222 1
0.0513486188764608 1
0.10877683399494 1
0.196566987204685 1
0.301147409900981 0
0.28342589760992 0
0.326627902328897 1
0.0721647334332536 1
0.226366157100157 1
0.203266995944309 1
0.156024004233395 1
0.156736113648491 1
-0.0231862549192735 1
-0.0177024964269235 1
0.195436688665144 1
0.33224455570404 0
0.229291206050412 1
0.285115072448555 0
-0.0477121037531272 1
0.270582234036466 0
0.345760084805791 0
0.324932292503777 1
0.347163727217133 0
0.21332315809219 1
0.163318422769214 1
0.169085850670718 1
0.0384631795927322 1
0.276481334124264 1
0.371165601301879 0
0.266815106751607 0
0.167547585358151 1
0.379779908293723 0
0.206831732714767 1
0.142294834689565 1
0.154479544700457 1
0.372038896175504 0
0.356250365357504 0
0.306275817350684 1
-0.117268640804641 1
0.34919325881043 0
0.354269895828346 0
0.316033480794785 0
0.210866018473633 1
0.222286605339523 1
0.0546849377505605 1
0.148149677224167 1
-0.156050607020998 1
-0.0228745436456713 1
0.109454259670723 1
0.247621104467227 1
0.258302896076905 1
0.261941569286102 1
0.400204270365818 0
0.294879520349879 0
0.17251370496681 1
0.247667393096255 1
0.00338580684251568 1
0.212629604982367 1
0.323412212144384 1
0.215092903104726 1
0.186493814843682 1
0.207235021163368 1
0.578909829948295 0
0.255900166232124 0
0.0882939612142276 1
0.118788817264453 1
0.228147473106937 1
0.252510045009774 1
0.100683552970958 1
0.156391969538303 1
0.139048836909585 1
0.25728679295162 0
0.126058060434996 1
-0.000841064763291457 1
0.242886488740319 1
0.336604925557094 0
0.243684856356172 1
0.201129658817223 1
0.337993354811306 0
0.153331829083144 1
0.33614766375608 0
0.289039843939841 0
0.251615030521858 1
0.467354426716859 0
0.0960095230513632 1
0.380052516452419 0
0.243879008112867 1
0.177161173330528 1
0.21729790408764 1
0.244854022413124 1
0.335640560772502 0
0.115577292160094 1
0.378773198280419 0
0.151066199915571 1
0.135948714536045 1
0.364151380562493 0
0.291335993401997 0
0.268002857163413 0
0.130808817819804 1
0.121324141216583 1
0.235253817292571 1
0.28081110150315 0
0.426140244782881 0
0.0955817358434391 1
0.237661396636451 0
0.324186725585497 1
0.183808659597892 1
0.106737082033143 1
0.0764539533669671 1
0.284121127267953 0
-0.118075503373953 1
0.280420569061811 0
0.335427017171103 0
0.259937492769925 1
0.372539525728676 0
0.234978795370304 1
0.289661767234727 0
0.143872341973165 1
0.308700787458047 0
0.379302994262031 0
0.1854354767734 1
0.103772090633208 1
0.333924504372368 0
0.316306132900349 0
0.264157219677836 1
0.242422664695534 1
0.287964625470825 0
0.342294590416279 0
0.179018691476296 1
0.16721240232377 1
0.425601297827875 0
0.32008658344918 1
0.115351615199845 1
-0.0210829875987908 1
0.0813824054060237 1
0.173910724601482 1
-0.00145885901468747 1
0.177486405437313 1
0.190926661410573 1
0.149372832920063 1
0.444543492313352 0
0.399416495577797 0
0.283841930140518 0
0.142959027015808 1
0.257270530603815 1
0.15846552058582 1
0.138251894503347 1
0.242667162533607 1
0.314132744905584 0
0.169338948292948 1
0.13096007425934 1
0.189843816296325 1
0.192803728624361 1
-0.00807761036987154 1
0.162066781398948 1
0.180005040155022 1
0.0853824004274489 1
0.271834867648716 0
0.147684580187459 1
0.072622785086742 1
0.118598500821062 1
0.29554400760461 1
0.294519522757031 1
0.231149881233128 1
0.19537907063697 1
-0.0904359970425626 1
0.382998332972938 0
0.208785016965611 1
0.0795596913423448 1
0.0726856459088696 1
0.276683639609038 0
0.264684501929457 0
0.224649444004556 1
0.28993215598938 0
0.262780228586862 1
0.124530794991818 1
0.345062970641732 0
0.12305086089384 1
0.347863536031292 0
0.47031430769294 0
0.180842048634143 1
0.230047661786327 0
0.278274965878186 1
0.362669052199598 0
0.357956797848241 0
0.440090158004059 0
0.225210734636165 1
0.160954817292439 1
0.140378253974579 1
0.372548169083786 1
0.503324451405976 0
0.338412018923662 0
0.0892144561339228 1
0.131397583539054 1
0.383533506136327 0
0.281355705701815 0
0.158693954049698 1
0.422567464791618 0
0.335430495663812 0
0.232431424874372 0
0.106505466811012 1
0.206135757355858 1
0.21976875486318 1
0.132040284395604 1
0.265532507078971 1
0.210980874524963 1
0.0963747508821988 1
0.396034518844304 0
0.245885820484555 0
0.468766115417812 0
0.339155228680503 1
0.224577735020744 1
0.442859504033949 0
0.233190941442267 0
0.446965980169794 0
0.140280249204669 1
0.26310498222005 1
0.0978692771962369 1
0.200159642121109 1
0.261138709836544 0
0.354250671719946 0
0.312632172472534 0
0.149453058095977 1
-0.0334220425271564 1
0.34706435916135 0
0.276500003256332 0
0.358744548499347 0
0.242529403185416 0
0.402480641571296 0
0.176942246081713 1
0.24494564345 1
0.276311284689453 1
-0.0727950840663932 1
0.213632508617551 1
0.179259674796845 1
0.249994431151806 1
0.356126413909033 0
0.116895933308427 1
0.251911875916296 0
0.386618823797052 0
0.249109550465281 1
0.248796728444274 1
0.209386939568398 1
0.211498077869706 1
0.404843021830909 0
0.00789388864229611 1
0.201261871162388 1
0.25165880828714 1
0.278693459414972 1
0.276666096951525 1
0.0066406786699413 1
0.465627637731175 0
0.17139997883962 1
0.0886511142296355 1
0.154730451806722 1
0.268149536362504 1
0.198880919661735 1
0.336590583815625 0
0.440145056124274 0
0.164704235362829 1
0.165844475366376 1
0.198401502423155 1
0.283292232791685 1
0.130897315010645 1
-0.146317166956596 1
0.287322591160751 1
0.114378287254944 1
0.127361859644238 1
0.289450520680917 0
0.224144369456565 1
0.0442269623210158 1
0.0523037383471281 1
0.113739162214158 1
0.230060057841666 1
0.364645304111898 0
0.343044120288882 0
0.0280390102426661 1
0.316612127190503 0
0.253362629971961 0
0.154247884964621 1
0.205696107857844 1
0.193793190405423 1
-0.0158477030682532 1
0.281140017098712 0
0.145346245671608 1
0.275945891680182 1
0.292398580400684 0
0.289209889516241 0
0.283923960586428 1
0.224356457070328 1
0.328226708065869 1
0.0442671224783531 1
0.176753025746242 1
0.388086143127275 0
0.120388870692529 1
0.19234574000605 1
0.297182705031194 1
0.153303358556926 1
0.444636351655102 0
0.0760930944796438 1
0.00796909461041673 1
0.218732593509605 1
0.161943603112465 1
0.209958218188167 1
0.350363365523412 0
0.414287206113442 0
0.149758941606314 1
0.0359838867704473 1
0.123920819032843 1
0.288026813946585 0
-0.0977147776518919 1
0.218048650152392 1
0.207321927389523 1
0.162488954673152 1
0.171290146985173 1
0.137963468538749 1
0.297577123675075 0
0.204898464751711 1
0.222523699284472 1
0.361793926368672 0
0.235364020854531 1
0.457623370954853 0
0.174628499794083 1
0.263386966323742 1
0.0686197422212413 1
0.17821080938061 1
0.464374604426646 0
0.465918602761019 0
0.303886191094637 1
0.413505157377672 0
0.328488516399398 1
0.30909687452497 0
0.217245323769864 1
0.211660791618393 1
0.0538219989572375 1
0.0222501966189427 1
0.294121919411592 1
0.000738523844175623 1
0.213235175211338 1
0.416956936784499 0
0.0658775360622235 1
0.185404253032572 1
0.0918996162172029 1
0.277684029597379 0
0.338440057699393 1
-0.0063782027449314 1
0.264971031902349 0
0.13489553690632 1
0.0398067807354573 1
0.229232699589803 1
0.304353176249607 0
0.271798719140164 1
0.19932695830654 1
0.143154964744959 1
0.183849611947328 1
0.403517591558482 0
0.334827752361765 1
0.284021761397845 0
0.397086786082629 0
0.305316625624894 1
0.164929570777836 1
0.365247137835996 0
0.202271989090932 1
0.186940072362181 1
0.447613682051459 0
0.0761317113245554 1
0.304878403993061 0
0.0721119778404489 1
0.25163535624651 1
0.174903268282287 1
0.428622990231429 0
0.236878705398115 1
0.359304373250099 0
-0.00185619434038613 1
0.186788702592268 1
0.135936494401785 1
0.227858548077363 1
0.234698998131285 0
0.199534971735206 1
0.23287785330221 1
0.321263916680965 0
0.262653736795402 0
0.24396602179977 1
0.277346823864436 1
0.271058494607872 0
0.245983216372293 1
0.132413758046408 1
0.0219235567452624 1
0.238179422302061 1
0.367547673764184 0
0.358003455555356 0
0.241796365814111 0
0.111231280121663 1
0.269366347667662 0
0.287285690183425 0
0.169198333551393 1
0.277624281133297 0
0.127166437909082 1
-0.072999802830282 1
0.297149811216475 0
0.241141797134404 0
0.128235095267869 1
0.373083032894313 0
0.109832136800282 1
0.241071302875925 1
0.286584900701017 1
0.254488249289132 0
0.109353540586379 1
0.32265077462326 0
0.219351368152194 1
0.158605230049843 1
0.147962077418671 1
0.356944943660672 0
0.279934703684751 1
0.0654086606244742 1
-0.0211417927330779 1
0.368253096192265 0
0.219499394375171 1
0.246445024162023 0
0.347882581607354 0
0.219797085019299 1
0.0048768217041629 1
0.083906860242279 1
0.0242247568798961 1
0.219395104007324 1
0.319955231497528 0
0.18038037180838 1
0.14537595759737 1
0.316175016177259 0
0.0281187615851353 1
0.121604020768249 1
0.450540324843229 0
0.048392148803161 1
0.367703796241714 0
0.172273672650135 1
-0.00576208122198877 1
0.237053087514591 1
0.366320762051804 1
0.303537939554795 1
0.166368048897344 1
0.137297643431636 1
-0.105074450055627 1
0.304968079482019 0
0.71504982724806 0
0.413907118986505 0
0.160536725740877 1
0.21083437820809 1
0.309205250686204 0
0.226387449247603 0
0.429517697405792 0
0.300586917873545 0
0.376255209959914 0
0.184757654323817 1
0.126909183211793 1
-0.0804902355282647 1
0.168440131241269 1
0.121412728979614 1
-0.0848852787861566 1
0.0183294198382798 1
0.0371291036745266 1
0.301943643795355 1
-0.0186819806550774 1
0.432749105039059 0
0.12264515222112 1
0.459067709296497 0
0.105353631888299 1
0.379794987201649 0
0.145971659272098 1
0.308682547944426 0
0.304569317666854 0
0.21889816058762 1
0.339902440881498 0
0.114553327460142 1
0.0713482179687568 1
0.224875270693691 1
0.248993764521695 1
0.281170617125737 0
0.266454510389756 0
0.486691955810566 0
0.288258068645023 0
0.0811623860935843 1
0.235280240559672 1
0.20328931524275 1
0.268996534416021 0
0.297211087699288 0
0.146686006598609 1
0.43224434270246 0
0.298535593089291 1
0.306464318306567 1
0.23458474325429 1
0.328944774023855 1
0.489110089146755 0
0.353481930535446 1
0.285875756093191 1
0.257630470300936 0
0.158444639893324 1
0.317408348908525 0
0.177900133661854 1
0.197812155307679 1
0.241343913172663 0
0.144432308378216 1
0.116201619568288 1
0.249578761600293 1
0.127486393133957 1
0.341697193593291 0
0.333133622086736 0
0.256673365818253 0
0.0401262719919069 1
0.333512684644056 0
-0.0177089974691799 1
0.096105808930153 1
0.204520707995189 1
0.0807980073980541 1
0.241394579857219 1
0.281372850004262 0
0.177374753858558 1
0.388069062587281 0
0.432759745128864 0
0.17569657595716 1
0.137124871527554 1
0.401171353509336 0
0.205963584804106 1
0.20810072125666 1
0.375058052281842 0
0.287082218341182 0
0.212055351224264 1
-0.00457706379035267 1
0.264909677222942 0
0.16146553553237 1
0.388302815496292 0
0.286936664712637 0
0.205850122496266 1
0.191793928999557 1
0.365389381901694 0
0.514355655422744 0
0.245889991528449 0
0.0179594484067557 1
0.255685423142159 1
0.190424636215939 1
0.291481483429194 0
0.272533999729664 0
0.446232295217466 0
0.266351872476917 0
0.436583056264932 0
0.219988190372566 1
0.272732665646144 1
0.10488290588813 1
0.183454389429698 1
0.30811420148596 0
0.316883168710716 0
0.430766406487121 0
0.153491933896953 1
0.177848449630704 1
0.136719978234516 1
0.260056073575377 1
0.161983593948326 1
0.263627561926401 0
0.0853747806367964 1
0.235465876034182 1
0.343412744652095 0
0.138694673174277 1
0.131178266857033 1
0.243217893695394 0
0.223947775870618 1
0.136400520686596 1
0.32654925947761 0
0.172344175866733 1
0.381626781021238 0
0.452201801246223 0
0.0935015841386437 1
0.194879428501871 1
0.334693130175235 0
0.1860125414026 1
0.305917692691488 0
0.0480744566902788 1
0.31282434338517 0
0.043044830607055 1
0.247105964927677 1
0.472919618005327 0
0.285775232461379 0
0.270636131996042 1
0.276860174670134 1
0.165061038627219 1
0.311139069619289 1
0.256302662465093 0
0.316908724597063 0
0.301780901043966 0
0.382187927474927 0
0.0622868452783739 1
0.156575402566022 1
0.15771682900502 1
0.203599227056379 1
0.275467143170854 1
0.313963157488766 0
0.258603441277226 1
0.36613497157958 0
0.384864740189514 1
0.0892388237285515 1
-0.0211650486422509 1
0.1463529685405 1
0.0663327385932704 1
0.138897693475298 1
0.315323443456257 1
0.236506813158741 1
0.0867036818701183 1
-0.0322949739498614 1
0.140017161548163 1
0.404653845516513 0
0.329206060874432 0
0.119194603481535 1
0.234072460315412 0
0.262099834978411 1
0.114401604819364 1
0.216432421406401 1
0.170912301420458 1
0.228331903870509 1
0.263540809415187 0
0.192754403921491 1
0.428261484351801 0
0.0186925732420253 1
0.218851292300665 1
0.151095355729372 1
0.319013031236435 1
0.342371586626639 0
0.0816248370572798 1
0.168844741396851 1
0.0372020175843971 1
0.394459270157377 0
0.279876104405701 0
0.337979260521583 0
0.343253195850869 0
0.0632293015786274 1
0.205890163435742 1
0.225749478378073 1
0.159606660909306 1
0.171019310281579 1
0.0565456038236954 1
0.217123485855081 1
0.029176940817081 1
0.255967966163334 1
0.120916677365067 1
0.337663073271253 0
0.296582956523768 1
0.241869484668344 1
0.172901989211886 1
0.263107138258038 1
0.000614289022158109 1
0.306751255829866 1
0.283438670018677 0
0.168321092226916 1
0.0575631750328739 1
0.105435977059798 1
0.148811198943779 1
0.217352721769863 1
0.24442252979753 1
0.241329010962563 1
0.115963773267037 1
0.393804075759142 0
0.310653672912303 0
0.253863981248861 1
0.268436163371798 0
0.0910583685519373 1
0.249230714855448 1
0.309513993831032 0
0.249889253196199 1
-0.0283803582499278 1
0.394427067828273 0
0.121727168162747 1
0.379126567050802 0
0.15169579914674 1
0.296464682668332 1
0.108094326457958 1
0.162720751667897 1
0.434584751854478 0
0.074881402200253 1
0.0478748452644256 1
0.206157100265601 1
0.160128211999709 1
0.0871280532841149 1
0.398146220915473 0
0.21529595223195 1
0.419134284993619 0
0.209858838753856 1
0.235322753510881 0
0.0463863310206926 1
0.28506443208586 1
0.0559554824794398 1
0.244694377538371 0
0.410401110547405 0
0.35047816783317 0
0.273752184617823 0
0.182783223849312 1
0.425660550631687 0
0.213425813064315 1
0.172317119480235 1
0.0886071689214792 1
0.0731365199326326 1
0.40399066140048 1
0.293962238231768 0
0.283707007809248 1
0.429501620609048 0
0.141563015486438 1
0.181367115245282 1
0.161603505969865 1
0.258634279954611 0
0.241715533322629 0
0.190762247280716 1
0.196622748176065 1
0.327028433470384 0
0.0804326979856035 1
0.350942728051806 0
0.404071431288996 0
0.289938018240384 0
0.0482894364069374 1
0.296506146073262 1
0.188837245622254 1
0.369848368577055 0
0.225375329714384 1
0.121442831358589 1
0.182876916493523 1
0.309863832141045 0
0.449365941459036 0
0.237542257227356 0
0.0690127006811855 1
0.29017034509881 0
0.133960291925282 1
0.146195236307728 1
0.212645867594927 1
0.0179132642213675 1
0.271836598342991 1
0.246191389008866 1
0.213368647807694 1
0.236311752757276 1
0.156162986248588 1
0.160924105621538 1
0.100397695910642 1
0.154639536097818 1
-0.015385546715437 1
0.249008406010562 0
0.414800563714465 1
0.133757138715148 1
-0.00682315551133386 1
0.399887335363399 0
0.26356104658738 0
0.304861255410165 1
0.159279160363029 1
0.103085656941509 1
0.439933302244833 0
0.0617906586011341 1
0.185632782349665 1
-0.0463567811145364 1
0.415704695079175 0
0.293102696122948 0
0.360780500527381 0
0.178914582283985 1
0.192592319500288 1
0.140331833643005 1
0.150359773500185 1
0.048279866832732 1
0.10614381065683 1
0.225672556986364 1
0.2852129120953 0
0.155000854309372 1
0.124294899814503 1
0.398694209491971 0
0.284937617641119 0
0.207331334285424 1
0.23717541959072 0
0.228986103343946 1
0.357110959047765 0
0.153949919736604 1
0.166154280726287 1
0.242419893769786 1
0.510948730018741 0
0.227028754295639 1
0.13689412990472 1
0.0942668185396281 1
-0.0383983691138051 1
0.124768396877287 1
0.355890044971113 0
0.43660095804506 0
0.165008532240506 1
0.346035154577084 0
0.401237361103831 0
0.302835074351727 1
0.225570341647381 1
0.277086806093381 0
0.0828173732201913 1
0.135629837493867 1
0.0663889866195513 1
0.434109800610434 0
0.141548454262311 1
0.180430248734997 1
0.179794413154455 1
0.323145130527703 1
0.360894646002771 0
0.245426232325793 0
0.3995997086833 1
0.566688530107295 0
0.132575109860148 1
0.298751181222021 0
0.349561425754051 0
0.114393672616562 1
0.227004976001614 1
0.246803727248836 1
0.166956962769175 1
0.332967165667162 0
0.29940696084439 0
0.1475125212332 1
0.0691248937112916 1
0.410533277827271 0
0.162126684676606 1
0.0949213959973957 1
0.284436218874162 0
0.256324563620293 1
0.144142102257774 1
0.369126285392908 0
0.115638743953645 1
0.276454009116675 1
0.317574645746762 0
0.171554608850756 1
0.191399018899468 1
-0.0881047688049141 1
0.151599615346815 1
0.101519026195567 1
0.293913381173146 1
0.427736673113569 0
0.355938156783704 1
0.0934905362078325 1
-0.140678132004416 1
0.379770471191292 0
0.0749109974096974 1
0.148933548608617 1
0.0853800683688825 1
0.107016117506861 1
-1.73504472324761e-05 1
0.250742239061257 0
0.260752209682128 0
0.150928072113329 1
0.0632653819134981 1
0.146975652682559 1
0.111618389879463 1
0.274912997772521 1
-0.0291532499042895 1
0.0920127699665077 1
0.231006418457264 1
-0.0992832783838054 1
0.10289055462477 1
0.341287689941648 0
0.0972867067124804 1
0.079353146889657 1
0.07660102752147 1
0.342706302910641 0
0.353512920581714 0
-0.125193365399119 1
0.367845144687085 0
0.313247791512222 0
0.223075785458212 1
0.250165858559712 1
0.108526725028351 1
0.469145695160898 0
0.209066774192178 1
0.282252782679269 0
0.412009436101327 0
0.206328962445524 1
0.455309710277875 0
0.111529895842738 1
-0.00920074679147909 1
0.272223995461899 1
0.25826132468496 1
0.306319765369143 0
0.326871955347086 0
0.321049005519847 0
0.196473004207878 1
0.0866498693477387 1
0.21253507126893 1
0.281613514747961 0
0.253948907413665 0
0.251590352645278 1
0.292123986237653 0
0.468934277066958 0
0.133297048899879 1
0.367169440889994 0
0.20451097833894 1
0.254169576256003 1
0.125815405504982 1
0.348167751704831 0
0.29236716125111 0
0.397325684616097 0
0.246757629555703 0
0.185712658313236 1
0.232314133283136 1
0.407104718446404 0
0.387023024851553 0
0.330411990385409 0
-0.0333465580080301 1
0.367387311204165 0
0.00900048360608202 1
0.387527444202424 0
0.376408614591547 0
0.206266572954696 1
0.32693993316436 0
0.337029716155691 0
0.16791690359302 1
0.21092874390384 1
0.279804435266693 1
0.376323545394662 0
-0.0781324006583536 1
0.0643802129894212 1
-0.0485326838872987 1
0.409224395547841 0
0.420778178800711 0
0.175837241718319 1
0.150475378374844 1
0.373393594250928 1
0.293397024938373 0
0.554124849064032 0
0.253502808481111 0
0.232864599112962 1
0.242807057603574 1
0.0768247172267354 1
0.284684349718913 0
0.222364333953586 1
0.0614824311656109 1
0.232713825162508 1
0.119765626346808 1
0.0877910008363603 1
0.37599289441552 0
0.190539890093817 1
0.349543137295158 0
0.26078322392042 1
0.308863843675094 0
0.206182975861046 1
0.223229784981999 1
0.283285155052479 0
0.276841645897745 0
0.162043488350924 1
0.290497578064304 1
0.367655158071754 0
0.290643841561877 1
0.31950811664712 0
-0.117503182470464 1
0.0970275297355834 1
0.354438674537988 1
0.49524872151762 0
0.319635490985713 0
0.0752007693541699 1
0.0525945122624276 1
-0.0275601017479758 1
0.153380795872315 1
0.237696584832874 1
0.236680597944771 1
0.364216809390005 0
0.186442080611874 1
0.269054557834591 0
0.259296189448475 1
0.15062127020886 1
0.346997378484327 1
0.398775828148029 0
0.105568945991406 1
0.222912038794865 1
0.392928644217663 0
0.301296176401769 0
0.166751725350365 1
0.327835592445386 0
0.212388901625015 1
0.106950535638023 1
0.353698821967403 0
0.342697272591645 0
0.259805782906893 1
0.29915667939547 0
0.19917058253807 1
0.356743520675156 0
0.497677506359811 0
0.104428203916952 1
0.290226123903076 0
0.025141872587112 1
0.435338070222871 0
0.387310888817861 0
0.138540300907418 1
0.126532797589993 1
0.127419379515799 1
0.170814208590046 1
0.462996982945386 0
0.0293425505385478 1
0.200177475451713 1
0.32517999035771 0
0.0514132918322598 1
0.115812661570459 1
0.367695696709916 0
0.255219744137654 0
0.103221920579276 1
0.274695549637964 0
-0.0181670568757931 1
0.267505360371948 0
0.182819812283062 1
0.343214553991998 0
0.337302887229063 0
0.226826644945607 1
0.0338180112187031 1
0.390547770789182 0
-0.0290075789075281 1
0.18757544748411 1
0.327404772822168 0
0.396907507815052 0
0.0474963611174413 1
0.332016463594182 0
0.376589053308063 0
0.33339032698484 0
0.151636386791134 1
0.190939140413535 1
0.357713174558767 1
0.0867354233084744 1
0.265669911249935 1
0.259178072062219 1
0.114968502244315 1
0.0789578301085698 1
0.198331822551734 1
0.415761796902752 0
0.178566650017938 1
0.173923803145136 1
0.342646505050093 0
0.241148778649606 1
-0.00548310922641904 1
0.273371895566899 0
0.100397953968231 1
0.0385651261816939 1
0.286498127245464 0
0.341789186932305 1
0.250271906982786 0
0.121928482341107 1
0.13199657117881 1
0.372756907317541 0
0.304086434318613 0
0.347029929184284 0
0.655405750987905 0
0.186492365758745 1
0.116484013908069 1
0.00800215708920065 1
0.254774055132709 0
0.148279046664909 1
0.271598297579154 0
0.294568973082697 0
-0.0920589212342581 1
0.0519040705963803 1
0.458305512730789 0
0.116840818346584 1
0.0781786655729588 1
0.258181663405416 1
0.0949507870368186 1
0.429011743066341 0
0.156833288680502 1
0.248480802555099 1
0.254900070669826 1
0.224617192568911 1
0.348272538683061 0
0.237402851835206 1
0.369695542903951 1
0.29202097203893 0
0.221560873062974 1
0.229911683118043 1
0.24412666666809 0
0.238874211289978 1
0.295694583601342 1
0.106753764225091 1
0.203079067269703 1
0.513987667096555 0
0.335808083103664 0
0.135858957661417 1
0.148648692354047 1
0.150300434066871 1
0.0929562302303126 1
0.374819695797612 1
0.206503213801804 1
0.137978724100651 1
0.278379254037832 1
0.263677187861945 1
0.0448828652295081 1
0.205173164013875 1
0.173231973289584 1
0.24616234938425 1
0.221271711884247 1
0.244345032134155 0
0.128949456033359 1
0.184111544422879 1
0.298766213058877 0
0.375362814945131 0
0.49253536008817 0
0.295965692838398 1
0.187921042132385 1
0.432286725859419 0
0.230348169751185 1
0.217834576771495 1
0.238051825018608 1
0.209129726270895 1
0.185846485640897 1
0.182085134962369 1
0.31436604254258 0
0.241247905845487 0
0.0845982192219031 1
0.372785402714859 0
0.341216451636592 0
0.299129460211457 0
0.297177297388041 1
0.410143571690539 0
0.40189124961924 0
0.286668005102238 1
0.440893121471201 0
0.211110629123035 1
0.0968863158311465 1
0.166570178734265 1
0.431549965061524 0
0.212901858144337 1
0.362266302751637 0
0.340729951740029 0
0.256120437573708 0
0.131830192165452 1
0.429651857114328 0
0.419886490059048 0
0.213104000466127 1
-0.0144737565291773 1
0.133442365851314 1
0.361151042600058 0
0.211451720379783 1
0.197960111001775 1
0.30882928478543 1
0.235382244723321 1
0.142220023473512 1
0.0627143508092393 1
0.298784832353774 1
0.272027497397215 1
0.412467638219604 0
0.367971049345628 1
0.294084413072164 0
-0.0471079052220646 1
0.148573445177573 1
0.223827670334371 1
0.211544474297039 1
0.269222897431786 0
0.226300904512748 1
0.168399571151269 1
0.403281019012786 0
0.189778437131469 1
0.297354376024957 1
0.126454102676057 1
0.0493607266096104 1
0.260944090562063 1
0.330720547562924 0
0.145344222200769 1
0.195273860945028 1
0.0247299200684483 1
0.279430960136731 1
0.0931418830301227 1
0.144699357600977 1
0.290819340599121 0
0.117380172708304 1
0.467173146128352 0
0.327931228617281 0
0.3200426013526 0
0.111904339985854 1
0.236283784003697 0
0.325582706780195 0
0.0333853310215928 1
0.133496286630008 1
0.252761705169402 1
0.10405799993188 1
0.279267052113387 0
0.267061572648244 0
0.233675276776637 1
0.18284534732866 1
0.248582306099846 1
0.196606841226058 1
0.296728420594748 0
0.259833201102794 0
0.227696257139236 1
0.316928028203019 0
0.197074929482688 1
0.085999211920451 1
0.104274495212937 1
0.214058939914967 1
0.16627419834263 1
0.192775354280464 1
0.236187568673486 1
0.548328474271379 0
0.265507453869111 1
0.159668016619943 1
0.286595827889763 1
0.121003215971722 1
0.282665157940211 1
0.309362573593126 0
0.164433277635078 1
0.434141229816163 0
0.334443898864256 0
0.0486778360777885 1
0.0264370436949327 1
0.26354444999395 1
0.276675801073522 0
0.174220023897035 1
0.508354398576239 0
0.050991740536173 1
0.180582002580258 1
0.230382623819394 1
0.199877952820519 1
0.271910178153694 1
0.279299987396613 0
0.301388008380215 0
0.0456205329640319 1
0.141512861118059 1
0.190180924372337 1
0.32211275782188 0
0.0952004612615921 1
0.205472474285051 1
0.298347328092636 0
0.383460657538443 0
0.27662479399011 0
0.0588820687525383 1
0.0966411718901666 1
0.50381640823228 0
0.0734556102447239 1
0.110348672465425 1
0.166865174799267 1
0.158385499056323 1
0.139891170639612 1
0.0365613294794652 1
0.271268013569117 0
0.239430967383988 1
0.0617532545229051 1
0.204015129680613 1
0.113797443957373 1
0.109622079037384 1
0.162416784624765 1
0.361147330884621 0
0.161699176976801 1
0.226810223638604 1
0.360205104653034 0
0.314148740576786 0
0.392593312144699 0
0.133712027431075 1
0.142550019202225 1
0.31630533204946 0
0.311790948994291 1
0.286433908016765 0
0.16224704613854 1
0.327651224928364 1
0.360347772726558 0
0.142139927103294 1
0.0187908990883261 1
0.464224939122858 1
0.162893529350622 1
0.04034475543837 1
0.363393081077008 0
0.210442428798169 1
0.0305424938693579 1
0.485222762820295 0
0.191978437033211 1
0.312678821009673 1
0.412060728506594 0
0.344088005882612 0
0.123645268885267 1
-0.0734684412500623 1
0.382373118619506 0
0.148078180952706 1
0.284851252124996 0
0.0666224665786778 1
0.303299477808413 0
0.362041798926244 0
0.296447306315697 1
0.259930661006584 1
0.363892057951975 0
0.164323096300636 1
0.202861339625951 1
-0.0256359320109949 1
0.0322101782711592 1
0.10719649755238 1
0.0283448331234399 1
0.211405139319099 1
0.310070036036079 0
0.216483362194655 1
0.227629699703938 1
0.103919894811105 1
0.265798909690444 1
0.565497496415165 0
0.00919853339220145 1
0.20464191071934 1
0.288514878956444 0
0.217321218363966 1
0.0134259881738356 1
0.279280543804287 0
0.422173507907176 0
0.240031549941134 1
0.127564667135285 1
0.368884768894008 0
0.363683957800386 0
0.385319597893836 0
0.435375826570868 0
0.169104823261524 1
0.324603167549101 0
0.260414330723882 1
0.188920127947618 1
0.14933336010275 1
0.196550601113125 1
0.149907328440032 1
0.355418690244533 0
0.18451584662517 1
0.159759944444855 1
0.201730276083522 1
0.367929211008622 1
0.356380739291025 0
0.522383033085188 0
0.287572901386447 1
0.326737622085181 0
0.188304241026223 1
0.278717673730029 1
0.214403029353832 1
0.148345656175783 1
0.417668159676901 0
0.190116085521986 1
0.158756654651244 1
0.414240886521546 0
0.436856020732198 0
0.527959729384584 0
0.237260612865784 1
0.181416457036347 1
0.361173613872836 0
0.197499984738042 1
0.412308787541787 0
0.36871311140764 0
0.27087603576718 0
0.191153048332333 1
0.226929892101155 0
0.340485940820836 0
0.312354490800484 0
0.182383427373833 1
0.127026990544413 1
0.447457356178295 0
0.19526409980845 1
0.26692936424982 0
0.0403073035888622 1
0.253831410332193 1
0.164329719123833 1
0.145934291854949 1
0.371523683607389 0
0.148290047797517 1
0.239304399056558 1
0.181276998002964 1
0.220259652570563 1
0.24244628630743 0
0.165674150957393 1
0.267483559736305 1
0.0525113858218165 1
0.128597765896179 1
0.254477422282867 0
0.245144579479838 1
0.197846879938723 1
0.25559097860366 1
0.199695906064326 1
0.229268388053473 1
0.527396709666 0
0.502925454035113 0
0.275933365134339 0
0.12244094932324 1
0.264388395700955 1
0.350243752944456 0
0.158451249867701 1
0.0165548947832499 1
0.058787832553475 1
0.0238574017496928 1
0.236813349439168 1
0.193055245090321 1
0.282804159849139 0
0.104411184855731 1
0.364859746255866 0
0.194874033829641 1
0.373795863737371 1
0.333870091983275 0
0.334128726749801 1
0.270644801895747 0
0.279491144133575 1
0.299716321082461 0
0.0848739358073686 1
0.0451715923391084 1
0.247263681464399 0
0.318845400157246 0
0.218806228833794 1
0.21278262993689 1
0.118671514685418 1
0.182967389538989 1
0.168242868148432 1
0.219296729876087 1
0.199833506837908 1
0.326270716880207 0
0.24718845448984 0
0.287152736773542 0
0.073751754211416 1
0.109593033281399 1
0.220497256984167 1
0.351686214204622 1
0.267791131408902 1
0.446280734010798 0
0.348525436803416 0
0.184371722586012 1
0.212836766234356 1
0.254691436164934 1
0.200718264041499 1
0.222746964677115 1
0.0770664525278069 1
0.115955499197492 1
0.122040643556101 1
0.177832278722904 1
0.26063576850875 0
0.142814096562373 1
0.292558148190647 0
0.109785410161375 1
0.179622636703741 1
0.301847021298612 1
0.374445490510746 0
0.238993001759833 1
0.450147906362298 0
0.290271660585539 0
0.433504640873162 0
0.183867489269114 1
0.264350510464931 1
0.0894707828173275 1
0.311806468487387 0
0.157824404431478 1
0.32625580643895 0
0.399746513719298 0
0.204153958087379 1
0.12511719441036 1
0.439345728180898 0
0.214012122256801 1
0.234066369607681 1
-0.00516405043655829 1
0.256393208002399 0
0.215851734552581 1
0.059315213264908 1
0.297638009280177 0
0.361748860727743 1
0.206798204221582 1
0.0885306790909805 1
0.278980519263317 0
0.21050260323959 1
0.355426322659972 0
0.0987813780801069 1
0.0711993455846952 1
0.305262514207937 1
0.30651940676489 0
0.278330281037289 0
0.33777760128303 0
-0.0198603012859486 1
0.135373513406754 1
0.296923742730781 0
0.547745552993342 0
0.403672614830691 0
0.415063805384306 0
0.0588466959714784 1
0.242912106426422 1
0.140660497343675 1
0.173376410756027 1
0.0766439816313461 1
0.307326640655587 0
0.193741892410778 1
0.293193391086196 0
0.383130076831882 0
0.292056930513454 0
0.144179795185595 1
0.399357067783215 0
0.286649957798156 0
0.0403161022105794 1
0.193753545784312 1
-0.105512213989369 1
0.145663241938347 1
0.194106236254567 1
0.156438681239214 1
0.11529385002608 1
0.172113407907846 1
0.394936112774186 0
0.368596417025689 0
-0.0160228657233861 1
0.118145744482323 1
0.188400366651711 1
0.343513784251322 1
0.200564771118162 1
0.216091638020348 1
0.134868854262297 1
0.404689518728781 0
-0.0445515774377071 1
0.295496454667718 0
0.235004668800709 1
-0.00362741188948859 1
0.280729408083207 0
0.152053555157486 1
0.0283530842735299 1
0.276716535719094 1
0.392220242837064 0
0.28475880778023 0
0.439316522566033 0
0.235704350166464 1
0.317531657464889 0
0.399659732348699 0
0.508814680967038 0
0.389334389154805 1
0.3609669503733 1
0.363163605991257 0
0.372272194848062 0
0.167423001985528 1
0.201564512725396 1
0.28457910335354 0
0.0636140960209323 1
0.353364234627224 0
-0.0899982717955788 1
0.136040259288225 1
0.140548904547484 1
0.159685348814468 1
0.428597883141671 0
0.15318187865062 1
0.259895228025083 0
0.20027633261122 1
0.478683654824162 0
0.170906266085533 1
0.248317393567092 0
0.262200790078372 0
-0.107564305717917 1
0.42172413929015 0
0.183600729334995 1
0.153809381747496 1
0.0750112880648794 1
0.226587248314369 1
0.0564304177902445 1
0.189666442196296 1
0.078090447268005 1
0.0457913806504535 1
0.156079737437194 1
0.16469037304507 1
0.190089740760795 1
0.415347407821767 0
0.431422222506477 0
0.111396743263807 1
0.288452001574247 0
0.266195042940069 0
0.301941742470926 0
0.327645468213519 0
0.242070598918813 1
0.465608077178338 0
0.0931376926427061 1
0.153458438803145 1
0.330153435046284 0
0.199982382434515 1
0.139140053071714 1
0.413290280121658 0
0.139185308265591 1
0.285493586191895 0
0.137946530358547 1
0.217411289461043 1
-0.144369725625377 1
0.312313700505493 1
0.241040448439226 1
0.148800265776726 1
0.158110258548156 1
0.307132260541616 1
-0.0809547329240396 1
0.152476399466657 1
0.232111306830841 1
0.386991001790727 0
0.255123873706757 1
0.129018107236896 1
0.348653459944387 1
0.13240967883392 1
0.138375159601113 1
0.356379437709638 0
0.126001970677632 1
0.0212312960498557 1
0.0232755145105217 1
0.280815192077777 0
0.133680599011379 1
0.443859106079068 0
0.362263723168456 0
0.294048273083323 0
0.299895799887153 0
0.218505091196764 1
0.184466336527955 1
0.288932432618327 0
0.69072117658872 0
0.34693706138332 1
0.292165271455335 0
0.190618368418425 1
0.318287451453375 1
0.238405397450479 1
0.0178144657241245 1
0.180823691224185 1
0.207584712912654 1
0.194550966586891 1
0.272726799102978 0
0.216071080559225 1
0.650629551593891 0
0.104487256588049 1
0.448146986329732 0
0.0649308603184423 1
0.395149438974887 1
0.288622985629613 0
0.238269005873344 1
0.421939932037196 0
0.128616695915603 1
0.289446508343179 1
0.178623460993761 1
0.16922558640597 1
0.271016588926072 1
0.331654859921079 0
0.126758845291301 1
0.364338153749913 0
0.228920466801662 1
0.14458376326974 1
0.361325382119615 0
0.161766258556133 1
-0.0992141074232197 1
0.0718009200613116 1
0.028338656155325 1
0.139179422073185 1
0.378509527109628 0
0.287513146732927 1
0.312052597894341 1
0.229497091507891 1
0.304364067318659 0
0.305342549971377 0
0.274511635545921 0
0.364437335682339 0
0.178909246469248 1
0.122196040514094 1
0.104387938884486 1
0.0967022383734805 1
0.356075694712507 0
0.298234603303861 1
0.325160904670065 1
0.100545153926581 1
0.327494991223494 0
0.24284659101274 1
0.44150098838832 0
0.28580723563726 1
0.246853847348011 1
0.371041247133401 0
0.0961203700415582 1
0.259538138406009 0
0.415712261572026 0
0.277013059435186 0
0.362838708025661 0
0.33284581564925 0
0.193512320001143 1
0.206091869843775 1
0.137046520061653 1
0.0747866641017222 1
0.352867464669729 0
0.0310934628291069 1
0.203549248348854 1
0.234400104300816 1
0.37095003301578 0
-0.0268540095753033 1
0.233862744021103 1
0.195234803728685 1
0.255010232677865 1
-0.0173433416248334 1
0.259822279390969 0
0.00213830997641647 1
0.0211993292249179 1
0.0362650007226666 1
0.114952877055659 1
0.252828774685848 1
0.373881324464178 1
0.0308564071607363 1
0.276615923476622 0
0.17909292572673 1
0.198136957648707 1
0.252979833812063 0
0.374604214246646 0
0.0223615646667213 1
0.109013632760329 1
0.432556640410674 0
0.143443708279457 1
0.168070316167403 1
0.297201931005901 0
0.242068062348133 0
0.342600896226622 1
0.341031188995314 0
0.332390454189218 0
0.177727076760093 1
0.163666229700943 1
0.140323168302812 1
0.358476666855858 0
0.470177912019934 0
0.394213867526742 0
0.140463553281274 1
0.295015395158503 0
0.263891491897562 0
0.456443977211081 0
0.146079789692193 1
0.146025804388746 1
0.345866114132059 0
0.261930580265972 0
0.103452807813927 1
0.314666639549818 0
0.172041117244313 1
0.132484545130064 1
0.165946282561765 1
0.415574655827037 0
0.0757054753373077 1
0.15754797429285 1
0.222528994639546 1
0.208061936881292 1
0.0982029269762815 1
0.267701615488451 0
0.237102686283781 1
0.15590926027705 1
0.0146866875187268 1
0.330666429814767 0
0.0095395167908487 1
0.353811382679378 0
-0.0215871287850279 1
0.268395531148806 1
0.268327244465953 0
0.0977974877959523 1
0.19102417043789 1
0.282078560325699 1
0.110410178716577 1
0.139457807786049 1
-0.0129858337739227 1
0.129564599463968 1
0.221758938410771 1
0.26329003834643 1
0.0908818191274286 1
0.341155107617949 0
-0.00535070172436926 1
0.303451982202787 0
0.25837060070682 0
0.513834304590662 0
0.151797001832509 1
0.122076181895419 1
-0.0466024230092281 1
0.611600053227872 0
0.248290149910156 1
0.303338851473101 0
0.258807659096489 1
0.0980261086770936 1
0.262650334355086 1
-0.112804505481172 1
0.243011136194053 0
0.314524381472515 1
0.330076945828907 0
0.135844651921922 1
0.269657742534679 1
0.255865015331842 0
0.151505097968127 1
0.421370320559591 0
0.216539996015593 1
0.156140482693078 1
0.0616319772322686 1
0.246688280174969 1
0.136550569593587 1
0.228324096065576 1
0.0218875043055235 1
0.305877093943947 0
0.384831799719827 0
0.157169302717033 1
-0.0886076919724482 1
0.397978036166948 0
0.124578473684499 1
0.217763450506732 1
0.293739530488538 1
0.258277316922667 1
0.233188541197911 1
0.25879829217257 0
0.321530207385428 0
0.160298670545299 1
0.2784603069548 0
0.101452735319758 1
0.103226724913567 1
0.234611198182936 1
0.132339809585465 1
0.222184952189792 1
0.367304822276298 0
0.350149000078255 0
0.406490764130953 0
0.482731034887605 0
0.417448260084121 0
0.360727548361315 0
0.085290953052036 1
0.400120206958304 0
0.293671170581467 0
0.359790918151343 0
0.311665002413467 0
0.213600557616808 1
0.164857571379263 1
0.12070372354614 1
0.0930648003310461 1
0.179090803055302 1
0.331671705650288 0
0.419047335485906 0
0.359166075317191 0
0.288558056977253 0
0.491027192342869 0
0.422916019876283 0
0.227646929191472 1
0.333178207776861 0
0.550658603800865 0
0.238624780666202 1
0.359145568352588 0
-0.0234661264101867 1
0.17351406868724 1
0.142496927071468 1
0.265206714253408 0
0.29133324164542 0
0.056834274575998 1
0.429924727578514 0
0.306161801415088 0
0.296980796051641 0
0.444384383260762 0
0.219950790607639 1
0.357366364052051 0
0.17218089662398 1
0.289281518895312 0
0.145103005785027 1
0.322538158508133 1
-0.0234906195190503 1
0.494606930083487 0
0.0990908144659056 1
0.25334498929294 1
0.344339969061985 0
0.399230968338081 0
0.194032210513457 1
0.237645441921855 0
0.121802641831074 1
0.165078172064674 1
0.137389526340891 1
0.422519352890011 0
0.288505312829395 1
0.154693381439764 1
0.206956639621978 1
0.0326964701161535 1
0.257066306590695 0
0.0515082368805814 1
0.15138290766818 1
0.162521580021124 1
0.112992302624722 1
0.667898986154522 0
0.0356842436435647 1
0.296286587356987 1
0.0894907087762522 1
0.29322974399859 1
0.18091531336271 1
0.119621558178979 1
0.118985558721138 1
0.160695804788102 1
0.297138402382814 0
0.23075009809611 1
0.194862598123915 1
0.353287955662164 0
0.481182221254076 0
0.236600946100827 0
0.2592901794134 1
0.0226534332906333 1
0.363791645410697 0
0.286668315820753 0
0.20736802075842 1
0.116889055294859 1
0.0768250249688304 1
0.147855684438074 1
0.277113738833087 0
0.234584920115443 0
0.228405166580949 1
0.00612318247366065 1
0.186592728620472 1
0.217498787899509 1
0.347169640954776 0
0.153253430889746 1
0.286628379202023 1
0.40501455117161 0
0.100996135775957 1
0.225733890644132 1
0.114224203935691 1
0.120725473726958 1
0.265953886423811 1
0.264925603837413 0
0.317504014727836 0
0.145147344113248 1
0.351264369619295 0
0.0659376662933593 1
0.332413061965747 0
0.342387138262031 0
0.333472943714095 0
0.358970315145263 0
0.371444649212138 0
0.23960198124483 0
0.146032175568009 1
0.217240017318985 0
0.173909079419105 1
0.211506156760702 1
0.205406418883003 1
0.278006518221484 0
0.312118618063286 0
0.364236730951173 0
0.123570371199398 1
0.260356177008776 0
0.343479217034628 0
0.0938044809359115 1
0.275974391873864 1
0.0280852686143348 1
0.21155257695141 1
0.30736050442697 0
0.196006759723597 1
0.0255476808677414 1
0.191451283024185 1
0.178241370184519 1
0.449438883349593 0
0.0669570196523878 1
0.454603929040205 0
0.309329245586957 0
0.162978990729952 1
0.285777549488357 1
0.254632222990119 1
0.220591701610856 1
0.247043035204814 0
0.121734611550823 1
0.259178921267028 0
0.0677116931885327 1
0.133203290092331 1
0.0804310605481237 1
0.447028157357901 0
0.05451004387826 1
0.286295065216844 0
0.0568103541409464 1
0.228935023948912 1
0.465603614626025 0
0.3657593892595 0
0.16596502417808 1
0.190947210914887 1
0.0322477777355275 1
0.287319048644649 0
0.434970039612015 1
0.400888494551729 0
0.252975008060435 1
0.234559059262787 1
0.193269322949243 1
0.211616539134235 1
0.0607624132532437 1
0.183643194332198 1
0.0445653013785285 1
-0.0133564791552012 1
0.371681165375698 0
0.241635691146938 0
0.361621158715293 0
0.242229788463319 1
0.313440352177717 0
0.0629078524628799 1
0.120633565663299 1
0.187930000210138 1
0.306366348375346 1
0.436424513520166 0
0.298247057496029 0
0.417755200560087 0
0.311366062995884 1
0.407009579802272 0
0.18192705937139 1
0.263693016216749 1
0.176981000351112 1
0.356692800983979 0
0.296558272714114 1
0.332906881300667 0
0.267895532073041 0
0.335618769675337 0
0.105908332547502 1
0.221766017391816 1
0.311781099485119 0
0.249904128966505 0
0.313363746071159 1
0.172240025716555 1
-0.0667017808056542 1
0.164403776465509 1
0.0863538607651877 1
0.189883642421895 1
0.0983356640891353 1
0.262858311497168 1
0.318494862978537 1
0.217062032220829 1
0.160465126559355 1
0.344944296595717 0
0.43184113889766 0
0.144598932171788 1
0.305765464043293 1
0.431933500343248 0
0.0458514375358874 1
0.516472473154051 0
0.395948095255493 0
0.264671446279459 0
0.263790148971771 0
0.297155797442829 0
0.338372327551606 0
0.377806433721358 0
0.319169881885159 0
-0.0811752169664592 1
0.172113391188966 1
0.127732567654263 1
0.237347259482727 1
-0.0242164705687417 1
0.320478096761933 0
0.175961220628648 1
0.0930188103980471 1
0.375884619002868 0
0.124618358239013 1
0.189879600829872 1
0.337488855481719 0
0.415288924833122 0
0.299696958719616 0
0.254266943945285 0
-0.0245690620764344 1
0.31920177835026 0
0.198661589299551 1
0.530197814584598 0
0.218989334912623 1
0.129411313099227 1
0.171857177794643 1
0.00600807509797932 1
0.241820963732936 0
0.252844251239851 1
0.290662391312235 0
0.334074673379316 0
0.198525674814315 1
0.382514607192659 0
0.108679263708876 1
0.262531426495703 0
0.217374926897939 1
0.283104988499968 0
0.158970262010865 1
0.246122857202143 1
0.100808801238474 1
0.0749979539180481 1
0.0769169433575092 1
0.305287616391873 0
0.193519613144822 1
0.0663010911686826 1
0.416051740524405 0
0.450483738253286 0
0.154097175290719 1
-0.00529303245644249 1
0.207936986127108 1
0.030857942324283 1
0.156671115582073 1
0.3509998160488 0
0.27878024197489 1
0.128684763407791 1
0.160833247171839 1
0.226704500376522 1
0.116580197660853 1
0.103327418121422 1
0.244408090409561 1
0.347865684597406 0
0.199775158693466 1
0.344406044955835 0
0.305567204081609 0
0.154091776907791 1
0.222214331003626 1
0.181650248083907 1
0.0743769292707929 1
0.240973967271556 0
0.188563400879398 1
0.0458183548632835 1
0.410607071960177 0
0.436314443652929 0
0.146873921567436 1
0.304473479298341 0
0.392589166797107 0
0.307935349555819 0
0.355633520271256 0
0.0726432723617468 1
0.0988759248536527 1
0.224124018832182 1
0.290899376491312 1
0.337063832135134 0
0.238006730239651 1
0.204927238203966 1
0.197528165402524 1
0.364105106816526 0
0.391892841809611 0
0.0339009715479105 1
0.384139482051966 0
0.287329749955791 0
0.329824430360179 0
0.218086723188483 1
0.303701662234774 0
0.246083497036652 1
0.319431748882247 0
0.219984836827189 1
0.219754003099403 1
0.0801651777945445 1
0.442556411663628 0
0.203835215922151 1
0.336831600051127 0
0.183689427650627 1
0.191037764925717 1
0.388739060988915 0
0.189160167018615 1
0.345504105025473 0
0.415660001694705 0
0.0700102226459832 1
0.0883933074769728 1
0.404657600824316 0
0.200441017252596 1
0.22763723723612 1
0.0651589929650679 1
0.323252593036162 0
0.39869238115967 0
0.138859337172076 1
0.373449398070819 0
0.139778921748105 1
0.143348227931965 1
0.116798891776561 1
0.215822372081596 1
0.253712297443817 0
0.254656824966688 0
0.0779588979340978 1
0.115931281451926 1
0.1221715720068 1
-0.0229900321555206 1
0.0135000976532083 1
0.127080957792898 1
0.133139966930795 1
0.0628739472428531 1
0.103109000414667 1
0.108112591423934 1
0.122472323923932 1
0.256115079012314 1
0.393414290640488 0
0.12765515193146 1
0.117783746714137 1
0.0170357653313893 1
0.359446889441403 0
0.161306325852516 1
0.333295294398309 1
0.186431380503564 1
0.314121557368942 0
0.405022819313105 0
0.338257171354346 0
0.358489920949139 0
0.20018590444737 1
0.0734717834062474 1
0.321329128557358 0
0.0986119639041596 1
0.148986058865901 1
0.343221969234492 0
0.217838958863279 1
-0.0170388730433161 1
0.128968740464225 1
0.361682405246766 0
0.145604189446728 1
0.329689942771878 0
0.140196433573427 1
0.169612829598666 1
0.258392555516245 1
0.0291056647534779 1
0.329908444875576 0
0.143012526134709 1
0.189109368295758 1
0.280206345011391 1
-0.0426620195843597 1
-0.0348189446462245 1
0.328613245286781 0
0.167672264942961 1
0.0828541258879199 1
0.140881272552133 1
0.40542330453602 0
0.216440650601821 1
0.175578840746957 1
0.222357404224866 1
0.183147180231447 1
0.133653849431793 1
0.375281230059015 0
0.07916095793815 1
0.4538887116702 0
0.230097311168282 1
0.168347794354154 1
0.232219176621255 1
0.220320943931224 1
0.169879624365204 1
0.389542326585592 0
0.42211051130092 0
0.363988328044741 1
0.342436060832218 0
0.237303015605326 1
0.1899933199785 1
0.184674357798704 1
0.156571577627809 1
0.0924553364914035 1
0.216765229996579 1
0.137377355009972 1
0.418293526398483 0
0.438627272015909 1
0.132446864252777 1
0.195708897649554 1
0.0994625456072516 1
0.0785101431640974 1
0.206868440701769 1
0.136205458272404 1
0.148196499853835 1
0.271275801645202 0
0.268429669129381 0
0.0587891599234765 1
0.382004900376138 0
0.368444845642601 0
0.19063218252079 1
0.411431009753064 0
0.156218011569232 1
0.269143364711959 1
0.0692943577785843 1
0.301937351858636 0
0.15387518529065 1
0.247786335768339 1
0.393675143566623 0
0.38578969615726 0
0.0546740760379145 1
0.291180402683772 0
0.169668409198271 1
0.298022259570612 1
0.131536366979885 1
0.144850406627805 1
0.283220138408281 0
0.0600647654164251 1
0.41378468954887 0
0.251583686775059 1
0.357463489753393 0
0.283758425112852 1
0.208668260381897 1
0.111783505238237 1
0.345253782713359 0
0.283290504950107 0
0.419316383566883 0
0.221917251766638 1
0.473391241480271 0
0.39513875291839 0
0.270410599896015 1
0.178105407830877 1
0.240515542804152 1
0.210658613183744 1
0.232172033133454 1
0.291214793524043 1
0.130243676129449 1
0.261770004390553 1
0.226400665919146 1
0.491750173969397 0
0.417406568174005 0
0.0641367900809642 1
0.478878560124379 0
0.273706895103463 0
0.109677749390058 1
0.309277573672397 0
0.299093154706053 1
0.615745375797873 0
0.242775407908898 1
0.518458382009607 0
0.534853035208708 0
0.0137745720904402 1
0.264725272734759 1
0.331338286053856 1
0.273586409534697 0
0.201595148359826 1
0.07298025028427 1
0.299444613701108 0
0.309133552885397 0
0.420328156603097 0
0.146660070688353 1
0.36187148574409 0
0.218117870110091 1
0.198521075371864 1
0.397901111747382 0
0.337091277791767 0
0.275568684641915 0
0.140138565953559 1
0.0430802018226457 1
0.327395239138271 0
0.191029791122202 1
-0.0298500583842118 1
0.400110471313555 0
0.118455881027039 1
0.34270496200567 0
0.408122905860085 0
0.347590566280467 0
0.222540896364544 1
0.0919063560468513 1
0.323419637571772 0
0.527626528483163 0
0.218986556845493 1
0.280947473185236 0
0.225400848537664 1
0.0186876629041229 1
0.313365449824282 1
0.208860937112167 1
0.359341109404114 0
0.324727483816346 0
0.38719277295248 0
0.135293399770776 1
0.264581082555934 1
0.143899754959899 1
0.228012809218675 1
0.215531428020511 1
0.150223759453753 1
0.271955251548745 0
0.412943777246935 0
0.165755467157423 1
0.285143963373441 0
0.356728412784527 0
0.141762290393084 1
0.244024194487861 0
0.28540652032279 1
-0.110483002428049 1
0.371333672556037 0
0.245100603671385 1
0.275775405771274 0
0.194598773724213 1
0.191480989453335 1
0.240994227822547 1
0.155047716182194 1
0.219169711842983 1
0.00723006865253801 1
0.341371948450896 0
0.398624926021035 0
0.344367379705307 0
0.497821900199092 0
0.0573303088734685 1
0.234975585641338 0
0.332111109094037 0
0.0481776526732779 1
0.319586486283939 0
0.191229619297843 1
0.138464102973143 1
0.195849182723633 1
0.259758469046659 0
0.150127391792101 1
0.11403946274108 1
0.210782934315471 1
0.444554190694971 0
0.256330456869311 1
0.25610633545509 0
0.184076943905005 1
0.408309997845412 0
0.106357166288355 1
0.158888843494488 1
0.468378079025038 0
0.0331014660426998 1
0.406684143435958 0
-0.0712125437629677 1
0.385965494077523 0
0.0600342027491043 1
0.53751234656134 0
0.168340175511044 1
0.00857272634865277 1
0.153331564884662 1
0.37280096073806 0
0.317636676068088 0
0.175742798399224 1
0.203007670571186 1
0.326876920135675 0
0.128608839538427 1
0.234562113826434 1
0.159491189802326 1
0.387140716573927 0
0.242314472012601 0
0.321835786858437 0
0.280184511353948 0
0.205838788662381 1
0.355402005873482 0
0.342152335377893 0
0.396776220359124 0
0.511949868779154 0
0.301829467453265 0
0.178378148956527 1
0.2128664221795 1
0.356883048492607 0
0.104681404500705 1
0.525795414171657 0
0.438500535029956 0
0.127549257759454 1
0.0567736502366812 1
0.256914447814281 1
-0.0547006522283782 1
0.027059401199387 1
0.233832490134814 0
0.332461487457079 1
0.216711078762673 1
0.230779478061269 1
0.039303285506334 1
0.224710675772632 1
0.126892520043296 1
0.575913237862343 0
0.213252099500601 1
0.424987135107846 0
0.221191025879299 1
0.379062878277976 0
0.269488083429311 0
0.308346816883834 1
0.182210670870196 1
0.159447520791823 1
0.202352029576231 1
0.180473386505798 1
0.178626958620394 1
0.161768417674239 1
0.250151099759472 1
0.145632451399651 1
0.227958298021477 0
0.334049840759792 0
0.187433940525272 1
0.244360385443792 1
0.413649061303892 0
0.245311647550502 0
0.425537376051803 0
0.206894036521363 1
0.0609300816771932 1
0.323978192853737 1
0.172944877880573 1
0.0559979675824192 1
0.404614538090789 0
0.0979810460478948 1
0.23873626762393 0
0.0323649703130642 1
0.0553915075264543 1
0.153416697129555 1
0.154205291526892 1
0.481061456507311 0
0.107182659255537 1
0.200127351445303 1
0.280368089215587 1
0.203830456981411 1
0.238429354054548 1
0.112322682406392 1
0.177440797817971 1
0.288521816252959 1
0.600493222345861 0
0.0976793498585838 1
0.267433294592365 0
0.122924699690913 1
0.522930787879801 0
0.292087443820241 0
0.160304255879023 1
0.326871628678061 1
0.180141218199222 1
0.336249115580166 1
0.209848541246853 1
0.395011734363214 0
0.240676158804642 0
0.187939931976504 1
0.2310185441342 0
0.199602040539132 1
0.328046944057016 0
0.273888841079988 0
0.424700732186309 0
0.357668014655694 0
0.314163272520325 0
0.399854536586951 0
0.0805643449633172 1
0.476240477866362 0
-0.0196625930811964 1
0.0791532054162179 1
0.181452797176307 1
0.150103056621296 1
0.200298720008894 1
0.27098947391568 0
0.168866322700724 1
0.122908270960544 1
0.345335755025366 0
0.253931657296767 1
0.399103643436971 1
0.0678145350552598 1
0.380506294888541 0
0.0642020331178002 1
0.400201285872569 1
0.337738633278521 0
0.108511787778915 1
0.272767183072617 0
0.184252679876037 1
0.104979265319459 1
0.117717317506546 1
0.206195279906502 1
0.0197313214418384 1
0.294315626464399 0
0.463171455268929 0
0.143675954403068 1
0.347953507468654 0
0.242688397848655 0
0.29436490682999 1
0.381542341600743 0
0.237968209586819 0
0.309827587047553 0
0.356608251844025 0
0.236570193355541 1
0.182370498024685 1
0.178716697777551 1
-0.0746400761324146 1
0.375193916522226 0
0.323758319848257 0
0.179534967355133 1
0.0850420673582183 1
0.16127207169076 1
0.219088647611605 1
0.255678338774558 1
0.476606187049645 0
0.327889912080481 1
0.30741403472035 0
0.189995589736177 1
0.252047312671024 0
0.267077541899157 1
0.145740850035557 1
0.251354851247567 1
0.262849609473712 1
0.0600944806042454 1
0.244266903921557 0
0.208309338070078 1
0.489228144187417 0
0.141414563338869 1
0.251970793236436 1
0.176063268565694 1
0.375106522046751 0
0.268159973995728 0
0.128799956651157 1
0.242800638600337 1
0.158219445042413 1
0.342739514011401 0
0.179829668640144 1
0.056610042103999 1
0.128702809699145 1
0.206333077056989 1
0.109215889575308 1
0.117383997591443 1
0.00802933871366925 1
0.166940432947454 1
0.194860212159326 1
0.104816178043197 1
0.205911527654876 1
0.304230494760997 0
0.260352137150581 0
0.0891921139852579 1
0.40877105084742 0
0.228113239037711 1
0.20808872242269 1
0.0818679383284364 1
0.113758640996513 1
0.0854421532452836 1
0.259452894352952 1
0.474994140000751 0
0.171232657754331 1
0.250970979921408 0
0.231130252179986 0
0.533976980419746 0
-0.0480512474640016 1
0.197270715032396 1
0.47944065423894 0
0.060198449878162 1
0.308016257938234 0
0.422003926147031 1
0.193395663452872 1
0.139751092980422 1
0.086049338563917 1
0.225686876497478 1
0.0768969723648534 1
0.091797608887315 1
0.180310620625319 1
0.541748257497409 0
0.0524476006535406 1
0.257714429151843 0
0.387576360630053 0
0.372112656144384 1
0.239697792457807 1
0.284431720876342 0
0.48477859053334 0
0.0348994744193006 1
0.0255466462431699 1
0.314313672214942 0
0.245457243564861 1
0.361928306417024 0
0.227128204474741 1
0.0900443814254911 1
0.0664282939815533 1
0.170509040331306 1
0.235290146972721 1
0.39622707166907 0
0.25880945521978 0
0.370040949265675 1
0.411085620855323 0
0.142560853854093 1
0.158355289721885 1
0.122056319522141 1
0.155267235407114 1
-0.0413010441256958 1
0.498670731479628 0
0.151622180797141 1
0.349461332670703 1
0.123015683401567 1
0.222410254131739 1
0.230468126272682 0
0.228169675972293 1
0.482437715848171 0
0.323888267220449 0
-0.107899870262343 1
0.113270248058735 1
-0.0603484773446224 1
0.447631079413052 0
0.269068417955547 0
0.169802655700296 1
0.355592978405113 1
0.256520696434526 0
0.240237249642627 1
0.0179848576738624 1
0.217722253460543 1
0.231471950861025 1
0.327555411454105 1
0.170531540066531 1
0.217898683703594 1
0.353325783306067 1
0.38250399384815 0
0.152201516964105 1
0.157430812183879 1
0.265625010670677 0
0.47562689847946 0
0.233948942682409 1
0.0531843901465766 1
0.0197031558639868 1
0.167614371648439 1
0.34358888402839 0
0.179435592220991 1
0.219491182313548 1
0.266127785410881 0
0.327642545283682 0
0.0899850980458025 1
0.242006931485472 1
0.170901288058626 1
0.289953405458883 0
0.214709152940098 1
0.39837322300576 0
0.179845168352973 1
0.13429636786403 1
0.0358276556666899 1
0.313394726826938 1
0.435378041017 0
0.294979413466407 0
0.247290887129693 0
0.389839489035102 0
0.142613824742871 1
0.0387830512054259 1
0.0323994277713422 1
0.272209521659067 1
0.411454789673234 0
0.229387936524877 0
0.249081517117807 0
0.398485630415448 0
0.0544561118098188 1
0.127447700740914 1
0.203809566913527 1
0.162736881732785 1
0.32103902364278 0
0.317056085642589 1
0.0443755235904178 1
0.29046475517073 1
0.509153284432046 0
0.156468667897942 1
0.377982776461046 0
0.0575120508375876 1
0.224364606168083 1
0.276949805348126 0
0.389236193050516 0
0.340199743087328 0
0.295042106399764 1
0.316407475985513 0
0.274845819472004 0
0.30090319950148 1
0.278157802477906 1
0.418673644716516 0
0.000764421913091558 1
0.270255130443359 1
0.519398001182695 0
0.294212552991872 0
0.311081045355439 0
0.386915308312052 0
0.203413730000847 1
0.399624561222592 0
0.132126451205337 1
0.0164975747457391 1
0.210988410254422 1
0.172669022595088 1
0.261344595608558 0
0.171385520792617 1
0.236901477597332 1
0.299525722437313 1
0.568934412015494 0
-0.0055956585327711 1
0.357337156983059 1
0.197151394788705 1
0.0693247169516043 1
0.414714578350568 0
0.0895051349167887 1
0.198343172039799 1
0.420281588742407 0
0.126794050281993 1
0.41836577037938 0
0.291877598165022 0
0.329421931962964 1
0.215548773640062 1
0.0300786212088133 1
0.332245850591367 0
-0.137813121933408 1
0.109747703051534 1
0.169951443426095 1
0.123709120308322 1
0.402712794478615 0
0.260910041077742 0
0.0927124754002338 1
0.358335745346676 0
0.306087756501009 1
0.216767371834094 1
0.144822708071573 1
0.22732940318134 1
0.369090539355535 0
0.0612312451253456 1
0.135403236411484 1
0.133308847737884 1
0.340730572628033 0
0.0791684714937995 1
0.175874515939048 1
0.179366803757191 1
0.263726178248392 0
0.20118675393767 1
0.200561222378052 1
0.027138133879583 1
0.296800804443518 1
0.25634332541421 0
0.0898242793662158 1
0.314342877925827 0
0.250169881763382 0
0.02020265296003 1
0.199403656106196 1
0.201662235400615 1
0.477506528378094 0
0.17985162500089 1
0.298262022741744 0
0.295255232311602 0
0.289924300073273 0
0.102161689255744 1
0.319023017508286 0
0.330353067369795 0
0.0518254877865895 1
0.378689032533791 0
0.242387380298099 1
0.433890490011465 0
0.0631711736926203 1
0.0891592172268193 1
0.106458893107738 1
0.270852515241093 1
0.30024780546577 0
0.32432996657842 0
0.313165701486803 1
0.508239803246665 0
-0.083910898957998 1
0.253270320123613 1
0.226203750544712 1
0.226619118425321 1
0.108999526241797 1
0.146314935264522 1
0.141315018895677 1
0.249938595247947 1
0.152868679796253 1
0.305333144230853 0
0.28482129789363 0
0.539138738632035 0
0.268493970752948 0
0.401016804034161 0
0.284031320651988 0
0.320109518311863 0
0.0145934826634749 1
0.0334414001668391 1
0.486933557955369 0
0.312439890160846 0
0.354406879754778 0
0.110594215398144 1
0.119653013941357 1
0.393614178972986 0
0.235064364681607 1
0.293583747863468 0
0.390398900465347 0
0.0728356050626448 1
0.204932534310022 1
0.203079514312163 1
0.214098289284152 1
0.244558111433854 1
0.315766904280557 0
0.494520801294637 0
0.110551396099721 1
0.0874415282871003 1
0.308252706929413 0
0.213048734475475 1
0.321472141792816 0
0.203645217223325 1
0.245864132909863 0
0.206102126002979 1
0.395532887418385 0
-0.047399900151519 1
0.40582727089813 0
0.337553959156052 1
0.109970115166682 1
-0.0485556734658184 1
0.0136798180916935 1
0.101366559969712 1
0.0957081694394676 1
0.134050939154686 1
0.293995796488439 0
0.196129011491011 1
0.431959368014287 0
0.173899570965103 1
0.106325040039179 1
-0.036634608763422 1
0.275362162626638 1
0.0953374241625007 1
0.43334795383552 0
0.207517274990153 1
0.131646142015244 1
0.159722771299894 1
0.27059819052168 0
0.146456046742938 1
0.299574324930311 0
0.238457157614093 1
0.280278960279579 0
0.198886289480217 1
0.206031007659878 1
0.0987106296269061 1
0.453823666194084 0
0.32176964373561 0
0.46047284755848 0
0.386099990446419 0
0.136474608706917 1
0.172762327661113 1
0.0931921275693701 1
0.370204991894324 0
0.150178356474142 1
0.185879408265229 1
0.252689973943645 1
0.393131020654873 0
0.305772038387194 0
0.164789850153828 1
0.137614695722087 1
0.224649325878026 1
0.406798842394181 0
0.412272268082911 0
-0.0053866357639096 1
0.362495652446802 0
0.259493308637788 1
0.307888680964584 0
0.504628227477368 0
0.236471135892473 0
0.452589006614198 0
0.439182231994042 0
0.158167453927166 1
0.153032833738638 1
0.267241941763709 0
0.227546246265962 1
0.364666773548675 0
0.269212694423197 1
0.330769517985282 1
0.159901689272045 1
0.0883147463202712 1
-0.0013259994378416 1
0.390437515671375 0
0.19389518413589 1
0.0258071886773544 1
0.202843231986556 1
0.402624416951015 0
0.0129943592995978 1
0.230893998847193 1
0.219196851442313 1
0.249503431610223 0
0.122584220234242 1
0.187260197104891 1
0.375009948341258 0
0.308802687527352 0
0.214907747329137 1
0.292577449556845 0
0.2370738854982 1
0.0970681052247594 1
0.170914954936377 1
0.356433869951878 0
0.579135875118781 0
0.249993496853475 1
0.0803038561034988 1
0.289315512474621 0
0.372854772774414 0
0.189945265466651 1
0.286591048776211 1
0.115576138164425 1
0.12090193500462 1
0.344630625846842 0
0.232854620547617 1
0.202999216286981 1
0.284878777827745 0
0.17679358562719 1
0.104087562659497 1
0.181188118243343 1
0.219556720729364 1
0.49194998158779 0
0.282496500707147 0
0.0677895988629036 1
0.240023378895183 0
0.352370192955497 0
0.349896884924393 0
0.284245911515528 0
0.145029101417791 1
-0.0228942955944589 1
0.265595420800122 0
0.164250077374691 1
0.0586733123709258 1
0.239474321150614 1
0.302051946180792 0
0.209431424867774 1
0.245117679916951 1
0.198111645212953 1
0.12629964228402 1
0.187883821309843 1
0.04627989885457 1
0.162512944949807 1
0.114213988389991 1
0.429388777734111 0
0.49348020232179 0
0.257419909009652 1
0.117494206562796 1
0.352030360978868 0
0.401937108689418 0
0.357193277972985 0
0.163215820664592 1
0.261947716862202 0
0.380606508293919 0
0.323242757801586 0
0.270579655608301 1
0.413056072163976 0
0.371609120585842 0
0.387316847703308 0
0.191372302832324 1
0.430118938420935 0
0.372731049097615 0
0.244806308024406 1
-0.0612632857644465 1
0.17724049938998 1
0.254224385547944 0
-0.0650374401012916 1
0.185934483060746 1
0.158802424844486 1
0.0176263553895299 1
0.346169926382576 0
0.28983572780375 0
0.303139330807592 0
0.367647645119114 0
0.363685963900009 0
0.504628226580342 0
-0.0424787949176574 1
0.281234309098594 0
0.529151510804765 0
-0.0715225321362156 1
0.0549284874958604 1
-0.0343445800455576 1
0.155718901831517 1
0.352062075078918 0
0.33732430092456 0
0.346945703579016 0
0.183902754967923 1
0.375435283586473 0
0.354420817482997 0
0.243605820612228 1
-0.0710423588123139 1
0.270954300935726 1
0.42107035961728 0
0.277416483015408 1
0.310279466812612 0
0.252233087450181 1
0.281790791697797 0
0.395209726919106 0
0.135927387326497 1
0.317808213137035 0
0.16770622054987 1
0.135256485795208 1
-0.0267627966330863 1
0.281679854508303 0
0.324803553063183 0
0.0422971885806894 1
0.289344674230391 0
0.424197375071994 1
0.0948041596867572 1
0.318951617099632 0
0.370377269143328 0
0.250401621834308 0
0.310482343041757 0
0.180002502763228 1
0.0278821552711953 1
0.264586678478758 0
0.208796838820551 1
0.337334295256569 1
0.354965432674865 0
0.385268438226334 0
0.260656995750073 0
0.218913372954568 1
0.282226033116862 1
0.280673779689429 1
0.18275167373185 1
0.194939363244443 1
0.343161921626868 0
0.27878501131919 0
0.479300768150371 0
0.12666077840004 1
0.254545337954009 0
0.298536325499797 0
0.243899278084311 1
0.34544856106295 0
0.198229835712157 1
0.322546513951771 1
0.139435954003121 1
0.412033754512446 0
0.323440601890293 1
0.210960112955482 1
0.259171454348227 1
0.0284535531420666 1
0.277760467476096 1
0.424007365699036 0
0.0946408932423436 1
0.24873814038657 1
0.191941271564539 1
0.290830872172924 0
0.317795278123146 0
0.370804430650567 1
0.456222432256179 0
0.198394716771205 1
0.347009676456014 0
0.383106239099529 0
0.379441832812396 0
0.148468148803464 1
-0.0694164142855622 1
0.314666453225363 0
-0.0457011374830339 1
0.302307395851759 1
0.282255066617419 0
0.302751843952802 0
0.335854400626968 0
0.105489010837306 1
0.239216793369596 1
0.204767327075953 1
-0.148298169160874 1
0.156691537175453 1
0.47042571760642 0
-0.00813411384193383 1
0.163064233928914 1
0.34572082592249 0
0.130424682332569 1
0.11695282292884 1
0.281601420565371 0
0.200728930870496 1
0.216747566049536 1
0.176105138019294 1
0.37829727511998 0
0.105704570634018 1
0.232664224573959 1
0.228847696927814 1
0.185728954846951 1
0.376429035171499 0
0.162642192008373 1
0.340219810110144 0
0.322780976709512 1
0.0887603654976785 1
0.267098180593695 1
0.433079982715912 0
0.176120246704728 1
0.281422766998782 1
0.164013709781447 1
0.178055633665446 1
0.187967165060423 1
0.03325503297834 1
0.0714247657288764 1
0.514103266108978 0
0.427203247786567 0
0.312379030688214 0
0.231809087569045 1
0.34043459862582 0
0.106930657031177 1
-0.00680545408790643 1
0.157954975467597 1
0.305617794355455 1
0.283107272930436 1
0.212037083235009 1
0.230614979234086 1
-0.118881014815517 1
0.411695003128931 0
0.194037919019229 1
0.279624236133107 1
0.177120265207299 1
0.252571712851597 1
0.356831744875426 0
0.0985881467349381 1
0.252476772570578 1
0.210430442420383 1
0.137823048703236 1
0.171475890143483 1
0.138232430444425 1
0.310633135188746 0
0.501176847286971 0
0.484666184029804 0
0.111633947758082 1
-0.0186214091242918 1
0.350004410213831 1
0.219316225119994 1
0.288726838725135 0
-0.0425688675999849 1
0.166471452315693 1
0.226231079665841 1
0.349221513497472 0
0.211758546228658 1
0.272221377330712 0
0.261325380478458 1
0.22903830836234 1
0.549720251940592 0
0.121897035822465 1
0.138857038765704 1
0.304541774572421 0
0.22125986737277 1
0.0287728681688408 1
0.204610260237118 1
0.610322441296176 0
0.213995272121978 1
0.296702193608859 0
0.267815006647706 0
0.0860047864978922 1
0.230844251805148 1
0.0926390870989711 1
0.0992595756523282 1
0.162145402445526 1
0.161439451483998 1
0.15217727810884 1
0.205544574802557 1
0.148043245028697 1
0.390612359094484 0
0.314849467253621 0
0.292114872511296 0
0.222647748900046 1
0.165076718082787 1
-0.0225733006844038 1
0.383619125486215 0
0.180299832580002 1
0.057851525763394 1
0.275864659257176 0
0.322328366424091 1
0.39901724196716 0
0.0146663753579996 1
0.367257724157716 1
0.0351994185658794 1
0.252947999571539 1
0.0728753938816407 1
0.111842336191059 1
-0.0336236719240529 1
0.37138422572759 0
0.258727369585058 1
0.498201479561295 0
0.120552176581687 1
0.359691432039622 0
0.146470083582946 1
0.0535611806677397 1
0.214394430853177 1
0.16232361671014 1
0.377372848706588 0
0.291442292573008 0
0.240816244570009 1
0.0804814102557951 1
0.146244981480598 1
0.335934134723729 1
0.405215353595781 0
0.404065000239652 0
0.327613646113491 0
0.191216480811827 1
0.440171647052847 0
0.142044904017043 1
0.229448653031225 1
-0.0836154872265565 1
0.386549225607501 1
0.0733504596153091 1
0.118094156818951 1
0.131966390954686 1
0.423136568366226 0
0.371274884633745 0
0.281869349687085 1
0.165294186619098 1
0.536483499679224 0
0.173556558722611 1
0.14518077345871 1
0.363077102537556 0
0.106727275540696 1
0.295781290840795 0
0.328479180672901 0
0.119244352493487 1
0.415536160512097 0
0.338569843445935 0
0.147803733445634 1
0.0646373850752484 1
0.387044577789844 0
0.197614824808338 1
0.195537950671782 1
0.328049065433936 0
0.227534017367073 1
0.0061968594689657 1
0.277944201788228 1
0.306908534438135 1
0.381715312399892 0
0.382511653363822 1
0.200924918288647 1
-0.0181844619693344 1
0.243667339989013 1
0.224718657048719 1
0.37522134054724 0
0.0970613464766878 1
0.643427737037357 0
0.520238309318178 0
0.195320018981607 1
0.244618651574502 0
0.0788640273989776 1
0.349487531740959 0
0.300167575054824 1
0.141343624171906 1
0.0745011767149546 1
0.377387707163627 1
0.528093608248623 0
0.215770592241316 1
0.342404466814839 0
0.399175142149431 0
0.37890239165144 0
0.257701858470967 1
0.186121710605084 1
0.343567434597287 0
0.291245612065041 0
-0.0475378230256288 1
0.227749610913521 1
0.169217779780299 1
0.262351410724379 1
0.0938560056859447 1
0.0488936587577968 1
0.15961172461893 1
0.414084487603043 0
0.197666420651949 1
0.214788354020937 1
0.440258361880815 0
0.0711436525197137 1
0.327084572458759 1
0.19120067645305 1
0.250677298142152 1
0.234693378526578 1
0.126731546660423 1
0.363191310890788 0
0.0478072661586843 1
0.144370698724381 1
0.165759500726041 1
0.36058226724404 1
0.168681205619713 1
0.355157346585195 0
0.137344992388416 1
0.314261570687345 1
-0.104947779576184 1
0.343746519832539 1
0.0783042483409221 1
0.294805053523278 0
0.429466040464901 0
0.345684185537399 1
0.133914675636523 1
0.341868519208523 0
0.200926312291787 1
0.229619568556984 0
0.293491903717017 1
0.277829306290021 0
0.107972846378762 1
0.249980895810744 1
0.131477687763792 1
0.282107418077933 1
0.155219374772203 1
0.167056942261672 1
0.399609038498631 0
0.135159142958997 1
0.225233469761025 1
0.197146544200243 1
0.272100174810721 0
0.0421650293139997 1
0.0768285099585652 1
0.0547388899333562 1
0.393265036862671 0
0.114097035620832 1
0.223568598256936 1
0.0603973534824123 1
0.192174373795093 1
0.331205055283974 1
0.455388433660993 0
0.0639767673353186 1
0.133544430387461 1
0.377721327279405 0
0.0699289299364697 1
0.206171104147802 1
0.136199712152083 1
0.506987654157237 0
0.231697676957957 1
0.315361676312244 0
0.287816153204023 0
0.438782852809668 0
0.102832392085328 1
0.206415835698425 1
-0.0090611966993815 1
0.264738109095055 1
0.380834310192823 0
0.353106689566396 0
0.411507526697081 0
-0.0978836101212845 1
0.183661438961457 1
0.37481476685716 0
0.213967438358791 1
0.305054504633145 1
0.0976303581015416 1
0.118513537582391 1
0.170992316356208 1
0.278466347553395 0
0.167192117652882 1
0.189214038766696 1
0.379706604794548 0
0.442917818441498 0
-0.0446789579180735 1
0.0117947917049343 1
0.364850063867012 0
0.461241954746538 0
0.0584697995965154 1
0.255972893958909 0
-0.0181556297122887 1
-0.0617928364940667 1
0.019401149458914 1
0.252899786941542 0
0.395770658261362 0
0.249753286506639 1
0.324796181293546 0
0.391716971729807 0
0.4290964444796 0
0.291631833608986 0
0.033310428986596 1
0.126711705371155 1
0.319119284249178 0
0.211632173232727 1
0.112470841009622 1
0.414664075577012 0
0.177088295906888 1
0.248736235262699 0
0.249596932816878 1
0.303615558541847 0
0.0213754018407574 1
0.142481020881589 1
0.293918452890475 1
0.27921859324622 0
-0.0519088598873733 1
0.331697208169193 0
0.130482737541873 1
0.317575089425399 1
0.414920171135709 0
0.172380110141522 1
0.159204651416564 1
0.143741830258939 1
0.283496591094993 0
0.0180221700031862 1
0.192639565084195 1
0.180553399195566 1
0.0121804227311327 1
0.252455375860463 0
0.291435903620024 1
0.432595340116336 0
0.101848655828018 1
0.406039267691521 0
0.132788331112441 1
0.150090642561126 1
0.234663637420254 1
0.11899364272989 1
0.046843251674738 1
0.00780832578412095 1
0.25653545876277 1
0.310349876379413 0
0.174159514121681 1
0.0591844755772986 1
0.305693103440563 0
0.232168615781405 0
0.105696501265113 1
0.0132716595012193 1
0.0424396306517029 1
0.294472353760318 1
0.447959334786358 0
0.28419266052376 0
0.303365563030108 0
0.164803605554152 1
0.0457330585410407 1
0.25583693655003 1
0.220285773374039 1
0.152405088487508 1
0.268265948831906 0
0.0876135937617012 1
0.353130894952789 0
0.201289413825864 1
0.369905000750624 0
0.0426334852642962 1
0.202022209100409 1
0.323006158328916 0
0.262003711523205 0
0.379625777053621 0
0.225949081113706 1
0.238570004949771 1
0.169374916340834 1
0.221122381637783 1
0.413759167383528 0
-0.0382797198615602 1
-0.0642624725436236 1
0.314042421992673 0
0.189211905606099 1
0.173757773931987 1
0.119340583204934 1
0.195343458557029 1
-0.175034461674598 1
0.230197021493894 1
0.212350084523784 1
0.118580282062734 1
0.235767870794958 1
0.276069219305632 1
0.201666278076824 1
0.35099997476485 0
0.27050595982268 1
0.221218713562499 1
0.17923046170356 1
0.23506832065125 0
0.0384704855448261 1
0.182649410260871 1
0.336394734287279 0
0.0378879059096466 1
0.487842074222713 0
0.393355673321395 1
0.20572970742727 1
0.411255576839156 0
0.0633964480811446 1
0.383212554383655 0
0.0591578016575262 1
-0.0430553590392281 1
0.0948909105330875 1
0.266370729504602 0
0.125400311782528 1
0.316414407748594 0
0.347409664072274 0
0.162660536627752 1
0.140546902188272 1
0.290420194379576 0
0.189638151712085 1
0.229890817017875 1
0.313065720582901 0
0.224706294435194 1
0.212967879926901 1
0.189339713974309 1
0.187135115507847 1
0.462184827479562 0
0.0301775958449103 1
0.123227268336578 1
0.0617293488516876 1
0.151434049427782 1
0.174255836108127 1
0.249545047247332 0
0.393925364912672 0
0.0371541516948984 1
0.130211426612678 1
0.191466084459264 1
0.293379440514401 0
-0.0271018846467109 1
0.179403330301937 1
0.337527460164404 0
0.0985653423029754 1
0.205753399024772 1
0.301439770819435 0
0.108533673260174 1
0.298097633229623 0
0.209386532154029 1
0.298381550224477 1
0.0661270939813487 1
0.104835283319435 1
0.452898488120672 0
0.327449840687072 0
0.407254403977066 0
0.291818933978206 0
0.543639597732753 0
0.248557048651516 0
0.353069426887233 0
0.124471737970391 1
0.0952396794314908 1
0.233135635923383 1
0.0198732598126885 1
0.171480831723643 1
0.104663065114929 1
0.20200807295481 1
0.218302839109739 1
0.0386073620586109 1
0.300024588322348 1
0.305335013706102 1
0.324183256936601 1
0.229628255886386 1
0.277170737823556 1
0.333411848893196 0
-0.119570300675929 1
0.306496815178763 0
0.145230886936196 1
0.415619233179323 0
0.291451759247267 1
0.204571535694158 1
0.225529774760592 1
0.255748247281519 0
0.486295805696499 0
0.329734192474607 0
0.109682079948436 1
0.120257594512524 1
0.419105152749562 0
0.329454978435636 1
0.0778951002934115 1
0.3942601788357 0
0.134688225347984 1
0.2048746659883 1
0.130816070120382 1
0.214897016446708 1
0.296290096443923 0
0.318528224363198 0
0.1772819840935 1
0.251540501481765 0
0.119809170765394 1
0.329567297448556 0
0.122991036577788 1
0.168749985169425 1
0.170670255822344 1
0.326558016758864 0
0.303664390478894 1
0.28516177004486 0
0.24414968147752 1
0.17318696096587 1
0.358421064364087 0
0.377658329568273 0
0.265813933818474 1
0.314776990042863 0
0.367497199619242 0
0.167749219285514 1
0.42544113296712 0
0.256091893227927 0
0.0978166152895184 1
0.372632316126683 0
0.244871626413196 1
0.335144270875738 0
0.409746614812952 1
0.061762601727006 1
0.156724525537024 1
0.535703708075153 0
0.191038712937804 1
0.196506604727195 1
0.245365367307116 0
0.171895758579836 1
0.332848663768568 0
0.626086311658832 0
0.307348797387408 0
0.0777467692539204 1
0.311615928274175 0
0.391602569945969 0
0.345136920087067 1
0.269749094947564 1
0.446109596793486 0
0.356930093182865 0
0.314419837529121 0
0.238947929957055 1
0.293093225601031 1
0.294025999748976 0
0.285057266304729 1
0.443335538171522 0
0.482707308720434 0
0.0113483122551099 1
0.24881660591661 1
0.202403940133557 1
0.396002357980076 0
0.486623001657562 0
0.185033233128597 1
0.29155267601396 0
0.339106979311502 0
0.320153435803429 1
0.2598505055787 0
0.217838407091295 1
0.276013248939254 0
0.319098028366832 1
0.360627507547405 0
0.31053532391877 1
0.151758778851489 1
0.148813081894761 1
0.147090303239839 1
0.511109062888815 0
0.208248897538581 1
0.134859618370451 1
0.318007328537974 0
-0.0152590700981857 1
-0.0067590923817299 1
0.221343254759366 1
0.351229204129685 0
0.167266426548452 1
0.306406223964748 0
0.218394634945351 1
0.243443247359326 1
0.281122243291943 1
0.11715056286219 1
0.426546510366477 0
0.161433889181472 1
0.256572070426249 1
0.199326865163866 1
0.269331745968457 1
0.206494887323436 1
0.293510247299605 0
0.354294399313863 0
0.161944173003089 1
0.144855183622985 1
0.148898876225445 1
0.157048905233636 1
0.238737816631655 1
0.422129746202187 0
-0.103381615567265 1
0.44863829184539 0
0.260912762779247 1
0.130653949646041 1
0.0412149234910593 1
0.267009097868597 1
0.146970878708872 1
0.347476379611962 0
0.276991198840307 1
0.325204126936061 0
0.256671135760916 1
0.358707720817051 0
0.149593822214705 1
0.266668365373979 1
0.167807239160333 1
0.286641647660121 0
0.186739139573189 1
0.178113872490422 1
0.422065364575955 0
0.224041184319584 1
0.218324894588085 1
0.247538779164798 0
0.556423441813854 0
0.14043309959204 1
0.254268147506858 1
-0.0484113162580693 1
0.0734810363945905 1
0.224112575574263 1
0.305730698168984 1
0.24901313880577 1
0.543576234562871 0
0.280093883236167 1
0.431230396567991 0
0.300219739135683 0
0.126966095262956 1
-0.11948229076434 1
0.0310150850920675 1
0.0572977854717348 1
0.350917440118355 0
0.327666042358976 0
0.270217879005041 1
0.319620748095021 0
0.388118274411527 0
0.388155748509181 0
0.388524783979214 0
0.308755534617528 1
0.125936640893135 1
0.163550014118667 1
0.213755572672749 1
0.380899303053935 0
0.321823987280919 1
0.0801044601087268 1
0.285457838717496 0
0.462985278454505 0
0.516722996329661 0
0.271836943185596 0
-0.026695753897625 1
0.103045098471214 1
0.387249265513745 0
-0.056872116300145 1
0.0445001412584997 1
0.544037515788128 0
0.188906103329913 1
0.058625926647067 1
0.128215064214427 1
0.159118990810615 1
0.221049184778259 1
0.269400965864683 0
0.191355564744202 1
0.271062238739477 1
0.444658055313647 0
0.260729911743473 1
0.208866107821331 1
0.263339723037945 1
-0.0367453321993675 1
0.128128178307216 1
0.392836720984459 0
0.278380255633157 0
0.153597583573685 1
0.302184820072485 0
0.0581147074063003 1
0.153450301448408 1
0.433764065551305 0
0.232790741604231 1
0.273449461431256 0
0.372764513987782 0
0.463098667550647 0
0.309636651706533 0
0.230746629565032 0
0.0879817482988239 1
0.232383448971168 0
0.214722574841137 1
0.314253137546485 0
0.234418820354377 1
0.394262953168948 0
0.257088784957324 0
0.213774520700527 1
0.300685419787184 0
0.284313277074591 0
0.191062226320943 1
0.21090709585922 1
0.481452106159233 0
0.470161139220515 0
0.304700037979565 0
0.164064158869994 1
-0.0372711347841119 1
0.153423032519986 1
-0.048252619367425 1
0.209395103788934 1
0.0134358218219639 1
0.232865460951774 1
0.0710944744197552 1
0.186999694935075 1
0.058951210994052 1
0.202788507693012 1
0.0556457087440251 1
0.272977928274788 0
0.515813531457641 0
0.101702058825578 1
0.270135034835961 0
0.115482515508591 1
0.025702838538486 1
0.360203218847836 0
0.311711338884058 0
0.326605298403273 0
0.278135741520575 1
0.147363285864158 1
0.167090843537258 1
0.247539132046964 1
0.537738216519026 0
0.221372968335838 1
0.403584668548205 1
0.314652071394047 0
0.388673160571544 0
0.24177187162871 0
-0.0357328027453866 1
0.208011997729965 1
0.0718270338141094 1
0.349903944694944 0
0.515537349007195 0
0.242659392876734 0
0.088497857728914 1
0.197530118461817 1
0.311455036493232 0
0.353964549304646 0
0.372513753407333 0
0.236894132106032 0
0.402548206930416 0
0.268547649061732 1
0.00932701709586154 1
0.214994266047263 1
0.326439199344576 0
0.153467599951005 1
0.262005173918211 1
0.248312564926371 1
0.111601238532905 1
0.277831775624362 1
0.177941918003092 1
0.121460537750543 1
0.219906135859087 1
0.120252267296651 1
0.209980834410188 1
0.367268079544018 0
0.290997711290823 1
0.292267163329709 0
0.295022666668915 1
0.0793142234494283 1
0.047464525322833 1
0.516477383398227 0
0.349030955091744 0
0.185324175390127 1
0.133563170134973 1
0.313099626677508 1
0.498327013712779 0
-0.00860463471413639 1
0.23473847933624 1
0.251335027243534 0
0.296422338582873 0
0.0306715200461921 1
0.339227734026616 1
0.141209698360911 1
0.188679786389642 1
0.218789737312112 1
0.206658298158692 1
0.345451707036176 0
0.366567880171038 0
0.217954123541678 1
0.28118305751444 1
0.393321761922577 0
0.189297201136658 1
0.0308584855819119 1
0.357443339623996 0
0.245743099572981 1
0.292439299863392 1
0.210629120537555 1
0.184684833532483 1
0.371412470203634 0
0.373862454673168 0
0.330880600340042 1
0.24395925702179 0
0.1412415735573 1
0.181747586147505 1
0.108430931679426 1
0.224832303878115 1
0.339141115357955 0
0.166591431351588 1
0.0433479351625884 1
0.270997933182301 0
0.275218166482624 1
0.160101626138326 1
0.293006609508155 0
0.296333691243223 1
0.262129881794175 0
0.105033732906917 1
0.156725224705462 1
0.219023548220241 1
0.177704379707225 1
0.361799836470749 0
0.325362740358783 0
0.271976762884149 0
0.423248168691796 0
0.326491719643166 0
0.259914817234061 1
0.2705151359248 0
0.119778304323748 1
0.157638639490142 1
0.421873260000622 0
0.15838999884569 1
0.361353428265803 1
0.297343732536012 0
0.0292661998822153 1
0.100023470935802 1
0.164764707582712 1
0.394811042141187 0
0.0612618318211087 1
0.129468640553929 1
0.440025908575995 0
0.189075600385139 1
0.245164129438597 1
0.114756185270939 1
0.254925254211198 0
0.299337955830224 1
0.343072082929418 0
0.324473969471243 0
0.205741386763056 1
0.251312880551171 1
0.153361965219436 1
0.287079373310903 1
0.465865240361398 0
0.222105763423155 1
0.342772438136379 1
0.13632963386135 1
0.127180333004386 1
0.0795816329760543 1
0.193731242396375 1
0.442391038123277 0
0.171813919838354 1
0.188918185450064 1
0.105510152930816 1
0.391153423921556 0
0.350085832931404 0
0.150463971683473 1
0.303615542370988 0
0.403804058867344 0
0.480290542724446 0
0.100469858611652 1
0.0650590585064901 1
0.180046044406704 1
0.219196638515016 1
0.284095956965206 0
0.290376605579799 1
0.313621035770207 0
0.291886609873884 0
0.316461781279286 0
0.256256587191956 1
0.126332053608156 1
0.0236187108170938 1
0.527880006650314 0
0.259815164620705 1
0.177045632673657 1
0.266097725823916 0
0.290959200852731 0
0.201675323143183 1
0.0444377643729405 1
0.367532100602814 0
0.0918701333732881 1
0.0565453880431979 1
0.471186938716869 0
0.512702671621633 0
0.256664720491112 0
0.209859400370997 1
0.383251708017539 0
0.560249907874948 0
0.342818054442599 0
0.0122420295008573 1
0.397928371845141 0
0.200498597126329 1
0.287384929892791 0
0.190594107265344 1
0.124021961642858 1
0.241008957882951 0
0.514299859064827 1
0.0708793397204052 1
0.122852996298127 1
0.49417079838384 0
0.168727537503133 1
0.237032244229535 1
0.324981830061126 0
0.016901444644329 1
0.356234380177493 0
0.221239082258114 1
0.220393319016964 1
0.00886745662659458 1
0.245951945635082 1
0.102232935475581 1
0.432263651681883 0
0.234304828213802 1
0.304539333299571 0
0.465865235029865 0
0.319519147677826 0
0.499821305818401 0
0.255992637855904 0
0.164876237511652 1
0.164085585469128 1
0.204203706013107 1
0.40326561722215 0
0.151507845007017 1
0.353870841210433 0
0.232206123767095 1
-0.0591811377308798 1
0.259832475452607 1
0.163379763027245 1
0.104823476513318 1
-0.0516969895707179 1
0.19057895254312 1
-0.00386074317222718 1
0.272275740889481 1
0.313272798640777 0
0.0235081572052023 1
0.228274777487598 1
0.175362052053612 1
0.379049802327512 0
0.334550796862618 0
0.132554257310327 1
0.263521507986843 0
0.254773927418648 0
0.392937793750659 0
0.194619669887355 1
0.073133122611485 1
0.28393703911121 1
0.495036058143048 0
0.130742090571547 1
0.0962996783624428 1
0.372025752876924 0
0.215900440179563 1
0.214355265736613 1
0.271544552280212 1
0.203553403223255 1
0.328452738038464 1
0.154455375606637 1
0.421347907939544 0
0.2441283829711 1
0.127227382711451 1
0.253581896535341 1
0.254945008892039 1
0.470332034781072 0
0.246238191117907 1
0.417169755044472 0
0.413925545087757 0
0.356122962518642 0
0.335618095316468 0
0.0500584400002834 1
0.199013422960488 1
0.323798779284812 0
0.143669415294818 1
0.373980220117195 0
0.353942567167684 0
0.256923972132679 1
0.161451629048051 1
0.576070851704731 0
0.182229274223726 1
0.152704130953816 1
0.323184616575666 1
0.126046823941321 1
0.190498172697204 1
0.260404108875929 0
0.107038161013117 1
0.146902244079315 1
0.22796088274315 1
0.306717800242825 0
0.479915767986852 0
0.290288948474298 0
0.310475451252001 1
0.14282765402523 1
0.133330950351055 1
0.001729498039721 1
0.322932353348679 1
0.455691714975134 0
0.234164677383682 0
0.189744193991367 1
0.199611281545168 1
0.166121652980695 1
0.0738992819006726 1
0.0210149291004232 1
0.454310003605378 0
0.418144072762592 0
0.570527042651563 0
0.147297253906357 1
0.286735974598804 0
0.195277662582696 1
0.155103678493307 1
0.00605756000545652 1
0.335113081613627 0
0.44430170639068 0
0.0971771306776431 1
-0.0276055579786474 1
0.311861572809962 1
0.637605149748817 0
0.0646890065510245 1
0.460656241695119 0
0.234078400269617 1
0.211762403044339 1
0.182617281307507 1
0.341502027640316 0
0.341527986105967 0
0.1305881690425 1
0.233146697677882 1
0.193723368641332 1
0.311891626275849 0
0.386805315146259 0
0.148690885809646 1
0.30199699623367 0
0.384630007706051 0
0.0495446970256328 1
0.345366127865118 0
0.27137567873459 0
0.289048554468229 0
0.377153666987366 0
0.329805584996807 0
0.292949947496175 1
0.268042635234549 1
0.402712577515389 0
-0.0178875959484044 1
0.0537600701290312 1
0.183939192817638 1
0.375707959239305 0
0.164960143205083 1
0.223428589211416 1
0.0421699790682597 1
0.376291906077358 0
0.0541574348445296 1
0.120478003187426 1
0.176895622616364 1
0.115327772715656 1
0.305427934842378 0
0.220395816358251 1
0.373314121657408 0
-0.0392844268269748 1
0.217490972652896 1
0.182792762518966 1
0.170057147003992 1
0.149872141284003 1
0.34265321434852 0
0.0222371712155993 1
0.23103699011576 1
0.13230024690501 1
0.357790258125717 0
0.0238543397154361 1
0.272103647281595 1
0.303246980035737 0
0.0881850534423402 1
0.209128843960184 1
0.200769875423982 1
0.523127891152129 0
0.323607921342947 0
0.181811877993527 1
0.397715919975989 0
0.116640838218388 1
0.0842396849952341 1
0.317322904175276 0
0.307983303849057 1
0.184021932853127 1
0.0873383329394209 1
0.300322685698232 0
0.127752684880506 1
0.274572167699992 1
0.317575742207722 0
0.376410139309696 0
0.253520525639808 1
0.195378295252263 1
0.345656876466559 0
0.268488341204765 0
0.197270738377484 1
0.281800451386212 0
0.310105735483883 0
0.277292612083074 1
0.285444357461472 0
0.164583646675069 1
0.118491581811244 1
0.341573759812679 1
0.427062930588226 0
0.32477092462431 0
0.362546825867981 0
0.117517260362792 1
0.0191599856867995 1
0.182236575942377 1
0.0852981091732253 1
0.644845154210348 0
0.120389030069678 1
0.197277070531714 1
0.303847743896088 0
0.319471829182877 0
0.285451685588536 1
0.206426162989965 1
0.152261128932218 1
0.221482726925864 1
0.394863840881255 1
0.353872236794556 0
0.332153364684984 1
0.263721865344416 0
0.206841055514736 1
-0.00332798118004407 1
0.135929180692269 1
0.364175014407314 0
0.0640100316728097 1
0.375916988455779 0
0.374871263217439 0
0.18381749694837 1
0.278268184822501 0
0.279810363393057 1
0.337241971677136 0
0.113703932264714 1
0.07384935604549 1
0.231602183442448 1
0.234174257780597 1
0.190987590373857 1
0.395173296058001 0
0.250472947408541 0
0.132895343478102 1
0.23975974379446 1
0.298372742106023 0
0.240398171526067 1
0.541570146085269 0
0.157005440306906 1
0.0875982570441002 1
0.395483828472268 0
0.175046844946629 1
0.487289279865016 0
0.404717087327084 0
0.343447659415075 0
0.100127534049595 1
0.26421412676528 1
0.221846087142834 1
0.230412551884885 1
0.229437822476623 1
0.362744024668543 1
0.0800339377209201 1
0.506967875783807 0
0.0876198857818262 1
0.0952252716926217 1
0.181226420345876 1
0.208195644306464 1
0.153440638433645 1
0.0781998402342587 1
0.221860052903439 1
0.104590333098779 1
-0.115092207700339 1
0.258871564003783 1
0.311732914398394 0
0.163861508313902 1
0.107764614549807 1
0.165118851363108 1
0.255837309944127 0
0.13765631925693 1
0.236563119745485 0
0.365458249272816 1
0.410055400658276 0
0.220250243375832 1
0.48492776898492 0
0.302854573075264 0
0.198445152354088 1
0.27704920740139 0
0.210699533217095 1
0.202196143417446 1
0.369167728972514 0
0.245973547601209 0
0.207398189499042 1
0.388766391280608 0
0.0921266682832202 1
0.200937349199899 1
0.246395895631327 1
0.332589125289037 0
0.38297647393322 0
0.411503317934318 0
0.342738248469867 0
0.316343304100019 1
0.239043131223179 0
0.217379673197492 1
0.347281781468944 0
0.177188915103053 1
0.349836315341003 0
0.380122818547889 0
0.121445862899132 1
0.170325733180086 1
0.135784164190431 1
0.499227739990968 0
0.238750623329701 1
0.19859096150909 1
0.236730686339108 1
0.436601577556162 0
-0.0333166956764789 1
0.269105752579768 1
0.319670794982842 0
0.245434042110921 1
0.291398829801544 1
0.165717039548329 1
-0.0246367708528111 1
0.0927740332120287 1
0.239514678996115 1
-0.0461811919730844 1
0.139865800785593 1
0.292672288905639 0
0.185265705692841 1
0.018444860854311 1
0.430326413646386 0
0.159643252736234 1
0.224435663693028 1
0.315240746496051 1
0.202326515845203 1
0.540531754932422 0
0.259885704136761 1
0.256223174680317 0
0.239369132778172 1
0.133247584255326 1
0.105635218733537 1
0.370829540874776 1
0.170296391176421 1
0.254362326335321 0
0.337220706466058 0
0.324490692918333 0
0.271849575563863 0
0.314118876346431 0
0.464137666016352 0
0.110273238872167 1
0.278417165165038 0
0.312966698513912 0
0.209809559926855 1
0.128521657529769 1
0.513259031318367 0
0.0280533950302631 1
0.252287012345545 1
0.221213358385404 1
0.165293006739476 1
0.163958774303319 1
0.480707056479023 0
0.307618829480157 0
0.0732010921532478 1
0.29874488823764 1
0.46999879385183 0
0.0892860399562311 1
0.177445844926946 1
0.279030948697709 0
0.257530591424411 0
0.156877644255671 1
0.242197773687178 1
-0.0535092079848488 1
0.322480694564521 0
0.392874619640988 0
0.332789269441425 1
0.266874434347391 0
0.261798423959517 1
0.101823253334932 1
0.101549218755074 1
0.371490407897222 0
-0.069991397498964 1
0.0176970784268309 1
0.105525685949172 1
0.0990060942041375 1
0.240642415832642 1
0.0711382485208591 1
0.300842621677037 0
0.273195795594134 1
0.0684203568849475 1
0.240843186202756 1
0.0833843177590834 1
0.183831783364744 1
0.281535808202967 0
0.131702306973651 1
-0.0708872653069888 1
0.205631120951177 1
0.187104408676814 1
0.383419609899313 0
0.191544617654849 1
0.130055807382138 1
0.239856287593094 1
0.171979547165134 1
0.227340614482694 1
-0.0411176798799105 1
0.357507499318483 0
0.359228838561954 0
0.0425314793330062 1
0.232199927268221 1
0.148157220315907 1
0.00604190689874105 1
0.128472947645668 1
0.0524825457224167 1
0.329927714348043 0
0.278447884322939 1
0.103873654789918 1
0.300268234928519 0
0.171066469010417 1
0.341269233623303 1
0.381483430081302 0
0.190426703971594 1
0.273095736618224 1
-0.12681044692009 1
-0.163014471367401 1
0.222459410915863 1
0.177673649621565 1
0.148353883363294 1
0.299450357155393 0
0.34411144550083 1
0.150331617446491 1
0.0775553941340235 1
0.22487583397732 1
0.189276397063415 1
0.0018218902769965 1
0.25928572820239 1
0.254837201185816 1
0.237197346651618 0
0.177145770536206 1
0.2432396007564 1
0.240078567133809 0
0.136439597436715 1
-0.0369663595507505 1
0.449636339112133 0
0.272129695392934 0
0.362378228085147 0
0.322806111895866 0
0.292203046265758 0
0.271879861154708 0
0.126172372401738 1
0.209445538259565 1
0.0278115425413833 1
0.281324854158845 0
0.134860220949565 1
0.227284396665906 1
0.125219697600764 1
-0.0544093455527979 1
0.349425918541551 0
0.171985349939798 1
0.261065765790815 0
0.231854550128804 1
0.263720201374543 1
0.397196699620493 0
0.250701777638341 0
0.104665016724503 1
0.0594766589427806 1
0.0682167636829963 1
0.323510840386617 0
0.0775259252712432 1
0.47837774922175 0
0.0380731542313582 1
0.167000037185111 1
0.159985578037888 1
0.164182211853579 1
0.221508387056465 1
0.252290585524695 1
0.525078555955843 0
0.101081077954613 1
0.252294984562731 1
0.359411145627523 0
0.318566041081153 0
0.204061284836683 1
0.180475825402269 1
0.165031052878346 1
0.440359978549682 0
0.273514835555493 0
0.285648830170431 0
0.000778836580664808 1
0.117314001245151 1
0.136823208132117 1
0.0444918527585855 1
0.405266644229158 0
0.118034359086482 1
0.193128940404386 1
0.10039221360667 1
0.153934405426719 1
0.12929239720124 1
0.417566766649442 0
0.197615408865439 1
0.335433266873858 0
0.242355746240407 0
0.253159267228911 1
0.413442116603164 0
0.337002606616431 0
-0.0865796942539443 1
0.142529962276047 1
0.239451316067012 0
0.16842442645625 1
0.0647751620614224 1
0.461681618332179 0
0.233193092631179 1
0.228381857321472 1
0.257350229769321 0
0.180309961920106 1
0.452840969792427 0
0.243916172570977 1
0.10271223993475 1
0.400449382213997 0
0.0860510341115909 1
0.143331680439383 1
0.16617299406165 1
0.158000446636481 1
0.135975582557144 1
0.00987090701243188 1
0.0537309699406182 1
0.0690917681454852 1
0.363947998926473 0
0.42469788683011 0
0.338260392440752 0
0.455926241907233 0
0.197479792950089 1
0.175870909323042 1
0.526579592864199 0
0.339734236429507 1
0.351895150994785 0
0.369153143191076 0
0.320189798919411 0
0.0667822821698124 1
0.198891989660996 1
0.195801578777696 1
0.247271519089251 1
0.29348439691184 1
0.225722421669642 1
0.249721910996058 0
0.0746363344808058 1
0.212485547199736 1
0.0564455445258304 1
0.140150543004918 1
0.379348859014443 0
0.0735250711691653 1
0.261398612886929 1
0.0516443193330433 1
0.469304001634791 0
0.547549762836773 0
0.361872921098176 0
0.0282537600091582 1
0.409654675645499 0
0.346796522669199 0
0.0375329207253421 1
0.217294023192439 1
0.364933173186183 1
0.0045586051547095 1
0.153183373210384 1
0.262193928534315 0
-0.117081558573774 1
0.138320146031231 1
0.00107074526831538 1
0.128659007021615 1
-0.117440922826884 1
-0.0835217929483264 1
0.181584201706759 1
0.341757545495688 0
0.445162321939939 0
0.20403044854466 1
0.195718299512478 1
0.17601426269027 1
0.258589840499198 0
0.166584481578427 1
0.426068304442593 0
0.260166875864861 1
0.481874072841938 0
0.332027224420799 0
0.36685326546167 0
0.0262471316302175 1
0.176883768167987 1
0.404495657301816 0
0.0761798594094904 1
0.110465539496803 1
0.114139543658397 1
0.0130344348307275 1
0.0787077280936523 1
0.322163096593582 1
0.205589442501484 1
0.277899810863662 0
0.442702438712904 1
0.129968084477197 1
0.165235530381593 1
0.342877455269262 1
0.186761337925875 1
0.256527253591477 1
0.224406607901519 1
0.327259845858566 0
0.128519621092002 1
0.460992487248497 0
0.0247067255925001 1
0.351574498978323 0
0.281457145107921 1
0.152838358466042 1
0.294200481428706 0
0.441743633453615 0
0.307822275068464 0
0.271300825959432 1
0.0691225832506061 1
0.279805027200986 0
0.151145809886174 1
0.289151355029752 1
0.168255697573117 1
0.336453468864756 0
0.133954244418552 1
0.327370943728942 0
0.347939260270254 0
0.169643594272979 1
0.22521113758592 1
0.155966132106908 1
0.0978709702719201 1
0.239858987808468 1
0.22516790589615 1
0.175543824239282 1
0.433803006117188 0
0.188497985310884 1
0.176193088762082 1
0.22570339674165 1
0.232879979917945 1
0.228330267765362 0
0.320195384358992 0
0.157760335092103 1
0.294394616531023 0
0.0671827620539246 1
0.268190974706583 0
0.179984791846117 1
0.0065310600671633 1
-0.101267485736572 1
0.257888919063398 0
0.229298257713168 0
0.206721312650894 1
0.4682963413382 0
0.198233776832542 1
0.229701672128195 1
0.428817830513926 0
0.227836497432948 1
0.483430180908151 0
0.333179987178241 0
0.272494125224604 0
0.17383463473275 1
0.26218581985437 1
0.308628890831927 0
0.423883329515911 0
0.265253775361138 0
0.306914578445898 1
0.375039409397575 0
0.0581314595393575 1
0.255244571966259 1
0.148077350755771 1
-0.0297277017245986 1
0.336506850127776 0
0.00522957057762287 1
0.241249737459193 0
0.344476473307627 0
-0.0524773745251713 1
0.18357702036154 1
0.326685311130143 1
0.327417082556371 0
0.0949422331020163 1
0.287916747281779 0
-0.0381875235745671 1
0.231080581286034 1
0.213815425781334 1
0.0897873055563649 1
0.165497705027197 1
0.286639017821293 1
0.172375628481493 1
0.0809753917920052 1
0.0946943902406029 1
0.281189744730748 0
0.274452333023347 0
0.305859790935133 0
0.179463904852139 1
0.148601074297607 1
0.398676520547945 0
0.19497903175736 1
0.0346286966166391 1
0.271667428933015 0
0.563801559926592 0
0.28855773062477 0
0.195007524982158 1
0.227776409216409 1
0.314214242773961 0
0.310645068058644 0
0.0819674844138648 1
0.209009397374502 1
0.193585808861367 1
0.215995724613049 1
0.296559724491139 1
0.295914888974334 0
0.247678652635241 1
0.00483858123765075 1
0.0285309931314513 1
-0.0151226710144064 1
0.278023722764708 0
0.296320759533864 0
0.176030427804725 1
0.336349523726232 1
0.235126250947612 1
0.179263335194465 1
0.0973019884596403 1
0.387125294762407 0
0.193953244217459 1
0.222678373270426 1
0.104339009002095 1
0.47465715811817 0
0.435328538001135 0
0.261084399085458 0
0.417349266813781 0
0.481868308726639 0
0.160761598082672 1
0.287187439229228 1
0.133533396870158 1
0.229371219985101 1
0.0695870392305508 1
0.320070247273054 0
0.0541704294052204 1
0.472947600176443 0
0.318260452290543 0
0.0831238325529692 1
0.402030750156115 0
0.453192430309147 0
0.456289486826613 0
0.361473193478863 0
0.405463343588411 0
0.23928169476012 1
0.551253289540197 0
0.160239593302806 1
0.287510973757651 1
0.51011951546869 0
0.355418595131684 0
0.196835429421599 1
0.168463702998921 1
0.148055517112422 1
0.15454732714362 1
0.101807639536963 1
0.276112970881856 1
0.335747548826071 0
0.318448786480862 0
0.269948795459101 0
0.231954507269047 1
0.00504734678069419 1
0.101110462787144 1
0.36374040360208 0
0.0426703516341536 1
0.206885045149537 1
0.46015621343348 0
0.439528264278616 0
0.0993879609765045 1
0.190526621876636 1
0.251034809466024 0
0.233794862055769 1
0.362100914589569 0
0.186690903178227 1
0.284688701465979 0
0.430077824374699 0
0.196488383500213 1
0.544584514294371 0
0.342327549381041 1
-0.0961112751855523 1
0.303391290403221 0
0.117575202024105 1
0.192942926970669 1
0.188108646571226 1
0.333973516383233 0
0.201203802402065 1
0.425858036526172 0
0.15842872623442 1
0.123166766666211 1
0.19983717696176 1
0.262437870476557 0
-0.0490440073277507 1
0.268105823278847 1
0.149654530590487 1
0.327918395155289 0
0.148467217987937 1
0.130816392224677 1
0.361320029051165 1
0.429307882139108 0
0.0581276626268817 1
0.344952333830577 0
0.2497135165549 0
0.0505727010312574 1
0.279010266969872 1
0.263209328432987 0
0.298177055800691 1
0.0584431102160813 1
-0.0188319122718328 1
0.385310491539034 0
0.140487419560387 1
0.273074454740844 1
0.489123601005216 0
0.178923218743126 1
0.136154091581013 1
0.211736778040563 1
0.463008057963312 0
0.282354666978195 1
0.200523749152363 1
0.279703373175036 1
0.138941931007897 1
0.233646263569281 1
0.267518219697801 1
0.193867418252313 1
0.289446920069068 0
0.120286038213639 1
-0.015791721554539 1
0.0916727961732885 1
0.173210043758264 1
0.311331497159923 0
0.357395485676542 0
0.0847219860879285 1
0.434956478503457 0
0.173916078351223 1
0.306219144228514 0
0.405544414167722 1
0.190291445127418 1
0.315318930110338 0
0.32090176957012 1
0.217052910118959 1
0.323647580663958 1
-0.159063649900759 1
0.0944198524921468 1
0.0316448534859395 1
0.196229855267309 1
0.192743032394256 1
0.385765185900304 0
0.112874173718336 1
0.238746612160022 1
0.00315035736257329 1
0.286861197912331 1
0.0868966844709902 1
0.445834775582849 0
0.140776533819245 1
0.203105075293043 1
0.361031515618068 0
0.265279192951807 0
0.330853337460017 0
0.215967499112103 1
0.272407555068113 1
0.18287056345315 1
0.110493890154781 1
0.216973979142078 1
0.110977051541527 1
0.374727493694007 0
0.043334227586948 1
0.194599044597723 1
0.0964152548474804 1
0.144607365951806 1
0.300620086572277 1
0.154335599071995 1
0.167594787856734 1
0.278749959525496 1
0.403728921472105 1
0.24016497560379 1
0.0691364728826761 1
0.348209769894103 0
0.386836961988579 0
0.344275448407557 0
0.343185889282906 0
0.400267368328346 0
0.422878897225207 0
0.408304178637224 0
0.351611241857804 0
0.323716095909667 0
0.381178017291545 0
0.126747085571325 1
0.257146099172069 0
0.284126196137534 0
0.142685000114646 1
0.175943551735502 1
0.315660160724057 0
0.338375860563103 0
0.204815112737195 1
0.293514046948682 0
0.356608835649732 0
0.194245743264362 1
0.259533357606851 0
0.0599621059266444 1
0.18395555507612 1
0.285306632388983 0
0.236147584877933 1
0.227974916555409 1
0.184653773134565 1
0.0439948704347028 1
0.0769359596700708 1
0.102778135090742 1
0.233676167151296 1
0.284476603495281 0
0.414394118055249 0
0.196721176054088 1
0.2280192951034 1
0.332204311124485 0
0.430691317823993 0
0.213431839514478 1
0.184292692127505 1
0.144581989015524 1
-0.185887773713078 1
0.0651533500128398 1
0.195460677111917 1
0.394424780934771 1
0.491104436667189 0
-0.0323693288141513 1
0.197527535191299 1
0.276977304247103 0
0.329338651089718 1
0.216359410230601 1
0.189317470749044 1
0.306473128719135 1
0.195103242436568 1
0.221906180561875 1
0.290571706290476 0
0.143460437882402 1
0.21916388073462 1
0.328968922800444 0
0.391844510388291 0
0.270628231483589 1
0.172540369663668 1
0.286929974054768 0
0.137507344244218 1
0.163441192756594 1
0.438357774790915 0
0.194922651075481 1
0.137852629946401 1
0.157936729701252 1
0.223591423897979 1
0.0373801043419449 1
0.392381185578084 0
0.306041037396214 1
0.178082717211573 1
0.0484593864537393 1
0.296563209887845 0
0.364684734295462 0
0.172129227923389 1
-0.0339201179773715 1
0.305950674190906 1
0.0852425097537955 1
0.309871866686676 0
-0.0252792601276742 1
0.406756032034717 0
0.138317533212433 1
0.341985795526671 0
0.408574965587673 0
0.269347494736148 1
0.239288843850611 0
0.169847977826888 1
0.259760643935195 0
0.214497813677325 1
0.282813493172097 1
0.0201082996460012 1
0.164255249905275 1
0.0567779927218369 1
0.199048318993122 1
0.275374645507032 1
0.0734967693736219 1
0.249280277154436 1
0.31136117037601 1
0.098945214722048 1
0.0410761339995964 1
0.205504798243155 1
0.0617394493574306 1
0.279451723374265 0
0.289570629952399 0
0.170937507355647 1
0.00859944131886357 1
0.122473502123172 1
0.248659176118765 0
0.26733079760485 0
0.19988606805097 1
-0.000952794523022254 1
0.378108730638049 0
0.332806939354452 0
0.163183836762353 1
-0.219779976675704 1
0.248786835670707 1
0.11900805747184 1
0.284393557925581 0
0.127885852723675 1
0.43140421382624 0
0.289196127337898 0
0.461901930498634 0
0.070232726728509 1
0.224068951984619 1
0.28335168471206 1
0.0847816133413608 1
0.256838482947082 0
0.0441028733747331 1
0.144552023589736 1
0.203414890156587 1
0.196461728576131 1
0.30811443931487 1
0.421799255329617 0
0.185780117945766 1
0.411017022724487 0
0.170158709583826 1
0.486925259508985 0
0.153307896222814 1
0.463144377743719 0
0.260439202125452 0
0.0522956042394187 1
0.266671056572882 0
0.22135872700693 1
0.268717574652776 1
0.24209085105136 1
0.358205747298091 0
0.382113544271577 0
0.300415880901457 0
0.32857228030603 0
0.248425504544165 1
0.0925418956496292 1
0.160467939956195 1
0.10166701116625 1
0.31786512299552 1
0.47149111633891 0
-0.0897838282202821 1
0.377583832045245 0
0.141798113082732 1
0.139276089558499 1
0.633362131700828 0
0.202216669100758 1
0.290441254299495 0
0.134969841657802 1
0.172827648582242 1
0.332965271431252 0
0.272480328284053 0
0.206269212690656 1
0.190512094886112 1
0.13020433981804 1
0.102368594145832 1
0.296398261000517 1
0.266845378371009 1
0.442298308408612 0
0.141514642694718 1
0.259773322991844 0
0.140478143025656 1
0.25864944183246 1
0.353448910239003 0
0.231190063643635 1
0.154902351210699 1
0.308329682359327 0
0.119069462923705 1
0.551606734081732 0
0.51765380058058 0
0.423253121256497 0
0.160603388063984 1
0.249519743608941 0
0.103092626702391 1
0.446967589349056 0
0.47890324124391 0
0.117532523017552 1
0.276845238430952 0
-0.12937855976125 1
0.156560431679297 1
0.0703841857624502 1
0.147235227680508 1
0.258824183271986 1
0.177241018155685 1
0.248809878113827 1
0.283528343529707 0
0.216906372427791 1
0.188988526667368 1
0.380345408453903 0
0.139126755913193 1
0.314566532222644 1
0.583831764637105 0
-0.0490453097432677 1
0.010665993585389 1
0.394497778295492 0
0.21000130923137 1
0.340695280881093 0
0.294511442020261 0
0.269655925027323 0
0.142583123503508 1
0.219615647461569 1
0.620099065665722 0
0.279883219341313 1
0.137860572663073 1
0.166155457111116 1
0.437342737894247 0
0.346226438675778 0
0.35365369668834 1
0.147902091186326 1
0.239447279221053 1
0.213107380935668 1
0.319441892282532 0
0.250853678299739 0
0.259729919311956 1
0.330899122499003 1
0.319920466435554 0
0.00230438860309244 1
0.0984948194627882 1
0.270034731510422 0
0.287626471026588 1
0.151700557779611 1
0.0318786915309542 1
0.276407467905019 1
0.487290636021 0
0.278564648438844 0
0.165584190874188 1
0.0540134828462669 1
0.333024046751432 0
0.391824388009512 0
0.140670724979051 1
0.0535457564250834 1
0.0346828945781661 1
0.0751719791044697 1
0.0989832448854596 1
0.251998481415666 0
-0.05042378536113 1
0.134244436400756 1
0.065028335988539 1
0.431521129122836 0
0.276551234667374 0
0.0640507200886059 1
0.547061255310742 0
0.214660669427457 1
0.173854556343436 1
0.238405314006316 1
0.28123996625111 1
0.112642549574239 1
0.169666611796728 1
0.180504637634282 1
0.234716783045073 0
0.444351651167426 0
0.0734880799577657 1
0.232278948951203 1
0.323831420781622 0
0.375382373662948 1
0.181064180882499 1
-0.00202581621689291 1
0.0366672271877195 1
0.311360997049285 0
0.174775314181988 1
0.249726311582064 1
0.320942562862822 0
0.090735328118265 1
-0.00157155334696204 1
0.0978569159187167 1
0.344104212145148 0
0.140899261272554 1
0.227096779221011 1
0.180254616307276 1
0.519359491147481 0
0.183801474996998 1
0.113955511545464 1
0.317629935954404 0
0.265518832944424 0
0.287707705204766 1
0.607192444647948 0
0.29132851934706 1
-0.00615008977829612 1
0.204261301865296 1
0.119190434171599 1
0.325451710099981 0
0.23702957008516 1
0.070696134141939 1
0.0784956640516939 1
0.211380200553358 1
-0.0504550230643481 1
0.0909737061367329 1
0.10436135877511 1
0.246612972875022 1
0.172090316048265 1
0.0971009400765756 1
0.0237929308437158 1
0.284135225188008 1
0.367295506849755 0
0.322688680454834 0
0.341582740930625 1
0.209498383206768 1
0.316346630102683 0
0.05263817470328 1
0.160756235744348 1
0.32053860767726 0
0.113941162679245 1
0.200850295918584 1
0.0932467096134406 1
0.344508860959499 0
0.279554802258378 1
0.321201048905929 0
0.308558368058066 1
0.342087143554787 0
0.403714770913581 0
0.170761984762729 1
0.373251625355745 0
0.0390222579793314 1
0.205419455883504 1
0.401994218556905 0
-0.00238342754720391 1
0.0802883943619926 1
0.220677814339335 1
0.0425606780400413 1
0.163019544965495 1
0.080693207675215 1
0.358855457507865 0
0.283434007057587 0
0.101620483437371 1
0.185578256301705 1
0.104443565555447 1
0.252430127516782 1
0.307347911754051 0
0.0985306011552535 1
0.156447826736922 1
0.342785945719289 0
0.249151002920589 0
0.067173052536601 1
0.330613117517269 0
0.375154523849717 0
0.203701568798097 1
0.244868772754882 1
0.16601366080875 1
0.184410843868758 1
0.204401486099657 1
0.35089605778684 1
0.0796260083358739 1
0.211480123996158 1
0.16719981200456 1
0.424817302819819 0
0.340678870335263 0
0.17115700712762 1
0.237044969256254 0
0.218072594240122 1
0.246997915596943 0
0.178283913414357 1
0.295809009739795 0
0.305068915520893 1
0.162324856041799 1
0.355630530321851 1
0.243951058691729 1
0.282686812694852 0
0.190465612874089 1
0.0769220417723273 1
0.204064135559159 1
-0.0157857175272639 1
-0.114905681535596 1
0.0652534218870737 1
0.0330458012708295 1
0.534708963044218 0
0.127684031614207 1
0.305314748330076 0
0.342892010637167 0
0.232343300456607 1
0.331449875051112 0
0.211245365532649 1
0.239785014403072 0
0.0320555862662343 1
-0.00182077997817194 1
0.26710870070611 1
0.219929165864124 1
0.297545798907465 0
0.234712398118163 1
0.170404024819843 1
0.110846177572299 1
0.295677677709214 0
0.184693219703002 1
0.174177962628321 1
0.113145291595094 1
0.231081872594733 1
0.432450961181484 0
0.135504355532891 1
0.109837973284674 1
0.124804310572104 1
0.292050422114145 0
0.173499067697924 1
0.0256825933077639 1
0.0775155830520633 1
0.232154693694366 1
0.0914761743788445 1
0.0175349218248424 1
0.29502954643386 0
0.118435515625094 1
0.20632669544719 1
0.0260531892642144 1
0.194592044752439 1
0.178542350122382 1
0.282664316743138 0
0.0785591993922725 1
0.185639161522194 1
0.179980375616543 1
0.258815266035518 1
0.196181116979045 1
0.434544701506293 0
0.141701798512889 1
0.339429208939362 0
0.33057768422882 0
0.178863650225259 1
0.233566817028773 1
0.24471196533826 0
0.325188211595439 0
0.172438152979745 1
0.395679916964122 0
0.223837806764514 1
0.154226164612267 1
0.150846805136741 1
0.491338143527511 0
0.0405216597598519 1
0.267452287851675 0
0.330885508337015 0
0.176653293510184 1
0.00489352897913939 1
0.167837747397897 1
0.0264406247511987 1
0.313711272605089 1
0.395336866202509 0
0.288038658307899 0
0.0373736424471993 1
0.206272730762431 1
0.364953274538267 0
0.144814187873187 1
0.142742924866409 1
0.165612708659951 1
0.329970101859892 0
0.292653465122957 1
0.179918724345706 1
0.215426239790198 1
0.134714103535883 1
0.141315631336844 1
0.215653377715509 1
0.298155989940849 0
0.104109265404198 1
0.21422488837121 1
0.296505523684856 0
0.140582195553892 1
0.361755372197287 0
0.249905283003988 0
0.171052480617185 1
0.263728911584232 0
0.227289148755925 1
0.117529462453628 1
0.515029065906865 0
0.424462682729367 0
0.427725543831413 0
0.286100071883044 0
0.436565330788745 0
0.234797711618854 1
0.310739089075811 0
0.19985414447269 1
0.423315194554197 0
0.282352539524527 0
-0.112310178808826 1
0.260314342622456 1
0.26583242031685 0
0.432641305720257 0
0.191225165521847 1
0.224220938769264 1
0.192230940668058 1
0.0223569675787365 1
0.0114243936462125 1
0.300906008631347 0
0.0168791712449312 1
-0.0917575049217435 1
0.233847712119193 1
0.119537079540048 1
-0.0752006734840011 1
0.26901278056586 0
0.270459302671999 1
0.112651125426195 1
0.505454862838853 0
0.180652868828502 1
0.261927644947972 1
0.161877792574361 1
0.262682997202318 0
0.187703946223166 1
0.330651729000397 0
0.208392881151115 1
0.202752967467218 1
0.17708647202629 1
0.315529979474443 0
0.113115268424857 1
0.288965818202344 0
0.279782526169249 0
0.0772999222625737 1
0.337792574220555 0
0.369606240900777 0
0.0886343158839307 1
0.090214339390588 1
0.246267356931669 0
0.174882225593615 1
-0.00753140787542765 1
0.36190128585786 0
0.248601084155707 0
0.224750079784709 1
0.191805934317893 1
0.0407507089180517 1
0.308230183038528 0
0.21974549795732 1
0.346138189809025 0
0.137034266715967 1
0.220190433796233 1
0.228467520698444 1
0.0391866335570229 1
0.397711763676985 0
0.334358758663197 1
0.298680096325204 0
0.275956609364052 0
0.192112488240708 1
0.31594893339338 0
0.326990017957611 0
0.281485629538364 1
0.125252170417158 1
0.280395375060989 1
0.222545735248061 1
0.248928826079322 1
0.200636301744478 1
0.545777897859282 0
0.168963509076905 1
0.413831774139035 0
0.316004533024051 0
0.250437333127879 0
0.240304513097806 1
0.138587119657085 1
0.304585275868929 1
0.189848082472622 1
0.21308842885914 1
0.142618188096456 1
0.214156409701611 1
0.0842565192198915 1
0.292536228739904 0
0.123637090509682 1
0.245924423797991 1
0.242195430600718 1
-0.0327978986222862 1
0.231445194917784 0
0.28208659516843 0
0.368793809189776 0
0.225113437229305 1
0.328849576640429 0
0.183533846213883 1
0.277591840339878 0
0.204721376666333 1
0.27669315648051 0
0.311939921854762 0
0.433223517468524 0
0.228402047082015 1
0.173711796419448 1
0.126585898889845 1
0.138375881938868 1
0.450402592319704 0
0.280793037311542 0
0.200278325271324 1
0.155610950864285 1
0.215240285594238 1
-0.0148042363035124 1
0.28100056987633 1
0.247017605491453 0
0.0919263996304685 1
0.152172602126299 1
0.0433564364878658 1
0.35131204899789 0
0.29314096117343 0
0.230410503048625 1
0.131711501757014 1
0.461306627604243 0
0.274463148217885 1
0.34319311480727 1
0.259263304767786 0
0.082189840496814 1
0.294333628000747 0
0.526971675470524 0
0.134160736062475 1
0.228376152250441 1
0.326690857212917 1
0.350786337502397 0
0.150000504296576 1
0.190103155883539 1
0.316020858965651 0
0.461130156047264 0
0.173312914526481 1
0.357934536844275 0
0.0254867943985122 1
0.444489481688017 0
0.135234967479124 1
0.142598534516338 1
0.241614995848601 0
0.176813515747087 1
0.104464827110369 1
0.0242631050568368 1
0.319737098919612 0
0.470518079537345 0
0.337513880128 0
0.352636026484669 0
0.318055314816543 0
0.326089425828585 1
0.250135857267781 1
0.201550087268524 1
0.304484796457644 0
0.171606145592613 1
0.284184636906619 0
0.318492690856452 0
0.0628292874344941 1
0.316650046793045 0
0.196869107963936 1
0.341983725758953 0
0.454294812249202 0
0.248170382331265 1
0.330179636973615 0
-0.0743381904816738 1
0.0950246491266606 1
0.278862972285252 0
0.250410599908824 0
0.377870312268312 0
0.327095512655841 0
0.331051990082268 0
0.313884123389074 0
0.11518783322205 1
0.330870730760846 0
0.294226810933444 0
0.23743512428111 0
0.248744364851136 1
0.255661737264886 0
0.39105012684345 0
0.336401496883021 0
0.185669100611483 1
0.1812141175929 1
0.107802824507596 1
0.383015911048835 0
0.366409776188078 0
0.396647842950206 0
0.206673004561002 1
0.324042752209985 0
0.35766386088889 0
0.291279725975891 0
0.106401802572192 1
0.0357337062842366 1
0.0531682022170014 1
0.151803069944965 1
0.513100547678683 0
0.165324694503101 1
0.36341665181317 0
0.0603551991935546 1
0.108112061708227 1
0.3194663489195 0
0.276172372337542 0
0.146521602700707 1
0.242708252943866 1
0.196616133154097 1
-0.0151223128507062 1
0.261950488210668 1
0.367781802735273 0
0.133976216565927 1
0.396565527512489 0
0.382754372639467 0
0.0787317953675884 1
0.144153067431313 1
0.252460176335916 1
0.32663864342747 0
0.0623264365422135 1
0.283855008262403 0
0.279744290779956 1
-0.10557604873104 1
0.295015292388289 0
0.31339686605422 1
0.25775854902683 0
0.434461731652905 0
0.196893946158529 1
0.178790289575905 1
0.0177415993563587 1
0.365214962444424 0
0.163815016071497 1
0.479324972080935 0
0.182096254240201 1
0.286192755986788 0
0.273450656531892 1
0.160198687159109 1
0.270488477818867 1
0.334728302233343 0
0.159540040560411 1
0.3542905304738 0
0.153160279002804 1
0.546439760398195 0
0.425622477582847 0
0.274740781922043 0
0.419281768201752 0
0.393570668712657 0
0.0152801344791786 1
0.215684067681472 1
0.160367984028132 1
0.31567492842645 0
0.407201904094733 0
-0.0411101259054255 1
0.264110403454639 1
0.0664417450635279 1
0.331076236061042 1
0.192322118769382 1
0.423637778822626 0
0.228635023298933 1
0.24439341974345 1
0.281978997058863 1
0.239271138843603 1
0.222771746841497 1
0.245632134093668 1
0.313133210595969 0
0.14596536933503 1
0.286133481321288 0
0.309330534536425 0
0.169701172575277 1
0.0533039277207806 1
0.234589434584691 1
0.131297217739405 1
0.263613784277857 1
0.130858517165697 1
0.388171234552896 1
0.308993280989051 1
0.315957298859745 1
0.00269659651188625 1
0.494409789665835 0
0.2915637464193 0
0.184029494396137 1
0.405390625839886 0
0.194138309870682 1
0.310537073326164 0
0.216636215379719 1
0.411484845429412 0
0.104933556309466 1
0.160737094651104 1
0.136014228917499 1
0.406555535762388 0
0.375450560787735 0
0.222928253271615 1
0.173203843522547 1
0.18801224077786 1
0.317114288387271 1
0.211213892482248 1
0.211246314965407 1
0.204564444684984 1
0.338187791252102 0
0.359442714759165 0
-0.149288788185664 1
0.205904590307467 1
0.172887323009643 1
0.152186662691744 1
-0.0567109795995428 1
0.215581766563968 1
0.143176422144162 1
0.199412066022555 1
0.0904925304274326 1
0.192567906157885 1
0.36971460708932 0
0.0316193813291639 1
0.330443084729523 1
0.3070094588289 0
0.361190127172594 0
0.0860878441701003 1
0.275024405277639 1
0.248184967953722 1
0.19556715645384 1
0.329331291599785 0
0.221651906215707 1
0.200425691048832 1
0.239446610998038 1
0.292342398988907 0
-0.0747568775048731 1
0.251733405135502 1
0.217312023735344 1
-0.00106268969473993 1
0.459058014148429 0
0.311615762953066 0
0.124072830050188 1
0.346404771822655 0
0.205184755342587 1
0.36842787397447 0
0.360685014890572 0
-0.0285415688064991 1
0.270834837225362 0
0.272215527353988 0
0.327249812222495 0
0.224565494682355 1
0.502440765622226 0
0.155111743619026 1
0.0951526422193466 1
0.330611727094507 1
0.19891464162214 1
0.357334875694677 0
0.359045545734814 0
0.123925803956535 1
0.123061916792092 1
0.147264391163206 1
0.368482676849085 1
0.272111299285654 0
0.664413124209129 0
0.175304368041317 1
0.331585558392804 0
0.0548251689251233 1
0.128508965211488 1
0.0224469624183363 1
0.175445946522609 1
0.329952386243412 0
0.135193765908759 1
0.30108993219207 0
0.159703199741311 1
0.432522809963932 0
0.159137942663862 1
0.28438900970445 0
0.263446178120251 1
0.0821899061301495 1
0.287302145735841 0
0.227632070046106 1
0.261771765062836 1
0.255708679341494 1
0.159688494466535 1
0.168798741167855 1
0.316893325374529 1
0.338793080508813 0
0.247797795873959 0
0.261675947387337 1
0.187002189596214 1
0.41647220028767 0
0.322435302368887 0
0.0950932630270975 1
-0.0717737716069574 1
0.141779121722117 1
0.0293145867452509 1
0.486779859280374 0
0.183631620746607 1
0.118396766949292 1
0.295511490463634 1
0.241993317852174 1
0.151643391965394 1
0.407678841283209 0
-0.0370016507701643 1
0.240340740271818 1
0.152557090226676 1
0.300925726886292 0
-0.0211450354991894 1
0.430464621487496 0
0.315598971225625 0
0.0974489392790406 1
0.08398101258286 1
0.0699310457683664 1
0.276866546333064 0
0.419062422578995 0
0.217739400244963 1
0.0692156784057043 1
0.214909848673833 1
0.290961461411873 0
-0.0151566408767384 1
0.316685609841536 1
0.281403303901507 0
0.152809803069171 1
0.178419463982185 1
0.302343236624891 0
0.291461580269633 1
0.283240291611591 1
0.312538794399265 0
-0.0395438088080041 1
0.197015879925002 1
0.117298155037784 1
0.314043139311541 0
0.290512566272889 0
0.0343180584929081 1
0.412569528897221 0
0.0869710996432148 1
0.165146388012963 1
0.260762308925961 1
0.335415475237978 0
0.39776843906097 0
0.308904394433876 0
0.325285386794399 0
-0.000666464491268538 1
0.180555085744011 1
0.0192602820409799 1
0.433342382558876 0
0.352491938214671 0
0.276083073191438 1
0.00459207053535993 1
0.103261711764622 1
0.400969150734026 0
0.195335625287168 1
0.180596596900865 1
0.361579054274566 0
0.277406387223047 0
0.218611622579552 1
0.241043327900216 1
0.435643645956915 0
0.188555488801226 1
0.41446855651747 0
-0.0868833425155419 1
0.330642353242822 0
0.176372631912358 1
0.151264999762866 1
0.376588159852623 0
0.281401358174546 0
0.375034401911533 0
0.258559469708655 1
0.317071339026662 0
0.338387913081145 0
0.231391050499308 1
0.259557674708257 0
0.318870044046836 1
0.353222812299181 0
0.0473268674941101 1
0.0770167653815545 1
0.0403000694212349 1
0.230208070342969 1
0.321245312943734 0
0.0754445363629379 1
0.296046727562017 1
0.0510273082177096 1
0.337078313564327 1
0.242097121671372 1
-0.28795731214547 1
0.239057887816745 1
0.0807262996875328 1
0.233855082662187 1
0.154403277662682 1
0.310050675595843 1
0.348165774295758 0
0.211787128731284 1
0.260265969840192 0
0.124219194936139 1
0.2094143407747 1
0.220171734201875 1
0.284052327681193 1
0.477177549314525 0
0.414475502609737 0
0.301645156985055 1
0.2202366628092 1
0.204867501944179 1
0.413488585315414 0
0.381699179992459 0
0.260007998325269 1
0.163497870195405 1
0.29434053271555 1
0.462194781399972 0
-0.109834134529008 1
0.0857156524283433 1
0.0170142637832518 1
0.421961800248434 0
0.368234402214914 0
0.121444549233624 1
0.205836524434647 1
0.210834744649219 1
0.140014065720361 1
0.157432846788236 1
0.222087558883773 1
0.170402548454983 1
0.0170276542572639 1
0.270478876265521 0
0.448694208744825 0
0.312355394819941 0
0.319870680427541 0
0.259832095189445 1
0.546424938509442 0
0.344805354604685 0
0.189700729456773 1
0.345323929587623 0
0.274530117470821 0
0.38251287672169 0
0.0135330293925978 1
0.0588995254852979 1
0.300401846738404 1
0.247112135694697 1
0.199433919052613 1
0.287116599214796 0
0.252771476259185 0
0.256022734660029 0
0.367980896297887 0
0.277232337287047 0
0.258724751072675 1
0.170242461203387 1
0.295014758352938 1
0.202742970045118 1
0.262896920072404 1
-0.0160533338888039 1
0.00672331517970533 1
0.170122374633835 1
0.378660327312332 0
0.309722020303514 0
0.416011698392655 0
0.322155369086427 1
0.125254363896978 1
0.35237456958254 0
0.32188686935626 0
0.290313955514209 0
0.0388896720039133 1
0.074878634150099 1
0.421232728828177 0
0.546797995314495 0
0.345999143854902 0
0.124807772511098 1
0.441845030411475 0
0.264362384278725 0
0.247465479177196 1
0.125239964520775 1
0.269814547225622 0
0.435642307748185 0
0.332472587253452 0
0.26991976007001 0
0.428255929738009 0
0.323330726235127 0
0.226137176072586 1
0.0720773429201626 1
0.354263398754069 0
0.524844317131154 0
0.299959764736412 0
0.437623305334555 0
0.275257901405496 0
0.298203132607961 0
0.206056855840236 1
0.201228539929027 1
0.0155965232499182 1
0.0765085933585086 1
0.258705980452519 1
0.232445497009792 1
0.319117966854386 0
0.243862710875533 0
0.205736353070141 1
0.005232848435796 1
0.338506143465054 1
0.192061963022741 1
0.326601831390959 1
0.379952376077564 0
0.247795331006177 1
0.251658247991459 0
0.247051693159512 0
0.428645641285165 0
0.0467395202096417 1
0.263334866484795 1
0.404849304267087 0
0.303056728339696 0
0.31434273514307 0
0.150085534532537 1
0.129552844287078 1
0.336059075291293 1
0.466857180918678 0
0.140226208543084 1
0.0859521914829104 1
0.184726861884141 1
0.265029716244742 0
0.111705220093083 1
0.21409242824188 1
0.350489046582863 0
0.24836323059451 0
0.169745891894392 1
0.255929939165542 1
0.0193224774940872 1
0.203539817634951 1
0.448463255397285 0
0.0360534977170366 1
0.125839297698459 1
0.207759316502096 1
0.102593726380632 1
0.236909383323878 1
0.252950773883357 1
0.132400784646636 1
0.484492773724892 0
0.303887460325695 1
0.398535418830194 0
0.33226847097215 0
0.195278674187215 1
0.252900761822869 0
0.333952176900477 0
0.305382157887063 1
0.257874594433481 0
0.215299741555332 1
0.0296509613732077 1
0.301477542639151 0
0.320089271402726 0
0.0475025969699553 1
0.244144531041966 0
0.233270252050046 1
0.0553493012615086 1
0.305393301866697 0
0.117882108770709 1
0.367107775749011 0
0.0761958901314417 1
0.208740074550652 1
0.241223665816058 1
0.257468197030876 1
0.307222727478933 0
0.11492768033068 1
-0.0831376583297095 1
0.160912850635887 1
0.390784679566938 0
0.309078961331359 1
0.114774424530978 1
-0.00598224286652571 1
0.237788947466916 0
0.204599551290494 1
0.11578786380061 1
0.407219955578384 0
0.183168700941122 1
0.29640742571756 1
0.251824158240281 1
0.202452996200136 1
0.219019328842759 1
0.10456996836637 1
0.379941979831713 0
0.182708997437396 1
0.111804136674989 1
0.258647467356259 1
0.00480620310149996 1
0.329535907354769 0
0.114260665940532 1
0.178660841802145 1
0.240724382156065 1
0.066362209528547 1
0.147168085900588 1
0.163557548862591 1
0.232064301407305 1
0.313492512284109 0
0.127455292637139 1
0.23558910691008 1
0.197130666313698 1
0.124263829055246 1
0.39883013020446 0
0.0350899085344602 1
0.460673293186816 0
0.273568783289188 0
-0.07686633197041 1
-0.0228510151366388 1
0.274961497922589 1
-0.0168163620547351 1
0.239715237733318 0
0.0287252259399813 1
0.34606440331479 0
0.220618127843866 1
-0.124765734998492 1
0.31458926096298 0
0.358052672751273 1
0.231864397445583 1
0.131515594519771 1
0.364663241977299 1
0.40647049046006 0
0.276261890432794 1
0.398417675921196 0
0.230497415881018 1
0.372370308259082 0
0.468906625000002 0
0.319853132246816 0
0.385937940109209 0
0.322851560904724 0
0.381553992313746 0
0.22631139292157 1
0.307246347634809 0
0.198779319357833 1
0.286225383663242 0
0.198274274852552 1
0.272136949603193 1
0.233392102003163 0
0.343979490026427 0
-0.0549332999724215 1
0.253352757354508 0
0.147711936407067 1
0.25633288952708 1
0.308079594180494 0
0.315195655228626 0
0.486414022623853 0
0.203231398169653 1
0.0871331460075145 1
0.187861741133736 1
0.100449625149002 1
0.185914737198823 1
0.291699310862969 0
0.131974255750445 1
0.253109035738026 0
0.109493428667379 1
0.260438054719061 1
0.164162362918227 1
0.300048794326617 0
0.304741585770765 1
0.314482850366238 0
0.279070580140912 0
0.188577589917431 1
0.199657591036101 1
0.23758623002319 1
0.174262761205985 1
0.418202603539902 0
0.273450674900974 1
0.29994550752172 0
0.127273593700094 1
0.340378957644915 0
0.0733378850842323 1
0.0964175549372119 1
0.306409712416455 0
0.32183366797885 0
0.138051154414323 1
0.0277029596361451 1
0.294357848375847 0
0.597168962141976 0
0.242377389417993 1
0.248405480675494 1
0.179183543419873 1
0.307771004260839 0
0.28590125513935 0
0.284685408901123 0
0.320440209020785 0
0.0469779958905789 1
0.317459152646632 0
0.306669935576847 1
0.054691003713362 1
0.12558242861823 1
0.203227869716572 1
-0.00572562201615005 1
0.151353783014556 1
0.30169261859515 0
0.189317146116759 1
0.261840401913913 1
0.0805378093418234 1
0.326031878094604 0
0.190513531048174 1
0.190889086302913 1
0.0748418243838672 1
0.427826444423495 0
0.300977228532284 0
0.173739112360338 1
0.195272030355116 1
0.425579140218999 0
0.361300344045728 0
0.190085533422201 1
0.061096538166306 1
0.331144285583515 0
0.192744967187859 1
0.0881599811808147 1
0.194622178354185 1
0.269170785169873 1
0.236562327994875 1
0.292992076242961 0
0.268953126958252 0
0.182717686535094 1
0.0987034176861546 1
0.126935959950461 1
0.235124410965434 0
0.207724846974743 1
0.0170294151916251 1
0.108491080692443 1
0.272632658799539 1
0.165220045844215 1
0.42342883990293 0
0.0453410717026426 1
0.155855999842007 1
0.434772496428313 0
0.477871443934546 0
0.228993602693031 1
0.296474154782362 0
0.273946929199955 0
0.218997718170226 1
0.1855545347841 1
0.548043904652195 0
0.308242221144332 1
0.215753435329079 1
0.25802101605625 0
0.339125034381866 0
0.412795189616454 0
0.196682814829643 1
0.338521216747962 0
0.179717124998776 1
0.159875251795976 1
0.19123525500286 1
0.236283850242692 0
0.0174571456925679 1
0.570438226273685 0
0.258194119612323 1
0.151381824653593 1
0.0467241375636206 1
0.194862476625128 1
0.116585834221742 1
0.378474830679107 0
0.219430647722505 1
0.148380279376067 1
0.207499849618671 1
0.456507215547618 0
0.20028729123252 1
0.265336010551839 0
0.183852146321788 1
0.034605044902638 1
0.430505198851658 0
0.22373517193492 1
0.349607023887102 0
-0.0937976351910769 1
0.126055182826631 1
0.350093651325249 0
0.524448450957295 0
0.0255884524522343 1
0.1601449731233 1
0.166637921946261 1
0.172301078673323 1
0.0547663960635263 1
0.199522226760132 1
0.134723615327858 1
0.236995057920435 1
0.308388710588205 0
0.0417118225610565 1
0.216363879034495 1
0.355202069767937 0
0.284572623951927 1
0.394204104408373 0
0.17930779635315 1
0.211888325642816 1
-0.108244058553787 1
0.283908024153518 0
0.226690783843696 0
0.309707300624044 0
0.287565536708909 1
0.199967967730028 1
0.0860025376100514 1
0.251537143654886 1
0.285974251493173 1
0.201069457233848 1
0.116118986775128 1
0.139079199035015 1
0.120987429848226 1
0.37112404321053 0
0.19731892205542 1
0.427563001302479 0
0.0741748890224201 1
0.130397062420963 1
-0.0773343669830215 1
0.166133410313891 1
0.134140920622318 1
0.388521851386028 0
0.283973347555377 0
0.267788322039893 0
-0.0210404353272973 1
0.305431551088599 0
0.327880455497434 0
0.584829001566198 0
-0.110289946339501 1
0.195012645599489 1
0.467295129634435 0
0.219005860984772 1
0.121989407904447 1
0.025868323414723 1
0.407924287437495 0
0.31396261227684 0
0.533744496800427 0
0.409336112090693 0
0.367538999587514 0
0.206874186263627 1
0.353702079603541 0
0.112923726607317 1
0.25805331836418 0
0.320906019415468 0
0.058587010386984 1
0.323087836349285 1
0.362946275341266 0
0.122896517396474 1
0.320130142852327 0
0.268019398001347 1
0.19493087911403 1
0.36624231166916 1
0.412460381399722 0
0.196255999350565 1
-0.00184569643321791 1
0.153527811220284 1
0.23112294598449 0
0.232502222460972 1
0.336417656457928 0
0.46966364137987 0
0.372326251680028 0
0.37222448603907 1
0.265435933295821 1
0.305784535385581 0
0.0251037669718883 1
0.479577324730697 0
0.195764181654771 1
-0.0442245094802253 1
0.116123911876617 1
0.400481848378049 0
0.245888204276969 1
0.301268051688183 0
0.37123537128348 0
0.106571846085166 1
0.300137181347277 0
0.367949160897444 0
0.112726927974138 1
0.185098381256083 1
0.341770780009025 0
0.310842371132307 1
0.244376011538554 1
0.456069698320796 0
0.324329999732948 0
0.25370346167564 0
0.317168787271903 1
0.274667795557942 0
0.380529898009759 0
0.219794214407181 1
0.00953328972378747 1
0.304105338747261 0
0.259917240863986 0
0.421582084943308 0
0.40666183831212 0
-0.0115376723506741 1
0.363965545660829 0
0.249102368450026 0
0.264752629903169 0
0.223959137605925 1
0.237115631779835 1
0.307165309322273 0
0.0427167373043894 1
0.225789357015457 1
0.291628285027838 0
0.296519472786764 1
0.136977270569558 1
0.228344110119545 1
0.113789568841206 1
0.0902159152037738 1
0.0759535020588316 1
0.251803361804446 1
0.237449475984686 1
0.047300313655268 1
0.250815032263717 1
0.356871146047385 0
0.367824941235416 0
0.290407820763056 0
0.186648930715975 1
0.132340748327889 1
0.184292147905364 1
0.106174701983241 1
-0.0587212933865646 1
0.168188447577231 1
0.110783085630293 1
-0.0869664016570116 1
0.17301896783838 1
0.1062675644392 1
0.271265511135003 1
0.345342647347131 0
0.274762752773554 1
0.130344909493901 1
0.236487695821169 1
0.254187610519359 1
0.172012383571915 1
0.274524385522414 0
0.534377715586436 0
0.211215890196062 1
0.322334456138071 1
0.0464424732634224 1
-0.02515023159479 1
0.0373791211907159 1
0.136796509599126 1
0.264032437196991 0
0.288240757781139 1
0.204425348126485 1
0.414939682510771 0
0.277094485033761 1
0.276274946300446 1
0.237624547452209 1
0.279114502764585 0
0.278317412325687 1
0.130491432199235 1
-0.0945345330348028 1
0.172372681651748 1
0.363057590392222 0
0.327841229303627 0
0.370876081853058 0
0.22511058099883 1
0.143584557945541 1
0.269786064905182 1
0.168076323722946 1
0.153204945592449 1
0.0471936332598004 1
0.384727258175339 0
0.273351329683463 1
0.211470752984771 1
0.239234645927742 1
0.354462082168145 0
0.250976687556172 1
0.260856092175838 1
-0.0301493685916392 1
0.413142958149631 0
0.321153035476415 0
0.24779080860042 1
0.135400980562004 1
0.207230932622522 1
0.252465150661997 0
0.434507004074687 0
0.204037449998126 1
0.391604460980933 0
0.352993064887899 0
0.122662415000379 1
0.262593831351545 1
0.281424654837285 0
0.0890906610826205 1
0.153876157913999 1
0.00879534643744828 1
0.317819671671819 0
0.00691232113563259 1
0.248462201880092 1
0.262217117753468 1
0.525285968267683 0
0.395551758625174 0
0.248005746971144 1
0.348735580830045 0
0.179997088810845 1
0.393751652648373 0
0.104418894117885 1
0.198252869547205 1
0.239394705220365 1
0.173220211161511 1
0.178066281162327 1
0.226384763422433 1
0.319797939654066 1
0.336971485770826 0
0.162675928973867 1
0.467048414015294 0
0.337574943068689 0
0.125439612714228 1
0.405846268002765 0
0.141874685801839 1
-0.0529855139961269 1
0.351463906415202 0
0.0421930178326713 1
0.252531820675653 1
0.118024882367237 1
0.0985654893584009 1
0.269654930351523 1
0.295875840664822 0
0.108215505735181 1
0.363719751870041 0
0.352812390783471 0
0.242784763196821 0
0.328569572120537 0
0.411570355319206 0
0.125259142950855 1
0.154254425611062 1
0.433497680852493 0
0.125025837351683 1
0.330382703091056 1
0.145823896079068 1
0.24674451857663 0
0.289873218900668 1
0.197392091306395 1
0.199751683116325 1
0.00758377194250142 1
0.428871083323883 0
0.193957773148205 1
0.317059761593065 0
0.21797878046587 1
0.211262546505607 1
0.141841105591746 1
0.190453232356256 1
0.101497701771077 1
-0.0271875206237393 1
0.184349090481651 1
0.0499150561921864 1
0.179110938371153 1
0.507065246890907 0
0.397984468227437 0
0.100626572666832 1
0.26640466549895 0
0.232654027484085 1
0.229938564913207 1
0.415303941364524 0
0.270704633744168 1
0.363989390331659 0
0.341337472375141 0
0.168501690758861 1
0.385965485935973 0
0.458965552177696 0
0.246671138185611 1
0.397864442477788 0
0.198598895660644 1
0.091160066353617 1
-0.0894464072008699 1
0.185323967439248 1
0.325800324467863 0
0.020925541553159 1
0.231989518338194 1
0.32662832002617 0
0.442426547332517 1
0.230980410582097 1
0.394558467904457 0
0.0823518562513154 1
0.284720347676109 1
0.0247266022398209 1
0.318029705497865 0
-0.0471574182995343 1
-0.133418604996287 1
0.269386939564904 0
0.279590865340254 0
0.29733442347009 0
0.233218845148108 1
0.17773918576024 1
0.133057345073144 1
0.52321765055753 0
0.243937267065299 1
0.340535245309299 0
0.0881998233253066 1
0.245775934613629 0
0.212723184288936 1
0.281326556016841 1
0.315690432464736 0
0.0668694099788265 1
0.462006112620036 0
0.059491361916684 1
0.245223645249221 1
0.431109978313588 0
0.0598404887235449 1
0.466084561012882 0
-0.0752358600367694 1
0.463177494514822 0
0.248426926584376 1
0.471026205547996 0
0.399508596222716 0
0.300581288357058 0
0.256951331334079 1
0.147417856545277 1
0.262899397973448 0
0.120040598400183 1
0.219136843644074 1
0.165742197002434 1
0.236147247282456 1
0.306019951144277 1
0.2263818615727 1
0.408266497166261 0
0.270175080609319 1
0.360838340564661 0
0.241765142347707 0
0.318997674823333 0
0.357722130141896 0
0.40734481984667 0
0.224579705090798 1
0.383420159171344 0
0.238957107690238 1
0.027622042987263 1
0.226917052057288 1
0.194919214985964 1
0.168302215882787 1
0.258165420723796 0
0.549707703164959 0
0.149565126994133 1
0.119895153005602 1
0.161371497101687 1
0.292093665243963 1
0.136657286693299 1
0.272821290447405 0
0.551362133615859 0
0.189574651002413 1
0.251250666706381 1
0.164269397693792 1
0.208257706692887 1
0.241676586499243 1
0.274358804581108 1
0.301751130967142 0
0.180985491654574 1
0.467037345762202 0
0.231333764290949 1
0.260401436537705 0
0.0767933378885825 1
0.288849346598092 0
0.230337681071073 1
0.235750996382441 1
0.220533914530357 1
0.122182805474055 1
0.282039612317081 0
0.360390496605491 0
0.0501562140159979 1
0.0777041603641303 1
0.0863669637316973 1
0.100404251193225 1
0.293909056308108 0
0.114181495041364 1
0.214751434589828 1
0.0497692389422082 1
0.0364964270855943 1
0.478657320683341 0
-0.00433814335347883 1
0.157196658087511 1
0.277783768012007 1
0.19306813965517 1
0.100718532532432 1
0.303152738016429 0
0.117532633183464 1
0.0963675092882209 1
0.235588599262942 0
0.135872805202455 1
-0.010865730886064 1
0.171550142102945 1
0.263377900577635 0
0.291470498958033 0
0.152509416934709 1
0.304983629689145 0
0.432338327721599 0
0.267832922474736 0
0.172097262105695 1
0.17813390794082 1
0.225635780538484 1
0.0268591181507449 1
0.228752342138274 1
0.228777389588039 1
0.181322388979961 1
0.143925103424771 1
0.162261228928092 1
0.265138977197353 1
0.389248799472545 0
0.308177159597422 0
0.298315482200242 1
0.145660162370547 1
0.267700711147283 0
0.119640974012715 1
0.284523738848671 0
0.190639067141319 1
0.265873359305097 1
0.198125843908662 1
0.151328895161788 1
0.126905531271832 1
0.351909247808789 0
0.0398739174222931 1
0.316098484209712 0
0.310950487219075 0
-0.091904179843443 1
0.17808888345194 1
0.167995016809369 1
0.220409974519863 1
0.066643057227862 1
0.417258995090634 0
0.183037980305748 1
0.273690509890749 1
0.276064468355939 0
0.248044064217739 1
0.208826820902032 1
0.272831760841527 0
0.288752524559295 0
0.0057930139767236 1
0.205862365415633 1
0.274529017705907 0
0.163725344202788 1
0.470248762602221 0
0.128436400447424 1
0.416139251649392 0
0.226862449707648 0
0.0883986246864239 1
0.298073085999836 1
0.249332032596473 1
0.11383004418138 1
0.392215110243797 0
0.193195937207102 1
0.261416194816288 0
0.222525043731328 1
0.274286709436553 1
0.324886305689824 1
0.370435325280137 0
0.459940712666847 0
0.176361302665289 1
0.413840560820496 0
0.12495571352982 1
0.304137927637823 1
0.320905954267474 0
0.290834391443103 0
0.333390318944634 1
0.150980451106619 1
0.195743834082937 1
0.103095648912704 1
0.340212857112881 0
0.00912970691705848 1
0.173316784707285 1
0.218775960257557 1
0.177593436455794 1
0.12217366011829 1
0.234577811451729 1
0.234525074056306 1
0.334944374227354 0
0.269252075858106 1
0.049257093159748 1
0.328861774281893 0
0.103363330317947 1
0.287966659495638 0
0.247985828843928 1
0.280386705377985 0
0.181370742534508 1
-0.0776158073509999 1
0.262656829764535 1
0.194028326232892 1
0.129593019038932 1
0.102832851151299 1
0.256181684354331 0
0.152845876497806 1
0.260315774103608 0
0.160869085600477 1
0.261136922507065 1
0.267400645030992 1
0.186490766950625 1
0.170921878453007 1
0.11181721457261 1
0.141076621252781 1
0.133184491806464 1
0.0540802440196403 1
0.111898815378542 1
0.123950780314304 1
0.313064262991184 0
0.227707530150536 1
0.20565613737009 1
0.124644682329677 1
0.233689821923005 1
0.14038511346325 1
0.228785284131131 1
0.016885990399496 1
0.392925009911699 0
0.296600216972658 0
0.267403693140295 0
0.0875029421763512 1
0.233581044756902 1
0.130301801382614 1
0.344171206949989 1
0.252167419732585 1
0.161483880251616 1
0.35394233966297 0
0.166731662036341 1
0.448842335360162 0
0.326679236870041 0
0.0467077100272371 1
0.171425616854181 1
0.343742187801773 1
0.35164195938901 1
0.314646441687456 0
0.277170827037037 1
-0.0497375156186211 1
0.287473868406612 0
0.35382681859604 0
0.317632240511111 0
0.226045639469026 1
0.147697155285827 1
0.196717676649841 1
0.343688128910918 0
0.256231074473701 1
0.102027408119198 1
0.0689880077319664 1
0.518907717084429 0
0.358977694866122 0
0.163430418410613 1
0.118854822471345 1
0.286945272401077 1
0.570779549717582 0
0.250657676010861 1
0.185523223484343 1
-0.0939469008911152 1
0.284061822411559 0
0.191212706299641 1
0.147870641522164 1
0.0929214242061452 1
0.133243425980365 1
0.078219477163447 1
0.286651061042473 0
0.14248159289842 1
0.232759098460187 1
0.300406076647518 0
0.381484273619255 0
0.191134903955086 1
0.126803190421447 1
-0.00074480895603168 1
0.510497968182359 0
0.450811002213041 0
0.283151234458949 0
0.325575439245307 0
0.272409862476222 0
0.332858605415111 0
0.251733204050114 1
0.121334403555078 1
0.322131526415161 0
0.390084645910603 0
0.439232744832143 0
0.271628996704113 0
0.328786141152161 1
0.494207832620122 0
0.283687663259814 0
0.125010095383696 1
0.19796988009355 1
0.329512561040184 0
0.2238375809206 1
0.279826063142695 0
0.338093081910375 0
0.154356293566579 1
0.420625985240761 0
0.183466248132753 1
0.258608238671031 0
0.3803864687238 1
0.293236777221762 1
0.234564733440501 1
0.211139249134765 1
-0.0963102793766237 1
0.241887128695832 0
0.0602175283407582 1
0.0856906570308992 1
0.238013092811822 0
0.1894044250205 1
0.199166494331939 1
0.331546938349705 0
0.181735642128773 1
0.157753503007486 1
0.180373708035535 1
0.350718642189169 1
0.38398748678471 0
-0.109126760607482 1
0.105574274953354 1
0.151080711074333 1
0.311583986803121 0
0.281433774488076 0
0.273939656112246 1
0.169867756564785 1
0.358751643015778 0
0.209924727637861 1
0.381578361513759 0
0.408920472301873 0
0.179178726391931 1
0.401587858472818 0
0.309105133812324 0
0.251183506847469 0
0.37435479255432 0
0.309610212692424 1
0.361424746088415 0
0.235109619489384 1
0.15475238820243 1
0.23162389498367 1
0.226171411189767 0
0.0136349766051845 1
0.34299763939159 0
0.336921695848672 0
0.208094945570018 1
0.30108888637481 0
0.0722848861391293 1
-0.0179874466032232 1
0.268716282775146 0
0.200245466042506 1
0.320425804093994 1
0.291545775605876 0
0.323762412833778 0
-0.0533948070140729 1
0.214586383357239 1
0.181362394374157 1
0.319199351602336 0
0.191227142378926 1
0.292961980793906 1
0.317901991509048 0
0.193455370713517 1
0.144576092284986 1
0.107316913331549 1
0.169158167135806 1
0.618045283120165 0
0.176427911765545 1
0.179048841047701 1
0.372643856028831 0
0.125340523409597 1
0.130245768193335 1
0.337468358306963 0
0.330112397182789 0
0.156694972703828 1
0.282134297186879 0
0.359637905779602 0
0.232699403375925 1
0.239921088762975 1
0.190236002186828 1
0.380811023518853 0
0.0738143354398825 1
0.261223291495657 1
0.235321763126203 1
0.269515608757123 0
0.270378438681999 1
0.272149600236232 0
0.310487775657669 0
0.0643682957634302 1
0.238961981208692 1
0.280624757516021 0
0.286067431340359 0
0.423955399517066 1
0.111024808759959 1
0.348412324692052 0
0.373781421407309 0
0.305800702478198 0
0.0881620330508501 1
0.299142093197584 0
0.039755252053456 1
0.296480269032335 0
0.0136442206506515 1
0.177547295144152 1
0.277109215202386 0
0.0178253571562849 1
0.259513867774967 1
0.0723067997039307 1
0.251357119159248 0
0.259178015614647 1
0.0597550495671759 1
0.528318019958494 0
0.36668273532171 0
0.0515512044399569 1
0.300173533527726 0
0.220264625856927 1
0.24319884159236 1
0.138209746050245 1
0.464788242579659 0
0.254725964120666 1
0.518516682451707 0
0.0818317312192522 1
0.125416757588381 1
0.192874413919931 1
0.138399273634977 1
0.15319233067321 1
0.339880578033406 0
0.346043419190258 0
0.296000322314522 0
0.168275526553799 1
0.272703000073089 0
0.207700454141088 1
0.278516418897978 0
0.250515919052854 0
0.301534591785673 1
0.288678835014271 0
0.196524010524699 1
0.239976675503139 0
0.324599822678537 1
0.198851396487707 1
0.367274992875511 0
0.128054172298323 1
0.258932918449503 0
0.141307921750333 1
0.167267160259737 1
0.216126839601485 1
0.540310647504503 0
0.221210093963692 1
0.137766836996677 1
0.199436864189726 1
0.245487441141405 0
0.160555761893451 1
0.235555806345507 1
0.27875017382638 0
0.270930357676696 0
0.249064646108991 1
0.126905639156777 1
0.210238185491145 1
0.0700492186167436 1
0.29330472412451 1
0.294148764047178 0
0.32172522824539 0
0.317625443908815 0
0.063640109075119 1
0.28415433895714 1
0.221852670564415 1
0.204649557644046 1
0.255741009473234 1
0.134383844588781 1
0.45726319275455 0
0.0462390266977522 1
0.190101811444571 1
-0.054300568871961 1
0.0521069577767139 1
0.270804114836005 0
0.156567298561107 1
0.291848575992863 1
0.320920404749898 0
0.114123163078611 1
0.0270545702140211 1
0.332664810329485 0
0.152322051912063 1
0.181240091484154 1
0.134962460854615 1
0.0172435332586627 1
0.143670855803746 1
0.134106834069339 1
0.190274740999381 1
0.415583654269447 0
0.210115359331091 1
0.369164177719535 0
0.193524156510685 1
0.324261377638281 0
0.153719123338961 1
0.0667405181344962 1
0.349438516958086 0
0.200223676895759 1
0.385012042673695 0
0.142239830299521 1
0.141929914486623 1
0.287901793426165 0
0.261585860537232 0
0.303898279901508 0
-0.0804101876040406 1
0.471664608536933 0
0.306599027110628 0
0.214000757793225 1
0.291582982866436 0
0.26370280130682 1
0.632097473547335 0
0.0951288162977217 1
0.250886415972228 1
0.364642120109166 0
0.150026406479678 1
0.480247467174982 0
0.157043313073381 1
0.36515005121788 0
0.309788322086769 0
0.101967907038124 1
0.265283606702337 1
0.242105093493047 1
0.185592546786628 1
0.314716543354204 1
0.204452534514343 1
0.179469356692505 1
0.41618903993973 0
0.415987374005323 0
-0.0238419417806135 1
0.345647001518556 0
0.253626448655032 0
0.275118797312594 0
0.138805717438478 1
-0.0198943705257024 1
0.25221143512237 1
0.256467583635528 0
0.291521364787302 1
0.194706555014937 1
0.160834400333615 1
0.143329194414575 1
0.189283412074906 1
0.174775570399569 1
0.10980914261729 1
0.290675968266442 1
0.263861392472746 0
0.307715850742728 0
0.360399308009296 0
0.188244388864063 1
0.377744699300161 1
0.435341540739647 0
0.259677578380374 1
0.291686461273317 1
0.380771323002805 1
0.170306306607747 1
0.154623753698843 1
0.18213973294726 1
0.230950513180087 1
0.135597862641492 1
0.1276073309506 1
0.0672288852923968 1
0.273056208538993 1
0.211810076400256 1
0.230853427311094 1
0.130184183487585 1
0.329873765981109 1
0.325126797249722 1
0.136946320242989 1
0.106286381200183 1
0.429810341920648 0
0.155409467625709 1
0.297045929846191 0
-0.00210786376891327 1
0.180468747879293 1
0.291935654849725 0
0.448247253588417 0
0.246746794488537 1
0.345769388854412 1
0.1676017684587 1
0.0850904467102467 1
0.236155508649478 0
0.347075062701239 0
0.287936537069948 1
0.419994374387865 0
0.132963685464082 1
0.506681550099929 0
0.28935948412891 0
0.257183945889197 1
0.145913798384699 1
0.290169178014895 0
0.260607707588445 1
-0.0831032667258935 1
0.224515390104626 1
0.364104615845062 0
0.256392319870564 0
0.0139447748595331 1
0.317145060695656 0
0.367971840591128 0
0.218782688739321 1
0.309380975176687 1
0.330450072764463 0
0.249172458755392 1
0.174007977776934 1
0.12049423219169 1
0.345177817837513 0
0.388464221072456 0
0.191959069579683 1
0.325765157112552 0
0.403023499612706 0
0.246347582844997 1
0.240288305425419 1
0.193433108950631 1
0.331975176380129 0
0.429434526191946 0
0.273874708792284 1
0.172645376929856 1
0.107093414974405 1
0.237690480128786 1
0.27837543523702 0
0.159329208780776 1
0.303424672041832 0
0.395800576207531 0
0.18054945659225 1
0.201188354314727 1
-0.0392431931972975 1
0.180795863507431 1
0.121212343540514 1
0.247197031199953 1
0.219252709819632 1
0.216844708484268 1
0.112841765255152 1
0.30345984968131 0
0.369508349283312 1
0.258314872260305 1
0.172525233319749 1
0.260463380666787 1
0.310795360159483 0
0.322938658740578 0
0.430756633008988 0
-0.178204535386825 1
0.162929261970347 1
0.103161881016395 1
0.21911842177976 1
-0.005134024585811 1
0.073384627950473 1
0.397126506778977 0
0.302033678442801 0
0.250716655090802 1
0.281890533052893 1
0.258923192306281 1
0.0269465716379961 1
0.144456922275686 1
0.19762846799648 1
0.358040031139527 0
0.31432093169644 0
0.193914367365289 1
0.16366951751822 1
0.182707683471028 1
0.167933753090642 1
0.116477980314328 1
0.185781863104573 1
0.113708879581464 1
0.125157945687567 1
0.137021451305026 1
0.373403365021198 0
-0.0479039194013235 1
0.125309649234877 1
0.0987864845861968 1
0.138789382811445 1
0.104997960223117 1
0.0621310235478413 1
0.407549723184306 0
0.25014104895146 1
0.363794216989047 0
-0.0213394268025133 1
0.345335183370751 1
0.230922669967331 1
-0.0697538867078427 1
0.0545212934676761 1
-0.0203299488427039 1
0.483953657883999 0
0.0745620850227171 1
0.0940802728248169 1
0.473791923729612 0
0.136581851176353 1
0.32214446755573 1
0.358436861318824 0
0.223577882284092 1
0.314943273568376 1
0.278356329585356 1
0.0938570881271364 1
0.340088332504358 0
0.469222858250437 0
0.275864358630488 0
0.368774562552538 0
0.140895815038189 1
0.161704719878764 1
0.218851565593878 1
0.455843663217519 0
0.433871674617744 0
0.154142588465817 1
0.380080729692702 0
0.345452728762115 0
-0.0204351389007531 1
0.369541957688142 1
0.169774922079478 1
0.0191521849859754 1
0.131935332190942 1
0.28002056167906 1
0.277737536820513 0
0.268884815213783 0
0.167353915399865 1
0.198599452292735 1
-0.184566087494799 1
0.319677377732997 0
0.340265985256977 0
0.124449549541083 1
-0.0377578259421928 1
0.279645559554199 0
0.138831581877266 1
0.257005063687689 1
0.259101945704112 1
0.231687109773307 1
-0.141856212263351 1
0.0892168595963518 1
0.386968646410323 0
0.103170817063591 1
0.240282374837381 1
0.152088424612758 1
0.00212601859354844 1
0.275354651575722 1
0.329933215226933 0
0.285576870489217 0
0.239694154139006 1
0.277609536649345 1
0.232883115686551 1
0.401399165554887 0
0.17424078799444 1
0.379591261115697 0
0.356623816169433 1
0.510721076921529 0
0.364367333874228 0
0.18494023385947 1
0.0480248218769601 1
0.333243233454064 0
0.260553836572687 0
0.449121859748728 0
0.304324219090064 1
0.321386856844663 0
0.0746738360158612 1
0.125150587301503 1
0.433105986124496 0
0.121795037594299 1
0.404968363217524 0
0.258223182839485 1
0.169489407065332 1
0.252611292063576 0
0.313411157613531 0
0.165352304630503 1
0.226675609880147 0
0.20520763927995 1
0.305018219188211 0
0.373160839423929 0
0.313775580471433 0
-0.0565288257508656 1
0.0960361633493996 1
0.0103299825096331 1
0.253743328843449 1
0.255167415662221 1
0.33592482035218 0
0.120630359074129 1
0.264601725747783 1
0.0567870923889749 1
0.252804987965656 1
0.230954750019296 1
0.288104528086121 1
0.316892231035981 0
0.201800292071609 1
0.325337404263195 1
0.084901085372083 1
0.0294337247175946 1
0.273145141341643 0
0.151392238984615 1
0.318661930261612 0
0.3456974260031 0
-0.0892155538932028 1
0.318494381682645 1
0.318037820404493 1
0.14933323061785 1
0.194749626740119 1
0.101024244992551 1
0.0451593292004819 1
0.306322186454111 0
0.37379201024214 0
0.575397069105466 0
0.205916227727011 1
0.0670102841090872 1
0.20546248330425 1
0.475632820224551 0
0.428010690909185 0
0.234114972622687 1
0.399053188177119 0
0.558101356799042 0
0.413151758009534 0
-0.139272236065073 1
0.227334036701819 1
0.200434184127932 1
0.292143003835617 0
0.343613366749326 0
0.188658792969034 1
0.193634846429712 1
0.17005092129799 1
0.167571437292959 1
0.117835031797629 1
0.20238710704883 1
0.374501466130443 0
0.24519420635076 1
0.193360214742339 1
0.178720742502152 1
0.237806526567204 0
0.129731106730273 1
0.270785123581329 1
0.476108037352183 0
0.261748785939019 0
0.246311799195898 1
0.107845977403329 1
-0.134591345566693 1
0.171629825153188 1
0.110103703433345 1
0.251622093560881 1
0.257984172757304 0
0.472911939181768 0
0.190590208855337 1
0.212994064690191 1
0.198578075640386 1
0.29502135204372 0
0.455735135753667 0
0.133674431697692 1
0.102495780347097 1
0.173031577393313 1
0.253060710518766 0
0.104234530346277 1
0.104649613067435 1
0.333142205210881 1
0.188770071578432 1
0.24045325026302 1
0.0855516656722354 1
0.178350230246456 1
0.145649237074241 1
0.167885265744326 1
0.340266389182687 0
-0.0599216291896221 1
0.463088384167234 0
0.16854378142367 1
0.278014988077291 0
0.0915053421983849 1
0.0191183377931405 1
0.272101434470908 1
0.249440232646557 1
0.245828490413426 0
0.0384911984049971 1
0.487329598228887 0
0.281812896577522 0
0.317531266698538 0
0.275840271334532 1
0.238313151896349 1
0.202400179223603 1
0.45600851101403 0
0.331867480577755 0
0.346015732622075 1
0.0541754499111443 1
0.345575691410511 0
0.401074181375518 1
0.253086919814014 1
0.163257715008696 1
0.101908680090799 1
0.0478775133576542 1
0.326884854103821 1
0.541728293284203 0
0.0962533363836691 1
0.492090004028052 0
0.232118750448791 1
0.210264174901325 1
0.405993737692211 1
0.248744952445247 0
0.285675364475995 1
0.16898107949395 1
0.234217077872335 1
0.327686766138751 1
0.282334506381447 1
0.266146775580653 1
0.201073528711943 1
0.329247503942506 0
0.114681789951052 1
0.373686763185864 0
0.0969536158821355 1
0.417948121031206 0
0.370962006910967 0
0.0675186846402692 1
0.275223997046376 0
0.487330648037958 0
0.37717400290475 0
0.706339129614172 0
0.188002270729579 1
0.21822948848232 1
0.158946065714509 1
0.11202115395316 1
0.309565053669573 0
0.102672872670338 1
0.106242587715104 1
0.169390377898876 1
0.211455579762372 1
0.348130679881014 0
0.141782482342174 1
0.266883361183851 1
0.371327850021979 0
0.0572491097796233 1
0.27161962753978 0
0.279117024162104 1
0.266860512499646 0
0.299631980848916 1
0.141983321869214 1
-0.0138363765109939 1
-0.0232518968340238 1
0.264683129184598 1
0.200520241140276 1
0.147694417715947 1
0.081491423927755 1
0.0748358750027579 1
0.323702430239706 0
0.187308960141295 1
0.176116430277199 1
0.367063292504071 0
0.251990439228314 0
0.322898349081301 1
0.266191517577253 1
0.250776148307444 1
0.547476353012499 0
0.021933547809937 1
0.224154752847088 1
0.170171278473411 1
0.140021402682638 1
0.111599123114678 1
0.364298405910495 0
0.0709506111806086 1
0.325671962069275 1
0.198709222977002 1
0.303452214400239 0
0.174409013581637 1
0.106097685592026 1
0.205031793592685 1
0.0918193685219584 1
0.184079985212255 1
0.259187842740491 0
0.298235077927401 0
0.160093704560688 1
0.104174661544471 1
0.209945334334153 1
0.26117544670113 1
0.350077482390842 0
-0.0147292688770317 1
-0.00661266571012064 1
0.410476955975766 0
0.235199818723921 1
0.0728791967584283 1
0.118932172734953 1
0.376825126275348 0
0.12654385323355 1
0.267595009610503 0
0.197231703973251 1
0.284710400592488 0
0.144538702523259 1
0.251478958642723 1
0.164646415903256 1
0.12175891367247 1
0.330617588290676 1
0.2060765885537 1
0.308829858760738 0
0.106376598263755 1
0.0789885778539306 1
0.264293639421875 1
0.392411642232867 0
0.282629515900007 0
0.255572499628064 1
0.203057065234682 1
0.248020872895023 0
0.170709224227802 1
0.138137688138555 1
0.307033744800604 0
0.389027005835857 0
0.452315592660162 0
0.376636393130657 0
0.444289679948589 0
0.0646122279785824 1
0.132438448978948 1
0.220812017894075 1
0.266354179255124 1
0.109518694059641 1
0.406379546660546 0
0.090499069286974 1
0.117062707849353 1
0.247950391328521 1
0.247048494407302 0
0.0448146925891639 1
0.272539611529223 1
0.323051962077911 0
0.353616341652203 0
0.308235041940796 0
0.193866262997745 1
0.0925092043705392 1
0.0609017530460937 1
0.136188237653136 1
0.294508681551734 0
0.216831223172829 1
0.241916581315556 1
0.126411257545666 1
0.173518663122859 1
0.248051646438707 0
0.418234950691762 0
0.162491007734461 1
0.289560607181449 0
0.220800921240286 1
0.320970720167741 0
0.247340416283733 0
0.255812339722104 1
0.222601441997941 1
0.26656891172142 1
0.212303983684056 1
0.0949317988383596 1
0.225732167344792 1
0.154467837124299 1
0.0180137874736953 1
0.116855173441112 1
0.472054489389026 0
0.228386185255027 1
0.0950690461859893 1
0.328950374633815 1
-0.137260267356658 1
0.236998933011647 0
0.386964091926411 0
0.256124397946141 1
0.615970951742507 0
0.170567722853741 1
0.268995813321419 1
0.193312437666149 1
0.107444032139001 1
0.201605500986317 1
0.322456555055691 1
0.283494958769712 1
0.387954653393962 1
0.19115751540048 1
0.0550293731222469 1
-0.00961890417885693 1
0.369284304333001 0
0.0148892690730861 1
0.164358593014105 1
0.334216766539953 0
0.181957464735792 1
0.204793584025077 1
0.0419996428933785 1
0.233175186470506 1
0.299224659624533 0
0.110650305119103 1
0.312574413565853 1
0.25834801405791 1
0.00622776124264643 1
0.177751755016436 1
0.262897642393826 1
0.0478120644466797 1
0.575422882571817 0
0.0199197150387067 1
0.185819223370337 1
0.111277477946558 1
0.215293196403386 1
0.190658501198957 1
0.340726560141108 0
0.162624737200006 1
0.105570365592501 1
0.33813138525847 0
0.220360430291865 1
0.114005694738899 1
0.33947891386539 1
0.174389574450923 1
0.326541124664839 0
0.292605593481068 0
0.457582495576924 0
0.312210349862353 0
-0.0302348858966243 1
0.242930057035037 1
0.37253204938046 0
0.302767322200282 0
0.0723141225046129 1
0.0791796661810732 1
0.212024993140603 1
0.420680776349155 0
0.0535914062862192 1
0.134994320814404 1
0.0454279923648631 1
0.362679304247025 1
0.0880847542607554 1
0.194982761300652 1
0.241362512517548 1
0.143342465265039 1
0.184323841308998 1
0.180112819041397 1
0.214290279105058 1
0.289446791698392 0
0.28753626961042 0
0.47885592838852 0
0.212475270662763 1
0.342212893394633 0
0.298644205437595 0
0.155603897711209 1
0.387422031522169 0
0.304243657583281 1
0.214528786405647 1
0.087125540836423 1
0.225462829679431 1
0.173399643312561 1
0.13351114252484 1
0.223502554474805 1
0.306418759036286 1
0.19950549737027 1
0.0967759186856358 1
0.444473530112804 0
0.36162562206437 0
0.307616338133808 0
0.337185936566579 0
0.352775013482658 0
0.0375539665847475 1
0.202302730484172 1
0.366546780236343 0
0.124085191344008 1
0.359928177297268 0
0.461003593163019 0
0.361752271081574 0
0.157812957030155 1
0.362604069451802 0
0.166740772207995 1
0.0889349441050478 1
0.272923644728252 1
0.455430236069651 0
0.347024075637649 0
0.254575783364622 1
0.190543342901888 1
0.121880690382671 1
0.386448761050317 0
0.243905746658251 0
0.299913362250684 0
0.143546633491677 1
0.196835954641117 1
0.13976500857489 1
0.103858386686157 1
0.242078244504615 1
0.293100939326771 0
-0.00595115171405495 1
0.281064766264001 1
0.105817247938918 1
0.285214851988979 0
0.280799050822164 0
0.0870883088247317 1
0.471687118240242 0
0.343064107059087 0
0.224689466097068 1
0.293139709413476 0
0.0955845235081602 1
0.409299426017026 0
0.259507889934245 1
0.206680554329323 1
0.189275928313312 1
0.238953039283262 1
0.0912571321874198 1
0.462803890414698 0
0.116301445727408 1
0.31129609302163 0
0.237123066810228 1
0.185576440980073 1
0.232904588470459 0
0.134552663862715 1
0.286111783225209 1
0.0770316460143994 1
0.284527009859512 0
0.275766688228282 0
0.244717953831802 1
0.279877489166705 0
0.173765949406289 1
0.35764867147226 0
0.18662613748229 1
0.159570950768955 1
0.369857335510631 0
0.474184275788152 0
0.281232213755505 1
0.0556615397095263 1
0.205164710980527 1
0.247166065650235 1
0.474290576352526 0
0.341591727139446 0
0.289288713533884 0
0.0206755386627443 1
0.432023793451434 0
-0.00727089744450844 1
0.168695607766742 1
0.327420008227692 1
0.134712576373905 1
0.26742314806983 1
0.383158683962292 0
0.262934037791505 1
0.454223911750215 0
0.220703504128355 1
0.204571213128089 1
0.252624044729292 1
0.330885076525578 0
0.0651376282815656 1
0.0816601584102031 1
-0.275089988292205 1
0.353680224718883 0
-0.103991970736332 1
0.222735767891131 1
0.123149053614736 1
0.300115127797557 0
0.23880500087143 1
0.214712356695792 1
0.271379593904176 0
0.225171050397577 1
0.274957577627511 0
0.064946729093959 1
0.290115074231431 0
0.246169110160554 1
0.248815904110246 1
0.229283345796591 1
0.293631650326598 0
0.0848044456631224 1
0.136548699237218 1
0.00917688275705775 1
0.140884621857476 1
0.296031905216883 0
0.276914858012074 1
-0.000210605547144724 1
0.324177653673339 0
0.293806470432022 1
0.294621568431968 0
0.294639990775826 0
-0.0190668551415896 1
0.260324795357444 1
0.336381837188709 0
0.449662932636156 0
0.293701492361677 1
0.158587805429633 1
0.188313278203122 1
0.158838011613507 1
0.161032210285053 1
0.0877839704029879 1
0.382154887526722 0
0.343742579316927 0
0.352729797616106 0
0.217833452008982 1
0.427415132978505 0
0.0837664045272132 1
0.321258217039253 0
0.157000429554206 1
0.0556974652953124 1
0.0660443291846216 1
0.381245192143491 0
0.143330557882352 1
0.257517441819986 1
0.308826792226359 0
0.149876106226789 1
0.400512389136854 0
0.264910534192474 0
0.133447740541271 1
-0.127247377239997 1
0.268586170891995 0
0.264486040567043 0
0.339317111417804 0
0.385730903750396 0
0.29025968866938 1
0.450145244161387 0
0.442345342119694 0
0.189520715649797 1
0.152676037851186 1
0.356691242261453 0
0.226101133974608 1
0.161685401660018 1
0.147093532774121 1
0.242865488005339 1
0.32213281242052 0
0.11039277607395 1
0.222045468391272 1
0.281422630035125 0
0.00389503570628491 1
0.265688657117664 0
0.176268219040259 1
0.430590373848235 0
0.26666476168743 0
0.308887063970282 1
0.44442308544977 0
0.0523762846458797 1
0.334170578156241 0
0.514932282140436 0
0.255530730246383 1
0.19546125227493 1
0.325028136386742 1
0.292136233013479 0
0.296651181850667 0
0.00539012424021493 1
0.234617224867539 0
0.251811252739682 1
0.21044785276737 1
0.173876559037027 1
0.21457223846732 1
0.450703694264198 0
0.135336654843834 1
0.346127138259982 0
0.264564330886529 0
-0.00354589250839461 1
0.256968908544555 0
0.173425461947874 1
0.256885537885865 1
0.0813191948551427 1
0.203046175317213 1
0.202231538698112 1
0.270518466913539 1
0.171141237815825 1
0.397718829974572 1
0.14043335290186 1
0.331500321287037 0
0.144590549952297 1
0.302752737539906 0
0.204975401154531 1
0.419718250170139 0
0.25887162071321 1
0.296458172356618 1
0.343422865652059 1
0.136595345817841 1
0.367100518403379 0
0.257090516328704 1
0.189864384359985 1
0.162522518042442 1
0.192830234713455 1
0.13679885095466 1
0.337693753890946 0
0.216258442309794 1
-0.13159082542164 1
0.0489620133706085 1
0.380671701640375 0
0.416797560272838 0
0.358688105731662 0
0.114090584074194 1
0.706905356210454 0
0.0531034834625028 1
0.166188179884921 1
0.145679927389583 1
0.353729652402109 0
-0.0377035296784255 1
0.37324967732015 0
0.243492786635564 1
0.14404129317902 1
0.109622717871439 1
0.380086975706019 0
0.21072014887851 1
0.183786243442117 1
0.182300666133728 1
0.163666478506401 1
0.122727138657882 1
0.194920849386447 1
0.0919376002026334 1
0.16505235019354 1
0.296449086824183 0
0.219025594901986 1
0.0546352344295934 1
0.261040090127744 1
0.384272768235056 0
0.208708694480642 1
0.397463741873302 0
0.354639053587638 0
0.37501916313487 0
0.221421017245049 1
0.278165293829892 1
0.234003718530548 1
0.209437343424664 1
0.282604709593701 0
0.312177258985991 1
0.199949574667541 1
0.391634807961982 1
0.239159637141912 1
0.172735089754811 1
0.433789966271715 0
0.380483864813237 0
0.348158655371743 0
0.242304994568297 1
0.0788539903580514 1
0.0241313533926416 1
0.173746778911669 1
0.201820320460784 1
0.200495920726484 1
0.0554577714550201 1
0.267835080313537 0
0.267361418862211 1
0.236661340494318 1
0.26466522976441 1
0.113869096250727 1
0.433783830708616 0
0.222303303346539 1
0.348437857626209 0
0.398942565520559 0
0.245780163082828 1
-0.0548174892751825 1
0.242149289193226 1
-0.0157824748807528 1
0.196689212583953 1
0.29518624901014 1
0.0337610580471565 1
0.176450056017686 1
0.311915928036334 0
0.102847418281525 1
-0.00366173577423448 1
0.423177132536866 0
0.0185209515684728 1
0.167120185973714 1
0.369395641594863 0
0.235088215170631 0
0.25651207845561 0
0.436338128599975 0
0.277545164555911 0
0.427671826294589 0
0.250011373375316 0
0.17946677871775 1
0.102388750189214 1
0.261603097504938 1
0.150023944570541 1
0.318702883980371 1
0.334348162909923 0
0.710550876250966 0
0.270286009938506 1
0.425154218140128 0
0.0850417422096535 1
0.206109619309025 1
0.402648502489939 0
0.164106290798384 1
0.404134228204624 0
0.148489244015015 1
0.167174898384802 1
0.327238730311921 0
0.0142299517869159 1
0.251311033334764 1
0.37553994000608 0
0.224665269908956 1
0.365647344775242 0
0.109119156589093 1
0.434996821228523 0
0.135398511614648 1
0.262210764052169 1
0.163293760298946 1
0.259546839968869 1
0.16667184259988 1
0.198229361420412 1
0.386418613241123 0
0.270939240941648 0
0.381575585246811 0
0.123367988477633 1
-0.171109172948158 1
0.356094355033782 1
0.128062188688946 1
0.361743009365469 0
0.16300971010758 1
0.114957877532565 1
0.21923669048944 1
0.111777740890094 1
0.0557207195372963 1
0.319896485897462 1
0.375456724481456 0
0.357461546218696 0
0.219960853298974 1
0.290728480652679 0
0.326894786010484 1
0.0925565766802528 1
0.200156606989702 1
0.403815847958735 0
-0.0190684195859156 1
-0.0940168978694553 1
0.167378475207223 1
0.347981079779384 0
0.434687935214779 0
0.137403397073132 1
0.39635550036848 0
0.267635487988388 0
0.319943815621132 1
0.282990122364066 1
0.347015077117064 0
0.401091690778143 0
0.303414592242936 0
0.341651184175048 1
0.272090185515031 1
0.349502293668812 1
0.353977716580098 0
0.390852799350216 0
0.183906619477993 1
0.47600771858411 0
0.188874826988162 1
0.199375259468431 1
0.287126889710209 0
0.262511135739421 1
0.220020893867037 1
0.0808301712567289 1
-0.0365791586774252 1
0.36616058562646 0
0.588468381020401 0
0.222750811211557 0
0.138250785291923 1
0.0460065484996619 1
0.239605861925213 1
0.223730589437741 1
0.261592576715376 0
0.17994409480597 1
0.0228028087727789 1
0.404925478472832 0
0.16804083067725 1
0.256418854166521 1
0.358816501533544 0
0.237325890297647 0
0.136598772132035 1
0.0452983512643981 1
0.330232063631149 0
0.20548754543993 1
0.20236898267491 1
0.262246719961477 0
0.246162905159334 1
0.168038652298912 1
0.247623140684614 0
0.224291514373669 1
0.220764905497072 1
0.165633301398977 1
0.250333333731204 1
0.333101103000976 0
0.306185367911781 0
0.0598785188165963 1
0.403558622602994 0
0.169676864874773 1
0.136662399109936 1
0.193072643366111 1
0.224300342961965 1
0.105393168344546 1
0.242485546993634 1
0.236808246108768 1
0.0810912806039176 1
0.213590821459217 1
0.170256643615397 1
0.2627632475343 1
0.158111315470393 1
0.188690359890698 1
0.161789917261056 1
0.156788562913333 1
0.300792186117202 1
0.156518256214934 1
0.321983829447523 0
0.236121346218945 0
0.292536711204134 0
0.145893999412941 1
0.0870333762829242 1
0.358679041445621 0
0.32388560864402 0
0.189601531634067 1
0.0978281918640523 1
0.32698923475672 0
0.268475703553011 0
0.275656202173663 1
0.319790013641135 0
0.410521685399812 0
0.228291366961893 1
0.121392635086141 1
0.255512672916481 1
0.0816535006828753 1
0.382201679616384 0
0.0315601604063254 1
0.186008058505414 1
0.348916950865823 0
0.239243244506323 0
0.120197216661197 1
0.159994237087464 1
0.382326203450337 0
0.216047007073527 1
0.246610745522613 0
0.242051217112181 1
0.286950068939977 0
-0.0734301517207545 1
0.199040290636538 1
0.341127352411077 1
0.290196548988804 0
0.227284881106058 0
0.20723656436113 1
0.137522137399049 1
0.108155969859627 1
0.0546078756782343 1
0.085504166975632 1
0.107402905906073 1
0.300709733248214 1
0.0434872002036339 1
0.261991026511487 1
0.382803247384704 1
0.10399205959175 1
0.462618969420008 0
0.20141222980579 1
0.0222829333085698 1
0.0365810562742567 1
0.342947867322888 0
-0.0432842494751679 1
0.269157548833516 0
0.376195210110922 0
0.349343701625613 0
0.106374841254443 1
0.160713598703197 1
0.227522735740782 1
0.201398460017024 1
0.214203090639462 1
0.264133761706719 1
0.123904926439511 1
0.212672118829893 1
0.372577482304123 0
0.0280616076914047 1
0.106793747505064 1
0.32859964581729 0
0.217853699519662 1
0.13397959144611 1
0.342072044130579 0
0.301058790701759 0
0.326094783705738 1
0.316106211358702 0
0.261677400508183 1
0.184606085976831 1
0.327112772028573 0
0.313601708265207 1
0.392446728623158 0
0.234408521583046 1
0.153668814469186 1
0.391684299858932 0
0.188726711600669 1
0.118867159533329 1
0.239549906301472 0
0.312948642836307 0
0.163076975506764 1
0.0797998678594704 1
0.413977725596314 0
0.456376287818724 0
0.271156193383763 1
0.193345188115929 1
0.124854044676939 1
0.35712945372302 1
-0.0816959896309265 1
0.0375519906286622 1
0.219732104051255 1
0.240059301899842 1
0.266695387134161 0
0.183043736760037 1
-0.111855418176964 1
0.0433406639899682 1
0.277888875000226 0
0.298793586565391 0
0.531207908570051 0
0.26928230204188 0
0.0937048865018793 1
0.257156996387918 1
0.0232135894607345 1
0.192140654489856 1
0.148775134059108 1
-0.0425253687596649 1
-0.0197121326269978 1
0.186337079025972 1
0.165720393866908 1
0.387648702052454 0
0.165068514328854 1
-0.0158635780446007 1
0.244485576494773 1
0.341293203597903 0
0.283023396913654 1
0.256562848614362 0
0.491367545612484 0
0.365654132074089 0
0.0213099393447335 1
0.102256886388045 1
0.314994936949244 0
0.283099530083798 0
0.384455165555235 0
0.421892369588658 0
-0.123094027502362 1
0.185992753411721 1
-0.0255561042284175 1
0.255357194782793 1
0.397271251585745 0
0.292904957661471 1
0.120631764906708 1
0.212038964319522 1
0.348049592042658 1
0.0719169681126074 1
0.389410985239248 0
0.106258112944085 1
0.0431490014254342 1
0.498392656437903 0
0.250167827061378 1
0.142479336803067 1
0.284541258656498 0
0.0299074302271887 1
-0.0191134147286605 1
0.180738432572232 1
0.270988624039993 1
0.311656407316296 1
0.0726406829618941 1
0.352226635639924 0
-0.0259524662812044 1
0.240895089218604 1
0.268083981578815 0
0.136550091150667 1
-0.000822935670774206 1
0.497341632169162 0
0.309554736016368 1
0.211051658374445 1
0.0287463530637377 1
0.305823326015416 0
0.214129229996851 1
0.066162837809165 1
0.154537948092847 1
0.239336586487796 1
0.298524430972773 0
0.310778829768769 0
0.219378977680251 1
0.200389532519172 1
0.0910748396499978 1
0.203948377659933 1
0.471325610927937 0
0.360669271836428 0
0.116363603108798 1
0.176776532810914 1
0.154110314381373 1
0.222100225797451 1
-0.0408892823472163 1
0.211753707235821 1
0.264024557494447 0
0.120171668706856 1
0.405567238124474 0
0.260664577967033 1
0.227094215129151 1
0.14646122539625 1
0.20089104444767 1
0.257766792368682 0
0.341410196621516 0
0.218405599750914 1
0.240044810462626 0
0.381905238640933 0
0.123793170702251 1
0.301350564312146 1
0.233915660191399 1
0.542663639631523 0
0.346796192583847 0
-0.0287769375451179 1
0.17851548767049 1
0.0888263016724357 1
0.149136780507145 1
0.155897541371405 1
0.184983904408483 1
0.408456726354221 0
0.0174637509541346 1
0.237803671805934 1
0.328554342653991 0
0.0790561647515854 1
0.196431839628918 1
0.121356112061029 1
0.110761363326128 1
0.315132004966239 1
0.30245783211159 1
0.284302064536679 0
0.141684683195089 1
0.276789380845385 1
-0.177507212352848 1
0.27265707213891 1
0.183757777340878 1
0.193806801687774 1
0.3649332040286 0
0.196618963996904 1
0.225211406527643 1
0.25761891613193 1
-0.265591100543029 1
0.0252922753199444 1
0.0197359607225579 1
0.352456590953142 0
0.066642229788335 1
0.327023791565193 0
0.142907684063957 1
0.299307992152956 1
0.260802043104538 1
0.256147706483342 1
0.357812805006023 0
0.271008433317279 0
0.367320663282634 0
0.400312767186361 0
0.398543484628762 0
0.255246283512687 0
0.247468612808722 1
0.299244748446448 1
0.274750935004657 0
0.381092104844046 0
0.542670676565225 0
0.264876338587871 0
0.450248216117985 0
0.0101332104824155 1
0.229830803332721 1
0.313272801311104 1
0.409992472881085 0
0.289289886292148 1
0.342203378592686 0
0.302169369699766 1
0.353699724399072 0
0.413424887403756 0
0.241207207002216 0
0.546152138452808 0
0.33984479322995 0
0.277500873368623 0
0.0475283540179052 1
0.225491955653404 1
0.151472874707341 1
0.113851490992784 1
0.159607798033974 1
0.143029120123591 1
0.338307272739822 1
0.39672034504509 0
-0.025582655002316 1
0.288245384355253 0
0.240703121738985 1
0.247594307775612 1
0.396262439153973 0
0.211002869389669 1
0.0403809063663812 1
0.123200736985668 1
0.182629910600976 1
0.447584624661929 0
0.174526422107535 1
0.385619370203456 1
0.351464156672767 0
0.345747147819529 0
0.251773561226231 1
0.477717145984885 0
0.42169015471227 0
0.196998765216593 1
0.390049748679563 0
0.345985316308559 0
0.105837638529607 1
0.18477627653675 1
0.325147420062794 1
0.135603311332432 1
0.281165972847786 0
0.106125860354823 1
0.0913680906696653 1
0.385591089933608 0
0.345893782702329 0
0.0904768855592882 1
0.237224910467001 1
0.198828565300434 1
-0.0197899210728286 1
0.0391559126249327 1
0.0682540024946449 1
0.362504242300157 0
0.351025692750744 0
0.118703797994932 1
0.188244241282761 1
0.219304948424507 1
0.185496320795238 1
0.251320158682302 0
0.471517773807803 0
0.0210438190726105 1
0.150404103543488 1
0.27905300097302 1
0.276086309679571 1
0.184413848952054 1
0.196766807851392 1
0.182295477833196 1
0.0337247978585964 1
0.474487519607499 0
0.025254580109316 1
0.333577764762016 0
0.167850479350725 1
0.308109945511559 0
0.338838380304567 0
0.102406434497082 1
0.126614743734056 1
0.407092731557786 0
0.102435464029833 1
0.166564420793312 1
0.235021771984425 1
0.307153194228319 0
-0.0185876680859182 1
0.309558606236374 0
0.161299579311978 1
0.234470788546146 1
0.191376233788066 1
0.342650567509325 0
0.188639008542913 1
0.253727495647591 1
0.111884607401236 1
0.258857941461296 0
0.238597101573472 1
0.237453292302768 1
0.198718107109056 1
-0.0226918025900808 1
0.219468547689665 0
0.133856411985276 1
0.244809551552858 1
0.359224943014907 0
0.0436370861371355 1
0.277710004405792 1
0.296683760753789 0
0.0654126807349954 1
0.198127304349053 1
0.20631950638783 1
0.407782207994206 0
0.301382332524711 0
0.262428595840069 1
0.292689111090536 0
0.198382459605949 1
0.422443977398177 0
0.035126910396649 1
0.234235734345322 0
0.190616621923728 1
0.41005807145307 0
0.483749531202656 0
0.160574757772045 1
0.208229138603668 1
0.309193517882419 0
0.0166796561368918 1
0.287659698683953 0
0.22274908568936 1
0.296962989481141 0
0.455135263916159 0
0.399801583083946 0
0.263179368440777 1
0.423755936079521 0
0.0644642931996519 1
0.304007762709597 1
0.312007929428103 0
0.265667471522473 1
0.35882970791146 0
0.159547110679578 1
0.296091989764977 1
0.185469595693054 1
0.188257681873331 1
0.197447065254058 1
0.118463861377233 1
0.241296121731805 0
0.282021386848333 0
0.171182527663124 1
0.27878978397917 0
0.28485572756688 0
0.192827165793786 1
0.251625195243625 1
0.367217745033979 0
0.300639359646923 0
0.257948780685258 1
0.251618192746935 0
0.18641259721511 1
0.267872140895122 0
0.207209762170106 1
0.128696424195736 1
0.0349051990884116 1
0.107929560330959 1
-0.0504394656772951 1
0.0310471540497638 1
0.137978765503462 1
0.135922756160468 1
0.26708883960213 0
0.0445836619255299 1
0.188384540471628 1
0.169392173528521 1
0.192898423631158 1
0.106648734097476 1
0.143490898806478 1
0.399646813289314 0
0.327281347782276 0
0.0952502669115743 1
0.230014164445332 1
0.224647895196232 1
0.0429763226712312 1
0.315510010414386 0
0.0818009464925978 1
0.295634632650125 0
0.156560592506702 1
0.334363169987807 0
0.23604317631136 1
0.468243112520813 0
0.2433923901563 1
0.201205124388249 1
0.0885381747325316 1
0.201238748324041 1
0.128374466976595 1
-0.0435811084449844 1
0.244772924017202 0
0.276225601337964 1
0.252676526058417 1
0.00822909348501568 1
0.125480201202641 1
0.0776928026049068 1
0.465914859026338 0
0.292475004260399 0
0.346770628225174 0
0.315791739619024 0
0.144219308662365 1
0.265621217520361 0
0.119924459230375 1
0.280013453743034 1
0.191997816781582 1
0.259848843141325 0
0.126206263626849 1
0.185492188954622 1
0.218464210507998 1
0.16842913976453 1
0.177862764183261 1
0.0350417724095693 1
0.233871621453066 1
0.218334713599186 1
0.35373997787107 0
0.15232239505743 1
0.215672315872498 1
0.36037957254381 0
0.377542721685029 0
0.360723301627783 0
0.259312163476312 1
0.337077168206794 1
0.0936182178300668 1
0.284463156806752 0
0.16452254925601 1
0.205062481968958 1
0.250810139896998 1
0.366010930796526 0
0.334332975897248 0
0.341915562867777 0
0.0936414029295849 1
0.285448431237653 1
0.27439657518133 1
0.201821598157084 1
0.334864209346704 0
0.299996214788646 0
0.367871768668843 0
0.331363974898673 0
0.16199038655886 1
0.0412898203442608 1
0.203516440532612 1
0.327373858667568 0
0.0216745146455673 1
0.122742299449252 1
0.139872963126428 1
0.141340258929319 1
0.249190443587073 0
0.292149876480382 1
0.31608538165134 0
0.260259390349719 0
-0.00596932610897525 1
0.132206202752469 1
0.230283105251989 1
0.344548571301573 0
0.250637846199874 0
0.254196529275984 1
0.483522583900993 0
0.342680116994805 0
0.325312078936235 0
0.134081911555453 1
0.268407700742542 0
0.233320260663935 1
0.146033741168712 1
0.226021315086291 0
0.108501197679633 1
0.274932023107282 0
0.543697871244298 0
0.19871609919367 1
0.309664738586427 0
0.210882259808873 1
0.135125676972666 1
0.205186044089373 1
0.194024237732013 1
0.158736152228595 1
0.212602745945177 1
0.318534555594796 0
0.328036436576511 0
0.363328032920643 0
0.504805491398263 0
0.354620383949324 0
0.229759506269894 1
0.203359588338238 1
0.184787833639732 1
0.318513101984809 0
0.441612991853728 0
0.0972300339114332 1
0.275141597708165 0
0.302893914988013 0
0.113714889366101 1
0.264903240441899 0
0.342132553083211 0
0.032771833534498 1
0.281948674189002 0
0.270433001834892 1
0.153378630184488 1
0.179141753148341 1
0.185872365441701 1
0.356401744041792 1
0.167891909855526 1
0.323802773502921 1
0.0200965248065004 1
0.19784924347341 1
0.22626997072338 1
0.227072768819348 1
0.259375692954873 1
0.156776336126544 1
0.0732628032093596 1
0.142209253007395 1
0.488524753023987 0
0.189060844402571 1
0.190484712730771 1
0.267414975015137 1
0.486558325926273 0
0.404053508111573 0
0.136017738485679 1
0.0823771822109064 1
0.32164817492469 0
0.244342552421189 0
-0.00348210093125505 1
0.522576019239884 0
0.443928201148491 0
0.29842664109619 1
0.0638723607799749 1
0.210913140452245 1
0.379409593714037 0
-0.0295042390669942 1
0.248280450849485 1
0.353514122605201 1
0.386958636514389 0
0.144846222376736 1
0.315363630039274 1
0.097774991372251 1
0.245188894555684 0
0.345915048282661 0
0.338549685561496 1
0.377722633171214 0
0.205807101733015 1
0.0515256014177578 1
0.211383014861125 1
0.185837850136194 1
0.463797167080868 0
0.311502778150299 0
0.260597623905448 1
0.0466039316831357 1
0.145820618205912 1
0.421084554609509 1
0.0761735983598953 1
0.300808056780413 1
0.323549921259579 1
0.383024427767717 0
0.175438973082139 1
0.119064138318667 1
0.184639232667233 1
0.288399219139886 1
0.338948868921701 0
0.23765486029608 0
0.30116819800426 0
0.0820169588709862 1
0.311185141683405 0
0.344154642848545 1
0.100378259080774 1
0.234309876516236 1
0.227594331785524 1
0.320738800993106 1
0.160993812569562 1
-0.0388077155347251 1
0.2025423376321 1
0.123322734809977 1
0.163877942716976 1
0.322450185369937 0
0.0895055482381587 1
0.241829428755578 0
0.186313581609113 1
-0.0263174653864128 1
0.266968952265483 1
0.279712976239797 1
0.225333769186011 1
0.264618472505456 0
0.215230788544121 1
0.066704601734993 1
0.0303728406211657 1
0.145428514136552 1
0.174807452201109 1
0.212746643544832 1
0.308669072149935 0
0.220696096043944 1
0.225080134317906 1
0.130999836551804 1
0.369776499870848 0
0.0559981778302815 1
-0.0277073414136669 1
0.226418907371053 1
0.384454591891696 0
0.137366153492091 1
0.115111065327143 1
0.343163422659958 0
0.15680179240807 1
0.322657479808782 0
0.374589539740544 0
0.404545694238302 0
0.0843877433962536 1
0.427296707774011 0
-0.0478382925449957 1
0.277796954299417 0
0.305360145254772 0
0.357646254073621 0
0.352484935758503 0
-0.0155297044617546 1
0.218169396255568 1
0.0177368032300869 1
0.147112233539186 1
0.322262950703263 0
0.222870567393498 1
0.27695942985352 1
0.240608054917407 0
0.480030780784621 0
0.329101176833848 0
0.0731837629681154 1
0.304688999955535 1
0.433551027372606 0
0.328323130916229 0
0.287146500343791 1
0.161825654975681 1
0.202730449347044 1
0.282011093849683 0
0.227236086553371 1
0.314092454050922 0
0.207149180018327 1
0.0725859177631333 1
0.0948662252252283 1
0.115028427185729 1
0.303072949760187 0
0.415716218490031 0
0.288230001818069 1
0.333938965764522 0
0.328834695041599 0
0.402637614488508 0
0.351255217689041 0
0.144301083428909 1
0.220691262323798 0
0.207414548208598 1
0.275966443819988 0
0.253452455292228 1
0.207537849933445 1
0.317365537483392 0
0.144858125993044 1
0.179244720090351 1
0.326300935430435 1
0.123175954562758 1
0.237353581776532 1
0.174667444112614 1
0.498221137635016 0
0.178055280680981 1
-0.062332181940407 1
0.0337476775446463 1
0.146198079255404 1
0.397516795488984 0
0.258333993306822 0
0.231156628900966 1
0.50134875669049 0
0.298193101928172 0
0.193129653888119 1
0.127593941462503 1
0.0504114642541655 1
0.436284923348187 0
0.384565811513224 0
0.399564525836245 0
0.220230828693911 1
0.170315846745592 1
0.316092449850034 1
0.42625435486195 0
0.109900162317933 1
0.217720342484092 1
0.221631023289027 1
0.0728912709579562 1
0.140711746452608 1
0.272728764831869 1
0.341295576305965 0
0.422921014954202 0
0.236440535300932 1
0.218884113337851 1
0.299559284027326 1
0.462698078808458 0
0.283637765116111 0
0.136338117360769 1
0.33685033795819 0
0.209082709490107 1
0.118105804853129 1
0.013721412610712 1
0.299366937790807 0
0.118503377316883 1
0.143895664151376 1
0.164525405314929 1
0.146290875487731 1
0.482290401363156 0
0.555003626840401 0
0.212363218075557 1
0.155706464010719 1
0.0662018009585238 1
0.198742575234906 1
0.410151307739292 0
-0.0231408851719244 1
0.130447719461295 1
0.315104876223055 0
0.359388747526261 1
0.412889736683553 0
0.0944310196153365 1
0.244638878948629 1
0.0457520114816145 1
0.282825030038343 0
0.156088102228999 1
0.186283347394057 1
0.193496852152114 1
0.203211612469707 1
0.330488774895877 0
0.0566797963283146 1
0.135278945910692 1
0.137629527322681 1
0.322601016539958 0
0.340459448629968 0
0.303109063197196 1
0.381869985538867 0
0.287429711810259 0
0.240382681456104 1
0.244643469835259 1
0.224928390743689 1
0.376814857644386 0
0.12939291727531 1
0.118305491937928 1
0.32391712388863 0
0.289417269268698 0
0.152650796321813 1
0.182408671664334 1
0.230460953448805 1
0.0190381093851878 1
0.35614122972167 0
0.251510906994967 1
0.414351656904454 0
0.195010190392748 1
0.369224300705055 0
0.0529563022004033 1
0.238039084661041 1
0.118043795799206 1
-0.137555752777439 1
0.408277944040089 0
0.0644561263098402 1
0.160145979707466 1
0.121928936399043 1
0.0266277174330319 1
0.285543844204692 1
0.311439591482985 0
0.263776399425883 1
0.248607022391966 1
0.319222302303041 0
0.18433811750132 1
0.341369456566502 0
0.292794406072926 0
0.291645858360366 0
0.220529930818086 1
0.271507090559245 0
0.216196454978209 1
0.125187139130368 1
0.280803415040714 1
0.214665575641213 1
0.110523001018704 1
0.201344668622143 1
0.232977443230454 1
0.11489896195356 1
0.229289165032737 1
0.455084194458813 0
0.362186438319249 0
-0.156242780402648 1
0.198046673614033 1
0.0136780914272017 1
0.21598734426625 1
0.0356715480587292 1
0.42259552576524 0
0.262039955238184 1
0.634593241163993 0
0.210316201015958 1
0.308211612389481 0
0.356796118212959 0
0.189023723200722 1
0.349278375801011 0
0.264662781847539 0
0.200179090015019 1
0.100475353521431 1
0.00387819466490874 1
0.162666939870218 1
-0.0420119099720676 1
0.217676629968356 1
0.149802628461232 1
0.279683171777645 0
0.289619196027016 0
0.219440339497995 1
0.240362438995722 1
0.447129541244508 0
0.175446859841478 1
0.364334204760861 0
0.271422402421157 0
0.116995675068604 1
0.307198552806246 1
0.275189149305709 0
0.0501205137069107 1
0.314237952639645 0
0.42182450833074 1
0.22573288937154 1
0.401029645360511 0
0.243053501730188 1
-0.0366209331821498 1
0.271848186854674 0
0.302844739491163 0
0.305865063391324 0
0.256672943365213 1
0.424250913518849 0
0.17060085138446 1
0.302052320115667 1
0.325637169411352 1
0.118909564970907 1
0.390844075976967 0
0.29200579050044 0
0.234147200654852 1
0.216368355651955 1
0.0326785360490898 1
0.265382783315275 1
0.178221645949985 1
0.377131665792599 0
0.257118088856187 0
0.272051209248922 0
0.44157004728455 0
0.349173971520194 0
0.504857750856977 0
0.571749218761478 0
0.421708320141513 0
0.228885762914692 1
0.151851391723132 1
0.164957729443398 1
0.232099709648918 1
0.112286250995412 1
0.278114272365273 1
0.279495646543065 1
0.32141003316481 0
0.112918205045195 1
0.103278848210905 1
-0.105959790269414 1
0.369708280115114 0
0.31488907858592 0
0.219544127990082 1
0.0498608268489522 1
0.287580907227685 0
0.289762100273349 1
0.162027593734271 1
0.409203512514608 0
0.437277331464797 0
0.0903659596526916 1
0.267060051046109 0
0.221379209419612 1
0.167142497240574 1
0.160021412681177 1
-0.0159580647784764 1
0.170611865861511 1
0.34245265313296 1
0.143409356341904 1
0.247890329914847 1
-0.0744628861625107 1
0.377322231496887 0
0.252418108800779 1
0.311518524101156 0
0.16698149984897 1
-0.0949157680171098 1
0.32946299893459 1
0.278156264278412 0
0.523417223885014 0
0.288133100331681 0
0.0972324329813777 1
0.304749156720142 1
0.328177397752221 1
0.0985791197525888 1
0.0725843224727863 1
0.229929763825563 1
-0.107154185596628 1
0.089189965736964 1
0.201456885470369 1
0.298118714757278 0
-0.101066390967298 1
0.167794317504243 1
0.158343899374726 1
0.221395040130025 1
0.276497793756871 0
0.251969869776007 1
0.124390933281663 1
0.322948309169456 0
0.220654730964086 1
0.445799065625547 0
0.0649260178014804 1
0.470012952981139 0
0.529503035893859 0
0.0462438140834221 1
0.108299240945171 1
0.235001729977849 0
0.381344151680678 0
0.248905571400289 0
0.399754189562217 0
0.168304720648697 1
0.21301157146885 1
0.343426099672298 0
0.323588411178296 0
0.252899321023889 1
0.414291241708583 1
0.206559885005956 1
0.283267851017359 0
0.212425139044103 1
0.384874511710599 0
0.238777989826853 1
0.167007198389213 1
0.21726212439196 1
0.351579452838943 0
0.041684637522421 1
0.243752380197962 0
0.378720841439868 0
0.270311530508323 0
0.387538346616083 0
0.504631113316297 0
0.330828135960559 0
0.338532729851535 0
0.240816434357057 1
0.257329061648715 1
0.300137213758162 0
0.438980032748983 0
0.30945542458277 0
0.0838366710909523 1
0.289119328705252 1
0.198554149427709 1
0.270689111772591 1
0.411535507457887 0
0.309880870568956 1
-0.0138676479740193 1
0.424512483107802 1
0.152565193813724 1
0.209794786407837 1
-0.0771773035196403 1
0.311426702630481 0
0.270925677372217 1
0.294522754312199 1
0.467832323722736 0
0.187708816600023 1
0.24164111326185 1
0.0163155826309916 1
0.1392053454106 1
0.178979381585381 1
0.168587386372283 1
0.176592164446293 1
0.205641173479717 1
0.130292496812494 1
0.152661517669421 1
0.142710044825733 1
0.171825443024746 1
0.229931790415172 1
0.196381874150813 1
0.146201181421871 1
0.266976100200163 1
0.186214745173187 1
0.206251214518622 1
0.080883966667061 1
0.405613288265227 0
0.177260163715343 1
0.297991700835015 1
0.0565503329379485 1
0.0594189886426797 1
0.28156425248161 0
0.0392122808606497 1
0.164098835020862 1
0.016714672095968 1
0.280560948431157 1
0.127937851023517 1
0.1798799573199 1
0.300933192756612 1
0.133566114771857 1
0.267415152205684 1
0.12803852415852 1
0.418159472995936 0
0.435652838564735 0
0.230692313841867 0
0.22223231057876 1
0.101785911045068 1
0.227711342031105 0
0.313165813263665 0
0.179326215929416 1
0.194506633404988 1
0.306022068349442 0
0.157205643849327 1
0.40588801407806 0
0.0604596040557986 1
0.164917197554978 1
0.0653062447141194 1
0.225753447203799 1
0.259553296439038 0
0.190434478142709 1
0.3398961013267 1
0.263224287283376 0
0.200431944909195 1
0.0661457921787797 1
0.245806876929373 1
0.139640093561754 1
0.237476906852433 1
0.264853266046661 0
0.158770509553128 1
0.187159704704603 1
0.251026693083596 0
0.146288682074265 1
0.111988411466764 1
0.101332167437824 1
0.128171802290195 1
0.336970562550468 0
0.19368531494998 1
0.167254357798757 1
0.394588195805781 0
0.126165130288589 1
0.265481347849612 1
0.114139788606453 1
0.329552992200477 0
0.104864132739836 1
0.105487234574638 1
0.282585615839413 1
0.211890455277396 1
0.232846957431196 0
0.205456953517237 1
0.237288089491632 1
0.349173271246669 0
0.122158069925132 1
0.388929407437237 0
0.207761915692687 1
0.350856186252792 0
0.166735685760141 1
0.177610288054968 1
0.276748331375974 1
0.175975220140121 1
0.326995574041483 0
0.347336161321277 0
0.151492514006319 1
0.158636494738071 1
0.189835849554904 1
0.196126567531571 1
0.390886619189529 0
0.273235595028741 0
0.289183299333525 0
0.153019005709501 1
0.316397077055601 0
0.397594737701485 0
0.178551892862327 1
0.0991507517590784 1
0.00916838928782125 1
0.314061133333631 0
0.427728979369881 0
0.306190508915861 0
0.348004659033306 0
0.0943631206571744 1
0.0976303568277926 1
0.362586297446011 0
0.241034788957816 1
0.061984015068685 1
0.387035803008673 0
0.310896229039183 0
0.155302678426218 1
0.181498977480707 1
0.180475782926484 1
0.148984994909128 1
0.0234427505476138 1
0.247177093009831 0
0.130837294711929 1
0.103521199297141 1
0.15471357019653 1
0.409999832243598 0
0.36862818539207 0
0.331340950869307 0
0.225533684192887 1
0.247598146492666 0
0.141871210269521 1
0.122521823080716 1
0.176482738310568 1
0.300650731588222 0
0.146891836932354 1
0.07987737122838 1
0.274061707212282 1
0.477604019648071 0
0.258692075734085 0
0.174102237371162 1
0.170950067541567 1
0.018158852309488 1
0.160000534966985 1
0.275100586047793 0
0.337471778057705 0
0.140127322082089 1
0.171768469201272 1
0.492006894443092 0
0.132995194916836 1
0.254333233545409 0
0.213645106560078 1
0.508617211088406 0
0.316788083988787 0
0.327647440608003 0
0.597203408710127 0
0.418001161193277 0
0.294891214616457 0
0.130262257137891 1
0.0567328469529308 1
0.121113799641034 1
0.273238349947989 0
0.284663432546314 1
0.204672442783041 1
0.425342378528224 0
0.11143745592116 1
0.31103831005422 0
0.510971940572524 0
0.341776892875035 0
0.0898186327947496 1
0.366340144851803 0
0.240843106633063 1
0.160557137908614 1
-0.0106177332492624 1
0.247726474156619 1
0.162689210869848 1
0.178409828629408 1
0.371629425629457 0
0.352882425362829 0
0.305873842113909 0
0.425161003323575 0
0.279284020447345 1
0.224923920897347 1
0.323785990045709 0
0.595281551153865 0
0.00562861986209385 1
0.0839039667208956 1
0.0643907226853466 1
0.215388809266525 1
0.300067229069584 1
0.286425562106906 0
0.171059982842161 1
0.25409962374253 0
0.251646696095234 0
0.277051058721872 1
0.309838297343213 0
0.115391543379419 1
0.128596963085816 1
0.214664516770503 1
0.34113936285308 1
0.290728198809785 0
0.019968580800557 1
-0.123807627376264 1
0.030761730070747 1
0.26722773853988 1
0.383478904561115 0
0.398648998105777 0
0.103734804385141 1
0.238855321299245 1
0.449143317311501 0
0.272957877015779 0
0.291277976955502 1
0.249281765820971 0
0.27168051422734 1
0.359666425706742 1
0.261614238083144 0
0.28798389444553 1
0.344447768988014 1
0.0741540337407391 1
0.149867565007257 1
0.512907174370888 0
0.152704644388058 1
0.342121666075523 1
0.374217192198435 0
0.00965192022573658 1
0.247445586266537 1
0.446685022284872 0
0.340636681007863 0
0.186405782225036 1
0.167470271254432 1
0.251986702674976 1
0.196767145278626 1
0.176082712708118 1
0.280197437224542 0
0.204219542030996 1
0.388715791870103 0
0.35451730700223 0
0.02476883526889 1
0.176316960004243 1
0.385203024577496 0
0.390375455467153 0
0.20108169672224 1
0.371895378256156 0
0.29844619564669 0
0.270261804494082 0
0.176595403188055 1
0.265343064871445 0
0.343898073122267 0
0.369383982676285 0
0.2005976130387 1
-0.115226973942208 1
0.36743759094042 0
0.469323285477914 0
0.341716644766959 0
0.367526957817639 0
0.247228244997195 1
0.241991434283207 1
0.225632833156049 0
0.397639446876569 0
0.266034259102703 1
0.343584909381018 0
0.330041962389792 0
0.468522836778143 0
0.182928811825224 1
0.145025502371304 1
0.384264559095217 0
0.301699299296799 0
0.338742561172161 0
0.241046920444077 1
0.168693390430937 1
0.210740167243307 1
0.356919525799247 0
0.176264744110204 1
0.0199375489864175 1
0.344469798121056 0
0.13485430503077 1
0.151536052589727 1
0.383396749237271 0
0.101723016877152 1
0.277326520076365 1
0.245364251599023 0
0.171724417531485 1
0.162772239107296 1
0.43425607760798 0
0.179532188033066 1
0.177176400052484 1
0.212313099992807 1
0.339621076295612 0
0.197507138783417 1
0.220861944454217 1
-0.0709533820663426 1
0.298604755142419 0
0.284083995322426 0
0.118449521161714 1
0.371852318587096 0
0.0353570742300217 1
0.00115000362511563 1
0.0533756289124401 1
0.180411949240184 1
0.271516463222767 1
0.168628800175783 1
0.185821260324221 1
0.0898135791500961 1
-0.0171632818286254 1
0.179982686553908 1
0.0983203159108333 1
0.165427430727643 1
-0.038070854688574 1
0.411862081727932 0
0.147013926107111 1
-0.123518187088225 1
0.247400746212564 1
0.470351882517557 0
0.210882694558345 1
0.14376735704673 1
0.311406870792613 0
0.352790551585131 0
0.0960559283198202 1
-0.0425270489844653 1
-0.0146239204970197 1
0.186119856806946 1
0.372614331827767 0
0.375061615883545 0
0.0832044468052471 1
0.0928408851343002 1
0.250215894237098 1
0.228042999120391 1
0.242997675263706 0
0.202785422485647 1
0.253867876626001 1
0.161653673607424 1
0.234117924420036 1
0.104068403494106 1
0.0815235145655508 1
0.277311301754401 1
0.237668022852656 0
0.260138845212443 1
0.192465444697374 1
0.225777542666622 1
0.369422173288817 0
0.0292526031650148 1
0.132290332842498 1
0.0371754782770508 1
0.280509974974886 1
0.248171848102701 1
0.0473327338394324 1
0.367844857298714 0
0.0528736460759161 1
0.0677414143170572 1
0.0936061804450354 1
0.332645544797099 1
0.110473890617795 1
0.445914046352806 0
0.190275485309398 1
0.25831765954245 1
0.175484801657455 1
0.156200173971171 1
0.26730557818531 0
0.174925001277849 1
0.203682781205752 1
0.213481515102666 1
0.323771012294129 0
0.169168553237681 1
0.211237892153051 1
0.324904462942686 0
0.235121526832668 1
0.0352495749327827 1
0.154877077821744 1
0.239274040558991 1
0.358313614190131 0
0.258268802150299 1
0.273573049565917 1
0.298380406820227 0
0.105257869791793 1
