# Supplementary material for: Bias caused by sampling error in meta-analysis with small sample sizes
Source: PLoS One. 2018 Sep 13;13(9):e0204056. doi: 10.1371/journal.pone.0204056 (PMC6136825; doi:10.1371/journal.pone.0204056)
Supplement: S6 File — (ZIP) [file pone.0204056.s006.zip › results N = 20 theta = 0 tau = 0 sz = 100-500.txt]

"dl.theta" "dl.cp"
0.0358769866809415 1
-0.0160441695542049 1
0.0350762895224752 1
-0.00495561930961363 1
0.0425562208575972 1
-0.00425675777394002 1
0.0520909467082434 1
-0.00749237173411476 1
0.00421740690807336 1
0.0347359351667584 1
0.00742762244659969 1
0.0172701915041049 1
0.0543977903790287 1
0.0492648160655033 1
-0.0244229776642423 1
0.0256810401751055 1
0.021260146555082 1
0.0189395774972248 1
0.0187387196498494 1
-0.0427522793538792 1
0.0421242180875822 1
-0.0452053370712819 1
-0.0546949664533017 0
0.0557719626813994 1
-0.0214068878866938 1
-0.0111164788837966 1
0.0727982722237143 1
0.0650703886613665 0
0.00797291491029043 1
0.00330663259930997 1
0.0339476195571211 1
0.0355710339137033 1
0.0480561789956434 1
-0.0193318563762006 1
0.0373817561528583 1
0.0284977452051193 1
0.00352659139548696 1
0.00785470731796889 1
0.0163933460016035 1
-0.0116689612882691 1
-0.0364831609950691 1
0.0290753759551559 1
0.0114182186670923 1
0.0169659160591848 1
-0.0121704540116577 1
0.00961523710761823 1
0.0215018554115711 1
0.0159452011277159 1
-0.0187584893303128 1
0.0158827083050849 1
-0.00307565283246448 1
-0.0183653584221072 1
0.0278709498841959 1
-0.0132691841404995 1
-0.0733667563370655 0
0.0386376152098086 1
-0.00345910340017028 1
0.00725877844040456 1
0.011129646401905 1
-0.005111264058505 1
0.00348174036376011 1
0.0237087713813669 1
-0.0235768339929634 1
-0.00690669275805769 1
0.0154323349130017 1
0.0271943127689786 1
0.0261451707613385 1
-0.0295990635355742 1
0.0412888416371274 1
0.0537938727396869 1
0.0358784325908182 1
-0.0197214447339827 1
-0.0125786156619927 1
0.0272645791133791 1
0.0150169734817483 1
-0.0143085169609704 1
-0.0116149373911235 1
0.0114099243909684 1
0.00820618411911113 1
0.00514417565952142 1
0.0376575205402973 1
0.053804836676201 1
0.00510825508802065 1
-0.018214340015841 1
0.0165277031694934 1
0.00624957058118944 1
0.00362712341898825 1
-0.0121566407673682 1
0.0319440296653192 1
-0.0207388266767497 1
-0.0502411846885045 1
0.011912933228593 1
-0.0160206730777867 1
0.00291174087308516 1
0.0213667985970688 1
0.00790952439324658 1
-0.0136727350855209 1
-0.0193941036866452 1
0.0206159611225708 1
-0.0169339778511775 1
-0.0207850490321538 1
0.0178087297368624 1
0.0116990754503208 1
0.0267516020677316 1
0.00868801268333579 1
0.0163927118351235 1
0.0609608027432063 0
0.0174311626756959 1
-0.0493250163874386 1
0.010656103066494 1
-0.00083565122266785 1
0.0434700797563315 1
0.0326904547411589 1
-0.00380365914993643 1
0.0389398474235721 1
-0.0274362604093489 1
0.0505351609926091 0
0.00586484154754812 1
-0.0464064104530388 1
0.0719950800027904 0
-0.0193716279785855 1
-0.0344916982136735 1
0.0188558663695147 1
-0.0226334839534133 1
-0.0114593254393233 1
0.0033210596517107 1
-0.0312320696509788 1
0.00847787459583547 1
-0.0191324283501391 1
0.0323423296515542 1
0.0532139801829432 1
-0.0194512288581766 1
0.039906527215069 1
0.00302134884446575 1
0.0224282383754571 1
0.0156559763067827 1
0.0255629595238371 1
-0.00148860018442061 1
0.0240332691593831 1
0.0645782628937833 0
0.0315075135296964 1
0.0333383642926781 1
0.0199987673849787 1
0.00453765773356301 1
0.0248031437216704 1
-0.0597197349093639 0
0.0102280442668982 1
-0.0118408466073033 1
0.0395190435650906 1
-0.025280098844242 1
-0.00241373213927614 1
0.020307954571166 1
-0.0232775478348329 1
0.0670973970427226 0
0.032731087657465 1
0.00827529721390913 1
-0.0297881255820841 1
0.00439435400427837 1
0.0186889560757221 1
0.0157251560031436 1
-0.0203612191421649 1
-0.0170081646980183 1
0.00935608210208022 1
-0.0110418552189239 1
-0.00650084178284415 1
0.0254075545000502 1
-0.00546499388245224 1
0.0853755345611997 0
0.0185083066035739 1
0.0142339546944482 1
-0.0404390773663415 1
0.0237172761003231 1
0.00858850338531325 1
0.000646980985023678 1
0.0056725021729708 1
0.031992736429391 1
0.0217634479546939 1
-0.00874175533996509 1
0.00783468083019991 1
-0.00410273349850903 1
0.0489914265907102 1
0.0148765674344814 1
0.02578953585896 1
0.00257081205338615 1
0.0252125056353609 1
0.092032803292573 0
-0.0165472918117941 1
-0.00879967190202344 1
-0.00196272181202349 1
0.00686355264284167 1
0.0234191865914891 1
0.0114764150419528 1
-0.0407073360751729 1
0.0427828804278153 1
0.0608338410362415 0
0.0448123038788368 1
0.0246535143717041 1
0.010009977200931 1
-0.0134541842671042 1
-0.017460379112315 1
0.0289575683797913 1
-0.0270481418414777 1
0.00447034127728162 1
0.0416140789326638 1
-0.0493489684954767 1
-0.00659624929482425 1
0.0373730138567614 1
-0.0100714550093717 1
0.079929268169315 0
-0.0614815670385328 0
-0.0121028994874257 1
0.0287948048431524 1
0.00418297640527046 1
0.00416809418451779 1
0.0134237984380562 1
-0.0107842885913312 1
0.0256720851662571 1
0.0100685293035027 1
0.0145001152749778 1
-8.9749893065422e-06 1
-0.00714812494368075 1
0.00198375133106465 1
0.00326379422485377 1
-0.0111473524646182 1
0.0363903002086715 1
-0.00592011900921571 1
0.0435423541439071 1
0.0442392750592186 1
0.00475243582028864 1
0.0172855549632061 1
-0.00395524718902586 1
-0.0128078851058557 1
0.0255617079550105 1
-0.03948673826421 1
0.023175132312793 1
0.0705690970778791 0
0.027264354853498 1
0.0128475733015302 1
-0.00773566973913838 1
0.000270096562847768 1
0.03783781500437 1
-0.00282633349951043 1
0.0142800963724552 1
0.0246590666541679 1
0.0254214580598738 1
-0.0137362913167165 1
0.0181871450408172 1
0.0115219609607867 1
0.0241464498989528 1
0.0185631621158873 1
0.0030466307503214 1
-0.00422697151687022 1
0.022083259789779 1
0.0310090458411826 1
-0.0241729569039966 1
0.0201826319579161 1
0.0274820172284862 1
0.00501867066985743 1
0.00090408992666473 1
0.00182349477893373 1
-0.00736417408289393 1
-0.0078426068346053 1
0.0108209537840605 1
0.00502077877975084 1
0.0150854853139335 1
0.0160123381723933 1
0.0546349293969091 0
-0.0125243312752261 1
0.0176910260570013 1
0.0451583894827884 1
0.0125705366949636 1
0.039326575854772 1
0.016173716457832 1
-0.00140383068216326 1
0.0147089953682921 1
0.0371855131696361 1
-0.00670583633254855 1
0.00855900956417641 1
0.02550826956957 1
-0.0149307353511106 1
0.0130579948064617 1
0.0428487288342001 1
0.00570301113269973 1
0.0189192783809112 1
0.0364017377017891 1
0.0341014087427963 1
0.030226721840722 1
-0.00837852825432921 1
0.0263599621491291 1
0.00159263317515615 1
-0.000162491432044676 1
0.000988897528472697 1
0.0633196108081126 0
-0.0133845413358791 1
0.036439238742681 1
-0.0148319008956823 1
0.013588475188375 1
0.0213393651477061 1
0.0124399037801521 1
0.0197653083229174 1
0.0205919174013093 1
-0.0180399530689787 1
0.0477405685655495 1
0.0103400049129863 1
-0.0268159262218858 1
0.0503783538834856 0
0.00783310598433236 1
-0.0377986015259404 1
-0.0425166179123414 1
0.0397203223810665 1
-0.00630712007652455 1
0.00680094882996809 1
0.0292649026477774 1
-0.00889232334993714 1
0.0194114575772199 1
0.00337421284996949 1
0.0240994270068414 1
-0.0294423940382776 1
0.030195901752583 1
-0.0390465357572956 1
0.0113995942222111 1
-0.00676033008393943 1
0.0115832220272823 1
0.00208673899198012 1
-0.0152477135701835 1
-0.0159726900910673 1
0.054687177331655 1
0.0148751686279198 1
-0.0560918689043731 0
-0.0169543478830044 1
-0.0182409520276754 1
0.0004218111119413 1
0.00374838867114749 1
0.00901637308932719 1
0.00828242649879785 1
-0.00723929151548354 1
0.0308385372904038 1
-0.0083839396518031 1
-0.0492653659444412 1
0.0168614384445681 1
-0.0337519685120488 1
-0.00919907486645848 1
0.0258384553680534 1
0.0142108344537916 1
-0.00692521660885485 1
-0.0330442523307446 1
0.0426498995897122 1
0.014783095596323 1
-0.0273276480926148 1
0.000511723032401145 1
-0.00687986031281395 1
-0.0102994363803308 1
0.0222931942273017 1
0.0264976145789143 1
0.0011089686084895 1
-0.000481382822380364 1
0.0196186748944695 1
-0.0127078578472472 1
0.0617579077505318 0
-0.0525209469895911 1
0.00703460538240828 1
-0.00240942602153459 1
-0.0140413351460555 1
0.0057839469009252 1
0.0213357026816262 1
0.0492711206312148 1
0.00898771853253257 1
-0.0124532899324823 1
0.00393734418482178 1
0.00274985623339252 1
0.0180951259169339 1
-0.00155684141213341 1
0.0215691619877164 1
0.0647033381294452 0
0.0137723799733415 1
0.011339263724408 1
-0.0359341230600036 1
-0.000585055584213764 1
-0.0228865458812743 1
0.051184277734691 1
-0.0449847689548654 1
0.0925736529197695 0
-0.0303453567550753 1
-0.0387520818599404 1
0.0269076353601413 1
0.00992379277700048 1
0.0107862548093066 1
0.0247555280224021 1
0.0416700520455185 1
-0.000545141987556951 1
0.0206871234761238 1
-0.0270263603277103 1
0.038032174303662 1
-0.0290143636574842 1
0.0223721693308842 1
0.0629444933574403 0
0.0570714564698292 1
0.0444335262762707 1
0.0557391052962232 0
0.0472676870971794 1
-0.00602323837018578 1
0.0248746527276228 1
-0.00169546612394057 1
0.0348024615939558 1
-0.0245609552200522 1
-0.0199616884382826 1
0.0700909459056323 0
0.0373638333889161 1
0.00328840180634212 1
-0.00892572172135514 1
0.0695859599203731 0
-0.0295737198748857 1
-0.0243002402687483 1
-0.0222372722584291 1
0.0201167747332944 1
-0.0197984437492191 1
-0.0309867893829799 1
0.0593635507467822 1
0.0124467553791103 1
0.00943165823496833 1
-0.0133524823307251 1
-0.0333456865376415 1
0.0298177099246748 1
0.00104781825131926 1
0.0195174831494854 1
-0.0028394008803209 1
0.00660423651451287 1
0.0435472391739528 1
-0.0124018774655446 1
0.0150343914407854 1
0.0407514357782105 1
0.0538229614525842 0
-0.0522032890597551 1
-0.00101900623316943 1
0.0212326488475915 1
0.00181710234228893 1
0.0394950864437504 1
0.00526451743320889 1
0.0325749271013648 1
0.00356210478972863 1
0.00436320792098824 1
0.0229292408961332 1
0.030134209806245 1
0.0396106054777369 1
-0.0592590600281697 1
0.00308960574751695 1
0.029179406311995 1
-0.0317453712069546 1
0.0383535787653645 1
0.0367036584883923 1
0.0262061301885088 1
0.0297036279638572 1
0.00672988496958071 1
0.00929096325901001 1
0.0109805801259432 1
-0.00192900574171319 1
0.0266823019880714 1
0.0127573357273135 1
0.0315024453573456 1
-0.0201850343319972 1
0.020013926421004 1
0.0132712021960597 1
0.0352199584410413 1
-0.016397252012386 1
-0.0423839009390109 1
0.0727366612581016 1
0.0562510592423174 1
-0.00326449220281164 1
0.0431318388852223 1
-0.0399309760968356 1
0.0402445796931886 1
-0.0129227127854801 1
0.0509996865954572 1
0.0611592672544189 0
0.0239086119215125 1
-0.027042387850391 1
0.0384390290452022 1
-0.0051291578410788 1
0.00353388367676448 1
-0.0216653261491067 1
-0.0140202276816273 1
-0.0158038687393708 1
-0.0500122479570128 1
-0.0180347206679235 1
-0.0502699178646196 1
0.0435065163239257 1
0.00275732594693251 1
-0.00204394022710202 1
0.0176497042121512 1
0.0234123914970794 1
0.00932146452145355 1
0.033976267244554 1
0.0102367706872927 1
0.0184030561586171 1
0.0231190763633471 1
6.74986144299583e-05 1
0.0257336206983721 1
0.0521377748605562 1
0.0199354087777925 1
-0.0514595380598588 1
-0.0159704120234613 1
0.0283014877271661 1
0.0504101902756393 1
0.0249600241197674 1
0.0464768800556432 1
0.0125288365979296 1
-0.0260859859668224 1
0.0018825032010189 1
0.0300958048073424 1
0.00238378823010692 1
0.0134800459315095 1
-0.0104014110114937 1
0.100330197322729 0
0.0243204933211145 1
0.0140896413267028 1
0.010613957744552 1
0.0191765950184097 1
0.00815394071021386 1
-0.0186325898460223 1
0.0155709085168437 1
0.0682225283300893 0
0.0212612514517482 1
0.00291322171277548 1
-0.00360540173981754 1
-0.0307557652000865 1
-0.026173050380214 1
-0.0144085377112806 1
0.0503016534317279 1
-0.042080008097558 1
-0.0192662836523074 1
0.0757879440380762 0
0.0120139263469331 1
0.0101317124355827 1
0.00462410350819378 1
0.0164035531194197 1
0.062577020396738 0
0.00664217299536742 1
0.04774263294727 1
0.00162762365514461 1
0.017091654898487 1
0.00352380692939963 1
0.0195840671840851 1
0.00277860852344866 1
0.0404365403636252 1
0.000608383315414446 1
-0.0345952609667269 1
0.0435837395757958 1
-0.0024536574581178 1
0.0106393182900493 1
0.000155636765477258 1
-0.00326162574352712 1
-0.0108995887999981 1
0.0342391554901511 1
0.0195739309226344 1
0.0390841216421224 1
0.0288801747144289 1
0.01970136586556 1
0.0432053158223929 1
-0.0176525014644608 1
0.0357942149379002 1
-0.0494328176844474 1
-0.0117749826725852 1
0.0192979352025212 1
-0.000300836533271359 1
0.0189495678293304 1
0.0178287154911512 1
-0.0122803905335494 1
0.0186306620161412 1
0.00922492469422442 1
0.0143767256249393 1
0.0186535325018151 1
0.03376930777164 1
0.0290606375741921 1
0.0133806455553839 1
0.0255027092407567 1
0.0306763198697567 1
0.00286267972690942 1
-0.0375040714333263 1
0.0541684965261705 1
-0.0166851454829938 1
0.0425791240128474 1
0.0172228062427327 1
0.0160740814129293 1
0.0764999508293402 0
0.00500508908728459 1
0.00605907427030845 1
0.0485488400459448 1
0.0355003255430131 1
0.0120672994802196 1
0.00780930591900769 1
0.0224190469560387 1
0.0094231179021448 1
-0.0155781755904358 1
0.00688849297600949 1
0.00357051916191928 1
-0.00343563695405291 1
-0.0406723620411048 1
0.00320195371572341 1
0.0384201897752018 1
0.0599093626842445 0
0.0315391162328988 1
0.0422624866914925 1
0.024778558122011 1
0.012593831008972 1
0.0141083738692651 1
0.0643882252730558 0
-0.0181173451133003 1
-0.0100482732709714 1
0.0518716973139116 1
0.032199334192959 1
-0.0354551936384626 1
0.0124248143216808 1
-0.0234601705923322 1
0.0585102363077689 0
0.00672009266082798 1
-0.0365033079477717 1
0.0263847667619943 1
0.0343191107218263 1
0.0269152997955543 1
0.02025755191133 1
0.00765522315498699 1
-0.00783630171380438 1
0.042527035827346 1
-0.0219042476713533 1
0.01929384405374 1
-0.0590334724498159 0
-0.0178605695409538 1
0.0315292801677089 1
0.000285539377209858 1
-0.00110451259559864 1
0.0915704749553791 0
0.0208534703600913 1
0.0743643777765837 0
0.0696299869534995 0
0.0231945155821117 1
0.00289864426250974 1
0.0110048655923228 1
0.0288479125764758 1
0.0308084988054865 1
0.0339853288959327 1
0.0693027368553362 0
0.0535808205862753 0
0.00477855926953402 1
0.0315619266661405 1
0.0225336688843696 1
-0.0136678244144028 1
0.0303884598100759 1
0.0536425153126826 0
-0.0296029413667608 1
-0.0366319130983587 1
-0.0150970808604153 1
0.00750736754088552 1
0.0345372541531833 1
-0.0143763419648787 1
0.0255213864751219 1
-0.00189826431873066 1
0.018293819651328 1
0.0379111938886458 1
-0.00944887638854622 1
-0.00460052789149213 1
0.0361691966960948 1
0.0267348791152988 1
0.0151081857474173 1
-0.0362736036114531 1
-0.002282481628101 1
0.034962273188935 1
0.00378478182939686 1
0.0441146053387368 1
0.0167135196479136 1
0.02095331141296 1
0.030194724720457 1
0.0104832445651638 1
-0.0258311483550068 1
0.0800732002016091 0
-0.00208266902140384 1
0.0204397321578518 1
0.00698699056989521 1
0.018112028953922 1
0.000172645752718281 1
-0.00120668541268587 1
-0.0368342745393174 1
0.00783339023118276 1
0.0295492445386147 1
-0.0147560504822488 1
0.0145825090672663 1
-0.00593849248034675 1
-0.00204225334947864 1
0.0340059004991123 1
0.00306928783132232 1
-0.00148943141641418 1
0.067165501655316 0
0.0380025087728312 1
0.0330228504317457 1
0.0200514042395096 1
0.0338175460667699 1
0.0341970244388929 1
0.0070083372563955 1
0.00298984223816181 1
0.0310072254325916 1
-0.0134343958655344 1
0.00852315020542301 1
0.0431954200046075 1
0.00958224167538452 1
0.0311463990765878 1
-0.00171243315858477 1
-0.0220931524263848 1
0.0161367807717746 1
-0.0103420721546272 1
0.0475696247535139 1
0.0537699258216773 0
0.0582629151871282 1
-0.0894940531401545 0
-0.0508888094124643 1
-0.00961029362397493 1
-0.0309469290603177 1
0.0488594825357487 1
0.0113013318237849 1
0.0455133361224105 1
-0.00952104323842026 1
0.0370389383107723 1
0.0222168198541129 1
-0.0372098823051425 1
0.0695046391649545 1
0.0134965235623134 1
-0.0895599489460353 0
0.0191631017273051 1
0.043542464860158 1
0.0571390924284234 0
0.00388939433748063 1
0.0111198308061177 1
-0.00649958707802381 1
0.0387040024617363 1
0.00133921864560118 1
-0.00306985302318596 1
0.0365992777458662 1
0.0111975020275368 1
0.00486378621099776 1
-0.0320049608251567 1
0.0194882675576315 1
-0.0207938992094154 1
-0.00302941963571704 1
0.00850762332866266 1
-0.0120170221434382 1
0.0292110922579877 1
0.00365053497734776 1
0.00947693423762684 1
0.0249546482367045 1
0.0374643237076132 1
7.69318315731228e-05 1
-0.0112306891053051 1
0.0468409310451814 1
-0.0319904946490335 1
0.0714576585934003 0
0.0107030400278328 1
0.0513102901825336 1
-0.000744133940683379 1
-0.0102398806376104 1
0.0125042210669449 1
0.000947882792595127 1
-0.00450563091470738 1
-0.00808434573947035 1
0.001015172822229 1
0.019679330674093 1
0.0120531500109269 1
0.00533593652837908 1
0.0442889996947083 1
0.0218048929985067 1
0.00365003091240569 1
-0.0125737344143057 1
-0.0167380399658895 1
0.0304463193673571 1
0.0502554451495048 1
-0.0037486874132271 1
-0.0123915197214783 1
-0.0320434031197122 1
0.0126507178284962 1
0.0136611893963388 1
0.00485191006386741 1
0.051874545049374 1
0.0496674954928084 1
0.0618275794867808 0
0.0061133453108211 1
-0.00265332316041134 1
0.00856231301307721 1
-0.0595931809438701 1
-0.0487652728670561 1
0.000387796101187066 1
-0.00982853176873651 1
-0.00772632864198581 1
0.0391614744021008 1
0.00470735499208948 1
0.0106055887833906 1
-0.0357912972566649 1
-0.00616808557787019 1
0.0548672679659133 0
-0.00197138368632757 1
0.0505075809635892 1
-0.0128778466799645 1
-0.0194053838614082 1
-0.00697124833800295 1
0.018073536371634 1
0.0408613400569483 1
0.0677506312718041 0
0.0346824420098393 1
0.0200803640923979 1
0.0220523762816823 1
0.0420584095261602 1
0.0224533338812451 1
0.0517154660533217 1
0.0168140922421046 1
-0.00460753054011999 1
0.0586645587430383 0
0.0127653935079236 1
-0.0123115147374182 1
0.01212741464678 1
-0.0199544282709672 1
-0.00790226772973226 1
0.017729471399413 1
-0.00103427298707852 1
-0.00213562690928508 1
0.0637006864430056 1
0.0129074568374662 1
0.00171553464931834 1
-0.0243472360074874 1
0.0029221176757056 1
0.0204754046246269 1
0.0478473766793008 1
0.025445979311869 1
0.0665445926015714 0
0.00640415346031771 1
-0.0267462737572699 1
0.00256170483932145 1
2.21745776866769e-05 1
0.00669723883376942 1
-0.00942589799379434 1
0.0212231319730445 1
0.00584208612021779 1
-0.00625069069560213 1
0.00106410829282079 1
0.0124293004474162 1
0.00206625503509838 1
-0.0236307944210515 1
0.0140828932738132 1
-0.0236230216839394 1
0.0480553820025374 1
0.00898673338953242 1
0.0117049269318104 1
-0.00750998118560587 1
0.0306848142628297 1
-0.0209898713977611 1
0.0483244810477551 1
0.0926355868350404 0
0.00700749795074588 1
0.000386361015428582 1
0.0134934146185701 1
0.00219188755365647 1
0.05497072774213 1
-0.0204682042824695 1
-0.00876201475459967 1
0.0090255227243021 1
0.0272183486728708 1
0.0325394317335981 1
0.0128280140718824 1
0.0363274197886393 1
0.0414919008786569 1
0.0359760045163931 1
-0.00468252490692429 1
0.0076474557144919 1
-0.0028911521999583 1
0.0204871025110101 1
-0.0472446194243397 1
0.0199551505537906 1
0.0106999773811554 1
0.0223915125990589 1
-0.00243573764860099 1
0.0204704476481964 1
-0.00383741797625002 1
0.0308212641463087 1
0.0035171431296823 1
0.00170142296537523 1
0.0709363521567884 0
0.0231176599699248 1
0.0356814635663713 1
0.00385534738537033 1
0.0291920511616526 1
0.0146092352173899 1
0.0215699103849065 1
-0.00544715221515009 1
0.0780683216286229 1
-0.0163853073102995 1
0.0540041367043033 1
-0.0111952082093603 1
0.00854143390308123 1
0.0124288973428154 1
0.0555090308276282 0
-0.00013646631426613 1
0.0180075102459597 1
0.0366372990552752 1
-0.00662899545889105 1
-0.00167939160462509 1
-0.0618067756982854 1
0.00839934655763729 1
0.0215641351833078 1
-0.0115560603417137 1
-0.0212651323003014 1
0.0372499515755454 1
0.0166520367896896 1
0.0459675468965781 1
0.0345918954541467 1
0.0222672042528651 1
-0.0251979303617697 1
0.0573793417984693 1
0.0166118092453878 1
-0.0457968467378947 1
-0.0181306693882576 1
0.00314515236445169 1
-0.0265213283764905 1
-0.000852118700235644 1
-0.0139412937394893 1
0.00474275606246654 1
0.0191053400778925 1
0.0283327888263816 1
0.0363485255028122 1
-0.000300301755061735 1
-0.00329875213131481 1
0.00068937940572718 1
-0.0218415862010486 1
-0.0159926329396441 1
0.0120505043999161 1
0.0297181033414726 1
0.0230826357707081 1
0.0121514341907289 1
-0.0144351808231479 1
-0.0090594981616333 1
0.0137397472843754 1
0.0143863866078949 1
0.0444559477383851 1
0.0455124015551958 1
-0.00743159032315754 1
0.0174280852959763 1
-0.0596639410903611 0
0.0629198964827878 0
-0.032529771398937 1
0.00291920910053457 1
1.91923651037215e-05 1
0.0673339113309776 1
0.00304121646099575 1
0.0111522557094742 1
-0.0478310809361968 1
0.041692540570908 1
0.0383541335495252 1
0.0543100957451809 1
0.0399004632649769 1
0.0280931409874248 1
0.00692858116620949 1
0.046698932004792 1
-0.0428581369932331 1
0.023306670401416 1
0.0118429784868174 1
0.0208624395797497 1
0.0282331275631966 1
0.0320560972895686 1
0.0123037310184184 1
0.0936274718175806 0
-0.013543540760821 1
0.0339898306480473 1
0.0310895373922251 1
-0.0152748386683556 1
0.0158669467089259 1
0.0542910987906049 1
0.0157440322551212 1
0.0299226095029224 1
0.0280851243824345 1
0.0271881957169861 1
0.0549253651002513 1
-0.021107846892525 1
-0.00167703474748937 1
0.0102116370860273 1
0.0429098202475272 1
0.0138396492183732 1
0.0571497300257709 0
0.072438839757538 0
0.0110624072873296 1
0.00166777926698794 1
0.0100431548578043 1
-0.0167763891760915 1
0.0134302786715456 1
-0.0143372518223692 1
0.00667953940621604 1
-0.0236961090271447 1
0.0201342610539398 1
0.0216658090563999 1
-0.0141076977301221 1
0.0368480886516733 1
0.0236115683169481 1
0.0541153260103581 1
0.040649665202746 1
-0.0392415760594168 1
0.0254900764819739 1
-0.0273081145253044 1
-0.00449867620764689 1
-0.0404984884761264 1
-0.0121101525465161 1
0.058775559086092 0
0.0306169210244338 1
0.0502839150684198 1
0.0205842990336001 1
0.0371457419792149 1
0.072149826229304 0
0.034833927358372 1
-0.0543168935313084 1
0.0273104882584327 1
-0.0348430380160636 1
0.0138811874578237 1
0.0691094102088291 0
0.0194717005528195 1
0.00308906026841715 1
0.0483960635552328 1
0.0446133960290843 1
0.0127573539054797 1
0.0561464464156508 1
0.0207494245166763 1
0.0137452113701112 1
0.0327319582131704 1
0.0174557192966224 1
0.0301081965652838 1
-0.0315758983750743 1
0.0361695707265653 1
0.0253334257898127 1
0.0141631453622317 1
0.0705311817496808 0
-0.0338125670620964 1
-0.000546512701689511 1
0.0355451788754425 1
0.010031376407691 1
-0.0277580509397687 1
-0.00427781178151648 1
0.00155365213308139 1
0.027897787338344 1
-0.00545262835621092 1
0.00262612103869599 1
-0.000814391353975266 1
0.0121183117150483 1
0.0823774241878318 0
0.00312047421459706 1
-0.0131562441846754 1
0.0336421585654157 1
0.0798138853544469 0
-0.00696432361338856 1
0.04870474433638 1
0.00676479423389005 1
-0.0250972664652209 1
0.0210352019970692 1
0.0305473062541465 1
-0.0387524153472752 1
-0.0111834481695843 1
-0.0197482320008004 1
-0.000198409213912145 1
0.00214002500633815 1
-0.0296910914350311 1
0.0132877350525433 1
0.0887988578576313 0
0.0279902997912224 1
0.00399631440571179 1
-0.039930873376881 1
0.00447652642687302 1
-0.0598818380302705 0
0.00913867147282124 1
0.0521869108604263 1
-0.0508508604111218 1
-0.0208995999594822 1
0.0160891199468505 1
-0.0147927201560044 1
0.0349089431958366 1
0.0137453716773689 1
-0.0037338979009502 1
0.0103169488856245 1
0.00297751622466326 1
0.0246979563872981 1
-0.0425777443547874 1
0.0272145300299336 1
0.0304269587344591 1
0.0812259355521073 0
-0.00482656528747485 1
-0.00486120901301088 1
0.0146292031773876 1
0.0284874965419814 1
0.0114832047893766 1
0.0236038962284313 1
0.00805060009458533 1
-0.0265630916889924 1
0.00186447354316666 1
0.0045372821853293 1
0.0376602750693401 1
0.023125087636065 1
-0.0184392037386421 1
0.0553824277979369 0
0.043728945249594 1
-0.0116524088647365 1
-0.0046879262350495 1
0.0220126060326139 1
0.0118791073337252 1
0.0226087492161591 1
-0.00120147609038152 1
0.0157387858218377 1
0.0110155319008893 1
0.0263407580227276 1
0.0256284474110593 1
0.0223429507693455 1
0.0165217834881502 1
-0.0383644731209481 1
-0.000704394134027873 1
0.0170145105480992 1
-0.0210380889365378 1
-0.00917993945529131 1
0.0250825967832421 1
0.0166058497686162 1
0.0143310360941438 1
0.0294999421050297 1
0.0235950262083227 1
-0.0105522849301788 1
-0.0332451024216194 1
0.0279963092539451 1
0.00760202989916588 1
0.0576395169716477 0
0.000410734865085402 1
0.0198763378049221 1
0.0318691228622864 1
0.040500719456149 1
0.032392439432135 1
-0.0592659648447489 0
-0.0212859012415793 1
0.0425276295438404 1
0.00306180358213318 1
0.0135092252451311 1
0.0269138251070771 1
-0.00725123883745438 1
0.0257940596613149 1
-0.00296469951839588 1
0.0190171518420492 1
0.0758401660706421 1
0.0147203206157317 1
-0.0180538388471985 1
0.00461224021688538 1
0.0288430564087323 1
0.023859004162698 1
-0.00856143756137513 1
0.00115196098122259 1
0.0270720144017398 1
0.0268359353628071 1
0.048787202879351 1
-0.0170855492485052 1
-0.010458594053842 1
-0.000693098055647692 1
0.0140134807941809 1
-0.00018787436546339 1
0.0367258830912516 1
0.0170461878995203 1
0.00868681581722825 1
-0.00301627785741723 1
-0.001343381402075 1
-0.0186513140101411 1
-0.0436767891966196 1
0.0325227152149492 1
0.0395463346756717 1
0.0119762867711749 1
0.00349630186418704 1
-0.0122653083168585 1
-0.00634371438714242 1
-0.0165291346479476 1
0.042209591668498 1
0.0278185066705662 1
0.0413924435473553 1
0.0227005960710635 1
-0.0591592735429051 1
0.0391241504177099 1
-0.0040026503517137 1
0.0397220075438335 1
0.0226125488553211 1
0.00946682230249721 1
-0.0231474931289167 1
0.0104279023015463 1
-0.00166594670020813 1
-0.0101905162603576 1
0.00429049199466924 1
0.013628954332738 1
0.0118459386311993 1
-0.00535565605448709 1
0.0123951135212426 1
0.0285696343226857 1
0.00235819600157783 1
0.0437934352584041 1
0.0639262827829522 1
0.0337626227007522 1
0.0057935221320739 1
0.0097943196186992 1
0.0166789038820347 1
-0.0148562503665286 1
0.0268799519952953 1
0.00668718356313928 1
0.00591850531763144 1
0.00764381101545942 1
-0.0120545444119556 1
0.0255827485194684 1
-0.00571771542240515 1
-0.0138063410591757 1
0.00118553680041892 1
-0.00229028626886985 1
0.00855587362486389 1
0.00181304761585147 1
0.0801651873505611 0
0.0372515764570562 1
0.0108328055597704 1
0.00728574218715813 1
0.0408765558176401 1
0.0214994154621934 1
0.0357299914444375 1
-0.032689684626116 1
-0.0155647943266323 1
0.0528127469503984 1
0.00580717679150433 1
0.0107996546363234 1
-0.0269253845413635 1
0.0591840646243125 0
0.0310897036343059 1
-0.00974305010314097 1
0.0553359349690165 1
0.056047056540952 1
-0.00138015609993506 1
0.0137376114307063 1
0.0262908857050998 1
0.02987506922665 1
-0.00598724545213152 1
0.0609423517324642 1
0.0395046241883689 1
0.0189196928446345 1
0.00137824687120201 1
0.0358728202286293 1
-0.00429406783263366 1
0.052351260725171 1
-0.00432933264571033 1
0.0205258810725593 1
-0.0149744942441788 1
0.049647706077728 1
-0.0018377464717469 1
0.0223240928397404 1
0.016053375337099 1
0.0383255152837725 1
-0.00402434327006455 1
0.0246749248811584 1
-0.00688388288087034 1
0.00279627263237157 1
0.0378783609686947 1
-0.0260103642577196 1
0.0148631461187522 1
0.0802420258402617 0
0.0433033750427755 1
-0.0264403414942271 1
-0.0165202999533606 1
0.0388576441342626 1
-0.00585211956705729 1
0.0128947332348845 1
0.00568684239153693 1
-0.0295779594396939 1
0.00458449177252048 1
-0.00743229685689504 1
-0.0125032130131694 1
0.0414425144462845 1
0.0295825482443158 1
-0.0217224345542745 1
0.0264601305811519 1
0.0571374683764987 0
0.0890491425801032 0
0.0347973348927576 1
0.0302443504913159 1
0.0236069491025269 1
0.0113922648987759 1
-0.0246089825247537 1
0.0191634115982693 1
0.0251222893227887 1
0.0524521311087627 1
-0.0138741929948913 1
-0.00924186317978461 1
-0.0137226185236374 1
-0.0247028823635733 1
0.00370072183896572 1
-0.00187583649560133 1
-0.021065087278527 1
-0.0151209421336673 1
0.0405384290787623 1
-0.0350209371062356 1
-0.0260279594046103 1
-0.0377014385159896 1
0.00220694398819721 1
0.0225988081141451 1
0.0214099611148781 1
-0.0387381921198822 1
-0.00840598031393476 1
0.0485478880827878 1
0.0446129635723076 1
-0.0421309023921107 1
0.0107686102885743 1
0.0581709370303328 0
0.030457131282015 1
0.0229437943819707 1
0.00693371991279236 1
0.0185229254441304 1
0.00929916828277514 1
-0.0158410453719503 1
-0.00382739998970773 1
-0.000668128002975429 1
0.0379507292062805 1
-0.0147897554902627 1
-0.00803271923994583 1
0.00240839874981457 1
0.0371659611393311 1
0.01277266345021 1
0.00974919235818075 1
-0.00286190248368831 1
0.0379903214221687 1
-0.00740067754300215 1
0.0166788602590356 1
0.0198617363439958 1
-0.0372862057546294 1
-0.030730387309637 1
0.00239179840761042 1
0.0371843059375927 1
0.0172029358689584 1
0.0394848546427637 1
0.0292971589206984 1
0.0187856668467342 1
-0.0172743826646817 1
-0.0109479852904309 1
-0.020302516569791 1
0.0698657048151456 0
0.0368393271048781 1
0.0444223957907535 1
0.0243391118882346 1
0.0104771505504917 1
0.0394600290420471 1
0.0577579414836596 0
0.012875120595823 1
-0.0562007999531053 1
-0.00731392215768945 1
-0.0138019338350786 1
0.00965478294311136 1
0.0324029295274012 1
-0.0271688562695026 1
0.0351096339871286 1
-0.0477409842732347 1
0.0301703043300086 1
-0.0371327951344352 1
0.049203881816824 1
0.0294524979958798 1
0.0161545156459525 1
0.0103219137439205 1
0.0207939087610761 1
0.000771249551503733 1
0.044190182142474 1
0.0180882553825704 1
0.0335650961005171 1
0.0332947877780824 1
0.0150672721284736 1
0.0345753761036032 1
-0.0312595431723858 1
-0.0179470670365336 1
0.0206685977790115 1
-0.0027919488178506 1
-0.0306204107753778 1
0.00124430873788227 1
-0.00159046755305092 1
0.0177073085742332 1
0.0322669602166505 1
0.0310038410343267 1
0.0114872358219911 1
-0.0178750440401283 1
0.00353410830982634 1
0.0298806936815619 1
-0.0582557923567849 1
-0.0255266317700897 1
-0.032282326574458 1
0.0430537570638354 1
-0.0171807859200556 1
0.00151023918570257 1
0.0090069839570437 1
0.0609103903593624 0
0.0473554616564169 1
0.0202481240387025 1
0.0143690321743393 1
0.0449655355270459 1
-0.0095430009306787 1
0.0275419273325902 1
0.0617036864256965 1
-0.00698037670482962 1
0.00151667540483416 1
0.0277760622610327 1
-0.0369247596396857 1
0.0196729563955368 1
0.010517545481204 1
0.0329387181468215 1
0.0550893950931592 1
0.00668546762080557 1
0.0277541029097939 1
-0.0199251297968384 1
0.0649565846461048 0
0.00212945059615104 1
-0.00175353454707906 1
-0.00508739536199638 1
0.00833986639529463 1
0.0291850952688071 1
0.0835065232689938 0
0.0383793638594772 1
0.0747312502425495 1
0.0974208530465478 0
0.0597660347430104 1
0.0332680437886466 1
0.0293146841959028 1
0.0103684144541956 1
-0.0120999090900438 1
-0.00297801483777137 1
0.0359518592477554 1
0.0015841628673018 1
0.0335317097020848 1
0.0222452683741062 1
0.0031865573959899 1
-0.00607526018833484 1
-0.00455294631931802 1
0.0180475315204124 1
0.0145871190762943 1
0.0328157853114329 1
0.0177353100028507 1
0.105857682891095 0
-0.0291606005042351 1
0.0233300442006909 1
0.016624164703619 1
0.0267043736557277 1
-0.0350236640662414 1
0.0383292298060284 1
-0.0259701374733122 1
0.00818240880905974 1
-0.012243242521994 1
-0.0280435085656403 1
0.0100420819001796 1
0.0110622999378549 1
0.0317999173606807 1
-0.0183550290715386 1
-0.015576339493463 1
0.0272442417466663 1
0.00274794679780967 1
-0.0122179729346113 1
-0.00847378355705679 1
0.00545636294788116 1
-0.0131252988734242 1
0.036805787276108 1
0.0262436825584564 1
0.0298879256975196 1
-0.00960798409880722 1
0.00461342215480428 1
0.0199081135038073 1
0.0882659796574921 0
0.0475411584800381 1
0.054428544087075 1
0.0309180207892038 1
0.0076618130196819 1
0.0508051381490599 1
0.0393786316079044 1
-0.0474172532219928 1
0.00664350936342474 1
0.0395093133455202 1
0.00660078868178464 1
0.0057483448466236 1
-0.00610876848511603 1
0.0100351927432137 1
0.0340951946517703 1
0.0421935438235274 1
0.013144826249369 1
-0.0100675133100221 1
0.0323692175264977 1
-0.00109128368650619 1
0.0314261037482505 1
0.0290363076456564 1
0.0347139600693955 1
0.0324175809804078 1
-0.0104193361887408 1
0.0169318110172118 1
0.0346354482226282 1
0.00673532674319924 1
0.00715072936967258 1
-0.0080595892294993 1
0.0339937844252397 1
-0.0218864066519241 1
0.101918580150268 0
-0.0205359737065205 1
0.0526813330853467 1
0.0261662732130367 1
0.0583971133831156 1
0.0431275544511971 1
-0.00849231420122223 1
-0.00530801558759692 1
-0.02488067440796 1
-0.0354574575961928 1
0.0190521468130757 1
0.00801176086904101 1
0.04184403940359 1
0.0472914648819321 1
0.0237226156422849 1
-0.0417918009945211 1
0.027541498524298 1
0.0167172337055889 1
0.028940562574602 1
0.0309798285720397 1
0.0132389302496507 1
-0.00580904634352541 1
0.0579681634526737 0
-0.0255670872013149 1
0.0157419579153625 1
-0.0071295687199734 1
-0.00267232098997448 1
0.0259853895903448 1
0.00594220418046314 1
0.0436593545131837 1
0.0343421817993928 1
0.0107552853147985 1
-0.0014725554566098 1
0.0176005286046838 1
0.0307132609538925 1
0.0464306964907039 1
-0.0127448858820129 1
0.0429882652397233 1
0.0573950374582811 0
0.0229452632052215 1
-0.0113691785106498 1
-0.0174598372749335 1
0.0488474465608517 1
0.00784606086442936 1
-0.011463668674639 1
0.0348583249429978 1
-0.00490023558046965 1
0.0359037538400305 1
0.00966166606642001 1
-0.0127587882149514 1
-0.0138084643670716 1
-0.00484423397410197 1
-0.0521870149632154 1
0.0290139009691201 1
0.010491831862333 1
-0.005999392381436 1
0.0326102551488997 1
-0.00593685136420296 1
0.0377284544822432 1
0.0352688103878778 1
0.0471280656576795 1
-0.0118157957506711 1
0.0338010412778917 1
0.0232224548314695 1
-0.027941327421296 1
-0.00110576007270357 1
-0.0042918210297434 1
0.0492061756896221 1
0.0218886905645868 1
-0.00986427037961466 1
0.0213361666456539 1
-0.0127309850457614 1
0.0282658703316435 1
0.00933702517368099 1
-0.0108657766730278 1
-0.00378554994774651 1
0.0203663259744436 1
0.0451733385785765 1
0.00133117802191476 1
-0.0279932552623458 1
0.0248467019689106 1
0.04812380180018 1
-0.033038891305827 1
0.00596287616232505 1
0.0271604689536882 1
0.0161048789308797 1
0.0491756525004057 1
-0.00459511497745434 1
0.00250489812387376 1
-0.00671257629701431 1
-0.0315425878755105 1
-0.00577172452435565 1
-0.0177927283668004 1
-0.0200889998155371 1
0.00490462181194614 1
0.0227849410713154 1
0.0366295226519551 1
-0.00840335283522502 1
-0.00598873602649473 1
0.034835378947191 1
0.0431390223536109 1
0.0177676532817085 1
0.0363616118707709 1
0.0500394878147351 1
0.0289384337342873 1
0.0266925498016787 1
-0.00556876901423369 1
0.0492601377017757 1
0.0204635541420439 1
-0.0380566763573127 1
0.0445349025339477 1
0.0314234174510923 1
0.0219461396387006 1
-0.00814865721631282 1
0.00077144165674207 1
-0.0321920411404276 1
0.00629087337339051 1
0.00578675557004791 1
0.022520137305486 1
-0.00784312417996354 1
0.0501174982806233 1
-0.022891778183225 1
-0.0254402238154716 1
-0.0230838365412087 1
0.00737932584176989 1
-0.00975269195685396 1
-0.00116344782023079 1
0.0177670576398507 1
0.0312180634947789 1
0.0319912101720069 1
-0.0278825632187347 1
0.0381504690317982 1
0.0058106845127912 1
0.0175500234014511 1
0.0165080083564331 1
0.0108172877442022 1
0.0187405253755276 1
-0.0106968921191823 1
0.0127246705363781 1
0.0147509919144577 1
0.00437282594843618 1
-0.00985963059969634 1
0.0181733878345988 1
-0.0117682970660469 1
-0.00241547911969272 1
0.0551366115238496 0
0.0585748940912426 0
0.00965346101235809 1
0.0116664400971299 1
0.0114550083705743 1
0.0148434956408164 1
0.0154892064700892 1
0.0411994939593243 1
0.0355339834684023 1
0.0515071746469014 0
0.0222988821262508 1
0.0420975844055974 1
-0.0024916597084033 1
0.0522065649152487 1
0.0441670008899385 1
0.0328384490708122 1
0.030343874560095 1
0.0494136595489693 1
0.0539427315834426 1
-0.031488045303818 1
0.0396554707700585 1
-0.000498906468350796 1
0.0326262542863613 1
-0.0180660522932736 1
0.00455425690485372 1
-0.0575448190286082 0
-0.00969094515878372 1
0.0344319827345514 1
0.0520179532063547 1
0.034414420604518 1
-0.0754292526433576 0
0.0241596928568599 1
0.0464004327262091 1
-0.0156267792042284 1
0.00972711785047483 1
0.0523897864450491 0
0.0428677674220561 1
0.0110170597575118 1
-0.0363641875945951 1
-0.0349063888105014 1
0.0343626758025071 1
0.00495914319730952 1
0.0242625817238324 1
0.0119701667108258 1
-0.0307282370079877 1
-0.0230293998941649 1
0.0527707369358606 1
-0.00254002254900317 1
-0.0246568465259668 1
0.0215081908090206 1
0.0482703640706889 1
0.0566369959190967 1
0.0133675200965425 1
0.0168856847124458 1
-0.0278042966549975 1
-0.0017932058225321 1
0.0366290939427313 1
0.0364235284391681 1
0.0435093832602872 1
-0.0311378300814709 1
0.0593583925295845 0
0.0412293296573762 1
-0.00621633175921383 1
-0.0475950417826706 1
-0.0255613657621857 1
0.0522893050582042 0
0.0316026102007662 1
-0.0118868448761098 1
0.0568094867395821 0
0.0397048627780051 1
0.0340115078938758 1
0.0169869526450251 1
0.00413522643043709 1
-0.00869575623686841 1
0.0220808932506609 1
9.59200377308191e-05 1
0.0748396044098804 0
-0.00697483636697152 1
0.0249842430769209 1
0.0374576796205492 1
0.0521137438023185 0
0.0100513658881277 1
-0.0320529225942179 1
0.010249255132736 1
0.0422693455179533 1
0.034432641576751 1
0.0372970775074198 1
0.0116368710371824 1
-0.0213666159860213 1
0.00564903277206578 1
0.0117500264164451 1
0.0430261285022011 1
0.00795916036435934 1
0.0279392831522848 1
0.0212510426691402 1
0.0409168326675668 1
0.0108222224748796 1
0.0264741997975068 1
0.0135627896293064 1
-0.00644422929383679 1
0.0252338727929346 1
0.00897697423995004 1
-0.0483211855550762 1
-0.0105518862951208 1
0.00779246443605714 1
-0.0182077038622955 1
0.00609786136980542 1
0.00504135525066421 1
0.0179691435259508 1
0.0184206241733397 1
0.000362562601072988 1
-0.0129392933322701 1
-0.0219515311579547 1
0.0350952892749925 1
0.0844191856291869 0
0.00336366012294024 1
0.0352802137951364 1
0.0373851311222598 1
0.0538544479420617 0
-0.0370173980335455 1
-0.0180653167781014 1
0.013063406101241 1
0.0504412143762029 1
-0.0286408644846563 1
0.0438265023040215 1
-0.000303157933258758 1
0.0260976650634923 1
0.013823385905654 1
-0.00151638763465249 1
0.0453516981160512 1
0.0264815907725723 1
0.0164985835970047 1
0.00420773026028748 1
0.042202199586073 1
-0.0250633964889285 1
-0.00243334569210127 1
0.00961757703945064 1
0.0374733377098286 1
0.0301205157613399 1
0.0291059893208746 1
0.0058262246409816 1
0.0543326546193767 1
-0.0148413053692853 1
0.038840416800341 1
0.0284123313383467 1
-0.000896438764033774 1
0.00687711729448347 1
0.0514327386493893 1
0.00447049546010303 1
0.0130920215459013 1
0.00693975147366466 1
0.0767640695438527 1
0.0210312586035624 1
0.030875303439025 1
0.0767523985228302 0
0.0364071097914007 1
-0.0313644832887474 1
-0.0444105697970306 1
0.0407171798679411 1
-0.00743126397419488 1
-0.0188082545173327 1
0.0334717676473514 1
-0.00207279747902742 1
0.024677089269132 1
0.060243426836846 0
-0.00863946979706518 1
0.0323871265420257 1
0.0485437831801716 1
0.000792500996630317 1
0.0600870155733541 0
0.0798168697664045 1
0.0116769083645915 1
0.0363408122720368 1
0.022247342830154 1
-0.0234813157550954 1
0.0051823133416844 1
0.00183847513333685 1
0.00507091696875016 1
-0.0205842367545756 1
-0.00755812847121099 1
0.0554668000966559 1
0.044963227296506 1
0.00247186468910079 1
0.00235581141847224 1
-0.00745917581261241 1
0.0503811984853844 1
-0.00847411379062464 1
0.080464311523219 0
0.0273394011034533 1
-0.00990254831191242 1
0.0110057921854485 1
0.0241180644450806 1
0.0752716782097318 0
0.0368931267318472 1
-0.0103236763060243 1
0.02850343948209 1
0.0289137091685778 1
0.0198435654948576 1
0.0189799676357353 1
0.0272330238113615 1
-0.00991692845223677 1
-0.0289133630606322 1
0.00841502446339761 1
0.0387246833776992 1
0.0165472656906398 1
0.0272182566490625 1
0.00105266304245541 1
-0.00306475411040034 1
-0.00640064087414895 1
-0.0411788489962535 1
0.0365727337290069 1
0.0136073911215298 1
0.0445609261015066 1
0.0424026870921637 1
0.0429493902717383 1
-0.0238532261223414 1
0.00109777164149149 1
0.00413566521911491 1
-0.00633482516271941 1
-0.00251256777742782 1
0.0211957822475859 1
0.0038151681078545 1
0.0374352750598342 1
-0.0087811635094163 1
0.0070218830055865 1
0.0288225572225269 1
0.015425703618159 1
0.0227144136982543 1
0.0337320291620471 1
-0.0106489631406366 1
-0.0184673467500052 1
-0.0163456187509286 1
-0.00653096828006075 1
0.0075244527062592 1
0.014160926621776 1
0.0326590130078917 1
0.00544844099547016 1
0.0187485688155851 1
0.0469596345756099 1
0.0456992991186107 1
0.0539338530991093 1
0.0631886905083784 1
0.0248137651748106 1
0.00861665589392923 1
-0.000202445437599355 1
0.0626734779940088 0
0.0337555320285753 1
0.0618345264321595 0
-0.0290483297430151 1
-0.013888728664882 1
0.0268843163189772 1
-0.00892771153221825 1
-0.0163801818786068 1
0.011376362692039 1
0.0244675216248916 1
0.0284158451394182 1
0.0149331022465658 1
0.0536010393354054 1
-0.00701080472117342 1
-0.0209772657603842 1
-0.0588407243267976 0
-0.00766882468288778 1
0.0113681401860747 1
0.0521405293691304 1
0.0232393972282762 1
0.00259945455603031 1
0.0152999687515446 1
0.01261739833478 1
-0.0198523779836333 1
-0.0141351948947134 1
0.0130482141582626 1
0.000379798374009777 1
0.00394835616661337 1
0.0678562442765517 1
0.00560546858200098 1
-0.0392956305817266 1
0.014833869901921 1
0.0553143410152964 1
0.0625480524577026 0
-0.000494508631654834 1
0.00834560340060183 1
0.030401125078983 1
0.001650090116199 1
-0.0228105683428588 1
-0.0137429368548055 1
0.0210563320395635 1
0.0210697911273431 1
0.0289013616609828 1
0.0325137192590214 1
0.00875844485954873 1
0.0226815711270197 1
0.0137766956407521 1
0.00484524756211425 1
-0.00357885782985768 1
-0.0162898575187738 1
0.0415679418417144 1
0.0554247480897308 0
-0.00153391037346192 1
-0.0422594043718282 1
0.000295226020100149 1
0.00158373057204871 1
0.0864616130193414 0
0.0123724688523784 1
-0.0253503002636797 1
0.00313658094270995 1
-0.0308858154783629 1
-0.000923412070636865 1
-0.0371547996163732 1
-0.00462697571543967 1
0.0451837480796242 1
0.024152717169047 1
-0.035315672160497 1
0.00120247076457707 1
0.0212997659306958 1
-0.00920032720676589 1
0.0238501743997367 1
0.0357206851912742 1
0.0377857619736179 1
0.0691891538164725 0
-0.014344938030615 1
0.0228632650109394 1
0.045724746788429 1
-0.0602959012894732 0
0.00973091393385158 1
0.0130998334752296 1
0.0292132387834002 1
0.0560914336749103 0
0.00673926085419354 1
0.0384374708129815 1
-0.0134117800054727 1
0.00247916932370727 1
0.0162670519479024 1
0.0356320655605709 1
0.0282773848876299 1
0.0183846907512757 1
0.000540107201838986 1
-0.0237367425974956 1
-0.000867604530119209 1
0.0504766440352465 0
0.021710831519768 1
0.0209289105702061 1
0.0248181630545675 1
0.00472221788002381 1
-0.0356636022178223 1
-0.0232431625445698 1
0.0422062304317293 1
0.029207628569116 1
0.0012647600753539 1
0.0412057099637619 1
0.00336708654993156 1
0.0359088768042172 1
0.055347610120276 0
0.0369721693977994 1
-0.040091344081219 1
-0.0295782851029519 1
-0.0101423290454771 1
0.023037575979595 1
-0.0228738024669471 1
0.0241183089287837 1
-0.0257293830873168 1
0.0282452381506051 1
0.0350829871988812 1
0.0189530384932747 1
-0.00699579871057961 1
0.00370165586572453 1
-0.0273840439006505 1
0.0279818786874745 1
0.0173863142269387 1
-0.0043765441679435 1
0.0206125345648508 1
-0.0242378977873286 1
-0.00863889941005457 1
-0.0386690307874152 1
-0.0316845756693131 1
-0.00292506185363579 1
0.0144764626891754 1
0.0402464081599489 1
-0.000833211478327586 1
-0.044679554261787 1
-0.0288559143671014 1
-0.00885563062659764 1
-0.00165621267653899 1
0.0164499996912138 1
-0.0257911278170452 1
-0.0119380181497381 1
0.0521409642034863 1
0.0241070230417597 1
-0.0255100966544018 1
0.0372984662602443 1
0.0541691081605575 1
0.00911125384676666 1
0.0633321634563649 0
-0.0145169805275486 1
0.00110961833949831 1
0.0328372986654945 1
0.0399084375372048 1
0.0338784125527678 1
0.0837879261981149 0
0.0157059177022366 1
-0.00197730685962146 1
0.0201999049469188 1
0.0597574141133774 1
0.0210201165713692 1
-0.0252779276825281 1
0.0172024498019273 1
-0.0432659240215291 1
0.0211786250042221 1
0.0558118854460953 1
-0.0108920857176797 1
0.0236183332544403 1
-0.0273530821972883 1
0.0155162293716185 1
-0.0283031202733935 1
0.0469851924544012 1
-0.00425600498277584 1
0.0454730241176513 1
0.00827259124886898 1
-0.00272838375784206 1
-0.0202161064986961 1
-0.0208883053448486 1
0.0286977759531797 1
0.00102532699431771 1
0.0208827100783724 1
-0.00506726813223507 1
0.00603062183366097 1
0.00477135433004171 1
0.0235631173347524 1
0.0118513544325319 1
-0.00789672960242933 1
0.0135101416087623 1
0.03413184901193 1
-0.00585109226954565 1
0.0532031580312211 1
0.00302780653056899 1
0.0303033754270566 1
0.00255080245336738 1
0.0128614017874707 1
0.000446498329268181 1
0.00323943455447011 1
0.0200768245555521 1
0.0155649928526217 1
0.082481628374631 0
-0.0143076357839893 1
-0.00291927918247006 1
0.020006295841521 1
-0.0140154758647611 1
0.0388445741502653 1
0.0322827283318564 1
0.0346454887088173 1
-0.0440002840847241 1
0.0291789024413857 1
0.0295115668612949 1
0.00850764010158777 1
0.0363318680050347 1
0.0117368240270871 1
0.000236505164654106 1
0.0196008838646532 1
0.0357426264320734 1
0.0376700070728497 1
0.0490837886970719 1
0.0380721389996531 1
0.0485840325906778 1
0.027028427751221 1
0.0141380939192126 1
-0.0213331308774628 1
0.0165625356135135 1
-0.0187531009046713 1
-0.00909352215282187 1
0.0147183870024144 1
0.0198638906222289 1
-0.082994363200964 0
0.00800082876728934 1
-0.0468501759088903 1
0.0364260206035759 1
-0.0404152749569867 1
0.00641142687321661 1
0.00204635767949901 1
0.0413331363149653 1
0.0441137165945764 1
0.0652492238620901 0
0.0324561176334932 1
-0.0104526289795889 1
0.00194261680866886 1
-0.00113240691390848 1
0.0251724638897939 1
0.0269276557887891 1
0.0324210966413495 1
0.0378006231570823 1
0.0110459035919323 1
-0.0464995695877098 1
0.0074504905404758 1
0.0448110973484686 1
0.0452633982672174 1
-0.0108343175805904 1
0.0453475920731126 1
-0.0358167578836658 1
0.0752422994321521 0
-0.0493176748750781 1
-0.00217147991428446 1
0.0012264960103239 1
-0.0125906414941246 1
0.00484570579838071 1
0.00213189486917935 1
0.0020879408546958 1
0.0891537382062737 0
-0.00570371413884221 1
0.0336796577911378 1
0.023514113589779 1
0.0430988870498097 1
0.0571039869266653 1
0.0117807419693407 1
-0.0265547176256049 1
0.0796192751512666 0
-0.000776066526099481 1
-0.0299415746350683 1
-0.00881821782002034 1
-0.00516068986882552 1
0.0264484655075417 1
-0.00342541824311043 1
0.0198043655516934 1
0.0281043296023615 1
-0.0412580848095319 1
-0.0234191625858438 1
0.0221481066735839 1
0.0358625740431477 1
0.00585312634094702 1
-0.0624433808820532 0
-0.000410206691925746 1
-0.00880295037634761 1
0.038952454788858 1
-0.0298908399409749 1
0.0329745217882976 1
-0.0113887823041682 1
-0.00540594540803997 1
-0.0132989924680636 1
-0.00406758324741518 1
0.0406276141648937 1
-0.0155273949194971 1
-0.0338233920609156 1
-0.00452689812720574 1
-0.0127084888494812 1
-0.0233105186772672 1
0.00823075558521678 1
0.04045216144515 1
0.00613302336610001 1
0.00119520889486209 1
-0.0127086901962921 1
0.0135437401224096 1
0.0565259833991743 0
-0.00815414290052818 1
-0.016681838350677 1
0.00377413392021133 1
0.0237061185486224 1
0.0263180115565216 1
-0.00556536473706361 1
0.00364997907108825 1
-0.0131255718998302 1
0.027128832405249 1
0.00680917551278883 1
0.0381646331111048 1
0.0233385422390722 1
-0.0193158541133864 1
0.00601362048439451 1
0.0226690154082487 1
0.0443583844543314 1
-0.00065375943085899 1
0.0161308210327338 1
-0.0188850433412867 1
-0.0351407127066595 1
0.0770096820698278 0
0.00730512790662341 1
0.0388770235100006 1
-0.0085475550365829 1
0.0145859475829206 1
0.0301822420457834 1
0.0153554865785937 1
0.0390369881067835 1
0.0685001170208449 0
-0.00287649126585559 1
0.0478655446401435 1
-0.0217530107450263 1
0.022545293399306 1
0.0178935149155829 1
0.000595811614214938 1
0.045939088406383 1
-0.000199375894881917 1
0.0366578856085081 1
0.0175059011268133 1
-0.03038284272427 1
-0.0424951225657361 1
0.0391396236216349 1
0.0357306593081466 1
0.0222206787355184 1
0.0095874473684268 1
-0.0246918344994372 1
0.0479124956198606 1
0.0224526798324927 1
0.00333386306860508 1
0.0427491271009856 1
0.00762210997559055 1
0.0505250754840146 1
0.0231458913060608 1
0.0227401179768453 1
0.0155683152426603 1
0.0148193402768595 1
0.0322945924987593 1
0.0105933651206049 1
0.0332376847187987 1
0.0352921486931496 1
0.00528768169169366 1
0.0256964333241673 1
0.069294601685993 0
0.0128538101419144 1
0.0309011781621422 1
0.028683923091758 1
-0.00274288063961884 1
0.024095453902155 1
0.0276357513411935 1
-0.0030837752586705 1
0.0126056010617726 1
-0.00456886606463845 1
-0.00197121068692843 1
0.0259480163068514 1
0.0358085575921958 1
0.0350106156730625 1
0.0235543139358423 1
-0.0109680081154511 1
0.0442679422304675 1
-0.0112292087665256 1
-0.0259468911557989 1
-0.00438982623706888 1
0.0640059431783747 1
0.012916626237185 1
-0.00175902592405178 1
0.00819136600579242 1
0.044224531113925 1
-0.0197882759089082 1
0.001862870744992 1
0.0264611293840325 1
-0.00448079092199689 1
-0.0111066360185177 1
-0.00725775519058859 1
-0.0297258777972425 1
0.0365323050981874 1
-0.00936321899697023 1
-0.00345910046839756 1
0.0111523546333148 1
-0.0419905777350945 1
0.0191382766372835 1
-0.0114133633921508 1
0.0505917061338714 1
-0.0350163643438145 1
0.00178251109819778 1
0.0100580569389814 1
0.0179501746952945 1
0.0203587594403675 1
0.0426981591337245 1
-0.0461501645203834 1
-0.0208217255979568 1
0.00788337387351607 1
0.0215071640744202 1
0.0768146299379059 1
-0.028295358472711 1
-0.010272360060739 1
0.0661737484651753 1
0.0337088129425086 1
0.0515449501144818 1
0.025332412028857 1
0.00495238161066751 1
0.0439105142467805 1
0.000912798996821513 1
0.0422766837867702 1
0.0169629124593428 1
0.00203198580992345 1
0.0311814086857707 1
-0.0130457547383486 1
0.00794833777632451 1
0.00374702430667764 1
0.00616026401875066 1
0.0405884012867065 1
-0.00320649067157512 1
0.0294410525815926 1
0.0395277704723379 1
-0.0245911485631067 1
0.0369937055041044 1
0.0173655617001512 1
-0.0322649921217483 1
0.04047666066265 1
-0.000395992985991099 1
-0.0163660656478986 1
-0.030427170231262 1
0.0385458827664376 1
0.028202345932042 1
-0.0384441667270545 1
0.0220017219241914 1
0.0216215905764208 1
0.00856017893403742 1
-0.026703988861635 1
0.00543672194882134 1
-0.0230712322462113 1
0.032109270039329 1
0.0162966094863086 1
-0.00948764387126006 1
0.0224371270452064 1
0.0226525128972647 1
-0.04123303284617 1
0.0389004015149292 1
0.043900868198969 1
5.17648827294006e-05 1
0.0476660334193694 1
0.0122342826766402 1
-0.00477741704932277 1
0.00378907591688229 1
0.0327955582053585 1
0.0455832642089528 1
0.0271052787195458 1
0.0357795593660959 1
-0.0239338704600842 1
0.0395704221775272 1
0.0185843508802305 1
0.0122068449857508 1
-0.0153576189159163 1
-0.0223556141696426 1
0.0520009898923796 1
0.0236967546854505 1
0.0296668582088191 1
-0.0116601097452059 1
-0.00392379955641003 1
0.0575082086226392 1
0.0701252465091315 0
0.0282061085983506 1
-0.0197088686996401 1
-0.0111816971845164 1
0.0349566626870975 1
0.0525588690661643 0
-0.00885797048207693 1
0.0324282245538028 1
0.00364003238524894 1
0.0242099199487939 1
-0.0232635205618911 1
-0.0189114302162962 1
0.00172514756263167 1
0.0199855971853832 1
-0.00129625063536145 1
0.0474931636678332 1
-0.0139439512360373 1
0.0195172773594508 1
0.00815019115909626 1
0.0160222640715778 1
0.0032712066718189 1
0.00958989018259168 1
0.0688473658122299 1
-0.00133582894767311 1
0.0404210997249282 1
0.0188643029427936 1
-0.0334844463298695 1
-0.00129148600438757 1
0.0168002765324471 1
0.031311647446324 1
0.0320010911392684 1
-0.0252269550352974 1
-0.00396519403868968 1
0.0362151042182908 1
-0.000680566029252953 1
-0.0100023560164219 1
0.0520150807277721 1
-0.030718220388456 1
-0.000470894111111907 1
0.0116085033325409 1
0.00946553069582167 1
0.00399328607827348 1
0.0258200262125769 1
0.0412710423806386 1
-0.016445148443091 1
0.0122053873270117 1
-0.0108750078801568 1
-0.0283401995391481 1
0.0143499714146121 1
0.0341250964050148 1
0.0138651475539439 1
0.0318465065825944 1
0.0138759544234306 1
-0.0246979606107574 1
-0.000413590542880608 1
0.0184399714803663 1
0.048870628210588 1
0.000597001357681647 1
0.015812260781555 1
-0.0143974828748096 1
-0.0380862631232701 1
0.0755314554715958 0
0.0223574542137301 1
-0.00361435964422522 1
0.0385516720675368 1
0.021050435112612 1
0.0173991802933685 1
0.00236510940408497 1
-9.49851442598858e-05 1
0.0237002340218158 1
0.0137059378306316 1
-0.0270325851026229 1
-0.0113877740577964 1
-0.0103568167500426 1
-0.0140447105412073 1
0.0023979977108855 1
0.0234453719462266 1
-0.00335310289239407 1
0.00462937054635972 1
0.0110067588512164 1
0.00293998296896561 1
0.00333054478805369 1
-0.00303439402939758 1
0.019771876046011 1
-0.0361860397421976 1
-0.0226975728714948 1
0.00756813751119212 1
-0.0162178086577518 1
0.041254270898687 1
-0.00253179064128296 1
0.0323274993478744 1
0.0343979483010469 1
0.0275792958794288 1
0.0288780973608196 1
0.04146112404074 1
0.0325735640339754 1
0.0426023270677129 1
-0.00101422916070902 1
-0.00263198229714012 1
0.0345462633481751 1
-0.00224612464698904 1
-0.0152461398942688 1
0.0311288742893704 1
0.0326000182025233 1
-0.0138860550586138 1
-0.0190830822056881 1
0.00115556009535282 1
0.0367628643888441 1
-0.0292992774061885 1
0.0320590605217795 1
0.0093945070007394 1
-0.00372698220647746 1
-0.0102539702907148 1
0.0507698813565777 1
0.00275496751008476 1
0.0162609666262545 1
0.0196687802628459 1
-0.00379415025883849 1
-0.0126363245860214 1
-0.000162831011935462 1
-0.0490914865990527 1
0.0231050445092321 1
0.0463771369429825 1
-0.000905593428286386 1
0.0558220520805703 0
0.00620543607718996 1
-0.0401343005342954 1
-0.0483369081254898 1
0.0413197749035495 1
-0.00466086561461504 1
0.0165431156514353 1
0.0198460955364603 1
0.0554381279262173 1
0.0162438271223597 1
0.0687721587226607 0
0.0296786324634624 1
0.0647675157857447 0
-0.00650580083602609 1
0.0446195753520653 1
-0.0263992480973401 1
0.043032560933136 1
0.0232557983323878 1
0.00572370533970279 1
0.0577953774725676 0
-0.0080937123661092 1
0.0409412856175755 1
-0.00945089151695806 1
0.00594185195919011 1
0.0290586522244988 1
0.0307132939056138 1
0.00321459851497674 1
0.0440969601525549 1
0.0168951632838553 1
-0.0304926766738456 1
0.0225396692527189 1
-0.0406248694659033 1
-0.00686944252112304 1
-0.0154447430582372 1
0.0513404374985358 1
0.0326258904623325 1
-0.00061472852066008 1
0.014318486496116 1
-0.0114979115063269 1
0.0200420800006414 1
0.0217617394962478 1
0.0137432016478821 1
0.0109291418496984 1
0.0340270264842973 1
0.008432296434453 1
0.036297172640582 1
0.0331694551940123 1
0.00223884859832675 1
0.0218502529250521 1
0.018717812515306 1
0.0650206297251881 0
0.01425531541168 1
0.0252274607946118 1
0.0674720151635718 0
0.08226859289749 0
0.0210655545306237 1
0.0269248558478313 1
0.0197011952212698 1
-0.0395414571744348 1
0.0315293403263039 1
0.0121341895013544 1
-0.00981146939354485 1
0.0354168251917787 1
0.0161122964904653 1
0.0357268350610877 1
0.013766223625973 1
0.0401300816452959 1
0.00125730801579202 1
-0.022500483878408 1
0.0018978817047787 1
0.0261524003390015 1
0.0151561783959578 1
-0.00551092405404045 1
-0.015506185462676 1
0.0365515273568271 1
-0.0249343230200021 1
0.0262616688273667 1
0.0878233665730432 0
-0.00246195440124547 1
0.0087293495858274 1
0.0250609580654975 1
-0.0268305003502191 1
0.0143214906805665 1
0.0280141419985432 1
-0.0170900552629425 1
-0.0338721592203336 1
-0.0384121872984983 1
-0.0104978002444095 1
0.0284433479668372 1
-0.0115924915101889 1
-0.0162833965735194 1
0.0187261981870391 1
0.0134367207601464 1
0.000551200167615254 1
0.0631414620001952 0
0.0072066245412308 1
0.0170728341741102 1
0.0140087889050701 1
-0.0086647898910907 1
0.0319166159685405 1
-0.0208803639454487 1
-0.0161560216274437 1
-0.0165957185087418 1
0.0362446477173793 1
0.0269380880623382 1
-0.00943808394236356 1
0.0372035724868357 1
-0.00385422330718639 1
0.02140518429416 1
-0.0232557815124524 1
0.0828170382595526 0
0.0421053320277818 1
-0.00556473137169036 1
0.0492079431434406 1
-0.0219411543632021 1
0.00278184924802218 1
-0.0121456970912018 1
-0.0176323009013001 1
0.0696675019431955 1
0.00941315136056585 1
0.0166521647381575 1
0.0207190313501352 1
-0.0309640086044984 1
0.0258817494572066 1
0.0628019075418112 0
-0.00965727668035921 1
0.0118852378881247 1
0.00598410578811652 1
0.0775495805077965 0
0.00267807845719615 1
-0.0142806387790623 1
5.72664191738625e-05 1
0.0047146491381735 1
0.0101467991757084 1
0.00488223203480911 1
-0.0433924955484125 1
-0.0316388951751335 1
-0.0245419979549095 1
0.00225760790508718 1
0.00536344550354868 1
0.000136079066501918 1
-0.000965510469587533 1
0.0247852359783691 1
-0.0273586645339141 1
0.00398797418648461 1
0.0195348012023879 1
0.00188178716731826 1
-0.0101460302189895 1
-0.018643280011586 1
0.00565483740256711 1
0.0227960046500252 1
0.0317041206410281 1
-0.0564644910003399 0
0.000546398401682294 1
0.0295293674207805 1
-0.00748083535761451 1
0.0186779508020062 1
0.053636514065873 1
0.0315410082564577 1
0.0470054607168221 1
-0.00935270243245417 1
-0.00434813705089477 1
0.0234283286672534 1
0.0567126233405285 1
-0.012407477214624 1
0.0457215828782067 1
0.00639813753823484 1
0.038588860351068 1
0.00323652315680878 1
0.0120418581522004 1
-0.000871425622394003 1
0.00612615785796118 1
0.021997058745495 1
0.0355804869801101 1
0.0576134002888925 1
0.0202504751934366 1
-0.0101012917898085 1
0.0173230460837281 1
0.0103629787794861 1
-0.0101025069030308 1
-0.00404424504287819 1
-0.00867782289785102 1
0.0100487605235549 1
0.0450102658860734 1
-0.0193090071677007 1
0.00644728907105677 1
0.00490759311996767 1
-0.00324370471592321 1
0.0501219474620875 1
0.0288449399495379 1
0.0425301514986519 1
0.0790051994951109 0
0.0026696532930569 1
0.0224520936565834 1
-0.00555020983377036 1
0.0585894911959361 1
0.0225243398738136 1
-0.0162544916194903 1
0.0331894150255325 1
0.00895019575171058 1
0.071459943981997 0
0.0443066099822411 1
0.0452408811558793 1
0.0362088787579279 1
0.0271415185666835 1
0.0275371589001142 1
0.0247662003455576 1
0.0290047952666018 1
0.0580340186748417 0
0.0204425926650132 1
-0.0150310739663721 1
0.0524369487166032 0
-0.00508126164757034 1
0.106019368480151 0
0.02303989340362 1
-0.0107355371376011 1
-0.0139113259339912 1
-0.000492221261441866 1
0.0417163025262812 1
0.00645531518346017 1
-0.00392822396043686 1
0.0391191674390982 1
-0.00525808569571651 1
0.0345232281346882 1
0.0678599149560526 0
0.0275532009105098 1
0.0438626085744602 1
-0.0171177458383395 1
0.0150720623841572 1
-0.0210037844203266 1
0.0105468737691913 1
0.0357709296860365 1
0.0372399519942642 1
0.0244396200805459 1
-0.0230021708527016 1
0.0176797880497886 1
0.0203900639905738 1
0.00115027920632589 1
-0.00865547828214657 1
-0.0445893191094645 1
0.00116229630119699 1
0.0395143801366223 1
0.0140041940743123 1
0.0297761840956699 1
-0.00139829866450681 1
-0.0203143843937128 1
0.0291478375898291 1
-0.00877418158980023 1
0.0367027660163449 1
-0.0159660916439106 1
-0.00227527810995513 1
0.0697607284103622 0
0.0280491969600622 1
0.0395714740780094 1
0.0583759637792163 1
-0.0376726001831984 1
0.0759714599123835 0
0.00965062278405537 1
0.00483993568262956 1
0.0304523507318866 1
0.0174039327899843 1
0.021232237209091 1
0.0117600361941377 1
0.0728104796045246 0
-0.0131321139306373 1
0.00782302743269599 1
-0.00846672690585156 1
0.0416099349289238 1
-0.0259243039958206 1
-0.0192908585241291 1
0.00560664138476435 1
0.0581904046800242 0
-0.00402536789645434 1
0.0198678175266984 1
0.00455721671066276 1
-0.0258492312812619 1
0.0251815782042082 1
0.0297793487527168 1
0.0323888247997435 1
0.0656232020679243 0
0.0255633130815545 1
0.00225070382640182 1
0.0312802864750019 1
0.0226593526849329 1
0.029862549597151 1
0.00857943475197934 1
-0.00550643488728922 1
0.047748307911285 1
0.0231238766528981 1
-0.00136599595053585 1
0.00119858610060519 1
0.0537331777458624 1
-0.0132550275193878 1
-0.00809966322317782 1
0.00676451284029745 1
-0.0470355574975432 1
-0.0215444356498111 1
0.0451374689085089 1
0.0849419409615162 0
0.0355298473314743 1
-0.0329968523029645 1
0.00514578149756934 1
0.0500468610345345 0
0.0488253608072305 1
0.0526972114594411 0
0.00623683482257642 1
0.0713636020726089 0
-0.00235963403415065 1
0.00416451897338429 1
-0.000623117123874526 1
0.0116118641052627 1
0.036191069198871 1
0.0328942372700813 1
-0.0275274364696941 1
0.0273058224270701 1
-0.00783503976909083 1
-0.0027606673297266 1
0.0447657944223251 1
0.0398323998547794 1
-0.0239028884832004 1
-0.0200702548014111 1
-0.0176523273447083 1
0.0274387795424097 1
0.0645896916621617 0
0.0552081608397586 0
-0.0119403422351969 1
0.0191575392878976 1
-0.0103249402026178 1
-0.0125518771222931 1
0.00176500879937829 1
0.0140047392385141 1
0.0302748221828902 1
-0.00767039165320181 1
0.0414716250156937 1
0.00346513882817222 1
0.00088128850130636 1
0.0601058110972355 0
0.0325415656483192 1
-0.00669622466621974 1
0.0759941114085034 0
0.0252220544664987 1
0.042442367313573 1
0.0257882285599609 1
0.00632994016329613 1
0.0134193729687561 1
-0.0369989652410341 1
0.0182062945426545 1
-0.0542031504353558 1
0.0255784668950856 1
0.0340468476655465 1
0.0055829562179796 1
-0.0322819676892589 1
0.000404863970766854 1
0.020537778865362 1
-0.00888677116982225 1
0.0356785226870312 1
0.024583222365489 1
-0.00601736953748634 1
0.011435949864149 1
-0.0461771306695012 1
-0.0150715813830754 1
0.0144630023478246 1
0.00942891858932165 1
-0.0217516303940044 1
0.0207688093222795 1
0.00816054748968037 1
0.0390250306505368 1
0.00718343662535163 1
0.0476553196381506 1
0.0698101866700236 0
0.0319371944811758 1
0.047349421278026 1
0.0439156986908037 1
0.00639811313766988 1
-0.0147914389684815 1
0.0379216975575648 1
0.00846509377314308 1
0.0172145731378632 1
-0.000835547608758128 1
0.0417961973117184 1
0.0657516652076654 0
-0.0166286916586012 1
-0.00463439899227886 1
0.0301712299887506 1
0.00698010795798533 1
-0.00231652261778523 1
0.0186534447032773 1
0.0204267703076213 1
-0.0119750099296735 1
0.0204595687036707 1
0.023718455003214 1
0.00701626795855325 1
0.0390031986850966 1
0.0433827275569749 1
0.00453250367671398 1
-0.00424953124076883 1
0.00239643813199441 1
-0.0733352863276007 0
0.0281196983767746 1
0.0023694912061646 1
-0.00356997704386819 1
0.0705162713825746 0
0.0371884518163273 1
0.00530853264373042 1
0.00930031101142881 1
-0.0420794839811659 1
-0.0420757356778939 1
0.0375531751553346 1
-0.00875642387365081 1
0.0572372973461188 0
0.0382599429164033 1
-0.0129825031984357 1
0.031872474472959 1
-0.00500568877651319 1
-0.0118245616265066 1
-0.0119424628451433 1
0.0410406504912764 1
0.00508815788437077 1
-0.000166294378644984 1
0.0315686887025443 1
-0.0162384165970949 1
0.0187572325509434 1
-0.02357255167235 1
0.0109075279698779 1
-0.00875858754453951 1
0.0338611029371552 1
0.014846684839184 1
0.0354308831879758 1
0.0267608935641905 1
-0.0316998517028696 1
-0.0270089813255595 1
-0.00242277015074734 1
0.0431980388854106 1
0.0194359968922998 1
0.0490073952017554 1
0.0216594137495239 1
0.0552093770701973 0
-0.00590504144296398 1
0.00818200594469379 1
0.0104872243110385 1
0.044181139197356 1
0.0568920469382278 1
0.00373151566860431 1
0.00582505272097489 1
-0.0269122311806018 1
-0.0302181445240164 1
0.0279801999867721 1
0.0235382950895386 1
0.0142086200915422 1
0.0124809043024131 1
-0.00232703285115924 1
0.0195991555869011 1
0.0460182872699286 1
0.0102389284886856 1
0.0444345002760397 1
-0.00509135991237001 1
0.0255591628716835 1
0.0214716037744163 1
0.0330142910030547 1
0.0241795918104252 1
0.0408955155914552 1
0.0295299162354162 1
0.0182180888316212 1
0.0445815432832232 1
0.030183100131788 1
0.0133385460325916 1
0.039570189669384 1
0.0795161043203154 0
0.0343736986676563 1
-0.0305802324911242 1
0.0537095237668319 0
-0.00225243077103379 1
0.0460982410473665 1
-0.00691249629240285 1
0.015257725790132 1
0.0417171734622113 1
0.0119649499350299 1
0.00573108341126915 1
-0.0284583890083496 1
-0.0183146014104328 1
0.0359843411604662 1
0.0239316289942831 1
-0.0189724307792077 1
0.0305207902168301 1
0.0134950366392456 1
0.00700093187105078 1
-0.0608907908883751 1
0.0320990770431016 1
-0.0227377071178432 1
0.0247928382156122 1
0.0241293107405457 1
0.0187886276217656 1
-0.0419793368907677 1
0.0216388111796441 1
-0.0245669550827095 1
0.00687701944615922 1
-0.000897246296657275 1
-0.0195449290173999 1
-0.0142448869303753 1
0.0213941439351185 1
0.0190022553732803 1
0.00709539981420052 1
0.020328660335551 1
-0.00185463294061373 1
0.0530764829516913 0
-0.0393037490732676 1
-0.0688160032898547 0
-0.0130876262715029 1
0.00986702937612309 1
0.0140609242956279 1
0.00145660610852041 1
-0.017825596196689 1
0.0407249959817545 1
0.0081159064272547 1
0.0341350590176553 1
-0.00651922611996978 1
0.0229611982288244 1
-0.0241513543963364 1
0.0541358826985803 1
0.00490077075919747 1
0.0099317986406795 1
-0.0225424595713847 1
-0.0336497538137987 1
-0.0230120624468762 1
0.000309472264866394 1
-0.000553001811029231 1
0.0359332646967369 1
0.0334015681693884 1
-0.0099974139924845 1
-0.00983432901042378 1
0.00472763200947374 1
0.0304194181288139 1
-0.0145097701074174 1
0.0419902349272452 1
-0.0141563208062675 1
-0.00459044672989371 1
0.0252655610471718 1
0.0410750766041631 1
0.0136235385964301 1
0.0235616385777673 1
0.0247976636046757 1
0.0596258906393794 1
-0.0142602618505396 1
-0.000430728957625439 1
0.0376419059204112 1
0.0227708320898452 1
-0.0110845144959194 1
-0.0110054197826286 1
-0.0392443644547475 1
-0.0420246982889293 1
0.0514795034285046 1
0.0493461700800758 1
0.0434659748581943 1
0.0206807556299727 1
0.0206374661706144 1
-0.000561739494366426 1
-0.0169127576296554 1
-0.0167875075301558 1
0.0124016741274409 1
0.0328448668877594 1
0.00708129142931106 1
-0.0440281237954785 1
0.0347261770769851 1
0.00847966356238473 1
0.051801844916189 1
-0.0456675534233409 1
-0.0259391629819503 1
0.0318067857270639 1
-0.00228834023370213 1
0.0244294549926233 1
-0.00211554250172248 1
0.0620842031497799 0
-0.0100986982148333 1
0.0104080983854161 1
0.0275873211043206 1
0.00792230917280746 1
-0.00683456613153455 1
-0.00527108933732594 1
0.0267258065572314 1
0.023624187344384 1
0.0136217098621699 1
0.0356419749831378 1
0.0434879016880925 1
0.0347166178307743 1
-0.00771115541850709 1
0.0234834598973895 1
-0.0397627503457306 1
-0.017734401292215 1
-0.0470741109241187 1
0.0296339492758702 1
-0.00148901374684745 1
-0.0226500203311134 1
0.0378912041512078 1
-0.0212237140558499 1
0.0343249533724071 1
-0.00982134346736396 1
0.0188623624575747 1
0.017500546090721 1
-0.00565460432778883 1
0.0259098521952812 1
0.0140434580901547 1
0.0105669174266097 1
0.0218940717172413 1
-0.0155985667616285 1
-0.0154838479406726 1
0.0133646906273247 1
-0.00114118395161665 1
0.00560315860907372 1
0.0106764432019015 1
-0.0157522973802446 1
0.0580787970002556 0
0.0609859846927928 1
-0.00625224481078986 1
0.028961482797855 1
-0.000956640721693609 1
-0.0159494662789867 1
-0.0263834994678414 1
-0.0157176140192935 1
0.0164294536964533 1
0.0596951874936717 1
0.0505104923338396 0
-0.0318420865893319 1
-0.0139223169566255 1
-0.00514983628423438 1
0.0391635537276904 1
-0.00363427582660211 1
-0.018437424816505 1
-0.00264804791805289 1
-0.00283139957636191 1
0.0471148149778989 1
0.00750098778701504 1
-0.00408446678441317 1
-0.0302024445883247 1
0.0801754272264717 0
0.0566731732321296 1
0.0435529837310261 1
0.0105585826013534 1
0.00526695316223394 1
0.022061563816449 1
-0.00791842844605686 1
0.00353327460316678 1
0.0249990174263113 1
0.0174794055769317 1
0.0284631058917818 1
0.0472158038061266 1
-0.00738444299311806 1
-0.0201521284688498 1
0.012738426854992 1
0.0524914922821922 1
0.0426306885375368 1
0.0447410794845855 1
-0.0347325631876702 1
0.036631363952568 1
0.0284952617072896 1
0.0102077844739228 1
0.0452333845767837 1
0.0163279662004959 1
-0.00339257749757283 1
-0.0100638887028662 1
0.0128576464200787 1
0.0823944879135338 0
0.00601460251638355 1
0.022401494459512 1
0.0139814580874759 1
-0.0138627272332058 1
0.0222704469903003 1
0.090522111334496 0
0.024234448643955 1
-0.0205703772830285 1
0.0206446804726921 1
-0.00543651096883041 1
-0.0328414257948688 1
-0.0219934543586177 1
0.0224427427678906 1
0.00436376432056305 1
0.075284654448611 0
0.0184787195119571 1
0.0282909510852159 1
0.00581907329221562 1
-0.0370892048990221 1
0.0373538639775732 1
0.0253233611302144 1
-0.0497320277962164 1
0.0340353376441755 1
-0.0220268972529679 1
-0.0119609527847594 1
0.0508527131772931 1
0.0321839149195411 1
0.00213988029684662 1
0.0308023060504752 1
0.0113268240950796 1
0.0116037248152997 1
-0.0137423487409833 1
0.00880375725420489 1
-0.0104136717295032 1
0.033653541880032 1
0.0300415935378626 1
-0.0202899823927143 1
0.029383699581053 1
-0.0148881081232708 1
0.00853526231221581 1
0.0162107223654412 1
-0.0140014321124792 1
0.0108471073417931 1
0.0259496197636712 1
0.0548973079499028 1
0.0264803352875826 1
0.0341092336190425 1
0.00248346742658495 1
0.0199825503099977 1
-0.0242254615627095 1
-0.0126571702072015 1
0.000613786055783813 1
0.0128464468609565 1
4.45306605952826e-05 1
-0.0228705443482103 1
0.0505318515160714 1
0.010773023403738 1
0.0166865000151739 1
-0.00805021910735419 1
0.0243762363183274 1
0.0190144932743101 1
0.0342860940890942 1
0.00982175377821351 1
0.0264559824352382 1
0.0366830426428249 1
0.0193235099532355 1
0.0464826261968871 1
0.00714077143565571 1
0.00963630030879155 1
0.0161462910568956 1
0.060409417648707 0
0.0399622334231002 1
0.0409137131875013 1
0.0487923767792186 1
0.0550583501319894 0
0.0204706658013258 1
-0.0218461413060836 1
0.0153337904193599 1
0.0298323379127592 1
0.0320057717263395 1
0.00681546049073156 1
0.0066203467972416 1
0.0330836341619538 1
-0.0207387670079534 1
0.0210046015692588 1
-0.000810132412787268 1
6.55872210427125e-05 1
-0.0165347795671121 1
0.00334029810077427 1
0.0199659868503327 1
0.0144736699475047 1
0.00211662611536538 1
0.0486727390960411 1
0.00267153003928878 1
0.0392002440662729 1
0.0173051264893478 1
0.0319182629649177 1
-0.0137369855650696 1
0.0449479482252259 1
0.00740922280872292 1
-0.0109533170145377 1
0.0357229675065121 1
0.0191292843452937 1
0.0346607300249335 1
0.0352403292525091 1
0.0834304218121849 1
0.00870826784221999 1
0.0169983896297617 1
-0.0157795896655651 1
-0.00749700463904943 1
0.0266345954533089 1
-0.0136738454898478 1
-0.0169476623709873 1
-0.00828080078116478 1
0.00970997764983778 1
0.0388900852936766 1
0.0513149181896985 1
0.0226957211676581 1
0.0213041561647988 1
0.0192944326452525 1
-0.00904414185884302 1
0.0179145237991222 1
0.0621825637441526 0
0.054946724846622 1
-0.0333539708551404 1
0.0212262442602343 1
0.0327809990109944 1
-0.0553074674211703 1
0.017545510352801 1
0.0694095059432784 0
0.00539612051351454 1
0.0541554148292787 1
0.00656567952294761 1
0.0187011532458847 1
0.010824914862958 1
0.011939546188489 1
0.033927575348739 1
0.0217648641413849 1
0.00231463303995033 1
0.0398431471805822 1
0.0209459709967143 1
-0.0411612689931577 1
0.0319127145748534 1
0.0104515842301356 1
0.032847496174001 1
0.022154223902772 1
0.0280990386453052 1
0.0256632372496914 1
0.0242062707019847 1
0.0402068089262912 1
-0.0100989631847158 1
-0.00889480734487217 1
0.00404905674925162 1
0.00565620579574111 1
-0.00036672726434744 1
-0.0748693708627328 0
0.00668535498199379 1
0.0586490989237036 1
-0.017374914967251 1
0.0204956044059639 1
0.0850357880675847 0
-0.0160154944923807 1
0.0386162652312761 1
0.0582031054819934 1
-0.000640071112769477 1
0.0219003025389554 1
-0.033265129532846 1
0.00149059527803073 1
0.040180358679528 1
0.022244085387748 1
7.87059006986004e-05 1
0.00317480451431546 1
0.0161990842443867 1
0.0383321862274632 1
-0.0354089262059002 1
0.000445594485520931 1
-0.00214725765830281 1
0.0252107543269621 1
0.0235844274983523 1
-0.0246993133334391 1
0.0113142277651334 1
-0.0119054462548004 1
0.0153976234713239 1
0.0481633304755719 1
0.0195324052010491 1
0.0172692170423995 1
0.0124083396427928 1
0.0451214860474787 1
0.014356508897914 1
0.0242204843156078 1
-0.027985995148388 1
0.0147223198089144 1
0.0350624580654256 1
0.032144258785531 1
0.00358180704562285 1
-0.0321007335140532 1
0.0168430475859945 1
0.0227372942217096 1
0.0595674702109582 0
-0.0237337599400836 1
-0.022113742024663 1
0.0587983937064381 0
-0.0140404164306434 1
0.0186961813093275 1
-0.0394184122252726 1
-0.0379746725147193 1
0.0136211722027033 1
-0.00516592889328759 1
0.0108872818765569 1
-0.0291220565510378 1
-0.0570893058799976 0
0.0209419051448085 1
0.0377862000601019 1
0.0160370427248249 1
0.0223025594651349 1
0.0362385857127837 1
0.00705276413814174 1
0.0156359865064092 1
0.00937790743779399 1
-0.0120812057052868 1
0.0336179302053906 1
-0.0169944085254093 1
0.0705648927201255 0
0.020656228441224 1
0.0583947086923298 1
-0.0235904510554317 1
0.0255897170770534 1
-0.0152929785733814 1
0.0443693211108358 1
0.0075789236817761 1
-0.0212634534627928 1
-0.0154701260713656 1
0.0577814105564303 0
0.024815236982802 1
0.00959361922300908 1
0.0344144057178212 1
-0.000410715490651841 1
0.0152875112990725 1
0.0249850800490806 1
0.0196681982043252 1
0.0493846535441876 1
0.00805597909997543 1
0.0308842422905974 1
0.0432361750069029 1
-0.0153714714181362 1
0.00169427419799317 1
-0.0441985540742512 1
0.00604159442240552 1
0.000504571098650671 1
0.00445072377339511 1
-0.0278755961654819 1
0.077126271442951 0
0.00777385234911385 1
0.0132977006222415 1
0.00841030577211712 1
0.0148887861985212 1
0.024739893096811 1
8.65718324971434e-05 1
-0.00535508676826266 1
0.0668673987299044 0
-0.0275918428901269 1
0.00735839501414707 1
0.041040042847773 1
0.0413929469275944 1
-0.0252827384750472 1
0.0239178670433821 1
0.0219073206901398 1
0.0111638251527158 1
-0.02749156993382 1
-0.02527909173383 1
0.0924506961687039 0
0.0138487907998669 1
-0.00198202492824647 1
-0.0133201185345845 1
-0.0133393978373808 1
-0.00792309297553689 1
0.0201701784285578 1
0.0413310907054387 1
-0.0252803785491056 1
0.0129429983894372 1
0.0729982309982337 0
-0.00832529081726449 1
0.0386323299180145 1
-0.0136134941055959 1
0.000492891678020508 1
-0.00884175523242912 1
0.00383348249260095 1
0.0284851293163051 1
0.0174070477464095 1
0.0395845734009428 1
-0.0216364052314694 1
0.034946607863127 1
0.0237911679334717 1
0.0634472824931889 0
0.0277680306087802 1
0.0205414934752414 1
0.0265236462296661 1
0.000602490986727043 1
-0.00869302522945535 1
0.00913543847309131 1
0.000816503376778463 1
0.0434334309774123 1
0.0254642346926628 1
0.0140444640740276 1
-0.0247021243118787 1
0.0401149238467736 1
-0.0054345231526709 1
-0.0084460983074526 1
-0.00549224555653344 1
0.050979028762533 1
-0.0154668070684071 1
0.0319063274925523 1
0.0712291884289448 0
0.0575130584244349 1
0.0211282434682014 1
0.000804104008319677 1
0.0150187984049829 1
-0.014008317355213 1
-0.0109578978469628 1
-0.00345226880576517 1
0.00576793583784718 1
0.0242162318457667 1
-0.0131041614288615 1
-0.00608113016694273 1
-0.0151972562047173 1
0.0127353542583129 1
0.0111315257114213 1
0.0308294086505164 1
0.0576794166146337 0
-0.0271109920623982 1
0.082743361136878 0
-0.0219797238501698 1
0.00931578444519048 1
0.00464446445356967 1
0.0274375954540585 1
0.00366011152565151 1
0.0136945495020403 1
-0.00605342764687028 1
0.0193991044529689 1
0.0143129784091555 1
0.0155041891332215 1
0.0172126188303503 1
0.049083542900694 1
0.0412235087932308 1
0.000357296883759934 1
0.00966589352372258 1
0.024656956246762 1
0.052568569520456 0
0.0190584256242996 1
0.0301133400448388 1
0.00435692858082036 1
-0.0114605401370216 1
0.0762997616184355 0
0.0188082894215097 1
0.0179128125548784 1
0.030426766509904 1
0.0461221535709893 1
-0.00110191592394656 1
0.02389339416259 1
-0.00104696187649128 1
0.019350491237497 1
0.0291412032201143 1
0.0418896044161612 1
-0.00112069991196665 1
0.00272397545549163 1
0.0399418698370942 1
0.0168013141855848 1
0.0514344193149326 1
0.0436644158161715 1
0.0315463293341072 1
-0.0679545247332915 0
0.00751302114852109 1
0.00634681892593079 1
0.00704063463725883 1
-0.00537983143646656 1
0.0212967840625518 1
0.00748265752653552 1
0.0246257815687001 1
-0.032432073688064 1
0.029135329918221 1
0.0289318225634023 1
0.0227685883544043 1
0.0389515199732934 1
0.0317807018217733 1
0.0219574123189112 1
-0.0169583598475642 1
0.0371951571803255 1
0.0188552735972875 1
0.0512711958162271 1
0.0221222511938261 1
0.0370269309401044 1
-0.00739437660223432 1
-0.0125139246866537 1
0.0239419604153621 1
0.039962362470524 1
0.00589043191985484 1
-0.0565024215900951 1
-0.00240794206364663 1
0.0307565605621682 1
0.0073894092639406 1
0.000413050224714042 1
0.00626853242431677 1
-0.0104792727277625 1
0.0172054660500287 1
-0.0199834629908988 1
0.0410424740392116 1
0.0129129054512374 1
0.0625286914911173 1
0.0457807593636143 1
0.0269346367942658 1
0.051895711279136 1
-0.000380106471046127 1
-0.0716307381830443 0
-0.0305193819272216 1
0.0464210595431119 1
0.00464762175449267 1
0.0461754033226423 1
-0.0268705661698634 1
0.0637965917107096 0
0.00295356369215208 1
0.0312282151376253 1
-0.0318860522652361 1
0.0172476124155784 1
0.01708401446602 1
0.0829137509063522 0
0.0422078119100392 1
0.00919095552293803 1
0.055334187122793 1
0.0144312866962775 1
0.0498794898458957 1
0.0449211459299407 1
0.0230782554093824 1
-0.0385069875702059 1
0.00486301482317909 1
0.0460769805851567 1
-0.0215648646163832 1
0.0174594824168152 1
0.00529441161448304 1
-0.0223126164357668 1
0.0365398569817137 1
0.00941377774403352 1
-0.00292537450922447 1
-0.00119815413282908 1
0.0152030235076103 1
0.000412881967258008 1
0.0552867661365354 1
0.0157462188167348 1
0.0210428147868079 1
-0.000434048280331447 1
-0.00141783775911029 1
0.0143887400488738 1
0.0199724013870759 1
0.00981920024978323 1
-0.0028804025138555 1
0.0536371420518655 1
-0.0191718768770901 1
0.0208459102924826 1
-0.0437422942721355 1
-0.00738879749317868 1
-0.0047126366003601 1
0.0322114196509857 1
0.0399394193071836 1
0.00355298970991321 1
0.0517975242571421 1
0.0190196661621478 1
0.0538751641051915 1
-0.0468400062007583 1
0.0216040086442082 1
-0.0200302594654935 1
0.0267134613583153 1
-0.0321904282331409 1
0.0201973400265284 1
0.0325932475713306 1
0.01041055943256 1
0.0861883860073954 0
-0.0279555570204076 1
-0.050551590810085 1
-0.0123421757380921 1
-0.0383497124382536 1
0.05980526718779 0
-0.0332787968545895 1
0.0177912227930216 1
0.0232189340930917 1
-0.0151681452779094 1
0.0216992263683758 1
0.0308096072772402 1
-0.0217887799983065 1
-0.0106849546605755 1
-0.0206683175155734 1
0.0828488256275938 0
-0.00958753069698738 1
-0.0417113003059629 1
0.0117518934449903 1
0.0227542037241978 1
0.00809334480444007 1
-0.0143640518925273 1
0.00613950890695797 1
0.008457620396615 1
-0.00253772813492883 1
0.0214374189514254 1
-0.00295042110454377 1
-0.040702329070485 1
0.0714492533712471 1
0.0278023054937148 1
0.016021420971585 1
0.0310076472721797 1
0.00115248178599027 1
0.0201900028094205 1
-0.0126004959741006 1
0.0186841350852894 1
0.0175556119041092 1
-0.0019474660346335 1
-0.0299734680854765 1
-0.00180875831216228 1
0.0032408163783929 1
0.000941645850523611 1
-0.0108608181931249 1
0.0242948596157056 1
0.00925895227397428 1
-0.0144798655323521 1
0.0298196001724694 1
-0.00887904109099274 1
-0.0288261392339554 1
0.012050091005228 1
-0.00120692482271346 1
0.0032746815096237 1
-0.00736464403940189 1
0.0286907423842513 1
0.055971153354997 1
0.0271045461689979 1
0.0254515496839314 1
0.0344519776581291 1
0.0274761829981582 1
0.00622699890138622 1
0.0497620389530451 1
0.00518176443488377 1
0.0404478549328436 1
-0.0345600803384747 1
-0.0295969236890878 1
0.0391652274018778 1
-0.00935073493361029 1
0.00129015854656499 1
0.0102795590153703 1
-0.000309944053515653 1
0.0464610680984647 1
0.00310491517059298 1
-0.0366975059764425 1
-0.00253894803808775 1
0.0339251092454657 1
0.0176582531937958 1
-0.0122360799809089 1
-0.0198762732094711 1
0.0342264195337822 1
0.0129558483351257 1
-0.0279874171307593 1
0.0250002972830839 1
0.0364476668718012 1
0.0341490731282097 1
0.0357013256330774 1
0.0263974063157872 1
0.0472736082209511 1
0.0357520419932121 1
0.0127346262366863 1
0.0478599917787414 1
0.0370711869315512 1
0.0223519566862084 1
0.03375044005735 1
0.0204021509059782 1
0.0289806357880153 1
0.00929378863834773 1
-0.00292858827636779 1
0.0255539467873369 1
0.0265574548509923 1
-0.0188120308408582 1
-0.00715941833526159 1
-0.015825039032665 1
0.0322681497269289 1
-0.0388601043683582 1
0.00366853165373086 1
-0.00467958637185821 1
-0.0223765110503394 1
0.00770192705769522 1
0.0188754288787942 1
-0.031101846238469 1
0.015355799511258 1
-0.00864636805058727 1
0.00350731368349311 1
-0.0089723339324052 1
0.0143348952031083 1
0.00110819043691515 1
0.0334965336897601 1
0.00404418934085041 1
0.00764167131985115 1
0.0623918967205446 1
0.017955280532869 1
0.00729683670509518 1
-0.00816420977403701 1
-0.00614494298498982 1
0.0184567656330583 1
-0.031181354252704 1
0.0140953537193292 1
0.0299708268407393 1
0.0568282035650691 0
-0.0047566090173288 1
0.0327906374038645 1
0.0389142283990177 1
-0.0423344885274966 1
0.0245066896689924 1
-0.00724166701198279 1
0.0503717725480472 1
0.0230224946881062 1
0.0166567574199442 1
0.0364160752865828 1
-0.00669796665502335 1
-0.0163466051153855 1
-0.00482021628429425 1
0.0217871895372757 1
0.0165562313786974 1
0.0173281023708588 1
0.0176939599068267 1
0.0136739276681393 1
-0.00254886006668924 1
-0.019783863498519 1
-0.0245701101070747 1
0.014239729657649 1
-0.00594057483876179 1
0.00176322499000645 1
-0.0275273525677134 1
0.0346753381826585 1
-0.0155497017635339 1
0.0451115779879099 1
-0.0234958857822546 1
0.0115901105559408 1
0.00832635393440915 1
-0.00731062889823322 1
0.0131346338555821 1
0.00544348826163925 1
0.0157507731717302 1
0.00455357135774867 1
0.0371788923289598 1
0.0277919639976661 1
0.0386768117489424 1
-0.00695063156770708 1
0.00379309795288324 1
0.0138232493809004 1
0.013183281613354 1
-0.00111274388379946 1
-0.0321096034493866 1
0.0494073173285723 1
0.0418966884587019 1
-0.0310216021047827 1
0.0494911910140568 1
-0.0164022040589548 1
0.0316886863834475 1
-0.0237790839464094 1
0.00537967655566289 1
-0.00405447340235386 1
0.00677934747341006 1
0.0312853611911496 1
-0.00482095114630281 1
-0.0153050547655362 1
-0.0024436237366707 1
0.00100103330425465 1
-0.0222027420467219 1
-0.0170439701033791 1
0.0188100595561386 1
0.000675274983286487 1
0.0176601871431641 1
0.025026870818414 1
-0.00741285195093363 1
0.00669126918985083 1
0.0228552265153695 1
-0.0243760076602138 1
-0.00109299134264922 1
-0.0110366123284687 1
-0.0148212044193596 1
-0.0231177018046141 1
0.0248378426078416 1
-0.00382318174089951 1
0.100787831838422 0
-0.0126640976772876 1
0.0480739259192534 1
0.0513483514060881 1
-0.00376931733333483 1
0.0811724402537297 0
0.0229523006731567 1
0.0381185007230271 1
0.00984240788410968 1
0.0460653006935668 1
0.0648584743279466 1
0.0408386726051126 1
0.0346679362046039 1
0.0032142742969259 1
0.0544210370875196 0
-0.0460850128181233 1
0.0507948406748585 1
0.019285629256592 1
0.0167293376261208 1
0.0413121248864361 1
0.0129456476411729 1
0.021720319033244 1
0.016441814966343 1
0.0413991549850423 1
0.00209350658302021 1
0.00586427324772835 1
0.0157265588091429 1
0.018907179995613 1
0.0210303312289129 1
0.00486923320479127 1
0.0148693026098031 1
-0.00744847521196056 1
-0.00782052959526098 1
0.011449882981917 1
0.0338836653745211 1
0.00337748508187316 1
-0.000506986490899049 1
-0.0171680649658052 1
-0.0255551397936717 1
-0.0339877023676615 1
0.0236107770087615 1
0.0288601130006294 1
0.00506576840578625 1
-0.00956318827855203 1
0.0339310950640229 1
-0.00253279231273088 1
-0.0201580661403133 1
-0.00316765606649477 1
-0.00991621812462216 1
0.0559451183007769 0
0.0537073689359764 1
0.0157209434050611 1
0.016838279729157 1
0.0327859658633074 1
0.0299559243481768 1
0.00725826510409554 1
0.00716264254486828 1
0.0394179630508098 1
0.036981133402524 1
-0.0079354822863361 1
-0.0260407475174452 1
0.0305092784472425 1
0.0762467624459403 0
-0.0123600363278554 1
0.049827527639497 1
-0.0179501977609764 1
-0.0277846887256999 1
0.00912187713315777 1
0.0488260105398995 1
0.0461426100369549 1
0.00880540608226335 1
-0.00295934032998366 1
0.0363726669390834 1
-0.0372352461622833 1
0.00693802260066642 1
0.0192923456824581 1
0.0490049914862761 1
0.00736703107735917 1
-0.0376344622458573 1
-0.00278131965852657 1
0.019291681880535 1
-0.0422817343098969 1
0.0407333554272387 1
0.00472498338263319 1
0.0568543974753887 1
-0.00518393531390246 1
0.0206235902162673 1
0.0580241419409234 0
0.0398882293468883 1
0.027964246827292 1
0.0477376868693506 1
0.0256604574380173 1
0.012162208303731 1
0.0421654502516902 1
-0.00128062778116892 1
0.0226243251951855 1
0.0102639304684964 1
0.0148316419838405 1
-0.0190826836759714 1
0.0194887375982591 1
-0.00878236437624093 1
0.0245905721997728 1
0.0492287236822336 1
0.0194789758110058 1
-0.0209847183570884 1
0.0447820706735081 1
0.0212014772324829 1
-0.00680110612786146 1
0.0226184407519444 1
0.0821216450575666 0
-0.0065260446016698 1
-0.0124956067385889 1
0.00827852921185413 1
0.0169995965829456 1
0.00730377053489299 1
0.02391734050637 1
-0.00894952841269384 1
-0.0166717469846208 1
-0.036376000649297 1
0.0341627394339498 1
0.0768241284609046 0
-0.016214776209477 1
-0.0253209568058439 1
-0.0248977968962483 1
-0.0104201703601259 1
0.029555987129694 1
0.0124437494420712 1
0.0157482828837719 1
-0.00904315324758286 1
0.0595768353538924 0
0.0488559228823493 0
0.0106132979604955 1
0.00672497627954385 1
0.0315704018656243 1
-0.00169197739186203 1
-0.00835835554426165 1
0.0118068191298225 1
-0.000740270483622292 1
-0.0293979129848855 1
0.0563116468718147 0
0.0062908693486053 1
0.0037406212031085 1
0.00149703078881467 1
0.0248635145539293 1
-0.00670967101515332 1
0.00621907829444976 1
0.0224289656937366 1
0.029591593902576 1
0.00912152250353845 1
0.0394789653144829 1
0.0261950334336677 1
0.0128773929875649 1
-0.0203729831893833 1
-0.0244816380307301 1
-0.0335890862060433 1
0.0285383297310971 1
-0.0119097919580338 1
-0.00145534624228704 1
0.023427250266545 1
-0.00263974251909851 1
0.0364021111418335 1
0.0147402080352881 1
-0.00717542522291458 1
-0.00496907959304365 1
0.0281144465087941 1
0.0499354291742678 1
-0.0181653957611594 1
-0.00206085026971276 1
-0.0008439470714395 1
0.00688551591008719 1
0.0541560013414521 1
0.0195949302219961 1
0.0164944943963154 1
-0.0155259016546542 1
-0.0254420262728289 1
0.0134287144405082 1
0.0170743631676498 1
-0.00597603794914746 1
0.0295334495082259 1
0.0376588734454687 1
-0.000440623454500442 1
0.00947572659478623 1
0.005965369496183 1
0.0439146435606132 1
0.0162747042805802 1
-0.0128718233183069 1
0.0201859821609358 1
0.0254920233420507 1
-0.0152441223777432 1
0.00680317980354487 1
-0.000968368852228911 1
-0.00251980541461031 1
0.0275017282987018 1
0.056628605631185 1
0.0235636316216442 1
0.00245160634391226 1
-0.0291289329695909 1
-0.00330235615613172 1
0.0377900389460999 1
0.0334557822521955 1
-0.0125062919922109 1
0.0600115613848019 1
0.0121902320380129 1
-0.0248874077203304 1
0.0485032936139772 1
0.00250540013239723 1
-0.00704471872309114 1
0.0593875352107294 0
0.00207786018769141 1
0.00804716258904449 1
-0.0189849148651764 1
-0.0501421102710924 1
-0.0155025467955234 1
-0.0429712577459582 1
0.009239606302373 1
0.0401618062866844 1
0.0256220889267898 1
0.0192294248835594 1
0.0257859521766912 1
0.0307921535308867 1
0.00666397559747835 1
0.0735096359918634 0
0.0224453383916151 1
-0.025781692870613 1
-0.00917697826109584 1
-0.0114767964948362 1
0.0446531826971146 1
0.00406477988293166 1
-0.00145081002612622 1
-0.0108204968426586 1
-0.0209736444033357 1
-0.0159220335457119 1
-0.00690548610341531 1
0.041656088011684 1
0.0380899842982138 1
0.00712614419824662 1
0.0436715649960038 1
0.0257595119947249 1
0.00802275707977482 1
-0.00685106799973872 1
0.0200211854601872 1
0.0364685841195844 1
0.018284147350815 1
-0.0207712362459584 1
0.0284909521894138 1
0.034184093084033 1
0.0383275642380271 1
0.0279545366747115 1
0.0391041479274671 1
0.0471141512378631 1
0.0475974289902036 1
0.0449808458196367 1
-0.0300501944518526 1
-0.0034099416291689 1
-0.0107306310667489 1
0.0452963659513407 1
0.0388172711389282 1
0.0144568455756658 1
0.0213469990219856 1
-0.00845319165409517 1
0.0215367742766996 1
0.0611419528170338 0
-0.0312870250682004 1
0.0407858044443755 1
0.00504390160031351 1
0.0141361703445847 1
0.0804125503748595 0
0.00166184412759491 1
-0.00931942781763782 1
0.0261488207445237 1
-0.00591824702729044 1
0.00287410304943174 1
0.0164472981376297 1
0.0144444232271592 1
0.00253161674740502 1
-0.00217001672479394 1
0.043758339242829 1
0.0522059714522713 1
0.0252189399331214 1
0.0615801718336711 0
0.00469984612262308 1
0.0161417090911425 1
0.0308608965712202 1
-0.0161614892261808 1
-0.0144023976688601 1
-0.00125024520798105 1
0.000279413224796107 1
-0.0284823798587601 1
0.034736581308847 1
0.0053749679095508 1
-0.00221965912666736 1
-0.0203447180096655 1
0.0353149046594551 1
0.0117489503231989 1
-0.0171823030568381 1
-0.0443017092533478 1
-0.00100030307296293 1
0.0168540919045745 1
0.00136474860637543 1
-0.00608920245089865 1
0.0881260823184926 0
0.0192011194154208 1
0.0077861216558018 1
0.0157558851453573 1
-0.00372599736401718 1
0.0392007129215433 1
0.0604226996111254 0
-0.0159046430407289 1
0.0101874611334801 1
0.0314725396001212 1
0.00764282937458457 1
0.0362419709402377 1
-0.0743712382805707 0
-0.00670954763559437 1
0.0125262624777134 1
0.00714708270557854 1
0.0489179603953671 1
0.0226236079168669 1
0.000105022954928067 1
0.0227932679763998 1
-0.0266631502378475 1
-0.0468864995397264 1
-0.0546898987616064 1
0.0201596001365562 1
-0.0234975412405703 1
0.0215255440388669 1
0.0137094552187247 1
0.0265407332074762 1
0.0507773076331339 1
0.0153574944984613 1
0.0511251657866041 1
0.0125590027243125 1
0.00133333392234712 1
0.029810623588947 1
0.000966543588001696 1
-0.0263434395949984 1
0.0183876561823971 1
0.0722635860174363 0
0.0201045437933785 1
0.0113494694152981 1
-0.00582228880179458 1
0.00382711886930596 1
0.0244278016896557 1
0.0631445483962771 0
0.00861835291897602 1
0.0333388946213701 1
-0.0220117143686052 1
-0.00538501238242513 1
0.0453927147211617 1
0.0241176149188529 1
0.00984558289028406 1
0.00219641093064707 1
-0.0147178018902765 1
0.0083703274855032 1
0.020002716430247 1
0.0205849742951763 1
0.0471904951412432 1
-0.0104956183260114 1
-0.00162802961269617 1
-0.027148037317965 1
0.0236654110621608 1
0.0159128297806513 1
-0.0422755981960532 1
0.0423500299393222 1
0.0295779211999848 1
0.0164914411090668 1
0.000497093210317035 1
0.00338461303860764 1
0.0433607260423312 1
-0.00871048691927246 1
0.0344608878360625 1
0.00652867063733924 1
-0.00122136515142976 1
0.054443140024681 1
0.0183527244285796 1
-0.00022712552411571 1
0.0109298420680518 1
0.0243577235408189 1
0.045726044315259 1
0.0359209788007852 1
0.00826164856774929 1
-0.0130509854038094 1
0.039525598892846 1
-0.012700309928642 1
0.041256510776747 1
0.00748901733253546 1
0.0243344123728465 1
-0.00794390876965755 1
-0.000171121242992129 1
0.0111703736518954 1
-0.0251924106966345 1
0.039046945531877 1
0.0293303920597813 1
0.0343440043160858 1
0.0312495735711096 1
0.0160742519536369 1
0.0250586545938917 1
0.00241712871346655 1
0.0478140101607599 1
0.0176921356751567 1
0.0985079560026742 0
0.00531846831310586 1
0.0194290268964226 1
-0.0160746698653937 1
0.0539129279982731 1
0.0306565439362222 1
0.0303719122083341 1
-0.00713074804323757 1
-0.055396578647018 1
-0.000359992674439424 1
0.0222007887264596 1
-0.0208804597769307 1
-0.00578044438882739 1
-0.0393274902116403 1
-0.00557763294551287 1
-0.0191362900719459 1
-0.0455300255463994 1
0.00751693786111022 1
0.0236974337634538 1
-0.00413464818187001 1
0.00919856959277683 1
-0.053459571179253 0
0.0184968852012851 1
0.0438819231385189 1
0.0178752812465313 1
0.0584545423201586 1
0.0136144735127012 1
-0.0323655320631549 1
-0.0204395612641231 1
0.02255874197722 1
0.0447889596441809 1
0.0507849620177992 0
0.0254321304537407 1
0.0759847578379211 0
0.00744002641705763 1
-0.0116267283508864 1
0.0402591542200656 1
-0.0332609616882846 1
-0.0300066579036485 1
0.0161114749744169 1
0.0144049916623812 1
-0.0380442522725276 1
-0.00513542867340721 1
0.0277575061265336 1
-0.0109160650683339 1
-0.0162073047433253 1
0.0147459849743654 1
0.06694007877105 0
0.0659334993283526 1
0.0655116192715868 1
0.0377396772841553 1
0.0483306589539071 1
0.0274263386926653 1
0.0326134162417702 1
-0.000912033000835266 1
0.0292616946981003 1
0.0442018428556513 1
0.0160137561283367 1
0.0103826620478663 1
-0.0121498966759569 1
0.0152769978199449 1
-0.0260545570629345 1
0.00777232959222722 1
-0.00423452231466958 1
0.0284473731781098 1
-0.0126094215163674 1
0.0119025658351187 1
-0.01185703247477 1
-0.00709717129136964 1
0.0410978485629063 1
-0.00558650525154855 1
0.0290994752219734 1
-0.000173939518031996 1
0.0180447709809106 1
0.0096687525099635 1
0.0555104719984451 0
0.034785237093058 1
-0.0120048268500524 1
0.0376665758380003 1
-0.0345588612151153 1
-0.0589754287113241 0
0.0371387284407394 1
-0.00991410681574541 1
0.0349500103352657 1
0.0453851264940576 1
-0.0142775946963086 1
0.00882320147481351 1
0.0090341852635317 1
-0.0341792789471966 1
-0.0278249958474681 1
0.0571379923904591 1
0.0304092357400733 1
0.0111022600898898 1
0.0382310303968849 1
-0.00675783894970082 1
0.010324966552253 1
-0.0197765842811715 1
0.034773838130838 1
-0.0630131981819473 0
0.0297265010797754 1
-0.0102086309390631 1
0.0247581329657253 1
0.00873863533395829 1
0.0177561043138741 1
0.0303278310876043 1
-0.00217991707489767 1
0.0146600306360268 1
-0.00824321923126922 1
0.0197411943900188 1
-0.00347103356493505 1
-0.00144603451831042 1
0.0199476527410972 1
-0.0187314164066126 1
0.00693515199179966 1
0.074965531528647 0
0.015321762788622 1
0.0176610653462641 1
0.0314130452871762 1
0.0118847111475453 1
0.0193470630901771 1
0.074087994161066 0
0.0599975163673211 0
0.015737052861956 1
0.0224425000772544 1
0.00298923488209504 1
0.00516026620150918 1
-0.0453050833164214 1
-0.0145692469600414 1
-0.00916961229650231 1
-0.019582363448656 1
-0.0110558810620982 1
-0.00985652579930683 1
0.0164865168980126 1
0.0202843438043283 1
-0.00297784026876999 1
0.0340785458461721 1
0.0023551375819664 1
0.0212835447610226 1
0.0264702173192467 1
0.0269154442225526 1
-0.0101193613151038 1
0.0622242380567041 0
-0.0179765414617652 1
0.00544403004543713 1
-0.00141868612053707 1
0.067619463926964 0
-0.00559702001364796 1
-0.033262246723248 1
0.0441501694892628 1
-0.033415448371205 1
0.00827340249508636 1
0.0218759441869576 1
-0.0159950443631195 1
-0.0221369304480699 1
0.0222753196302097 1
0.00373698512626309 1
-0.0117286349077259 1
0.0359569331634893 1
0.00196261394204296 1
0.0424628497223049 1
0.0224030724713015 1
-0.00142884672031396 1
0.0599236459245535 1
0.0456431354100386 1
-0.0178645518182164 1
-0.0159107461544539 1
-0.00379327814510928 1
0.013740324274842 1
-0.0231887507097597 1
0.0142971658244776 1
-0.0276647042431435 1
0.0362397852868868 1
0.0251932205538538 1
0.0820176358598426 0
-3.03734522058563e-05 1
0.00386189441302877 1
-0.00503747644865543 1
0.024508679048631 1
0.0423618153810311 1
0.0190115297125167 1
0.00387043482447116 1
0.00720427314133141 1
0.0763884153016384 0
0.0702819262911233 1
0.0118557941477813 1
0.0100753180607861 1
0.0125851780594004 1
0.0466342564006029 1
-0.0171587378528441 1
0.0409520213470987 1
0.0161517636762362 1
0.0227582268108829 1
0.00476496237580061 1
-0.0113454690031197 1
0.0451845143526243 1
0.0467416671764099 1
0.0125856321094002 1
0.0392015415756449 1
0.0135683270605845 1
0.00777014884168166 1
-0.0109094048004165 1
0.0200834242302737 1
0.0182268650248749 1
0.0136081813715069 1
-0.0158733345507754 1
-0.00227817374528744 1
0.0316465985707698 1
-0.0485069022063981 1
0.0266741082306532 1
0.026880968084375 1
-0.0372283749793473 1
-0.00856636210856815 1
0.00632672816953953 1
0.0491064378296101 1
0.0122071092041016 1
-0.00289210552946958 1
0.0451888216971395 1
0.0120199032575613 1
0.0166128059691155 1
-0.00676304266027999 1
0.0243695987916334 1
-0.00307092772431537 1
0.0556461571453462 1
0.0472490640318139 1
-0.0266546589407888 1
0.0144330046526804 1
0.0553393072710025 1
0.0257361019240721 1
0.0278214101662315 1
-0.00822597661805724 1
-0.00366858311901497 1
-0.00559271327908881 1
0.0208664596653082 1
-0.00374945902964314 1
0.0016323171104806 1
0.0636360962067179 0
-0.00975245816532486 1
-0.0018825160408837 1
0.0409708961933849 1
0.0236482169870834 1
0.0679069971415837 0
0.00127997106873448 1
0.00444738556930151 1
0.0692564648085418 1
0.0113677972146636 1
0.0512331171122594 1
-0.0371803384045019 1
0.0200340649165383 1
0.0015335169712705 1
-0.015196817881438 1
-0.0365596635402929 1
0.0439168484513893 1
-0.0170329632031791 1
-0.000337068681411287 1
0.0110305439441439 1
-0.00937393915367413 1
-0.00873182662458689 1
0.0323680186554958 1
-0.0279876884642557 1
0.00647782682078944 1
-0.0152271559661876 1
0.0697685278861177 0
0.0117272774628231 1
0.0349555030178726 1
0.0569919167511359 0
0.00389616782498595 1
0.0128089664484708 1
-0.00383428190252957 1
-0.0622025719865787 0
0.049790421175764 1
0.00136524059390841 1
-0.0252393731317663 1
0.0254338258694904 1
0.0563696856385727 1
0.052739263787656 1
0.0154830568376221 1
0.00128370755702123 1
0.0200203169912525 1
-0.0156340953754021 1
-0.0198032051544141 1
-0.00782547392442769 1
-0.00655431395338187 1
0.0365069675926984 1
0.00625334160424652 1
0.000160696544744216 1
0.0447773625824609 1
0.0310915081295774 1
0.0271787699353889 1
0.0193875634714931 1
0.0505040553675701 1
0.00413919425015089 1
0.00988358573267374 1
0.0551996953182014 0
0.0553970489980912 0
0.0743983973698279 1
0.0312875446227782 1
0.0197132910499457 1
-0.00100244787853168 1
0.0188446675245198 1
0.0244551334045211 1
0.00312010762579563 1
-0.00154840892359122 1
0.0319488054369755 1
0.030375139164263 1
-0.053718430831514 0
0.0388101020835226 1
0.0597001385284937 1
-0.0216499778042121 1
0.0280083727515147 1
0.0361732354794726 1
-0.0189377255633518 1
-0.0361677805989097 1
0.0202442318438563 1
-0.000896860622261498 1
-0.0239347925549879 1
0.0142808260875393 1
0.0318821571489693 1
0.0497132148118319 0
0.00936180185692767 1
-0.0109443900001901 1
-0.0351798934528282 1
0.0224740460509315 1
-0.00170263050094655 1
-0.0278531654096814 1
-0.0276399312602793 1
0.052959504346688 1
-0.0173497546762155 1
0.0460209571175062 1
-0.00299010010483692 1
0.0173127190125015 1
0.0643838507730083 0
0.00517780412901856 1
0.0409647900610639 1
0.0130116083065666 1
0.035202636690571 1
0.00115556900322018 1
0.0414392447939158 1
-0.0257469178936997 1
0.024704848177526 1
-0.00968569933479018 1
0.00172603403387035 1
-0.0101902104788969 1
0.0106986835631748 1
-0.00457409351906911 1
0.0174385589811993 1
0.0369774468371538 1
-0.014951532194554 1
0.0210383747905855 1
0.0150097995138359 1
-0.0272297666670866 1
0.0463979182363037 1
0.0214354991810204 1
-0.0186904303028097 1
-0.0349930831832049 1
-0.0241812025556842 1
0.0193259242083202 1
0.0148869972203179 1
0.0250073040182281 1
-0.00362147329992502 1
0.029255314126006 1
0.0280137078738445 1
0.0155503033513458 1
0.00953895579792175 1
-0.0213446371689148 1
0.00342197056369002 1
-0.0120810540235779 1
0.018444786670434 1
0.016551469896098 1
-0.0353679218247926 1
0.00105959568713713 1
-0.0121624963886024 1
0.0127047590237253 1
0.0246138416343963 1
0.0407644520209036 1
-0.0180649370178376 1
0.000880045196256424 1
0.023086663040988 1
0.0277597851971126 1
0.0368377939963826 1
-0.0160450616590084 1
0.018695259637449 1
0.0241420347462325 1
-0.0135257485180073 1
0.0187973358301216 1
0.026291289424171 1
0.049595952318047 0
0.0379697506305116 1
-0.0139515404071415 1
0.0151323712616408 1
0.0727455754920175 0
0.0127867765824906 1
0.0637482135317729 0
0.0426492641816905 1
0.0840562779084336 0
0.0522801427344526 1
-0.00653039495158464 1
0.0277657434318371 1
0.0242525277584111 1
0.0515688720233043 1
-0.0281837222797097 1
0.0018813979118387 1
-0.00373254710005923 1
0.0205555642867044 1
-0.0214975800420547 1
-0.00867169983208312 1
0.0272017538080513 1
-0.00751935431857162 1
0.0131549827812753 1
0.00468016444802786 1
0.0378806201063033 1
-0.00357472686371987 1
0.0803563034210594 0
-0.0673432851243967 0
-0.0236114924475773 1
0.00395901762843995 1
0.0352676772685319 1
-0.0181551530551947 1
-0.0358381724220105 1
-0.026783566242283 1
0.0154734215952483 1
0.0346991221475954 1
-0.0111015553227366 1
0.0473501058199883 1
0.0346684672539939 1
-0.0185909612300972 1
-0.000595436432652124 1
0.0226453055194498 1
-0.00782789574356313 1
-0.00774428923877899 1
0.0296554243729162 1
0.0218252866851836 1
-0.00191961198802117 1
0.0113717681934944 1
0.0493535819361536 1
0.0457325537433832 1
0.0391382409113673 1
-0.00460675750056916 1
0.0289266472397267 1
-0.0269162717813236 1
0.0687842777682662 0
-0.00087255482260234 1
-0.0534489019333615 1
-0.00623775708987507 1
0.0102243747213932 1
0.0173156649324827 1
0.00648231528825667 1
0.00883216601761062 1
0.0260346017316078 1
-0.00424180753533145 1
-0.0193310696420398 1
0.0581023572662037 1
0.0681992162279984 1
0.000626754875597035 1
0.0570831012048863 1
-0.0269093782803861 1
-0.00753292221520752 1
-0.0238968925234707 1
0.0247337594040504 1
0.0150502589146098 1
-0.0059425721705099 1
0.0103055141677472 1
-0.0053377024689174 1
-0.0143432967643506 1
-0.0318220196086791 1
-0.022992323509632 1
0.0231097199726663 1
0.0388587708018426 1
-0.015376526436009 1
0.0200694406656778 1
0.0262777880870728 1
0.00413966260378431 1
0.0594700217818369 0
0.0213601232441543 1
-0.0140464878503885 1
0.0558469786569209 0
0.020095854331282 1
0.0298205343608168 1
0.00423873313486751 1
0.025015979117338 1
0.0724745935071631 0
0.000598089946303124 1
0.0306608193878975 1
0.0195846965456274 1
-0.0162743725273278 1
0.0209788194387559 1
0.0184362900534161 1
0.0126821696611133 1
0.0351234756805873 1
0.0165094601923813 1
0.006766203512184 1
0.0362860726391177 1
-0.00158552257593004 1
-0.00995042825513049 1
0.047711448059143 1
0.0121818483723204 1
0.057050691180645 0
0.0176583583060388 1
-0.0090431438022717 1
-0.0194586833004146 1
0.0188647205585802 1
-0.0161468898779521 1
-0.0191832603389267 1
0.00697244600892191 1
0.0288728249451946 1
0.0272716966895719 1
0.00388032496919839 1
-0.0191486874407892 1
-0.0325493383854163 1
0.0344710434245658 1
0.0105156961959854 1
-0.0369664843742031 1
0.00650794224901426 1
0.0568774555417106 0
0.0299004710333825 1
0.0385752880734904 1
0.0343324909960648 1
0.0105867851905844 1
0.00173879187003364 1
-0.00685200109843058 1
-0.00533208725220349 1
-0.0100696792196421 1
0.00382738695467301 1
0.00061721939232396 1
0.0198269970686337 1
-0.0349497279895646 1
0.0082112651497474 1
0.0279007998367204 1
0.0159028941873995 1
-0.0163658007619774 1
0.0207172999986663 1
0.0308286431039069 1
-0.0139902225790537 1
0.0145129443087572 1
0.0248463416511133 1
-0.00484939062871814 1
0.0174802651756242 1
0.00526355445394173 1
-0.0164687041115822 1
-0.0207686081213898 1
0.00364146003321069 1
0.0732999841949338 0
0.0172745705242239 1
0.0277756606193238 1
0.010506854073066 1
0.037476750462407 1
0.00227725054655255 1
-0.0173451123343748 1
-0.027189701706189 1
-0.0137658766696359 1
0.0640684856391655 0
-0.00826993222678385 1
0.0106965819533549 1
0.0658057918609649 0
0.00924686662567211 1
-0.00848101254147735 1
0.0373733764511726 1
0.0135723240651383 1
0.0318738022172855 1
0.0226872908926267 1
0.00240277085279479 1
-0.0298600866970458 1
0.0379073678882131 1
-0.000351657994794384 1
0.0491091617158823 1
0.010076366387301 1
0.0674399096203354 0
-0.0166554889859469 1
0.0249099028502306 1
0.00889756008097567 1
0.0519960043022765 0
0.00210448169543694 1
0.0247166249738689 1
-0.0216111768941623 1
-0.025066525335535 1
0.0352758402093924 1
0.0257851841381623 1
0.0144898058334814 1
-0.00257510893633125 1
0.0238198254054356 1
0.072047960063783 0
0.00825761598284246 1
0.0208930124532321 1
-0.0119174325929242 1
0.0176549494371486 1
-0.0339725144412128 1
0.0542101884910822 1
-0.00608884794463329 1
-0.0344278652012957 1
0.0133709152427656 1
-0.00850437406969956 1
-0.0443964737684914 1
0.0242377333375596 1
0.0255334782960393 1
0.027818659701521 1
0.00898304173853541 1
0.0118128526097295 1
0.0029188186150301 1
-0.0433644764076541 1
0.0179700643047925 1
-0.00124527942627198 1
0.0356436636771008 1
0.0518104431241584 1
0.0131822808222493 1
0.00294015731046654 1
0.05139277781063 1
0.0359479373458501 1
0.00495949826340201 1
0.044590266644692 1
0.0224854056755059 1
-0.0533906455137259 1
0.0361116822684349 1
-0.0159896844503102 1
-0.0410074394029318 1
-0.04756756474472 1
0.013640073616522 1
-0.0132432476780755 1
0.0517791452798126 1
0.00497949493297019 1
-0.0467187519863133 1
0.062570590106323 0
0.0262635819951028 1
0.00885899748605506 1
-0.0157231296624741 1
0.119874641638291 0
-0.00654549128380742 1
-0.00832901418935615 1
0.0224384742409177 1
0.0273193222291347 1
0.0122522050588775 1
0.0055562923799827 1
-0.022364113989029 1
0.0521439436398172 1
0.0507043660058567 1
0.00245310391723382 1
0.0890059822172401 0
-0.00238815910145698 1
-0.0593797027336835 1
0.0224528666545568 1
-0.0267827048583931 1
0.0323679029936455 1
0.0423657290558406 1
0.0883704471107045 0
0.0104032610285731 1
-0.030980925782984 1
0.0389762725137036 1
0.0740613846372497 0
0.0239330598939081 1
-0.00820543973852884 1
0.0364423260623952 1
-0.0331964817411793 1
0.0112233223844687 1
0.029116361207832 1
0.0402774457132487 1
0.0249220741156012 1
0.0404800066124542 1
0.006271735028149 1
-0.0179674526392618 1
0.0418815613773995 1
0.0256051288386356 1
0.0123156151202766 1
0.0443836567562375 1
-0.0425796230656591 1
0.0861079258721226 0
0.0429881154301974 1
0.00666330290723103 1
0.0384235006690465 1
0.0563612769569819 1
-0.00387672048727679 1
0.0442501410030835 1
0.0390175230089785 1
-0.0122795291619198 1
0.022582245272014 1
0.0401592038892617 1
-0.0102626716731913 1
0.00658540578709334 1
-0.0312693609717392 1
0.0115850788173871 1
-0.0422791280794422 1
0.0319494385801095 1
-0.000832292114351408 1
-0.0261680755836662 1
-0.00482290353894739 1
0.0312016822937221 1
0.0278349298256169 1
0.0349210479197675 1
0.0930317154320628 0
0.00786935287884523 1
-0.0157530517407321 1
0.00513993391872507 1
0.0151324654339561 1
0.019352747009286 1
-0.0122956356292074 1
0.0238824271788504 1
0.0186680781343419 1
0.0331577784407643 1
0.040716606492225 1
0.0346011782464591 1
0.0271012742919191 1
0.0491654824095591 1
0.0128061456731214 1
0.0295154254140058 1
0.0638388815631299 0
0.0185013592040415 1
-0.0400646414124467 1
0.0168424516315281 1
0.00813995127950841 1
0.00978846524043996 1
-0.0148163278293787 1
0.0267394730413264 1
-0.0405617200179176 1
0.00972680392230211 1
0.0709307833961316 1
0.0343689405976659 1
0.00903517258924567 1
0.0418963277322998 1
0.00300988892125889 1
0.0268955141441415 1
-0.0320073208031446 1
-0.00773026009539488 1
0.0168052035181626 1
0.00150465050706083 1
0.0320051813551606 1
0.0479415308507635 1
0.00995218456145058 1
0.00202190385325453 1
-0.0161239218064882 1
0.0104380836744103 1
-0.00548479753972463 1
0.0580449557956778 1
0.0158843083952994 1
0.0302936482159622 1
0.0399978141465203 1
-0.00168047208132385 1
0.00416272040345257 1
0.0246322648783678 1
-0.00506001016565871 1
0.0429078519104552 1
0.00255839800390649 1
-0.0446466585214327 1
-0.0265758928262458 1
-0.0109688810189303 1
0.0402439000655959 1
-0.00906560405169106 1
-0.0447093237914619 1
0.00432071122398318 1
0.0172475757916985 1
0.0126695892658779 1
-0.0204308184696368 1
0.00769882825811593 1
-0.000633044134460641 1
0.0242034936326383 1
-0.0218652253947999 1
0.0310057150256832 1
0.0462653994511725 1
0.0453721194164525 1
-0.00540799432348013 1
0.0140081356413731 1
0.000668444363176968 1
-0.0411340571903123 1
0.00132085226560018 1
-0.0496691745538723 1
0.0371782477071815 1
0.0439693033861606 1
-0.0157227284794882 1
0.0319761346984557 1
0.0420691097127801 1
-0.0203736823476481 1
0.052539122792171 0
-0.00401460804856599 1
-0.00773116993723964 1
-0.00386203581307769 1
0.0156305236460121 1
-0.0351497597120898 1
0.0158478247099751 1
0.0120990302641747 1
-0.00472414908786796 1
-0.0276139883519734 1
-0.0127518634675164 1
0.0490692980273106 1
0.0226715307830022 1
0.00773170538977795 1
-0.0185018175784522 1
0.0648450155394788 1
0.00314244209379702 1
-0.0238055266282681 1
0.00663502271768803 1
0.0208250830935911 1
0.0127477981199527 1
0.00411605088876927 1
0.053486471609363 0
0.0184163113252449 1
-0.0217073645668351 1
0.0115720944160576 1
0.0403029815135688 1
0.000875039568144805 1
0.0168633198146986 1
0.00988722218747353 1
0.00240640626881352 1
0.0434942737890818 1
-0.0110343539980036 1
0.0281190490376119 1
-0.0130644478421202 1
-0.0202488078228838 1
-0.00337274482046099 1
0.0209766749383333 1
0.00851439052846723 1
0.0145420921276596 1
0.0154419337372823 1
0.0603854984301846 0
0.00322842967748235 1
0.0128708839401517 1
0.0364899176289034 1
0.0370444634512069 1
0.0116528209325995 1
0.00867743515266756 1
-0.0109673309754893 1
0.00957536379719123 1
0.0326925478521724 1
0.00923915425820971 1
0.0262058364733625 1
0.0182140310479656 1
-0.0099547825629586 1
0.00257552332497917 1
-0.00466479285601215 1
-0.0152461155111353 1
0.0271861544321852 1
-0.00387102560463447 1
0.0293515303352188 1
-0.00283650552693461 1
0.0543286482339491 0
0.0502964324916637 1
0.0374158387938321 1
-0.0618784800667704 1
0.0237308062906579 1
-0.0182407563726437 1
0.040457544594092 1
0.0203840551872306 1
-0.00298049329507018 1
0.0219843527807959 1
0.00537186537155543 1
-0.027985057054696 1
-0.00818905164207506 1
-0.0011708860524065 1
0.0309156787172575 1
0.019997098262082 1
0.0786786032468667 0
0.0706062609078012 0
0.0417220996226975 1
0.0212090729446346 1
0.0317342957711733 1
0.0418676228052791 1
-0.00254605549972643 1
0.000881919332427605 1
0.0452984508370356 1
-0.00846613032003255 1
0.019830433103512 1
0.0218814438876716 1
-0.0209791332631803 1
0.0148865025329464 1
-0.0248457673671025 1
0.0423599406107459 1
0.0474436629567153 1
0.00972825585810952 1
-0.0010278244923329 1
0.0543306735595356 0
-0.00336019726660279 1
0.00637433931858475 1
0.0449875972197056 1
0.0252534060500971 1
0.0726492894447674 0
0.0614039499400323 0
0.0127552994076548 1
0.0326417128949519 1
0.00149310691995954 1
0.0300451930479056 1
0.0280249200812432 1
0.0707287320419683 0
-0.0105599289846595 1
0.0304530749608656 1
0.0309485050036956 1
-0.0480951770082168 1
-0.0196472197747121 1
0.0267949438725608 1
0.0697380701781688 1
0.0334042721697057 1
0.0442590773260836 1
0.0352017030506201 1
-0.026534885108193 1
0.0634858345461182 0
0.00757774721408519 1
0.00512599997646276 1
-0.00594021526307585 1
0.0077347762413945 1
0.0190137582072597 1
-0.00479721393378465 1
-0.00151705256146662 1
0.0242616903504681 1
0.0214983767057845 1
0.000867089774820547 1
-0.00979765136063881 1
0.0388392206460642 1
-0.01556007065652 1
0.0121596048779066 1
0.0374850803081956 1
-0.0120153437996721 1
0.0328204051467931 1
0.0269400440495447 1
-0.0384594876152329 1
-0.00258294193971094 1
0.0365343745582172 1
-0.0120774299424547 1
0.0657840537860216 1
0.034907713581885 1
0.0589838854180216 0
0.0191908639430821 1
-0.0253519952097186 1
0.0379768275371547 1
0.0193326618347177 1
-0.0292741460984722 1
-0.031661914504439 1
0.00809061750072444 1
0.0016043397530438 1
-0.0149231037204378 1
-0.0103199058020861 1
0.0938833776220619 0
0.0508208291035084 1
0.0352871532784663 1
0.000774226993525602 1
0.0547285840299126 0
-0.0258088890641809 1
0.0119517291663558 1
0.0103989202276673 1
0.0015094141806682 1
0.0372280211839793 1
0.0321460113600587 1
0.00295041340187086 1
-0.00621938214803956 1
-0.00804560590017625 1
0.0141037664820093 1
-0.0138046145345488 1
0.0238654891543501 1
0.0451430744810916 1
0.0312601195987182 1
-0.0285306806384685 1
0.0123760446717442 1
-0.0202005641867467 1
0.0228291742394963 1
-0.0104752684679565 1
-0.00542542825951653 1
0.0160949900791651 1
0.067672980293325 0
-0.0332454523613458 1
0.0686223639234364 0
-0.0153070787271758 1
0.00963994333452985 1
0.0217993074492967 1
0.031474510107235 1
-0.0385825606222511 1
0.00100611154426198 1
0.0483614147454298 1
0.0255820724908992 1
-0.0280169955738837 1
-0.0225367570904766 1
-0.0189797529815992 1
-0.0469279492815828 1
0.0641774144515932 0
-0.0238712746206986 1
-0.00380841414740432 1
-0.0365191509835631 1
-0.0089804202230308 1
0.00725843994386816 1
-0.00747770937281847 1
0.0216053586914828 1
0.0701516334013209 0
-0.00580495026877178 1
-0.00848665439904981 1
0.0157654488307391 1
0.0140690646716422 1
-0.0197723694708051 1
0.0266095093898611 1
0.0080185182097621 1
0.0371808109978311 1
0.0189232228551438 1
0.01714707471552 1
-0.0193417701503499 1
0.0414158356457414 1
0.0236008746246846 1
-0.000457080519138571 1
-0.0179351298627053 1
-0.00612005852612799 1
-0.0088294367046264 1
-0.0150498918188214 1
0.0310704982577671 1
0.0409617402688187 1
0.00555489218519999 1
0.0616110447479644 0
0.0667179826165146 0
0.0510417723767645 0
0.0629948868728455 0
0.0018904016602041 1
0.00343673825991945 1
0.0188683649004265 1
-0.00696809389013992 1
0.0150170006112803 1
-0.00109730540475679 1
-0.00238331283991336 1
0.03302144609147 1
0.0470036878708652 1
0.014328125485326 1
0.00316437187963335 1
-0.0248593796953989 1
0.0261288650259125 1
-0.0134537094436476 1
0.0395398375352172 1
0.0424317150431764 1
-0.0142673649610482 1
-0.00541168330207612 1
0.0319157183889472 1
0.000138022165559904 1
0.0250655603059403 1
-0.0151684338103926 1
0.0197510082875162 1
0.0024793516939675 1
0.0297391759736013 1
0.00903184415619551 1
0.0194434091165649 1
0.0345435747055105 1
0.00414928331835893 1
-0.00810365445607988 1
0.0378039393463008 1
0.000970608202258813 1
-0.00175511678949082 1
0.0218745009885535 1
0.000611747370267475 1
0.0483336276341611 1
0.0408711331703814 1
-0.0351287675839852 1
-0.0140463833070515 1
0.003317986583686 1
0.00318797923758068 1
-0.0115649968453648 1
0.0585981956869668 1
0.0268474458121178 1
0.0266239949356719 1
0.0215831914466578 1
-0.0163952026300139 1
0.0602100110419799 0
-0.0253895888116498 1
-0.019032606343857 1
0.0201560598514672 1
0.0293584326445532 1
0.0227909350248322 1
-0.0120552984110493 1
0.0102189399574066 1
-0.0158651997349165 1
-0.00529640268246212 1
0.0135559409868973 1
0.0331063292056231 1
-0.00465737078113668 1
0.0198391663426258 1
-0.0097457441585391 1
0.0210975437213449 1
-0.00736439755499709 1
0.0453685582432215 1
0.0510508519018875 1
-0.0045184922696419 1
-0.00875734452714002 1
-0.00168598575327414 1
-0.0621744611219156 0
0.0279526152985819 1
0.0106336335134673 1
-0.0146540146280585 1
0.000846268353512836 1
0.0423792837851174 1
0.0127974765312495 1
0.0268758092481896 1
0.0262056516278343 1
0.00713802739865725 1
-0.0128202946089069 1
-0.0133253710842578 1
-0.0145121452519211 1
0.0527716045722308 1
0.0167935914560109 1
-0.0288019429256745 1
0.0257661218404836 1
-0.00056246966958846 1
0.0319564194657018 1
0.0130521577419271 1
0.0120214515316721 1
0.0317540089310745 1
0.0228601671340848 1
0.00399899276752876 1
-0.0427848146133435 1
-0.012927798961245 1
-0.0291445742599256 1
0.0154653366269604 1
0.0182885452340183 1
-0.0146689742950611 1
-0.00607733043090049 1
0.0213002882359982 1
0.0361286422859323 1
0.0333833883655772 1
0.027049245408875 1
-0.0107436718553984 1
-0.0310958506377503 1
0.0271718975474788 1
0.0319806392906215 1
0.0403050547865145 1
0.0660585946153967 0
0.00197084282563291 1
0.0250191318914469 1
0.0154438982716385 1
9.84986306082933e-05 1
0.0400497544903783 1
-0.00950468952622948 1
0.00507599911861723 1
0.00747171034168132 1
0.028212989602207 1
-0.0176785338505178 1
0.0457026378433509 1
0.0451409526954989 1
-0.00652049278876139 1
0.0309435856869802 1
0.00236649585813483 1
0.0064655925686223 1
-0.00925442186325946 1
0.0305074932299889 1
-0.0281472099282713 1
0.0547259617609303 0
0.0161994723383628 1
0.0220358144080121 1
0.0145389930643006 1
0.0452543595722209 1
0.047865912777644 1
0.0138423792356852 1
-0.00405061243632872 1
0.0233183705737487 1
0.0395482407388544 1
-0.00948384235276937 1
0.0235541625686834 1
0.00734978503081693 1
-0.0127185053498714 1
0.0078376613978681 1
-0.00402862124010899 1
0.0431373074804342 1
0.0370943055677526 1
-0.0157056476635437 1
0.0174389113808072 1
-0.0103338853702838 1
0.00358794421673618 1
0.0731822568034993 0
-0.0382601403344743 1
-0.0229651399589446 1
-0.0061730677199051 1
-0.0354537719389891 1
-0.0198428370447524 1
-0.0215445865285713 1
0.0305010172449867 1
-0.00378320643656746 1
0.0615151388313654 0
0.0124032261444492 1
0.0186922934953708 1
0.026564509750398 1
0.0393178760602153 1
0.0226590201682163 1
0.0321217629817022 1
0.0402346865707797 1
-0.0144960267929377 1
0.0397598259908696 1
-0.00272841738383183 1
0.0179391912841213 1
0.00104077072441772 1
-0.000752586602799912 1
-0.0156614107843462 1
-0.00970424163376647 1
0.0457873132686966 1
0.0121922330745099 1
0.00763898620671767 1
-0.0244778756794679 1
-0.0010540856616384 1
0.0245789153495987 1
0.0200549035632555 1
0.0183634962096322 1
0.036660731039728 1
-0.0268270069458404 1
0.00229158005094557 1
0.0226466347394982 1
-0.00232164077112248 1
0.0281489314771473 1
0.0156780799572261 1
-0.00990612137720917 1
0.0582216010470929 1
-0.0244763471931537 1
0.0752682728192589 0
0.0126381853454058 1
-0.00382236260004419 1
0.00371608502814215 1
-0.0352610447078967 1
0.0170108045425225 1
0.0321907272552424 1
0.00789848709562293 1
0.0467321812649788 1
0.0445761160994822 1
0.00255032103049557 1
0.029149942295347 1
0.0601366981812462 0
-0.0378697412054881 1
0.00240707688713599 1
-0.0300792516920365 1
0.0742069354204754 0
-0.049566156119614 1
0.0523595837905651 1
0.00786782702974685 1
-0.00900121780477822 1
0.0201245668749404 1
0.0280600090767776 1
0.0108976915560135 1
0.0682167520393742 0
-0.0148263588752815 1
0.0327810498777798 1
0.0811025206951122 0
-0.030460884721263 1
-0.0176093951741992 1
-0.00715008195251815 1
0.0576774045093748 1
-0.0323128718898207 1
0.0152546071000225 1
0.012830399429051 1
0.0280966649681107 1
0.0348113731786041 1
0.0196403725090863 1
0.0274515446923059 1
0.0494061989520723 1
0.0453195924961384 1
0.0340649789253 1
0.00735044209179006 1
0.0720506261087537 0
0.0162027311133381 1
0.0271391022703815 1
0.0439080260366992 1
-0.0135530737399127 1
0.0135609281135125 1
0.000978847707505078 1
-0.00422182335011066 1
-0.0152146907157947 1
0.032007313394121 1
0.077725832694725 0
0.0116106503467869 1
0.0624789535771446 0
0.0723766237207566 0
-0.0204716013437626 1
-0.0189080336213241 1
0.0067479188721876 1
0.0660287715092932 0
0.022035490678171 1
0.0522543945191202 1
-0.0336875104567709 1
0.028661186200949 1
-0.0394694847399498 1
-0.00239696222126008 1
-0.0365054212160815 1
-0.020617481787745 1
-0.00901455308296044 1
0.0202899338805529 1
0.00526071450484118 1
0.0202558374550884 1
-0.0488449836879581 1
0.0333513679174109 1
-0.0340324230155485 1
-0.0222200242153832 1
0.0165487661397216 1
0.0718864699658225 0
0.0048903938701696 1
0.0255589441927855 1
0.0333921663122229 1
-0.0040115844054605 1
0.0230811455213586 1
0.0563006500029142 1
-0.0040670063572763 1
0.0292753990701703 1
0.00169350192185207 1
0.0416958276603153 1
0.012630617747684 1
0.017611885292211 1
0.0286758327084309 1
0.0641092874532261 1
0.0057782649867639 1
-0.032277529856359 1
-0.0309990043096638 1
-0.00512862587470246 1
-0.0393183466786935 1
-0.00518628302522713 1
-0.0232589855790376 1
0.00418285745056033 1
-0.0489834929572455 1
0.0381813558196401 1
0.0227548586614856 1
0.014959747700616 1
0.00824596976965753 1
-0.018769674017864 1
-0.00463120828807463 1
-0.0218993182988134 1
0.0353186670126609 1
-0.0287655677655217 1
0.0284068728573249 1
-0.0249520854602909 1
0.00158001043698406 1
0.00616134835110341 1
0.012704814199769 1
0.0927699239739338 0
-0.00578499026776622 1
0.00487344295335081 1
0.0108615377411821 1
-0.0196982086553056 1
0.0268796381935078 1
0.00544327399194337 1
0.0275009831668765 1
0.00626558382341291 1
0.00756378760271184 1
-0.0268964750421155 1
0.0331473265134001 1
0.0044139328742048 1
-0.0119926756341922 1
0.019879834427225 1
-0.0104210999816812 1
0.0308102800325322 1
0.044981876227251 1
0.0517875717600235 1
0.0259455472752685 1
-0.00352507572469789 1
0.0544941389498792 1
-0.00490973688921649 1
0.0927916693440649 0
0.0164977062238852 1
0.0246338523843678 1
-0.0139138114833575 1
-0.00732666540869052 1
-0.0377593421494525 1
0.00377273413159962 1
0.013190889993248 1
0.00773859946740204 1
0.0289999092160982 1
0.00286599292904579 1
0.0319011129985246 1
-0.00715066484009588 1
0.00285694231555909 1
-0.0405016121886706 1
0.0509354063177671 1
0.0116947315817132 1
0.0141083793524344 1
-0.015818704453749 1
0.0345221633124934 1
-0.00194546912729453 1
0.0124961752734975 1
-0.0748031043764368 0
-0.00733048748762602 1
0.0132850532000114 1
0.0293295640396472 1
0.0125671646968409 1
0.00773478363172272 1
0.00115010479459734 1
0.00297255365092602 1
-0.0239327923150215 1
-0.0325365747504148 1
0.00645961496431073 1
0.0189786157002348 1
0.0443431408686136 1
-0.00715976524247576 1
0.0232833721119106 1
0.0188101057374599 1
0.044806501411223 1
0.0347908613058037 1
0.00858382380872278 1
0.0767957572228273 0
-0.0132038961967792 1
-0.0220160777024401 1
0.00714880929835901 1
0.00517214691769869 1
-0.0581758862336392 1
0.0125629253133616 1
0.0626149466057477 0
0.0405044984232238 1
0.0340423910525043 1
0.0325992883619634 1
0.051112730397983 1
-0.0564015448299526 0
0.030130354518345 1
0.0163480119189304 1
0.000201850758447707 1
0.00741545567848713 1
-0.0166866618025062 1
0.00209899338483008 1
0.0219178533531318 1
0.0621797937811771 0
-0.0161597433408242 1
0.00529333540540859 1
0.0266879839948901 1
-0.00284167017951389 1
-0.0588179667399786 1
0.0604409190930172 0
-0.0355961320578835 1
0.00311401678028392 1
0.0483662248654126 1
-0.0117656383669535 1
0.0606100556922099 0
-0.0513596705576676 1
0.020955477092232 1
0.0208402861097828 1
0.0170677456461393 1
0.0790203742466262 0
0.00954256336466301 1
0.0791877983736079 0
0.0226977953584909 1
-0.002250464203377 1
-0.0114986139758913 1
0.00980379890758408 1
-0.0073099730466888 1
-0.00405296476022108 1
0.0413913074143464 1
0.0168256354936696 1
0.00384450801050554 1
-0.0173993568299478 1
0.000115350557851264 1
0.0137727271707609 1
-0.00806117802991609 1
0.0394674564697502 1
-0.013223935819286 1
0.0122165288608653 1
0.0646650474917893 0
0.000188618414604755 1
0.0366966431605468 1
0.0664684478879603 0
0.0302237651163749 1
0.0220996956682808 1
-0.00228743203197617 1
-0.00881191103308504 1
0.0131620573359346 1
0.0238820474064327 1
0.0183745341878419 1
-0.00902562294634299 1
0.0243485984088879 1
-0.0156981931671407 1
0.0572944656464759 0
0.0297350392601863 1
0.0232693273526965 1
-0.0148433460112219 1
-0.000289430920002446 1
0.054222320864671 1
0.0028021185026761 1
-0.0260731679271576 1
0.00236040433018745 1
0.0263992189984099 1
0.0187340430372279 1
0.059120050013616 0
0.00636855970478041 1
-0.00102042575818241 1
0.0198419925075721 1
0.00156830123619142 1
0.0119301221531291 1
0.0152632942904479 1
-0.0553705841009358 1
0.0306213144391349 1
0.0695338715691882 0
-0.0302338180160636 1
0.00220645800165482 1
-0.00949867270248834 1
0.0255046247424429 1
0.0511476100142195 1
0.0129518010426174 1
0.0128814180415711 1
0.0167241772461199 1
-0.0316748143412264 1
0.0525418314633904 1
0.00320981985061371 1
0.0295097268848357 1
-0.00514445669117333 1
0.0554748814029799 1
0.00601724818176755 1
0.0103407590692868 1
-0.00644622719516427 1
0.0707847361831787 0
0.0438753857954346 1
0.0335832110054033 1
-0.00689984382671603 1
-0.0497528881888618 1
0.00575570580743468 1
0.0172904873346344 1
-0.0161421860918334 1
0.0794470039913818 1
0.00974237597391215 1
0.0319787629275377 1
0.0303884925068829 1
-0.00466303973350964 1
0.00130096443373221 1
-0.047129666568181 1
0.0507333211550778 1
0.053987405373311 1
-0.0131622308140239 1
0.0106827139410863 1
-0.0194913977450383 1
-0.019791653674743 1
0.0096705476698607 1
0.0482500247766408 1
0.0483727323028913 1
0.0195383429009487 1
0.0636813361215883 0
0.0183621653558183 1
0.0224531120685283 1
0.0192611975463302 1
-0.00061820151508154 1
0.0392543197872486 1
0.0151372062171395 1
0.0341996049595237 1
0.0309591060714144 1
0.0608450365563468 0
-0.0055530449264481 1
0.00333254831421991 1
0.0241933123328571 1
0.0314351822730226 1
-0.0257252544645669 1
0.00246813140372339 1
-0.00280162338229693 1
-0.00951414904776727 1
0.0330767439095427 1
-0.0186800449568506 1
0.0589048551116874 0
0.005933113568184 1
0.0384027091630052 1
0.00397633039538626 1
0.0555422949964171 0
0.0296753546494014 1
-0.0051738559211027 1
0.00431591809498113 1
-0.0054512606350583 1
-0.0222315021211999 1
-0.0346767313018639 1
0.0163858243872455 1
-0.0019536991229396 1
0.0356561157018006 1
0.0357778210877091 1
-0.00375305851662566 1
-0.0365025101307306 1
-0.00992495408873486 1
0.033287603229497 1
0.0730223166741578 1
0.0295514730815719 1
0.0156372815332052 1
-0.00760719955519587 1
0.0474907914057263 1
0.0150678392806556 1
0.0113641137373581 1
0.0523819552910626 1
-0.00860026959474756 1
0.0712046296886509 0
0.0532341358003237 1
0.0276552920281303 1
0.0105865489172566 1
0.0216946438360234 1
0.0345105738748774 1
-0.00164384797901108 1
0.00931871707358198 1
0.0164812659491351 1
0.00924259364409573 1
0.0357684426250682 1
-0.00531417721539302 1
0.0174052040828564 1
0.0317941409066426 1
0.0449694438332912 1
0.0157735453111054 1
-0.00225139884371655 1
0.0554962023638656 0
0.0232828730703812 1
0.0449505255017601 1
0.0268374525897232 1
-0.000805034251380915 1
0.0356263909976965 1
0.000712386395539031 1
-0.0229732897406398 1
0.0478298207589306 1
0.0222549370083263 1
-0.0730588058701928 0
0.00836473137122954 1
0.0633588942855014 0
0.00987739000662399 1
-0.0178601003343867 1
0.0233801705636992 1
0.0116098208877711 1
0.0224169038429041 1
-0.00402240690179296 1
0.0176926652137797 1
0.00604930430976699 1
-0.00548428699529858 1
0.0376258044885866 1
-0.0271414902239983 1
0.00830416096330487 1
0.0215539545933909 1
0.0473622225896221 1
-0.011509561405539 1
0.0418636584688997 1
-0.0739583858825818 0
-0.0246577334329302 1
0.0213295083893398 1
-0.0184267884649052 1
0.0509985766450826 0
0.0397609032503897 1
-0.00422051353234561 1
0.00647713783146035 1
0.0189813381797215 1
-0.0321400479563226 1
0.00937516799521181 1
-0.00938730339364535 1
-0.00234009120511983 1
-0.0141592091941376 1
0.0552127854110971 1
-0.0525366611851766 1
0.0371617825901545 1
0.00634988564085178 1
0.020558199941088 1
0.0106117015467012 1
0.0350064752337896 1
0.017329252582149 1
-0.00804146870856262 1
0.0518821405154333 1
0.013251687551899 1
0.0366440220354025 1
0.0113738026247293 1
0.0098117453161937 1
0.0379079785031242 1
-0.00112328099794447 1
0.044293584545957 1
-0.0468727953506476 1
0.0256146077940804 1
-0.0218872957540428 1
0.0240480446841287 1
-0.0262368130416798 1
0.0348352338554084 1
0.0324096754827689 1
-0.0312008182833788 1
0.0270457632184756 1
-0.00983467255580243 1
-0.0490228479601635 1
0.0164294299991441 1
-0.0193901098638459 1
-0.0251648875889627 1
0.00363987514861255 1
-0.00207031551458763 1
-0.0268461226878566 1
0.0249191917500036 1
-0.00673442871769692 1
0.0367731246575303 1
0.0218517553093848 1
0.00817674498040469 1
0.0293584535439088 1
0.00363877641065413 1
0.0684419760460761 0
-0.00437137380997988 1
0.0538730453651691 1
0.0469526737025965 1
-0.010929305842805 1
0.0186109393672921 1
0.0204038597574633 1
0.0488961151726618 1
0.0342253051703407 1
0.0108804215406413 1
0.0279176690987843 1
0.00250723676324039 1
-0.0222087998111133 1
0.0181102686090699 1
0.0390189628684734 1
0.0095054560253277 1
-0.0337984993460267 1
0.0103827603442394 1
0.0015016894334222 1
-0.0583084604221571 0
0.0205608978735556 1
0.0132710251808548 1
0.0148598782336626 1
0.0209459505328831 1
-0.00293592193201567 1
-0.00242619227257221 1
-0.0066822927907046 1
0.0609376688062825 1
0.0184071057564214 1
0.0279170529001255 1
-0.0223676110447714 1
-0.00576522570570576 1
0.0198035826882808 1
0.0273652984756062 1
0.0495436961356694 1
0.000542423860384264 1
-0.00889766818885832 1
0.00320576557419618 1
-0.021489274156981 1
0.0630196020437282 0
-0.0207666874050185 1
-0.0463269837259955 1
0.003858746348004 1
0.0318904272341518 1
0.0155972684191931 1
-0.0121333900392786 1
0.00910838249965712 1
0.0398046407579045 1
0.00685776389052799 1
-0.000376505885974368 1
0.0581352654881105 1
-0.0195573324916605 1
0.0449615970725032 1
-0.00666620669081641 1
-0.000444673355063417 1
-0.0384110258007257 1
0.0350818868998818 1
0.0560480104548305 1
-0.0193270071058016 1
-0.0105540918446363 1
0.0218149429191838 1
0.00369149533028862 1
0.00836881572875252 1
0.0105622054678027 1
0.0449159113052518 1
0.0451887747284613 1
0.0431985926448281 1
0.0121237057034768 1
0.0336126668749817 1
0.0365494079639839 1
-0.016443792530808 1
-0.0215056445242297 1
-0.0127635000366013 1
0.0462957498360676 1
0.044975793202007 1
-0.0178773888673105 1
0.0197062267714812 1
-0.0344860220381239 1
0.0643155033976711 1
0.0462300284338488 1
0.0228744207985829 1
-0.0355946068671392 1
0.0269519204905965 1
0.0334552534077362 1
0.036542957510443 1
0.0228081849335161 1
0.0466581521254569 1
0.0144209215976272 1
-0.0242086793076119 1
-0.000220664564041724 1
-0.00408836174343254 1
0.0200723579278704 1
0.0298110088663421 1
0.0139830858227432 1
-0.0271817323004648 1
0.0408024440433911 1
0.0496700339581157 1
0.0319956044603261 1
-0.0234088974188649 1
0.0175708668340335 1
0.034885218583258 1
-0.0185917228937492 1
0.0228156974205247 1
0.0319793256927789 1
0.00953659373492751 1
0.0320485228671588 1
0.0269911509317064 1
-0.00880501735246141 1
-0.0217982173291733 1
-0.00295044358897685 1
0.0128718271512119 1
0.0359471550751755 1
0.075169798021382 0
0.0807241357950805 0
0.0189743387226672 1
0.00988659961752059 1
-0.0383588914706547 1
0.0136835031450035 1
0.00378644306564356 1
0.0100548301159336 1
0.00157381821079822 1
-0.0254473619586884 1
0.0301579655756643 1
-0.0231814354589263 1
-0.0209041891263871 1
0.0180575689121165 1
0.00100681655121014 1
0.0712425948900453 0
0.00885393680144396 1
0.0436421751207612 1
0.0346592761786558 1
0.0236824434641591 1
0.0276447653169943 1
-0.0264735401305433 1
0.0440215366048697 1
0.0499585526753463 1
0.0174024263111737 1
0.000795786792391461 1
0.0105804304926868 1
-0.0204064355038362 1
0.00655764068460986 1
0.0387904629795561 1
0.0280093616693421 1
-1.05547524582965e-05 1
0.0389998086479598 1
-0.0445585284073477 1
0.0209880283778699 1
-0.00100209455378663 1
-0.027938749157318 1
-0.0191386126622945 1
-0.00161328047470894 1
0.0106465547545712 1
-0.0288298979845392 1
0.0264259544746483 1
0.0106641586731664 1
-0.0346026368960645 1
0.00306749556296552 1
-0.0113265497989055 1
0.000499204578593377 1
0.00720120365986711 1
-0.00455925086331882 1
0.0452243596791519 1
0.0233305868036539 1
0.0198156530787782 1
0.0684144158005816 0
0.0220080795332497 1
-0.0254668941075223 1
0.040696903300052 1
0.0307460346036539 1
0.0409191056813733 1
0.0156479255808095 1
-0.0203496690091779 1
0.000896851511637367 1
0.0209750202562159 1
0.0222526097135166 1
0.0145974334075036 1
0.000695840627958504 1
-0.01949163174821 1
0.0490393573379143 1
0.00685098955253415 1
-0.0120256770419439 1
0.0380171834363895 1
0.0264122458624148 1
0.0779407147200516 0
0.0128508281017734 1
0.00475828923414869 1
0.0196596738756565 1
-0.0165631407617143 1
-0.0035605558982752 1
0.0444507641523117 1
-0.021548155684311 1
0.0223340131890391 1
0.0323282381163982 1
-0.00902973152521089 1
-0.0291923344795834 1
-0.0124598476664723 1
0.0911576757360114 0
0.0453840586799042 1
-0.0135596395555118 1
0.0496103988567835 1
0.0366033071663372 1
0.0369964379455612 1
0.128807273985921 0
-0.031374085298746 1
0.0168715641174005 1
0.0012637901298117 1
-0.00190609192064136 1
-0.0118129310581585 1
-0.0187903011824123 1
0.0199939422206309 1
0.0106297885456799 1
0.0472065258122254 1
-0.00164327011446796 1
0.0225656374100978 1
0.0614540866348651 1
0.0485503076157111 1
-0.00388246807581789 1
-0.00195401620635379 1
0.0344600280199516 1
0.00254855884622139 1
0.030215345319421 1
0.02969876449818 1
0.0131353600014082 1
0.00795341950931077 1
-0.0510212964955373 1
0.0110706178129052 1
0.0419321284623344 1
-0.00892705255047837 1
-0.0456231386405167 1
0.0623810502577601 0
0.0101888161503187 1
-0.0777507368914896 0
0.0468644552806504 1
0.0386561197681195 1
0.032528490054194 1
0.00614929524897302 1
0.0296396895250899 1
0.0420068891282226 1
0.0680669543619043 0
0.0843541062912135 0
0.0328983229752059 1
-0.000832818186584731 1
0.0197288848968842 1
0.0222766547138815 1
0.042180102899744 1
0.00302569394831818 1
0.0596337734592194 0
-0.0142631357090124 1
0.00290515624657979 1
0.0342131321122902 1
-0.0342555390948078 1
-0.038668094928994 1
0.0270839948524916 1
0.0115608938600784 1
0.0234149885177246 1
0.00923008050600515 1
-0.0189908182423448 1
0.0287538801272204 1
0.0196440887904186 1
0.0145083060171869 1
-0.00952837743252238 1
0.0111755042754846 1
-0.0178388509757564 1
0.0480428384575706 1
0.0153458863889195 1
0.0380064149737967 1
0.0630518245470437 0
0.023081686299042 1
0.0204550244225581 1
-0.0101855535622161 1
0.00782105368717499 1
0.0350487902103375 1
0.0279470871117945 1
0.020898574757526 1
0.000781498559418935 1
0.000875140663932216 1
0.00309854473485121 1
-0.00398116217781727 1
-0.0193941869311623 1
0.00298672930832225 1
-0.0077826596038953 1
-0.00815489904995562 1
0.0103675362310391 1
0.0189855838586114 1
0.0118134492927554 1
0.0532389533908016 1
0.060694386800061 0
0.051822421865584 0
-0.00572305818566131 1
0.0119442302110475 1
0.0167903089391601 1
0.0373446698351457 1
0.0330195719107546 1
4.90038682466123e-06 1
0.041824233102733 1
-0.0205330423720962 1
0.0544188702838093 0
-0.0132109274566714 1
-0.0406200143258 1
-0.00253908325501775 1
0.0476132404313154 1
0.00884224670606931 1
0.0557075759289953 1
-0.00462459606607409 1
0.0446033573993569 1
0.00435161932073301 1
0.0405045344480348 1
0.0277629843658593 1
0.0248817687848465 1
-0.0340039717577374 1
0.0696868070347773 0
-0.0134836606058098 1
0.0292106299027781 1
-0.0226976272255473 1
0.0245314007207163 1
0.0205383889034807 1
-0.00479334622871472 1
0.0380774830740964 1
-0.0262973096958975 1
-0.00233210930910311 1
0.0333634421623976 1
0.0210741498095605 1
0.023823929519249 1
0.00810144758411292 1
-0.0134183325685453 1
0.031481626557038 1
0.00803062825714433 1
0.0100897921318552 1
0.0532753892601328 1
-0.0171406157955274 1
0.0265021320836464 1
0.0174574058226583 1
0.00347528147078886 1
0.0106676532525131 1
0.0169745463681426 1
0.00301257946601727 1
-0.0238334697374443 1
0.0154523669008029 1
0.0117778639829946 1
0.000813424389839042 1
-0.015146792131862 1
0.0187723145939375 1
-0.0156250679186842 1
0.00266994558942362 1
-0.00584308677336154 1
0.0278051683336111 1
-0.0234825718972422 1
0.0247540536990168 1
0.0427681132886637 1
0.0279462978756875 1
0.021403269607608 1
-0.0209230877915131 1
0.00442399923134789 1
0.00714663782187578 1
0.0107660667523377 1
-0.00463992986151815 1
0.0287468238393593 1
-0.0272861806697212 1
0.0162053807266903 1
0.0396557462960213 1
0.0384908763264472 1
-0.0164667788761631 1
0.0425880473888932 1
-0.00752390144310991 1
-0.00954849240108829 1
-0.00896562869623476 1
0.0145336168537342 1
0.0396500404300161 1
-0.0287209528526396 1
-0.00685339665533776 1
0.0644654764290679 1
0.0500666610040867 1
0.0188503398287109 1
0.0536167101097081 1
0.00960813536624113 1
0.0232198796169483 1
0.0454684731297485 1
0.0387019480906782 1
0.0124380589410569 1
0.0446117310646704 1
0.0161278440820399 1
0.00903197886370239 1
-0.00985597231999016 1
0.0362874304860295 1
0.0218658965443001 1
-0.0148766149702603 1
-0.0295144395955226 1
0.0566754708408779 1
0.0129733844459891 1
-0.0074994831910516 1
0.0743465368794179 1
0.00966000106075997 1
-0.0112683792702131 1
-0.0186669266992961 1
0.0153963778340334 1
0.0588307854483395 1
0.0026877976871624 1
-0.0182332795885286 1
0.000546877918449485 1
0.0239398034634124 1
0.00548327493624002 1
-0.00527322398678443 1
0.0855466560534048 0
-0.000265284430373525 1
0.0359394552945942 1
0.0182559738563507 1
0.011033150521624 1
0.0484987026709346 1
0.00736539085182479 1
0.062578207153799 0
0.0299050888283444 1
0.0307918121864182 1
0.0148312662928768 1
-0.022991659456727 1
0.0081847541027147 1
0.0161723693383608 1
0.0085819786484074 1
0.0819514701482282 0
0.0420585960604148 1
0.00855850161548946 1
0.00557283596792765 1
-0.0168503254697767 1
0.00233939709977078 1
-0.0229745648518083 1
0.00989992534169542 1
0.0221340185597497 1
0.0261153732385755 1
0.00223339185583209 1
0.0403020730521552 1
-0.0118921099473978 1
-0.00379155544129791 1
-0.0208565546752997 1
0.0388425580034567 1
0.0580496990964498 1
-0.0327337015453301 1
0.0416331224772004 1
0.048181634933714 1
0.0167932690290978 1
-0.00357191347294085 1
0.00311227129712918 1
0.0866700411573179 0
0.0185224847141525 1
0.0169614980738948 1
-0.000236447823193138 1
0.0439986771680755 1
0.0581144333940726 0
-0.00284773266914231 1
0.0311809271914819 1
-0.0300516775616182 1
0.0259589193133851 1
-0.00897948863776271 1
0.0288860489593964 1
-0.00643563305604164 1
-0.0233919662890174 1
0.0146428071039541 1
0.0205703791796456 1
-0.000693529245859188 1
0.0586092155287662 0
0.0659449981211134 1
-0.0297644965083135 1
0.0491836674888449 1
0.0191824155968507 1
0.0224150109622313 1
0.0299660855914772 1
-0.0185945698378354 1
0.0255416114105526 1
0.00852906918635218 1
-0.00027259778408643 1
-0.0147208776473372 1
0.0120031436278438 1
0.0331931227245217 1
0.0285884264893658 1
0.0161838840361538 1
0.0338250760514407 1
0.0229208968714642 1
0.000476999242309787 1
-0.0205757713629673 1
0.0012492237919616 1
0.0350073621616495 1
0.0216657567959707 1
-0.00953053269787878 1
0.0478828045082416 1
0.00754476692071034 1
-0.014447614016427 1
-0.0388158072412774 1
-0.044990560956828 1
-0.00341689486781972 1
0.0457381280462943 1
0.0102185304546671 1
0.0162557078081721 1
0.0118095778904371 1
0.0125205859413635 1
0.0150017573548819 1
0.032740277341444 1
0.000298220224063177 1
-0.0273319405625565 1
0.000969671070802583 1
0.0204120512534612 1
-0.0101767802225292 1
0.0587269996698978 1
0.00748994963994604 1
0.00753780688322813 1
0.000175407686764772 1
0.0169266443978547 1
0.0278802133459134 1
0.0302422035848711 1
-0.0481881723576986 1
0.0614745433606388 0
0.0664537197475107 0
0.0685654583645138 0
0.0678907798573049 0
0.0108858247984587 1
0.000988923192796453 1
0.0228396124598377 1
0.0328748638247491 1
0.0148380349562477 1
0.0523762317525671 1
0.0149160283452854 1
0.0529478020804619 1
0.0287066203565402 1
-0.00144809547036776 1
-0.045893576509871 1
-0.0210243892469048 1
0.0654808649951284 0
-0.0204418785112861 1
-0.00851340213405529 1
0.0307155333815972 1
0.0202815378612009 1
0.0303140935815355 1
0.0502964541460436 1
0.00906334891582258 1
0.0274381055905197 1
-0.0378372846860682 1
0.0215555839996858 1
0.0499289363533772 1
0.00635237907609328 1
-0.00980432440542223 1
0.0663238537272658 0
0.0567143269560631 1
0.0505477785079525 1
0.0525861591327527 1
-0.0181866006420982 1
0.0293414359450371 1
0.0342586424702476 1
0.0634349013845843 0
0.0405612215744846 1
0.0200990214051894 1
-0.0118395409659634 1
-0.00469351613927756 1
0.00637309606715623 1
-0.0413412590635831 1
-0.00910758293523308 1
0.0357108142143819 1
0.0752449904694959 0
0.0105207723823494 1
-0.00676180051143673 1
-0.00175481458799994 1
0.0275188757525394 1
0.0243687642904692 1
-0.0241649255548645 1
0.027336804603875 1
0.0248599001383068 1
0.00916127923802871 1
0.010689845487341 1
-0.0124367097874554 1
0.0711088984718801 1
0.0291143586334544 1
0.0139298608632989 1
-0.00951509637763638 1
-0.044401666810496 1
-0.00408215281286651 1
-0.0215197925155989 1
0.0139744905339678 1
0.0313500595712421 1
0.0421380405273667 1
0.0628752550343477 0
0.00805112884139444 1
0.0257782001448745 1
0.0100559117883057 1
-0.0316793177795461 1
0.00289901591773533 1
-0.0139556978165111 1
0.0120898143490085 1
-0.0144036555162705 1
-0.0204408116026085 1
0.0192687687840269 1
0.00501828799180223 1
0.035849748820129 1
0.0173907819276331 1
0.0311813041993229 1
0.0203355354801351 1
0.0348342587511452 1
-0.0507966530770513 1
0.0068365705474062 1
-0.00672305360411905 1
0.029380108876957 1
0.00919627027085662 1
0.0155364234655473 1
0.00512742900909043 1
0.0336453853862106 1
-0.0583431158272507 0
0.0307764000275654 1
-0.00108361378410969 1
0.0312968404063371 1
0.0304270671122968 1
-0.0130773265452032 1
-0.024235175221022 1
0.0645517353957667 0
0.00271533272636676 1
0.0170935769979505 1
-0.0414676671237918 1
-0.0371728513339586 1
0.0468114100733488 1
0.014646317572233 1
0.0150879521461217 1
0.0228219253158968 1
0.0687208136272444 1
0.0323622016894321 1
0.0306670804871251 1
0.0327438249858055 1
0.0110536205347271 1
-0.0328156859570295 1
0.0298147997922602 1
0.0570608382683679 1
0.0139377029264056 1
0.0108496202400614 1
-0.00228048982821329 1
0.012357153395641 1
0.00993618712014974 1
0.0372105600741162 1
0.0477179943578393 1
0.00822775550746609 1
-0.0251469173896089 1
0.0170403169220947 1
0.025607974439287 1
0.0112105765599205 1
0.0214628318731022 1
0.0498935329193553 1
0.0165439394107958 1
0.0325662221227112 1
-0.0207730548874114 1
-0.0301359924728972 1
-0.00048075929688738 1
0.00448194171674506 1
0.000511399817646753 1
0.0110310491166235 1
-0.000663841492816251 1
0.0245292008810414 1
0.0268632314298022 1
0.0204465968987102 1
0.0177361418357082 1
-0.0327771234002263 1
0.0867062374598598 0
0.00790969805262999 1
-0.0447547963665298 1
0.00948244286066741 1
0.00536005392918424 1
0.016258910081842 1
0.0382156811532299 1
0.0310670796007798 1
0.0139514806921756 1
0.0316476629468905 1
-0.027212804785109 1
-0.00816298447854446 1
0.00497258800628942 1
0.00898617544922885 1
-0.018448315419867 1
0.023222583999178 1
-0.000477793104172737 1
-0.031662500593332 1
0.00378250140026359 1
-0.0246236580454969 1
0.0185364096361257 1
0.0476148093214759 1
0.0220049827866792 1
0.0130190916394532 1
0.00326040722109911 1
0.0192425490906305 1
-0.0206584494860227 1
0.0757464208435254 1
0.026633162545106 1
0.00724963165505629 1
-0.0111001886845492 1
0.0198268899179383 1
-0.0137041139674646 1
0.0383426898765678 1
-0.0287879927340787 1
0.0539653083635944 1
0.00390742339187618 1
-0.0013463903854539 1
8.69242187960366e-05 1
0.0451605499249949 1
0.0430057143051671 1
0.0264947049865074 1
-0.00780501050884206 1
0.0132422733692359 1
0.0493890449863053 1
0.0657212756394356 0
0.0291590238332744 1
0.0697194586002798 0
0.015228302954577 1
0.00164715777638373 1
0.00990839959963005 1
-0.00250069975624069 1
0.0181127134233686 1
-0.0556198274942836 1
-0.00638531690018089 1
0.00431441973640994 1
-0.0157688781649377 1
0.0487998464044037 1
0.0491808370943986 1
0.0388572816323659 1
0.0413085919341199 1
0.0431832361615869 1
0.0103692492719956 1
0.00971287030427672 1
0.00516919250457049 1
0.0383766192374856 1
0.0392012358979282 1
0.0214412921466217 1
-0.0601329648484033 1
0.0242158658235092 1
0.0507793499575587 1
0.0209446386438797 1
0.0203959529735245 1
0.000653914726096164 1
0.0216227935709142 1
0.0751783812298872 0
0.00724571084038085 1
0.0181250749232935 1
0.0255523696604357 1
0.0452748648226843 1
0.0461955889948133 1
0.0511463517458321 1
0.0404532381302989 1
-0.00962841496146116 1
0.0149865550977905 1
0.00503866053103347 1
0.0337245800936136 1
0.0468604366404793 1
0.0155127623469863 1
-0.0116254023701195 1
0.00220464674678094 1
0.0544912170148489 0
0.00458872740551148 1
0.0101133403167765 1
0.0304379061093001 1
0.0174886131168555 1
-0.0315777575871343 1
0.0186072807998581 1
-0.065852997709044 0
-0.00837033362110601 1
0.0253182962500687 1
0.021909311801213 1
0.00558701197205923 1
0.0310764052893694 1
0.00133413131472752 1
0.0538508536091887 0
0.0291197971788275 1
0.0612490784367631 1
-0.0229320222655951 1
0.0574978971868852 0
0.0181337200099079 1
0.0028999082857528 1
0.0507007698253888 1
-0.0287572611342354 1
0.0142761926776912 1
0.0284549383248558 1
0.0154311552607417 1
0.0515539652155613 1
0.0226730473801841 1
0.0643957243736734 0
0.00699920279071054 1
0.00715143719183604 1
0.00246580670340017 1
-0.0290504164151332 1
-0.028398188062532 1
0.0221044724580892 1
0.0149232206135513 1
-0.0237115069809403 1
0.00692977806161156 1
0.0182859388432504 1
0.0165226197024109 1
0.00239108713334947 1
-0.0113789119350038 1
0.00773279900599182 1
0.0308256265637788 1
-0.0137404295089086 1
0.0561300488072147 1
-0.0117022537414052 1
0.0118638154982435 1
0.0059602495856055 1
-0.0213504400268262 1
0.05939465056959 0
0.0645923045133917 1
0.00829034829191304 1
0.026441255524111 1
0.0108195455966452 1
0.00312150856471582 1
0.051879495136326 0
0.00038119919934177 1
0.00794097649269584 1
0.0410118873608037 1
0.0109954438270411 1
0.00418266242921646 1
-0.0342682320516902 1
-0.00417711534555077 1
0.0118246631412111 1
0.00809009753317561 1
0.0378834859155703 1
0.0749660631311631 0
0.0314773880054567 1
0.0254766652634145 1
0.0201835981028432 1
0.0125481625645313 1
0.0172558236153012 1
-0.00917077467895045 1
0.0117878056108908 1
0.0154810181159136 1
0.00997604321018601 1
0.00400511754997973 1
0.0455451313365097 1
0.0170473528607138 1
-0.0332407611348505 1
-0.015266970076562 1
-0.0457825238795605 1
0.0350963424396044 1
0.0366912228136786 1
0.0707052480040538 0
0.0181306444154446 1
0.0395040669186683 1
0.0287279629560592 1
-0.019756743706578 1
-0.00964079824026617 1
-0.01183669669215 1
0.0156371432943528 1
0.0106448388066287 1
0.00302865199427907 1
0.0576302295810272 0
0.0143476980437223 1
0.0227426038028471 1
0.0153127536002364 1
-0.0307499698526913 1
-0.00258861744831352 1
0.0272701029274643 1
0.053677745870701 1
-0.0246537702910356 1
-0.0081922467547733 1
0.0180936255392598 1
0.00840524456374051 1
-0.0499866449516602 1
-0.00116733122179715 1
0.0466071480000402 1
-0.00482070773833084 1
0.0115015333419025 1
0.0192839741104582 1
0.0119511756278682 1
0.00122012257510986 1
-0.0157584406420817 1
-0.0409003719178787 1
0.02679337746882 1
0.0377982686973856 1
-0.0418693728596307 1
0.0104859980017574 1
0.00781548507673483 1
0.0444004912766735 1
0.00136515297447423 1
0.0380328241405298 1
0.0364433964669971 1
-0.00928674152068661 1
0.0116205234572419 1
0.0292169967792089 1
0.0281828979995503 1
0.00573830849961058 1
0.040489815013236 1
0.0242527209904533 1
-0.00803297516144928 1
-0.0472806417840955 1
0.0176784463909042 1
0.0263882318965987 1
0.0317763024177965 1
-0.00283220730511991 1
0.0631864337432588 0
0.0324261877518232 1
0.0446997501814845 1
0.0377164152811472 1
0.0674213984696711 0
0.00441073318881702 1
-0.0338563746210761 1
0.0286422900969596 1
0.0189238962002553 1
0.00463404022979785 1
0.0238792168825059 1
0.00926581656486431 1
-0.00666944204572984 1
-0.00217252106465017 1
-0.0189860513158421 1
0.00841085068516664 1
0.00929100312538778 1
0.0213011886556924 1
0.00702577849145352 1
-0.0360041816080984 1
0.00764892496705545 1
-0.010220156897659 1
0.0575362208880623 0
0.0249216255916239 1
0.0353694354150605 1
-0.000802315153498214 1
0.00584786103099109 1
0.0287644564817751 1
0.0132899117675013 1
0.021861521176531 1
0.0353984363394622 1
-0.0105886110837335 1
0.00990882187559838 1
0.0431644832153716 1
0.0337416487050262 1
0.048431420312427 1
0.00532680166465937 1
0.0328361545588242 1
-0.0278596400008083 1
0.020545290616961 1
0.0359894772660035 1
-0.0223975384634477 1
0.0186470675846537 1
0.0145770254886485 1
-0.00280692622307288 1
0.00314928394946015 1
0.0513601179289829 1
0.0341997682145525 1
-0.00197987369573276 1
0.0173144219288069 1
0.0259010850942263 1
0.0146807581355911 1
-0.0096331534056394 1
0.00256908320194693 1
0.0274889089148134 1
-0.0265561878710607 1
-0.0364662902790621 1
0.0457842982171215 1
-0.0209732792267552 1
0.0360908045028454 1
0.062924161631819 0
-0.0277083166824783 1
0.0421681536206827 1
0.00419120495872926 1
0.0186900708140072 1
0.0278607465806793 1
0.0314707082061371 1
0.0115674866143866 1
-0.0435099704999594 1
0.0460287420764116 1
0.0299357679851749 1
0.0180994032841901 1
-0.00337143491458503 1
0.0575871437843715 1
0.0162060941463816 1
0.0255038982801925 1
0.0591247031147086 1
0.0197142394023315 1
0.0067629961815785 1
-0.0325253225599936 1
-0.00698542917654079 1
0.0258410368759172 1
0.00347053807980121 1
0.0184792857322483 1
-0.0273463631900492 1
0.0918026248423131 0
-0.00366964416499555 1
0.018002015436871 1
-0.000271650466799477 1
-0.00745576149403346 1
-0.0232593426426065 1
0.00465164795565844 1
0.00271865886349801 1
-0.010364872535645 1
0.0116777075241255 1
-0.00221356771395229 1
-0.00679154119895091 1
0.00490197115027423 1
0.00245200901926751 1
0.0134436883228432 1
-0.0342821248700488 1
0.0113823609409048 1
-0.019428285005417 1
0.0615430262400087 1
0.0289843753484163 1
0.0150962844540687 1
0.0130980231860686 1
-0.0160416709098283 1
0.020947521253741 1
0.054185183242825 0
0.00759904392138146 1
0.0128508290993343 1
0.0360286893103729 1
0.00113732712003506 1
0.0542510132973034 1
-0.0241577088122384 1
0.0144516961649854 1
0.00692626086536022 1
0.0362737405287871 1
-0.0349555531365177 1
0.0172341701584193 1
0.00839593029021787 1
0.0607146782407292 0
0.0403287471189874 1
0.0328653824779983 1
-0.0265741811004071 1
0.0222177674740623 1
-0.0403348118530851 1
0.0384349155994943 1
0.00208123812330246 1
0.0308403320614723 1
0.0597142826700729 0
0.00556550184841321 1
0.0458513353451325 1
-0.0139779664645212 1
-0.0278456239135995 1
0.0124566561536582 1
0.0445773394592602 1
-0.0125111172577223 1
0.0487111810146707 1
0.00035616854733443 1
0.0568237180476319 1
0.0338768895800868 1
0.0523657830538208 1
0.0100115084464885 1
0.021371543518684 1
0.0266863024549688 1
-0.0371696897678652 1
0.0612912437790084 0
0.0238092473848472 1
0.00619309417102453 1
0.034543856128524 1
-0.00054635260712104 1
0.00982456407145554 1
-0.0574410537058711 0
0.0375262198626783 1
0.00317157937799065 1
-0.00416587285228225 1
0.0189209332987345 1
0.0299335379594575 1
0.0109988808471735 1
0.000728806154891182 1
-0.0167604078804452 1
0.0253782840734251 1
0.0060789297403406 1
-0.01000705644806 1
0.0676556023256048 0
0.0262774539529506 1
-0.000370056902136499 1
0.0360660253247641 1
0.000348859712991717 1
0.0331908576838538 1
-0.0193426735020593 1
0.000954395503342286 1
0.0284250310533322 1
-0.028049528526043 1
0.0117577697098623 1
0.0706685442748856 1
-0.00550989487046718 1
0.0700827767488258 0
0.0675827055294282 0
0.0237965809776511 1
-0.00943050985329146 1
-0.0152172815522031 1
-0.0268646980932564 1
0.00136058231566975 1
0.0138097921444008 1
-0.00336782979716179 1
-0.0269003285425737 1
0.00341759489072755 1
-0.0350715236288772 1
-0.00831260544530779 1
0.0237783879216492 1
0.0117323507316232 1
0.0219068258962117 1
0.0219059413985004 1
0.0508619249856482 1
0.00129033280940336 1
0.0680792412245007 0
0.00971697665466696 1
0.02420408329846 1
-0.0259003648485034 1
-0.0400572992205757 1
0.00950801227852537 1
0.0689644144348468 0
0.0467091604335189 1
-0.0303353196599153 1
0.0404444474329332 1
0.0668646089271558 1
0.0375178924913595 1
0.0157770434476982 1
0.0347099955702611 1
-0.0100145637317115 1
0.0339434705931121 1
0.0107354632098421 1
0.0273558576843731 1
0.0225037270488222 1
0.0365435711740123 1
-0.00468156101054068 1
0.0154937485303047 1
0.00195010106791343 1
-0.00314428597254507 1
-0.020347244769062 1
0.0165946488750512 1
0.00676552382559082 1
-0.00364217361568536 1
0.0560284723020807 0
0.0145764153564142 1
-0.0540275873665798 1
-0.0151603709154384 1
0.0333928864738892 1
-0.00318854822714739 1
0.0814079789051033 0
0.00629540123217978 1
0.00224501160276318 1
0.0221676056832673 1
0.0387037370446045 1
0.0351289445889248 1
0.0422278423296863 1
0.0191162033191403 1
0.0517885500984239 1
0.0560597126834759 0
-0.0171789865499064 1
0.0248227793525686 1
0.0308804030412455 1
-0.031711963088812 1
-0.0240821079758924 1
-0.0144800534920708 1
-0.0149561634087349 1
0.00660354316212236 1
-0.0337652506112181 1
0.0176645073640059 1
0.0180309845147337 1
-0.0476381829358193 1
-0.00295508790369645 1
0.0134979657307971 1
0.0474125371323085 1
-0.0102086627612894 1
0.0193514946124966 1
0.0141122894908423 1
0.0826995661266863 0
0.0168436953479613 1
0.0420188004419575 1
-0.00810383919721139 1
0.0399302689715233 1
0.0463413052827166 1
-0.038363200971005 1
-0.017122100323207 1
0.0095098842825168 1
0.0341713809749785 1
-0.0329394291778792 1
0.00771639341627843 1
-0.0110372390381369 1
0.0389006059442383 1
-0.0273539772412101 1
-0.00127231304188678 1
-0.032653478519364 1
0.0514721333041893 1
0.001230636906114 1
0.00809995316762125 1
0.00644780992549105 1
0.0238752543798984 1
0.0268849307130269 1
0.0334298429629778 1
0.0150519835387183 1
0.0737836829579801 0
0.0718285230917981 0
-0.00253458202424538 1
0.0276291204673124 1
0.0334024752910365 1
0.0493604961335265 1
0.00171452632092697 1
0.0521099124862671 1
0.0302493245228211 1
-0.0306696985807626 1
0.0144667512065024 1
0.0191617011132776 1
0.0307710375277821 1
-0.00156181318139173 1
0.0508440658811593 0
0.0538459773977746 1
0.028468419215517 1
0.00366062712248116 1
0.00892185203247127 1
0.0595678662016481 1
0.0167301824509535 1
-0.0151150731801241 1
0.0280710750142143 1
-0.00992986675533928 1
0.0289664095222033 1
0.0166742387286314 1
0.037806161347654 1
-0.000602308347813706 1
-0.00352621611122424 1
-0.0030300690129392 1
0.0292941303547137 1
-0.0310743443644602 1
-0.0260046519377104 1
0.00113584465809018 1
0.0223624451823103 1
-0.00114701067542673 1
0.0990640407267194 0
0.055251314706181 1
0.00566147622140201 1
0.0467958984299822 1
0.0642940304892015 0
-0.00721092524382098 1
0.00990450698630428 1
0.0586468603940785 0
0.0149481671533699 1
0.0141250794289705 1
-0.00342690767168324 1
0.108726095187185 0
-0.0254157494010997 1
0.0515216441737273 1
-0.0254615392734182 1
0.028248927185021 1
-0.00433013057969889 1
-0.040461974077294 1
0.0548786880527996 0
0.0722390500101003 0
0.0315442822659389 1
-0.00149784319875827 1
0.0012639284085481 1
-0.00628391127212083 1
0.0104039267417927 1
0.0249304992769368 1
0.056119555494424 0
0.0202270524964866 1
0.0534328958338874 1
-0.0164895459185183 1
-0.00244366463257945 1
-0.0360159814441797 1
-0.00300995822231064 1
-0.0270003340217006 1
-0.0181482550899115 1
0.0684215400177775 0
0.00219441935930504 1
0.0381974159727143 1
0.0228779413566665 1
-0.00477809717738553 1
0.0135999644737512 1
0.0139352917696912 1
-0.00145212390497968 1
-0.0278389879006134 1
0.0260224400194398 1
0.0756813176819202 0
0.0547041758300804 0
0.00210417316225813 1
0.0618497396615817 0
0.00157230634828265 1
0.0108574547129569 1
-0.00965870982314797 1
-0.0173963475102802 1
0.0541384609390955 0
0.0213987581572895 1
0.0433360122622366 1
0.00704655724077662 1
-0.0163233544359033 1
-0.0150700133769917 1
0.00307646242671135 1
-0.00168662374458933 1
-0.0261728582942791 1
-0.00330637781023863 1
-0.00336531188908593 1
-0.038009625246167 1
0.0193527013158929 1
0.0240602191498822 1
0.0323867621763692 1
0.00713741387439675 1
-0.0377651514606587 1
-0.0697582295815617 0
0.0387300414894461 1
0.0152306492784792 1
0.00318227604715323 1
-0.00829942136990083 1
0.0340948745416229 1
0.0582406461677601 1
0.00124841897470522 1
-0.0132946717947645 1
0.0597498361742956 0
-0.00314387920351711 1
0.0298950270761927 1
-0.0450588223539356 1
0.0154931441796748 1
0.0131192986769852 1
-0.0073961716948204 1
-0.0156237690528359 1
0.0296641914465907 1
0.0133447507717384 1
-0.0277288565823089 1
0.0440690252750841 1
0.0501544246520531 1
0.028213403821096 1
0.0109067016899322 1
-0.00161995750184155 1
0.00775471862240483 1
-0.0357623001262 1
-0.0220133569286252 1
-0.00133822465073879 1
-0.0156154376032359 1
0.0328666036377648 1
0.00598048702905622 1
-0.0421239386479393 1
0.0349011911473411 1
0.014280369072168 1
0.0129321460144371 1
0.0213041137629778 1
0.0333111783356847 1
0.0245922094356773 1
0.04155487781031 1
0.0215413970973472 1
-0.0281067056902565 1
0.00219002081672189 1
0.0108174973567504 1
0.0245354676624267 1
-0.0169682000268495 1
0.0328475277140976 1
0.0317800202375371 1
0.00264406077705498 1
0.0204617998439196 1
0.0104660048040557 1
-0.0146626223643378 1
-0.046166401735391 1
-0.00243731371888253 1
0.0274078386543512 1
-0.0035051280963685 1
0.00359741086231347 1
0.0360425540085248 1
0.00971977236903026 1
0.00116614103231954 1
-0.0251035554325362 1
0.0113863231750928 1
-0.0023036855474507 1
0.0313809322499502 1
0.040756203350413 1
-0.00304533193932993 1
0.0127132936202395 1
0.0273192968635995 1
-0.0111628085605065 1
0.0144720895010516 1
0.0448503782169689 1
0.0307220992039916 1
0.00657651670467951 1
0.0116157636847349 1
0.046038818838921 1
0.0494610901723511 1
0.0166846607802925 1
-0.0429233842821216 1
0.0609813000614873 0
0.0117482170087417 1
0.000847502910039373 1
0.00881342330813709 1
0.018470002380015 1
0.0357725936522358 1
-0.0100235273728656 1
0.0447598369312656 1
0.0653187930549229 0
0.065388368127076 1
0.0330559261629131 1
0.00139459058047704 1
0.0121304937698909 1
-0.0192436898225247 1
0.0158547584773108 1
0.0167316730892603 1
0.0527026176068362 1
-0.0238799246921223 1
-0.009455094243904 1
0.0340512469676673 1
0.0309114403637913 1
0.0232506518982081 1
-0.0527856036571134 1
-0.00125188526850265 1
0.00608373946067119 1
0.00524395274869255 1
-0.0365585544198737 1
0.00355393619331023 1
0.00414799559836036 1
-0.0316551339121264 1
0.0484033361577663 1
-0.00704439669757545 1
0.0103687278476846 1
-0.000707868078250551 1
0.0153355049758218 1
0.0544247940758449 1
0.0592567761751346 1
0.000206329963012463 1
0.0712566796339666 0
-0.0192028528142874 1
0.00247773871060435 1
-0.0137684922005988 1
0.0396543535154431 1
0.0765200912751032 0
-0.0400289877112247 1
0.0492602667143963 1
-0.0216986244490157 1
0.000403954624519361 1
-0.0348387144518778 1
0.0460038155269119 1
-0.00570577869031006 1
-0.0207171807250426 1
0.0150717446242714 1
-0.00335133809048101 1
0.00336175396205448 1
0.0475358028480745 1
0.0223089064579583 1
0.0296801935973608 1
-0.0176845324622425 1
0.0982370859248975 0
0.0482656521086111 1
0.0378535089304706 1
0.0127535064750952 1
0.0283285232381234 1
-0.0455357966610083 1
0.0275792540632407 1
0.0227967477390468 1
0.00338618783229894 1
0.0276342049001648 1
0.0139231763331127 1
0.00780086372146966 1
0.00520958276099946 1
0.0381197349835757 1
0.0108146854110947 1
0.0121913374443081 1
0.0330974753840552 1
-0.00702814510010208 1
0.022735348158939 1
-0.00818020777291815 1
0.0329750042796399 1
-0.0111763323549781 1
-0.0324242169527028 1
-0.00223017306792236 1
0.00573333124171162 1
-0.0209266993423232 1
0.0352001319432426 1
-0.025258108837589 1
0.011231324043543 1
0.0285446699552827 1
0.00655785252177746 1
0.0050312333908659 1
0.0186069549763704 1
0.0274196210594574 1
0.064536610239764 1
-0.0130462891793281 1
0.0385767380768751 1
0.0251689146249261 1
0.00391031730777482 1
0.037385366989067 1
0.0305528778994849 1
0.0183939155502598 1
0.00308676153518464 1
0.049972956505439 1
0.0446320575037671 1
-0.0564836863484491 1
-0.0101524385760156 1
0.0281291389445123 1
0.0188217534054082 1
0.0451606359086251 1
0.0604789391037028 0
0.0231833140790978 1
0.0331722012054864 1
0.0056538760546475 1
0.0317278759194862 1
0.0245716939644428 1
0.00564994545722541 1
0.0235751008922179 1
0.00524877647154902 1
0.017220541854556 1
0.0123423411991725 1
0.0494754768435441 1
0.0410646704029895 1
-0.0218632098401371 1
0.000854830147449092 1
-0.0257407594009256 1
0.0219878326521123 1
0.0389654990382481 1
0.00853243284937534 1
-0.0400377578660716 1
0.0699111507080385 0
0.012186192502942 1
0.0110014037190807 1
-0.051923195154037 1
-0.00905897204390222 1
-0.00635692317737347 1
0.00799872669562765 1
0.00385702264383543 1
0.0729537967849938 0
-0.0309976988114049 1
0.0163470389041686 1
0.0294829633566465 1
0.0149441559511208 1
0.0263900364703105 1
0.0417047667789188 1
-0.00197788477678058 1
-0.00456739762887808 1
0.00477605937434808 1
0.0283019723341888 1
-0.0144163003169694 1
-0.00111293297604303 1
0.0126576567125998 1
0.0489887576090219 1
0.0349222092858176 1
0.0152962400523374 1
-0.00965313156767687 1
0.010843811113834 1
-0.00206151306632414 1
-0.0236073855160891 1
0.0234764325486172 1
0.018506862870973 1
0.0483984542615749 1
-0.0187465230302124 1
0.0262326310949979 1
-0.00404930857818319 1
0.0144299340640931 1
-0.00452674251762945 1
0.0087419190310645 1
-0.0231776767753606 1
0.00513033727188801 1
0.00252720761069304 1
0.00180962310932313 1
0.0133364960289739 1
0.0359436350007443 1
0.0160824459250973 1
-0.0222313705371353 1
-0.010425098454413 1
0.0167683725870464 1
0.0329658044411015 1
0.029370976887619 1
0.0265786123282598 1
0.0241792874125886 1
0.029479267483605 1
0.00130761863991003 1
-0.00924157831902154 1
0.00342878803015506 1
-0.00292818872128591 1
-0.0273984235540703 1
0.0124272248430758 1
-0.0075064012266253 1
0.0183558892562882 1
-0.0346154032807709 1
0.0516210163231068 0
-0.0208047150586903 1
0.0420221537621353 1
0.0287240618935813 1
0.0101973695799066 1
0.00862915986595178 1
-0.00714072339017741 1
0.0106353704332041 1
-0.00518627949076368 1
0.00777387024081599 1
0.0104619671716576 1
-0.00321571229463248 1
0.0341536485685201 1
0.040953407418442 1
-0.0121831973660404 1
0.0508492283000256 1
-0.0129934508418223 1
0.00349064210678648 1
0.0260929050947091 1
-0.0417035254604817 1
-0.0211649701533582 1
0.0201623075452705 1
0.00660693207713233 1
0.0569459582145385 1
0.0302146343621267 1
0.0530369955443519 1
0.0333681554456354 1
0.00499400570322448 1
-0.00225768336081814 1
-0.0301023059204983 1
-0.0222592547238531 1
-0.0187637658627646 1
0.0625844171723378 0
0.0236162335597416 1
0.00773158525712169 1
0.0350611383486482 1
-0.0277440376882672 1
-0.00411825274437772 1
-0.0153362911026543 1
0.00113735103404502 1
0.0183077528770293 1
0.017448818299937 1
-0.00406456816339189 1
0.0622440030589449 0
0.0193238493987644 1
0.0181470791809896 1
0.0336515805406138 1
0.0164141425949024 1
-0.0857972070150544 0
0.0128808271149895 1
-0.00590140049946367 1
2.95038942285664e-05 1
0.0906550287573965 0
0.0044864287985917 1
0.0436816389978714 1
0.0361296635863043 1
0.0249613677910261 1
-0.0162225987252436 1
0.00296592301649373 1
0.0125874470484645 1
0.0316260199838407 1
-0.00384425829148015 1
0.0047999255485619 1
0.0180831144222139 1
-0.006144194031678 1
0.0570923336166497 0
0.037570482866152 1
0.00561260878869944 1
0.0202210736541166 1
0.0479909855182593 1
-0.0170899889875921 1
0.00044968335839552 1
0.0509155409237301 1
0.0085584296994261 1
0.065262471595021 0
0.037545705553781 1
-0.00592497951842888 1
-0.0168330986225772 1
0.0712255516572638 0
0.0598548743223075 0
0.0157821839758138 1
0.0259364023578824 1
0.0550635889390971 0
-0.0100289434311306 1
0.0274454918765851 1
-0.01833228528775 1
0.0379149641447759 1
-0.00912728997663066 1
0.00446916119705037 1
-0.0170178529972947 1
-0.00301076443490319 1
0.0237526467451323 1
0.0352305409438169 1
0.00226084020235463 1
0.0165907446077525 1
0.0357056696813543 1
0.0138676107193179 1
-0.0298941071637103 1
0.0571834416915894 0
0.0353891655798276 1
0.0681516364494688 0
0.0162256407375382 1
0.00676621981281249 1
-0.0276126599936648 1
-0.0101333264677833 1
0.0388929951575019 1
0.00894543359861129 1
0.0251943056143521 1
0.0107547539712568 1
0.00796223867983746 1
0.0256968890773399 1
0.0108887941996839 1
-0.0494628596709855 1
0.0517072258086626 1
0.00113783800943916 1
0.0333123362957893 1
-0.00131976867951245 1
0.0369812374820649 1
-0.0195008171531332 1
0.0294051845693069 1
-0.00904830556036297 1
0.0238118637158449 1
0.0279435475300827 1
-0.0110249938832971 1
0.0185588066032128 1
-0.0181751801743487 1
0.0376329244448302 1
-0.00768257627245053 1
0.0262053140417371 1
-0.022160877826527 1
0.0305712556031114 1
0.00140384601992079 1
0.0224137519154277 1
0.0315343211716016 1
0.0279872137793615 1
0.0124148927117063 1
0.0152984489969278 1
0.0108857519135772 1
-0.0139349800298106 1
-0.0249177895763355 1
-0.0111014037127678 1
-0.00100548400545962 1
-0.0215919956579135 1
0.0112809941916356 1
0.0340949529073847 1
0.024671994641288 1
0.0468119788760225 1
0.0220103960864985 1
0.0273423107904202 1
-0.0281405740086407 1
0.0303319434079134 1
-0.028760909000556 1
0.00916431507872833 1
0.0709053791923202 0
0.0409072482546239 1
0.0046618121122553 1
-0.00371334847000112 1
0.00904815348711086 1
-0.00795813288017504 1
-0.020465135140229 1
0.029161857021837 1
-0.0789602913481994 0
-0.011010139965042 1
0.0448512406764758 1
0.0148893082251221 1
0.0062235164126206 1
0.0229252991203244 1
0.00673835933514156 1
0.0354817070804816 1
-0.0389089130084556 1
0.00249426105495958 1
-0.0199044946664828 1
-0.0342205388971853 1
0.00251211912901435 1
0.024705870699393 1
-0.0035484087886458 1
0.0426254806576134 1
0.00612103817170557 1
0.0232817995090469 1
0.0414505661872212 1
0.0160784328692907 1
0.0226714317597418 1
-0.0208261569050345 1
0.0200804555308256 1
0.0296857553236048 1
0.0448968888718296 1
-0.00621936709159618 1
-0.0160517477118367 1
-0.00137299594132792 1
0.0545062416473818 1
0.0383541173918336 1
0.0512650492779445 1
0.0153837761873959 1
0.0152427057185647 1
0.0440010870235044 1
-0.00654027779240465 1
-0.0145050515871618 1
0.0694945679536091 0
0.0294923143607429 1
0.0641983766768295 1
0.0234958597895393 1
0.030686379527556 1
0.0674559977569548 0
-0.00338934363406513 1
-0.0341896850398197 1
0.0904748145696466 0
-0.00364574441868143 1
-0.0123715820019132 1
-0.0429908276437022 1
0.000411545905441442 1
0.0472801816343782 1
0.0369423593232528 1
0.0322519732670423 1
0.00265972070782764 1
-0.00823693323549726 1
0.0143890047813701 1
-0.0243111751939894 1
-0.00486645428047426 1
0.0249241267621166 1
0.0156288360007687 1
-0.0298593949057837 1
0.00061338475508058 1
0.0224903859269592 1
0.0139003657537144 1
0.0240303952611274 1
-0.0245154057031532 1
0.00223706565673603 1
0.0162871631718873 1
0.00750653236829233 1
0.0502106612440926 1
0.00725313624682868 1
-0.00904446448044392 1
0.0624586118348985 0
-0.0256613878026439 1
0.0110068144254855 1
-0.00137407841362759 1
0.0110825411094034 1
-0.0150432418255351 1
0.0516523512652829 1
-0.0070057320246739 1
0.0429562584068428 1
-0.0123496638109107 1
0.040735895414436 1
0.0515359036690829 1
0.0114229529591185 1
0.0183429521741107 1
-0.000390639363872383 1
0.0159634728377998 1
0.0606093315909173 0
0.0200051869309948 1
0.0108580481360323 1
0.0424151717009056 1
-0.0210663440760479 1
0.0583249254152779 1
0.0439400342183207 1
0.044372543711651 1
0.0600409569666026 1
-0.0269510036314675 1
0.00738082359949857 1
9.37695472778971e-05 1
0.0399717029702866 1
0.0121344116369798 1
0.0239079510866183 1
0.0579411283917157 0
0.00533607642919807 1
0.000306033362961812 1
-0.0135513393274242 1
0.030093928349644 1
0.0174076630493985 1
0.0355046405231958 1
0.0625622160417714 1
0.0446321788001583 1
0.00382266278660975 1
-0.0233405722370457 1
0.00957116780267512 1
-0.0341086912660785 1
-0.00602122713662735 1
0.0128406339526897 1
0.0171958234336151 1
-0.0296310544141344 1
0.00739587313189639 1
-0.00952365692966614 1
0.0101542573942199 1
0.00401895903220924 1
-0.0419649206208521 1
0.0185816470019319 1
0.00993592234284568 1
0.053898571755303 0
-0.0351293841887721 1
-0.0132209251395843 1
0.0110412414629396 1
0.0304820592740852 1
0.0173194913840935 1
-0.0148236469903509 1
0.00287350438495858 1
0.0607013953317236 0
-0.00601573914655233 1
-0.0119848770618808 1
0.0326495020079851 1
-0.0154794711727931 1
-0.0495705899171211 1
-0.00614080086989411 1
0.0229254404126474 1
-0.0373706486170852 1
0.0131428585994403 1
0.0577635257233132 1
0.0368915722687004 1
0.000227487664464695 1
0.0052904098522292 1
-0.00599159235606016 1
-0.00705219221327834 1
0.0132448376102363 1
0.0106332589606332 1
-0.00731179069205988 1
0.0204921841887989 1
-0.00647984416338035 1
-0.0160621715873005 1
-0.0180576101529208 1
-0.00528323829700296 1
0.0223384981870504 1
0.00289912423912464 1
-0.0152091033598964 1
0.0127325150234284 1
0.0272703536929627 1
0.0260538963415953 1
-0.00208334060726507 1
0.0182190998618256 1
-0.00250899002036285 1
0.0162671150148206 1
-0.00268933473750731 1
-0.0499724631154056 1
0.0334907729964025 1
0.053856883367059 1
0.012394389530263 1
0.0303711461649686 1
0.00852363002587021 1
0.00965991559748361 1
0.0675950226529134 0
0.0146537176876528 1
-0.00304257683872628 1
0.0587035284013534 0
0.00226237114986909 1
0.0299491027951108 1
0.0380057979629286 1
0.0021386332624796 1
0.0317955135302197 1
0.0206747590200085 1
0.0227258569539341 1
0.0087757869917238 1
0.0553165540069088 1
0.0274804885000894 1
0.0131970094949205 1
0.0512690417747027 1
0.00434277138165918 1
0.00346665720170132 1
0.0211295148762437 1
-0.0182004969110069 1
-0.0151727737202604 1
0.00619455634089966 1
0.0269781112958521 1
0.00672534878757961 1
0.0344468911914954 1
0.0552995102203303 0
0.0429328315548625 1
-0.043928141707155 1
0.0244335915223635 1
0.0114807868725413 1
-0.0102277578362603 1
-0.00782355201286603 1
0.0147594012730952 1
0.0204954365182823 1
0.0278405815762414 1
0.00781920123126255 1
0.0286760165920148 1
0.000651636868148965 1
-0.00441113789162224 1
-0.00112646544873655 1
0.0487396173567021 1
-0.0209503501979438 1
0.0114442523349845 1
-0.0627717435890425 0
0.0193672439013834 1
0.0737561627336543 0
0.00113706133198831 1
0.0100760045430219 1
0.0250732232543466 1
-0.0179503220020471 1
0.00230454220219952 1
-0.00597424544771005 1
0.0428782638636322 1
0.0136673136551368 1
-0.00823844993513495 1
-0.013761242761785 1
0.0309769337474339 1
0.0441611704440034 1
0.0859839266506355 0
0.024115842027345 1
-0.0147709998463605 1
-0.00739808362752717 1
0.0430118053383368 1
0.00254329209623434 1
0.0476196767736123 1
-0.000786856588081177 1
0.0289913240458425 1
0.0478582287273397 1
0.0173939812709477 1
-0.00919149565448687 1
0.0193131145042381 1
0.0220152486374788 1
0.0141060882544726 1
0.0274795824947989 1
0.00178355670818602 1
-0.0206063864377044 1
-0.00935173322327912 1
-0.0105636690791977 1
0.0278606209173538 1
0.0451329688641708 1
0.0146197546679791 1
0.0458722919965259 1
0.0220970883225678 1
0.00492839228979957 1
0.00231584696511131 1
-0.0305600584904873 1
0.0225427867134888 1
-0.0190304234390409 1
-0.0198538636783635 1
-0.0199805439031973 1
0.0299720935750365 1
0.00154384301550268 1
0.0187107639539294 1
0.027350503830223 1
-0.00754380396049818 1
-0.0241162642638683 1
-0.00125854833579192 1
0.0158962779443049 1
0.0345949105587552 1
0.0114365593735869 1
-0.00390184740388083 1
-0.00147712511913658 1
0.0164820485147039 1
-0.0339151760249714 1
-0.00786551727050031 1
0.0235581970497307 1
0.036181048544508 1
-0.0126895522820961 1
-0.00860687958528642 1
0.0148695631506997 1
0.00890730458102182 1
0.0115362484050509 1
0.0309390533429719 1
-0.0208968518320672 1
0.0221577847670371 1
0.0644415940213276 0
-0.0395176497307786 1
-0.0282391847362147 1
0.0752380226689617 0
-0.00698888703413456 1
-0.00434897213519246 1
0.0450294951997508 1
0.0484339646383637 1
0.0102753226326144 1
0.0433963504262523 1
0.00899137798915691 1
0.0648828808584585 0
0.00346987265540374 1
-0.0123472586502098 1
0.00833615564340913 1
-0.00420736182541043 1
0.0217715338391549 1
0.000929184444044736 1
-0.0105685696189518 1
0.0193855653290526 1
-0.0111053201643875 1
0.0814639543649456 0
0.00706184456636959 1
0.00039125613453796 1
0.0111464316024312 1
0.00459413307183093 1
-0.0416130439847752 1
0.0294375992231926 1
0.0345684569354489 1
-0.0275498908673979 1
-0.0097783543096216 1
0.0163822469882693 1
0.000396263033478011 1
-0.00155607368510884 1
0.0402183718395389 1
0.0369219475424892 1
0.0240849994428234 1
-0.00586368682008689 1
0.0511174351069507 1
0.0115124419029634 1
0.0157519203053144 1
0.0315998289881789 1
-0.0578366066085339 1
-0.0412777643540147 1
0.00548019391275753 1
0.0235636361905413 1
0.00864889501349697 1
0.036761577577937 1
0.0085433646826217 1
0.0236146957621302 1
-0.00175797189941582 1
-0.0464375179497254 1
-0.020124283650113 1
0.047155170739292 1
0.000742558387311873 1
-0.00747884811488747 1
-0.0216865752940392 1
-0.00805774105802611 1
0.0284421809930755 1
-0.00430691962529934 1
-0.00394337018607377 1
-0.00928645560779558 1
0.0384173942371151 1
0.0295328538101066 1
0.0131084309014712 1
-0.00317955341513542 1
-0.0203166466703435 1
0.0519177041345919 1
0.0344897790367377 1
-0.0121519885717465 1
0.0444362120637282 1
0.0151627813109225 1
0.022393040904786 1
-0.0134358188550681 1
0.0508063043833374 1
-0.014975869082569 1
-0.00751008644771271 1
-0.0109653482611166 1
0.0382817028502324 1
-0.0269422706634899 1
0.00143686068966129 1
-0.0381923906544636 1
0.0211572592305373 1
-0.00364999454033268 1
0.00403720697792115 1
0.0287708090679398 1
0.0718654119064551 0
-0.0375548319089068 1
0.0222841681463023 1
0.0289875383825295 1
0.0180723806818223 1
0.011325757474983 1
0.0593532904162235 0
0.0169154696578043 1
-0.0123405664721341 1
0.0401478655618589 1
0.020528225189703 1
0.033994758503201 1
0.0442770000087588 1
-0.0275781664286573 1
-0.0124193782760797 1
0.00427615064529216 1
0.00298086679037905 1
-0.0264783525912597 1
0.0239980085653955 1
0.00220484357279711 1
0.00847858476629314 1
-0.0485993171414076 1
-0.0251719856532037 1
0.025063322816499 1
0.00249091188481647 1
-0.015488881239843 1
0.0541565751423808 1
0.0253600104495166 1
-0.0198802392917681 1
0.0362835833083152 1
0.0188760604897025 1
0.0438887716332477 1
0.0279645882731064 1
-0.0365138167598875 1
0.0068612056001673 1
-0.0134996476837694 1
-0.0119882504456407 1
-0.0298809195111666 1
-0.0091713045021453 1
-0.0235244718511242 1
-0.000480808348370276 1
-0.00969251377203116 1
0.0117412857331345 1
-0.00287715795149877 1
0.0616633478776337 0
0.0356898208126245 1
-0.0263965786970377 1
-0.0105436221655797 1
0.00463640526510707 1
0.033196448087007 1
0.0567966011152427 1
0.0431033400525054 1
0.00917732674629253 1
0.00858103438211891 1
0.0228111333354999 1
-0.0317232466342864 1
0.0203442167768526 1
0.017873326579784 1
0.0264096461742956 1
-0.0600565163420306 0
0.000457117042921473 1
0.00809931479464036 1
-0.00825134906166878 1
-0.0143655101082581 1
0.0183196437733368 1
0.00491859306064599 1
0.00259422619646538 1
0.00614993468777903 1
-0.0185322674686559 1
0.00548382371901338 1
0.0466225635397572 1
-0.0164549122177627 1
-0.00212537291793297 1
0.00507384143383401 1
0.056123860154572 1
-2.09656364407763e-06 1
-0.00686025171032967 1
-0.0153568263012249 1
0.0505347784740229 1
0.0240982078043115 1
0.021529926406167 1
-0.0389682791274282 1
0.024818882689664 1
0.00566151614603708 1
0.0345591924808233 1
0.0212025680558951 1
-0.00803755087718165 1
0.0337752144631428 1
0.0104329772465386 1
0.00377097554326341 1
0.0169024170650079 1
0.0174717384041486 1
0.0174280669264673 1
0.0329837669864235 1
0.0479367333154928 1
0.0264420168235386 1
0.0499693106488717 1
0.00383228203805589 1
0.0377320373166207 1
0.0195090203544996 1
-0.013510786496636 1
-0.0080328967116067 1
0.00677827107808567 1
0.00333976994405291 1
0.0392200271149493 1
0.00173755733864451 1
0.0372409109318915 1
0.0209706018814125 1
0.0478098989581435 1
0.0400895095123521 1
0.0602377425436429 0
-0.0125363559870621 1
0.0143552577202306 1
0.0140226263876719 1
0.0442657495812687 1
0.0375532190111782 1
0.0120441243553744 1
0.022583758496951 1
0.0366905701759722 1
0.0276505864016899 1
0.0585068437772236 1
-0.00058659044131492 1
0.0551460065960756 1
0.0252223703597346 1
0.0182720083735722 1
0.0243972579182106 1
0.0328007029582384 1
0.00644656684889084 1
0.0233244524314447 1
0.0157238759273546 1
0.0183707266741237 1
-0.00708965217761541 1
0.012776980517907 1
-0.0160765771493416 1
0.0135870728877861 1
0.00781428433186431 1
-0.0112033239657344 1
0.027067145643795 1
0.0032434250768036 1
-0.00446315316549687 1
-0.0171593720814882 1
0.0284139574124884 1
-0.0349492635317641 1
0.0588528148616166 0
0.000559701074249578 1
0.0246908043484592 1
0.000882788015959884 1
0.00941778071981804 1
-0.0129858202169773 1
0.0122242104582826 1
-0.0181652783280304 1
-0.0143785301203598 1
-0.0145412428157932 1
0.0285401947431897 1
0.0161912336242352 1
0.00750171035177497 1
0.0128369242683484 1
0.0469149082149154 1
-0.0476763085361041 1
-0.047893751162791 1
-0.0178414639281011 1
0.000244031007407036 1
0.0308266816349993 1
0.0408200364340504 1
0.014803188644246 1
0.0588240682270269 0
-0.0204378990415808 1
0.0246039391408691 1
-0.0202910846044973 1
-0.00766462766033913 1
0.014838121075563 1
0.00860512606095521 1
0.0294964333048297 1
-0.0230704234787441 1
0.0449604486704494 1
0.026635316646836 1
0.0125039326600423 1
0.0753735304383829 0
0.0791846575008827 0
0.0467228314812338 1
0.0223605319022781 1
-0.000630830606187319 1
-0.0219394520272328 1
-0.0352117858268512 1
0.0405608604040302 1
0.0490684389691786 1
0.0035411156029016 1
0.0223117694135162 1
-0.0289494788838337 1
0.0182400960406329 1
0.0238085311852425 1
0.00656466768366026 1
-0.00849909491120873 1
0.0306262263725162 1
0.0567692873884923 1
-0.00705082922206084 1
0.0223061652189135 1
-0.0150001763616337 1
0.00560562398750148 1
0.0732315316513401 0
-0.0124445657796871 1
-0.0161942660603479 1
0.00319893762372592 1
0.00650773831347488 1
0.0216025044630848 1
-0.00833453727889352 1
0.0177425611946358 1
-0.00798129102288489 1
0.0036191219809065 1
0.0390340767607308 1
0.0283902680925767 1
-0.0175375028144949 1
-0.0319681513674688 1
0.00879277352804579 1
0.0362997731296499 1
-0.0117384159374824 1
0.0407661519779816 1
0.0294577127559185 1
0.00138093375699008 1
0.0776771523783696 0
0.0528666547752183 0
0.0238701371949295 1
-0.0284872711331435 1
-0.00593182846274133 1
-0.00836202237050476 1
-0.0318068912419946 1
0.010581192275806 1
-0.00215185121989805 1
0.0221212495866913 1
-0.026086381384561 1
-0.0425204810205979 1
0.00318603930691084 1
0.0634008950879527 0
0.0490946207407299 1
-0.027089614663097 1
0.0438294487113552 1
-0.0501506676546494 1
0.0119503932915851 1
0.0276756494669085 1
0.00463308111016166 1
-0.0154034628719989 1
-0.00122542510235903 1
0.0486212059434652 1
0.0109839862151943 1
0.0256708147466157 1
0.018755454442659 1
-0.022086705867384 1
0.0176417267082061 1
0.0353713489458023 1
0.00578517929890073 1
0.0400638300280548 1
-0.0191012638214846 1
-0.0189105452388598 1
0.033636896705474 1
0.0218753195899652 1
-0.000856797130434422 1
0.013274936539359 1
0.0497051824101497 1
0.00744127048470583 1
0.0359932479756258 1
0.005594011429035 1
0.0689653235789801 0
-0.0184472380138544 1
-0.015672594465703 1
0.041211132530089 1
0.0478120491040297 1
-0.0383567601018579 1
-0.00848915108802352 1
-0.00307361812487617 1
-0.0197156732396699 1
0.0396256821486129 1
-0.0102889536908215 1
0.0232683336298497 1
-0.0109870258839755 1
-0.0100205462348979 1
-0.0333389973080329 1
0.0269626017646598 1
-0.0112181201004494 1
0.0248277425919651 1
-0.0139914559934438 1
-0.027812068251919 1
-0.00327495269971009 1
0.0174324140089512 1
-0.0450257237295787 1
0.0764075789866376 0
-0.0168304676711476 1
-0.00586031086478226 1
0.0260263296445008 1
0.0464772086113712 1
0.0357741835098491 1
0.00622635137514409 1
-0.0105240080034195 1
-0.00498209083407464 1
-0.00535450044196645 1
-0.00272443079491126 1
0.0143454840517981 1
0.0038229212280834 1
0.0291064073264505 1
-0.0568743116447506 0
0.0544805879088797 1
-0.0242134042321112 1
-0.0151369063751774 1
0.0384250902498196 1
0.00648578084999308 1
0.0114267627726215 1
0.0646142983949855 1
0.0070861815798806 1
0.0050314680083397 1
-0.0089902069783974 1
-0.0351881151618684 1
0.0229898599389357 1
0.0604978156469986 1
0.00142773296342424 1
0.0464389622728397 1
-0.00147293422804028 1
0.0179584575678712 1
0.0350409536581409 1
0.0473771184460516 1
0.00031202092958948 1
0.0206608006565565 1
-0.00305569282468926 1
-0.0130028105867195 1
0.0311437325742613 1
-0.0248739974584076 1
0.0183339515058916 1
0.0215875922661815 1
-0.0112194433129698 1
0.0646262488205588 1
-0.00185148207159552 1
0.00247181251217142 1
0.0339743882687853 1
0.0100984951837294 1
-0.00405822005473841 1
0.0509622224429651 1
0.00363685721104952 1
-0.00557977155792036 1
-0.0246524507347808 1
0.0189232355890301 1
0.0333904322170092 1
0.0166904756426234 1
0.00210528637173323 1
0.0341768368992474 1
0.077890693598081 1
0.000861722663855403 1
0.0362955658783863 1
0.00881990802496137 1
0.0057856859892527 1
0.0702690180360716 0
0.046992845548972 1
-0.00916461569981649 1
0.0124546944707513 1
0.0219052161788127 1
-0.0260580173775164 1
-0.020310798577072 1
-0.0308968897771499 1
0.00518665495188945 1
0.0189041240528136 1
0.0561925465984094 0
0.0215202320540101 1
-0.000528138812888939 1
0.0204109354056362 1
0.014728728332983 1
0.0366734917102072 1
-0.00168931026318348 1
0.0537109388721969 0
-0.046767122377967 1
-0.0380779600254194 1
0.0579956126230072 1
0.0186103684157489 1
-0.0114515932826719 1
-0.00245762516302944 1
0.0259021040101921 1
0.0459753708874891 1
0.0775293330813891 0
-0.0282516965760207 1
-0.0181275766103056 1
-0.00948260474696268 1
0.0197808521711593 1
-0.0333825811343159 1
0.0163744607182576 1
0.0143142608105337 1
-0.02242367849223 1
0.0424907190201404 1
-0.0088117318743379 1
0.0147037119693324 1
0.0249863615891449 1
-0.000163300709403634 1
0.0506300052725827 1
0.0173295076660749 1
0.00974856990251155 1
0.00502064919970303 1
0.0176058224989405 1
0.0307851340844305 1
0.0389755289445119 1
0.0434568935943668 1
0.0719809958783554 1
-0.0135738418718894 1
0.0274181504347772 1
0.026140675402143 1
-0.0147627115601983 1
0.00742100130316494 1
0.0114522629252328 1
-0.0143199733081115 1
0.0582698119996756 0
-0.00789326612736214 1
0.0574299275521605 0
-0.0221285002224462 1
0.000700559051665243 1
-0.0463887971959009 1
-0.0202989649373691 1
0.0378813041192732 1
0.0198076348236796 1
-7.50901337610898e-06 1
-0.00959175414258291 1
-0.0174889825095084 1
0.0237811256752988 1
0.0360187091486894 1
-0.0309304117335999 1
-0.0122460491819598 1
0.0173187026223982 1
0.00022082024986527 1
0.0246586430945868 1
-0.019647802335863 1
0.0327493353031671 1
-0.0459454756431026 1
0.00634477557730348 1
0.0445593175652654 1
0.0356396682934538 1
-0.019771479268463 1
-0.000243992364230846 1
0.0236473163230553 1
-0.0256185418842651 1
0.0365893704498879 1
0.00334906185921717 1
0.0257445720236714 1
0.0343025634334368 1
-0.000883815289249763 1
0.0347334477691864 1
0.00237047916157621 1
0.0282468717008978 1
0.0169474542701337 1
-0.00900403160270785 1
-0.0315197747982565 1
-0.00459746871886423 1
0.0252502948310849 1
0.0385659648890589 1
-0.0247957421537942 1
0.0457063159102904 1
0.0225049615233888 1
0.0347107659986589 1
-0.00905292025966933 1
0.0257762974162501 1
0.000553484493526422 1
-0.000967808909601202 1
0.000666693921727766 1
-0.00189076927867904 1
0.0737012296524546 0
-0.0101202365618926 1
0.0143663202082979 1
0.0179781142900356 1
0.0128528987310496 1
0.00111121938893002 1
-0.00438826734310262 1
0.00517534426481686 1
0.0425353209660547 1
0.0305757620346619 1
0.0131855665869167 1
-0.0220983426563798 1
-0.0152923074508981 1
-0.0194374124870871 1
0.0582123609357038 1
-0.0149267634688981 1
0.0216987953906712 1
0.0373440745027415 1
0.00809432549038163 1
0.0370786357836054 1
0.00533114178340128 1
0.00362296420582126 1
0.0627354369299803 0
-0.00458342074429938 1
0.00713751839041359 1
0.0301075649020774 1
0.00187919327433289 1
0.00938758543933993 1
0.00425452721626222 1
0.0212187947813353 1
0.0583658781625297 0
-0.0233158640308421 1
-0.00119161266867642 1
0.0184878315823552 1
0.042309336890546 1
0.00774336804173087 1
-0.0204071750432145 1
0.0205156052186158 1
-0.0109709057795766 1
0.0153877116493904 1
0.0467692282110194 1
0.00134494186099742 1
0.0212030852630799 1
0.0629067517032637 0
0.0135635217951114 1
-0.00465083248409446 1
0.0320900623258771 1
0.0110768421529077 1
0.000794391116724877 1
0.00962264264019382 1
0.0481070791890408 1
-0.0263788141511261 1
0.0402407631191947 1
0.0230221388219453 1
0.0059683943190328 1
0.0398580587964875 1
-0.017768213140563 1
0.0196538484149809 1
-0.0230281390080421 1
-0.0181738545761763 1
0.0355035040172849 1
0.0622215378804961 0
0.0177793302171921 1
0.0225773322276101 1
0.0293349754431705 1
0.0238252279411444 1
-0.0506216551817241 1
-0.00347676368773189 1
0.0115294057312214 1
-0.00295760495440885 1
0.0232508980941408 1
0.0494165535883937 1
-0.0439316510632925 1
-0.0339837819218828 1
0.0181535382182274 1
0.0447915877308031 1
0.00613539579686998 1
0.0116104445226504 1
0.0125976567764001 1
-0.00054550684800197 1
0.0280836371425747 1
0.0263941128927084 1
0.0421256638785189 1
0.0414089506628961 1
0.0133758398495826 1
0.00550417710495416 1
0.0635736583638124 0
0.0319017887244571 1
-0.0436839266644646 1
0.0401486989542924 1
0.0145984936410411 1
-0.0109596508323184 1
-0.0540811560920262 1
0.0292770728513199 1
-0.0211551767296098 1
-0.00274078229190224 1
0.040235347238515 1
-0.0172285403005316 1
0.0515442587843301 1
-0.0163439102453445 1
-0.00261704558876321 1
0.0222426517548951 1
0.0110778122669495 1
-0.00156303074987 1
-0.0374741648555395 1
0.0296379240619341 1
-0.0409533838652099 1
0.0469549475380873 1
-0.0142194906265472 1
0.0570629524336502 1
-0.00684348338843937 1
0.0363795225638575 1
-0.00901987633610568 1
0.00359928404614405 1
-0.00504248301850011 1
0.0475048376906855 1
-0.0157350638584102 1
-0.00143298015668322 1
0.00151771523467192 1
0.0821652269499397 1
0.0255789552216875 1
0.00545649939354648 1
-0.00595238844992866 1
0.0540297260641242 1
0.0206359537184447 1
0.0446097242682488 1
0.00356391283147264 1
-0.00330089175618826 1
0.00608977450749931 1
0.0471000171243315 1
0.0298795549347964 1
0.0237835567960174 1
0.0664783491664939 1
0.0170382592607098 1
0.0434504099598431 1
0.0382514836672259 1
-0.00570117959646402 1
0.0774500687057385 0
0.0290524843185676 1
-0.0263834537190747 1
0.010218454112375 1
-0.0255930609078823 1
0.0118853913928738 1
0.0558598013236494 0
0.0485358123902075 1
0.0407507067926615 1
-0.0136174073900948 1
-0.0555215587793394 0
0.0159485777843219 1
0.0446512837478805 1
0.028841903841333 1
0.00321509203314317 1
0.0410942717656004 1
0.00812473669865389 1
0.0138432532211223 1
-0.0198372984031878 1
0.00652037177273609 1
-0.00616905572186843 1
-0.00219573453514001 1
-0.0374679988222616 1
0.0347775498568654 1
0.00186964438990856 1
0.0122676028062773 1
-0.0077617384622731 1
0.0130981378051256 1
0.00795993861663211 1
0.0899212567227443 0
-0.0281990185653785 1
0.0242349754858822 1
0.0663465040489692 0
0.0395441946983016 1
-0.016245961505648 1
0.0638504524813177 1
0.0310524158000459 1
-0.00261946651605335 1
-0.0578237646778473 0
0.00310054397848363 1
0.0248801304161549 1
0.0596081341911646 1
0.026565888700858 1
0.00401545351713448 1
-0.00615920459636969 1
0.0326906084025568 1
-0.00322882232268122 1
-0.00727085041732132 1
0.0234053357403041 1
0.0185271354994529 1
0.0196931653988258 1
-0.00162503341925968 1
0.0144479888126942 1
-0.0386874216753023 1
0.0413475740991692 1
0.00179300773226676 1
0.00578713395634005 1
0.0233152632415861 1
-0.0211957901122992 1
0.005236198729142 1
0.0403162371956817 1
0.0279219232018881 1
0.0286619329575509 1
-0.00559831818181695 1
0.0176844148601913 1
0.025446751987487 1
0.0765818752775973 0
0.00114534639803043 1
-0.00767052870609577 1
0.0410628836707017 1
0.0634512420754082 0
-0.00927915733757339 1
-0.040069228581715 1
0.00662673912123869 1
-0.0157605243368246 1
0.0583350809263739 0
-0.0138777284146764 1
0.0115002844202115 1
-0.00936434555259924 1
0.018660493319062 1
0.0277479937065593 1
-0.00852897065682443 1
-0.00710015689592573 1
0.044403315928194 1
0.00642539272165704 1
0.0303734972254916 1
0.0452915986405537 1
0.0236307599280576 1
0.0100831361885141 1
0.0409161182667894 1
0.0564728543656351 0
-0.0228676172561424 1
-0.0135276130161941 1
0.0566481945076387 0
0.0187024746870539 1
0.013061089102278 1
0.0369944841961145 1
0.0128056669104237 1
0.0364317063538935 1
0.01465681676601 1
-0.0048576476351713 1
0.0108696812064051 1
0.051051538441803 1
0.00710778676320466 1
-0.0105676609913622 1
-0.0150582898743017 1
0.0466603052450118 1
0.00611466331513666 1
0.0165603535819556 1
0.0298884426494801 1
-0.004186171835892 1
0.0181938886912932 1
0.00229232116830338 1
0.0234766950889215 1
-0.0560445014516796 0
-0.0299365161481011 1
0.113647683297375 0
-0.00244271522863996 1
-0.00396280200772311 1
0.00920438078211501 1
0.0293599729308839 1
0.0590759868959902 1
-0.0364805820229509 1
0.088578594824866 1
0.0145501512148876 1
-0.0093356651673011 1
-0.0078959782873488 1
0.00194159683720018 1
0.0288499648741665 1
0.0200681939992634 1
0.020192180923857 1
-0.00794491370563037 1
-0.00938110198446306 1
0.0349950308001966 1
-0.00116431100233421 1
-0.00711522000839642 1
0.00976772486456506 1
-0.0233286979163449 1
-0.070841672942581 0
0.0106231342891994 1
0.0130389359156085 1
0.0222953696436972 1
-0.0325263474099636 1
0.0217887187585502 1
0.0326121013688584 1
-0.00133931988515585 1
0.0164556984835976 1
0.0324308103208655 1
0.0232642858142412 1
0.0138010388905852 1
0.0158262592925982 1
-0.00717727514178421 1
0.000170117279876629 1
0.00945734831416864 1
0.0214355837634795 1
-0.00917797036553264 1
-0.00274990192253589 1
0.0100416253821331 1
-0.00495795277742476 1
0.0459147486605845 1
0.0219548704851622 1
0.0217357810039992 1
0.0258991045374913 1
-0.0179263447682695 1
0.0111065743353941 1
-0.00605504566430013 1
0.00594296375644542 1
0.0125609022136575 1
-0.0182368843558011 1
0.0150275750662759 1
0.00950857318992647 1
-0.0334066301973298 1
0.0230616246827721 1
0.0581425128786548 0
-0.0314257590262406 1
0.0842493373807331 0
0.0631177886971426 0
0.0273112790633434 1
-0.024106309051289 1
0.0441957474971261 1
0.0346606282144923 1
0.00130806787031104 1
-0.00531672767867556 1
0.0292449598666944 1
0.00721900593149952 1
0.0320494463104452 1
-0.00884119289157183 1
0.0422011296043456 1
0.00842552384911806 1
0.0252477653372552 1
0.0487375218909374 1
0.0610003128179729 1
0.00741505461620699 1
0.132454954797615 0
0.0158385445813433 1
-0.0103234938090113 1
0.0251976188324989 1
0.0481235951558019 1
-0.0338860346044084 1
0.0277799731167889 1
-0.00584250046489745 1
0.0322880968828562 1
0.0706396319721719 1
0.0395580737759706 1
-0.0201893668505149 1
0.0197910855920582 1
-0.0224431666134474 1
0.0395675196605307 1
0.0234427053343125 1
-0.0481412161124391 1
-0.00210708273187956 1
0.023850005347593 1
0.0377979940726905 1
-0.00358326780532518 1
-0.00516645196860787 1
0.0323011037796618 1
0.0357818066890361 1
0.0165981934114284 1
0.0102190630105159 1
0.0631968788180287 0
0.0372141126024278 1
0.019192150002301 1
-0.0172165862511469 1
0.0492956413826095 1
-0.0611264520398757 0
-0.0133698607505559 1
0.0228526817100792 1
-0.00629245397778652 1
0.0330233070773785 1
0.026363414278862 1
-0.0099048397616454 1
0.0364900844513041 1
0.0420494697690354 1
0.0185585432928767 1
-0.00845163822128798 1
0.0297292563435255 1
-0.00641365258927643 1
-0.0276158393567457 1
0.0197468700797433 1
0.0392415974872087 1
-0.00525289548938202 1
0.0125260149614882 1
0.0110148472828759 1
-0.0109035467825308 1
0.00515626334053117 1
-0.0221151015872029 1
-0.00406552313480359 1
0.035524634642244 1
0.00985196357373016 1
-0.0307978863609285 1
0.0436732061154485 1
-0.0142417461843223 1
0.0276807636927885 1
-0.00514066420976326 1
0.00585180938914882 1
-0.0234067431262088 1
0.0381471007031569 1
0.0338525615759624 1
-0.00543060255273939 1
0.00156588282582813 1
0.0473357354338885 1
0.0170265653402526 1
-0.0349426374923579 1
0.0122848743384723 1
0.0196839749580593 1
0.0183472351429361 1
0.0108477151693981 1
-0.00268754752580235 1
0.0110329514606961 1
0.000713775969647969 1
0.0163327807344054 1
0.0246672564464036 1
0.00164978878017669 1
0.00757783435968033 1
-0.0411486021375182 1
0.019251472207412 1
0.0416223704642619 1
0.0103903237823377 1
-0.0116383780996381 1
0.0448465603210609 1
0.0416470268731239 1
-0.0196617709060056 1
-0.00864063544522126 1
0.0404636208291168 1
0.0106702563680187 1
0.00341671246337491 1
0.0409477021033631 1
0.0371995303010534 1
0.027347426443043 1
-0.0239932421738455 1
-0.0133892593570942 1
-0.0177096872228828 1
0.022260981918931 1
-0.00223868539196157 1
-0.0204814815132438 1
0.051934378519937 0
0.0365343684135513 1
-0.0158457036732607 1
0.00138488487618539 1
-0.0287527075701758 1
0.0202750518774322 1
0.0282081477564747 1
0.0352144316997386 1
0.0310290563267288 1
-0.0138553236584667 1
-0.0185368394603264 1
-0.0096877356716283 1
0.0395312790213987 1
0.0181217348176303 1
0.0354405165317566 1
-0.000355010893825005 1
-0.00687582638528272 1
0.0619469894299591 0
0.00817327545602616 1
0.0292023601029764 1
0.0415857420383179 1
0.0326382798453375 1
0.00485677408136928 1
-0.0105048871571151 1
0.0386721971413311 1
0.00424149741385541 1
0.00355675980974485 1
-0.0117051607958541 1
0.0332659455318454 1
-0.0219251514392987 1
-0.0118491480223391 1
-0.00929340545639739 1
0.00352138023614897 1
0.0338116923319213 1
0.0600464480010177 0
0.00165547363849576 1
0.0380138188110766 1
0.0161033872360174 1
0.00878086439882642 1
-0.00977831483429688 1
0.00915839928795336 1
0.0200217711391562 1
0.0130298294275732 1
0.0330581969897583 1
-0.0179366758370442 1
-0.00572541925723742 1
0.00873388289417076 1
0.0117191000624799 1
0.0222191919845821 1
0.0126847685199801 1
-0.00632180856398246 1
-0.00491140776251004 1
0.00800004882095472 1
0.00974893177515938 1
-0.00379534962562228 1
0.0291403236197944 1
-0.00446256220235503 1
0.0366854929982686 1
-0.00830260932647969 1
0.00128886051041575 1
0.0125431423807745 1
-0.0107694030448476 1
-0.00548645161073828 1
-0.0106206587307464 1
0.0534146314060109 1
0.0128257759734974 1
-0.0153373086375018 1
0.0197671069851571 1
0.0410831488894688 1
0.00910959600765214 1
0.0205247010753794 1
-0.014655932509881 1
0.0271554849618611 1
0.0879702777578943 0
-0.0552638167671606 0
0.0350285176211643 1
-0.0286575406725197 1
-0.0105951328255643 1
0.0375779341956692 1
0.0143604121385147 1
0.0187433254104719 1
0.0108913224684579 1
0.0200558655201665 1
0.0115824766793609 1
0.00574173750547942 1
0.019429422712071 1
0.00398715210023283 1
-0.000689586670816577 1
0.00253976605064171 1
0.0416663578546374 1
0.029281724270673 1
0.0283251825176169 1
0.0412256355704256 1
0.022875813945088 1
0.026613600104033 1
0.0191353223360313 1
0.0198347168915258 1
-0.0121585656044802 1
0.0140597201604692 1
0.00208928818704312 1
0.0275005208416278 1
-0.0389598787314961 1
0.0131757209072548 1
0.0352653816870452 1
0.0557318061859677 0
0.0221464446769273 1
0.0142341200163033 1
0.0380908917780685 1
0.0161379183740388 1
0.010304533028064 1
0.00393627300893359 1
0.0125894149420406 1
0.0518033476169535 1
-0.0285252315977024 1
-0.0412998150063706 1
-0.00572894036996872 1
0.0225717865922171 1
-0.0165183675962347 1
-0.00476731050058348 1
8.00784549629049e-05 1
0.00887314528748289 1
-0.00428316514689041 1
0.0254562546246778 1
0.0247842947979981 1
-0.0502067815207321 1
0.0178113621616359 1
0.0499890028137895 1
0.0429489091409353 1
0.0204579995985601 1
0.0564205487319576 0
0.00438126452674737 1
0.0865849810564054 0
-0.0147485859459826 1
-0.0309134920096195 1
0.0428492249530914 1
0.00494828413212237 1
0.0183446577783083 1
0.00621137331951387 1
0.0474298911565352 1
-0.0116480439973292 1
-0.00648144317451688 1
0.0236477972102969 1
0.00190915252308272 1
0.0220190433004089 1
0.0210584579702337 1
0.0325757478416023 1
0.0348823648355373 1
0.011487048420607 1
-0.00202076250169499 1
-0.00606589521661462 1
0.0295739039487334 1
0.0175037101939462 1
-0.0495891701413361 1
0.0762881292125317 0
0.0222996991149064 1
0.0496877046999911 1
0.0154007375723198 1
0.0208878007875226 1
0.0267036733862177 1
0.0438823543849329 1
0.0602803158242482 0
0.0555068954783952 0
0.0431470684501841 1
0.0138818906294068 1
-0.0398444526440024 1
0.00505160840007001 1
0.0198819869116162 1
0.0460248605714857 1
0.0480545262123063 1
0.00781000508395568 1
-0.0108071004506685 1
-0.0259648273969882 1
0.0130144997677568 1
-0.0179661389942067 1
0.0603655971307422 0
-0.00560557116251904 1
0.00729787913247557 1
-0.0036402472327604 1
0.0172000954920005 1
-0.00168166348507447 1
0.0652551602696717 0
0.0208428334827618 1
-0.0264355589736937 1
-0.0120476245628879 1
0.00113964742647226 1
0.0447535065203396 1
-0.010429240302636 1
0.0357557836362683 1
0.0706148237067151 0
0.0184920585562301 1
-0.0189880780190244 1
-0.0169248379867162 1
-0.0387265404767278 1
0.0340117168556664 1
0.00118682855035459 1
0.0275654056926209 1
0.0628212844203444 1
0.0139567054757413 1
-0.00638740595188274 1
-0.0342822887119541 1
-0.0330218861530755 1
0.0286079661909907 1
0.0164264931294754 1
0.0227909069792219 1
-0.0238674143515735 1
0.0161796795507643 1
0.00889337252585581 1
0.0296243465823346 1
-0.0329985812533591 1
-0.025826416745063 1
0.0373480365932384 1
-0.0360381951936764 1
-0.00628844624171314 1
0.0337884173904887 1
-0.00997316897400812 1
0.00473922689734135 1
-0.034818255644148 1
0.00685729887412726 1
0.0271912706367595 1
0.000350653612522956 1
0.00639516163625909 1
0.0529528944029229 0
0.0469526785532379 1
-0.0113804393152032 1
0.0256150922583024 1
0.056747945216117 0
-0.0228781528528063 1
0.0239437309021842 1
-0.00902873399944463 1
0.0194939640102794 1
-0.0180699595463161 1
-0.00762431361819601 1
-0.0437463835701179 1
-0.00348358251686551 1
-0.0323266841848798 1
-0.0104327748778185 1
0.0104517541071639 1
-0.0205983998743912 1
-0.05074461998726 1
-0.0389615731794495 1
-0.0352829252868031 1
-0.00405549544826021 1
0.0196521754693945 1
0.011105749994354 1
0.0247187075612257 1
0.0418292990793643 1
0.0773976375802033 0
0.0166941595333611 1
0.0158866938765804 1
0.00800023092978331 1
0.0548689186477651 0
0.0826279837559992 1
0.00381866123746491 1
0.0142460728272115 1
0.0312606842410311 1
0.00937977472128035 1
-0.0366897176408792 1
-0.0232968853164995 1
0.0348839271564975 1
0.0340550686617102 1
-0.0210305994470673 1
-0.0416233535901788 1
-0.0022281364165287 1
0.0404822142607758 1
0.0229461102359379 1
0.056944017500079 1
0.03101060984026 1
-0.0198566578325293 1
0.0417167110811846 1
0.027842585350084 1
-0.0210845681401851 1
-0.0242818809915789 1
0.00835860609701182 1
0.00326553874051612 1
0.0478806192148731 1
0.0254934996099398 1
0.0568137433827058 0
0.00265978813155972 1
0.0190802260236613 1
-0.00302464105871727 1
-0.0105539085548377 1
0.0471421336834655 1
-0.0085175670701929 1
0.0205005431544937 1
-0.0209575381068902 1
-0.000158155523313953 1
0.0167977088472896 1
0.0467847116211699 1
0.0406378101539629 1
0.0215774794375451 1
0.0396949663504763 1
0.0455731946232353 1
0.00638074052454832 1
-0.0702898391010029 0
0.0255974503121073 1
0.0160684877565351 1
0.0240777231629311 1
0.0374712887542534 1
-0.0519763616990384 1
0.0222336719958705 1
0.0390014696351724 1
-0.00188028756400734 1
-0.0224717832123303 1
0.0177400053561129 1
0.0107352991777484 1
0.00919622938641866 1
0.0426854995755241 1
-0.0275249093830194 1
0.0323886567620088 1
0.00108263940566224 1
0.00924091646434575 1
-0.0254326816098755 1
0.012047536560914 1
0.04350370276011 1
0.0282179614252637 1
-0.00471395024516519 1
-0.00693470150880592 1
0.0181177863942745 1
0.0200555527220146 1
-0.0111886182539497 1
0.00726356160237942 1
0.00644864936125118 1
-0.0120463033755363 1
0.0415265912860038 1
-0.00478482327284297 1
0.0595800737333066 0
-0.00918533915567145 1
-0.0280924456961473 1
-0.0190251847952788 1
-0.0206411371412031 1
0.0042454376501199 1
-0.00344327583547885 1
-0.0287324004615643 1
0.0266974584055156 1
0.00600205387851434 1
0.0502867764013905 1
0.00604945218801624 1
0.00448525611546983 1
0.0461460945211241 1
-0.00915407602988758 1
0.0115789959261741 1
0.0433865910697479 1
-0.0191339578831455 1
0.0624590043608663 1
-0.0138175486135332 1
-0.0293351320908816 1
0.0074478450425738 1
0.012365709858307 1
-0.00844787052512418 1
0.0180834914432118 1
0.0226406682430728 1
-0.0249406342756182 1
-0.0427453315341015 1
0.0179295863887032 1
-0.0110657928891227 1
0.0399096419213157 1
0.0143663209455335 1
-0.0213959091106362 1
0.0217735210715281 1
0.0173172529416785 1
0.017357936583215 1
-0.0477249479928657 1
0.0121802599625446 1
0.0503875336967651 1
-0.0102869082962726 1
0.0157669924062471 1
-0.0236050608903484 1
0.00358109121470919 1
0.0163098877606693 1
0.00220198004944797 1
0.0263497732898679 1
0.0079530692508361 1
0.0526790762220619 1
-0.00401535213732164 1
0.0264449077672175 1
-0.0174158118401025 1
0.0182657175340403 1
0.0174227269981288 1
-0.00605836973442425 1
-0.0130742872468314 1
0.0435061781750008 1
0.0140277528609366 1
0.00777157715631084 1
-0.00840559941155146 1
0.040768501996947 1
0.020569514794961 1
-0.0146028284864595 1
-0.00675891561816869 1
0.0157997060266281 1
-0.0348888497234566 1
0.0059706970507098 1
0.0151702574321641 1
0.0166417742120927 1
0.080106682462507 0
0.0158890239913184 1
0.0324718922872445 1
0.00449668626883547 1
0.0316348740415348 1
-0.0124964062436628 1
-0.00593539802618293 1
0.0414989828271809 1
-0.0187328235797029 1
-0.0174891963908693 1
-0.00297264079736017 1
0.00657674725808002 1
0.0135023449176506 1
-0.00772857078538579 1
0.0115284115219251 1
0.0119523771226365 1
0.0304319366670405 1
0.0373430046162726 1
0.0376744159339415 1
0.0132564838745692 1
0.00965866832902998 1
0.0161896675717593 1
-0.0383857194463253 1
0.0203107904858976 1
0.0417116919915716 1
0.0398822152097568 1
0.0483683872697873 1
-0.0420135672641747 1
0.00521089914168911 1
0.0209848731190229 1
0.0332550556081026 1
-0.0135380378936939 1
0.00171006903165012 1
0.0140706641065236 1
0.0116639343972388 1
0.0278223451460247 1
-0.004442583000738 1
0.0024611134521206 1
-0.0178174314826485 1
-0.0151205478518493 1
0.0215879956390321 1
0.0578474359622559 1
-0.0160823018229842 1
-0.00236888618167328 1
0.0763349908099217 0
-0.0216499621395457 1
0.0119207390306768 1
-0.00668948806749406 1
-0.008529772075426 1
-0.0124716478360524 1
0.0161445819274768 1
0.0175914996852863 1
0.0201501321310123 1
0.0417290566783827 1
-0.0074420544581312 1
0.001161097212832 1
0.00142684795457323 1
0.0822012204492928 0
0.0437257533021969 1
0.0219048314172081 1
0.00686293988943737 1
0.0502576321571771 1
0.0221862488612068 1
-0.0200775191059953 1
-0.00103341338094185 1
0.0273574187348386 1
0.0158821789247518 1
-0.0183896960349258 1
0.0375479691353253 1
-0.00916248821111957 1
-0.00645197385066919 1
0.0182874557055272 1
-0.0095783594014096 1
0.0480395679537668 1
-0.0310902326663682 1
-0.00956176957343315 1
0.0217305741116012 1
0.041530936076234 1
0.0536360940201179 0
0.039802327446141 1
0.02066028503393 1
-0.0424244466823257 1
0.0235623620858114 1
0.0118797597018057 1
0.00537918131723575 1
-0.015338971925453 1
0.0557688103440628 1
0.0353126724933654 1
0.0368766425154756 1
0.0379930396302755 1
0.00583005099791645 1
-0.000516701733549503 1
0.0388307589598276 1
0.0277892305614508 1
-0.00373897840028457 1
0.068592046704523 0
-0.00437471930513384 1
-0.00791331932014798 1
0.0250229137051477 1
0.0606321620455934 0
0.0327480932826676 1
0.0519128819057965 1
0.00870168967728938 1
-0.00721133240122854 1
0.0334854766579519 1
0.0478724534380245 1
0.0664830941603802 0
-0.00971778095640864 1
0.00614867120135742 1
-0.00487364140022309 1
-0.0160842783365244 1
0.0348336384934517 1
-0.0139992646065807 1
0.0291274277717409 1
-0.0150518919715222 1
0.026950958790538 1
0.0457053865626557 1
0.0262636485363843 1
-0.00953645140736986 1
0.00823713413053377 1
0.0046542455932819 1
-0.0342239723957722 1
0.00491145936277807 1
0.0737236141478109 0
-0.0219079254774836 1
0.0182988178286643 1
0.00763659766348681 1
0.00750672938437002 1
0.0177795286470135 1
0.0308924790068386 1
0.00450622579359615 1
0.0232308698723507 1
0.0330403301486426 1
-0.0383183484025363 1
0.0358461583745927 1
-0.0224390662074287 1
-0.0330134384766575 1
0.0510418136570506 1
0.0116401923362817 1
0.0226349322770446 1
0.0267424352099923 1
0.0252659453537488 1
-0.00175193516829004 1
-0.00210187907897326 1
-0.0281716371075185 1
0.0115397460719934 1
0.0158843488242101 1
0.00245492313298326 1
0.0430852607052117 1
-0.00301591635671167 1
0.0268387267664738 1
0.0132160924671003 1
0.00104311521673983 1
0.0159756199047598 1
0.0261794111637832 1
-0.0131684614768381 1
0.0298597821122177 1
-0.0176906752132818 1
0.00936790250147363 1
0.068786921821438 1
0.0314722051006268 1
0.034179544328775 1
-0.00811845068526112 1
0.0458043609757684 1
0.00931737638954662 1
0.0459212095226882 1
-0.041427243292576 1
-0.0177775987400806 1
-0.0267813121064667 1
0.00933176322106385 1
0.0289249589899267 1
0.00807383332123759 1
0.0158033756805584 1
0.0172602832369613 1
0.0295144225284317 1
0.0611995953661825 0
0.0382005016454817 1
-0.00180972341232224 1
0.0327330086071051 1
-0.0226751148450116 1
0.0119187078566615 1
0.044078546719396 1
0.0111176290061296 1
0.0379974674676768 1
0.00941377960936056 1
0.0697102941620964 0
-0.00620103404201898 1
0.000800705942817572 1
0.00326570737924349 1
-0.0448801729550852 1
0.0326098404701643 1
0.0203298612416999 1
-0.0443488405763986 1
0.022619640977063 1
-0.00492910308876394 1
0.0241219861896455 1
0.0286192807340291 1
-0.0102951169784084 1
-0.0263015872339386 1
0.0372420961862142 1
0.0171245883255475 1
-0.00010114224492748 1
0.0397954700389826 1
0.038899271796886 1
-0.00226994507270273 1
0.00859694455791715 1
0.0114358082841597 1
-0.0142813226282564 1
0.0316112140427617 1
0.0162878984162558 1
0.0344253757097591 1
0.00777768113959569 1
-0.0260285343347547 1
0.0475642091200397 1
-0.00473432082674217 1
0.00105460966425685 1
-0.00867087151733425 1
0.0448631281836547 1
0.0604669889257719 1
0.0432639323993476 1
-0.0367969743967307 1
0.0168418864418479 1
-0.000710742265158009 1
0.0207386521434573 1
0.0321415078661903 1
0.0164658875630338 1
-0.0515812694066562 1
0.017123537065891 1
0.00768170674363995 1
0.0065645986849645 1
-0.0192777251541699 1
0.00457226909330738 1
0.0161786490067229 1
1.56859156703109e-05 1
0.017624697075684 1
0.0149082068356627 1
-0.0195044912671128 1
0.0384108381081538 1
0.0354640792258876 1
-0.00140469234056197 1
-0.00295207135199801 1
0.0489151126832657 1
-0.01067224082505 1
0.0260845666929398 1
0.0181135863631195 1
0.020082019926312 1
-0.0538429910211619 0
-0.00237738832422231 1
-0.0528638303299477 1
0.0141784157962803 1
0.045127929924839 1
-0.0293646000951976 1
0.0193989675464496 1
0.0129006840094049 1
-0.0189049452818257 1
0.0262360866851387 1
-0.0312266666565444 1
0.015587197005686 1
-0.000942693193576678 1
-0.0313638517969888 1
0.0716934400763256 0
-0.0302415895905399 1
0.0289448002973445 1
0.0333553792360395 1
-0.00864177879250664 1
-0.00623521541799911 1
0.0305272956685425 1
0.0411587792885154 1
0.038658082680737 1
0.0119988035267733 1
0.0214013880809345 1
0.0356034792386253 1
0.0110968732836355 1
0.0558153456406475 1
0.00649466639402738 1
-0.0111865344373582 1
0.000760504777902441 1
-0.0188212328829372 1
0.00863196017888615 1
0.0611278061881017 0
0.00342089761142091 1
0.0573920563932666 1
-0.0172642914726393 1
0.0656764248669092 0
-0.0366347818620846 1
-0.0322227282940746 1
0.0257085449890757 1
-0.058509793265846 1
0.000958871278045066 1
0.0207107100987184 1
0.0261248263170536 1
-0.0598500993355028 0
-0.0408490280174065 1
0.0378131501006412 1
0.0504063418231073 1
0.0113936631566546 1
0.00351703764932438 1
0.0640240985584497 0
-0.00246415315920477 1
0.0395817542173494 1
0.0273693603756148 1
0.0198417727238335 1
-0.0184470237666831 1
-0.0310475997821174 1
-0.0205420062899802 1
0.000308340348322633 1
0.0485429108060855 1
0.0734679606678657 1
0.0547594687288458 1
0.0302236413209767 1
0.0187386380054024 1
0.0557900384165186 0
0.0351998325566229 1
0.0544020674998188 0
0.0277517254965893 1
0.0140745627847815 1
0.0296800509185446 1
-0.0413500334193016 1
0.00363449401160888 1
0.041935505482926 1
0.03466053471336 1
0.0151250178619592 1
-0.0333410525542829 1
0.0740167732068683 0
-0.00337650260331418 1
-0.0155307024976141 1
0.0288374078287131 1
0.0478342004953408 1
-0.0401904070512013 1
0.00581858795174374 1
0.0303644949693151 1
-0.000971687088071836 1
-0.0117170389107392 1
0.0459277367677764 1
0.00280434261736886 1
0.0475091261935379 1
0.00525123868867155 1
-0.0143366884737259 1
0.0167361907000996 1
0.0195889143327374 1
0.0384858477668977 1
0.0742353592742846 0
-0.0260833042972806 1
-0.00359007694958982 1
-0.0150319715657103 1
-0.013334555477837 1
0.0427750465768209 1
0.0509733547748332 1
0.0128309403386847 1
-0.0115963613872744 1
-0.0139990971823356 1
-0.0016739483542162 1
0.0244938424908982 1
0.0285047105524312 1
-0.0326233906099244 1
0.0377059584445805 1
0.00310193323712218 1
0.0451132321317516 1
-0.00327018946088999 1
0.0357629676493654 1
-0.0127462591997432 1
0.00198499059070253 1
0.0204126573243747 1
0.0443320717011817 1
0.00902805596490397 1
-0.0216225176882753 1
-0.0372336601523454 1
0.0354394669362953 1
-0.00645543632898607 1
0.00078953913566893 1
0.00706789660619411 1
0.0236051319011051 1
0.0313461085521465 1
0.00685227001091711 1
0.00903134539527357 1
0.0254778156008276 1
-0.023855366540638 1
0.0524210215925015 0
0.0152747302778625 1
0.0447303388578578 1
0.021477413658409 1
-0.0204927572193216 1
-0.0177921416621344 1
0.00343133360163839 1
0.0250546106259349 1
0.0253740409885868 1
0.0122908654910307 1
0.0245063709914414 1
-0.0171364803245735 1
0.0424865150356067 1
-0.00656676074631816 1
-0.01103759517629 1
-0.0119060985910226 1
-0.00543463275731772 1
0.0327411687517697 1
-0.0204148386220351 1
0.0176132556092958 1
0.0239458009152616 1
-0.0101381189315078 1
-0.0157551223535218 1
-0.00425025125422147 1
-0.00987625101000535 1
-0.00612101224657731 1
0.0155810941586923 1
0.0211870496980354 1
0.0683306999947945 0
0.0514475509859524 1
-0.0139777442191607 1
0.03722279128531 1
0.0506652487721452 1
0.0413893812577537 1
-0.0134762519979412 1
0.0461871155335154 1
-0.0102064920379231 1
0.0307059232989696 1
0.0042495764965245 1
0.0382303483435145 1
-0.00767127592423525 1
0.0238375277751741 1
0.0388957304673625 1
-0.0329609625935582 1
0.00160465884569583 1
0.0362251785178016 1
0.0188656179144452 1
-0.00760319531265207 1
0.000171665591684563 1
-0.0132489117000092 1
0.046729827857706 1
0.0349629282311979 1
0.00161715532325992 1
0.0338744447411065 1
0.0142176209024332 1
0.0185260657822147 1
-0.00142648306177393 1
-0.0187682232520181 1
0.0289172871129523 1
0.0194102197634426 1
0.0151682977378844 1
-0.0116051227827628 1
0.00638732137485994 1
0.0593847134106914 0
-0.028797840386894 1
0.038889032483143 1
0.0439787531674989 1
0.022210576663325 1
0.025885229162002 1
0.01986984433863 1
0.0416601895868389 1
0.00372114384213665 1
-0.00544691775236233 1
0.0392808555796428 1
-0.0089317664909177 1
0.0178335326416437 1
0.0229435198223638 1
-0.0139251686527976 1
0.0226850661693329 1
-0.0278543371726105 1
0.0162803974853343 1
0.0283667724839698 1
0.0763330714167755 0
-0.00149572104314758 1
0.0329361880462999 1
-0.0101491070427913 1
-0.0279079687109131 1
-0.01343181171117 1
0.00409666912383795 1
-0.0251079152418481 1
0.00133516525754663 1
-0.00230095756261021 1
0.00860820376643895 1
-0.0148701436206534 1
0.0413933569047291 1
0.0436252213624926 1
-0.0199877770089305 1
0.00613031096353077 1
-0.0118055995304528 1
0.00193297803623739 1
0.0275733414136765 1
-0.0038881620635931 1
0.0132838646235697 1
0.00693031885800788 1
-0.0484877229894145 1
0.0591260132580431 0
0.00709243465555528 1
0.051066560092046 1
0.047641592845458 1
0.0354217259853853 1
0.00443355442422395 1
0.0740658023780827 0
0.00667286299415594 1
0.0537462886492465 0
0.0122783354353179 1
0.0237864329913751 1
0.00985109270842828 1
-0.0272833250365032 1
0.0184400632984255 1
-0.0323506671161519 1
0.043646685395977 1
0.0293977724367375 1
-0.0119306950556623 1
0.0200295228308845 1
-0.00248865286577976 1
0.0384566922396278 1
-0.00712356659508381 1
0.0296315866245893 1
0.0259584891744117 1
0.00747171784663498 1
0.00735348981597431 1
0.0297794958762201 1
0.0400796297687463 1
0.0099243993874682 1
0.02030304255231 1
-0.0187285826538422 1
0.0688686012514707 1
0.0447884294724619 1
-0.00429236183615282 1
-0.0100817469714579 1
-0.0452194390394773 1
-0.0254355417788884 1
-0.00363204344392389 1
0.0412419834256854 1
0.0192317892984473 1
0.0486963603542612 1
0.00506804689211065 1
-0.0113934694458767 1
0.0796181407416126 1
-0.0243232411649205 1
0.026935259574664 1
0.0230682619779423 1
0.0311625027082612 1
0.013261978873966 1
0.00271832503251194 1
-0.00437292707231227 1
0.0630192236946085 0
0.0355817019450179 1
0.0160248685966552 1
0.0114161896717069 1
-0.0119689720680101 1
0.0382200610842819 1
0.00521003362931921 1
0.0283455487068499 1
0.0213326137119788 1
-0.021335820355777 1
0.0228474572993308 1
-0.00449633698313593 1
0.00969587755377632 1
-0.050696433460741 1
0.000936053498387655 1
-0.000591192978892114 1
-0.014220459934509 1
0.0682127749192535 0
-0.00677092553695233 1
-0.0435591066447813 1
-0.00644718083466603 1
0.0264810200322824 1
0.0559251805991322 0
0.0128101453248729 1
-0.0042752763525899 1
-0.0226675113917808 1
0.0356234996023264 1
-0.0228930071196234 1
0.0433639313149606 1
0.00466760399420351 1
0.011703976072814 1
-0.0207899308080099 1
0.0238862100130239 1
-0.030569025135701 1
0.0278116644859616 1
-0.000220112946687466 1
-0.00142777566561278 1
0.00422387823050054 1
0.0461228028372384 1
0.027367073078431 1
0.0498828266526272 0
-0.0524221154606007 1
0.023082236624187 1
0.028622069203162 1
-0.0576306976098311 0
0.0312482307922542 1
0.047687509914646 1
0.0647242787438403 0
0.0089072566115223 1
0.0134227959089548 1
-0.0155042948336405 1
-0.00790218567172199 1
-0.00482087503019028 1
0.0215965846317059 1
0.0123599513283416 1
0.017819400689672 1
0.0110852946493313 1
0.0359589764064694 1
0.0253858373912009 1
0.00157486231241843 1
0.00740243605902023 1
-0.0285397526638668 1
-0.00875461089286869 1
0.0138794266977632 1
0.0440309267439279 1
0.0664401062762619 1
0.0209726795691455 1
0.00125607790712617 1
-0.0134213456800073 1
-0.0183023949661429 1
0.00648598554820467 1
0.00475642814557423 1
0.00367629645901982 1
0.0206643553094603 1
0.00815848613543825 1
-0.0314911275253174 1
0.0652229082485549 0
-0.0288681284098347 1
0.0374845345715056 1
0.0403248405415736 1
-0.00868036039815058 1
0.0324694923202423 1
0.0337567737072888 1
0.00552689617315783 1
0.0356766999064768 1
-0.0132882694658963 1
-0.0196398194448726 1
-0.0539032756079518 0
0.00972231722709623 1
0.0398467395732093 1
-0.0184518124771692 1
0.00515938858223931 1
0.00250147662698328 1
-0.0410351700954355 1
0.0569690070384175 1
0.0305724689060138 1
0.00509257549218621 1
-0.000956516190395489 1
0.0351739895626942 1
-0.0186632334172076 1
0.0291419358103729 1
-0.0226981006451819 1
0.016665267904329 1
0.0140128924907018 1
-0.0163964294779158 1
-0.00254651695001976 1
0.0328005208936682 1
0.00609097075891705 1
0.000204163918675827 1
-0.0256845727485921 1
-0.00839402544022427 1
0.0201621096084711 1
-0.00236036006915651 1
-0.0107346065382532 1
0.0424191082515031 1
-0.0109017027576301 1
-0.00473639865039001 1
0.0577244289342501 0
0.0050637988051247 1
0.00526059159524033 1
-0.0204576099486503 1
-0.0149361319311234 1
-0.01988851792105 1
0.0205499163376071 1
-0.0179004392989082 1
-0.00654698518536311 1
0.0205844905862102 1
0.0056255315206933 1
-0.0374628059845733 1
0.00534927940229364 1
0.019018415087833 1
-0.0277873833265564 1
0.0288561127977897 1
0.0373343092277053 1
0.0241415092689138 1
0.00405191064298026 1
-0.0338433319131255 1
0.0305726637285554 1
-0.0341948604295999 1
-0.0154929662438589 1
0.0336738670754249 1
0.0155728089277087 1
0.04000321806274 1
-0.0676534826625925 1
-0.0127465074622237 1
-0.010928267604749 1
0.00403700562351074 1
0.017300991653036 1
-0.0258335338722108 1
0.0295027552944558 1
0.0142825518879996 1
-0.0497631440294364 1
0.0605135572561586 0
-0.0160505609089592 1
-0.000242015240669989 1
-0.0120039058618815 1
0.00154052474839908 1
0.0335488204483489 1
-0.0324904092493348 1
0.0307574946611789 1
0.0300110221835043 1
-0.00305733368799801 1
0.0723058792574582 0
0.0141898162277047 1
0.0151744546252232 1
0.00589694496811365 1
0.0382832192631375 1
-0.00951068325183939 1
-0.0259381116524072 1
0.0145712960215748 1
-0.000526813325472406 1
-0.0157832986831997 1
-0.00412668552877129 1
-0.0276473887009721 1
-0.00321725443659237 1
-0.0270303396148378 1
-0.00187518851746148 1
0.0419291129582139 1
0.0328042599472163 1
-0.0172235743571707 1
0.0222253294181117 1
0.0166571890688231 1
0.000524846188259629 1
-0.0254655773832165 1
0.0288075676416804 1
-0.0184731770603159 1
-0.0508908098209652 1
-0.0229487814337666 1
0.0577871505901959 0
0.0440448293063238 1
0.0287234403953844 1
0.0174957519732244 1
-0.0292680279160222 1
0.0356635686829636 1
0.0132131108398606 1
0.0324026881447405 1
-0.012809388151739 1
0.0263086524039628 1
0.0163068626452231 1
-0.0443122159266483 1
0.0281766210072804 1
-0.00226130787565775 1
0.012349975882334 1
3.14681225245734e-05 1
0.0134382248941074 1
0.0119624198356933 1
-0.00825921641267814 1
0.0334706668532597 1
-0.00992223211410439 1
-0.00363742775533724 1
0.0286816314072324 1
0.000664406831101318 1
0.0144720405258275 1
0.0643520478193615 0
0.0332934926087078 1
-0.00583303729106163 1
0.0118997631025527 1
0.0714886148712036 0
0.0517113261980073 1
0.00652778454120718 1
0.0124779996060894 1
0.0489982063043453 1
-0.021379154684827 1
