# Supplementary material for: Bias caused by sampling error in meta-analysis with small sample sizes
Source: PLoS One. 2018 Sep 13;13(9):e0204056. doi: 10.1371/journal.pone.0204056 (PMC6136825; doi:10.1371/journal.pone.0204056)
Supplement: S6 File — (ZIP) [file pone.0204056.s006.zip › results N = 20 theta = 0 tau = 0 sz = 20-30.txt]

"dl.theta" "dl.cp"
-0.0764714384011924 1
0.171670131677212 1
0.19376641587487 0
-0.00762161678006843 1
0.259212778186094 0
0.171157104687409 1
0.0159985902680611 1
0.063529293855825 1
0.199846020148988 1
0.217583306077015 0
0.263435061190882 0
0.174080638599544 1
0.187773187764611 0
0.0761387404454413 1
0.138719515943462 1
0.166313956109314 1
0.342432555193248 0
0.185320537791598 1
0.022721830294262 1
-0.01802067079474 1
0.124854046074617 1
0.254158479545546 1
0.170392095339094 1
0.202507448276182 0
0.135493481496053 1
0.104485757538949 1
0.334798104868553 0
0.25881925616749 0
0.216775931458957 1
0.186914565276119 1
0.253732696998717 0
0.1334674680341 1
0.271094906468813 0
0.142716858361332 1
0.109655218864135 1
0.0231729555881744 1
0.111608388551804 1
-0.0048927489866519 1
0.0109400282945984 1
0.13426713877733 1
0.218295516676649 1
0.189007125686303 0
0.207603043218397 0
0.118099855916587 1
-0.0427221447237551 1
0.0815086259449996 1
0.112143949760626 1
-5.56839939650777e-05 1
0.288244379048331 0
0.274536228137363 1
0.130938451878199 1
0.141844432231742 1
0.200060313542962 1
0.0942958614584454 1
0.173260084846671 1
0.155252097011029 1
0.266164862428849 0
0.0641212973163117 1
0.252026871420272 0
0.206879153138022 1
0.219320976824228 1
0.132873436999171 1
0.0631243735511405 1
0.111592030104428 1
0.240899042683577 1
0.0940147407251703 1
0.12674326484672 1
0.136151180779228 1
0.254878790127084 0
0.0745496968904947 1
0.162731475366431 1
0.0995449117219762 1
0.264866906631491 0
0.104986285843015 1
0.213956768596017 0
0.143287248849017 1
0.27333842878507 0
0.215999314724753 0
0.0758564006804588 1
0.281743319321188 0
0.0906855088551354 1
0.107618285472028 1
0.162323374622329 1
0.150526868739186 1
0.126373194205267 1
0.229519989073767 0
0.247978906613148 1
0.128361298197581 1
0.0200203141825357 1
0.243042684228469 0
0.145611547985878 1
0.116894472770159 1
0.0930289480708824 1
0.126011171161799 1
0.113279219578579 1
-0.0549373697419923 1
0.139261067328994 1
0.219365971524001 0
0.265834374844379 0
0.0586335053075613 1
0.0567373969427898 1
0.309031365278221 0
0.188068535629962 1
0.0646824757614884 1
0.261264100232689 0
0.206247567147295 0
0.192061520296666 1
-0.0571299278440027 1
0.184947463490402 1
-0.0483614852146088 1
0.165104014032421 1
0.210080584260572 1
0.412012203307984 0
0.133515944795308 1
0.0810678282977158 1
0.246896877290067 0
0.0130856875515874 1
0.0632424293041977 1
0.247907222414588 0
0.163702106160767 1
0.0391107548372035 1
0.151285277256552 1
0.268485787852861 0
0.0208635678603998 1
0.23819357023661 0
0.163123957834087 1
0.102967870209068 1
0.219071816977909 0
0.0644005637231908 1
0.00370596954018493 1
0.122530605766864 1
0.0381055066433584 1
0.0027202768292933 1
0.0450427963591262 1
0.323937256014129 0
0.228241524666727 1
0.0182930135344993 1
-0.0333097506632276 1
0.116971747604427 1
-0.0267047808645555 1
0.270466625239582 0
0.141843078814997 1
0.281519824643597 1
0.212213131972409 0
0.124711866195142 1
0.160846454148454 1
0.133681111371389 1
0.0177718447941315 1
0.227304066183754 0
0.165097606484069 1
-0.0606193619310027 1
0.233362590070148 0
0.0850233986982086 1
0.269023042567061 0
0.260589226148088 0
0.0136703870144751 1
0.20404790119967 0
0.119126656398912 1
0.187345780787776 0
0.232847140996663 0
0.24703586306615 0
-0.0109625964056887 1
0.166569000388646 1
0.101447730373465 1
0.0234874293556888 1
0.112312709639256 1
0.141993974509543 1
0.259272397488757 0
0.158786699584563 1
0.139912944473529 1
0.193278209821585 1
0.220051907792191 0
0.131278471871597 1
0.0664882210941817 1
0.0951204154199089 1
0.28672520708145 0
0.0257678271097487 1
0.215194318751947 1
0.0544233651421182 1
0.219893042623619 1
0.119382875631974 1
0.123760711971288 1
0.0705066325302945 1
0.260471762973198 0
0.260464468228425 0
0.305358106549881 0
0.140646151702026 1
0.114304605255212 1
0.13865613556494 1
0.145898361068174 1
0.146843808038336 1
-0.0321521942152152 1
0.335282482315525 0
0.202319134390613 0
0.0641598302110059 1
0.133238018461875 1
0.300035069606704 0
-0.0222525228058847 1
0.206000190053637 1
0.105432969270203 1
0.0961914852594526 1
0.22536332352405 0
0.24009019153982 0
0.200616478124314 1
0.315371032436237 0
0.320252488774591 0
0.107863522588115 1
0.193846609953305 1
0.224006247594192 0
0.0639981575334018 1
0.0278294081219488 1
0.194875419645157 1
0.115195761377342 1
0.306351685947079 0
0.238317074090135 0
0.0587854786243031 1
0.271749158649663 0
0.0994957248684049 1
0.158401524953908 1
0.269843950396624 0
-0.0351290234272925 1
0.134453648088394 1
0.199800122877696 0
0.130241781555309 1
-0.023457179572165 1
0.143582411097264 1
0.105794105977277 1
0.0671963650913577 1
0.0388701509454428 1
0.284263147519031 1
0.0540207324001232 1
0.122047602135009 1
0.00947204767587721 1
0.147226434395719 1
0.0277848737001074 1
0.143700577016296 1
0.0476498212405339 1
0.0381912262322966 1
0.193891783243744 1
0.116221694959027 1
0.146165740550987 1
0.123408308136771 1
0.242619260837636 0
0.00421549980880214 1
0.180889878742384 1
0.0270311707397738 1
0.229589052726006 0
0.208538325135699 1
0.141718965978015 1
0.209693216716818 1
0.126163133133956 1
0.10455630348934 1
0.169170115340416 1
0.212674788288342 0
0.13795540647202 1
0.0589882496741731 1
0.117344965048811 1
0.271669965920275 0
0.0959572859595214 1
0.190502324558305 1
0.263168777002172 0
0.139785544675747 1
0.0602459847797592 1
0.108448302795321 1
0.108538956072277 1
0.223871221869288 1
0.115119942960025 1
0.234409245122052 0
0.109717105736201 1
0.187500159022359 0
0.12041422315835 1
-0.1636486894788 1
0.184230084002249 1
0.143385707468777 1
0.139155948924195 1
0.192689583231042 0
0.164198877339607 1
0.282677029148246 0
0.207815955528035 0
0.0672527036570503 1
0.16184156551359 1
0.120006718339814 1
0.0785386543674356 1
0.260389525247289 0
0.119623046459992 1
0.0401198709715606 1
0.0946833882448675 1
-0.0914311734386228 1
0.163950891836259 1
0.0422697817897383 1
0.151399247001071 1
0.15147297797724 1
0.190569039157924 1
0.189045729777681 1
0.210444985525819 0
0.243169193422375 1
0.00633948330811719 1
0.0574411480914723 1
0.206328759341535 1
0.0859091258610664 1
0.174846549664955 0
0.195391305423289 1
0.112788951310064 1
-0.0390180277238987 1
-0.0101598331616463 1
0.174143173995918 1
0.211625535807565 1
0.135716761466271 1
0.114131416861803 1
0.167562046852722 1
0.103294270556971 1
0.287180654885961 0
0.118785153402774 1
0.256021083213411 0
0.182828394932438 0
0.169021391281247 1
0.155997921928773 1
0.170703155676391 1
0.0325339374988457 1
0.0965157791017945 1
0.103152673112986 1
0.0594477347515022 1
0.10049238214473 1
0.152495252225006 1
0.0656116467121775 1
0.0764083926829932 1
0.135286568805325 1
0.0785476129234832 1
0.173631610004243 1
0.0844744426391057 1
-0.257462698537598 0
0.100537449802236 1
0.0762988005830961 1
-0.0191053839017384 1
0.0878997781116891 1
0.170415572067846 1
0.224381283576933 0
0.0439960438245324 1
0.189549985956233 1
0.0747256847583764 1
0.227423279954435 0
0.227038630703393 0
0.263008985800755 1
0.0751096737849092 1
0.067120307752554 1
0.164487215172521 1
0.126863245143045 1
0.243739468789688 1
-0.102513130562664 1
0.238011365041992 0
0.160231704324901 1
0.12903517387552 1
0.367371098398177 0
0.0789830777173574 1
0.352317982000992 0
0.204556832547121 1
-0.0208866804229027 1
0.138655694796008 1
0.178567117692913 0
0.250238396303489 0
0.0740373744241489 1
0.118798562819508 1
0.348545996713764 0
0.332661645711912 0
0.19454811700014 0
0.147844500605173 1
-0.0179548222259213 1
0.252277230825073 0
0.172160021146691 1
0.212006230980051 0
0.0506931118797328 1
0.147787095301792 1
0.158800847650039 1
0.147359304339782 1
0.233616668504783 0
0.148019270234563 1
0.214131046081242 1
0.179873910719953 1
0.296244996848018 0
0.0728114271306249 1
0.202121418875228 1
0.167678222551157 1
0.0564619384909093 1
0.0860002997179492 1
0.119429666465853 1
0.174037780732552 1
0.115197627547132 1
0.240981519564657 1
0.212018014033368 1
0.228870690910732 0
0.288828787535091 0
-0.00533309794044725 1
0.0895850219719173 1
0.163524767395075 1
0.136705957733949 1
0.108916815799039 1
0.0501695606838472 1
0.235777303482819 0
0.0958975358819231 1
0.0298736548911812 1
0.198869121908092 0
0.109923027983008 1
0.190644004317242 1
0.0562440354614884 1
0.160772568309187 1
0.279242712889236 0
0.108417114736779 1
0.138849290309346 1
0.203883460856448 0
0.0886322636350153 1
0.175537728400462 1
0.149601325519835 1
0.226911557516845 0
0.0821024997979201 1
0.154422336848199 1
0.158371164751416 1
0.186075176589325 1
0.163510155100835 1
0.162102808197185 1
0.164204660526011 1
0.206704982034081 1
0.227359678774694 0
0.146865166045336 1
0.206098179881261 0
0.17512351739246 1
0.141056589321262 1
-0.0355017316438463 1
0.0592922357792944 1
0.194156336957282 1
0.0969380786596688 1
0.0265232221842663 1
0.190977796338871 1
0.181105008216941 1
0.211002612158926 1
0.0885213063551758 1
0.235150308807345 0
0.0663926761630343 1
0.144152657119281 1
0.355960419316855 0
0.123078984540527 1
0.10526859970801 1
0.210740895315169 0
-0.047374721634314 1
0.123882142153539 1
0.145164943934694 1
-0.0658916139382484 1
0.0600403450698218 1
0.0990510453281862 1
0.215116830354873 1
0.0756270060454779 1
0.0990796528900657 1
0.0990497783454474 1
-0.0363574372963877 1
0.303601051538431 0
-0.0820472026640202 1
0.0654344294006416 1
0.0402156883196158 1
0.208298220753465 0
-0.0584651018216905 1
0.135978671380491 1
0.159261915858562 1
0.144219724028743 1
0.0941697909673697 1
0.116601588336465 1
0.171137994748973 1
0.0234878402188478 1
0.0656838139347619 1
0.0243177569173397 1
0.306595250011504 0
0.19353457969123 1
0.141194690231202 1
0.136724009438941 1
0.212752023185469 0
0.0782757769259267 1
0.0415828937820898 1
0.16678246632961 1
0.138511198503401 1
0.262493650881189 0
0.290509420049609 0
-0.00293410778336976 1
0.216524612167491 1
0.0651796256289646 1
0.222924965319069 0
0.169877267228536 1
0.0485691395146042 1
0.0953754629645132 1
0.180745342621743 1
0.10818258479458 1
0.0219792057385606 1
-0.141235994303974 1
0.118082893660364 1
0.242841211772747 0
0.13422278511456 1
0.219295610159154 0
0.269885875683736 0
0.315715071174501 0
0.15367647859001 1
0.0167813312880747 1
0.0787240924318742 1
0.196874420056493 1
0.236686742041063 1
0.245457427326171 1
0.159399587569233 1
0.211516546432409 0
0.187342824982386 1
0.126395930887597 1
0.150931937784488 1
0.0534715279105255 1
0.0854364765486702 1
0.193688880006732 1
0.287742026541401 0
0.0881352417854424 1
0.20204514925302 1
0.0885796497845655 1
0.239468761094521 0
0.329174499839957 0
0.20043116989302 1
0.155190215500997 1
0.0747631820131394 1
0.150352650261782 1
0.0997696571007089 1
0.0156211991795331 1
0.0388988609567914 1
0.0036101411644697 1
0.403789839491756 0
-0.128434062645047 1
0.172710568636951 1
0.127211599165615 1
0.000752326343472318 1
0.315890483536219 0
0.133348306693819 1
0.00531168665321811 1
0.0813804459543313 1
-0.032264508246508 1
-0.0210303874531377 1
-0.000275965493807036 1
0.141191740829115 1
0.257336771328243 1
0.0296765322866399 1
0.123421248099358 1
0.104497538995532 1
-0.0115062010137446 1
0.193809581837044 1
0.374586720156948 0
0.202957036049006 1
0.230399829530297 0
0.21259821745812 1
0.176691443251894 1
0.063713018651056 1
0.111760516797031 1
0.16284161256191 1
-0.0837579788741201 1
0.165246533850348 1
-0.0897164618406288 1
0.167735135417763 1
0.184821585725434 1
0.151451093910091 1
0.302544332878979 0
0.327939203642787 0
0.219196465527363 1
0.202405634167552 1
0.147959541753816 1
0.13696525399125 1
0.0321298973172563 1
0.0857068464268529 1
0.0839840287284604 1
0.0741543951985713 1
0.230974981018252 0
0.0472219994588303 1
0.0903220740449482 1
0.15311624763969 1
0.0482774287198829 1
0.0875787903949808 1
0.194527434997841 0
0.0774556081881486 1
0.168590650557308 1
0.154027652546944 1
0.165418401542348 1
-0.0305609279320441 1
0.163696144817525 1
0.0899007273851896 1
0.126752338837729 1
0.190238781886406 0
0.157637502708294 1
0.132434921877695 1
0.0336013736623046 1
0.191414422555372 1
0.287333609214845 0
0.235711464676046 0
0.166848531242304 1
0.0496988587000277 1
0.125802109403437 1
0.0989112946116821 1
0.219852646753064 0
0.161452675107331 1
0.0965790867305503 1
0.151725556941241 1
0.147931755741525 1
-0.0366465842858541 1
0.203083671229651 0
0.189540214031297 1
0.190731876755958 0
0.200924518520815 0
0.314694838826985 0
0.11663499629241 1
0.115464501072308 1
0.200085808426333 1
0.13034943829133 1
0.186166542666633 0
0.233506352597847 0
0.10899109596964 1
0.0995824701706064 1
0.124977597653021 1
0.01795348680558 1
-0.000424907773486779 1
0.222869955922943 0
0.209229976544109 0
0.103203994877894 1
0.142309575563214 1
0.16756114307917 1
0.143031445399643 1
0.117515978231755 1
0.197256005294144 1
0.112626520844477 1
0.283617751410949 1
0.000156869765199907 1
0.0968146172259171 1
-0.0292603769946153 1
0.026159428568146 1
0.133920957972764 1
0.0296613478890105 1
0.145653249823011 1
0.0116469219594726 1
0.207057732360028 0
0.270687057758736 0
0.287711143154568 0
0.057717909480808 1
0.204065509252606 0
-0.0255707765169169 1
0.0786359324209707 1
0.186783077824889 1
0.310369728159022 0
0.0811218408041805 1
0.180844092583247 1
0.130908505859943 1
0.153027886830359 1
0.104339019871945 1
-0.0794722651833499 1
0.250391093866732 0
0.19959531945014 1
0.0832137320715619 1
0.255384316177051 1
0.0152070682062535 1
0.180906576984304 1
0.0963877736479115 1
0.178086874350318 1
0.0226098592308163 1
0.357978113078508 1
0.142568916819496 1
0.172921557513397 1
0.103215655118179 1
0.150427193985347 1
0.212486075640833 0
0.221567066404941 0
0.181889500668698 1
0.153547193681077 1
0.073678717304747 1
0.178233634321392 1
0.11605962181493 1
0.0711416735926777 1
0.215135517821318 1
0.0535492223292 1
0.155242198909342 1
0.101122925966494 1
0.231163446262257 1
0.256114794176196 1
0.188379920936184 1
0.0834635988070807 1
0.287535872152786 0
0.0915052613299655 1
0.141687109133006 1
0.196591517395725 0
0.152077623071295 1
0.00379483882454106 1
-0.0107420972739517 1
0.318033981951969 0
0.212491922883124 1
0.242774993737783 1
0.265666868762047 1
0.378752363603634 0
0.303085652834504 0
0.104961945883876 1
0.204689620321571 0
0.110166441307164 1
0.178018828787352 1
0.278373490474024 0
0.131714317011515 1
0.176297239252907 1
0.0123936182140727 1
0.049289003147443 1
0.0225645927913894 1
0.0765833238792277 1
0.0996245839299869 1
0.173179973072065 1
0.160327311438596 1
0.195515053205334 0
0.0183384513576189 1
0.0800295934965461 1
0.136293009421546 1
0.15013000317782 1
0.0698621045705538 1
-0.0364384225273561 1
-0.0545749616850791 1
0.112905025202789 1
0.245981236965631 0
0.128504153655489 1
0.226587425298401 0
-0.0739709633219259 1
0.155038422123646 1
0.196728157551863 0
0.267482479214482 1
0.243559151470189 0
0.114071739660423 1
0.0448347137001023 1
0.0988805760501592 1
0.0529907753067449 1
0.22226403290256 1
0.204222723208004 0
0.141730703487394 1
0.131824646314267 1
0.272938457005384 0
0.132103370536582 1
0.0810851223207565 1
0.161294699582694 1
0.167542595815289 1
0.245757073868833 0
0.238945422849473 0
-0.13635711747634 1
0.2565291748295 0
0.306593590780288 0
0.256652308647191 0
0.145087708069732 1
0.162243327795638 1
0.0392783791838216 1
0.108743060457262 1
-0.116429767923791 1
-0.0595245118559271 1
0.0357364382404239 1
0.176142085650492 1
0.169437329597186 1
0.157841732994604 1
0.276185706284436 0
0.165304032425406 1
0.125463995023296 1
0.156269430928274 1
0.0680784862966024 1
0.146301019157984 1
0.199671408723559 1
0.158286684685086 1
0.119546360683761 1
0.157647126226815 1
0.422553220646215 0
0.171958497346645 1
0.0679918155620439 1
0.0498589513692428 1
0.165736511752482 1
0.192170022425611 0
0.0249679250721575 1
-0.0170363921540604 1
0.0906569500461491 1
0.184343451977381 0
0.0897252032269437 1
0.00650411200219025 1
0.168144435951287 1
0.240898397321954 0
0.142352849020857 1
0.100009916252474 1
0.190033491420872 0
0.0940601710660652 1
0.189596083654623 1
0.193882471848459 1
0.104729654702496 1
0.309337247100837 0
0.0592688891673238 1
0.224361118467705 0
0.112521977545079 1
0.12239755744793 1
0.186839514248547 1
0.130474380253178 1
0.252677657282656 0
0.0526301873013482 1
0.297168985466494 0
0.103418210577421 1
0.06582605779135 1
0.232640361146265 0
0.188708191467782 0
0.148159741345092 1
0.042485945768977 1
0.016939862598143 1
0.134787448978315 1
0.184476680349146 0
0.244327580243691 0
0.0251822275854895 1
0.200557969048466 0
0.222247362733955 1
0.0785677890490321 1
-0.0246887138947017 1
0.0168831359222032 1
0.106818440868371 1
-0.0782422244565449 1
0.188718380815578 0
0.213835397383862 0
0.155221748099873 1
0.249560154474226 1
0.137385777118873 1
0.154365207446469 1
0.149761295583842 1
0.164810569820595 1
0.250490514183389 0
0.116743572056524 1
0.0402152342236557 1
0.211239724182043 1
0.238456518525774 0
0.162176977685168 1
0.19209045529832 1
0.190349120900513 1
0.197197556413207 1
0.0555900629274497 1
0.124922998141191 1
0.292153571535857 0
0.236355245522744 1
0.0705379290838996 1
-0.0232583985750822 1
0.051223824020645 1
0.0616129113439887 1
-0.0229295309059245 1
0.0784968590590172 1
0.100017316125779 1
0.0291008988015105 1
0.335675301617734 0
0.3340719851305 1
0.17622753570636 1
0.182226612502776 0
0.17411905367958 1
0.0929650713202283 1
0.066391059344306 1
0.201391744085039 1
0.196275468032992 1
0.0526488248940114 1
0.11917307617018 1
0.0864532845777915 1
0.170589484137308 1
0.0217010140657143 1
0.168225160616114 1
0.0706297238216759 1
-0.00687212901166775 1
0.140458723810473 1
0.0983464188574688 1
0.0736109240225072 1
0.084034751146585 1
0.178428865481573 1
0.173135289658353 1
0.0974952175794792 1
0.197444148901141 0
-0.0810292188581391 1
0.27870028377485 0
0.100888076428899 1
0.0569717256861571 1
0.0531255707052312 1
0.139040773205218 1
0.1493275809941 1
0.127070636469469 1
0.213724483722081 0
0.18505973799131 1
0.0361889776663952 1
0.145641985631531 1
0.0720637577538681 1
0.225354638743089 0
0.322034072254002 0
0.144367007580375 1
0.167111026405809 1
0.123039440104271 1
0.24200926349002 0
0.182383490225439 1
0.328383523397584 0
0.164943291572651 1
0.0643990061838559 1
0.0852494573906174 1
0.232659391025553 1
0.334879514460328 0
0.233448507679415 0
0.0283508907107895 1
0.0364419748191726 1
0.281903576792543 0
0.155831552320613 1
0.138823982023544 1
0.260814356063873 0
0.237220658287743 0
0.132232276136689 1
0.064613572561621 1
0.149396159015686 1
0.0932672190474118 1
0.0476884522067117 1
0.164278620142211 1
0.148338778414035 1
0.0754983050004671 1
0.266370753121484 0
0.157095118960394 1
0.30538554110999 1
0.215513529259387 1
0.117569917921774 1
0.291145068894539 0
0.0659911778785295 1
0.245877694798661 0
-0.00891291594998767 1
0.156389882707862 1
0.0297303359651777 1
0.13604432395786 1
0.130849127218787 1
0.241905963029288 0
0.218690448032951 1
0.107933787471583 1
-0.0913172719307333 1
0.198268592968853 1
0.140839532257611 1
0.15561530148592 1
0.0893231301096846 1
0.226200505494778 0
0.0704581143871885 1
0.171335129655596 1
0.205082082223917 1
-0.0679527169494891 1
0.134831571372609 1
0.0642368892279643 1
0.119153007368552 1
0.209894813662894 0
0.00571452725961917 1
0.156090486696243 1
0.245818238677075 0
0.110240051436934 1
0.0804480130377493 1
0.149760797649739 1
0.0863571895919357 1
0.253208615421738 0
-0.0118142542880827 1
0.129830836140305 1
0.191903386326087 1
0.189824644991385 1
0.183400026660369 1
-0.0310755744088863 1
0.279748851161536 1
0.0103910842140935 1
0.0427811707705833 1
0.0857765790864004 1
0.261727621486752 0
0.076671888822229 1
0.226238488166639 1
0.270202193235519 0
0.113267111164556 1
0.0637099300168846 1
0.135452945051223 1
0.209609170669157 1
0.101012257674397 1
-0.115559752741203 1
0.194517913022839 1
0.0408671927216232 1
0.0869511166757278 1
0.175351220657743 1
0.176945776831269 1
0.0330055806995443 1
0.0496792704117221 1
0.132101094388745 1
0.11794841021971 1
0.185568229269344 1
0.25459130475318 1
-0.0712983494203014 1
0.195397959490095 1
0.145469317906987 1
0.0688668631302939 1
0.0638589491681562 1
0.104985171778042 1
-0.0651577100671062 1
0.162921730647679 1
0.0616614211675374 1
0.216538659359051 1
0.193383885707013 0
0.159834281100764 1
0.195192571879217 1
0.13835951504352 1
0.169217150706882 1
0.02182757290679 1
0.0499361989467956 1
0.277198719596323 0
0.107448526890119 1
0.127177978707315 1
0.211184268829036 0
0.181724220279511 1
0.270829620550829 0
0.00783102237068102 1
-0.00150190706331975 1
0.194107021356219 1
0.091926126984634 1
0.166148342551705 1
0.223409907102908 0
0.297230556494412 0
0.0854147043878242 1
0.0534654176242415 1
0.0613892663940879 1
0.175191429650439 1
-0.0845820084311991 1
0.111424935156921 1
0.067962268932637 1
0.112267936509645 1
0.0672141326255849 1
0.0933887671990166 1
0.118229173821678 1
0.0936900568896343 1
0.197698065912254 0
0.204183652941656 0
0.101574532191041 1
0.325732747870493 0
0.204269207693704 1
0.128114077082321 1
0.0573379597196004 1
0.0367709183795501 1
0.328475179719053 0
0.314843818069331 0
0.217198039893567 1
0.277264627382778 0
0.242214680174473 0
0.179047766196409 1
0.140686273516536 1
0.114124113152445 1
0.0141635043119293 1
-0.0775961569349635 1
0.188501803393854 1
-0.0235532475810112 1
0.08637414973027 1
0.306155414717984 0
0.0348894073101457 1
0.171140210863054 1
0.0933408309675999 1
0.173498219778338 1
0.237839178324969 0
0.048421887915193 1
0.127360605002844 1
0.0455487801043834 1
-0.00579228839844125 1
0.0907930947866175 1
0.207190272331927 1
0.129345521105461 1
0.170535454287978 1
0.00349912336566614 1
0.084724437160823 1
0.258284434322005 0
0.256021673167291 0
0.162265936927897 1
0.244602908553872 0
0.197941060648069 1
0.102386923163045 1
0.217657415427091 0
0.0648300321030101 1
0.144093410727114 1
0.321533679983336 1
0.133627782603801 1
0.196002110748928 0
0.0535522883184616 1
0.0875453312729337 1
0.0747177786280406 1
0.232077221868318 0
0.180316548886867 1
0.208328348628388 1
-0.0278544491481088 1
0.121899689178914 1
0.0511876298401578 1
0.0836020996469998 1
0.136173501672336 1
0.161606068499687 1
0.163038991769789 1
0.141204101810521 1
0.140192959538141 1
0.135496112340111 1
0.209116335608297 1
0.155363638409677 1
0.231990188827427 0
0.123390778892425 1
-0.0319709555562147 1
0.140920891499684 1
0.256536594175017 0
0.260361025734491 0
0.16055174402392 1
0.036677508240325 1
0.15445834663482 1
0.161647686341307 1
0.156017467398802 1
0.109753286346398 1
0.103320765066303 1
-0.0452072159721786 1
0.195873306605711 0
0.137627996302622 1
0.0565928227833015 1
0.26139193936196 0
0.0219179920202502 1
0.149907389630406 1
0.163421766441154 1
0.149640689862842 1
0.0755341380464024 1
0.209217860776839 1
0.139218806747217 1
0.0724514493478893 1
0.050371402050492 1
0.227331973253061 0
0.16110843551561 1
0.0357859848702602 1
-0.0380445149966946 1
0.229994575456092 0
0.112629540434642 1
0.127192012320485 1
0.219427893750573 0
0.0851832557057862 1
0.0113352633433223 1
-0.0457429080655518 1
-0.076941686211762 1
0.146370175436909 1
0.218242018224678 0
0.078050397527158 1
0.139211790965662 1
0.136135763548371 1
-0.00279932715176237 1
0.0768136005760725 1
0.349212635490669 0
-0.0244472255788871 1
0.23572827903652 0
0.0508773471508649 1
-0.110730585203841 1
0.18732752527566 1
0.205748620500325 1
0.287596298774247 1
0.053650324422053 1
0.159937529943783 1
-0.0866364799157587 1
0.184320408809365 0
0.488877508935289 0
0.249271790531214 0
0.0317941799518236 1
0.156227806229984 1
0.182066701669592 1
0.131395128272588 1
0.323914460758319 0
0.224360610822578 0
0.266362279505261 0
0.0940683699217934 1
0.0409588032539246 1
-0.0748390543498764 1
0.0993392285487102 1
0.046646248700916 1
-0.0765358687434754 1
-0.0496489252604991 1
0.0269367831469593 1
0.185285456289203 1
-0.0616701372452632 1
0.248459682148707 0
0.0608943418271412 1
0.328658767262578 0
0.0687492996861911 1
0.198079260388881 1
0.0518796327856061 1
0.247171563465703 0
0.187752445506225 1
0.156155116128837 1
0.253715119845493 0
0.0350597656397582 1
0.0114235280851245 1
0.200126644306744 0
0.145098978088652 1
0.211903280245027 0
0.144553346491031 1
0.335985150448068 0
0.137974667786219 1
0.0773782334421485 1
0.148302288379152 1
0.141368434621842 1
0.107175786689775 1
0.171334813302804 1
0.125367737624087 1
0.315308557621166 0
0.233806204274585 0
0.207973080364195 1
0.152835464420034 1
0.261803996147895 1
0.344422144352753 0
0.243899856592189 1
0.196509738905577 1
0.207980326268412 0
0.132894354322968 1
0.218289923413527 0
0.185601410372128 0
0.135039244461977 1
0.0801304004511944 1
0.0785615454063463 1
0.030762121425678 1
0.106977422912477 1
0.101981198399079 1
0.249507866765438 0
0.190685435864744 1
0.147395753712792 1
0.0654127427088547 1
0.207531091127862 0
0.0138248477173799 1
0.0583347319518336 1
0.146916094619039 1
0.0663690331470152 1
0.0926053706570047 1
0.202720178488227 0
0.0733100755064355 1
0.242922620326185 0
0.280725310275694 0
0.153751914445863 1
0.0658801466267073 1
0.327262839929181 0
0.121433713120203 1
0.108797504111204 1
0.183095234067987 0
0.151315627027572 1
0.117422868265246 1
-0.0553616592591227 1
0.153951431666984 1
0.0971370380692911 1
0.16673641422892 1
0.140155229131831 1
0.144320052496956 1
0.151800880925253 1
0.245668444862198 0
0.296289905446386 0
0.203291422875528 0
0.0588392165602675 1
0.126234483568617 1
0.125643863464197 1
0.203524837164236 0
0.148444539915845 1
0.282547718643136 0
0.174133994830625 1
0.267089388437291 0
0.154041671084089 1
0.21039261555257 1
0.0787653943492231 1
0.106693351419851 1
0.220457968114265 0
0.236764526358349 1
0.32458921146832 0
0.0543497235360032 1
0.0521148294185682 1
0.0993520043400405 1
0.130455266194115 1
0.0783096167044673 1
0.152431594971459 1
0.0148104123920055 1
0.0822965767472586 1
0.241838515467987 0
0.0114758367791085 1
0.0318783538273199 1
0.102229219184189 1
0.0995667277659801 1
-0.00662715864325626 1
0.190933610420156 0
0.105569131838338 1
0.273412015845223 1
0.224534084141464 0
-0.0242681409291126 1
0.0792751122363045 1
0.190634092098815 0
0.101484742117258 1
0.154704825229036 1
0.0186195102176694 1
0.209950481070185 0
0.024187145726739 1
0.112789727653143 1
0.282257297642818 0
0.144569199927746 1
0.211219796080586 1
0.137981949043756 1
0.111761025110576 1
0.210696829693843 1
0.173238099720612 1
0.214441345328428 0
0.191854852853064 0
0.226259125311654 0
0.0572858233335803 1
0.0514893773003646 1
0.146783853804039 1
0.150319791662944 1
0.119358173002592 1
0.177284378127975 1
0.16968062719687 1
0.203851154410416 0
0.268484408329311 1
0.0719531970974622 1
-0.111072393497337 1
0.110956420221673 1
0.0440992752008301 1
0.0548216928199505 1
0.164549115437581 1
0.128268249123056 1
0.0923687070000638 1
-0.0768546081042131 1
0.0977210650680305 1
0.268568674621682 0
0.213476641674781 1
0.0855775097399307 1
0.121066084307989 1
0.113203645119705 1
0.0726977987823587 1
0.162303804514871 1
0.0936466692749512 1
0.122274193275994 1
0.132068258228868 1
0.103535259836127 1
0.318384154330815 0
0.00182504236586102 1
0.163999333901272 1
0.0973192552915416 1
0.17459035012603 1
0.187608771883284 1
0.0114541603467214 1
0.0919346998101134 1
-0.0161329544258656 1
0.27610370997269 0
0.204112189126718 1
0.281898645622068 0
0.249069341218182 0
0.0499002607129767 1
0.121565100358656 1
0.115471063741114 1
0.0828847372549821 1
0.0470756892178981 1
0.0352000972019574 1
0.158023020310203 1
0.0224373331200972 1
0.193501614660905 0
0.0934505942220193 1
0.253428223881166 1
0.18229371908504 1
0.143576941523106 1
0.108569683306758 1
0.196958955892744 1
-0.104909199095398 1
0.225065472895167 1
0.105242570348214 1
0.116182408400764 1
0.0311669713714794 1
0.00401694769546622 1
0.0720276231794758 1
0.0975471185449567 1
0.112945803661405 1
0.135852230400133 1
0.0681337514094058 1
0.302321162212235 0
0.174681314705074 1
0.194755257444142 1
0.151786971537038 1
0.0255663003792598 1
0.188364362147169 1
0.164606390764264 1
0.137624702598727 1
-0.0708179969181305 1
0.266846840974259 0
0.0440331576698365 1
0.281992449722709 1
0.0607957980190207 1
0.215542298246751 0
0.0437189755736591 1
0.101732920816745 1
0.279771262185134 0
0.0404729514688603 1
0.0665489445466974 1
0.0279980311902869 1
0.104345670109148 1
0.0419172481335747 1
0.323150667568982 0
0.139805730068723 1
0.255352445003409 0
0.141985520711945 1
0.135387720762735 1
-0.0246511311312457 1
0.212679202306178 1
0.0275355574036563 1
0.102231754375807 1
0.272928141937244 0
0.232302915043085 0
0.148464011946091 1
0.123835695130066 1
0.293309607105129 0
0.12115891702545 1
0.0845743537112308 1
0.0854148638986781 1
0.0246404529149791 1
0.199571993436347 1
0.18119133400196 1
0.244258980869846 0
0.324112725032136 0
0.0628906568501481 1
0.0891024364838486 1
0.0338664473042516 1
0.185093298838964 0
0.139646927878937 1
0.136401906665961 1
0.0790062898447891 1
0.135552238553807 1
0.0285529289575666 1
0.244935878769027 0
0.297509766642757 0
0.202796109127837 0
0.0618991998098897 1
0.163077475072272 1
0.0911907570611024 1
0.267377516094089 0
0.163707508675172 1
0.055255552890531 1
0.122973010275691 1
0.202878156199612 1
0.324322097627081 0
0.176444885597237 1
0.0354917326578832 1
0.16043057263326 1
0.0898289263708796 1
0.0129149530043819 1
0.092498817597893 1
-0.0237585974109556 1
0.120937467896601 1
0.182850330224786 1
0.222517718495507 0
0.0886883968399566 1
0.0187805345499066 1
0.0781023531812769 1
0.0550012082275934 1
0.0513592094236233 1
-0.0569786261083704 1
0.170256494169013 1
0.289982543466447 1
0.0125972169312809 1
-0.0293064304191705 1
0.257195495904379 1
0.163641544816392 1
0.18679588065964 1
0.0672674533661581 1
0.0252359359591512 1
0.303418724920058 0
0.0675391375449999 1
0.137433682632147 1
-0.0435106550669777 1
0.259568266401938 0
0.198185776017599 0
0.232419913637691 0
0.0982202911818249 1
0.0804453046457184 1
0.022420183972797 1
-0.0268441953177982 1
0.0495746818517438 1
0.0248730469351436 1
0.108479353993522 1
0.166665438157566 1
0.0600557711404346 1
0.025547003477835 1
0.26451501218779 0
0.119650354002104 1
0.128176681624726 1
0.176752457857431 1
0.142418273703975 1
0.210881210110767 0
0.0228836147777648 1
0.100116807237521 1
0.167532272251056 1
0.365072472258889 0
0.145168353408571 1
0.104675231321058 1
0.147533847343071 1
-0.135220354251824 1
0.0347368490324155 1
0.223899463233098 0
0.250803803621936 0
0.106917595063887 1
0.235751354248289 0
0.271730476358364 0
0.168898365312493 1
0.0973131021077559 1
0.146166077084109 1
0.0391501461819013 1
0.0326831840653169 1
0.0231676076041409 1
0.267276703926018 0
0.121435623227079 1
0.0733549487630379 1
0.132291085105503 1
0.232221978619678 1
0.217127073979853 0
0.247417998602682 0
0.30576228939987 1
0.396549919218815 0
0.104998542663427 1
0.195187716574275 1
0.26713650384851 0
0.0499152028996619 1
0.207860600856748 0
0.124811799745958 1
0.145288502148944 1
0.22604073564487 0
0.181846829917678 1
0.110452921416979 1
0.0562162101308541 1
0.263385998285459 0
0.0570187183862118 1
0.0321728947615434 1
0.0918566698728412 1
0.170489182335575 1
0.131828637882327 1
0.277863825434585 0
0.0664748964795902 1
0.208048046945107 1
0.18133854493718 1
0.189344815625954 0
0.12494285703541 1
-0.102797171345509 1
0.121604195986936 1
0.0828902303173886 1
0.19812759545023 0
0.221756590854592 1
0.288656957514187 0
0.0559350834640574 1
-0.0657299477428868 1
0.253300683124574 1
0.0512330762237291 1
0.0419116622195762 1
0.0253343590371228 1
0.06800655899407 1
-0.015120041939019 1
0.111207090985656 1
0.115621352393148 1
0.0427822694589112 1
0.0667070331071444 1
0.127340154633675 1
0.0235949635950569 1
0.162866123828717 1
-0.0369777920008388 1
0.0461609750491751 1
0.164273346243072 1
-0.105056274986593 1
0.0350420056752537 1
0.233210525504905 0
0.0669532549157539 1
0.0331690642890167 1
0.0455171653126229 1
0.210253544270892 0
0.241995546954032 1
-0.155870844563986 1
0.181716331043579 1
0.224512714438083 0
0.146463402065579 1
0.178968391508454 1
0.0310422427949718 1
0.250618172941641 0
0.113917893642037 1
0.19035547300897 0
0.264706194689439 0
0.115657290851924 1
0.333398883615017 0
0.0444218887753442 1
-0.0378596109272437 1
0.159011223699467 1
0.13725363669078 1
0.154184135102777 1
0.194236388461066 0
0.229637194824247 0
0.109502948732504 1
0.0442471487116132 1
0.121386071325787 1
0.190531532470307 1
0.111460865171148 1
0.174765771845723 1
0.161620688651747 1
0.367865531817476 0
0.0654580757398982 1
0.244142932825204 0
0.146433969959776 1
0.12222400434671 1
0.0533620177382747 1
0.236101494596692 0
0.189103923735908 1
0.26018829977851 0
0.135069809705617 1
0.14705355168802 1
0.141196065486705 1
0.20810438315137 0
0.242803773123532 0
0.215237664808689 0
-0.0232195643434103 1
0.190174157588319 1
0.0116697129296772 1
0.301681898032084 0
0.276146141416612 1
0.143082954927216 1
0.205056519811411 0
0.183556794073897 1
0.111102552091641 1
0.0951067536097761 1
0.207082692453944 0
0.211666064048557 1
-0.0570238569717248 1
0.0274823662250832 1
-0.0366832045706631 1
0.252245971239974 0
0.268167196900317 0
0.0680884732387709 1
0.0900564308594112 1
0.256374820009956 0
0.131413327498242 1
0.342455276015869 0
0.15134481287005 1
0.128767085779012 1
0.185868737803873 1
0.0736159566108051 1
0.146198687542274 1
0.190441147794086 1
-0.0452579112213394 1
0.215787721278815 1
-0.0243730467668271 1
0.00837205208849139 1
0.283057070398656 0
0.0867002565466219 1
0.164992818087904 1
0.195189163770062 1
0.191827026821966 0
0.116147852126643 1
0.14332838926544 1
0.167392795491244 1
0.210430181628945 0
0.121925434739429 1
0.184940235669778 1
0.225387901860875 1
0.245996280940825 1
0.220873726405777 0
-0.103165953528125 1
0.0619610179006074 1
0.26865529589338 1
0.315259877623871 0
0.24957035425412 0
-0.0154572689307072 1
-0.0403677627575278 1
-0.047365435130073 1
0.0799114358970585 1
0.184648240364402 1
0.235885590651 1
0.23553855609104 0
0.0888784348707014 1
0.227338275457735 0
0.210694394275311 1
0.135115922498252 1
0.225400244376821 1
0.247640087083221 0
0.0331917782372981 1
0.108689210179225 1
0.248403543832334 0
0.17794158680269 1
0.079989250804178 1
0.268607863722417 0
0.122451007502619 1
0.0311793368759355 1
0.151324691885592 1
0.26049525526375 0
0.190804882949012 0
0.185538331896947 1
0.0310280329079057 1
0.243723008604956 0
0.30036817186669 1
0.0434232356812522 1
0.165195022215622 1
-0.014703577401585 1
0.398053609717419 0
0.295720193386271 0
0.141526161522437 1
0.0885618936461932 1
-0.0171662692790028 1
0.144807820000365 1
0.303928720597914 0
0.0111592801747798 1
0.0722616113572548 1
0.206798305941922 1
-0.0199820845261888 1
0.0241892922190836 1
0.248960347587404 0
0.102621453222484 1
0.085954741498359 1
0.152262218900126 1
-0.0758267691591228 1
0.14957248394875 1
0.114190194275121 1
0.244865891005767 0
0.210339598435319 0
0.162369231309978 1
0.0418686803768103 1
0.290925922560713 0
-0.041154361241637 1
0.122845243067803 1
0.257212616935519 0
0.247163544243394 0
0.0614251820609784 1
0.215335193401233 0
0.192097544888565 0
0.17451992756336 1
0.0751869863866501 1
0.0601327608407652 1
0.285490947580153 0
-0.0154245351079298 1
0.184002974543467 1
0.0890467620296589 1
0.0462470356488975 1
0.030756083135573 1
0.0945295401506758 1
0.298939214936734 0
0.109019630781139 1
0.0582495974842384 1
0.234075337109603 1
0.174046578413099 1
0.0333487637750503 1
0.122319986413762 1
0.0657794861452348 1
-0.0172368371858638 1
0.174352363443799 1
0.214839210027516 1
0.14726830494253 1
0.0883679149360826 1
0.0395464082724943 1
0.254638005312754 0
0.203954298259013 0
0.193000474233007 0
0.447500067477914 0
0.135522549883321 1
0.011791365650757 1
-0.0162984227692158 1
0.128899699566072 1
0.126125910540342 1
0.13666948048993 1
0.200566875912817 0
-0.0872472593007974 1
-0.00296835445534873 1
0.363857670739883 0
0.0198822227025483 1
0.0608058764235353 1
0.125845806211442 1
0.0332452167748313 1
0.230166850057008 1
0.0539101428342951 1
0.143107473158718 1
0.231401860823813 1
0.120229190789367 1
0.171741516532883 1
0.210281214728904 1
0.270351592792276 1
0.192547818379249 0
0.0916977775886992 1
0.116866489258239 1
0.180687653465358 0
0.174681584354212 1
0.171974766078556 1
0.0867673563892817 1
0.0745141347317491 1
0.322550646714439 0
0.250599524645347 0
0.0735790685577143 1
0.0516249020607185 1
0.115375046208942 1
0.0285964661551586 1
0.195135961586048 1
0.121086430529742 1
0.132965631146627 1
0.199750194769891 1
0.16971750075308 1
0.0198758073276366 1
0.136544643649707 1
0.0737426001359157 1
0.161608678237144 1
0.134724737111537 1
0.154556549142912 1
0.0422847012014202 1
0.110191630690705 1
0.157175147854509 1
0.21725987330434 0
0.285546757773051 0
0.23494014970047 1
0.142904055392841 1
0.318260633181808 0
0.153222821111571 1
0.144825316310609 1
0.178311996279707 1
0.185857205362153 0
0.119114610990025 1
0.138677779514961 1
0.135181704066002 1
0.175397444406341 1
0.0552814823772464 1
0.208578294651211 0
0.10469423277433 1
0.159509701079154 1
0.152440078914012 1
0.273591669806939 0
0.193494707727405 0
0.13607530730987 1
0.296144681373099 0
0.143529586188652 1
-0.00630349885853233 1
0.146883383286866 1
0.329631867331198 0
0.12836744622009 1
0.243634874107804 0
0.166218349118321 1
0.0990600256860288 1
0.0200212276412559 1
0.254653056066013 0
0.263821836913228 0
0.067959404799149 1
-0.0623474872207211 1
0.0907100038783112 1
0.177089635907198 1
0.142646410953695 1
0.158999883600115 1
0.236744325452952 1
0.157479937719261 1
0.104992145446539 1
-0.022829927965233 1
0.143846743149956 1
0.253646540289652 1
0.250611452490861 0
0.236015818401603 0
0.171511218210973 1
-0.0196134644742698 1
0.0312294844337557 1
0.0988924097812212 1
0.127343362653017 1
0.128922979743116 1
0.12081948051358 1
0.0701206859933704 1
0.289366034778694 0
0.154168913645291 1
0.191427183082311 1
0.0256917710124454 1
0.005628175989396 1
0.116213504525268 1
0.249592824317734 0
0.132237281559606 1
0.163930092798631 1
-0.0224412692226328 1
0.209467470909922 1
0.0502679956736631 1
0.0340910418586335 1
0.182697710091903 0
0.0927520167800927 1
0.287654837812865 0
0.21474624263136 1
0.123487190110921 1
0.0613326189868707 1
0.138540949193984 1
0.235185595080543 0
-0.05337052786429 1
0.0477122091346611 1
0.126887948779109 1
0.0261490825152881 1
0.148912662174155 1
0.161143643081832 1
0.121857225719715 1
0.146829059031863 1
0.162857204269488 1
0.0441721964399575 1
0.149389160655869 1
0.130988629235682 1
0.160728803900403 1
0.206026057462004 0
0.0832181670869214 1
0.0224885474896513 1
0.0729283065233168 1
0.0852142565328962 1
0.103131094259087 1
0.115197520744646 1
0.137071005408233 1
0.382488692318851 0
0.17459212570684 1
0.0714227904024426 1
0.145837413316091 1
0.00778852915197813 1
0.136440389230598 1
0.167798407746676 1
0.120342434897055 1
0.299213348554197 0
0.194168638474472 1
-0.0821132790534454 1
-0.0796139025534806 1
0.133745095021788 1
0.213348416093334 0
0.11046064882341 1
0.321444887430163 0
0.0439337465262823 1
0.099885056106202 1
0.153817944960377 1
0.0976348739489868 1
0.177004537203858 1
0.147156372261585 1
0.157344910179154 1
0.0236696847891491 1
0.0409048392677896 1
0.181845620024599 1
0.19652380360204 1
0.0677985829296662 1
0.144588125652608 1
0.191122046773314 0
0.257577015702473 1
0.193542461242555 0
-0.0721590228550841 1
0.0542788704984447 1
0.344200181401128 0
-0.00253334533901782 1
0.0234243835881126 1
0.0829391957928941 1
0.11290879128722 1
0.119469572322905 1
0.0209936933054904 1
0.141012273562243 1
0.164050375012777 1
0.0441448167729015 1
0.140373261705197 1
0.104989400523975 1
0.0518676631706954 1
0.0527549412742487 1
0.253020745041714 0
0.0328735462723917 1
0.0919240252892198 1
0.258644581724663 1
0.191268244803549 1
0.210635138791485 1
0.0560571190454079 1
0.0975853174784588 1
0.160764178083539 1
0.0926336502302337 1
0.162603244298443 1
0.101598104364569 1
0.234257741747827 1
0.2670654851952 0
0.140299810172162 1
0.0157743380726682 1
0.409572180000581 0
0.00987013701301062 1
0.0176193826551765 1
0.217351057354228 0
0.090476514132169 1
0.0271782319267288 1
0.329852249562333 1
0.112617806685351 1
0.152671711867093 1
0.198335256050563 0
0.22182529421786 0
0.0293531727202635 1
-0.137909792900924 1
0.262683570482102 0
0.0679030752495338 1
0.143980535734302 1
-0.0107835504849993 1
0.157183627290429 1
0.209157248560495 1
0.240613189774605 1
0.162486493898001 1
0.293133653082428 0
0.0863684546049892 1
0.16296363847052 1
-0.0477542459434414 1
0.0194351714034028 1
0.070771736768495 1
-0.0158503762315183 1
0.120424299881641 1
0.219843302376057 0
0.141098662168726 1
0.184733627877615 1
-0.0120143010026628 1
0.171258978023591 1
0.353321950258366 0
-0.00560633021964181 1
0.0894142163420469 1
0.217738515517324 0
0.101682091666819 1
-0.0174263610081115 1
0.118321106082413 1
0.260919877543358 0
0.177361502058188 1
0.0361301911794381 1
0.23054946860077 0
0.194162393694479 1
0.239563550726613 0
0.287332353770091 0
0.0648435724042634 1
0.224081417878462 0
0.225339446469463 1
0.12891604330756 1
0.0399252046054549 1
0.154521334158842 1
0.0250530280151165 1
0.231615539034997 0
0.148721504302569 1
0.0825425378956194 1
0.121829139145122 1
0.258473793798842 1
0.287486180688915 0
0.36739996747222 0
0.237052679687087 1
0.142789307025157 1
0.114001282979249 1
0.0758903829643134 1
0.119099421957455 1
0.121487366666429 1
0.232475599004868 0
0.123828876340718 1
0.105322032121397 1
0.303604300538913 0
0.318548662177134 0
0.378021569770666 0
0.187957007137906 0
0.122591992087525 1
0.256281131294344 0
0.205479953882264 1
0.252372236877273 0
0.182368289642962 1
0.229513570359936 0
0.181287487892376 1
0.186230497607392 0
0.205194569824643 0
0.193903176090886 0
0.157967869466046 1
0.0497339722576685 1
0.27287694221604 0
0.137636959662811 1
0.134822762547653 1
0.0189808270941278 1
0.0867471971205102 1
0.112591030666156 1
0.118353795860124 1
0.236819181722655 0
0.106298632418934 1
0.138420418200216 1
0.115777620544011 1
0.108581352457126 1
0.124973061115875 1
0.0488288648925045 1
0.156765000993945 1
-0.0412971814850727 1
0.072413886638713 1
0.133273405630581 1
0.186464864771194 1
0.115975937134839 1
0.164348959360867 1
0.12260280092704 1
0.112577872103992 1
0.371569867530067 0
0.266098365021033 0
0.175374012191848 1
0.0294146584067629 1
0.157514485083066 1
0.226252114021334 0
0.121917407599589 1
0.0133427049171157 1
-0.020036383226062 1
-0.019814357053398 1
0.0761770370928699 1
0.168528025518729 1
0.205775615167 0
0.0075331008626346 1
0.176705008792337 1
0.0978928209773063 1
0.269276775768943 1
0.216922411857785 0
0.240713580897808 1
0.187990216153113 0
0.194124809826141 1
0.146337509695023 1
0.114689308655419 1
0.00338026886642159 1
0.107838094130735 1
0.172785413784195 1
0.0901152859401283 1
0.105054696878862 1
0.0538784489477624 1
0.0219807787290509 1
0.154692718171628 1
0.114130200945135 1
0.155863922884132 1
0.234628565015562 0
0.144251999118869 1
0.143805279306691 1
0.0288824924277041 1
-0.00840896901189261 1
0.127530633435764 1
0.229151828980176 1
0.177087290356834 1
0.279946919143219 0
0.23232142792894 0
0.0837073824928816 1
0.154597627993747 1
0.171233414666652 1
0.186733685458477 1
0.120326104284671 1
0.112593855197609 1
-0.0386901884803179 1
0.0956514081731873 1
0.0650762684621 1
0.138846578409637 1
0.0709324705909609 1
0.191019090206915 0
0.0961706687391955 1
0.132708323508172 1
0.178319712520741 1
0.233303628543372 0
0.125548905080689 1
0.249599572857846 0
0.161810392429476 1
0.271396336607136 0
0.0795169174184027 1
0.164517792835551 1
0.112472304392982 1
0.187450859843035 0
0.103475795581354 1
0.248115854562929 0
0.211335526688075 0
0.0640626035740446 1
0.0406898453973125 1
0.252449544355705 0
0.0869212709601122 1
0.116500699851078 1
-0.0344298714192582 1
0.205037891433994 0
0.130054525106067 1
0.117360144560494 1
0.177165356367151 1
0.263980123401251 0
0.118646604179939 1
0.0204606036584039 1
0.144690981127731 1
0.140262923058241 1
0.21645533345227 1
0.0456587868952213 1
0.0268977688406429 1
0.224422263328512 0
0.196813949477634 0
0.139292783125705 1
0.245704042827372 0
-0.0747573897396345 1
0.047286294372428 1
0.178883114762004 1
0.372694985830303 0
0.287087839755169 0
0.253701942528393 0
0.0536812973770737 1
0.129540075851873 1
0.0129352418175556 1
0.00478701205379458 1
-0.0286255342726687 1
0.202915285280865 0
0.162359480302916 1
0.171908007160757 1
0.214534268272472 0
0.160626842603332 1
0.0715741727760671 1
0.246562297449458 0
0.208493204774471 0
0.0197266508834672 1
0.141086728308631 1
-0.14794793638044 1
0.0818739998766486 1
0.135242409567526 1
0.10086878784766 1
0.0671374180889863 1
0.0971564464381843 1
0.264979744811824 0
0.283107319182126 0
-0.0447131386963257 1
0.0872822133873476 1
0.113976686639478 1
0.149837892035955 1
0.0353140998725444 1
0.223012080617993 1
0.083872405259605 1
0.267398404076319 0
-0.0541543002786084 1
0.190533194901229 1
0.115232519450031 1
0.00211725433285214 1
0.171814570388248 1
0.0640975798696695 1
-0.0478216599810522 1
0.14079628242398 1
0.234976110668578 0
0.185955039643389 1
0.307791228262675 0
0.180171184479837 1
0.162625923248517 1
0.290572348945213 0
0.355461847740236 0
0.276179551749181 0
0.207083403895816 1
0.224879400354565 0
0.262144125864505 0
0.0588643420030607 1
0.133257639433819 1
0.151161363161935 1
0.0472489005212293 1
0.219310493968817 0
-0.0694878595279376 1
0.0424414394535589 1
0.109090906679583 1
0.0819480800166369 1
0.229195783708872 0
0.0656240880650719 1
0.143912594154503 1
0.129096543746635 1
0.355957221581335 0
0.0887632327385367 1
0.109897681861441 1
0.227732896795106 0
-0.0780243708654121 1
0.291179135329502 0
0.151982717853236 1
0.129011450064358 1
-0.00558481249763973 1
0.12365660405035 1
-0.0148442995337678 1
0.1257812763852 1
-0.0173726771434201 1
0.0316781455507382 1
0.0514464167292686 1
0.030156177267365 1
0.140933470597605 1
0.231888904872471 0
0.220864084969384 1
0.0424731826559754 1
0.239601975077319 0
0.120230831906212 1
0.234061137138145 0
0.173455155209523 1
0.156400624015325 1
0.320302798491863 0
-0.0504584135499742 1
0.0407942168317473 1
0.279151933221376 0
0.0760655135772982 1
0.11903431339053 1
0.288881013509503 0
-0.00711704128807652 1
0.213625184669591 0
0.0591402385547566 1
0.155238783993843 1
-0.169104619383229 1
0.207122787875653 1
0.148066025645225 1
0.0647240359162901 1
0.0228264440086004 1
0.195504449960152 1
-0.0497851975417866 1
0.0970029448328322 1
0.163371286173153 1
0.262707710878248 0
0.19882962244816 1
0.0790471217826318 1
0.2156639056255 0
0.10939775811326 1
0.0450291569733865 1
0.267072667924104 0
0.112867842476549 1
-0.00409442554336781 1
-0.0313818103455587 1
0.124934065384842 1
0.0762282034274716 1
0.307124842105147 0
0.180469804114976 0
0.16387653711691 1
0.135383684725294 1
0.126676010338415 1
0.101846871122769 1
0.142956702403335 1
0.440846890529591 0
0.160344826250201 1
0.172498959452552 1
0.0887689921526042 1
0.20169750373762 1
0.151538914602284 1
-0.00915136475880763 1
0.153123033742008 1
0.179101941514363 1
0.143081682824054 1
0.182650040342361 0
0.185399539854293 0
0.423374547322564 0
0.0630245658713817 1
0.254495885734509 1
0.0131193022097784 1
0.22445525765995 1
0.199950525001084 1
0.148169989828853 1
0.287143932444694 0
0.0607513938611003 1
0.165843412561042 1
0.0687594363732241 1
0.116055745661234 1
0.203686633749939 1
0.251784227951192 0
0.123099066068453 1
0.22311560740097 0
0.11098357365139 1
0.106457333644812 1
0.245884240056908 0
0.107220705981527 1
-0.081574845663221 1
0.0789366682150362 1
0.000270801163865079 1
0.0584210638586383 1
0.218856217237449 0
0.203707760653268 1
0.188322987967344 1
0.186007597230113 1
0.185916396212993 0
0.159639196561857 1
0.18551185603258 1
0.192466636692786 0
0.129482780566869 1
0.165227486389019 1
0.0747363258892424 1
0.00802105547681984 1
0.24127769623104 0
0.197973004717602 1
0.170171234939967 1
0.0685740170170389 1
0.194089530152309 1
0.0993845719576163 1
0.249397560786234 0
0.124595711694368 1
0.151098583279085 1
0.244450947117148 0
0.0334575965194566 1
0.144806825062281 1
0.297928896230276 0
0.11625422639223 1
0.225887922253769 0
0.150722294101984 1
0.0955746593558385 1
0.17395384389324 1
0.0489757027514899 1
-0.00971887516374536 1
0.242392543358003 1
-0.0096932898295894 1
0.0717493854942364 1
0.156967317906236 1
0.232863220992942 0
-0.0798377260473185 1
0.104264181131202 1
0.0999693336312502 1
0.135496062869176 1
-0.0306499534255194 1
0.157636356799576 1
-0.0855870544546277 1
-0.0137985728912029 1
-0.0203210707346473 1
0.0652288737990667 1
0.120226636476655 1
0.270117663404689 0
0.0201122005647532 1
0.196961368360157 0
0.161886733874544 1
0.11301699045411 1
0.170712577194259 1
0.237706974189348 0
0.0183929041413911 1
0.0401032787249388 1
0.302707915750315 0
0.077035657140888 1
0.104066953088222 1
0.152309268099526 1
0.119991867362701 1
0.288291871196893 1
0.145072799182099 1
0.209396741730331 1
0.100792325983366 1
0.138942703965465 1
0.111826173240668 1
0.272629303950566 0
0.283154118080336 0
0.208326658772962 0
0.0985802463789718 1
0.27620414782773 1
0.162158687487895 1
0.304504374416686 0
0.0625404295248468 1
0.053042116361729 1
0.221294019150663 0
0.114835062310841 1
0.095027935559806 1
0.177752247376203 1
0.0956228860839301 1
0.0781728045751891 1
0.166248620146972 1
0.25331907226875 0
0.0522935976385526 1
0.126171899695991 1
0.098388327021471 1
0.100644297934684 1
0.041532098019024 1
0.101710576907718 1
0.122849390586923 1
0.134283151499838 1
-0.0477427521997148 1
0.18761713360794 1
-0.052593595949886 1
0.190051102836136 1
-0.0235021966136662 1
0.194058542265364 0
0.0891123490186841 1
0.0128913478706042 1
0.138057759351385 1
0.170902165300244 1
0.0926522939869448 1
0.0960211442861157 1
0.00563330682074423 1
0.117114165011639 1
0.159657518881133 1
0.156664023577894 1
-0.0193771537884399 1
0.214399177179956 0
-0.0219215886543599 1
0.215191989376961 1
0.163473470393743 1
0.348714533144339 0
0.142092257883732 1
0.126513524766542 1
-0.0285781162672045 1
0.455875864326207 0
0.155441023300529 1
0.160360610840763 1
0.213691199903234 1
0.0644605424381322 1
0.174061385427149 1
-0.116845728258504 1
0.112226890911351 1
0.239760623952942 1
0.220324967428917 0
0.0816555793777061 1
0.196600850267378 1
0.172141230707374 1
0.0961648477147768 1
0.251324244980649 0
0.101372773162071 1
0.083519778642356 1
0.0237254403325725 1
0.166857829019558 1
0.0184966853854373 1
0.151389200322118 1
-0.0132195536275445 1
0.20573981577507 1
0.299414385389649 0
0.131770130885293 1
-0.142984340637257 1
0.290836755582233 0
0.0827191747391059 1
0.0724785135703397 1
0.181811224743485 1
0.172351529992638 1
0.152402676181571 1
0.164007250679916 1
0.171711545254382 1
0.0665117233035106 1
0.166404629786647 1
0.0274970808076342 1
0.0305931358384503 1
0.172939508935766 1
0.0958077375837621 1
0.102698971732884 1
0.235430687564815 1
0.204160492557056 0
0.272616716542233 0
0.316305756671894 0
0.302816943278965 0
0.217217034259245 0
0.11006609324178 1
0.230436734523273 0
0.176554323068072 1
0.21907243455749 0
0.167203195523053 1
0.138979846349813 1
0.0995960367728649 1
0.0697964504089365 1
0.0722991237776989 1
0.0602697666040916 1
0.225700588600385 0
0.283042051035712 0
0.259488646619077 0
0.15573525672288 1
0.299141254969609 0
0.239489983818437 0
0.127029410666456 1
0.26289724177635 0
0.35063806446951 0
0.129932459445199 1
0.223742861589998 0
-0.00129502039512914 1
0.163290129157456 1
0.045842766198946 1
0.195624626952587 1
0.115833664821809 1
0.0108063903899511 1
0.299695638732074 0
0.256414209256832 0
0.16626037515692 1
0.312624917827409 0
0.117263706987732 1
0.186559480246273 1
0.126651710553895 1
0.144815977454564 1
0.10208455569215 1
0.25694201294695 0
0.0530055908321116 1
0.319787204054826 0
0.0212296498550082 1
0.0721139533894697 1
0.154293067511452 1
0.287699781478645 0
0.0904535177276167 1
0.14088391181735 1
-0.00359812799507749 1
-0.0183514532604938 1
0.063310111777407 1
0.331622473904021 0
0.191762884355028 0
0.0116634467428277 1
0.0770177482766946 1
-0.0246649051289406 1
0.157459769496887 1
-0.0370251409177966 1
0.0717736110811586 1
0.0812813324026732 1
0.032928657375056 1
0.465930792693827 0
0.0450784582516099 1
0.130385109037233 1
0.0972270541715402 1
0.196375296019518 1
0.0433947911098599 1
0.0645096309980881 1
0.00996509204532972 1
0.0484104820767288 1
0.171749319693503 1
0.174258216845941 1
0.0541745942180989 1
0.29429513819314 0
0.347302116851189 0
0.111475434703182 1
0.15882179646641 1
0.0512445807543367 1
0.245305399198065 0
0.211378496099744 0
0.112233821073107 1
0.013049092368022 1
-0.000375144905220942 1
0.0391775940626586 1
0.185745335245564 1
0.166487823144842 1
0.159358609550055 1
-0.0425884572755584 1
0.148778512980891 1
0.137880770617148 1
0.188948560497187 0
0.132990566313803 1
0.0811681280189841 1
0.319874595381108 0
0.0386420472399641 1
0.143123572509685 1
0.0424792238315589 1
0.0995822156452503 1
0.192825141507041 1
0.175779521536578 0
0.156549774200488 1
0.0453968260762241 1
0.255652457417037 0
0.0404365673639459 1
0.189725028249947 0
0.200072883632598 1
0.20129087825039 1
0.29196557972724 0
0.224675767022679 0
0.180967696848407 1
0.0550066721554175 1
0.131471428567815 1
0.129534777847927 1
0.135402206197529 1
0.11951244677491 1
0.18215871141476 0
0.165617195014986 1
0.26891907806553 0
0.0791240562714224 1
0.131469145974463 1
0.184901188519999 0
0.0528428379417516 1
0.140722715762796 1
0.00959154023665137 1
0.136601924361778 1
0.183713888445688 0
0.10941147987053 1
-0.0518051013560957 1
0.0744302179899409 1
0.0916827984275236 1
0.224963821656332 0
0.0422526168693569 1
0.361252343285977 0
0.137375242452532 1
0.0422162435274947 1
0.175060600694164 1
0.19209720193437 0
0.138525245855216 1
0.16165470730647 1
0.0569374901350935 1
0.174500776935888 1
0.00464805172148836 1
0.0760975367580055 1
0.0237755902562988 1
0.280081955923944 0
0.0185715800622311 1
0.175688565644192 1
0.00651427731887606 1
0.0991734462568178 1
0.319875272002952 0
0.253919527251184 0
0.093189142868495 1
0.0961522570288514 1
-0.0197192382886089 1
0.155739975744841 1
0.33065191436599 1
0.287852080220642 0
0.186039037801548 1
0.0987279521963182 1
0.118655039987448 1
0.164665104444175 1
0.0331549588585321 1
0.105304879524898 1
-0.0315072710936648 1
0.0108093973720288 1
0.232704646533349 0
0.127818573827837 1
0.179177717286623 1
0.162946596625646 1
0.208003500500282 0
0.034284299596334 1
0.0673827384558141 1
0.10284114872413 1
0.201370627885313 1
0.307224195676764 0
0.177636841576161 1
0.288639614920005 0
0.169680049827562 1
0.263451763431501 0
0.0658203066950533 1
0.180132126706588 1
0.173980243123264 1
0.315893755047455 0
0.245432267322709 0
0.195464377085758 1
0.171121337231877 1
0.198781291944145 0
0.0842645846415998 1
0.115317598716822 1
0.179676193305921 0
0.145596327713806 1
0.220376141986893 1
0.0540377932152646 1
-0.111259519763358 1
0.0958238663608169 1
0.00673160707058957 1
0.11889131513244 1
0.00923995044747867 1
0.183704632884821 1
0.192696742993406 1
0.144220574912817 1
0.0529873977381406 1
0.235058563278544 0
0.270483972583761 0
0.0687273657325419 1
0.226732979435123 0
0.260878861097845 0
0.0725462989468066 1
0.368839738405377 0
0.276172309835358 0
0.101524678714622 1
0.119360059607517 1
0.130557733208374 1
0.157560113263041 1
0.222652244343682 0
0.215693039976468 0
-0.0673241336707917 1
0.0909077812289227 1
0.0529182226178346 1
0.0707659323195283 1
-0.0834842062751814 1
0.260520327015068 0
0.108083400866142 1
0.0568443271768635 1
0.227662563707532 0
0.0543146729170439 1
0.192407748743639 1
0.236359879527902 0
0.237872244756947 0
0.200547226069305 0
0.122351094606952 1
-0.0526555486772448 1
0.172624335607562 1
0.101655538032492 1
0.317163206298202 0
0.199269267461708 0
0.0399722217443869 1
0.0652638969850186 1
0.00173101196980086 1
0.150673821679934 1
0.170650018954626 1
0.219338273626697 0
0.186649140434927 1
0.0850375288544503 1
0.256077427382407 0
-0.00178247632593893 1
0.130508058870647 1
0.093582321538468 1
0.177807846540336 1
0.057503896359117 1
0.103471659966869 1
0.0683939240046844 1
0.108191219239224 1
0.0223706608962912 1
0.183091366931465 0
0.123116399319758 1
0.0415206599783591 1
0.247881722830859 0
0.368772811721042 0
0.0754645306544866 1
-0.0288070756951778 1
0.100013460483396 1
0.0165589839925614 1
0.0527809356887416 1
0.216444241444552 0
0.238188427383242 1
0.0618964205157278 1
0.0811810240379354 1
0.141738009031398 1
0.0267778348823456 1
0.0328313232251426 1
0.131175588089346 1
0.191538472419769 0
0.114801084685884 1
0.287692527489969 0
0.174900725066567 1
0.114276560078976 1
0.1272281488893 1
0.0927028827909438 1
0.0459103196120948 1
0.1652937327918 1
0.15529076806061 1
-0.0109850907408228 1
0.293702187959542 0
0.297173002777376 0
0.122826776941549 1
0.198381793564382 0
0.265703698548682 0
0.198993718027317 1
0.228254738921052 0
0.046675872137184 1
0.0906287006991994 1
0.1261566830971 1
0.231894590145913 0
0.134199204483182 1
0.20060301110694 1
0.0598975802257728 1
0.182116239678535 1
0.227261354746414 1
0.315690571483887 0
0.00759773499327474 1
0.299353199340646 0
0.206231470765984 1
0.228871904873974 0
0.101722410154846 1
0.178437537529888 1
0.14589821189593 1
0.179771479741825 0
0.101399958689113 1
0.0927271122580528 1
0.0251472195265478 1
0.286588921591906 0
0.113605204865793 1
0.220629789418001 0
0.105165589108562 1
0.128879127647177 1
0.274529579848427 0
0.103527506221371 1
0.267490842749476 0
0.31398501679861 0
0.00101767497123551 1
0.0612458695622461 1
0.310042635770493 1
0.115005021847636 1
0.0680149228240509 1
0.0463095376141336 1
0.207857375208444 0
0.188373872507975 1
0.0265100577883716 1
0.199823727734556 1
0.106403083553345 1
0.0400294679848231 1
0.0291644029090209 1
0.135447243062259 1
0.0940996190978838 1
0.151888442681284 1
0.010437961427688 1
0.0643578335934084 1
0.0494427093917747 1
0.00904199225753725 1
0.00484221654302682 1
0.0454004105141587 1
0.101631573992036 1
0.0174219648765255 1
0.0197557704275458 1
0.0428917812880084 1
0.0996744146872846 1
0.138219087619755 1
0.278889558448848 0
0.0654242465621437 1
0.0933718082816947 1
-0.018401089894125 1
0.20103406353627 1
0.111744697130774 1
0.120099382964354 1
0.144684982624201 1
0.169278788218704 1
0.248102563633346 0
0.209986157249074 0
0.187424739887141 0
0.1003939576669 1
0.0521252298741219 1
0.208077639892138 1
0.0247422792550532 1
0.149611705202634 1
0.223540506060133 0
0.101337570799463 1
-0.0624894796465359 1
0.0767236424209209 1
0.262145871854202 1
0.0582133852807194 1
0.17165631311076 1
0.0618478448432656 1
0.141346183199644 1
0.134876731973951 1
-0.00061527241928793 1
0.187763236910232 1
0.0675440314145674 1
0.144233775997648 1
0.184375059097982 1
-0.0533251747951747 1
-0.0542014037560135 1
0.226720300804806 0
0.0740419563052249 1
0.0644047437943391 1
0.119415322572184 1
0.309413673543047 0
0.15881405053919 1
0.100870503559271 1
0.122155228546461 1
0.0517346541860986 1
0.120517123578449 1
0.255204259487302 0
0.0509138833701408 1
0.253714931388991 0
0.119185095751915 1
0.184577025295321 0
0.192089605232728 1
0.103985458684943 1
0.165904384846735 1
0.286977410240357 0
0.253536383260636 0
0.319878342576057 0
0.250381157022213 0
0.12278908238056 1
0.081587795729048 1
0.127786316410838 1
0.102047939112781 1
-0.0329959211389774 1
0.159298061738797 1
0.0632814204949401 1
0.273746453799666 0
0.30576346411435 1
0.083230735467888 1
0.102872397775189 1
-0.00501300151867213 1
0.024934342163982 1
0.125318790344533 1
0.0519612831426713 1
0.0421659444700365 1
0.14073250175401 1
0.106258907192768 1
0.0279896858456211 1
0.265689470758886 0
0.231246106242968 0
0.129899856316649 1
0.276351614951117 0
0.107192717845769 1
0.197393671130027 1
0.0270801629805017 1
0.144483286382014 1
0.0744901332816747 1
0.19570472090668 1
0.247050724847454 1
0.238269863490258 0
-0.0183729764596417 1
0.182040158112209 0
0.0841270499683905 1
0.201357839516431 1
0.104617827773944 1
0.0104267279979529 1
0.190391315197064 0
0.0703732956900842 1
0.29826440379613 1
0.152687335082606 1
0.300145820983555 0
0.183422223918694 1
0.118237560169338 1
0.0285331788472044 1
0.283889937880562 0
0.0885708074870086 1
0.265908253677392 0
0.114785636480796 1
0.368011055507957 0
0.282126166662971 0
0.149226765629674 1
0.132749351468895 1
0.171428620888473 1
0.138346762109242 1
0.056974166552653 1
0.192077151707294 0
0.0999130031709197 1
0.15174828607235 1
0.166224460305344 1
0.296023221018603 1
0.298906407274 0
-0.0673212154856087 1
0.335802545448352 0
0.203747591900723 1
0.0674529896743879 1
0.227653943304607 0
0.213280840015255 1
0.373705285193814 0
0.118966416735531 1
0.341080641336083 0
0.369520380103144 0
-0.0299890169258712 1
0.188794853028115 1
0.205471269677441 1
0.188810284158992 0
0.0855963879638549 1
0.0725264638349506 1
0.243259729160344 0
0.224984642673189 0
0.295926344206637 0
0.0895418156812652 1
0.232110040802624 0
0.155169984344981 1
0.12269306914356 1
0.23226053699597 0
0.220236608752564 0
0.114862908478536 1
0.152420157125303 1
0.0421309337062644 1
0.178510256440768 1
0.0823902296178222 1
-0.039266747426053 1
0.22002355543491 0
0.0725006854797186 1
0.178799211192566 1
0.299774238904699 0
0.238331386233006 0
0.141411716415215 1
0.0397550432521966 1
0.200287287139305 1
0.360752634173681 0
0.138061534941899 1
0.216643714020247 0
0.176407569967385 1
-0.0406236805450788 1
0.236024228272078 1
0.153176376929174 1
0.219988696931937 0
0.148286292063815 1
0.26691004435779 0
0.107471437614385 1
0.170634308415074 1
0.0280147347421826 1
0.155273631175379 1
0.0845838105665465 1
0.126000283207294 1
0.225451200434911 0
0.230090516686877 0
0.0616712761535581 1
0.13100446592798 1
0.1835993519007 1
0.124125510497319 1
0.178455603698534 1
0.171168579863896 1
-0.0734999438353764 1
0.222938484818101 0
0.144501843470452 1
0.180777700620355 1
0.134054537618346 1
0.14720730869863 1
0.168378608431415 1
0.0654394659854152 1
0.0972169021930667 1
-0.0390546842991183 1
0.243172207931944 0
0.264079170148873 0
0.263767407550631 0
0.334514407197275 0
-0.00261838813990201 1
0.0973724245305737 1
0.207792143777996 1
-0.0373467841928183 1
0.223119065014421 0
0.152490226554878 1
0.101904895529369 1
0.154824795428641 1
0.144425356286988 1
0.0767457821798473 1
0.0398526563590758 1
0.106949588503594 1
0.285622884690188 0
0.198573236495752 1
0.164885434551306 1
0.113386190021143 1
0.272594579983576 1
-0.0373358807343772 1
0.059704918601044 1
0.329801035528078 0
0.00105823564018439 1
0.265354610219957 0
-0.0477880138154228 1
0.277043172799302 0
0.0324349645242512 1
0.383615154014928 0
0.0844708383638266 1
-0.0608305268214814 1
0.0331937230848651 1
0.174243833017917 1
0.181363559233128 1
0.0834035275144009 1
0.118547207383251 1
0.165475543852009 1
0.053802338294787 1
0.130998922534166 1
0.0640753686574904 1
0.275108330025962 0
0.187827322950973 0
0.223589927199804 0
0.172873586454884 1
0.170667557728827 1
0.216144703359423 1
0.245331034610832 0
0.308368914015477 0
0.391785579794848 0
0.194977350294488 0
0.125337142094729 1
0.137676810902597 1
0.233804959942929 1
-0.00187514885724469 1
0.300440234054913 0
0.287967419550638 0
0.0663941898403665 1
0.0298794820285694 1
0.23954856245649 0
-0.0872778020173951 1
0.0192673663919677 1
0.184293242915802 0
0.193608337255068 1
0.10202433444686 1
0.145082725243439 1
-0.0257692792891637 1
0.105818160331235 1
0.0378922809748267 1
0.378420272884813 0
0.156599833999386 1
0.325097890944172 0
0.114123869072099 1
0.240466125646501 0
0.223315028189532 0
0.226068746573404 1
0.12949073244249 1
0.105564370134813 1
0.138093627071931 1
0.13123829468734 1
0.113224867358981 1
0.08654246802222 1
0.167436225200981 1
0.0168369128667488 1
0.152830707552621 1
0.19664340414972 0
0.086782733433867 1
0.137635480856216 1
0.308712473987896 0
0.128818087826596 1
0.28428718714285 0
0.190177986830683 0
0.0829543827319543 1
0.272460514414691 0
0.106548326491162 1
0.0833856104363235 1
0.247837851841117 0
0.0834970943616847 1
0.142046500032986 1
-0.0431724030961675 1
0.0439608644805057 1
0.102316415552306 1
0.0947107220913944 1
0.304580715257861 0
0.0419398909088061 1
0.114839591036319 1
0.204436957605403 0
0.174227071452936 1
0.153645174959694 1
0.0530740206360134 1
0.100180339830243 1
0.214187327845465 1
0.352792248952037 0
0.0413947190654273 1
0.18673891664916 0
0.0776288538811273 1
0.3516344781166 0
0.220681044653888 0
0.0672534150875964 1
0.214541698664337 1
0.089089352600812 1
0.274671471767017 1
0.0997411621910437 1
0.214277692758253 1
0.158592793547312 1
0.158233438809234 1
0.157841053276512 1
0.130449130630884 1
0.213667430802921 0
0.149248165222283 1
0.273833477028776 0
0.232074640993594 0
0.112376549466217 1
0.246025888111292 0
0.00355375500132746 1
0.272524467759795 0
-0.0489759217788291 1
0.0540640094215247 1
0.118391785001664 1
0.118941306463533 1
0.163182594263908 1
0.174932400928014 1
0.0599676939930761 1
0.0661118735202725 1
0.214195526819083 0
0.17423400005401 1
0.302318269696754 1
0.0115321939231273 1
0.177109079595618 1
0.0353242599905222 1
0.363037696854722 1
0.212066054436872 0
0.0800688872018604 1
0.142251189877555 1
0.0601999788111718 1
0.0604066863507114 1
0.0928429312298534 1
0.0456964865749575 1
-0.0189853069250938 1
0.154209635979259 1
0.284715268079983 0
0.0903420528366323 1
0.261058019934146 0
0.151787333875822 1
0.172796484594744 1
0.24705444098787 0
0.140578992316283 1
0.130856181034052 1
0.23292273206882 0
0.175725509004925 1
0.089694740617497 1
0.0706655457016857 1
-0.0532061625310632 1
0.241511895387862 0
0.299148911737444 0
0.153598879513369 1
-0.0259386162861361 1
0.0795606880026434 1
0.12334962525052 1
0.0933010679692934 1
0.334479445743066 0
0.14821741404737 1
0.168632990943836 1
0.177805894595796 1
0.164640846101238 1
0.211976917828448 0
0.0533660733430176 1
0.167118988515183 1
0.151002384447 1
0.0603340530349173 1
0.0997866596095912 1
0.101628868901158 1
0.357171779810021 0
0.0180180973387116 1
0.158395929795684 1
0.117032704269021 1
0.260515708904039 0
0.17671460444766 1
0.061227470284466 1
0.108455307705665 1
0.0934552780552515 1
0.203258263756199 1
0.160966265179498 1
0.0138155090282676 1
0.0510774219142403 1
0.132083059310737 1
0.0439726453149848 1
0.0239973173154118 1
-0.050729602254926 1
0.0761273585224706 1
0.120214953690268 1
0.0508641614907692 1
0.113816809305702 1
0.186095802574269 1
0.201074034750929 0
0.0724066555733998 1
0.220722418697177 0
0.142295237189624 1
0.0946645342695831 1
0.0373421096318054 1
0.0550375720580639 1
0.0709773228554299 1
0.206109890547531 1
0.329869031792407 0
0.0368468056045528 1
0.142751948809297 1
0.173319473754497 1
0.364032038353679 0
-0.10635960248883 1
0.0987113559122681 1
0.32758165699432 0
0.0425502145907931 1
0.201931670475237 0
0.286320709068903 1
0.142254002933543 1
0.121627118465847 1
0.0968909368250341 1
0.197431623480416 1
0.0115340570151658 1
0.0227836545342909 1
0.129065328693273 1
0.323576970536344 0
0.0411896096534152 1
0.139126286787821 1
0.258275711497542 0
0.283118802398564 1
0.169270061628858 1
0.134998653137193 1
0.263597353104831 0
-0.057716787370854 1
0.00932025824902748 1
0.196023599394361 0
0.137071604478108 1
0.207206402101282 0
0.0729870469160157 1
0.0517934699475135 1
0.0542003868634387 1
0.0874593895348131 1
0.103951007349221 1
0.207970378204521 0
0.195493568323315 0
0.302911804805766 1
0.250774941915703 0
0.0657957043916855 1
0.0643034964861148 1
0.0899952299945698 1
0.137121986285596 1
-0.0585804587876373 1
0.343777413732051 0
0.0275152961356541 1
0.282805260272661 0
0.0133079985919169 1
0.143129524248873 1
0.182966487032692 0
0.130727960360455 1
0.304406886492466 0
0.207646451926901 0
-0.108942475476424 1
0.110398388827719 1
-0.0547088200389646 1
0.304733282372319 0
0.168832360526024 1
0.105270501596336 1
0.211936005287931 1
0.155610886816338 1
0.153293194059573 1
-0.0151490317629191 1
0.143751175284802 1
0.18620690930471 1
0.247876160659179 1
0.103965748992635 1
0.163010807104538 1
0.294597099785485 1
0.308783097168138 0
0.0819750746078701 1
0.0695858720856771 1
0.16636460682602 1
0.349803709019834 0
0.147377026553884 1
0.0511636163332524 1
0.0375363564814307 1
0.175840042520772 1
0.20363660315015 0
0.07834844599762 1
0.147772483711836 1
0.140397158921594 1
0.194390584661246 1
-0.00131262626177089 1
0.174101957900903 1
0.0637037468035205 1
0.172166346663703 1
0.103474997093851 1
0.253689380227477 0
0.106337664661951 1
0.0384343048417718 1
-0.00630782127521784 1
0.212229360066074 1
0.221058781936848 0
0.181090546001294 0
0.12848327787417 1
0.260853303348169 0
0.102308700869406 1
-0.00795219356300386 1
-0.0688079254830979 1
0.154356268193414 1
0.218828035996728 0
0.134245298174115 1
0.177590616383967 1
0.270991932965391 0
0.0260189104761481 1
0.121594055371743 1
0.0913543850822975 1
0.101438372982381 1
0.243944394145873 0
0.251665305444165 1
-0.0128154065281916 1
0.139568342617441 1
0.314083537140839 0
0.139056034391477 1
0.286628886384951 0
0.0515096744086211 1
0.0966571469333194 1
0.186420917453521 1
0.264376576444721 0
0.249486316196828 1
0.183650879380175 1
0.178604512783466 1
0.137197087224594 1
0.193108368068767 1
0.141991083512285 1
0.26513186336243 0
-0.0152871500332771 1
0.179949772134216 1
0.391410179058878 0
0.157598012320009 1
0.153079179795605 1
0.191486315402689 1
0.0678904013343453 1
0.2601738952629 0
-0.0369869071628763 1
-0.0361304777262143 1
0.119714589216593 1
0.0123627226400218 1
0.1444914265517 1
0.0948102565026274 1
0.178887289009057 1
0.156762731743572 1
0.442362865743488 0
-0.0254572057724713 1
0.180884426947536 1
0.136727027409768 1
0.0243002062053365 1
0.310410317141801 0
0.0224390099043682 1
0.138928156899532 1
0.293454661088195 0
0.114384919693728 1
0.294818370565614 0
0.199574490304779 0
0.180110365202641 1
0.0843477676799299 1
0.0242549408543566 1
0.239448744849648 0
-0.105180095174193 1
0.0883748864477711 1
0.114135226994729 1
0.0933257472330359 1
0.272286419701154 0
0.216921733701312 0
0.00235780112548974 1
0.240045081152861 0
0.159982120706275 1
0.0514347826326776 1
0.0998022006788486 1
0.154589079579887 1
0.263728149037884 0
0.0521817449223427 1
0.0602505647039837 1
0.0462720846522822 1
0.194345304147881 1
0.0524660721478131 1
0.151562585496279 1
0.0978699954624547 1
0.10221786717705 1
0.117222490671425 1
0.108596625351924 1
-0.0438000918034016 1
0.264906094478675 1
0.193936160283387 0
0.0624992124081382 1
0.20714597709317 0
0.182881835613867 0
-0.00116959870674377 1
0.110857242350882 1
0.148552082744299 1
0.293792738164467 0
-0.022882269630892 1
0.229207265156023 0
0.154938769517134 1
0.155847085511611 1
0.0395475055220733 1
0.190790050297174 0
0.238316483112001 0
0.0478015229368022 1
0.233274112829302 0
0.179588359494344 1
0.263245423979194 0
0.0338959472750512 1
0.0035020338341706 1
0.0358099054916869 1
0.135142921791077 1
0.148548646634487 1
0.194783971095785 1
0.203958243164625 1
0.332781202614764 0
-0.0822112400807158 1
0.113820121191753 1
0.141586246330975 1
0.154270528873087 1
0.0368925028366904 1
0.0451737346612032 1
0.0732584398083032 1
0.195548443036981 1
0.0692016091592259 1
0.181480221977974 1
0.136644542691671 1
0.34200855654666 0
0.171307783871858 1
0.250813939492806 0
0.193169710653321 0
0.17699512167292 1
-0.0674443152675947 1
-0.044148335505505 1
0.341359407664229 0
0.208409198921053 0
0.196074119164098 0
0.0783903467077013 1
0.0756017612027949 1
0.218188422539207 1
0.120136374547277 1
0.142969844251705 1
0.266132167737247 0
0.10175823728664 1
0.153560868900274 1
0.114862753025536 1
0.153934964234248 1
0.138697651126528 1
0.303425349722691 0
0.23674399676161 0
0.0707706815626665 1
0.0122519049744379 1
0.162511529584402 1
0.144457229338021 1
0.276960473231286 0
0.057723853925694 1
0.125424025741009 1
0.105872241636542 1
0.250936903208375 0
-0.0532455578310778 1
0.300518687145407 0
0.202575167562634 1
0.0370858264044232 1
-0.077971886857155 1
-0.0294983791535254 1
0.141003347896409 1
0.0863414446617188 1
0.0678942278713211 1
0.107237283003773 1
0.0990080438220639 1
0.24867251848083 0
0.0886368969264079 1
-0.00495410819827893 1
-0.0523083691292943 1
0.223114003036744 1
0.0641426165916677 1
0.275587686622622 0
0.0676576304234874 1
0.0553141733983223 1
0.0615749765909293 1
0.235044488228483 0
0.073547838552244 1
0.131043676958418 1
0.148395255012393 1
0.152872473273254 1
0.0550619477933568 1
0.148407408797443 1
0.0747602776179369 1
0.327228489044904 0
0.198822211074383 0
0.339924180385081 0
0.296639665462228 0
0.0497556861018989 1
0.13843319079023 1
0.0471817371130922 1
0.201337871055522 1
0.117607500639851 1
0.080948030755491 1
0.0919199686092793 1
0.261290513178669 1
0.157767166706744 1
0.0812694368007028 1
0.0468663844758506 1
0.200016758885413 0
0.277226200498222 0
0.252546435969643 0
0.0176598964911295 1
0.161424665271091 1
0.207437512602228 0
0.203127623319887 0
0.378507934808194 0
0.157576451882481 1
0.302202481760754 0
0.294722303006718 0
0.105413462391773 1
0.106078745826774 1
0.120140122397075 1
0.146934056513664 1
0.265650048680172 0
0.198962654851839 1
0.221819947712988 0
0.0869760587979998 1
0.0338167634615348 1
-0.0733354994063869 1
0.234347464234136 0
0.0970578643271927 1
-0.000136109198139363 1
0.100695402562079 1
0.253239858246021 0
-0.00498654482073752 1
0.1703416816078 1
0.139833480833679 1
0.161751868478752 1
0.111000719305461 1
0.112965850058048 1
0.26880906534792 0
0.195518173619612 0
0.148335621624439 1
0.191563999150921 0
0.142866306833192 1
0.0241868027527076 1
0.107377497801941 1
0.193571243205023 1
0.393117708917969 0
0.151145266722544 1
0.0160733618065137 1
0.139659449784631 1
0.292453645729724 0
0.139656521857786 1
0.235673518765052 1
0.0730653125145954 1
0.0333775685757699 1
0.220828698714842 0
0.125918083327925 1
0.0916104939968563 1
0.17288131559722 1
0.0786453773084533 1
0.00270886381916421 1
0.105469145437946 1
0.0734650035912094 1
0.306841131871723 0
0.174961325815294 1
0.0696864506396574 1
0.183554564237056 0
0.237917653374875 0
0.222879158472835 0
0.152634606898404 1
0.0278703831808847 1
-0.0353324249935373 1
0.143404419249865 1
0.0754124825105231 1
0.00260319093092742 1
0.115054394210714 1
0.161277430187322 1
0.108106385150931 1
0.17981696238628 1
0.115233175862552 1
-0.0189094416011677 1
0.15514170013643 1
0.0530494722533149 1
0.115142048065934 1
0.0587572075941534 1
0.332809980947853 1
0.280471909091336 0
0.215148801027957 1
0.0740823675291643 1
0.28067159925823 0
0.307524423537974 0
0.256280109807789 0
0.0982515721034383 1
0.203369434092478 0
0.252449251160452 0
0.218831547953103 0
0.192926622456007 1
0.243468082251776 0
0.310271875569154 0
0.293796153906658 0
0.0825371749544318 1
0.267924099611379 0
0.221414061137786 0
0.123713446901017 1
-0.0571293231049286 1
0.0266361891273084 1
0.187042866568222 0
-0.0957505372795275 1
0.139961697342179 1
0.11152683039082 1
0.0293768951807794 1
0.207810512641316 0
0.165072760338314 1
0.251705604964719 0
0.249030497555316 0
0.175885446140451 1
0.354151158004823 0
-0.061872830973353 1
0.180348184197726 0
0.276322662813354 0
-0.0414643834371172 1
0.0146330020164724 1
-0.0410863002393113 1
0.101521682329283 1
0.213945959372964 1
0.238800193896669 0
0.187051635263969 0
0.157784546543055 1
0.265519068957513 0
0.189652697282733 1
0.216147819353459 0
-0.0171289426711792 1
0.141281161446697 1
0.243263802878184 1
0.203233211961813 0
0.148296735714897 1
0.168896159952941 1
0.131842113917538 1
0.226623403577314 0
0.0559989235000216 1
0.210665018435736 1
0.0996465103323589 1
0.109454808669657 1
0.0151657731865578 1
0.142836162165411 1
0.218455391373775 1
0.031376627276869 1
0.180825572799113 1
0.230271701499953 1
0.0099752560775236 1
0.250420005722276 0
0.267055445974128 0
0.160655554466796 1
0.217335290940132 0
0.0924579671508167 1
0.0296523247838183 1
0.201741193418377 0
0.135785821241235 1
0.226747581541096 1
0.187635524031771 0
0.265534372868789 0
0.16789893787059 1
0.13439413853883 1
0.148182155026043 1
0.196226039947602 0
0.128620317240861 1
0.161069673572809 1
0.28277423858064 0
0.161524990841775 1
0.34866844370084 0
0.0945114792363272 1
0.167184639189852 1
0.194765845761547 0
0.165950682283359 1
0.203556121872118 0
0.0526771393945197 1
0.236588961416696 0
0.0544525546025188 1
0.333984603867768 0
0.255611431229195 0
0.049031684594375 1
0.259949596041545 1
-0.0396971353265441 1
0.201988862927382 1
0.339905829292973 0
0.0807264576589209 1
0.161117705793156 1
0.102343217172505 1
0.180407203467629 0
0.208671556630647 1
0.272366147849583 1
0.276709865042307 0
0.0814832206746193 1
0.21117006060172 1
0.270507745066505 0
0.213532575327962 0
0.0891591011283141 1
-0.154628714396528 1
0.214926401282666 0
-0.0277853378740908 1
0.184600083864075 1
0.103282561987091 1
0.132710823387335 1
0.177190944573201 0
0.0514380137142629 1
0.134619018274481 1
0.0450687786375942 1
-0.124732080388913 1
0.0898363532345272 1
0.319137503925681 0
-0.000318509797084106 1
0.142814514295599 1
0.22276940000355 0
0.0261312814641384 1
0.0580657310790668 1
0.15900876952253 1
0.0657073063742112 1
0.167923017777515 1
0.109977012974789 1
0.259796337370459 1
0.0675997859343761 1
0.125308497285205 1
0.137230132288273 1
0.0755244400500628 1
0.235698459010946 0
0.136766248823323 1
0.231218543557278 1
0.185559910390767 1
-0.00148894885459899 1
0.166207310236277 1
0.266406076791027 0
0.0944365378073346 1
0.1783904311062 1
0.0808971151972021 1
0.134734624409282 1
0.123402810298081 1
-0.0396083409668819 1
0.034552443970919 1
0.291011020919602 0
0.283586876993518 0
0.222344707068661 0
0.134054512502491 1
0.218535676518765 0
0.0297510286340536 1
0.0344774976443115 1
0.122183539738539 1
0.211211574417113 1
0.211115281915794 0
0.17855174853279 0
0.0736012357428362 1
-0.128337525794589 1
0.280322250285946 0
0.10535396795771 1
0.233173609388614 0
0.124043133641018 1
0.200368552319935 1
0.212995370793397 1
0.0506122226645125 1
0.179393809924513 1
0.121684928464004 1
0.0353410669856336 1
0.1241073283226 1
0.0790314253454955 1
0.205547116782062 0
0.301950406841112 0
0.355170583293257 0
0.0771810308169496 1
-0.031273828680596 1
0.211829315882012 1
0.112980298220606 1
0.186448986258714 1
-0.0297552624580511 1
0.128907280373344 1
0.158497561863807 1
0.213134679176637 0
0.140742048753945 1
0.17677206519781 1
0.099439637930328 1
0.146634087421702 1
0.362694561368637 0
0.0706325956538387 1
0.107238834266751 1
0.173948339613812 1
0.0971349226863323 1
0.0407788004347958 1
0.144518163354466 1
0.41742087072606 0
0.16392784249385 1
0.228347626696645 0
0.112388605417247 1
0.0275653003590247 1
0.143923201666785 1
0.0255763662052745 1
0.046204677770387 1
0.124745662753279 1
0.0537889701606494 1
0.120222220962671 1
0.155132445849845 1
0.0477403776040693 1
0.240943915825337 0
0.18310248403198 1
0.200118155273624 0
0.196673257340294 1
0.0873524309316982 1
-0.0367360647904465 1
0.239235518957109 0
0.128464175292469 1
-0.0606570297411185 1
0.18222146941707 0
0.197272147729948 1
0.230544145306299 1
-0.00585896544341451 1
0.282362711556349 0
-0.00717581600868197 1
0.0930844213462469 1
0.0638573471258533 1
0.0865168479114991 1
-0.0619258334550338 1
0.258819078691336 0
0.157256231310286 1
0.379560763741497 0
0.0749237424826738 1
0.191189929035745 0
0.113598936664693 1
0.0337586344080591 1
0.136661552187285 1
0.0564834448076032 1
0.254849009941257 0
0.212267677380928 0
0.207364033655592 1
0.0136677009159609 1
0.0778526147230611 1
0.187028663388463 1
0.243372921062756 0
0.287217116844407 0
0.213053025580851 0
0.181536491620338 0
0.238761632407318 0
0.115676421156565 1
0.0940179238411284 1
-0.101395347324486 1
0.293574115115076 0
0.0530158057457471 1
0.0390820548742735 1
0.103155089338621 1
0.278604801730776 0
0.267541104042101 0
0.215297492370622 0
0.050880575748981 1
0.343808456157081 0
0.119515571301166 1
0.110061179717452 1
0.2267613765306 0
0.0790592483323619 1
0.205622632604269 0
0.260521001914358 0
0.0893301490763027 1
0.270152685219372 0
0.268599851977139 0
0.0768555691736726 1
0.0515340661668969 1
0.271325781731524 0
0.078793073299875 1
0.14068680356125 1
0.211488034645959 0
0.113906552049099 1
-0.0036934448129023 1
0.206361383918805 1
0.193095151748333 1
0.250372286028302 0
0.299168819713866 0
0.15438170232567 1
0.0340052605505353 1
0.146062807019128 1
0.184599887604011 0
0.279082187129005 0
0.079088167361621 1
0.435631769012884 0
0.284458313590401 0
0.0867121722623782 1
0.12624358319972 1
0.0549177337598254 1
0.209163798869069 1
0.202741681518937 1
0.0796591376322954 1
-0.0200911532403707 1
0.24473310722991 0
0.326102801264938 0
0.178180327223755 1
0.175950676871365 1
0.283398061245071 0
0.261207403122659 0
0.181240267322328 1
0.093579351233725 1
0.225313291228676 0
0.172702241380011 1
-0.0890731952032153 1
0.163446884966116 1
0.0856100837697395 1
0.187426761259235 1
0.0194637339794351 1
-0.0542919062037543 1
0.0267202505031065 1
0.27445909159672 0
0.0937005797506169 1
0.118523725650115 1
0.345806392685151 1
0.0102621972275381 1
0.243458177902187 1
0.125271812811296 1
0.159449941947475 1
0.16377210372839 1
0.108379062919954 1
0.23703261380953 0
0.0503441007884444 1
0.0141331786558328 1
0.071797974337855 1
0.250765551795663 1
0.0812072441841063 1
0.199713252258603 0
0.0659147104054083 1
0.216457577307569 1
-0.124654980185698 1
0.243559661365243 1
0.00841121280236701 1
0.256804516484191 0
0.295826616201246 0
0.186063937899909 1
0.0652549074797614 1
0.171326631182437 1
0.14999298158564 1
0.169392994282399 1
0.18231045551689 1
0.130112197725456 1
0.0738968042028886 1
0.141562778824448 1
0.18458578683122 1
0.197526578962976 1
0.081893886891389 1
0.0801031845953151 1
0.25045409801782 0
0.0978279599434173 1
0.145524155869885 1
0.136696800139767 1
0.173428905701965 1
0.017362288479738 1
-0.018659536716365 1
-0.0267690838798403 1
0.293367956003381 0
0.114926148804409 1
0.0895533599112494 1
0.0101148324460461 1
0.180641905940776 1
0.227303823097118 1
0.229765743449059 0
-0.0294604822883785 1
0.022404010505869 1
0.28267226869936 0
0.0115702000721306 1
0.161741036622791 1
0.100990553394215 1
0.348004812244213 0
0.167696714721439 1
0.221749246472075 0
0.179974685722477 1
0.298368702908541 0
0.0996041514137029 1
0.12888258393862 1
0.0282419918401853 1
0.196810233674486 1
0.269053924508337 0
0.2469647327417 0
0.229542807078021 0
-0.0501796143566433 1
0.0892903846746257 1
0.240426505173484 0
0.0779384249121688 1
0.238706896274338 0
0.0345179674355527 1
0.0776961326451088 1
0.0709814324226018 1
0.229675398444403 1
0.0584922780878109 1
0.110103805572417 1
0.286542700602084 0
0.300700040342441 0
-0.112574191852761 1
0.0375751864713457 1
0.271438969615333 0
0.295076336572965 0
-0.0265079240101187 1
0.166685808289672 1
0.00942691128167748 1
-0.087530097895248 1
0.00306721620937998 1
0.156568810850383 1
0.243376914683527 1
0.130801649905678 1
0.206521247542504 0
0.220955775534859 1
0.355379775286106 0
0.190274717861878 1
0.0217027294321468 1
0.0578261914582499 1
0.208003271109401 1
0.15563989737098 1
0.0852285109411901 1
0.240196917642981 0
0.126983739987265 1
0.176026705990151 1
0.174773987442927 1
0.144121154999161 1
-0.0137408223023106 1
0.0775571632581246 1
0.146541791519147 1
0.196580087304788 0
-0.0558997373165907 1
0.232409548442737 0
0.0104091633007564 1
0.21310355958908 1
0.302798616061014 0
0.117191816052409 1
0.0252978387280855 1
-0.000943170168156912 1
0.127686372761528 1
-0.0221223127466393 1
0.15158633869703 1
0.0466969943925606 1
0.00622352380993037 1
0.144753478814724 1
0.189752170466523 1
0.288132683128164 0
0.0468486265381243 1
0.252028734994912 0
0.0480917300259198 1
0.0903103406080573 1
0.210239813124437 0
0.109559224611525 1
-0.0357300331657397 1
0.0291921889394347 1
0.16110215333551 1
0.197886299940121 0
0.10828802722599 1
0.0231072679948254 1
0.182993673702586 0
0.205320146759484 0
0.0324016118218764 1
-0.0105850084465612 1
0.0341245937406094 1
0.242258092054003 1
0.247379304890489 0
0.135567009936334 1
0.175754597445509 1
0.0975936255460527 1
0.0457195095049186 1
0.139551964432764 1
0.204292893132271 0
0.0767855629270855 1
0.231406436383179 0
0.0473356907135478 1
0.294292149351698 0
0.125273479575463 1
0.192928608426607 1
0.0604744607943483 1
0.144454584580534 1
0.22033217165846 0
0.152342897241398 1
0.281010634924028 0
0.13634194443509 1
0.110865669538693 1
0.104779126497688 1
0.0924979428662654 1
0.273580409902551 0
0.00214558979245555 1
0.0170822437712628 1
0.22278712318298 0
0.118105824190964 1
0.0530772027848178 1
0.0722720057320863 1
0.0919794423822285 1
-0.20582258202667 1
0.186052496415187 0
0.120894876289876 1
0.0778211007093783 1
0.117697516050669 1
0.183948701349688 1
0.177359765864291 1
0.229127417407815 0
0.240453362021835 1
0.120460970065543 1
0.111943488042486 1
0.112795263765771 1
-0.0550537887544024 1
0.0369409402142758 1
0.26302735422177 0
-0.0310348696082888 1
0.320033084439249 0
0.31600514940822 0
0.0166077862408529 1
0.31974804121651 0
-0.0319041848985096 1
0.244917801204707 0
-0.00275302419988022 1
-0.0204517056364888 1
0.0740174338450664 1
0.18451886460662 0
0.073802947525216 1
0.228912370414201 0
0.219750317882364 1
0.156195271552481 1
0.115351350662931 1
0.185894996794574 1
0.0420512028466505 1
0.121414870482046 1
0.209947148885702 0
0.0714269861605143 1
0.148737434607788 1
0.100883171887862 1
0.102707232864551 1
0.289027518058247 0
-0.071186504144612 1
0.0846454526899035 1
-0.00361781063652533 1
0.103052192448706 1
0.129957519436401 1
0.151625571883227 1
0.174843681678392 1
0.00596422922657856 1
0.11143468644635 1
0.0973508456020321 1
0.217965447353901 0
-0.00532838405302932 1
0.0851457658828478 1
0.195857080388469 0
0.00262006947268811 1
0.141775682244024 1
0.244380157863307 0
-0.00688219288176352 1
0.212219603443832 0
0.129072670956069 1
0.133261169032179 1
0.0510858544503376 1
0.0872281519922279 1
0.351850013970081 0
0.208415746724973 0
0.177910839561468 1
0.184678763066547 1
0.357581451073997 0
0.155112290990383 1
0.220564086966963 0
0.0931766803551785 1
0.0361785910590776 1
0.118158041959672 1
0.0289955963563077 1
0.168990184913036 1
0.0751334766442868 1
0.0789574687494043 1
0.122993179195289 1
-0.00523610846791206 1
0.1612257042724 1
0.183218156921833 1
0.258363374565845 1
0.127003473931631 1
0.164874943504149 1
0.249159310793664 0
-0.121565524437002 1
0.198432589591911 0
0.0956449466263033 1
0.342353379137057 0
0.198884085455882 1
0.135672889962092 1
0.108354946445731 1
0.152025389084623 1
0.293860196078424 0
0.254164533297875 0
0.0356102538073728 1
0.112591698552751 1
0.307331171743001 1
0.227895936914006 1
0.111480529929401 1
0.263123175783009 0
0.0610351812696915 1
0.11240140114056 1
0.0312272200629154 1
0.137166458005413 1
0.212011217432038 0
0.166907686164745 1
0.0473438470340078 1
0.150559183949202 1
0.0614838365091856 1
0.234113068839367 0
0.0940940404237173 1
0.11923173122381 1
0.111895838349224 1
0.202432687006695 0
0.205564504348441 1
0.183271475993999 0
0.117891890179038 1
0.125115701188339 1
0.212506428969801 0
0.255711427162347 0
0.0990008826555729 1
0.223149170021336 0
0.314637774055771 0
0.100183969244102 1
0.330503397299716 0
0.11441254666095 1
0.0768985018567138 1
0.213892630520991 0
0.158788702775053 1
0.186648281878073 1
0.237168378396841 1
0.0586247623052983 1
0.111258366643056 1
0.379920408783278 0
0.0968761591604446 1
0.116537123762822 1
0.186948038965853 0
0.118125901350179 1
0.258462410503821 0
0.454086584801675 0
0.203273625600818 0
0.0238557413967428 1
0.195018938345807 1
0.163489709182942 1
0.336282663865318 1
0.25702617171229 1
0.250541476831977 0
0.268160415716076 0
0.224488039477352 0
0.150832805161422 1
0.226230717859745 1
0.184199496928386 1
0.189106103161196 0
0.316608896593659 0
0.322851757702798 0
-0.0271729547139611 1
0.123103425971574 1
0.10935639595 1
0.278455929900507 0
0.302806555414426 0
0.141815068292837 1
0.163448976784778 1
0.25913157562243 0
0.214041957900556 1
0.153191961755955 1
0.164285661724497 1
0.157700383467605 1
0.193877695106609 1
0.233350049240601 0
0.212495774817901 1
0.0300779192525955 1
0.137850481162024 1
0.0494845394427681 1
0.405537683464575 0
0.0973936628079878 1
0.0219862887343315 1
0.249106677879446 0
-0.0868970787470167 1
-0.0322128529490554 1
0.111847896195214 1
0.212527480549051 0
0.109404801469622 1
0.183981316835328 1
0.152446470387695 1
0.135335024927284 1
0.199249080548493 1
0.043582624693364 1
0.254419534417297 0
0.0909930282746685 1
0.167428424928807 1
0.11106471410396 1
0.175697254103106 1
0.112256052516873 1
0.196223539703873 1
0.221292534225982 0
0.121250144008683 1
0.0246512782246287 1
0.0776502982287811 1
0.0806943531264451 1
0.141548016475812 1
0.26915565259805 1
-0.119751817581425 1
0.317119877575628 0
0.199168073999301 0
0.0582180489068572 1
0.00699001101573147 1
0.172497141092028 1
0.0526281271444035 1
0.213134831072042 1
0.288084917377227 1
0.113335343668602 1
0.128566091686691 1
0.225558865549115 1
0.0808286388863083 1
0.152020909795712 1
0.0888868068796255 1
0.18417820888508 0
0.0437459775861716 1
0.134047143725669 1
0.278226950524206 0
0.0802758583833901 1
0.15807830016708 1
0.176029859610468 1
0.378460900120559 0
0.0451274877166548 1
0.116340801324704 1
0.0319785222012945 1
0.0622006363566053 1
0.0903489009497929 1
0.157835476567488 1
0.226439113739526 0
0.347621037163589 0
0.187472787986783 1
0.280803167379566 0
0.145881786347583 1
0.0663300248267317 1
-0.0666524611603454 1
-0.0141691477354326 1
-0.000997792283631686 1
0.231407603281268 0
0.23249806982553 0
0.184412248451058 1
0.223085945391616 0
0.262112940777259 0
0.270537146444023 0
0.22343327502752 0
0.238316610047569 0
0.0932761867101265 1
0.14769822473551 1
0.105958398889283 1
0.286647733997361 0
0.240422273827492 1
0.0497247993267503 1
0.166381034921044 1
0.258819302399916 1
0.368913079251135 0
0.136649500143725 1
-0.0519386685280732 1
-0.0267837818777687 1
0.223073891898097 0
-0.0738337649676408 1
0.0553176903112276 1
0.405117387884279 0
0.0581884987478664 1
0.0379889380053516 1
0.0601010065608439 1
0.073469470406372 1
0.19180085129436 1
0.15490722063872 1
0.165783683981377 1
0.160051068904861 1
0.32886758704698 0
0.198102971266319 1
0.0983642759339231 1
0.14855227533992 1
-0.0691744059380111 1
0.121223626280439 1
0.209895505285241 1
0.184485469016408 1
0.0548077589559025 1
0.192448481066784 0
-0.0175049163292065 1
0.105016959814137 1
0.314646408693843 0
0.165964171235359 1
0.162233895245689 1
0.212183160397658 1
0.317824883400717 0
0.18760702973797 1
0.179084721264469 1
0.0169367859029815 1
0.186755241241133 1
0.153843195599485 1
0.213996899493166 0
0.0643980288549424 1
0.266620512407709 0
0.157427682159831 1
0.164086994300701 1
0.223736930373061 0
0.199985058264538 0
0.150969892487861 1
0.177382666133631 1
0.321214461511698 0
0.266419048792708 0
0.182547037102472 1
0.126870329015093 1
-0.0894259646473711 1
0.102058539227804 1
-0.0719863923881606 1
0.155933210683554 1
0.00812722845048489 1
0.195496397100116 0
0.0888397609022141 1
0.0832123620878873 1
-0.0294163940333587 1
0.0857773118385816 1
0.0387713491932048 1
0.192181197866496 0
0.358509766678701 0
0.106745295858068 1
0.192355594391906 0
0.0250985936968131 1
-0.0299716690837654 1
0.270856559227949 0
0.235622839071239 0
0.189645024776599 0
0.234181747492762 1
0.0570322569378301 1
0.0903019265565416 1
0.142134841992233 1
0.369398779378942 0
0.127279458885079 1
0.203289636363129 1
0.219299831981046 0
0.256472336270556 0
0.115293694836264 1
-0.00180289632635415 1
0.155158036138016 1
0.010424919388646 1
0.265078129840962 0
0.32594648981716 0
0.202782676167616 0
0.0732263636155297 1
0.0744847710862701 1
0.201565112666392 0
0.218591380503092 0
0.240160545014508 0
0.142433441431749 1
0.27972886945965 0
0.186050764678369 1
-0.076390371236739 1
0.150749791191397 1
0.16233149804898 1
0.0685633534476136 1
0.190547628533836 1
0.123098027300573 1
0.017149994422529 1
0.167729129192065 1
0.0144745181420318 1
0.0454608746596579 1
0.158550598659701 1
0.0618679521601917 1
0.133886483406132 1
0.237540692336038 0
0.256014409274702 1
0.168666260410794 1
0.180974086633322 1
0.0228828466123736 1
0.0553147576392112 1
0.330480809307349 0
0.261979209826794 0
0.102887794744701 1
0.0821644150889501 1
0.196603928687341 1
0.342536351435156 1
-0.0438614005325899 1
0.0815000187039489 1
0.12316326430882 1
0.190476866093684 1
-0.0451767961245623 1
0.279759951085357 0
0.0722171684827755 1
0.160012843241681 1
0.134311205614265 1
0.158024962162917 1
0.197856723953066 0
0.206782107220868 0
0.141124092245348 1
0.171947902868607 1
0.250396552773048 0
0.111059272745917 1
-0.0337253712470291 1
0.226993566758477 0
0.17118505133019 1
0.135403350605471 1
0.0962950998866909 1
0.144780891261571 1
0.248329506239839 1
0.263017443476253 0
0.272337186201178 1
0.129141091625705 1
0.109820489778111 1
0.103663799124309 1
0.0260932635898086 1
0.179045023756709 0
0.151728559052252 1
0.156851543794371 1
-0.0097101137060642 1
0.136484509915154 1
0.160307065878104 1
0.023471495501221 1
0.216777724250689 0
0.184990782681446 1
0.148844744444453 1
0.00476714734269579 1
0.0862623187950775 1
0.200668338162917 1
0.087635867996695 1
0.243840750059807 0
0.241154202263716 1
0.124278582014551 1
0.30947351678717 0
0.122283766667383 1
0.15743807766171 1
0.12628150545293 1
0.120373395941569 1
0.0550158640047727 1
0.238846934798605 0
0.125722679029259 1
0.24003827669075 1
0.231956316920404 0
0.011825769391208 1
0.0512408058498665 1
0.0641199658294956 1
0.303295523006917 0
-0.0160449829668671 1
0.066815397997985 1
0.309294721068613 0
0.118626247079396 1
0.112561973845446 1
0.0499919984179462 1
0.114322477163993 1
0.148639688334993 1
0.211501496815797 1
0.209673365113215 0
0.139766320540381 1
0.148389644043187 1
0.051787983081525 1
0.174406022839419 1
0.31535474058591 0
0.181753740331206 1
0.206375492613026 1
0.0384845424564993 1
0.045055929751975 1
0.0513822375682572 1
0.12266340745222 1
0.289582839146079 0
0.124091478880773 1
0.0844994242670185 1
0.0284484538016248 1
0.222746266063356 0
0.209773688234739 1
0.0284878097103543 1
0.224049551083517 0
0.291187919037411 0
0.341177255007491 0
0.0777179090090219 1
-0.0158173328079188 1
0.0759521719345323 1
0.13566773542093 1
0.112979170686632 1
0.134018622798605 1
0.198109102904441 0
0.242814214299139 0
0.266441816367609 0
0.175539461567504 1
0.0728280400255882 1
0.0168523443888649 1
0.370913790954286 0
0.244159267224042 0
0.119144216037402 1
0.129421611872387 1
0.207287971720938 1
0.051865804979776 1
0.0481879067347448 1
0.229309957032391 0
0.0626364280606679 1
0.0364874472455623 1
0.292960415122885 1
0.262138904348789 1
0.173661998075447 1
0.143383381190865 1
0.170303867747029 1
0.3720253218149 0
0.294471901960921 0
0.018858433889678 1
0.271626911163963 0
0.0850470668408395 1
0.150604746572219 1
0.138227569376119 1
0.0945434213953588 1
0.192676088475488 0
0.37453649930531 1
0.0220237618964158 1
0.0365744582982785 1
0.344526760518745 0
0.0657580950533934 1
0.112658798578704 1
0.230964393240842 0
-0.000838757702640284 1
0.174680942844661 1
0.155518620968517 1
0.140369937303423 1
-0.0515880838640644 1
0.190592321065513 1
0.0443529228286911 1
0.329843943242336 0
0.147753290082335 1
0.216652776940748 1
0.33084856204001 0
0.227660550882451 0
0.258175373846542 0
0.163290279250254 1
0.0373618640788018 1
0.0951513401440821 1
0.0991150509369231 1
0.293599565785627 0
0.0864741120778862 1
0.252000594649829 0
0.116868515021292 1
-0.0142493801605178 1
0.142225962477614 1
0.0804802133795127 1
0.0602453621625136 1
-0.0566970778176304 1
0.134142982266506 1
-0.0154236604860672 1
0.192383954342558 1
0.174605716775797 1
0.0180341544140021 1
0.094635691489568 1
0.0595804632217125 1
0.20683490381144 0
0.200871060911443 1
0.0394013407902522 1
0.159546327754167 1
0.193468794327528 0
0.233896445577865 1
0.123718770637009 1
-0.023492813386692 1
0.168169291629995 1
0.274589352068596 0
0.0782107570607174 1
0.0671047004864844 1
0.184521645259324 0
0.11294581340982 1
0.165312218718519 1
0.183344433776087 1
0.0835331308193057 1
0.193659628603399 1
0.0776602847883611 1
0.272709293073657 0
0.144383050429592 1
0.0325175280215674 1
0.164121867996306 1
0.178625705071191 1
0.319352234614924 0
0.139756510353003 1
0.256325033095014 0
0.291200756465072 0
0.201567309527166 1
0.223825436222739 1
0.0180369753769988 1
0.163104479537882 1
0.282070479193142 0
0.0601377311281465 1
0.237076628709868 0
0.252917166336017 0
0.169470357719139 1
0.0922268678394058 1
0.440893727418318 0
0.0977314743018654 1
0.180641224342775 1
0.19365039925148 1
0.0576932167062583 1
0.124465889262469 1
0.176704239344771 1
0.0398665504299009 1
0.0737120865400251 1
0.146310414892409 1
0.186583411519271 1
0.264756255754735 0
0.176371441950157 1
0.256695051405161 0
0.0468421302501473 1
0.0845604892621829 1
0.0100509464509596 1
0.168044267607372 1
0.28323691294808 0
0.116584806558653 1
0.142131841319476 1
0.110747249753521 1
0.0500904171984714 1
0.0663867029089814 1
-0.00749268760959223 1
0.339542306708516 0
0.311122781119561 0
0.395546726093459 0
0.0302726086601488 1
0.228303589051316 0
0.0868221924905584 1
0.102197485711627 1
-0.0782393432531891 1
0.210405587896629 0
0.303831334954486 0
0.122927385868137 1
-0.109811584046797 1
0.162187705379295 1
0.424617348744509 0
-0.0691474146322128 1
0.300639476508156 0
0.142806024195332 1
0.146103684072565 1
0.0919718695418465 1
0.184761570542525 1
0.201829958191516 0
0.0670368002030908 1
0.190946030757233 1
0.154476598399751 1
0.244837169830334 0
0.237107757625868 0
0.129576916913712 1
0.198968516348037 1
0.240152624005684 0
-0.02640212471431 1
0.207988211735319 0
0.13813522948574 1
0.196815751260909 1
0.221893752816314 0
0.219657467981755 0
0.199676672753973 1
0.214513111838008 0
0.27284010677583 0
-0.0156457336452137 1
-0.00874056084511745 1
0.117609615133894 1
0.243025799402661 0
0.110959170231908 1
0.134876692846892 1
-0.0412066470003436 1
0.279713835654808 0
0.0563265621519376 1
0.0241547750870155 1
0.0804391025137622 1
0.111522452686798 1
0.207316118174775 0
0.10194177759068 1
0.256203717046109 0
-0.0487279546709543 1
0.161327033052949 1
0.11328166091071 1
0.172463275610885 1
0.132734373153531 1
0.26875953345179 0
-0.0392699415987638 1
0.178865069006216 1
0.109227204529206 1
0.277082118696919 0
-0.0497828192455145 1
0.20481303163452 0
0.132683317301111 1
0.0153067376211613 1
0.147542499382052 1
0.178378233224837 1
0.356366914580234 0
0.21258497297844 0
0.0938835538499651 1
0.258174502464015 1
0.0383258692591139 1
0.0308193609672887 1
0.236838987349452 0
0.202790333639154 0
0.136704351745607 1
0.0201035122117822 1
0.181132978720555 0
0.0500208512488199 1
0.175646972260742 1
0.136292876461394 1
0.215849956689501 1
0.201186923069508 1
0.0675571886404846 1
0.191475899766087 0
0.135317955470909 1
0.114478409339176 1
0.208143533328592 0
0.174517351779287 1
0.189987651294861 1
0.144675680026506 1
0.116775021967091 1
0.0346950936784797 1
0.251243012537744 1
0.2910285848396 0
0.225277542527231 0
0.24005813648462 0
0.0730953636958719 1
-0.00848462917918053 1
0.121094718154215 1
-0.0106026383995446 1
0.438871260212322 0
0.0480216753186048 1
0.112623805366744 1
0.164764831556834 1
0.120232168053329 1
0.166291695461315 1
0.114463921148573 1
0.128096775093588 1
0.16315835254879 1
0.265904452266894 0
0.181664603880252 0
0.146338427613845 1
0.100514826726899 1
0.144782212236437 1
-0.0240178969773614 1
0.135787112800566 1
0.232620079490924 0
0.0138482496954578 1
0.275782510903413 0
0.207069580982189 1
0.0482543682922755 1
0.171124347272088 1
0.215379112893249 1
0.216771003866434 0
0.031237424386547 1
0.0288459065621657 1
0.147235610197279 1
0.1028121729604 1
0.122960316386476 1
0.302361698838429 0
0.174736482998917 1
0.0132561756233104 1
0.159553025208433 1
0.17843833846266 1
0.0961914618287179 1
0.310548446164203 0
0.125629733371284 1
0.000509849589307745 1
0.225341075171349 0
0.130840393323153 1
0.30822956749832 0
0.242473229101494 1
0.226953616375108 0
0.083046663333917 1
0.0857857907113524 1
0.057868401818738 1
0.103539551889673 1
0.0769389682202431 1
0.264470075177457 1
-0.00430368878816433 1
0.36494269663908 0
-0.0416008124107656 1
0.00671706153902158 1
0.121316075316348 1
0.181715201403555 1
0.127699602244058 1
0.0304568435879127 1
0.181919656483778 1
0.0322955642448133 1
-0.114065677115444 1
0.177828091591261 1
0.172669604500046 1
0.0436408631000556 1
0.0149686027974957 1
0.131449191180047 1
0.201041618352334 1
0.128864418058518 1
0.150661265459716 1
0.315022009866805 1
0.207603515183408 1
0.164603836898926 1
0.276398256829778 0
0.195008311433947 1
0.142277378782109 1
0.170205877636809 1
0.176529261506078 1
0.0815876477768605 1
0.210189194846287 0
0.148223047222829 1
0.10661848381984 1
0.223097923919849 0
0.0848488446907337 1
0.11854596831468 1
0.228350651061941 1
0.237726576198636 0
0.238474278650403 0
0.244519456026815 0
0.249816560984029 0
0.188448932163482 1
0.129648088945362 1
0.135834213869693 1
0.25336589838496 0
0.039551534397825 1
0.248292932457405 0
0.256015192574341 0
0.0199251563569123 1
0.08111154549124 1
0.0363776202320667 1
0.367694179779189 0
0.173082878742649 1
0.155775668608995 1
0.132232518004827 1
0.348886536253535 0
-0.0503529223396685 1
0.168215597494314 1
0.232730159358117 0
0.159222569343422 1
0.187593036125704 1
0.145584926756835 1
0.0218495669777315 1
0.0327151465756245 1
0.0768742326276145 1
-0.0413632658249833 1
0.0300586516286862 1
0.160001287716594 1
0.126717353020657 1
-0.00451267572598537 1
0.299141505731813 0
0.0766563297246651 1
0.160351546967833 1
0.240998106818283 0
0.144402548971167 1
0.331223824388311 0
0.164832971589572 1
0.100620433731957 1
0.179184735322352 1
0.0296218338210806 1
0.0858001699975648 1
0.262861666781871 0
0.0926788060733603 1
0.171523917896564 1
0.198818659574314 0
0.217322776117617 0
0.124128024176534 1
0.176393864679448 1
0.349618584200766 0
0.0885717478230156 1
0.205756203648647 0
0.229761549607815 0
0.118190733458686 1
0.0884667530106376 1
0.382464761229133 0
-0.0145362504446419 1
0.151609324063715 1
0.101157415108287 1
0.027479573488064 1
0.0658465972341866 1
0.305931723798107 0
0.217362877114561 0
0.0346436395369885 1
0.158444841754125 1
0.319876572363004 0
0.0911709446321947 1
0.100461442580259 1
0.205093165081739 0
0.154873612265927 1
0.0888501059867127 1
0.170606359732047 1
-0.0628428403986217 1
0.18596653566639 0
0.266712652773899 0
0.23630875075578 1
0.166459055497354 1
0.184638910995668 1
0.0628322601625705 1
0.0616849003382047 1
0.227997740166139 1
-0.0950418384812803 1
0.05869523802264 1
-0.0131293458114897 1
0.0149737657068735 1
0.164432311627284 1
0.0447808351546738 1
0.188602836649575 0
0.165966983885699 1
0.061533730197813 1
0.154846892905183 1
0.0740078927273138 1
0.0536489226497939 1
0.136083587268956 1
0.0452249351791966 1
-0.0531148633156887 1
0.140707108839849 1
0.111496268966847 1
0.247835672578605 1
0.0906217288408463 1
0.015057841603932 1
0.20690482452499 0
0.0107491859523867 1
0.193217833034422 0
-0.0594765647067356 1
0.250385754819967 0
0.242570938853477 0
-0.02072541517293 1
0.158810101085303 1
0.125870580220095 1
-0.0405562505999904 1
0.0490989888633937 1
0.033268637331629 1
0.198994305531583 1
0.209717724364548 1
-0.0106628442208011 1
0.184215099049444 1
0.0332335894746671 1
0.223659196340485 0
0.255776167550702 0
0.068389990215556 1
0.140645749965088 1
-0.0585656738586724 1
-0.22086634503466 1
0.0894381226736895 1
0.12417906565345 1
0.0730856460214732 1
0.192393884699501 0
0.200220977864822 1
-0.00381801691542383 1
0.132986400001587 1
0.148281128280057 1
0.0811804956012202 1
-0.0109650933980693 1
0.154093210435311 1
0.153088627727018 1
0.0852724537490568 1
0.080157863020105 1
0.148405382891018 1
0.158443424320718 1
0.0731672115486338 1
-0.0544424174295753 1
0.28740601654834 0
0.188660547940608 1
0.260662039595335 0
0.176365908031177 1
0.169162079797094 1
0.162323853656485 1
0.0443274429132733 1
0.094664978569532 1
0.0127597610552442 1
0.176772781952602 1
0.0120801719791923 1
0.146603715123873 1
0.0158688240336814 1
-0.105726016145319 1
0.289668866619919 0
0.0602322357788694 1
0.11811698646064 1
0.160298198164877 1
0.217047532531073 0
0.286633101036314 0
0.0875897643678295 1
0.0427581508533723 1
0.00991096389705925 1
0.00421129931965187 1
0.258050180485489 0
0.0517481722081985 1
0.225879745113568 0
-0.0155806583962245 1
0.105068382585757 1
0.140503092189281 1
0.0781717728286193 1
0.0632812610839978 1
0.201355972484136 1
0.359028868904541 0
0.0209773390096882 1
0.13334886534598 1
0.190565922779385 0
0.223999065262586 1
0.181401295877172 1
0.153777967353256 1
0.0869709398097235 1
0.283170715514218 0
0.193511038006936 0
0.197180644118702 0
-0.0628921525810147 1
0.0439631660782945 1
0.0881860772812505 1
0.00894028036260447 1
0.28932779179908 0
0.0702189500158012 1
0.0641327243631685 1
0.136312281432941 1
0.06657076987433 1
0.132063270678296 1
0.172873837183662 1
0.0995900845383519 1
0.216708924145953 1
0.101193478725276 1
0.15144974314153 1
0.245366697440933 1
0.247086849783443 1
-0.0352544734599179 1
0.0749301541007307 1
0.139501624828184 1
0.109017530161495 1
0.0615112802346836 1
0.388605229538459 0
0.168546642750906 1
0.135960599081512 1
0.203223178728788 0
0.0631812949291873 1
0.280126534616684 0
0.127258215296551 1
0.100493785549842 1
0.267850856048952 0
-0.059735877486749 1
0.0906502422993352 1
0.0306210672326387 1
0.0830088521346688 1
0.0530455969436243 1
-0.00701782275651089 1
-0.0526128576600336 1
0.0188329858725187 1
0.178980250726279 1
0.257017639160963 0
0.189203300131651 1
0.326094311650929 0
0.134688942022902 1
0.0716004502662606 1
0.310134059793786 0
0.18342676508539 1
0.22802167603532 0
0.300240271790078 0
0.195089449614009 1
0.0255092975789778 1
0.117078201741212 1
0.0850337380342668 1
0.138518052420379 1
0.175646664903562 1
0.103155354536152 1
0.127415917910346 1
0.0483036224347042 1
0.110936271164581 1
-0.0255021589821158 1
0.0554179567938404 1
0.236514486530174 0
0.0311869764536706 1
0.175206144635856 1
0.0463259875041971 1
0.331701062998966 0
0.332308301269989 0
0.264920526242686 0
0.0111412469778263 1
0.312158089215092 0
0.211650420606237 0
-0.0319511635839634 1
0.167776053808841 1
0.269718494906691 0
-0.0429445822602266 1
0.0963868298822041 1
0.141424464916097 1
-0.164094812564616 1
0.12803395709954 1
0.0661429857353773 1
0.0787477380877202 1
-0.165357063178987 1
-0.121588305174186 1
0.0761450468478395 1
0.236438474474188 0
0.322781803379996 0
0.112361525220453 1
0.140374624426393 1
0.123602064158441 1
0.141666220354301 1
0.125347022728106 1
0.258755884852476 0
0.204020194195088 1
0.333149951874245 0
0.23642579423399 0
0.175198658909266 1
0.00879180220100896 1
0.131599233478843 1
0.281748011225815 0
0.0131413157438683 1
0.0976859697621479 1
0.0282338642792007 1
0.0298758703795233 1
0.0689884228689326 1
0.244498739067296 1
0.137045813622225 1
0.121277313463322 1
0.307345004950502 1
0.0217525046247755 1
0.0986892078704134 1
0.228831672582876 1
0.110019928664083 1
0.160278477208136 1
0.192835357438972 1
0.18973508096256 0
0.104026461746856 1
0.332731618089035 0
0.0326512894424713 1
0.188298162839857 1
0.252231100949998 0
0.0788446464338887 1
0.174998185802866 1
0.313101409440558 0
0.199205001145669 0
0.114906158702432 1
0.0192573140736275 1
0.192382094337056 1
0.0706337778265861 1
0.189102657361272 1
0.0714589672826875 1
0.185497624605871 1
0.106202585791107 1
0.176915445065184 0
0.222067602952155 0
0.0803787964216153 1
0.156012680830931 1
0.0681012344070986 1
0.0710293347734108 1
0.128273387427932 1
0.165097219263268 1
0.111310462750416 1
0.341346481432762 0
0.142160750947503 1
0.103476773710125 1
0.121838008496588 1
0.154145840864281 1
0.129776367655328 1
0.284126066462703 0
0.0956584510597411 1
0.169941244176422 1
0.0151595741727047 1
0.102277092060039 1
0.0871463651259233 1
-0.0166295036206836 1
-0.147964648566216 1
0.150748929290176 1
0.139633220240114 1
0.179980142271326 1
0.304510274840534 0
0.0962094098899216 1
0.193905753182055 1
0.333604849322336 0
0.104585942968197 1
0.313766623931111 0
0.216149312263115 0
0.144603484380711 1
0.0783813820165742 1
0.19515227228896 1
0.140869172182929 1
0.2441098267158 0
0.150457996115966 1
0.283854535294624 0
0.273607843041029 0
0.00951480312482021 1
0.204841703717994 1
0.127316802082853 1
-0.0129782548871944 1
0.254815513615073 0
-0.0452793222517643 1
0.131907994087354 1
0.226318266432698 0
-0.0537972547913309 1
0.0921163469738072 1
0.219466707927492 1
0.268149530957214 0
0.0120331635157311 1
0.142797914370317 1
-0.00813871104278113 1
0.12901026162843 1
0.13251147083695 1
0.0560512650585418 1
0.0960229592336257 1
0.163478958652592 1
-0.00857329332466512 1
0.0512435701339208 1
0.039422972816933 1
0.204195493503029 1
0.181577941610988 0
0.192348436532757 1
0.0697980994010791 1
0.0537684549048899 1
0.259644747555938 1
0.165074930214795 1
-0.0193750701361069 1
0.0985929245365996 1
0.372572868991157 0
0.175707147608109 1
0.133281760278307 1
0.123001550123972 1
0.205592968262006 1
0.170350818095207 1
0.0247533323145686 1
0.142142683866466 1
0.142231421783581 1
0.14545853385322 1
0.214319382273098 1
0.174517646114951 1
0.0983049241720729 1
0.00870267327845198 1
-0.0619073665181275 1
-0.00450016700719589 1
0.21571120773779 0
0.180984512868595 1
0.0425868015608318 1
0.222205356913989 0
0.202966781475824 0
0.0330558252431403 1
0.0402792916449642 1
0.273640737026526 0
0.104819568371384 1
0.102439318977535 1
0.0323508377468569 1
0.341069664608439 0
0.300350852366066 0
0.176679077793219 1
0.249278212002303 0
0.33558572292181 0
0.0790755725196114 1
0.157437151781003 1
0.0549893202266011 1
0.185057612503175 0
0.0448542689309328 1
0.247391771729793 0
-0.0213702105372908 1
0.34033662244231 0
0.277319900365444 0
0.0757200421727403 1
0.231792931806123 1
0.293805486368687 0
0.320283814836947 0
0.182538784165112 1
0.27974885806124 1
0.103829668183349 1
0.341120197968719 0
0.0912327849901508 1
0.213341904656336 1
0.283920233326798 0
0.242548263422322 0
0.107550712210257 1
0.10972152450326 1
0.0802388382028577 1
0.113832592643514 1
0.0826922759905561 1
0.159908135121794 1
0.233905402200986 0
0.25026814866949 0
0.114151468524661 1
0.152112491450615 1
0.00241040089688285 1
0.0584474723932195 1
0.268058090672369 0
0.0303861114118821 1
0.140421140376254 1
0.271734657852162 0
0.311161278428062 0
0.0627356093044918 1
0.0427212119099725 1
0.131678703096102 1
0.163422266682498 1
0.274200559804423 0
0.101541230865087 1
0.166993280166711 1
0.261383901296552 0
0.156158490755019 1
0.334050609290972 0
0.248359941625584 1
-0.0791204791729286 1
0.175858124703231 1
0.106032437488637 1
0.101897829064668 1
0.103529603910903 1
0.220850592452871 0
0.164125716313949 1
0.366350305878809 0
0.0915775649423247 1
0.013062922147067 1
0.100731241984012 1
0.162343272315232 1
-0.0899964322442675 1
0.124460738439391 1
0.101750123399412 1
0.169290223270678 1
0.0630219092723639 1
0.0703985578139739 1
0.28305820397523 0
0.323535225576787 0
0.00345956958946212 1
0.233957999058843 0
0.159826117331112 1
0.0329674401331302 1
0.148315246742358 1
0.208344901714516 0
0.211827498655791 1
0.0094307670603614 1
-0.0716444305837188 1
0.287510332872154 0
0.0678281863885827 1
0.176336980565158 1
0.317577752374527 0
0.0537530206911896 1
0.0956644743410135 1
0.0484180759088169 1
0.33888803642145 0
0.176145498537077 1
0.132434361888278 1
0.179640462611961 1
0.0262477957894779 1
0.147833167398513 1
0.163496179885366 1
0.137242550022201 1
0.181020116074354 1
0.0863320614156401 1
-0.0126594742449079 1
-0.00401926058642667 1
0.125892845949152 1
0.222527709281652 1
0.223566414537251 0
0.0936378917832535 1
0.343047840551542 0
0.0135319405015375 1
0.152236581914892 1
0.311883182108876 1
0.083492878479124 1
0.162694865120065 1
0.224466162487267 1
0.128663193173382 1
0.171421042794753 1
-0.0922995556270949 1
0.00570736747328024 1
-0.0638063629237159 1
0.0290019870321884 1
-0.0057802977751947 1
0.259648756262211 0
0.0176556559760846 1
0.103797576795111 1
-0.00189541253034331 1
0.16997501918179 1
0.0856664332522589 1
0.285137306875453 0
0.0808405284997842 1
0.0988427040589361 1
0.217716351346077 0
0.179217733706478 1
0.18701406823134 1
0.126613283375012 1
0.177919095160958 1
0.15761801196849 1
0.134498607370508 1
0.148249074401278 1
0.0503255299413825 1
0.223881664907731 0
0.0278032876588547 1
0.0835033185435676 1
0.0674674997907517 1
0.10947344293406 1
0.2250609989064 1
0.107540462797217 1
0.070778412193542 1
0.184640314839199 1
0.270329906076167 1
0.171484727613209 1
0.0310676196130023 1
0.217181507063919 1
0.284430421547217 0
0.197691145926758 0
0.164812991041811 1
0.249799821903088 0
0.253507303258283 0
0.280432036914946 0
0.227176538642629 0
0.25302157406199 0
0.249113136926538 0
0.0332655234027971 1
0.171309715998946 1
0.196851897166691 1
0.0162048904514071 1
0.0463803101407431 1
0.164645098832632 1
0.215891956387963 0
0.129209057746966 1
0.230161007177566 0
0.237531101924533 0
0.096280425006298 1
0.134159205480374 1
-0.00292787556176376 1
0.090893943592087 1
0.183184381983569 1
0.129086259835757 1
0.157374950010828 1
0.139214497597398 1
0.0338267029644066 1
-0.0016429179567835 1
0.0518753716781613 1
0.126669200088097 1
0.149617093087629 1
0.198756450877492 1
0.117942320795184 1
0.155699202399863 1
0.231326553073311 0
0.256213737098405 0
0.145331148293673 1
0.0361575388820161 1
0.056296559348509 1
-0.13152115648804 1
0.0385192157036489 1
0.0775554362950624 1
0.31918657479815 1
0.323184244251931 0
-0.0175163382974311 1
0.147677674552508 1
0.176283144730925 0
0.271755087793681 0
0.0907421417300896 1
0.133621143176296 1
0.234851633624533 1
0.0796808860373605 1
0.124511035423913 1
0.179382513728866 1
0.127286234505879 1
0.140027495493303 1
0.248164661909969 0
0.282932290557805 0
0.170183312762339 1
0.0959229466570137 1
0.207681717282923 0
0.133318928178034 1
0.0928414732980412 1
0.289597957975102 0
0.134995111917719 1
0.0252934242369211 1
0.036235149220282 1
0.136930472194717 1
-0.00662039084653554 1
0.258845367310389 0
0.234853916957955 1
0.0711652569005475 1
-0.0261069296019079 1
0.188532432230825 0
0.220546139050959 0
0.0809121873258465 1
-0.0205044978954477 1
0.20274555184444 0
0.0355072091828462 1
0.204879398411936 0
-0.033867632818817 1
0.241269816105458 0
0.0901149962744251 1
0.211119692799136 1
0.286302007501826 1
0.115246181494493 1
0.134329952593933 1
0.102396922593321 1
0.196185976938532 0
0.136876092192356 1
0.250477524436677 1
0.0140363593150496 1
0.0201425600664623 1
0.0550307402370016 1
0.127932686676065 1
0.150975690686425 1
0.0339093200762945 1
0.163289382113902 1
0.1647150968051 1
0.00687881506364364 1
0.0259904197389846 1
0.0945536667962885 1
0.014770814378302 1
0.104201850474353 1
0.236086874267716 0
0.0613511463311117 1
-0.035806719903965 1
0.0542321236790206 1
0.145719428350964 1
0.177168803392329 1
0.0835760456839189 1
-0.0383198549030791 1
0.187855344005937 0
0.0988741912427098 1
0.143494213802534 1
-0.147592664268376 1
0.0807240405844186 1
0.0887314311772547 1
0.164072728760927 1
0.0493701682327699 1
0.323604232878091 0
0.167053562311921 1
0.284064009301833 0
0.0562235229873419 1
0.238422270903244 0
0.201957038459246 0
0.0535260956161825 1
0.13190621382518 1
0.0335544956747938 1
0.167511254248569 1
0.157607107351902 1
0.133044438869677 1
0.210180255840041 1
0.249907648934454 0
0.094879052862757 1
0.295602757529871 0
0.076630177377774 1
0.350034573147169 0
0.0562598368222247 1
0.315051026468833 0
0.086833977671097 1
-0.0333088434184926 1
0.157339706068893 1
0.160715096256171 1
0.190927986501213 1
0.0901235240514865 1
0.246669817870059 0
0.254927390537954 0
0.165601518683537 1
0.214530860758419 0
0.117171407671149 1
-0.0108929283594181 1
0.104588014171209 1
0.067213853723996 1
0.263387576305543 1
0.301958282026508 0
-0.104232325581381 1
0.238906637977693 0
0.062426323834605 1
-0.00278645559461403 1
0.441884108671651 0
0.144831755156631 1
0.158035265916676 1
0.065781023527893 1
0.0873749249122541 1
0.197843564209064 0
0.115241934929563 1
0.0483167056109842 1
0.0929912069433991 1
0.0969992720926585 1
0.0684516494809792 1
0.178261617432129 1
0.151896590550228 1
0.303217260446013 0
0.131639453825286 1
0.19604228475384 0
0.140933789154358 1
0.206861683491273 1
0.246348205674343 0
0.159339513137669 1
0.107128600548345 1
0.191188953160662 1
0.039375567813023 1
0.351010936198088 0
0.335330517128355 0
0.233947641553378 1
0.162565222758395 1
0.0931908315628938 1
-0.0167109846994283 1
0.304991763424634 0
0.341958123119794 1
0.158452158346031 1
0.158886412869068 1
-0.123732411122054 1
0.0227490632002619 1
0.00209892292782979 1
0.130781836069996 1
0.189083718197532 1
0.0489434007315387 1
0.240167780927667 1
0.170698201443779 1
0.101050069176196 1
0.109362539159568 1
0.255383445067656 0
0.0366072162776391 1
0.195633743787619 1
0.358480727072013 0
-0.0697320297170353 1
-0.0414634833314979 1
0.260226105556942 0
0.0401702619512965 1
0.223425803987618 0
0.190999247735801 0
0.145571552042039 1
0.0207023412969559 1
0.103661206152055 1
0.398901567621706 0
0.206562242509193 0
0.116655382938906 1
0.086074826503864 1
0.267052359313174 0
0.163599851201498 1
0.270904873562679 0
0.0850455535697825 1
0.110190529728471 1
0.0927433797539071 1
0.240455342731208 0
0.123877744531419 1
0.155798755937851 1
0.205757472538754 1
0.26444060380865 0
-0.035095518448161 1
0.0760952953240456 1
0.0847664849809902 1
0.219945390512402 1
0.0589115479785622 1
-0.00726433395808255 1
0.113130745559344 1
0.270926029243485 0
0.150584843594591 1
0.121343863013191 1
0.021105387497029 1
0.206104005686015 0
0.235014946304273 0
0.0793294017708029 1
0.0588864310240812 1
0.0309556054789426 1
0.0307068997860961 1
0.139431041622524 1
0.220062403944726 0
-0.114343365950039 1
0.0563045260882438 1
0.0581664591744424 1
0.332244566671942 0
0.172197770560647 1
0.0194007684414175 1
0.319651330852767 0
0.102732204844945 1
0.0437935768751883 1
0.137934779802965 1
0.162203163909152 1
0.0454207993088418 1
0.140526342729796 1
0.0825799561716799 1
0.154827172747615 1
0.328068740415757 1
0.0505998831430002 1
0.087071866236823 1
0.220836651154465 0
0.297522245990813 0
0.0498089552652408 1
0.0305273711751314 1
0.00328557431198115 1
0.164916776938253 1
0.185638134009854 1
0.127131033264558 1
0.192480404270285 1
0.0199447436643345 1
-0.0556461505955966 1
0.0253320086083799 1
0.220235980813345 0
0.000983056762482296 1
0.134980922476578 1
0.0661019695367391 1
0.385639679130881 0
0.0424483946371464 1
0.0828182322691169 1
0.218215690653692 0
0.129298044817252 1
0.200909825359015 1
0.412879980635524 0
0.187163283254022 1
-0.0570127518978865 1
0.146907943123237 1
0.155559251434683 1
0.189059037803221 1
0.0820697137393872 1
0.0128072374590856 1
0.0667301707759479 1
0.110613924107472 1
-0.0333165936561721 1
-0.0443824753876965 1
-0.021748328108463 1
0.180140432034123 1
0.0662919810365238 1
0.0516298630371725 1
-0.086826382095721 1
0.196222253068046 1
0.213582794268912 1
0.252960790444145 0
0.220832435906974 1
0.166630623203471 1
0.227187673432379 0
-0.000557261279353164 1
0.152647272328429 1
0.189437643660597 0
0.0393852807639797 1
0.108026887413286 1
0.09706493089156 1
0.214936634292105 1
0.189998667882514 1
0.150146976371369 1
0.280883592715336 0
0.179595267113662 1
0.218751605307581 0
0.0799906104488769 1
0.262616428920188 1
-0.0228714131022961 1
0.0916752488130743 1
0.285284600013341 0
-0.0208703565983133 1
0.049943590513071 1
0.0763307857492759 1
-0.0330301341200349 1
0.0371160526010254 1
-0.0239531136336762 1
0.208382200972839 0
0.196514119284313 0
0.0730152911909009 1
0.113317258655092 1
0.060520527238135 1
0.176972931774213 1
0.214363776530855 1
0.0242279160572616 1
0.09239360057542 1
0.19574634968028 0
0.189502796864823 0
0.0098001615447772 1
0.208428274051482 0
0.272637315892926 0
0.00778017465892157 1
0.0705949593060869 1
0.115081558813458 1
0.128907493758085 1
0.138730493112171 1
0.278132810356701 1
0.0288568735382104 1
0.0816941194506546 1
0.0612032332003222 1
0.288212754999541 0
0.195331413149836 1
0.0855142000192248 1
0.120632799393269 1
0.101593480922941 1
0.148429772260655 1
0.133064329506125 1
0.225262565156123 0
0.15970478589856 1
0.0907793288490636 1
0.262479111741069 1
0.184950573518453 1
0.146147554116954 1
0.0834189683978928 1
0.0450395247099945 1
0.137195080455543 1
-0.0207310803197606 1
-0.119239703103683 1
-0.0298067318567977 1
-0.0381128421889126 1
0.357823080604251 0
-0.00733970491867468 1
0.106710561756067 1
0.228998962894964 0
0.193682741700791 0
0.258311913454924 0
0.149374271234052 1
0.144009932790908 1
0.0401784310309861 1
-0.0842310672227694 1
0.198492102617593 1
0.173786768664215 1
0.141814699444821 1
0.13163702457238 1
0.11032751222289 1
0.0586515928799118 1
0.19079756918609 1
0.10282303291128 1
0.0542029067255402 1
0.0183563427486275 1
0.0977493568151802 1
0.298124284955088 0
-0.0125565914346593 1
0.00631689659054411 1
0.126086597420752 1
0.222717542566229 0
0.0870593598751189 1
-0.0337813457008558 1
0.0357496670853077 1
0.149267178556684 1
0.0651671658840431 1
-0.00655716160642597 1
0.159299090410761 1
0.0846109899993361 1
0.160030557199866 1
-0.0522089401195688 1
0.10524132881923 1
0.0845610520488104 1
0.192784168069241 1
-0.0143821884677472 1
0.0568579536395712 1
0.144786686449183 1
0.171134968571111 1
0.0859776345710057 1
0.270530357248415 0
0.0587281691789474 1
0.259763390713284 0
0.206652202906694 0
0.103374896639536 1
0.167502034183806 1
0.140948637248733 1
0.226311789210306 0
0.125081098281765 1
0.280631383371559 0
0.155225876483801 1
0.113555489693197 1
0.0426057903262092 1
0.366866700677643 0
0.0718185730814912 1
0.161672261415853 1
0.183963375372823 1
0.0919987702608394 1
-0.000433500682725312 1
0.0963791040055478 1
-0.00375571670538219 1
0.220536924351608 1
0.29689910582362 0
0.170834081296339 1
0.0362095638287879 1
0.160210124086326 1
0.232187304454889 0
0.161937627255529 1
0.0866486588018182 1
0.104519419458316 1
0.177629365022788 1
0.154228316418368 1
0.198539025736892 1
0.229444393300934 1
0.110082700578078 1
0.0151871256242377 1
0.120218679163503 1
0.225149984378648 0
0.0590022906415018 1
0.0696868980700164 1
0.219415287740448 0
0.13481948731215 1
0.266742936565485 0
0.114638995318921 1
0.0849231289299813 1
0.222787948665829 0
0.120682547835216 1
0.0848269247141089 1
0.342930015052216 0
0.301697782460926 0
0.31159249865904 0
0.203179121690532 0
0.244862137772088 0
0.162508951825478 1
0.162200693093888 1
0.146642965830251 1
0.280812260587394 1
0.189206507397257 1
-0.117287659421113 1
0.204348726397807 1
0.162141894433511 1
0.28845718790235 0
0.138035168225387 1
0.119338055798151 1
0.0929901617515057 1
0.0275584518349893 1
0.0315715762237422 1
0.185337051297858 1
0.0201856753620073 1
-0.0665587289008648 1
0.0916699392230362 1
0.0530033491506029 1
-0.0790466408652554 1
0.134945489412978 1
0.184957863470389 1
0.0407921018905228 1
0.334670310049827 0
0.0789232284480545 1
0.152051850134314 1
0.10791226535332 1
0.125459120236046 1
0.124980034585196 1
0.188926353224784 0
0.124625475579059 1
0.152783969091067 1
0.134216794444544 1
0.186931294703797 0
0.0659706122180781 1
0.13168772840947 1
0.161586458612681 1
0.0416254748235977 1
0.181956206264936 0
0.253930747819298 1
-0.00941538326249164 1
0.0927912308318912 1
0.10757487943826 1
0.0818426189897172 1
-0.0199367320739928 1
0.214540520471382 0
0.180902291052278 0
0.158739246460618 1
0.120567588386445 1
0.00144809425304081 1
0.181406018527731 1
0.154180233007602 1
0.244052153470534 0
0.0933323693272946 1
0.106568628847894 1
0.17713474212457 1
0.0104734617968861 1
0.258543463368256 0
0.261651396396818 1
0.157197844059144 1
0.188111919841685 1
0.138874964285641 1
0.181977046209261 1
0.173702714062203 1
0.179622913704563 1
0.0380638430716729 1
0.184540897325819 1
0.0983429776304527 1
0.200697146831879 0
0.0933668114338462 1
0.365084819911776 0
0.10794162971169 1
0.260303610402829 0
0.138443160295538 1
0.143652562202199 1
0.150346639125085 1
0.0710761557399452 1
0.230800680310099 0
0.125609537750293 1
0.133541725393436 1
0.101909539473397 1
0.11850342905544 1
0.0388427332025994 1
0.123038021591433 1
0.0450533595296283 1
0.141184446588964 1
0.135346869819391 1
-0.0223723542287756 1
0.181147829950882 0
0.103135205920906 1
0.227469923005949 0
0.084084924023502 1
0.229125437742113 1
0.0966428428150429 1
0.171608875165049 1
0.135298219214741 1
0.193443874806639 0
0.192853274927123 1
0.28979995614116 0
0.183414522733742 0
0.111983233281977 1
0.0227147756874255 1
0.0678746203203953 1
0.335192478295051 0
0.12129308458302 1
0.110590088301448 1
0.0400471249609645 1
0.114329103917209 1
-0.0393034800590675 1
0.194261781898434 1
0.130672529920759 1
0.0560176720427615 1
0.0710190402778537 1
0.01641108955068 1
0.276809942440409 0
0.177603473399639 1
0.0839883628072875 1
0.0242417154217266 1
0.347979064115636 0
0.238194057966211 1
0.155689656338699 1
0.182178755891163 0
0.0431436624205448 1
0.129815774563038 1
0.359192061883682 0
0.0632024380485577 1
0.121285457783857 1
0.16537339928141 1
0.240338799275132 0
0.143719330586762 1
0.111964753117205 1
0.192269384545423 1
0.33078107524593 0
0.110592200421747 1
0.222093469035743 0
-0.0277634431811282 1
0.363021391481149 0
0.0284962075256721 1
0.0709822673419354 1
0.106868979953858 1
0.0989830275261438 1
0.127148144653899 1
-0.0413032078932398 1
0.201974747255482 0
0.352355705013668 1
0.23557306369048 1
0.239959467221837 0
0.194082492139037 1
0.219040795939132 1
0.183246581158078 1
0.159854733420988 1
0.181370368781399 0
0.0640926313684091 1
0.172046675793295 1
0.216297182670316 0
0.054439131048625 1
0.231003562853207 0
0.0499793393434181 1
0.242299107393944 0
0.284949231826891 0
0.106486575855933 1
0.237124906371785 0
-0.11024640783976 1
0.0952047858806446 1
0.191189333493725 1
0.120243292706563 1
0.251312457797043 0
0.163205425481022 1
0.218806787650014 0
0.199471715894624 1
0.102406389975168 1
0.254975990474922 0
0.149301617231063 1
0.169200030733999 1
0.182035111246111 1
0.187798971497355 0
0.249275145963535 0
0.212734414745364 0
0.0615583590271105 1
0.149859042733862 1
0.0808187626637422 1
0.25840853999539 0
0.198611194920125 1
0.290676995069195 0
0.137995202511956 1
0.227548680251076 0
0.231658947188066 0
0.232567112910298 0
0.0512882707463959 1
0.0316529581065478 1
0.00725373798884051 1
0.0719265349976025 1
0.377337791601781 0
0.0725751802603706 1
0.177741431179963 1
0.0438033467320201 1
0.0582378766634057 1
0.234209074818142 0
0.158337278735358 1
0.132627473171949 1
0.227321029226934 1
0.136162424754229 1
-0.0391026074854824 1
0.125941866814871 1
0.237514142660265 0
0.0948122748704203 1
0.268545883734431 0
0.220092398205128 0
0.0672973873407074 1
0.0423567131998065 1
0.180338927689454 1
0.202737067759151 0
0.0648680590459046 1
0.154598079454215 1
0.163764392682725 1
-0.104642680728286 1
0.206683862011017 0
0.246317117179151 0
0.201724952596779 0
0.35431927276188 0
0.110686375667755 1
0.112810609139548 1
-0.0735560525998193 1
0.198319634150278 0
0.0778260562646852 1
0.302778109005678 0
0.166435237973834 1
0.188527791013916 0
0.115123731036641 1
0.0677142006397404 1
0.199265327705687 0
0.213461422122776 1
0.172599181374879 1
0.256911236594442 0
0.0634038777617897 1
0.429012297811746 0
0.307103498915203 0
0.175766418078889 1
0.262672247403898 1
0.204991177012748 0
-0.0381505499162136 1
0.139652913543011 1
0.0853876836219764 1
0.209274448909184 0
0.314074739502014 0
-0.00231616678676607 1
0.166846030738744 1
-0.0114743486113122 1
0.143480445962702 1
0.0786993529794327 1
0.309701112495742 0
0.198693984711809 0
0.186672918888905 1
0.129511939298378 1
0.174170872679079 1
0.156576970593325 1
0.110663355978524 1
0.226779238111645 0
0.137021445401564 1
0.168517872689835 1
0.183077282569327 1
0.0894897750666925 1
-0.0344222157403104 1
0.160407069589754 1
0.0601352908845389 1
0.210669356212346 0
0.101867126873142 1
0.258657169854362 1
0.185333911062963 1
0.249715683787795 0
-0.092612550186796 1
0.354467242745343 0
0.169704016332331 1
0.0684561893880699 1
0.299464372820384 0
0.117542095596457 1
0.205722612172649 0
0.183183249402354 0
0.326844613052175 0
0.0291463730996017 1
0.116462634486925 1
0.0719363991710719 1
0.263157403604706 1
0.31773754505059 0
0.11664043769758 1
0.146133391662831 1
0.0850687224390373 1
0.246770324156285 0
0.16492283613762 1
0.0855691640035103 1
0.0958670812597047 1
0.135508374875144 1
0.202332127039827 0
-0.125002618258147 1
0.0581649810955039 1
0.0732903522395363 1
0.0860171805692828 1
-0.108859978602616 1
0.159626281910381 1
0.12815496792282 1
0.118226540180938 1
0.0403909075317691 1
0.10431808326273 1
0.245114086644441 0
-0.0287616775896789 1
0.161318845988552 1
0.219351105519749 1
0.239181300770559 0
0.0396027098609346 1
0.199914282320572 1
0.113582293687713 1
0.128505420364121 1
0.247844418668124 0
0.0920054765510023 1
0.128000651708263 1
0.14680441956498 1
0.172785572590267 1
-0.0951014407873547 1
0.12829565117623 1
0.149864947168527 1
-0.0596313401759267 1
0.328835102723151 0
0.149788530086837 1
0.0907697391494501 1
0.235447596455035 0
0.0858826310522914 1
0.326270864653336 0
0.221514579009908 0
-0.0609089759886155 1
0.176459784672395 1
0.234262724983958 0
0.227354566730746 0
0.165781811089651 1
0.289514949818201 0
0.12388538897145 1
-0.0233514854665622 1
0.227155510324695 1
0.0640577783988476 1
0.232771247027449 0
0.199250044935816 0
0.0502919724737056 1
0.0506182098264455 1
0.0578980301799014 1
0.309921195721548 0
0.191690545364571 1
0.421350492678022 0
0.0266181598833489 1
0.199669172477986 0
0.0560749970579452 1
0.0585032682349438 1
-0.0942822912533575 1
0.10877251906881 1
0.145956513207674 1
0.102901126797821 1
0.17736797015887 1
0.129224656834161 1
0.298115374896199 1
0.0861956742865046 1
0.201509740355944 0
0.178467297632589 1
0.0303767958487154 1
0.185202181303293 0
0.0963232651324527 1
0.212949107349596 0
0.160121014224042 1
0.0319039279438695 1
0.0720628622822395 1
0.234209797534197 1
0.226689755597007 1
0.0840647734093887 1
0.222682836093895 1
0.0797674414965644 1
0.270610148314016 1
0.166233988410746 1
0.050485601305377 1
-0.102270239564954 1
0.0993116037949673 1
0.024925175692328 1
0.3393274117451 0
0.0654629021156927 1
0.103560648895882 1
0.167511843477935 1
0.128036608863109 1
0.0992044390136041 1
0.243259342103357 0
-0.0803294289644638 1
0.108565624369557 1
0.104906486427292 1
0.147992266023936 1
-0.0361697668232997 1
0.313875400539339 0
0.246550107491156 0
0.0172809437396317 1
0.010074817150911 1
0.00237146741189979 1
0.136713961502156 1
0.239079871682429 0
0.0995741696318631 1
-0.0448157591943262 1
0.120994746238149 1
0.164898104427342 1
0.0100004965018683 1
0.247710508346566 0
0.167271235011358 1
0.0762063684405279 1
0.0900937805548551 1
0.1369713260101 1
0.21462164998698 1
0.244144256598613 1
0.137728914336807 1
-0.00400803533130707 1
0.11370612652466 1
0.0631847344450962 1
0.191342468934281 0
0.178758864849941 1
-0.000310650326227041 1
0.300145078095937 0
0.077568471708059 1
0.138094129573844 1
0.195864905019576 1
0.276187160274918 0
0.274715392261587 0
0.173673242290442 1
0.127484585931733 1
-0.0357718107593019 1
0.0957049072177504 1
-0.00959651982450415 1
0.249540452599621 0
0.20208997130984 0
0.212930292228533 1
-0.0119160521443599 1
0.119393317943646 1
0.261332261440064 0
0.111904487031871 1
0.11205726956762 1
0.19726759249326 1
0.229418294121154 0
0.132603241800918 1
0.16783679517099 1
0.313308008558129 0
0.112806557419772 1
0.246825601218162 0
-0.0658254131181917 1
0.186054580356515 1
0.135811771422357 1
0.0729027453156408 1
0.249747015145649 0
0.221835408237813 0
0.243840358117507 0
0.13286305123128 1
0.197874504647028 0
0.202800998430979 0
0.158119016870089 1
0.186231436156103 0
0.224223982460468 1
0.206901953960414 0
-0.0351351038836892 1
0.0670920541423401 1
-0.00428397167850557 1
0.155248351822149 1
0.193272851610255 1
0.0646118073417095 1
0.211228777085259 1
-0.0395494360533912 1
0.222921799443382 1
0.177803666748727 1
-0.241500855003724 0
0.169804795243265 1
0.079563275713453 1
0.175280089500707 1
0.0695888190998463 1
0.180871871690621 1
0.25453561002516 0
0.0624057668826856 1
0.152077325600781 1
0.073934215879542 1
0.138690823421053 1
0.159607608963258 1
0.168848308028454 1
0.373372933521328 0
0.239131663018808 0
0.22057718474684 1
0.0913570379044946 1
0.0931136888764643 1
0.282392602948558 0
0.267972905039949 0
0.183782324762585 1
0.0130208139888381 1
0.137455728870667 1
0.331676856818315 0
-0.0652946520205369 1
0.0402379406452344 1
-0.0384029485720983 1
0.296277177287312 0
0.228373838019302 0
0.0872246869989614 1
0.120111872523895 1
0.167091897485509 1
0.0736720838220438 1
0.0842401110060292 1
0.176492225628279 1
0.115053617911984 1
0.0378720446982883 1
0.161312257138041 1
0.317776474307527 1
0.196759298701776 0
0.141206583690426 1
0.153047874626104 1
0.351201541753628 0
0.262402814144828 0
0.1665106815966 1
0.213970770908001 1
0.163964150824855 1
0.280883322164867 0
-0.082726843286303 1
0.0446031670521062 1
0.189756138936681 1
0.135449621786893 1
0.155510205377131 1
0.165141873793775 1
0.109865202868322 1
0.147204785594372 1
0.173615041928642 1
0.15468268803585 1
0.215557783165845 1
0.144544237863997 1
0.177790497242585 1
0.127270286659133 1
0.156885710170572 1
-0.0570512103273696 1
0.000783808339647939 1
0.139126391633676 1
0.214162988004718 0
0.218495358746506 0
0.26017329251302 0
0.206516391188719 1
0.0851109219344355 1
0.159297503132855 1
0.225244944654675 0
0.180488490209946 1
0.0351992162748187 1
-0.00816652744893958 1
0.253106088786244 0
0.343464644173963 0
0.194674222928346 1
0.0651164225791241 1
0.282732783799179 0
0.115974635333677 1
0.129791641711088 1
0.0473921438386367 1
0.173058434642462 1
0.276019862863498 0
0.189872584856619 0
0.192791062991656 0
0.283735196887084 0
0.234197275557668 0
0.159438416371908 1
0.0102049586648636 1
0.185255513972544 1
0.283566572721348 0
0.0947150845833338 1
0.353495283714043 0
0.18719467802439 1
0.193019949913431 0
0.162420978533932 1
0.160593349503677 1
0.0240242553189118 1
0.0566002803436414 1
0.189022195069144 1
0.112124981770784 1
0.171950748054666 1
0.111478233109274 1
0.156362703583255 1
-0.0767696464762446 1
0.251230419328034 1
0.126634082816827 1
0.255275599985685 0
0.228339800070875 0
0.123215910681209 1
0.158040142692574 1
0.0973711090323837 1
0.25540573032061 1
0.097658836403504 1
0.154948062326383 1
0.304703524517009 0
0.188059582945664 0
0.211806694207793 0
0.105288073251014 1
0.0927935421131057 1
0.266030119600277 1
0.278880571098474 1
0.0803611648426188 1
0.0419823764275318 1
0.152631098206745 1
0.144831698420205 1
0.00141685226231892 1
0.0979028101296165 1
0.201328328922253 0
0.185283692246264 0
0.16486077687754 1
0.169766030136882 1
-0.0129470906390078 1
0.100842291358468 1
0.269956214090842 0
0.01807981951547 1
0.0479767450391886 1
0.16474331916116 1
-0.0139694614409404 1
0.115270595461341 1
0.113615402846006 1
0.119603814200615 1
0.287126681815619 0
0.214299800940535 1
0.265788050187155 0
0.17931511074111 0
0.13771739653971 1
0.114996646730445 1
0.235140789073842 0
0.177472103990751 1
0.153396897529204 1
0.105161070372135 1
0.00952760870504589 1
0.225855412131621 0
0.188788749953958 0
0.0216161629756941 1
0.107882028542508 1
0.134497531338567 1
-0.0726607955044406 1
0.26277781936603 1
0.0840486075206797 1
0.268512770904042 0
0.076285862632689 1
0.11472215589928 1
0.182384096949685 1
0.11505875691958 1
0.156910740711457 1
0.1037350378335 1
-0.0594707558719724 1
0.0501556735259885 1
0.247540964537932 0
0.178605522016909 1
0.0624190659593372 1
-0.0146491968949582 1
0.067146452259154 1
0.135671926426775 1
-0.0161750228768112 1
0.275340634943271 0
0.0788353443407423 1
0.233845069994924 1
0.146478455909536 1
0.134019433123546 1
0.151258398507787 1
0.0784425977588238 1
0.251724899379147 0
0.17347953142334 1
0.0674393114012012 1
0.209629170141318 1
-0.00697174538126112 1
0.24645835266363 0
0.0722494622138638 1
0.142874856723119 1
0.169577798960863 1
-0.00870986262944044 1
0.0978593657477253 1
0.0617880044484338 1
0.172715633756838 1
0.173613695322275 1
0.113551631590658 1
0.127520170826302 1
0.125364507517805 1
0.0405919455240832 1
0.196458784559652 1
0.0302953444529105 1
0.333685705128565 0
0.153711050913457 1
-0.0365125476898549 1
-0.0514124546101989 1
0.196310186048022 1
-0.0416098244553577 1
0.189459584048548 0
0.0438322331017215 1
0.218189090935915 1
0.205007300594165 0
-0.0806312254394137 1
0.179450231192419 1
0.296877024987903 1
0.126018221291844 1
0.0847058456698714 1
0.258354311349741 1
0.247302368471286 0
0.201480137697129 1
0.259101091971464 0
0.124957449649285 1
0.207845796569076 0
0.321014381356635 0
0.190743988377909 0
0.255013481065676 0
0.179585952815751 1
0.230421283532742 0
0.0854383714619964 1
0.248933769849487 0
0.123455844951847 1
0.131965933166028 1
0.135292693823106 1
0.128471443417854 1
0.126878785504046 1
0.24240201634191 0
-0.0681601897222436 1
0.215876806173074 0
0.0356362319667465 1
0.199963130826311 1
0.204204455558044 0
0.18060453809319 1
0.287018212303472 1
0.118454723196786 1
0.0521688861125221 1
0.122031831954575 1
0.0441325921063763 1
0.0555199357818188 1
0.190865820491907 1
0.00166626680795157 1
0.187362160872021 0
0.0892377141453177 1
0.175576187365038 1
0.0443925337317453 1
0.192558256427025 0
0.233541180118683 1
0.207536857270752 0
0.156423051801227 1
0.128476125311967 1
0.116095859323004 1
0.133401855546237 1
0.129666594049626 1
0.281412896863818 0
0.141730217948422 1
0.192868241996584 1
0.0776012897347333 1
0.252409670028415 0
0.0657030641149091 1
0.0673057701802579 1
0.205133064746464 0
0.180846549860108 0
0.0144538194299724 1
0.0134910740674503 1
0.12516851535518 1
0.413682539809323 0
0.138230788622807 1
0.168015632383123 1
0.0936042162458612 1
0.176147552689092 1
0.117614491539461 1
0.198911335181935 0
0.142567430279915 1
-0.0478595547847783 1
0.197637983894614 1
0.260184606787199 0
-0.0678564064748679 1
0.0801751937172595 1
0.133744364021855 1
-0.0955097671469763 1
0.0816467126438157 1
0.166996779065634 1
0.154957259438901 1
0.158013489276726 1
0.0133522876910923 1
0.195664600009687 0
0.0949550448460375 1
0.110380244630161 1
0.0339371547811426 1
0.289306248828844 0
0.145105339745561 1
0.0662471100475251 1
0.124291165782706 1
0.205532811341667 1
0.254359767967373 0
0.197720847497461 0
0.0890434118532197 1
0.210528501881786 0
0.109916438902603 1
0.0286771278255319 1
0.11051076128676 1
0.14013224742406 1
0.102769419966282 1
0.133150557498784 1
0.168564775153074 1
0.0868567396901347 1
0.0925491137079979 1
0.0941413344556325 1
0.200287145720625 0
0.135673958077745 1
0.0425894310184647 1
0.0328253019418202 1
0.208898000057704 1
0.109895196714813 1
0.288992452109262 0
-0.0066111587186217 1
0.0501358015771479 1
0.288861719443933 0
0.302283573799513 0
0.151274731028327 1
0.216680366395574 1
0.174274353393595 1
0.151674127943058 1
0.0425463550497599 1
0.3515536911171 0
0.249101736709787 0
0.133214055504316 1
0.156018197009179 1
0.171015789785185 1
0.261586366704044 0
0.174133712681139 1
0.194544887251793 0
0.0868550409108847 1
0.0816152738519098 1
0.102204530996107 1
0.170525447892867 1
0.0114745982825665 1
0.347004155289178 0
0.206246381088205 0
0.0966716929656863 1
-0.0129025568300772 1
0.140750772578002 1
0.0124974769486369 1
0.233630091497127 1
0.172962506089063 1
0.0602738849425634 1
0.169079866484014 1
0.338223212173779 0
0.0927790622681268 1
0.203478426562187 0
0.119023407620074 1
-0.00597761479731171 1
0.284525900519064 1
0.134489397446002 1
0.274581432304089 0
-0.0353231888152152 1
0.116523031864422 1
0.240337659650748 0
0.321181765689606 0
-0.063586500550811 1
-0.00719019929024658 1
0.0972004585645147 1
0.0696300039012708 1
-0.018150277057596 1
0.101764470975886 1
0.0342108937854527 1
0.142804270226284 1
0.185236255093604 0
-0.00729697090688871 1
0.124111616170892 1
0.258131916885011 0
0.196998745303983 1
0.239749590972126 0
0.0427834560467353 1
0.167903566969113 1
-0.0525725968042947 1
0.148619280103149 1
0.178906415380926 0
0.20466811823289 1
0.186981109929919 1
0.0951420409337446 1
0.0864374724746808 1
0.132999789313068 1
0.13922951906698 1
0.0778626177678903 1
0.0231757793681262 1
0.0887421926077204 1
0.140013989800319 1
0.189560368063919 0
0.108270992501601 1
0.337410927237801 0
0.0931027380559248 1
0.13917413125215 1
-0.085166047578605 1
0.116184590513456 1
0.0799509352629641 1
0.179622224103586 1
0.176855601910911 1
0.214341898350092 0
-0.0124451825567047 1
0.241729800103065 0
0.231786053692076 0
0.405011141769292 0
-0.1367641002849 1
0.098913507099085 1
0.252438704931082 1
0.176939704858147 1
0.0432564947221624 1
0.023888842968565 1
0.252882161986262 0
0.173534484589499 1
0.403930436576772 0
0.237498315694506 0
0.263573158347002 1
0.0898809062344439 1
0.199832569042695 1
0.0779018345693232 1
0.17501124413882 1
0.211819884796361 0
0.0209946049373916 1
0.226674229872648 1
0.29161532894102 0
0.071121166224477 1
0.163876858648227 1
0.277504865017785 0
0.121653122835671 1
0.166521134774064 1
0.271645249209873 0
0.118986189228509 1
-0.0364259687437938 1
0.143177249184727 1
0.16135388589255 1
0.107181713262682 1
0.241756103403623 0
0.250931575615156 0
0.279778361174083 0
0.352886768812212 0
0.212332162564728 0
0.205490147520484 0
-0.0521376946292428 1
0.406102791885001 0
0.080889304825762 1
-0.0430733361052753 1
0.0334168017958021 1
0.226273450968176 1
0.149812588321834 1
0.226801692226813 0
0.268736262881096 1
0.00225269359762799 1
0.141479221344871 1
0.224331157491006 0
0.0633617849385127 1
0.150647629678717 1
0.1918452106369 1
0.194419640474268 1
0.132102454989019 1
0.264419134717883 0
0.227157855112264 0
0.139115319188191 1
0.196875344315727 1
0.122457477753472 1
0.285037619767413 0
0.113680906640079 1
-0.0161492323037749 1
0.156781624900395 1
0.143334236132922 1
0.250131956738662 0
0.194003431704358 0
-0.0622949678988266 1
0.320258445330141 0
0.133110204636264 1
0.192982820481171 0
0.125934841808817 1
0.14383317538503 1
0.231804803092561 0
0.0187999882556229 1
0.178228913715706 1
0.218839468618697 0
0.194841818018787 1
0.121545897836525 1
0.187487727451944 0
0.0504337576081099 1
-0.00546485246245179 1
0.037738827007642 1
0.230963827748949 1
0.177953955549944 1
0.0642823148224959 1
0.117012825620564 1
0.23648380364031 0
0.290800670445489 0
0.191481256296217 0
0.0590495766154924 1
0.0632070910555694 1
0.124428746912971 1
0.0967396567677273 1
-0.0428877238626829 1
0.124898096194738 1
0.0739934789031805 1
-0.0510867942362139 1
0.086638254962818 1
0.0629152699114602 1
0.198174721061155 0
0.23240976216133 1
0.217935297168618 1
0.160045448649187 1
0.134760307748438 1
0.177437255972015 1
0.0957510787841862 1
0.138733444918269 1
0.311824025850895 0
0.106430954211268 1
0.220738459302 1
0.0211596787455925 1
-0.0334407942250509 1
0.00528199971377625 1
0.0714315933686513 1
0.131945176007599 1
0.242631459927085 1
0.161252553056837 1
0.254357196662198 0
0.172317776709583 1
0.232083188869994 1
0.111449387234752 1
0.20728046412887 0
0.187362217747988 1
0.0650666759896346 1
-0.105619735566202 1
0.0790369375182434 1
0.24035451310534 0
0.245681058113306 0
0.242858312648336 0
0.185525564241069 0
0.0686786016249703 1
0.188006656416211 1
0.110082723315046 1
0.0682702331614068 1
0.0589694937394152 1
0.238235771870782 0
0.149606488423777 1
0.156846204239685 1
0.157900975609059 1
0.189890283556095 0
0.165731361894242 1
0.153484420473917 1
0.0304609770518425 1
0.23587709519275 0
0.178264684284047 1
0.114848934567967 1
0.0689960211148071 1
0.123326307342757 1
0.153106333876657 1
0.273105377780981 0
0.155626998107954 1
0.220481398373353 1
0.171421052037255 1
0.0727769593752574 1
0.156783063226592 1
0.0959841288230622 1
0.0654427749142445 1
0.105877559711819 1
-0.0048697526867383 1
0.112189627032678 1
-0.0377718482214597 1
0.152367860696167 1
0.172121091619722 1
0.301970106079573 0
0.292970813119398 0
0.0972553276343436 1
0.212791796195313 0
0.0739640895507959 1
0.217309169122582 0
0.0375538737417394 1
0.0809708761505299 1
0.143950211118123 1
0.136109782747049 1
0.123469863917706 1
0.0622426462876746 1
0.223578267201995 1
0.248993514422425 0
0.0621204541724685 1
0.351437905431662 0
0.237896181106318 0
0.0259026199796547 1
0.247453076736441 1
0.0596352452489128 1
-0.102325885241567 1
0.273003631303273 0
-0.0622764506306865 1
0.130166241994904 1
-0.0264379648374219 1
0.0240185255971775 1
0.178768959247721 1
0.239531809646903 0
0.0753371899383916 1
0.214525705169172 0
0.190211394552535 0
0.120228997153174 1
0.201817814911032 0
0.307136247045408 0
0.0651200659928781 1
0.0395632530820211 1
0.319060449103578 0
0.0950411285747008 1
0.224117089724014 1
0.127862192082777 1
0.105425134881322 1
0.18171054899017 1
0.0954849394452454 1
0.078537195421169 1
-0.00677184434136933 1
0.316553962283844 0
0.180408180332783 1
0.147555172354668 1
0.187276447594195 0
0.161834334207996 1
0.0709592637915177 1
0.0678134699588104 1
-0.00267952508292158 1
-0.0565852422365744 1
0.100123976788764 1
0.00324288349520181 1
0.0851865930275158 1
0.373888353248626 0
0.217568644449691 0
0.0342006541268162 1
0.205709163388781 0
0.12201897862774 1
0.167760528716043 1
0.240770537354972 0
0.158773264928157 1
0.281063856892787 0
0.224660114258154 0
0.0600133120483232 1
0.201596363269976 0
0.372120759985421 0
0.126049919760762 1
0.294967325971041 0
0.139954926507218 1
0.0424955541926664 1
-0.0816694595398645 1
0.0997253056584425 1
0.183539698942068 1
-0.0608333201438379 1
0.115803843070151 1
0.162153883453434 1
0.410769898412154 0
0.192686499888122 1
0.205698088894717 1
0.0710126791272816 1
0.193179625832637 1
-0.0342315767275703 1
0.270990018428166 0
-0.0044505024277268 1
-0.103175773694037 1
0.122695374663944 1
0.202278641885145 0
0.165438674307246 1
0.105313200335503 1
0.10678455025697 1
0.0513223828809786 1
0.336042861147734 0
0.197061467428778 1
0.251256829708772 0
0.0125195257490649 1
0.159021199658885 1
0.107590996413308 1
0.239396387608599 0
0.178366557427407 1
-0.00806616842459596 1
0.271508221362491 0
0.00644914379964761 1
0.157515021225097 1
0.326957615148195 0
0.0397225602938252 1
0.339386353192892 0
-0.102689382260247 1
0.231490444192339 0
0.150158224823801 1
0.321207698272825 0
0.279739407086335 0
0.162080307524931 1
0.135072911543497 1
0.0660782477265959 1
0.0987776400065437 1
0.0347927494776644 1
0.103723316603469 1
0.0880927852266795 1
0.20645153044163 1
0.201895629887318 1
0.110270759315718 1
0.262923490836401 1
0.104099062539281 1
0.196748411629518 0
0.103656193936096 1
0.155818554495301 1
0.272045283290815 0
0.28075088932027 0
0.0831647480801289 1
0.282047733014995 0
0.121965565572354 1
-0.0619177062137951 1
0.14581867901317 1
0.0642100484413548 1
0.102463970266562 1
0.156728293250394 1
0.330761072536098 0
0.0610775856215515 1
0.0900069220746952 1
0.11903292617098 1
0.21184076425859 0
0.0770752661740573 1
0.145661391051612 1
0.389475754030562 0
0.126569751537735 1
0.163569743978368 1
0.117240168657599 1
0.146551139491662 1
0.155335584268052 1
0.179083228567164 1
0.15962146932644 1
0.105290973839399 1
0.280748456067594 0
0.153524566547046 1
0.160862440885971 1
-0.000469631531750458 1
0.133764339842747 1
0.156056951322736 1
0.09006698109081 1
0.138798565075191 1
0.109003763738117 1
0.213574869390696 0
0.304465988824834 0
0.00467928266683066 1
0.0104201645945752 1
0.0163173253551952 1
0.0636750997631809 1
0.170812450396523 1
0.0333814850870499 1
0.0986155274641555 1
0.0783113586121597 1
-0.0570439683396204 1
0.300223185838593 0
0.0212264754763363 1
0.0756669548525119 1
0.147182924550272 1
0.0717168417094112 1
0.0410889515157208 1
0.215256387249841 0
0.0165293749776491 1
0.0266940687701496 1
0.154950964505628 1
0.0921176541478181 1
-0.0590521671661817 1
0.104181808497933 1
0.146200152940465 1
0.178289776342797 0
0.0701650042609185 1
0.212079481477358 0
0.240832110481502 0
0.165407819249114 1
0.0977588542145211 1
0.126072807792382 1
0.152947835364145 1
-0.00492595735854896 1
0.127299291225286 1
0.211907069294619 1
0.116886194173542 1
0.0587187250408767 1
0.0108789387622659 1
0.152052680235213 1
0.284790225836191 0
0.151404136200949 1
0.21411857208189 1
0.0996097632604384 1
0.159011178895396 1
-0.00691267004995646 1
0.17983051931173 0
0.0990168134498062 1
0.137958977463015 1
0.154616085771888 1
0.0800905460016362 1
0.045830573606226 1
0.160009759451179 1
-0.00958772240755246 1
0.209668658315705 0
0.193569441329794 0
-0.0616980459934423 1
0.160077329125557 1
0.143160610064603 1
0.132566105047314 1
0.0295197441599141 1
0.242558401501786 0
0.119921410598414 1
0.199604300155516 1
0.124197790452593 1
0.173625813804784 1
0.110528092400147 1
0.132268385409554 1
0.212375212802089 1
-0.0568209974187573 1
0.182101110367195 1
0.194005711717225 0
0.12659237743635 1
0.306538034679654 0
0.0443242924045344 1
0.274784692800157 0
0.140162641744929 1
-0.0292802502395391 1
0.20698398793067 1
0.183549993267061 1
0.0523325209608019 1
0.251865624988851 0
0.119676179550922 1
0.192106885940389 0
0.0824505213391163 1
0.0928387486522252 1
0.244624682701228 0
0.258211872872488 0
0.322022274026282 0
0.0571222726948987 1
0.301038924023988 0
0.108636207953591 1
0.244818611263212 1
0.288424997279767 0
0.208485578843889 0
0.254353319489924 1
0.103952656542681 1
0.107608297309208 1
0.0184843059720999 1
0.209327016825854 0
-0.00912758876195381 1
0.0995874120749101 1
0.183632152830101 1
0.111154569075126 1
0.0909194662562833 1
0.158711648826158 1
0.153798239076443 1
0.205010962394095 0
0.165622799832132 1
-0.0146375895853884 1
0.231920728072108 0
0.0617392821947233 1
0.142143153839891 1
0.151082604611532 1
0.182038608600944 1
0.09261218373224 1
-0.0896726356692677 1
0.119922487154451 1
0.160020863895844 1
0.0380196150095908 1
0.0516264767669316 1
0.208288052711174 0
0.0755129655654869 1
0.146446605948975 1
0.0881022412840796 1
0.185728861993839 1
0.195043444633361 1
0.192240993293544 0
0.0834456110074512 1
0.0126206747268041 1
0.0957157655468409 1
0.0610636462768342 1
-0.0532108309827204 1
0.0494202703872787 1
0.0656605886778442 1
0.224375760042855 0
0.191359369965149 1
0.145390866222821 1
0.0971516774014714 1
0.187486145633172 1
0.0408618957555417 1
0.112678508211298 1
-0.00312504488107221 1
0.252305927190548 0
0.179547918014871 1
0.123504783796302 1
0.0232435805486072 1
0.128006932084 1
0.0255813473707492 1
0.189786239474952 1
0.223227400871094 0
0.105087569287834 1
0.240295753367434 0
0.0576646071634403 1
0.330985862002017 0
0.250792116292516 0
-0.0192028187930287 1
0.0405682147717605 1
0.209151274241538 1
0.224217361404176 1
0.204050131231828 1
0.174686024060378 1
0.00131787400310297 1
0.139475728821238 1
0.233343720474223 1
0.134379548298055 1
0.060625570070396 1
0.109356510654824 1
0.120475065612631 1
0.265150442691023 0
0.116098195668537 1
0.0148940765224985 1
0.0632593320705057 1
0.341318333553766 0
0.233314305862189 0
0.088845173564634 1
0.0592121632222581 1
0.21848959524396 1
0.414576034859411 0
0.127400341870061 1
0.133332922320892 1
-0.12826652623202 1
0.16331541257126 1
0.099697898920776 1
0.09237432748877 1
-0.02990579643774 1
0.080982062031192 1
0.0308535653033005 1
0.173560479039281 1
0.0928604961815781 1
0.124309119046718 1
0.190170659016317 1
0.256642922548127 0
0.0965839579914859 1
0.0678935703175932 1
-0.0338775093874582 1
0.366095640799767 0
0.3126211324707 0
0.163673668604808 1
0.163263215540772 1
0.138212712978653 1
0.197578033548136 1
0.144120122934496 1
0.094977685361159 1
0.173172999871056 1
0.193221158070408 0
0.28624493828225 0
0.155452082179498 1
0.194157021233571 1
0.327304045345661 0
0.259078426476412 0
0.024124466000087 1
0.0366289387522976 1
0.197003708943707 0
0.116793435293711 1
0.165066937105473 1
0.1483988872532 1
0.125099565214825 1
0.26927140741543 0
0.0419959185812745 1
0.140088510063888 1
0.210664317094067 1
0.211790304238902 1
0.188220890092054 1
0.10136678157812 1
-0.0939683328767286 1
0.150330985885046 1
0.068204805035261 1
0.00351435800821242 1
0.117637465369062 1
0.0877969207745702 1
0.138267511293636 1
0.217717858966749 0
0.0932967101539083 1
0.11638562628619 1
0.119334991774938 1
0.254576221083995 0
0.291624546969037 0
-0.032462625154935 1
0.108947375943485 1
0.069343153546332 1
0.151204551628566 1
0.162814884047399 1
0.199244363529217 0
0.0765875945346467 1
0.245031365152852 0
0.0959312057433012 1
0.25871334940423 0
0.186823426426352 1
0.0801869427575496 1
0.253679311520456 0
0.230728385695334 0
0.0943408518205254 1
0.263861481206222 0
0.150574882647843 1
0.270306502897952 0
0.147059144788613 1
0.164577770808493 1
0.167211744937734 1
0.176506375336952 1
-0.0384591542349618 1
0.189772809353934 0
0.238190504178337 0
0.142374717406756 1
0.164671967628107 1
0.0923992344505029 1
-0.0122464367501715 1
0.180878634275404 0
0.161192176703924 1
0.216591467256767 1
0.219196108095613 0
0.20514463791077 0
-0.118812701486818 1
0.173257014095387 1
0.146444348269581 1
0.21935558278379 0
0.147227516091561 1
0.176980458371769 1
0.239174460429103 0
0.0922299006870132 1
0.0724162155698913 1
0.00564112228289927 1
0.103874493278282 1
0.412739273492522 0
0.0779365838166982 1
0.125540559337435 1
0.207935878929639 1
0.0456513300159966 1
0.0757688609576092 1
0.220232357027252 1
0.208287540052389 0
0.103888994591779 1
0.162360278891051 1
0.263777876506986 0
0.108273618346168 1
0.207452089344539 1
0.0812145609829777 1
0.311342895290647 1
0.021625810659985 1
0.173364400840933 1
0.125820912925587 1
0.0940255361220895 1
0.225317563488888 1
0.174651332425235 1
0.177009887281304 1
0.0318043372709665 1
0.189986646342432 1
0.17151534845999 1
0.148861031443995 1
0.23747822931172 1
0.0474312809665528 1
0.199605032836714 0
0.227931572702212 0
0.19536014759043 1
0.0231217255313147 1
0.198047626563728 1
0.0295750123950898 1
0.19859105473275 1
-0.0379430877806082 1
0.104377736419645 1
0.164244067839841 1
0.0413799711013383 1
0.167033488710328 1
0.0600406729656415 1
0.221810145294879 0
0.17178715809627 1
0.0209554473106499 1
0.351199193710182 0
0.259628156441059 0
0.0130132329076661 1
0.206816871131116 0
0.106769150270904 1
0.135512629771173 1
0.0770634750769008 1
0.331719609459004 0
0.111469075690736 1
0.391058107131999 0
0.0546045590970407 1
0.0159671340844558 1
0.10768599826217 1
0.0877364067266991 1
0.017047605224857 1
0.227554124232383 0
0.21373523123039 0
0.15241241322614 1
0.153870920276412 1
0.147430142165069 1
0.171228340460646 1
0.165770655312829 1
0.106717589753855 1
0.23756728293573 0
0.160323620897749 1
0.137808426966949 1
0.12614618375557 1
0.217428387843272 1
0.134444604837055 1
0.22681148328738 1
0.0868249045215488 1
0.188804325524042 1
0.085864976549299 1
0.116267137657297 1
0.152324111242854 1
0.391183267936623 0
0.0982376230056975 1
0.0399782081082089 1
0.159232147273184 1
0.107693548339458 1
0.0339970826795588 1
0.154127724563354 1
0.174046750811111 1
0.110859304083035 1
0.111140983989464 1
0.0759523300207121 1
0.104746536799018 1
0.0327093332552612 1
0.268590219625785 1
0.193923456795514 0
0.19447872767945 0
0.193393950085292 0
-0.00996563995066948 1
0.158153060764997 1
0.187317090488729 1
0.138715852011997 1
0.169829819305239 1
0.0506089877665302 1
0.341544179082068 0
0.0893981973983801 1
0.0933905065702718 1
-0.0216230986290311 1
0.0122178416408086 1
0.196203207071712 0
0.0813865612401945 1
0.194452142318843 1
0.13947408804532 1
0.0676975507092552 1
-0.00841386515329367 1
0.170967865830425 1
0.0312617225780275 1
0.0623829829980613 1
0.0548435890657005 1
0.0414247389565923 1
0.0489940729310928 1
0.0182900051804972 1
0.145861476162129 1
0.278081598082289 0
0.141684697343066 1
0.283963777786799 0
0.120510329535108 1
0.188315771495469 0
0.135896021878024 1
-0.0149853233121118 1
0.273358354019725 0
0.0771357825757882 1
0.279695670192456 0
0.0501158705755264 1
0.0606051428113658 1
0.151972394907009 1
0.144483863887628 1
0.180792864440762 0
-0.061580933762239 1
0.322841268610969 0
0.215379410705351 0
0.0792497214089218 1
0.194291481111047 0
0.159311336221887 1
0.3902585455984 0
0.0618945197003885 1
0.165368967585561 1
0.21702419351739 0
0.128975028228764 1
0.302479767868285 0
0.0723557300186861 1
0.171904700053434 1
0.225808668549303 0
0.0100888917006463 1
0.10018336595253 1
0.18148772516171 1
0.0715450142206375 1
0.268017253738202 1
0.0370618298648277 1
0.0764587910561542 1
0.310713150426311 1
0.305479851050152 0
-0.158496926935524 1
0.214545316899202 1
0.187497708960036 0
0.222627445626256 0
0.0895797958855633 1
0.0234471143640954 1
0.140531990469932 1
0.138025311576715 1
0.1577372395885 1
0.0745619295231475 1
0.110490244688723 1
0.120979014111721 1
0.0661931772719415 1
0.114142937571751 1
0.128339553696375 1
0.184317779954907 1
0.200075708422166 0
0.16328619069821 1
0.239268349275679 0
0.127996225767655 1
0.265454715830793 1
0.284502859347286 0
0.134420322055982 1
0.209044065492066 1
0.297524475277682 0
0.155060110329431 1
0.0751140048242185 1
0.0812600916513665 1
0.223312888220369 1
0.105485447432965 1
0.0938504920381781 1
0.0404944362734626 1
0.182371500079969 1
0.112669538623864 1
0.10517679975559 1
0.0997053832796889 1
0.279023533189518 0
0.183080712703807 1
0.058774513564292 1
0.0310854177526466 1
0.286643596847535 0
0.0404014727094587 1
0.232353424205019 0
-0.109559642621866 1
0.0724937001388434 1
0.161253062061754 1
0.291442686135827 0
0.114582276575753 1
0.188543122306868 1
0.084528318976101 1
0.0460161265931401 1
0.167073945353027 1
0.194007236591233 0
0.27620630783314 1
0.265557499590484 0
0.0369718456746803 1
0.253911225662702 1
0.259576756194213 0
0.203783940504057 1
-0.0199352341966488 1
0.180148907547881 0
0.124201065028905 1
-0.0946480994255652 1
0.107020372331229 1
0.252013890288552 0
0.183793474758538 0
-9.07721992557398e-07 1
0.187866089726581 0
0.235849288190989 0
0.157600150838216 1
0.269648102324154 1
0.174674811937759 1
0.161159756648038 1
0.0514947161126816 1
0.0255471776696564 1
0.258887047628464 0
0.252751151817212 0
0.0733776191429431 1
0.239347418096302 0
0.288464639189708 0
0.114143241198473 1
0.214082713113584 0
0.105019681328327 1
0.183652520174747 0
0.287651385262897 0
0.172082544692171 1
0.0145734528972185 1
0.0449528528071655 1
0.19855646196947 1
0.122796481386138 1
0.127063100231426 1
0.230434450358709 0
0.295189924482233 0
0.0878651067086486 1
0.108930198145271 1
-0.0579375448880397 1
0.115975013155812 1
0.0943845787419503 1
0.112631590794478 1
0.0747327352557663 1
0.203499361678686 0
0.0637164234326998 1
0.224444233835634 0
0.232702265396743 1
0.152617365800421 1
0.112521932315899 1
0.215900388654185 0
0.207005249646998 0
0.190235063153333 0
0.246691523960176 0
-0.183042338509861 1
0.0606966324267001 1
0.0368474481051028 1
0.108040243152562 1
0.00692099003096341 1
0.0377873862938955 1
0.322946662308931 0
0.127608097461887 1
0.142551144467752 1
0.186605070384655 1
0.175601424053283 1
-0.0130384744656848 1
0.115798232360204 1
0.170740102362374 1
0.222956602155807 0
0.2172071550678 1
0.071750219153834 1
0.106415743945972 1
0.1148400301808 1
0.137826614605256 1
0.0465685264163097 1
0.104292193179624 1
0.131221876499521 1
0.0862954411517339 1
0.0317371081495033 1
0.268158377641945 0
-0.0210406813975808 1
0.0548754312843781 1
0.0739901577878024 1
0.0872518177030236 1
0.0902503973372846 1
-0.000213397384548713 1
0.230817898683055 0
0.204719273560051 1
0.259604117612415 1
-0.0992207019453743 1
0.234284526230894 1
0.133470145930911 1
-0.0667970326168247 1
0.0198383267562505 1
-0.0230157759830532 1
0.300645711131563 0
0.115347903077511 1
0.0406347362070568 1
0.324647627140606 0
0.0225984259116638 1
0.282012294925459 0
0.21484582243074 0
0.0904047971140953 1
0.126488115816201 1
0.191966170628362 1
0.0515493633516681 1
0.214414912521943 0
0.358349418999456 0
0.103007812443061 1
0.261316481690753 0
0.0560592220338016 1
0.0350033621281708 1
0.105644880447401 1
0.281767734046661 0
0.283408093723836 0
0.120723231343773 1
0.255958348309507 0
0.215030352136059 1
0.0322610306587812 1
0.236456995530019 1
0.0486815057353352 1
0.0319822376943051 1
0.0951958716800041 1
0.224305074497788 0
0.200978895844243 1
0.111840901571414 1
0.129117803339191 1
0.167601577210639 1
-0.181965790104215 1
0.257489925026018 0
0.195069951784685 0
0.0592010741699425 1
-0.0340341755410812 1
0.182433731257939 1
0.0732813424633633 1
0.124751203514977 1
0.158343058020793 1
0.187276744679411 1
-0.16093946608436 1
0.0355563943295057 1
0.270284936645261 0
-0.0243771720142369 1
0.124175593525445 1
0.0836931714460717 1
0.0182161281585696 1
0.181542238060827 1
0.253816239777571 0
0.18206261484003 1
0.16017523315726 1
0.184707574104075 1
0.106012777386916 1
0.280973921045864 0
0.0754499698428515 1
0.176160512111087 1
0.24564372067385 1
0.371857122441792 0
0.20373787870104 1
0.129953482987522 1
-0.00921644606100723 1
0.212787795043278 1
0.203513968547687 0
0.300066372440613 0
0.186699811251736 1
0.24027923393969 0
0.0633466371215825 1
0.0640080329583445 1
0.311521817414891 0
0.104911200249995 1
0.320956538414958 0
0.198923514244254 1
0.0884140723930677 1
0.167247192946789 1
0.185963486605736 1
0.0309283473467979 1
0.203279744322558 0
0.161596198991387 1
0.246701343248167 0
0.28418298195054 0
0.204223098423884 0
0.0226207256084913 1
0.0678202509374928 1
-0.018728334545558 1
0.136598789120238 1
0.17529831857839 1
0.21893597758347 0
0.0998403715655466 1
0.17832359383201 1
0.0419932700576761 1
0.188634455157959 1
0.139193837626371 1
0.219660614284115 1
0.239668598105908 0
0.13074294204403 1
0.219457714910854 1
0.0182725806906112 1
0.0634812689161747 1
0.193845270309957 0
0.0463701121080482 1
0.196724949431539 0
0.24766070940695 0
0.00483162078200989 1
0.191602145119121 1
0.170132947684948 1
0.049451853591424 1
0.0326166236399449 1
0.0223967155410129 1
0.0389081935048006 1
0.205325636578759 1
0.227915072548377 0
0.355201057044087 0
0.11596578778439 1
0.00869384057436123 1
0.156141772193851 1
0.332530124233207 0
0.233130638771748 0
0.227337952100591 0
0.225835224521912 0
0.344534629324539 0
0.262892552395716 0
-0.170360247220942 1
0.17546232492381 1
0.0943779453725384 1
0.191963223570678 0
0.208015135768026 0
0.145241019792044 1
0.0710701288773587 1
0.0985243535668507 1
0.113917987746565 1
0.058129447140173 1
0.128390560736898 1
0.238824384172443 1
0.153085722328709 1
0.135165989879214 1
0.125956142225858 1
0.196591162384682 0
0.0604247865047993 1
0.118830395508573 1
0.380318066235152 0
0.209098090432838 0
0.127439294352221 1
0.064644519115182 1
-0.0796223529076729 1
0.0909750733764035 1
0.0524473927365673 1
0.130493204927575 1
0.109141911465142 1
0.297027615762563 0
0.102164309396296 1
0.104199099538195 1
0.172889959266264 1
0.153604656531394 1
0.367984063026723 0
0.0753964617931179 1
0.0554526311697728 1
0.110571672315302 1
0.139974759325191 1
0.051058867048648 1
0.088866483690098 1
0.258339313505332 1
0.123112712037995 1
0.187733326110286 1
0.0484977574062658 1
0.120223583218878 1
0.133536856292706 1
0.165595789002338 1
0.166642263092987 1
0.0127630345333192 1
0.342191830184868 0
0.0831360207244879 1
0.151245127434596 1
0.033288772776643 1
0.0247004207676856 1
0.171488924185556 1
0.163441648301022 1
0.133649929639164 1
0.055320899028961 1
0.300061593750734 0
0.196729728569042 0
0.192118435271371 0
0.23414472086568 1
0.15246134230598 1
0.143600355293267 1
0.299080257673818 0
0.231716428709084 1
0.231467190689358 1
0.0853188169865391 1
0.220259046619779 0
0.284208261800009 1
0.136998882348325 1
0.0677122953831343 1
0.102529551913347 1
0.060892074133897 1
0.201111574627856 1
0.306833883885444 0
0.119519691066123 1
0.392852216171456 0
0.0999382084234489 1
0.109526689453244 1
0.304079205835007 1
0.179415853328519 0
0.133655650626855 1
0.0920134398703618 1
0.117313900335996 1
0.247540145568509 1
0.211686982697129 0
0.161733160604619 1
0.126787621049347 1
0.21076019133242 1
0.0129907332202983 1
0.280110355832377 0
0.122951610328801 1
0.280882476353525 0
0.160319958613476 1
0.0168457412229907 1
0.223205435550688 0
0.333339570750452 0
0.257612175393908 0
0.494188924573643 0
0.0912873374040284 1
0.0789920959757714 1
0.0727950631803404 1
0.103510966192925 1
0.190315322158861 1
0.0579626004606961 1
0.0320318471181955 1
0.135102181304296 1
0.11611699156521 1
0.195006872963972 0
0.0686227629770502 1
0.185183165895077 1
0.247916136304703 0
0.00542903938309439 1
0.117508167157379 1
0.239817699977064 0
0.127815422172338 1
0.200309171424095 1
0.0939131778033688 1
0.0214092094960829 1
-0.0379188565999659 1
0.196723393375052 1
0.0832682285269131 1
0.0983393211225743 1
0.0304833329537454 1
0.01642456528408 1
0.160052661887261 1
0.113365436216745 1
0.0721161927367663 1
0.223988807405935 0
0.190851259992097 0
0.286673101458372 0
0.148014701934585 1
0.151059481425254 1
0.377023331701844 0
-0.0304396487981687 1
0.12472018739237 1
0.088347037304936 1
0.125577320253268 1
0.0214687336715963 1
0.189120595646771 0
0.0403468930793801 1
0.244112726694408 1
0.120733230360193 1
0.231645084140022 0
0.110835815830918 1
0.0324156980477561 1
0.168896378502141 1
0.00708689246593226 1
0.129526671450575 1
0.152335582747898 1
0.166529693777053 1
0.0546632304037572 1
0.0849861469371206 1
0.0532863868289285 1
0.23101911412269 1
0.176722429658391 1
-0.0927705399458887 1
-0.00900302094970896 1
0.25880226293751 0
0.128557109654267 1
0.0669212883699828 1
0.0451725024617242 1
0.234217899261786 1
0.0752586729049875 1
0.14926080298503 1
0.123206661622852 1
0.21590919658783 0
0.0839178764437411 1
0.161631745892125 1
-0.0100498288578733 1
0.0545137106833599 1
0.229873535288936 0
0.100655739856353 1
0.219398583554641 0
0.0474259360230811 1
0.0548814945845185 1
0.183720962392654 0
0.214407961507915 1
0.124420223447737 1
0.224634818399734 1
0.142168161452203 1
0.175570380097668 1
0.111072692868871 1
0.0846718154747049 1
0.159073033446079 1
0.21455088479213 1
0.298754946787738 0
0.292610785188547 0
0.281189683465338 0
0.0624747809021282 1
0.0852705236302635 1
0.15402278419017 1
0.202164024229157 1
0.0968498174405877 1
0.276967418739139 0
-0.0192057639851956 1
0.02492309313845 1
0.0879190801871653 1
0.123744345432953 1
-0.0018479522182983 1
0.177507963075191 1
0.163973635828713 1
0.249637866669183 0
0.184346372588731 1
0.157729805870922 1
0.0881873311642606 1
0.00916691935259409 1
0.0945823615177717 1
0.160290655704184 1
0.112479043332217 1
0.14102426037615 1
0.0485417402021664 1
0.170507772323819 1
0.221456846434024 0
0.248065193611644 0
0.101024122581025 1
0.184347572731722 1
0.157888502265718 1
0.195695953146143 1
0.111746703945525 1
0.180190645689327 1
0.17628192383041 1
0.179559869701886 1
0.100404983230406 1
0.106215534768016 1
0.138711895746959 1
0.0772140421289381 1
0.0212666067188358 1
0.0521511217950752 1
0.335583423938378 0
0.168974940124135 1
0.0327655369571894 1
0.145768384849127 1
-0.125699632833353 1
0.187101640630805 0
0.24815749123135 0
0.171985940213461 1
0.435137756740066 0
0.0895548199472569 1
0.154308378380467 1
0.142613581588097 1
0.0677133178754131 1
0.128258172194626 1
0.242037133041003 1
0.159526481775516 1
0.274059886885947 0
0.113321283571791 1
0.0145728468011212 1
-0.0456075744357241 1
0.237005508400978 0
-0.0129085991197488 1
0.110436259636461 1
0.246497467365938 0
0.122491760018536 1
0.139982906628873 1
-0.0248120156223953 1
0.096149663742976 1
0.174674612296568 1
0.0638459386798061 1
0.201592948129874 1
0.139069136003289 1
-0.000644237902829886 1
0.180708153253701 1
0.216764903774258 1
-0.0235668226286435 1
0.397104168074431 0
0.0208994727841297 1
0.106606082535392 1
0.0556653454932177 1
0.15027431120287 1
0.135309738577733 1
0.234666832911138 0
0.0680298427625435 1
0.102667500542312 1
0.266127443877035 0
0.136235997952301 1
0.0527080213050077 1
0.198276970451046 1
0.0549239458681605 1
0.265635013544283 0
0.19008509748566 0
0.364223533348331 0
0.201018294906617 0
-0.0752307481289837 1
0.148592557669032 1
0.229296028702347 0
0.200098243398963 1
0.0880554959619528 1
-0.0220395151203237 1
0.138152105434218 1
0.307277508786003 0
0.077300825471521 1
0.136865155061762 1
-0.046987723485359 1
0.245670270573395 0
0.0637475813253129 1
0.0637600410918324 1
0.169205840563532 1
0.121915920244999 1
0.141056608769674 1
0.124579615004255 1
0.104873361153009 1
0.157464921586157 1
0.178571014200845 1
0.32047949217547 0
0.122760824720211 1
0.264781799003495 0
0.202534611437092 0
0.0855933189133213 1
0.294104937925293 0
0.199199657005035 1
0.155627293951176 1
0.0848097878237943 1
0.132077533813163 1
0.0627355730801071 1
0.0561984579420748 1
0.168331094995367 1
0.219645984190375 1
0.107754056726314 1
0.107727486726417 1
0.303432636893094 1
0.173657769825512 1
0.191143786214052 1
0.184335724533855 1
0.230933515014201 0
0.0239420368855398 1
0.133463883407026 1
0.214067718062053 1
0.0463088181357178 1
0.237577397806316 0
0.311714008393721 1
0.245692220507689 0
0.122920965822909 1
0.266343898665231 0
0.114365411579497 1
0.0600418147166124 1
0.185763347399647 1
0.319571599794848 0
0.21616124489262 0
0.146981618213036 1
0.0912421416940662 1
-0.0355970283158987 1
0.254628279967848 0
0.0786639311450565 1
0.170026145532757 1
0.088073778663443 1
0.112504415553246 1
0.0921398740958973 1
-0.00528788797387448 1
0.144793605284139 1
0.209495353519921 0
-0.00815771330629876 1
0.191668041163568 1
0.0635457181562351 1
0.161856634238659 1
0.133976116276785 1
0.00424014109010726 1
0.327552622457666 0
0.143147355331125 1
0.117221302634188 1
0.128536451464123 1
0.0451980886490543 1
0.231284911635685 0
0.176555513246662 1
0.116582050619749 1
0.193556667240141 0
0.103119716958914 1
-0.0199396602550485 1
0.293705725268009 0
0.116625390012081 1
0.161368093900655 1
0.125431428572819 1
0.12864585925538 1
0.166677622631409 1
0.0719500639921098 1
0.164107901084429 1
0.0238043865420277 1
0.196613290514765 1
0.198349217327965 0
0.190163792516225 1
0.223486472753474 0
0.0579042990163354 1
0.230223263328763 0
0.0603056272413451 1
0.0812530888448598 1
0.193635745135944 1
0.376228608628977 0
0.194665946569771 1
0.00346819118300066 1
0.127157922137027 1
0.167261519680498 1
0.301385662060953 0
0.217046488406739 0
0.133666582635718 1
-0.013129244128128 1
0.284307267490769 0
-0.00272407136468115 1
0.0754371886966381 1
0.19231062196453 1
0.0537694282794465 1
0.188503663869025 1
0.296866992697275 0
0.146254484920364 1
0.312511547213867 0
0.140585360803186 1
0.123248187635413 1
0.172408555191689 1
0.193551170202419 0
0.0165455715923881 1
0.0158458572032967 1
-0.204486987192094 1
0.225156996634458 0
-0.116282709960429 1
0.15169982484973 1
0.0972910851921351 1
0.239312510294349 0
0.159781149351986 1
0.127959208847413 1
0.186345147706677 0
0.110679662539286 1
0.205115429100657 0
0.0364640906900278 1
0.204244994610792 0
0.122044138660252 1
0.202077566957499 0
0.138365369331447 1
0.182720250267133 0
-0.0345417723531381 1
0.110031471298519 1
-0.0141408751335527 1
0.127323636577664 1
0.209775445510728 0
0.193798088255744 1
-0.118692750826823 1
0.193040230627611 0
0.167651677156937 1
0.175078299064286 0
0.138928246642399 1
-0.0311346139259776 1
0.153416796137964 1
0.161955072006272 1
0.353482005545864 0
0.253138338364805 1
0.0858195879150137 1
0.120753542736215 1
0.0983511178975362 1
0.0845273723842467 1
-0.00610856001407701 1
0.260907039768541 0
0.166253704772288 1
0.190164490803583 0
0.102834697080308 1
0.298881854068132 0
0.0862583983310867 1
0.210469355221562 0
0.0788398619693211 1
-0.00255384437117741 1
0.0108709588743063 1
0.245956105855609 0
0.0759409637820678 1
0.21185639804903 0
0.157633892106828 1
0.0686563473619397 1
0.300073446599719 0
0.21663699768586 0
0.000219861456112163 1
-0.220026129362548 0
0.116427361235167 1
0.168156782986961 1
0.242100054032382 0
0.283216195775054 1
0.21049223585044 1
0.273224335456736 0
0.324123839973231 0
0.111629895884315 1
0.104256089246189 1
0.202268231448199 0
0.148586376356665 1
0.0592834300754337 1
0.0420281196879213 1
0.186153950874109 1
0.266595676046049 0
0.0757512296512757 1
0.121624958925003 1
0.156686978878708 1
-0.114351749811346 1
0.130419845648392 1
0.066712179053027 1
0.279546200717291 0
0.173064851070895 1
0.189624076079881 1
0.300331600916651 0
-0.0904537164624912 1
0.163751012628322 1
0.313766643723444 0
0.139371588135094 1
0.0973508574807085 1
0.265783483735207 1
0.164891621754286 1
0.216414636601999 0
-0.0112585285725772 1
0.127708204095112 1
0.1566985739711 1
0.0800738503882348 1
0.15341647214042 1
0.175589033513396 1
0.356766836594635 0
0.0432504334253064 1
0.248417959632198 0
0.122901038315332 1
-0.0365383999623042 1
0.141551606567313 1
0.101615660888343 1
0.125610611295933 1
0.0899024079099306 1
0.14946148398352 1
0.0787882267404603 1
0.128920253547246 1
0.0749103656320907 1
0.251878088051963 1
0.0758328281299722 1
0.192099213233837 0
0.0675341685797918 1
0.205070295551788 0
0.15039971549119 1
0.262050560010024 0
0.147772095038498 1
0.203220456491352 0
0.26253063802296 0
0.109966555444401 1
0.215854211669661 0
0.143939143843827 1
0.072042904363918 1
0.123901624927658 1
0.0945859682552176 1
0.0581888920752024 1
0.149484647746391 1
0.118981720077426 1
-0.142348524582378 1
0.0524179329258808 1
0.179575188591785 0
0.259932756855562 0
0.260344331906351 0
0.0447731692521866 1
0.442280734551783 0
0.0138056696435359 1
0.130782461049078 1
0.0577994175946294 1
0.264609909015452 0
-0.0296052679941136 1
0.213258661853189 0
0.173582318685093 1
0.0687513849405869 1
0.0362217396905045 1
0.215882677478228 0
0.0860529732371993 1
0.0707848427347785 1
0.0677235253558334 1
0.0804363149825561 1
0.0702566978542348 1
0.0485886480575147 1
-0.026358285051915 1
0.130851363824789 1
0.231817602622022 0
0.105483607279998 1
-0.0618944131612806 1
0.164666340736698 1
0.203650957871127 1
0.144644221815368 1
0.221998847361735 1
0.225508116797133 1
0.215254359630156 0
0.121182154933321 1
0.15876386600393 1
0.10909074586334 1
0.117466938975424 1
0.159236422037797 1
0.186277694744124 1
0.10944602538867 1
0.266487186152283 1
0.153681692295949 1
0.107573785585324 1
0.309326307043514 0
0.262570177739484 0
0.221478208986257 0
0.152897495070977 1
0.0629449209196888 1
0.000506202287561455 1
0.0184783857937784 1
0.119630962804437 1
0.160573812545069 1
0.0278519440624684 1
0.17038675976402 1
0.164713515471135 1
0.206121994577879 1
0.203205707043034 1
0.113300406490397 1
0.275857503917053 0
0.144790266680908 1
0.20757295265506 0
0.235287903915994 0
0.156469304931098 1
-0.0843366605600261 1
0.106082610004125 1
-0.00831846041794161 1
0.11718936979983 1
0.145935210825146 1
-0.0361098795813841 1
0.0605051861849232 1
0.212478675651329 0
0.0623284327602153 1
-0.02951020794028 1
0.290112711426088 0
-0.0167304722051232 1
0.118909157704176 1
0.248808712629116 1
0.180050923187368 0
0.162317732435414 1
0.284418830955693 0
0.16189065268962 1
0.304741546147876 0
0.110121453658845 1
0.0888948505442886 1
0.109655548179061 1
0.171591663109087 1
0.100393672440763 1
0.0961173462916891 1
0.183039049618351 0
0.494563740416694 0
0.169085674249151 1
0.323547534997981 0
0.077524230051085 1
0.0272229640120614 1
0.228783625585885 0
0.0879661848593632 1
0.241094820262444 0
0.0707326484862454 1
0.0993305907319357 1
0.187495603363466 0
0.00492131012204427 1
0.186354910441997 1
0.254296133380729 0
0.129356042460237 1
0.251939615716937 0
0.0536413086963586 1
0.274544268701648 0
0.0557540364808933 1
0.175872894237677 1
0.141365293967572 1
0.163651395170222 1
0.0818943704212136 1
0.0905370399235413 1
0.274044112831851 0
0.147446492989278 1
0.26465996631116 0
0.0450977320467585 1
-0.090073293971684 1
0.19172866112175 1
0.0266669418426796 1
0.241655426497188 0
0.114523846644139 1
0.0438692568945606 1
0.134037583362751 1
0.0568089517881737 1
0.000200329777188511 1
0.240593839429636 0
0.237926718322242 0
0.234807338658256 0
0.137642027718548 1
0.140863671869897 1
0.197718135186835 1
0.104522339225008 1
0.125349386252439 1
0.287877770702799 0
-0.00119464409745097 1
-0.10397474201186 1
0.0749077125709035 1
0.209458148990432 1
0.280829402233947 0
0.0962595246368067 1
0.179677333471079 1
0.172440697058422 1
0.196853216470773 1
0.210488631537726 1
0.222594702139662 0
0.254405426774814 0
0.209019394147223 0
0.209065041192555 1
0.180893291331809 1
0.26002241773782 1
0.235019407169297 0
0.237193397033176 1
0.0622609249027335 1
0.332504939069997 0
0.108475243211649 1
0.195385039941484 1
0.167208129947852 1
0.125511135197401 1
0.131419791311072 1
0.0586404761180666 1
-0.0832755892966908 1
0.273870660949033 0
0.443057691431458 0
0.170169841450273 1
0.138730624653078 1
0.0303955467019086 1
0.134004635376095 1
0.181543211646583 1
0.214883137869437 0
0.165842003577311 1
0.0329290977011087 1
0.22095834265381 0
0.127269385744603 1
0.108853020158182 1
0.239232176074643 0
0.142972347662248 1
0.100544330967772 1
0.0406723131866528 1
0.261964977957624 0
0.0929475023924614 1
0.19099559254846 0
0.167092139200583 1
0.108198295925417 1
0.10008823996634 1
0.11453357068886 1
0.14407879990985 1
0.134075614478437 1
0.0875691442204286 1
0.150288841704161 1
0.176207781577406 1
0.223457056816322 0
0.0478918221998097 1
0.286487545970585 1
0.104796368749449 1
0.00808873339108676 1
0.0324093200421191 1
0.127751279853704 1
0.0205501928610497 1
0.140353170606858 1
0.121656951295322 1
0.0350670560300827 1
0.17163508181003 1
0.0500021018959452 1
0.134141996609874 1
0.12599617376319 1
0.106462446520686 1
0.0295586886445648 1
0.0695720882078645 1
0.246102237300595 0
0.0935633648812542 1
0.181590256610915 0
0.157415157235141 1
0.134298670388474 1
0.148454468516218 1
0.0732077230118508 1
0.224527174998201 0
0.203949226281546 0
0.134879250203252 1
0.0702969811720724 1
0.215872908866008 0
0.10780768341198 1
0.246811272179663 0
0.225609558409706 0
0.290611879913208 0
0.0705674595053975 1
0.0283552753887459 1
0.156973305566085 1
0.0451686306661512 1
0.24242280209523 1
0.00618439079299632 1
0.119621663424553 1
0.20436707801651 1
0.16205923393372 1
0.126272630320772 1
0.0595321090836907 1
0.264818600932767 0
0.126737940509077 1
0.153443440480262 1
0.140798726100299 1
0.242514189534002 0
-0.119896159482211 1
0.105436725168664 1
0.205294213497419 1
0.20027492109687 1
0.0942828435086545 1
0.102440241310343 1
0.149648666123617 1
0.0788040040806595 1
-0.049373342418218 1
0.0524755828093959 1
0.0276276348905605 1
0.187117519698939 1
0.0446591965780986 1
0.164409554080822 1
0.302127515629132 1
0.0234046955963238 1
0.295457664579261 0
0.11998481525612 1
-0.0485647785530973 1
-0.0107900722769005 1
0.216935513329755 0
-0.0136084366392744 1
0.153820622700007 1
0.236638725162317 0
0.262647153369189 0
0.0782417422112728 1
0.0945160927757364 1
0.168017604538046 1
0.0345455845228829 1
0.13040534988533 1
0.0953429441233726 1
0.0790765255797428 1
0.0965774590785774 1
0.231537955632486 0
-0.0124980175323903 1
0.102155612791591 1
0.211081913344529 0
0.135342899229927 1
0.0157700680759636 1
0.166499243011966 1
0.239946290210732 0
0.247263620194777 0
0.207962665914342 0
0.153628571150668 1
0.127612846815686 1
0.189934514438721 0
0.235937127590562 0
0.241772423457991 1
0.127813943212067 1
0.0879237696200273 1
0.245558801512134 0
0.155909774061033 1
0.106725047599608 1
0.202399586700469 0
0.220322518284453 1
0.0352785517656452 1
0.0608483424679983 1
0.320016327573563 0
0.350101220230417 0
0.22020852153399 1
0.100559282461188 1
0.0765631482557127 1
0.301338523123391 0
-0.0794276711715842 1
-0.0437468114035319 1
0.131098979023178 1
0.211525808249524 1
0.187174482358496 0
0.0591300576708937 1
-0.128448190042362 1
0.0135497225145669 1
0.120287099600496 1
0.224069834321602 1
0.332737242552939 0
0.156292163618893 1
0.0626298282367419 1
0.200324952843233 1
0.0323413245851403 1
0.0984864146844941 1
0.0766575490607199 1
-0.0646717852554625 1
-0.0630409487074014 1
0.0841999403024849 1
0.0490475926565194 1
0.260931099341532 0
0.0679631376888694 1
-0.0570305324567453 1
0.167871526716282 1
0.173646284301652 1
0.0939074656538008 1
0.226116731074878 0
0.367369555737053 0
0.242038532336887 0
-0.0412086867427873 1
0.0553307108592172 1
0.194622861015184 1
0.209214784631091 0
0.210876379764522 0
0.182415952752197 1
-0.0600069231423641 1
0.123063331683208 1
-0.00376735184840174 1
0.150126150572219 1
0.251613901078338 0
0.206559304123359 1
0.0735380133373292 1
0.221884235785854 0
0.237200204750527 1
-0.0122728930511773 1
0.222624121597419 0
0.0537522760179063 1
0.0447878560367372 1
0.319388620041969 0
0.192233326800294 1
0.0882836091505041 1
0.147825211003495 1
-0.0474710615110339 1
-0.0227862639308682 1
0.121469997974305 1
0.155961511485044 1
0.199968569500434 1
0.0282905290552987 1
0.240759774008478 0
-0.050955400538375 1
0.130317484167467 1
0.148408559036109 1
-0.0023901477852412 1
-0.0948197417208364 1
0.331472996316739 0
0.230560358314677 1
0.128443324390079 1
-0.0173035129886658 1
0.209014079842529 0
0.169184958581882 1
0.056025790402791 1
0.0456318081370148 1
0.137543782075121 1
0.202357045321313 0
0.218131825383616 0
0.149926369021938 1
0.132046766236111 1
-0.0196573482136959 1
0.0428379427157297 1
0.334534102119402 0
0.233250211240245 0
0.0342044624063899 1
0.121717475456072 1
0.0883889564580797 1
0.145009000349293 1
-0.0240117648001384 1
0.0915863066130008 1
0.155326469392638 1
-0.0233552047401672 1
0.212144739594125 0
0.198096933560577 1
0.135400088011897 1
0.0351675899226353 1
0.0850306510894995 1
0.10321251199858 1
0.256468348382629 0
0.118955093243454 1
0.170269174281384 1
0.244544013626005 0
0.0969952704548826 1
0.179748624238625 1
0.169668263493263 1
0.362930481601464 0
0.257175714518928 0
-0.00890732768894356 1
0.135537511769976 1
0.0925182131591515 1
0.076688956960883 1
0.127507170417151 1
0.131164664232954 1
0.248119362651751 0
-0.116473627075421 1
0.0992272247948722 1
0.18702552760587 1
0.0296070495425621 1
0.108466281616677 1
0.100289757270201 1
0.0802212230620121 1
0.275229407402635 0
0.25064768061603 0
0.177857912434153 0
0.119320792499004 1
0.172523302663231 1
-0.104701763695467 1
0.157877223829612 1
0.0100296905067974 1
0.136203421768048 1
0.177284553900376 1
0.0332121024680542 1
0.0964468519945835 1
0.118708702819199 1
-0.206470540127313 1
0.007656117837157 1
-0.00469355682547683 1
0.287765091574686 0
0.0335217341799795 1
0.210877161883449 0
0.0701369604865815 1
0.237384960140296 1
0.170116040288916 1
0.186020161962882 0
0.26040044370432 1
0.161174517766287 1
0.250801999081671 0
0.279612022246095 0
0.23815857140214 0
0.16364900894972 1
0.189058182826241 1
0.1935356415479 1
0.143217684143934 1
0.248736588745753 0
0.328951916034769 0
0.231080692965223 0
0.316781981959041 0
-0.0260094451626784 1
0.150263467582628 1
0.245123657356326 0
0.283154019674646 0
0.149739640488068 1
0.185940913989434 1
0.12213968982276 1
0.231600440414583 0
0.285371114305515 0
0.177156613471768 1
0.334452018162196 0
0.145152949120458 1
0.141358458093884 1
0.0253564206059189 1
0.079732637503964 1
0.0828320571607285 1
0.0435238340938775 1
0.109161043129196 1
0.0387922866237331 1
0.243364210437637 0
0.245666929093051 0
-0.056706428528397 1
0.17009729163407 1
0.0971713084626337 1
0.163964700235631 1
0.223689875190955 1
0.142410235978253 1
0.0486290976403495 1
0.0693443673294831 1
0.134448440661875 1
0.295391065710675 1
0.117976931852636 1
0.199884080019825 1
0.217050736362183 0
0.151803723702904 1
0.175073600543293 1
0.298795935528584 0
0.304284326146111 1
0.121238401188701 1
0.253432978149021 0
0.250301611978431 0
-0.0109361260085819 1
0.106959614519404 1
0.189239065059957 1
0.0598004691639323 1
0.151013132947598 1
0.0526265663769706 1
0.0963609102066364 1
0.216633994056306 0
0.186362823913828 1
0.0262630318843263 1
0.171153838864472 1
0.0998870638779951 1
-0.0486881033177746 1
-0.016779739836336 1
0.0351724744439976 1
0.217699571621316 1
0.210041439250175 0
0.0451404924098366 1
0.0638496233667472 1
0.116366645453041 1
0.134846115017356 1
0.16347702352078 1
0.325114012431895 0
-0.0259735461031512 1
0.0890369258223449 1
0.178551180618283 1
0.162862558703846 1
0.123721525546045 1
0.0286570164715781 1
0.134289183789544 1
-0.0139580284857827 1
0.322370780164886 0
0.030976644382993 1
0.218361395255451 0
0.191337876474028 1
0.228802995210513 0
0.22020064670474 0
-0.0122684168680818 1
0.0859675003894144 1
0.315977943356863 0
0.0346057525278373 1
0.0514912388092196 1
0.0836805304466919 1
0.180737100223865 1
-0.0712413585023476 1
0.21016542235049 1
0.104803832601448 1
0.175672529076341 1
0.0377447077676953 1
0.234822636013727 0
0.165412578421634 1
0.14823132703243 1
0.0537640468592405 1
0.140512109716009 1
0.16142977632574 1
0.141852960186117 1
0.115847630982989 1
0.00671017661402497 1
0.199222960174522 0
0.0521803190884004 1
0.126561036289694 1
0.25836344688092 0
0.0424595873953002 1
0.175327127779337 1
0.211682681243481 0
0.0212439986335026 1
0.0688055294812414 1
0.162868665979639 1
0.255384026105922 0
0.217956722342039 0
0.159842290388041 1
0.231899052108059 0
0.15062567681879 1
0.284490938845544 0
0.0163890080681534 1
0.150330715045638 1
0.137757473807754 1
0.279076505300416 0
0.325284171937281 0
0.14810427420803 1
0.0507593643962301 1
0.230659685852931 0
-0.0200273432743859 1
0.179754421805417 1
0.14278639563815 1
0.211949272702834 0
0.299890265380267 0
0.266828276153058 1
0.130359745293202 1
0.315847768295228 0
0.0438253814703045 1
0.193152897640759 1
0.225648981026688 0
0.152908708450306 1
0.19165131876498 0
0.0969786666513594 1
0.163050816491905 1
0.128529262421023 1
0.143345319590066 1
0.050352938841533 1
0.0935914703127197 1
0.116453890937673 1
0.139363442904906 1
0.121150180691953 1
0.128440838285929 1
0.139063607749415 1
0.138456129772645 1
0.141740349624685 1
0.295861986149157 1
0.164363268494012 1
0.136282191170301 1
0.177521933952958 1
0.0584361432410358 1
0.21442787272009 0
0.139435050557048 1
0.0946767873116564 1
-0.0216522959780811 1
0.0293328971056416 1
-0.0334188210857143 1
-0.00637096256450408 1
0.090641892441385 1
0.134646201495556 1
0.104321260242174 1
-0.000218093551722844 1
0.125945379936268 1
0.0939922714106398 1
0.0957355085717837 1
0.0427964727081865 1
0.101248746062858 1
0.235025270809754 0
0.193316327938358 0
0.0320435937236231 1
0.152514661633606 1
0.152628405092527 1
-0.00895616749989554 1
0.169681392932741 1
0.0342455399303382 1
0.191268204402701 0
0.0391437182300863 1
0.265351819383833 1
0.119900252557556 1
0.3350365607952 0
0.175684358418017 1
0.154432705063387 1
0.0338681253032568 1
0.0998121534835277 1
0.0559652913831518 1
-0.0136840362872768 1
0.146163945080065 1
0.196144145507652 1
0.181844258457099 1
-0.0661941256953885 1
-0.00125242900382786 1
0.0647421865964137 1
0.308531452783883 1
0.191357034587747 0
0.209564521739772 0
0.134834692645729 1
0.0490575674416701 1
0.10077640777009 1
0.0908627262622004 1
0.201005467792629 0
0.107978370366039 1
0.148208793713955 1
0.0665633959858031 1
0.0771019083366645 1
0.0782294119523713 1
0.100228449981243 1
0.119650887924067 1
-0.0121988026456878 1
0.121657919434126 1
0.0751042790415145 1
0.221069160396262 0
0.102212206749495 1
0.197311318217522 1
0.203880713936336 1
0.266099186979029 0
0.213226188096467 0
0.235667052943976 0
0.280871980993046 1
0.0212668432995868 1
0.139641263615532 1
0.0800729022358883 1
0.0722975994195603 1
0.177877813146748 1
0.279009215117955 0
0.205325875357822 1
0.247275599374738 0
0.0439292849198332 1
0.199619737639613 0
0.208748279976671 1
0.0544497633526422 1
0.166455410013099 1
0.188899739136401 0
0.176771424009976 1
0.241360640198884 0
0.0517159418214721 1
0.0541543664989903 1
0.128713923711703 1
0.236795155963308 0
-0.034993426560185 1
0.0792566846053411 1
0.0737748509586923 1
0.0159588427669462 1
0.187015736406272 0
0.223909697187694 1
0.201035295424958 0
0.172596835545911 1
0.00968547251078208 1
0.0392913205300549 1
0.196538001895021 1
0.151887339258068 1
0.165527420167166 1
0.207179010745029 1
0.303335307478873 0
0.231499236052031 0
0.231090623082981 0
0.104788289872034 1
0.163120913624622 1
0.191896325936393 1
0.0698894079057183 1
0.216819496849128 0
0.0677871176939353 1
0.199708007360673 1
0.373169991876862 0
0.0581352983975829 1
0.167638006149124 1
0.154582775781578 1
0.10648381049078 1
0.111275140623812 1
0.0937849558271221 1
0.0974420265883684 1
0.155771793597975 1
0.1685856771746 1
0.17740443193637 1
0.274068601733508 0
0.360576485505881 0
0.222446151784847 1
0.117123881602601 1
0.102594030537262 1
0.171864821813919 1
0.204830869038364 1
0.278743975415378 0
0.00793149945960483 1
0.141197080289278 1
0.182177841896496 1
0.0422650347714993 1
0.170094316370821 1
0.231913534737018 0
-0.0285802141420772 1
0.219415003483473 0
0.263216773681426 1
0.104946479915834 1
0.103089044657771 1
0.123023954208282 1
0.245454866623187 1
0.132335615300092 1
0.223497772729529 1
-0.00041746862661231 1
0.150305427184468 1
0.151718731585444 1
0.132744079573414 1
0.155186509501311 1
0.127182799393558 1
0.0338478687407637 1
0.0667488678832412 1
0.347707673736072 0
0.0603452097531293 1
0.123240421638707 1
0.183231870809838 1
0.36763777841488 0
0.244328210674528 0
-0.0227591137763377 1
0.000594896825122294 1
0.205473470118712 0
0.128546587580671 1
0.026037755399913 1
0.408394472667268 0
0.319245898329348 0
0.184961652209386 1
0.0160497845242076 1
0.103447264361791 1
0.220003995263962 0
-0.0488722269230179 1
0.162386179092475 1
0.231920786311169 1
0.200415533282763 0
0.0567048499883027 1
0.24193981945632 0
0.0739313393361377 1
0.113021986835825 1
0.218289845818991 0
0.202980183953679 1
0.241376830698439 0
0.0978406752654544 1
0.0169602924931268 1
0.138470874309177 1
0.108892494340142 1
0.25313425903639 0
0.238849012848433 0
0.152082731771573 1
-0.0325949240218607 1
0.0607639490024958 1
0.314378906946114 0
0.0563178451681913 1
0.156023385464549 1
0.246053295794066 1
0.259296492764584 0
0.110548240589959 1
0.0325886205047607 1
0.135617194507973 1
0.16207629048477 1
0.220792807338904 0
0.186716854420685 0
0.191120310497196 1
0.0792784279964473 1
0.187007587803418 1
0.24316454586301 0
0.00523993130317117 1
0.193973164591497 1
0.147744776784456 1
0.218306189292972 1
0.0934678832190584 1
-0.106244325864206 1
-0.0181750579378822 1
0.0141294324345028 1
0.09583136288223 1
0.244155231222342 0
-0.0139784862814842 1
0.162192679964785 1
0.18258363061339 1
-0.0498459815349143 1
0.0900173123567146 1
0.190234290569539 1
0.139322554103342 1
0.0967829332141756 1
0.114092185231763 1
0.0725494056808178 1
0.0503763311586167 1
0.171140338873174 1
0.0385595410478493 1
0.13294280087142 1
0.1967753541013 0
0.150074999679775 1
0.141797593698131 1
0.140641253266545 1
0.248975749131963 0
0.0228997421767772 1
-0.0310954436830503 1
0.177276473605167 1
0.221349524535743 0
0.0578599587800019 1
0.0720652225913853 1
0.234866745839686 0
0.0270541527662274 1
0.198818218664547 0
0.195421495769118 0
0.279823179069074 0
-0.0078413389877861 1
0.257626477529711 1
-0.0407322308201375 1
0.1940258365647 0
0.199015652583071 0
0.202618378273306 1
0.199888202140622 0
-0.0380778127071337 1
0.181028726030495 1
0.0198667555453307 1
0.105479522497987 1
0.172002475189343 1
0.0859447231810063 1
0.125173942970945 1
0.150709811523843 1
0.311468267000027 0
0.249511174444961 0
0.038001469754328 1
0.140133090609035 1
0.227743853971518 0
0.213610667974087 1
0.180523003217927 1
0.164715672734788 1
0.12132014003758 1
0.10763734729973 1
0.173529563181658 1
0.251690535074544 0
0.145617782693127 1
0.0402902538751478 1
0.0136099028480053 1
0.0809792844477432 1
0.150525306077814 1
0.303933728788619 0
0.231470062587051 1
0.185570350855099 0
0.280898073305535 0
0.292025736119952 0
0.225243912118371 0
0.109384778112187 1
0.105215089080342 1
0.111616923478807 1
0.169726523038499 1
0.137560328946955 1
0.112719552868296 1
0.243931724740064 0
0.0918041972536896 1
0.0663441827340795 1
0.225727542745841 1
0.0270613288800345 1
0.0895264562981456 1
0.105548365998652 1
0.437387114107024 0
0.0706800327896445 1
-0.0623773121786194 1
-0.0792010090357218 1
0.098651067942971 1
0.287410395339595 0
0.101494537756367 1
0.104689608983662 1
0.34372535750254 0
0.142157498958669 1
0.131987262331679 1
0.0386760090306927 1
0.0521652386311821 1
0.311728835580981 0
0.230072352713171 0
0.321863419054969 0
0.0999110393088842 1
0.117978272445712 1
0.239870521629709 1
0.293125335874949 1
0.0452185424580973 1
0.14088950924279 1
0.122187121398041 1
0.0528508166445064 1
0.0897166107515184 1
0.19225159810685 1
0.180248772440867 1
0.267104085763304 0
0.0975801004290102 1
0.178026927567573 1
0.182259056433732 1
0.328830467475938 0
0.150599294775986 1
0.0421799777286113 1
0.217787672717655 0
0.163691245190725 1
0.0797736022083696 1
-0.018238512571513 1
0.158071760653158 1
0.0642848670438427 1
0.0451473976787389 1
0.108897753254979 1
0.129120627885888 1
0.34561818493652 0
0.385721362644121 0
0.0777825447934358 1
0.0208582822353365 1
0.0533341293418614 1
0.0746153988434733 1
0.281410302065774 1
-0.00944032093746295 1
0.045156353046747 1
0.221386199199392 0
0.206610501287304 1
0.274889622826257 0
0.0201253817901351 1
0.164906359204751 1
0.00548181854693936 1
0.129804056121594 1
0.147747197782474 1
0.105665834838715 1
0.135996366273333 1
0.0585036606006788 1
0.159266839151557 1
0.0580727768265872 1
0.0849469565858827 1
0.0991997258537415 1
0.218225281944872 1
0.148809005964303 1
0.20251323473483 1
0.26746428322879 0
0.195578108777135 0
0.162456482043344 1
0.126248331465644 1
0.153998785065485 1
0.250586159993074 0
0.0419922717172037 1
0.00558011961739616 1
0.197769537427976 0
0.169648770936067 1
0.0937738466942531 1
0.121335933713826 1
0.119732116528606 1
0.0167421047971819 1
0.258216076177436 0
0.157018964377241 1
0.282802882570135 0
0.116531157656512 1
0.191982137390022 0
0.0651389878778572 1
0.165917439999906 1
0.0527747411766398 1
-0.0653339709738365 1
0.275279013705561 0
0.0165204026633296 1
0.0984966512090823 1
0.0850423333315273 1
0.0442719893239505 1
0.200758199821986 1
0.159414098700436 1
0.150599767357849 1
0.154044338606132 1
0.22102782925284 1
0.0665757196540778 1
0.178100840292433 1
0.125629206200196 1
0.192150923857742 1
0.120055428607706 1
0.181520009996885 1
0.153887104548975 1
0.0290414372104568 1
0.238883052671134 0
0.126318557197954 1
0.0862367660756821 1
0.0810253165705049 1
0.158013962612014 1
0.0497329546917601 1
0.133393600987728 1
0.319973301027193 0
0.203196230257135 1
-0.101032311402192 1
0.0630539349851834 1
-0.0150465566598687 1
0.117424994394772 1
0.00229926368440196 1
0.317500421275874 0
0.146132619877879 1
0.418825630563533 0
0.0878345976382759 1
0.202568673170636 0
0.231338271775 0
0.171553422528189 1
0.21680981078084 1
0.141089461608611 1
0.0644392285563739 1
0.0858789342472761 1
-0.0224539772576141 1
0.076484882165977 1
-0.0840332669759703 1
0.147495180618533 1
0.113772060365946 1
0.192716752099636 0
0.176239087833145 1
0.125362446870383 1
0.204958804016391 0
0.328769247506237 0
0.105721231506678 1
0.218276211792955 0
0.153569541358691 1
0.061179948500402 1
0.212383507422279 1
0.200054498167814 0
-0.0101095709461481 1
0.22833872667354 0
0.21049590705235 1
0.18814842785553 0
0.247353802011715 1
0.106537731032515 1
-0.0438787798651998 1
0.150221298034811 1
0.192271064049415 1
0.226348501688638 0
0.175072699592847 1
0.306158537180312 0
0.0847364854680205 1
0.19153602348621 1
0.222281107040668 1
0.0336321042938186 1
0.240048639261649 0
0.176667420317201 1
0.111440341064791 1
0.114011456434754 1
0.0176310838201231 1
0.192162701596316 1
0.1482012945497 1
0.260938186045981 0
0.22450282024951 0
0.185874405795005 0
0.287780282855565 0
0.247977455465576 0
0.375409413242693 0
0.374969980843185 0
0.259512911912835 1
0.141356874893395 1
0.0889629019863374 1
0.0584671143978816 1
0.147939688890907 1
0.0502406562122579 1
0.209462277961931 0
0.18506352703555 1
0.178484823854736 1
0.0357200006699129 1
0.0434393538064418 1
-0.106518773234142 1
0.274717070347504 0
0.204541537868065 0
0.0898558123342546 1
0.0163469067277336 1
0.131680919687127 1
0.160917384133715 1
-0.00033363515495974 1
0.287843150018859 0
0.243160517181145 0
0.037175472276573 1
0.208293477959329 0
0.134912421553655 1
0.0865054303800283 1
0.111849642929652 1
-0.0537893359900528 1
0.0746189665539845 1
0.223604845445842 1
0.120542630378397 1
0.224228096331559 1
-0.0702241893979575 1
0.24356584387287 0
0.134148904209705 1
0.171000250797521 1
0.0819553179599326 1
-0.0650152541884194 1
0.2367500573232 1
0.159870051643859 1
0.40858315478059 0
0.158240508293089 1
0.0327578028542376 1
0.24731204736647 0
0.157809427325255 1
0.0701211259099065 1
0.0183000707716938 1
0.126401531349807 1
-0.0616975627877656 1
0.032573359216548 1
0.112480491752118 1
0.171392856659834 1
-0.0966343767301056 1
0.0827350246413615 1
0.0686966743577834 1
0.147594690880209 1
0.167555973898754 1
0.150554063516615 1
0.0164617127598961 1
0.152396192306687 1
0.199502015519685 0
0.29510760694023 0
0.0380585915617219 1
0.262081584700424 0
0.330751767270181 0
0.00449651236731771 1
0.053575355077849 1
0.0646007736731035 1
0.203102822008546 0
0.100676756907977 1
0.207649861314294 0
0.0812513404428055 1
0.163237216139836 1
0.151894210317269 1
0.232011125656613 0
0.209863295131038 0
0.277232826551739 1
0.0905253270489379 1
0.214589548219518 0
0.123525388662104 1
0.311796283333998 0
0.149238775743236 1
0.115967014792009 1
0.131280481659643 1
0.2257039284364 0
0.0651316692972439 1
0.109240914743107 1
0.299344372002836 0
0.160691330957027 1
0.266109526311372 0
0.322163086367682 0
0.203420740596607 0
0.284444016070304 0
0.121403673578881 1
0.165103311069777 1
0.157520655178852 1
0.260155094522312 1
0.241440429774308 0
0.0853885026543399 1
0.209047953050799 1
0.119354967396961 1
0.2198948998066 0
0.298154472544149 0
0.203540682030642 1
0.00443322561905878 1
0.206602453301323 1
0.0286602024158144 1
0.123517875818307 1
-0.0541471730322811 1
0.147363062397624 1
0.0888329593012201 1
0.194782042200275 1
0.273696213010298 0
0.0899734887069529 1
0.0406534736876801 1
0.0396968101345301 1
0.0424724370076439 1
0.140784036894958 1
0.0940863162199859 1
0.159082496926597 1
0.1640240907792 1
0.080672437882759 1
0.0529265772596325 1
0.0118306060276349 1
0.13646522388983 1
0.148705649718551 1
0.068907507851899 1
0.11832598331564 1
0.160546314551164 1
0.0703167173894587 1
0.103054725985543 1
0.0554851825076372 1
0.266821679258981 0
0.16165782618407 1
0.148223144586815 1
0.000728233291856607 1
0.0247070464529654 1
0.223701933080492 0
-0.000804843855111819 1
0.111161949668057 1
0.0359511503036944 1
0.135388871736428 1
0.0498617233183773 1
0.160760399682884 1
0.21153531277834 1
0.0573014430943113 1
0.121878564705252 1
0.0988117221181074 1
0.321089978590187 0
0.279853233188953 0
0.167646022338261 1
0.191516774795654 0
0.0311795953631759 1
0.159895967701205 1
0.202400889958647 0
0.0776388391195942 1
0.0858069835304382 1
0.196319706432811 1
0.107783330096037 1
0.28628882675393 0
-0.0305384111565364 1
0.117681447106915 1
0.0293145438916691 1
0.194345396624658 1
0.152926552782866 1
0.129052959475748 1
0.200598805736903 1
0.182561826390153 1
0.16409890428832 1
0.0902937176435712 1
0.0854167238223156 1
0.0747997855142971 1
0.15609851242231 1
0.255551802428326 0
0.0648221587737975 1
0.126541537829378 1
0.205751732953418 0
0.081760673792261 1
0.0235177674216792 1
0.0604858403181925 1
0.102193477704631 1
0.20457990677548 0
0.102093172589126 1
0.131414999381264 1
0.248541988875968 0
0.0285154204685799 1
0.175815866094644 1
0.0363366260174416 1
0.239172284024845 0
0.0389628761949217 1
0.0701743629203637 1
0.21552641715632 1
0.142542363025354 1
0.175012111466183 1
0.0522667898589472 1
0.163461738182124 1
0.234959759002731 0
0.0931256530464251 1
0.276782251906949 0
0.136476409863665 1
0.2047809735543 0
0.0902313935943028 1
0.0729108719769954 1
0.139073277367513 1
0.0853180478752913 1
0.18380906159019 1
0.220081743454128 1
0.0324264079533488 1
0.0360855220550119 1
0.137146831870875 1
0.0860777248103475 1
0.279404390970956 0
0.169783743044313 1
0.217130941279327 0
0.15840369118686 1
0.154952507864656 1
0.258968702216027 0
0.143788346099101 1
0.00510612785702665 1
-0.0132611435104086 1
0.253917354436379 0
0.291288113824941 0
0.18864548981435 0
0.233457342497848 0
0.0514292214286652 1
0.0905184171038778 1
0.248174340792794 0
0.161436300803681 1
0.00971097069712188 1
0.266966488742964 0
0.209748904944288 0
0.0359681394164906 1
0.0957707492996062 1
0.124551786134772 1
0.0827400838008009 1
0.0497583767067016 1
0.226702939872127 0
0.0648713259849232 1
0.099565784378335 1
0.0722686016493733 1
0.308901594640388 0
0.193990181288665 1
0.177027887013712 1
0.165331171436648 1
0.101130423248208 1
0.100310807154273 1
-0.0124227438764086 1
0.142386714857144 1
0.218513943670349 0
0.0772727873703696 1
0.00423081329298597 1
0.115099085917853 1
0.377124594837085 0
0.139798047529939 1
0.0740722383093017 1
0.0602950876966694 1
0.00927105081466593 1
0.036583449093663 1
0.167509645271658 1
0.157551592189572 1
0.00774962672205554 1
0.0739479777819549 1
0.329981092057368 0
0.064983903750833 1
0.11934657537562 1
0.164114804176288 1
0.356134156497337 0
0.140428068843666 1
0.185226317305655 0
0.45268190334969 0
0.248858775578335 1
0.168264331490861 1
0.0436709577933962 1
0.0725671877414468 1
0.0450043829475206 1
0.200845558641347 0
0.214385305411474 1
0.108122209509126 1
0.296882605250446 0
0.0331943654585478 1
0.189299788831228 0
0.383097081910857 0
0.253833239022487 0
0.0722224529944677 1
0.245434578002268 1
0.0971928010976875 1
0.031000767217573 1
0.0179369937563862 1
0.155721338164787 1
0.134063071078098 1
0.0620814178334425 1
0.234981683041766 0
0.200924990282094 1
0.176884745503621 1
0.282152705432599 0
0.150120383563168 1
0.148414654138584 1
0.197474868935428 0
0.420608633626069 0
-0.0124349725740703 1
0.0548909252955671 1
0.0281896876194777 1
0.146107592570102 1
0.190858456999652 1
0.201082384521517 1
0.0835145867625612 1
0.177609454918914 0
0.132151822831314 1
0.179887818056083 1
0.164172708475315 1
0.0220991607272806 1
0.122101925231007 1
0.15400403539212 1
0.222809347645698 1
0.222677235414713 0
0.073017956391524 1
-0.125790154923795 1
-0.0119445501987258 1
0.158483720301845 1
0.250287060021826 0
0.246848325036246 1
0.0656493508504442 1
0.195746704244581 1
0.308820996941715 1
0.13036742609217 1
0.235326390888278 0
0.165389118495237 1
0.150758568725166 1
0.255086676061149 0
0.193821786825357 0
0.16374638119826 1
0.239462774389141 1
0.00798623953984332 1
0.116373750968869 1
0.345527536154998 0
0.163295557151281 1
0.228285089658826 1
0.240067313484803 0
0.00421668663625087 1
0.156874239896392 1
0.264526887326523 0
0.200752852927229 0
0.116014883909445 1
0.0390643715958541 1
0.153254457942455 1
0.127521067275733 1
0.0427420979516827 1
0.179727869796273 0
0.173099726396334 1
0.291080496464053 0
0.258737384343564 0
0.0272386920933207 1
0.162101177351799 1
0.251886126142181 0
0.259026494512381 0
0.106020173221067 1
0.193534918233223 0
0.185221643947558 0
0.129652590016229 1
0.099729868107454 1
0.195860263625131 0
0.169296545437437 1
0.252539981568808 1
0.139984133546507 1
-0.0908863625454878 1
0.293425607912162 0
0.26720274698994 0
0.196508482577231 1
0.195737204899168 1
0.0924866044672018 1
0.13836897870163 1
0.0930286932360844 1
0.283563525668429 1
0.162219707581097 1
0.223881582167978 0
0.215033169469792 1
0.322811965184717 0
0.129571812120053 1
0.0643294359390641 1
0.210245624176158 0
0.231535329515607 0
0.197647866924122 0
0.105434169890364 1
0.0882018431382398 1
0.152314670002585 1
0.192885310790368 0
0.00603813524971205 1
0.0677752618745248 1
0.213019310324847 0
0.106220352741554 1
0.0728805844204927 1
0.297318085568339 0
0.0710241472027274 1
0.191479193449886 1
0.140347661583706 1
0.10547201094559 1
0.100342501590884 1
0.283973642032603 0
0.137517586480933 1
0.107190030166894 1
0.114190559703456 1
0.210316430074727 0
0.164745346644624 1
0.122436653091233 1
-0.0691271022065401 1
0.251023857539061 0
0.191970840236446 0
0.0749007944494709 1
0.23772587728814 0
-0.0306465354790358 1
-0.013297452382487 1
0.0136021765480728 1
0.0820650174787923 1
0.230849293306867 1
0.021050837419903 1
0.0932919252856403 1
0.0158753775012954 1
-0.0243672017930742 1
0.169657104802051 1
0.0867705579181785 1
0.066430222846054 1
-0.0914538463030664 1
0.254380934770032 0
0.126088331084329 1
-0.121431566464936 1
0.128126832714876 1
0.319894605405402 0
0.177424566339189 1
0.0553155693766761 1
0.215279106390354 0
0.259731240950255 0
-0.00997012593822808 1
-0.0676615518068171 1
-0.061262038859453 1
0.132240387405867 1
0.24942634153615 1
0.265947148388273 0
0.0313561032912905 1
0.0821414515386432 1
0.135713279355783 1
0.0952504332085599 1
0.112249603754958 1
0.0920702339474774 1
0.0973702812828283 1
0.0947405451841417 1
0.216858649670678 0
0.0692489525063874 1
0.084108670328488 1
0.179648363174518 1
0.16199466416077 1
0.166503642458513 1
0.0595796467637172 1
0.164025934320484 1
0.219697541030907 0
-0.00843128439355436 1
0.0513334556073377 1
-0.00421524194644736 1
0.172746503715503 1
0.0930273453623943 1
0.0179633147940248 1
0.225002170368622 0
-0.0428128305649185 1
0.0604587131143397 1
0.00696652596314582 1
0.206945233128397 1
0.0438618039735746 1
0.250738233242672 1
0.0883488983532146 1
0.170457460464601 1
0.0966185086171183 1
0.111040129936124 1
0.162743065900862 1
0.0944343119889711 1
0.143074616304955 1
0.124876968401045 1
0.231156040355324 1
0.0615097187860499 1
0.138700802421527 1
0.205484643857299 0
0.167603101701894 1
-0.0226209447719135 1
0.0820566500577825 1
0.166262694984199 1
0.251430948372887 0
0.0925145926300547 1
0.166168353979339 1
0.183931444391323 0
0.0298272053283839 1
