# Supplementary material for: Bias caused by sampling error in meta-analysis with small sample sizes
Source: PLoS One. 2018 Sep 13;13(9):e0204056. doi: 10.1371/journal.pone.0204056 (PMC6136825; doi:10.1371/journal.pone.0204056)
Supplement: S6 File — (ZIP) [file pone.0204056.s006.zip › results N = 20 theta = 0 tau = 0 sz = 30-50.txt]

"dl.theta" "dl.cp"
-0.0856159075224457 1
0.136953170085215 1
0.115311517810429 1
-0.0418351280698857 1
0.201094166414308 0
0.0999205777926813 1
-0.00539224610660571 1
0.0180833780960425 1
0.113549185084021 1
0.129790820777333 1
0.18550888537985 0
0.118765775556488 1
0.0766352379681554 1
0.0477345144373707 1
0.0923393622854593 1
0.0854807795585908 1
0.272334817160991 0
0.112854744286728 1
-0.00301700021734195 1
-0.0697526245298383 1
0.0648119616154428 1
0.156002550501538 1
0.109143297737655 1
0.153068084230095 1
0.0723038048869549 1
0.0535707331374597 1
0.235545622252346 0
0.184685106763918 0
0.1406370618483 1
0.105633438656554 1
0.155469333014889 1
0.0828714918352367 1
0.190665127386583 0
0.0765328609410035 1
0.0613698717628923 1
-0.0184714083715605 1
0.0385434725672422 1
-0.0218649185807028 1
0.0273455571300095 1
0.073852829346236 1
0.191315047240122 1
0.123493037522602 1
0.153255290822304 0
0.0569664856870303 1
-0.0689536306697634 1
0.0253438093782029 1
0.0720698827453932 1
-0.00461830414907731 1
0.200029955168312 0
0.183717101261143 1
0.0800016379281664 1
0.074351378216914 1
0.123467770673584 1
0.0705233278615917 1
0.0927403417950853 1
0.0976478547303508 1
0.20059138828703 0
0.0448369327625272 1
0.17015250784135 0
0.148576160623572 1
0.136176632885214 1
0.0551594566477538 1
0.0545115780243301 1
0.046451759687227 1
0.170258780523066 1
0.0363066686155073 1
0.105829918886793 1
0.101825068259735 1
0.200303296320743 0
0.0223190743798251 1
0.0615064730545649 1
0.068121921393451 1
0.205917812559265 0
0.066964464103034 1
0.148628245940205 0
0.0986138291833563 1
0.160488730650044 1
0.150991071252792 0
0.0553200400620718 1
0.162614847012544 0
0.0687543999865919 1
0.087872182569389 1
0.133297642280131 1
0.093420806443865 1
0.0838005291414224 1
0.134556301381704 1
0.172950364831056 1
0.0950504416357456 1
0.00505727886545149 1
0.138073359424226 1
0.0993387659058213 1
0.0538911313516345 1
0.0957713053056642 1
0.081754420311192 1
0.0469502328246123 1
-0.0471286405798074 1
0.0671227988400559 1
0.174545545858811 0
0.188155100289262 0
0.0297103565329231 1
0.033864931798534 1
0.198587977522763 0
0.146924345235189 0
0.0451137256982128 1
0.154944998879748 1
0.150422800221452 0
0.16512687245527 0
-0.0528977383269703 1
0.140515406635204 1
-0.0402630211126957 1
0.119149511863495 1
0.147445798603824 1
0.255608345260952 0
0.0846124237116763 1
0.0540765084673149 1
0.171247352340394 0
-0.0282238725286138 1
0.0113866047393614 1
0.139587036074595 0
0.0944318662328333 1
0.0531099033588548 1
0.0806473173720839 1
0.16861630412187 1
-0.0122038235733208 1
0.173210069251504 0
0.124602473944618 1
0.0601539697258021 1
0.112269178034462 1
0.0232744532811666 1
-0.0110293029525263 1
0.0643734433355011 1
0.0167043776034687 1
-0.0538176011609506 1
-0.0309622188518341 1
0.217402810800012 0
0.155729790775573 1
0.00240379357543167 1
-0.0372074106314384 1
0.114539538307278 1
-0.0214805771713142 1
0.194514594861389 0
0.07895044728575 1
0.20681559385121 1
0.0962408386415677 1
0.0840758295346098 1
0.0943902861753814 1
0.056185291491095 1
0.0334816263978481 1
0.150271065696612 1
0.102366078934076 1
-0.0768270335096731 1
0.162010717299582 1
0.0274951906352188 1
0.19206885880045 0
0.186321756033527 0
0.0197766531116886 1
0.120429652039835 1
0.0453679293282315 1
0.134834444135265 1
0.149086263048835 1
0.168145692574603 0
-0.0116982838907308 1
0.128440705191212 1
0.0592919961218747 1
-0.00875063048024214 1
0.0754746328218572 1
0.0848309503459328 1
0.178128723457529 0
0.0811014313534422 1
0.101891448576004 1
0.160346869580171 0
0.132179660837753 1
0.0750348817949323 1
0.0321536817487456 1
0.0590883301068043 1
0.211881911536752 0
0.0300980996228504 1
0.122704076620399 1
0.000691436490035238 1
0.164697573176458 1
0.103579188178194 1
0.0798511570910286 1
0.0542420645214441 1
0.165136414301624 0
0.165800889912591 1
0.205434397856009 0
0.101834461736179 1
0.0363281238119217 1
0.0533620998856183 1
0.0966101843606293 1
0.11760486850435 1
-0.0397567440739257 1
0.254405046387722 0
0.140333618699098 0
0.026049689131433 1
0.127905056612901 1
0.164356739670441 0
-0.0353606151584824 1
0.0912489328401904 1
0.0357586381242084 1
0.00836292337594799 1
0.147156000646579 0
0.184268165667302 0
0.159863150577017 1
0.230258636186437 0
0.223191349934141 0
0.0658684167813067 1
0.154167661286658 1
0.141052705555111 1
-0.00113207666332756 1
0.000454740904260242 1
0.130370724374909 1
0.0435949371153338 1
0.226245620462691 0
0.172157139482042 0
0.0391390064664206 1
0.155619736461016 0
0.0403403986418908 1
0.109206165211015 1
0.210954153218673 0
-0.06431408740279 1
0.103868844514261 1
0.137186746712542 1
0.103600764527185 1
-0.0573313537920006 1
0.0974292089502707 1
0.0558250473618085 1
0.00429031403080008 1
-0.00350764552165474 1
0.274463853986415 0
0.0441689661665461 1
0.0693166143091258 1
-0.0194254253160152 1
0.0888380652033317 1
0.00631568344200141 1
0.0693282223604292 1
0.0220739506489742 1
0.00125541576875739 1
0.161793835318673 0
0.0915209501926918 1
0.0655236316708084 1
0.0145566630027498 1
0.156315240578009 0
-0.0221259089928875 1
0.111799203276946 1
0.0305162824580549 1
0.143603271774507 1
0.147250685411736 1
0.0532571367232653 1
0.137035492410466 1
0.116794638062325 1
0.0777536640013842 1
0.124872000323563 1
0.136382528288132 1
0.0797077786614629 1
0.0218855782242441 1
0.0825234057495775 1
0.218651153762509 0
0.019541190535124 1
0.0985941555777179 1
0.174955202268704 1
0.0803236002568597 1
0.0447814748166483 1
0.0692848575992488 1
0.104611806650609 1
0.180003424649362 0
0.093472859286678 1
0.179072362440843 0
0.0925285556365983 1
0.129869684878871 1
0.0650980625431193 1
-0.172790570634677 0
0.115424281369799 1
0.0968175655309621 1
0.0998921133736972 1
0.169954895119066 0
0.108915197103276 1
0.188349588412007 0
0.152708816984796 0
0.0217636644734772 1
0.117154682561481 1
0.0774615828576576 1
0.0251223207793851 1
0.167176754041462 0
0.0834493580536236 1
0.00867356000668462 1
0.0510313725400035 1
-0.0935519419038597 1
0.114397729459937 1
0.026585997503552 1
0.0920339130609837 1
0.0826174709708463 1
0.119028868995037 1
0.0863211433013704 1
0.166240955085396 0
0.174861137911594 1
-0.031436399752925 1
0.053762767654298 1
0.162315148780717 0
0.0349228419207081 1
0.0926661830142695 1
0.140819258865523 1
0.0524723082285992 1
-0.040428026216575 1
-0.0249970450741599 1
0.11180605699762 1
0.129283438901696 1
0.106768870935901 1
0.0907977046326397 1
0.118331340978103 1
0.0864223047651927 1
0.223178944089122 0
0.0643828649510431 1
0.153308219752498 1
0.144951905393012 0
0.101108111650822 1
0.12150848516843 1
0.111372053745756 1
-0.0259120143623628 1
0.0648056360522052 1
0.0406624863081859 1
0.0675247984547377 1
0.0432160360768832 1
0.0810365044328975 1
0.0169766820945493 1
0.0714474181244245 1
0.0666680872768173 1
0.0852683674174258 1
0.11882282606725 1
0.0337339214732515 1
-0.197402831102918 0
0.0608926678611847 1
0.0424770764012412 1
-0.0415708790248463 1
0.0662246783701447 1
0.109731281118615 1
0.179875086162702 0
0.0311804995521187 1
0.14358399160015 1
0.0523557659665454 1
0.147665956921369 0
0.130260719134778 1
0.170715334813889 1
0.02934007596097 1
0.0195182985214734 1
0.10709430596068 1
0.0798447920368643 1
0.165057842118245 1
-0.0785280402086073 1
0.161617732253142 0
0.130456787941969 1
0.0516534167481237 1
0.28148383864951 1
0.0320982554077694 1
0.194806536391821 0
0.127203379866002 1
-0.0427100512020218 1
0.0969581865801967 1
0.133079365712122 1
0.175169104229326 0
0.0177080072154953 1
0.0400230828246377 1
0.257659727166687 0
0.23439263779798 0
0.129492650739316 1
0.0981192816156392 1
-0.0675686162601655 1
0.188524622581373 0
0.0898193856186002 1
0.107585109923443 1
0.0303709955915799 1
0.090253090323005 1
0.0680543929304478 1
0.0352226553556941 1
0.159441944195765 0
0.110106584564718 1
0.148396476379246 1
0.0950455472497934 1
0.217442011360252 0
0.0530104507588215 1
0.120839829991851 1
0.124609352835123 1
0.0113921929439093 1
0.0558561218178597 1
0.028562625689162 1
0.118112911131797 1
0.0591115144406012 1
0.18732561219785 1
0.147057445212654 1
0.139073683211351 1
0.179798536965518 0
-0.0176726025028223 1
0.0488824090343172 1
0.124511272069135 1
0.0905882289489639 1
0.104658082657504 1
0.00933944180161229 1
0.142626745042354 1
0.0521414468150931 1
-0.0109548909142919 1
0.121008625323451 1
0.04919203537507 1
0.135611547715325 1
-0.0207265222609639 1
0.103114714907366 1
0.195288386667562 0
0.038529396741998 1
0.11377141995545 1
0.105908170698949 1
0.0466727709063083 1
0.112612453290297 1
0.0579742046002324 1
0.147304610623149 1
0.0589312350728154 1
0.114271227384465 1
0.140053178268453 1
0.123337032397265 1
0.0877262439740643 1
0.11320365578827 1
0.126870071639186 1
0.128238843006922 1
0.123922896157607 1
0.115439329702687 1
0.123003015791784 1
0.108716308374481 1
0.0865937399436493 1
-0.0560442675401238 1
0.0405744094198369 1
0.164079054227747 0
0.028618787040015 1
0.0294279854927303 1
0.122807066234385 1
0.115789000704988 1
0.122368409491389 1
0.0240251877485429 1
0.161408895104716 0
0.0750982927290766 1
0.111850057300254 1
0.251799943877652 0
0.0768109960596738 1
0.076621626769338 1
0.158859832374842 1
-0.0675191140655069 1
0.0767092270497192 1
0.119252763454644 1
-0.0483848102247623 1
-0.012735526165727 1
0.0271124184436836 1
0.169735323889756 1
0.0446018871134099 1
-0.00219299893561173 1
0.0433506831173652 1
-0.0604369722962854 1
0.218403078924847 0
-0.101078402741482 1
0.0262080668179627 1
0.00327477727792007 1
0.100350621145661 1
-0.0487026555708755 1
0.109671457564483 1
0.115516241664461 1
0.0978481630889142 1
0.0543450224908082 1
0.0617800146065202 1
0.118117902791118 1
-0.00236752048747115 1
0.0159081276695539 1
0.0181001960239982 1
0.2018620957023 0
0.104163138811687 1
0.127030176644912 1
0.100412845833377 1
0.111550949875603 1
0.076750980852023 1
0.0586944327165002 1
0.10569098720706 1
0.103672990670609 1
0.190178981680289 0
0.188024780303278 0
-0.02127382104509 1
0.153071967204909 1
0.0434018729156641 1
0.161364403976504 0
0.128144752639652 1
0.0100826518528434 1
0.0273606470250687 1
0.147231288516382 1
0.0284163037085286 1
-0.00620169142927532 1
-0.104004499091991 1
0.064224862306673 1
0.149762728021913 1
0.0749562948777544 1
0.11531205613217 1
0.171111260919002 0
0.222670630637649 0
0.101136590359208 1
-0.0210015683442073 1
0.0458532657484821 1
0.171687321714565 1
0.163567725991313 1
0.139938027316405 1
0.107728752109673 1
0.123416314630233 1
0.0882141249766639 1
0.0609710606268135 1
0.085270218340506 1
0.0258886620822431 1
0.0416917548913519 1
0.127259715098118 1
0.173895287736577 0
0.0680654815618612 1
0.120407970287309 1
0.0332270933091558 1
0.185916360862588 0
0.213387716174748 0
0.156114649193745 1
0.105636573288386 1
0.0210854299616064 1
0.130128580657554 1
0.034099916862742 1
0.00585025755066156 1
0.028994997976251 1
0.0208228176243881 1
0.276715666257894 0
-0.113690211830889 1
0.109425422463378 1
0.0867351159411648 1
-0.0257556106309417 1
0.213867192865609 0
0.106439786664231 1
-0.00621090645206443 1
0.0440528963316311 1
-0.0388460148865215 1
-0.0465941374894051 1
-0.0307866878853072 1
0.0734887661467899 1
0.159611192257003 1
-0.000448156909904822 1
0.0635618849819712 1
0.0388465325686072 1
0.00346486938386007 1
0.179447330160302 1
0.244488956923678 0
0.117046853043707 1
0.158431820714999 0
0.149026552699738 1
0.150706694675901 1
0.0237927348853229 1
0.0445432046011467 1
0.0854666879980136 1
-0.0837812063576008 1
0.0777541752133575 1
-0.0649186758550469 1
0.105046730753832 1
0.118094881555792 1
0.0913994013184183 1
0.199634674966406 0
0.256907792771642 0
0.160968934909112 1
0.138417637366728 1
0.0736249631079442 1
0.0906576054628083 1
0.0102117023575881 1
0.0689666940542119 1
0.0228357116266654 1
0.0423673793813499 1
0.166096914382702 0
0.0261967056361009 1
0.0619102980278525 1
0.108868467801598 1
0.0198882692222764 1
0.0498220441936637 1
0.123612212538889 1
0.079680026814465 1
0.0862751069333848 1
0.106371994981642 1
0.121069833351283 1
-0.0290943203476152 1
0.0654498306599724 1
0.0357235625607185 1
0.0674726904782885 1
0.0778620162954583 1
0.079619999499176 1
0.053079599794273 1
0.0489731146413196 1
0.14553026511309 1
0.183390108460409 0
0.159696506290354 1
0.126876778173591 1
-0.0400030814215675 1
0.0708258193516457 1
0.0640142329327885 1
0.149331547955332 0
0.0963353924560126 1
0.0749894046874091 1
0.0647989796202364 1
0.105745675061989 1
-0.0884033921824935 1
0.123393136296894 1
0.116862196472736 1
0.158402730363118 0
0.151762013389373 0
0.250894547261692 0
0.0782242384209817 1
0.0736336801865054 1
0.154004391401113 1
0.0701958946951489 1
0.142463726309381 0
0.117626184026508 1
0.10143985652223 1
0.0810673646887725 1
0.0468819234488031 1
-0.0199004071153517 1
-0.0207524678681303 1
0.144617618855014 1
0.131449243522289 1
0.0748592319130847 1
0.0857013157837774 1
0.0929265643048511 1
0.0897686146017679 1
0.0417618926723748 1
0.170741107661427 0
0.058373981562614 1
0.225346361318975 1
0.000105956060661723 1
0.0542660273285829 1
-0.0189047441941147 1
0.0550257418401377 1
0.0800862333138926 1
0.000314312254560776 1
0.0787798056243394 1
-0.00595037133583087 1
0.146838376565487 1
0.188055247833111 0
0.204015743601777 0
0.0541067551691281 1
0.122103196607028 1
-0.0560826684735733 1
0.0607369681806834 1
0.120503433672381 1
0.179956357427001 0
0.0524626567066576 1
0.0948816091421094 1
0.0632976256131727 1
0.111553234600147 1
0.0706004111593581 1
-0.0731091590990184 1
0.182641921208027 0
0.121821986299532 1
0.0588340861916164 1
0.158474193632138 1
0.0170747934054716 1
0.158126112909171 0
0.0537666427754975 1
0.111430605359576 1
0.00276452633692152 1
0.237854390926448 1
0.0970938756997582 1
0.111370576587518 1
0.0322370049565168 1
0.124562398078146 1
0.173072210116842 0
0.159397547118402 0
0.0971004291079908 1
0.110698759507237 1
0.00978731772205418 1
0.142997999860211 1
0.0785932211624459 1
0.0686219866282532 1
0.186381758926659 0
-0.000496399746430578 1
0.0912009667936615 1
0.06229518077853 1
0.192272869857977 0
0.180402634455789 0
0.132418083168357 1
0.0646736847716945 1
0.23115497637906 0
0.0826814830409363 1
0.101316754348953 1
0.118790162852324 1
0.119621701185461 1
-0.0214416668025569 1
-0.0121857289945672 1
0.242042070438056 0
0.154657483663553 1
0.159674198976354 1
0.156511428440523 1
0.267317175433127 0
0.20644274900031 0
0.0375743818908803 1
0.141050003916692 0
0.0509770521475218 1
0.096756318793845 1
0.20086943515659 0
0.071672031173718 1
0.101661369014914 1
-0.0714169450990896 1
-0.0521201759701255 1
-0.0157669268826789 1
0.058135826417746 1
0.0659874288037712 1
0.134594145379628 1
0.0866620181492382 1
0.147888687322101 1
-0.0007690070697636 1
0.0335340182045517 1
0.0828370165976693 1
0.0967154517274638 1
0.0200262424976583 1
-0.00654306679329741 1
-0.0735429175728446 1
0.0848499045392905 1
0.180988099656231 0
0.0923222833470523 1
0.122625705529524 1
-0.0867626276584606 1
0.114180751924653 1
0.156110949322807 0
0.219334341754274 1
0.193806545638003 0
0.064873490750252 1
0.0113044873190499 1
0.0521845757915301 1
-0.0017376756438657 1
0.141989384372537 1
0.193357060026365 0
0.0791943032981198 1
0.0756612523450791 1
0.189950780299355 1
0.0792536569542449 1
0.0779843418509909 1
0.115452746984794 1
0.099307578493098 1
0.180239724777966 0
0.164663230988948 0
-0.136129783936194 1
0.199051623175949 0
0.205559037239795 0
0.164745046602716 0
0.0928030917552236 1
0.114770531593062 1
-0.00731923499995961 1
0.0668894961016398 1
-0.112929898810466 1
-0.0568005198935463 1
-0.0237878535128565 1
0.103752583000316 1
0.0758535646175538 1
0.0967969828516206 1
0.162989065864337 0
0.10231200519146 1
0.0661600984585261 1
0.0941345679879513 1
0.00673258668943995 1
0.0749376782052058 1
0.14184223412551 1
0.113558628406495 1
0.0760345848333037 1
0.0787849979781098 1
0.299070803216513 0
0.112682781650141 1
0.0429223656077411 1
-0.0062801418538236 1
0.112433116757719 1
0.0869298346503596 1
-0.0114508064833446 1
-0.0331705344905721 1
0.0445434233236242 1
0.0985612410574317 1
0.0339768479678712 1
-0.0108320836141303 1
0.129482513455272 1
0.147596355116351 1
0.0755782449693022 1
0.0864451272845956 1
0.14427526570105 1
0.0495121192169119 1
0.118872340501152 1
0.100191130415542 1
0.0377265380885626 1
0.199747698537884 0
-0.00536566068933231 1
0.167703745054471 0
0.0985158753314579 1
0.0566888895331394 1
0.123936605767657 1
0.0431638786154044 1
0.184376586057695 0
0.0104126130140694 1
0.241930119861614 0
0.0672083964816874 1
0.0656188483902602 1
0.179453597077674 0
0.125227784628235 1
0.0991435402402114 1
0.0215079463657484 1
-0.0153465700759018 1
0.100967219028279 1
0.130490314583791 1
0.194407165074571 0
-0.0114362658102825 1
0.134696138481005 1
0.171704061116344 1
0.0499357799622607 1
-0.0277571406327814 1
0.000109816394587544 1
0.0617197486272592 1
-0.0693051657323908 1
0.12940253520209 1
0.139696333533388 1
0.0852740756145246 1
0.143523260224023 1
0.0740079248693163 1
0.123842894953835 1
0.076278448170452 1
0.10182293087931 1
0.198277835360374 0
0.0494324421203508 1
0.0191394463834219 1
0.166043713718197 0
0.155152364394635 0
0.127624580871077 1
0.110000965952277 1
0.125613191117331 1
0.11378360527375 1
0.0354570190149389 1
0.103325401773187 1
0.211276358812797 0
0.166332919602722 1
0.0153752358495702 1
-0.0058620339369653 1
-0.0158854169431692 1
0.00865985250071568 1
-0.0020158383161112 1
0.0674466868282352 1
0.0125081905893371 1
0.0125243818741767 1
0.2382711461589 1
0.24753437641403 0
0.0956559131874584 1
0.133565793554989 1
0.0894316386676033 1
0.04042357310594 1
0.0279068933519464 1
0.14174095455357 1
0.119439271094047 1
0.0123645534581138 1
0.057993304124488 1
0.0582545977804799 1
0.136368406770433 1
0.0144744219581042 1
0.120617799554103 1
0.0679819079930823 1
-0.0365716006057995 1
0.0998732336834873 1
0.092821559787037 1
0.0273452257695504 1
0.0591008997062925 1
0.15573503022863 1
0.115497991910473 1
0.0581729742186926 1
0.10825947859388 1
-0.0861304563056025 1
0.204297392870338 1
0.0523897376355303 1
0.0550441217674323 1
0.0147288461891563 1
0.0902195343929346 1
0.0875551294986606 1
0.0826181349354161 1
0.147398633423417 0
0.13472491737011 1
-0.00318596091321006 1
0.098012951686221 1
0.0295235604544571 1
0.138078080991639 1
0.2179621155934 0
0.0788784499887565 1
0.116634843845832 1
0.105377034393626 1
0.16034174109674 1
0.124824855240879 1
0.237360793122102 0
0.108263765217667 1
0.0177556638776642 1
0.0041850259363316 1
0.139504155049979 1
0.232596814074084 0
0.158585421343964 0
0.00389404702774012 1
-0.0119032418080858 1
0.182387166253829 0
0.104162591505447 1
0.0956875811632712 1
0.189982435642234 0
0.15666250022008 0
0.0645402742992772 1
0.0294568311435016 1
0.0857393846222223 1
0.0459752821105635 1
0.0727147520843335 1
0.132722781211227 1
0.0944489837199078 1
0.0106234769740468 1
0.167349513325741 0
0.0914072818049053 1
0.21812888228368 1
0.145217379318782 1
0.0384924429672107 1
0.182204545202142 0
0.0474415537319115 1
0.154100809352224 0
-0.0129473643730643 1
0.108609561246705 1
0.0064374620085873 1
0.0931020431463839 1
0.0474303428899838 1
0.158709384868387 0
0.164814464406701 0
0.0688377220259914 1
-0.0922444702534733 1
0.116515020166527 1
0.0884635932656342 1
0.134193446991903 1
0.0401789964765087 1
0.139115626058728 1
0.010110284581469 1
0.112814251930681 1
0.120635305794448 1
-0.041739187030745 1
0.102942751010506 1
0.00436231052810746 1
0.062511947232453 1
0.124967960792045 1
-0.0176292279424783 1
0.134212633623789 1
0.162876683118164 0
0.0780746743584672 1
0.0689324191839808 1
0.106917408464727 1
0.0525346768324211 1
0.167992730247593 0
-0.0501778017727 1
0.0568537112768514 1
0.08403956444678 1
0.145528536145187 1
0.136374493169175 1
-0.0564522572758742 1
0.212090512558642 1
0.014568223273177 1
0.0164462558256996 1
0.0608567488596153 1
0.171559266173159 0
0.0553342425550678 1
0.150277219533661 1
0.206792503344275 0
0.0617501202742309 1
0.042794464202181 1
0.0981144599119894 1
0.15483319229792 1
0.0682839576628488 1
-0.155108021507942 1
0.127413565484593 1
0.0236929358806548 1
0.0140266631449045 1
0.111398960102178 1
0.125008453870347 1
-0.00469376413409438 1
-0.0279011660997917 1
0.0837222242918039 1
0.0882546113769168 1
0.161314342243202 1
0.168384011880217 1
-0.0525362854629926 1
0.144471685217282 1
0.0614410301894535 1
0.024761511589756 1
0.0119989807687598 1
0.0367629942594206 1
-0.0551142681366033 1
0.0989098600166813 1
0.0226779530717967 1
0.140421319146573 1
0.155777530953039 0
0.127621112380842 1
0.129569798295297 1
0.11871867348437 1
0.1144750442707 1
-0.0134326144084911 1
0.0473659720536489 1
0.213463166952338 0
0.0790125685544741 1
0.0688371524398449 1
0.117455325891069 1
0.0925796305963497 1
0.191684745829767 0
-0.0104887932595557 1
-0.0334338728939826 1
0.141524497865487 1
0.0590873606596786 1
0.100558784783579 1
0.152813348084685 0
0.196358744359768 0
0.0769187937242057 1
0.0364512709796277 1
-0.0240771720782165 1
0.125484849244246 1
-0.0880187922321856 1
0.085734999806543 1
0.0314981745645012 1
0.0610260582331616 1
0.0679196021755273 1
0.0426431154314398 1
0.0768740191584071 1
0.0575954304984645 1
0.0847835357267817 1
0.147757317053586 0
0.104829201622149 1
0.247931146986435 0
0.13087735620763 1
0.118195344902097 1
0.00378580836036396 1
0.0398970200623585 1
0.220795000596241 0
0.222382327496794 0
0.131161834621081 1
0.211485682976327 0
0.169604141913667 1
0.110012109042839 1
0.067919605448621 1
0.0459388188777175 1
-0.00968073277959229 1
-0.0716402690851238 1
0.132274397632666 1
-0.049312831688802 1
0.0572257237490182 1
0.222868998310066 0
0.0395056707355314 1
0.105756196171833 1
0.0408408162716564 1
0.113221887889376 1
0.154988342608766 1
0.00370242897106654 1
0.0719482816376277 1
0.0251291048161635 1
-0.0269069419241591 1
0.0301402854101705 1
0.170004149243408 0
0.0526470948252863 1
0.104291698438136 1
-0.00543229831098954 1
0.0737561502706486 1
0.218515243180958 0
0.178874345944921 0
0.0710282486126784 1
0.171270006630364 0
0.177165946512154 0
0.0296364334024136 1
0.156429900372324 1
0.0265075454227999 1
0.0564834904107597 1
0.242029882824065 0
0.0850593246659235 1
0.105780268474629 1
0.0438793995866393 1
0.049854225659285 1
0.0704163518837058 1
0.166967924581517 0
0.100321804446264 1
0.158477259740278 1
-0.0740262278931188 1
0.077207315642716 1
-0.00792047694307622 1
0.0552245686384525 1
0.0977554284064852 1
0.101911791426039 1
0.112735570230302 1
0.0876992569554463 1
0.0846466854411738 1
0.0776584743258553 1
0.144750789088756 1
0.117607263756691 1
0.138585748351559 1
0.0804945123006866 1
-0.0593735458394 1
0.0938237761031085 1
0.187585648788739 0
0.146111343059603 1
0.0797221299303773 1
0.0208009030403358 1
0.114793886994918 1
0.100282313786998 1
0.125577531098428 1
0.0892799783904204 1
0.0606836528905735 1
-0.0625940862722044 1
0.106449950941052 1
0.121303281886201 1
-0.0419356744993891 1
0.146138927331484 1
-0.0215273076875102 1
0.103330826340617 1
0.124518525500242 1
0.0853115226444348 1
0.0346735520637939 1
0.167100180620019 0
0.0676530185949942 1
0.0672431804610058 1
0.051611341211818 1
0.152909953124926 0
0.0959630158862695 1
-0.00991052428289484 1
-0.0504454464269828 1
0.163721565930368 0
0.0891910560769193 1
0.0596236613749249 1
0.158717950588531 0
0.0502777395688092 1
-0.0218565699726404 1
-0.0394863826329901 1
-0.0654693200128915 1
0.136228684912465 1
0.165879207552141 0
0.0598212129082805 1
0.0744208334644096 1
0.0785471921164831 1
-0.0281606674954486 1
0.0353580363047256 1
0.244958819398171 0
-0.0554067080694858 1
0.149888503884124 1
0.0334718101434186 1
-0.104217177321619 1
0.119432807253539 1
0.150505236441672 1
0.196369094732155 1
0.0194575323243284 1
0.0728136065788389 1
-0.0604615521578135 1
0.112907240016499 1
0.366387755984777 0
0.190839338080272 0
0.0415275348383483 1
0.0854720755990701 1
0.1365132472384 1
0.0893300433701058 1
0.215033822903677 0
0.169400321566677 0
0.19215490521675 0
0.0715310640661111 1
0.00129679192042342 1
-0.0728879173575583 1
0.0726753325207286 1
-0.00741826178573802 1
-0.114331852018821 1
-0.0439937559944709 1
0.00972930859508488 1
0.145104086599684 1
-0.0715138066845653 1
0.181606301938001 0
0.0407061787626645 1
0.241696680091782 0
0.0340063989295157 1
0.114929788766759 1
0.0492735257642812 1
0.172414615838112 0
0.14016733362553 1
0.124055674354712 1
0.159347609165814 0
0.00746462293932742 1
-0.0257450704127297 1
0.15290626089206 0
0.10661584588063 1
0.141860351922399 1
0.0803234141888527 1
0.256329613270032 0
0.0715984979203897 1
0.0195482845011932 1
0.058063533273379 1
0.100334243121989 1
0.0968850981311201 1
0.110021269279007 1
0.0814398287884806 1
0.210829764524498 0
0.165447191709032 0
0.192244084371061 1
0.104946620553445 1
0.180968124622009 1
0.240520919135856 0
0.19277061669882 1
0.0749436580240218 1
0.119931234348264 1
0.0825808442706458 1
0.126696648094768 1
0.100540092302275 1
0.0905612363865525 1
0.0356533087259132 1
0.0290382493649029 1
0.0105050905055156 1
0.0636260346668125 1
0.0584691329709989 1
0.166549736571042 0
0.113452590627822 1
0.121331349196299 1
0.046483016635263 1
0.119719682155072 1
-0.0228856857151089 1
0.0293626405652991 1
0.0825536179968845 1
0.030260164081339 1
0.0851622132111102 1
0.122463614737922 1
0.0465862473456428 1
0.16595270174278 0
0.159678833410956 0
0.101391916436701 1
0.0174085508938038 1
0.249391175842763 0
0.0680361994065453 1
0.0723502288347082 1
0.142505971934917 0
0.0822556522417138 1
0.0625171968075177 1
-0.0830528843561734 1
0.0838124012381575 1
0.0375504797990612 1
0.137201070997158 0
0.0916640307513 1
0.0817861291473156 1
0.108785079258165 1
0.180109808011601 0
0.174304893984371 1
0.0836507527017552 1
0.0165365416121936 1
0.0984087218844095 1
0.0954714427100732 1
0.122825626290225 1
0.141392509332507 1
0.161836162956523 0
0.10943620632455 1
0.181787792444181 0
0.106492811116502 1
0.113025834139451 1
0.0432364555076797 1
0.0497041051958224 1
0.136605979398974 1
0.154180324392451 1
0.250651072330948 0
0.00754220989096704 1
0.0373104568434979 1
0.0196526671656972 1
0.0897113678678309 1
0.0717459220641954 1
0.116020699818101 1
0.039213660847414 1
0.0317346364614572 1
0.142433523228608 1
0.0154499050274992 1
0.00250526781537039 1
0.0692528885838702 1
0.0926844732628411 1
-0.0141429508488155 1
0.106449271159045 1
0.0797388569424007 1
0.187214560561036 0
0.165850922525831 0
0.0109698828168691 1
0.0679671396790587 1
0.140835237130714 0
0.0641181589493632 1
0.123614093155286 1
-0.00653663620759107 1
0.138920690254641 1
0.0624513314190364 1
0.0704455638135347 1
0.214882479080943 0
0.106923793028181 1
0.121850526940388 1
0.062417137593856 1
0.0454541073213771 1
0.156654595006362 1
0.116900601790443 1
0.12429163348569 1
0.129008670850154 1
0.152771641482966 0
0.000932252944122802 1
0.034478113184129 1
0.0749615192785425 1
0.0735195823808656 1
0.0875624247242009 1
0.143209468742994 1
0.107351601910548 1
0.172272449999387 0
0.205351031623205 0
0.00321807287783471 1
-0.1071756927847 1
0.0660522202075079 1
0.0252776734438029 1
-0.00248016369812971 1
0.0962379076192944 1
0.101624554319833 1
0.056728170873514 1
-0.0902062887289591 1
0.0546080443037633 1
0.194265687410906 0
0.149435676664905 1
0.0434295783910611 1
0.0840091448838005 1
0.0821752803927133 1
0.0399623993894957 1
0.0863460662245815 1
0.0388026772298458 1
0.106754984124775 1
0.0560302899194176 1
0.0559195447775817 1
0.239069365156983 0
-0.0544616252677633 1
0.099097141558034 1
0.0376677251977279 1
0.123737287934476 1
0.162484754438118 0
0.0351310011777469 1
0.0565813378065037 1
-0.0303523120930483 1
0.186450972663363 0
0.121629944282444 1
0.193117521631531 0
0.139040714964232 1
-0.00290262865606142 1
0.0641691309297837 1
0.0680971599177259 1
0.0577669194010082 1
0.036546762163534 1
0.0142253252180458 1
0.0975304511867669 1
-0.0291937667068685 1
0.127752304118762 1
0.0304213197484214 1
0.193601221300414 0
0.12666792385743 1
0.070859702794517 1
0.059102230443955 1
0.170684215069677 1
-0.0641438406726443 1
0.165728704324723 1
0.0855263800371169 1
0.0554099044258418 1
0.0013010555955736 1
-0.00438013061498926 1
0.0681769623289576 1
0.0938362202642825 1
0.0930034383980268 1
0.0924160660258639 1
0.0446421982772849 1
0.206587986830504 0
0.157745421241945 0
0.109533176912019 1
0.0905746379382383 1
-0.0240493085057098 1
0.106550021178528 1
0.0953699022132636 1
0.10168932231884 1
-0.0766752077134081 1
0.194128916023529 0
0.0543670463907325 1
0.214974474940891 0
0.0233400859752641 1
0.135438787801287 1
0.0121325842604739 1
0.0349829618656329 1
0.19995367331896 0
0.0317358407344451 1
0.0182989302707256 1
-0.0195346682131113 1
0.0472017025560431 1
-0.00718685767973264 1
0.223543372557394 0
0.07274820543988 1
0.214763875640776 0
0.0899580986030933 1
0.101346891348536 1
-0.0279080560859328 1
0.16323036295352 1
0.0156334953790804 1
0.0453003850669009 1
0.188370456618877 0
0.167376702794616 0
0.11797281338502 1
0.0410814026350346 1
0.206730122816549 0
0.0818336389932717 1
0.0576044708974976 1
0.0271151145866664 1
0.0314391655832705 1
0.13672163848959 1
0.106973757780202 1
0.127210542241614 1
0.237513708783571 0
0.0421606709130165 1
0.038665882793546 1
0.0200969572535776 1
0.129581383640622 1
0.0768310294131117 1
0.0901064538743155 1
0.0412708340839802 1
0.111283142616164 1
0.00689701146896154 1
0.174495246221881 0
0.213453880881567 0
0.126221485906391 1
0.0395262770558969 1
0.116274862572782 1
0.0462426113685944 1
0.185648229131211 0
0.110589998424204 1
0.0379064870614094 1
0.0791817309898902 1
0.136433396224579 1
0.226803509166628 0
0.114780871182448 1
0.00379424343885184 1
0.128372824186576 1
0.0707906878677771 1
0.0251668937268946 1
0.105827401292497 1
-0.0268130453176242 1
0.0885377352961245 1
0.124968029166658 1
0.177814832715235 0
0.0791593628142862 1
-0.0138950028846375 1
0.046381738235194 1
0.0286501686415308 1
0.00716747409651263 1
-0.041900076484048 1
0.137125498474986 1
0.214506399299368 1
-0.00594340599333824 1
-0.0622265712792164 1
0.183016283307038 1
0.121993778081324 1
0.11087496972495 1
0.0121081636292292 1
-0.0155842306900052 1
0.229871897582064 0
0.019960871145202 1
0.0543486089867847 1
-0.0809677484988276 1
0.23911208139649 0
0.147193058380424 1
0.172690488752913 1
0.0682787126842971 1
0.0747783459192888 1
0.0540802589116666 1
-0.0565279101138322 1
0.0220225177336944 1
0.0179093899210673 1
0.057363312759604 1
0.0876040410679765 1
0.0459922904126513 1
-0.00519706439710498 1
0.200385765849092 0
0.111607719627979 1
0.0668535623996001 1
0.111107673168237 1
0.0877223472884708 1
0.145336728547859 0
0.00106139011681557 1
0.0796651363718259 1
0.112048732745479 1
0.254018684124333 0
0.0959842196995063 1
0.0416750780228222 1
0.060900506654985 1
-0.131457438866387 1
0.0387618595947606 1
0.15224865558828 0
0.167374215519176 0
0.0916922436584464 1
0.13147782421005 1
0.163501679199519 0
0.120806096364733 1
0.123544048959592 1
0.108281643075479 1
0.00308467867547695 1
-0.00747244991578524 1
0.00367999395170069 1
0.210979071787692 0
0.0764428462835454 1
-0.00537371005929324 1
0.08588670770261 1
0.11503898340092 1
0.175391139566323 0
0.151698158024457 0
0.257683837074151 1
0.30989191901324 0
0.0851874421658895 1
0.120282314394722 1
0.168062145785309 0
0.00662643645096173 1
0.124593743723607 1
0.0404323487723092 1
0.100030921609038 1
0.149976301373172 0
0.10068451592706 1
0.061209110747341 1
-0.00221437337252063 1
0.189112759543949 0
0.053991219132224 1
0.000902466969467178 1
0.0776126446292371 1
0.12283764517768 1
0.0816244137738539 1
0.19954507592029 0
0.0254248137254289 1
0.142730101981212 1
0.133035551679997 1
0.106294919630712 1
0.0492095773044764 1
-0.101123050058915 1
0.0374922664546519 1
0.0183915568137152 1
0.13562461480376 1
0.177750367153242 0
0.186593022083037 1
0.00631967865585756 1
-0.090746954277409 1
0.167784637043386 1
-0.00149582632887073 1
0.0282866066823932 1
0.00295074519638351 1
0.0495793601872633 1
-0.0160139548572705 1
0.0465624058181607 1
0.0952069933675929 1
0.000115230587468275 1
0.0317837705069721 1
0.0716621699937603 1
-0.0140678890852064 1
0.104317920086505 1
-0.0496924351585555 1
-0.0126793792940465 1
0.0834947739186312 1
-0.129196648677225 1
-0.0134074697046939 1
0.141054030171436 1
0.0431035913818206 1
-0.0553986027343246 1
0.037389243495382 1
0.154360247898544 0
0.163997636936593 1
-0.133966977147747 1
0.102917050538592 1
0.163295435650805 0
0.0871355984284165 1
0.133858154672269 1
-0.0244313845503687 1
0.21671357805581 0
0.0719946061687981 1
0.114090211670153 1
0.197956309087767 0
0.0891825519524731 1
0.258742020996627 0
0.0236540137434525 1
-0.0240964448896194 1
0.134101623070613 1
0.0871147682569452 1
0.0913851139585964 1
0.123434636683105 1
0.184402878061386 0
0.0613454625790236 1
0.0186301017719764 1
0.0711157825775723 1
0.107403250968263 1
0.0817910683411112 1
0.152063827698185 1
0.123052564247243 1
0.2589753927427 0
0.0359153478708312 1
0.174413483234845 0
0.093652380967531 1
0.0851205618592419 1
0.0515809536502805 1
0.15258215898585 0
0.13282340822619 1
0.169990955753212 0
0.0892334850015931 1
0.0562133318967708 1
0.0897539381646297 1
0.156907586212592 0
0.214708844209194 0
0.158770819189695 0
-0.0377760449491475 1
0.143470694909343 1
-0.0127314103578091 1
0.223795609743872 0
0.194675406607279 1
0.0664999617683972 1
0.13547220622374 1
0.0866215739349198 1
0.055327251793237 1
0.0500064227620729 1
0.13490477137875 1
0.155638649770849 1
-0.0833191478184854 1
-0.0188942928026406 1
-0.0516900899298632 1
0.14040953483347 1
0.171164896990642 0
0.0604358627095675 1
0.0210671687872407 1
0.194833629227288 0
0.0897436698804967 1
0.271873973483643 0
0.0772540840323186 1
0.0757824110123394 1
0.133782612013203 1
0.0301066448707874 1
0.0895779036813364 1
0.150611918128235 1
-0.0711509550444911 1
0.134534487623201 1
0.00138883732902365 1
-0.02037639368205 1
0.200352374428234 0
0.0499869625194458 1
0.117034281357014 1
0.114891337153993 1
0.117839282213746 1
0.0278326131941025 1
0.073578461101002 1
0.12010004498231 1
0.11244418817142 1
0.0401545464911949 1
0.120086975384851 1
0.185069512877455 0
0.188638004007386 0
0.137001197668277 1
-0.09281770271198 1
0.0110362920561124 1
0.164382485055566 1
0.228356973487456 0
0.182600008277494 0
-0.0306843736790917 1
-0.043259341315029 1
-0.0839836438296152 1
0.0454757204139409 1
0.127222539016025 1
0.17031698373157 1
0.123843422858696 1
0.0479358988416297 1
0.130603500709382 1
0.140957198084853 1
0.0626854947668579 1
0.173658055418278 1
0.181625748751637 0
0.0112070505501191 1
0.0531597470636768 1
0.177825389222288 0
0.0933299268285689 1
0.062562904111552 1
0.160175295735568 0
0.0596931523415283 1
0.0213464621249649 1
0.126035299322708 1
0.18842074082369 0
0.118139683978567 1
0.119343132947231 1
0.0245638997453937 1
0.15594309151491 0
0.212015489729674 1
0.00144702596606923 1
0.10321271638415 1
-0.033074930070713 1
0.283125362238082 0
0.183987122618375 0
0.0844827548861356 1
0.0484993155354155 1
-0.0126599596352357 1
0.113495410531366 1
0.211628605554586 0
-0.0282353526330559 1
0.0440126841969223 1
0.129027119022141 1
-0.0396122007292578 1
-0.0305476304116511 1
0.181569637997312 0
0.025585230900546 1
0.061747206841902 1
0.0808113489590656 1
-0.0795272925875214 1
0.0720383011887581 1
0.091487327499418 1
0.165054462222347 0
0.133720695793367 1
0.110511211593694 1
-0.00268514494546246 1
0.203854239927586 0
-0.0496110110239287 1
0.0801026585514083 1
0.171327973033274 0
0.167104830031633 1
0.0088228984552912 1
0.106704053368302 1
0.129751723945751 1
0.112080927850909 1
0.0401684148649799 1
0.0379312923895936 1
0.196959124638931 1
0.0122333845478068 1
0.113123937711599 1
0.0212297092359721 1
0.0525509095654071 1
0.00803927928043578 1
0.0272439566067242 1
0.181382980253278 1
0.0817135681935275 1
0.0281328882664794 1
0.155641921009667 1
0.118796009883933 1
-0.0078241894047647 1
0.110076788645586 1
0.0574900460119325 1
-0.0376281719064906 1
0.0857214159078298 1
0.168316824376037 0
0.0599126307050586 1
0.0413581234882755 1
0.00971621846796182 1
0.172306133041098 0
0.121382945152174 1
0.137280564355374 1
0.29278659057265 0
0.0487050393207035 1
-0.0176382499865171 1
-0.0319260344630575 1
0.0737286259630165 1
0.0728127716501425 1
0.0678192616207741 1
0.111449644069038 1
-0.0621266281628047 1
-0.0242086518024322 1
0.261181739540999 0
0.0196143824094933 1
0.00554253151520623 1
0.124845920642252 1
0.0177003727936366 1
0.178881691732184 1
0.00355681196224388 1
0.0593074649395364 1
0.137848254032489 1
0.0726330849059423 1
0.113053033876091 1
0.151988961124396 1
0.216231936280949 0
0.120088278186431 1
0.0388853321751536 1
0.0619049510883301 1
0.112229693543371 1
0.123901642154208 1
0.0899830128678315 1
0.0514795980293061 1
0.0337691948100279 1
0.232280101073032 0
0.18586644251902 0
0.0392579395549151 1
0.0138526149939146 1
0.0540327180208523 1
0.000895776510048027 1
0.156607082062509 1
0.0904724699219537 1
0.0698407803503864 1
0.13692580491376 1
0.106706031809197 1
0.0141738013257513 1
0.0793926094841747 1
0.0781264597656356 1
0.0987064636865184 1
0.101998429263242 1
0.110435130818475 1
0.0263424973947619 1
0.0504890539609927 1
0.0802303769488025 1
0.137811097033456 0
0.193209387872442 0
0.175563410855569 1
0.0866722125169006 1
0.201827568418857 0
0.1297258066521 1
0.0776235161006727 1
0.104973981611201 1
0.0687865725463916 1
0.0464200754090949 1
0.0848226396467941 1
0.108575920854965 1
0.118634229612481 1
0.0233962369660495 1
0.125067464740177 1
0.0487229045188844 1
0.0962090412958961 1
0.110450945918414 1
0.195785456687296 0
0.133440234414009 1
0.0760656943503203 1
0.19793716754561 0
0.0686527025675857 1
-0.0259197103714528 1
0.133183581769433 1
0.217956174429312 0
0.0719397736236882 1
0.17615202438331 0
0.0962288389916708 1
0.0413548678523678 1
0.00479714890982006 1
0.162569098813333 1
0.18026032445642 0
-0.00936989198533147 1
-0.06561683965545 1
0.054643481491401 1
0.120942228996924 1
0.072146908058629 1
0.0703786646553639 1
0.162464826704743 1
0.129221056256071 1
0.0430405020733814 1
-0.0426087114494044 1
0.103441440014722 1
0.156434013894116 1
0.173425182256027 0
0.160410678061424 1
0.0931046259883221 1
-0.0616055285091858 1
-0.00433125796603308 1
0.084766288364758 1
0.0832166157427643 1
0.0740705371931951 1
0.100334067547513 1
0.0518138399677529 1
0.211636571925667 0
0.107635063739231 1
0.127792910272497 1
-0.0321790274237009 1
-0.00297643529983043 1
0.0741771192792003 1
0.185798940957847 0
0.0543255911445063 1
0.110217014454669 1
-0.008181475043261 1
0.150068261736165 0
0.0154385532986217 1
0.00558505813199422 1
0.124771476722281 1
0.0791148614315819 1
0.214462161614573 0
0.17148249521697 1
0.114511069261882 1
0.0460269832519165 1
0.0789668842928572 1
0.154607654911956 0
-0.0956056392504668 1
0.0199597827772916 1
0.0926040304944646 1
-0.0127852628690742 1
0.0620232660779034 1
0.11726625083277 1
0.0780676401268641 1
0.110768343356144 1
0.153869005313255 1
0.0594298331056841 1
0.114134425111994 1
0.0855757235158519 1
0.0957390128284685 1
0.11637112775489 1
0.0627850510877532 1
0.00730083396152122 1
0.0266611286454911 1
0.0839950026148605 1
0.0204659533645347 1
0.0527778368555224 1
0.102578978434728 1
0.268220359983068 0
0.145034637877893 1
0.00193488623085407 1
0.0833781797244509 1
0.00215628758869682 1
0.0975678197735368 1
0.099614494581021 1
0.0756127911026412 1
0.230403828323803 0
0.148351954223872 1
-0.0619305881675904 1
-0.0550394767850739 1
0.0682200792023339 1
0.118358204595367 1
0.0590797226416341 1
0.222134388062659 0
-0.0174248014883261 1
0.0709147023286268 1
0.0950151147044558 1
0.0587095672719845 1
0.101832797766019 1
0.107918179928295 1
0.11031110873224 1
-0.0267237414089439 1
-0.0107857425596744 1
0.126279233579893 1
0.123254869166552 1
0.00528298493918653 1
0.106371314624396 1
0.0962653372372248 1
0.211575117502964 1
0.141193557947134 0
-0.0854831836475557 1
0.0324281019890072 1
0.21951257863535 1
-0.0135712179747237 1
-0.00578796016328903 1
0.0218143586796497 1
0.0605945373571267 1
0.0564722047516656 1
0.00894344047822189 1
0.0977656232581035 1
0.0934815560871701 1
0.0352459063486473 1
0.0852482762598312 1
0.0639556288734059 1
0.013607283088143 1
0.040892606032271 1
0.188107296263495 0
0.0100536522781783 1
0.057235890119245 1
0.215029197343308 0
0.120344353140616 1
0.14396380581025 1
0.0185095903069548 1
0.0349267097127545 1
0.0883540991945855 1
0.0844920308712305 1
0.108331745609423 1
0.030991064968279 1
0.173707702982113 1
0.148611838064599 1
0.0620780942459517 1
0.0214856068775942 1
0.242812305713252 0
0.0154787200725345 1
0.0046117911288741 1
0.193268626633997 0
0.0624612029223301 1
-0.000699822443135103 1
0.262351193948896 1
0.0557419589686036 1
0.0972039585436198 1
0.170035638175593 0
0.14733138369793 1
0.00665196601848301 1
-0.0877018485171097 1
0.149733700769543 0
-0.032356786222938 1
0.0869983365568172 1
-0.0250957587143718 1
0.0975839864940224 1
0.171429022599132 1
0.146304255936371 1
0.124634579748926 1
0.191339691467428 0
0.0707821974383297 1
0.0941483385017581 1
-0.0582109635623493 1
-0.0059957059370712 1
0.021981773311545 1
-0.0588172779236565 1
0.0706216180473061 1
0.152392335412573 0
0.100048779165301 1
0.0988564571139138 1
-0.0345257511076603 1
0.114996325897214 1
0.271988347038411 0
0.00833508194361462 1
0.0607162786392274 1
0.160651808799344 0
0.0580666742969302 1
-0.0488766862998664 1
0.0734046481170008 1
0.162363211510244 0
0.145944251701767 1
0.00346313101760161 1
0.137587140255252 1
0.135722180529761 1
0.128179266369373 1
0.201149305616384 0
0.034335617728698 1
0.120297021222081 1
0.159165601008208 1
0.0814499893005398 1
0.0274129394939677 1
0.0708459898804151 1
0.0243130821676161 1
0.167573029659152 1
0.0670456979666033 1
0.0376179865985527 1
0.066832146727665 1
0.176744683116106 1
0.216588570238235 0
0.2731682818423 0
0.155439415150098 1
0.115997448538203 1
0.0873498502011935 1
0.0684888956541199 1
0.0552315159711749 1
0.0636406921882866 1
0.153232557871935 1
0.101246694419314 1
0.0395509295781487 1
0.237243622334491 0
0.233187432020905 0
0.302398855701701 0
0.123763484001832 1
0.0420682814597729 1
0.146972501927594 0
0.13595133283663 1
0.163051118593964 1
0.122249868176996 1
0.124048773788904 1
0.121047974159065 1
0.113548634277873 1
0.149235257447913 1
0.116246489752805 1
0.107993714644494 1
0.0143727781326409 1
0.198619605382281 0
0.0896466294612849 1
0.0899024964910383 1
-0.00770537821177953 1
0.0656128868811523 1
0.0812867121085529 1
0.0390406183148468 1
0.13384821456835 1
0.0335055869585593 1
0.0530924675902442 1
0.10299966119925 1
0.0541127926415826 1
0.0926694979086202 1
0.0107580142266046 1
0.0874310930692831 1
-0.0246040566140386 1
0.0420873159734168 1
0.0882629953667089 1
0.149264201880138 0
0.0529416239127785 1
0.111579042122068 1
0.0800467353263019 1
0.100624590366718 1
0.296077693257621 0
0.209281190114707 0
0.110588537335789 1
0.00514933195444912 1
0.11046078064838 1
0.16669219206246 0
0.0734286195262415 1
-0.0229809053482823 1
0.00383874257373323 1
-0.0259493198332923 1
0.0511766633866107 1
0.0785461644502101 1
0.136747226557622 1
-0.00739265915223661 1
0.133727871527172 1
0.0532907644741843 1
0.157879386177542 1
0.144943259035233 1
0.156739886127009 1
0.0991763503504422 1
0.106901570435949 1
0.0718333638475751 1
0.0513953312634465 1
-0.0196076222682435 1
0.0712510497530069 1
0.115519185640664 1
0.0652701989368022 1
0.0695366699897055 1
0.0413575893167498 1
0.0333169535291371 1
0.0949219544236787 1
0.0879478640612353 1
0.10209413021388 1
0.153398871340708 0
0.106255315913941 1
0.0932655838306036 1
-0.00718974862065803 1
-0.0196873983920475 1
0.044839816059889 1
0.20283503306749 0
0.122423778615428 1
0.212703457968787 0
0.137944644410972 1
0.0480033372202314 1
0.0616552822321436 1
0.0983668595908997 1
0.121212779613152 1
0.11695079916061 1
0.0855291953021301 1
-0.0703153762037963 1
0.0295459972573185 1
0.03945381467698 1
0.0985743283102485 1
0.0327947968119853 1
0.108230653215759 1
0.0454159562933376 1
0.0608171936020124 1
0.156548018482377 1
0.159712144606097 1
0.0784321472243924 1
0.176656993485719 0
0.105825250042308 1
0.166031372765061 0
0.0538482572038614 1
0.104318763524789 1
0.0667495416243271 1
0.113157704025913 1
0.0909279243861014 1
0.149115219833909 1
0.159086415437184 0
0.00877492134246648 1
-0.0347669173599103 1
0.172288130723934 0
0.0563758128659469 1
0.0675810173030648 1
-0.0781739842136353 1
0.0896834430553383 1
0.103732703101682 1
0.0584997036993724 1
0.120981560651237 1
0.16396020752578 1
0.0791927524394969 1
-0.0105925637591535 1
0.0675349415948532 1
0.0971565792157201 1
0.130639755235869 1
0.0471176854239556 1
-0.0348275353972081 1
0.172568448347395 0
0.10723721033528 1
0.0875310123839638 1
0.150103317173751 1
-0.0524333515665062 1
0.025954640079692 1
0.123282045224417 1
0.261229436552343 0
0.184037261964375 0
0.16914422911568 0
0.0373007330310801 1
0.0680522445101656 1
0.0313593417569623 1
0.0135527728033724 1
-0.0435041111861643 1
0.126475218938689 1
0.106708038102544 1
0.0993359723531261 1
0.173667369648848 0
0.0777047647927381 1
0.0448679006315662 1
0.180464117872295 1
0.139043439108267 1
0.0115332803214433 1
0.107490637665134 1
-0.120734143524122 1
0.0415140777607625 1
0.073859646473932 1
0.050050280525821 1
0.03051616073389 1
0.0577370506880488 1
0.194643704992991 0
0.177250837785007 0
-0.0576715223194456 1
0.0326459116180505 1
0.0446366063078429 1
0.121779647356473 1
0.0047434066993277 1
0.156791548616188 1
0.0333846575636732 1
0.20047106229297 0
-0.0459839394386223 1
0.104806073501037 1
0.0861134927992123 1
-0.0291282103568654 1
0.103191501906587 1
0.0545750216374843 1
-0.0518823719546183 1
0.128961692446605 1
0.128909841869736 1
0.165458566988421 0
0.193834784290729 0
0.145830140962594 1
0.115922663879938 1
0.19371307996925 0
0.271854654645763 0
0.190644906835772 1
0.119523705303572 1
0.136345769095688 1
0.187901524327751 0
-0.000288840591823634 1
0.0840818800919262 1
0.0967164194236056 1
-0.0142640729960715 1
0.160480483349356 0
-0.0644728125874825 1
0.0300652016314475 1
0.0532354468226849 1
0.037730494069918 1
0.153233375653629 0
-0.011383673309797 1
0.0881699568602038 1
0.0775716846020714 1
0.226611736843154 0
0.0384211143359589 1
0.0430010928866195 1
0.105356619429497 1
-0.0844245393315227 1
0.178239311624012 1
0.0654020588078472 1
0.0789012344018158 1
-0.00660729918236397 1
0.105321798276755 1
-0.0622841518136687 1
0.0662107491843461 1
-0.014515605535867 1
-0.0103104674210431 1
0.0434131738368152 1
-0.0109194111313567 1
0.0774790170146153 1
0.182616122015093 0
0.166776222637094 0
0.0142462435181036 1
0.169019687139764 0
0.0569538268012092 1
0.119050618474005 1
0.140641712500087 1
0.107951607885758 1
0.235379113739599 0
-0.0649627161146697 1
0.00262595022112984 1
0.198682531187621 0
-0.00518897678189008 1
0.0901959952711452 1
0.19374133955127 0
-0.0460074468841982 1
0.139337487918999 1
0.0492056438975017 1
0.0938930416707045 1
-0.128910693339323 1
0.132753131449483 1
0.107198885392952 1
0.0236088600589479 1
0.00510767577893528 1
0.132267922946769 1
-0.109645696996961 1
0.0460705050672834 1
0.0820245470519171 1
0.188875218697026 0
0.161350785145463 0
0.0329837748339003 1
0.133891119094682 1
0.0414208461582749 1
0.0259525201789642 1
0.202906825187893 0
0.0569535325837233 1
-0.0352817764351255 1
-0.0693308591256128 1
0.0584584238648191 1
0.0335988037492013 1
0.21386481273275 0
0.131052027757156 1
0.115880690869454 1
0.0807214630845987 1
0.0830248416453476 1
0.0198297181401087 1
0.0802693221983073 1
0.310729542561794 0
0.123813492051765 1
0.125701743548568 1
0.0376920038963516 1
0.130772799031343 1
0.097345655796303 1
-0.0392731560905935 1
0.125800485218827 1
0.0855083311769232 1
0.0645610589212985 1
0.120865849640886 1
0.142271450872723 0
0.297266780858246 0
0.0196563871337143 1
0.180241824382724 1
-0.0316051194960605 1
0.180008490500651 1
0.119257549716465 1
0.0825359779335709 1
0.202893962793321 1
0.0217300815393348 1
0.0922461629701385 1
0.0678689748086837 1
0.0497129445993968 1
0.15161389877699 1
0.16929952498174 0
0.068953224238221 1
0.112957513711782 1
0.0661737835625243 1
0.0741438035786136 1
0.172735909268407 0
0.0664728000161246 1
-0.0996772005542104 1
0.0250287318940986 1
-0.0196172703481804 1
0.0261360907002663 1
0.168606959605473 0
0.14441402505553 1
0.107511826049334 1
0.136536579778476 1
0.112164633559425 1
0.117959758394149 1
0.106186634481786 1
0.128154946892577 1
0.062015375368805 1
0.0966618341329149 1
0.0485178303754135 1
-0.0180540313637605 1
0.167081922929536 0
0.151181688013401 1
0.125242542205427 1
0.0470812484575306 1
0.122734997798405 1
0.0755554951317165 1
0.202102560243965 0
0.06616883733732 1
0.0917533306962748 1
0.186164168025815 0
0.000702160272864913 1
0.0993661753106938 1
0.200599016117034 0
0.0785773541343969 1
0.143034529322616 1
0.0806820094863594 1
0.0372661337608014 1
0.0808246361696499 1
0.0295076118806964 1
0.00780440706663165 1
0.192161769143482 1
0.0224006699592687 1
0.0542885015335428 1
0.0762744634818297 1
0.188271816748303 0
-0.095598488798249 1
0.0534970627593448 1
0.069187080865019 1
0.0698551077387939 1
-0.0426782613123417 1
0.0766462142322975 1
-0.124100744155901 1
-0.0685463991022063 1
-0.0482603767348102 1
0.0441100408042098 1
0.0739053843257459 1
0.159360546993661 1
-0.013238838206646 1
0.0882783530878246 1
0.0692526820465353 1
0.106712295812711 1
0.0783548652881468 1
0.167499173854844 0
-0.0171573382359778 1
0.031507753832398 1
0.204922292929553 0
0.00758434976645413 1
0.118845736386652 1
0.114013286197258 1
0.0777940803413987 1
0.210132716316849 1
0.0935881471248364 1
0.132176802905917 1
0.0346252060221883 1
0.112623802459225 1
0.0571920110581276 1
0.159648641160771 0
0.205791676191083 0
0.154355448853723 1
0.0418809178511303 1
0.19726299404482 1
0.119229895837789 1
0.230480769333533 0
0.00620946369680641 1
0.0311384153030655 1
0.188636606201036 0
0.0698017948482785 1
0.0431785453100167 1
0.124433457906229 1
0.0604391899628398 1
0.0478970775449304 1
0.0884335689735881 1
0.136530570507806 1
0.0219942871854973 1
0.0954387134984451 1
0.0522951113796615 1
0.0619071884026006 1
0.0109453955653274 1
0.0583995021300814 1
0.077226588922348 1
0.0849864480601041 1
-0.0592369876857279 1
0.135701483174003 1
-0.0561066536003443 1
0.110649375929837 1
-0.0560343898926503 1
0.125727788331079 1
0.0389162793020861 1
-0.00915920277874725 1
0.0961781097590119 1
0.0712181275159735 1
0.0342974200426477 1
0.051338573221769 1
-0.020800208790895 1
0.0796117856294464 1
0.110233330282839 1
0.114099100334813 1
-0.0356379308680477 1
0.144524032792263 1
-0.0281273619247257 1
0.115193566818886 1
0.107563489964267 1
0.281143315984469 0
0.0452321823364486 1
0.0787136732820919 1
-0.0707076434900715 1
0.313299813985317 0
0.134216415190538 1
0.144724009040878 1
0.154127489107444 0
0.065161189281297 1
0.090750090419592 1
-0.107671272556592 1
0.0842502541765207 1
0.139800832778686 1
0.131233810008733 1
-0.00802988045120436 1
0.129228754634512 1
0.0955569272368459 1
0.0609190037864887 1
0.1905084514349 0
0.0394150786776029 1
0.0471294199232265 1
-0.019636204767169 1
0.0925748065723147 1
0.00158467918277724 1
0.105287861260271 1
-0.0503561529086672 1
0.159866658743764 1
0.172947132194263 0
0.0497686504954339 1
-0.0960764286275952 1
0.182355489686672 0
0.0719521349919054 1
0.0377372546517683 1
0.118309641632736 1
0.10108125562707 1
0.101650183427312 1
0.0952189863127692 1
0.12894137813022 1
0.0195945627785906 1
0.12385646119849 1
-0.0258033844654016 1
-0.0241151064423063 1
0.116130769953855 1
0.0551981936007065 1
0.0601837479279655 1
0.154186735654427 1
0.133158320075702 1
0.189152608197559 0
0.199096896691464 0
0.22459655590711 0
0.184198280283854 0
0.0597520530610428 1
0.181711231835734 0
0.1365254018309 1
0.141593113698661 1
0.129976666184863 1
0.0840824737694811 1
0.0504463759834155 1
0.0984106089140027 1
0.0364546396340741 1
0.00532821970241908 1
0.165808537581988 0
0.198513009668185 0
0.152719806862354 1
0.0714481700370593 1
0.234785429067436 0
0.187823607361964 0
0.051570866164701 1
0.158164028292807 0
0.273891231217352 0
0.0884383825688042 1
0.146938748920929 0
-0.026697119689492 1
0.0782722648836084 1
0.00750077901988662 1
0.143253239010874 1
0.0929978377722134 1
-0.0353061836537436 1
0.234451966677094 0
0.182308160075826 0
0.111718134438774 1
0.198448626388385 0
0.0594474848147497 1
0.115198050051683 1
0.0825563631214952 1
0.112028384053937 1
0.0393681009190039 1
0.158513581215634 1
-0.0060729253728881 1
0.234138470210805 0
-0.0342009296329521 1
0.0435137172819984 1
0.113334674136038 1
0.168157826817882 0
0.0729108747844477 1
0.0944793241654069 1
-0.0112875693900142 1
-0.00597815879566085 1
-0.00949466651384242 1
0.239452587566224 0
0.137354526266686 1
0.0116888910530203 1
0.0925106588666324 1
-0.0256276127946481 1
0.125375139942794 1
-0.0378008967748478 1
0.00723912592569959 1
0.0336002138586891 1
-0.00909690366261413 1
0.329112787030352 0
0.0107026687103042 1
0.119420735129469 1
0.0178522746437421 1
0.153606585608871 1
0.02702049855759 1
0.0250602067086357 1
-0.00747789277451727 1
0.0403127162130958 1
0.124773235314738 1
0.103102773782579 1
0.0386110376061417 1
0.179819124506066 0
0.268248124404604 0
0.0329187231211852 1
0.135958071027739 1
0.00929222429048036 1
0.153591669335798 0
0.153964775555179 1
0.0819517655072605 1
-0.0153544270001964 1
-0.00117868965404122 1
0.00720736242567254 1
0.128282632720397 1
0.109226189705431 1
0.0991528857531194 1
-0.0519854867525044 1
0.10221283400932 1
0.062725483520906 1
0.147499772955771 0
0.0967564229298404 1
0.104535954340613 1
0.211445074190463 0
0.0243109991448193 1
0.0801545830423105 1
0.0528116187998594 1
0.0533470022784854 1
0.144160835674806 1
0.110787139420792 1
0.0827819746008262 1
0.00204237084976079 1
0.177410940320609 0
0.0217699231496668 1
0.118624013897703 1
0.10821337196763 1
0.121381794526231 1
0.192910805823919 0
0.160182018734025 0
0.10152995747763 1
0.0287090804171948 1
0.0941791602435265 1
0.0778295474758204 1
0.0609762340257545 1
0.069346047155214 1
0.104265115412133 1
0.121635284164619 1
0.191124716297117 0
0.0476489916918139 1
0.113149642289592 1
0.111240917640594 1
0.000228218139753329 1
0.109647133666971 1
-0.0152555528270733 1
0.0800724249845397 1
0.113670034928774 1
0.0566089371109392 1
-0.0723033385472173 1
0.0416425870315296 1
0.0766489530470996 1
0.183482536250304 0
-0.00261082749742795 1
0.232806917577317 0
0.0750252907249245 1
0.0124573950802575 1
0.0880245067375264 1
0.121635953819202 1
0.076368619381782 1
0.10548052811943 1
-0.0171630112877945 1
0.11708025710473 1
-0.00198110623444899 1
0.0206012979290619 1
-0.00922731329180847 1
0.163579717651583 1
0.00125100316772152 1
0.109875109935106 1
-0.0238780751536554 1
0.0786154088594547 1
0.27012592226534 0
0.175756128352351 0
0.0628002281031879 1
0.0654896168012472 1
-0.0392297314921973 1
0.0935739352014225 1
0.221698873594303 1
0.213352746258615 0
0.0979943972050737 1
0.0418911598158975 1
0.0463134915300993 1
0.129442617926409 1
-0.00680718009179138 1
0.0846580878649802 1
-0.0586242788785629 1
-0.0576067218661598 1
0.182652416503565 1
0.072734464289326 1
0.101119554350205 1
0.0870764618992125 1
0.157579175977796 0
0.026862143066603 1
0.0596270925776846 1
0.0561469196139951 1
0.131142529393062 1
0.182910686468981 0
0.135610038159186 1
0.18549487471429 0
0.130437325529073 1
0.203352114783789 0
0.0437852655623655 1
0.128609441902398 1
0.0999615104539977 1
0.241303731565487 0
0.168245860289775 0
0.114601109678932 1
0.107353878803455 1
0.133046405065701 1
0.0599939101752395 1
0.0498387168858069 1
0.111198361550634 1
0.0580073382624766 1
0.16851893044734 1
0.0159536701597123 1
-0.0656628644157081 1
0.0529085565709962 1
-0.0129240755926957 1
0.0970805175756691 1
0.0225071371752559 1
0.134478579998136 1
0.19039254913926 1
0.0888706251682906 1
0.0368868132519075 1
0.171365261819247 0
0.201831711117819 0
0.0170923170832739 1
0.126650856519439 1
0.143241421736614 1
0.00853384683150409 1
0.278732631887094 0
0.177886437951833 1
0.094412958476433 1
0.0619949877498721 1
0.0685396586478935 1
0.11405697047822 1
0.168623367208872 0
0.169306237870724 0
-0.097244086005159 1
0.0719497249491894 1
0.00865215103098384 1
0.0520304738480954 1
-0.0818165920670948 1
0.176487470869679 0
0.0506822802061982 1
0.0169062544730676 1
0.182512037647908 0
-0.000653717213596182 1
0.0944119969366023 1
0.15680649744934 0
0.162704221189408 0
0.138023110977408 0
0.0966787760938863 1
-0.0499532148836071 1
0.114614133320352 1
0.0487007022377665 1
0.237028063145977 0
0.113828666829157 1
0.0157738286154732 1
0.0595982387692559 1
-0.0450768384589795 1
0.121952409072729 1
0.12133756794014 1
0.101413801487864 1
0.133906794368368 1
0.0508494009678839 1
0.19802752919328 0
-0.0276610791008341 1
0.0595797055206151 1
0.0594540230456185 1
0.125393657027254 1
0.021012416203245 1
0.0965116068491644 1
0.0241237373640104 1
0.0237375859574836 1
-0.00245261207653351 1
0.147267734862289 0
0.0533230743380625 1
0.0124345429769512 1
0.208335098816193 0
0.28777526644251 0
0.0385275972662272 1
0.00251858607879628 1
0.0236600167686547 1
-0.0390444036693234 1
0.0232763490086675 1
0.110710832434361 1
0.194337977860882 1
0.016321282602967 1
0.0312167681657445 1
0.0964253910750297 1
-0.00867368738140899 1
0.00387390253815981 1
0.0754727640762561 1
0.118080278542862 1
0.0404574051930918 1
0.153598592842759 0
0.131419259753738 1
0.0589520016407362 1
0.0625531058936456 1
0.0576193489483496 1
0.01852053155116 1
0.0947904952019741 1
0.067446513635158 1
-0.0337176849093437 1
0.224735101726612 0
0.226767237570117 0
0.054785464791587 1
0.139438208107434 0
0.186042554915229 0
0.120325348657295 1
0.160390431231718 1
-0.00811073754623072 1
0.0719657874263518 1
0.0803981679572571 1
0.14512070625939 0
0.0956151564814921 1
0.137191101528603 1
0.0526751493867937 1
0.108274612343772 1
0.143095495758175 1
0.203344215876409 0
-0.0333679041098684 1
0.218323850506797 1
0.166295111344278 0
0.143194301266953 1
0.092690774218677 1
0.139435850038883 1
0.0953961452660266 1
0.131530501637463 1
0.087885589523832 1
0.0337559194183473 1
-0.0104290608369496 1
0.193206986366029 0
0.0471653489220102 1
0.154197051145891 0
0.0763431900310866 1
0.0607085471069455 1
0.151386997473108 1
0.0437069587708378 1
0.185483010722415 0
0.195427599881543 0
-0.00653334670228277 1
-0.0123959045360837 1
0.21235942413401 1
0.0726439260604071 1
0.0468018910806083 1
-0.00994272845859208 1
0.125946295114345 1
0.134990384821938 1
-0.00359521344164464 1
0.149389181592502 1
0.0368126153236759 1
0.0267647220547441 1
0.0292968382018635 1
0.141336298178773 1
0.0448072556920259 1
0.125622994031931 1
-0.0184648751534377 1
0.0376598314600009 1
-0.013331627734873 1
-0.0263714330678095 1
0.0150922683827601 1
0.00629209854552758 1
0.033459705629049 1
-0.0162391102423612 1
0.00258395152018458 1
0.0243449705241838 1
0.0247386604350521 1
0.0957955599157802 1
0.232881288973677 0
0.0437127210676485 1
0.0138017726040171 1
0.00484184980822649 1
0.120477470269027 1
0.0422747358001003 1
0.123939363651968 1
0.0610351887091092 1
0.113214677415483 1
0.181551848398038 0
0.130808307090702 1
0.111595825323449 1
0.0181329126092251 1
0.0613938892889725 1
0.1385591312537 1
0.0187323792080809 1
0.0988598991795867 1
0.160725152834976 1
0.0723754050171726 1
-0.0704970818556361 1
0.0400768950715294 1
0.183385021423674 0
0.00523583621875749 1
0.0996569417266305 1
0.0517977442572853 1
0.0788833733270324 1
0.069749718701633 1
-0.0304921980919871 1
0.141373631827496 1
0.0223966957388753 1
0.0606812503685567 1
0.112516115443158 1
-0.0728515826095307 1
-0.0802540920942065 1
0.138219571263398 1
0.0398629611558878 1
0.0305706718436642 1
0.0948341261024538 1
0.210060927439067 0
0.0989061780990752 1
0.0296506589487429 1
0.0561385701340544 1
0.0458413161221432 1
0.0907271575736226 1
0.197920721524672 0
0.0287826664193718 1
0.209464394922051 0
0.0555069458722002 1
0.0987807633173376 1
0.0850154489821926 1
0.0391862412810098 1
0.102837230425652 1
0.177096509078561 0
0.180444411328227 0
0.25527451415073 0
0.13401019019347 1
0.0960825372676631 1
0.0524527908649133 1
0.0896305011091405 1
0.0751328534662444 1
-0.000789182972917487 1
0.107340399752994 1
0.0397110220804389 1
0.205132396484449 1
0.225960934686781 1
0.0325669735332163 1
0.0774981209664152 1
-0.026226518131436 1
-0.0114488290749657 1
0.0608547639793681 1
0.00497882828786681 1
0.0213409382310835 1
0.11687775663846 1
0.0429974425579052 1
0.0158226307774013 1
0.185564801531405 0
0.14573092055882 1
0.0719199616657821 1
0.196585820062007 0
0.0432725854724686 1
0.135201538382963 1
-0.010706514435808 1
0.0897379214515917 1
0.00977824048544643 1
0.151335788466564 1
0.161026160705664 1
0.167591155965711 0
-0.0382617646913855 1
0.148565910022594 0
0.0609985246254017 1
0.145905585357611 1
0.0467962088229138 1
-0.000561462597497371 1
0.123883913107686 1
0.0273757925722861 1
0.217954928231642 1
0.110521827259933 1
0.178811032406608 0
0.116123299259485 1
0.0910664490433301 1
0.0169915472876253 1
0.170703044334897 1
0.0813271764519419 1
0.176017124778924 0
0.0520147798004952 1
0.276471018115805 0
0.189506274038609 0
0.102121307868698 1
0.08128875775896 1
0.115511844951766 1
0.106959867519803 1
0.0142212106767949 1
0.103747012422168 1
0.0356921993199079 1
0.10940404848338 1
0.142392505297642 1
0.226136494397143 1
0.187661779998048 1
-0.0581718758932207 1
0.244542261783179 0
0.107401051086616 1
0.00128443252826544 1
0.150947923370103 1
0.142269385768473 1
0.230408318724827 1
0.0673451144065357 1
0.262214786403516 0
0.257960956203885 0
-0.0316589724353347 1
0.10828351416932 1
0.162611568382135 1
0.108167554376021 1
0.0595493573229034 1
0.0427499041553353 1
0.154872195187681 0
0.140036541771654 0
0.213968101920307 0
0.0745756164948995 1
0.159795906345403 1
0.119368203772366 1
0.0533398719998128 1
0.156416060560376 0
0.163296026005663 0
0.102010450319431 1
0.0819992080778019 1
0.0102864913077996 1
0.0953011108838275 1
0.0332279961318087 1
-0.0830071833205673 1
0.152564375483425 1
0.00637762023219243 1
0.140838087821589 1
0.216950279444865 0
0.153235271830173 0
0.109687666968339 1
-0.0203035875877493 1
0.164480354452814 1
0.278395031675182 0
0.0823320623747122 1
0.138911990736571 1
0.119584181140792 1
-0.034111514706387 1
0.168082684476688 1
0.0923511228747503 1
0.151948312414964 0
0.109826578062503 1
0.185959189117348 0
0.071773941724982 1
0.144102852614566 0
0.0389380635262031 1
0.112087579126742 1
0.0566753653316131 1
0.0852987249928412 1
0.13985511244397 1
0.156105139223911 0
0.0253072581480501 1
0.0782010915489811 1
0.126536856572254 1
0.0693800887672091 1
0.128519689538374 1
0.14916936458294 1
-0.0874919258828392 1
0.141911116918468 1
0.099852703029216 1
0.110795001881582 1
0.0775726042011901 1
0.10823569340206 1
0.125296534519347 1
0.0310603373430886 1
0.0439073763328037 1
-0.0289906864571957 1
0.172368648243667 0
0.179163167635935 0
0.196821926767887 0
0.236840191728301 0
-0.00496339082934461 1
0.0481876273987094 1
0.13551757585533 1
-0.0284860600911118 1
0.153261809395718 0
0.0859926572489822 1
0.0547337980364534 1
0.109975143825649 1
0.0949202218528646 1
0.00559285917837402 1
0.019535039434562 1
0.0685462986424122 1
0.177313609715562 1
0.17085334463847 1
0.0985017012523168 1
0.0842370517886269 1
0.215238973247954 0
-0.0297785260505423 1
0.0257830189522849 1
0.226382102675816 0
-0.00611002476590637 1
0.18092266042649 0
-0.0649046469945676 1
0.165011178261463 0
-0.00980909633727832 1
0.273921826822848 0
0.0427784053122344 1
-0.0809527118075882 1
0.0204763111418123 1
0.119956979281611 1
0.118361931482182 1
0.0417101761381044 1
0.0656771470141331 1
0.075708483426441 1
0.0347010505422483 1
0.0984953931717941 1
0.0358896130298658 1
0.201811135639808 0
0.129025858394135 1
0.133621485095671 1
0.106479817990763 1
0.122251707837724 1
0.171430168525994 0
0.152271040741229 1
0.214971378642075 0
0.283091709167333 0
0.116809246986733 1
0.0737808246235685 1
0.0689010333407696 1
0.14963379603486 1
-0.0558207255635705 1
0.223276838013548 0
0.224116937872703 0
0.0065457776016432 1
0.00435350294635481 1
0.147641896299887 1
-0.0924670307889172 1
-0.0220456859400353 1
0.138068870628893 1
0.142060639795477 1
0.0596570807558763 1
0.11948804410452 1
0.00363582479640633 1
0.0948688543253592 1
0.0175682723486815 1
0.260931987106993 0
0.0448676968035599 1
0.226084732291167 0
0.0781056796437056 1
0.144655106299539 1
0.130666230508261 1
0.140007084298102 1
0.115374810161953 1
0.0621824088154273 1
0.0789209780723291 1
0.0560395537182714 1
0.0735516719785664 1
0.0367284189994038 1
0.0826737023617524 1
0.0218071376898628 1
0.0930951372208227 1
0.102647796347403 1
0.0429026959744818 1
0.0855948362429941 1
0.216150024032898 0
0.102509409907884 1
0.225861300613333 0
0.110301320029942 1
0.0361621159085108 1
0.186332590957829 0
0.0715055144595196 1
0.00514501943662466 1
0.145809501646084 0
0.0181452259236839 1
0.0764713832732354 1
-0.02485653242032 1
-0.0177672165503186 1
0.06648197950424 1
0.0429867984338786 1
0.203235003868441 0
0.0314407378943056 1
0.0914738274039268 1
0.130449783299377 1
0.10824823279342 1
0.0748154491011939 1
-0.0290408114260647 1
0.0653061514946453 1
0.107894741093482 1
0.225470895794748 0
0.0397572441299976 1
0.131184690382276 1
0.0424500883377915 1
0.230013535288402 0
0.124857304056446 1
0.0237048925027391 1
0.141194837126161 1
0.0461507747509817 1
0.195206324245072 1
0.0372111339010433 1
0.197302268249474 0
0.110191092567676 1
0.083156693912306 1
0.0897544823978405 1
0.0499329370635669 1
0.135764623891546 1
0.100084431889261 1
0.184311786659628 0
0.176872335488898 0
0.0878587305005171 1
0.17339820907409 0
0.0305246205498693 1
0.166056927441906 0
-0.0608658081750364 1
0.0272097909806183 1
0.0522251570733321 1
0.0411462004797276 1
0.0897197748831154 1
0.102061273061037 1
0.0716131047071703 1
0.0630349183769053 1
0.12452898133463 1
0.121798967902968 1
0.169636027692505 1
-0.0239970782274918 1
0.143221654531603 1
0.0140506891129873 1
0.2789450237235 1
0.188576972877668 0
0.0606163051573258 1
0.0938350829028108 1
0.0887806327304724 1
-0.00738482051439414 1
0.0436002201580614 1
0.0237570270920288 1
-0.0484704576520945 1
0.106033943176878 1
0.218166379582945 0
0.0442448462304074 1
0.184860356080709 0
0.086951857988889 1
0.110957173863087 1
0.175400858256638 1
0.0987094511374983 1
0.11321764172573 1
0.191177416269344 0
0.108268409983765 1
0.0320121229215256 1
0.0195960185977516 1
-0.0571051199377208 1
0.17957495737787 0
0.20096942708632 0
0.0905353939510505 1
-0.030497309519559 1
0.0551293631887191 1
0.0637547054093144 1
0.0824867555555334 1
0.269717160585651 0
0.115736636164862 1
0.138415089365222 1
0.0958556121791495 1
0.110262333624325 1
0.138605711028468 1
0.0184571850142732 1
0.100578499362374 1
0.106903049015461 1
0.0651242295936802 1
0.0848895486503218 1
0.0219130749244577 1
0.267728721148025 0
0.00536398989443564 1
0.092586853185801 1
0.0375769638139822 1
0.156861942111239 0
0.141845633552379 1
0.0381806371551391 1
0.0866443940371101 1
0.0680400274529467 1
0.125733946506462 1
0.0806069658570717 1
-0.0336701773986719 1
0.0130124185030143 1
0.0725587033999228 1
-0.0017485837528495 1
0.0141386860235692 1
-0.0239723391644505 1
0.060033784180597 1
0.0789390103165744 1
0.0156064469555411 1
0.0887572241412527 1
0.157146501919943 0
0.128917061797151 1
0.0298525871973289 1
0.138125457721221 1
0.0858817366534589 1
0.0560673050346322 1
-0.00529594216335896 1
0.010774337223038 1
0.0420109450736501 1
0.129746214166249 1
0.252497133451312 0
-0.0123892649593545 1
0.0966612782130076 1
0.0982819093645742 1
0.269637516805479 0
-0.0986574722583077 1
0.0518455891286335 1
0.220217424881776 0
0.0139126179109466 1
0.139598942533591 1
0.195006184670124 1
0.0853175587716797 1
0.0770216683734596 1
0.0147006285835527 1
0.163222210984994 0
-0.0152520361836465 1
0.0188816051946936 1
0.0649371671241552 1
0.235981496443513 0
0.00917138600605544 1
0.0765819021607997 1
0.160000102751314 0
0.185967080643978 1
0.104805797781403 1
0.0858104327206123 1
0.158637065451032 1
-0.0546161623153961 1
-0.0552695576063338 1
0.125337724036714 1
0.0926166819819515 1
0.135542551890396 1
0.0240441248560759 1
-0.00148789349317417 1
0.0418063064982272 1
0.0279025650332666 1
0.0603928224514295 1
0.146023458703653 0
0.129315887978717 1
0.221497671572642 1
0.188033322345243 0
0.043337305930061 1
0.0225841242427714 1
0.0356804191506744 1
0.0642254879436982 1
-0.0722813492867404 1
0.246998777738267 0
0.0299881246339788 1
0.190394364872038 0
-0.00296486890746552 1
0.0794845495697775 1
0.115233702919044 1
0.0758859726710649 1
0.199849542100878 0
0.15012835084555 0
-0.121129232983991 1
0.0794326267375308 1
-0.0626383369354527 1
0.217916208343789 0
0.0986405409722178 1
0.064985404220193 1
0.157343122364804 1
0.0832902945322373 1
0.0885437082908966 1
-0.0308735492087552 1
0.0778756517688121 1
0.0971924893746462 1
0.175932262811805 1
0.0456938794883944 1
0.130950674942674 1
0.205222470750832 1
0.202940574922624 0
0.0547105944318588 1
0.0217540453207346 1
0.106186350501875 1
0.271901892303632 0
0.0934213919326316 1
0.023527141338008 1
-0.00974569531107558 1
0.0906651223338574 1
0.150761137701095 0
0.0804270512895613 1
0.142936651256284 1
0.107776723255563 1
0.104375963252076 1
0.00628926283229069 1
0.134734145932296 1
0.0473506231925037 1
0.104459642234312 1
0.0573742753366301 1
0.18302416233514 0
0.0628063377096572 1
-0.006943694083028 1
-0.0233083277270682 1
0.172190842910944 1
0.181793025616897 0
0.109627532627445 1
0.0907604155061032 1
0.163702941895083 1
0.0312944207674802 1
-0.0434223130197135 1
-0.0481773864515572 1
0.119752034611501 1
0.178652687185748 0
0.0591780074496511 1
0.0997871943263465 1
0.220587787766098 0
0.0136443857037403 1
0.0716509369405671 1
0.015548689091037 1
0.0850400366080371 1
0.182572800879181 0
0.18448369525157 1
-0.0153015064913026 1
0.109432593831716 1
0.215532846579724 0
0.0520612343750072 1
0.15276846557206 1
0.0457779778036863 1
0.0838958788967933 1
0.128785462956463 1
0.201796992382901 0
0.219975343592238 1
0.106430170412563 1
0.128871532245143 1
0.107166850396705 1
0.106998213571122 1
0.125791226155281 1
0.204060710567916 0
-0.043768131313532 1
0.0945714699684858 1
0.299146770621747 0
0.109366537085267 1
0.115906070422629 1
0.134373456072137 1
0.0645645213319899 1
0.16762167306961 0
-0.0319245948964214 1
-0.0514304270416643 1
0.0635938374025631 1
0.0187131829219356 1
0.0889616856580352 1
0.0246205764567662 1
0.10311707165599 1
0.0976288178429372 1
0.301297441603307 0
-0.035620790860319 1
0.121685815151127 1
0.0900911304829043 1
-0.0193374069386347 1
0.222729831070656 0
0.0346367014723935 1
0.0582070988259624 1
0.164138339083958 0
0.0435456191489818 1
0.211294346467601 0
0.138786741921538 1
0.107050699233385 1
0.0817005427610834 1
-0.0188046162942702 1
0.129352228122337 1
-0.086873640822329 1
0.0275333669859374 1
0.050990971183768 1
0.0513579965485255 1
0.182725787767544 0
0.127529736982477 1
-0.0239216494620993 1
0.200270633387637 0
0.103964669466923 1
0.0400953719356029 1
0.0106783129179809 1
0.108322254400167 1
0.172304074248155 0
0.0175156421193341 1
0.043336822830086 1
0.0172419348076542 1
0.122969835659515 1
0.0222059565454094 1
0.0890357783795985 1
0.0500107658265617 1
0.0973201880836903 1
0.0440025188612697 1
0.0720477546843042 1
-0.0561599805070552 1
0.155022985023882 1
0.139063469893937 1
0.00761521234425337 1
0.152869547477341 0
0.133379083878416 1
-0.0208160007956488 1
0.057173076736535 1
0.109006300737934 1
0.198202746319756 0
0.0129198557498072 1
0.122269933268759 1
0.13917185533155 1
0.0822291963413121 1
0.0130646284718622 1
0.135555418656271 1
0.182363490488016 0
-0.0410340017940971 1
0.165903962345721 0
0.131859634340434 1
0.170314964105144 0
0.000759935513982936 1
-0.0204850675029549 1
0.0178134663816823 1
0.0728564864933309 1
0.0909604113799256 1
0.150170716630468 1
0.133829666095591 1
0.236338818546115 0
-0.104466526798282 1
0.0580811179375445 1
0.0790276209801399 1
0.0892734393874572 1
0.0195537608277596 1
0.0272652326673716 1
0.0644953924214653 1
0.126708049453037 1
0.0436091918970819 1
0.124763665077739 1
0.0825088915952878 1
0.237665754128399 0
0.126286617996473 1
0.196731952847174 0
0.0830442426643331 1
0.115306347129784 1
-0.0764052678014802 1
-0.0390494593058442 1
0.247831833316156 0
0.146194911401062 1
0.139485898977968 0
-0.0041258489684406 1
0.0237623008261107 1
0.149042155796453 1
0.0835589408229694 1
0.0956561640959724 1
0.168636963120714 0
0.053860852362225 1
0.0979455803620713 1
0.0550468756213594 1
0.0698964400244339 1
0.0924502850367295 1
0.214964508949327 0
0.212814270640388 0
0.0670931480177726 1
0.0125654183470497 1
0.0961312391802994 1
0.0925357958945185 1
0.164443993938369 0
0.0496195159860042 1
0.0772387073175101 1
0.0775045307380156 1
0.17298105420038 0
-0.0951400688434836 1
0.193307840260481 0
0.143421197654075 1
0.0534319754635396 1
-0.0923194263996379 1
-0.0167686720451574 1
0.0690080681745504 1
0.040604105763582 1
0.035978119001792 1
0.0776078772529921 1
0.0309224452881033 1
0.155069803782016 1
0.0537470089042624 1
-0.0286698439716334 1
-0.0853783998233327 1
0.12682286388282 1
0.00195958521724705 1
0.197357499792814 0
0.041720941950699 1
0.000311368610276671 1
0.02450832611348 1
0.173164982320722 0
0.065119854037844 1
0.0857906954525628 1
0.0910675889258046 1
0.117807510320376 1
0.0200762243643706 1
0.0932910217772896 1
0.0357240635961758 1
0.265793469518533 0
0.120662269835293 1
0.270103104507679 0
0.176828121410684 0
0.0192008196409621 1
0.0662965422238448 1
0.0286354490714993 1
0.136538729887783 1
0.0216129725827835 1
0.0539707693655763 1
0.0810948797329538 1
0.212112815589258 0
0.108446095216641 1
0.0463998886578627 1
0.0285337525727467 1
0.115172199862446 1
0.203571273641769 0
0.203440121853461 0
-0.00118001091164513 1
0.122835527720392 1
0.159420351633387 0
0.114705991761083 1
0.254949596285898 0
0.122719033994976 1
0.237135980624996 0
0.213778510875453 0
0.0954561275952299 1
0.0370533667317988 1
0.088997510341432 1
0.0598889527218785 1
0.182761908710146 0
0.126350129710289 1
0.136872376982668 1
0.0747089059069917 1
0.0049794378110714 1
-0.0516443832187257 1
0.13500367097473 1
0.0571029816397819 1
-0.0262103320735555 1
0.0640206550066518 1
0.170254517372015 1
-0.0417692086928588 1
0.140581657376934 1
0.0666616099679968 1
0.125800910322033 1
0.0464720374755793 1
0.0760910457966719 1
0.139769636479757 1
0.128390870304749 1
0.0600410258213319 1
0.0950646047610644 1
0.0959738444252537 1
-0.0188067894925026 1
0.0559586227403995 1
0.147426147716979 1
0.288403039061073 0
0.0629480435599817 1
-0.00727370687347312 1
0.0891733225988996 1
0.154979440194195 0
0.102651679743324 1
0.150966148896417 1
0.0441448478487873 1
0.00728798413083577 1
0.158558021021859 1
0.0597210367124862 1
0.0736242659120308 1
0.0769091749989103 1
0.0299871957389462 1
-0.00573779091619176 1
0.037695769292202 1
0.031393104710563 1
0.21763573942048 0
0.0866204956004382 1
0.0415682806104148 1
0.103234521194264 1
0.155287741338742 1
0.13216582135163 1
0.0759716603529047 1
0.00142546427011581 1
-0.0414538162141191 1
0.0774994426122739 1
0.0479663456470953 1
-0.00495255071656488 1
0.0423844430321184 1
0.106640239378771 1
0.056271233549068 1
0.119689733491862 1
0.0975806530758195 1
-0.00271220419817938 1
0.0787014997141511 1
0.0120437140158406 1
0.099160954238354 1
0.0506315549944076 1
0.220425954006756 1
0.197242197431717 0
0.162660843323748 1
0.0260642806856018 1
0.193547053405573 0
0.193799804124263 0
0.180051428201356 0
0.040101550520852 1
0.144890190452097 1
0.189997782636949 0
0.147284887290474 0
0.162653733559145 1
0.174536320179627 1
0.235316398685576 0
0.183325458602662 0
0.029896740691249 1
0.20584031345291 0
0.142977537734893 0
0.11395909104199 1
-0.0653176809742091 1
-0.0189718170550455 1
0.124072668172808 1
-0.0598641561539178 1
0.08149888859926 1
0.0994362578045014 1
-0.0134803704893213 1
0.135863026498994 1
0.112618162307335 1
0.141485280066088 1
0.148757356856025 0
0.12678283969875 1
0.273205717889785 0
-0.0713796237337621 1
0.13166538912145 1
0.218142374113801 0
-0.0986380606870066 1
-0.0295826956098811 1
-0.0687546543614505 1
0.0461109097498557 1
0.151138647916777 1
0.178381452318505 0
0.144205050782157 0
0.105761950083138 1
0.1506239929709 1
0.155276419841596 1
0.102754367500319 1
0.0185515995371522 1
0.0913763597797115 1
0.173179628709857 1
0.129821335304567 1
0.102943432210373 1
0.0999112600370955 1
0.0886385398744701 1
0.195683296582813 0
0.0282703030455091 1
0.166547320456749 0
0.0667788039851266 1
0.0671310806852491 1
-0.00138127534542882 1
0.0758689781275424 1
0.140201267284922 1
0.00766246805247332 1
0.0929785568894621 1
0.197785163111711 1
-0.0421149051577701 1
0.190731840760777 0
0.157504876238728 0
0.128142651366498 1
0.131882245250359 1
0.0232905277915634 1
-0.0229065705610435 1
0.100250623913916 1
0.0532069704959827 1
0.156934550097388 1
0.160460061809155 0
0.21229811493266 0
0.0902810668031628 1
0.0755340040098946 1
0.104337695073172 1
0.132349724656731 1
0.0420961955111083 1
0.0926153427046987 1
0.197357514106807 0
0.130767068490849 1
0.277769421474742 0
0.0931731225807435 1
0.105056257306576 1
0.120254315442597 1
0.093471163132886 1
0.143662134027989 0
0.0403863736800998 1
0.141171618324803 1
0.020289282894431 1
0.252403868383975 0
0.170742365250968 0
0.0520826941274861 1
0.192232017680107 1
-0.0399312658276133 1
0.12726972217053 1
0.244557512855544 0
0.0537139300579432 1
0.146070599267897 1
0.0357867973121023 1
0.119653574345673 1
0.144104563641528 1
0.179444494824062 1
0.193319391260571 0
0.0469525329401181 1
0.140096686631636 1
0.14343256849784 1
0.191772467689974 0
0.0629418936009469 1
-0.139906020549851 1
0.135054768133987 1
-0.0635032362245875 1
0.139847347216998 1
0.0348345981470992 1
0.0945184680540916 1
0.119983899942088 1
0.0536834485428981 1
0.0850783769633252 1
0.0371310710153759 1
-0.121290968130987 1
0.0465305887679 1
0.228151392068127 0
-0.0319540554468688 1
0.0947474412824423 1
0.165999718042222 0
-0.00667531979865273 1
0.00873405503280533 1
0.105069877748722 1
0.052068360578919 1
0.132278806026198 1
0.0741683617196881 1
0.173860459261688 1
0.0542065573028378 1
0.0748464958605038 1
0.104366493287539 1
0.0352650062484488 1
0.181625544360199 0
0.0811674788454151 1
0.175126679553853 1
0.120409541252561 1
-0.00815650620739279 1
0.121883852604399 1
0.205640830700932 0
0.0654627922382615 1
0.144694856792387 1
0.0494093975775629 1
0.0596638341960335 1
0.0340714970630117 1
-0.0422453914980924 1
0.00310557368697511 1
0.256964947861527 0
0.18617607088394 0
0.151155526730783 0
0.0627149676817074 1
0.16112712210668 0
0.00873151798404837 1
-0.0263017387344941 1
0.0529369721034026 1
0.121803285211138 1
0.145924686859367 0
0.0871278844886682 1
-0.00246951607180414 1
-0.0831188698063049 1
0.210069964698626 0
0.0879537703933327 1
0.175313403661555 0
0.0447145450451782 1
0.152854702386294 1
0.178334109335307 1
0.0193001206041682 1
0.0920261722996056 1
0.0795390311150905 1
-0.00468831363476221 1
0.0869441555986458 1
0.0478781150774396 1
0.12480719740716 1
0.244249370538126 0
0.243275015391643 0
0.0285150267881312 1
-0.00790734782261311 1
0.155658712476948 1
0.0367859428806331 1
0.151292891027246 0
-0.0223892166721267 1
0.0914439917886827 1
0.0899130631693233 1
0.141203937585519 1
0.0738002002230846 1
0.118695689650182 1
0.0803145686426885 1
0.0974241555479346 1
0.253067165887037 0
0.0478748776892603 1
0.00779998317107038 1
0.107449068819679 1
0.062962065979358 1
0.0123053665773183 1
0.0753432046788201 1
0.297122364611384 0
0.109932439715595 1
0.135793450313767 1
0.0885337905222072 1
-0.00571579232790705 1
0.086899734933907 1
0.0289140429129866 1
0.0216145698744296 1
0.0571873414245357 1
0.0651544246285587 1
0.0639853378587295 1
0.101969459908392 1
0.00583667925983268 1
0.151893668485115 0
0.112204864123866 1
0.113564274470498 1
0.103803200818456 1
0.0509210294726386 1
-0.0404375691223658 1
0.185638207090287 0
0.0338940488534992 1
-0.0301760970185129 1
0.116951708728028 1
0.156554434147968 1
0.202595584983042 0
-0.0612396300281066 1
0.222668104527863 0
-0.0336373378135289 1
0.0551818596809514 1
0.0288054518931506 1
0.0424447315246044 1
-0.0833196119370299 1
0.165505223275663 0
0.096548874721916 1
0.277759922459073 0
0.0277433617265256 1
0.140540697089782 1
0.0777983792315859 1
0.0107103807013224 1
0.0636425500938654 1
0.0533837210173774 1
0.187009455001586 0
0.111506136295788 1
0.140928999203762 1
-0.0312606853084577 1
0.0524344008003788 1
0.128255317499801 1
0.157216202061623 0
0.209165316662925 0
0.157129381581928 0
0.105515953104768 1
0.148414614190743 1
0.0313369945920294 1
0.0612221651710752 1
-0.0504242062012772 1
0.194933494459786 1
-0.0012241568734875 1
0.0158089054824728 1
0.0657825384696921 1
0.211492537262834 0
0.14355169827177 0
0.12028814760361 1
0.0233027135200048 1
0.245904492108471 0
0.0670580807855358 1
0.0445994537142992 1
0.157030280695675 0
0.0167161194500545 1
0.123652296953321 1
0.175441227678461 0
0.0230173070983014 1
0.203229000992476 0
0.197126142248508 0
0.0602833330395991 1
0.0226004825989505 1
0.194378526050496 0
0.0273502816814553 1
0.12112875934212 1
0.187262923478586 0
0.0734070621570922 1
-0.0253668192037952 1
0.115731938417362 1
0.159103898653454 1
0.189344387956523 0
0.197900635733594 0
0.0919478905714007 1
-0.00256973740435367 1
0.100880408885979 1
0.0909525873464866 1
0.164196110725358 0
0.0132238465612848 1
0.261570858462536 0
0.195169901011948 0
0.00523671067625898 1
0.0637320310280718 1
0.0204791436104477 1
0.1454908187752 1
0.162170270414519 1
0.0555636998322502 1
-0.0249585805254422 1
0.171697139278374 1
0.246155280785259 0
0.0905304917882229 1
0.153411252467707 0
0.186810405602875 0
0.153885660509997 0
0.139209772729579 1
0.0602007519243478 1
0.158007042599516 0
0.101410245432687 1
-0.0921668838319964 1
0.125992764938653 1
0.0532531019247085 1
0.0935784730141355 1
-0.0202103840360369 1
-0.0177958995347834 1
0.0429407940783792 1
0.166208978180691 0
0.0376136398521298 1
0.0836028908674931 1
0.249977243898575 1
0.0162990336023603 1
0.180117163136746 0
0.0804921249808362 1
0.120309451055669 1
0.108553373120304 1
0.0515380518192167 1
0.173350167115852 0
0.0435421989067614 1
0.0145925359339773 1
0.0419843833674981 1
0.183376350327244 1
0.0475934126584168 1
0.112242531565918 1
0.0339174913523786 1
0.170964895190986 1
-0.14449736808222 1
0.143287426605277 1
-0.0138222948581606 1
0.168079554499124 0
0.204518196135549 0
0.136598517771493 1
0.0486760717777408 1
0.0893051174857772 1
0.102944494556885 1
0.0909586889456105 1
0.118227944856228 1
0.052648179446808 1
0.0558885039900288 1
0.0965702713311921 1
0.107266855204838 1
0.135629622678514 1
0.0488475199939143 1
0.0275024728864169 1
0.181372980757132 0
0.047964874144694 1
0.111609726045532 1
0.113654057523723 1
0.120285312783921 1
0.00451918958335903 1
-0.0501568816735472 1
-0.0152278437466254 1
0.199243305533732 0
0.0910911762295271 1
0.044573375068674 1
-0.0101518649028054 1
0.101942041087234 1
0.159270006366613 1
0.181378411998928 0
-0.0660405093548214 1
0.00636199024054156 1
0.204085603102278 0
0.00470153942450421 1
0.0988250202180322 1
0.0708874022281781 1
0.295111744084537 0
0.097143211572495 1
0.15667111002433 1
0.124250571056815 1
0.223550887349226 0
0.014511432564642 1
0.0762430057958712 1
0.00138661802639541 1
0.139754676914655 1
0.204819923505715 0
0.153886699053925 0
0.167149732873953 0
-0.0732245819539193 1
0.0392328239679626 1
0.157295688250883 0
0.0195718398264074 1
0.140864849717295 1
0.0484449012625805 1
0.0120843693518027 1
0.0449081247892381 1
0.143090311201198 1
0.0193737430174371 1
0.0508303708663883 1
0.210062077678187 0
0.2217356328056 0
-0.110998905346893 1
0.031624523885576 1
0.178235023772288 0
0.225764034567425 0
-0.0384386153292381 1
0.0866000533063256 1
-0.0329291799984391 1
-0.0563555547227573 1
-0.034938557287707 1
0.11873939501138 1
0.119139352780411 1
0.0682209549307178 1
0.124038559333806 1
0.132115497422786 1
0.240210697887289 0
0.112289595554935 1
-0.00694950873893134 1
0.0375889350288266 1
0.115893712033238 1
0.097400451450192 1
0.0334848869816592 1
0.173953494103529 0
0.0491776317924496 1
0.0989877076340639 1
0.102860511635095 1
0.0817186212542397 1
-0.0341168290029441 1
0.0710683009522951 1
0.0766797356766587 1
0.150791397475303 0
-0.0599762283775601 1
0.136561159341633 1
-0.0266728067378129 1
0.177780854712818 1
0.198485668364434 0
0.0257649703281963 1
-0.0203628231351683 1
-0.0409368023583147 1
0.0633830717018961 1
-0.041069200634238 1
0.0629891864958817 1
0.0498653248830945 1
-0.00979762024065407 1
0.0643748608482019 1
0.127044609729726 1
0.233430066343167 0
0.00765081504110104 1
0.197284901372716 0
0.0289486427902844 1
0.0241565264588997 1
0.142734783866536 1
0.0630747548194619 1
-0.0110481796481774 1
0.00893138072729433 1
0.135907270507961 1
0.147881055315084 0
0.0553151442398599 1
0.014734588121788 1
0.117832439806355 1
0.129014343857443 1
0.0105073916578378 1
-0.0684896446158348 1
-0.0189390773535244 1
0.116771747610712 1
0.182341966889727 0
0.065350845229155 1
0.139826285728938 1
0.0425703103601989 1
0.0327447209535906 1
0.107849320327564 1
0.141807572558204 1
0.0652220900091298 1
0.120390263500078 1
0.00676757898946051 1
0.212743617784459 0
0.0666943372486625 1
0.149346774795929 1
0.0148181910168181 1
0.0944444803375441 1
0.158211121073669 0
0.0982826986198348 1
0.181573161318105 0
0.0772392989887803 1
0.0922017229551061 1
0.0670920597465914 1
0.047096401387075 1
0.194314251881219 1
-0.00514178590372989 1
-0.059402279986822 1
0.117670180326826 1
0.0916521265866551 1
0.0175205260170556 1
0.0645615348467385 1
0.0540659957323531 1
-0.156870778517741 1
0.121477390817889 1
0.0473815949066786 1
0.0321926948049023 1
0.0584572798577952 1
0.120512018445297 1
0.149273101348406 1
0.14066258449144 0
0.163681297589437 0
0.0602703458296689 1
0.0679909081130875 1
0.0706729081816101 1
-0.07332277200424 1
0.038868925472462 1
0.180368196041168 0
-0.0536672303994161 1
0.230657732788088 0
0.186260023211306 1
0.00704522860289108 1
0.195851622884974 0
-0.0357400680928387 1
0.173117884122973 0
-0.032990614772347 1
-0.0620334663700001 1
0.0407516149650604 1
0.112049784546207 1
0.0663488802937443 1
0.116899295018745 1
0.126656022205747 1
0.0595339738101748 1
0.0780749623203337 1
0.120709031566239 1
0.00249824196181702 1
0.0651353200259797 1
0.134596056239963 1
0.0218760579904314 1
0.120718720735624 1
0.0570646337635727 1
0.0765636731013057 1
0.24437323856213 0
-0.0847895004362148 1
0.0399156079251479 1
-0.0146636078527705 1
0.0551247002348835 1
0.0981094986938694 1
0.109661126502351 1
0.12468837762183 1
-0.0116455400573498 1
0.059012885439277 1
0.073807273225987 1
0.134746102689708 1
-0.0454224365206047 1
0.0635438157092226 1
0.117751743242118 1
-0.00902354230001071 1
0.100514684765517 1
0.14965829931749 0
0.00634064270924802 1
0.129499824098423 1
0.0668629006445124 1
0.0636766060119592 1
0.00363047574752085 1
0.0639937921543422 1
0.249001867414072 0
0.144902270798656 0
0.154561164981554 0
0.143589139247572 1
0.264887021714603 0
0.0984173706321086 1
0.180561049688642 0
0.0416918224976597 1
-0.0212416714900722 1
0.0821684695698207 1
-0.00540872622895806 1
0.0992842158873065 1
0.0634946062280467 1
0.0824316929965772 1
0.0753701999958503 1
-0.0175827834798776 1
0.127033792318594 1
0.15819626549645 1
0.173611619576862 1
0.0891240691216805 1
0.088889240362715 1
0.173864887943467 0
-0.146355502550553 1
0.122202230375006 1
0.0452690381351721 1
0.216733540872794 0
0.129392239085971 1
0.0909101606604623 1
0.0662949774878469 1
0.086076385231354 1
0.228968913522016 0
0.185738725466156 0
0.0234938755119393 1
0.0433110548548466 1
0.179339166184931 1
0.15017470110692 1
0.0119934331720249 1
0.179920669657906 0
0.0506161067581422 1
0.0468352490803133 1
0.0571159000771947 1
0.0466861010525342 1
0.125370767390806 1
0.12463011385828 1
0.03499269336244 1
0.114468379940708 1
0.0266981096274215 1
0.176043325529257 0
0.00214552407704225 1
0.0801467489305086 1
0.0208957489380512 1
0.137762925588599 1
0.110430588258151 1
0.0998753979805438 1
0.0915709345140522 1
0.0639755562900195 1
0.10528286056475 1
0.161282171691627 0
0.0704161699113343 1
0.16198856100747 0
0.213273649114318 0
0.0562879937269421 1
0.229668653149673 0
0.0733986599792326 1
0.0300920812546597 1
0.153477158237083 0
0.0913452040642333 1
0.107595487311963 1
0.174062188609108 1
0.0319042853154093 1
0.0396980800030354 1
0.2854687881666 0
0.0506891873066298 1
0.0970733870053333 1
0.112944767065444 1
0.0674359951961343 1
0.185115460379705 0
0.300014899819761 0
0.133238962300266 1
0.0278074922700046 1
0.11960813563047 1
0.109324606786261 1
0.220865858868668 1
0.167834064888886 1
0.165057323918122 0
0.203194386614229 0
0.144947256611287 1
0.102646745169017 1
0.129915757994346 1
0.110369579372892 1
0.119163604818118 1
0.216857344921778 0
0.219237318191693 0
-0.0248992610302942 1
0.099843681519216 1
0.0710598035116906 1
0.178667149445429 0
0.219239307743835 0
0.0669382471576947 1
0.0866512032400552 1
0.176374733160483 0
0.129992642885132 1
0.0964687897064335 1
0.115423998911968 1
0.0960725921466521 1
0.142843679890585 1
0.160359675755938 0
0.143921337848673 1
0.0218034525972321 1
0.0977009300213278 1
3.79896563100848e-05 1
0.274005397977287 0
0.0749038302262432 1
-0.00731303472853387 1
0.161019577568147 0
-0.0974296058852189 1
-0.0203572318346957 1
0.095919981386959 1
0.136939667644481 1
0.0427166399863323 1
0.145499354119533 1
0.0708154825507837 1
0.0519528485494679 1
0.145146266536782 1
-0.00393358881848361 1
0.190642243076259 0
0.0501561047934102 1
0.083982093658997 1
0.0482275288163063 1
0.0985163797737256 1
0.0951638010258527 1
0.156080671904769 0
0.16332707698399 0
0.0760920145487677 1
-0.00242352154638443 1
0.026791696309451 1
0.0829166355968058 1
0.113203377203714 1
0.208009619831645 1
-0.099650874331621 1
0.236138866821102 0
0.15432235231196 0
0.0235350046283876 1
-0.0358205249574726 1
0.0842092069088981 1
0.0276876085686922 1
0.138029054012694 1
0.213186805822854 1
0.0987711010426434 1
0.0976878731158669 1
0.171575436859514 0
0.0399313315973646 1
0.0834872361923055 1
0.101034543989806 1
0.138178362557718 1
0.0770491416259254 1
0.0801138715390695 1
0.214155246641714 0
0.03835235243659 1
0.0847116812904618 1
0.102029424865626 1
0.284064005978783 0
0.0437863385272247 1
0.079061660706232 1
-0.0161054543348319 1
0.0291143763356729 1
0.0346832968049459 1
0.130991834947547 1
0.162461218682055 1
0.212361399125184 1
0.0981543437672216 1
0.178762211869409 0
0.0962357205079451 1
0.0402435120289345 1
-0.102486820451745 1
-0.0236891297199426 1
-0.0289978582371908 1
0.156437406058674 0
0.169591251859632 0
0.141544710737456 1
0.166914611920853 1
0.170498895706095 0
0.17865649557059 1
0.1563101566158 0
0.147667065952445 1
0.049901202400389 1
0.0973000364583948 1
0.0527257746002716 1
0.217538451669242 0
0.1561992170217 1
-0.000741171972071958 1
0.117385403598185 1
0.217812852648468 0
0.278368502724441 0
0.101012615772406 1
-0.0713219410335352 1
-0.0283701225274993 1
0.160734055251699 0
-0.0664424447579462 1
0.0145762419186694 1
0.287620062437946 0
0.00676672275948477 1
0.00980288621929655 1
0.0805520288599682 1
0.0483940508109518 1
0.135383193514361 1
0.115562778015655 1
0.0992289897232328 1
0.142455432530882 1
0.280139697726103 0
0.115897638170613 1
0.0438745176291793 1
0.106980477679972 1
-0.0920422559206956 1
0.0483887250834252 1
0.149934734481908 1
0.121111172794579 1
0.000248098049641231 1
0.108629997844829 1
-0.037467546999298 1
0.0724585810811851 1
0.211436647606403 0
0.10881254950237 1
0.0908010686629039 1
0.160294042876745 1
0.201027894316826 0
0.1434424347454 1
0.151103377935576 0
0.0043454825378118 1
0.111636555732016 1
0.0826279171541823 1
0.123908678468012 1
0.0527741309526402 1
0.19157699246005 0
0.0970341442248357 1
0.132420564334664 1
0.135645065829062 1
0.147742518330875 0
0.100841066582325 1
0.109720693789613 1
0.217997603502436 0
0.204748908607406 0
0.136361279505819 1
0.0629844311427945 1
-0.0736146477389548 1
0.0331896774775071 1
-0.0788057387281777 1
0.0975599256409965 1
0.00405245593268445 1
0.0976952059332773 1
0.0616913295408698 1
0.0446801156678531 1
-0.0252326417548074 1
0.0527905241089163 1
0.00363193217069688 1
0.104678340188683 1
0.25839988296654 0
0.0762258316338068 1
0.0977329965470021 1
0.0215082384479197 1
-0.0612964071536996 1
0.182655657668457 1
0.139373582100661 1
0.113936985045615 1
0.134270573683931 1
0.0202389508695052 1
0.0242703348509147 1
0.0884383097715811 1
0.271825885136747 0
0.119153073421186 1
0.174477546644096 1
0.157967920579255 0
0.174483358790407 1
0.0683248199746187 1
-0.00579904901365803 1
0.110529485490893 1
0.00506981008184661 1
0.174713500873225 0
0.239783532387248 0
0.102394465878893 1
0.0329084576056064 1
0.0919731906972057 1
0.150617554946362 0
0.139861160244191 1
0.185327241687701 0
0.0986231823648005 1
0.177893014524015 0
0.13750986946013 1
-0.0178669276985943 1
0.100139734892162 1
0.101335644173435 1
-0.00349007011517316 1
0.130224416339837 1
0.0654422596297306 1
-0.0162972450068474 1
0.113798338391748 1
-0.0245099241389802 1
0.00361144894793297 1
0.0989926810129033 1
0.0122986820175045 1
0.098421286780983 1
0.165063606140377 0
0.180329613951033 1
0.0663698958788058 1
0.132730082749146 1
-0.0194126091664657 1
0.0184039654692287 1
0.237417910486596 0
0.176756972172781 0
0.0442561362948211 1
0.0201998388557297 1
0.166382400153349 1
0.207194627216952 1
-0.0599660121109599 1
-0.00838948099146232 1
0.0742449391229523 1
0.126790716074215 1
-0.050535617415147 1
0.182781815318386 0
0.0139578090374942 1
0.138429346176541 1
0.0586630356855846 1
0.0991574212330096 1
0.141974737586575 0
0.11767985167213 1
0.116262493483344 1
0.099436579424229 1
0.179740464658779 0
0.0775596863742178 1
-0.0396664747406023 1
0.165062126755027 0
0.107617958163919 1
0.120992408916807 1
0.0872575687472227 1
0.0933775885239966 1
0.151834030423608 1
0.210016076016568 0
0.219374312583024 1
0.0658739620304132 1
0.0386573820011533 1
0.0467066769732573 1
-0.00467827459180476 1
0.0933592415580521 1
0.11528941003427 1
0.122808420078632 1
-0.0300701244284182 1
0.0843331832615123 1
0.102813059844635 1
-0.02384211900268 1
0.137264621863627 1
0.137932937590151 1
0.115577840634853 1
0.0199743424233464 1
0.03051246588454 1
0.0996610482899604 1
0.0545186353044955 1
0.180441524238958 0
0.147978419837356 1
0.0680456203304066 1
0.230559223124551 0
0.0921653441921327 1
0.0927798815203742 1
0.0807566055926169 1
0.0570631222836736 1
0.0319403559374366 1
0.180506954447083 0
0.0932900167175229 1
0.163064669620718 1
0.155393408008344 1
-0.0258309576359589 1
0.0384530125930947 1
0.0381881658026263 1
0.248076431247985 0
-0.0467004397194837 1
0.0281034673113578 1
0.203448155749827 0
0.0570279762211184 1
0.0741788863888768 1
0.0436354065724124 1
0.0684854268546424 1
0.110551363325914 1
0.149125356490242 1
0.146289893091739 0
0.0812260806356755 1
0.108452244926323 1
0.0127399114557831 1
0.116488785086146 1
0.19397973998507 0
0.0985982854086147 1
0.156134031463133 1
0.0297828473347577 1
0.0182184085786459 1
-0.0115969646439803 1
0.0639547583616814 1
0.210777277020709 0
0.0665398134348822 1
0.0558247707675005 1
0.0189606779530221 1
0.146515865000672 1
0.206678989338833 0
0.0063113336869429 1
0.133988662656191 1
0.214400844932372 0
0.22923381419941 0
-0.0110407522733217 1
0.00477456266697428 1
0.0412018642508327 1
0.124689752816111 1
0.0880661587292528 1
0.0944872188497851 1
0.129644918677198 1
0.16379395731768 0
0.171703159917015 0
0.106356865116134 1
0.0433126200666745 1
0.0120949858031321 1
0.271942671218174 0
0.157459220534732 0
0.0551620477095924 1
0.0762198509497252 1
0.142137064893737 1
0.00782474531072861 1
0.00643367129725334 1
0.17508000056121 0
-0.00582751467176977 1
0.033213014572685 1
0.195129602366603 1
0.176761078489518 1
0.11650633930141 1
0.104974410244256 1
0.123151951681157 1
0.265889117877853 0
0.157016475069472 0
-0.0217466187582892 1
0.188363971376823 0
0.064479409664541 1
0.106209820315685 1
0.0828719029286384 1
0.0620369521979111 1
0.143914014371535 0
0.25770910825259 0
-0.0231207150322204 1
-0.0130812140136322 1
0.259719870474661 0
0.0280141333688063 1
0.110101067321006 1
0.163565578573769 1
0.00180834213652605 1
0.129355556297309 1
0.134110046993907 1
0.0891730705044167 1
-0.033336265969813 1
0.11631405282729 1
0.00652516546681569 1
0.236681457892987 0
0.110883631108104 1
0.161534144429526 0
0.224760513327281 0
0.146629957047822 1
0.184331548812043 0
0.0752824234050979 1
0.0166041543402545 1
0.025732892299035 1
0.0867023743882617 1
0.229413828696617 0
0.0316193164968087 1
0.185769917126275 0
0.073641176867121 1
-0.0517376453862154 1
0.0948093103898363 1
0.0422406080803857 1
0.0415321590563804 1
-0.0909251115386419 1
0.0751776207147027 1
-0.0289448206999682 1
0.15216786711239 1
0.108702124983248 1
0.00716845975452154 1
0.0346410246105077 1
0.0537012070297184 1
0.132823499004996 1
0.1169543794731 1
0.00954813653639009 1
0.102529626902344 1
0.118118884898587 1
0.200980716517114 1
0.0570206592622196 1
-0.00500295611536326 1
0.128146633989527 1
0.190282761772904 0
0.0133789601658182 1
0.0138426666288731 1
0.15595154187789 0
0.063460464502138 1
0.068676148442923 1
0.0989710263956121 1
0.0642367825619467 1
0.138127772416431 1
0.0514299741291702 1
0.214872438405632 0
0.101901271413042 1
0.0104582793954057 1
0.124955953573033 1
0.139238044327111 1
0.230514778183524 0
0.110288865571524 1
0.185723903044965 1
0.171349137740216 0
0.14328946574761 1
0.151828628141308 1
0.00771508676387455 1
0.0927240858323177 1
0.194142090529547 0
0.00702382779750782 1
0.163029189771987 1
0.15969333426074 0
0.0914892731322099 1
0.0301962641392155 1
0.298644512152304 0
0.063646324515154 1
0.116803206432078 1
0.136056062369033 1
-0.00877778357285248 1
0.0760577983401075 1
0.0940573036390616 1
-0.0102329818424174 1
0.0413062830036284 1
0.0978466440402043 1
0.10380360958354 1
0.215599901029683 0
0.126873692345013 1
0.182497506793709 0
-0.00593009962683716 1
0.0122621346847014 1
-0.0204239687789097 1
0.124465442912753 1
0.205825809819409 0
0.0814224671719158 1
0.0880377870183157 1
0.0766200715598745 1
0.041407809786067 1
0.0429593363408547 1
-0.00479110370766799 1
0.233834251461554 1
0.218151339135113 0
0.28802640567097 0
-0.00141683888948438 1
0.154701356159048 0
0.0442153777923161 1
0.0382753583228479 1
-0.0583450828582064 1
0.128814490540123 1
0.254945890932555 0
0.0713723026083726 1
-0.107033384069785 1
0.123380868271067 1
0.302165536655597 0
-0.0333764844158746 1
0.195703716264446 0
0.0985434124846126 1
0.0941077646204497 1
0.0478060656690659 1
0.118271152032065 1
0.148237120063833 0
0.00745157624841023 1
0.148290446397432 1
0.109291924407938 1
0.134634655142808 0
0.137642283401845 1
0.0727641683079279 1
0.12546297493546 1
0.139380627513632 1
-0.0127847142420798 1
0.147858526337412 0
0.0630767863430896 1
0.141190079603644 1
0.169708995571003 1
0.141135164611599 1
0.152134545764699 1
0.139966753916639 1
0.174139356967065 0
-0.0649697225501304 1
-0.0370631008046202 1
0.0696844702828032 1
0.175878466945616 0
0.0390019199771866 1
0.111006296415904 1
-0.0409538723848033 1
0.157534014493321 0
0.0315757709349022 1
-0.0402498880828042 1
0.0476590726236176 1
0.102578976632318 1
0.167255269218305 0
0.0610854770381533 1
0.208561206751759 0
-0.0504247768016822 1
0.0957886135345642 1
0.0812581667170363 1
0.127322148663825 1
0.0557743737380505 1
0.196495907485708 0
-0.0742556786728234 1
0.0906116172910654 1
0.0781899258565278 1
0.170077551337529 0
-0.0526829785116689 1
0.138180845097862 1
0.104647727868559 1
-0.00815334581346224 1
0.0716271764758054 1
0.113832782199348 1
0.224387535452569 0
0.143014413900938 1
0.0731597017121126 1
0.182332178826266 1
0.015139978519281 1
0.0173101100907679 1
0.171309151165727 0
0.139822909118202 1
0.0441559588538897 1
-0.0120548202406156 1
0.14636609640453 0
0.015457070976342 1
0.0922916631835881 1
0.0593312368198743 1
0.160652592459726 1
0.148134934080934 1
-0.00538929055220039 1
0.109496500224228 1
0.150280039629541 0
0.0888174640708765 1
0.156470283830232 0
0.105770775775237 1
0.146327428162603 1
0.101716594128188 1
0.0751215035914207 1
0.000878996634300895 1
0.163031739715377 1
0.166217947678677 0
0.142628499856825 1
0.184950468362867 0
0.0642481788516416 1
-0.033663876677398 1
0.0287984102344852 1
-0.0754446780087856 1
0.316201802571095 0
0.0376347203411766 1
0.102645531675637 1
0.111727006498196 1
0.0691766705657666 1
0.091466091032497 1
0.0660889498935195 1
0.0507828342829661 1
0.102310249363059 1
0.186774456818824 0
0.114821210759769 1
0.0910735989032882 1
0.101150974364364 1
0.0840587622821383 1
-0.0608856319195806 1
0.0829685075603974 1
0.171062625017239 0
-0.00296232972720178 1
0.166170030314145 0
0.153368785459411 1
0.0203614105402678 1
0.112618770932709 1
0.141997664750964 1
0.121222486481129 1
-0.000798680040478152 1
0.0136280516609518 1
0.0709790452900667 1
0.0605080727048695 1
0.064402296003426 1
0.216164742682833 1
0.105147235884918 1
-0.00614982430897652 1
0.0808502445387871 1
0.120850576006872 1
0.0355649170431104 1
0.259849107631345 0
0.0924263300048891 1
-0.0264524544602486 1
0.156398645206414 0
0.0460739230085701 1
0.22535772364571 0
0.187513900729145 1
0.155061202959079 1
0.0434545783052773 1
0.0560361109879349 1
0.0282349762028216 1
0.0487703359818304 1
0.0718708380947289 1
0.182017312513052 1
0.00381668904442038 1
0.263864205337926 0
-0.00296892147904848 1
-0.00406951609646213 1
0.102695833154753 1
0.109763989220205 1
0.0859828371625081 1
0.00490290577792503 1
0.0904676965976296 1
-0.0246823340531252 1
-0.0915272579483545 1
0.109263145218337 1
0.0839798800496062 1
0.0123149707921351 1
0.0137069553548252 1
0.0769549921776007 1
0.120923519554998 1
0.0605159413130992 1
0.0919903195363035 1
0.228215331506029 1
0.133504881727766 1
0.102869083325433 1
0.179300471899467 0
0.113179857989517 1
0.0891698568430004 1
0.105809847957614 1
0.137282933993735 1
0.0515134596810006 1
0.136610691539209 1
0.0870805794184539 1
0.0872344316921703 1
0.142331886281757 1
0.0663873129749206 1
0.0890691037073407 1
0.145531444209563 1
0.168799063061431 0
0.174775099637253 0
0.19609845581318 0
0.142112496302627 1
0.117598825921108 1
0.0731050653165539 1
0.0885754355943065 1
0.149765009279731 0
0.0357288425866356 1
0.162844988672343 0
0.178993029043713 0
-0.00203918274242655 1
0.0226758440447739 1
0.0257133075266882 1
0.243917552228037 0
0.0939618384629732 1
0.0880337956201138 1
0.0982876048502317 1
0.252765165322779 0
-0.0373518197089098 1
0.0974124483999216 1
0.150136439158195 1
0.102929555446667 1
0.106360754368078 1
0.101099849711596 1
-0.00198971325048936 1
0.0414501014012042 1
0.0709047795650437 1
-0.0369873369570334 1
-0.0124103981558625 1
0.10176754650247 1
0.0637794000976376 1
-0.00732142844844577 1
0.190603954154958 0
0.0386776188240365 1
0.0839254107749956 1
0.162021860582346 1
0.0814213130830788 1
0.225074961223384 0
0.0858520447383328 1
0.0291053668385903 1
0.156009511634616 1
0.00906270470943752 1
0.0402194534696626 1
0.190827338894575 0
0.0770541589196873 1
0.126726690178777 1
0.146255354679237 0
0.138390500551981 1
0.0486678980404428 1
0.116140983329943 1
0.243658405005542 0
0.0384038023294505 1
0.11614648744432 1
0.159700218064469 0
0.0794721325113508 1
0.0221072981720683 1
0.276071597536155 0
-0.0250970370549043 1
0.0816061146155306 1
0.0593981661483297 1
0.0237917520865165 1
0.0190423264956254 1
0.221239935418086 0
0.129315668019021 1
-0.00756266119754797 1
0.103126329612332 1
0.191841825348155 0
0.02910138748083 1
0.0475144469772945 1
0.131419523863248 1
0.152430221568503 0
0.0343590303676695 1
0.0813644034711726 1
-0.0800732898972003 1
0.144549915407568 1
0.156275975948586 1
0.168706949219349 1
0.11500490255258 1
0.109857918831826 1
0.054938863799023 1
0.0231545370913692 1
0.165640985941696 1
-0.126326324957421 1
-0.0152276715892912 1
-0.00965266737270084 1
-0.0255241464286215 1
0.100327073895138 1
0.0109502494958532 1
0.128217407829559 1
0.121526121805518 1
-0.0126958895469764 1
0.0786922807228112 1
0.0430498624706149 1
0.005659462494872 1
0.0795140558097398 1
0.0204855080186521 1
-0.0667373014154394 1
0.0680926105898123 1
0.0636813587791635 1
0.164211241403647 1
0.0278711505322051 1
-0.00521192314720451 1
0.122686563183628 1
0.0341038929146641 1
0.105633191845119 1
-0.0581086927330846 1
0.177811291288032 0
0.162915134923176 0
-0.0256937355165791 1
0.100295396289545 1
0.0744332203289618 1
-0.0436173101113691 1
0.0208176396606032 1
-0.00472588679640428 1
0.156602814256534 1
0.132305272629974 1
-0.0151410578160507 1
0.140649919409475 1
0.0178474376406917 1
0.148113858698231 1
0.18191410869028 0
0.0520847303544377 1
0.0887624710709526 1
-0.0862225877281159 1
-0.150451430758181 1
0.0470834650584969 1
0.0499119672668342 1
0.0367282703579521 1
0.13002360590327 1
0.153343459806995 1
0.0102510179689125 1
0.066501265880299 1
0.0997275989465792 1
0.0394147802304464 1
0.00498849718669461 1
0.112050680950362 1
0.105329173509021 1
0.0622490151049804 1
0.0320013377702986 1
0.1042257706853 1
0.133672888842504 1
0.0613989149040351 1
-0.0644105912754161 1
0.187909586697947 0
0.115812228761438 1
0.191630901925109 0
0.119239255511919 1
0.121081699509481 1
0.126253527178664 1
0.0211712225742574 1
0.0719741893905667 1
-0.0315003369211589 1
0.123308041232047 1
-0.006719739607308 1
0.0878050031569997 1
0.034583527435011 1
-0.122703032501818 1
0.188738081350041 0
-0.0154344835763891 1
0.0757231314744601 1
0.100167459875297 1
0.119729035569227 1
0.20440075321076 0
0.0212926786077968 1
0.00826938235883978 1
-0.0399039502727799 1
0.00542762680075214 1
0.157349533659478 0
0.0178822338235975 1
0.181862410584646 0
-0.0234413823487606 1
0.0761765863947329 1
0.0853998451168337 1
0.0368961654188067 1
0.0406444864151672 1
0.152566827043198 1
0.272572799109213 0
-0.0145477550311981 1
0.10536790309471 1
0.116969923560023 1
0.160332806354684 1
0.0851559006080295 1
0.0849116409250466 1
0.0436231903338587 1
0.192950471278585 0
0.123584234844814 1
0.104503359375602 1
-0.0904122253680709 1
0.0253692090513209 1
0.0345144012438535 1
-0.0227383939114705 1
0.193666864360892 0
0.0169795749937646 1
0.0047307842224321 1
0.0779668582582472 1
0.0431713337428444 1
0.0761097802811037 1
0.118327973288999 1
0.0567657794670659 1
0.136788607860225 1
0.0592705400513227 1
0.0967392551743908 1
0.181201336539493 1
0.194921902970174 1
-0.0655112468806892 1
0.0600662821871754 1
0.115974448463017 1
0.0569552504188439 1
0.0169920513892277 1
0.28125506595374 0
0.0921576983895849 1
0.0854677046397038 1
0.131298725454358 1
0.0464209158740589 1
0.191976149822556 0
0.0928837833054467 1
0.0376414313697663 1
0.18061865333701 0
-0.0806006478109658 1
0.0512003151065957 1
0.0337101859137255 1
0.0530975106217368 1
0.0290605337350425 1
-0.0355047942405703 1
-0.0725678132335545 1
0.00640814349328252 1
0.120277850442714 1
0.166850760697434 0
0.160136859027861 1
0.231472634536952 0
0.0837590885141608 1
0.0259593565559438 1
0.273158288193017 0
0.136850018872138 1
0.163054000445207 1
0.18159050178653 0
0.143919577303353 0
-0.0237943475866245 1
0.0761854788904541 1
0.0556734192231421 1
0.0986028251368879 1
0.0946037791283988 1
0.0409855386071606 1
0.0530941205177466 1
0.0255233904112323 1
0.0666586827319412 1
-0.0242892983726502 1
0.0144980776278726 1
0.152907789762776 0
0.0102470316871491 1
0.130293996375075 1
0.0181090043255618 1
0.224613871076543 0
0.24834492542272 0
0.173804121828433 1
-0.0150238753719826 1
0.223371079969083 0
0.153846437372845 0
-0.0252564814918528 1
0.0773290209379558 1
0.194297686191659 0
-0.0335186037907386 1
0.0359824881287601 1
0.102011157540772 1
-0.143777582523468 1
0.104209374875661 1
0.00994514600124923 1
0.0174427860863128 1
-0.102181105244215 1
-0.119055284198539 1
0.0216551067328819 1
0.171933180010402 0
0.208163645353768 0
0.0940850147781109 1
0.12602480685744 1
0.0591489094314865 1
0.088959135261081 1
0.0544305675409404 1
0.217365132343636 0
0.127704239782216 1
0.220823233889103 0
0.169376336120067 0
0.0929269604556527 1
-0.00923689695100745 1
0.0839247271757817 1
0.217139053625366 0
-0.00852005991022061 1
0.0569401737823639 1
0.0211276512105811 1
-0.0157436724536941 1
0.0367284158824581 1
0.162660022538284 1
0.107721848786726 1
0.0676118085177043 1
0.25652713894322 1
-0.031434525323394 1
0.0512285941376041 1
0.149069010302319 1
0.110735514301802 1
0.0980920640952059 1
0.157878564545037 1
0.132051795023047 1
0.0219578247583793 1
0.22316267874512 0
0.00912830539553796 1
0.164168326351774 0
0.178818509044039 0
0.0176143012510028 1
0.134899926074266 1
0.198194327404932 0
0.131288527533618 1
0.0908902160949398 1
-0.0181317036419112 1
0.112903824070025 1
-0.00136670187549549 1
0.107511195166412 1
0.053172401541594 1
0.139307105219931 1
0.0515283617234533 1
0.105471712600276 1
0.143254461653342 0
0.0484101246783686 1
0.0768264857984882 1
0.0696912089325556 1
0.00586284387917986 1
0.0849086639346487 1
0.111307090576032 1
0.0556191911639057 1
0.218503499553408 0
0.0780799111201299 1
0.0587537746899475 1
0.0535846617935676 1
0.100169848111853 1
0.0870019185046561 1
0.148015383501178 0
0.0550270483007755 1
0.0855833924184995 1
-0.0268700448529181 1
0.0615343897447757 1
0.0657776305498937 1
-0.0424878425313284 1
-0.149632118579124 1
0.108920697076417 1
0.077556981158237 1
0.100514584311787 1
0.206812676983168 0
0.0807501435796223 1
0.120554197713508 1
0.213617579898705 0
0.0791695426114968 1
0.248562476424219 0
0.156701354515828 0
0.0229214817845889 1
0.0330239158196343 1
0.0924463122858903 1
0.106873140263853 1
0.181228810905586 0
0.0681180082985866 1
0.198042129220186 1
0.170232907773631 0
-0.0211886254285137 1
0.138362688471828 1
0.0682923522776072 1
-0.0257254122509047 1
0.187147373834201 0
-0.081377516723339 1
0.0821058061824397 1
0.172629368628907 0
-0.0899404570845955 1
0.0602784908136219 1
0.145511954084417 1
0.187300357644127 0
-0.0338023546649536 1
0.0995230920476019 1
-0.0565519177022157 1
0.0694901684026602 1
0.0935893000241237 1
0.0333841113073448 1
0.00606746075347499 1
0.122556244455443 1
0.0361936470495101 1
-0.00833904707091497 1
0.0163139650177391 1
0.154521624708999 0
0.109104672409997 1
0.104717711695424 1
0.00486194198974883 1
0.0619679822875405 1
0.202464852895239 0
0.111605054462099 1
-0.0206316436336609 1
0.0609197741586771 1
0.255766105938099 0
0.100975156196103 1
0.0580671871470109 1
0.0581667771220703 1
0.0983155847384395 1
0.122496278040104 1
-0.0194300887525554 1
0.102500144649369 1
0.0761718752746082 1
0.0665274403223026 1
0.140987412772323 1
0.131493505781671 1
0.0607000513513889 1
0.0179997926751851 1
-0.0514186767460567 1
-0.00244153815893263 1
0.123536265250121 1
0.0686329373450892 1
0.0169213461581091 1
0.12606679799062 1
0.134516065215281 1
-0.02883098321297 1
0.0216142283359459 1
0.205617692249453 0
0.0534952082357468 1
0.0744619556564869 1
-0.00492536722956285 1
0.249509747274102 0
0.221479675280403 0
0.116586494212448 1
0.146442017842606 0
0.246032078081767 0
0.0700597239073994 1
0.13114980698929 1
0.0405500728111286 1
0.13563266836099 1
0.00901824435081201 1
0.172580263700076 0
-0.0468782440709113 1
0.264328367405921 0
0.220259622306301 0
0.0208274894150214 1
0.16546093302464 1
0.190362559059375 0
0.241018312883498 0
0.10142839606331 1
0.179088242171762 1
0.0581030916979203 1
0.223559921883874 0
0.0491847601347468 1
0.145761638641094 1
0.229794084993251 0
0.125336404523599 1
0.064046961946827 1
0.0545920743469152 1
0.0449981249243835 1
0.0570325131104473 1
0.0305828650647533 1
0.0907333389914486 1
0.149118610304813 0
0.143849867518566 0
0.0694727941314613 1
0.0938638806009061 1
-0.00869567310731824 1
0.0269205564560964 1
0.125736464142433 1
0.0310059649806463 1
0.0817955483779434 1
0.246659616188002 0
0.229155550080732 0
0.0219495754599384 1
0.0428031698644891 1
0.080236568417668 1
0.117460781628116 1
0.194446679048255 0
0.0328924891977638 1
0.0926670538299788 1
0.186590235830903 0
0.0893130249408512 1
0.290504533636408 0
0.168466762552965 1
-0.067462184950734 1
0.114349634679437 1
0.0424698309327224 1
0.0783120403799584 1
0.057902839026497 1
0.135282693031932 1
0.0826429327988697 1
0.216741812346702 0
0.0651727518261575 1
-0.00909995029792555 1
0.0366008272474845 1
0.0836355248731834 1
-0.0718579430024411 1
0.11142900329725 1
0.0513664701114374 1
0.124626489156084 1
0.0596124688827138 1
0.0493499870960541 1
0.198449892639346 0
0.221444993224588 0
0.00195481807334668 1
0.139795337157566 1
0.118291124950894 1
-0.0171936363209731 1
0.0972207263283697 1
0.127447296357755 1
0.15652889920278 1
-0.032828289084507 1
-0.0711999984980556 1
0.165049293497922 1
0.0479161503212992 1
0.0792812420816068 1
0.22263740925894 0
0.0414579007033294 1
0.0255850086053182 1
0.0231459208570862 1
0.211806332756281 0
0.0750689622416345 1
0.0988093526523259 1
0.118731024882918 1
-0.00483293339051151 1
0.0668229846493393 1
0.113913103961241 1
0.0787785360005803 1
0.0959585381903756 1
0.0406166018069796 1
-0.00387941313037422 1
-0.0278671828877313 1
0.11625462172839 1
0.16702672592275 0
0.145888210026827 1
0.0163941472162752 1
0.235152578464511 0
-0.0280713716947184 1
0.107328029576468 1
0.200054780587887 1
0.0356207977365261 1
0.0772728437884206 1
0.138286029256784 1
0.0881820272597396 1
0.0905119865057753 1
-0.102104072484523 1
0.012658310466147 1
-0.0313865187292392 1
0.0378517354371729 1
-0.00904513529745521 1
0.176381050097334 0
-0.00912602139846142 1
0.0422030322972123 1
-0.0328132531810624 1
0.120306023961083 1
0.0436580140643884 1
0.202142357034001 0
0.0468140261785208 1
0.117796801732198 1
0.121411754904934 1
0.0976698871749786 1
0.13313770620311 1
0.05854350888217 1
0.1120925421944 1
0.0437930743435587 1
0.043472839248817 1
0.102138871578666 1
0.0560820364745098 1
0.177324447045494 0
0.00600044123991924 1
-0.000634836244843534 1
0.0352201612194408 1
0.0671566084691667 1
0.192013825052098 0
0.0667534000152166 1
0.0493912461486687 1
0.116074803884028 1
0.193445578269974 1
0.118832194016423 1
0.0148650691720449 1
0.13645512162398 1
0.201570035481218 0
0.13937570937805 1
0.0791518801202984 1
0.181675924955681 0
0.18712064797064 0
0.195825695244375 0
0.141192622054646 0
0.140034869092993 0
0.14226172302225 1
0.0291389904275355 1
0.109720697418796 1
0.139101207786345 1
-0.0150534563431239 1
0.0249490794402889 1
0.107710790564056 1
0.131729509702966 1
0.099351314461516 1
0.137095024247678 1
0.149857185718439 0
0.0287253098839554 1
0.0675560001750446 1
-0.000591250381887313 1
0.0710441429617154 1
0.0949635076478585 1
0.0745556815847577 1
0.134383070199655 1
0.0995420063137789 1
-0.0118189409712664 1
-0.037823275283664 1
0.00128667482240435 1
0.0777948568809128 1
0.104283865663953 1
0.175834306456582 1
0.0373034517287601 1
0.0904927004974931 1
0.183933525904798 0
0.19374188446604 0
0.0832035074881 1
-0.0261874108577123 1
0.00129232787755199 1
-0.121720227019625 1
0.00181590637526011 1
0.0531495100399533 1
0.204883031017875 1
0.242966700155503 0
-0.00923743580207125 1
0.113022917501322 1
0.105296463313423 1
0.179505963628578 0
0.0877707353717743 1
0.0696251442462617 1
0.172563276903389 1
0.043726124100007 1
0.0921541793247178 1
0.13849691222445 1
0.0869984417149605 1
0.070981296140841 1
0.15554294000752 1
0.203422043262265 0
0.133093741998777 1
0.0413033378965489 1
0.119157598735028 1
0.0713048762996735 1
0.0539484729459055 1
0.22065942497499 0
0.0918327381195033 1
-0.0177857457502836 1
0.00789622777164959 1
0.0653614323588345 1
-0.028468382893383 1
0.1425695272505 1
0.115357287034837 1
0.0321823029725325 1
-0.0363507699751971 1
0.128017857276616 1
0.138594201109882 1
0.0482504363080083 1
-0.0115600186920707 1
0.132761595831495 1
-0.00329687802240017 1
0.135156467120356 1
-0.0466161375952882 1
0.15196590113769 1
0.0545233583368432 1
0.144888727668154 0
0.205291853280887 1
0.0839758981770435 1
0.104102860268652 1
0.0648326225253272 1
0.116416208208518 1
0.067238490072657 1
0.183083787978865 0
-0.00978910579472313 1
0.0118735305037834 1
0.013224240728289 1
0.0650187435564978 1
0.106774753233925 1
0.0419709331043171 1
0.0653904105694523 1
0.13883985212669 1
-0.0292235005172872 1
0.00108865651220283 1
0.0381941229518117 1
-0.00438819697143842 1
0.072782117386366 1
0.174345821918021 0
0.0225568231422231 1
-0.0479806542968368 1
0.00107971569644049 1
0.086773804123025 1
0.123120555840369 1
0.0543716344669305 1
-0.0238414162356264 1
0.101040015411692 1
0.132076480716019 1
0.0990679630948447 1
-0.139648054952184 1
0.0444636444680293 1
0.0665191414566985 1
0.113391888511974 1
0.00956449093946846 1
0.22782865056755 0
0.100681385511172 1
0.229074720451716 0
0.0282810342925039 1
0.175800644715312 0
0.153171718646078 1
0.0109788375558569 1
0.0756423127362638 1
-0.0220796509811954 1
0.0955116555445808 1
0.0776679156404249 1
0.109846498287977 1
0.135106157264675 1
0.193014782449777 0
0.0148055571800005 1
0.225348107293859 0
0.0488477203845356 1
0.254533108329232 0
0.0310038474696618 1
0.240328610987205 0
0.0649783129283802 1
-0.046979779371613 1
0.116780297709149 1
0.104451691344717 1
0.129346519141055 1
0.0631831127074514 1
0.135184297542055 1
0.161461897522935 0
0.115163069478478 1
0.131670462572642 1
0.0649994144744489 1
-0.0443303141954955 1
0.0417354596825727 1
0.0220027851168956 1
0.185735266226236 1
0.2280991663893 0
-0.0947198834537907 1
0.190179293612675 0
0.00951375180848322 1
-0.0304265864048809 1
0.284662086882862 0
0.112035317578237 1
0.0839341175096541 1
0.0108758751096364 1
0.0370927638910283 1
0.133632692175766 1
0.0784525094475848 1
0.01805177036546 1
0.0486813539307949 1
0.043309275368186 1
0.0314177921644802 1
0.121317606906518 1
0.0809837814043501 1
0.238352089937726 0
0.0654549622502335 1
0.128104807969647 1
0.0735607818586601 1
0.160045857964502 1
0.151114273003675 1
0.0935238609842889 1
0.0669973045036317 1
0.118539484757727 1
-0.00998268951978206 1
0.230710003833935 0
0.230390574863828 0
0.111160914192214 1
0.0894160415520513 1
0.0899442101387432 1
-0.017776898100439 1
0.181951172977161 0
0.272970170335796 1
0.0421207741400627 1
0.0999070389892938 1
-0.146476692502884 1
0.0134120356313207 1
0.00395337702941656 1
0.0695240932883528 1
0.109123090146925 1
0.00349917584080474 1
0.153611712203576 1
0.112536955678505 1
0.0857378704538388 1
0.0418934116966353 1
0.154505988750228 0
-0.047373388724452 1
0.136933352336299 1
0.229493786899852 0
-0.0753730192110681 1
-0.0619084845630085 1
0.155928393590013 0
0.0164444054504112 1
0.134450570883972 1
0.107336061726823 1
0.0925686560178351 1
-0.0281631131950548 1
0.0532487934734483 1
0.303084875083211 0
0.143951265812831 0
0.0583512220166035 1
0.0655463751496814 1
0.190194633280128 0
0.127449786203915 1
0.208425963421645 0
0.0306262408802314 1
0.0919328175141257 1
0.0479982811432382 1
0.127465766455303 1
0.0828167873186266 1
0.0773671814074615 1
0.154777945943743 1
0.178056040166939 1
-0.0650068435966395 1
0.0609307658756821 1
0.0698837617862305 1
0.139625516173657 1
0.0614478462920358 1
-0.0563617786852477 1
0.114143098888213 1
0.199653281672171 0
0.123840586127732 1
0.0711864579171411 1
-0.0249680584340914 1
0.140993270980661 1
0.165161307410109 0
0.0956477219686586 1
0.0227657516800758 1
0.000301385674965887 1
-0.0392135190888063 1
0.0774231841605739 1
0.109910901202976 1
-0.116811473904274 1
0.0307110502039641 1
0.0274479037343564 1
0.204498999290316 0
0.104218287041859 1
0.00751466024557415 1
0.245471233024901 0
0.0361301419104695 1
0.000626691728680923 1
0.072095401059197 1
0.104981030266939 1
-0.000976088900073745 1
0.0718238304335109 1
0.0637156672984026 1
0.0931713098210646 1
0.23430880302481 1
0.0527097812324379 1
0.0621328345091329 1
0.170168569076903 0
0.208291821592185 0
0.0430797021348153 1
-0.00510510155283646 1
-0.0220741962628302 1
0.124294632948792 1
0.14095426213615 0
0.0575215469404768 1
0.146311823504992 1
0.0111602146887041 1
-0.0660583706256081 1
0.0102122234247864 1
0.128185249683876 1
-0.00660115740636797 1
0.0726758879440136 1
0.000330074684634489 1
0.267019636203814 0
0.023206158320372 1
0.0623411008101301 1
0.149055784535032 1
0.0583119672228181 1
0.155662571489586 1
0.302262658751482 0
0.159405428622595 0
-0.0733743379432282 1
0.116857205366093 1
0.0832383756114791 1
0.0797303431919111 1
0.0259751448914922 1
0.0212659632594148 1
0.0104970323628039 1
0.0604652059978286 1
-0.0267759003833713 1
-0.0564358912226259 1
-0.0766365236372564 1
0.11978730480699 1
0.0254755756901661 1
0.0199488725741199 1
-0.02235459567566 1
0.148593827219992 1
0.123226728116181 1
0.153027446624088 0
0.164142900181213 1
0.112415631879657 1
0.137484421913301 1
-0.0158970492797728 1
0.0804127025181384 1
0.144142315064003 0
0.0297295854553759 1
0.0842341181087866 1
0.052639761823806 1
0.136228390739137 1
0.131632852264453 1
0.127602996228848 1
0.194079954440028 0
0.0976098693638896 1
0.147797292939766 1
0.0436251533728299 1
0.132608512184563 1
-0.0639862817331023 1
0.0491345576647336 1
0.190490473867007 0
-0.0211992047527378 1
0.0130741412430497 1
0.00893182613168149 1
-0.0359704405639336 1
0.00110874238021354 1
-0.0195888615333915 1
0.165358722222551 0
0.133880289906105 1
0.0433903206407022 1
0.0643174411811691 1
0.00549487096554952 1
0.107207468126867 1
0.163273497703277 1
0.0128088960997299 1
0.0731652161339642 1
0.154753752113946 0
0.117133916666363 1
-0.0406562031846332 1
0.131449225570992 1
0.213570431133746 0
0.0231139264302872 1
0.0306705936654839 1
0.0571888726371028 1
0.0881023969200961 1
0.0992549636701694 1
0.156225904706281 1
0.0117970030430304 1
0.0328111299368476 1
0.0709802647926503 1
0.195869397348745 0
0.150158099865832 0
0.0312033809136069 1
0.10025548911885 1
0.0544722023786011 1
0.0764315746203345 1
0.048019192233412 1
0.142768501167338 1
0.100480286811548 1
0.0432596022596817 1
0.162567207243482 1
0.114346002417645 1
0.0986349042455487 1
0.0352103389813071 1
0.0174682108672467 1
0.0751956622273701 1
-0.0736893283161948 1
-0.0823990442116188 1
-0.0493333018005599 1
-0.0603335076403015 1
0.258506242947778 0
-0.033145931462151 1
0.0779061956983619 1
0.104172772647359 1
0.115868808935665 1
0.145322112475522 1
0.0599716411237125 1
0.120575982981035 1
0.0224716200910393 1
-0.0954443442869851 1
0.158523665957217 1
0.152514137404099 0
0.0651424902202565 1
0.0820206980268548 1
0.0831099841525878 1
0.0585657628897416 1
0.0997538030884476 1
0.0689136325145579 1
0.0270232363083501 1
-0.0206587156101741 1
0.0759102214814359 1
0.198637741548303 0
0.00625363616700104 1
-0.00406586480927937 1
0.0583093468548573 1
0.14811545992666 1
0.0345222030638722 1
-0.0434359257160647 1
-0.0202136672300609 1
0.0939099958051289 1
0.042273013925601 1
-0.0192574730050839 1
0.107061324596312 1
0.0190474673574259 1
0.0895093702737493 1
-0.0812268890600232 1
0.0658983876244993 1
0.0393455212819009 1
0.106216090848761 1
-0.0516367518007143 1
0.0269995512225945 1
0.0710326774250312 1
0.149742380214126 1
0.0305585489432377 1
0.205684729727267 0
-0.0256795594444981 1
0.18254472713069 0
0.12906556080926 1
0.0565405999028378 1
0.0975643754213006 1
0.0889204895713334 1
0.181173343537202 0
0.0656637895533483 1
0.207280897384762 0
0.125388012306123 1
0.0550207334018741 1
0.0119611031273656 1
0.254608894665455 0
0.0010975006820551 1
0.124755143072002 1
0.100783782251609 1
0.0337753715571492 1
-0.0530381191478122 1
0.0885717325988999 1
-0.0096867483519713 1
0.145132311867698 1
0.22913732899985 0
0.11875613451571 1
-0.0212122909729877 1
0.0926681738103624 1
0.153928395087723 1
0.0835411193573146 1
0.055005369351941 1
0.0842385348263963 1
0.130366296882122 1
0.107398121562535 1
0.151114079036599 1
0.150493027133549 1
0.0520901484480438 1
-0.0374902168694743 1
0.0888638330182673 1
0.167237978343973 0
0.029236404061484 1
0.007010292849436 1
0.180470378293683 0
0.0782558061696186 1
0.174531279202935 0
0.0752295718631508 1
0.037954703936323 1
0.125520709893428 1
0.101109168661091 1
0.0517749026689989 1
0.257654920059849 0
0.212040806161332 0
0.200512656642792 0
0.135584415851463 1
0.187977291236134 0
0.090105512728733 1
0.119410089096602 1
0.0915035735404101 1
0.206749422808667 0
0.147349659231957 1
-0.0940797955685678 1
0.132802040616294 1
0.112560447431759 1
0.208986649399858 0
0.0923496936498142 1
0.0982239479413658 1
0.0323834822323987 1
0.0197718364589918 1
-0.0108392827976473 1
0.105812010423869 1
-0.0126686889951936 1
-0.0765066476622076 1
0.0740075462357402 1
-0.0259618715425179 1
-0.0533238203583898 1
0.0467936516160582 1
0.1211834953012 1
-0.00722161684858355 1
0.254323815771787 0
0.067730025094311 1
0.10823946314104 1
0.0365787380490145 1
0.0969180277442413 1
0.103604040507914 1
0.144463459311803 0
0.0686167116692288 1
0.0874330044402492 1
0.0637605542959953 1
0.14786957846124 0
0.0250727774713169 1
0.0829306544465591 1
0.0868777686463297 1
0.0063138214639004 1
0.119069268244188 1
0.182164483261973 0
-0.0382558208902019 1
0.0469207478821474 1
0.0772787431700303 1
0.0157722451236927 1
-0.0532696120624032 1
0.143548123146384 0
0.0647706343147392 1
0.120689088059133 1
0.0526884504423083 1
-0.0259520119442107 1
0.0889279436102995 1
0.0888130106049841 1
0.201667695496157 0
0.0700817789421916 1
0.0475812238475935 1
0.122349690659413 1
-0.010995877031768 1
0.203655819376853 0
0.164502301043233 1
0.0968385533532431 1
0.102445292832388 1
0.105948984426998 1
0.150302564600715 0
0.128822334547197 1
0.132671593911983 1
0.0164165463699774 1
0.126125404067763 1
0.073889476332027 1
0.142250055990857 1
0.0574924918688148 1
0.275190207718897 0
0.0586508120341435 1
0.174355667388548 0
0.0886154942736817 1
0.0666712416400879 1
0.0945924903982351 1
0.0632191058595222 1
0.0970614487846615 1
0.0266127492464073 1
0.0643979445768972 1
0.0472939963666512 1
0.0607232421472762 1
0.0420404866458913 1
0.0516460950522717 1
-0.0130687463299554 1
0.0973912296012436 1
0.0758203183019397 1
-0.0465216639252618 1
0.118838635388021 1
0.0426672148281064 1
0.151773258972736 0
0.035706103776511 1
0.144356980113226 1
0.0403745148315162 1
0.0861125685897616 1
0.0395283295723112 1
0.10359596690525 1
0.128684403461196 1
0.200649907715 0
0.0799546064987442 1
0.0489396177126086 1
0.021262618658349 1
0.00151908655737923 1
0.212346097175262 0
0.100943035086807 1
0.0663753159439227 1
0.0430330665334712 1
0.0752951717278589 1
-0.0648871008798598 1
0.132361150582958 1
0.0708089666118918 1
0.00468989932168456 1
0.0576415955486484 1
-0.00226943637469651 1
0.165513808310869 0
0.121615460262252 1
0.0576281581822995 1
-0.0165501966207615 1
0.21443397219365 0
0.153274538267622 1
0.110900698729839 1
0.118662458331779 1
0.0476386754493738 1
0.0938130052849184 1
0.261157532187114 0
0.0414798600732466 1
0.104268232028015 1
0.120359220642115 1
0.166809420694508 0
0.101473284321801 1
0.0488660544018963 1
0.140653624916564 1
0.238861457818949 0
0.0918409059667712 1
0.10945167291734 1
-0.0667009414236439 1
0.268679803918256 0
0.0254083804974879 1
0.0342694926057411 1
0.0588481038234603 1
0.0924042545139916 1
0.0552737671300524 1
-0.0642934511599951 1
0.143405562420905 1
0.266292634243011 1
0.161862803401406 1
0.128261476061627 1
0.13194249206906 1
0.156070432072806 0
0.128509831201476 1
0.0729131992946756 1
0.131764850669119 1
0.0390546112523546 1
0.10943228531505 1
0.145259435223308 1
0.0265838675301514 1
0.131689398864755 1
0.0454474588390976 1
0.142132735878877 0
0.212734305833786 0
0.0695435564994826 1
0.170438102368991 0
-0.0993473562198968 1
0.0431034672247654 1
0.140786790252923 1
0.0573019265618311 1
0.162911944017852 0
0.119669440773472 1
0.122080290159354 1
0.132412562750099 1
0.048581313150862 1
0.159429433367514 0
0.0905294987618343 1
0.0869773888746301 1
0.129197080302013 1
0.150318204885816 0
0.17818340770562 1
0.154123006604019 0
0.0306280476000106 1
0.099956755335555 1
0.00890295387889201 1
0.181699014611184 1
0.132574460942876 1
0.215076910167686 0
0.0738691419029609 1
0.160885092354635 1
0.125331805922305 1
0.132278302254502 1
0.0255150629503477 1
-0.0553749063358895 1
-0.0236566905797093 1
0.0457801876914353 1
0.267168161646573 0
0.0371713935984469 1
0.1003796027763 1
-0.0303099657295449 1
0.00212226218717206 1
0.164776415885863 0
0.114687978377102 1
0.0977940150523289 1
0.14694585309877 1
0.0547174854368833 1
-0.0253887210369149 1
0.0877304455878158 1
0.152240977613726 1
0.0335512814037852 1
0.168850287371836 0
0.130974255726022 1
0.0220792927578527 1
-0.0121567955468944 1
0.100863049682644 1
0.142771271408721 1
0.0412556060148934 1
0.0914374261861069 1
0.0946182053106012 1
-0.0900224444540453 1
0.139140697795948 1
0.171812483312571 0
0.11522024646841 1
0.244302247232922 0
0.0495513520450337 1
0.0806762895061574 1
-0.024542515336561 1
0.137998898234311 1
0.0556798875989653 1
0.208746469455377 0
0.0648089090021883 1
0.123735863167237 1
0.104528721736108 1
0.0487142537365059 1
0.157764971021228 0
0.143513670156066 1
0.106656580535187 1
0.170583875889278 0
0.0327867921407199 1
0.311479774782561 0
0.197411629690966 0
0.0860877613378453 1
0.173923368917996 1
0.133147706389037 1
-0.0569859226354225 1
0.0873440259471158 1
0.0475799754541186 1
0.134137770921651 1
0.183094817173929 0
-0.0166240347960226 1
0.0783213895057364 1
-0.0483997946225106 1
0.103880322687302 1
0.0476944488203032 1
0.239859683415168 0
0.151176803647061 0
0.126756990044392 1
0.0688421791758143 1
0.11652815664891 1
0.107258841209323 1
0.0602942475222101 1
0.132177190369179 1
0.0929788608506778 1
0.10062960789709 1
0.126023937897626 1
0.0588842677025833 1
-0.0980770741414129 1
0.102769189386595 1
0.0533631683609025 1
0.135139719397869 1
0.0692602934604868 1
0.177506455589482 1
0.125342768337685 1
0.193410409818175 0
-0.0869473838233999 1
0.239026309690714 0
0.0998904430854913 1
0.0479305891357338 1
0.213395440664287 0
0.0627816123328758 1
0.119871596400757 1
0.0991071500154186 1
0.223803744219038 0
0.00987266411260012 1
0.034947672252196 1
0.0310956767975546 1
0.198860890659338 1
0.185925560112519 0
0.0946564870694445 1
0.112331457965419 1
0.0499435502280465 1
0.152142783647438 1
0.079798452193842 1
0.0517102140723117 1
0.0598004999673229 1
0.109839715381145 1
0.133294598844622 1
-0.142892341251962 1
0.0698755847288999 1
0.0255776872050064 1
0.0642513810283056 1
-0.11000702739541 1
0.0914027865144572 1
0.0585442458818782 1
0.0461270222914286 1
-0.0129388582039015 1
0.0517639002804953 1
0.185451850503362 0
-0.048174334778218 1
0.109240674517655 1
0.154336090864372 1
0.170448724003496 0
0.031378948202376 1
0.150599825867867 1
0.0811221838273274 1
0.0801830563848068 1
0.167735624285745 0
0.0408307737176655 1
0.0664048419780294 1
0.0897490560091994 1
0.103426530001468 1
-0.0770163883962169 1
0.0978228390979615 1
0.0954078328302296 1
-0.0652299103371078 1
0.230503088981556 0
0.0964106098471244 1
0.0342508913880056 1
0.155803994412123 1
0.0400027775190335 1
0.242532410576229 0
0.177623151525558 0
-0.0595840291871974 1
0.112996479421955 1
0.160206808033406 0
0.122527792067423 1
0.114424324971246 1
0.174763272839856 0
0.0705571448322322 1
-0.0508473687114204 1
0.194437315211432 1
0.0188104618916024 1
0.167316224250306 0
0.120780822336473 1
0.0238508952585797 1
0.0425617853967201 1
0.0215584615754122 1
0.200615363341709 0
0.141062887368111 1
0.352087693317024 0
-0.0357521666198395 1
0.116669667794662 1
0.014410908948971 1
0.0294479349290714 1
-0.0999742137602457 1
0.0830648842739893 1
0.105208242129933 1
0.0908306714073544 1
0.127509200789358 1
0.0527073578092337 1
0.228952312405154 1
0.0314666615215872 1
0.136064894877737 1
0.122862225521809 1
-0.0304465242189415 1
0.10188086277596 1
0.05939671716298 1
0.121609360099329 1
0.102348208596845 1
0.00480598555339422 1
0.043391611320106 1
0.172675803108325 0
0.165006909868496 0
0.0671354797373106 1
0.142860953410686 1
0.0389262880241913 1
0.17677207973199 1
0.124041872574824 1
0.0148019991824413 1
-0.086516222659896 1
0.0570529943591948 1
-0.0154416802382125 1
0.237237885655243 0
0.0465539821682266 1
0.0534183605486594 1
0.116866340989088 1
0.0740463623082084 1
0.0734757118632469 1
0.170321525846953 0
-0.0602049202797814 1
0.0814085126554589 1
0.0501758163330347 1
0.0785555107163094 1
-0.0526954403157521 1
0.213212049766811 0
0.163335596919069 0
-0.00495797506540217 1
0.00591870966521912 1
-0.015389478260024 1
0.0757308254929842 1
0.190324320086567 0
0.080339418105116 1
-0.0454785856385386 1
0.0637357790134805 1
0.120842241771271 1
0.00418998239526954 1
0.16771043885849 0
0.114989346883357 1
0.0542022382656471 1
0.0715958742271487 1
0.105718088585906 1
0.157352950142853 1
0.169832268199885 1
0.129432856090617 1
-0.0352072490819423 1
0.045741729080214 1
0.0599100175660977 1
0.15033609189558 0
0.128559261824482 1
-0.00941097663482666 1
0.194162398196726 1
0.0189598664004982 1
0.0751838416315746 1
0.128363953087145 1
0.166794730186215 0
0.210825298528819 0
0.116017742649918 1
0.108946223475781 1
-0.0581002750531362 1
0.0411890336373948 1
-0.024552088710039 1
0.166420645896064 0
0.138025803269703 1
0.168317665159806 1
-0.0347328461248029 1
0.051865191433572 1
0.180850710230622 0
0.066373029770503 1
0.0534079439836306 1
0.122028500770918 1
0.150966241510386 0
0.0865194016851735 1
0.124226902483832 1
0.208604679158125 0
0.044748481208592 1
0.180377386084787 0
-0.112356388501166 1
0.12132596655598 1
0.0489973535567377 1
0.0362483392593471 1
0.196111376404502 0
0.139600797713338 1
0.164194450037694 1
0.0866158009686607 1
0.130888364788866 1
0.126762096057411 1
0.0566226586295192 1
0.112451218671468 1
0.120366787585696 1
0.141193047630151 1
-0.0508120470827751 1
0.000517874869062948 1
-0.0265496931486666 1
0.0789818796451955 1
0.150182772849037 1
0.0400326458968418 1
0.171358934951828 0
-0.0579507041770973 1
0.140666159532801 1
0.128456468056246 1
-0.197717448335926 0
0.122457543779683 1
0.0264975817601214 1
0.0895643437381192 1
0.0261115554474263 1
0.157158528410851 1
0.191238332032906 0
0.0295638177762482 1
0.121481564915883 1
0.0407999606309188 1
0.0805003458106269 1
0.107733879211969 1
0.122768725553456 1
0.268286387764949 0
0.143815395073926 0
0.13480664938996 1
0.0700094426260585 1
0.0308287998602724 1
0.190228480393713 1
0.142915443167701 1
0.132761269707207 1
0.0218494103851214 1
0.108697694588165 1
0.245880747809907 0
-0.0797607505144813 1
0.0300396020020573 1
-0.0147262420436988 1
0.190209042767412 1
0.153481602115545 0
0.0662088614289296 1
0.0822150840495283 1
0.107924338629528 1
0.0802958515642593 1
0.0414516051931948 1
0.126129100258969 1
0.0344056631925264 1
0.0255665098716053 1
0.126075890494224 1
0.232697390714609 0
0.13523894522927 1
0.0787740111549682 1
0.0991403403245938 1
0.296617286117649 0
0.172387784209564 0
0.0987208600695085 1
0.165536681937969 1
0.0817108884486428 1
0.176005652594927 0
-0.0730647971406106 1
0.0142546487861398 1
0.116813605288798 1
0.106844924921333 1
0.10543468460212 1
0.0967144781294599 1
0.0878488618936037 1
0.0376153753275115 1
0.0819450542187398 1
0.099928336914558 1
0.164777789219043 0
0.0356139500495144 1
0.122156581510578 1
0.0856912707774095 1
0.102664808198119 1
-0.0664893677079628 1
-0.0284590065266203 1
0.0966319481006011 1
0.168527859107884 0
0.139414397084625 1
0.219825134454652 0
0.158245961191408 1
0.0802390130720552 1
0.109974547275805 1
0.130904835048008 1
0.10513500721731 1
-0.00928905018210359 1
0.00378967359925817 1
0.204397144115495 0
0.260188874820651 0
0.151889035021203 1
0.0537412179601512 1
0.188805634819184 0
0.0587636192749251 1
0.0947619153392352 1
0.0103308605161812 1
0.114001935029128 1
0.167088925508006 1
0.159107637505566 0
0.134548810111216 1
0.178461570660354 0
0.120249442259471 1
0.1085874843885 1
-0.0354709244473712 1
0.148897402094497 1
0.221269252802054 0
0.0530671680391483 1
0.270977686379068 0
0.108110048183378 1
0.135034559126244 1
0.0922290296394173 1
0.0984264519773031 1
-0.00988278779873407 1
0.000916477035758192 1
0.115409008877307 1
0.051074030543446 1
0.131787260706858 1
0.0625786241199932 1
0.133539141673997 1
-0.0675262490880452 1
0.197815101714918 1
0.0736528526048894 1
0.165484763021554 0
0.144521084216832 1
0.0667792780801616 1
0.0787054691522492 1
0.0380182471172735 1
0.194393820784017 0
0.032730931489119 1
0.099200923146781 1
0.207124912742693 0
0.142920333904112 1
0.154824104015354 0
0.0867169894367497 1
0.0486400610186775 1
0.200977886701078 1
0.217079400040465 0
0.0786109001648639 1
0.0109345289742169 1
0.093784461934612 1
0.0905286268533773 1
-0.0238971812551687 1
0.0605244304880084 1
0.139334113006476 1
0.168412871196641 0
0.130989610821808 1
0.110869859840732 1
-0.0265564824111111 1
0.0901936360211661 1
0.173821432934318 0
0.00636050945011 1
0.0392519777737757 1
0.0710428365927427 1
-0.0148614645463965 1
0.0666898708697789 1
0.0577120532737334 1
0.0441875429785706 1
0.215374194378412 0
0.133083161795486 1
0.185878062109768 0
0.12592190347642 1
0.091232062073061 1
0.0596720941006759 1
0.168683010544505 0
0.106868301437102 1
0.105303091885352 1
0.0552796558714547 1
0.00228338593297033 1
0.132127468485192 1
0.130756133279325 1
0.001488677513251 1
0.0571134850135658 1
0.0973370082565095 1
-0.0508806286038368 1
0.181936450108583 1
0.0309505662689101 1
0.200665525201749 0
0.0219023845955957 1
0.0611794645395869 1
0.12716315413219 1
0.0799933002786137 1
0.0996423423277962 1
0.0224180683993924 1
-0.0451507776157962 1
0.0225877310442925 1
0.185174919180149 0
0.125950700874268 1
0.0184279961113645 1
-0.0190857999514686 1
0.0605515807012418 1
0.0816882622116419 1
-0.0045610994832637 1
0.198392234379782 0
0.0813042503825013 1
0.162555126364349 1
0.119041261677477 1
0.07174455399742 1
0.0805501800085977 1
0.0143952375502707 1
0.16288834160155 0
0.0886624269720315 1
0.0327657370246131 1
0.12650114845359 1
-0.0446505669113201 1
0.168801901108192 0
0.0426861744127075 1
0.10035721582922 1
0.107556475308898 1
-0.0144487898897054 1
0.0539679813397178 1
0.0315600515967965 1
0.121915503209907 1
0.098443216556358 1
0.0865674649771825 1
0.0951074414370202 1
0.0822929659881307 1
-0.00286547121092294 1
0.137667064385727 1
-0.0240664051529139 1
0.258103492642763 0
0.0961645464936308 1
-0.0288760223975471 1
-0.0651657507169852 1
0.141001552728169 1
-0.0500443831489093 1
0.128578297428433 1
0.0381284928337862 1
0.166912468895675 1
0.145837711422583 1
-0.115634192582446 1
0.160504362135336 0
0.220061062064127 0
0.0284712521073702 1
0.084717444184337 1
0.181076146547202 1
0.18335006612592 0
0.128442886813621 1
0.196561417028209 0
0.083966866818315 1
0.166157020696009 0
0.240768015034312 0
0.144863231214485 1
0.171312361006741 0
0.10772954196102 1
0.151895096341942 0
0.061914415921051 1
0.179410762637759 0
0.109306503621527 1
0.0546837341824765 1
0.0821939569998709 1
0.0668033954448732 1
0.0720125159079935 1
0.148363567618088 1
-0.068775740381352 1
0.136986517688047 1
-0.0279371894621417 1
0.127594803883159 1
0.116640024775704 1
0.109384253771844 1
0.215079743753991 1
0.0783510763023203 1
0.0404577161760782 1
0.0377878756084332 1
0.00955787605536603 1
0.0419992375496765 1
0.114288935004575 1
0.0142977737859348 1
0.123397191176737 1
0.0287421793386037 1
0.107973620999765 1
0.026356296814554 1
0.110946050615607 1
0.158586275178466 1
0.123535533137786 1
0.0863258578771226 1
0.0823669103846279 1
0.0591277274844555 1
0.0642870425078482 1
0.0709839008121195 1
0.207438730040026 0
0.0889325001077088 1
0.106531597182921 1
0.0653114195291578 1
0.148352257922636 1
-0.0037675520624296 1
0.0238178295612581 1
0.170123958633469 0
0.123009103107973 1
0.0417866817455236 1
0.0125279383527298 1
0.109360145953794 1
0.33022355546158 0
0.080048767382969 1
0.102375514512964 1
0.0649151720556104 1
0.115034144732362 1
0.0505350040347702 1
0.113034156054133 1
0.099164775831956 1
-0.0626843207408252 1
0.127110069314183 1
0.144019960352593 1
-0.0721582923258798 1
0.0275603743459333 1
0.0992069879541231 1
-0.0738656814257161 1
0.0331562365237654 1
0.105584573765513 1
0.134522984904686 1
0.119548532455847 1
-0.0214121124438239 1
0.141305339640928 1
0.0677115006291849 1
0.0561226819183818 1
0.0448601575541813 1
0.198718946458424 0
0.12341409190798 1
0.0434569514016888 1
0.0561575062497843 1
0.137184073000035 1
0.186606163510181 0
0.125240603677711 1
0.0596050349193582 1
0.140731198376287 1
0.0831867987200185 1
0.00491951237277597 1
0.076709596075774 1
0.105012508925247 1
0.04516546330114 1
0.0619200971010483 1
0.0671400757942417 1
0.0306018637519878 1
0.0354167379393567 1
0.103431066044266 1
0.0830294762810884 1
0.0917927945274386 1
0.00181879572731334 1
-0.00836350871399393 1
0.151703529402734 1
0.0500217166563653 1
0.19420101600547 0
-0.0317552257004671 1
0.0187902401087999 1
0.197453591258578 0
0.211581603280449 0
0.0967631387256234 1
0.151226660769136 1
0.104916978017708 1
0.0807363478936622 1
0.00632800590596785 1
0.232726810269631 0
0.154069346261866 1
0.0748203818474582 1
0.109561151173306 1
0.148114981210769 1
0.21962021826693 0
0.093459446345984 1
0.149695211232832 0
0.051254368681483 1
0.0167055480045946 1
0.0747029966482718 1
0.113481024516828 1
-0.0520935431578995 1
0.229071023733863 0
0.130737851287167 1
0.0313942526119301 1
-0.0435556540908143 1
0.0926029199415481 1
0.00824023776512164 1
0.158233317490569 1
0.116279856249204 1
0.0380635805045529 1
0.102360993260872 1
0.24017082242776 0
0.0148586982936059 1
0.141192146024743 0
0.0807314015225039 1
-0.0600801409781189 1
0.238232617519396 1
0.0833258731326238 1
0.199837091664979 0
-0.0955158256869575 1
0.0803408741822167 1
0.188140830378742 0
0.221650081401823 0
-0.0468780595876679 1
0.0289612288503224 1
0.0210157327319613 1
0.0836698208786842 1
-0.0060456649169906 1
0.0501097453605008 1
0.0113045997691736 1
0.109257078954222 1
0.119050123173824 1
-0.0167770594004867 1
0.0786979455331067 1
0.193817891776033 0
0.141221772383003 1
0.166715935349581 0
0.0220819688243927 1
0.0713120655764741 1
-0.0197664924160442 1
0.107074618501272 1
0.111014189054177 1
0.119900090271116 1
0.124245748806526 1
0.0603243130175194 1
0.0439040549563221 1
0.089128163029331 1
0.103844097429604 1
0.0487272047278062 1
0.00175738654728579 1
0.0644088854709112 1
0.0297443828942987 1
0.120349689148578 1
0.0664644701980423 1
0.235090237377758 0
0.0544866000513926 1
0.0801298973080904 1
-0.0791388769665552 1
0.0739033592919411 1
0.0420436747368394 1
0.143894035148635 1
0.106035516591801 1
0.157580485090072 0
-0.00545144198618108 1
0.161163709178675 0
0.130635421829914 1
0.281257030219593 0
-0.112536428001885 1
0.0552039886737695 1
0.203916092685985 1
0.127665137924182 1
0.0231061810952977 1
-0.0186332873845804 1
0.20074161136382 0
0.11221908016629 1
0.279333003608679 0
0.153811237190957 1
0.208576734103393 0
0.0318462955493461 1
0.143840473402998 1
0.0172788763780219 1
0.0866092068243935 1
0.154639899380377 0
0.0125926438588469 1
0.15688830749305 1
0.212477764058589 0
0.0188189879618131 1
0.0906010784360053 1
0.210224514508013 0
0.0648871501351188 1
0.101766360713802 1
0.214919220668187 0
0.0576547631040145 1
-0.0523349424193354 1
0.0424611844567795 1
0.0958431379789562 1
0.0456941838097495 1
0.181748489852615 0
0.229570775327082 0
0.185255648619805 0
0.267486672972299 0
0.114308831962041 1
0.144283529685304 1
-0.0404080287084402 1
0.285996092517879 0
0.0281519625418883 1
-0.0439356237849582 1
-0.00256873136295083 1
0.170151924689186 0
0.114796986723471 1
0.155321554238005 0
0.182718126615581 1
-0.0208596628060144 1
0.119905102315424 1
0.163847585984606 0
0.0243209944153403 1
0.101379228270177 1
0.138576982651896 1
0.143191776946558 1
0.117137024289823 1
0.206595735522251 0
0.165010226964823 0
0.0727907114913326 1
0.12968330448951 1
0.0797770736296047 1
0.207144856990525 0
0.0557675791606005 1
-0.0602921652648683 1
0.0987641218699918 1
0.0941369581150649 1
0.16769759852808 0
0.158820951390747 0
-0.0368936047270055 1
0.203367723737687 0
0.0944503402339455 1
0.139379664780456 1
0.0807407582868854 1
0.0956182004956761 1
0.172196114663968 0
-0.0157632694539894 1
0.137996117821655 1
0.138184620338124 1
0.153282409414771 0
0.0562873520257586 1
0.0792719082202457 1
0.0417578219997634 1
-0.0253274210211294 1
-0.0232356167282628 1
0.182918212648989 0
0.101716799160948 1
0.00368558886221365 1
0.0509390199303761 1
0.11845950911897 1
0.201246195823413 0
0.121598766835774 1
-0.00342996016192219 1
0.0224438974133568 1
0.09165793706549 1
0.0507010738810342 1
-0.0574651197734941 1
0.079359471097362 1
0.032828741873053 1
-0.0367027452074276 1
0.0437070654039098 1
0.0532408693848131 1
0.140148197303355 1
0.180077707021569 1
0.133128622012799 1
0.105442354168975 1
0.0691837250029076 1
0.0779275821246465 1
0.027609172181841 1
0.107708599436551 1
0.225599406283171 0
0.0845636992532439 1
0.163345385208171 1
-0.00979611942606064 1
-0.0330643898025988 1
-0.0169888163428206 1
0.0251451159233836 1
0.0698235941443136 1
0.198068159076067 0
0.0556377802472932 1
0.220169512956634 0
0.126039121225553 1
0.143896536708939 1
0.0877972336457603 1
0.144511472086942 0
0.13115014935274 1
0.0095565191741369 1
-0.0802149148588454 1
0.0308750941462441 1
0.134161437439204 1
0.190914586907338 0
0.148533466214057 1
0.117602232794544 1
0.0455675361146925 1
0.128723922844589 1
0.0669827547431812 1
0.028472097870128 1
0.0038898226856191 1
0.192605213881098 0
0.0821705465891595 1
0.0792120709108548 1
0.117937676826112 1
0.157420834256846 0
0.100821431865141 1
0.097259184819535 1
0.00187733063425383 1
0.133018037789934 1
0.147682804312726 1
0.0541182463807931 1
0.0485777078777665 1
0.0710110640560429 1
0.0948526470714194 1
0.214801707918642 0
0.102581982101528 1
0.19423983088481 0
0.123243384925173 1
0.0341148883827691 1
0.123152710974649 1
0.0643116503130976 1
0.014639933038573 1
0.0258293873531119 1
-0.0488848595076623 1
0.0800926194921687 1
-0.0703084874594867 1
0.0868427118690499 1
0.147241695691929 1
0.226014025556388 0
0.210837250015216 0
0.0296026015670052 1
0.13880634854565 1
0.0757658508191114 1
0.148624273496813 1
-0.00351976282091204 1
0.0532411823384031 1
0.09842767858897 1
0.0846077710824667 1
0.112594809530762 1
0.0684437403104641 1
0.157076061007857 1
0.151780931962333 0
0.0267245472789933 1
0.215943740481115 0
0.135841262094563 1
-0.00189283061672276 1
0.16355016014833 1
0.0118327660513503 1
-0.0916488739417446 1
0.195683722967033 0
-0.0299093092379602 1
0.093736778774094 1
0.0024727107617909 1
0.00149645220431723 1
0.0793927982461947 1
0.157514291925359 0
0.0496317043528948 1
0.148242557664376 0
0.14389232162757 0
0.0805081124897151 1
0.162242280834757 0
0.179035241020207 0
0.0280689789724523 1
0.018983259867716 1
0.231212123551444 0
0.0388787423053951 1
0.167934872809015 1
0.0599183736849152 1
0.0908778384055599 1
0.141111694019419 1
0.0659564731680938 1
0.0501841957028259 1
-0.0157093242666861 1
0.210670116931502 0
0.10872729293991 1
0.103097616048084 1
0.115521585384509 1
0.122045237466638 1
0.0451370290995214 1
0.0207277113860055 1
-0.0261773781884579 1
-0.0497275741181741 1
0.0767033671246371 1
-0.0133974095254688 1
0.0542273843182299 1
0.276732959541958 0
0.180204933491966 0
0.00225467581000107 1
0.15237045243311 0
0.0771120107281112 1
0.120349684975321 1
0.17633363939362 0
0.109071698701844 1
0.209594637753719 0
0.136925174279762 1
0.0115710572695459 1
0.125045968197395 1
0.259302035506766 0
0.0543468386211563 1
0.200195855147988 0
0.0763594135116097 1
0.00279500112757792 1
-0.0761092980307983 1
0.0885769492094476 1
0.110839239872005 1
-0.0778076072494193 1
0.076737352511897 1
0.120555784689967 1
0.288090042798578 0
0.141006430159225 0
0.158976486578081 1
0.0346408938389734 1
0.123535904372507 1
-0.0220391010709625 1
0.187105922465442 0
-0.0218147703364264 1
-0.0969056828351815 1
0.0722876322474644 1
0.105430126278267 1
0.126437633710605 1
0.0866670675829578 1
0.0718929233548047 1
-0.00766103716605711 1
0.242855131317255 0
0.152750011730723 1
0.153368029780776 0
0.0140955112491381 1
0.0916148613120025 1
0.0641807915662683 1
0.16011486340493 1
0.148307136345913 0
-0.0143874523525881 1
0.186926895370989 0
0.0141647837301141 1
0.0855338350550401 1
0.243152134164971 1
0.032776526212955 1
0.216385400751948 0
-0.0899306809834742 1
0.163419363636787 0
0.122068453977317 1
0.214988339492788 0
0.16237035611248 0
0.106553483549182 1
0.124345592108269 1
0.019656252006333 1
0.0552296295504999 1
0.0162588359868826 1
0.0386717286205513 1
0.0581463115414272 1
0.106400549967265 1
0.125814152102361 1
0.0407940700065912 1
0.187210093938345 0
0.0744663235627259 1
0.117320121975045 1
0.0589213280491919 1
0.104037358413406 1
0.144357317750347 1
0.205334757087386 0
0.0583570395920627 1
0.1783981484376 0
0.0773933007141765 1
-0.041080670858751 1
0.0947908114970135 1
0.0512887235313894 1
0.038222545289631 1
0.113356998901912 1
0.238521309390575 0
0.00992116888352259 1
0.0651874782517623 1
0.100644831489762 1
0.134198696108567 1
0.0264228747397846 1
0.0897684833349638 1
0.265862730527419 0
0.0961261341505209 1
0.0865176832525946 1
0.0782618616600999 1
0.0940733398075222 1
0.0796519747438595 1
0.0961171330166644 1
0.0960866568837977 1
0.0302457744829263 1
0.197100570917744 0
0.110689665418877 1
0.0820004570910958 1
-0.00448918034083487 1
0.0678895788174197 1
0.10831903036735 1
0.0402394091086263 1
0.0917425544199645 1
0.0388403590181998 1
0.12213004399747 1
0.182860794856374 0
-0.0279891119092196 1
-0.0326491392429821 1
-0.00583356922757801 1
0.0263690286120716 1
0.102017801969559 1
0.0358031353408901 1
0.0377480532255599 1
0.0487444787794618 1
-0.0684347529053415 1
0.25295877376739 0
0.00817469368330545 1
0.0287387552436202 1
0.102584668780164 1
0.0135548681341736 1
0.000399827715393871 1
0.145096084276068 0
-0.0313667565714929 1
0.025416056993606 1
0.0834427626754803 1
0.0431654620160695 1
-0.0396193240271049 1
0.0326537802869669 1
0.0572264736044246 1
0.108486970232813 1
0.0552030607547612 1
0.124443723414212 1
0.203624202769585 0
0.132818524933912 1
0.0279014787889804 1
0.0709240841006676 1
0.0867005225109529 1
-0.00668963347944536 1
0.0685169011295089 1
0.148480899769883 1
0.0984793076696031 1
0.0562000291998931 1
-0.00901856288214386 1
0.084413908505918 1
0.20640027997408 0
0.112946031019419 1
0.101976747720184 1
0.0641836854286744 1
0.105124447494262 1
0.0102992205724185 1
0.096586298717471 1
0.0576227938203873 1
0.0983948766677268 1
0.0564601756767053 1
0.0495748521447942 1
0.0118023139852183 1
0.151001808536469 0
-0.0104245743610624 1
0.143229090603098 0
0.149554792602559 0
-0.0894984093314618 1
0.109356295904918 1
0.0952325796996868 1
0.0963430575675137 1
-0.00828822436157576 1
0.17501677618069 0
0.0874684926586311 1
0.132926418053747 1
0.1134014336318 1
0.108331688709551 1
0.0604929147202933 1
0.0500450970340073 1
0.146854838195802 1
-0.0638830702707443 1
0.106972270757634 1
0.116033845779304 1
0.086346664698255 1
0.226694114447379 0
0.0515180306826617 1
0.172668467588795 0
0.0797671617664235 1
-0.0240424559263437 1
0.131177895424308 1
0.120472540572451 1
0.016224385123047 1
0.164250624443863 0
0.0736894463260891 1
0.108944120828502 1
0.0594704549442138 1
0.0542989040374661 1
0.190369217800922 0
0.170005454613844 0
0.23755777298796 0
0.0665138519117431 1
0.191131572374496 0
0.0704556317098051 1
0.158232114012474 1
0.219712070637981 0
0.136114863972108 1
0.164627327940586 1
0.0682215692299026 1
0.0594719408142404 1
-0.0118897750697472 1
0.1720316695738 0
-0.00294800370155757 1
0.0546429969066037 1
0.117914112633076 1
0.0767318411788167 1
0.0526133638390265 1
0.0904000600581 1
0.117978444993778 1
0.122287190440124 1
0.0876871491640355 1
-0.0396786127273496 1
0.152429615467274 1
0.00821903042985771 1
0.0879696841754853 1
0.114268951203833 1
0.112571241021054 1
0.0447167587000689 1
-0.104651428510364 1
0.0739164182136109 1
0.0804437670329159 1
0.0261988713837418 1
0.016672961993047 1
0.144372043130074 0
0.0277972339702154 1
0.132341950424753 1
0.0584729183630005 1
0.187669812859279 1
0.125111452690046 1
0.0949499561221523 1
0.0808817104270204 1
-0.0220698964496872 1
0.0566006016083169 1
0.0269716435049984 1
-0.0508413244416742 1
0.0250040827209078 1
-0.0129119149453125 1
0.140174394791347 1
0.142451756485145 1
0.0904598180945254 1
0.0692247738008207 1
0.140084096556415 1
0.0554372736946469 1
0.0677904785967756 1
-0.0130799174381167 1
0.182683150457114 0
0.108979068666366 1
0.0694358400885647 1
-0.00385430688663111 1
0.0789822506697569 1
0.021286713299765 1
0.157616582829406 1
0.133077176884762 1
0.0367251761899748 1
0.164525205498711 0
0.0226920539455133 1
0.217970138554345 0
0.150500106150438 0
-0.0266350761345711 1
-0.00743298726302686 1
0.164065702618947 1
0.16142148335763 1
0.118646175801391 1
0.125260490674868 1
-0.031325532261574 1
0.0999033457696392 1
0.146849396351102 1
0.0988054888007048 1
0.0371381020597788 1
0.0422796445042519 1
0.0394901312524561 1
0.187900666297539 0
0.089561336737152 1
-0.0180309401132177 1
0.0281400458124555 1
0.247959459893904 0
0.178459708681048 0
0.0595081742124365 1
0.0280455848365155 1
0.158224185697869 1
0.287054181227976 0
0.0669810922378609 1
0.0845351948325657 1
-0.134059078416241 1
0.0919229444446115 1
0.0389272311184395 1
0.0360941260242752 1
-0.0495612779924186 1
0.0226955528526874 1
-0.0199024217680483 1
0.1265956462377 1
0.0429569269536086 1
0.0604391113584608 1
0.128094412993782 1
0.180895708732087 0
0.050718886425685 1
0.0692222227936522 1
-0.0711477201372584 1
0.279060613237105 0
0.219745721448757 0
0.10743979108665 1
0.103801856982565 1
0.0682840035052671 1
0.140977032001519 1
0.0670154134626749 1
0.0137534787184527 1
0.122197424941622 1
0.131800343815804 1
0.210555684215449 0
0.140169708772433 1
0.132003808603072 1
0.213216519187113 0
0.201656025860549 0
0.0239837546947178 1
0.0422924626966799 1
0.159391383325398 0
0.0907341512783763 1
0.092729277446691 1
0.0999068483423299 1
0.0813538299246543 1
0.220053673333127 0
-0.000861838809520624 1
0.0799398614864766 1
0.130072196552274 1
0.161420441448705 0
0.145590317669501 1
0.0439850409751094 1
-0.109158488608217 1
0.0978330566984806 1
0.0600816974467838 1
-0.0357090391470187 1
0.0837148119864021 1
0.0458250091724905 1
0.10988675311064 1
0.135274138496507 1
0.0667522990020527 1
0.0453829367048637 1
0.0802680967047817 1
0.203378156638761 0
0.211468785910682 0
-0.0780142142520589 1
0.077323421853542 1
0.0192631855396372 1
0.103427325985276 1
0.114311411602908 1
0.116842658305892 1
0.0358684343283049 1
0.153567942479804 0
0.0518867130564104 1
0.157305354373651 0
0.13979305392846 1
0.02942825528097 1
0.163786321476242 0
0.18105417197941 0
0.0894980846094401 1
0.169514039719829 0
0.0807719227487946 1
0.177156176586058 0
0.118401632263324 1
0.097416249621941 1
0.097226039705833 1
0.111688321131717 1
-0.0785570364795353 1
0.142161085125305 1
0.188232871319042 0
0.120396012607111 1
0.104913833868992 1
0.0453429191005817 1
-0.0532049181666342 1
0.108570296849244 1
0.104473329239282 1
0.133425931953687 1
0.128195242440426 1
0.140339955402395 0
-0.122432653392048 1
0.070340087770251 1
0.0780259641880138 1
0.150181732437459 1
0.0730877874291351 1
0.102684675804861 1
0.126426288767459 1
0.0598300189202924 1
0.0105971816910181 1
-0.00527252196683609 1
0.0661750294787407 1
0.292486435902062 0
0.0211654898295225 1
0.0505756384878881 1
0.145350285787878 1
0.0157373533258152 1
0.0323136682734085 1
0.148279595920047 1
0.143478939492588 1
0.046179667818148 1
0.099161561808913 1
0.161539650060581 0
0.0454418572275648 1
0.159151503215968 1
0.0474705214715067 1
0.193789964264067 1
-0.0416682854882982 1
0.116972387491188 1
0.0682048429419834 1
0.0989154566557474 1
0.164771181143819 1
0.0669157842923953 1
0.101239592904237 1
0.00251108589191062 1
0.123880218358693 1
0.105794632209518 1
0.106403568422949 1
0.191365225385688 1
0.0522632246433463 1
0.110728511616402 1
0.156322375006242 0
0.125269806315727 1
-0.0154562483241862 1
0.154661540088969 0
0.0155048952304354 1
0.128783082699512 1
-0.0411191869769129 1
0.0386308517401267 1
0.0895198704745522 1
0.0323268022646694 1
0.121417770902855 1
0.00403050820081702 1
0.127485289071029 1
0.103228889896602 1
-0.00121544813456363 1
0.262956347523433 0
0.207192729277276 0
-0.0248448735087884 1
0.129168584351089 1
0.0494724162406784 1
0.0765887533577771 1
0.0345401181011682 1
0.223232512360462 0
0.0744642868082373 1
0.291103911706736 0
0.0174682088011496 1
-0.00623903461653977 1
0.0382880145233531 1
0.055063378767934 1
-0.0172617607109033 1
0.138931365841396 1
0.131111447592285 1
0.0821000974466858 1
0.0981851697699248 1
0.0508112954880256 1
0.0852878873994729 1
0.0934214329965968 1
0.0899805513964565 1
0.16468941527606 1
0.0955372819998856 1
0.0607788658080309 1
0.0742869473755921 1
0.137220608480469 1
0.0889164860905162 1
0.141248083601484 1
0.025907069431048 1
0.108749116941551 1
0.033517581949136 1
0.0628864274335746 1
0.0930097928235347 1
0.293486940081543 0
0.0507201672460806 1
0.0217763889591339 1
0.0902448838420952 1
0.0478510553448095 1
0.0212874657790941 1
0.125214645163681 1
0.131447924099207 1
0.0848529977201111 1
0.0851778350668321 1
0.033901733406315 1
0.0587513399113394 1
-0.0105075229612705 1
0.183785426272812 1
0.129937108245333 1
0.126897567716069 1
0.120689233845331 1
-0.0229280072555615 1
0.137055792583413 1
0.107897097481017 1
0.113734563701987 1
0.116413851175292 1
0.0132549252232111 1
0.25444041940576 0
0.02729752113404 1
0.0298756592574113 1
-0.0665583276424177 1
-0.0208468004711923 1
0.116509679713994 1
0.0573864035786735 1
0.116395344631254 1
0.0867180024573421 1
0.0240474763984349 1
0.0171111786725495 1
0.109342452721101 1
-0.00268593079410409 1
0.0480474811512104 1
0.003736884608833 1
0.0208672716713826 1
0.0276671038078883 1
0.0139260157252684 1
0.12467802982002 1
0.197193184342957 0
0.0635867660948054 1
0.185827707519039 0
0.0499340488469498 1
0.11157362581336 1
0.0830366517928038 1
-0.0599679929405647 1
0.166889803159125 0
0.0578966441799081 1
0.232413546176784 0
0.0329386528742728 1
0.0299231167726617 1
0.127653009286364 1
0.0726755522483819 1
0.143375478596272 0
-0.0618322073604366 1
0.232939571303299 0
0.147541936392717 1
0.00350017662905523 1
0.0911911270389798 1
0.120577940869976 1
0.314689904818572 0
0.0349920990216211 1
0.145000341972188 1
0.154453229066673 0
0.0486862233701715 1
0.242021675486496 0
0.0145718102104732 1
0.11430884087932 1
0.155978201620886 0
-0.000153625710123078 1
0.077826357560959 1
0.10877989328209 1
0.0327892135543005 1
0.18646424146443 1
0.00281552060397807 1
0.0674973385799331 1
0.222417045394625 0
0.205326746494691 0
-0.146460799015294 1
0.153392092893383 1
0.107656865234947 1
0.135139887379823 1
0.0563940130275215 1
-0.022918638892884 1
0.0953303913466261 1
0.0958655835272592 1
0.0917971265628923 1
0.0279255030270009 1
0.0377553208985841 1
0.114150952966822 1
0.035508124720564 1
0.0678084416429814 1
0.0751720492570199 1
0.142050896961083 1
0.0790492296646761 1
0.0952472858395129 1
0.148149348989208 1
0.102092590385949 1
0.200085699014647 1
0.215069956006021 1
0.082402813128072 1
0.135983152011121 1
0.208199873777851 0
0.103709210550874 1
0.0426960003207735 1
0.0454230740274384 1
0.171107817600105 1
0.0687466709717559 1
0.0110484523122385 1
-0.00354853607911514 1
0.12250231550301 1
0.0834936709332917 1
0.0739665716812691 1
0.0297153783136797 1
0.220883571708313 1
0.112456870272563 1
0.0283350431243939 1
0.0185683067074335 1
0.195275964189189 0
-0.00198429371426726 1
0.138092267573594 1
-0.0966167710400745 1
0.0401530341692793 1
0.112648072487468 1
0.199985847380984 0
0.0738588182459066 1
0.17769406160616 1
0.0348805423242734 1
-0.000489418137969426 1
0.104925819470813 1
0.107619339931269 1
0.160711650674264 1
0.184122369439797 0
0.00171573994692995 1
0.225240690569047 1
0.155701700635837 1
0.113120535762522 1
-0.050438849896175 1
0.104561595057503 1
0.10149275505086 1
-0.0770780165215382 1
0.0260221659250536 1
0.185562187792194 0
0.107400667447296 1
-0.0248625163181826 1
0.13422863987294 1
0.186803587065472 0
0.111670057341002 1
0.198838940799812 1
0.105438248233671 1
0.108015331178154 1
0.0198779094993743 1
0.0112152866141031 1
0.171622766108207 0
0.203078954093333 0
0.0289217422624366 1
0.149717645591969 0
0.194721458490458 0
0.0720683617835955 1
0.149130078534395 0
0.0472130132133218 1
0.112877558606253 1
0.183340699823232 1
0.148918000895043 1
-0.0161149714544664 1
0.044209333961128 1
0.111016135697382 1
0.0990858825578671 1
0.0668809328957653 1
0.137329036534657 1
0.220811922694797 0
0.0393905438055522 1
0.0552416060566407 1
-0.0722362570426034 1
0.0456548782137915 1
0.0568322104058539 1
0.0605742988898069 1
0.0392150039449093 1
0.109745120756715 1
0.0396404090940501 1
0.151944464170091 0
0.155355840436842 1
0.125248663133058 1
0.0605657127827812 1
0.123602493322336 1
0.0970687411059591 1
0.135738123646154 1
0.146423684607455 0
-0.147331798104447 1
-0.00309537906514114 1
0.0267523950290705 1
0.0815362493920644 1
-0.0391152269323696 1
0.0280648767537475 1
0.182587105830627 1
0.0924030507243266 1
0.0938654861556508 1
0.112857344278135 1
0.125631880040118 1
-0.0343021244603919 1
0.0379794726765232 1
0.0914956769031345 1
0.151712804430639 1
0.17328880264275 0
0.0417878525496055 1
0.0277989045419936 1
0.0922446615739363 1
0.0819730417869825 1
0.030920367555917 1
0.0602062913324474 1
0.065304085272864 1
0.0342702037371653 1
0.00674214802632561 1
0.182011951019093 0
-0.019408068542076 1
0.0229902066762347 1
0.0842102144754615 1
0.0419394058376899 1
0.0439137750856029 1
-0.0425302085601376 1
0.178950709296459 0
0.156638420872299 1
0.234972923773963 1
-0.0964038554905727 1
0.162755345661978 1
0.062918819050646 1
-0.0494124258166981 1
0.00098126054583958 1
-0.0744481700375385 1
0.225636974442599 0
0.0527085918245157 1
-0.0013509279581779 1
0.216146803018806 0
0.0055159424354579 1
0.195586091649878 0
0.147644994765399 1
0.052810145970993 1
0.0919391789921365 1
0.137434034672586 1
0.0308065152536081 1
0.100291037976358 1
0.258573844163847 0
0.0598720777102727 1
0.175439001234402 0
0.0464294626370013 1
0.0262292555005716 1
0.0601578184002817 1
0.21061892464931 0
0.177317139501696 0
0.0641370996180902 1
0.171106159679151 0
0.12556642294141 1
-0.0133931597498835 1
0.161788178032641 1
0.0165009394501849 1
-0.00385249115783551 1
0.0692978993748389 1
0.122105317396684 1
0.112253856384043 1
0.0909774124936784 1
0.104705844261199 1
0.069343298891567 1
-0.140754271738081 1
0.16083130242638 0
0.152215814423788 0
-0.0118252250692786 1
-0.029013854647546 1
0.1066462124861 1
0.0409037141931114 1
0.0890259668826457 1
0.101643109486601 1
0.101535567054412 1
-0.133333154250433 1
0.00870940505174286 1
0.205470031876888 0
0.0176753414812289 1
0.0952705073907771 1
0.0470617715384602 1
0.00129480607180549 1
0.120025041426166 1
0.194687834699103 0
0.0738618313627477 1
0.0838235955021634 1
0.124608546323608 1
0.0661378953545653 1
0.202731130457965 0
0.0759956022920643 1
0.11569266196402 1
0.183073318219858 1
0.273146557728513 0
0.149558927458493 1
0.0578170141685029 1
-0.0225460063689099 1
0.145861367883188 1
0.102018974473482 1
0.221791778709906 0
0.122627321772376 1
0.144932634316633 0
0.0381268000735457 1
0.00860243352993109 1
0.19508211893682 0
0.0629571552445867 1
0.209428165965397 0
0.147780490607958 1
0.0769519506653768 1
0.121214233434464 1
0.128107595026822 1
0.00885410511952217 1
0.10587450380244 1
0.12803775730253 1
0.165905873301827 0
0.204498144228859 0
0.158597524201148 0
-0.0393603252192961 1
0.0386701700871768 1
-0.0303038331725662 1
0.0986709644921246 1
0.124626422658623 1
0.154932108459472 0
0.0577856797604384 1
0.147082791813777 1
0.00756233094025121 1
0.122229854747101 1
0.0567704655222933 1
0.153820731340636 1
0.166902887496467 0
0.0859141333893769 1
0.189407253283489 1
-0.0484277862767377 1
0.00289715606179679 1
0.115149944161535 1
0.0113253222237343 1
0.112358423935982 1
0.155374189905098 1
-0.0101543437986062 1
0.122363793320454 1
0.0983207369598207 1
0.0186899451141554 1
0.0320347841756707 1
-0.0126340467321559 1
0.00546960036783342 1
0.141970343782091 1
0.143089079239694 1
0.256804188040342 0
0.0659758083193498 1
-0.00517630820281988 1
0.0892257420316915 1
0.225984854007846 0
0.1870745144335 0
0.14724669649687 0
0.153886833099075 1
0.263994286370102 0
0.189993618763448 0
-0.135941797868453 1
0.091511062100824 1
0.0336750399661618 1
0.154108359453467 0
0.1412361003927 0
0.0910716941751943 1
0.0327921133513176 1
0.0600912383434322 1
0.0604549289892349 1
0.0132993315231966 1
0.107764943724142 1
0.171091998722828 1
0.128671666077751 1
0.0706186265052507 1
0.0940270966720538 1
0.109533621685533 1
0.0241466889391939 1
0.0693280379248519 1
0.287681239750283 0
0.113491430312624 1
0.0773209243679131 1
0.0124996185757426 1
-0.0988527977238515 1
0.0485019134824368 1
0.0113495235321274 1
0.0917279141634837 1
0.093873683781809 1
0.216863449898534 0
0.0760606230868064 1
0.0504024627357326 1
0.114942162938938 1
0.135162375077334 1
0.282683836943823 0
0.0581789544961074 1
0.0404656661619659 1
0.0395323698477861 1
0.111438850606171 1
0.0411734780260439 1
0.0590439835214232 1
0.175195499204543 1
0.0722250505486739 1
0.157627316242773 1
0.0199064311959026 1
0.0356387335583658 1
0.0696746457600629 1
0.107687615649686 1
0.0896897703676968 1
-0.0546492626608324 1
0.253206588822046 0
0.0213524638371782 1
0.106523832430056 1
-0.0140165922775915 1
0.0239303389466648 1
0.139274266805481 1
0.104003736089894 1
0.078356024887625 1
-0.0160859585130999 1
0.234275622376887 0
0.102242629339103 1
0.129850726501116 1
0.129052556689483 1
0.0418470336607573 1
0.090327137276889 1
0.216111059403108 0
0.129650249633884 1
0.151956398127579 1
0.0197952153079244 1
0.15741136250593 0
0.175930775095065 1
0.0953003392691422 1
0.0101593588077788 1
0.0701099649765271 1
0.0139778334971528 1
0.129099197517615 1
0.213352867022581 0
0.0531865385056077 1
0.268475866152314 0
0.0769909592118481 1
0.100242346600514 1
0.220773501145672 1
0.11556278379508 1
0.0762224181337869 1
0.0572944615511257 1
0.0602227724507305 1
0.179846301948687 0
0.143918031771611 1
0.140601545710439 1
0.115913223067615 1
0.152887609019201 1
0.00851959112822872 1
0.190540571692559 0
0.0642484711248869 1
0.189634096033633 0
0.0935075056814528 1
-0.0122875361122391 1
0.165586288936066 0
0.269413419354709 0
0.182064061384914 0
0.356661401098493 0
0.0431594890517827 1
0.0863127147921497 1
0.0662157312412436 1
0.053758486687225 1
0.141828201873982 1
0.0340809670701524 1
-0.0111870690279599 1
0.0898421234891839 1
0.0427727474508656 1
0.129003055714569 1
0.0251003216404816 1
0.144680427855999 1
0.16435774290358 0
-0.0509612078243708 1
0.0756638426240787 1
0.135646797317909 1
0.111103849083145 1
0.159037755171004 1
0.0506647013732501 1
-0.0168082245065952 1
-0.065929506278838 1
0.117209280053727 1
0.0603700206962637 1
0.0013627662104599 1
0.0199973677773629 1
0.0245013157218872 1
0.105524209242936 1
0.0793025348973507 1
0.0490406561549225 1
0.142014501276083 1
0.114103786204226 1
0.230953143863111 0
0.111458159096013 1
0.0973295411892369 1
0.292907600487141 0
-0.0201767721583017 1
0.0792292787707537 1
0.0188595252304849 1
0.056211640988737 1
-0.00409147528880061 1
0.106052774294949 1
0.033915363392271 1
0.215197407276635 0
0.0531197364559801 1
0.157957019080163 0
0.0966352882414421 1
0.0160927151770314 1
0.138581556954259 1
-0.0236441652159149 1
0.0578466939322896 1
0.0805603719294698 1
0.0880991550690332 1
-0.00626676915975724 1
0.041539716839241 1
0.057270213884014 1
0.217565880640785 1
0.148243708300476 0
-0.044267834517625 1
-0.0256402578233912 1
0.170154748040615 0
0.0839319681206337 1
0.00629997581438376 1
0.0114224077661349 1
0.162446927192408 1
0.0317581263178047 1
0.104702126535677 1
0.0992031463027949 1
0.111157320361451 1
-0.0102105164108566 1
0.117041681343242 1
-0.00889488982941515 1
0.0197334768055903 1
0.173772690943606 0
0.0584701245639472 1
0.152179894025953 1
0.00880972749114031 1
0.0234480780654739 1
0.108666216469709 1
0.175958890182937 0
0.0932001440226111 1
0.143187925860988 1
0.0656257330332165 1
0.141798282812735 0
0.0522716176877486 1
0.0831939907863323 1
0.0854744381147747 1
0.131265490035075 1
0.218646057905101 0
0.192880677988349 0
0.196463173671461 0
0.0101952802140605 1
0.0531427928097789 1
0.0749447157954678 1
0.102733930894802 1
0.0462772645870169 1
0.191438644699146 0
-0.0308051471566708 1
0.0175785364827213 1
0.0547052954280751 1
0.0521543405991139 1
-0.0073678459487266 1
0.088839013242454 1
0.106091924020516 1
0.200136141871515 0
0.134179534798898 1
0.0986195246749614 1
0.0710526621645875 1
0.0154439005137743 1
0.0939038505964853 1
0.106813530218511 1
0.0438718174687125 1
0.0845017769180575 1
0.023472975568934 1
0.11019471644676 1
0.11029484912207 1
0.178982264457505 0
0.0243356429922649 1
0.114269481372069 1
0.0647813833925346 1
0.13567500630186 1
0.0680998048849964 1
0.114687607940777 1
0.124491712335887 1
0.124633505339023 1
0.0527338921629629 1
0.0622945521384322 1
0.0583205313146355 1
0.024471007709096 1
0.00333229764751112 1
0.0262552954893648 1
0.237788603001421 0
0.0861386134868343 1
0.0402343436401367 1
0.125387149200714 1
-0.133785666573335 1
0.0954096775905286 1
0.148549873287427 1
0.096404545431167 1
0.336217427325252 0
0.0559776450013568 1
0.11674196367533 1
0.0841193248388495 1
0.0204990044687899 1
0.0722702308355938 1
0.160228022186112 1
0.124477467425191 1
0.200578592869333 0
0.053144334609059 1
-0.0551380037772791 1
-0.0732120495346567 1
0.192379418478821 0
-0.0467957963631702 1
0.00560325258278236 1
0.193776098437094 0
0.0896703880357705 1
0.0988992119976378 1
-0.0372424828583197 1
0.0680007147634294 1
0.114123459922266 1
0.0377768821707128 1
0.124413992896451 1
0.0893249851600423 1
-0.060454488222879 1
0.0866000783635089 1
0.162750288200828 1
-0.0463618124540676 1
0.275262345126439 0
0.0128653233593969 1
0.0778339870512814 1
0.0438361309390172 1
0.09065047092487 1
0.0824525472411982 1
0.139438119448905 1
0.0185446541513586 1
0.0543698255325128 1
0.147610615023077 0
0.0865143427848993 1
0.0156151035019012 1
0.0913646020115895 1
0.0406381955541871 1
0.160120083624641 0
0.142649456345451 1
0.245062206448271 0
0.111768480090852 1
-0.0677054865909475 1
0.107136086263067 1
0.169709352402771 0
0.125578621842219 1
0.020934557709705 1
-0.0469118084936384 1
0.0761184638811092 1
0.225689385265736 0
0.0310173228619614 1
0.102077267867165 1
-0.0363903646600708 1
0.17788299877339 0
0.0457942873414493 1
0.0414257980241326 1
0.102559662850937 1
0.0259408338321656 1
0.0831553979949178 1
0.0709140859427594 1
0.0624792266980205 1
0.100221414232266 1
0.0936323972668781 1
0.227294141918061 0
0.0769336528504827 1
0.164299168860087 1
0.120994586438899 1
0.0590693737924216 1
0.176130398348726 0
0.124966041892046 1
0.0921673020518555 1
0.0334007857941562 1
0.104895591475454 1
0.00233024858918278 1
0.0417424330423766 1
0.116620208271363 1
0.166322616137239 1
0.0393340423185302 1
0.0812590669320113 1
0.226720839037444 0
0.135288584041877 1
0.121775070187895 1
0.108310777777688 1
0.146999156939068 1
0.00318151544831972 1
0.0529139555176832 1
0.142466809933944 1
0.00365906072429119 1
0.177022482042934 0
0.2192571294041 1
0.148000292057742 1
0.0659808845421669 1
0.184276555058387 0
0.0622004198656376 1
0.0468937933038201 1
0.122660124001839 1
0.229529556232824 0
0.131822259325246 1
0.113227205241039 1
0.0498944812686456 1
-0.0408811849270686 1
0.17551687693622 0
0.0466499311285879 1
0.128299587582511 1
0.0473980008231954 1
0.0659628015682022 1
0.0611672536205463 1
-0.000791386202503738 1
0.0927876131680208 1
0.147924375062886 0
-0.0615532840946616 1
0.125991503575468 1
0.0489335047154951 1
0.086644011157836 1
0.0872158007283128 1
-0.0164455945336627 1
0.23984689319198 0
0.111627857612456 1
0.0719505575853891 1
0.119194283412446 1
0.0356082546746553 1
0.17770856509545 0
0.102442458202038 1
0.0530213517686413 1
0.106804984671613 1
0.051629758026677 1
-0.047577544888845 1
0.24632793445394 0
0.0830456749696278 1
0.112833770348579 1
0.0803592929450069 1
0.0310407015780848 1
0.10928751375437 1
0.0206767342670699 1
0.132234161332465 1
-0.0167229233845748 1
0.172248532224749 0
0.139448351336594 1
0.151851669790791 1
0.130113333569795 1
0.0116512877344734 1
0.189756379046836 0
0.0263122413931048 1
0.0332063487952639 1
0.152981599156827 1
0.257226977699003 0
0.0826925066554275 1
-0.018653695061763 1
0.0787704678178443 1
0.110094817744008 1
0.242208152813464 0
0.145040276937282 0
0.0866860378614501 1
-0.042751848995222 1
0.186583308420723 0
-0.0400160135861371 1
0.0669472965948458 1
0.127686965533783 1
0.031869200858391 1
0.142399198271665 1
0.209193221219938 0
0.123966921909452 1
0.198681345923695 0
0.0676026189190757 1
0.0714783639569533 1
0.126650671757789 1
0.109928581369413 1
-0.0067140812541755 1
-0.0218729425891754 1
-0.174580131636532 1
0.175723574342563 0
-0.107493831989631 1
0.10171060817029 1
0.0360084421961154 1
0.179702809459664 0
0.063678004169875 1
0.0554775070892023 1
0.136515596887837 1
0.0741979369720275 1
0.111026405575666 1
0.0181864242148124 1
0.145714412484157 0
0.10875970911247 1
0.115548553524014 1
0.0961774202814547 1
0.142013171616268 1
-0.0512584452983937 1
0.0695996858661595 1
-0.0359006499659439 1
0.0745482253689269 1
0.113403299377944 1
0.125927575949492 1
-0.0785418397104669 1
0.146123364350963 1
0.115742988344425 1
0.125711812492748 1
0.0612421350640314 1
-0.056694992549021 1
0.119048534068148 1
0.117638851928417 1
0.247352889666826 0
0.211451683549156 1
0.0680791446874268 1
0.0822872501223783 1
0.0471589141724087 1
0.052907680377322 1
-0.0160802725672738 1
0.190435536989062 0
0.12245847406815 1
0.126300140201396 1
0.0405549862662858 1
0.1809579416195 0
0.0494941422739481 1
0.119220417266444 1
0.0111796279912522 1
-0.0132479436129403 1
0.0245357328582091 1
0.16833966013603 0
0.0518617554886914 1
0.127911748370667 1
0.104490113594288 1
0.0264320594437026 1
0.215650675991433 0
0.118927348926301 1
-0.0251744591312709 1
-0.152315176142426 1
0.0741869535223533 1
0.0738074189251688 1
0.154166996105105 0
0.225225211838313 1
0.150530907040294 1
0.188031561518086 0
0.218348079633902 0
0.0400277379049957 1
0.0652403616799749 1
0.12742964878237 1
0.0869756811414937 1
0.0166167661330319 1
0.00149862756734747 1
0.130367748635406 1
0.162312357253277 0
0.0466667116995105 1
0.0886330444653543 1
0.085848651183148 1
-0.0927399373039869 1
0.109462496226855 1
0.0350390449907279 1
0.231781648770012 0
0.102710477553078 1
0.142001034505743 1
0.233159442982839 0
-0.0528872470839739 1
0.116553089221585 1
0.23478797298135 0
0.0738021635412987 1
0.0685760879114714 1
0.188683926476795 0
0.104305184100248 1
0.126383588983834 1
-0.010732270496731 1
0.113369341342929 1
0.111057044559391 1
0.0477057337441204 1
0.101509310349278 1
0.125120274827864 1
0.2253406827803 0
-0.036895284406051 1
0.175519484037238 1
0.0666020544629435 1
-0.0400377278200323 1
0.0919914325880662 1
0.0727394921022585 1
0.108060512845719 1
0.0361034758423127 1
0.0694212327206724 1
0.0482734107303018 1
0.0647794135969611 1
0.00950511346684581 1
0.195753311945114 0
0.00100371881134291 1
0.125217404047953 1
0.0322336673714849 1
0.130658178724669 1
0.071682920680465 1
0.148561181199224 0
0.0890393506022152 1
0.1668217503762 0
0.201873438526886 0
0.0694514470706437 1
0.162702369181507 1
0.0665211372969419 1
0.0513580716606182 1
0.0834795070797351 1
0.0507461172186237 1
0.0554122123217644 1
0.0977553905706974 1
0.0744545882629936 1
-0.138525153169723 1
0.0234345482713681 1
0.128725629873153 1
0.187682330784801 0
0.171800811761571 1
0.00184553721315688 1
0.333866352317172 0
6.93908054522803e-05 1
0.0835832217385725 1
0.0234978416148619 1
0.158894117850589 0
-0.057829391265697 1
0.138797678386838 1
0.116209630416422 1
0.0321847003804688 1
-0.00806814723143807 1
0.133383565614498 1
0.0255523130574301 1
0.02904287153046 1
0.0300104864548897 1
0.0514331625180542 1
0.035103510957074 1
0.0732039793311361 1
-0.0416879562926898 1
0.0816787450831712 1
0.129327812615569 1
0.0450663019439265 1
-0.0595721283725434 1
0.112250226904713 1
0.134363704221437 1
0.0666502420401243 1
0.162393024095482 1
0.139401327237699 1
0.202515846788927 0
0.0966800762075352 1
0.142890560033227 1
0.060106345882629 1
0.0459215614820278 1
0.110865255705771 1
0.123901094645614 1
0.0571911286298617 1
0.174254245259586 1
0.114763622632998 1
0.0633636376034668 1
0.191895586106509 0
0.157739137076733 0
0.150340443539236 0
0.115877031186606 1
0.00656306599144792 1
-0.00934672587659237 1
-0.0104027699234097 1
0.0563909698619552 1
0.105909495645023 1
0.0369248706485865 1
0.0901888838067874 1
0.0699494966589192 1
0.125899972447112 1
0.116146358523527 1
0.026827954329759 1
0.18953539261299 1
0.0892668177989647 1
0.133265529628121 1
0.205269974362977 0
0.104005188361928 1
-0.0823388464274132 1
0.0594165082809087 1
-0.0273442509473991 1
0.0619998688111491 1
0.0997931487672957 1
-0.0333137173855927 1
0.013002941741623 1
0.123498852314054 1
0.0272656898095547 1
-0.0325715557695087 1
0.233858209172008 0
0.0186594660056539 1
0.0660517709421665 1
0.200290943678467 0
0.118840304882478 1
0.0752315832974013 1
0.200702277276193 0
0.0895222299201994 1
0.219711147853947 0
0.107445436759773 1
0.0466287493475626 1
0.0660259111483982 1
0.0910059738820835 1
0.0478375261991704 1
0.0516569145880632 1
0.114189438725201 1
0.401465539693402 0
0.123859230436708 1
0.19844454975171 0
0.0131074408556461 1
0.00757376024667391 1
0.178311936398985 0
0.0528827737324596 1
0.172789350796118 0
0.0405000998764183 1
0.0585969679648783 1
0.101726768977389 1
-0.0183404600933702 1
0.124992986282871 1
0.173641253429818 0
0.097854150830612 1
0.167718716831122 0
0.0350865297169961 1
0.177168257590561 0
0.0491504599467503 1
0.120984763310016 1
0.0916060604013329 1
0.0913596613055014 1
0.0175243877565805 1
0.0555957681147463 1
0.190931238512482 0
0.102390592110349 1
0.220692556620434 0
0.0188242412022845 1
-0.120433300087859 1
0.171847970262493 1
0.0179927440307693 1
0.160340613300623 0
0.0488309059423745 1
-0.0156216463465083 1
0.120658266508879 1
0.0204665780691672 1
-0.0464935923409541 1
0.176774786136046 1
0.169563438670088 0
0.167096067541048 0
0.0769358845439864 1
0.0972992412899161 1
0.135178997332937 1
0.0606049401616075 1
0.0649285325317669 1
0.207463243347439 0
-0.0293892346895477 1
-0.0958217587316602 1
0.0485394011325179 1
0.150445076755079 1
0.169693648641775 0
0.0499198140064195 1
0.126122280642833 1
0.0961448324601597 1
0.151298087101396 1
0.128474765678913 1
0.146845769296423 0
0.179948967428495 0
0.138070423466752 0
0.135939167572455 1
0.100272561929806 1
0.178414310666499 0
0.159541588226317 1
0.157793583552119 1
0.0175608979254206 1
0.238079501926969 1
0.0814960327250918 1
0.127399139482322 1
0.117976814771048 1
0.0872856729061787 1
0.100534520022914 1
0.0319259851142406 1
-0.0852407706098917 1
0.180283286503008 0
0.319137996376315 0
0.0773928010613266 1
0.0773428124407946 1
-0.000850368395198784 1
0.0865308258718964 1
0.123945840350231 1
0.144987535752406 0
0.0598288519363853 1
-0.0199883855503224 1
0.168564934063514 0
0.0713324873194634 1
0.0687234842926379 1
0.172101275884619 0
0.128802934985925 1
0.0709770283218742 1
-0.0200931547733672 1
0.176125505368113 0
0.0286292919545044 1
0.107289744854828 1
0.0856350237608114 1
0.0586313350782336 1
0.0744703881274027 1
0.0836909010875628 1
0.089006126121372 1
0.0985300667042493 1
0.0406906604358672 1
0.0604101572499352 1
0.114913985612724 1
0.133341416597048 1
0.0173944677651787 1
0.207280137817498 1
0.0651653885962252 1
-0.0099290739026267 1
0.0341531403735036 1
0.0490549065262255 1
0.00510462534677695 1
0.118097533328085 1
0.0923550660656956 1
-0.01689746718825 1
0.0961835642233226 1
0.0317254206576935 1
0.0655580158735048 1
0.100117772611472 1
0.0130314322151847 1
0.0199467844551508 1
0.0228682068131203 1
0.166910195369184 0
0.0457111712258752 1
0.118402908350268 1
0.0944696830223924 1
0.140245984405729 1
0.0713710403268722 1
0.0271084623869787 1
0.171435252326178 0
0.124749763706453 1
0.112258563968308 1
0.0704795797761684 1
0.138194193949169 1
0.0742548363061696 1
0.177072518504284 0
0.143910850665362 1
0.189997267023407 0
0.0268005314356807 1
0.0183705922752706 1
0.114563771065684 1
-0.0254727946332069 1
0.178943913234436 0
-0.00688092001739449 1
0.0739288710754842 1
0.133375974831887 1
0.0593132500730473 1
0.0290347068378047 1
0.0676795669410043 1
0.176616971615581 0
0.0903886353645019 1
0.0648400875943 1
0.0782919692520493 1
0.121689700148235 1
-0.0831302735931216 1
0.0788691217947939 1
0.135605941174316 1
0.134660454155411 1
0.0556744256280725 1
0.0894200502540695 1
0.0585400460818037 1
0.0263562753109574 1
-0.0485971670868975 1
0.0199767844343054 1
-0.0053200225794885 1
0.134525674968395 1
-0.00193268528194807 1
0.134042971549021 1
0.212065867480431 1
0.0181912441745531 1
0.211611864975797 0
0.0548701847393462 1
-0.0620419189547787 1
-0.0210737290918774 1
0.182945127005668 0
-0.0487742944235634 1
0.121252885445041 1
0.151309945837653 0
0.136709815215488 1
0.047620659510842 1
0.0404637257475541 1
0.0668925825924318 1
0.00845897826045142 1
0.0849247335113447 1
0.0775308798422371 1
0.0394398089423745 1
0.0833164629070904 1
0.163456232268174 0
-0.0204260937917914 1
0.0515718879933879 1
0.137177786084612 1
0.056755110021594 1
0.00315422765910191 1
0.136004275865722 1
0.144955966992727 0
0.160744836149902 0
0.123543516401837 1
0.0777720187911616 1
0.060459186084635 1
0.129284208877054 1
0.152813575167313 1
0.19210870314057 0
0.0752336837793303 1
0.0733930970719919 1
0.152967021171843 1
0.0886080960201798 1
0.0695000092964361 1
0.13535537175027 1
0.151880778449725 0
0.0203201808100158 1
0.0232057810572249 1
0.218976907674674 0
0.239068498796536 0
0.151163482701 1
0.0755521782708498 1
0.00718546864331335 1
0.197431578259659 0
-0.0595836061985132 1
-0.048378088482092 1
0.0825646530357304 1
0.145923892620596 1
0.114822925155897 1
0.0768908738473892 1
-0.0830159834807947 1
-0.0125646681168578 1
0.0608748557585214 1
0.160088717143976 1
0.27484575059545 0
0.0968885711890713 1
0.0193753335919046 1
0.134596966269839 1
0.0436116328018798 1
0.0667398949604047 1
0.052425376880192 1
-0.0665761865346777 1
-0.0441288053136509 1
0.0363981887627484 1
0.0507184424470722 1
0.181907229301532 0
-0.000863144236687381 1
-0.059052113400688 1
0.110714283486593 1
0.121937710917059 1
0.0170477040391848 1
0.158508860876048 0
0.250266375481824 0
0.175229894375409 0
-0.0302879725946859 1
0.0482741785092973 1
0.146823721107635 1
0.159401439903725 0
0.141616767443019 1
0.116378826719181 1
-0.0620018593178546 1
0.0366910918358548 1
-0.0406591209275022 1
0.110276980292849 1
0.168401687870078 0
0.174894565452397 1
0.0684865322929596 1
0.156400983577568 0
0.155777216951242 1
-0.00774976727913502 1
0.142304888556912 1
-0.00953731821638788 1
-0.00550454891209762 1
0.21004011762908 0
0.130404444829184 1
0.0681265756535639 1
0.0806416538800905 1
-0.0674437781885238 1
-0.0420516242938174 1
0.0613498955081354 1
0.0999485034997829 1
0.14985458326025 1
0.00273563474878575 1
0.162269525799372 1
-0.0559244202144608 1
0.0677424612491888 1
0.10704297621392 1
0.00717570261373115 1
-0.0660857996065576 1
0.24238082569731 0
0.133896323442424 1
0.0436061179643141 1
-0.013607658106224 1
0.121998368123795 1
0.123387395401091 1
-0.0118062059963066 1
0.0144604755797777 1
0.0875815546190771 1
0.144579894941163 0
0.137247881145871 1
0.074390126009505 1
0.109329925214132 1
-0.0296232660785698 1
0.0171203793934206 1
0.263235386307713 0
0.148198560610768 1
0.00620430885591308 1
0.0838880004675081 1
0.0608643939694245 1
0.0744900377269798 1
-0.0631205919305222 1
0.0582784316256043 1
0.102704119543354 1
-0.023487434916879 1
0.119480074454322 1
0.126274710063909 1
0.0687139067637081 1
0.00730207163149168 1
0.0273741750726997 1
0.072614493323535 1
0.127851719515143 1
0.0670730892604124 1
0.102157003306772 1
0.144115874029743 1
0.0440984371816411 1
0.111749968448316 1
0.0874578505801613 1
0.286547973795065 0
0.185644548484127 0
-0.0428581475805825 1
0.0869096895014189 1
0.0441318162786789 1
0.0511423893608828 1
0.0471071138075958 1
0.0609392108716696 1
0.174063028951938 0
-0.114166040954821 1
0.0519627982765494 1
0.109077301561433 1
-0.0229648877592633 1
0.0368808470305004 1
0.0651109377099604 1
0.0160094699318519 1
0.210158166390894 1
0.201532589962422 0
0.0937347243126795 1
0.0482670693716934 1
0.114199257779731 1
-0.106172849853048 1
0.121989884119404 1
0.023232765521491 1
0.0892016472445271 1
0.123603407603006 1
-0.0223767050916701 1
0.0679371365390352 1
0.0694255943294164 1
-0.157778367507617 1
-0.009757281877616 1
-0.0262974549181888 1
0.208453844816926 0
0.00933195590962351 1
0.141900304724339 0
0.00161650727792392 1
0.139620660273432 1
0.112020295395186 1
0.130981976186245 1
0.191540119615238 1
0.0892374525942278 1
0.183396092873976 0
0.17962101053386 0
0.168693453221487 0
0.0993979224842766 1
0.110589109056602 1
0.154866936907559 0
0.0922239554748678 1
0.15787953828586 0
0.224699205953698 0
0.129362716332825 1
0.252481848240213 0
-0.059669668865067 1
0.0873148192419132 1
0.156811443561793 1
0.213133915993043 0
0.107035011244633 1
0.111004591486044 1
0.0996855539096232 1
0.128489687070862 1
0.240412893612517 0
0.108938538103665 1
0.265884897863518 0
0.0710537059219312 1
0.124486664424059 1
-0.0011384542341706 1
0.083282318108772 1
0.0202779000696973 1
0.0329991168190112 1
0.0700504608482723 1
-0.0173992700942706 1
0.158840981533194 0
0.165735555701715 0
-0.053001827768421 1
0.107206458898871 1
0.0740985290406253 1
0.104459667016791 1
0.151522511821234 1
0.079135681746023 1
0.00747659498575878 1
0.00623989244754539 1
0.0867705287233324 1
0.229407938329295 0
0.0643353407542639 1
0.159161125364522 1
0.148644936557315 1
0.132628590079541 1
0.150074866638534 1
0.221001949508273 0
0.209432183568892 1
0.0827129307723409 1
0.137345310615694 1
0.173502935163747 0
-0.0181664114022697 1
0.0468454279081338 1
0.160101714827523 1
0.0453825995120862 1
0.099535520136706 1
0.0238071473931777 1
0.0414916115415735 1
0.164944676908944 0
0.148609506277288 1
-0.015835864386045 1
0.0718684294702189 1
0.0576923294031304 1
-0.0662116220311442 1
-0.017532900054834 1
0.00169030831937576 1
0.167437790874681 0
0.153671479854773 0
0.00949515173369965 1
0.0373842077661602 1
0.0984352330475816 1
0.104537650659205 1
0.0852552678330108 1
0.227732077106024 0
-0.0426667266499213 1
0.0176642845209847 1
0.114583269014341 1
0.110385958460974 1
0.0484458673455636 1
-0.0282330697122873 1
0.0570644255405627 1
-0.0258846382133812 1
0.250341031566361 0
-0.0339046580355341 1
0.160374034482756 0
0.109772786585881 1
0.171539915732095 0
0.150587704520362 0
-0.0414417315041921 1
0.0190431773880084 1
0.211785871649169 1
-0.000242451025521283 1
0.0238807887621647 1
0.0250174105323949 1
0.122601272046713 1
-0.0779319784977245 1
0.105743538476816 1
0.0875431007295063 1
0.0979434540459863 1
0.0450684439320427 1
0.17387275520087 0
0.0588236452668618 1
0.142017819514108 1
0.0202318315419487 1
0.06982522124414 1
0.0680432319374882 1
0.094431677366187 1
0.0847455329668425 1
-0.00819280714959986 1
0.121328405207748 1
0.0129864009894228 1
0.0792782734543844 1
0.148727520112967 1
-0.0117429918049745 1
0.121243522386565 1
0.111666279345885 1
-0.0173485073071963 1
0.0485363009937047 1
0.113038414878163 1
0.210913652615337 0
0.170460821986692 0
0.124078526248502 1
0.131714410681791 1
0.085781772847792 1
0.218590537980836 0
-0.020323356883647 1
0.0673981800024128 1
0.0915764197792795 1
0.1751342921783 0
0.223634345401181 0
0.109475579455306 1
0.0326540076692611 1
0.120097581650421 1
-0.052059538797848 1
0.118351433211004 1
0.0735928315610963 1
0.127989944599261 1
0.216368115381364 0
0.170268794428943 1
0.0719282847497611 1
0.20786853266101 0
0.0293688442731813 1
0.121650649502661 1
0.149123092393498 0
0.120422134296316 1
0.143476155123128 1
0.0717204982913807 1
0.110792868547417 1
0.0703846590276015 1
0.128819452203469 1
0.0296999254683112 1
0.0594513647351559 1
0.0919538882356191 1
0.067378845345289 1
0.0509018574125236 1
0.0853124389284437 1
0.0914460482951365 1
0.0934879654171941 1
0.111342010391331 1
0.173302058275305 1
0.111390326338378 1
0.100634343093028 1
0.121687062599555 1
-0.0078423105870578 1
0.14014547331182 0
0.0853285857840411 1
0.0511001412398446 1
-0.00356752548607886 1
0.00406566067437465 1
-0.0528368431489209 1
-0.045363795659527 1
0.0768861332711556 1
0.0586113351533349 1
0.0635192150717061 1
-0.0289216457586628 1
0.071960529102317 1
0.0553359905347752 1
0.0769887427024894 1
0.00332418493533232 1
0.0432043572036277 1
0.182937814498983 0
0.149971940926421 0
-0.00436816317038855 1
0.100629182277588 1
0.0728324981007564 1
-0.0346514237929102 1
0.104245178374395 1
-0.0143466514808181 1
0.14966790583682 0
0.0224628605980762 1
0.134756637790895 1
0.0936513692818161 1
0.251424017820343 0
0.119217246862819 1
0.0877603473817846 1
-0.00573707438299635 1
0.0799774535743443 1
0.0504208218202355 1
-0.0367533380472061 1
0.105231702699208 1
0.147178796443715 1
0.104048830817402 1
-0.0490938047540578 1
-0.0126090832953406 1
0.00487210904994165 1
0.230733285649231 1
0.129088836727744 1
0.165478606481786 0
0.116008921629279 1
0.0340593372179382 1
0.0840278379622074 1
0.043481390292286 1
0.109743408987875 1
0.0897160791899512 1
0.0833618730241711 1
0.049246757224519 1
0.0333736252817407 1
0.0477640247734039 1
0.0540183890085599 1
0.0760920896433477 1
-0.0539270957682587 1
0.0511230102588425 1
0.0606769977820257 1
0.153733702571182 0
0.0634455455198586 1
0.120137758598477 1
0.173171756737104 1
0.198884542334788 0
0.127513212585684 1
0.193183031564408 0
0.200744677242677 0
-0.017255278652428 1
0.097773446663922 1
0.0254946400726379 1
0.0623664156732237 1
0.10121674170559 1
0.1740027284459 0
0.144048085669548 1
0.167253866318616 0
0.0127831074621544 1
0.126471420489387 1
0.125921773882199 1
0.0296873343359075 1
0.119483792231417 1
0.11182160682124 1
0.164834012593365 0
0.179472939366635 0
0.0152239380899547 1
0.0313736060389992 1
0.0656386516210844 1
0.145395946266194 1
-0.0998323592564119 1
0.0404410787374345 1
0.0293932114907123 1
-0.00300026952087158 1
0.127488902192426 1
0.170778481897166 1
0.141331024985714 0
0.11561252775454 1
-0.0346734787339397 1
0.0107475244831265 1
0.148608085826921 1
0.144658604316414 1
0.0994794401464719 1
0.125195041789343 1
0.217308668879795 0
0.139814324757193 1
0.166277302544588 0
0.029031469867707 1
0.0990697453188004 1
0.128601952383618 1
0.0502796855617517 1
0.101620372901153 1
0.0479416035146145 1
0.179126579121356 0
0.285106757570563 0
-0.00251349730637584 1
0.126803519384259 1
0.125412549525907 1
0.0648485121299827 1
0.0336680342706058 1
0.0515141340654318 1
0.0508161302291173 1
0.0872930887742729 1
0.142360220831926 0
0.102227929182097 1
0.196845201178734 0
0.276924488235301 0
0.154825556592304 1
0.0687991907188779 1
0.0842195076769615 1
0.109053604001642 1
0.167879784484366 1
0.201282455866241 1
-0.0430648560878824 1
0.0989386595678969 1
0.0938102435991078 1
0.0378517510722606 1
0.0951081066863141 1
0.123241411631593 1
-0.0761687156180873 1
0.16783155839083 0
0.173653366925227 1
0.0475362134525184 1
0.0275180873822129 1
0.054553293101302 1
0.176624800433221 0
0.0502820967044627 1
0.148309531153111 1
0.0181938796477234 1
0.116881512831863 1
0.0785376294565426 1
0.102317703268912 1
0.0921052197042909 1
0.0736675204073457 1
0.00935072129313022 1
0.0554709869835432 1
0.259239170280233 0
0.0107746697354701 1
0.087693222768482 1
0.121861733798587 1
0.256122421151367 0
0.182536912555601 0
-0.00278260356259909 1
-0.00449707257605769 1
0.118672758117428 1
0.0925363926627346 1
-0.0103195193291443 1
0.269864679813526 0
0.282570946529273 0
0.134787461560098 1
0.0127002778512078 1
0.0654012451530558 1
0.162807708755137 1
-0.0549937806642378 1
0.127418012956243 1
0.158863247095764 1
0.149942898067322 0
0.0269680778064733 1
0.138372892371441 1
0.0328775166909037 1
0.0654336378034985 1
0.141892916412548 1
0.143480904459259 1
0.163677108004715 0
0.0814083161250869 1
0.0117100863810011 1
0.0837810304638515 1
0.106487189735975 1
0.157224772037498 1
0.163080313896951 0
0.122192372832686 1
-0.0498685715222513 1
-0.000404606879208142 1
0.220360583382209 0
0.027053884535673 1
0.111128830005563 1
0.173943522041904 1
0.177446543583372 0
0.0788816014133478 1
0.0270779666088575 1
0.0955648213088133 1
0.103521939043568 1
0.156316147182633 0
0.14447125253112 0
0.147537737643494 0
0.0109531813224884 1
0.095848059953853 1
0.171477842363433 1
0.0107716876811512 1
0.126274320216111 1
0.107601937996616 1
0.150803959051832 1
0.0961695741056029 1
-0.0832262952919068 1
0.0147480190762753 1
-0.0081243996057474 1
0.0651503554655598 1
0.143762700808529 1
-0.0282088443285277 1
0.129993095337457 1
0.0937521699549547 1
-0.0754379918256063 1
0.0709446124283958 1
0.122650264463604 1
0.0875728243108082 1
0.0818544984508016 1
0.0929260335461932 1
0.0195959102316583 1
0.014929205757748 1
0.129925534850373 1
0.00913562100529045 1
0.0897774536265793 1
0.119087493710406 1
0.112619313144358 1
0.0640676785808107 1
0.083692050196368 1
0.184643578523145 0
-0.00306787714873427 1
-0.072871585799294 1
0.100066118188722 1
0.143675365390491 1
0.0371903207352641 1
0.0408402777804087 1
0.159521377087561 1
0.00470188113984187 1
0.136380431820856 1
0.12396800868265 1
0.199273065331067 0
0.00898382177394608 1
0.197117886797155 0
-0.0418786485838702 1
0.138131467910419 1
0.135943859117595 1
0.124428910597514 1
0.123566135951748 1
-0.0442983900473692 1
0.120818033168567 1
0.00664030386816185 1
0.0627210049814429 1
0.100926416452048 1
0.0346037232095968 1
0.104518818912894 1
0.09208865039173 1
0.225788377365054 0
0.13324964116168 1
-0.00112968112234912 1
0.110809916896412 1
0.155462498380405 0
0.176854740105781 0
0.121752955501992 1
0.109447671088464 1
0.0615201104057752 1
0.0742991386574506 1
0.107598374203043 1
0.182001515931562 0
0.0531113304405502 1
-0.0198118868221586 1
-0.0247231164973551 1
0.0593821465307122 1
0.0991854044355442 1
0.201251606703011 0
0.176251154697421 1
0.143125303234438 1
0.189573906314957 0
0.225459665519707 0
0.155285714436952 0
0.0806184016409363 1
0.0545067114688667 1
0.0640775618315362 1
0.115801610218068 1
0.106298257327305 1
0.0627041838954497 1
0.150968977656984 0
0.0526972699989977 1
0.0347295251194941 1
0.120218165533348 1
0.00295432962066602 1
0.0734735891724407 1
0.0730074712127608 1
0.319231282426899 0
0.0532074669581963 1
-0.0844056500031094 1
-0.0648889481217444 1
0.0679670967835031 1
0.221718761166786 0
0.063086471121492 1
0.0613479098343116 1
0.233014588403343 0
0.0868611344639031 1
0.0787508430699648 1
0.00721441290237286 1
-0.0414720150957835 1
0.207656752369574 0
0.118198555053332 1
0.218477713439864 0
0.0161444012991768 1
0.100703112472944 1
0.174722229404222 0
0.201468776039289 0
0.023805413586835 1
0.119854853040276 1
0.0796785561745779 1
0.0324404561288016 1
0.0246279554509306 1
0.148241993171529 1
0.0961894464225003 1
0.187196381871694 0
0.0382588560991353 1
0.103233386206177 1
0.14604835133539 1
0.233855286992508 0
0.101887268837995 1
0.000780720696439308 1
0.158907231796434 0
0.0969832805281692 1
0.0398169153730268 1
-0.0542043565425401 1
0.106641413640459 1
0.0229538436789505 1
0.00797726017158439 1
0.0742235184365837 1
0.0432960894428442 1
0.238853212700291 0
0.28099679134179 0
0.0528131062869758 1
-0.025078740049809 1
-0.00373378309362873 1
0.0582374790819741 1
0.220462427255662 1
-0.0551870134999508 1
0.017274282097922 1
0.131172173594436 1
0.143585413115098 1
0.179415042136679 0
-0.00475657251922885 1
0.117780334905682 1
0.0013129784529931 1
0.098620417913907 1
0.067145150608606 1
0.076983493290926 1
0.0662592172251832 1
0.00310046218738052 1
0.0706305442107923 1
0.0393179258518136 1
0.071749395920887 1
0.0663675614287637 1
0.134997194163746 1
0.118017529054789 1
0.158618852616247 1
0.258022485154003 0
0.115149566490749 1
0.153168834316281 1
0.0598164218483521 1
0.109204695469557 1
0.139135069724126 1
0.00935680410024979 1
-0.013519131587787 1
0.147657734618487 0
0.107087394099757 1
0.0658179869487403 1
0.0890921295392305 1
0.037132236997504 1
0.0073012813757554 1
0.165032531237071 0
0.101612807249431 1
0.159842328085398 1
0.0541284777270478 1
0.0923590888402916 1
0.0141378316839457 1
0.0957784815824448 1
0.0351284684528671 1
-0.0457933795496962 1
0.186557010594624 0
0.00872092514235542 1
0.0707392123598417 1
0.0415290460381872 1
-0.00642510790215415 1
0.125733677334348 1
0.133811894989551 1
0.103102328360835 1
0.0865453241034847 1
0.138686798942988 1
0.0151109071526168 1
0.128543780374587 1
0.0871420004269752 1
0.140659589722963 1
0.0754283896284882 1
0.100758520194479 1
0.0874163878981881 1
0.0179164956495738 1
0.111890095984946 1
0.0553716829279205 1
0.0209963908592031 1
0.0470516898447385 1
0.0921876379093086 1
0.0104687581368912 1
0.0863848375923527 1
0.206308104396361 0
0.124412736231391 1
-0.092153856627221 1
0.00115447324276487 1
0.00285681669643504 1
0.0720802969148735 1
-0.0326698856801427 1
0.211572848394091 0
0.0516021973421402 1
0.27199612324285 0
0.0427341955634885 1
0.159209596902453 0
0.19052741164038 0
0.10692287958902 1
0.163544425434148 1
0.105427327007654 1
0.0320582645395418 1
0.0372418129262377 1
-0.0439910930831682 1
0.0253613493039262 1
-0.062290303195619 1
0.0817350987771632 1
0.104748570241829 1
0.114639709441098 1
0.0956404990212738 1
0.0574149781507045 1
0.133599328063094 1
0.226430701767693 0
0.068680984944571 1
0.124930382578075 1
0.0936018194166415 1
0.0424300785810562 1
0.152108962444327 1
0.0722729873430744 1
-0.0177177659514945 1
0.159467118409173 0
0.172475735674432 1
0.127364378681302 1
0.184799460058309 1
0.0671296930915393 1
-0.0333823056597619 1
0.0768341398856919 1
0.132548221506347 1
0.153004671953872 0
0.122080440614587 1
0.213978494277869 0
0.0640027415742122 1
0.160232516672489 0
0.17450716399756 0
0.000124706184155356 1
0.158250661354285 0
0.0978065452613802 1
0.0585666678804681 1
0.0558118480085518 1
-0.00244140990191301 1
0.099727253866007 1
0.0978339277205196 1
0.167265465946467 0
0.152892678214361 0
0.136162116792394 1
0.235571929207641 0
0.16869373102744 0
0.262880658700829 0
0.260944260295594 0
0.218516230682636 1
0.0989154605356939 1
0.0416279900951304 1
0.0260372394548553 1
0.0641364396228273 1
0.0204614545682007 1
0.13034375597354 1
0.101361198725542 1
0.10674217799457 1
0.000369896292414167 1
0.00634382565499594 1
-0.13200489190225 1
0.17865097971855 0
0.137034934543483 1
0.0706654789251809 1
0.0255473849728838 1
0.0939086456720251 1
0.129474041930869 1
-0.00174861488352649 1
0.198385287166774 0
0.157772244844897 0
0.0485288410743462 1
0.11342362619522 1
0.102817612753423 1
0.048009994986788 1
0.0509200789891468 1
-0.0883660208041418 1
0.0159207304904211 1
0.165420281625583 1
0.0240986497568356 1
0.172171892992749 1
-0.0925545817805704 1
0.1729472218323 0
0.0802749840625396 1
0.112243114600979 1
0.0538205582076601 1
-0.0801722563366309 1
0.153975427898489 1
0.132440212409104 1
0.270292634338777 0
0.122775007583197 1
-0.00905148097432142 1
0.152464201515491 1
0.120051743572614 1
0.0544546853406912 1
0.00901057779782641 1
0.0927787093503219 1
-0.0479880419769289 1
0.0115452256013057 1
0.0770832494491552 1
0.105449853902895 1
-0.0959510021033483 1
0.0641558470117847 1
0.0120935416114097 1
0.0968570036385485 1
0.12412568606472 1
0.0964709000245528 1
0.00398371647951586 1
0.101770475269357 1
0.156171577297392 0
0.212444484794786 0
0.0371621973720708 1
0.204257472931577 0
0.258750908346329 0
-0.0196142152053435 1
0.0207132676049889 1
0.036722906877231 1
0.157428187441882 1
0.0615493790088994 1
0.13116130514665 1
0.0583825411584074 1
0.0963052191275177 1
0.134738269523658 1
0.147592095826724 1
0.112519519757388 1
0.188152763091091 1
0.053992230107224 1
0.132642392117846 1
0.0522453334197362 1
0.221519322184394 0
0.0945380331050171 1
0.0793199093696717 1
0.0937603305373437 1
0.155724465829106 0
0.0418759458509754 1
0.0884099366125355 1
0.191434780914196 0
0.101581811397405 1
0.18307001239736 0
0.216074386756512 0
0.111381640766049 1
0.184212915514667 0
0.0830386536153056 1
0.0943657475801505 1
0.112409644294054 1
0.204701758882602 0
0.178127481373129 0
0.0519996060366495 1
0.127649634440932 1
0.0781679515103808 1
0.150596921949876 1
0.187332647004751 0
0.155471246772478 1
-0.0239738738394321 1
0.153344475851109 1
0.00172072704484988 1
0.0665645894320502 1
-0.0593121297286163 1
0.0835988053363245 1
0.0664915999750944 1
0.135974940276123 1
0.201696656312569 0
0.0813256793311099 1
0.0466235730745924 1
-0.0184547823093623 1
0.0275947570795866 1
0.0788070512442884 1
0.0346485882321589 1
0.0898261317840882 1
0.102764771382675 1
-0.000980920798484629 1
-0.0178888251335914 1
0.0095385611593927 1
0.0789308979014094 1
0.0932597464818752 1
0.0423531721234177 1
0.0610133272574732 1
0.126841422132087 1
0.0236235295464852 1
0.0624481875773545 1
-0.0145887100254557 1
0.199940869233642 0
0.130430568333761 1
0.0754098488191565 1
-0.0116523293533854 1
-0.0236073569741715 1
0.174860309313246 0
-0.0277806909517238 1
0.0761797977082325 1
-0.029967797565475 1
0.0949833663225468 1
0.0298860988086917 1
0.126210453583539 1
0.147921959251251 1
0.033159755120763 1
0.0879466916418659 1
0.0604191080570418 1
0.213483083702491 0
0.225563480980996 0
0.0937965169626257 1
0.15147335276357 1
-0.00111117421138332 1
0.112513850099714 1
0.120600969332132 1
0.0228118020446548 1
0.032888953137503 1
0.120975572986051 1
0.0457841727908977 1
0.210279790530309 0
-0.00566132516270975 1
0.0690695280367696 1
-0.000517825078002829 1
0.145806026151942 1
0.125828977886731 1
0.0609086280220357 1
0.172016953424332 1
0.0957136291921203 1
0.100997087154158 1
0.0532570786183949 1
0.0614412565743817 1
0.0444512361140163 1
0.0863943976958132 1
0.13576951755204 1
0.0310060878467793 1
0.0970035356291755 1
0.119053884395685 1
0.056806141611066 1
-0.025159952129795 1
0.00975641476180451 1
0.0571049186620317 1
0.124957114837636 1
0.0397256523973933 1
0.0972405161680282 1
0.176033104847402 0
-0.019217991980571 1
0.140159292310708 1
0.0120796440378363 1
0.172375006012477 0
0.0125901810816179 1
0.00133462705559665 1
0.121567824354834 1
0.0999843283456161 1
0.100267175261709 1
0.0324125401471998 1
0.116036678904856 1
0.139140764480707 1
0.0498899861629734 1
0.194858766828825 0
0.0659222505835363 1
0.144849786538559 1
0.0201447146793369 1
0.0369816069780362 1
0.088124097598565 1
0.0418475256998299 1
0.0869512725052989 1
0.135835603622283 1
0.0312954254396666 1
0.00915120047215114 1
0.100622303101124 1
0.0351488302689675 1
0.222731070168126 0
0.110478690507815 1
0.133189406896331 1
0.108776481154132 1
0.102567309622892 1
0.163739925091687 0
0.0711177535118682 1
-0.00817165882187096 1
-0.0551360193343931 1
0.169907804158566 0
0.227503482569426 0
0.113905347877553 1
0.175417709468878 0
0.0128556410857518 1
0.0380426244221197 1
0.190516415432599 0
0.0715607177879312 1
-0.0393058947844987 1
0.170087057228326 0
0.166310818369607 1
-0.00981037789156617 1
0.0353754384375252 1
0.0788143277214525 1
0.0528811789988465 1
-0.00807996532503395 1
0.149464839820909 0
0.021549594937897 1
0.0142512340035362 1
0.0527410064444374 1
0.190576416040262 0
0.129117317031067 1
0.141945197442297 0
0.0986988452856522 1
0.0685622363678072 1
0.0780431849872282 1
-0.0227661813906385 1
0.0793614608411148 1
0.130981929124168 1
0.0149477485957622 1
-0.0204765215703872 1
0.0772635190837007 1
0.273203092878597 0
0.0570289892675299 1
0.0266665276613937 1
0.00934479394535823 1
-0.00182259166745366 1
0.0194413249287175 1
0.121274374118947 1
0.100661999962739 1
-0.0181911863479816 1
0.0722774785260439 1
0.253264789451647 0
0.00919542761161622 1
0.0640931674502181 1
0.0991790238444355 1
0.304064055472715 0
0.0914894495301147 1
0.123373525671538 1
0.339884716778428 0
0.181459619850768 1
0.149773701734031 0
-0.0130570889570517 1
0.00544713528837338 1
0.0151779624305345 1
0.0819788910379973 1
0.162800170823097 1
0.0916497936562994 1
0.200529160942365 0
0.00445949081142663 1
0.125115078101065 1
0.263526889445583 0
0.156866379532001 1
0.0418750341344929 1
0.154616000286317 1
0.0920925723164669 1
0.00430211205226387 1
-0.0394760693367105 1
0.0746715259519056 1
0.0835322456793849 1
0.0427799466656178 1
0.169337157640517 0
0.163899139597153 1
0.139320993110093 1
0.206830845807427 0
0.0993723770217238 1
0.0757081378773397 1
0.109280734551656 1
0.279422252334168 0
-0.000846441363576525 1
-0.0104872390400736 1
-0.0158063558832646 1
0.114329261258373 1
0.163862255745528 1
0.149727385674853 0
0.0284188967667562 1
0.111194366596851 1
0.0625646542087424 1
0.128040546554934 1
0.118296413492909 1
-0.00330248078436848 1
0.0533330998241538 1
0.133299869309094 1
0.136784760180307 1
0.103716707561437 1
-0.0026176596854309 1
-0.0978059504912237 1
-0.0359084190286306 1
0.0856251127003515 1
0.185565484103363 0
0.19390303938812 1
0.0462931163617992 1
0.146680516279231 1
0.184719707346664 1
0.0723099667483548 1
0.166439127970738 1
0.11862835055672 1
0.0908209895110109 1
0.167573481452639 1
0.12452413123013 1
0.117238018093542 1
0.158137675656452 1
-0.037751764370652 1
0.0772882094874169 1
0.258016404186378 0
0.107278364316008 1
0.191058379083239 1
0.143347079606408 1
0.00364474789228777 1
0.0848175627331126 1
0.210302697942256 0
0.147073406726931 0
0.066225978494646 1
0.0345769626710612 1
0.0901376443372083 1
0.101811180764081 1
-0.00831474358287639 1
0.115708486723851 1
0.0865507568407068 1
0.193736523275152 0
0.154536614592809 0
0.00936395139736108 1
0.0929843552367902 1
0.198131695195234 0
0.198999331675275 0
0.0786106013055607 1
0.13329894429842 1
0.127097413745035 1
0.074453654039866 1
0.0756751181092813 1
0.108050321379504 1
0.133756917951056 1
0.200449568703415 0
0.0910843172095149 1
-0.10103203997969 1
0.205975274517181 0
0.170309322784643 1
0.12630040333572 1
0.123025382128383 1
0.0320245310566611 1
0.103893598553795 1
0.0612516577837947 1
0.233104561132517 1
0.123795888498483 1
0.142894624954125 1
0.148324573326062 1
0.224322463380481 0
0.115296570165976 1
0.0225904405404354 1
0.174681759568147 0
0.143919172402527 1
0.151356973479168 0
0.0506809370860229 1
0.0198316430710382 1
0.0841206739918144 1
0.114935694946125 1
0.000754017638726065 1
0.0284927000921715 1
0.149043284717037 0
0.0503837240853132 1
0.0502974820218829 1
0.232817980555604 0
0.0230011860634027 1
0.135879325967171 1
0.0967981184073975 1
0.0914737525519726 1
0.0583771115286599 1
0.194289414368444 0
0.100174997673322 1
0.0305535386989583 1
0.074263908772219 1
0.138103115461375 1
0.107456865715208 1
0.0759117360713658 1
-0.106525057175528 1
0.1457659523541 0
0.124555261372891 1
0.0540902575312417 1
0.144045591236705 1
-0.0106124496965527 1
-0.0645421517769391 1
-0.0413627968957407 1
0.0428632874322882 1
0.16092386631864 1
0.0205376160531638 1
0.0421418825388367 1
-0.00356845549872855 1
-0.0450548780006841 1
0.0978217173304303 1
0.0331682223281517 1
0.056793427461163 1
-0.046995784630645 1
0.162549225353902 1
0.0621565308644956 1
-0.0950186162959059 1
0.0872744237275049 1
0.259495167241696 0
0.0843157683300322 1
0.0044461539018732 1
0.134543009294327 1
0.21325850622952 0
0.0175065279615487 1
-0.0455804773839419 1
-0.0686603353531213 1
0.0615368147513189 1
0.179040441433763 1
0.203307834826737 0
0.0237803765686472 1
0.0382765429602179 1
0.0870059070948868 1
0.0361411367999226 1
0.0688019990470497 1
0.0830944159513562 1
0.05416462883392 1
0.0679771923235478 1
0.125208957804718 1
0.0181033230690988 1
0.0395257450485251 1
0.100638106255414 1
0.102711198782951 1
0.101558877824695 1
0.0476651585860872 1
0.0766161347458751 1
0.156003820171461 0
-0.0694344264680078 1
0.0161874764804389 1
-0.00526726090248286 1
0.101430651464086 1
0.062843049128467 1
-0.0234453518683192 1
0.154993254361553 0
-0.0950965258460725 1
0.00570051592104551 1
-0.0293628281558429 1
0.166710716898966 1
0.00567849236231909 1
0.185668512974028 0
0.0761521891500672 1
0.124335876398487 1
0.0619326110058461 1
0.0930562602328554 1
0.121311083453237 1
0.0815409046741974 1
0.107312479218199 1
0.0858124076712703 1
0.164945759826735 1
0.0107893897119896 1
0.101929641568661 1
0.133976501881865 1
0.112831327939439 1
-0.0287325231265366 1
0.03647006173959 1
0.0708909513450485 1
0.175772780695429 0
0.0516586914431181 1
0.134294434916577 1
0.157361115435094 0
0.00335925415146644 1
