# Supplementary material for: Bias caused by sampling error in meta-analysis with small sample sizes
Source: PLoS One. 2018 Sep 13;13(9):e0204056. doi: 10.1371/journal.pone.0204056 (PMC6136825; doi:10.1371/journal.pone.0204056)
Supplement: S6 File — (ZIP) [file pone.0204056.s006.zip › results N = 20 theta = 0 tau = 0 sz = 5-10.txt]

"dl.theta" "dl.cp"
-0.0352420189988542 1
0.589700467425818 0
0.362611519589632 0
0.0140195635356374 1
0.60248507805395 0
0.582708130877893 0
0.121019907589131 1
0.126609763111174 1
0.525017148514459 0
0.430610164916659 1
0.613917544766707 0
0.485086401586713 0
0.530229025795632 0
0.22414165675569 1
0.325825673699059 1
0.238945882293072 1
0.730557289294076 0
0.489828793750013 0
0.3140525088714 1
0.198620323883072 1
0.407511468074925 0
0.496269194317414 0
0.426245372286585 1
0.455391146501706 0
0.444463797061527 0
0.266914432959692 1
0.696121680316557 0
0.524483002921246 0
0.511383971627265 0
0.576103983092481 0
0.39223053741025 1
0.514440664297908 0
0.626882635228834 0
0.390518373726242 0
0.349072213687627 1
0.318428001875832 1
0.299254393244243 1
-0.068606438470964 1
0.136517769737992 1
0.338470116489935 1
0.61880486606255 0
0.481148764312429 0
0.403642276970258 1
0.221494973080763 1
0.00978010794347597 1
0.184185091761366 1
0.454411820749982 0
0.0676046942579368 1
0.696938297838771 0
0.479706138766196 0
0.442298761828282 0
0.486098194279103 0
0.549947594952354 0
0.371394038384304 0
0.379917767078867 1
0.33782396995868 0
0.572651805096889 0
0.255912391434899 1
0.750165731234729 0
0.527414855303112 0
0.243521407044379 1
0.340582923888382 1
0.460006375245268 0
0.313478431546878 1
0.646995743472274 0
0.293711903030173 1
0.415961587312572 0
0.432757042911085 0
0.678972300233303 0
0.419166812113065 0
0.439876589284324 0
0.302394953066611 1
0.595953425772711 0
0.317147542585815 1
0.562143025059726 0
0.49699383780364 0
0.442500159692073 0
0.553963950697239 0
0.334742617910829 1
0.623227862957397 0
0.478894363809176 0
0.398941623358786 0
0.46736179460619 0
0.313715691363371 0
0.31237774833257 1
0.486921321351254 0
0.528815542633591 0
0.408698628344953 0
0.216324713252356 1
0.566071194364942 0
0.340666005866609 0
0.330380770299848 1
0.345739219995168 0
0.344159072626128 0
0.408700932653211 0
0.168854975125158 1
0.481518877681375 0
0.631520914541445 0
0.562873228582587 0
0.252231722668555 1
0.131722351106162 1
0.578314009340195 0
0.552188069718707 0
0.300650229965287 1
0.398162428745907 1
0.550923406486946 0
0.512777027976342 0
0.038517315411495 1
0.452339908706336 0
0.0123988922280869 1
0.520188272710453 0
0.486652367814256 0
0.795231211284672 0
0.370323854787632 1
0.43271471537116 0
0.45837197408405 0
0.364481283122384 1
0.0332347683560529 1
0.469484743463854 0
0.48232773201796 0
0.265776253861408 1
0.432380300952008 0
0.469421487945118 0
0.323232971544104 1
0.661000900634219 0
0.551800318142626 0
0.495717810020879 0
0.407040237706526 0
0.316041604540228 1
-0.0923409177514935 1
0.427185840537303 0
0.187100250656475 1
0.266881695915607 1
0.278021178364214 1
0.698612158769558 0
0.605203745845847 0
0.253597662949107 1
0.273840854105526 1
0.537344621026237 0
0.259772182117905 1
0.627541031670427 0
0.433990921711284 0
0.640105931660877 0
0.527082976677085 0
0.407048479853128 0
0.464263188638385 0
0.398880488870558 0
0.215054415596529 1
0.468549891543335 0
0.482996978973303 0
0.0591660145083162 1
0.524891877936704 0
0.289210508548674 1
0.646128002234714 0
0.715005050711123 0
0.213778529825754 1
0.348608806514519 0
0.381783391418705 0
0.49125359138313 0
0.678735745851626 0
0.487638878415716 0
0.390357194028619 0
0.546338303842245 0
0.409317022000175 0
0.0207309880575555 1
0.280622810450991 1
0.428724917703882 0
0.492809590626938 0
0.396046983396167 0
0.398379239593313 0
0.61084102706454 0
0.487916910578653 0
0.476316145038266 0
0.151054122230666 1
0.490143260776255 0
0.53712070558764 0
0.387642022155889 0
0.447513230325225 0
0.177135521799859 1
0.688601363275087 0
0.295287198786004 1
0.515562742456255 0
0.383370289971212 0
0.629501618027865 0
0.608496847867917 0
0.634796963050406 0
0.438459867312739 0
0.311089828524109 1
0.432772840314465 0
0.490940138440268 0
0.631400364810851 0
0.12971008280421 1
0.639947240232751 0
0.484075152291796 0
0.507697553850063 0
0.381285593063688 0
0.532009593531709 0
0.0180037094791939 1
0.453315495266972 0
0.481965300454635 0
0.191182371793732 1
0.630091751101797 0
0.521148705112271 0
0.640381044440605 0
0.696959953828199 0
0.531555239134244 0
0.329333898200926 1
0.571638727341431 0
0.549812784790067 0
0.23169592238406 1
0.230335508697191 1
0.49498064296387 0
0.379867078048257 1
0.80828366312645 0
0.548933431093594 0
0.274206922354267 1
0.513978789147647 0
0.366683617233839 0
0.387609347871983 0
0.673270466755813 0
0.0194913726487669 1
0.274343054827966 1
0.419087307550992 0
0.562026992929285 0
0.276058384987313 1
0.303490185927691 1
0.440257618501364 0
0.305491232261842 1
0.0889979606820687 1
0.602836038248143 0
0.373585738460623 0
0.310661768510295 1
0.264442458238593 1
0.460451620323094 0
0.312533344552346 1
0.432836352977923 1
0.162373763862578 1
0.322494960511345 0
0.572614192271407 0
0.368591450196444 1
0.359904200076778 1
0.204746123016906 1
0.603956173685267 0
0.29578698719507 1
0.52263582347483 0
0.17181102780198 1
0.346502965227373 1
0.583542079069026 0
0.343131580152964 1
0.381582525085032 1
0.506546953414641 0
0.336502941148841 1
0.443326664894578 1
0.495421468015479 0
0.405596327042416 0
0.309311329893338 1
0.314154606986166 1
0.592089396132031 0
0.348896809991507 0
0.548423394978164 0
0.55806854802982 0
0.350976198037093 1
0.203335188494915 1
0.340304749315947 1
0.34449786072293 0
0.543988121852622 0
0.402179389405163 1
0.363803979580773 1
0.578119686333368 0
0.497422374571328 0
0.353583465068424 0
-0.222979367444182 1
0.444818950936265 0
0.444926054557142 0
0.265762770184459 1
0.501413774121512 0
0.39675260548412 0
0.800915441324247 0
0.482044902233699 0
0.180036450955528 1
0.226393250529034 1
0.430623326653033 0
0.475715618220856 0
0.433262451558091 1
0.567752246731041 0
0.127467381172564 1
0.263563664884855 1
-0.164875794855963 1
0.256975887328886 1
0.220809449788822 1
0.345281010343753 1
0.518354462287439 0
0.419448658457677 0
0.437924343009466 0
0.480695334106025 0
0.434485089809838 1
0.140801714829438 1
0.173473573750377 1
0.562377346340066 0
0.465014828600893 0
0.421969776801729 0
0.429694134375777 0
0.43999504266226 1
0.106322447912965 1
0.161379122657798 1
0.523775262191028 0
0.496634834578635 0
0.355858400364869 0
0.470758440376689 0
0.222355332853702 1
0.251588121706427 1
0.606106668024077 0
0.477768340005369 0
0.539591346323007 0
0.447064058927624 0
0.441596058882556 0
0.421897752864449 0
0.518241199419893 0
0.380921252509273 0
0.487349295527101 0
0.306706322710699 1
0.284128724200921 1
0.458782732565612 0
0.489757539556608 0
0.337118097557402 0
0.364978965864902 0
0.440247221544381 0
0.174025775938868 1
0.514252505669776 0
0.156800056376555 1
-0.378435882164762 1
0.0446168331902243 1
0.310281682502869 1
0.172510808272064 1
0.403493821858923 0
0.510362628186115 0
0.615084661548523 0
0.186681871686895 1
0.416594549253711 1
0.232388450876955 1
0.622439737315966 0
0.597724196047083 0
0.724552450647108 0
0.244320245246032 1
0.160695454963409 1
0.427777339408075 0
0.348214744448568 1
0.638190913664852 0
-0.107883788413714 1
0.584175864831103 0
0.377362851665831 1
0.378056293009643 1
0.61960797263073 0
0.395574197446299 0
0.666690355585889 0
0.536841098204528 1
0.0592629594602812 1
0.286714195050491 1
0.486212050702202 0
0.67191986244773 0
0.252608011778488 1
0.40799889274506 0
0.692897059238417 0
0.658020438764418 0
0.472802449997899 0
0.368589095056795 0
0.0065967956754583 1
0.544230206763517 0
0.33113124380471 0
0.58267173017632 0
0.399461747389088 0
0.371108555298208 0
0.548574291680275 0
0.397267988482676 1
0.649940915160985 0
0.272972348498729 1
0.375468655375337 0
0.323591331923438 1
0.738026135180044 0
0.299966716575046 1
0.323523717912088 1
0.643610319216915 0
0.296508745771342 1
0.328559337642118 1
0.370356736195199 0
0.490532888084765 0
0.413937743219267 0
0.466878781880677 1
0.477274816500463 0
0.300684258784116 1
0.520029634513549 0
0.16370717603286 1
0.408143921893235 0
0.567935992263027 0
0.514052419689132 0
0.327534933812762 1
0.28911551137664 1
0.495741262052463 0
0.371561081749761 0
0.388774412777227 0
0.485313620163941 0
0.434571929921989 0
0.386536956505067 1
0.123523885270259 1
0.347074773865901 0
0.615799460906559 0
0.38773045655468 0
0.335403221990103 0
0.611706014970547 0
0.360349539052321 0
0.528219826510489 0
0.459353953653521 0
0.649721462692925 0
0.392706033315707 0
0.402619068386509 1
0.314034906040691 1
0.437068240749229 0
0.412649936210349 0
0.47832977040994 0
0.387461851643009 0
0.513070019839181 0
0.425413136505654 0
0.452161221409462 0
0.462605857758935 0
0.431985557793319 1
0.512857648122899 0
0.17911693791146 1
0.32361062714111 0
0.453027437708897 1
0.30615089123419 1
0.305810342287489 1
0.558402770129303 0
0.351613883062094 1
0.451078697674581 1
0.256024860498255 1
0.48303531886289 0
0.287072854501058 1
0.372875301289894 0
0.771751440244002 0
0.376664481479605 1
0.274813153281245 1
0.514630157112591 0
0.00693478677393129 1
0.282262763632511 1
0.265936286803173 1
0.102742157896855 1
0.314275377174897 1
0.344382953351516 0
0.406148772309862 1
0.411625446761394 0
0.212598950129959 1
0.410693485534417 0
-0.0144544774744446 1
0.666721397464186 0
-0.0283507957352292 1
0.393014322062631 0
0.0685546308995839 1
0.457209162153623 0
0.0472325944657231 1
0.313352361514373 1
0.398772349911239 0
0.366433195875194 0
0.338574320129982 0
0.297478532244033 1
0.567424870668971 0
0.158995898227272 1
0.288870592867309 1
0.321825557933055 1
0.579066520616906 0
0.381071732308012 1
0.522070045054931 0
0.367655880821452 1
0.637668943212329 0
0.166869125802812 1
0.289209156082191 1
0.195221000720986 1
0.412910000662795 0
0.471229185769483 1
0.655838377313786 0
0.0871392810531494 1
0.485490463446489 1
0.363908009574433 0
0.416548703858539 0
0.360652319694378 1
0.394480265561367 0
0.33286337867683 1
0.433069107690882 1
0.182366268993869 1
0.229873603088352 1
-0.0574737265383806 1
0.438667827489104 0
0.34050983567359 1
0.477570717716433 0
0.486733391076771 0
0.50248750792934 0
0.609990677260879 0
0.22248514157588 1
0.153440101946764 1
0.367988939079793 0
0.426365600935424 0
0.378919413096159 1
0.511303016211258 0
0.442266194440013 0
0.506540082109519 0
0.526021484020546 0
0.299162596378176 1
0.363399537230616 1
0.299204424146458 1
0.348797385525437 1
0.550959986090455 0
0.653670192301409 0
0.27688123934269 1
0.551897233139701 0
0.31335818383837 1
0.50777919522718 0
0.665892145213986 0
0.459627799494319 1
0.445648409140807 0
0.311982136302836 1
0.498645317208928 0
0.300956965589272 1
0.208920166083435 1
0.171001833653111 1
0.463647497295979 0
0.793961751822126 0
-0.0784860417520704 1
0.439077067379571 0
0.386224187496958 0
0.0912005243266181 1
0.628482319022656 0
0.398636780518683 1
0.114010553520193 1
0.402984451598721 0
-0.0227335262866844 1
0.131575267581593 1
0.145533358850662 1
0.550482474681177 0
0.468713104876615 1
0.286325791621267 1
0.523917179556235 0
0.204005331636478 1
0.1983233074258 1
0.299090538400201 1
0.650979334016829 0
0.488699794917626 0
0.461123427901481 0
0.546695879735998 0
0.447864721795571 0
0.208617549876234 1
0.343831682850455 1
0.221115824789935 1
-0.0392854335535414 1
0.415508783073626 0
0.208409749934798 1
0.472048478147324 0
0.270499406653361 1
0.329475316782197 1
0.49943851798094 0
0.620010239399713 0
0.476877963754058 1
0.416949139635294 1
0.340062483902448 1
0.369951223206618 0
0.136994712853468 1
0.301078275244354 1
0.390660676086176 0
0.482707046423702 0
0.54828980995083 0
0.247079158628803 1
0.362597681781782 0
0.295987522606669 1
0.206658925238655 1
0.352937959586789 1
0.493650245043676 0
0.262284523741132 1
0.477016313842199 0
0.518955855600246 0
0.403297309617934 0
0.018260426774341 1
0.459197846642883 0
0.378999791807904 0
0.359421850711345 1
0.461876263617964 0
0.245307921898778 1
0.309613112276698 1
0.254595866146755 1
0.511884848950621 0
0.512173684305821 0
0.624820775824755 0
0.31702705083811 1
0.17455409220211 1
0.502030983691502 0
0.338551598278832 1
0.512681778127689 0
0.423926246466842 0
0.414218589122958 1
0.414544550373379 1
0.52083101283189 0
0.129063695420115 1
0.440898051945924 0
0.3520565010857 0
0.342534999245425 0
0.663438355789889 0
0.613935059035377 0
0.437843185390183 0
0.45308213349369 0
0.508534612168208 0
0.280727016691147 1
0.596230879208895 0
0.475859265500323 0
0.425880003625171 0
0.3162334988168 1
0.326776203047897 1
0.17435497224525 1
0.148623988851203 1
0.527873544829804 0
0.719111985890287 0
0.225634865987251 1
0.460577866551837 0
0.501506315180134 0
0.434346631005123 0
0.41056009356873 0
0.559805928012438 0
0.351629267680857 1
0.544134155222686 0
0.349516402496014 0
0.393696390779801 0
0.246139393743334 1
0.228298488397208 1
0.309362541152261 1
0.295603866908795 1
0.486721771006859 0
0.266391235623403 1
0.381372137406374 0
0.560107047593868 0
0.597344348075297 0
0.385492284083937 0
0.397169671018785 0
0.133304429529197 1
0.326298896861965 1
0.529423037147642 0
0.492842921974986 0
0.187682168192007 1
0.463167957845985 0
0.501879051310733 0
0.460087351567654 0
0.471346765758277 0
-0.120667037059502 1
0.486409228445995 0
0.53081872792344 0
0.310563591206909 1
0.447191758697206 1
0.26311051435813 1
0.436352093326627 0
0.394144209738099 0
0.576634001049671 0
0.323474001983661 1
0.622173977847375 0
0.433609503352119 0
0.417397082846897 0
0.409553645526552 0
0.438830019280784 0
0.381958886560384 0
0.466390245735718 0
0.246976640558073 1
0.437921150893155 0
0.203593672463552 1
0.619151656494491 0
0.31540093940389 1
0.332234314556976 1
0.458276056171747 1
0.220124503972448 1
0.452432256839439 0
0.300135861930014 1
0.59630111546123 0
0.604647870635945 0
0.384746422740187 1
0.255018555826606 1
0.690977733718388 0
0.333853182215474 1
0.392354089136246 0
0.723303679318714 0
0.480067548554344 0
0.187645154133785 1
-0.00685631373175521 1
0.695379492360752 0
0.599159035282295 0
0.785444239115802 0
0.627458924811276 0
0.705334984713515 0
0.6225201715518 0
0.297581483826528 1
0.540789013583063 0
0.293885545810319 1
0.459932175887219 0
0.667898761222123 0
0.426267062284791 1
0.331657958581607 0
0.153224351797516 1
0.226471367059557 1
0.269909975010904 1
0.227770495531695 1
0.379957290125925 1
0.547908873119768 0
0.386956898821363 0
0.496614831199702 0
0.403227818470836 0
0.365424236979833 0
0.518718534011648 0
0.491608802214794 0
0.314826821786504 1
0.0362501789029527 1
0.0414526029979675 1
0.504014638954326 0
0.512502616905939 0
0.373519427328332 1
0.396157792808163 1
-0.0333782298477678 1
0.492517056358305 0
0.39042250557118 1
0.65994504429851 0
0.605936279398104 0
0.362039234503307 0
0.214556174469959 1
0.449552393575202 0
0.209189003287744 1
0.446141569193871 1
0.494814732600466 0
0.505931420082478 0
0.32467898266227 1
0.492588859167023 0
0.3421294860796 1
0.268713190620408 1
0.516504802970063 0
0.445391803059701 1
0.471636771191383 0
0.502962520861906 0
0.0771323041962154 1
0.54125474318332 0
0.597497232179643 0
0.472947138537555 0
0.507112476592931 0
0.5064832810295 0
0.309532943384015 1
0.216081013155686 1
-0.140305509255379 1
0.0653426005376354 1
0.191732985607138 1
0.606230981848363 0
0.582927163069758 0
0.426578245995358 0
0.547501694954994 0
0.443229186248609 0
0.281511140765712 1
0.52188293802671 0
0.0420444682239969 1
0.309712596729884 1
0.377305735772875 1
0.267473532393589 1
0.244343620617681 1
0.4322265822438 0
0.91324029872258 0
0.528862211296091 0
0.207279550190477 1
0.223602043816998 1
0.445418313567566 1
0.484457985042813 0
0.050929792667777 1
0.321075589060828 1
0.244552423567923 1
0.532660379017145 0
0.403141204418317 0
0.0988057770242763 1
0.359324762716076 1
0.641478536346726 0
0.17040294181831 1
0.424911025064487 0
0.46949336611954 0
0.271879749951732 1
0.444685260851553 0
0.302192614870196 1
0.394890558329839 0
0.646751670058328 0
0.164074000766869 1
0.530704413494106 0
0.532645929369689 0
0.138449699377465 1
0.507332899364535 0
0.501151587673537 0
0.589879725229351 0
0.0731030039262963 1
0.496532137172568 0
0.299602052497587 1
0.370652569690854 0
0.551268168726989 0
0.54969891883825 0
0.409328994672809 1
0.251905208782941 1
0.15922675247483 1
0.371620847885854 1
0.507892469832469 0
0.621648529647511 0
0.253028631366266 1
0.433583611348395 0
0.431141539776946 0
0.225983607892871 1
0.183712637496674 1
0.264225047664708 1
0.403411265448774 0
-0.0947002992791495 1
0.51341467979915 0
0.610345076951757 0
0.36656660133605 1
0.788712968329161 0
0.428187023251196 0
0.596859991185779 0
0.275282703905016 1
0.53375002906101 0
0.51952191841426 0
0.419128699804316 0
0.137920775344174 1
0.530697836079017 0
0.551977216056057 0
0.458620782277406 0
0.444930647867751 0
0.5261017011468 0
0.506995781193858 0
0.287520443451656 1
0.400511260718565 0
0.618003599928091 0
0.743109657095723 0
0.234839636591291 1
0.158527552131552 1
0.205216051924057 1
0.413834231788526 0
0.0169305220234534 1
0.251425574490018 1
0.269327473487225 1
0.345567273161156 0
0.606818153257839 0
0.548053957566696 0
0.474479091526252 0
0.508205794751896 0
0.513812439110434 0
0.276399238843034 1
0.283449090071213 1
0.554969294180051 0
0.516392036560528 0
0.253318509455856 1
0.270180634749499 1
0.306312245152846 1
0.430413999494059 0
0.142448900109289 1
0.141553953726208 1
0.42214895293772 0
0.206542700891422 1
0.256441752403587 1
0.265305887367721 1
0.209169914092213 1
0.165905858644796 1
0.474637397027423 0
0.602355795100901 0
0.393211243847516 0
0.351215340277225 1
-0.150430444703064 1
0.580168266696064 0
0.547702264620813 0
0.286040045245278 1
0.322849084504472 0
0.275702638225423 1
0.403206347209338 0
0.431750060572415 1
0.377838994640675 0
0.480085723241332 0
0.319573118426871 1
0.571962259235622 0
0.184620937322571 1
0.522505043672549 0
0.671332738757471 0
0.45145892764529 0
0.557503408291604 0
0.584475646069994 0
0.652807762445775 0
0.467504903552489 0
0.685005179760727 0
0.430331289644876 0
0.292846874930085 1
0.218142629686708 1
0.642221782399047 0
0.68748012253877 0
0.530238004997583 0
0.2800390821942 1
0.287563734666456 1
0.523124906702547 0
0.373665243113249 0
0.45498104706552 0
0.574292013579719 0
0.581409845199829 0
0.360086178382042 0
0.258241959908667 1
0.466479492286501 0
0.493824643731846 0
0.197947000650521 1
0.499547469026977 0
0.332799734923662 1
0.37519550499539 1
0.476236276992323 0
0.35118515516387 0
0.671375805795581 0
0.434964642375114 1
0.188931210513937 1
0.640350015139711 0
0.325770892236403 0
0.469248517372969 0
0.174094081822772 1
0.375326877392221 1
0.155170380954654 1
0.347291057825652 1
0.400994297424421 0
0.631525461407784 0
0.490817784774355 0
0.264876631725353 1
-0.0419005545267436 1
0.57408468092462 0
0.564083228006653 0
0.433288817317709 0
0.424345127010174 0
0.629118679877673 0
0.29931907634995 1
0.381239316080602 1
0.486963663770386 1
-0.0861735647396488 1
0.552604360611439 0
0.156680685780613 1
0.472461810981584 0
0.569637532194293 0
0.188881411871117 1
0.492579183288378 0
0.557498651444303 0
0.390513399168872 0
0.457301806860578 0
0.385779689653594 0
0.418130502911348 0
0.561264232251526 0
0.239811895547178 1
0.34261001295813 1
0.514395330108446 0
0.453439171723078 0
0.270786930038619 1
0.13428787184729 1
0.537243421299314 0
0.236645505034665 1
0.230566509173672 1
0.378017230126132 0
0.50509114062158 0
0.451521597502426 0
0.534204318685186 0
0.653720339513689 0
0.240119022439391 1
0.340017666168366 1
0.233625455016184 1
0.440186654475142 1
0.195441092833098 1
0.0374403089714169 1
0.56911771744914 0
0.168323318824786 1
0.291668099230645 1
0.34934102780295 0
0.570591489303652 0
0.0683011847687944 1
0.151889883417642 1
0.530309211608143 0
0.456601804596121 0
0.359143488189625 1
0.635877669494088 0
-0.036051042903739 1
0.57020919390613 0
0.384373823683527 0
0.289214392023703 1
0.362218067912567 0
0.257502501245977 1
0.0822759897119736 1
0.433027852869 0
0.520248333232784 0
0.602793938600068 0
0.574383298520318 0
0.281084265705813 1
0.351088551198622 1
0.486810919465624 0
0.493208277996862 0
0.195050059095455 1
0.199327800901977 1
0.622719569082466 0
0.280265899153705 1
0.351101850396433 0
0.490928418030706 0
0.284302661700417 1
0.731103568444448 0
0.0646696328036179 1
0.23953425240733 1
0.596427775091234 0
0.360003171507696 0
0.274819156172513 1
0.335427875394923 0
0.542717445930491 0
0.429654750985621 0
0.36150042573902 0
0.335502847773883 1
0.478386682065465 0
-0.0194189494222167 1
0.279769223207461 1
0.355396032205238 1
0.386864765667282 0
0.313834924456496 1
0.32843035077895 1
0.367066187175925 0
0.196035273171488 1
0.352430323682379 0
0.485590993283957 0
0.320579572775782 1
0.691384109112363 0
0.533222232160054 0
0.438100698376843 0
0.249253236706786 1
0.29306862806601 1
0.681874927981249 0
0.626285473510946 0
0.392960897767482 1
0.635210184011934 0
0.46804077912229 1
0.445506303513163 1
0.496794865659837 0
0.463063680004404 0
0.312152244679119 1
-0.0209126557431037 1
0.522367006468983 0
0.217043467185319 1
0.479145016506204 0
0.615470089190113 0
0.23107715407316 1
0.33579823939523 1
0.218459881880804 1
0.446126042070384 0
0.561262676085697 0
0.146947104672039 1
0.491990471690877 0
0.263860411537542 1
0.111737188633728 1
0.424889425428177 0
0.489211010543128 0
0.502586735793898 0
0.212235439192088 1
0.21541147898538 1
0.388949615093629 0
0.634735583161096 0
0.563886902169389 0
0.492115200645165 0
0.525984418528559 0
0.427159518187423 0
0.49000478411436 0
0.650347254476044 0
0.440329986009547 0
0.306609226664884 1
0.587332012018066 0
0.300176874813899 1
0.611638188524761 0
0.31418062207783 1
0.305723518640269 1
0.390083889463019 0
0.527485937556579 0
0.507418544825061 0
0.629008812460929 0
0.0434909319242902 1
0.369167255397304 0
0.270490854547541 1
0.377865791769806 1
0.322592337611589 0
0.322159402252582 0
0.498019047701456 0
0.376048630629539 0
0.511750093083095 0
0.352262128107496 0
0.595307226244844 0
0.372443400478231 1
0.316733353514157 1
0.36720662843767 1
0.045602177131918 1
0.525835652781541 0
0.706771248552869 0
0.37991418477444 1
0.518213400867436 0
0.310940495443738 1
0.452003649616871 0
0.408747890411703 0
0.473070818690245 0
0.5067303237118 0
0.322266701968464 0
0.159786086446692 1
0.504956616152171 0
0.416094133126051 0
0.302089832512613 1
0.54409369567768 0
0.135647114418742 1
0.36991960499812 1
0.403239461901416 1
0.227859384133779 1
0.214824512216822 1
0.489518265315404 0
0.418707963558399 0
0.313283524404133 1
0.37044794118138 1
0.670961563536139 0
0.485568863324421 0
0.155872713802631 1
0.0559978547329195 1
0.680809415616095 0
0.400068891739364 0
0.313223061975741 1
0.509628570839989 0
0.532240120694636 0
0.218632674249376 1
0.104216182708183 1
0.130010221523395 1
0.431136021102642 0
0.535990230337771 0
0.358409072060441 0
0.326244138912807 1
0.497650799132791 0
0.20609007656939 1
0.259855503378925 1
0.740288642685717 0
0.15038160840597 1
0.511627377935351 0
0.466365555997902 0
0.0697567588770655 1
0.422494560416727 0
0.56873881556931 0
0.701652380819141 0
0.136330664382416 1
0.389154419934971 0
0.179919602618997 1
0.361659528831926 0
0.992521253852014 0
0.658607120904421 0
0.343735365136104 1
0.435335749986714 0
0.605002004242604 0
0.332799259559478 0
0.511163445506854 0
0.514475700326075 0
0.617902088947174 0
0.371241763433386 1
0.203494430179884 1
0.0421243737122149 1
0.218342261410721 1
0.142493363981368 1
-0.0409014653887909 1
0.120487328634223 1
0.260660281427685 1
0.421549876775552 0
0.238092852614181 1
0.655135350263375 0
0.171234005394081 1
0.574030493764339 0
0.279401263305256 1
0.736957619334617 0
0.460549843285435 0
0.570083017129406 0
0.504273033287377 0
0.358531820773792 1
0.542898221021562 0
0.245988032541056 1
0.263611784135681 1
0.560366705348111 0
0.382038928390789 0
0.530362988385023 0
0.509106235093066 0
0.675456570473018 0
0.313153615519538 1
0.278052192700779 1
0.313578474203096 1
0.305713589035716 1
0.595186825485385 0
0.567542882910616 0
0.397288772400713 1
0.657254534687745 0
0.48059224968565 0
0.477942311548427 0
0.478922364391703 0
0.567551509996603 0
0.791763596026855 0
0.567727127906614 0
0.4311568584078 1
0.444761884505974 0
0.491114296546388 0
0.673088874637375 0
0.340989057689742 0
0.33841631376325 1
0.340421370926691 0
0.121132152319543 1
0.26408954629322 1
0.37515489586386 1
0.398109812893704 0
0.543664813182599 0
0.462575880982289 0
0.410680139579575 0
0.131280662271112 1
0.604154682372561 0
0.149490820491222 1
0.424930248402717 0
0.312337719239902 1
0.192387852138945 1
0.289076461764365 1
0.475353356943763 0
0.415174900653785 1
0.552567904766213 0
0.592887822959374 0
0.38963466668672 1
0.307331175282853 1
0.627212546139215 0
0.459173600070983 0
0.392493123597503 0
0.524952754780645 0
0.439375998537577 0
0.432117203163488 0
0.216479947491012 1
0.291149184971125 1
0.288807232483885 1
0.467850181066028 0
0.396525091851905 0
0.379659410047769 0
0.459199668173101 0
0.510921440254818 0
0.774082905428263 0
0.521158630977636 0
0.209455825345243 1
0.449729338467253 0
0.49147318391328 0
0.586544119829681 0
0.556937475461935 0
0.579217844519438 0
0.502960383881049 0
0.623499712521498 0
0.437078967775434 0
0.463978268069987 0
0.240758095183205 1
0.36000737097362 0
0.454311517797286 0
0.501656442017682 0
0.6644162070201 0
0.30606794452416 1
0.203649728167553 1
0.277916488299869 1
0.270483689749037 1
0.243564382566244 1
0.444179453055579 0
0.191179884283699 1
0.490980766674551 0
0.555172008995446 0
0.18809079252413 1
0.0887152652059181 1
0.366915006586192 0
0.281404096639629 1
0.212734549402031 1
0.59397158808591 0
0.388265754155375 0
0.595634479680887 0
0.618438229833825 0
0.192160121364696 1
0.324852724379603 0
0.443297435593089 0
0.352724217546329 1
0.4659934570916 0
-0.0220461242014671 1
0.531184169974866 0
0.210748846412771 1
0.231725617688382 1
0.78238632509398 0
0.459320695306865 0
0.383912926700491 1
0.419447847937684 0
0.330517467346195 1
0.568367043733968 0
0.507881592846722 0
0.601139870089968 0
0.456183716905161 0
0.502472711988012 0
0.201703662175775 1
0.377797294528467 1
0.299623829566559 1
0.344051820693904 1
0.444389513728428 0
0.355781796304304 1
0.243058481623083 1
0.61147365985451 0
0.626586077353786 0
0.10806171548877 1
0.0121256582448944 1
0.18761045305535 1
0.283630616040131 1
0.275665581551757 1
0.49256616911334 0
0.315154200126392 1
0.21561247071194 1
-0.00501615843317215 1
0.319308901961536 1
0.583919292312965 0
0.579850508487214 0
0.312621250846482 0
0.310355153663216 1
0.333953538890675 1
0.269297443982097 1
0.352215917255003 0
0.371238455568689 0
0.462701148030149 0
0.64144189297092 0
0.242455213396556 1
0.633101364012483 0
0.136069047935303 1
0.29861241868451 1
0.418943760433156 0
0.466439594720358 1
0.561375614069652 0
0.315559949727006 1
0.418605003575249 0
0.160906192920777 1
0.485573435193017 0
0.484103717091213 0
0.609519302540298 0
0.508979080200314 0
0.298355502691415 1
0.256212276584066 1
0.388979367558392 0
0.327368997480675 0
0.245271328618173 1
0.315056606932332 1
0.513441409198085 0
-0.00613598748088732 1
0.433327019221798 0
0.336214272310393 0
0.509319445036054 0
0.509543120107212 0
0.329842057401923 1
0.29033502055051 1
0.453018048967902 1
-0.199818611048594 1
0.446861189906926 0
0.515830137445483 0
0.373933824384563 0
0.264903408134481 1
0.386244628948392 1
0.344827673526256 0
0.34298698113092 1
0.51481080116526 0
0.474050800402514 0
0.367803276961993 0
0.566632807323208 0
0.642058259005956 0
0.510407988819253 0
0.370900313068766 1
0.298885733873115 1
0.50923271455712 0
0.437348346105295 0
0.505653119999156 0
0.024595386638984 1
0.622971174649637 0
0.204855502764001 1
0.624913151217616 0
0.251991255122534 1
0.669065450809554 0
0.150896668123769 1
0.157159739074229 1
0.754580329381233 0
0.276365814474125 1
0.301730961894657 1
0.0464182662802267 1
0.329427597580213 0
0.21926145570644 1
0.682190612477061 0
0.328111738056914 1
0.586868013162522 0
0.326748489234062 1
0.39010229371354 0
0.166823883677745 1
0.463865867300331 0
0.316108613757227 0
0.436068234251482 0
0.541151076292959 0
0.55673763541899 0
0.360288653648088 1
0.30941664668321 1
0.694296858410325 0
0.365131248165463 0
0.308835432839865 1
0.345232104512681 1
0.137736081827363 1
0.629593110384045 0
0.462041086119137 0
0.610072388353054 0
0.658795546100672 0
0.159184163023351 1
0.35945200375183 0
0.159228830758458 1
0.564760512275355 0
0.368472709829352 0
0.283317408503497 1
0.24917683771852 1
0.410639684565527 0
0.287727299635226 1
0.573552315321303 0
0.641538538118766 0
0.478098253012594 0
0.182572326294307 1
0.474575665574744 0
0.104348918989007 1
0.594386607859467 0
0.353271280164953 0
0.325439517980196 0
0.449578289311652 0
0.347485658186497 1
0.676479062013466 0
0.416179212459586 1
0.23103012269779 1
0.5378724043854 0
0.42629704979027 0
0.213572366187776 1
0.447026529969628 0
0.173598786444593 1
0.422819908196614 1
0.53655038464314 0
0.35081226552593 1
0.414948400025737 1
0.292490041978569 1
0.210146437795295 1
0.262650138597988 1
0.310757548108856 1
0.241628482388776 1
0.565655760937219 0
0.567005389284003 0
0.225472821518012 1
0.116735882377023 1
0.544381192012606 0
0.447290927071569 0
0.527207110515919 0
0.38366380920088 0
0.320063855091739 1
0.670278951488766 0
0.17325990528171 1
0.417289283902641 0
0.0972146757336114 1
0.581558583310742 0
0.447819078254516 0
0.543049892339653 0
0.255345500611262 1
0.429731667075459 0
0.41834777106143 0
0.302165391298257 1
0.191963215017343 1
0.320663761753392 1
0.327422618344464 1
0.428834729438019 0
0.352787070914001 0
0.306483524926591 1
0.576264226231909 0
0.506520767438519 0
0.442852335671337 0
0.35536435521956 0
0.480750117582495 0
0.651092434887748 0
0.253406833390692 1
0.333268718293623 1
0.474023708267942 0
0.749763355579651 0
0.380385280510259 0
0.33984918401343 0
0.297039043537054 1
0.0638051677437657 1
0.276349167076046 1
0.555364734834994 0
0.519443851606964 0
0.108103197804617 1
0.363813322242589 1
0.548013880687465 0
0.416013534222204 1
0.269472272845854 1
0.512773000272946 0
0.176425655606563 1
0.266266751790022 1
0.2281089464247 1
0.61502175983823 0
0.429640816237736 0
0.267581560805398 1
0.34492942419726 1
0.546078611732273 1
0.62967514037692 0
0.581678856968656 0
0.715666494931817 0
0.746148984030444 0
0.233136484421829 1
0.315357141018552 1
0.641102589634021 0
0.21274982147556 1
0.537935058344994 0
0.360346617477804 1
0.334304555979561 0
0.56930342618148 0
0.544592336656192 0
0.259196062729455 1
0.158896368653268 1
0.652540217879105 0
0.293415258636468 1
0.299895550493127 1
0.357382602987303 1
0.47474829349452 0
0.444580606444714 0
0.662437798493641 0
0.291399139163924 1
0.485265449517257 0
0.601009619541722 0
0.492793491616514 0
0.377638145222266 1
-0.150348568698154 1
0.259335900821032 1
0.317406675643677 1
0.600087853480027 0
0.563725982871369 0
0.600409890621318 0
0.188536779073092 1
-0.115426886476119 1
0.480814787196489 0
0.222739569656508 1
0.496586595019152 0
0.427988904374112 0
0.128735858900348 1
0.130263805624315 1
0.436909617417476 0
0.334903818535944 0
0.405709410601028 0
0.319965306813597 1
0.326548646956866 1
0.302272356892887 1
0.415858353891921 1
-0.00208077371233974 1
0.222844480847699 1
0.495934436562605 0
-0.10520785585617 1
0.242090296634906 1
0.528314118867984 0
0.24778361395884 1
0.20167204133752 1
0.0776192179485886 1
0.563191290134067 0
0.590544152832903 0
-0.033976355558979 1
0.418057789101925 1
0.488799781863292 0
0.433496891630344 0
0.380908437488668 1
0.209642286778 1
0.620655154068129 0
0.270483404244579 1
0.481549599764376 0
0.485641762498086 0
0.479650584965514 0
0.59271024951316 0
0.261326985978154 1
0.0913903063414903 1
0.511981263834494 0
0.309422927242226 1
0.357058070536166 0
0.471519297079303 0
0.399424579082724 1
0.100180540930109 1
0.202646713320527 1
0.369597956821975 0
0.442291516632573 0
0.313767375374898 0
0.488717248080979 0
0.52675112589782 0
0.740679226484947 0
0.288464250922204 1
0.518528278405015 0
0.374419538276614 1
0.399344268014313 0
0.173459842375074 1
0.521713040506156 0
0.462533447825545 0
0.559315898251577 0
0.321107553385324 1
0.324934473397469 1
0.37195269557913 1
0.503824912118344 0
0.511909512105602 0
0.579218348654622 0
0.240671128049159 1
0.558028214830821 0
0.0270092974272746 1
0.57532972636058 0
0.771386436464512 0
0.250790016702053 1
0.476912310639659 0
0.505687286126628 0
0.231068002201187 1
0.260908519494844 1
0.493514500861131 0
0.563654669552243 0
0.156157673446932 1
0.0351944817034615 1
-0.0177617683630353 1
0.617681558032721 0
0.633110431085507 0
0.42269071719215 0
0.275606262169611 1
0.633134153290295 0
0.233374681601628 1
0.576605296621684 0
0.368157087907741 0
0.420299862966194 1
0.520288833220173 0
0.207351897012669 1
0.503381690130745 0
0.446048869433221 1
0.0991561632568125 1
0.545249529732608 0
0.276554955439084 1
0.187980251171658 1
0.611075370091254 0
0.35965180626733 0
0.541140579293892 0
0.545956400968938 0
0.376581418049793 0
0.435704135638922 0
0.390594472951981 0
0.551177923657839 0
0.433449808823899 0
0.32560235662462 1
0.514397642143311 0
0.600128583428383 0
0.530846906826484 0
0.457544240289451 0
0.0905697586959022 1
0.351837326847529 0
0.498954174930852 0
0.518703418695981 0
0.523045002070997 0
0.15843040211801 1
0.0255682814056739 1
0.170263663019619 1
0.304811905313332 1
0.559536861821054 0
0.471527423077426 0
0.50042851069016 0
0.317352133278138 1
0.492934759159323 0
0.555344688577386 0
0.452339306934102 0
0.610244591495685 0
0.607581060948389 0
0.424318555742116 0
0.362495704025527 0
0.54447445704309 0
0.449135620856749 0
0.29435716822218 1
0.557413265125844 0
0.352574305464912 1
0.261034018679927 1
0.55750839597706 0
0.536911686184569 0
0.505512708033636 0
0.539649798009955 0
0.407379515206698 0
0.591823520178489 0
0.568036671563664 0
0.147381740357386 1
0.612481855379046 0
0.244819393486183 1
0.756161821228197 0
0.592510335384366 0
0.377029863646423 0
0.386014985394638 0
0.0626477475981654 1
0.312541067314787 1
0.523409720423998 0
0.193614063055973 1
0.29856719846805 1
0.556376636784847 0
0.0718855306500329 1
0.353370529952843 1
0.631368686721899 0
0.257723043829912 1
0.297734000191012 1
0.35171965674955 0
0.157352865517204 1
0.454716119159196 0
0.282985202728349 1
0.56618359183114 0
0.43481516914135 0
0.324297671574054 0
0.369036156263341 0
0.609410394115581 0
0.11027607634771 1
0.306777321645048 1
0.511997930796376 0
0.648068273552024 0
0.199492771824083 1
0.589990979501711 0
0.477287411942286 0
0.486971921401662 0
0.391713334916013 0
0.360083104303288 1
0.685553872030877 0
0.204520768633264 1
0.38834538447994 1
0.436339787695966 0
0.255542952693319 1
0.285410661343253 1
0.396513646988071 0
0.65588852330464 0
0.34757927479847 0
0.16032265056933 1
0.586136358840871 0
0.406118724358144 1
0.200437424773917 1
0.440828344656084 0
0.171031778633366 1
0.148737971243416 1
0.517461614682049 0
0.572256941584302 0
0.182651003605345 1
0.389937518393915 0
0.345851038797492 0
0.670254422577284 0
0.526037668828357 0
0.576934163485158 0
0.897222030106159 0
0.338162038832891 0
0.314707031971142 1
0.0562959909175431 1
0.19675445478199 1
0.108162865998883 1
0.460841194770579 0
0.514171038080545 0
0.00337299133599401 1
-0.070247280449622 1
0.615578245927837 0
0.309854230590407 1
0.199494555389198 1
0.522788741252717 0
0.185521449517994 1
0.388449220939517 1
0.143789076745541 1
0.37906396740978 0
0.527921822731898 0
0.465378037697779 0
0.403501036556217 1
0.364216335419614 1
0.447054819327037 1
0.397113461033937 0
0.288568055484656 1
0.365586011483051 0
0.400613072546646 0
0.318750911670983 1
0.387375225560716 1
0.12954779216718 1
0.438096216571434 0
0.706719239627986 0
0.478726317006028 0
0.294716270726385 1
0.0317892698975163 1
0.312000943117994 1
0.296143991988585 1
0.42231726213074 1
0.305853721730877 1
0.362012985041512 0
0.498917886395431 0
0.602320893736611 0
0.180865271207287 1
0.463146647051478 0
0.220996365726749 1
0.424264665400762 0
0.385237465847543 0
0.290691469170251 1
0.377234060337783 0
0.456755588464273 0
0.492276998995621 0
0.520351738711626 0
0.650907692446848 0
0.420602443674749 1
0.459057155742161 0
0.706895563892013 0
0.42570262138464 0
0.317834155115168 1
0.335962388349226 1
0.498472172552062 0
0.361673312564923 0
0.460254695154209 0
0.39050822263541 1
0.566933872113039 0
0.272115084490838 1
0.233342275171778 1
0.381292120710325 0
0.475113727302342 0
0.440329316815312 0
0.476959847606352 1
0.476030286264373 0
0.491971873108587 0
0.737972146686523 0
0.392156933425434 0
0.29731263103466 1
0.312796352266345 1
0.64248537994397 0
0.383998171646578 0
0.608502582588507 0
0.37849542216406 0
0.320375886994418 0
0.155278921060078 1
0.78512221845901 0
0.598776068966595 0
0.325306856642242 1
0.165286419996244 1
0.378347680608694 0
0.598208071233909 0
0.382477820494945 0
0.444640712713673 0
0.556153559327748 0
0.378374055017696 1
0.364921047539978 0
0.248911562647214 1
0.49355009809175 0
0.450264313159184 1
0.575078902087306 0
0.595779954139216 0
0.4343969837605 0
0.234374017791641 1
0.227202601989095 1
0.412342099838606 0
0.332406105695243 1
0.385640536709621 0
0.443704593115247 0
0.156115835420992 1
0.599463093412488 0
0.474442021166065 0
0.672935493092476 0
0.209187083691849 1
0.233048905039416 1
0.506333137349729 0
0.471295558867901 0
0.466926854521896 0
0.3535731793873 1
0.205605327121247 1
0.427944067582164 1
0.302020239002418 1
0.296869039516617 1
0.553948979764561 0
0.158929831995756 1
0.678362108647711 0
0.381084523686393 0
0.362688029221982 0
0.220600607104886 1
0.362750213930646 1
0.498267312902839 0
0.0354791962558284 1
0.31036640077407 1
0.435641925334079 0
0.310400710883578 1
0.392324215652519 0
0.545925010897741 0
0.352217933987439 0
0.3634342381464 1
0.284337570197745 1
0.34188454522258 0
0.37142155949988 1
0.519705951149895 0
0.405496734435734 0
0.299283699884732 1
0.458781468749207 0
0.0940157235216796 1
0.304532842234084 1
0.426261850859812 0
0.425350595808415 0
0.302664515827536 1
0.375516729102555 1
0.860579263760138 0
0.532768991891199 0
0.299100191087015 1
0.495255359241532 0
0.279759820795793 1
0.378579379506936 1
0.596782548614937 0
0.422742542296749 0
0.753546625447765 0
0.722880313067156 0
0.214040363797048 1
0.10778188991241 1
0.528862335905103 0
0.497087115794834 0
0.132654886198795 1
0.735647598063747 0
0.374128037848198 0
0.327122138305013 0
0.474351221661177 0
0.355327623259117 0
0.497375449893138 0
0.415996599843122 0
0.272580685506267 1
0.168444505497528 1
0.232101440851283 1
0.325110811674702 1
0.464543540042125 0
0.228837974767818 1
0.418519843995483 0
0.510033695401429 0
0.60174569197925 0
0.475337094779709 0
-0.0698525394096137 1
0.212379275632752 1
0.62465267343373 0
0.0233202612262398 1
0.401723559071262 1
0.214153147068325 1
0.177536278562584 1
0.301087969577064 1
0.346330348670956 1
0.280347272787795 1
0.44287174869211 0
0.115286958282985 1
0.393692340173628 1
0.328797967336877 0
0.384580728859637 0
0.340438081031718 0
0.609319741001321 0
0.359181505440386 0
0.327924123967203 1
0.527173330342629 0
0.469132467869677 0
0.754949210662176 0
0.287710878722503 1
0.268377213715543 1
0.448064940102054 0
0.582759088006568 0
0.534716287926188 0
0.408546166883627 0
0.546386706531001 0
0.614497227005148 0
0.374462367743478 0
0.299214266451886 1
0.860959004972892 0
0.434632553981877 0
0.311869117419614 0
0.588951404466427 0
0.318455839248625 1
0.226554309309727 1
0.706084598477322 0
0.412487929866847 0
0.49278985888026 0
0.518229394724406 0
0.518796521351893 0
0.285293706931489 1
0.0046292235418839 1
0.490113423024431 0
0.341784838816786 1
0.518242236893867 0
0.38588073979849 0
0.46213827158343 0
0.40064468961889 1
0.621316342849807 0
0.482879507072787 0
0.684080801240569 0
0.410618348809962 0
0.453877986912383 0
0.175276639665714 1
0.281158841729019 1
0.412276536667797 0
0.0589533994122733 1
0.468189295963035 0
0.48423764454012 0
0.350891915475692 1
0.485241965925348 0
0.345512638353966 1
0.455972842858942 0
0.734256805595298 0
0.182325934830689 1
0.224290621760679 1
0.559533936433792 0
0.40097156608031 0
0.185171289736057 1
0.340585279269519 0
0.632594873877529 0
0.483650850919843 0
0.339227837198812 0
0.602515245234972 0
0.606157972094297 0
0.490179186077453 0
0.704488392933044 0
0.310142583170573 1
0.516950399343547 0
0.379876973941844 1
0.365222247213981 1
0.3354296833577 0
0.377118462668837 0
0.467878548747297 0
0.602181131367598 0
0.317287350793759 1
0.221153405544484 1
0.227367320187104 1
0.565128173828201 0
0.590002099751187 0
0.802421546800743 0
0.56432587496971 0
0.482293075144948 0
0.382527581860284 0
0.33281049008618 1
0.529960044470457 0
0.196971705190048 1
0.545176350607911 0
0.471629238820731 0
0.221108891895245 1
0.637635859419229 0
0.59602528805279 0
0.84643163356145 0
0.261689878382945 1
0.454662309157897 0
0.531553138999806 0
0.422499514834644 1
0.689149798764099 0
0.432307840426449 1
0.675657082770329 0
0.5853561521155 0
0.33230800047957 0
0.536844306559443 0
0.597832703866024 0
0.472654810880679 0
0.145012574042704 1
0.681709105975541 0
0.260059216526303 1
0.475572726729207 0
0.296822221853764 1
0.439619021487238 0
0.33788283754581 1
0.388309145780493 0
0.508621441931812 0
0.379608003521471 1
0.448974554672228 0
0.301182213772768 1
0.282988656498299 1
0.342662137633891 0
0.363447692347919 0
0.499029921437149 0
0.0648014887277961 1
0.237496262082062 1
0.425174029306245 0
0.449405002915143 0
0.341917735325238 1
0.543648310483308 0
0.370845004922591 1
0.50251307912935 0
0.733373474186346 0
0.681753315164864 0
0.494816389616927 0
0.0909517279704502 1
0.531328347500349 0
0.60256150843962 0
0.31222881048571 1
0.165430722287093 1
0.10488757775298 1
0.15040627654272 1
0.41198907317856 0
0.504818158914638 0
0.60049239829145 0
0.100325268245185 1
0.45378177840785 0
0.341623126302148 1
0.636975189280462 0
0.593778091453486 0
0.522091673027322 0
0.501063462956458 0
0.45146278955004 1
0.459469011554535 0
0.25697683339099 1
0.163207099080643 1
0.43807571645009 0
0.298826078137808 1
0.473516811962649 0
0.379764771687696 1
0.240550457001028 1
0.303109874729705 1
0.32232104245626 1
0.334768960844459 1
0.48937354535413 0
0.622641261548612 0
0.373834376464178 0
0.400513760877009 0
0.160588191006223 1
0.0410882224308561 1
0.271925803448254 1
0.690365383338652 0
0.519804015514131 0
0.633101061510882 0
0.521780420887903 0
0.209240010951637 1
0.392794511305628 0
0.532783034989677 0
0.546412227850522 0
0.325419376764423 1
0.295760949752838 1
0.238701518117497 1
0.419789554847128 0
0.346642597717101 1
0.479996354938332 0
0.373769495961641 0
0.462438429729247 0
0.179244035534402 1
0.317316017445 1
0.534023518050409 1
0.69053103894354 0
0.348334635631 1
0.561494403876523 0
0.489146174204872 0
0.514295472213196 0
0.374822847199111 0
0.41933341303242 1
0.236643840229052 1
0.385772415435508 0
0.248224785057622 1
0.628384455184183 0
0.572306077381499 0
0.286999057998559 1
0.101776978636768 1
0.657969728887031 0
0.437867173800106 0
0.411533173016724 0
0.0643380674365976 1
0.299575743580381 1
0.451031381923637 0
0.271021001079145 1
0.612280481027689 0
0.533674344741515 0
0.354775951742426 0
0.152296607535176 1
0.199943799202489 1
0.464380702456577 0
0.464203927298326 0
0.213448570150098 1
0.292943098674439 1
0.457639068623677 1
0.539911214613149 0
0.499727021532113 0
0.614618720373456 0
0.120428180961488 1
0.339545560507505 1
0.33529853843172 1
0.760964836721843 0
0.578609681180548 0
0.603658206001939 0
0.302515564309763 1
0.485692075192035 0
0.263943254406487 1
0.252809929344857 1
0.252111521084315 1
0.467110036704687 0
0.561337555347948 0
0.492685779798408 0
0.629791335149056 0
0.533903975952793 0
0.221783770198797 1
0.671765569482328 0
0.393811262282103 0
0.233273625244177 1
0.458920369971362 0
-0.0191084133677127 1
0.226126417105503 1
0.326113051488619 1
0.177851440410243 1
0.306579353644288 1
0.293868287309071 1
0.498694476008065 0
0.605476347779197 0
0.104745558948236 1
0.328192083789641 1
0.513529072403184 0
0.571019243947249 0
0.168926366664396 1
0.663191891439462 0
0.329751792429583 0
0.483599103045107 0
-0.0385109221640518 1
0.508156955050044 0
0.362379584965551 0
0.0103322732353741 1
0.498754415403476 0
0.366348600704208 1
0.155957774392078 1
0.445179566978682 0
0.56302022592303 0
0.597759634819026 0
0.745954715222854 0
0.527489934524251 0
0.271038750946866 1
0.682770860357946 0
0.709633540897846 0
0.660764227277056 0
0.404291330471628 1
0.555977212940338 0
0.605077299904466 0
0.21693820031645 1
0.471089435973895 0
0.474609841348727 0
0.163512771684834 1
0.587463309545022 0
0.0721590726583763 1
0.191476939797153 1
0.442438209406304 0
0.219685717806295 1
0.575307408264564 0
0.286622291586006 1
0.325257881764578 1
0.488056167309289 0
0.609813572549498 0
0.305809326685583 1
0.450801358397851 0
0.603300509018551 0
0.166101253622142 1
0.514382777923831 0
0.36050678849793 0
0.275067363149028 1
0.278037450836184 1
0.399457694648015 1
0.266306885052628 1
0.416101114652438 0
0.275898943065428 1
0.322199854524273 1
0.225762877586819 1
0.372194250227616 1
0.498309940205457 0
0.628323940778819 0
0.644197687528882 0
0.144610954645664 1
0.490501696929357 0
0.415731427904087 0
0.601034619580015 0
0.439402993934245 0
0.414911133550836 0
0.720308290505934 0
0.211232897301925 1
0.333598548103068 1
0.595522170650957 0
0.157877018178372 1
0.3467111180753 1
0.582708890684232 0
0.187773289086442 1
0.433131434405427 0
0.350250869713443 0
0.484569027827878 0
-0.103990644906603 1
0.36051249503605 1
0.283686637361409 1
0.304432288425706 1
0.236624645398973 1
0.47189737109927 0
-0.0189392713249895 1
0.143440739852166 1
0.516700408383364 0
0.553280945997417 0
0.481079784028895 0
0.280659097424506 1
0.527639657450404 0
0.377413972418296 0
0.249274224035899 1
0.565419297245018 0
0.286605291761861 1
0.23031892090502 1
0.247663105725822 1
0.269201514178882 1
0.220583803253209 1
0.609647503980457 0
0.447975634202471 0
0.597734982647072 0
0.545843755473313 0
0.448299762185868 0
0.303748982664521 1
0.48699810488928 0
0.837497894809064 0
0.49359473043324 0
0.493520667903843 0
0.138581913901724 1
0.413120906597095 0
0.425404866844463 1
0.146815081366911 1
0.362856141933766 1
0.412866227477464 0
0.329536830342381 0
0.415016278855571 0
0.429500423760716 0
0.746757747253936 0
0.289451566535305 1
0.62500027948772 0
0.207842853661605 1
0.672362421506892 0
0.498138806825449 0
0.251674778750859 1
0.669276643076323 0
0.184931108990585 1
0.53423692851271 0
0.214991984224835 1
0.364816666476726 0
0.533412172915451 0
0.652849085345773 0
0.141140155708173 1
0.408858782608861 0
0.414415637026589 0
0.285557218843136 1
0.493190743859225 0
0.326351699568125 1
0.0680957395128169 1
0.345224690111863 0
0.117769137440319 1
0.129514589593681 1
0.660902682228223 0
0.46603302311433 0
0.654587736224871 0
0.184921217240306 1
0.61501296054251 0
0.495489260323693 0
0.33520412752519 1
0.61817463353662 0
0.340864029771322 0
0.508056875180913 0
0.29300711113667 1
0.0346280590842443 1
0.537825285456928 0
0.678700445338646 0
0.468638491494826 1
0.217909455787821 1
0.47091300479484 0
0.414154548227156 0
0.570981605461142 0
0.3270681870791 1
0.563444914839321 0
0.4432108851454 1
0.238645568192173 1
0.43921129906415 0
0.525350664101518 0
0.319601372733171 0
0.520473907384374 0
0.555411297098242 0
0.361384941307025 1
0.530946897216704 0
0.214286197173075 1
0.267062582145585 1
0.606617674941212 0
0.162013869513752 1
0.245747368043454 1
0.172097228911205 1
0.610611368977982 0
-0.169024769917985 1
0.413054432225762 0
0.33714191156903 0
0.347029649411456 1
0.253085044466012 1
0.403753162661191 0
0.18411260135703 1
0.177775106912629 1
0.22345310961183 1
0.24299693810196 1
0.340933357533425 1
0.707366746962435 0
0.138979647524341 1
0.468940727236879 0
0.405004194481166 0
0.438107646960512 0
0.567266428073165 0
0.593408892377123 0
0.204641043988193 1
0.138791151200966 1
0.691777856060089 0
0.221082387392904 1
0.292024625519887 1
0.500253638759852 0
0.366821198914294 1
0.411526400465446 1
0.506299231746784 0
0.588199443649233 0
0.230198370190195 1
0.390071353698551 0
0.345444031010084 0
0.624957307807565 0
0.636422625419241 0
0.480159825620407 0
0.183708381441541 1
0.62319420591115 0
0.553149558411363 0
0.735140058971707 0
0.437600573191496 0
0.362073079417842 0
0.507953280062633 0
0.238724512723979 1
0.216336696322619 1
0.377194822155756 0
0.434207007746964 0
0.393375661358324 0
0.292926430732255 1
0.581732520759571 0
0.278153563524305 1
0.403485131860542 0
0.43237584882803 0
0.388194409451398 1
0.219452062592582 1
0.494522546967779 0
0.341829778773417 1
0.378145393973851 1
0.176293644877007 1
0.553819427996693 0
0.0590891876303582 1
0.603452267714905 0
0.17447296223334 1
0.532168275604927 0
0.310469135932026 1
0.265231232734 1
0.473545313078772 0
0.453527825177235 0
0.284763495330104 1
0.189070817861147 1
0.00902989457668099 1
0.264394184465598 1
0.21964687909459 1
0.453894150820249 0
0.401333964779788 0
0.476020682912031 0
0.229614615110867 1
0.523071625802321 0
0.339134588114945 1
0.757654342684293 0
0.386584931570233 0
0.450392722001578 0
0.16722621231158 1
0.765469305388635 0
0.449191850849036 0
0.439510881228881 0
0.459618671680864 0
0.322988613611305 1
0.565293755927269 0
-0.100723295363947 1
0.289272082695688 1
0.574293057610728 0
0.63493394961488 0
0.208325747940929 1
0.499832413872126 0
0.491523596061091 0
0.371787440993954 0
0.495445439748164 0
0.360864296972109 1
0.524437814763906 0
0.219058779872626 1
0.504267724307656 0
0.187373118590643 1
0.293296590295715 1
0.336897497212941 0
0.550128656670952 0
0.586358970059998 0
0.282154515365311 1
-0.0685509921499862 1
0.60323017037804 0
0.348103484636507 1
0.327139004018709 1
0.402321007309084 0
0.412637444587471 1
0.380628087463943 0
0.496352767987007 0
0.474686375439914 0
0.483885320701495 0
0.548870811007936 0
0.163721562856408 1
0.296138401867721 1
0.4577230008204 0
0.250035116210203 1
0.321992841535052 0
0.615051246166313 0
0.57019602774215 0
0.633420964724771 0
0.638987866672215 0
0.469822755196517 0
0.50669130894787 0
0.242960569980685 1
0.76936491374949 0
0.478110679347187 0
0.435388044335194 0
0.591831292631889 0
0.459784293008799 0
0.24113231679453 1
0.339996393862182 1
0.231452174069471 1
0.399714881231093 0
0.484348893731666 0
0.700842861907213 0
0.590277411538186 0
0.388061325707194 0
0.612927284724752 0
0.647046646451577 0
0.590467252763285 0
0.55659216004604 0
0.804148871055608 0
0.43504269418402 0
0.594801291626946 0
0.12886438816639 1
0.312207991223684 1
0.339455608533898 1
0.489618132617528 0
0.418688392362194 0
0.0237898967973326 1
0.582171764850547 0
0.561612823433339 0
0.521913810067836 0
0.684925068932764 0
0.340456407697868 1
0.439421596458207 1
0.296088992243207 1
0.581221649119413 0
0.212083669750309 1
0.693069419188952 0
0.126545873974708 1
0.826742511211974 0
0.124108424259685 1
0.26957265300096 1
0.31228766728403 1
0.640909356851999 0
0.299758715918256 1
0.397627781622295 0
0.411651990347126 0
0.41370059790332 0
0.249608833468613 1
0.743051439682999 0
0.45094877454195 0
0.191640296298051 1
0.277374860575648 1
0.230334481247711 1
0.428693531677339 0
0.222262872666958 1
0.44660720756937 0
0.333578100817079 0
0.161256923636653 1
0.976027247880918 0
0.201642147433649 1
0.505065042904012 0
0.347685207872452 0
0.340811681000601 1
0.268940072383365 1
0.304227222834484 1
0.212452780589628 1
0.220350130335441 1
0.25910365284244 1
0.403062751672067 0
0.37638039774476 0
0.610288265594855 0
0.68733922985635 0
0.376477825361251 0
0.382153174632366 1
0.195917603778075 1
0.58211404366197 0
0.527472858611958 0
0.339887387539785 0
0.340730722057202 1
0.196612963166131 1
0.184870987256761 1
0.361227936654874 1
0.397504716756818 0
0.263936038148916 1
0.239105212165593 1
0.370363963860293 1
0.425508529480049 0
0.46724385763516 0
0.435307541769969 0
0.468225532428853 0
0.531764729727011 0
0.164871939757759 1
0.331359274637006 0
0.147241487997426 1
0.2345406216151 1
0.255099590267789 1
0.478149864901422 0
0.381924092433927 0
0.167567665269676 1
0.522640824922498 0
0.151778772770539 1
0.542593932337839 0
0.57321935390316 0
0.539259429281918 0
0.665435797328208 0
0.481763507127432 0
0.534294268686969 0
0.402774474471111 0
0.320780192396192 0
0.328324099170017 1
0.424200137957419 0
0.412487737846447 1
0.356416520119474 0
0.392552353512158 0
0.58019277007155 0
0.258691843942976 1
0.466397035695992 0
0.445333163639563 0
0.323710885191544 0
0.546545213802746 0
0.238858038836431 1
0.483273800653579 0
0.345325523878677 1
0.321581091927449 0
-0.00440805394781328 1
0.344267967299645 0
0.284078481401564 1
0.686420044592028 0
0.142313869678134 1
0.7403630634975 0
0.547526648908459 0
0.213666686588248 1
0.367910412018886 0
0.447385104712742 0
0.432782131832989 0
0.434889310743098 0
0.239886218490456 1
0.379768999314918 0
0.292786812276486 1
0.224035811826731 1
0.0721761457892968 1
0.750818593526207 0
0.193095558001248 1
0.420626458002433 0
0.182511053678319 1
0.520253094864947 0
0.811590801653633 0
0.435645064693928 0
0.398216384735881 0
0.268539769922068 1
0.111312783034094 1
0.455418732159141 0
0.694139873881465 0
0.663643514459328 0
0.373704276059934 0
0.344905003790019 0
0.457955786002865 0
0.420331100308674 0
0.159408619915203 1
0.389474163774642 0
-0.0728753514951446 1
0.174200813897093 1
0.592587313027056 0
0.31590616698151 1
0.522027829754369 0
0.353031070326984 1
0.622022888285085 0
0.087478915515915 1
0.326433554047174 1
0.197133679327886 1
0.47869865292026 0
0.660867861616684 0
0.585821046480386 0
0.585625146684909 0
0.484281004121063 0
0.732889814221016 0
0.317625193188019 1
0.530839332707258 0
0.266449209228421 1
0.545122148692853 0
0.396006218859282 1
0.420536948435662 0
0.272846490616714 1
0.499125369231188 0
0.208465381470305 1
0.321496284546433 1
0.513192424044937 0
0.514619380294875 0
0.498015454556654 0
0.21049848364554 1
-0.130389856266507 1
0.472678677404452 0
0.117460282256913 1
0.354511249743799 0
0.00857266021114123 1
0.275618940985261 1
0.613818383755478 0
0.421582044773373 0
0.379054824713217 0
0.494311480033104 0
0.753126751835112 0
0.2691296296594 1
0.447967906686933 0
0.684336428541422 0
0.147587052275862 1
0.765703571417455 0
0.572778348761138 0
0.433310755638265 0
0.535363799481401 0
0.460889939946852 0
0.440927006615626 0
0.629881876968146 0
0.579203386708709 0
0.0476256155320589 1
0.173679566068622 1
0.37582872974516 0
0.298193641084816 1
0.203104771480069 1
0.500132935606056 0
0.447404677148274 0
0.267993124796815 1
0.529527949120729 0
0.178586014881889 1
0.437351636099788 0
0.535975956940065 0
0.535697251124053 0
0.507547522455689 0
0.600940260911226 0
0.16150226308421 1
0.530281055823047 0
0.352054978905912 1
0.835047726461987 0
0.526327306411435 0
0.439400254121986 0
0.417147914496377 0
0.305471871678511 1
0.377661170916891 0
0.487814586068817 0
0.490290164153669 0
0.506172197292069 0
0.306366484006857 1
0.580521935540006 0
0.102641930130469 1
0.332033545815044 0
0.467075913877101 0
0.444618578182843 0
0.257676294080208 1
0.457726877551019 1
0.339149400894517 0
0.241309152168293 1
-0.00325434322631157 1
0.455752399787684 0
0.358052260400632 1
0.307916361643592 1
0.64093140882328 0
0.750957091093613 0
0.195799958208697 1
-0.147694700447739 1
0.490271889519865 0
0.191583262147744 1
0.320433623486939 1
0.560587787641043 0
0.562970503313759 0
0.243537799072428 1
0.192535125367418 1
0.282230506883037 1
0.238322400605674 1
0.29660361826934 1
0.441828091167756 1
0.566326315798186 0
0.403710025954007 0
0.486336258600625 0
0.585024701382032 0
0.390157307889383 0
0.357328375828495 1
0.365499853912362 1
0.273224993913952 1
0.438019869912858 0
0.369337167483488 1
-0.00690584192625257 1
0.444986390754624 1
0.791620471771596 0
0.387170641552954 0
0.624386798318061 0
0.472512533154828 0
0.470004061264217 0
0.561416762739394 0
0.332341342659092 1
0.162192532156194 1
0.466833889223242 0
0.521942042473979 0
0.36059046874638 0
0.510789382169563 0
0.238520398568268 1
0.428443304158169 0
0.528315092389685 0
0.706876354307856 0
0.204848511692997 1
0.505751939426811 0
0.451618085835572 0
0.564945891333805 0
0.453857285999913 0
0.557140153820089 0
0.292029108195934 1
0.385397955310813 0
0.338802428598728 0
0.437863801037544 0
0.277360889977824 1
0.654505350330139 0
0.381979129684472 0
0.506905593586206 0
0.21300795272309 1
0.378291219333512 0
0.59939976431148 0
0.341687928987567 0
0.655491723237199 0
0.549782014166692 0
0.329036941054121 1
0.0790792362297683 1
0.684470495752302 0
0.231038255858954 1
0.142903869304198 1
0.270463446318599 1
0.385759337742857 0
0.717068687253975 0
0.372509472979564 0
0.489154853771647 0
0.368144854641978 0
0.246406510312798 1
0.0810441104160494 1
0.302011953185893 1
0.414585627651627 0
0.517544846216136 0
0.129924348941777 1
0.0817437900059235 1
0.339028124117359 1
0.252050899026131 1
0.25060171879858 1
0.0997553926902748 1
0.337308872407672 0
0.207263052426675 1
0.134790964070782 1
0.143740141734299 1
0.34136145789571 0
0.536510619901013 0
0.725876228537655 0
0.241121481624269 1
0.281226301770946 1
0.211507454951998 1
0.588416682157122 0
0.314964257581467 1
0.302645119915108 1
0.383448045535719 1
0.585594654187326 0
0.450070652656061 0
0.492324882969278 0
0.509450335058508 0
0.37371849808593 0
0.229104024624886 1
0.440888776525211 0
0.126046662470248 1
0.263581254763529 1
0.720602776333095 0
0.381483764098299 0
0.0598104595216048 1
0.219476135471798 1
0.654492492694819 0
0.39639812867728 0
0.479409346371793 0
0.396235741286165 1
0.327275675567716 1
0.449584821545268 0
0.301926414391355 1
0.316383746712245 1
0.256208431316247 1
0.469845298179717 0
0.525045282424753 0
0.0844543684598635 1
0.264334634430965 1
0.448380072116597 0
0.463320656353405 0
0.388267018088701 1
0.220668606486285 1
0.63073724937452 0
0.392334403001364 1
0.271752764717613 1
0.540415404094749 0
0.290302363975396 1
0.243017664383218 1
0.573435312703285 0
0.326907478927129 1
0.579726137938628 0
0.374373991430587 0
0.394388656034276 0
0.496853436112752 0
0.332553386440429 1
0.364829857510243 1
0.67277382516132 0
0.643724832371842 0
0.621107607038039 0
0.532163052849964 0
0.414626644160843 0
0.306462978157263 1
0.319821582347658 1
0.268391127926247 1
0.377708428692254 1
0.396542125873788 0
0.236735817556002 1
0.679954049000608 0
0.6295807757828 0
0.273571944028637 1
0.323210989270044 0
0.349280690825732 1
0.135076763013553 1
0.362980632335273 0
0.282225958496204 1
0.195028703218043 1
0.449471786062893 0
0.355423911787463 0
0.294631548297039 1
0.618615402697976 0
0.515380355366129 0
0.457337395531736 0
0.63932334328576 0
0.181192824745928 1
0.604669362755475 0
0.196431438477733 1
0.550883339590668 0
0.128133606934626 1
0.352773670863081 1
0.576150170217257 0
0.595652341352675 0
0.292769802954269 1
0.407519106891344 0
0.31053721498635 1
0.541904770321516 0
0.319060259405967 1
0.18845523220233 1
0.39554742876887 0
0.370444877994505 1
0.718295943978027 0
0.294229046192526 1
0.640751720328501 0
0.436574844029569 0
0.279860481420132 1
0.29275408062256 1
0.528646950493051 0
0.334409719110625 1
0.559488803110001 0
0.407127086230054 0
0.750506760514799 0
0.587866867807971 0
0.550084273616634 0
0.326127076477837 0
0.420367520167714 0
0.244066719599361 1
0.376242203814022 0
0.45751401765761 0
0.207067987354513 1
0.378220396054619 1
0.396349247165734 0
0.625067190944904 0
0.608242925905467 0
0.160026143803839 1
0.600761545610761 0
0.514495067445042 0
0.403073771544121 0
0.541711465994021 0
0.562206819071863 0
0.829203244209106 0
0.261931708775821 1
0.67556819617227 0
0.776418957998855 0
0.155298216092015 1
0.540786146229698 0
0.452875906361073 0
0.237471293891893 1
0.371157827194599 1
0.164444914321811 1
0.614400200978359 0
0.617085004394448 0
0.634123260660532 0
0.239135422388169 1
0.554181716996798 0
0.438635059293527 0
0.300328679083924 1
0.484201646011007 0
0.678171084247326 0
0.511487962452859 0
0.420361866418519 0
0.282630236032359 1
0.457574180099625 0
0.342473790161339 0
0.081706690786807 1
0.481404020139371 0
0.198190771018031 1
0.435304346330329 0
0.667149485651425 0
0.587367091126932 0
0.348685146362652 1
0.143120198909011 1
0.415232631786562 0
0.796411982863519 0
0.368325717747478 1
0.546829248179819 0
0.409350264552147 0
-0.0394892169719987 1
0.558281979880276 0
0.466886944998152 0
0.475643540964294 0
0.490725719085021 0
0.634782791862168 0
0.361693977784438 1
0.402876284993499 0
0.148908880398676 1
0.47066071605904 0
0.390075703980885 0
0.474614873068557 0
0.460840338470629 0
0.675370875894627 0
0.409642467007279 0
0.431283521966513 0
0.557964793785874 0
0.34994502065102 1
0.376734441546612 0
0.464492159786716 0
-0.101054719808122 1
0.611160037158008 0
0.437546736332839 0
0.432478895695303 0
0.330864289313801 0
0.361408924819497 0
0.330431232229369 1
0.268945979808539 1
0.3804072572181 0
0.0809223273218365 1
0.566670993805476 0
0.64168576455722 0
0.628784957005821 0
0.658544308400553 0
0.0460170102307424 1
0.470173085371586 0
0.490162959047019 0
0.113411587924548 1
0.444957552521464 0
0.273526592679546 1
0.328081092684299 1
0.490659292819257 0
0.586787396493407 0
0.0706914161379233 1
0.205878520708331 1
0.405916624030623 0
0.667298353819355 0
0.371193480144879 1
0.280787438080242 1
0.347753527271146 0
0.525152167444165 0
0.333716033178843 1
0.208218835662044 1
0.681752031945898 0
0.131582390245784 1
0.740104227696029 0
0.0881373658133197 1
0.71797785451649 0
0.282224580959734 1
0.782741193328206 0
0.431037578174882 0
0.115963414431024 1
0.14418420105092 1
0.545386796172984 0
0.478868637799349 0
0.324081743019197 0
0.168681852287085 1
0.434301351795278 0
0.223540885246108 1
0.490132158208434 0
0.265462430887119 1
0.59150674676174 0
0.575967091769456 0
0.360414231162994 1
0.42841755330445 0
0.419631355867421 1
0.589996569517824 0
0.559822245605895 0
0.600529291505513 0
0.74872031819228 0
0.689363734257106 0
0.343852659321303 0
0.455153819380407 0
0.51800690779737 0
0.199370553799708 1
0.731075402242158 0
0.699537642268761 0
0.298645917840382 1
0.255806232817553 1
0.431794190011004 1
0.00573950387481388 1
0.281056533597268 1
0.456221477121293 0
0.56338907938441 0
0.186251393106277 1
0.566491239230404 0
0.249016500998858 1
0.516207783127324 0
0.323459495068892 0
0.71678749909553 0
0.392522622289218 0
0.584244830923037 0
0.413964069131903 1
0.588394123755048 0
0.506882845974082 0
0.588465570682357 0
0.40659014741796 0
0.207151404144357 1
0.415605313959894 0
0.395650147982963 0
0.1536348684473 1
0.210394110351758 1
0.424044855233528 1
0.348440228260776 1
0.44885300395974 0
0.595678322542949 0
0.435321021772231 0
0.361875469960077 0
0.722114232245037 0
0.349076676316873 0
0.579479516258902 0
0.472840474962549 0
0.349790580716856 0
0.66092638045794 0
0.283564110537455 1
0.321802019571073 1
0.493222793433715 0
0.166883478140606 1
0.414319326973126 0
0.155873028237566 1
0.142552177390763 1
0.378976372996087 0
0.456276935955962 0
0.660844526863501 0
0.288207413809723 1
0.40447557641525 1
0.531441319704803 0
0.517686865966133 0
0.29407423139469 1
0.201856645052917 1
0.470485440065333 0
0.434618979913732 1
0.688712470382596 0
0.274093147870457 1
0.472747634156859 0
0.370093708656264 0
0.661959238138849 0
0.473951641843721 0
0.250078579931013 1
0.613106172788082 0
0.202099457286904 1
0.381251586317883 1
0.282444712965141 1
0.517639089809963 0
0.477001337944584 0
0.428479626920312 0
0.365619532632138 0
0.240655876801039 1
0.479236469501727 0
0.383984242897364 0
0.642137513273842 0
0.706896232556171 0
0.546664954900128 0
0.642186809396493 0
0.348156463502665 0
0.514310793072384 0
0.105725698936597 1
0.185104316120418 1
0.311675187111861 1
0.21500755207993 1
0.383957076495788 0
0.451123333207238 0
0.350670610550299 0
0.155458712041482 1
0.589821022416091 0
0.514077216020987 0
0.56805944539306 0
0.263129551424971 1
0.575011039178335 0
0.343841061192236 1
0.60983036404509 0
0.543245245855163 0
0.286075440738308 1
0.525705871843339 0
0.202003666756765 1
0.255541117957341 1
0.376222004263055 0
0.315859707228987 1
0.194803153633597 1
0.399251736825895 1
0.759342652808283 0
0.282714147654698 1
0.514719132099646 0
0.467037789043526 0
0.488706903896004 0
0.480472280848329 0
0.433356992490679 0
0.348616070937717 0
0.652015229174065 0
0.397521791871996 1
0.380041608646123 0
0.375817004645696 0
0.088413184537699 1
0.591361522743947 0
0.605935331854655 0
0.406730508549495 1
0.210301014448659 1
0.215898041654063 1
0.433466986429286 0
0.367792822256894 0
0.716374037623019 0
0.444715257287843 0
0.577691186567137 0
0.284188588362952 1
0.525920324786896 0
0.425539035391906 0
0.146935485661328 1
0.362040914539055 1
0.425595138262005 0
0.115106732123502 1
0.417331369243416 0
0.331508831822222 0
0.789447791814494 0
0.34449625242565 1
0.423450476189927 1
0.577132096076998 0
0.623355314306997 0
0.530772268044716 0
0.216933732193489 1
0.410120362496849 1
0.303047314161529 1
0.549162303161507 0
0.222230790455856 1
0.262588635381254 1
0.0995117954693981 1
0.471850033363781 0
0.367258964171955 0
0.260972207006189 1
0.0907944127299467 1
0.292653489440481 1
0.525115246340584 0
0.333304533663167 1
0.319882665480837 1
0.421347711749337 0
0.467986952397351 0
0.13809273575561 1
0.60734761270081 0
0.354705508779322 0
0.3894286974295 0
0.147641360187271 1
0.12245175040648 1
0.327144864145122 1
0.571821843751815 0
0.612765340894002 0
0.199222819306649 1
0.377456016396931 0
0.36313466606467 0
0.745637557615951 0
0.118113028657503 1
0.440197488561054 0
0.623445641220611 0
0.219671568239133 1
0.514683000349788 0
0.485429085355241 0
0.310206269642315 1
0.376835123955191 0
0.228805631588856 1
0.350627757705924 1
0.390849429629534 0
0.218455262096409 1
0.261158747128033 1
0.699139231881435 0
0.061895878562631 1
0.436736475230698 0
0.639321319839659 0
0.472165319907742 1
0.643251692213142 0
0.529774593019947 0
0.696086046149845 0
0.0560480279725677 1
0.341424486195869 1
0.486500023134535 0
0.377878054330671 0
0.513501461568131 0
0.386728943807432 0
0.465125803820517 0
0.266428188757682 1
0.247266021853507 1
0.422167186193205 0
0.435077292271979 0
0.538208700098814 0
0.552420065880848 0
0.52502684766987 0
0.430933131345241 1
0.136500410520478 1
0.12052849877528 1
0.36525014433267 1
-0.0382190935020127 1
0.788865100726408 0
0.386593272373162 0
0.43808191227566 1
0.193872271273231 1
0.377962852292338 0
0.449448447246176 0
0.393846819952113 0
0.541175817110542 0
0.436229642509093 0
-0.221450212549683 1
0.307691314638277 1
0.0106764539729624 1
0.697568294044511 0
0.476519195182632 0
0.413661467606718 0
0.571744391311756 0
0.555095761953561 0
0.413285758677708 1
-0.0129577600308832 1
0.239022143658596 1
0.303997591804716 1
0.495462906242057 0
0.309920784805995 1
0.387177068783317 0
0.548883766648358 0
0.563331701303571 0
0.253293361103661 1
0.343849578197698 1
0.461148439604863 0
0.710844068861574 0
0.345765543659304 0
0.291036397237878 1
0.253379067450844 1
0.390134626053688 0
0.631711486254396 0
0.237329159222325 1
0.48265901727148 0
0.372315307744679 0
0.477605425566746 0
0.392544772309817 0
0.355493579335073 0
0.327856379079187 1
0.471663148133534 0
0.476795993294337 0
0.486063612840961 0
0.340317679829347 0
0.229948446872124 1
0.116482990166699 1
0.381920964839093 1
0.590542987429188 0
0.534197191349788 0
0.380382166578746 0
0.572987013902323 0
0.308203940019354 1
0.135802686634873 1
0.0970756947714893 1
0.498162995771717 0
0.615116432817115 0
0.3740876780541 0
0.426598892625281 0
0.676952276533873 0
0.18522210069287 1
0.30900825905184 1
0.345545531087783 0
0.393494642214667 1
0.519426372499262 0
0.544751666556022 0
0.27241352126137 1
0.341409360211422 1
0.738724400178179 0
0.307306052820238 1
0.682899474534252 0
0.281752300218134 1
0.431715494389089 0
0.340397376800178 1
0.687917048621987 0
0.594312224409631 0
0.318198956192226 1
0.379000525169701 1
0.355835817673543 0
0.395426402724232 1
0.500615275390819 0
0.524421746746672 0
0.210818752403997 1
0.504871278804629 0
0.744962204824042 0
0.438103262566876 0
0.560539236503663 0
0.581060877916469 0
0.3287668768105 1
0.797554560583117 0
0.171799757722663 1
0.168472215449313 1
0.386306936074631 0
0.132252746075769 1
0.539846399531948 0
0.438994649729257 0
0.449779352351826 0
0.425386776087131 0
0.694833407616928 0
-0.0105754706270723 1
0.565520023416311 0
0.361472983082712 0
0.131941622059016 1
0.730277924924039 0
0.274029224337527 1
0.349368665974927 1
0.599375763862123 0
0.404109280427314 0
0.601196940848179 0
0.445325996134038 0
0.344250001071165 1
0.466833329925971 0
0.182970407020291 1
0.536037145100997 0
-0.0042789466732588 1
0.218934036873279 1
0.383922088392717 0
0.426200188960428 0
0.549129845706824 0
0.36200725134247 0
0.392515362168708 0
0.452977443837548 0
0.437368960779413 0
0.42002889190426 0
0.373308221079791 0
0.517718809563412 0
0.442387261438156 0
0.160672066458453 1
0.271137189263282 1
0.220069499648314 1
0.478549592543242 0
0.364314428016733 0
0.456585405707691 0
0.183865231056613 1
0.34562852256238 0
0.425780673327723 0
0.320889653002955 1
0.226013034798971 1
0.478176247418414 0
0.362892442210919 1
0.160657458725278 1
0.519828867586912 0
0.570144342706634 0
0.297299474349545 1
0.429315404787378 0
0.294775599600606 1
0.589998233712268 0
0.184210203486755 1
0.507863214620722 0
0.497476092431743 0
0.563158005057317 0
0.227053615412979 1
0.459074189476133 0
0.378109181302035 0
0.293604744381948 1
0.563501652998406 0
0.358686342892209 0
0.716530072239755 0
0.271791210512448 1
0.282991029151614 1
0.183376965764215 1
0.641772619516235 0
0.629833509738098 0
0.412540957258906 1
0.510099208552215 0
0.842516866920343 0
0.0428059385350474 1
0.307964338753829 1
0.436005276850015 0
0.282091816212205 1
0.199609540387681 1
0.22992849907312 1
0.364766449926401 0
0.440842198874621 1
0.205051256740558 1
0.485463056867002 0
0.34668789281002 0
0.665366184977971 0
0.304466509480231 1
0.627934088811421 0
0.471735688913995 0
0.455914022009251 0
0.00093074760863977 1
0.0550418808182206 1
0.765751121384188 0
0.459738427797812 0
0.590614488673141 0
0.26979156228789 1
0.348103578265127 1
0.544533190756959 0
0.234716291883307 1
0.351294392722981 1
0.504313336215866 0
0.324296228666074 1
0.393099782797019 0
0.490957084516941 0
0.269149830737704 1
0.412161040706966 1
0.62370695985865 0
0.729305985638735 0
0.323088512701535 1
0.0549399199079528 1
0.42379776591654 0
0.582108470574787 0
0.69886386633749 0
0.19658747854484 1
0.484510682454199 0
0.245935821089094 1
0.51992797893673 0
-0.201631221822562 1
0.629908307477794 0
0.565782361047316 0
0.019994447678891 1
-0.149221793997774 1
0.201163161466892 1
0.243525932307013 1
0.289987323011263 1
0.399225426432689 0
0.464382174121362 0
0.420714545043586 0
0.653402423560536 0
0.305650238551577 1
0.278411143422761 1
0.0383936963002564 1
0.542187806992289 0
0.288561234823206 1
0.550859182934632 0
0.340400241309501 0
0.225016701579302 1
0.314268477783188 1
0.457084205988853 0
0.304639668050433 1
0.428698103293658 0
0.396054374580082 1
0.493152142086333 0
0.340398895995194 1
0.336642541001104 1
0.236739296053822 1
0.585970170752275 0
0.367199777569814 1
0.741342230406508 0
0.442158923631963 0
0.181129181169775 1
0.341375004165594 0
0.2981522789474 1
0.567085910933006 0
0.150053218738461 1
0.464928873033712 0
0.367843095669896 0
0.596236098241614 0
0.402501387775878 0
0.428125387141934 0
0.294975497823202 1
0.302264652737451 1
0.713025625814041 0
0.480167359816968 0
0.121864379192305 1
0.411337087883333 0
0.494288759716766 0
0.341949183514798 0
0.683350137828666 0
0.520189666152565 0
0.65284980396762 0
0.642377404510559 0
0.334807705814952 0
0.340606228119886 1
0.436092776473558 0
0.42159659399071 0
0.649193206233541 0
0.500109618658174 0
0.508472273104894 0
0.430994471002604 0
0.315894555903346 1
0.208665917639195 1
0.596840903794928 0
0.345530774997823 1
0.100855376044825 1
0.297386803330075 1
0.595968691716156 0
0.0555825618388047 1
0.362030909896334 1
0.474567182242146 0
0.58469060996992 0
0.338321355936825 0
0.472135284701172 0
0.656577109349028 0
0.482279342811839 0
0.375781322987997 1
0.341802687221811 1
0.466464891967445 0
0.192903310035861 1
0.37101263074835 1
0.585814742713415 0
0.769116438612689 0
0.315822602786937 1
0.323028018242866 1
0.519934532051521 0
0.587016263324508 0
0.435931248443576 0
0.572926200567789 0
0.381271507688383 0
0.260710666913496 1
0.641047614412324 0
0.490333503386336 0
0.32155257179428 1
0.418693993881997 0
0.318165032722345 1
0.159011779885289 1
0.244227223214634 1
0.343405766135555 0
0.746978644461318 0
0.343911573032095 0
0.199583405799413 1
0.410786767949709 0
0.618193856584413 0
0.5576855068409 0
0.412101527507656 0
0.238913257459206 1
-0.0464277370037333 1
0.369024281850698 0
0.318638495898888 1
0.148552565619604 1
0.370505573150617 0
0.386422567171448 0
0.468709801674962 0
0.456439481494129 1
0.385277204713654 1
0.274848395571092 1
0.468868346213352 0
0.346078542222896 0
0.365146219861975 1
0.353995420971936 1
0.475342688959088 1
0.568440526693935 0
0.458481487731533 0
0.494682228619967 0
0.655544315765106 0
0.695202855554966 0
0.594672032005708 0
0.291814781779514 1
0.438681812385373 0
0.526443997726391 0
0.60479541591234 0
0.536248707268099 0
0.518531419472202 0
0.664360875158418 0
0.541795941031177 0
0.355878229284044 0
0.776850953106048 0
0.485034996977863 0
0.321781161746472 1
0.130645626887384 1
0.235946711684003 1
0.449300530684669 0
0.0781007828753109 1
0.381567855449515 0
0.406324251495828 0
0.288603646328714 1
0.620939311781282 0
0.404522577090528 0
0.619646362343879 0
0.686143323536213 0
0.485821121884689 0
0.791458565814192 0
0.102430304946641 1
0.558660760627313 0
0.541718680299741 0
-0.0017228710735545 1
0.232985560692184 1
0.023766643778824 1
0.181683996128005 1
0.513016094027357 0
0.558406462361101 0
0.541068067787355 0
0.265341535219986 1
0.592463782305713 0
0.459216725463617 0
0.496993548252271 0
0.0994794572626666 1
0.445469783249937 0
0.68362792987373 0
0.401615589080677 1
0.564440715532557 0
0.506408060298492 0
0.460000928973095 0
0.602097204647998 0
0.328502943098109 1
0.65154853063686 0
0.323074356698388 0
0.365752685759193 1
0.196445046956833 1
0.458802766185153 0
0.474675318708416 0
0.320858208027337 1
0.408008264995727 0
0.607747890634767 0
0.17807459937432 1
0.616167461957932 0
0.46256109104778 0
0.542170433894348 0
0.408554507196673 0
0.309497526339591 1
0.0663055433200954 1
0.519813670877156 0
0.453216146068226 0
0.524779881868092 0
0.664459753979354 0
0.63867922188712 0
0.603120718718227 0
0.43742022984497 0
0.463418427464044 0
0.532471547208226 0
0.357853144883032 1
0.293859487246077 1
0.465790343838209 0
0.441355251899608 0
0.79420292904009 0
0.252958492638471 1
0.581052193411882 0
0.4054932207334 1
0.53600523351696 0
0.519787714267627 0
0.317895808008252 1
0.551414892681969 0
0.322252282256126 1
0.610141635206374 0
0.511369495547642 0
0.471345165579849 0
0.565006138206377 0
0.21369909951855 1
0.372441825984176 1
0.72672334483096 0
0.158624454187721 1
0.422838571729032 0
0.302875104042819 1
0.553332357712622 0
0.528751126750864 0
0.409936767424026 1
0.578298779160358 0
0.375299289855954 1
0.531744134430114 0
0.483140960211459 0
0.589493850970053 0
0.234104595643845 1
-0.080872218463323 1
0.608326282625257 0
-0.0396897434330524 1
0.527920283985696 0
0.426216411997154 0
0.617092354320679 0
0.396673635228335 0
0.220352635010708 1
0.3837429640499 0
0.299558864010704 1
-0.221223650496699 1
0.226102795884937 1
0.667729273300485 0
0.228892558764399 1
0.394276255527533 1
0.442592355996722 0
0.311769089800091 1
0.166508595951376 1
0.36424583242373 0
0.205977181931614 1
0.35194639097012 1
0.341221605095942 0
0.452083382483336 0
0.302655927885668 0
0.372174559423854 0
0.362211045865565 1
0.454103598436949 0
0.608203460241632 0
0.235098306308 1
0.641281772674206 0
0.451986677062551 0
0.320619310900442 0
0.304306730398239 1
0.676673540113062 0
0.294853051418432 1
0.486245094966419 0
0.425835885072808 0
0.500394250871024 0
0.535840178556344 0
0.139626010097943 1
0.110976938358482 1
0.558385113985947 0
0.557721364756958 0
0.516816886059177 0
0.311411550278474 1
0.423399944713248 0
0.178762986644507 1
0.137949005597151 1
0.423643874502425 0
0.442330518703197 1
0.556422312445656 0
0.420477481898153 0
0.175421521407369 1
0.0699457909407099 1
0.646164470823334 0
0.372171632091926 0
0.428445287157201 0
0.431897365960728 0
0.502995738894776 0
0.70223223717573 0
0.267352645567767 1
0.406603492349411 1
0.365806319259899 1
0.329996955446051 1
0.156777282092089 1
0.300167959295027 1
0.53873911818675 0
0.74408411925881 0
0.739229721461308 0
0.361416409195674 0
0.143963796328315 1
0.561358792022904 0
0.456096710630399 0
0.471153523032007 0
-0.00329563251814874 1
0.335739117272128 0
0.488657407766981 0
0.492077485209109 0
0.445704075350884 0
0.373026770233286 0
0.317285294200913 1
0.36868435704274 0
0.655000686339733 0
0.310803905363253 1
0.130929886321694 1
0.479297159380971 0
0.486625273642678 0
0.22464813490685 1
0.486520531380826 0
0.854577098329302 0
0.46478419143892 0
0.64040847172393 0
0.450841956496836 0
0.325869143246113 1
0.384601211444896 1
0.226487287588967 1
0.273795939293922 1
0.417186472434375 1
0.373130911572962 0
0.351672145905247 1
0.362719398078128 0
0.281012762825502 1
0.657309825285748 0
0.433628463226 0
0.545047358098313 0
0.471330908853062 0
0.15526986170297 1
0.152347055489085 1
0.490382188081629 0
0.457428061455833 0
0.0553146615842754 1
0.303396969009854 1
0.42321579294791 0
0.601416026548984 0
0.0764545036078975 1
0.59657081463378 0
0.052447934535363 1
0.486384141613137 0
0.261845586085585 1
0.352915869205734 1
-0.0615822842366524 1
0.620817539293681 0
0.488757781217848 0
0.779196726403413 0
0.264526419946088 1
0.378671186900905 0
0.225915915121628 1
0.199465016674376 1
0.608637049930811 0
0.300829496671022 1
0.357609307160903 0
0.428232336707538 0
0.502391175761938 0
0.127409526158687 1
0.315744171279597 0
0.443271464165186 1
0.511891266129898 0
0.638583049168795 0
0.605959107392173 0
0.336041374227585 0
0.694372189561081 0
0.359764316286474 1
0.282900060819661 1
0.124372872254839 1
0.490362907594597 1
0.270161682718696 1
0.194532819257689 1
0.266812951151919 1
0.601860316283795 0
0.583512360514869 0
0.452480337598138 0
0.25925245954633 1
0.692700909853135 0
0.388485958002145 0
0.26601167764754 1
0.540918247590492 0
0.27848450459776 1
0.434784297401062 0
0.634911598622285 0
0.387734592142285 0
0.620373299463342 0
0.457739675555423 1
0.369024283040156 0
0.110971791593273 1
0.463090034160434 1
0.209622047241961 1
0.602574050894127 0
0.642036083466011 0
0.323915231232979 1
0.032264298087732 1
0.556552704970777 0
0.588383472126683 0
0.555035641645138 0
0.719451871532896 0
0.217349561315551 1
0.210872767852094 1
0.43811394483894 1
0.454261874837687 0
0.527714311841858 0
0.359557044948274 1
0.804239747184881 0
0.680315527763796 0
0.484723021758835 0
0.472827427403969 0
0.236836910184964 1
0.604309612827892 0
0.560654407352858 0
0.352490894532587 0
0.234334248344739 1
0.543176496756377 0
0.566201839341797 0
0.331767662120721 1
0.561685594653235 0
0.574839910653157 0
0.530558071849803 0
0.286422951000867 1
0.353396053993215 0
0.562352150815995 0
0.40170511449625 1
0.144626685955242 1
0.410085012056012 0
0.386892301616702 0
0.523955768095303 0
0.331468981506881 1
0.0767837269870344 1
0.216028892153382 1
0.552945744300562 0
0.439267685412082 0
0.329283236654987 1
0.632514715570105 0
0.220233939520798 1
0.591209114540928 0
0.404502381488779 0
0.255974629534655 1
0.401329664182653 0
0.332601536710154 0
0.566097351105933 0
0.200410828883147 1
0.249804845953339 1
0.322295215896121 1
0.602181667872925 0
0.41080742101502 0
0.496222911986138 0
0.363394591821927 0
0.498226244423416 0
-0.069917854992719 1
0.490532048551987 0
0.164440511276453 1
0.631504063506688 0
0.673046717067699 0
0.460063734516723 1
0.233925946082411 1
0.547991809730906 0
0.386563975260454 0
0.496630223626701 0
0.413475425723786 0
0.339381531646692 0
0.286888182509426 1
0.512537672237322 0
0.371488036179047 1
0.450926312534222 0
0.352606677959263 1
0.116575633583275 1
0.639210189720156 0
0.390170296038953 0
0.51754013822623 0
0.343244989526568 1
0.384287090612636 1
0.204953410387587 1
0.128946347614036 1
0.207744590064449 1
0.507614119579508 0
0.230959327829795 1
0.363637258231794 0
0.0713605263822185 1
0.411965532257704 1
0.355880646526547 1
0.56673780997819 0
0.136275701624829 1
0.118722639520726 1
0.586767160860058 0
0.306765853672139 1
0.584189364102919 0
0.261673471454067 1
0.809688082183636 0
0.343563830236469 1
0.517878620244484 0
0.430028954695809 0
0.617352414792945 0
0.230312676439827 1
0.451426003069357 0
0.139685754696494 1
0.504013977772822 0
0.611181378621291 0
0.504280098831604 0
0.626536355632817 0
0.00977189126777145 1
0.267396766652363 1
0.311154919294078 1
0.50015814988474 0
0.468556064232201 0
0.288459477438753 1
0.243030748397557 1
0.271012528577879 1
0.423026504842173 0
0.25829721068889 1
0.358005632996362 1
0.586908358865036 0
0.618748998160934 0
-0.0853743586618708 1
0.177240658451715 1
0.449426267681484 0
0.636583277340374 0
0.275958114644659 1
0.5614344894628 0
0.0869330315546577 1
0.301200685984518 1
0.146516739864511 1
0.369451393751564 1
0.55570242025674 0
0.411352934305041 0
0.456255885705586 0
0.568984955429532 0
0.677860791046785 0
0.360211109429012 0
0.0891434038363714 1
0.310692589541266 1
0.583360146338862 0
0.256596382011158 1
0.33125308546277 0
0.578176345528174 0
0.484100960935403 1
0.553003300640809 0
0.445973761385394 0
0.339845596834787 1
-0.0272356413558362 1
0.235566164777806 1
0.516147977154854 0
0.405090993788941 0
-0.0659146761514915 1
0.56820907020235 0
0.290150575972562 1
0.43666644977581 1
0.647640346258828 0
0.349982582688391 1
0.218909449996045 1
0.308331208627098 1
0.449135946027831 0
-0.0108138575871523 1
0.487892732350234 0
0.318568643814854 1
0.305563186674842 1
0.287687436585753 1
0.491553002942347 0
0.727309230452311 0
0.193510156947265 1
0.607860206602518 0
0.342733782893353 1
0.351290149550881 1
0.511413083176483 0
0.228190421578878 1
0.0140982528742949 1
0.195131778221633 1
0.468983328936484 1
0.649664094183511 0
0.338811891577351 1
0.2232191243003 1
0.476342187439298 0
0.405667788612645 0
0.0661147417729519 1
0.150458671126498 1
0.0695321001173319 1
0.544838245277028 0
0.623006534433486 0
0.516500443241959 0
0.485711179283438 0
0.11324610135019 1
0.203798518374269 1
0.278431312518702 1
0.441587210738711 0
0.197681913562285 1
0.34350923917921 1
0.280587268547861 1
0.671682779037731 0
0.292453198196365 1
0.530640039200894 0
0.274291934501624 1
0.433957953487964 0
0.644398363597343 0
0.510313064264846 0
0.497112465294218 0
0.495223910782446 0
0.360235363646862 1
0.420619246988773 0
0.171940179450046 1
0.583348893022741 0
0.150719382902261 1
-0.0238054573598326 1
0.458584979203389 0
0.361195469540025 1
0.152084378544977 1
0.276658715743732 1
0.3872617528411 0
-0.206507065471137 1
0.521262440253663 0
0.426152526655006 0
0.343464809416167 0
0.396135645670383 0
0.269159912529885 1
0.325921509061735 1
0.57362429621702 0
0.480273041005935 0
0.593282915301746 0
0.427769209889806 0
0.441611510552795 0
0.175749404282573 1
0.358796904794524 0
0.598842686547474 0
0.274214231881606 1
0.722336479349809 0
0.545264084358554 0
0.404303286083567 0
0.628589015725716 0
0.189836972171282 1
0.587503228278793 0
0.348371011291113 1
0.141110411048745 1
0.248449906954769 1
0.501806192789843 0
0.340296898371893 1
0.54784587131786 0
0.527585713695614 0
0.484492237725405 0
0.333180364635796 0
0.504937468176031 0
0.334258824790902 1
0.367040986742678 0
0.399837506914241 0
0.510681452449773 0
0.54481971217144 0
0.382778766698822 0
0.49889613159518 0
0.564723305106851 0
0.134512451571651 1
0.359054925783151 1
0.181830026837653 1
0.1831071178733 1
0.426637707305684 0
0.454535058190077 0
0.411395551780233 0
0.114341987306953 1
0.317941573052671 1
0.338838488723951 0
0.526544221294045 0
0.0725303458628285 1
0.279189713387185 1
0.448929408434953 0
0.285112487508714 1
0.249433645892274 1
0.679164919697294 0
0.234616731677471 1
0.63364986675059 0
0.398001721001911 0
0.436640150912711 1
0.342201312514532 1
0.195473861731186 1
0.645758353640211 0
0.557766392004163 0
0.469815246975457 0
0.49094701240853 0
0.732647077967637 0
0.473719444402905 0
0.622018384084346 0
0.308213396727863 1
0.314835576746364 1
0.496838606781244 0
0.0960962126055486 1
0.35904769915097 1
0.162903732450287 1
0.177650146836925 1
0.460059717334373 0
0.0885393058230326 1
0.592853818150606 0
0.450208798046715 1
0.501839204990903 0
0.305769100398464 1
0.602991132526971 0
0.724979975754376 0
-0.176448328517067 1
0.48675080310648 0
0.370247393799252 0
0.654458544521771 0
0.54403675295912 0
0.446170401503599 0
0.36507428982634 1
0.414161136275123 0
0.577992017818162 0
0.541531843120521 0
0.279999835950163 1
0.267143100599927 1
0.612893074688959 0
0.47651250834935 0
0.328171015521899 1
0.610392649406752 0
0.466753476335349 0
0.349769977513761 0
0.181089684066714 1
0.403668972101834 0
0.397717272190599 0
0.425569196262119 0
0.32055273379901 1
0.543044166107126 0
0.267383791765106 1
0.526469203752823 0
0.156464637327423 1
0.458371228405177 0
0.350777360530041 0
0.495188017538941 0
0.431583532509274 0
0.50593560943264 0
0.376214219932899 0
0.426434755278177 0
0.584481973924371 0
0.523248102543225 0
0.469422674987682 0
0.51973941157983 0
0.712691606795623 0
0.378249365553034 0
0.666720198680188 0
0.340322378510726 0
0.158002145195611 1
0.542156903630812 0
0.292822149665512 1
0.454622339652556 0
0.616177184634996 0
0.483658380759629 0
0.477170866275856 0
0.673343869329256 0
0.431409985744149 0
0.327072055865943 0
0.389875057567299 0
0.464641616217069 0
0.622836438954333 0
0.815746695903785 0
0.544596320878071 0
0.160879669420595 1
0.259989539124073 1
0.442515456630734 0
0.681903547686776 0
0.560642925525609 0
0.65980651272991 0
0.665836151401085 0
0.569839735445709 0
0.421491121087736 0
0.57244879350941 0
0.43515811978576 1
0.533322370286721 0
0.670392557026217 0
0.686386401779081 0
0.273088032885856 1
0.558364462248143 0
0.356232534121553 1
0.609399941316947 0
0.739742247991897 0
0.290631159802448 1
0.490416393087537 0
0.531758027431198 0
0.440968506551616 0
0.529461120668381 0
0.442892484979248 0
0.318815852892661 0
0.373110439287947 1
0.244117791167757 1
0.514980253405051 0
0.262366997025293 1
0.303885391906012 1
0.236405618352967 1
0.819416175742145 0
0.434530401321177 0
0.176425297361568 1
0.616016676577392 0
0.132468505197111 1
0.268291961350334 1
0.40564334283554 0
0.583208167748887 0
0.435840600383307 0
0.516827562780177 0
0.383584351862775 0
0.222973880737103 1
0.485055548000351 0
0.328974395027556 1
0.618424228279759 0
0.291563902968412 1
0.572666733695027 0
0.419483094526259 0
0.456414619488241 0
0.433381643641074 0
0.482588836171326 0
0.518867515381998 0
0.458067771297465 0
0.25344098094372 1
0.341623192013353 0
0.290170287978594 1
0.398028638697061 0
0.536610785497514 0
0.0781741189490859 1
0.569310084183181 0
0.428684198713581 0
0.325908128264267 0
0.278380525685245 1
0.412610279723353 0
0.396646212040302 0
0.676719098563036 0
0.587248774303076 0
0.564424626681219 0
0.388741110054399 1
0.491420939680852 0
0.214225306315025 1
0.40945682110794 0
0.31220259496412 1
0.521295734363226 0
0.210416532792705 1
0.382803282593895 0
0.582908891381315 0
0.218975270802349 1
0.259875009203479 1
0.432663607054793 0
0.843448160360913 0
0.157129276125137 1
0.607876910612406 0
0.229989763844831 1
0.147362409292777 1
0.309102222871858 1
0.332871910790882 1
0.444012115408312 0
0.695582382173088 0
0.527236021885981 0
0.647509414083459 0
0.452675037924777 0
0.233114550308758 1
0.00886335070665651 1
0.0328831425934269 1
0.126746984293291 1
0.535462092662811 0
0.459401270150607 0
0.550663768064483 0
0.432063682267588 1
0.55735672010009 0
0.691096577669854 0
0.361010123934884 0
0.51169382544521 0
0.347026491627381 0
0.231004806175005 1
0.321461289509319 0
0.775421144658309 0
0.638347622620324 0
0.0752231560704495 1
0.418485818342316 0
0.741909835368058 0
0.727648198442883 0
0.472745176326376 0
0.070569078702123 1
0.012962882055115 1
0.495297171401321 0
-0.0313787045835781 1
0.350229850504695 1
0.73599108080986 0
0.326057024898187 1
0.364682244120561 1
0.189722123465694 1
0.32581643107647 1
0.506903260789998 0
0.488543687705227 0
0.388219189842219 1
0.35820380617421 1
0.626887818276053 0
0.469287660883722 0
0.500213628155817 0
0.349180588209941 1
-0.0141171920380756 1
0.291309754338511 1
0.632976862126475 0
0.532022436994633 0
0.257577531661506 1
0.560143959522379 0
0.0568731805642836 1
0.33584413938416 1
0.708956582922463 0
0.511059584376742 0
0.439311396858812 0
0.634730027020708 0
0.714020033924966 0
0.467013289744257 0
0.523132656123594 0
0.289198734865346 1
0.394166714757162 1
0.36226187913532 0
0.597758995703224 0
0.274312118085548 1
0.440820647287953 0
0.462485677715416 0
0.538520418394901 0
0.578563498653176 0
0.425427671049586 0
0.257388697013432 1
0.158148544314918 1
0.619837094520817 0
0.598257907475879 0
0.61292464961873 0
0.316295152208722 1
-0.0299580985203162 1
0.153882826138967 1
0.0391476245257738 1
0.384206117228958 0
0.327522430531481 0
0.368111071025574 1
0.248546657781681 1
0.370972662313193 1
0.190830796516217 1
0.332552806518333 1
0.0982053354429949 1
0.474641083261051 0
0.801722815835568 0
0.2906193451175 1
0.584126724871136 0
0.262808695028625 1
0.130129948943738 1
0.637343053936475 0
0.568366175419034 0
0.424290838464971 0
0.459253449685929 0
0.335194616945932 0
0.259273026336713 1
0.398220918948803 1
0.723431181911139 0
0.467213180143814 0
0.607150378128312 0
0.464493281306708 0
0.762205461737854 0
0.490631627216931 0
0.111009568538392 1
0.350422966848019 0
0.0976499139979364 1
0.604819612089212 0
0.709937836940854 0
0.402632143141307 0
0.250189133175665 1
0.34185281573136 1
0.615074279785022 0
0.473035406348054 0
0.491503927052728 0
0.38875702275006 0
0.732995435543835 0
0.391445049116571 1
0.061292468046081 1
0.39231479269728 0
0.438982380626031 0
0.422849968871672 0
0.648866377293089 0
0.367288043473746 1
0.269114477588684 1
0.43420368105203 1
0.172200147840748 1
0.108208164414585 1
0.517330512130533 0
0.311743945328009 1
0.444327465029108 1
0.570914872538594 0
0.679367463507334 0
0.527613445022914 0
0.456149847489058 0
0.218462715810431 1
0.333582876484077 0
0.686626772980668 0
0.551643677233328 0
0.396989883941651 0
0.174525432836551 1
0.42193027253869 1
0.591021790003599 0
0.136066822906569 1
0.111792320003066 1
0.45605414855682 0
0.628499094683798 0
0.327214330114306 1
0.588881018121487 0
0.287650357879137 1
0.497788223435074 0
0.399097694078106 1
0.357897618070144 1
0.450520839862188 0
0.65633650865211 0
0.277737120937351 1
0.291294345943323 1
0.603873762802986 0
0.403014118946937 0
0.0971273289629609 1
0.481699608254228 0
0.513822337753595 0
0.453281896312117 0
0.318061175214794 1
0.470043715992607 0
0.599940172878002 0
0.521149873041914 0
0.496091601506415 0
0.482181631135068 0
0.0626897760669987 1
0.241088920956232 1
0.406317163132658 0
0.48268648288006 0
0.42616403276788 0
0.398035023091316 0
0.195478401098754 1
0.390484480392238 0
0.378434222270567 0
0.267631601012239 1
0.511225974742044 0
0.306801275164185 1
0.505080288844848 0
0.328176117927569 1
0.266702703877913 1
0.368985183751123 0
0.338374473162497 1
0.594907867673005 0
0.577882956131122 0
0.518280314558322 0
0.611466241872546 0
0.478730071359251 0
0.481128059318548 0
0.393305119022209 0
0.336257218319842 1
0.399055185024384 0
0.663022579056884 0
0.408953859735901 0
0.502048500058693 1
0.568885395929098 0
0.199551055605478 1
0.361363195898225 0
0.382753306078125 0
0.597203087355012 0
0.160043117915061 1
0.300409895654694 1
0.665250537836471 0
0.395264844604657 1
0.459987326964597 0
0.291565846407811 1
0.368651162009004 0
0.518416494368532 0
0.404741472152125 1
0.539918147451969 0
0.277407701841772 1
0.444840103290721 0
0.281991146959018 1
0.382668839724703 0
0.731501699456151 0
0.41520872533149 0
0.622130233380835 0
0.292014808336843 1
0.306898659342414 1
0.33631470240599 1
0.336138118644771 1
0.67624169674049 0
0.429279075153377 0
0.379623570826289 1
0.421017139983693 0
0.584072655868752 0
0.527268370207634 0
0.0777409713165484 1
0.594516783521702 0
0.552874825543766 0
0.602010206220182 0
0.323357401716435 1
0.126374545884528 1
0.354459962041265 0
0.414127786592839 1
0.453113442897625 0
0.455844311864365 0
0.347993441232544 0
0.604079268554508 0
0.583565916578776 0
0.280435910263571 1
0.252150733812461 1
0.263984253169066 1
0.724108734897809 0
0.612982384218403 0
0.220575628207121 1
0.497133259816149 0
0.581131866013971 0
0.337407396820377 1
0.16740401427103 1
0.490470542249873 0
0.251671053980766 1
0.441003903471216 0
0.517908708720892 0
0.785012517586891 0
0.531021753666533 0
0.367587933589521 1
0.605290866388465 0
0.722540231705909 0
0.62600639054002 0
0.288360782522026 1
0.502810151340916 0
0.359752096164369 0
0.348226489336146 0
0.436529770294129 0
0.254859021706309 1
0.439041859163347 0
0.670533805338136 0
0.372783436490819 0
0.242390025224603 1
0.635657046304863 0
0.223898443379751 1
0.472467006732872 0
0.617766100836136 0
0.0972817420845423 1
0.409448743236381 0
0.509375168349701 0
0.450404010726911 0
0.102858193234286 1
0.546251894924286 0
0.305636203255058 1
0.662483023394035 0
0.505968610900703 0
0.462142954610594 0
0.679876858655603 0
0.698602874129032 0
0.577874049296042 0
0.496885891421312 0
0.435122688213293 0
0.282694007688228 1
0.366592920660447 1
0.680338745436901 0
0.248690662271648 1
0.625938096816119 0
0.495273377458988 0
-0.0895418769959184 1
0.575634048802007 0
0.251363201981669 1
0.219134451228742 1
0.0878564032951781 1
0.275205479937222 1
0.1274275249513 1
0.353489723806864 1
0.443534846428001 0
0.223726618873411 1
0.241467177540643 1
0.297405594944827 1
0.57894506734217 0
0.443243914888791 0
0.295848144435886 1
0.425044806068972 0
0.586657909410396 0
0.611525814809117 0
0.367945638430767 0
0.0566104680195043 1
0.486796938483374 0
0.824112840738885 0
0.334628130515286 1
0.222507103584871 1
0.634640421493434 0
0.391978252996538 0
0.363794050440735 0
0.578266098117547 0
0.460996277244694 0
0.533777618934699 0
0.285150850017514 1
0.619105232288526 0
0.517022605442517 0
0.317748702636683 1
0.563774619728425 0
0.365837702546265 1
0.650457766434281 0
0.41775954635094 1
0.675169229234782 0
0.744168691556803 0
0.46302779205366 0
0.597350284658596 0
0.235905141990318 1
0.239726362267439 1
0.569435955263962 0
0.206074623674178 1
0.619695674756345 0
0.672262184263814 0
0.409970072341761 0
0.218743242389675 1
0.753725541310889 0
0.393506734971778 1
0.432525232927747 0
0.505311691361828 0
0.265463153409646 1
0.361058014565897 1
0.527968578958709 0
0.0970695596533433 1
0.120690758200942 1
0.421151248675201 0
0.57664964859656 0
0.626604676512554 0
0.448198343513003 0
0.531545242558734 1
0.447007026219057 0
0.260235195606282 1
0.226826566655112 1
0.57461062120771 0
0.768077892807149 0
0.448639864221049 0
0.313616482715439 1
0.332408661790891 1
0.228131599517864 1
0.270179838313062 1
0.06648330307599 1
0.739842067701761 0
0.689755689872233 0
0.686080551006407 0
0.204328285955263 1
0.464569902260902 0
0.352568756739963 0
0.383614450241367 0
0.0658531671456496 1
0.636284412811201 0
0.543779131887495 0
0.218170052461947 1
-0.00816003232776435 1
0.479709207539241 0
0.809050496107579 0
0.0902117799572806 1
0.57227356348814 0
0.345693853220097 0
0.399231977148017 0
0.398585397636715 0
0.48822516925609 0
0.57096281238272 0
0.348182226242345 0
0.417453533469757 0
0.51109409835341 0
0.44638011752496 0
0.555594048441509 0
0.283896054115123 1
0.634549474111824 0
0.610477744341513 0
0.101365461620367 1
0.529583203810264 0
0.455659443006274 0
0.389555076449829 1
0.642243163210703 0
0.485732305703855 0
0.588621100801028 0
0.354689071333135 1
0.531585774881747 0
0.177300436549807 1
0.0738918265505762 1
0.409872746748938 0
0.556178698637861 0
0.277988816217507 1
0.5352226026873 0
0.139039139155237 1
0.555997717872485 0
0.0269418063683563 1
0.344857235391525 1
0.296871265591902 1
0.307929852290026 1
0.657302526123113 0
0.455067557806823 0
0.542479180848823 0
0.137862225295373 1
0.393852708773631 0
0.278653391569795 1
0.278062137231499 1
0.247767788077253 1
0.629560410495871 0
0.0244263990837805 1
0.531578888595788 0
0.336329135067551 0
0.68760945362588 0
0.156805463702709 1
0.430369791628484 0
0.345430785468415 0
0.175419977421566 1
0.385752608194772 0
0.320044054895583 1
0.787255360895278 0
0.606371187622295 0
0.4112930868433 1
0.497126132728237 0
0.431558348399129 0
0.170862716392865 1
0.471058090909728 0
0.371767912235735 1
0.392918258975003 0
0.244264498304227 1
0.583746745960981 0
0.292281502433581 1
0.591252693888101 0
0.307715014577363 1
0.451536376947723 0
0.321497909040901 1
0.30866698173149 1
0.507970882943263 0
0.509248186277812 0
0.341619423531987 0
0.495110402604193 0
0.497805146296229 0
0.576085128284629 0
0.557276935869747 0
0.340524386919969 0
0.283632519200533 1
0.505894878723916 0
0.560915536705579 0
0.431285520908079 0
0.594565400703156 0
0.221457294050404 1
0.20594097929371 1
0.396588568030313 0
0.22316148787256 1
0.921965441379966 0
0.298811810888293 1
0.224507644059439 1
0.478485030801795 0
0.509435084017668 0
0.437498513266027 0
0.325572329623698 1
0.311336652049634 1
0.472399160182649 0
0.604641710656118 0
0.560949105172766 0
0.481943005446046 1
0.350643882720072 1
0.393277882860556 1
-0.0252621419264972 1
0.254642625761925 1
0.628205122069027 0
0.20142023525736 1
0.57520613125814 0
0.416143112894898 1
0.289659629245742 1
0.461939720920363 0
0.588851926257783 0
0.606843518223743 0
0.386502567009812 0
0.268977886414472 1
0.364105108973863 0
0.516568732149758 0
0.422320948470034 0
0.507359648525979 0
0.247863735264235 1
0.372153425765945 0
0.362906796726619 0
0.412019987258674 0
0.317022224639542 1
0.571208295651972 0
0.500303876371165 0
0.188781232596931 1
0.6020646364448 0
0.242172860123454 1
0.770103612352129 0
0.625211359192198 0
0.587722231707595 0
0.423469326852533 0
0.389780535128166 0
0.409320367274434 0
0.431470510993034 0
0.26669614004229 1
0.496353714645199 0
0.0399181690247842 1
0.751941231440141 0
0.373848214074137 0
0.351956239278561 1
0.441384867323596 1
0.296685414597515 1
0.310699402964705 1
0.276597562893573 1
0.441114653513911 0
0.233383548976375 1
0.00455523687629379 1
0.52025551984385 0
0.474669636479735 0
0.337900044222651 0
0.355161917871712 0
0.566379398677747 0
0.399087533928816 1
0.430977830133293 0
0.309612623232119 0
0.400942338135927 1
0.536033111412119 0
0.37059957206115 1
0.755313106358351 0
0.555555076412726 0
0.118885194735523 1
0.546761725567426 0
0.335178863904842 1
0.449180613571324 0
0.625810447006036 0
0.327968241980179 0
0.367425177732945 0
0.612744496709275 0
0.267484794883793 1
0.378432801114395 0
0.600827875673377 0
0.450609110293782 0
0.692079943546668 0
0.664065792836247 0
0.588026137082655 0
0.655224289983185 0
0.348695588387132 1
0.389858417005334 0
0.61982036066044 0
0.263333925282382 1
0.542318603170304 0
0.684309506235698 0
0.133911348691548 1
0.150895768825013 1
0.341441215777177 0
0.685428294937439 0
0.360853825928879 1
0.427244401268921 0
0.34827204243605 1
0.752280277253423 0
0.22708932297406 1
0.362805494006731 1
0.552087824750721 0
0.464536033846774 0
0.507914033063435 0
0.378598686999315 1
0.142564619772514 1
0.224985362984303 1
0.451321474942985 0
0.168020810271176 1
0.185049634522796 1
0.474369068941678 0
0.464574226892848 0
0.274827218677631 1
0.635319786388184 0
0.235607002721412 1
0.329542026181372 0
0.648803918684138 0
0.32117657374446 0
0.735597251418203 0
0.5267881512143 0
0.17606647312563 1
0.362181896328587 1
0.271416620133232 1
0.216524225363239 1
0.577105459479681 0
0.453026775035646 0
0.379675017185148 1
0.525518811684535 0
0.554765662166277 0
0.235749895543913 1
0.491889777538677 0
0.638193555714798 0
0.388210312788543 0
0.384137198315149 0
0.441292453965445 0
0.491095377664527 0
0.24343593515346 1
0.776424860899823 0
0.204667738452041 1
0.467961059877037 0
0.457056686951536 0
0.348151794488566 0
0.383990195598303 0
0.702049951147287 0
0.58827290516602 0
0.103173662725135 1
0.460590836190149 0
0.607803446832764 0
0.275837755345567 1
0.388865504304684 1
0.511159526904924 0
0.396075964785132 0
0.355422044147606 0
0.531268299620188 0
0.0879557489511595 1
0.552641751597026 0
0.53674663798533 0
0.546443074478374 0
0.337760010973267 0
0.326477363023996 1
0.0471453500696975 1
0.21414649609144 1
0.501190541649209 0
-0.0724947240450341 1
0.310649465454638 1
0.279179120288536 1
0.248746017908844 1
0.459878708020144 0
0.103247705078932 1
0.473068082082036 0
0.492192363311675 0
0.343564936072058 0
0.452549230377019 0
0.404225707048001 0
0.188024384505648 1
0.347920667433296 1
0.375456334830686 0
0.212568123080277 1
0.374376462414877 0
0.315600345943827 1
0.601494742022146 0
0.414142103589205 0
0.229917267655677 1
0.468794955414776 0
0.270023686507604 1
0.501839098715987 0
0.1540844765879 1
0.558646336461082 0
0.57911708921057 0
0.208083179298511 1
0.419620497592688 0
0.258178203984171 1
0.0519876075508713 1
0.241470147707825 1
0.125476926395399 1
0.560775351953189 0
0.445001605960006 1
0.179027055379764 1
0.567342723741742 0
0.331355096670983 0
0.464727438381869 0
0.57486630749889 0
0.287504478845909 1
0.425620002939981 0
0.0984747555194546 1
-0.236388510870168 1
0.458607503158271 0
0.281404005819442 1
0.283862377313237 1
0.444401154792404 0
0.50518291361257 0
0.298494021559272 1
0.203764039637478 1
0.381209372079276 1
0.309104243259476 1
0.288656929485573 1
0.342194648214687 1
0.482426108065307 0
0.288954886261445 1
0.306249227384078 1
0.362945174592472 0
0.401232412905128 0
0.350256166031158 0
0.0584881769532891 1
0.717492458330584 0
0.522336331499944 0
0.553289061106354 0
0.462633139887636 0
0.502042962718751 0
0.449809673307336 0
0.300665792397467 1
0.410620945311532 0
0.391335865983901 0
0.562756548316866 0
0.107862658034179 1
0.364231079706615 1
0.226012421643148 1
-0.120776114983963 1
0.597222284323898 0
0.21125845041223 1
0.410623370238806 0
0.397664084787437 1
0.438702727614139 0
0.604504839402562 0
0.256614193287571 1
0.199888531725658 1
0.228118026317139 1
0.221431171742686 1
0.635048479122582 0
0.199637030526918 1
0.638102616018716 0
0.114467837944162 1
0.312834102226473 1
0.392254144041416 0
0.368540464169187 0
0.462641443163695 0
0.413253230607959 0
0.866736467787899 0
0.109166763519855 1
0.48448773750851 0
0.590730797074962 0
0.452574569302732 0
0.493624283132446 0
0.350229565146112 1
0.455300992206315 0
0.741356602786668 0
0.515709528432998 0
0.518632742549958 0
0.0831123511427252 1
0.405592049412971 0
0.15931992711412 1
0.0535171892920527 1
0.558293588352493 0
0.121069357617172 1
0.226462614593826 1
0.263036725792542 1
0.243715493315196 1
0.404504064170033 1
0.658251499129293 0
0.600132812112045 0
0.590520827270676 0
0.372419501078558 0
0.541842806403723 0
0.486014251065314 0
0.5565022160952 0
0.128837932139478 1
0.304627932637008 1
0.337082127509916 0
0.257512586409728 1
0.136756161087189 1
0.792519719007416 0
0.347048346186061 1
0.383952280602379 1
0.404205858355998 0
0.245280616740561 1
0.64442495994717 0
0.448650214809745 0
0.196588506482553 1
0.605617722772807 0
0.277948579683416 1
0.329199072459692 1
0.126800180156828 1
0.256252913261772 1
0.307520017836043 1
0.110897756244712 1
0.0183744264724071 1
0.189716388453348 1
0.397499558950599 1
0.406407287462756 1
0.565674534615901 0
0.551026100885031 0
0.454511660479873 0
0.395530994572832 0
0.814328801959888 0
0.344324201215043 1
0.405771051084945 1
0.521277082666671 0
0.656315721621871 0
0.259411399945518 1
0.339314821526171 0
0.350162637975557 1
0.396996736252048 0
0.445771208991068 1
0.527793569119798 0
0.45882622449766 0
0.275489036336789 1
0.424128745856076 0
0.277108132440503 1
0.119598129856615 1
0.413523736314827 0
0.210974946594108 1
0.403598394639602 1
0.223796968752926 1
0.630795560573793 0
0.791424063817942 0
0.56729612669934 0
0.0858635269797901 1
0.70794065301443 0
0.422787483521099 0
0.147646815156642 1
0.474819656152697 0
0.553729836740321 0
0.0473505226094933 1
0.384264820852808 0
0.499465329583069 0
-0.137228630626682 1
0.273817897507183 1
0.229766428366137 1
0.211125053163363 1
-0.0778701414000191 1
-0.162500487209096 1
0.402795881456825 0
0.463024231579957 1
0.635591553898912 0
0.280115031506418 1
0.386572006330294 1
0.39761106999842 0
0.491143643561782 0
0.462331130300669 0
0.644662955399297 0
0.422397119963567 1
0.673357620735053 0
0.63231831516647 0
0.367019923998291 0
0.126652313225007 1
0.351234977633143 0
0.60390093535769 0
0.142174247570403 1
0.454197423676132 0
0.244359923011711 1
0.213075298304819 1
0.219831861374722 1
0.555090384551192 0
0.328163427209975 0
0.356089287738059 0
0.816563201691018 0
0.208251039649895 1
0.288832176577423 1
0.56064348495051 0
0.385725564709762 1
0.517389089129983 0
0.398069078107595 1
0.468941896252169 0
0.0465501881746727 1
0.665034445903007 0
0.297459153865281 1
0.449581154236506 0
0.368017485637474 1
0.395370185564469 0
0.553249829755924 0
0.652639744706879 0
0.525275655222822 0
0.415887988561299 1
0.362204341072319 0
0.485326350730648 0
0.466369338805941 0
0.441036115628058 1
0.43154149513407 0
0.63268110668506 0
0.236778113857535 1
0.621202371046626 0
0.524827714940349 0
0.313065042650585 1
0.397050446659918 1
0.439463858848569 0
0.256974321400591 1
0.334256519730844 1
0.209840658178272 1
0.371995223468422 0
0.7106996782993 0
0.22934214834012 1
0.376104533178335 0
0.347085186342204 1
0.345613366990432 1
0.437393892055168 0
0.667927178882414 0
0.305906110993703 1
0.459355649396212 0
0.208789137300545 1
0.325210076680149 1
0.237270408953175 1
0.131259522793892 1
-0.107452636184465 1
0.500435917753657 0
0.320428883460058 0
0.347618108394616 1
0.694329157625968 0
0.319144725187657 1
0.423537441830133 1
0.652887880006525 0
0.42928076650081 1
0.630100495023703 0
0.6226892163301 0
0.471614259913118 0
0.434615117910803 1
0.552462912401921 0
0.630301612211163 0
0.636384965532185 0
0.32609963787356 0
0.489436404769409 0
0.706024776758897 0
-0.0105531819191093 1
0.550738672044895 0
0.278378527310331 1
0.315026193894839 1
0.611608484436364 0
0.163622512341411 1
0.385753027413412 0
0.483708111876906 0
0.0233471804488071 1
0.314721154703867 1
0.527053103793404 0
0.585376281617271 0
0.152571392214971 1
0.438361826813694 0
0.158136576892196 1
0.388232842491339 1
0.383265251196349 0
0.246457744992878 1
0.317661135626346 1
0.507734330503295 0
0.129857825231456 1
0.228851116972017 1
0.281613691242937 1
0.436392429202895 0
0.355666733427344 0
0.482875444301836 0
0.393744868123439 0
0.288371061791431 1
0.65572120609334 0
0.397561451508468 1
0.205355971860708 1
0.400908790315924 0
0.835247589621215 0
0.358884670738224 1
0.346097696516011 0
0.383195907432457 0
0.464884688055418 0
0.464929640324744 0
0.311347059243043 1
0.438082171126961 0
0.245357501008492 1
0.416059563683729 1
0.536185242168856 0
0.487256391088062 0
0.282028965743459 1
0.185016884696169 1
0.0233393537032438 1
0.201202122439479 1
0.520114154365477 0
0.32848223268978 1
0.281807849612024 1
0.460791540715981 0
0.452807629330275 0
0.324798393164848 1
0.198033527078551 1
0.574116255202616 0
0.539008004878395 0
0.298238048812483 1
0.336133737688282 1
0.720545331019853 0
0.601283179941208 0
0.43769698898872 0
0.624469342318011 0
0.741339096914881 0
0.320661776464049 1
0.506895829803239 0
0.324038064431964 0
0.53509988365211 0
0.315961127062416 1
0.403020447637459 0
0.0519922657652922 1
0.631546196633336 0
0.594444506116782 0
0.337910770440999 0
0.587772601657132 0
0.677371719395841 0
0.759293052506338 0
0.521505079803334 0
0.522821776878281 0
0.462232652578344 0
0.836873712064118 0
-0.00583431900399424 1
0.415027629917579 1
0.718400314209045 0
0.501881168021701 0
0.242945366148319 1
0.362970231384313 0
0.151683874627672 1
0.292638643418413 1
0.444346150666908 0
0.381108517887027 1
0.578560384515667 0
0.467464407239069 0
0.532969837318107 0
0.286316266604636 1
0.0916782044834812 1
0.228677810532158 1
0.581521860751182 0
0.14815724495885 1
0.277532312316963 1
0.726718533220315 0
0.622404665304251 0
0.390279813543937 0
0.256679471879731 1
0.333075022014482 0
0.344807570597831 1
0.727208665523476 0
0.423905401598208 0
0.502035938842065 0
0.5892568254589 0
0.544120646892851 0
0.731231850053993 0
0.561896764889373 0
-0.00653298901808226 1
0.482539880881889 0
0.176876201586546 1
0.205429043882655 1
0.441061199715461 0
0.57334915841235 0
0.503527326025708 0
0.555840071514308 0
0.362187102777192 0
0.236678786002023 1
0.326636610783107 1
0.358367533679898 0
0.0341566709413429 1
0.462952563868527 0
0.269922372608493 1
0.418771806532328 0
0.25714291387051 1
0.226330529212734 1
0.675892687009306 0
0.660493021093259 0
0.208158367729958 1
0.625073279512587 0
0.484002946516971 0
-0.0559194867587094 1
0.491280523504221 0
0.514080325762705 0
0.508249493426393 0
0.321050135358864 0
0.0303576215458776 1
0.609091718445777 0
0.351237207391727 1
0.428483905933489 0
0.730043773576206 0
0.152967814685035 1
0.335025555946848 0
0.364923268495012 0
0.718537693543097 0
0.458007337535459 0
0.241613078182253 1
0.620097303433315 0
0.136441573483872 1
0.491140921522802 0
0.564310100747368 0
0.346739540824989 1
0.466548246898186 0
0.392183449560819 0
0.0577246797821745 1
0.0756419714307196 1
0.420349179418242 0
0.621544799551382 0
0.528434018414404 0
0.220925687827113 1
0.709049705779668 0
0.0373459110750082 1
0.526707113640582 0
0.51021071451802 0
0.150800710727443 1
0.390185791412969 1
0.507953965535917 0
0.29625137582064 1
0.69248023745602 0
-0.109240000321985 1
0.247534583167609 1
0.145193822271937 1
0.303342015118366 1
0.120649112349547 1
0.671920601531754 0
0.280067756844925 1
0.459846729105898 0
0.296614640646941 1
0.419098027444477 0
0.426316153108699 0
0.624928566650824 0
0.339722982851797 1
0.288476568183242 1
0.460922836437022 0
0.413790887074355 0
0.389028329457811 0
0.413161923309254 0
0.526859209617497 0
0.438987775192411 0
0.334709781863677 1
0.43554656098953 0
0.31276364186543 1
0.529153730895589 0
0.257107214852243 1
0.403395636101353 0
0.216569186119814 1
0.234553202455041 1
0.48194504854403 1
0.198835307056043 1
0.26544475175567 1
0.4395268517893 0
0.609144296821931 0
0.421991781204948 0
0.288358873754125 1
0.387194497127288 1
0.627658385404132 0
0.475883130554418 0
0.646008177885988 0
0.668785549860292 0
0.706161982254061 0
0.527681776560735 0
0.45529030581336 0
0.566192537005161 0
0.515442548591068 0
0.224248965820652 1
0.439499475025134 0
0.597328760019758 0
0.438550799861606 0
0.133051719560397 1
0.365232075531097 0
0.442630685845254 0
0.292538155988216 1
0.568630569568425 0
0.459936144320098 0
0.336841788024451 1
0.394887724218185 0
0.208521253541676 1
0.522510881039345 0
0.365487039948958 0
0.458561093031821 0
0.305224860351012 1
0.478134692927666 0
0.238378515783639 1
0.159823069811591 1
0.326245773286942 1
0.428246767240906 0
0.49603026719075 0
0.574192032125537 0
0.200337898347376 1
0.422252946830564 0
0.60041756986984 0
0.56486255607448 0
0.300681484537404 1
0.309333409344848 1
0.156200216562519 1
-0.122323017924036 1
0.068505998301884 1
0.392986367221792 0
0.459985312036937 0
0.620252547876991 0
0.231143916788945 1
0.411915768061772 0
0.466803860522151 0
0.519800787166284 0
0.29875009143553 1
0.184960934281027 1
0.528113909402682 0
0.494360674063896 0
0.44295202032948 0
0.391279952869656 1
0.253486268496256 1
0.486391626054636 0
0.584301029268058 0
0.70099195356038 0
0.537430693540078 0
0.185056415325601 1
0.49145912757315 0
0.225028023086606 1
0.343308209694457 0
0.626984185143246 0
0.297864634468339 1
0.411232942230771 0
0.3470315486867 0
0.323229258274417 0
0.195380090467272 1
0.600706673956446 0
0.368865898682879 1
0.279905593395981 1
0.294110209589928 1
0.500763594381871 0
0.539014005594317 0
0.212193858463674 1
0.0556373065429763 1
0.450268237127445 0
0.479483925648117 0
0.656482538747926 0
0.108772262632248 1
0.582598464182684 0
0.291738436395098 1
0.554791377398745 0
0.604054831405983 0
0.471661771163153 0
0.347848281348764 0
0.25082762286782 1
0.495190383462662 0
0.516718968924835 0
0.540892518209136 0
0.133342279166965 1
0.33738666714362 1
0.254708032649595 1
0.36383434902778 0
0.382123116164884 1
0.205777586647367 1
0.588855850768055 0
0.437955567603954 0
0.0403394667695252 1
0.191467429465471 1
0.388812662080072 0
0.0794508283852161 1
0.341626662869836 0
0.387677927109821 1
0.221000036112398 1
0.139558154951892 1
0.350335258297302 0
0.451513102152387 0
0.509993399028823 0
0.353471803440344 0
0.173854794295504 1
0.481665624362471 0
0.571955231415538 0
0.346550488974595 1
-0.130097084281515 1
0.336481642991382 0
0.228382863008834 1
0.237359292995396 1
0.130749900360588 1
0.608538866334304 0
0.539763814924051 0
0.624038498717751 0
0.371012838025483 0
0.504377996182121 0
0.595921789501952 0
0.491582454016886 0
0.341571664906557 0
0.159418069126193 1
0.497098975502982 0
0.390515712876938 1
0.423562883287351 0
0.672565124970339 0
0.758999524737922 0
0.286709577643467 1
0.579558087571858 0
0.399760821358775 0
0.733734128621609 0
0.151586081228338 1
0.792019821026056 0
0.580022448236896 0
0.197925653434968 1
0.418870633966332 0
0.435253222468103 0
0.414224715337466 0
0.337766287865466 0
0.482727705226916 0
0.489211017225197 0
0.500066443998445 0
0.552067904401209 0
0.281684032465424 1
0.228397386353195 1
0.411181147570744 0
0.280224604344962 1
0.618177843000034 0
0.718599033267164 0
-0.0325594589677642 1
0.704645585846289 0
0.170947239472975 1
0.277407017951257 1
0.848262653356709 0
0.466595087660299 0
0.553802209667264 0
0.226597865037132 1
0.404330523005668 0
0.568629010515931 0
0.252958580935802 1
0.318786772452359 1
0.354330569094499 1
0.352678258334351 1
0.0302961191584422 1
0.451140679926665 0
0.520584562528954 0
0.647372866496965 0
0.275168230844855 1
0.420617371834163 0
0.365087149086054 0
0.653402569034377 0
0.582183237991994 0
0.439857345938329 1
0.325777503360724 1
0.433355629403603 0
0.224783741770291 1
0.754529565728259 0
0.766338075826538 0
0.625393273054772 0
0.442608721438959 0
0.479555137455873 0
0.14905710830579 1
0.572760998740035 0
0.705521272257574 0
0.421221407720446 0
0.429412948276492 0
-0.040666451440285 1
0.308561379755192 1
0.33573816145116 1
0.238863019117421 1
0.527558293803256 0
0.264227054476793 1
0.4282210877579 0
0.317035521051874 1
0.388993419694285 1
0.309990157903883 1
0.520094242655647 0
0.194573140333809 1
0.445859615371921 1
0.84292981638007 0
-0.0131118301565021 1
0.014435400482927 1
0.594251311802908 0
0.265907282132821 1
0.519673501458809 0
0.386499749414256 0
0.381804244318249 0
0.126862175934678 1
0.190801207801114 1
0.745907093509576 0
0.406324918087501 0
0.27060969014323 1
0.281553550281387 1
0.495183751045963 0
0.453059013569779 0
0.674789292022186 0
0.284463859457267 1
0.429014872234529 0
0.452861372739007 0
0.488521716931975 0
0.454919753112877 0
0.404524139453777 0
0.43155082628666 1
0.464065782916612 0
0.111835789101593 1
0.285403101284362 1
0.304653616372141 1
0.520522150824707 0
0.358519872206465 1
-0.00311142250376061 1
0.411906225434245 1
0.64869105077148 0
0.423074853004338 0
0.358453518929497 0
0.180569035898525 1
0.56987902283114 0
0.558552262845236 0
0.287965730847467 1
0.343844863865122 0
0.0641446624588052 1
0.253134149078887 1
0.396055531808928 1
0.414281025252188 0
0.131209616691306 1
0.305597522041438 1
0.313204673074959 1
0.827414269572463 0
0.607567557688877 0
0.00369088092812027 1
0.624061986753998 0
0.424855976465823 1
0.18691719201864 1
0.349211912785032 0
0.369019195185988 0
0.178399928527154 1
0.387311233446654 0
0.364772147920941 0
0.358916937300432 0
0.611605367187636 0
0.324583443099394 1
0.413830688220636 0
0.621339589283629 0
0.61027196847522 0
0.449952984653223 0
0.00483105063596258 1
0.229619812017258 1
0.550421044504131 0
0.399836935284844 1
0.366896448821455 1
0.605011202191374 0
0.246275263133641 1
0.0622505550854886 1
0.161331919116121 1
0.384133792257416 0
0.31126612749557 1
0.296104295739725 1
0.450314189605829 0
0.850476108304767 0
0.295105161337062 1
0.243006375229655 1
0.466021231723679 0
0.560287243026776 0
0.561009657566243 0
0.657035835096124 0
0.460928215237181 0
0.130051988897286 1
0.444238668132502 0
0.397545194943997 1
0.611637185949332 0
0.414717071505948 1
0.183498058312711 1
0.227816703064273 1
0.440770885185282 0
0.0301369423541256 1
0.121218292682972 1
0.0501171363938975 1
0.448062803329553 0
0.269967505691495 1
0.344489371369497 1
0.0903319710236529 1
0.334504462660733 1
0.504694296526931 0
0.614003289474826 0
0.565581638796066 0
0.570478963185304 0
0.462773015358197 1
0.301795032819754 1
0.382470254263232 0
0.446180510429007 0
0.264880423849896 1
0.447057356987853 0
0.391667460621686 0
0.538114491021498 0
0.336171901834626 1
0.480882369682474 0
0.636052467238915 0
0.412795105604851 1
0.59973070691781 0
0.160973013439022 1
0.658288051328014 0
0.135689953660918 1
0.160286280414023 1
0.685270167277481 0
0.22046575000745 1
0.313531490222825 1
0.337336417062101 0
0.00438123139369309 1
0.168877244790557 1
0.22932999040787 1
0.549570436491162 0
0.378587763518312 0
0.286907634502748 1
0.311133040655556 1
0.277060260334592 1
0.420907423181325 1
0.554168752944748 0
0.228863714738041 1
0.348926662322905 0
0.345146855389568 1
0.401890346369346 0
0.284527640056148 1
0.487186369160391 0
0.678625044711534 0
0.324661042073442 0
0.470158910174007 0
0.288450755345817 1
0.381735763806235 0
0.353057270009963 1
0.488455439471335 0
0.278435469539566 1
0.274774574795319 1
0.266089623052978 1
0.73220962213828 0
0.427320875764478 0
0.228608059467776 1
0.305684290857273 0
0.328850716132718 1
0.427657282503123 0
0.461605266197409 0
0.461196582603988 0
0.436826021461163 0
0.340199309694749 0
0.681746110322207 0
0.596728883790568 0
0.441470424294073 0
0.443198212502832 0
0.136254698306414 1
0.538577232212602 0
0.00367513565084955 1
0.0476902571504529 1
0.00764773880617721 1
0.26269744051126 1
0.77128631499448 0
0.135380056393343 1
0.518179392998191 0
0.404981484083173 0
0.440343922783072 0
0.614875837497925 0
0.408834067094002 0
0.641849642459793 0
0.321279716699353 1
0.0675049882073781 1
0.516595177328845 0
0.502539586631334 0
0.482933705301702 0
0.409380547815875 0
0.275866293298631 1
0.421928557559033 0
0.443212478241398 0
0.446596786266777 0
0.361616611837883 1
0.315386045633697 1
0.336019390296058 1
0.6459702137323 0
0.357475474778787 1
0.292788888653377 1
0.326537291253465 0
0.635259274819888 0
0.414067832342419 0
0.202823308592141 1
0.193174695971768 1
0.496457455160482 0
0.13625595120028 1
0.193871480037485 1
0.5238349579446 0
0.278712957923667 1
0.39964207959712 0
0.136548497719279 1
0.19510230484464 1
0.402156350143264 0
0.562102615083042 0
0.303916815244597 1
0.254196551548985 1
0.332323266164529 0
0.606587227855247 0
0.435798495982016 0
0.63577963848442 0
0.283370166990992 1
0.511585054629946 0
0.52551127975216 0
0.302244035466931 1
0.541438644213404 0
0.554631795998431 0
0.459060170098302 0
0.354709521196339 0
0.471993842116652 1
0.409975406147658 0
0.271443489327683 1
0.243672951278968 1
0.67209169244492 0
0.214700849143165 1
0.474894961041321 0
0.527770433859253 0
0.270327688948509 1
0.0650539110313175 1
0.242024113737992 1
0.14181652186153 1
0.553841514916613 0
0.625794723166463 0
0.540711136889775 0
0.0813601342504941 1
0.396281280840731 1
0.592112270981318 0
0.148879815424113 1
0.343371589648914 0
0.373189234988347 1
0.375768176842946 1
0.429650883988188 1
0.338185302577396 1
0.364823057108158 1
0.370042708077975 1
0.314457576265292 1
0.455844028160033 0
0.526843608251277 0
0.352583190643127 0
0.398433805575547 1
0.641722361514836 0
0.379580779701818 1
0.533763992524567 0
0.409647640716023 0
0.345513455322742 0
0.483049635430595 0
0.440742948841028 0
0.467885538863254 0
0.665026944002478 0
0.591146238706172 0
0.549991981159119 0
0.528938448609852 0
0.62542570526353 0
0.401333241028827 1
0.41729735000315 0
0.499824482244423 0
0.679883098745895 0
0.287159369902054 1
-0.0395123009927294 1
0.48021903662033 0
0.447695098720979 0
0.694186421701129 0
0.278608646502563 1
0.414624318789443 0
0.465122406810397 0
0.232505397401232 1
0.123663293060551 1
0.464743982290002 0
0.0654463175565507 1
0.00198360739623663 1
0.317785732385138 1
0.278637454372724 1
0.0452123427153426 1
0.263418504569228 1
0.50330927054164 0
0.0683186266791815 1
0.797466172219125 0
0.245016140741245 1
0.616045585546705 0
0.369838535767159 0
0.318174203643528 1
0.470607294508637 0
0.685859407317143 0
0.444617164076128 0
0.402783174472217 0
0.381957484184348 0
0.609024554129957 0
0.126251667964638 1
0.667247762702309 0
0.5222175792775 0
0.227210167260699 1
0.498272972072094 0
0.499233365752941 0
0.293496262538578 1
0.289998472063716 1
0.478589927237209 0
0.186756071969657 1
0.107531285484118 1
0.572200112762818 0
0.287323127460945 1
0.506171662408743 0
0.471346310269132 0
0.188515897720952 1
0.36998265764259 0
0.374769121546323 0
0.623012476510453 0
0.376135266294704 0
0.438115620287752 0
0.480387240956952 0
0.264726113012004 1
0.636288455190695 0
0.479633492648565 0
0.468748565444398 0
0.551984724871404 0
0.344893425744346 1
0.416802251603222 0
0.621301916647513 0
0.363926132720922 1
0.307375309448536 0
0.393491563116848 0
0.423374559099948 0
0.518714577829643 0
0.390182749050557 0
0.837624235571377 0
0.232197184238508 1
0.696243475979311 0
0.447136022920173 0
0.416465744180854 0
0.397053711867687 1
0.269283286238927 1
0.596044913132341 0
0.425900161726652 0
0.43480020862871 0
0.255930504196759 1
0.343804036663329 1
0.25065627017425 1
0.347037382568777 0
0.297672710649012 1
0.351192884014386 1
0.452802923279943 0
0.127581732446228 1
0.484633399349374 0
0.375058426397274 0
0.654065227737858 0
0.229635838785667 1
0.492302343942846 0
0.227258426855952 1
0.523890080502186 0
0.296450223438729 1
0.503447908383782 0
0.400931906683665 0
0.637381447772066 0
0.304432595508287 0
0.357040914884199 0
0.150542400172394 1
0.32675318535598 1
0.556254185781812 0
0.364989213907284 0
0.42454177937707 0
0.170383688575126 1
0.413163860615745 0
0.06992189966179 1
0.587361763246332 0
0.396308124817943 0
0.358708684549417 0
0.338550464159271 0
0.140470205527751 1
0.600129545885608 0
0.637423186907487 0
0.161701537098095 1
0.263589913397199 1
0.678073153174683 0
0.564293999057735 0
0.489824404180174 0
0.405055243143537 0
0.385354109089962 0
0.441989995562747 0
0.907803302468085 0
0.256662568333918 1
0.462905978974582 0
0.437921017755625 1
0.471939122796897 0
0.402171880295369 1
0.337359697400356 1
0.4981782717526 0
0.591203239319941 0
0.31586484491523 1
0.563677479401937 0
-0.00605825793862797 1
0.670300778544471 0
0.34611809663018 1
0.252113522917465 1
0.46100403660595 0
0.364551222796346 1
0.452858579249064 0
0.0313279199549533 1
0.497411482445373 0
0.703093230353176 0
0.530443180210152 0
0.536117874522067 0
0.401465746675943 0
0.548554624756235 0
0.454222067508891 0
0.312625116252447 1
0.591031599812598 0
0.354714733136206 0
0.644145150307346 0
0.384122609735144 1
0.309896314650882 1
0.498886822381449 0
0.209948488966408 1
0.39846093731703 0
0.544678389663236 0
0.399510770893123 0
0.626595011962781 0
0.0186310195834499 1
0.118293483574636 1
0.482513256508171 0
0.433389101704928 0
0.488528019539223 0
0.225281862121445 1
0.610132094455271 0
0.43298144499753 1
0.24425780350199 1
0.538366211870281 0
0.500513954076674 0
0.496873504695149 0
0.427067294289201 0
0.556903128528865 0
0.623882410945699 0
0.290771613318125 1
0.269491170326601 1
0.216294335535568 1
0.410435727550469 0
0.57603864164064 0
0.525784208765072 0
0.657701238872471 0
0.441176121065697 0
0.472545391042014 0
0.586691742180324 0
0.613405213433963 0
0.233699544625905 1
0.162030052950194 1
0.175424896602667 1
0.251169150758641 1
0.598316952285341 0
0.399799662113071 0
0.477702630534787 0
0.156331640115818 1
0.146641122072958 1
0.312771690615054 1
0.470563326149855 0
0.424604606851316 0
0.517925186282665 0
0.259453417696305 1
0.118845634999159 1
0.554346123729922 0
0.502415432027629 0
0.368721190950976 0
0.592314686755161 0
0.41953170804994 0
0.354655775222182 0
0.0533521625951631 1
0.465445966116293 0
0.626593497146029 0
0.228320284054413 1
0.397321679244582 0
0.381325938881943 1
-0.05047561555913 1
0.470672421684803 0
0.429764830959935 1
0.611838456035362 0
0.679802702444058 0
0.49628979701823 0
0.383790455623582 1
0.0261528852626041 1
0.546824788390519 0
0.242657886995696 1
0.630635083402746 0
0.388250404441176 0
0.629062001627655 0
0.403616739768665 1
0.322646398885008 1
0.517762574457315 0
0.637066423995869 0
0.334507968537229 1
0.520720961927614 0
0.247812710512849 1
0.814452345014882 0
0.561557690838555 0
0.456688642173448 0
0.722975786383864 0
0.541524973822131 0
0.167098133282862 1
0.460671229832361 0
0.252333985292042 1
0.485216873300098 0
0.591257037472101 0
0.0421289716738069 1
0.479947817449113 0
0.268190294274087 1
0.438828510123419 0
0.33900693684795 0
0.690444148134794 0
0.32306719055469 0
0.380399168780953 1
0.378679566119309 1
0.39068514488432 0
0.449553775663055 0
0.508602007546705 0
0.538491483369971 0
0.0573697584793429 1
0.503929419847472 0
0.489576561798045 0
0.526920043540966 0
0.287634441792584 1
0.351390078855342 1
0.359537801034314 0
0.598724508788565 0
0.376699041464044 0
0.709964678901951 0
0.402535051534623 1
0.558561829177448 0
0.219561724396531 1
0.718881750016169 0
0.483527297963645 0
0.363731500199376 0
0.582189813372913 0
0.276979744429887 1
0.472051914877054 0
0.494570156297403 0
0.709494830797755 0
0.186439459278177 1
0.46919057371102 0
0.240908379668208 1
0.663385391196787 0
0.550663379647857 0
0.383325661334457 0
0.379676353147541 1
0.364886869963713 1
0.620419644147813 0
0.321249009171608 0
0.356884363779491 0
0.462356609907105 0
0.567202626455004 0
0.543320194722905 0
0.0632040876714693 1
0.479920497519622 0
0.0115496966056403 1
0.339107350598386 1
0.0451174732784806 1
0.490226404897475 0
0.418957355779326 0
0.358401868186814 1
0.224905929034631 1
0.426512324940108 0
0.55780219886808 0
0.267804392000209 1
0.509498886201868 0
0.520631402284502 0
0.396256624846288 1
0.297377220752351 1
0.475448241362764 1
0.481678858359495 0
0.434380056481442 0
0.638395868400051 0
0.319750087760248 1
0.328389466886483 0
0.105744627015265 1
0.508557468802575 0
0.0988965496327381 1
0.428189230386048 0
0.376161569923236 0
0.0591316963754898 1
0.821815891911079 0
0.477106422514256 0
0.324874308158818 1
0.668051191717584 0
0.116169833299949 1
0.606200204414297 0
0.625210499236076 0
-0.079857890531742 1
0.291665751061824 1
0.508257890029595 0
0.456857957599881 0
0.435003386527538 1
0.735759787360708 0
0.460072811878058 0
0.28026652053739 1
0.611687604309741 0
0.382827260878265 0
0.631136566537483 0
0.427709907183296 0
0.281361741704311 1
0.383974389129316 0
0.285761610341776 1
0.525323648984887 0
0.377749389136997 1
1.06855522124611 0
0.439253443622678 0
0.542579281093612 0
0.262572310554387 1
0.323820211303857 1
0.128153217156411 1
0.302142289293071 1
0.37866313213703 0
0.240190926779322 1
0.507727882977164 0
0.250690279679757 1
0.807997465381527 0
0.292577579420478 1
0.425893049976824 0
0.549045240966361 0
-0.140155955050785 1
0.450307391964917 0
0.308647728845749 1
0.470649971374974 0
0.490473026777867 0
0.383986450562422 0
0.338996124205957 1
0.340551980034298 1
0.425693213347597 1
0.487787056485196 0
0.601516911801197 0
0.244272486681595 1
0.669825620677345 0
0.394789466658331 1
0.250201853648132 1
-0.220624055492953 1
0.325785688150106 1
0.187132538288444 1
0.772411661241046 0
0.157693539806167 1
0.195690804517568 1
0.411502150561614 1
0.360510428935162 0
0.420602504314828 0
0.551103510694235 0
0.18744052587145 1
0.309647526304845 1
0.389334864909895 0
0.465969246090927 0
0.022887936469162 1
0.713504367794364 0
0.544122785167633 0
0.178293514643619 1
0.376247879721659 0
0.21856496545594 1
0.518760176957635 0
0.712408877076498 0
0.337751932632461 0
0.0764493551810007 1
0.436571077087266 0
0.40617905761957 1
0.0541074615570596 1
0.457737524902465 0
0.5368546634176 0
0.266347602312099 1
0.330469989418251 0
0.625048462104268 0
0.510787153057672 0
0.636796472493543 0
0.460643266518441 0
0.136979349675904 1
0.308655205477019 1
0.310734675239897 1
0.483984022651452 0
0.398789695098176 1
0.136599546910349 1
0.631353681044488 0
0.149737558396291 1
0.319022977637029 1
0.52296324161639 0
0.583215122777586 0
0.681069844712695 0
0.574963546268869 0
0.555335335203585 0
0.0857783901354705 1
0.302924626055828 1
0.0604304256932205 1
0.599831104655643 0
0.559048424829832 0
0.395556708240015 1
0.182659381040126 1
0.321530404079538 0
0.487272730284483 0
0.302293583190568 1
0.292695158845507 1
0.442226557141213 0
0.532653547044823 0
0.448175697391929 0
0.493713669078255 0
0.652015109899063 0
0.300957723855055 1
0.666185024155038 0
0.0447511111164148 1
0.411341420747509 1
0.416498835619661 1
0.39278480972519 0
0.462846547230897 0
0.407102357483664 0
0.647213919374286 0
0.468683858795547 0
0.417300166137037 0
0.610780677421762 0
0.442997599897553 0
0.437598831276727 0
0.607271716171458 0
0.539712366138434 0
0.0233685592304543 1
0.198966185343209 1
0.246178995791484 1
0.460400765597041 0
0.501570188959097 0
0.0953954840526214 1
0.41122780556854 1
0.209933228261457 1
0.522988579824425 0
0.363442675454167 1
-0.245414373242859 1
0.336097299099146 0
0.289878985992438 1
0.219962026712082 1
0.321684977067176 0
0.44944308073181 1
0.635232297494902 0
0.362699679542042 1
0.248373825096859 1
0.332875459195513 0
0.313835770827745 1
0.425337516357666 0
0.483780397574592 0
0.703839721549531 0
0.567510286170588 0
0.476179682075684 1
0.470349838324346 0
0.449262355561613 0
0.539513255002307 0
0.559947530678302 0
0.524105009444168 0
0.244558107828024 1
0.414629087427651 1
0.71215623608204 0
0.0109413296395654 1
0.0721165617068877 1
0.102818827075066 1
0.652387704035495 0
0.55391407130686 0
0.294354750673661 1
0.440605385700019 0
0.36057435030543 1
0.246440304842469 1
0.198642430572812 1
0.522261827752565 0
0.409879493923024 0
0.0534353630855706 1
0.324993913401827 0
0.649977922607803 0
0.552901816072198 0
0.389537358870796 0
0.41527577737947 0
0.837544013264152 0
0.641843204411185 0
0.351537941200904 1
0.583037305242819 0
0.446632587077141 0
0.549745038742357 0
0.140521476434796 1
0.300826190456154 1
0.406907935358608 0
0.475151174546964 0
0.366424215965773 0
0.460510514865837 0
0.340153192283082 0
0.242182989473177 1
0.423426710695014 0
0.430729206032418 0
0.674052757157934 0
0.222350318003414 1
0.56183401463565 0
0.301899856216211 1
0.383279762510345 1
0.0769590357811278 1
0.153897288150477 1
0.381344716128371 0
0.46064348399184 1
0.595557273180133 0
0.566547453686269 0
0.512363750147886 0
0.471574162490195 0
0.362748936395983 1
0.548158220119676 0
0.688180974808792 0
0.231116117288142 1
0.142661991256983 1
0.639312982784827 0
0.615177803914732 0
0.60578188434696 0
0.194394863241871 1
0.741478340239574 0
0.272125577301457 1
0.206738133028743 1
0.236771578314257 1
0.42543820529546 0
0.632571665665838 0
0.433036482830306 0
0.539816866360399 0
0.572084443956752 0
0.647645923594888 0
0.315280131907902 1
0.176931485782871 1
0.430887631876233 0
0.707217753802848 0
0.552147203553325 0
0.680322312779266 0
0.605941358570182 0
0.589861907947656 0
0.509229079687953 0
0.338142310635252 1
-0.0200872805060522 1
0.211456626080804 1
0.328561233669892 1
0.258161514835007 1
0.547183690534835 0
0.30911878758855 0
0.257827206208758 1
0.0885909623217094 1
0.705059677353407 0
0.444041243425836 0
0.542443246078237 0
0.657405208650181 0
0.449175166307322 0
0.405529406147409 0
0.499589066238748 0
0.650422491605598 0
0.250911295844829 1
0.402562761062162 1
0.729425574544938 0
0.433879620895108 0
0.44508910391677 0
0.43586671889675 0
0.170787132791564 1
0.680875431064454 0
0.808809555664431 0
0.252318950328907 1
0.196639592822333 1
0.450119767522591 0
0.413515497037456 0
0.163571047928716 1
0.368032413932116 1
0.541081302607995 0
0.356658528035679 0
0.484847075051865 0
0.46365807387045 0
0.057017403698675 1
0.167643746811053 1
0.586636547114293 0
0.160323651727278 1
0.383471634261719 0
0.376414971883951 0
0.206232742897029 1
0.514988782838236 0
0.429315512034054 0
0.257743981875658 1
0.756358152048677 0
0.504328778269317 0
0.61472607464157 0
0.473662921810185 0
0.272240398528381 1
0.311385557502543 1
0.488781634520553 0
0.419896496754489 1
0.411337890893262 0
0.346345854261348 1
0.332262433414912 1
0.424696366696615 0
0.446721991609343 0
0.306057528944072 1
0.171032618654219 1
0.451501360187813 0
0.255614917503977 1
0.5100371070747 0
0.237578214148342 1
0.694784953905877 0
0.265132078681807 1
0.275734507952423 1
0.411573778749401 0
0.449648073948985 0
0.595577723936403 0
0.313548142576941 1
0.0392120965604581 1
0.511876998803292 0
0.673147953931483 0
0.481543701562923 0
0.279711930380774 1
0.0261814517179689 1
0.270149367146386 1
0.424472206747073 0
0.224634124550915 1
0.726127027118481 0
0.381810467102838 0
0.509925878071605 0
0.419615367198012 0
0.356217027608176 1
0.468199512452402 0
0.231814005907915 1
0.598519885288463 0
0.446062153234549 0
0.326742389689785 0
0.578409368145171 0
0.163318565264124 1
0.513502755559468 0
0.34231241822525 1
0.324260192188412 1
0.533206795848886 0
0.205787467070866 1
0.373745049008246 0
0.319321909738298 1
0.496055809814894 0
0.510249934811205 0
0.489296496065167 0
0.514363057182337 0
0.347227028677782 0
0.107459805207165 1
0.599621782683263 0
0.233666233980531 1
0.745166600197283 0
0.680189684619586 0
-0.028970946680579 1
0.0410271526421351 1
0.444975599763974 0
0.0212850449050784 1
0.404861791674695 0
0.121786444242326 1
0.590145302062111 0
0.402479515701478 0
0.0786791125218389 1
0.472183685429932 0
0.59901876187345 0
0.386608241566362 1
0.189779794095164 1
0.443890193599714 1
0.667292162411099 0
0.435502204467768 0
0.689406434624705 0
0.331447642303726 1
0.556324322390105 0
0.753546747626792 0
0.64705878855707 0
0.557613623007695 0
0.347194769120048 0
0.570450064046692 0
0.400770548971544 0
0.623868224937444 0
0.374819335030766 0
0.433413330635532 0
0.427072318668845 0
0.280274154372413 1
0.378606723360602 0
0.514128820472866 0
0.0725948992760458 1
0.52300041127036 0
0.189484189853204 1
0.611609693522063 0
0.423634694210475 0
0.556789320076582 0
0.562659633493863 0
0.293563991380131 1
0.258304722316271 1
0.330428783160148 0
0.297733549581316 1
0.380130901230191 0
0.406533717997177 1
0.309016987528348 1
0.351356248334804 1
0.161904161392192 1
0.425441260052033 1
0.348281065686458 1
0.424918949104887 0
0.505840571252924 0
0.490896107555968 0
0.457312995333749 0
0.337842520033991 1
0.362102315524751 1
0.34463923241059 1
0.318179320391825 1
0.620785882085179 0
0.429705532596026 0
0.351717317875819 0
0.432651784162004 0
0.31596515078423 1
0.279137587359242 1
0.125969047681553 1
0.533161989975552 0
0.527250673791474 0
0.292648641014261 1
-0.0558120352939543 1
0.47550636182191 0
0.927973625233669 0
0.372352666280559 0
0.347344417702212 1
0.234775955570396 1
0.427135460232379 0
0.380165348908104 0
0.506110756517991 0
0.437118027322708 0
0.0503729481153827 1
0.436903147054868 0
0.43149937211404 1
0.154853195969354 1
0.339942065310117 0
0.297267558975467 1
0.235289778265885 1
0.352845956754277 1
0.52572403721452 0
0.298396007292741 1
0.497180716034986 0
0.182086886364288 1
0.401160796452574 0
0.15293441378529 1
0.435259614235186 0
0.405027340481928 0
0.650315723545693 0
0.333932126051002 1
0.231344202444924 1
0.274475072717671 1
0.437294386022497 1
0.475731256171024 0
0.394421172263199 0
0.324184163695751 1
0.604208882114605 0
0.371884325428174 0
0.204759916740165 1
0.390390936976403 0
0.361713488148467 1
0.436738707432372 0
0.39380624117247 0
0.415563513575716 0
0.487158501463386 0
0.276736278472629 1
0.427734717951437 0
0.381124543726629 0
0.353296642882904 1
0.222768103469847 1
0.240271672231947 1
0.398679145179078 1
0.23877058984495 1
0.654633946527731 0
0.121407789290927 1
0.201195138884459 1
0.711691892103811 0
0.523626886615155 0
0.454293092758858 0
0.441701346984138 0
0.451652983590736 0
0.436996405306993 0
0.501329231523183 0
0.827108099265912 0
0.572541527851756 0
0.467583753631486 0
0.426745404648368 0
0.569880009175505 0
0.574625801036096 0
0.325249470577941 1
0.61507713397608 0
0.404869991364287 0
0.410409161818715 0
0.184650705392291 1
0.457989319389822 0
0.151251938406495 1
0.814633396117703 0
0.421109759858998 0
0.471190088715604 0
0.191147005557067 1
0.41553429683607 0
0.165503268456523 1
0.504957472386065 0
0.127362424593614 1
0.31062132095538 1
0.403314724904313 0
0.697651753627195 0
0.281416181712262 1
0.538203841227182 0
0.312633596917966 1
0.140197942002875 1
0.552283206071183 0
0.383847934949727 1
0.528606486707849 0
0.0910260286850097 1
0.308909547802151 1
0.512570654034836 0
0.620342242709429 0
0.1184375425251 1
0.357575810293331 0
0.410349673728075 0
0.153424353624401 1
-0.109961673939263 1
0.415035251308207 1
0.410653463601442 0
0.433842528201197 0
0.415384700912409 0
-0.0338899118024105 1
0.211678744917397 1
0.540156219206312 0
0.477951656343517 0
0.678924232730099 0
0.304364130800931 1
0.441147066851039 0
0.0113650779304874 1
0.343694202552709 0
0.469641010255736 0
0.456994444401247 0
0.473673264721535 0
0.306230088675547 1
0.290168356040424 1
0.407993299889992 1
0.381719371250411 0
0.332840604760115 0
0.171397848948003 1
0.259981102404161 1
0.369506361284163 0
0.47171419536314 0
0.416785962026826 0
0.624285295104711 0
0.374033372802124 1
0.375391987649878 1
0.0367223789498656 1
0.392140902666095 0
0.202782374820392 1
0.511458466540094 0
0.554360141246958 0
0.493669494892318 0
0.0180282992408286 1
0.395288431777543 1
0.5281335476976 0
0.905319493460838 0
0.118445674470079 1
0.389750950160708 0
0.712030435515916 0
0.396591393152187 0
0.196477241654736 1
0.309239811048202 1
0.584201180113539 0
0.510993555736628 0
0.70593648281024 0
0.682535721788002 0
0.46900587850134 1
0.3590701564219 0
0.608148750513187 0
0.132669691883157 1
0.31676383732236 0
0.606051478585331 0
-0.129292194264563 1
0.482357426685712 0
0.567331286465247 0
0.2125898230089 1
0.549684565904619 0
0.680475471641555 0
0.482144854462551 0
0.503771981635759 0
0.621675924346172 0
0.367336961890021 0
-0.00894047770563692 1
0.274821122704372 1
0.306795098691364 1
0.361565027282753 0
0.679153229919013 0
0.697824353844566 0
0.650036450070264 0
0.55292021044943 0
0.555519945255601 0
0.450129607266717 0
0.0930726695571742 1
0.713426048801905 0
0.272432569143718 1
0.0876466176246933 1
0.212087824487097 1
0.370741293519632 1
0.36037756090255 0
0.585378653796724 0
0.568860759418852 0
0.333375545948133 0
0.480819979167703 0
0.567430191670993 0
0.277167053018583 1
0.360243639403232 1
0.532303622139962 0
0.514105268840001 0
0.532074794402922 0
0.564322864013661 0
0.697814913378202 0
0.367425045936361 0
0.52839310022632 0
0.267558776194632 1
0.685652121879282 0
0.429931918346872 0
0.122048791596631 1
0.375519444512568 0
0.330435227119836 0
0.555301013387524 0
0.494189763202077 0
0.154133127290715 1
0.540125710018219 0
0.33240891194863 0
0.566690019694474 0
0.282628980960585 1
0.396815320538946 1
0.513701207561816 0
0.147315515200101 1
0.500111976494289 0
0.524827639460726 0
0.47972672668686 0
0.368824010840055 0
0.417260805240765 0
0.352382982067427 0
-0.0220267260147413 1
0.318131540020287 1
0.450808610518785 0
0.401230756293589 1
0.210472707961548 1
0.378399112761317 1
0.50943494199104 0
0.622590943363564 0
0.530841786671227 0
0.148480156394984 1
0.134380550376828 1
0.432446009046235 0
0.171216451287259 1
0.0658489282163791 1
0.244112472787388 1
0.309783385726734 1
0.0754860474920723 1
0.221533728016218 1
0.171563744304954 1
0.476833727991604 0
0.651791884715095 0
0.648545189764208 0
0.441745033354065 0
0.505657204427053 0
0.428743977843676 0
0.142174901600312 1
0.407157655535832 0
0.79898521015135 0
0.50374592976473 0
0.449714156742464 1
0.139452242797978 1
0.285167783189598 1
0.138664272507785 1
0.353084540995975 1
0.515055969369001 0
0.628790700295533 0
0.428697583283141 0
0.552188994619696 0
0.493548841442234 0
0.455930706124328 0
0.489797007193505 0
0.563282921516501 0
0.453713393524672 1
0.435602958463648 0
-0.108153481742409 1
0.200086582910756 1
0.527467126533594 0
0.649962983391089 0
0.793211538845465 0
0.469463258800745 0
0.375113543849267 0
0.545307950697566 0
0.342827679856984 0
0.252633861097687 1
0.257605566664307 1
0.495802638915999 0
0.322614231703228 1
0.363564120260276 1
0.446593012168261 0
0.534894810912283 0
0.48328847984529 0
0.425844216994356 0
-0.0409162345509121 1
0.661689077922548 0
0.613580718634846 0
0.388835299993764 0
0.344457013122419 1
0.396944206642933 0
0.500753692891467 0
0.563540619008995 0
0.518052395063379 0
0.448811691767177 1
0.395854249129235 0
0.0364128125405944 1
0.533949404708935 0
0.359881829830659 1
0.192823258938645 1
0.456400004243279 0
0.0818414739914551 1
0.443571801873268 0
0.262477291141266 1
0.459129462889088 1
0.588819193962276 0
0.668272965313113 0
0.639165528787656 0
0.256488933994378 1
0.749127330097858 0
0.289786535927732 1
0.525986826218086 0
0.400042239542706 1
0.380831310921831 0
0.287734866294495 1
0.4076917743299 1
0.223897696143592 1
0.29660093577425 1
0.626779253239996 0
0.491887055545026 0
0.369915295068204 1
0.654844702308145 0
0.573409065988532 0
0.248008059289414 1
0.608306566964392 0
0.318447906632279 0
0.0445358617900999 1
0.584904136483914 0
0.237533008280397 1
0.344668330308811 1
0.216296168315122 1
0.216978279102791 1
0.498106919272913 0
0.544796210981963 0
0.402379254235508 0
0.587523736537437 0
0.479799796098203 0
0.514915369950663 0
0.530535125954093 0
0.679762857649825 0
0.333735010505363 1
0.312384051832885 1
0.626566891911806 0
0.282946341530563 1
0.657554937971004 0
0.434137298470828 0
0.383597058190797 0
0.523140522192108 0
0.285501945198834 1
0.300056065241342 1
-0.0251789743294236 1
0.73722462357834 0
0.269857348501319 1
0.51421327446798 0
0.551578183108709 0
0.313190818040926 1
0.202809011560081 1
0.2313500822247 1
0.371578239437004 0
0.122338215793786 1
0.294802880541464 1
0.148572560001791 1
0.333327120360805 0
0.722877580836023 0
0.52666900262596 0
0.431174641670307 0
0.419790627154039 0
0.359918121810772 0
0.456159012500755 0
0.700503667489024 0
0.404607905418507 0
0.634329920249824 0
0.423558330028284 0
0.448472507095383 0
0.638273408593807 0
0.897992314317182 0
0.318982732907488 1
0.740165416362724 0
0.603653412891327 0
0.474511931172341 0
-0.048441467656836 1
0.300687760887436 1
0.49317194241832 0
0.162091699720541 1
0.327336930538994 0
0.427260698649686 0
0.817731703964334 0
0.400327927460372 1
0.699898135940593 0
0.193876031726615 1
0.454240735306566 0
0.145898633371716 1
0.559364678257631 0
0.1005538925551 1
-0.250745661816569 1
0.300730858301089 1
0.398352043994377 0
0.439417465828006 0
0.465248262454192 0
0.341885593641232 1
0.228388598952167 1
0.671832050005102 0
0.359136546357573 1
0.549350199156786 0
0.147527524931578 1
0.42091440327917 0
0.454421786181729 0
0.506697123671112 0
0.552757141484693 0
0.290245656837037 1
0.507996078652191 0
0.228479714853877 1
0.336878522432538 1
0.671281194299074 0
0.303491230285579 1
0.689763374598841 0
-0.0884279222674404 1
0.53107947010503 0
0.325271340662306 1
0.72518881925482 0
0.51975468940593 0
0.475555703633056 0
0.36247775454541 1
0.271029098954862 1
0.417880225031932 0
0.27772489196828 1
0.139033024703158 1
0.32917185742676 0
0.421320208997279 0
0.502418133520232 0
0.355878287163566 0
0.556559744366106 0
0.433092160448266 0
0.440289976254618 0
0.408669338278765 0
0.59414041808193 0
0.548946769986273 0
0.608302521275603 0
0.438109846719603 0
0.663700333380035 0
0.277752038586017 1
-0.043601759204222 1
0.484683762690632 0
0.295816902040441 1
0.439624867462223 0
0.447742349325805 0
0.587511724735303 0
0.279917717419489 1
0.354475335350646 0
0.269960266771365 1
0.429194163588402 0
0.333272265386687 0
0.421287324072097 0
0.752194695039455 0
0.428778912076234 0
0.466544859894947 0
0.487304813187311 0
0.36358794632003 0
0.472155578362537 0
0.494164453456035 0
0.500332393404203 0
0.329577410080065 1
0.72603842557971 0
0.39548577731029 0
0.530800027726771 0
0.304422779414345 1
0.455768914091822 0
0.361674944060937 1
0.341278379361783 0
0.380972620510091 0
0.252613406113273 1
0.486564945830532 0
0.635873707030837 0
0.183255884559556 1
0.279499186574403 1
0.370192373091454 0
0.313661187122719 1
0.399699895306191 0
0.154239764547049 1
0.341167875026589 0
0.185461834677327 1
0.00967311918377664 1
0.606544338683859 0
0.0291423974476168 1
0.363844194139116 1
0.505233495086702 1
0.404463912635436 0
0.278138728803267 1
0.25788575534794 1
0.276018308934045 1
0.455006636526874 0
0.391539602276959 0
0.212428074719244 1
0.161905088564385 1
0.286156960525628 1
0.580007293214 0
0.413616505633395 0
0.399155304901494 0
0.58067759085199 0
0.659010674209873 0
0.467589479255617 0
0.439013047259547 0
0.244973692613372 1
0.31873416661128 1
0.275882207137401 1
0.371472160684117 1
0.448479568567898 0
0.415177622722167 0
0.211022607748928 1
0.264448100949401 1
0.534564535448665 0
0.641280921245674 0
0.501471924318198 0
0.417451411316545 1
0.375732661731897 0
0.418977948286191 0
0.12564248111806 1
0.49569808725121 0
0.43993841469008 0
0.634849420199098 0
0.412780272768024 0
0.310343165642848 1
0.2843535766589 1
0.459092593945027 0
0.0612918250910421 1
0.532688399655127 0
0.584001141716384 0
0.089846873662618 1
0.284503142713087 1
0.282626747078497 1
0.308927361303521 1
0.216113003573113 1
0.481640280688599 0
0.411493162147244 0
0.402070455914613 1
0.454490352417402 0
0.436220983488172 1
0.464224356781638 0
0.487007337818146 0
0.51981780712835 0
0.151877677289193 1
0.383136196956935 1
0.596707445965248 0
0.322047467991932 0
0.607908171060084 0
0.287873341181078 1
0.519444173913589 0
0.494744818328454 0
0.290039352254221 1
0.634675270496165 0
0.357201715766235 1
0.340008547353194 1
0.555680104155305 0
0.370680214444161 1
0.526872860730242 0
0.403102200522975 0
0.260618990187859 1
0.547200475314361 0
0.352343627898015 0
0.748924662001663 0
0.434277677654474 0
0.651574175915975 0
0.476916916452737 0
0.446969745979805 1
0.542427320931722 0
0.489980263783539 0
0.628320405211188 0
0.501399645212537 0
0.479866192418684 0
0.307492324669784 1
0.566907317771357 0
-0.0304787558146188 1
0.319922733564135 1
0.587786719156366 0
0.44331814143382 0
0.356697495364361 0
0.463588931554678 0
0.433220727538149 0
0.400687957574389 1
0.44280370432387 0
0.136318592583831 1
0.5551622572699 0
0.158415173053127 1
0.554813148115952 0
0.558690895477193 0
0.436694203492409 0
0.394701175952402 1
-0.0977824171280446 1
0.50540351170286 0
0.341429734172507 0
0.4268318988619 0
0.151522264805673 1
0.38177964599103 0
0.517328744072988 0
0.602817427376958 0
0.531454856160416 0
0.48553810198873 0
0.489528611863067 0
0.489700090102175 0
0.463585878083278 0
0.195039413545224 1
0.267852502253665 1
0.0741875203477406 1
0.195552503658603 1
0.341725811059611 1
0.326116536647584 1
0.411201331848129 0
0.504845248757597 0
0.391261022583514 0
0.333966085625144 0
0.498453565612446 0
0.133442862329714 1
0.308944954594762 1
0.0248947708305542 1
0.65162540670198 0
0.284166709791072 1
0.470354970265248 0
0.0945043941618038 1
0.334673003254276 1
0.348659259292759 0
0.436025487266587 0
0.393736230702942 1
0.35554911030433 0
0.544848015339087 0
0.266965624026943 1
0.733152671401647 0
0.558249290152911 0
0.019743112634573 1
0.38332847862677 0
0.613818326791335 0
0.573893489535187 0
0.418891945687202 0
0.573053859726366 0
0.160270671491619 1
0.466481429597062 0
0.451109864822662 0
0.422279411501857 0
0.310039340822335 1
0.403037984668234 1
0.505715745790712 0
0.582899622547241 0
0.375332278008806 0
0.234901853790352 1
0.228184060073306 1
0.78449175052028 0
0.538981060210249 0
0.229800525736051 1
0.248149860422115 1
0.579365002195631 0
0.82916333182373 0
0.537110769377556 0
0.41950337098834 0
0.0870401261649558 1
0.322065330751698 0
0.410074782334693 1
0.289109339850211 1
0.0151475950966935 1
0.310690458425266 1
0.194852869257318 1
0.417927309122604 0
0.383137797779445 0
0.285348956257103 1
0.532496330738007 0
0.581242349677599 0
0.289837054495361 1
0.18584948479366 1
0.118873478250049 1
0.74019173802367 0
0.677752125327217 0
0.520119209517448 0
0.465695962555659 0
0.29218776883342 1
0.610582095329729 0
0.512847839802883 0
0.391913823817731 1
0.430728283250197 0
0.697397515965112 0
0.72287915866776 0
0.44305184727574 0
0.583871377271862 0
0.713530374758244 0
0.54752907883396 0
0.323026946876786 1
0.350864978676988 1
0.591048559260521 0
0.480843371312456 0
0.22034635848833 1
0.561661961731426 0
0.351130509778382 1
0.649750328150165 0
0.219625423129662 1
0.470295977623903 0
0.462652794452404 1
0.495695757202408 0
0.342658453671292 1
0.30734369043236 1
-0.100475417626116 1
0.452299924443611 0
0.228984114030502 1
0.235956637521608 1
0.400494014330594 0
0.301401707039321 1
0.4334166428135 0
0.596474456850404 0
0.431452782789584 0
0.350502969187247 0
0.34337732026889 0
0.435753994177659 1
0.538929099479748 0
0.0979906513289023 1
0.337987645124059 1
0.344319124531217 1
0.430038736261053 0
0.482833486306393 0
0.367256996846568 0
0.364282038999436 1
0.453034125128305 0
0.289442450605613 1
0.46701701482846 0
0.492898912152466 0
0.369427209348987 0
0.494492774045579 0
0.594483546832005 0
0.456887391144131 0
0.590274539937895 0
0.529076304126575 0
0.526361732183238 0
0.430719319275552 1
0.222616975795722 1
0.372146359876998 1
0.376426953371729 0
0.164408480566359 1
0.667942283718121 0
0.58778909212897 0
0.295463374842334 1
0.500171375197463 0
0.253178589595102 1
-0.0448198968566186 1
0.448985593428881 0
0.429895040543673 0
0.387019306757361 1
0.498462877076508 0
0.561316640377641 0
-0.24178793234509 1
0.432202613659955 0
0.380561442420957 1
0.709597887375904 0
0.344245350441155 1
0.487849845949349 0
0.560272526531572 0
0.20002959338036 1
0.303483032776682 1
0.239594737817192 1
0.437109447612352 0
0.844814754576392 0
0.257458139002297 1
0.462508739042712 1
0.619586212626886 0
0.150502297264714 1
0.257306926285739 1
0.586191639494157 0
0.478570372447965 0
0.416568791814703 1
0.455216069164053 0
0.608163079989011 0
0.199062393559648 1
0.350453576275998 1
0.47640470275276 0
0.625586469486594 0
0.14134599073658 1
0.397975139141755 0
0.514041030914715 0
0.452793277685056 0
0.540136459144965 0
0.21121494302859 1
0.453046796484382 0
0.216616447793849 1
0.379229935638688 0
0.46336339475745 0
0.627684503026815 0
0.548426517492061 0
0.281071290164476 1
0.49521412593566 0
0.619451527072131 0
0.452532604334798 0
0.335211825308466 1
0.339144592563858 1
0.16320444596559 1
0.456313537260996 0
0.14923204369558 1
0.494050683070436 0
0.299449661630732 1
0.197544391272714 1
0.57641061790134 0
0.173478541178426 1
0.424478756029598 0
0.229568510288151 1
0.208779834396658 1
0.603886628194225 0
0.698122419913704 0
0.103520767734815 1
0.359415502190197 1
0.283195339195029 1
0.634258666547576 0
0.352260524322735 0
0.577755315193827 0
0.437275079382562 1
0.638520153240118 0
0.316127540322335 1
0.195709477690009 1
0.205303712999692 1
0.0980400351053305 1
0.372492612150356 0
0.520850943513908 0
0.544610809396992 0
0.241968063874012 1
0.495410358084689 0
0.362172084039069 0
0.430324504286523 0
0.441055171271471 0
0.456414396193118 0
0.434508648273333 1
0.486818426428787 0
0.255753596910973 1
0.408603684899669 0
0.532343082854696 0
0.335968310318388 1
0.587742287522008 0
0.227295992343298 1
0.257090494473172 1
0.326729015313821 1
0.161102382185704 1
0.397299527292225 0
0.811565789276995 0
0.450563232944602 0
0.241144458934658 1
0.439483841593618 0
0.423505888300037 0
0.306148863433135 1
0.308364143838834 1
0.431952163585109 0
0.538738460095582 0
0.493414531556892 0
0.377372315187983 0
0.384798574250988 0
0.243572058073452 1
0.539911259268341 0
0.598936749112293 0
0.614524822841713 0
0.480277921999532 0
0.189106572652632 1
0.51718049014029 0
0.354589891909742 1
0.410582975848869 0
0.408726023836823 0
0.279124905862505 1
0.801464770182092 0
0.257923528832534 1
0.417416064660835 0
0.091000944458659 1
0.247048430037958 1
0.552580524724481 0
0.40226127670786 0
0.440546545296333 0
0.453400330484781 0
0.133198717696669 1
-0.0711604389629732 1
0.54644183321937 0
0.160300512682154 1
0.174373148410742 1
0.154097292636131 1
0.2475618915601 1
0.153707544197241 1
0.177544351877196 1
0.304172777031032 1
0.610000301530595 0
0.413037809131835 0
0.633293257840313 0
0.348303634899782 0
0.355918499035509 1
0.383751402392016 0
0.280704022679986 1
0.5147944496006 0
0.476618174836516 0
0.630724902185179 0
0.243023535197572 1
0.249433485076799 1
0.324886027542104 1
0.285772826127753 1
0.443830964861498 0
0.0137782547111197 1
0.624047107251418 0
0.531405055045607 0
0.277985640913045 1
0.516663752685861 0
0.485187836388474 0
0.898263837709382 0
0.453517181229579 0
0.583425653271815 0
0.586296500193902 0
0.314315872156399 1
0.652783341052005 0
0.461424300596199 0
0.493568362497691 0
0.506149376709134 0
0.193704297146122 1
0.411325567349649 0
0.362742521552042 1
0.259428671091369 1
0.585895339019276 0
0.280619478240108 1
0.236356325463727 1
0.642590236697493 0
0.725524816869436 0
0.00798498187538783 1
0.497130689042038 0
0.335881513765265 0
0.611860079357454 0
0.385191637810936 0
0.0710327136457093 1
0.441452348600108 0
0.532758427684348 0
0.447754871754815 0
0.407845695837478 0
0.054552721132579 1
0.343694886975728 0
0.329595807728136 0
0.19249585815359 1
0.453108069887612 0
0.573542074879185 0
0.475795475407689 0
0.404344262761749 0
0.445595004463379 0
0.448599691459678 0
0.51152426190755 0
0.643590608239656 0
0.438885946851892 0
0.602320275492705 0
0.648688784951233 0
0.501866889273157 0
0.326187372587168 0
0.239198667265778 1
0.555714998788288 0
0.313787850620049 1
0.21216217164663 1
0.170054985300766 1
0.580476567027578 0
0.441800895995892 0
0.278436947815764 1
0.287795479929021 1
0.454869219837602 1
0.518459885541099 0
0.259801474669174 1
0.22848967578285 1
0.465558298678035 0
0.300483760019408 1
0.607207132355657 0
-0.0300784079371552 1
0.300556850412512 1
0.455284624969239 0
0.577794001400303 0
0.416280186884328 0
0.492792985323947 0
0.211749589722545 1
0.270134928228952 1
0.358997486401664 0
0.396718370661517 0
0.517494817948116 0
0.546272796972852 0
0.0888122432011796 1
0.73704039711429 0
0.651015316918691 0
0.46818984626319 1
0.308760220800657 1
0.43035478043895 0
0.402606925183033 1
-0.00218900789887003 1
0.372359461287904 1
0.555957883030343 0
0.592344336954162 0
-0.0142525383747507 1
0.514355470056796 0
0.66393371924934 0
0.30552111366579 1
0.528454762586725 0
0.604962524954892 0
0.503705371977383 0
0.248415290887695 1
-0.0368648834957856 1
0.481272200802527 0
0.486145241068639 1
0.329049245144485 1
0.432601018346387 0
0.604318674560987 0
0.235943282582142 1
0.390937470917456 1
0.405064595499563 1
0.435161171503543 0
0.703732887453992 0
0.417905767832293 0
0.229170396653326 1
0.228653509219345 1
0.532683179923532 0
0.548932904346506 0
0.328505573819489 1
0.566106584829697 0
0.623397640665268 0
0.373948849029088 1
0.342986720145948 1
0.0128649160401224 1
0.367602602594843 1
0.283899185574827 1
0.440922845744315 0
0.455544210708657 0
0.489856817244116 0
0.352711172850739 1
0.367969668693666 1
0.476754646323365 0
0.412909665434253 1
0.376361244402139 0
0.478707901259706 0
0.48035347524733 0
0.530485306498202 0
0.572642945856956 0
-0.189659893531773 1
0.313244420432208 1
0.28609344866631 1
0.430239086750688 0
0.198328684677481 1
0.0964437879817795 1
0.699332926516428 0
0.352741803799331 0
0.372942152858691 1
0.519849700324082 0
0.491543794902187 0
0.182947997272552 1
0.369272840946636 0
0.416477326264999 0
0.637292281522533 0
0.669478834000626 0
0.341799014605552 0
0.297781288773086 1
0.443702223148246 0
0.247743419783646 1
0.329946081556518 1
0.277053769309985 1
0.242220836810741 1
0.307704672554632 1
0.262158199051495 1
0.552446182309181 0
-0.00415461485201479 1
0.317668721497381 1
0.170779760581244 1
0.347219247337548 1
0.188965644619876 1
0.14565454228082 1
0.686558323803619 0
0.488834890735755 0
0.540283057301102 0
-0.0682189371683374 1
0.558990154092918 0
0.42999861928876 0
0.0458896988833959 1
0.225788875400748 1
0.0259254720006549 1
0.768687528410276 0
0.325120871998378 1
0.388881792416346 0
0.74532040320878 0
0.209736964784968 1
0.628789685618422 0
0.489384856175624 0
0.317836821134598 1
0.55268235780868 0
0.438473770532438 0
0.217725478374676 1
0.673636156965586 0
0.659760220121929 0
0.494812961654127 0
0.574122506382048 0
0.349376990027837 1
0.442518624366014 0
0.438294729890089 0
0.690523403929308 0
0.69073447243402 0
0.288195395827664 1
0.592012414361487 0
0.630862621165733 0
0.252292052665907 1
0.692979405645185 0
0.288341712305473 1
0.170143493163125 1
0.392387563570104 0
0.467566757667484 0
0.516612955214112 0
0.439775530061002 0
0.405904151244289 0
0.2733428750106 1
-0.270126116873296 1
0.480928739238844 0
0.502394854074786 0
0.30485126987623 1
0.213510734826131 1
0.406673502065598 1
0.28850367239507 1
0.467354356934542 0
0.4185095217793 1
0.468269156829534 1
-0.0615809909871218 1
0.165549501907131 1
0.733697337441106 0
0.108508587804501 1
0.251741883918451 1
0.285052719115863 1
0.114244955178038 1
0.413422039660309 0
0.611334348611886 0
0.493687028041841 0
0.301335618890822 1
0.397931367974539 1
0.435326872407792 1
0.681354378131595 0
0.506288154539436 0
0.56791283204999 0
0.477187568456385 1
0.777266027696987 0
0.529282308884116 0
0.264949800502998 1
0.0287041969473096 1
0.571441004265922 0
0.489965884240267 0
0.681249397613103 0
0.500638816895451 0
0.561752703717702 0
0.171866328735429 1
0.442225045256954 0
0.665599335239988 0
0.183175170001586 1
0.675263938589438 0
0.444650266099822 0
0.264150488334123 1
0.365891376988662 0
0.503906398956385 0
0.316502086075887 1
0.473494953223305 0
0.409553219720259 1
0.431237249186705 0
0.48388876270832 0
0.578203380327518 0
0.0387217767067903 1
0.184581878959791 1
0.21606326568371 1
0.549659358259534 0
0.4610126496162 0
0.50571439756077 0
0.304285811156466 1
0.523568064412267 0
0.0531964522428178 1
0.373752696670943 1
0.559801979680431 0
0.508665641284448 0
0.5109437810245 0
0.32990920820815 0
0.373966576961921 1
0.43223650706544 0
0.101942747427993 1
0.388674479013038 0
0.327216226598118 1
0.592768268830368 0
0.464282460004536 0
0.0945101390659803 1
0.41021459889056 1
0.563921766850615 0
0.255035513480606 1
0.200566893283837 1
0.258251827877881 1
0.28704157650554 1
0.523390456772943 0
0.618565286735288 0
0.871200488156681 0
0.31832048625623 0
0.0899764103108477 1
0.414643399949439 0
0.690278395471546 0
0.759231752128457 0
0.457184519505261 1
0.517289176295441 0
0.80598503565224 0
0.609288347220732 0
-0.170400571274347 1
0.433394428705299 0
0.276249777096877 1
0.523403526823604 0
0.71067694678878 0
0.365745430702646 0
0.27119200314855 1
0.375064639728047 1
0.362879885835333 1
0.220200176971803 1
0.482572367544261 0
0.481410175717777 1
0.321899471616434 1
0.224155959034039 1
0.438839378743619 0
0.58713953558872 0
0.207554356932819 1
0.199667107822236 1
0.874858387925405 0
0.467646005355054 0
0.467680030337652 0
0.366539312274222 0
-0.0345453951673848 1
0.432856021908202 0
0.216335099795723 1
0.389252022951477 1
0.549640472444103 0
0.652138709642789 0
0.262924413120254 1
0.392925901946499 0
0.444618465049451 0
0.595213413645903 0
0.720908290584921 0
0.334914881208068 0
0.164462281496016 1
0.456508566054094 0
0.317904562416765 1
0.256488561645101 1
0.393711816643739 0
0.617072606710855 0
0.415391890308424 0
0.432801322785066 1
0.190652341496025 1
0.330631400576161 0
0.346405101081157 0
0.297079500805074 1
0.542629796920981 0
0.121531413362321 1
0.656687040052019 0
0.387094608536388 0
0.440653835613072 0
0.287790408053074 1
0.0714188231756979 1
0.497981937659517 1
0.488148318529128 0
0.467163021270648 0
0.209906253518598 1
0.585606080616893 0
0.474191961876111 0
0.5409169837926 0
0.521313187963367 0
0.503128221066275 0
0.329440122523701 1
0.586826579874447 0
0.542189530681551 0
0.493762934864948 0
0.174394979303882 1
0.551283124550076 0
0.450519912763 0
0.357316752976965 1
0.314791975632915 1
0.147093790097346 1
0.194891300635238 1
0.531547844176843 0
0.857788743802025 0
0.339289174179851 0
0.697338916527964 0
0.362304628146714 1
0.308426240468356 1
0.375641550976522 1
0.426970030866574 0
0.576345863578997 0
0.314620305466691 0
0.400110320249654 0
0.442894432061228 0
0.597734590203753 0
0.462888768796645 0
0.269143804542814 1
0.563935857985211 0
0.20426579845579 1
0.589560650057778 0
0.307974842573187 1
0.511773876970214 0
0.621421887712957 0
0.120448355864752 1
0.562279458730157 0
0.696096980296626 0
0.672780244460779 0
0.898312242652593 0
0.377660634808145 0
0.307726823483909 0
0.322935636088936 1
0.174141605374245 1
0.395661297237181 0
0.218615591914256 1
0.069356355408498 1
0.219210989571252 1
0.452771973767529 0
0.459878550925604 0
0.40489659936497 0
0.526884128021581 0
0.528301809767028 0
0.33421983685684 1
0.359489497581714 1
0.428478899438026 0
0.540692583022017 0
0.462420319854023 1
0.347191642721128 1
0.387414923850981 0
0.0510448747878004 1
0.461349187487994 0
0.345754051691229 1
0.327702304996167 0
0.347667909325725 0
0.268636833777602 1
0.474628631101026 0
0.376061791866155 1
0.208724454016846 1
0.62944727885577 0
0.397021710294966 0
0.598308547725646 0
0.506986615915495 0
0.400055201613131 1
0.604492622195859 0
0.0496774089496936 1
0.421717284931116 0
0.324560235021448 1
0.401226950836626 1
0.232062878287408 1
0.575938811567017 0
0.262529248702658 1
0.632027457115689 0
0.419786845344957 0
0.603964508829723 0
0.195731595059084 1
0.29752100180171 1
0.481167261950948 0
0.331739526283719 1
0.452370594092846 0
0.431867954848361 0
0.361037986146827 0
0.335648959646022 1
0.165860168442893 1
0.323515807408281 1
0.55175360428322 0
0.580505393503589 0
0.10365778053139 1
0.220604937529669 1
0.522412590010417 0
0.436568483613532 0
0.440438168320158 0
0.0283715795694671 1
0.558826068944826 0
0.371847529947605 0
0.552747094250697 0
0.421072151017654 0
0.418637868187736 0
0.40790872808516 1
0.493993767183042 0
0.369487855288016 0
0.265490972836987 1
0.414356980394485 1
0.321819577251437 1
0.462134462153086 0
0.422117155858988 0
0.154781007935334 1
0.391555220985129 0
0.574898978080826 0
0.299096422130706 1
0.561535985138246 0
0.310167015947906 1
0.415743792340723 0
0.282866308839996 1
0.359696736643508 0
0.464154012809728 0
0.700580561821193 0
0.67575325703898 0
0.638278466930483 0
0.681628264086611 0
0.376532343781655 0
0.221126656575244 1
0.349725305572593 0
0.456246236329502 0
0.384717975860611 0
0.703379032262323 0
0.0757548542710005 1
0.240644315324615 1
0.51239286011743 0
0.308300071818659 1
0.0566711144329088 1
0.490020274124458 0
0.340281710353696 1
0.51327377294398 0
0.678615016127295 0
0.270842564426856 1
0.186522375606 1
0.133594516848077 1
0.342746059150765 1
0.402975349215191 0
0.342480272409171 0
0.45210718499647 0
0.268874075399308 1
0.507180238019598 0
0.524565898156407 0
0.521686768564239 0
0.337451979884812 1
0.523602200862784 0
0.424505505259913 0
0.52288634597041 0
0.478799091400186 0
0.448130433243605 0
0.410295249826306 1
0.529878723990356 0
0.28972860692123 1
0.324148155407281 1
0.335580187985694 1
0.341177238712055 1
0.257464059194129 1
0.241526578013547 1
0.700811242698269 0
0.354121695055262 1
0.371422064311716 0
0.490775111378502 0
0.0832899083516802 1
0.346460875405446 0
0.615669765137001 0
0.44603142553443 1
1.10219516790429 0
0.38176418488086 0
0.481156365092894 0
0.401471110776026 0
0.183672535468101 1
0.372377639733284 0
0.61854692174441 0
0.483067540922407 0
0.541889031469745 0
0.465286064439398 0
0.22197331239709 1
0.0243832741562469 1
0.647577395003272 0
0.134977960533884 1
0.400559233336114 0
0.604611615654853 0
0.375011622620781 1
0.464064587244873 0
0.166182133926608 1
0.287093825580755 1
0.306015542206883 1
0.40428668274342 0
0.566740197981012 0
0.438851917285161 1
0.336888284426031 1
0.346696700284692 1
0.426007666749125 1
0.318419021639343 1
0.890790166478917 0
0.206952000680325 1
0.373939605346683 0
0.301200526215203 1
0.334275632476301 1
0.535679084955641 0
0.550102127351532 0
0.272853589489912 1
0.145163826974402 1
0.574181838960527 0
0.481259443290098 0
0.288732005497876 1
0.468605509590269 1
0.443364777716903 0
0.499055280513223 0
0.483339317992568 0
0.560633364143531 0
0.474498913525244 0
0.1166964038755 1
0.420200188295255 0
0.442200278530379 0
0.456935637080674 0
0.15039297360477 1
0.249353048381904 1
0.42052181945101 0
0.661332740576427 0
0.443222176783528 0
0.399708247755014 0
0.189191917585462 1
0.484239629742567 0
0.433714456582947 0
0.459419463647268 0
0.303269000232165 1
0.410628065876458 0
0.315952831936656 1
0.342694146285745 0
0.384955613454375 0
0.379628973633422 1
0.499474513785535 0
0.809270927324601 0
0.441815695033446 0
0.494563956387668 0
0.432741151713517 0
0.31180983919202 1
0.607135909475948 0
0.374059873144695 1
0.353481495253875 1
0.431674041907218 0
0.369686791138949 0
0.342375660042102 0
0.265509028498561 1
0.405440284758756 0
0.480413781295037 0
0.500132382008811 0
0.102511545692416 1
0.537759242122609 0
0.631033485063098 0
0.508964761001902 0
0.641541996559202 0
0.490382671675252 0
0.00960001521772692 1
0.45293257152497 0
0.598064024567623 0
0.33186483269137 0
0.462773534690732 0
0.62328256497837 0
0.599696262424612 0
0.472023831581832 0
0.593620125788119 0
0.437670957087236 0
0.225037613049496 1
0.470441098539566 0
0.641032061990785 0
0.619106537713015 0
0.429292423662441 1
0.299177763737832 1
0.101291897293205 1
0.504424756640648 0
0.383122157858086 0
0.505629134997807 0
0.407820863528588 0
0.455066315352083 0
0.341207630971864 0
0.297102535344295 1
0.602166734342167 0
0.445101894790061 0
0.216012281872967 1
0.610340064598891 0
0.350726730522127 0
0.559947170629963 0
0.534240945779739 0
0.000746820582391922 1
0.637331900431255 0
0.41032526526968 0
0.469826950656904 0
0.516245302103594 0
0.257936127029027 1
0.640975057723374 0
0.48634307672434 0
0.300045108956448 1
0.464789536578491 0
0.331570675886361 1
0.147896172999033 1
0.566520817217408 0
0.202457414142821 1
0.333774022068338 0
0.3290039789499 1
0.372254188043842 1
0.422700240447059 0
0.123347761333526 1
0.398752959169424 0
0.227872039806016 1
0.559077660427256 0
0.576312591575864 0
0.357025859802072 1
0.452466209562658 0
0.366964193016643 0
0.618811876301427 0
0.394759572505919 0
0.212051003388835 1
0.579730606979066 0
0.698206717341263 0
0.461257287282098 0
0.11021634539364 1
0.2854752420552 1
0.398417961783902 1
0.773787255273333 0
0.461465333747997 0
0.43073994819955 0
0.140116725350718 1
0.719885369591261 0
0.0348406144457898 1
0.325000073446302 1
0.609950514605639 0
0.0870313798999613 1
0.430904995294394 0
0.517509984898302 0
0.252400871342836 1
0.70595160986958 0
0.436703157347329 0
0.382678755698023 0
0.321347481126316 1
0.613902540553916 0
0.134444499561975 1
0.183175421107843 1
-0.309802645326936 1
0.469176506316686 0
-0.00562843975187505 1
0.398150006355047 0
0.339504109418075 1
0.486001506128845 0
0.429533739697217 0
0.249350535934785 1
0.43183136116649 0
0.329270606393797 1
0.601803293240279 0
0.15222829043338 1
0.49399212322552 0
0.438009183157953 1
0.408375813909734 0
0.427092572289164 0
0.457300341234333 0
0.0880107399416316 1
0.181031967911829 1
0.224135605307518 1
0.483348784143106 0
0.59086338848226 0
0.459285616592696 1
-0.0730585763233235 1
0.427351655145127 0
0.522591501412794 0
0.606307388426389 0
0.41867130196812 0
0.103060520732281 1
0.404497397104743 1
0.56006132731246 0
0.545180375968163 0
0.564157251833773 0
0.346055514370716 1
0.345409878682166 0
0.248020639482603 1
0.295987078788716 1
0.204725351886487 1
0.454584077650909 0
0.469512282884125 0
0.623995964754078 0
0.374287216969851 0
0.76426245653871 0
0.272529103132624 1
0.503992432276073 0
0.312695890561669 1
0.153703479043977 1
0.148971192001451 1
0.726684033938798 0
0.323781908952957 0
0.632119632790583 0
0.398781132005673 0
0.327679825472316 1
0.596860808120186 0
0.479873115929417 0
0.163187317742886 1
-0.318891486323848 1
0.355617204756952 1
0.393985204201914 0
0.431173000782514 0
0.484587054243263 0
0.593606532616938 0
0.701676045347667 0
0.663445615925897 0
0.277485057541886 1
0.494158344946286 0
0.564051695939246 0
0.300542289452203 1
0.399402192101559 0
0.207647130706748 1
0.462929816394279 0
0.680540519706607 0
0.326283384833672 0
0.208038502689562 1
0.41909342259048 0
0.0824879316868783 1
0.403449932899226 0
0.425706254189839 0
0.687001689927698 0
0.462093566266057 0
0.455119240309077 0
0.800271569226187 0
0.274770763751827 1
0.466571786467064 0
0.71402656291397 0
0.369801157803832 0
0.287186309826982 1
0.652758894060096 0
0.520326311502257 0
0.310058072695772 1
0.191144464113846 1
0.273713083503555 1
0.361760332579318 0
0.237710165100581 1
0.436284866460936 0
0.512722084737514 0
0.689542411568022 0
0.340798674620741 1
0.538861146572752 0
0.413097384296297 0
0.109162944289431 1
0.506485570336592 0
0.283108504793211 1
0.439776626433826 0
0.38126266015893 0
0.374716026494167 0
0.478610303530058 0
0.543103379169333 0
0.405762326588868 0
0.589906601090546 0
0.212006662907892 1
0.445353724754749 0
0.26513960734888 1
0.573491264463694 0
0.393794864697864 1
0.556320340108526 0
0.385813684545132 1
0.218217171514771 1
0.584929280500571 0
0.326173156752521 1
0.616714084687607 0
0.604597479855518 0
0.284708040275315 1
0.219731366172592 1
0.326775817854526 1
0.230711458135536 1
0.408419816907234 0
0.372315502878769 0
-0.0474161211726012 1
0.261451760037468 1
0.606726262860757 0
0.614613919522042 0
0.603158421703637 0
0.297888210370658 1
1.00268295485684 0
0.226960182974296 1
0.420088737521764 1
0.315221287851925 1
0.500288086912699 0
0.121556643849291 1
0.652691235478844 0
0.369584650842465 1
0.265504493783346 1
0.362817580850512 1
0.572324000352962 0
0.224802032096045 1
0.229222492036771 1
0.18325952919314 1
0.35215975263442 0
0.398369751403864 1
0.380045832775961 0
0.184473476244852 1
0.27354759918463 1
0.615624017362238 0
0.337194585086225 1
0.000924807828308599 1
0.406231955857439 0
0.424250464620653 1
0.317164316108853 1
0.453280986454815 0
0.710452627703527 0
0.686169962075443 0
0.438081753324525 0
0.458145446121301 0
0.359020271948226 1
0.366984355098709 0
0.393684801610635 0
0.590055034518204 0
0.376911875391191 1
0.59928034625961 0
0.548017413651773 0
0.168951492738677 1
0.626263545746194 0
0.616311139556093 0
0.434537273183419 0
0.386414225595336 0
0.2668728504333 1
0.177872944417837 1
0.29690960419717 1
0.457405913403264 0
0.498435666899831 0
0.173153739226389 1
0.480555487385906 0
0.382052087037523 1
0.324776196828086 1
0.457696390935769 0
0.271602340126676 1
0.650779685652251 0
0.355056028166112 1
0.570064274953462 0
0.501855865304592 0
0.401724934728918 1
-0.214496753777165 1
0.238139388187797 1
-0.0110033694624717 1
0.458701769151927 0
0.574057965009113 0
0.00781506735097108 1
0.247407600046029 1
0.497715837441072 0
0.270813165298703 1
0.107460789315705 1
0.638556182967003 0
0.290608849321457 1
0.366713218935695 0
0.640282841555014 0
0.415323021330403 0
0.434499220656846 0
0.679594324771749 0
0.41708000228239 1
0.521661953468282 0
0.422649295566609 0
0.381350518158783 1
0.268692651966747 1
0.25467110596196 1
0.424793228599506 0
0.522511980832211 0
0.593187404716294 0
0.862184731116443 0
0.480658036012385 0
0.55911401911082 0
0.206286770654459 1
0.324749001133275 1
0.486691681896626 0
0.293587339133466 1
0.598383893431215 0
0.199642343423899 1
0.414592107722149 0
0.611184161364552 0
0.251828982151601 1
0.501682804822075 0
0.574584112759851 0
0.412586654688599 0
0.552859880121494 0
0.277834447280013 1
0.651081009013007 0
0.240124466597027 1
0.449686906809882 0
0.459914952349291 0
0.186189120110793 1
0.346398756334966 0
0.377226796454673 0
0.643253116378628 0
0.37354248523385 0
0.565165645516393 0
0.218585764627244 1
-0.0993947494898724 1
0.345543420085552 1
0.200760626856299 1
0.510920765373513 0
0.269625502827418 1
0.282363861095097 1
0.418874954646093 0
0.173407681284055 1
0.254169750724194 1
0.571344755643496 0
0.623730081774936 0
0.52194124829384 0
0.374094152434906 1
0.438203888701399 1
0.495905308898119 0
0.413199861019896 0
0.359086333865971 1
0.571491285085697 0
0.114789340402557 1
-0.138323911178946 1
0.361832176929409 1
0.438715769564354 1
0.787506075692044 0
0.268150764826095 1
0.540339536928416 0
0.365936517885397 0
0.600447923403495 0
0.435182164466932 0
0.528379623168783 0
0.652302034242776 0
0.456680491200627 0
0.543169149235609 0
0.321070708869967 1
0.585838615504294 0
0.718378278294145 0
0.701692540329927 0
0.318303083179312 0
0.579058973921662 0
0.59414711936106 0
0.489460805401544 0
0.494790104328008 0
0.560740896738086 0
0.518689973048782 0
0.139345757027138 1
0.195844369142507 1
0.528240128471271 0
0.802572522443858 0
0.344591403683506 0
0.160657855730164 1
0.112306907994972 1
0.539930763816785 0
0.439187408583196 0
0.565483293105787 0
0.396442055259855 0
0.158786530435782 1
0.476321918639799 0
0.232360539033381 1
0.371437349445055 0
0.596317232513338 0
0.43938200164339 0
0.43178413652873 0
0.291786336805793 1
0.577047847377197 0
0.472501144208129 0
0.429747572951661 0
0.420796456889097 0
0.395504517783539 0
0.238379064139455 1
0.417179062157451 0
0.438659703551789 0
0.344199788979741 1
0.325479265998443 1
0.63660827655144 0
0.46336640896787 0
0.612905684003007 0
0.207674856485228 1
0.689905697019618 0
0.343824408398013 1
0.186960031657547 1
0.377633644919295 0
0.445556490112523 0
0.329415502728473 1
0.396531646084795 1
0.410253498280238 1
0.0914082180073213 1
0.263739662758127 1
0.288266711393694 1
0.478547942578633 0
0.339142536954958 1
0.178502103838697 1
0.302215476539804 1
0.325097022511398 1
0.551139448262581 0
0.356517829694311 1
0.451999479333375 0
0.449545131844888 0
0.541593461954518 0
0.478886158995011 0
0.2135828308675 1
0.409653311228195 0
0.523347026466124 0
0.427804334176954 0
0.19907879308295 1
0.596696932877795 0
0.446958627752036 0
0.519197603675701 0
0.549785149946863 0
0.627714933530363 0
0.214008151604455 1
0.34263864319235 0
0.463278138306454 0
0.265723982588455 1
0.564402970777288 0
0.474892678224524 0
0.399245666559768 0
0.568395672639318 0
0.437743332519935 0
0.286983488090675 1
0.306566264913253 1
0.415284627428469 1
0.28514277448769 1
0.454249967425261 0
0.520383930927433 0
0.409318697210251 0
0.00728326754199711 1
0.278657583681842 1
0.450856707268895 0
0.438308033626928 0
0.451659376365554 0
0.525818475387525 0
0.3409480681604 1
0.302342841606339 1
0.0149928716777838 1
0.318047951524572 1
0.354331864302305 1
0.439521308035574 1
0.32200069765939 1
0.493022727537133 0
0.691296795190802 0
0.313570184617854 1
0.740293159161047 0
0.420390782557671 0
0.148363688208 1
0.338942917150267 0
0.604793329971477 0
0.134426315628526 1
0.306884142097032 1
0.597116847992325 0
0.64945835355241 0
0.251125251295037 1
0.198652793837283 1
0.382177558709192 0
0.304855772016801 1
0.44765156270777 0
0.435027688038848 0
0.355205100278607 0
0.393200671049052 1
0.588991543584281 0
0.241232881204568 1
0.339128197757897 1
0.552080752342995 0
0.518388438114636 0
0.132854414571913 1
0.45628644004161 0
0.464147512073244 0
0.559805830090082 0
0.629274714896365 0
0.425321873938217 1
0.292611823608519 1
0.599999841385233 0
0.439385867812849 0
0.582833259167039 0
0.532607086049775 0
0.267935093966039 1
0.532032819678242 0
0.239698135447238 1
0.18521496100348 1
0.371381094771107 0
0.495586927421141 0
0.185607583707423 1
0.371048774875323 1
0.622018272681977 0
0.687915126822717 0
0.507029506758772 0
0.435596712072815 0
0.378511394106472 0
0.700184092125558 0
0.0637551285545248 1
0.0700642784219711 1
0.282766451470766 1
0.439547304161073 0
0.449132031382936 0
0.327992128454579 1
-0.201577311629145 1
0.333565773971438 1
0.387041126847316 0
0.653574438031746 0
0.754396738025554 0
0.503510346491633 0
0.106682099892185 1
0.353645035552426 1
0.21425193658655 1
0.279032812757689 1
0.466480900137759 0
-0.0141149250786939 1
0.0605452834939387 1
0.331624721876521 1
0.149325233864454 1
0.737399886052708 0
0.500683547712886 0
-0.0398797032992092 1
0.302334416938721 1
0.46520087213867 0
0.467187853832587 0
0.481407665941396 0
0.619454859228575 0
0.371691621206569 1
0.312842507433621 1
0.157892650488811 1
0.473371654010044 0
0.369665105022437 0
0.615372130760542 0
0.493493006602884 0
-0.177756133533697 1
0.402635221579926 0
0.155010074661118 1
0.514336123499993 0
0.502671645810103 0
0.424737218956318 0
0.331371121140377 1
0.447510749551583 1
0.67192665675833 0
0.165601988742216 1
0.631455472036201 0
0.234873420012655 1
0.304098524675493 1
0.590051116062682 0
0.396848569177066 1
0.203260194600324 1
0.410971599413295 0
0.103192995723102 1
0.151273224632588 1
0.206593401921018 1
0.451349582044124 0
0.577846181994253 0
0.218650967289809 1
0.403578414902051 0
0.151643166894544 1
0.450468823389369 0
0.343854484130393 1
0.186482547299017 1
-0.0813020785011577 1
0.78758940124682 0
0.512208361383222 0
0.24526682341866 1
0.212999090045028 1
0.508543002397826 0
0.34677593041544 1
0.219942693206716 1
0.369376890612924 0
0.458983857562672 0
0.553262339501196 0
0.590137041161193 0
0.429843856516252 0
0.539083733845447 0
0.0850773326930746 1
0.246191563577681 1
0.786814655687109 0
0.609960072902198 0
0.301464765929242 1
0.4337411021749 0
0.16162667304347 1
0.381889949361454 1
0.0410838054413187 1
0.417433966248515 0
0.403360845066471 0
0.231920416430826 1
0.56867844691187 0
0.533424231103689 0
0.329116968461493 1
0.221958653354782 1
0.394876111990361 0
0.244652708896164 1
0.575561277629833 0
0.401216394684415 0
0.407926186287045 0
0.583270225628265 0
0.341443329568765 0
0.521559073125588 0
0.262345437383917 1
0.778156419374687 0
0.544919184611555 0
0.0427125351492249 1
0.37224891282049 1
0.245162352352123 1
0.259350457706948 1
0.356670615584159 1
0.27360486544496 1
0.649662911076156 0
0.0424772126997248 1
0.475792816053723 0
0.382457580935225 1
0.255846669829183 1
0.393087139286709 1
0.503404894660709 0
0.362921794781311 0
0.53087025177062 0
0.561024154352384 0
0.471442758248592 0
0.47406379263918 0
0.560537644089925 0
0.00518929064323323 1
0.363971875355265 0
0.274617120358458 1
0.348068278072516 0
0.533694653971648 0
0.37150060998968 0
0.150292381455248 1
0.424549692850283 0
-0.23665253358499 1
0.123774183854244 1
0.148295101187151 1
0.535298075267019 0
0.357225972738384 0
0.578910920396226 0
0.424969051485738 0
0.410897974164091 1
0.535228199604844 0
0.555017935976131 0
0.581689027178324 0
0.479697831592441 0
0.580917405377632 0
0.514854297371541 0
0.533817787165467 0
0.457016744169262 0
0.467808808012149 0
0.578688454916816 0
0.433884712437972 0
0.682000563611633 0
0.780973191621905 0
0.572261480036696 0
0.633128449671637 0
0.0856553568498871 1
0.442940299116811 0
0.513388478900594 0
0.45402101504394 0
0.370911856758429 1
0.556449724207806 0
0.452652658959153 1
0.370788709576472 0
0.736810964658476 0
0.425517476850297 0
0.595033819945174 0
0.507226753018494 0
0.464807940320451 0
0.204494719872204 1
0.338438996343297 1
0.244323926163658 1
0.205733221921854 1
0.274012711840008 1
0.15958338190648 1
0.519373706706125 0
0.505519959938381 0
0.308791410960792 1
0.509324852694757 0
0.483185703998655 0
0.403526397925105 1
0.471115837154614 0
0.467813472425499 0
0.0798409159944215 1
0.141053450984948 1
0.596968994805681 0
0.562660450092382 0
0.316338277833495 1
0.449312700854095 1
0.608967870846395 0
0.618511108794866 0
0.484939389960737 0
0.683670815339342 0
0.605968983856944 0
0.378871789971577 1
0.611792363696715 0
0.606190844039818 0
0.150856130491445 1
0.240095677640171 1
0.345814043021761 1
0.227146044517883 1
0.470838861399086 0
0.283352378554389 1
0.316215146271203 1
0.52250279111115 0
0.565627599192856 0
0.345659146892076 1
0.226883125727461 1
0.390648073209139 1
0.0472079965184492 1
0.203738911819523 1
0.407756317961995 0
0.583044960132856 0
0.557803523766726 0
0.133979624466182 1
0.400922631134547 0
0.339686206313784 0
0.440269360048858 0
0.324199681129557 1
0.735694263749068 0
0.0746834766371534 1
0.450731733084328 0
0.534205997071375 0
0.377461770915694 1
0.344191801749604 0
0.342341419520665 0
0.282806432417999 1
0.0723758627864944 1
0.610118619685107 0
0.217022531988498 1
0.443529681683863 0
0.273012208681171 1
0.538875693110168 0
0.635638856884844 0
0.0768858246111259 1
0.277669424139273 1
0.684588720633899 0
0.204862534554581 1
0.35801517206609 0
0.287468468346048 1
0.612217147064423 0
0.126632830250171 1
0.624312869808786 0
0.406363467375721 0
0.523944851090336 0
0.480525586815214 0
0.546705959520272 0
0.464571998875798 0
0.459461236283818 0
0.197636554400063 1
0.485156912578051 0
0.32423522954642 1
0.456409770209981 0
0.246238491121233 1
0.0455198768301502 1
0.582050331157113 0
0.268585538195694 1
0.59491518138888 0
0.571817426741154 0
0.212212643136998 1
0.401610984759429 0
0.450329612281942 0
0.267996125205789 1
0.421417106670143 0
0.51352379174846 0
0.639462886144918 0
0.523673255600376 0
0.549076572190756 0
0.569471318331 0
0.276395268435383 1
0.601776423061188 0
0.173340143519123 1
0.467315268534654 0
0.390632990493025 0
0.654494784717577 0
0.663986045020056 0
0.469495472482651 0
0.330752965528033 0
0.390127027899135 1
0.17328376611559 1
0.408311663203708 0
0.49846560609216 0
0.606982566239471 0
0.589351007190574 0
0.512525925778746 0
0.398293560933153 0
0.422267317693776 0
0.14228856298504 1
0.381348193028138 1
0.456788378103779 0
0.465734749884205 0
0.647049704908762 0
0.363610036094757 1
0.562495655897507 0
0.379166484491532 1
0.236382935173012 1
0.31213019946769 1
0.344235218413432 0
0.435431831510413 0
0.448018305435914 0
0.295644589590668 1
0.552889028834149 0
0.449972313614508 0
0.484096529116569 0
0.295821620948309 1
0.623002942637061 0
0.460051899602112 0
0.423442226946331 0
0.558533266689861 0
0.222886091479496 1
0.532400157680356 0
0.410218251596177 1
0.336343233095518 1
0.00810616620281713 1
0.269731211533523 1
0.214978422828958 1
0.13016498790158 1
0.254787556650313 1
0.330637192425032 1
0.267969281710173 1
0.320458827462373 1
0.304174099046192 1
0.350654157250888 0
0.293704742546752 1
0.290613773671378 1
0.174448199623607 1
0.581843690471694 0
0.534308869302733 0
0.100082310424337 1
0.36399142183779 1
0.374523716300113 0
0.204789676191969 1
0.506977253746542 0
0.115094215846726 1
0.415749504582126 0
0.260895248188079 1
0.536149193377519 0
0.488298545971193 0
0.579559320163148 0
0.470319806460729 0
0.443221675240752 0
0.302736382363304 1
0.187207592173911 1
0.0974915563674296 1
0.15933341720135 1
0.469379126038614 0
0.408489919404884 1
0.492763631246021 0
0.01958568438077 1
0.314475055268632 1
0.134781326965999 1
0.587641253097241 0
0.575267220162593 0
0.659594582439298 0
0.482809574018729 0
0.212862113443973 1
0.468691671735433 0
0.284860573235173 1
0.419048498803892 1
0.479548442798031 0
0.349792908700178 1
0.253959278070648 1
0.337110259934358 0
0.293103521394782 1
0.192314162943618 1
0.259326654576405 1
0.246771217485047 1
0.416007527163409 0
0.19621804211671 1
0.497008468173912 0
0.368991793954425 1
0.499147249430801 0
0.487188241917942 0
0.636631515436009 0
0.674718071716385 0
0.499556953433698 0
0.571321271459305 0
0.147761618920907 1
0.45370541808968 0
0.470470166684814 0
0.404791557200958 1
0.439903578915692 0
0.575022557584053 0
0.442680344431249 1
0.68553082471589 0
0.293717803166609 1
0.452055517374124 0
0.412534584776117 1
0.4116270391604 0
0.364265750419275 0
0.397420562319883 0
0.578468938933175 0
0.614460509411796 0
0.335634995887105 1
0.187431632583834 1
0.237305877987929 1
0.384894259396428 0
0.177750993226583 1
0.259308815669323 1
0.304070685788853 1
0.203005560733756 1
0.303167436868734 1
0.526714351868528 0
0.294425689915817 1
0.485769152581542 0
0.0473602605305681 1
0.0416817347811048 1
0.464428110746231 0
0.35042215670038 0
0.545994809120002 0
0.412461012330797 1
0.717151121448174 0
0.529784514714159 0
0.552854309435803 0
0.361422697776736 0
0.384271765969146 0
0.375140865269056 0
0.345261407039585 0
0.514681134902425 0
0.265412743774354 1
0.526733607309091 0
0.708534588833436 0
0.357676077496746 1
0.553451189920243 0
0.571762144767891 0
0.225699137526205 1
0.350173681521074 0
0.405934178026813 0
0.358145148580448 0
0.42319649628439 0
0.516326300267425 0
0.467211066622345 0
0.622074390541831 0
0.761748212291405 0
0.612901362862748 0
0.260478748767892 1
0.288554121772596 1
0.458017312376103 0
0.43138957425455 0
0.671230635000873 0
0.380576732367175 0
0.328752123592169 0
0.51359472360648 0
0.259606550501349 1
0.488339037842493 0
0.512489474199419 0
0.0575870770460267 1
0.431272181774766 0
0.447445365909899 1
0.365130484723182 0
0.193309938913877 1
0.343479864639164 0
0.49854722643426 1
0.282027015812871 1
0.411762167464298 1
0.105209872243734 1
0.43466904868201 0
0.431970578705956 0
0.462948975740911 0
0.504937106048369 0
0.37743828758739 0
0.1369867802742 1
0.295629184235853 1
0.81880013830235 0
0.28897366972666 1
0.348771942983946 1
0.408820316379206 0
0.762871827734416 0
0.583985519105265 0
0.180069158039942 1
0.225915193708039 1
0.665143932336296 0
0.405934504985012 0
0.0943751765739051 1
0.701409368414689 0
0.599352991301411 0
0.461051452197881 0
0.174240197819153 1
0.197638065002684 1
0.647900680054316 0
0.158272176099932 1
0.529243297284723 0
0.59325909892762 0
0.544547749073002 0
0.318022990619454 1
0.50139231155961 0
0.257530891322268 1
0.53228326702804 0
0.417319436702317 0
0.497760997902973 0
0.596070277842235 0
0.334021278811324 0
0.0990964125786274 1
0.453308153160255 0
0.381964480481994 1
0.72265527226377 0
0.546876497199431 0
0.460902706898694 0
0.127524523501528 1
0.363421599149968 0
0.591922449258932 0
0.173453509211286 1
0.518042876001781 0
0.610336519637003 0
0.702112585131539 0
0.487360925153815 0
0.225577709404661 1
0.378369712000525 1
0.358172154425766 1
0.618889401080411 0
0.458500866612765 0
0.411005859405414 0
0.206375232424683 1
0.541084161940303 0
0.554485141096133 0
0.158752117208359 1
0.486767027712358 0
0.471972178949593 0
0.48315941750808 1
0.335806289418872 1
0.105917657870953 1
0.398054754289211 0
0.339949876832255 0
0.451195801406798 0
0.518137334951736 0
0.300317976696975 1
0.449880957704388 0
0.585836219005093 0
0.112388336690058 1
0.518131079743456 0
0.503217581414258 0
0.408284910264376 0
0.42817617650795 0
0.330397399600915 0
0.04391319344551 1
0.303505590148057 1
0.399749156894203 1
0.32919052374524 1
0.395286153800239 0
0.478474225676814 0
0.531843596580634 0
0.396000149818586 0
0.447223160423625 0
0.696165397786304 0
0.231480737842284 1
0.0826057922953295 1
0.439678814574636 0
0.508489654361101 0
0.196945578945601 1
0.262804618351152 1
0.558356501072384 0
0.257901377175282 1
0.487067280542743 0
0.645471888386242 0
0.492120091186245 0
0.187036539886503 1
0.530297176016088 0
0.1794128760711 1
0.264136291850361 1
0.432856684960962 0
0.590051537478945 0
0.477216545708438 0
0.192024251462578 1
0.576727915108326 0
0.139193343765915 1
0.353277719249527 1
0.62963134962654 0
0.448147121329735 0
0.428991158938866 1
0.423109498461674 1
0.649700527585217 0
0.575601638933984 0
0.288963673657076 1
0.335179596409552 1
0.651713759567121 0
0.542602468279126 0
0.443576986624985 0
0.258039968808553 1
0.319033020775354 1
0.608266491299434 0
0.433579021214947 0
0.407543573209074 1
0.325774876291117 1
0.234290036098085 1
0.308429402259259 1
0.23994215213535 1
0.3958696459379 0
0.671434380287448 0
0.514102626449379 0
0.443768686492518 0
0.666418963795381 0
0.634240596371813 0
0.612592305075251 0
0.318759672692927 0
0.245600925774141 1
0.430536198268978 0
0.594166005096944 0
0.404250226199864 0
0.327039630116257 0
0.530503336443805 0
0.431845869641586 0
0.177621536519487 1
0.555161868281281 0
0.32978366559968 1
0.224613870831133 1
0.377451138838936 0
0.93404860297813 0
0.205571271048626 1
-0.0217490355597942 1
0.132448246987511 1
0.197830595327225 1
0.615742114218373 0
0.425309789620048 0
0.305448420447199 1
0.708700865174322 0
0.298545639876454 1
0.383117213618715 0
0.387597390647273 0
-0.045699265946653 1
0.525984644046895 0
0.565978725813577 0
0.697000645649434 0
0.429676838500235 1
0.439314183993491 0
0.372083971576136 1
0.763452729151658 0
0.145918760333092 1
0.405517336138611 0
0.386318970123963 0
0.172788170700846 1
0.274885714115799 1
0.29833087265365 1
0.636729354578889 0
0.621615816819897 0
0.432022871188411 0
0.508043836761374 0
0.560348051550263 0
0.72558186779497 0
0.479122785340689 0
0.26105784438953 1
0.450144285681772 0
0.235805980554426 1
0.255678296438772 1
0.130302212086087 1
0.402728373272453 0
0.242692497027377 1
0.352979054295413 0
0.426884861324344 0
0.257479081358727 1
0.594382081158818 0
0.706545642485379 0
0.414970264051341 0
0.16864646399092 1
0.190875386530099 1
0.268191218664935 1
0.631145118772198 0
0.252969349837638 1
0.136986666544938 1
0.470672933875477 0
0.553223818927357 0
0.649331274822954 0
0.0792888172112612 1
0.33034358965789 1
0.351723417684583 0
0.49272958698292 0
0.339554551846962 1
0.354484391956909 0
0.348379160926478 1
0.430687107332334 0
0.5428991691238 0
0.168097573750486 1
0.379686133753932 0
0.323553795366066 0
0.499854688394724 0
0.548297882419694 0
0.459816482980593 1
0.580232513251119 0
0.535554129197176 0
0.567558713075169 0
0.406258605869712 0
0.358600396111232 0
0.622725075796007 0
0.211516202288642 1
0.160383229822645 1
0.616346574359152 0
0.465723206269191 0
0.342652665887964 1
0.407173083263368 0
0.299128818898525 1
0.331258071479735 0
0.62369918795601 0
0.339298460022444 1
0.534885630219329 0
0.381313453645803 0
0.47997870570006 0
0.119766736345711 1
0.46635700696033 1
0.328564202493031 1
-0.028663592548597 1
0.599404137466934 0
0.0263153865020046 1
0.252845198346831 1
0.372601625471873 0
0.223486960678537 1
0.62636733742939 0
0.570573650910971 0
0.395904284209123 1
0.360748157459313 0
0.579030376176859 0
0.208684874264001 1
0.62724490582475 0
0.374846723757891 0
0.467285799654814 0
0.417170824704659 0
0.51037192692311 0
0.287749462680321 1
0.239215219255706 1
0.507065825973803 0
0.475554459691929 0
0.182565021065678 1
0.255744825607075 1
0.522468616956339 0
0.292033004138165 1
0.503517780208191 0
0.726483183524582 0
0.500305081827156 0
-0.180882567925435 1
0.346173316183034 1
0.339994684118272 1
0.541984440574281 0
0.122942509183394 1
0.748249642430456 0
0.338482904567783 0
0.73905952876532 0
0.423914654837443 0
0.408686091415481 0
0.534510541429319 0
0.449803118740003 0
0.561076799791449 0
0.471055428153263 0
0.457329661511127 0
0.264119038222392 1
0.0779361937721714 1
0.222027334131717 1
0.176258576090465 1
0.378376855134276 0
0.360479783166665 1
0.479973489184867 0
0.402867081244803 0
0.491253137166636 0
0.426531914040673 0
0.804909311476881 0
0.365139312169278 0
0.453950560271328 0
0.496867644369802 0
0.221921658347654 1
0.387228647481789 1
0.427989125298994 0
0.167944113248655 1
0.401151479095647 0
0.520173260328524 0
0.507877349640445 0
0.602760334034172 0
0.442570198116953 0
0.161807078259155 1
0.390318811495475 0
0.546127786997043 0
0.656193321651574 0
0.49344973455664 0
0.619163087652314 0
0.267191170023014 1
0.524090533810265 0
0.549748175736675 0
0.327290557039566 1
0.561035643403064 0
0.350067011992657 0
0.398583170755286 1
0.419644675159287 0
-0.00772650613607731 1
0.476075004337818 0
0.341558281267594 0
0.655660990315203 0
0.547088906134692 0
0.397296331791796 0
0.751493140326512 0
0.624900878328344 0
0.823875128920115 0
0.860335382776414 0
0.575336912493487 0
0.344597909412652 0
0.262559762002916 1
0.218096691831368 1
0.520585689489099 0
0.224953730240551 1
0.532811991472118 0
0.565666873889648 0
0.487947832979082 0
0.203716673043169 1
0.254894099116543 1
-0.0141855382569509 1
0.48117070753408 0
0.555480870521847 0
0.368425225701598 0
0.428595053547838 0
0.427003715007372 0
0.464460864215331 0
0.236685803500134 1
0.660134011745399 0
0.551121437988586 0
0.150876682706249 1
0.473820675242325 0
0.404413539178893 0
0.24955270226994 1
0.354533811268649 0
-0.0192583322989086 1
0.409350222099548 0
0.476100637827846 1
0.236824586716286 1
0.471659282254048 0
-0.043095655281665 1
0.63610637903567 0
0.404749872826925 0
0.511327848388501 0
0.359223060674584 0
-0.133695942200408 1
0.565632336435619 0
0.49530737513011 0
0.752586744494217 0
0.48315058722862 0
0.173334383217358 1
0.53342752935509 0
0.432893012891845 1
0.22620090282192 1
0.126882275625565 1
0.524025442868879 0
0.0345242739202178 1
0.285968924556342 1
0.316983023077957 1
0.460358349328225 0
-0.03926853284602 1
0.550079917533202 0
0.237579808167079 1
0.436810897273082 0
0.404448269522286 0
0.355952846878433 0
0.174187222362862 1
0.46427459499953 0
0.417181738684741 0
0.665105117772176 0
0.299945610800867 1
0.615394930698278 0
0.808125886380674 0
0.254558704005722 1
0.249631581710694 1
0.213456725991669 1
0.599579732464887 0
0.187515967527301 1
0.53918204941948 0
0.326750230008325 0
0.492500186916273 0
0.564669559560433 0
0.570170536549209 0
0.469007633253837 0
0.59922092073366 0
0.310584042359923 1
0.365726563051848 0
0.271013393752204 1
0.631931988967476 0
0.527316316429134 0
0.285015169680544 1
0.433877139824665 0
0.533182505426655 0
0.204779803519903 1
0.421376764154635 0
0.639452984854319 0
0.573867738670676 0
0.547614635267617 0
0.639354151105019 0
0.367039360917059 0
0.615304274287088 0
0.323062270867898 0
0.489925844542485 0
0.373469181155667 0
0.580092338551359 0
0.62238886872053 0
0.340447944676994 1
0.43993298781042 1
0.413503688764072 0
0.581686841657395 0
0.510746860720998 0
0.465726992973875 1
0.113672218717453 1
0.736972139556516 0
0.399777952337529 0
0.524562748720209 0
-0.0586343199915258 1
0.357745544614869 0
0.468796118606118 0
0.567448887582929 0
0.583014894656686 0
0.190669358742962 1
0.350059545974333 0
0.211996287317705 1
0.348801698173188 0
0.209731326468629 1
0.324455446388086 0
0.390510572733861 0
0.423914306825757 0
0.331867601997437 0
0.271565288153064 1
0.255657642013021 1
0.50545265590483 0
0.332934382924187 0
0.378252928721964 0
0.213967447109781 1
0.44009130401621 0
0.337880669815438 0
0.467237734305644 0
0.247812089574752 1
0.665659852821615 0
0.538836733659156 0
0.391114334957603 0
0.211689816528427 1
0.272462954593142 1
0.61657788116138 0
0.121213780652359 1
0.339810265863104 0
0.282748349711022 1
0.503083948216863 0
0.273976929335079 1
0.407573927838898 0
0.481439457076549 0
0.315577967411749 1
0.448139298662073 0
0.331060988622903 1
0.570883154796886 0
0.636708233688117 0
0.407625155192122 0
0.436643239637981 0
0.279557217528219 1
0.462875161288555 0
0.609337834889775 0
0.304740704639627 1
0.345740652379003 0
0.523448415127103 0
0.303949397729644 1
0.619779160125203 0
0.165299340755702 1
0.322329457519635 0
0.308508056288047 1
0.573726185793334 0
0.637646065501541 0
0.372298703939595 1
0.700559327309244 0
0.475815070907567 0
0.347416453167305 0
0.279844285689348 1
0.315827465174066 1
0.172183198964917 1
0.455987135554192 0
0.604127514552446 0
0.335471164056013 0
0.404003025078027 1
0.270526372202261 1
0.178462872425126 1
0.277306389931859 1
0.346716342449732 1
0.393413201996384 0
0.425507338521542 0
0.244194605232513 1
0.264429098806559 1
0.531585892938871 0
0.192747138355997 1
0.340151671583172 1
0.3396053219693 0
0.498352962494973 0
0.155857907679322 1
0.224770074355899 1
0.499612724629717 0
0.353507958961702 0
0.40741927333336 0
0.396791109197749 0
0.344182837467606 1
0.622640906435749 0
0.289747619947021 1
0.633614081484875 0
0.403292681700218 0
0.545064365319878 0
0.0636299846214306 1
0.40620190454877 0
0.457479749359871 0
0.203137944635879 1
0.485327533154776 0
0.552664834316581 0
0.321462956484427 1
0.211691035503447 1
0.412132182688942 0
0.281251698011736 1
0.62391707270262 0
0.280332015107273 1
0.572475461829624 0
0.269037060506165 1
0.396305379684052 0
0.552778036027852 0
0.283626387933736 1
0.193688117244358 1
0.125296498084048 1
0.438251116183536 0
0.488135234146828 0
0.449870401867458 0
0.5991906181794 0
0.239442430842886 1
0.282994246173689 1
0.588633362657824 0
0.539607004707689 0
0.254227807537903 1
0.622635581639451 0
0.507193650913593 0
0.321418280717136 1
0.303640569604555 1
0.434795884605898 0
0.300803460674522 1
0.173877232860163 1
0.524219180267971 0
0.264989746394646 1
0.249751927816836 1
0.233915864495782 1
0.657072253565067 0
0.608816216328336 0
0.65986164896174 0
0.534999333714835 0
0.224035731207822 1
0.409813604506183 0
0.189757806790629 1
0.266220405572845 1
0.658208508992375 0
0.329503418341847 1
0.223849080866311 1
0.342161042195868 1
0.734095545615512 0
0.482354525395628 0
0.190804350193245 1
0.440118588395304 0
0.333387657892075 1
0.344180219352127 0
0.43542928269137 0
0.393174630485321 0
0.223815516563389 1
0.295783323051325 1
0.631631178310734 0
0.309725852469834 1
0.365291576996828 0
0.415301233943674 1
0.696694031519686 0
0.452076095712997 0
0.635201982186513 0
0.730643653213701 0
0.561815515732169 0
0.51897817295291 0
0.285576050127019 1
0.215611910228874 1
0.31430672858985 1
0.462185254985647 0
0.517741872350757 0
0.36776398589591 1
0.545535772365105 0
0.13920687462566 1
0.486999055884436 0
0.646067814037964 0
0.567392487675992 0
0.194590817168252 1
0.554909467692618 0
0.414747569838456 0
0.317543610441472 1
0.0636179559318876 1
0.515787944687926 0
0.361007542117814 1
0.347996722059778 0
0.620104512066111 0
0.667580344234654 0
0.455572798758716 0
0.562570919123966 0
0.404240673869578 1
0.396428375747046 0
0.537035719079662 0
0.79762084018477 0
0.0957831291880222 1
0.204858418383481 1
0.302445341520814 1
0.408767802795405 1
0.451350455144655 0
0.490479558460692 0
0.229337073025813 1
0.430295708052062 0
0.35648439748064 0
0.385751831279577 1
0.624667843707091 0
0.15668555869348 1
0.230185634600466 1
0.407174747238838 0
0.632940225386307 0
0.544336892956378 0
0.0617562159335379 1
-0.0362813041153093 1
0.290646330030924 1
0.456937674001569 0
0.593363578096064 0
0.49220790224594 0
0.333936865019757 1
0.485552288133858 0
0.560900467862127 0
0.443984000537927 0
0.579054617738693 0
0.459042743235049 0
0.31299030080901 1
0.517572746681 0
0.505286467698918 0
0.503245426515487 0
0.525972582487599 0
-0.0531919668939028 1
0.365974429581728 1
0.696424659690292 0
0.484083741822589 0
0.527155635597607 0
0.628165280975742 0
0.219785460184304 1
0.430022811517732 0
0.687353240451597 0
0.434349724791992 1
0.311578725536264 0
0.327717018863121 1
0.459209688502081 0
0.390323814153199 0
0.216723509710239 1
0.489096626022617 0
0.329419178038926 0
0.600425234769117 0
0.502723039342542 0
0.311229446873924 1
0.39464097518113 0
0.669715983663377 0
0.707699385158134 0
0.310440098114648 1
0.469896128651357 0
0.395348845965864 0
0.284364765134688 1
0.494103926512883 0
0.548117343337662 0
0.506903197198589 0
0.60230056358629 0
0.25617650905192 1
-0.144338252660684 1
0.586865090447792 0
0.723733895953265 0
0.70318428296288 0
0.542437419376001 0
0.378346920868516 0
0.497073015781887 0
0.357178304488573 0
0.705461084940753 0
0.508004091393398 0
0.592926377958297 0
0.626873691887691 0
0.576899267732561 0
0.317457204023496 1
0.135354078492645 1
0.63412719640443 0
0.584693501935065 0
0.438732181970934 0
0.388574675772479 0
0.377222184922482 0
0.486989191633554 0
0.409462948637497 0
0.225834170946208 1
0.2257528627305 1
0.574438135961685 0
0.396574515933372 0
0.433823365698294 0
0.660550881421065 0
0.35861075200507 0
0.525651980411221 0
0.417155637746081 0
0.281855707551647 1
0.415217209937211 0
0.804484127607485 0
0.388637953165417 0
0.412397971234638 1
0.365811852843192 1
0.556817354348021 0
0.462270134001535 0
0.436873028053164 0
0.0770825160689019 1
0.506900529686719 0
0.44384951022424 0
0.158191203589266 1
0.574314055940245 0
0.230027873421831 1
0.020232982379317 1
0.261383329840053 1
0.193382287059359 1
0.2927139083505 1
0.265598964197209 1
0.363568730272123 0
0.0874859142399627 1
0.257775911786211 1
0.136394851523228 1
0.210913858103973 1
0.0669880142711589 1
0.0833249502313847 1
0.402143713602746 1
0.364976773603197 0
0.0400577724898845 1
0.296496077973729 1
0.786513681564358 0
0.332720290537571 0
0.066017440541607 1
0.548729012012454 0
0.411840406804258 0
0.277755297953849 1
0.0249548580810854 1
-0.0657569568420219 1
0.47671751449763 0
0.517876670264299 0
0.578313309762489 0
0.149023163964036 1
0.350808318842345 0
0.44906591997221 0
0.343083731790592 0
0.445834008621086 0
0.607783774372663 0
0.507800656195748 0
0.341074027213337 1
0.562685416144333 0
0.449530112544148 0
0.350225396250716 0
0.566771054332653 0
0.400996457342238 0
0.420973281181173 1
0.221607874028645 1
0.398940623944767 0
0.593332554212617 0
0.0578708402711097 1
0.245562952040406 1
0.152557913799567 1
0.359791195259401 1
0.256103469685857 1
0.159635093584268 1
0.619371478308057 0
0.335910303218106 1
0.300952819773974 1
0.167343279685044 1
0.594595334836362 0
0.0622178350108171 1
0.632263341371819 0
0.31709645735979 1
0.390547339515129 1
0.420270918936726 0
0.36479709896929 0
0.32545247647728 1
0.396591088034315 0
0.314807566518049 1
0.509131554373748 0
0.480078445060036 0
0.276284833928352 1
0.125600319550872 1
0.566345217145424 0
0.394919014737424 0
0.152264007009463 1
0.313965463041603 1
0.3114546170323 1
0.536294477637176 0
0.310253784078712 1
0.43130499965791 0
0.52940328693732 0
0.197584092930556 1
