# Supplementary material for: Bias caused by sampling error in meta-analysis with small sample sizes
Source: PLoS One. 2018 Sep 13;13(9):e0204056. doi: 10.1371/journal.pone.0204056 (PMC6136825; doi:10.1371/journal.pone.0204056)
Supplement: S6 File — (ZIP) [file pone.0204056.s006.zip › results N = 20 theta = 0 tau = 0 sz = 50-100.txt]

"dl.theta" "dl.cp"
-0.0729690972530921 1
0.0704172477112451 1
0.0727943739662727 1
-0.0350482569597605 1
0.13991252272699 0
0.0611314052868102 1
-0.0263970019545601 1
0.00258884915897393 1
0.0833551392438825 1
0.104198423530335 1
0.0989278475957075 1
0.0593372778329201 1
0.0428185885091825 1
0.0160223287081564 1
0.0582701941804859 1
0.0455390837451303 1
0.185700225622927 0
0.0602193673988389 1
-0.0321167892517355 1
-0.0631166132123598 1
0.0198478531272327 1
0.123942710589853 1
0.0623681156728655 1
0.093940639071909 1
0.0573602283957083 1
0.0221740708927115 1
0.15386820251988 0
0.118222130535959 0
0.0925180281321299 1
0.0635717116193989 1
0.125690007550456 0
0.0469110166259381 1
0.132592290938352 0
0.0524038635639493 1
0.0141089873701326 1
-0.0106046908376383 1
0.0324568815340835 1
-0.0075642093889731 1
-0.00366129557159303 1
0.0301086377990791 1
0.115091473162 1
0.0742526579057546 1
0.0673354196578487 1
0.0209334363571347 1
-0.0436467647826903 1
0.0212346589076229 1
0.0391374911838021 1
-0.0257386498302135 1
0.110597095378437 1
0.124099123682681 1
0.0482314001735668 1
0.0276739600912765 1
0.0709436135550318 1
0.0336277003316944 1
0.0495012277919114 1
0.0607139179836608 1
0.127699737134398 0
0.0217425870983235 1
0.102318377782602 1
0.0960746500257565 1
0.0742048248502781 1
0.0370068417792878 1
0.00684346297694553 1
0.0209918076802162 1
0.0988029635317089 1
0.0337138355935239 1
0.0403503743055786 1
0.0551852581436402 1
0.11022543744682 0
0.0105304861729952 1
0.0458443153805134 1
0.0364066030232654 1
0.122304522699306 0
0.042099426079546 1
0.102720150574444 0
0.0611981242432336 1
0.118418630194309 0
0.0844578052601173 1
0.0191456973605028 1
0.112704640574621 0
0.0469060367134251 1
0.0431015782998884 1
0.0806930620078121 1
0.0487954774014578 1
0.0387067370717685 1
0.0658514708983935 1
0.103601447951967 1
0.0404206886644516 1
-0.0174855315281173 1
0.0824019969823918 1
0.0352434598407407 1
0.0250633605370625 1
0.0417430578914989 1
0.0374509665132006 1
0.0122901793602585 1
-0.0640387899448979 1
0.056572730502587 1
0.0959864724115681 1
0.109746927765965 0
0.00392094407971009 1
0.00830862484318837 1
0.117303850679028 0
0.0887865762728729 1
0.0169280871781034 1
0.0989586197965095 1
0.0954334142217584 1
0.0821768843356078 1
-0.0634092143674434 1
0.109307983458003 1
-0.0405106166373845 1
0.0617429008707881 1
0.0858006334829794 1
0.171159174408932 0
0.0506084562968631 1
0.0297526720357821 1
0.0951475860137978 1
-0.0509816886434803 1
0.00149389529682989 1
0.089255516187364 1
0.0290285624590205 1
0.0223183432919207 1
0.0464441406534604 1
0.105887052762804 1
-0.0239894930754879 1
0.101712137905847 1
0.0547687731228228 1
0.015959285812724 1
0.0708686009847273 1
0.0041827098226268 1
-0.0217794789721725 1
0.0484621044797485 1
-0.00881111436825504 1
-0.0501724689033244 1
-0.0346802788866441 1
0.145559797262297 0
0.0988519295458335 1
-0.0211411884497648 1
-0.0432351407024971 1
0.0709654643637365 1
-0.0389955210386348 1
0.124589480177123 0
0.0366846380788649 1
0.163282872806805 1
0.065877503495577 1
0.052620640815056 1
0.0573572343948048 1
0.0185463355657966 1
-0.0034165418412687 1
0.0834272736964423 1
0.06232697867393 1
-0.0660858812745744 1
0.0912616582825126 1
-0.00890703516896294 1
0.128897468504932 0
0.127228941228841 0
-0.0302850068770774 1
0.0623902188008034 1
0.00656635980560017 1
0.07417665089175 1
0.107435191901449 1
0.0935903936767015 1
-0.0333803611640376 1
0.0809664426879721 1
0.0394740541048864 1
-0.025035066817256 1
0.0279778743126097 1
0.0469225217356228 1
0.12315697987125 0
0.0352042132678997 1
0.0609466767257909 1
0.0986799492789616 1
0.0988025952582837 1
0.0340208159538255 1
0.0200297688862462 1
0.0343719629347556 1
0.150830310036639 0
0.0124418892477698 1
0.0577742300573527 1
-0.00745347649279286 1
0.120987482644764 1
0.0410267584084079 1
0.0458430927128727 1
0.00647979074256857 1
0.100096346319851 0
0.104262078248765 1
0.136691354481869 0
0.0558276950900369 1
0.00695207811312484 1
0.0341179445646802 1
0.0639758218695135 1
0.0690043343864632 1
-0.0505671844811265 1
0.161168531117667 0
0.0764411447658312 1
0.0049033233311518 1
0.0663002504762861 1
0.104368759061571 1
-0.0264716460428551 1
0.0534521408673595 1
0.00742294423763307 1
-0.00201839983082298 1
0.0919079131184657 1
0.113485213883842 0
0.0907666708798021 1
0.132831712572797 0
0.144799929798935 0
0.0302362878417114 1
0.0987882447593594 1
0.100416636844482 1
-0.0221087310399732 1
-0.0254918059401271 1
0.0706961636213801 1
0.01934829244607 1
0.139319068139898 0
0.109030217078761 1
0.0124158586187212 1
0.0915102876505344 1
0.0125412851827228 1
0.0613969794943823 1
0.125635597001332 1
-0.0694473317839744 1
0.047699894481758 1
0.0729164448201738 1
0.0589617721553447 1
-0.0675331454397399 1
0.0425621360642308 1
0.0156418371376972 1
-0.0186850496336759 1
-0.0196466420559105 1
0.188084686877058 0
-0.000649233786320444 1
0.0322003521219244 1
-0.0282351232462338 1
0.0520415566183964 1
-0.0132490980442574 1
0.0400099506445178 1
0.0175665945479269 1
-0.0222836713269225 1
0.0852856892966412 1
0.043907866102678 1
0.0405958193444411 1
-0.0030317330372919 1
0.0914546018999055 1
-0.0529497195358605 1
0.0601563767699161 1
0.00127647578160377 1
0.101228328885493 0
0.0724307158566522 1
0.0205052676135191 1
0.0703539348748627 1
0.0402657548483617 1
0.031627632224021 1
0.0719288714242343 1
0.0831678940474637 1
0.0410556060454515 1
0.00885479962043529 1
0.042245382104802 1
0.141385646614832 0
0.00403461596718109 1
0.0661275637549745 1
0.113162257572579 1
0.0375739286032946 1
0.0171277590871357 1
0.0258225113992037 1
0.0617727258729567 1
0.116780992059722 0
0.0276896055314206 1
0.104172866827907 1
0.0392728650194077 1
0.0637753023088807 1
0.0236094855354574 1
-0.139241558577536 0
0.0793397745127285 1
0.0472670293773575 1
0.0710751710070788 1
0.1085966646556 0
0.0509843238931988 1
0.11360441586607 0
0.0887387582450144 1
0.00417148678164732 1
0.0631339842756691 1
0.038698589974951 1
0.00909924595545217 1
0.106475149340307 1
0.0569638916354856 1
-0.0118706123365264 1
0.025375424406578 1
-0.0664555832444444 1
0.0683565815034882 1
0.00366386488420995 1
0.033157354311259 1
0.0432917661434253 1
0.0828993652153382 1
0.0693278321320185 1
0.0995577861043163 1
0.138629600795146 1
-0.0303328240084072 1
0.00929743779466695 1
0.108058339765942 1
0.03542069248723 1
0.0646378581682404 1
0.0783391792142718 1
0.0210587540161508 1
-0.0456424316239936 1
-0.0355796708810049 1
0.0607647525537124 1
0.0683754363173768 1
0.0499597911076182 1
0.0321270112523358 1
0.0700804781024119 1
0.0442031801341749 1
0.149380140208448 0
0.025359246666557 1
0.0817285664710664 1
0.0987773460005483 1
0.0687750213730781 1
0.0551969967340178 1
0.0572935475382904 1
-0.016572441391901 1
0.0292477432621508 1
0.0139232975308282 1
0.00946615802311571 1
0.0268179846793066 1
0.0593734376898483 1
0.015348174295392 1
0.041467194562552 1
0.0391132525547765 1
0.0345749924715604 1
0.056301787764655 1
0.0280602820161475 1
-0.15910977599731 0
0.000592244727259422 1
-0.00354805231455147 1
-0.0589535704152254 1
0.0244664451056357 1
0.0519804194726229 1
0.118311391778653 0
-0.00289975903661183 1
0.0744293340210279 1
0.0212671624830554 1
0.105306682451142 0
0.0743006162060105 1
0.109976264058229 1
0.0098235472257111 1
0.00584454577842308 1
0.0765898451139474 1
0.0409245203382807 1
0.0847417067770986 1
-0.076032452768404 1
0.0981287810488051 1
0.0854407629106188 1
0.0407804360020227 1
0.206662973006152 0
0.00861331340550506 1
0.145719030052108 0
0.0697024657065482 1
-0.0305523215141854 1
0.068224336911774 1
0.0740805348409491 1
0.136948935162538 0
-0.0131460541899028 1
0.0149980382083394 1
0.169831271131641 0
0.14163672099919 0
0.0691681579935716 1
0.0362789542916636 1
-0.0591774849476203 1
0.12065009153171 0
0.0480651451668768 1
0.0577491624470445 1
0.0147881802361507 1
0.0507562392970729 1
0.0319268104096912 1
0.000841966700510758 1
0.097153782171927 1
0.0738615471272661 1
0.0979355925055256 1
0.0469749397716601 1
0.128598175634403 0
0.0277583977798067 1
0.0626154267979797 1
0.0686113504485219 1
-0.00238662564099493 1
0.030012409180217 1
0.0141851824650577 1
0.0917810802966719 1
0.039498439801913 1
0.132601062509702 0
0.0748580570032174 1
0.0922268207585693 1
0.123820936149515 0
-0.0226088640900002 1
0.0195570622777471 1
0.0410679876991801 1
0.058728313782967 1
0.0691789870205832 1
-0.00269511776549861 1
0.0861148141795494 1
0.0172229526616528 1
-0.0457923574718518 1
0.065130941120223 1
0.00264229885583674 1
0.0885760649503997 1
-0.013458423412225 1
0.0534333513468944 1
0.10886216987982 1
0.0134005826319022 1
0.0515588985688199 1
0.068251990526605 1
0.0247388079988367 1
0.0606041585025724 1
0.0394437773240973 1
0.104547687765774 0
0.026126563505986 1
0.0616959258335469 1
0.0967502793968737 1
0.0665868966816455 1
0.0340908027451479 1
0.0563833697223647 1
0.0883718849132783 1
0.0780835888111722 1
0.0727319383939466 1
0.0475827789545807 1
0.0824990421804684 1
0.0853711771153653 1
0.0517635894945841 1
-0.0663268510917602 1
0.0314812777901806 1
0.0875512264314993 1
-0.00812582145570101 1
-0.00843091910494062 1
0.0820477815667425 1
0.07030536926509 1
0.0520194876425104 1
0.00642931190245975 1
0.0838000679353639 1
0.0303284133237823 1
0.0494540116213354 1
0.165759199041236 0
0.0470266692884205 1
0.0355882826935389 1
0.102274413158818 1
-0.0534714092747455 1
0.0368881042132964 1
0.0663927216774135 1
-0.080379194654598 1
-0.0131116864660051 1
0.0086271385452145 1
0.0984355900360078 1
0.0132438359221582 1
0.00177739213503413 1
0.00775956986380344 1
-0.0445716005157298 1
0.136360194909284 0
-0.0647052771517773 1
0.0121032966619716 1
-0.0139080251120798 1
0.0685725103726797 1
-0.0411466085671589 1
0.0461421539688541 1
0.0731576060447716 1
0.0497826578205848 1
0.0291393926668929 1
0.0116317693187571 1
0.0647023777845774 1
-0.011714813614934 1
-0.013271293894938 1
-0.015083879882888 1
0.113804549983904 1
0.0824397766728613 1
0.0811357751311989 1
0.0609314593448429 1
0.0824429734051599 1
0.026255399013445 1
0.0316001584117456 1
0.0776837011298867 1
0.0545013470539019 1
0.127007140200796 0
0.119470242665304 0
-0.0293052354227858 1
0.108911541789036 1
-0.00205530852755629 1
0.08300410054795 1
0.0715836484618464 1
-0.015548668896744 1
-0.00618655928491714 1
0.100904808664279 1
0.00448533539537893 1
-0.0164568015993688 1
-0.0758304520393154 1
0.0155003404830948 1
0.100835722806152 1
0.0288234936170848 1
0.0757246246070469 1
0.0968315029352584 1
0.130185109138867 0
0.0390377269404624 1
-0.0169943547080506 1
0.0310162730181377 1
0.109259762833628 1
0.118221739216578 1
0.0900766422718535 1
0.0743447956110681 1
0.0769824452209113 1
0.0552771833078589 1
0.029100335529754 1
0.0484907681051093 1
0.0165359738292875 1
0.02783645347353 1
0.087028810276541 1
0.12993630904723 0
0.0350980656259908 1
0.0589601906894343 1
0.00990796678272854 1
0.118056218285914 0
0.147268749413599 0
0.0792968805735634 1
0.0743820921794493 1
0.00460430758386596 1
0.0770299803516209 1
0.016207329541252 1
0.00176217072143881 1
-0.00753123027381236 1
-0.013257382634851 1
0.181489554093859 0
-0.0926972080224942 1
0.0749282350587879 1
0.0320898040201189 1
-0.0388465877470794 1
0.136229988553866 0
0.060343099645404 1
-0.0112512126523453 1
0.0105933704870943 1
-0.0437971148966428 1
-0.0504616917399487 1
-0.0350292251348664 1
0.0520494383523119 1
0.0921530311546157 1
-0.00345024530026588 1
0.026727651288191 1
0.0132251278567051 1
-0.00817789414404525 1
0.127228528279837 1
0.167465729390695 0
0.0788436281997888 1
0.0986673796755363 1
0.0995268663231002 1
0.0860762923759042 1
0.024575587485282 1
-0.00675112235661726 1
0.0346436733238086 1
-0.0617142673765092 1
0.0382830413861789 1
-0.067627615910093 1
0.0551999990438329 1
0.0628265135153229 1
0.0397074929272798 1
0.151045461658923 0
0.170473139012951 0
0.0845064573813622 1
0.0977365175396404 1
0.0603221661647125 1
0.0605336963905638 1
0.00130743795985959 1
0.0202011998929969 1
-0.0108869875037306 1
-0.0084268730514509 1
0.10446855648335 0
0.00702047602571441 1
0.0235855147672124 1
0.0365716687567351 1
0.0108331929810087 1
0.0259818703492295 1
0.0746297161821633 1
0.0425010464460593 1
0.0669248252518405 1
0.0489326268783704 1
0.0513486423053245 1
-0.0451216698248767 1
0.0459246969256579 1
0.0197821329657423 1
0.065141775287123 1
0.0589985442367566 1
0.0314553219585911 1
0.0202254316523223 1
0.00726194857392998 1
0.0796329211739288 1
0.127313694730064 0
0.0912293860301234 1
0.0729764840440584 1
-0.0377944510493356 1
0.0316161630618659 1
0.0155964909139552 1
0.0888056998366783 1
0.0468554648899955 1
0.0355651762141798 1
0.043118212185353 1
0.0733600456856614 1
-0.0814655997451247 1
0.0773033784599872 1
0.055858372606689 1
0.0790857059703178 1
0.069017487520666 1
0.153831486072976 0
0.0421911025863536 1
0.0280475607655481 1
0.106121371668104 1
0.0400684263093638 1
0.0662082348219177 1
0.0797056634064862 1
0.0452154631664146 1
0.0306511702120314 1
0.0339834238836929 1
-0.0462633081139308 1
-0.0402679292764053 1
0.0759288227208694 1
0.062453172465742 1
0.030676989552551 1
0.0322262866170525 1
0.0520967830211631 1
0.0452338153085121 1
0.0129335079389768 1
0.103426501014837 0
0.0310491260109421 1
0.138070357832077 1
-0.0173939024899798 1
0.0271536973624798 1
-0.0282806942422734 1
0.0328733513473905 1
0.0368578991286295 1
-0.0138923911099668 1
0.0312814540493592 1
-0.0311741118927445 1
0.0868303195953714 1
0.135953188194667 0
0.12009695906445 0
0.016633098585789 1
0.0751893555276122 1
-0.0522706518306316 1
0.00348276913498987 1
0.0793045020399407 1
0.116087278540919 1
0.0120277785839512 1
0.0478967822504464 1
0.0266455935041067 1
0.0604167167214433 1
0.0340367813241437 1
-0.0618324024192 1
0.0961203284353345 1
0.0821116727443931 1
0.0394890461394625 1
0.107281531729085 1
-0.0140544956510434 1
0.0972566221697311 1
0.0262324920462163 1
0.0579150170279626 1
-0.029683434092907 1
0.171092213956408 1
0.0483418942454168 1
0.0582117472176914 1
-0.0113538190702729 1
0.0738917319343957 1
0.0992552708630673 1
0.12361009690633 0
0.0529400655118882 1
0.0708214691528676 1
0.0048248513837389 1
0.0923588634622263 1
0.0208959799323269 1
0.0105647605356255 1
0.11339400174887 0
-0.010715904380127 1
0.036704395688517 1
0.0237855723343594 1
0.119322406834443 0
0.130905509429291 0
0.0759251183686496 1
0.0444993728677291 1
0.147938714376023 0
0.0237436690184591 1
0.0578141224763071 1
0.0687476263851574 1
0.070348800732513 1
-0.0353534095316453 1
-0.0296708528642921 1
0.158461003769191 0
0.0847346659937979 1
0.109135748037389 1
0.106329589050061 1
0.161254020224273 0
0.147172618231035 0
0.0329182563959293 1
0.079174436627703 1
0.0406989852627796 1
0.0550387520908503 1
0.137429523752349 0
0.0317910491402119 1
0.0629255529678737 1
-0.0559713147370018 1
-0.0217106205771416 1
-0.00925779175079704 1
0.012893430892925 1
0.0246113305050804 1
0.0622097321879827 1
0.0455867033359407 1
0.0658813197485364 1
-0.0254399852559123 1
0.0128254261896131 1
0.0538033794096042 1
0.041235848580251 1
-0.00650242131584096 1
-0.0390011582862465 1
-0.0671722158733082 1
0.0236942201353787 1
0.120747181662616 0
0.0402434286250046 1
0.0806707405652285 1
-0.0667526105672133 1
0.0577045740604968 1
0.076934315334254 1
0.129885287903782 1
0.108025702279471 1
0.0502916782838452 1
0.00576758329465556 1
0.0234145690282813 1
-0.0240358599397892 1
0.0837325518728934 1
0.125762869283888 0
0.0520308242055509 1
0.0426253335766686 1
0.126715824198306 1
0.0469091482702628 1
0.0171109625078704 1
0.0634112925408224 1
0.0553995642626732 1
0.102574392892161 1
0.103651919674741 1
-0.0968166632117803 1
0.128803191804181 0
0.115343262986909 1
0.0823619106857057 1
0.0553937256713741 1
0.0654751477877301 1
-0.0238398215792376 1
0.0309310460152727 1
-0.0758634554721761 1
-0.0536457174014366 1
-0.0221855874493748 1
0.0720661764805116 1
0.0448791615621753 1
0.0299294068886937 1
0.121043927602538 0
0.0707655501868853 1
0.0463252538179928 1
0.0466858934441336 1
-0.0121482702746971 1
0.0338050731321178 1
0.0913772105532882 1
0.0659722970839328 1
0.0398470532892873 1
0.0525084401947701 1
0.215451452796547 0
0.0561828984475579 1
0.0159535770108657 1
-0.00953798645455119 1
0.059511815651518 1
0.0511874681799471 1
-0.0316235212338894 1
-0.0439423744829863 1
0.0248909012142545 1
0.0629178606074969 1
0.000587696561556109 1
-0.0240546180805003 1
0.0652439819293632 1
0.0803013136581366 1
0.0430903523938946 1
0.0468291050690234 1
0.0666936768569774 1
0.037307674913827 1
0.0629991655082874 1
0.0565366780873213 1
0.0114282271557193 1
0.128645151196213 0
-0.0240586295186108 1
0.132289432349771 0
0.0622849626125974 1
0.0100947695889678 1
0.0801148185281534 1
0.0147723175400917 1
0.124374374377418 0
-0.00679269764876918 1
0.139965636988465 0
0.0321903146084415 1
0.0138888498233454 1
0.109115330315765 0
0.0688212798557481 1
0.0632447882858754 1
-0.0143383386727648 1
-0.0270467350932809 1
0.0517783962264967 1
0.0750961071867032 1
0.110979994354798 1
-0.0254146455184968 1
0.0859601079182746 1
0.118320575339276 1
0.0169813518757918 1
-0.0411846207717889 1
-0.0216891457221306 1
0.0237624416977211 1
-0.0536269950015583 1
0.0789168701007291 1
0.086005205952354 1
0.0468933914719889 1
0.095773222785686 1
0.0250296278851266 1
0.0629097749442775 1
0.0341337490306536 1
0.0497025396436798 1
0.120198960555257 0
0.0164426548954607 1
-0.00287329659665997 1
0.100700580754422 1
0.104990663486924 1
0.0599490862696517 1
0.0592302102541565 1
0.0642211089880901 1
0.0701381498444803 1
0.0138352386088552 1
0.0542475522176221 1
0.15106119722131 0
0.11239274618397 1
-0.0104809235081137 1
0.00722657190903707 1
-0.017719086516676 1
-0.0120670047699992 1
-0.012063843935252 1
0.0304287685818297 1
-0.0112491353481745 1
0.000373721253902514 1
0.151251036823726 1
0.171347456297576 0
0.0526043544146757 1
0.0783625850806074 1
0.0474222595303803 1
0.0153882030988192 1
-0.00154170903974002 1
0.108392193951202 1
0.0563199704870911 1
0.00429907335217424 1
0.0391752131107685 1
0.044652320787904 1
0.0790619325278834 1
-0.00220577144826913 1
0.0837636097357246 1
0.0364604752125633 1
-0.0459066621063822 1
0.0607615174994645 1
0.0279673088156534 1
0.0143897077185269 1
0.0263488747043061 1
0.0999761314308637 1
0.0646484811824648 1
0.0122732446355589 1
0.0624705692307959 1
-0.0649468033787702 1
0.146207199306125 1
-0.00131456910592201 1
0.00506944697499133 1
-0.00368858782788211 1
0.0439893922424421 1
0.0394917760543155 1
0.0539099146268158 1
0.105300926052066 0
0.0596835388533358 1
-0.00889172465766654 1
0.0515752178193836 1
0.0198483322900166 1
0.0871161087492527 1
0.146458518823582 0
0.0378005514788369 1
0.0675841788546657 1
0.0380002969383778 1
0.101746297259509 1
0.0932640944785472 1
0.150985188898879 0
0.0623397469776097 1
-0.00688890039583276 1
0.00162699332367118 1
0.0698073300572719 1
0.146178713942203 0
0.10012059684478 1
-0.0137880485847122 1
-0.0141708722854673 1
0.110171649702794 1
0.0492555648745657 1
0.0626477764430814 1
0.12993135884658 0
0.112783615242191 0
0.0334425092691813 1
-0.00700523534456088 1
0.0391629327360267 1
0.012932469245008 1
0.0305326558095602 1
0.0732085796432061 1
0.0477400229968177 1
-0.0257259405854454 1
0.097435318044974 1
0.0705629914430525 1
0.140384661502927 1
0.0964530364562849 1
0.0328687140781974 1
0.119045902594257 0
0.0259626803034174 1
0.109344295679373 0
-0.0158944987914624 1
0.0607606172470016 1
-0.00686917830606781 1
0.0541704918787438 1
0.0124553426597896 1
0.0923824261632279 1
0.112271602771758 0
0.0254093738329536 1
-0.0770038396873122 1
0.0907937448301944 1
0.0339132540345434 1
0.0748701332882347 1
0.0249357861826461 1
0.0736935743718663 1
-0.00626251758625704 1
0.0604342656714375 1
0.097467581856948 1
-0.0616548512146545 1
0.0621841095278823 1
-0.0153152581686265 1
0.0233864424548317 1
0.0819101489818683 1
-0.026620967861812 1
0.0700713160751142 1
0.0939548080564056 1
0.0432838899319303 1
0.0186096891178014 1
0.0636950756501238 1
0.00287284975100094 1
0.105798743726453 0
-0.0265986941945007 1
0.0346337089284496 1
0.0624722576147716 1
0.0801465186917231 1
0.0897785037604877 1
-0.0543993778169307 1
0.121151374497141 1
-0.00574001789751872 1
0.00282693081667267 1
0.0221329830724805 1
0.097422171401848 1
0.0138526938562026 1
0.104361408827141 1
0.129873491363248 0
0.0326674693612708 1
0.00856692215076402 1
0.0512032059782113 1
0.0893783307210965 1
0.0283356382283381 1
-0.124448475880169 1
0.0753084633944785 1
-0.00818799931074048 1
-0.0112278345643464 1
0.0475975876246199 1
0.0772993355882367 1
-0.0238008640784458 1
-0.0316598956659791 1
0.0633653744961321 1
0.0395898921796556 1
0.107198600580702 0
0.104158781682349 1
-0.0543200872529405 1
0.0891759028773083 1
0.0331114439311343 1
-0.00621924063422292 1
-0.0159143471352117 1
0.01515563594798 1
-0.0435877735082573 1
0.065466984519421 1
0.00144612633219263 1
0.101309431093042 1
0.104221720843722 0
0.0712857637963085 1
0.0955812154730581 1
0.0662336665686796 1
0.0568212480574908 1
-0.0363249607583943 1
0.0248943695149452 1
0.146539112271866 0
0.0390296428176696 1
0.0375175417418216 1
0.0666503320348871 1
0.0591900179188075 1
0.132164157886557 0
-0.0321258871964343 1
-0.0167211399884376 1
0.0939563491106266 1
0.030720387183759 1
0.0802932526221445 1
0.0944363206791709 1
0.136786832532058 0
0.0294961999700458 1
0.00366448844822273 1
-0.0333513331837137 1
0.06325611973076 1
-0.0656576576251182 1
0.0345002232482921 1
0.0167205573345022 1
0.00508253885096467 1
0.0156249503716472 1
0.0165938346944401 1
0.0361421664002311 1
0.0149116684754995 1
0.0427554527907244 1
0.0786205955356959 1
0.0634054228497285 1
0.157158601891698 0
0.084559380265675 1
0.0315186376932672 1
0.00189208516088442 1
0.0104806679956491 1
0.150144298955565 0
0.154381371410677 0
0.0959392278250458 1
0.131586107332517 0
0.109683504932167 1
0.0711313982829291 1
0.0402776409215607 1
0.0182014267934181 1
-0.00706829393441903 1
-0.067849677771978 1
0.055208091965144 1
-0.0575542812863615 1
0.0121910111317279 1
0.143740597211815 0
0.00160143228637819 1
0.0685215196587989 1
0.0160711859254352 1
0.0783220641891621 1
0.0802747985476263 1
-0.00669970014643127 1
0.0319762928544286 1
-0.0308761940851948 1
-0.0500590491636487 1
0.00711987761108777 1
0.117983867184496 0
0.0254806622382106 1
0.0611996889935366 1
-0.0149101825199254 1
0.0213179168717541 1
0.133571785673549 0
0.123216209244127 0
0.022443465276741 1
0.108679890237877 0
0.110166361368897 1
0.00353536398643561 1
0.104806669577578 1
-0.0142867678727622 1
0.0307730029732734 1
0.161595222183872 0
0.0730439446301486 1
0.0741110696837723 1
0.00967942205734955 1
0.03509120605791 1
0.0301369220166867 1
0.118749955221556 0
0.0629715322112297 1
0.0925839679561777 1
-0.0691690248040818 1
0.0331499563736046 1
-0.00991183185747058 1
0.0230509418181214 1
0.0424705229762977 1
0.0459148632619666 1
0.0642615977903511 1
0.0437586595016003 1
0.0353035169702725 1
0.0431261594383124 1
0.0954355517312488 1
0.0503304170646117 1
0.084843182999052 1
0.0406898533683948 1
-0.0633942643734057 1
0.0415037772869956 1
0.134639838147444 0
0.0983326302654309 1
0.0453921177658817 1
-0.00731580641785485 1
0.0718234942447258 1
0.0545599481428002 1
0.0657908628367723 1
0.0465566181586307 1
0.0471053894555698 1
-0.0477630407303794 1
0.0701987517294149 1
0.0540234916262673 1
-0.0506298153194444 1
0.0726388688083864 1
-0.0231554067480682 1
0.0856217011842817 1
0.0770391235081554 1
0.0420779182806815 1
0.0110386660959853 1
0.0993883329724145 1
0.0394021126683009 1
0.0172027981579947 1
0.0103950966439603 1
0.0888176102040605 1
0.0428208026898305 1
-0.0166691422549944 1
-0.0564375148702409 1
0.109481080871786 0
0.0529559929221057 1
0.0295099864319492 1
0.100700809715716 1
0.0142954828603378 1
-0.0364858348352391 1
-0.077485548142907 1
-0.0539849847610052 1
0.0766916590038419 1
0.11289811529099 0
0.025412529521381 1
0.0251579907010162 1
0.0346791424376156 1
-0.0291296828979413 1
-0.00164801427046656 1
0.168962764816892 0
-0.0468792500879643 1
0.0900129977845826 1
0.00670162945394566 1
-0.0618465676937727 1
0.0434397219419278 1
0.105091973171763 1
0.113802526790387 1
0.000771949568072723 1
0.024061488974077 1
-0.0552204677200468 1
0.0565016494768884 1
0.242208888636806 0
0.115452592917823 0
0.018535756162184 1
0.0566984351800166 1
0.0770409009366208 1
0.0379605828185132 1
0.151829003615068 0
0.0914478108411684 1
0.120172718194591 0
0.0283569224887349 1
-0.015964034706137 1
-0.058187757569344 1
0.0484724364107128 1
-0.00703864043421487 1
-0.077352609226455 1
-0.0476238120911695 1
0.00224449631860616 1
0.0842062883476403 1
-0.0761533859305299 1
0.109493924267988 0
2.04789586049081e-05 1
0.148088614616139 0
0.000197553940595019 1
0.0576908070925721 1
0.00787069604134449 1
0.119047305940234 0
0.0787039061574805 1
0.0665368394428614 1
0.107096515822415 0
0.00704852281461624 1
-0.0269641045434121 1
0.0902175179322963 1
0.0541966581142709 1
0.0946496200090921 1
0.0435837079180216 1
0.166580465425006 0
0.0162379026812169 1
-0.00693834971118277 1
0.0270609429889047 1
0.0533153261229435 1
0.0591184423628591 1
0.0725456020269015 1
0.0426425680443268 1
0.135342066211279 0
0.105071146065059 1
0.119228857757452 1
0.0154938823113278 1
0.106662380252401 1
0.172652291162112 0
0.128405818382611 1
0.019424829173 1
0.0827871614425558 1
0.0349396582376558 1
0.0728697828080711 1
0.0738565276446964 1
0.0471034344217855 1
0.0173598634062447 1
-0.0040271875129795 1
-0.0142748587804911 1
0.0411261327265223 1
0.0297200544656687 1
0.111611866053864 0
0.0712322183816464 1
0.0425158019171366 1
0.0238578612148381 1
0.0756138680405542 1
-0.0214155222680288 1
-0.00146728179390347 1
0.0410261504009623 1
0.0167108469331561 1
0.0297480658789085 1
0.0645835962432256 1
0.0171111654197613 1
0.103362058479689 1
0.0581566296128795 1
0.0672221652563767 1
0.0181047004154231 1
0.17913674474623 0
0.0261971802839963 1
0.0287273270537784 1
0.0903922698613939 1
0.0326762160590561 1
0.029724432160413 1
-0.0784330411704627 1
0.0427970019965215 1
0.0410969731196668 1
0.0926839932734884 1
0.0360415213335648 1
0.0602741174572469 1
0.0632884525201385 1
0.118368878789931 0
0.0949996938116778 1
0.0658067898266889 1
0.0109652581755632 1
0.0586174443623867 1
0.0555846064072802 1
0.0811160012020284 1
0.0881394732090269 1
0.102256897701694 1
0.0636415882638091 1
0.121623136555747 0
0.0650563915417693 1
0.066062247047226 1
-7.35252885379154e-05 1
0.031114324353968 1
0.083765280068576 1
0.0987927332239541 1
0.176280868621067 0
0.0105565037144162 1
0.00790957043089471 1
-0.0101242374305663 1
0.0450884948260505 1
0.0238394105054011 1
0.0705195558080853 1
0.0165256264534214 1
0.0183151661548434 1
0.0828391982982069 1
-0.0187404309680587 1
-0.0191479718943653 1
0.0333417696168175 1
0.0353027107831505 1
-0.0315104580009874 1
0.0736004004903341 1
0.0272095417335717 1
0.11996624895519 1
0.106547004986086 0
0.00810599212069203 1
0.030640587202272 1
0.0776152568715862 1
0.0342807096122529 1
0.0718717620098898 1
-0.00721338792581427 1
0.0841640469712636 1
0.0289233518255736 1
0.0380006649668928 1
0.142092591664679 0
0.0513909592913978 1
0.0637074193809111 1
0.0263032022520974 1
0.037939632864157 1
0.095294608044149 1
0.0708765509546261 1
0.0829487146404977 1
0.0575826783562397 1
0.0850684789877918 1
-0.0290428349406966 1
0.0106149862663572 1
0.0231410888253868 1
0.0512806959922816 1
0.0410887739059463 1
0.0912984309204384 1
0.0629521197964541 1
0.0955821412118316 1
0.129410003518148 1
-0.0200524777134814 1
-0.0832395923850885 1
0.0218034683094937 1
0.00169596404720731 1
-0.00700479309213061 1
0.0487077233548307 1
0.0567436338359605 1
0.0339799485433746 1
-0.080339274414417 1
0.0250130713396512 1
0.137338365127461 0
0.0962478296508494 1
-0.000568868431583392 1
0.0358762995281576 1
0.0394452440807705 1
0.0143536027334563 1
0.0629276824088296 1
-0.000351956210491525 1
0.067596145384934 1
0.0257665373294684 1
0.0164802994881352 1
0.162704331335796 0
-0.0436466749980814 1
0.055656097257461 1
0.0170690868064713 1
0.0748485936181753 1
0.102695241183679 1
-0.000748085851678679 1
0.0161410945326301 1
-0.0272267858138964 1
0.112841777984905 0
0.0689123346515425 1
0.124593858275035 0
0.0969762219683692 1
-0.0188243513264081 1
0.0177584493995206 1
0.0318886290963879 1
0.0421835744963938 1
-0.0205689329228511 1
-0.00147095513320887 1
0.0542274624314937 1
-0.0100526823210298 1
0.0817691123862514 1
0.0117735790273018 1
0.127945341470733 0
0.0837284998688594 1
0.0419331817747044 1
0.0376803069147286 1
0.10412249489974 1
-0.0618687884396492 1
0.111184629744794 0
0.070711975906347 1
0.0311159250030435 1
-0.00834813917323424 1
-0.00434309969722825 1
0.0231901077638448 1
0.0617819617545776 1
0.0511526213788956 1
0.0219086115736237 1
0.0046891477266549 1
0.14428068773592 0
0.0820763904036073 1
0.0737132929674827 1
0.0668797005084743 1
-0.0181261685427236 1
0.0828260815845384 1
0.0473852612989065 1
0.0634961788821015 1
-0.0635470580059618 1
0.0958639826886187 1
0.028073043400312 1
0.140101960820906 0
0.00167006836938209 1
0.0742047177639288 1
-0.000631944024986038 1
0.0207479378475114 1
0.10321683140841 1
0.0027231918721495 1
-0.015640895188291 1
-0.042337982619733 1
0.0152577307379282 1
-0.0208760126408115 1
0.130115110286536 0
0.0521516919657455 1
0.124012603116726 0
0.0634886169882338 1
0.0379362208009794 1
-0.0569327995173191 1
0.0968567250741134 1
-0.00577034575538067 1
0.0285412015174221 1
0.11015362381624 0
0.0805792890098053 1
0.0424012484334369 1
0.0055233327261547 1
0.145036525380234 0
0.0464048186161571 1
0.0289582227219937 1
0.0109402102627173 1
0.00369670754809964 1
0.113002067604868 1
0.0539312210929269 1
0.102493179402552 1
0.159925581085843 0
0.00979861846007096 1
0.00171123920937466 1
-0.00146150770871835 1
0.0651438419840901 1
0.0434463786078 1
0.0432095695122384 1
-0.000702420827497776 1
0.0520364543309695 1
-0.00837674516238543 1
0.107608169027209 1
0.120961566245391 1
0.0655183247159003 1
0.0156868967614281 1
0.0743182920770105 1
0.0240500022874553 1
0.126614335908547 0
0.0565557779301558 1
-0.00275140780972195 1
0.032701023399538 1
0.10168885781649 1
0.145365220171615 0
0.0550812060306943 1
-0.000310068459676376 1
0.0770475413152342 1
0.0336153126407995 1
-0.00992584182185655 1
0.0591524928518359 1
-0.0367685157895679 1
0.0467485407008857 1
0.08821235445017 1
0.108768769460321 0
0.0439717793525611 1
-0.0197511266909414 1
0.00616916374286409 1
-0.00268867318246486 1
-0.0237459295108881 1
-0.0390536229377244 1
0.0736512911382152 1
0.139735380694595 1
-0.0288559616321184 1
-0.0338996513390644 1
0.117060191301967 1
0.0744432013796527 1
0.0542137503383441 1
0.0145070700798997 1
-0.0283640758180632 1
0.153533307077091 0
-0.0135168547912325 1
0.0333519214202542 1
-0.063450333640377 1
0.156420721638302 0
0.082475430864458 1
0.10827224190138 1
0.0459112741237897 1
0.0319503366048472 1
0.0185003272661401 1
-0.0541847927911267 1
-0.00258106409416652 1
-0.0194909699813163 1
0.0156461805254765 1
0.0539805225140711 1
-0.00784255111571448 1
-0.0115618785218462 1
0.107894724541678 0
0.0693251774557658 1
0.0313400865564789 1
0.0819023522041618 1
0.0500304263442439 1
0.0883086665045803 1
-0.0147729506283425 1
0.0349072534207436 1
0.0624685891062249 1
0.172473090962646 0
0.0390757574462444 1
0.0109555556951098 1
0.0404127532992798 1
-0.104562130349533 1
0.0152701153415806 1
0.0938590637437928 1
0.11701260208207 0
0.0491245884782731 1
0.0891946461496216 1
0.100777588024717 1
0.0790522446165127 1
0.0626934025558262 1
0.0455717833735358 1
-0.00766415492646438 1
-0.0208215925866489 1
-0.00382787672349949 1
0.120815624407892 0
0.0333114893797787 1
-0.00232882035868373 1
0.0293150981696138 1
0.0611578999710702 1
0.101721893992802 1
0.104082783808034 0
0.191705780483852 1
0.208869722815782 0
0.0448137654587835 1
0.0886267730584253 1
0.105900287250061 1
-0.0149687904799565 1
0.0621615801077485 1
0.0135169591457871 1
0.0649177325168971 1
0.0980149846503713 1
0.0536343856937236 1
0.058524771597677 1
-0.0133164793305558 1
0.112009720563507 0
0.028862512137454 1
-0.00150755798277429 1
0.0297069876782717 1
0.0600478995331634 1
0.0346803979687418 1
0.111831987049441 0
-0.001585418646043 1
0.0827853173200718 1
0.0799761323243993 1
0.0773348989115612 1
0.0393148064224519 1
-0.0797110665775568 1
0.013645015857466 1
-0.00936341076276615 1
0.0774592046008854 1
0.0865595575098615 1
0.121483647420019 0
0.000605871103494126 1
-0.0830633899564581 1
0.125536929354007 1
-0.0292548198818845 1
0.0147996907845666 1
-0.00373082692535744 1
0.00485078187718076 1
-0.0348514310318674 1
0.0282718918829516 1
0.0403723953073445 1
-0.0109045124975319 1
0.0031582961187124 1
0.0427250771731284 1
-0.0268694718696746 1
0.0415885377238173 1
-0.0397987443608132 1
-0.0142881813684298 1
0.0482482996737128 1
-0.121317300699024 0
-0.00932983906435112 1
0.0745875564142479 1
0.011421258310718 1
-0.048932656326733 1
0.0225289119262079 1
0.0954401848971523 1
0.0949548833930791 1
-0.117447065280928 0
0.0622842915003338 1
0.0915538200066034 1
0.0473092085770146 1
0.0946064350313619 1
-0.0350429146867975 1
0.120200891150607 0
0.0454946522859267 1
0.0614413018205325 1
0.122199478835801 0
0.0425105623880094 1
0.151047778379981 0
-0.00364894421936567 1
-0.039736742368913 1
0.0908275831056508 1
0.0494006334151121 1
0.0445418088209093 1
0.0816199689604996 1
0.1039394507713 1
0.0298263883853218 1
0.00181382468421059 1
0.0299075561758191 1
0.0630184869495254 1
0.0349339655510659 1
0.0913000773229135 1
0.0545560810852493 1
0.175439281167297 0
0.022629604479169 1
0.120636164164468 0
0.061477534401644 1
0.0415666581997063 1
0.00983309300307704 1
0.103924713420263 0
0.075973319161634 1
0.114432055942306 0
0.0556308171875947 1
0.00361349679667133 1
0.0423427533700836 1
0.109245409256573 1
0.124155098487658 0
0.102113243304416 0
-0.0472913310719804 1
0.0764683390887005 1
-0.0214701964408917 1
0.153614128047112 0
0.114424241756801 1
0.0449541591437586 1
0.0726682352374871 1
0.0680922795234049 1
0.0320064827382882 1
0.0211065630034726 1
0.0967357713800069 1
0.0996187112172245 1
-0.0723072185692155 1
-0.014939703622638 1
-0.0576367214570836 1
0.0870934808695269 1
0.118442396123093 0
0.0112739736208013 1
-0.0110350333224397 1
0.130665576681798 0
0.0448520633287318 1
0.180006493292374 0
0.0438721466283925 1
0.0368844820553773 1
0.0828161259982723 1
0.00289791005189789 1
0.0419616166419683 1
0.101660727373507 1
-0.056708950685933 1
0.0914156133163846 1
-0.0045241443262883 1
-0.0311523358826808 1
0.135491554699985 0
0.0370108584337527 1
0.0651769637098756 1
0.056346211753383 1
0.0725029781264634 1
0.001055323482756 1
0.0411446562879659 1
0.0780859510922248 1
0.050423023428202 1
0.00840675262577411 1
0.0783417997204856 1
0.105204222402652 1
0.113092734543153 1
0.0801749374146007 1
-0.071263696580229 1
-0.0113150590525729 1
0.0862664091075191 1
0.137050863920559 0
0.108042513448901 1
-0.029416134191623 1
-0.0389649466552243 1
-0.0751606245130309 1
0.0224294027816319 1
0.0685974277793376 1
0.111421354495442 1
0.0829800422583039 1
0.015278454350085 1
0.0878328826118525 1
0.0769196674272714 1
0.0416452094134198 1
0.0977020327729527 1
0.105403096225236 1
0.00180097645331278 1
0.00768659698269151 1
0.115872298184128 0
0.0537786388209969 1
0.0379401287602088 1
0.106449953702577 0
0.0215656412763402 1
-0.0131264852205144 1
0.0698983888389142 1
0.128031493598665 0
0.0495001349155776 1
0.0732695077776115 1
0.0113477051708049 1
0.105403848411259 0
0.13889183518102 1
-0.0139369002812857 1
0.0615549365333123 1
-0.0358189003089765 1
0.179041491966324 0
0.121289297671654 0
0.0584198958517525 1
0.018945926885715 1
-0.0108733122858582 1
0.061280154835577 1
0.13945398085038 0
-0.0475285522508337 1
0.0148452377796447 1
0.078818033506405 1
-0.0435538240603533 1
-0.0476394147400823 1
0.110924423109486 1
0.00900792869417535 1
0.0142147753009488 1
0.0346187304244067 1
-0.0831556744806968 1
0.0531847763152809 1
0.0537373127483252 1
0.0794993538772199 1
0.0714465043248849 1
0.0668585833087458 1
-0.0279845072146819 1
0.155066777179058 0
-0.0679598477873102 1
0.037038430019242 1
0.111759293738073 0
0.116357610167157 1
-0.0233361185858917 1
0.078737865167299 1
0.0691837838044743 1
0.0621517278375935 1
0.00750110536829353 1
0.00163851937133288 1
0.113434723113254 1
-0.0101579735568129 1
0.0687589881638382 1
0.011718884112102 1
0.00849274885611411 1
0.000117548693781611 1
-0.0043326040672758 1
0.107614638089254 1
0.039562521200053 1
0.0224451838453818 1
0.0998257099877143 1
0.0597624290770082 1
-0.0183602993090234 1
0.058425087788452 1
0.0125287604903434 1
-0.0349607103273078 1
0.0636146901668193 1
0.0927812067550538 1
0.0455368385169726 1
0.0124702284674075 1
-0.0274917970964139 1
0.109460149059468 1
0.0644975419684399 1
0.0793661768052261 1
0.189144533625913 0
0.0146709757299715 1
-0.0245861132285932 1
-0.0331324178690604 1
0.0222679599914188 1
0.0421189397270895 1
0.0235993532098859 1
0.0676614459668013 1
-0.0563246648540139 1
-0.0328665129634894 1
0.176638600134728 0
-0.00761569232931816 1
-0.00929344664925486 1
0.0642666896488837 1
-0.0180401851772069 1
0.120057412338487 1
-0.0255732434984851 1
0.0367147885827904 1
0.0776998854361802 1
0.0320400305664096 1
0.0890302656447395 1
0.0803549941152984 1
0.12726762738405 1
0.079828949404552 1
0.00915035138242661 1
0.0330385602550816 1
0.064216763485287 1
0.0741954797478579 1
0.0462628390417547 1
0.0191163788911726 1
0.00131767438955208 1
0.137208857260916 0
0.115185806657768 0
0.0274075688967656 1
0.0055744529635847 1
0.0220669656931642 1
-0.0258363367666591 1
0.099608461642233 1
0.0383918112446679 1
0.0477999764463768 1
0.0687003769920102 1
0.0583944537428892 1
-0.01850883909386 1
0.0356060861723725 1
0.0462290474067539 1
0.0516739819742467 1
0.0682139310596507 1
0.0654273409300959 1
-0.00354240981073351 1
0.0362087626089523 1
0.041253487992355 1
0.089625266497202 1
0.117576143627148 1
0.123440895721276 1
0.0202424388190608 1
0.15197392182608 0
0.0554005480427845 1
0.0373309706421376 1
0.0529963364535782 1
0.0405886177310489 1
-0.0010883298360261 1
0.044172664813878 1
0.0570086482023641 1
0.0554751665799595 1
-0.000242799745881463 1
0.0633134285470872 1
0.0393378483223562 1
0.0528023330079018 1
0.0604587300136665 1
0.131300113509235 0
0.0749157050543306 1
0.0367403306359096 1
0.108974407049123 1
0.0491105669430569 1
-0.0194754186043796 1
0.0696834730444917 1
0.136615174335857 0
0.0252691744457867 1
0.114496680301023 0
0.0452069110453676 1
0.0365236794867506 1
-0.0146905328528659 1
0.109045605480357 1
0.116050604410159 0
-0.0295450333807544 1
-0.0740665745244085 1
0.0198351435682291 1
0.0642545681366756 1
0.0439735318415331 1
0.0278642824112097 1
0.0951209074260357 1
0.0786787547752907 1
0.0167141046640061 1
-0.0433190592085129 1
0.0429525018156637 1
0.102514447795959 1
0.0954038480776653 1
0.0962748750024693 1
0.0487309851500046 1
-0.0489702914735935 1
-0.0306750336710442 1
0.0246910425438926 1
0.0317760782450154 1
0.040020653564901 1
0.0580608359157547 1
0.0107186336105656 1
0.124545735191835 1
0.0604588778402573 1
0.0814017012048286 1
-0.0331174776088154 1
-0.0235763242020515 1
0.0290540986828903 1
0.106596172749196 1
0.0439151663770178 1
0.07880388538754 1
-0.0244581641472814 1
0.102043295382412 0
-0.00950466758530278 1
-0.00216938710844576 1
0.081491796026188 1
0.0361051023915237 1
0.142582515991288 0
0.0961292209611461 1
0.0574541171012944 1
0.0129159813296119 1
0.0404336677833075 1
0.104914558023231 0
-0.0826076156479511 1
-0.00316023678180873 1
0.0540783442866512 1
-0.028841292708535 1
0.0216197103700029 1
0.0475968531535484 1
0.0290843949102399 1
0.0523644732013968 1
0.0907144783206469 1
0.0139672840467187 1
0.0475777491144001 1
0.0438134021701574 1
0.061044884238924 1
0.0627159035199051 1
0.0315886620827682 1
-0.0298048980102949 1
0.0108187427701112 1
0.0373381336284368 1
-0.000706843913815182 1
0.0457606766899056 1
0.0562444579371471 1
0.174288639820636 0
0.0675164169957145 1
-0.0135735232511907 1
0.0357243705634969 1
-0.0408538624459784 1
0.0581232433535658 1
0.0640472682845061 1
0.0292258471642325 1
0.146110087841111 0
0.103287060649308 1
-0.0711869883725022 1
-0.0424809075116222 1
0.0215500478990652 1
0.085579712920575 1
0.0290950464738077 1
0.156262075839622 0
-0.0292880117987218 1
0.0153289446134071 1
0.0661074380853928 1
0.00349219701218364 1
0.0687834210744147 1
0.0525946383426568 1
0.0502465291434161 1
-0.0282274106207802 1
-0.0211673427486126 1
0.0832299660912349 1
0.0707268567025253 1
-0.00550279181153595 1
0.0448418408250359 1
0.0681215919145631 1
0.128002948664642 1
0.0864064069348383 1
-0.0599266734681095 1
0.0179645890187392 1
0.138086054736412 1
-0.0239800480740968 1
-0.00225286719934121 1
-0.0210917926965473 1
0.0450497306938938 1
0.0307606046546962 1
0.00221571528371346 1
0.0543437964869374 1
0.0312767127044619 1
-0.00298313032436996 1
0.036929286553465 1
0.0441006389235685 1
-0.015148807796863 1
0.00294178887946434 1
0.112372115993861 0
-0.00442460758392187 1
0.0277251605185608 1
0.137910220188672 0
0.0855045117487465 1
0.077252272206309 1
0.00841290047649545 1
0.0149947783025512 1
0.0416586505315673 1
0.037761642859671 1
0.0324999856502582 1
0.0163017219782065 1
0.104702255041375 1
0.105353479377797 1
0.0271417113855033 1
-0.00282104584699542 1
0.160311535361448 0
-0.0222074519993765 1
-0.00474765727383352 1
0.115228070682784 0
0.0254994671661725 1
-0.00789935613851293 1
0.176992598562639 0
0.024849354695957 1
0.0484018977711067 1
0.0742044977724209 1
0.0693511358857453 1
-0.0185772654990546 1
-0.0794787918303776 1
0.117493235166729 0
-0.00825935857275801 1
0.0424743557809738 1
-0.0405007392442001 1
0.0586527358760095 1
0.107654330211262 1
0.105402788689241 1
0.0561477958800559 1
0.11365766879019 0
0.0414518602843573 1
0.0527428565293308 1
-0.0604216331722294 1
-0.0277197840043075 1
0.007109013147713 1
-0.0364779759986548 1
0.047089695936495 1
0.0758030030494081 1
0.0643897709372601 1
0.0343705296433739 1
-0.030641554094591 1
0.0715032359087097 1
0.187221186222082 0
-0.0136584568546152 1
0.0389864464071022 1
0.083650115145894 1
0.0326848584563602 1
-0.0403374747645685 1
0.0404357595176793 1
0.0844775437050487 1
0.0781185182118442 1
-0.0220331884062041 1
0.0877070999407826 1
0.0664542039590351 1
0.0654034522903107 1
0.132996014145896 0
0.000288442533982509 1
0.0743765746059163 1
0.130946450500068 1
0.0593242540983527 1
-0.0188498626902979 1
0.0452200149986433 1
-0.0165502771978466 1
0.11361050998114 1
0.0377477036787951 1
0.00560788449503296 1
0.0461199895864142 1
0.119653160597895 1
0.129063371688619 0
0.167231157951744 0
0.091065578904525 1
0.0671980647653298 1
0.0570152511210567 1
0.0465694587168964 1
0.0513732478027653 1
0.0397348414331851 1
0.103553124326803 1
0.0407378531903364 1
0.0336669704438639 1
0.148045116362462 0
0.126973783499337 0
0.198107792201875 0
0.075881942006322 1
0.00345818993810228 1
0.098558745117448 1
0.0861869727856507 1
0.0970009590554025 1
0.0660389537017727 1
0.0779025865968114 1
0.0969056105762775 1
0.0602300883951731 1
0.088936061326977 1
0.0868702163778098 1
0.06101439011944 1
0.0011377717027171 1
0.117200180165072 0
0.0500223086475624 1
0.0398279037382606 1
-0.00725305447476148 1
0.028832767549789 1
0.0481017209345906 1
0.0196031039671267 1
0.08692278861852 1
0.0191202033289437 1
0.0218202807854219 1
0.0468020308692386 1
0.0214541931192982 1
0.038423300491552 1
0.00268415106406102 1
0.0703700880231582 1
-0.0355149596246056 1
0.0222620743108995 1
0.0419266124604067 1
0.072519505752273 1
0.0329289752364014 1
0.0655611742141474 1
0.0409678037491585 1
0.0548379329274868 1
0.197577875808593 0
0.119694889458655 1
0.0763113242844417 1
-0.0116711606529389 1
0.0741430625393248 1
0.0949363879643353 1
0.0383317056108665 1
-0.0326019444439028 1
0.00324535339440329 1
-0.0441627547587262 1
0.0225558293497935 1
0.0128024918580354 1
0.0896368644113835 1
-0.0219608991352683 1
0.0793527398372801 1
0.0277966781608408 1
0.104810879544781 1
0.0929292026234307 1
0.0983678143448552 1
0.0548142575065113 1
0.0531524928447222 1
0.0415559980720251 1
0.0198614772644378 1
-0.0410394650135485 1
0.0339236852068455 1
0.0828649597809563 1
0.0392262048673109 1
0.0409429310618603 1
0.010793281665914 1
0.0140691698114581 1
0.0474583534453664 1
0.0498877712810926 1
0.0549683108001053 1
0.102488374127132 1
0.0548590820138179 1
0.059533799408479 1
-0.0285112028117891 1
-0.0212584560169587 1
0.0206503519156785 1
0.136612875466341 1
0.079321840856255 1
0.156520081999038 0
0.0843489129019009 1
0.0373930602170258 1
0.0659223692485863 1
0.0599947037794325 1
0.069071867672935 1
0.0598308028730596 1
0.0257776884980958 1
-0.0637720030783323 1
-0.00190765121952792 1
0.022944157728206 1
0.0563684603624358 1
0.0044540246883259 1
0.0641822544541003 1
0.0394834213035255 1
0.0279210102081757 1
0.0839801168952633 1
0.0872879865974878 1
0.0517564943639352 1
0.111640039243231 0
0.0377124946097823 1
0.113293186753047 0
0.0164636550835167 1
0.066792148059504 1
0.0358714987442197 1
0.0564646961034092 1
0.0348204505080107 1
0.0976668432764374 1
0.0841738556500322 1
-0.00272093632203712 1
-0.0354680109120039 1
0.115127753053783 0
0.00420542596741809 1
0.0386785888059521 1
-0.048985863953369 1
0.0834962837516114 1
0.0414061611914901 1
0.0155037472719971 1
0.0731016466207879 1
0.103588676149008 1
0.0262863471838248 1
-0.0224517162469814 1
0.0471370907669393 1
0.0539128161478932 1
0.0908512137046395 1
0.00988455838481282 1
-0.0575595751765979 1
0.11285413501131 0
0.0681876129818307 1
0.0444521270757318 1
0.0997844859508472 1
-0.0589933436644041 1
-0.0141324777233213 1
0.0938519412146796 1
0.180066775523232 0
0.114811170980285 0
0.10279034689519 1
-0.000139304865430242 1
0.0462638728699482 1
0.00947877437396964 1
8.12795808172659e-05 1
-0.0258549566444099 1
0.0663446443306982 1
0.0754972772038748 1
0.0535456372485427 1
0.0983497123519497 1
0.0289558808575297 1
0.0214033120113401 1
0.114869176764509 1
0.0804314203743638 1
-0.0155272307045834 1
0.0726956951000543 1
-0.109097840776192 1
0.00957258337784131 1
0.0354681110191875 1
0.0242785675374257 1
0.024531344046022 1
0.0129072117362756 1
0.119022682716134 0
0.120477505568097 0
-0.0492510344209242 1
0.0187176899572245 1
0.0239616554427465 1
0.0662499023055774 1
-0.0290315742024458 1
0.103576250356766 1
0.0116266206427742 1
0.116371869999945 0
-0.0673410345399748 1
0.0606441464178373 1
0.0566453457726152 1
-0.0446500595116338 1
0.0596996625841601 1
0.0141192633551421 1
-0.0555357231661917 1
0.0756143761427416 1
0.0841477186582387 1
0.0986928480074444 1
0.109984411045465 1
0.072761350031843 1
0.0721448680304752 1
0.115198183197922 0
0.173402192330521 0
0.120114054996175 1
0.0856374296057228 1
0.0768137773756766 1
0.115005739882739 0
-0.0123767846108988 1
0.0596876919440865 1
0.055473359868971 1
-0.0374485653333537 1
0.0946390332777686 1
-0.0716174418399548 1
-0.00942435509795746 1
0.012138362195518 1
0.00583882701216452 1
0.0882702839072766 1
-0.0129426936925276 1
0.0468342827869732 1
0.0389028340323921 1
0.165048409722015 0
0.00838360036301072 1
0.0132056379160267 1
0.0617867541101589 1
-0.10201610869429 1
0.115256377061876 1
0.0391873293849058 1
0.039062701866397 1
-0.00196178554523955 1
0.051957594118726 1
-0.0576550705130478 1
0.0562009089479139 1
-0.0330506841669849 1
-0.0115223620195163 1
0.000932826695898806 1
-0.0413904382652442 1
0.0393814224609466 1
0.126707497708143 0
0.0868901402917209 1
-0.00253679502817126 1
0.0737699220916621 1
0.038542504395282 1
0.0788675033610665 1
0.0909684836716208 1
0.068617649474366 1
0.169947540277608 0
-0.066680204107825 1
-0.0150803639641936 1
0.113990413657417 0
0.00992330524930464 1
0.0532869424676625 1
0.133700133895897 0
-0.0383120457914235 1
0.0568398781708442 1
0.0265241553439136 1
0.0502166863968228 1
-0.111441084577917 1
0.0800520242119013 1
0.0644234118845645 1
-0.00305848552076882 1
-0.00722981762633875 1
0.0862671214021899 1
-0.089040632457873 1
0.0149010980652772 1
0.0403354486065151 1
0.113079994522722 0
0.10196061527911 1
0.0101396072590301 1
0.0821849862643642 1
0.0255066139491419 1
0.0154950225030885 1
0.125332297607741 1
0.0406437082684661 1
-0.0407765484837431 1
-0.0563064556871853 1
0.0156361165504484 1
0.00533021321303641 1
0.149109687881864 0
0.0812894559600359 1
0.0805242608877608 1
0.0488523209283622 1
0.0339608786534494 1
0.0037249560422487 1
0.0360011156767253 1
0.205832062806144 0
0.0842738594203717 1
0.0754716538876215 1
0.00188518074471887 1
0.0961074009100051 1
0.0443757688815711 1
-0.0201937048162164 1
0.0772611972029125 1
0.0562549843913312 1
0.0375408121100939 1
0.0738534677830413 1
0.0994044662165709 1
0.196341622328571 0
0.0144292464458515 1
0.124133898566908 1
-0.0425400765143317 1
0.112012252475852 1
0.0621775075319996 1
0.0344462597415 1
0.133602137104814 1
0.00663877644109145 1
0.0515520868772478 1
0.0130180415043602 1
0.0207135170244549 1
0.091054193008691 1
0.0992297377715561 1
0.0618928656541298 1
0.0691669949855284 1
0.0117827288855817 1
0.0366056618812754 1
0.0932586936423954 1
0.0341727514435545 1
-0.0904627985645419 1
-0.010313635985563 1
-0.0327563937216799 1
-0.00560818448752102 1
0.106511727401003 1
0.0943051998521499 1
0.0555447469767985 1
0.070822243140136 1
0.0759672274144646 1
0.0491643609295308 1
0.0582114840577195 1
0.0727912613086244 1
0.0337412728728067 1
0.0509080725475229 1
0.0199074085200203 1
-0.0271893742379174 1
0.108300779051784 1
0.0883843970813191 1
0.0549037371491093 1
-0.0083098541263168 1
0.0607219078349191 1
0.0520208673941238 1
0.106548385497061 0
0.04287299956666 1
0.0463588221051981 1
0.116709656460562 0
0.00544265689278029 1
0.0437091563540334 1
0.133347316813114 0
0.0368424702555029 1
0.0976119513352535 1
0.0423396152376189 1
0.0216155638608665 1
0.0419087410212903 1
0.00274963690456364 1
-0.0202090582808256 1
0.124468749954149 1
0.00521004630976557 1
0.0202941637826285 1
0.0514848855914863 1
0.114679586927604 0
-0.0759125399213142 1
0.0111988445558538 1
0.0205808083624124 1
0.0198683617407396 1
-0.0290606103115927 1
0.053716797320032 1
-0.113860191366887 1
-0.0533295716262631 1
-0.0416777651268243 1
0.0137781148246268 1
0.0150448118062776 1
0.101607723491118 1
-0.0281260976812189 1
0.0581665743961241 1
0.0396779845928283 1
0.0571463950271304 1
0.0434768243846873 1
0.11360529341495 0
-0.0335013632682361 1
-0.00508225128566308 1
0.12412568527586 0
-0.00309663308061692 1
0.0611868014055164 1
0.0593158147500449 1
0.0370296594653474 1
0.145115450201646 1
0.0653089466443165 1
0.0763600412998316 1
0.00660584065252334 1
0.0559193536183513 1
0.00661183330957747 1
0.109555628181492 0
0.128510440022013 0
0.0939398178749146 1
0.00936286392524093 1
0.128948164379813 0
0.0565723569182741 1
0.143571637670898 1
-0.00448141269639876 1
-0.00405584128108158 1
0.113121617098696 0
0.0449878325537922 1
0.0240932014206194 1
0.0742560631718153 1
0.0281513638311775 1
0.00720629582142284 1
0.0559365504350268 1
0.0947396987368865 1
0.0018304376995504 1
0.0490711033958184 1
0.028877734728968 1
0.0224126675011575 1
0.0026710011167956 1
0.0321962139382469 1
0.0385739061292022 1
0.0341988345944142 1
-0.0519705139879168 1
0.0803722960162343 1
-0.0425401213403594 1
0.0738043716989546 1
-0.0610570696080308 1
0.0755334755590171 1
0.00654914309561874 1
-0.00846779648765015 1
0.0399667618081222 1
0.0268526411995614 1
0.0299470228567009 1
0.0119409183627086 1
-0.041639957129945 1
0.0347247402288284 1
0.0634512434555126 1
0.0567379449193129 1
-0.0302022651314935 1
0.0900204330576373 1
-0.0326244511029955 1
0.0771509591754966 1
0.0630297733324527 1
0.190357107262283 0
-0.00365073819295844 1
0.0357870784656801 1
-0.0817267729267486 1
0.22081975454879 0
0.0786730616559197 1
0.100262162702781 1
0.0847249351940586 1
0.0312000282281904 1
0.0604054225639821 1
-0.0833722013028692 1
0.0324851098581293 1
0.0885263708592425 1
0.0939980699060438 1
-0.0158624094304338 1
0.0789248950241676 1
0.0565959184367637 1
0.0226247615780099 1
0.114551649021128 0
0.0204109654155711 1
0.0106281952289423 1
-0.0236146506289871 1
0.0472597329098058 1
-0.0305550973008466 1
0.0677960151933646 1
-0.0559165821085833 1
0.0697885818300684 1
0.106216246313165 0
0.0293926748680208 1
-0.0875681790866262 1
0.113072862831508 1
0.0434803291049609 1
0.00709438614371975 1
0.0642147326564074 1
0.0508188735141803 1
0.0540672153363687 1
0.0461934997061495 1
0.0736734826865489 1
-0.00727130257631832 1
0.0629113060872828 1
-0.0239668448642392 1
-0.0234940374777569 1
0.081963062833775 1
-0.00590926076300944 1
0.022144294247282 1
0.0782714121229614 1
0.0874116668232537 1
0.109378049099899 0
0.134821197972747 0
0.123089069820724 0
0.110266477657477 0
0.0197528069088408 1
0.107489603495409 1
0.0626295123880464 1
0.086401164370543 1
0.0811972938044964 1
0.0398376103545159 1
0.0360947650012483 1
0.0582090513403778 1
0.0112493910869307 1
-0.0173021025743545 1
0.0903919965920466 1
0.119779716364637 0
0.100858973505674 1
0.0618785761871738 1
0.142701385291778 0
0.124908447549947 0
0.0104714836452867 1
0.112567724237314 0
0.166175391175454 0
0.0391972425118988 1
0.0752281900437392 1
-0.00806052160024124 1
0.0589400723730599 1
-0.019017825325667 1
0.0801437535228151 1
0.0458446904169636 1
-0.0347687596624048 1
0.138541339857048 0
0.104994855276933 0
0.0643729991794641 1
0.128535117135261 0
0.0246532312346521 1
0.0515912539163587 1
0.0073399384103849 1
0.0586763367965941 1
0.0138647996560273 1
0.101272577103777 1
-0.0221449461252101 1
0.127787883344473 0
-0.0629273010239913 1
0.0207222104797122 1
0.074462569153474 1
0.0932794112709428 1
0.00895875338032437 1
0.0522879083622859 1
-0.022621038260641 1
-0.0171882459172185 1
-0.0272180277911791 1
0.175477585228778 0
0.0894646368189117 1
-0.0024022803510526 1
0.0594775835907721 1
-0.0552034435135698 1
0.0719421824063188 1
-0.0366610554531444 1
-0.00986351238470065 1
0.0152414604429627 1
-0.0238302760620863 1
0.20066219035755 0
0.00300533003150469 1
0.0576584896637963 1
0.010038864780094 1
0.114128181226602 1
0.00413422764491687 1
-0.0039853418813547 1
-0.00727130747689878 1
0.0044663422291191 1
0.0633610217336158 1
0.0519209298248895 1
0.0161332536783944 1
0.129407858898494 0
0.161774031398254 0
0.00185256335196424 1
0.0867053026307744 1
-0.00978427314062724 1
0.0921390827654511 1
0.0990945315786369 1
0.0377786007887706 1
-0.0320607598784945 1
-0.0260930067425302 1
-0.0377290806221358 1
0.0600832321140297 1
0.0619756432579443 1
0.0538378332832079 1
-0.0409207568465166 1
0.0494498812795666 1
0.0554979271310122 1
0.0792757111762882 1
0.0532765968169694 1
0.0447274423775641 1
0.14348175287383 0
0.00861911294000675 1
0.0435704024403501 1
0.000682400009079225 1
0.0223919055993447 1
0.0768742877480229 1
0.0743655174947172 1
0.0472107535452061 1
0.0016850000960894 1
0.105171383211245 1
-0.0155705362499488 1
0.0560259837382983 1
0.0620662907528496 1
0.0640021628907374 1
0.12672973883876 0
0.104202586327103 1
0.0681518191157032 1
0.00344112216019589 1
0.0629317379111533 1
0.0374854594004305 1
0.041822229607367 1
0.0466765415167395 1
0.0678325408892611 1
0.066616814221032 1
0.128007198328355 0
0.0180457723454273 1
0.0558158853055473 1
0.0731295487322646 1
-0.0146310111750289 1
0.0680813466737204 1
-0.000482760943390441 1
0.0437365361099001 1
0.0932620686204898 1
0.0289751993869588 1
-0.0753419688666288 1
-0.00542263772587779 1
0.0319393572848186 1
0.118631056471818 0
-0.0246949596614593 1
0.161564708564556 0
0.0361884093569384 1
-0.0249332956314134 1
0.0498751715637123 1
0.0737354027223306 1
0.0232708920361463 1
0.0699411538406919 1
-0.0431329716854578 1
0.0546428234455915 1
-0.0224284507565504 1
0.0150822516228633 1
0.00844855832537796 1
0.0791288994835639 1
-0.00593861238053945 1
0.0707868114218025 1
-0.0197316231292098 1
0.0332293249829017 1
0.188477300413491 0
0.105341242808583 0
0.0077497721984951 1
0.0534941421415997 1
-0.052884398647124 1
0.0401881864605948 1
0.154244031848775 1
0.129819495688477 0
0.0509892556418813 1
0.0171172040382045 1
0.0386596815589125 1
0.0753161745456165 1
-0.0222739176790714 1
0.0351714034731747 1
-0.0674682681777464 1
-0.0376409426230431 1
0.101851225326634 1
0.0364847251186044 1
0.0751838063340409 1
0.0491477150881939 1
0.0954042218790301 1
-0.00158437293338249 1
0.0274961572724971 1
0.0133916199264279 1
0.0828161349220329 1
0.130556388203532 0
0.090407772275912 1
0.111832886105365 1
0.0795302123904394 1
0.122093572194368 0
0.0289689946522477 1
0.0725067556197666 1
0.065504268850989 1
0.145329916128586 0
0.113682584923685 1
0.0607742365378574 1
0.0539546245673893 1
0.0774100484284327 1
0.0209165236743732 1
-0.00240652528719217 1
0.0616237527711957 1
0.0320931827145201 1
0.102356903081799 1
-0.00105534033373724 1
-0.0611883397774396 1
-0.000739915376041449 1
-0.0272211935920426 1
0.0460316801539326 1
-0.0193268793458678 1
0.110119650606748 1
0.112774506457594 1
0.0395327532036438 1
0.00558904741068912 1
0.125571432327409 0
0.126427806498469 1
-0.00123842788448992 1
0.0950010641716759 1
0.0775444437970096 1
0.00188928723191604 1
0.179989553003439 0
0.119521652288882 1
0.0449595825692623 1
0.034865457300624 1
0.042189686692305 1
0.0603630582408453 1
0.0919320849708798 1
0.0999830058861465 1
-0.0781435482650775 1
0.042174853459833 1
0.000225798720797168 1
0.0281037999768608 1
-0.0544861507593321 1
0.123570282123356 0
0.0316816671976957 1
-0.00316743478264441 1
0.105667788332445 1
-0.0228237795273644 1
0.0454028275988542 1
0.114727491538944 0
0.0982336185058283 1
0.0793091383279421 1
0.0384123312790434 1
-0.0448471940974914 1
0.0714022194958008 1
0.0230617138410013 1
0.170127043933654 0
0.0665874301688663 1
0.000401119224594307 1
0.0256333014668334 1
-0.0615534543046757 1
0.071581600652679 1
0.0917586598732346 1
0.056518688830225 1
0.0701751890101977 1
0.0371367218247666 1
0.141437707385584 0
-0.0217585240755335 1
0.0370145755876332 1
0.0109622660309393 1
0.050287938741334 1
0.00480177413336838 1
0.0369838507622325 1
5.17743842993459e-05 1
0.00261139899752742 1
-0.032417744368091 1
0.0809327557972213 1
0.0190366139766023 1
-0.00386837705446879 1
0.122050464600619 0
0.180953983486913 0
0.00256576455461328 1
-0.0197544784789986 1
0.021356560391406 1
-0.044039488037423 1
0.00241967141693916 1
0.0624954389033101 1
0.132499159493792 1
0.0027605988105445 1
0.0100484595039615 1
0.0582140441434024 1
-0.0191496593609213 1
-0.0168043779624457 1
0.0480889051815088 1
0.0763070617008781 1
0.024125069208719 1
0.105659918141408 0
0.0734306838323266 1
0.025288735249782 1
0.0274504553288114 1
0.0188001572686065 1
-0.00664593154173041 1
0.0488644988660651 1
0.0333110340675547 1
-0.0348546811179674 1
0.164778936696017 0
0.141708961248563 0
0.0217907494258996 1
0.0801308144815484 1
0.122538608634005 0
0.0720015915663058 1
0.0885118960005135 1
-0.0231604525774806 1
0.0397032240534443 1
0.043800443048835 1
0.0945067474275082 1
0.0329663240338423 1
0.0850979812869043 1
0.0271270099555218 1
0.0684020450809675 1
0.0944987096210208 1
0.131676797175873 0
-0.0492011156515828 1
0.180357084995093 1
0.0872296021884319 1
0.0791362872346169 1
0.0339527527970596 1
0.0707948248834362 1
0.04853094259774 1
0.0822774375555591 1
0.0463532832131473 1
-0.00467490157474942 1
-0.00963109510897819 1
0.136701926781248 0
0.0181267836608551 1
0.0999795927864569 1
0.0334296108581815 1
0.0206637707386829 1
0.10684669583097 1
0.0113599456461742 1
0.111492788550646 1
0.130318668382258 0
-0.024432932155034 1
-0.0168569538687705 1
0.159662523077771 0
0.0578493430047239 1
0.0245869231858315 1
-0.00467052510382475 1
0.0746748368478907 1
0.0755759553595991 1
-0.00905319780194863 1
0.11173614811091 1
0.0102003617205254 1
-0.00285511891663417 1
0.0164061757391181 1
0.105931025886193 1
0.027549785632437 1
0.0509052774247344 1
-0.0368935861388906 1
0.0106344767059743 1
-0.0332253626753572 1
-0.0289286373575609 1
-0.0170731505882757 1
-0.0174804726450106 1
0.0322455396287879 1
-0.038198833947801 1
-0.0389086949203602 1
-0.0170190190229685 1
0.0140111499839203 1
0.0355991527027435 1
0.160820092545964 0
0.00729182965184691 1
-0.00646474405762482 1
-0.0218259525740658 1
0.0815504519962831 1
0.0265355890462738 1
0.077738835593162 1
0.020118177688311 1
0.0508990291060457 1
0.127711513158865 0
0.0879316186973439 1
0.0553720170384595 1
-0.00174976650722028 1
0.0355767838681774 1
0.0739812142551411 1
-0.00894630482776323 1
0.0468473325893297 1
0.0998547324704902 1
0.0303523237483848 1
-0.0622287402032597 1
0.00682162760002202 1
0.129407881621891 1
0.0013300884347668 1
0.0238567181156251 1
0.0109344753880242 1
0.057654003195363 1
0.0315180445292887 1
-0.0426596094517066 1
0.0673844470655564 1
-0.00185829528638858 1
0.0476338088218421 1
0.0470542150262379 1
-0.064439752838313 1
-0.0650233255287453 1
0.0897311127113296 1
0.0298524925906647 1
0.0055371750634188 1
0.0644798363809371 1
0.142431193263942 0
0.0479109894192764 1
0.0268500349815286 1
0.0269484111095143 1
0.0370634457245035 1
0.0580400372076927 1
0.132463489595116 0
-0.0025404967384508 1
0.126655478989649 0
0.048053888701643 1
0.0408596005990837 1
0.0576470022296908 1
0.0170507716937782 1
0.0697424664703033 1
0.0983219438662624 1
0.112104292741725 0
0.179412757897292 0
0.0781848037944502 1
0.0345476438496604 1
0.0493303054593207 1
0.0729479470685473 1
0.0391889812920349 1
-0.0224183777742093 1
0.0613779938978469 1
0.00628835832297047 1
0.133956496212342 1
0.141507908528674 1
0.0311831621078722 1
0.0482270968399851 1
-0.0291683011355976 1
-0.0250095116738794 1
0.0400755460699248 1
-0.0062837837939174 1
-0.012067791120654 1
0.0595707000717282 1
0.0105685320923623 1
-0.00526577912746665 1
0.100359460515728 1
0.0741358941920918 1
0.0420911315788114 1
0.125052848470218 0
0.00401756109484086 1
0.0689643781734498 1
-0.0292923222213341 1
0.0616244552576489 1
0.0017762792630501 1
0.106501234438076 1
0.0897178349786272 1
0.112620839506029 0
-0.0305084134115645 1
0.0939440893030296 1
0.0293192475648433 1
0.0839294231968281 1
0.0202349744235961 1
-0.0267592625947822 1
0.0801037554475378 1
-0.0137385684436444 1
0.143960493681444 1
0.0779182039713997 1
0.118937711785256 0
0.0583797386187958 1
0.0622210287709346 1
-0.00579153223552389 1
0.102970716337196 1
0.0420347962834571 1
0.121457565032644 0
0.0273693122559256 1
0.1884353817234 0
0.132431596031637 0
0.0487627880003027 1
0.0432140301326824 1
0.0847846737951968 1
0.053281998500863 1
-0.0206515398511925 1
0.0653934338478123 1
0.0160329479491212 1
0.0799139720391103 1
0.0884865945894553 1
0.152966278429885 0
0.134925963097552 1
-0.0579234842299821 1
0.1640386856624 0
0.0710808465872895 1
-0.0335677024262404 1
0.0959079742050544 1
0.070603412831837 1
0.135500470930982 1
0.0419130669360222 1
0.180812975923714 0
0.163754289501088 0
-0.0392054403048322 1
0.0511864387888164 1
0.122448474021885 1
0.0483984283307252 1
0.0173276266707382 1
0.00687381268137988 1
0.0961346422924603 1
0.0851524306540052 1
0.158788967501704 0
0.0396131832625754 1
0.0978821439338528 1
0.083370038117554 1
0.0271387313064201 1
0.108390830398978 0
0.0879522628002649 1
0.0642695084734418 1
0.0297671595893665 1
-0.00860532553978051 1
0.059235184316137 1
0.0250110076580486 1
-0.0867609395479055 1
0.0850348949548613 1
-0.0125159624096297 1
0.0804195009839331 1
0.128126679942213 0
0.0866103313381072 1
0.0674497231427794 1
-0.0271259312932177 1
0.0941384600793122 1
0.177302877210235 0
0.04719334210315 1
0.0766417571147608 1
0.0563348157539667 1
-0.0496307691859014 1
0.111935649677554 1
0.0500848544744671 1
0.100712429580555 1
0.0757832251864693 1
0.109692742370087 0
0.0260701955322431 1
0.0823666866567699 1
-0.00477152234532157 1
0.0816556188027334 1
0.0205437242779851 1
0.0435772832198517 1
0.100029985320025 1
0.0898090546994249 1
0.00328217764648753 1
0.0539669278766276 1
0.0707348056350537 1
0.0422103554453472 1
0.0673066962786617 1
0.0806559724999819 1
-0.0768430968029685 1
0.0726662359030554 1
0.0421904007687787 1
0.0544746620143165 1
0.0449179691071572 1
0.0633884811595543 1
0.0681574681677774 1
-0.00622383464879688 1
0.0133445342722316 1
-0.0535922790891327 1
0.103769072300528 0
0.116686130413783 0
0.126712639941432 0
0.169399302250107 0
-0.00544440974968833 1
0.0143197663987118 1
0.0701897225511504 1
-0.0349615923207564 1
0.0859236639721604 1
0.038361789175426 1
0.0241236655917653 1
0.0503500344426659 1
0.0477839554602389 1
-0.0185311276121794 1
-0.0150627695852064 1
0.0322980190185202 1
0.102514844933495 1
0.112553187763447 1
0.0483236385550266 1
0.0285969559679169 1
0.151199407165798 0
-0.0456393051905551 1
0.0211649879191688 1
0.149978814745199 0
-0.00830120747465896 1
0.102150083467243 1
-0.067454902151357 1
0.110605384781982 0
-0.0407674695616993 1
0.178037735488787 0
0.0223831578601629 1
-0.0875932578422245 1
0.00894023662998863 1
0.0837574243749861 1
0.0734849327523434 1
0.0182208508712703 1
0.0408403689018686 1
0.0403061757010294 1
0.0120726317467969 1
0.0577919337488393 1
-0.00506949342516443 1
0.125787892349999 0
0.0748027402882897 1
0.083386941386328 1
0.0753240066995642 1
0.0749410885991317 1
0.0950784293476642 1
0.104716598764899 1
0.145026637708413 0
0.187787093092968 0
0.0537536396689158 1
0.0201749382684316 1
0.0454765461648095 1
0.0919170188157488 1
-0.0626912309087575 1
0.150037408584333 0
0.140412394226895 0
0.00603760153366338 1
-0.0154421002734896 1
0.0876132668738786 1
-0.0913834251122858 1
-0.038048466244766 1
0.0614146973365702 1
0.0752654250064836 1
0.0214262938108077 1
0.0476145701309875 1
-0.0129974764293977 1
0.0470525817810251 1
-0.00658310033971888 1
0.175167235355034 0
0.0325092379994885 1
0.146019241257216 0
0.0452361739029325 1
0.0706428181571666 1
0.0956682917871438 1
0.0828910286655607 1
0.0666819396804483 1
0.0379187517531252 1
0.0419015160461419 1
0.0246346433573191 1
0.0562761796858205 1
0.0241287560020605 1
0.0458370272240666 1
0.00398870747903339 1
0.0445424000399029 1
0.0588065169026149 1
0.00386763357544063 1
0.0493086976358713 1
0.132491676023199 0
0.0651032725466738 1
0.142831362398987 0
0.0595123592154768 1
0.00607589984333385 1
0.122280169162888 1
0.0382052395124697 1
-0.0166404605060787 1
0.0891687029046817 1
-0.00674860235398009 1
0.0393978041539268 1
-0.0582731000305353 1
-0.0319744340431944 1
0.0244194009833778 1
0.01433405635488 1
0.113309800841515 0
0.0171387152540036 1
0.0391739582234627 1
0.0794475383644356 1
0.0797451923325777 1
0.038670594779804 1
-0.0204292272981575 1
0.022689455023954 1
0.053620060448513 1
0.133799758709452 0
0.00396156226453959 1
0.0669262658318144 1
0.022270024413677 1
0.146163061747822 0
0.0626232113743763 1
0.00629169891749337 1
0.0798476997697938 1
0.0220117985370791 1
0.129157377443368 1
0.0226226701543187 1
0.132566466159109 0
0.0655818160968689 1
0.0414209106286108 1
0.050579293051691 1
0.0209631381976828 1
0.0684156838734523 1
0.0381766783836592 1
0.119094915152223 1
0.111567372333261 0
0.0400556394774286 1
0.103827843397367 0
0.00255038972944048 1
0.123784908744654 0
-0.0502319973864863 1
-0.00783546372427914 1
0.0228768848465968 1
0.0122704430750669 1
0.0482318029101651 1
0.073091849010817 1
0.0208505595502711 1
0.0336172163867748 1
0.0924046452643402 1
0.0771796525769151 1
0.126620968132637 1
-0.0228736882385164 1
0.0732572752802055 1
-0.0204068401311232 1
0.185147999801613 0
0.117601649643158 0
0.0325216471838448 1
0.0431888901038423 1
0.0509309471067644 1
-0.0111351430466843 1
0.0156721463744108 1
-0.00716429150035697 1
-0.0529684410953129 1
0.0655792824366742 1
0.134706291655755 0
0.0187145559811477 1
0.11433390062096 0
0.045494651156255 1
0.0617302906959659 1
0.122473079260036 1
0.0689226292315648 1
0.0328140364808034 1
0.101906276753702 1
0.0674962777192822 1
0.0233362097702854 1
-0.0163950238448943 1
-0.0671047534084742 1
0.11772290698931 0
0.121277036755152 0
0.0582512581389719 1
-0.0400369729101631 1
0.0309156654890168 1
0.0314491043095354 1
0.0294633257955471 1
0.178501069574082 0
0.0484410700500793 1
0.0774231568379014 1
0.0582741012361439 1
0.0728582293238194 1
0.0766065840964032 1
-0.0298350538399346 1
0.058245596938754 1
0.041336690359853 1
0.0265026694886149 1
0.0322740511183864 1
0.0177180226550156 1
0.177991999172966 0
-0.0154903437584145 1
0.0457865402983754 1
0.024014742612005 1
0.106562086333201 0
0.0735858924983025 1
0.00746231645616014 1
0.0565028125288198 1
0.0260350045873428 1
0.0520148532016501 1
0.0523680373900566 1
-0.0523372742826075 1
-0.0131650208172344 1
0.0495146505596846 1
-0.018394220408394 1
-0.00417983934292625 1
-0.0347970430702134 1
0.0144526678127147 1
0.0515222877700798 1
-0.0125698999012601 1
0.0574195268548264 1
0.0886953948179556 1
0.0632637714166943 1
-0.00429701730043824 1
0.0927512788733223 1
0.0527976934267471 1
0.0288082965478226 1
-0.0115401385449892 1
0.00371973208925861 1
0.0282536455731847 1
0.0754902016275156 1
0.163055097240643 0
-0.0341495576686382 1
0.0475427476027914 1
0.0649173985921275 1
0.173031705016389 0
-0.0954081568747387 1
0.0247555731445609 1
0.129527472916663 0
-0.0115990895304196 1
0.0836227501870107 1
0.124297591488104 1
0.0538121697312458 1
0.0361764467661415 1
0.000595725516404166 1
0.095992649951097 1
-0.0110432712279362 1
-0.000390868011274883 1
0.0307846217736534 1
0.156833751208699 0
0.0093816037396144 1
0.0502809834164522 1
0.103422411599159 1
0.131812911532291 1
0.0492905065524947 1
0.035882132701881 1
0.109547547366953 1
-0.0775783491815321 1
-0.0620510414157451 1
0.0725162260620661 1
0.0522749023298986 1
0.0777416209208831 1
0.0089351596870297 1
-0.00631067881050215 1
0.0392787331331469 1
0.00504910215999584 1
0.01580366673232 1
0.0960179397129156 1
0.0728917835345277 1
0.131634718046129 1
0.111333215441032 0
0.0110954335151209 1
0.000499232022968946 1
0.0269667495667527 1
0.0320429174805988 1
-0.0618461289149631 1
0.169640254446796 0
0.00134536863833677 1
0.138394662734032 0
-0.0281157004299634 1
0.0373202791954303 1
0.064004674386492 1
0.0300061793212344 1
0.122717690623135 1
0.0763554842183989 1
-0.107676333326004 1
0.0606519395548407 1
-0.0468308159140496 1
0.148215543359716 0
0.0459238423609832 1
0.0252521140492749 1
0.0731813628653751 1
0.0363299981796606 1
0.0507206245131664 1
-0.0255840430210663 1
0.0602462300197357 1
0.0553588024926262 1
0.114046455611245 1
0.0159473773780392 1
0.069627426170933 1
0.139692554733634 1
0.116846471779235 0
0.0158625789428915 1
0.0106206017782717 1
0.0427901217352823 1
0.1755638159192 0
0.0573123624881603 1
0.00879133290131127 1
-0.0218888098933711 1
0.0547893565937853 1
0.0759772963922911 1
0.0379084357271637 1
0.080660111256705 1
0.0582001127691584 1
0.0639624208661879 1
0.00416652389688968 1
0.062517924074532 1
0.00652541179033243 1
0.0670789734868406 1
0.0240154111499773 1
0.10943340149937 0
0.0171851984067085 1
-0.0273690630256845 1
-0.0315112609824495 1
0.106751327683694 1
0.106390830603289 0
0.0602648059593549 1
0.056087862959302 1
0.0978653428399242 1
0.0125639102899608 1
-0.0611654800502212 1
-0.0714461536407906 1
0.0814927255533155 1
0.117073241171699 0
0.0502069066457505 1
0.0362194670464315 1
0.13493167959665 0
-0.00102449498460177 1
0.0473238720990428 1
0.00577568822752549 1
0.0551498666448673 1
0.116799708410461 0
0.123037148492884 1
-0.0149699430976953 1
0.0550986367939444 1
0.142496492578099 0
0.0214381052221492 1
0.125461352813894 0
0.0276380109737238 1
0.0308035471288367 1
0.0612122968323592 1
0.11141117237437 0
0.142218454380699 0
0.0577925253334206 1
0.065761105248264 1
0.0464079159615185 1
0.0591678482256684 1
0.055051539860527 1
0.142243155847024 0
-0.0270626765490853 1
0.0579443194118036 1
0.209871344141112 0
0.074387487251148 1
0.0625410109808745 1
0.0637842546171644 1
0.00381023954512225 1
0.117607582275573 0
-0.0377167276144424 1
-0.0326008931359043 1
0.0191932893428404 1
-0.0144780638016995 1
0.0611973493698506 1
0.0303837819759185 1
0.0685097878139933 1
0.0561472613575313 1
0.206200510155336 0
-0.033444024278032 1
0.0688278527023623 1
0.0501920217211923 1
-0.039348934340263 1
0.135735109304833 0
-0.00470479106805815 1
0.0326513961529834 1
0.112974559596862 0
0.0294634967578554 1
0.143622062054515 0
0.0878086637978367 1
0.0697634665861623 1
0.0373446661925679 1
-0.00117940441743527 1
0.0798213776513616 1
-0.0861022595491141 1
-0.00414609915231629 1
0.0133252944346252 1
0.0243731554778183 1
0.115808620669495 0
0.0829751776900914 1
-0.00132302980209393 1
0.10611041940912 0
0.0383733846213847 1
0.00185740645226695 1
-0.0107489515328704 1
0.0682106304719984 1
0.0970434677115816 1
-0.0133628251281081 1
0.0186167921999006 1
0.00770201401215078 1
0.0842399613636529 1
-0.0123124859185322 1
0.0543451609878957 1
0.0198801903501732 1
0.0522527001129713 1
0.0317899320250203 1
0.0269632371173571 1
-0.0417042937475144 1
0.0919087121747137 1
0.075786886768523 1
-0.011918251111727 1
0.0824828995098107 1
0.0774359189622857 1
-0.0166168431785657 1
0.0162228024507624 1
0.079176950253891 1
0.12937813291281 0
0.00370046196951679 1
0.0705307505497837 1
0.0788941808409811 1
0.0427218359637788 1
-0.0151139500561212 1
0.0858310005589297 1
0.110539556406547 0
-0.0433000000381798 1
0.11216529196625 0
0.0738734319649051 1
0.124311048051734 0
-0.00643904176519702 1
-0.0531900807606648 1
0.0122401477795364 1
0.0512136041041846 1
0.0544435382600703 1
0.0860325094073412 1
0.080206604656163 1
0.166980477670063 0
-0.07517073026085 1
0.00966846910082658 1
0.0509276639741035 1
0.0413403206468768 1
-0.0103436856166136 1
0.019465949573329 1
0.0267248978727989 1
0.0778902019874454 1
0.0228643276831539 1
0.0738726353604379 1
0.0200432953984988 1
0.138065386631162 0
0.0795558019379414 1
0.128662805089864 0
0.0723475260694213 1
0.0525312535170635 1
-0.0667895963171394 1
-0.0470397315182333 1
0.166462424889307 0
0.0918139562397832 1
0.0742520587417396 1
-0.0188364759208928 1
0.000615369516966499 1
0.0927963764889825 1
0.0401796303955577 1
0.0667051018471915 1
0.105603985438598 0
0.0181026577696717 1
0.0436377115386705 1
0.0191493678436601 1
0.0347091509752884 1
0.0421789528565572 1
0.127801763177469 0
0.11660891655721 0
0.0166583505230948 1
-0.0120857694493055 1
0.0653270370942199 1
0.049864808910986 1
0.103775528335544 1
0.020587347145319 1
0.0427267009714994 1
0.0423132704045617 1
0.103823347812691 0
-0.0806030994678626 1
0.11157026977315 0
0.0798037423478709 1
0.0414596586567617 1
-0.0697999102698742 1
-0.052531633238129 1
0.0408895377821445 1
0.0237858454520654 1
-0.00675450670980838 1
0.0400557497743528 1
0.00385330501698126 1
0.0984329832837383 1
0.0317885435335909 1
-0.0384785539126923 1
-0.0702944135512341 1
0.0919071377296367 1
-0.0258908975593416 1
0.131354305299574 0
0.0167132626218339 1
-0.00202002256199105 1
-0.00264641563783836 1
0.11223720714382 0
0.028450236759017 1
0.0546749799023946 1
0.0489451815116542 1
0.0589232299809444 1
-0.00133128454141137 1
0.0458479060368334 1
0.013529805828424 1
0.185700796886788 0
0.0825677915339923 1
0.166158881673884 0
0.132248637196615 0
-0.00699242845475167 1
0.0332015357357258 1
-0.00106394244830301 1
0.0767417298331203 1
0.0148677650100712 1
0.0262476608088396 1
0.0129420752134346 1
0.154827139068281 0
0.0623783010022693 1
0.0160466390602251 1
0.0100285967586355 1
0.0566323310810357 1
0.133525263616317 0
0.113842944935224 0
-0.021627915351899 1
0.0700251689965081 1
0.0869004469060003 1
0.0720757213084768 1
0.176816383271922 0
0.0538573494580635 1
0.142859795489474 0
0.133612491173476 0
0.0485251636279395 1
0.0149243594059973 1
0.0447183017880192 1
0.0379762767715251 1
0.101599215222114 1
0.0770861743296178 1
0.0734167580603398 1
0.0449163619001947 1
-0.00173734551969419 1
-0.0710151247217893 1
0.0779915823466787 1
0.0195723376409626 1
-0.0304213338230095 1
0.0345806439885972 1
0.102985646201323 1
-0.0392538172827371 1
0.096756005689197 1
0.0259723391900455 1
0.0715362232554363 1
0.0274766578316028 1
0.0426142368906323 1
0.0954470620231857 1
0.0762932749330125 1
0.028184324121873 1
0.0668695661235307 1
0.0529107902493847 1
-0.0416505162131023 1
0.0332238706445124 1
0.0904374369136211 1
0.190561731555367 0
0.0361120212360502 1
-0.0397255712484133 1
0.0467750310491136 1
0.116896409102927 0
0.0455273433218089 1
0.076369881617866 1
0.00467484815690557 1
0.00164005236411012 1
0.0879976603875055 1
0.0367410461666715 1
0.0337446015492432 1
0.0586020134749891 1
-0.00620716347054391 1
-0.0216376557085554 1
0.0272736761089309 1
0.0105986035065682 1
0.163071016683028 0
0.0502551300814799 1
0.0195273276513662 1
0.0637833734919986 1
0.109884728919139 1
0.0626049153468586 1
0.0371022906067116 1
0.0144056261323481 1
-0.035035304762036 1
0.04151966736107 1
0.01840829190391 1
-0.0378625636646832 1
-0.0149958936781514 1
0.0499632308413009 1
0.0209340201621712 1
0.0891241756413741 1
0.0551424224869884 1
-0.0322406732516897 1
0.0204366788534365 1
-0.0207581738366878 1
0.0548198994844425 1
0.0310790991419561 1
0.134636102658932 0
0.128181840698119 0
0.103994879505569 1
-0.00800489288207204 1
0.133854032037572 0
0.134410560074352 1
0.125390616943446 0
-0.0007042278320678 1
0.0669766470412287 1
0.145918702727182 0
0.0690166077619916 1
0.0937640759419758 1
0.112839472440228 1
0.155696754185502 0
0.111137460948619 1
0.00371449052873881 1
0.115223366113476 0
0.082490130376486 1
0.0450133909741823 1
-0.0740110335756262 1
-0.0342682135917996 1
0.0646443964166786 1
-0.0577907683196465 1
0.0469233938417107 1
0.0644800767108955 1
-0.0246935239839303 1
0.0717896637639488 1
0.059398774604854 1
0.0955166522340526 1
0.0958930209766815 1
0.100738220909443 1
0.190247246452216 0
-0.0715230461820836 1
0.0792380962132861 1
0.141527993067358 0
-0.083363166215266 1
-0.0784634420497306 1
-0.0600251717629462 1
0.0224629543687443 1
0.0964461276813559 1
0.120531208199556 0
0.107917124307295 0
0.0753618024742309 1
0.102390912020147 1
0.106114090294146 1
0.070795072397821 1
-0.0113408141939382 1
0.049617756834844 1
0.117768110010477 1
0.070461829382266 1
0.0723535499447981 1
0.0677324096910123 1
0.0591791971573786 1
0.119717044736389 0
0.0189939592232296 1
0.115210125075348 0
0.0301240830760863 1
0.0200781217521122 1
-0.0125616421443143 1
0.0326576707860057 1
0.0806347682048793 1
0.00578336995405873 1
0.0568474371130781 1
0.123967076605694 1
-0.0365412999750635 1
0.117782259131848 0
0.117247447344451 0
0.0708039194863124 1
0.058037948607549 1
0.00747467399452914 1
-0.0170310989940938 1
0.0532407924905723 1
0.00102289191379004 1
0.0930167207311407 1
0.0843649403265119 1
0.132606275994533 0
0.0404703873804685 1
0.0512803976578788 1
0.0517347062753046 1
0.0869199075914775 1
0.0190632810284969 1
0.0626970128701825 1
0.122466829040887 0
0.0789349318902709 1
0.186581357915085 0
0.0588246718844734 1
0.0524712113898185 1
0.0689554198585368 1
0.0421399297980994 1
0.079765938561468 1
-0.00588868387809445 1
0.0803886540304272 1
0.0078078551845828 1
0.178762808080202 0
0.0905636364004312 1
0.0136969804612656 1
0.106923565512412 1
-0.0400464351897626 1
0.0825209503403275 1
0.163999140963087 0
0.0305239190535098 1
0.0917932692531614 1
0.0116002112248943 1
0.0781600109529158 1
0.10358644676195 0
0.123297047192932 1
0.11546843215361 0
0.0233325742821542 1
0.0720864947579226 1
0.110379421593818 1
0.114988657748016 0
0.0209709311376044 1
-0.116152629203637 0
0.0973031062130003 1
-0.0693006647107835 1
0.0810344460107758 1
0.0208059470238225 1
0.0572377204615264 1
0.0766444634694395 1
0.0255572765755714 1
0.0401463314700941 1
0.0108993895443766 1
-0.103898605058039 1
0.0256938422384803 1
0.147638634554932 0
-0.037738492455647 1
0.0777734500989519 1
0.110927421773341 0
-0.0121151661390625 1
-0.0236280447521255 1
0.0669526593230714 1
0.0236973802751157 1
0.0774114893679393 1
0.0140112562710211 1
0.114307697648726 1
0.0358296302925899 1
0.0513809004076294 1
0.065727543896914 1
0.0135566514974219 1
0.121473463437915 1
0.0537340304187845 1
0.0953829106633225 1
0.0751568954833069 1
-0.00576696454800836 1
0.060387349168463 1
0.139865962692489 0
-0.00498791091066943 1
0.0830623178130603 1
0.00781198842229951 1
0.0355732276813914 1
0.02270808825477 1
-0.0469429191907188 1
-0.0219623580048743 1
0.16069333200399 0
0.127737764159039 0
0.077374569966166 1
0.0576509413186997 1
0.093248630827485 1
-0.0119327854604902 1
-0.0263544895574202 1
0.0350015497984422 1
0.0742619886006941 1
0.0884133952896445 1
0.0598550860227079 1
-0.0200108014906464 1
-0.0903854140730655 1
0.120224445710409 1
0.0261496333661657 1
0.102387797121087 1
0.0338897605708137 1
0.0849934851913338 1
0.125646476872182 1
0.00491526537027085 1
0.0454762687328208 1
0.0339948907738344 1
-0.00940217436904772 1
0.0332701929523625 1
0.0308289360732004 1
0.0753187847934828 1
0.159029025233606 0
0.15348186462723 0
0.00470133653259264 1
-0.0351797008533617 1
0.0950603565482353 1
0.00446539844128267 1
0.0831416719689534 1
-0.0184319041935392 1
0.0549657442061716 1
0.0431504468191354 1
0.103559736829689 1
0.0347412594042463 1
0.0897196712609328 1
0.0167771873552498 1
0.0615475921053466 1
0.175857982670117 0
0.0303023970130617 1
-0.0141470259707159 1
0.0573578343533285 1
0.0475354170526131 1
-0.00910239960362876 1
0.0500947389092929 1
0.200526011440334 0
0.0579225549462694 1
0.0913853118909148 1
0.0449865770179104 1
-0.015947060782857 1
0.0453973263997061 1
-0.0139626054080559 1
0.00174595021770822 1
0.0105777018949325 1
0.0236133535339942 1
0.0272891877331302 1
0.0543750627162013 1
-0.00192355705010534 1
0.0947908987964115 1
0.0470987443894762 1
0.0770246775896839 1
0.0697232840467568 1
0.0415889687923868 1
-0.0309415466917339 1
0.103273999922479 1
0.0272096719757866 1
-0.0381620050571014 1
0.0547655139224364 1
0.0973268076405071 1
0.128233597390836 0
-0.0636213779489839 1
0.155465716453591 0
-0.0479941901516077 1
0.0173685088408564 1
0.0135075389817699 1
0.0191339458007248 1
-0.0784232699426795 1
0.110627974702631 0
0.0546404320655317 1
0.174046316888139 0
-0.00049325376347612 1
0.0690243289961421 1
0.0236686324111687 1
0.00765280121872324 1
0.0527223496681359 1
0.0234315185362546 1
0.122723024314761 0
0.0715094225848753 1
0.101601811684713 1
-0.0279044547056365 1
0.0277971316685727 1
0.0738748015039939 1
0.0973593492871576 1
0.110741789527039 0
0.0930121873893914 1
0.0645524990166233 1
0.0773973353485604 1
0.00654149557589496 1
0.0453420674463765 1
-0.0768682737663892 1
0.131846611121872 0
-0.0224006968723706 1
0.00474492295172313 1
0.041114346685972 1
0.146840490316554 0
0.102221937958681 1
0.0847962989328595 1
-0.00364619571114133 1
0.160007084073319 0
0.0365297259369258 1
0.00968937343977486 1
0.0892875798715039 1
0.000612167283873524 1
0.0698179775130648 1
0.127128426859541 0
0.0132976852198443 1
0.138023318498579 0
0.123256418065038 0
0.00248391526890754 1
-0.000288775944149054 1
0.120756798290859 0
0.0113990375588545 1
0.0525537747916561 1
0.102968979849622 1
0.0462880902248855 1
-0.0251991301535637 1
0.0820900131402646 1
0.0957148825761551 1
0.126966752617153 0
0.127141414250069 0
0.0515334363483081 1
-0.0205894308887961 1
0.0620445081351089 1
0.064971984361869 1
0.105482402075529 0
-0.0259171465846783 1
0.170333233979192 0
0.133551340656189 0
-0.0187436470870084 1
0.0308462364119435 1
0.00539116271340065 1
0.0892213265805944 1
0.0974981722650984 1
0.0174711915219436 1
-0.0336477789129513 1
0.101063751433484 1
0.174129013020359 0
0.0551603592303438 1
0.0849980840284244 1
0.123842780126695 0
0.0952970207957161 1
0.0737572559446885 1
0.0219899618578444 1
0.0846998130674678 1
0.0456519155002204 1
-0.103434843042023 1
0.0638706945800163 1
0.0265170892184841 1
0.0548812104160211 1
-0.0433594229832443 1
-0.0245721714902393 1
0.00367252942302875 1
0.110497837783277 0
0.0156698692878433 1
0.0232907590233285 1
0.17409236141633 1
-0.00323108058216904 1
0.119346998978769 0
0.0483204279066157 1
0.075210709982287 1
0.0777570618998103 1
0.028626757130073 1
0.10553207115877 0
-0.00565092278141531 1
-0.0215945771225848 1
0.0109827892668875 1
0.122774945558843 1
0.0209311992623721 1
0.0640018526081332 1
0.00590369936082149 1
0.103417902475808 1
-0.0978697044362056 1
0.0839226309798117 1
-0.0125948799800924 1
0.108476839740403 0
0.129297217002283 0
0.0748825146269373 1
0.02098918183823 1
0.0479878546152346 1
0.0433493703245051 1
0.058812775099015 1
0.0643121218119746 1
0.0272465893580353 1
0.00580849322199576 1
0.049050218539111 1
0.0667435258680274 1
0.0814729580261903 1
0.00750334532613984 1
-0.0274556367566023 1
0.10495823103856 0
0.0190708140193494 1
0.0681629209873193 1
0.0630378798054587 1
0.0622728535769156 1
0.0047285184362422 1
-0.0736889527218249 1
-0.045662465891548 1
0.129392450915649 0
0.0500245201119883 1
0.0100843100705519 1
-0.00695879224526367 1
0.0407038940687857 1
0.100505793467367 1
0.111570037334242 0
-0.0409855104207682 1
-0.00372487159824085 1
0.128183312041217 0
-0.00874236701591816 1
0.0494963993432343 1
0.0359348149509452 1
0.16308492358113 0
0.0624691271221056 1
0.0975273007034667 1
0.0742345998896203 1
0.143003623593213 0
-0.00844021033960234 1
0.0361333222763187 1
-0.0139120165865192 1
0.073199893896687 1
0.139883239556973 1
0.093454741745728 1
0.103472459025682 1
-0.0653483693799687 1
-0.0151308228477121 1
0.0850719098171583 1
-0.0099433239536557 1
0.0888561392732719 1
0.0345681234643417 1
0.000182367426851366 1
0.0126353575459209 1
0.100983313559673 1
-0.0165503048913284 1
0.0208842940535802 1
0.133091510960173 0
0.132838041608249 1
-0.0862959573676549 1
0.0212728804693429 1
0.108212641026763 0
0.139519182543411 0
-0.0627884286968132 1
0.0255178595678456 1
-0.0357289149535293 1
-0.0620908776715118 1
-0.0420233627931667 1
0.0616693657293791 1
0.0877614720458818 1
0.0319025824490614 1
0.0663566071584957 1
0.0841209371518813 1
0.180204748085865 0
0.0815493192679981 1
-0.0169684393126193 1
0.0194099032870543 1
0.064867339139906 1
0.0448814555692421 1
0.00235722593983962 1
0.123859743567786 0
0.0159058574407405 1
0.0568850568144886 1
0.0811715390595058 1
0.0328462907491017 1
-0.0523753824407105 1
0.0283347743194835 1
-0.00701523052184502 1
0.0878947635989454 1
-0.0566465864329563 1
0.0882195388803379 1
-0.0519539759388872 1
0.122270607020411 1
0.125576681547898 0
0.00233956713325358 1
-0.0379827896812581 1
-0.0445098398671775 1
0.0337033681413587 1
-0.0792478543275219 1
0.0324205064912326 1
0.0291080060149829 1
-0.0164631045961223 1
0.0484919050496559 1
0.110629649357559 1
0.159761516426871 0
-0.00625941464242588 1
0.123550863582406 0
-0.00991196502914115 1
0.013240149176725 1
0.0805858404912375 1
0.0136162379705404 1
-0.0201523817666166 1
0.0119848868953436 1
0.0593189262094282 1
0.0753013300083418 1
0.0274990431567814 1
-0.0254497520979775 1
0.0579349980245947 1
0.0781862833711726 1
-0.0244164696001186 1
-0.0581941659994382 1
-0.0329933302927665 1
0.0919503917082018 1
0.135888984343568 0
0.0245930370999167 1
0.0719934867098201 1
-0.00793372549144674 1
-1.21236783001272e-05 1
0.0736473272199227 1
0.0717838419648936 1
0.0317152080301442 1
0.064947426877749 1
-0.016993178685637 1
0.132232611614398 0
0.0278984178122684 1
0.0926049267384951 1
0.00510450558729092 1
0.0466398618084592 1
0.0768104085415758 1
0.044161940622111 1
0.125890821431857 0
0.0242543363571267 1
0.0515164200395749 1
0.0355775961574921 1
0.00444315445696762 1
0.137384100424088 1
-0.0401999509439325 1
-0.038064411290949 1
0.0697441431856745 1
0.0419352194537624 1
0.00178205326341912 1
0.0173695315621844 1
0.0184709622175059 1
-0.117172669012044 0
0.0682431725080365 1
0.0196283401293869 1
0.00160603920675099 1
0.0243953887521083 1
0.0541577969388832 1
0.105433073976128 1
0.0866151774077435 1
0.0891330330204078 1
0.018235864398856 1
0.0377380927168982 1
0.0432796219838231 1
-0.0464273289757934 1
0.0137061836054363 1
0.103217190325101 1
-0.0702382729662701 1
0.159133420290315 0
0.121639806907635 1
-0.0164984680988071 1
0.136338753435227 0
-0.0584005376679638 1
0.117089184842692 0
-0.0350205309599171 1
-0.0697968992171984 1
0.0214925323922646 1
0.073984765989193 1
0.0329770785679758 1
0.0865476036891427 1
0.0689445164507953 1
0.0420380372981086 1
0.0560209005899278 1
0.0500095335682726 1
-0.00300810514209803 1
0.0341608337419693 1
0.088241601780916 1
-0.0037733065312897 1
0.0737303094321041 1
0.0219300102876267 1
0.0476186628476847 1
0.146665257079755 0
-0.0696870892599121 1
0.0156076573722677 1
-0.00903124107706873 1
0.0184928853252751 1
0.0438893175340725 1
0.0583074775635276 1
0.0668237584015473 1
-0.0319395712546052 1
0.0229251988309397 1
0.0475197821136098 1
0.0887326038662108 1
-0.0436921727314275 1
0.0111779661126995 1
0.0667819925390242 1
-0.0180942373732198 1
0.0332900797513629 1
0.0894151419377893 1
-0.0225912276693279 1
0.0731314355645427 1
0.0313367656401839 1
0.0420277577245734 1
-0.0224499911969635 1
0.0191288441615625 1
0.162151609137435 0
0.10374783825369 0
0.0789324721712257 1
0.0735060581099115 1
0.178583361122152 0
0.0529573119740304 1
0.116165237375096 1
0.0273724106308234 1
-0.0391533004887999 1
0.0334756318497626 1
-0.0149662492689825 1
0.0613022662600145 1
0.0166474235067216 1
0.0356718390745813 1
0.0437536573620289 1
-0.0210656888482186 1
0.0515947861771317 1
0.0879152093095461 1
0.117316902700315 1
0.0487335376258198 1
0.0429997157322847 1
0.107230466845052 0
-0.125436238338909 1
0.066836157066461 1
0.0272230659821663 1
0.154052708373797 0
0.0844985514088467 1
0.0531180713487228 1
0.046344438667001 1
0.0338090564265146 1
0.144087795941629 0
0.105193406677134 0
-0.00783267755747499 1
0.00351788837569655 1
0.14092539728245 1
0.0992883904064923 1
-0.000370046606268626 1
0.110672155113678 1
-0.00308800752452261 1
0.0251720597474233 1
-0.0105078480954736 1
0.0281893246899029 1
0.0809331233499234 1
0.080100578919637 1
0.000606220186566636 1
0.062194888155377 1
0.00222703060412907 1
0.100747077562645 1
-0.00102628931000396 1
0.0412250031101473 1
0.0158366754019301 1
0.083598793752068 1
0.0704720951816405 1
0.0545296260555219 1
0.0373934801056772 1
0.0301570903255526 1
0.0674047772869538 1
0.0900520374370634 1
0.0321449856617879 1
0.096522925118951 1
0.132598593783116 0
0.0170796231784043 1
0.143415399383192 1
0.0516515659428035 1
0.0107190550635149 1
0.0814953451997419 1
0.0565721726325447 1
0.0638236703971231 1
0.11909395380401 1
0.00937777538746252 1
0.00732157375215728 1
0.183449026439073 0
0.0127423966561832 1
0.0482103718875888 1
0.0732788319279705 1
0.0125296052280406 1
0.0958707380596054 1
0.221356776025321 0
0.0811814068614818 1
-0.00914344540942641 1
0.065195863010989 1
0.0717028132123963 1
0.144796309543514 1
0.125002506400406 1
0.103626250166592 1
0.132788787462244 0
0.0915089708346147 1
0.0632129283800181 1
0.077749490125486 1
0.0643752521848437 1
0.0748145503850357 1
0.152198884894352 0
0.140995043872056 0
-0.0478303078235262 1
0.0518934243637136 1
0.0442591487359575 1
0.105299416397502 1
0.143432828538576 0
0.0430936866094529 1
0.0678285247791669 1
0.111180239676005 0
0.058466802044075 1
0.0433854943162278 1
0.067707277034434 1
0.0584003858486163 1
0.0776035359739379 1
0.0810025376734197 1
0.0971316804518079 1
0.00665075574500709 1
0.0493916881652534 1
-0.0103514512156631 1
0.178689172740831 0
0.0512896640106979 1
-0.00224064952681247 1
0.0946956866927618 1
-0.0798002145425125 1
-0.0453117871632599 1
0.0396785969499476 1
0.0727253874648161 1
0.00568326835138676 1
0.0792922259740423 1
0.0369058838399891 1
0.0226848696798447 1
0.113414168316363 1
-0.00920650835783603 1
0.126310973806614 1
0.00417729676887856 1
0.0437041283812784 1
0.0317513649878129 1
0.0625195944022506 1
0.0640279117548354 1
0.119786577184668 0
0.0871930200127048 1
0.0408995173937286 1
-0.0248464774467245 1
0.0130312675389327 1
0.0453698095678819 1
0.0770243404411282 1
0.136548478462309 1
-0.10268188414616 1
0.14592140713271 0
0.0898842383154865 1
0.00713175944001603 1
-0.0317040917478207 1
0.0428414199699256 1
-0.00501928454150512 1
0.096670092434222 1
0.125463048908405 1
0.0567093734414418 1
0.0442048214607719 1
0.117003686225712 0
0.0100625453366338 1
0.0490795700538321 1
0.0412741496641808 1
0.0847356846589976 1
0.0255591413197493 1
0.045204587121437 1
0.147880164751427 0
0.0352566384816378 1
0.0623151751331611 1
0.0619666493042501 1
0.19354806482793 0
0.0127429902674783 1
0.0198309971705142 1
-0.0270942933803132 1
0.0149004295377544 1
0.0148405466187177 1
0.0675878684099847 1
0.0929230082477554 1
0.151278253824502 1
0.0311716606279599 1
0.115633893869548 0
0.0708705516041084 1
-0.000720440873514442 1
-0.0642850127707123 1
-0.0449185267300531 1
-0.0372315138939305 1
0.0979020972367241 1
0.100474816361266 1
0.0866524745787791 1
0.0936351223275587 1
0.0846053494334816 1
0.105180726883973 1
0.111665353277168 0
0.109715688916388 1
0.0176212767371994 1
0.0606736047238781 1
0.0283726687555827 1
0.122144056703199 0
0.0914594417066358 1
0.00357300666092014 1
0.0731066484568468 1
0.144400907237678 0
0.172307424070741 0
0.0590605610414145 1
-0.046175031394089 1
-0.0335565166796713 1
0.106772160111894 1
-0.0589741039238776 1
0.00365445853998024 1
0.200845019526991 0
0.00348764401862178 1
-0.00116106847978833 1
0.0277913707906385 1
0.0208374126717757 1
0.0834407455247802 1
0.067196954566176 1
0.0612522374358548 1
0.0787264052109226 1
0.172353428337367 0
0.0707290629502462 1
0.00417760764269739 1
0.0551364941858429 1
-0.0765516540742122 1
0.0313203567296987 1
0.0907924714759972 1
0.0523212261885924 1
-0.0124034479104541 1
0.0652748199747301 1
-0.0496236067236068 1
0.0251636698935014 1
0.150637462856092 0
0.0675446299294978 1
0.0533089720331667 1
0.108697218643705 1
0.142632541266215 0
0.0834738571284855 1
0.0976504257466243 1
-0.0278663917453585 1
0.0793723627299636 1
0.0519656218153355 1
0.0900970055860443 1
0.0131043146793836 1
0.117004668684055 0
0.0665354345212684 1
0.0607692861558869 1
0.0929119331579908 1
0.0922901493979731 1
0.0596739009490466 1
0.0719727516406494 1
0.149680860130343 0
0.118713476275107 0
0.0651134753513405 1
0.036757283543513 1
-0.0678379005038576 1
0.0109647805071808 1
-0.093482637004007 1
0.0589214239564141 1
-0.0249876676317454 1
0.0551249283602833 1
0.0317504192792058 1
-0.00424636293844548 1
-0.044443614538226 1
0.0212055865473631 1
-0.00228688743663497 1
0.0701546596329058 1
0.182389486961914 0
0.0290712965805245 1
0.0703268364988866 1
0.0102585249451661 1
-0.0497715133682817 1
0.133350526911183 0
0.0957912797590998 1
0.0810854749052562 1
0.0953490373971138 1
-0.00467720502999926 1
0.0257791470071002 1
0.0773600710455074 1
0.190805906206993 0
0.0578094647717816 1
0.0869024293556376 1
0.097608359749958 1
0.109314595963611 1
0.0467505620463712 1
-0.0379695441981286 1
0.0722509324457205 1
0.00560862056060592 1
0.101597691944265 1
0.158278877431903 0
0.0502426138936174 1
0.00972078248991853 1
0.0412461875361094 1
0.113961172350904 0
0.0816677864085201 1
0.128240953530823 0
0.0533067228824686 1
0.120033189283903 0
0.0821362706023766 1
-0.0160954954602579 1
0.0508610552695429 1
0.0350835005754143 1
-0.0312208702875747 1
0.090167566034123 1
0.0329626556645113 1
-0.0275438403426148 1
0.0510917721046355 1
-0.0498742011118191 1
-0.0270585775384542 1
0.0436869331759665 1
-0.00792212208939324 1
0.0507664534921117 1
0.0966832989276956 1
0.112246738574807 1
0.0494645955786642 1
0.0973162340076227 1
-0.0320577512826445 1
-0.0112848012806061 1
0.141036384741512 1
0.12685640325862 0
0.0212924132843385 1
-0.00264531875556868 1
0.122763429264695 1
0.136207784321444 1
-0.0503063422075224 1
-0.0032406143331766 1
0.0286477245548589 1
0.0605512779930234 1
-0.0771188849354996 1
0.122066756741951 0
0.00603490246830031 1
0.0951779838483508 1
0.0159333704881831 1
0.0556364643758036 1
0.0871188762453551 1
0.0620084836973949 1
0.0560761161838168 1
0.0569720868785705 1
0.100733280533103 1
0.044800163945944 1
-0.0371562723557626 1
0.109039283268245 0
0.0656613764190062 1
0.0490537702592427 1
0.0324241868180193 1
0.0553650791429606 1
0.0866930376617863 1
0.132235354250477 0
0.122354074885657 1
0.047376985937058 1
0.0117230068905205 1
0.0266445316318524 1
-0.0262709052229796 1
0.0575233241873342 1
0.0753377714738598 1
0.0532959658068666 1
-0.0436657573154218 1
0.0482157250455012 1
0.0501608339215107 1
-0.0149751060647309 1
0.0892746164521019 1
0.0823291025686985 1
0.0570292585779291 1
0.00218806063608251 1
0.00315883421458622 1
0.0531238196123617 1
0.0313141652751205 1
0.115148243409671 0
0.0876709741738765 1
0.0282976240729566 1
0.145742270196067 0
0.0287837919306948 1
0.067245781569758 1
0.0620364311020228 1
0.0296287382733931 1
-0.00791078936916405 1
0.115864409435917 0
0.0553920234268202 1
0.127204612772985 1
0.0947995319807775 1
-0.0171319731471971 1
0.00941320381853195 1
0.00277941496316284 1
0.153175004431961 0
-0.0501246541059039 1
0.0120874243519071 1
0.120753485975198 0
0.0432375769173139 1
0.0379352296664767 1
0.00423424347184427 1
0.0267778197141617 1
0.0603710431648758 1
0.0952346115808766 1
0.089825923855341 1
0.0428868223132229 1
0.0656936227162234 1
-0.00133537360651798 1
0.0729008715984258 1
0.135481081101493 0
0.0504932077672823 1
0.101085669947266 1
-0.0108322822110884 1
0.00635744114315042 1
-0.0158578752134639 1
0.0286639641120259 1
0.145472193534738 0
0.0273668578326193 1
0.0355450908272268 1
-0.00103058726607683 1
0.0926867281192476 1
0.123189256669793 0
-0.013312114427572 1
0.0659137775337317 1
0.140638536245806 0
0.13473994523428 0
-0.0209155441125874 1
-0.0331223110572908 1
0.00647540665183637 1
0.0758284620005618 1
0.0363537436946474 1
0.0614301503458499 1
0.0683925736434823 1
0.0954922605598459 1
0.116872321107799 0
0.0647220359280807 1
-0.00849313379020326 1
-0.000794223152404624 1
0.166678523563453 0
0.117550582168428 0
0.0474769966392276 1
0.0501050249446353 1
0.077801315719146 1
0.0102813769616765 1
-0.00405711775543486 1
0.119667621131373 0
-0.0133051306034092 1
0.00749812775730411 1
0.135171466852899 0
0.105467707746342 1
0.0672017521236929 1
0.0508999179857145 1
0.0643664506915727 1
0.175771313815095 0
0.10867423670989 0
-0.0409695324072166 1
0.123323951805869 0
0.024181488584918 1
0.0459837441480459 1
0.0511235856077268 1
0.0244561534831507 1
0.107797633887463 0
0.181984230664529 0
-0.0411224471441267 1
-0.0398087380505365 1
0.18380310158458 0
0.00952074349395051 1
0.0620605993767781 1
0.0985336981722361 1
-0.00681642633783136 1
0.0821615689835337 1
0.0871288933464678 1
0.0502747509947194 1
-0.0420495874083582 1
0.0852603526639735 1
-0.00431656645158517 1
0.149053165034447 0
0.0538022839756339 1
0.102573746328586 1
0.156749813563446 0
0.0922899003243865 1
0.122195945704678 0
0.0466554545169558 1
-0.0117920356908261 1
0.0213895959751707 1
0.0536857172791519 1
0.146298674470588 0
0.0190685151867719 1
0.114567604511727 1
0.0456543993208182 1
-0.0488934181667665 1
0.0679248582643304 1
0.0104582027443051 1
-0.00184101982403415 1
-0.0826492335189133 1
0.0382937807804563 1
-0.039609182522442 1
0.0854574785990906 1
0.0574357973571605 1
-0.00843323745595033 1
0.031564875583991 1
0.0121939542587512 1
0.0862014292187451 1
0.0676126588282402 1
-0.019344311016857 1
0.0532647148033304 1
0.0804353582929874 1
0.0984104960599435 1
0.0242745898885277 1
-0.00092085488805232 1
0.0818054415947714 1
0.0980348390427778 1
0.000420957403790601 1
-0.00164589271794928 1
0.080144446990358 1
0.0280978873407555 1
0.0312763832709081 1
0.0634812973882693 1
0.0336615872853069 1
0.0825382379108003 1
0.00547443621065801 1
0.123286108755924 0
0.0718074579124364 1
-0.00402096564654665 1
0.08693283240198 1
0.081307518759882 1
0.138704962046327 0
0.0488954343836538 1
0.120536880754112 1
0.102810915127447 1
0.0863009849396724 1
0.0888743233372478 1
-0.00739134793731966 1
0.0609874970386603 1
0.125517255533866 0
-0.00723543261500077 1
0.110108234438434 1
0.10266140814236 1
0.039899685263911 1
-0.00020479097578224 1
0.218922723903598 0
0.0311206065143033 1
0.0607503320047648 1
0.0875147220864591 1
-0.0171560607724294 1
0.0551938610402343 1
0.0584705664559458 1
-0.0190842853785527 1
-0.00059346370436454 1
0.062008651793679 1
0.068661654429371 1
0.144877302420963 0
0.077823517155672 1
0.124077414158835 1
-0.00993491910217838 1
-0.00445301960245192 1
-0.00773211483035998 1
0.0814949451143488 1
0.128986765684754 0
0.0271959082232591 1
0.0594136579258286 1
0.0287424960559369 1
0.000906931035856887 1
0.011376658510704 1
-0.0104426876198846 1
0.143392552776721 1
0.133828216238113 0
0.191512178960943 0
-0.0221143775124921 1
0.0906348964549099 1
-0.00675949542443152 1
0.0332813268277595 1
-0.0464376523367195 1
0.0794058785331527 1
0.165651222353595 0
0.0373543739418767 1
-0.0832211703600349 1
0.049484093848216 1
0.181883929688311 0
-0.0374084569932863 1
0.0951239418924637 1
0.0613464933227973 1
0.0554800368787451 1
0.0190504416799137 1
0.074234069183315 1
0.0928838138404693 1
0.00426199218469831 1
0.0828037246787674 1
0.065966668289881 1
0.0956142030991724 1
0.0993164545874633 1
0.0518690238111281 1
0.057854805525413 1
0.0798387127368578 1
-0.0328997856387835 1
0.0946349987242098 1
0.025866385422564 1
0.077613267156636 1
0.0879326689301965 1
0.0888557049619458 1
0.0815609983024253 1
0.0974040311138813 1
0.124041545504747 0
-0.0421880340552897 1
-0.042864239667588 1
0.0474500712397738 1
0.108315125151462 0
0.0208824348001061 1
0.0780875095664639 1
-0.0603449952365669 1
0.107600336689051 0
0.000920331443726316 1
-0.0386295636678011 1
0.0127270529161854 1
0.0390545026430142 1
0.100657783740163 1
0.0204023610934281 1
0.115847785916016 0
-0.063673740606777 1
0.0646230283108503 1
0.0263845802264216 1
0.0627588515187548 1
0.0311664878712315 1
0.126244770565819 0
-0.064546850861434 1
0.05420841314 1
0.0212995429564346 1
0.102268977985687 1
-0.0399905349917311 1
0.0891147131827742 1
0.0651139350233919 1
-0.0110137927373885 1
0.0388154761875713 1
0.086175463239831 1
0.165680490473357 0
0.0910337848121071 1
0.0264222046705095 1
0.11731305062218 1
-0.0243674282634469 1
-0.00490105691316569 1
0.100728787458399 1
0.0891754715186949 1
0.0199169280464411 1
-0.0283766696646432 1
0.0855106908235375 1
0.000633744302607022 1
0.0455338410465619 1
0.0234742200597634 1
0.107298535646349 1
0.0891667682756112 1
-0.0203734277544764 1
0.0589877485752831 1
0.0837602254426529 1
0.0460269152120545 1
0.0840492888809251 1
0.0616881847711912 1
0.102692468467505 1
0.0669345775945317 1
0.0387688897260905 1
-0.00780778971573194 1
0.0977747849461018 1
0.104307436388004 0
0.0971557749816006 1
0.117607732854053 1
0.0155086488170989 1
-0.0496976489750879 1
0.0236797129012689 1
-0.0631713679020886 1
0.213713034809498 0
0.0247135624084728 1
0.0425369050966949 1
0.0646880814624682 1
0.0427677790982712 1
0.0582078263416844 1
0.0124310707169477 1
0.0116944371208696 1
0.0413933844147022 1
0.117038207904236 1
0.0661859560588687 1
0.0449675344428653 1
0.0485564158291449 1
0.0495085350144771 1
-0.063082785526978 1
0.0364869599351842 1
0.104852791047472 0
-0.0280851357841319 1
0.0924148565441243 1
0.0881218808611863 1
-0.00158956372826451 1
0.0710049769810725 1
0.110820520386667 1
0.0875903267937718 1
-0.0102908727363549 1
-0.00568457487285625 1
0.0594214505677859 1
0.0353215604311694 1
0.0278979973960714 1
0.140570563127268 1
0.0790717028059703 1
-0.0267716451760897 1
0.0313599620677166 1
0.0580725306781818 1
0.00376494911528159 1
0.174175960826146 0
0.0361358426674368 1
-0.05245577336224 1
0.0786165524299738 1
0.0285171173428463 1
0.135307996163497 0
0.116164661970326 1
0.089117756150541 1
0.00810665989096505 1
0.0254227665131104 1
0.000162083649976164 1
0.0249311010342044 1
0.0393866660520291 1
0.0953112315819228 1
-0.0101717064816329 1
0.167553881511299 0
-0.0369679964912059 1
-0.0146726027149926 1
0.0640053280500546 1
0.0600638721890581 1
0.0324329269856746 1
-0.033925598320101 1
0.0775534151662185 1
-0.0375553376322302 1
-0.0686425448385598 1
0.0769263926346718 1
0.0665711712482551 1
0.00503000523493841 1
-0.00476440802819465 1
0.0409204568053947 1
0.071931279923844 1
0.036883996652284 1
0.0673023150291194 1
0.133861733093074 1
0.082388078545722 1
0.0732786452886096 1
0.102629514250129 0
0.0645901087638462 1
0.0485910127881252 1
0.0753417542707007 1
0.0907239560719853 1
0.0170836172618707 1
0.0865276584610213 1
0.056173906861672 1
0.0565738016824718 1
0.0887482143407243 1
0.0317621806401444 1
0.0531505634121021 1
0.0816166422194865 1
0.104367954370847 1
0.0990886436680885 1
0.121014559820913 0
0.0916439438425296 1
0.0763211666446732 1
0.0215893125406488 1
0.0361294492375237 1
0.0951803640937406 1
0.0088508047979038 1
0.105266283946193 0
0.111564466467111 1
-0.0162289038960452 1
-0.00717391584795127 1
-0.000454821242344087 1
0.148255293102633 0
0.0414988355785804 1
0.0416731814595911 1
0.0393430080476581 1
0.164442699788388 0
-0.0396306231597592 1
0.0604988169236714 1
0.0915901406082025 1
0.0669821940505647 1
0.073383126138553 1
0.0466996222357249 1
-0.0127668431249097 1
0.0108037997942493 1
0.036428237955837 1
-0.0505192089393726 1
-0.038089490799048 1
0.057723411258905 1
0.0322421384776976 1
-0.0374776926078278 1
0.135742421227806 0
0.0210290239103565 1
0.0464502130452839 1
0.0920798308563581 1
0.0302544031511368 1
0.136069298399002 1
0.0981566248027795 1
0.0088776079429742 1
0.0852979139345465 1
-0.00612461073415582 1
0.00811888838644638 1
0.118416268873517 0
0.0329092515622821 1
0.0695971271878331 1
0.0880162782928979 1
0.090393199195107 1
0.0169478159782168 1
0.0566884589448136 1
0.165752491951501 1
0.0191933677282243 1
0.0832056084566657 1
0.10164167561853 1
0.0432559630332015 1
0.00280283836351786 1
0.165239210409523 0
-0.0235262767155386 1
0.046320014814379 1
0.0269222799984564 1
0.0100841324466993 1
-0.021869748116109 1
0.134745959945603 0
0.0758362997154222 1
-0.0182183754323321 1
0.0591157131086245 1
0.136161211132725 0
0.0119438717566611 1
0.0355786352839187 1
0.0684433089720518 1
0.0954579642376484 1
0.000410246374682628 1
0.0434178486032413 1
-0.0771010799887695 1
0.0810152312114266 1
0.123853373884405 1
0.121462262959947 1
0.0579673431637099 1
0.0470577375511542 1
0.0119527117579278 1
-0.00161945866630409 1
0.100139804896897 1
-0.117237760478038 1
-0.0322656076442347 1
-0.021827883254629 1
-0.0229880722099573 1
0.0581867413571645 1
-0.0111258944079732 1
0.0811815749989671 1
0.0720006756666565 1
-0.0268773013126647 1
0.0369990501464038 1
0.00316460807662126 1
-0.013874895605519 1
0.0350883031224661 1
-0.00639374631808178 1
-0.0612444890351526 1
0.0286517875235307 1
0.0381970455527829 1
0.104425699586227 1
-0.000359789484795044 1
-0.0193868405997666 1
0.0810986776145884 1
-0.000901657667348014 1
0.0603925156193691 1
-0.0550256383927024 1
0.0933379445856956 1
0.106919934349854 0
-0.0454907075626027 1
0.0532130009247209 1
0.0220424615830233 1
-0.0424371358165004 1
0.00599666755347996 1
-0.00981939487366221 1
0.0812840617503766 1
0.0926522282700906 1
-0.0194945875425355 1
0.0732229403747724 1
-0.0196758521774187 1
0.0995785978276948 1
0.116496445782435 1
0.0187012018535074 1
0.0429788394975713 1
-0.0876486258984771 1
-0.153429074861371 0
0.000813831640624745 1
0.0266475357894834 1
0.00350286383413822 1
0.082689426418277 1
0.108910286904656 1
-0.0166969440470365 1
0.0234055236256024 1
0.0681810373571812 1
0.0246191655854881 1
-0.00310536098007846 1
0.0591884604300704 1
0.0534736806504783 1
0.0282177623582751 1
-0.0026974543857949 1
0.0685318038848246 1
0.0902769941526005 1
0.0246825906760461 1
-0.0782482314084934 1
0.12415385302651 0
0.0671333094921269 1
0.121709819262286 0
0.0760042474023857 1
0.0711933996464294 1
0.0876438818129496 1
-0.0111236728487579 1
0.0190251732851051 1
-0.0472198346281174 1
0.0682034370321251 1
-0.038308219758253 1
0.0516146907494249 1
0.00527685629497752 1
-0.0912713090150037 1
0.12653733706286 1
-0.00535158184022061 1
0.0435470779551056 1
0.0648664595489146 1
0.0835042750894198 1
0.118567983186514 1
-0.000782749100842355 1
-0.018533285278333 1
-0.0384609441231351 1
-0.0155405507441857 1
0.113256835421584 0
-0.00306095684065599 1
0.113576305622556 0
-0.022143263495913 1
0.0635512842783691 1
0.045012842815731 1
0.00227076831051868 1
0.0250528603701187 1
0.102720870052271 1
0.169949602450452 0
-0.0279142529777304 1
0.054237065859604 1
0.0793055036323063 1
0.0995400308794257 1
0.03806881734865 1
0.0523536725312764 1
0.0199492448767946 1
0.123660620503948 1
0.0835140558258521 1
0.0754168132311367 1
-0.0807058414313176 1
-0.00852596295334787 1
0.0148423992862463 1
-0.0173951920589178 1
0.114162514194625 0
-0.00199299986453896 1
-0.000414911705922883 1
0.0522501482242965 1
0.0179723700248461 1
0.0410476861969027 1
0.0705396196837175 1
-0.00234454479736167 1
0.0932626294170094 1
0.0354953088498848 1
0.0415798270318634 1
0.129864358736062 1
0.107004773005838 1
-0.0645958414477052 1
0.0169534577671798 1
0.0516374628099282 1
0.0188941074047151 1
0.0111753817838313 1
0.176733125648209 0
0.0624035669966103 1
0.0583651421833669 1
0.0810797376298375 1
0.0111210610283984 1
0.118932905382806 0
0.0514908103352025 1
0.0368228804044498 1
0.111657796790028 1
-0.0755137835680247 1
-0.00909704447434165 1
0.00886695675431656 1
-0.00749745790315527 1
0.00482416272673399 1
-0.0263601830817356 1
-0.0467539700129172 1
-0.00972432033277245 1
0.0498931300234355 1
0.104136727186144 1
0.0869448871096528 1
0.14324753988296 0
0.0463389859604703 1
-0.00245208195322199 1
0.190641572103025 0
0.0908525702429176 1
0.096057713168001 1
0.111733426503034 0
0.0883578877165452 1
-0.0191499047240946 1
0.0143668206119479 1
0.0119148535140329 1
0.0789017351091864 1
0.0582903969672889 1
0.00491381146920038 1
0.0323789724380536 1
-0.00557209315187045 1
0.0253564497960775 1
-0.035281283343251 1
0.0266773610225226 1
0.0964642728223089 1
-0.0239233593134669 1
0.077476554801757 1
-0.00338679111661708 1
0.138222343902942 0
0.157096559938047 0
0.132291781374696 0
-0.0324073404534018 1
0.157522085811458 0
0.0858787196052849 1
-0.0287331483361285 1
0.0541133096996545 1
0.13611405186329 0
-0.0459084888180085 1
0.0366909000848771 1
0.0608517006885932 1
-0.112470949886844 1
0.0571637821773365 1
-0.0191298600480562 1
-0.00376528364164272 1
-0.0941733966414915 1
-0.0965084001482127 1
0.0101530605215624 1
0.109507661646704 0
0.149255011111609 0
0.0452156052959505 1
0.0562289589044479 1
0.00501400327242161 1
0.048615626741114 1
0.0346893982789057 1
0.145966963381819 0
0.0763732034027609 1
0.149079574266373 0
0.114078588111831 0
0.0538248950152183 1
-0.0437452158378425 1
0.0558823741109782 1
0.140928864009282 0
-0.0256052337083908 1
0.0258797382089509 1
0.00752940776777084 1
-0.016462576051594 1
0.0150296738963465 1
0.114710509762364 1
0.0298605758460145 1
0.0277456925662703 1
0.177785379611127 0
-0.027428845071474 1
0.025511416174523 1
0.0840009753679281 1
0.0730868968964755 1
0.0279481924160863 1
0.100745178392459 1
0.0841349194215657 1
-0.0110163706845276 1
0.153847009613338 0
-0.00513665750236461 1
0.0990237501942863 1
0.103841816422919 1
-0.00301672678363682 1
0.0720913915700152 1
0.132680620075121 0
0.0798527949314728 1
0.0435339020032879 1
-0.038060319632365 1
0.063181725748007 1
-0.014229825191315 1
0.0605172130243484 1
0.0111785022581795 1
0.0815523904794415 1
0.0373230092240999 1
0.0772092903974061 1
0.102644667411029 0
-0.00123289002992141 1
0.0403537882215859 1
0.0352408230833062 1
-0.00913873961662828 1
0.0486994364676653 1
0.0681013788892419 1
0.0330271059733765 1
0.152401610727932 0
0.0375185979068018 1
0.0415628901790867 1
0.0382504013775144 1
0.0458309606721412 1
0.0433592929430472 1
0.109302852055166 0
0.000298880261118944 1
0.0594085004952391 1
-0.0393399793317247 1
0.0328776566074049 1
0.0190578970066386 1
-0.0548105714761988 1
-0.117603743792662 0
0.050916942446872 1
0.0505346243185581 1
0.0516403951461024 1
0.142474648379091 0
0.037830641738376 1
0.0743044321071507 1
0.14944752882636 0
0.032626090345454 1
0.163397665645819 0
0.0936010098881451 1
-0.0088654551873955 1
-0.00651433582593072 1
0.0774824463812697 1
0.0502628198039908 1
0.113140187806798 0
0.0311820488740394 1
0.10450447502881 1
0.112404887777008 0
-0.023526894166254 1
0.0850994010031574 1
0.0363587628858214 1
-0.0201649954224073 1
0.108211615146414 0
-0.0868300643179702 1
0.0495946432637195 1
0.0997733728767018 1
-0.0700563119201115 1
0.0402815883651459 1
0.0864526311648142 1
0.0986193429559585 1
-0.0519528506393492 1
0.0365242840537292 1
-0.0519324210795434 1
0.0368243542253197 1
0.0418303181129163 1
-0.0219138052775993 1
-0.027817657557749 1
0.051579078201564 1
-0.0116952349878012 1
0.00922827483093015 1
-0.0114084825176162 1
0.0922261787580479 1
0.0577486269665955 1
0.0680119369182802 1
-0.00492595423252153 1
0.0255418982745283 1
0.131455453437315 0
0.0786987400251283 1
-0.0327824391030893 1
0.0204418164657718 1
0.179321525779003 0
0.058041048611272 1
0.0371308048839263 1
0.0232313195110821 1
0.0612001210356438 1
0.0633233131986963 1
-0.0349622562297393 1
0.0502275096993662 1
0.0365871252170553 1
0.022047143721437 1
0.0977231325436958 1
0.0735359117937792 1
0.0229291015962768 1
-0.00501197963588104 1
-0.0703777881635315 1
-0.0147095550042012 1
0.0734604803906305 1
0.0188153682816324 1
0.00141872023758707 1
0.08793231581192 1
0.07019341905131 1
-0.0591622180740886 1
0.0183313397659372 1
0.124838881717822 0
0.0176944691094789 1
0.0439515126310097 1
-0.0246433261302755 1
0.156904762421007 0
0.153185114369932 0
0.0785333938152091 1
0.0835091077158135 1
0.163091883651387 0
0.0283118651023185 1
0.0745629743078992 1
0.0226815983308695 1
0.0666630959607973 1
-0.0137121053014685 1
0.0878365916594004 1
-0.0466850052548997 1
0.173573450783249 0
0.13620492195288 0
-0.0123477324628072 1
0.114628491874446 1
0.123180535135337 1
0.168922440562848 0
0.04401066554508 1
0.112369583968265 1
0.020908179599138 1
0.142114703906055 0
0.0249270004989252 1
0.0864002696033886 1
0.149204366491433 0
0.0866320112518218 1
0.0433126591798539 1
0.0170617030318838 1
0.0108448499425396 1
0.0261954146267656 1
0.00961208030938199 1
0.0476615771394236 1
0.0807510870382522 1
0.0871697051233544 1
0.0425496431425273 1
0.0504172345432133 1
-0.0239314750299768 1
-0.000410417507075657 1
0.0946125299054508 1
-0.00754117177980262 1
0.0371774731676089 1
0.14991980477672 0
0.145235637947436 0
0.00504421882053737 1
0.00471394428468614 1
0.0532919467970831 1
0.0569631731902758 1
0.125169728432946 0
0.00286502219633066 1
0.0362285202580431 1
0.114854911164647 0
0.0544075171819518 1
0.194601457954881 0
0.104480922268987 1
-0.0688685021327287 1
0.0755881395548017 1
0.0105790824602916 1
0.0416867812529405 1
0.0226007473926204 1
0.0804740031571877 1
0.0686063046077829 1
0.150295876079278 0
0.00871660703790456 1
-0.0290874111420847 1
0.0242152690057244 1
0.0314645722951694 1
-0.0611838787198723 1
0.0598165480983747 1
0.0312352716543118 1
0.0605919101778476 1
0.0243241686235269 1
0.0347126980308485 1
0.123111218398203 0
0.137799821211803 0
-0.0210350189354602 1
0.104590492581595 1
0.0655291935359648 1
-0.0262447276453607 1
0.0424361552249905 1
0.0672706856371669 1
0.105696980107532 1
-0.0346514051383796 1
-0.0658008158567213 1
0.103594364406292 1
0.0351910203820642 1
0.057464840371149 1
0.151403431939679 0
0.00913932113217011 1
0.00612944563038223 1
0.00173415648068662 1
0.149538311208746 0
0.00951033807169671 1
0.060507882505841 1
0.0730074918676387 1
-0.0136138037090479 1
0.0456696855996626 1
0.0740314806440506 1
0.0423494133509227 1
0.0494397023727228 1
0.0239202271861966 1
-0.0139087902566015 1
-0.0251131151550926 1
0.057037830879539 1
0.0979295141983544 1
0.0945226623385445 1
-0.00412502831898883 1
0.145730240810369 0
-0.0414897575219194 1
0.0629984922132599 1
0.132234926399526 1
0.00801674736348301 1
0.0609707012685085 1
0.0876653101472458 1
0.0407221176725335 1
0.0648147029055174 1
-0.087396560422635 1
-0.0141552570293702 1
-0.0302262187895241 1
0.0047673462111395 1
-0.029124124277466 1
0.124298485852856 0
-0.0131887128422822 1
0.0176273951447913 1
-0.0476818305958947 1
0.0601039110538485 1
0.0169904172634253 1
0.135363666685227 0
0.0118603927161542 1
0.0613529971383343 1
0.0710186830445612 1
0.0620029198325742 1
0.0657150716155372 1
0.0403605640090291 1
0.0632711731548233 1
0.0552400306306691 1
0.0180137955003422 1
0.0677300340308408 1
0.0310311284892072 1
0.111455090872479 0
-0.00979449305200511 1
-0.0188048595293226 1
0.028326253245906 1
0.0228845974149909 1
0.132648531657595 1
0.0251059952749535 1
0.0222954446819034 1
0.0766182572935836 1
0.133614064709887 1
0.0604699962181813 1
0.00296478336795965 1
0.0969390595252285 1
0.133087655495037 0
0.0838874267410369 1
0.0342141911183868 1
0.11350627544459 0
0.126235574704934 0
0.120538225873521 0
0.0971406796029396 1
0.103183467122593 0
0.09304029060085 1
0.00269486739698316 1
0.0680202747956927 1
0.0835768418588401 1
-0.032921550980199 1
-0.00392894110395824 1
0.0536369012920202 1
0.0796236955672764 1
0.0368521155301577 1
0.101300126181277 1
0.0949522821086762 1
0.00410358618431864 1
0.0251353047040263 1
-0.0182260616260907 1
0.0373041455680553 1
0.0635632127907413 1
0.0235785651679953 1
0.0869921705067568 1
0.0598855768420013 1
-0.0192348452969693 1
-0.0490995650093486 1
-0.0103676207854359 1
0.0377181231640007 1
0.0449785745714814 1
0.0922628209961391 1
0.0051804572275604 1
0.0564347808965533 1
0.108006891943209 0
0.120876175959494 0
0.0499078461499187 1
-0.0438891696858539 1
0.00321866572653229 1
-0.0957767426116586 1
-0.0127642768177305 1
0.019695524588286 1
0.12333973685666 1
0.177584054448998 0
-0.0252909219408213 1
0.0699116379716895 1
0.0714663013736374 1
0.114755233104256 0
0.0471291008405793 1
0.041534335650501 1
0.12079991925827 0
0.00656750832868943 1
0.0575126621126474 1
0.0725286405002521 1
0.0486311393710228 1
0.05267198214058 1
0.106715531518378 1
0.132279316132716 0
0.0928785732948711 1
0.028093214793051 1
0.0666379195155553 1
0.0478837572140642 1
0.00729298811236091 1
0.140539763253753 0
0.0450570592956086 1
-0.0173650887593728 1
-0.0190177486483752 1
0.0341151989293628 1
-0.0564716252431886 1
0.118597842952099 0
0.0701180728776714 1
-0.00610709238270453 1
-0.0416562302781006 1
0.080639511798356 1
0.0745381236284242 1
0.0140077907584051 1
-0.0272712616207077 1
0.0673201704505538 1
-0.0231627380876611 1
0.0613488347108601 1
-0.0286781330202226 1
0.0998315363871729 1
0.0121178774905026 1
0.0846772141010749 1
0.130467818599227 1
0.055499388577615 1
0.0705502095209613 1
0.0132439839806093 1
0.0697395593896355 1
0.0311094462470815 1
0.123411780250268 0
-0.03324682233258 1
-0.0226276915131504 1
-0.0153300335636319 1
0.0378276928691664 1
0.0714033787531787 1
-0.00189541034897536 1
0.0197542063735484 1
0.0716928228614008 1
-0.0495619742604476 1
-0.00369670184423104 1
0.00903382276575343 1
-0.0200702205039248 1
0.0490782591231153 1
0.090170376632981 1
-0.00267239226254778 1
-0.0418701837758849 1
-0.0300654875047944 1
0.0404228428338351 1
0.0879904737523156 1
0.0195832146712991 1
-0.00692068683454806 1
0.0778707421276578 1
0.0827930940515294 1
0.0645136470498061 1
-0.0982820136525239 1
0.00888571109027453 1
0.0440575201551366 1
0.0681426465415613 1
-0.0126107080751366 1
0.149099069636064 0
0.058096530124699 1
0.149760901857483 0
0.0102558214811558 1
0.130802195660021 0
0.0991005143450537 1
-0.00099424973958051 1
0.0369586644761391 1
-0.0258258653454725 1
0.0608726591052079 1
0.0388699684183295 1
0.0455102390912094 1
0.0603041898877088 1
0.115014643495295 0
-0.0152098267168631 1
0.132057998992598 0
0.0255252765140126 1
0.172222418009563 0
0.0115212820809836 1
0.151780237963151 0
0.0476278263147022 1
-0.0564967354816467 1
0.0532566642044701 1
0.0641229679343304 1
0.0821095581829466 1
0.0225467643278757 1
0.074852611952538 1
0.103189147941947 0
0.0647750889115019 1
0.0800536870117545 1
-0.00421591802750786 1
-0.0424054804476469 1
0.0137694619152471 1
0.0031273292847046 1
0.101832611054603 1
0.13899569453967 0
-0.0841459499897471 1
0.11712552467733 0
0.00843433127166306 1
-0.0398319057179195 1
0.173760696554792 0
0.0655905337309885 1
0.0362624059811367 1
0.0118920650413637 1
0.0236387421351256 1
0.0915242705526903 1
0.0457789000331602 1
0.00660836302192255 1
0.014616811681611 1
0.023942401590405 1
0.00302636922346092 1
0.0639517340785342 1
0.0421512465459315 1
0.129479836816552 0
0.0372989410230154 1
0.080418480146653 1
0.0389057130309909 1
0.0840740055655601 1
0.0918197143651984 1
0.060747260188685 1
0.0423668570697757 1
0.072869376794615 1
-0.0354963891835763 1
0.153431509707843 0
0.15498231285381 0
0.0760121360681899 1
0.0522144586176971 1
0.04700912296519 1
-0.0227197576224432 1
0.122264681560391 0
0.172652900490326 0
0.0393268715369576 1
0.0492064093783282 1
-0.110554295995174 1
-0.0157372486109657 1
-0.00101898635816886 1
0.0414540015787444 1
0.088520337796396 1
-0.00970742539096953 1
0.0897798498264729 1
0.0801533411218143 1
0.0493438521643495 1
0.0315349780080336 1
0.0841821180262825 1
-0.0372557482496841 1
0.0892951294561603 1
0.165262242478808 0
-0.0580398423797836 1
-0.0827149587119296 1
0.106564922213186 1
-0.00818986814842502 1
0.0648304411588514 1
0.0678809022946893 1
0.0513462483385331 1
-0.0160230876346252 1
0.0255038291536942 1
0.21589631306131 0
0.0796375839329569 1
0.021213965352437 1
0.0278332489426799 1
0.11094045943069 0
0.0736728288719131 1
0.132798089609149 0
0.00748486189280567 1
0.0647919325038317 1
0.0261353934764196 1
0.0549933939967961 1
0.0441478115594906 1
0.0383844579716905 1
0.112547576764034 1
0.125355365470521 0
-0.0727692188258749 1
0.0273857587226361 1
0.0172625980305164 1
0.0802786162267007 1
0.0139145544269928 1
-0.0350598927289586 1
0.0536721842397345 1
0.133413411589294 1
0.0673463915699411 1
0.0421270935920454 1
-0.0451046384179376 1
0.0900437439358782 1
0.0929635816830694 1
0.0473364901548301 1
0.0204701203605612 1
0.00200365716816706 1
-0.0249037382825493 1
0.0341156699458441 1
0.0696373606752778 1
-0.114373109404349 1
-0.00261845302447787 1
0.025939574023707 1
0.135696312304488 0
0.0576789531627433 1
-0.0135139036293995 1
0.159036503220399 0
0.0105954485511447 1
-0.0181279420779498 1
0.0221603909998873 1
0.0776543779594008 1
-0.00360040134788837 1
0.0252806889443871 1
0.00601692024000312 1
0.0513439343567841 1
0.143910584123589 1
0.0149484873243809 1
0.0215102513762543 1
0.111809335070498 0
0.139533820826542 0
0.00148061431978347 1
-0.0300419946938907 1
-0.052507599009296 1
0.0704091745057946 1
0.0670238493277666 1
0.00921012716660264 1
0.0714298511172947 1
-0.0046912957525085 1
-0.0663530655551257 1
0.00107184591229453 1
0.0691326995331272 1
-0.0210066719843358 1
0.0414201383166997 1
-0.0224257995611045 1
0.165216403944148 0
-0.005139967823978 1
0.0214066813913471 1
0.0787899471470638 1
0.0142880324565315 1
0.0958132142942733 1
0.192824606602649 0
0.091624106443937 1
-0.0660857266881216 1
0.0559183670642944 1
0.041218533375224 1
0.0596007289364803 1
-0.00923316147675743 1
0.00503196410724223 1
0.000921728216309971 1
0.0277984313574837 1
-0.0335870986513072 1
-0.0690921644433189 1
-0.0720898825377387 1
0.0833618427343486 1
0.00281925878435716 1
0.00228332983082474 1
-0.0366978394795999 1
0.0810723520424729 1
0.0660011246877738 1
0.0985522344472609 1
0.0976430017904019 1
0.0622086395654483 1
0.0999984759493926 1
-0.0183407233086949 1
0.0439996889922662 1
0.0904266363796523 1
-0.00854620315194646 1
0.0486306555214645 1
0.0164639805987561 1
0.0818685704605572 1
0.0895938242653247 1
0.0691378913700647 1
0.127437246286121 0
0.0426649496178398 1
0.0831852999673212 1
0.0150867002994692 1
0.0920481314677302 1
-0.0344395825124832 1
0.0377830313111464 1
0.119431215737519 0
-0.0274689235534579 1
0.00381152815378139 1
-0.00111437722388867 1
-0.026455332351365 1
-0.010488973875009 1
-0.0441478281264669 1
0.105083177316073 0
0.0810453832662483 1
-0.000429779772881642 1
0.0308170769406083 1
-0.0149131149362533 1
0.052459575851544 1
0.101659035197816 1
-0.00535894607911307 1
0.0187847566792331 1
0.100697555589188 1
0.0523409882510012 1
-0.0382212215502046 1
0.0800686788295148 1
0.119965525322205 0
-0.0061476386957285 1
0.00954046179612351 1
0.0300261801036555 1
0.0455057187893184 1
0.0741879982161857 1
0.107691992284304 1
-0.00683443301921191 1
0.0204021658685719 1
0.0151349357086062 1
0.135633948978229 0
0.0746377563886083 1
0.00895889109327096 1
0.0540036506045185 1
0.026310343917073 1
0.031218400299063 1
0.0088364415019458 1
0.0629786480942603 1
0.0579783134598351 1
0.0178354378899941 1
0.0986752938755465 1
0.0526797927531481 1
0.0566761255409092 1
0.0126375266391634 1
-0.020626467364625 1
0.0310824143241343 1
-0.0610629232598768 1
-0.072231892217958 1
-0.0411549203824604 1
-0.0691698982354582 1
0.190922261112805 0
-0.0600755999961814 1
0.0553221190899231 1
0.0640955063979238 1
0.0853264758105925 1
0.0902490767422937 1
0.0309245254582155 1
0.0688303313732769 1
-0.00578836864108794 1
-0.0843741985006726 1
0.0941934087941478 1
0.0967017140383245 1
0.0285159481329684 1
0.0355152863048269 1
0.0281365658863195 1
-0.00222116327165733 1
0.0620601907421767 1
0.0324506553682837 1
0.000290066887804802 1
-0.0202534639356146 1
0.0428118332658376 1
0.117525106093215 1
-0.00600690795414598 1
-0.0044114320097144 1
0.0379252717672431 1
0.0932231961296288 1
0.0105613407517291 1
-0.0450969213383332 1
-0.0240950012647443 1
0.048675071509928 1
0.0220937201347173 1
-0.0351435065197684 1
0.0469784271202227 1
0.00501312808128675 1
0.0705129877581547 1
-0.0544439007154923 1
0.0335286926328833 1
0.00240378395940296 1
0.0531889570990884 1
-0.0813393811689839 1
0.0266943917217669 1
0.0305389730914131 1
0.0820793658830728 1
-0.000578279930205462 1
0.146090425611393 0
-0.0377339061911716 1
0.111133518447758 0
0.0834321109233136 1
0.0282195729796198 1
0.0608295007268746 1
0.0530148218120668 1
0.107539119546521 0
0.0340317753497205 1
0.132161895247512 0
0.0669434892076755 1
0.0044594306700134 1
-0.000544993745980553 1
0.178201585173843 0
0.00289693159901181 1
0.0615777496137717 1
0.0744263469444411 1
0.0181937617799955 1
-0.0379821280743162 1
0.0579159962570474 1
-0.0189131178143222 1
0.0856446975041293 1
0.136175776013377 0
0.0674172428179324 1
-0.0191982863911246 1
0.0637371604509593 1
0.0817838385060697 1
0.0413560973204897 1
0.0375486188550683 1
0.0454570152204398 1
0.0721920378313738 1
0.0690292028965381 1
0.0749852652313076 1
0.108997061626329 1
0.0205181478622232 1
-0.0592490740062444 1
0.0431788506139121 1
0.0968342265155822 1
-0.0129307740554908 1
-0.0186899688919523 1
0.114859478412201 0
0.0541251078608457 1
0.11499823358647 0
0.0353103516706162 1
0.00511877705914013 1
0.0747030062612958 1
0.048539642547579 1
-0.000241779874010658 1
0.163183922285362 0
0.150997446397607 0
0.130724849767715 0
0.073278172870532 1
0.106786063877626 1
0.0596583733493572 1
0.074766853667568 1
0.0483136028757105 1
0.133092035497355 1
0.0732858555245899 1
-0.0627569659226564 1
0.0948628932934321 1
0.0636027528586901 1
0.131804361553045 0
0.0353272996782847 1
0.0354994213832262 1
-0.000820439427542473 1
-0.0178909527047925 1
-0.0498184356428696 1
0.0632482221561589 1
-0.0121940168249634 1
-0.0711152788715284 1
0.0267327966393778 1
-0.0255293984759561 1
-0.0674030465952564 1
0.0257237929729406 1
0.0648052646036478 1
-0.0193908960741962 1
0.174478835185886 0
0.0377075633227769 1
0.0561693480194883 1
0.0281767025619638 1
0.0547340306109449 1
0.0555630479280771 1
0.0907334710606365 1
0.0355654678062629 1
0.0597710159409035 1
0.0265299481343851 1
0.0823157056371274 1
-0.00720412483627829 1
0.0661001712219517 1
0.0653919658292468 1
-0.00610843794474902 1
0.0714421296757701 1
0.116572984131667 0
-0.0566812725248687 1
0.0154273126790172 1
0.0317771518043884 1
-0.00468035052630828 1
-0.0725750076981634 1
0.0853431522671529 1
0.0395679937464737 1
0.0726258104021399 1
0.0151028186067323 1
-0.0486524240343119 1
0.0630263019050413 1
0.0347511330833852 1
0.122122901133107 0
0.0470606489740357 1
0.0128728649506157 1
0.0702403933853414 1
-0.0322919011148356 1
0.13072089035315 0
0.109572439482088 1
0.0548655344193446 1
0.0568338520142429 1
0.0690035164613639 1
0.0723495670671282 1
0.0799429792626542 1
0.0875450291681731 1
-0.00731431160178862 1
0.0829212001240678 1
0.0328683195200069 1
0.0905348807018622 1
0.026963393713049 1
0.190141166873187 0
0.0370963978797612 1
0.112784092764914 0
0.0469526019117433 1
0.0194730330332093 1
0.0649999744813003 1
0.0234289515478313 1
0.0557820989374225 1
0.0287628279029481 1
0.0292981446194828 1
0.0276773968280517 1
0.0166540123356839 1
0.00120849911870596 1
0.0344484959202837 1
-0.0187948570067837 1
0.0461990807916608 1
0.0417974059003802 1
-0.0345169597678723 1
0.0789609488467936 1
0.013009721362492 1
0.0738989569225395 1
0.00096573082252188 1
0.0839586671769146 1
0.0122974545282337 1
0.0605322224819798 1
0.0309893706536688 1
0.0654383248253938 1
0.0517743486014399 1
0.144246215071914 0
0.0429184247850498 1
0.0224562759279355 1
-0.00331380460022918 1
-0.015315166231284 1
0.139827266503711 0
0.0610017622347639 1
0.0434081745092861 1
0.0175083669924558 1
0.0355453418302468 1
-0.0538454681529798 1
0.0654583827444881 1
0.0347597458703717 1
-0.00291412491888225 1
0.00978103706896909 1
-0.00771798916448547 1
0.111745701632835 0
0.0792183673180662 1
0.0170913028039909 1
-0.0161630880783249 1
0.136847524736694 0
0.0938475194213392 1
0.0604603594216514 1
0.0831901492087831 1
0.000729685448473819 1
0.0533993790843003 1
0.160482388978383 0
0.00907905748576069 1
0.062633181097324 1
0.07649863123073 1
0.086835662420068 1
0.0586706095139697 1
0.0280559815375534 1
0.0826145482892387 1
0.14487339416447 0
0.0442161757359108 1
0.0635425615525642 1
-0.0374070210797205 1
0.17140855855582 0
0.00479691277330148 1
0.000147722664599312 1
0.0298833937817803 1
0.0612907303231366 1
-0.000688598907716779 1
-0.0523902751336578 1
0.0905783290466326 1
0.167023838365633 1
0.105969133266108 1
0.0726275691884825 1
0.0757877774056125 1
0.0938186047440326 1
0.0600240354750119 1
0.0471000014001092 1
0.0696432652760873 1
0.00191840957868286 1
0.0494630150623691 1
0.0806758052690877 1
-0.0100113230806636 1
0.0918172735192909 1
0.0200114833624341 1
0.0875207989147618 1
0.118952810129542 0
0.0137283762605117 1
0.12865979117949 0
-0.0671087741916267 1
0.0301021254911726 1
0.0696830015033491 1
0.0336485467466447 1
0.110627170237011 0
0.0651039158610792 1
0.0750640232808557 1
0.0924543748003471 1
0.0251855386220651 1
0.102045423055362 1
0.0409691018467252 1
0.0508476256946457 1
0.0748742611203562 1
0.0950602775812228 1
0.112145237808032 1
0.0985113840010325 1
0.0131101046803877 1
0.0599639624608023 1
0.00252795424551556 1
0.127992442882566 1
0.0651380796421749 1
0.149699427782256 0
0.0334151896619414 1
0.0973348041142674 1
0.0661641255608835 1
0.0706497386606023 1
-0.00639265150431429 1
-0.0386308219497104 1
-0.0276721398453286 1
0.0255966710455729 1
0.187125591475085 0
0.0115805659791203 1
0.0582303292850419 1
-0.0241407453251427 1
-0.004493329690628 1
0.0855952472848054 1
0.0591404109213342 1
0.0491700589032279 1
0.0817929804840397 1
0.0256537703088509 1
-0.0301161827081555 1
0.0489225842874167 1
0.0922017262446394 1
0.0196876462988078 1
0.113768917843783 1
0.0663538871584978 1
0.00246898675792803 1
-0.0171580263058687 1
0.0701148784670546 1
0.0817993615543265 1
0.0244611832884321 1
0.0397333617227423 1
0.0563841900266827 1
-0.0951130110427004 1
0.0729220258369469 1
0.110457889085672 1
0.0568800202012249 1
0.156296734258484 0
0.0288215155212534 1
0.0346491895052161 1
-0.0390308326978962 1
0.0912587812295921 1
0.0469739145910413 1
0.141732056625996 0
0.0398634173060952 1
0.0692458244492954 1
0.0405261464316407 1
0.00461984366803866 1
0.0962618265470182 1
0.073252072863856 1
0.0653660439129417 1
0.118945770441332 0
-0.00185869526975001 1
0.203072411176985 0
0.137473054664022 0
0.0342255342224903 1
0.125886667445792 1
0.0843539210955045 1
-0.0385547799906184 1
0.04904700325671 1
0.0235056765090352 1
0.0609111481427817 1
0.126937258952749 0
-0.0142985980245686 1
0.0526418735080699 1
-0.063401486941617 1
0.0679401098402433 1
0.00985569310885992 1
0.149104860456933 0
0.0989646867893911 1
0.0738067541947674 1
0.0293747972937396 1
0.0766843015268446 1
0.048716520960461 1
0.0147152879028396 1
0.0704094822204862 1
0.0525700276695787 1
0.051379154673032 1
0.0805160298706467 1
0.024972614743419 1
-0.0989861397217844 1
0.0583146753033237 1
0.0482032826139396 1
0.0734494760390178 1
0.0141029816774906 1
0.128977288373023 0
0.075174859579714 1
0.113867672639664 1
-0.0971536241372516 1
0.155013149369551 0
0.0569054129372882 1
0.0102229060765214 1
0.133001184593315 0
0.0247610257610795 1
0.065900907390353 1
0.0486624636078445 1
0.144741769658521 0
-0.00928116194868465 1
0.0162722033245684 1
0.00420708629714982 1
0.133106002852848 0
0.122009805733414 0
0.0416538636850922 1
0.065863893983811 1
0.0331387276069365 1
0.0834889154168869 1
0.0545991641445255 1
0.022051986737947 1
0.0360161572004839 1
0.0650273822312218 1
0.0833643099261077 1
-0.10855902265019 1
0.0260436530421542 1
0.0183953302629785 1
0.0224277572765785 1
-0.121740008589044 1
0.0577421348735131 1
0.0440781485082962 1
0.00340851490361042 1
-0.0260216396538096 1
0.019329450307917 1
0.124634817838113 0
-0.0532886973648517 1
0.0524448037740731 1
0.105239212285208 1
0.0924733731630138 1
-0.00273200668415302 1
0.0840322650533897 1
0.0481616744425781 1
0.0344017094577157 1
0.0981137697359942 1
0.00322703777641769 1
0.030627800735981 1
0.0482051702033631 1
0.0588571517426837 1
-0.0871080418376758 1
0.0645500348952732 1
0.0548433613024754 1
-0.0660537666364775 1
0.149299716315493 0
0.055917187573886 1
0.00714419772516525 1
0.090014341428859 1
0.0122994370015295 1
0.169159109949697 0
0.130322847393074 0
-0.047499019533628 1
0.0394235361870709 1
0.10127818776955 1
0.0834461815925583 1
0.0644117846459796 1
0.118826685501629 1
0.0387920511293265 1
-0.063099206717131 1
0.127264448285041 1
0.00132376636604902 1
0.0856213298882413 1
0.0687295700447904 1
-0.014572328023462 1
0.0116947451765095 1
0.0224578692924217 1
0.145438772814693 0
0.0792661622265911 1
0.230625747054769 0
-0.0606751520794446 1
0.0881814549368813 1
0.00803087088325129 1
-0.0018437433323139 1
-0.0864445393157612 1
0.0485068732707342 1
0.0532222151470969 1
0.0517179740034481 1
0.0692735648923712 1
0.036606156565964 1
0.131598537499874 1
-0.00692142856892788 1
0.0672950912440177 1
0.0673575807841153 1
-0.0216761983945074 1
0.0663268569196485 1
0.0413611410988915 1
0.0720993315794928 1
0.0470143674450651 1
-0.0223603123170814 1
0.0082025790102272 1
0.0930572454294563 1
0.10991135900041 1
0.0153327292572139 1
0.071821686739875 1
0.0125034402488663 1
0.0906338238581509 1
0.0678429060758008 1
-0.012583560816339 1
-0.0728171389691323 1
0.0141177365662074 1
-0.0257378787810164 1
0.162755406980335 0
0.0075921711274804 1
0.0222545474052297 1
0.0649334702297107 1
0.0399268188535366 1
0.0120196307565352 1
0.128144074865869 0
-0.0577878571308993 1
0.0397829379588084 1
0.0142976721866343 1
0.0297198282757946 1
-0.0312764772025172 1
0.136496468557473 0
0.106666416684071 0
-0.0559031620948503 1
-0.0121193434444014 1
-0.0204208746055612 1
0.0355148865172556 1
0.111857089742425 0
0.0382852583441406 1
-0.0472330901517006 1
0.0272416038645637 1
0.0629154936097322 1
0.00233470587048131 1
0.111238302183538 1
0.05696227711264 1
6.65149043517872e-05 1
0.0470360240082094 1
0.0402702751188904 1
0.109617144470943 1
0.0868967558443385 1
0.0830787420853924 1
-0.0422838130349914 1
0.0201140602575184 1
0.025443447306068 1
0.0929936954926153 1
0.0625089697392757 1
-0.0135324393590712 1
0.136200915643889 0
-0.00190359794441621 1
0.0210528246009239 1
0.085118985175398 1
0.0906620691449247 1
0.130965589748624 0
0.0558438353641076 1
0.0634775279103135 1
-0.0535544312896029 1
0.0213493088796233 1
-0.048868407007869 1
0.0921351992736849 1
0.0847743425331963 1
0.122569140482916 1
-0.0238085392523273 1
0.0249616137147795 1
0.126996377518045 0
0.0177804498243897 1
0.0301887172170912 1
0.0911863653572929 1
0.0921148900717013 1
0.0389351478829906 1
0.0764529825813061 1
0.144442254023073 0
0.00936743878293238 1
0.119683785908325 0
-0.0918462415523121 1
0.0776457716096379 1
0.0285062867724795 1
0.0167229502056353 1
0.125653697081017 0
0.0948604958388794 1
0.105234536287212 1
0.0396620407350429 1
0.0714578445787478 1
0.088067833716748 1
0.0372180121901445 1
0.0597070481988079 1
0.0745860570062862 1
0.0853308317420741 1
-0.0499422239834943 1
-0.0186533950065488 1
-0.046387258603012 1
0.0363611470218378 1
0.0820465128883203 1
0.00467602508312875 1
0.0900446630184716 1
-0.0528292240777299 1
0.0844753557922334 1
0.0717906596373882 1
-0.158660174839032 0
0.0622297046736891 1
0.013721146132645 1
0.0480483830084383 1
0.00684078517452702 1
0.0949461458851172 1
0.122746755765503 0
0.0116687123599751 1
0.0497012740005003 1
0.0191654040627498 1
0.0473038888580925 1
0.0608196364013981 1
0.073518642699144 1
0.188572086059928 0
0.0949358694250309 1
0.0820575843759579 1
0.0295507958196396 1
0.00142687023637039 1
0.124771120515825 1
0.105253202504395 1
0.0822012032015637 1
-0.0128791429932338 1
0.0446845108195015 1
0.172808906901125 0
-0.0859515860865551 1
-0.00912827423297505 1
-0.0420276495132912 1
0.126532769593943 1
0.0816321061147664 1
0.0285144130896 1
0.041218537840306 1
0.0572611811275153 1
0.0214981630467922 1
0.0199861441142424 1
0.0496105500916518 1
0.00753068607779484 1
-0.00409657445145762 1
0.063135263520708 1
0.14987687703527 0
0.0743255612976353 1
0.0573772535390946 1
0.0532999120359533 1
0.182622392711831 0
0.096296506340833 1
0.033487763646815 1
0.0894796933041099 1
0.0519737254786233 1
0.115660603162858 1
-0.0625944832577944 1
-0.000281493502167513 1
0.0697993196698003 1
0.0252672936392319 1
0.0713937968669346 1
0.0441658840998639 1
0.0326581154510987 1
0.0186177588890253 1
0.0408888061324196 1
0.0608627782867321 1
0.104193546873638 0
0.0340751665642979 1
0.0860414902743885 1
0.0402580995731894 1
0.0686915595785284 1
-0.0684094061029921 1
-0.0348186994023729 1
0.0504882632847243 1
0.101646903508126 1
0.090220820261622 1
0.126765620161181 1
0.0889131422003348 1
0.0394597450521668 1
0.0599129527008344 1
0.0826072412341376 1
0.0686445235923591 1
-0.0296532239198861 1
-0.0207082588538104 1
0.130877091506763 0
0.183494949414089 0
0.0882152287126409 1
0.0283042861957453 1
0.13017818825139 1
0.0270158903552027 1
0.048420294746164 1
-0.00927436059608092 1
0.0551559420002581 1
0.106795370458039 1
0.0984755565395672 0
0.0985355163941225 1
0.121893459324839 0
0.0684253643582845 1
0.0727755009959843 1
-0.0516688614061775 1
0.0798381915328635 1
0.146470883926264 1
0.0109416300253163 1
0.165826927705036 0
0.068081345366865 1
0.0674000653466522 1
0.0479791018863585 1
0.0545818139869604 1
-0.00882813092760623 1
-0.00708897660479797 1
0.0616404376032517 1
0.00858377401201829 1
0.0673120945180218 1
0.0334330688883423 1
0.0913363401201069 1
-0.0464918474322653 1
0.135202959890257 1
0.0419910634884661 1
0.115550077789683 1
0.0924121153409686 1
0.0393670035648283 1
0.0446687525344832 1
0.0157707428467146 1
0.117918103835174 1
0.0282913599280438 1
0.0508696678471751 1
0.138187019294447 0
0.0847093766981129 1
0.082895699946577 1
0.031226073976962 1
0.0180668974653078 1
0.141267420427686 1
0.140856345931723 1
0.0476132821790866 1
-0.00573186305670536 1
0.0423917325873494 1
0.0512928352638209 1
-0.0295649215425897 1
0.0222489025237934 1
0.0994541551614469 1
0.0951106390835081 1
0.0660481887586027 1
0.0723733100215675 1
-0.0459723730034049 1
0.0523553462750703 1
0.117122902645248 0
-0.0243514326282766 1
0.0150234783335516 1
0.0400020953399259 1
-0.0380216347191877 1
0.0414703780895785 1
0.0335712974405773 1
0.00493356091505126 1
0.12908441765933 0
0.0859706639311582 1
0.11287904251992 0
0.068955915920372 1
0.0539023584755828 1
0.0196812515645612 1
0.109267076138916 0
0.0554330833800253 1
0.0572667799522763 1
0.0214564206171882 1
-0.0228299740640802 1
0.0800470935722211 1
0.0852871536506789 1
0.0067153075824682 1
0.0188519181111114 1
0.0436207755520083 1
-0.0550141279023314 1
0.108144713747345 1
0.016721797589743 1
0.117548792220326 0
0.0100165822321097 1
0.036677240567468 1
0.0530664144707698 1
0.0299118529172855 1
0.0497404711428777 1
0.00615015291722982 1
-0.0626626009028464 1
0.0027010063132643 1
0.121256332643883 0
0.0656035560277031 1
-0.000235359831712866 1
-0.049654225658081 1
0.0055054276310087 1
0.0198176180823363 1
-0.027369998569142 1
0.138757067865537 0
0.0412096422443785 1
0.113197497680015 1
0.0428908199011252 1
0.0303253762441368 1
0.0413983328798396 1
0.0131982825110304 1
0.105364830516671 1
0.0337322401874218 1
0.00284214824999832 1
0.0764693397472127 1
-0.0528186560389162 1
0.0788936500418903 1
0.00217338523182775 1
0.0480350135453932 1
0.0562106021858609 1
-0.0134459224188756 1
0.0281211802458223 1
-0.00107668633605949 1
0.0763634016993305 1
0.0620940962929082 1
0.0485718620754771 1
0.051847811758125 1
0.0387968589747957 1
-0.00261315928632059 1
0.0815840652753813 1
-0.0540142015600476 1
0.168276882222042 0
0.0463977372510702 1
-0.0342430174092977 1
-0.0572634675519257 1
0.0828494106438994 1
-0.0303371594696118 1
0.0770390945794027 1
0.0191401352439735 1
0.109599228029923 1
0.0843686032831265 1
-0.103879594071366 1
0.0851903888518025 1
0.17271115209745 0
-0.0063445967728105 1
0.0432542996825577 1
0.132849978670076 1
0.116813559360938 1
0.0738909920574684 1
0.131440489657783 0
0.0199915917274451 1
0.107025796183991 1
0.156708692266807 0
0.0919107995768109 1
0.115228770589167 0
0.0692413408222 1
0.0929657890559011 1
0.0140579349985385 1
0.107139815199196 0
0.054704001229403 1
0.0463882598837076 1
0.027379428173955 1
0.0300266207058559 1
0.0403167571433941 1
0.0743685114300866 1
-0.0778942124326988 1
0.0843841496655426 1
-0.0232712120137036 1
0.0792150608031995 1
0.070293847566805 1
0.0834207362473789 1
0.129340017594423 1
0.0306696372014058 1
0.00350560429033765 1
0.0226993423507017 1
-0.00685749257807751 1
0.0110523422418716 1
0.0843978073870374 1
-0.0171563028676643 1
0.0789653353827042 1
0.00901448229632298 1
0.0767485358110249 1
0.00818395994324412 1
0.0715136339931446 1
0.0943784464337633 1
0.0774322286808809 1
0.0601926153271663 1
0.0274263719290967 1
0.0248020461395038 1
0.0464434691414044 1
0.0235363751518931 1
0.154110182983887 0
0.0453983972859029 1
0.0567909064650649 1
0.0257273032650618 1
0.0902548554055192 1
-0.0368743408122534 1
0.0067967565839094 1
0.101778015824321 0
0.0805787832567389 1
0.00507099945828164 1
-0.00709559180187938 1
0.0533068645428481 1
0.197815043370476 0
0.0477851106942074 1
0.0440239443259557 1
0.0200483577550613 1
0.0680027544965911 1
0.0265129268549964 1
0.0690817020784784 1
0.0561831269407482 1
-0.0670477513314473 1
0.0731623943979262 1
0.0938145670708006 1
-0.0522411810147012 1
0.00919986768250532 1
0.0616017305783298 1
-0.0752336572880827 1
0.004628459618442 1
0.0759302047685096 1
0.0780353077972077 1
0.0711327774766432 1
-0.0121870889313501 1
0.0706064014862371 1
0.0360941134523961 1
0.0341687713993672 1
-0.00130657781044792 1
0.119617042676645 0
0.0708770546110546 1
0.0181718616525406 1
0.0362467181586575 1
0.0764573909569945 1
0.120531298512403 0
0.0587428166639214 1
0.0140906511898105 1
0.0879159289045766 1
0.0387993631261041 1
-0.0210825664701674 1
0.0481822770534184 1
0.0726282824390869 1
0.0142331679880794 1
0.0133302863760379 1
0.0429179698979859 1
0.00398422567309173 1
0.0105105178939737 1
0.0483679296460992 1
0.0548994738090937 1
0.0439308903520639 1
-0.00191255720287359 1
-0.0183649819990599 1
0.0887283787492904 1
0.0241085239878254 1
0.127610221508125 0
-0.0493425857492809 1
0.00491480793110006 1
0.117180665747337 1
0.144943490385558 0
0.0424412388312786 1
0.0719967773076186 1
0.0626643763089574 1
0.0346595203194453 1
-0.0180822310774077 1
0.141587806453777 0
0.108333620636063 1
0.0391943464761691 1
0.061343040209051 1
0.0915297024674673 1
0.13753215278355 0
0.0556795896628596 1
0.0892508911394014 1
0.00553740217028871 1
-0.00967352336982477 1
0.0421368466235944 1
0.0846553458543687 1
-0.0809003091602889 1
0.156315768526149 0
0.0831494908745966 1
0.00397454606015192 1
-0.0668065713899741 1
0.0563432913641331 1
-0.016305221118602 1
0.119065310727946 1
0.0633165424067488 1
0.00169205190066547 1
0.061971026554984 1
0.157512690926256 0
0.0138955547066752 1
0.0837604495435568 1
0.0433251240522085 1
-0.0734951834779339 1
0.139054479424762 1
0.0441564429341193 1
0.11553135435646 1
-0.0675601197316171 1
0.0267525554971799 1
0.111534196624788 1
0.168789096703538 0
-0.0339855152188071 1
-0.00594284162263522 1
-0.0105826130371957 1
0.0334114960826886 1
-0.0175235873021181 1
0.0188346497498049 1
-0.0213199611989749 1
0.0698505722920144 1
0.0682156505697766 1
-0.0190908464003031 1
0.0414842017965323 1
0.109580692625932 0
0.0846033099752258 1
0.0825431301949513 1
0.00211045659143465 1
0.0499030030520995 1
-0.0354077889615967 1
0.0619893097306421 1
0.0723182683041776 1
0.0752727512230005 1
0.0717842680669745 1
0.0115167570723673 1
0.0221252971120925 1
0.0388215214702271 1
0.043667137665653 1
0.0214473158066685 1
-0.023888544295901 1
0.0232582867533617 1
0.000432764581836938 1
0.0859945360853369 1
0.0541809409539315 1
0.149706984831825 0
0.0250664869555562 1
0.0436708481164797 1
-0.0617113451382333 1
0.0309613188489133 1
0.014413114635079 1
0.0925263808656687 1
0.0619601896192535 1
0.0791498900641831 1
-0.0276831005605986 1
0.109198886548775 0
0.0874144876183965 1
0.19297100065151 0
-0.109495310673471 1
0.0313585997457133 1
0.129676109608223 1
0.0774259544696951 1
-0.00290006006509786 1
-0.029335222309096 1
0.137560900351891 0
0.0729061808227913 1
0.19314169963198 0
0.0934463294144409 1
0.129942180760412 0
0.0197441447738143 1
0.0807651989821325 1
-0.0319578852343758 1
0.0448976583280011 1
0.0854789957455247 1
-0.00489955156562843 1
0.0997866863550853 1
0.122411924877377 0
-0.0129666692575698 1
0.0415243777610496 1
0.151352219132775 0
0.0394434930641294 1
0.0522284901796281 1
0.126144955688481 0
0.0351661385753123 1
-0.0361940718948178 1
0.0169770929738742 1
0.0551745518612312 1
-0.00477504954076452 1
0.114725372155525 0
0.133199859100244 0
0.120716741212854 0
0.163975520288336 0
0.0624427603625059 1
0.078603339477892 1
-0.0646915129455559 1
0.191400125524716 0
0.0050992718997311 1
-0.0317550954329496 1
-0.00578705822444543 1
0.10590027368898 1
0.0691699179013709 1
0.0984973828141499 1
0.0998276556556266 1
-0.00937942620766423 1
0.0556017629348544 1
0.0970015452252935 1
-0.0058923531667373 1
0.04434349396883 1
0.0701168512498065 1
0.0969851435038672 1
0.0539437617193345 1
0.134124804553719 0
0.0874301319109207 1
0.0499782139257447 1
0.0800415638540981 1
0.0550566159416482 1
0.127344564076549 0
0.0341977016890816 1
-0.0536466010784997 1
0.0708933834658198 1
0.0380659141807958 1
0.107771738853089 0
0.0852809351334523 1
-0.0468761579423918 1
0.13054993648938 0
0.0528342520872253 1
0.0655117551899073 1
0.0416242990470405 1
0.0433601710828554 1
0.094623394536533 1
-0.0248426496197139 1
0.0640277381066221 1
0.0795259734231671 1
0.0862766239916144 1
0.0439624709297172 1
0.0406140139867435 1
-0.0113196874110703 1
-0.0392779144037161 1
-0.0106161289186519 1
0.112636081003517 1
0.0734503595734861 1
-0.0156572714775893 1
0.0175642321158946 1
0.0775513987504622 1
0.128618683624883 0
0.0769960199321545 1
-0.00211198254631455 1
-0.00198748862840262 1
0.0498308026074341 1
0.0465813822808933 1
-0.0484754818538868 1
0.00693355583891128 1
0.00985030093867907 1
-0.044002302067705 1
0.0115046133733953 1
0.0153578728476523 1
0.0682093897104725 1
0.0997166912904519 1
0.0806247142510974 1
0.0526010188312714 1
0.0380905974208601 1
0.0472503383530628 1
-0.00394021806345015 1
0.0647280862749119 1
0.162035928915364 0
0.04160511895396 1
0.1133160146548 1
-0.0241260371743008 1
-0.0533073077466478 1
-0.0214156137368862 1
-0.0121321603790511 1
0.0457789011565633 1
0.12500471574527 1
0.031509663461792 1
0.125884005815227 0
0.0766813898973733 1
0.0803499277045389 1
0.0274181513945061 1
0.0949295176987918 1
0.094391583162096 1
-0.0186766638003384 1
-0.0641706078326118 1
-0.0144108467962942 1
0.0611582562182357 1
0.119364015028191 0
0.0741479722127118 1
0.0705326437240482 1
-0.000215319216491813 1
0.0728015925354689 1
0.0051012082938221 1
0.0174426123140588 1
-0.00923088941719542 1
0.132936091797408 0
0.0208742169974766 1
0.0462504272924425 1
0.0510904818366794 1
0.0834766093171277 1
0.0567018243818784 1
0.0626547512768906 1
0.00681247215270876 1
0.0927704256333452 1
0.0780608929499178 1
0.0371620941841622 1
0.0106585855325501 1
0.0418308306534881 1
0.0295105325988419 1
0.141186395832134 0
0.0578665413429189 1
0.117998088512923 1
0.0824042892030489 1
0.0108254826228674 1
0.0904487552994138 1
0.0250434142362909 1
-0.0115747904625165 1
0.00928265228440173 1
-0.0415438985715588 1
0.0427861115571927 1
-0.0750872641800404 1
0.0478774682060464 1
0.0794893669881537 1
0.142677974258342 0
0.134311039788027 0
0.0168425257569774 1
0.110306433675845 0
0.0299573618958132 1
0.0860551042051948 1
-0.0221782328269019 1
0.0194648795019033 1
0.059475336604678 1
0.0549821979865152 1
0.0582113509398288 1
0.0403964685346167 1
0.0914263054553113 1
0.0930112559467995 1
-0.0177849147604537 1
0.136040431865748 0
0.10258379728157 1
-0.0320131926435848 1
0.111606815353942 1
-0.00465402125594293 1
-0.0835412703560118 1
0.119503480613449 1
-0.0405252639657631 1
0.0539010039418811 1
-0.0129571804586323 1
0.00254207100044496 1
0.0407410636754662 1
0.105908417698355 1
0.0129243848990235 1
0.0946151578090017 1
0.0790517892996586 1
0.032614323823241 1
0.100511816114089 1
0.121277520212826 0
0.0153768782793971 1
-0.00551325807704018 1
0.168166947631078 0
0.0156088892286475 1
0.100682377216918 1
0.0267977614187456 1
0.0527568329986937 1
0.0733731444285532 1
0.0282275924412014 1
0.015106173913084 1
-0.0203347356864997 1
0.140470811016423 0
0.0544631843114915 1
0.0482116824807027 1
0.0719280035721969 1
0.0857777282541625 1
0.033916725050239 1
0.00574196837938384 1
-0.0439594442078654 1
-0.0612730297208927 1
0.0445393097755032 1
-0.0117084688030187 1
0.0272176093652711 1
0.176231033146572 0
0.107713829070688 0
-0.0343854371346632 1
0.0902847801435732 1
0.0250988880236635 1
0.0629759387721925 1
0.107719554661522 1
0.0548553965121221 1
0.0994428767691302 1
0.104599227670044 1
0.0123416117604058 1
0.0733656346319768 1
0.169640467022023 0
0.0252706576240717 1
0.133685639578976 0
0.0509443004496462 1
-0.00520569893356997 1
-0.0522679405204698 1
0.0505123837390615 1
0.0422281814193275 1
-0.058528138965478 1
0.0386367788241168 1
0.0877627166779807 1
0.199692229829664 0
0.0645045399440811 1
0.081867689144264 1
0.0186734837360919 1
0.0628557440974421 1
-0.040215359117005 1
0.112591535325341 0
-0.0470158028453291 1
-0.102729594510492 1
0.015423650148665 1
0.0649201115577567 1
0.0842876028222371 1
0.0528972365661553 1
0.0351116756475312 1
-0.0127707032224447 1
0.164890666108426 0
0.0798290266060215 1
0.0984464083445791 1
-0.0299598956065888 1
0.0646407299383187 1
0.0378624748414582 1
0.118323274142467 0
0.0713369582444364 1
-0.0336885410798436 1
0.138727555105493 0
-0.0204031081159346 1
0.0547737111502163 1
0.16950820716647 1
0.00303823456172719 1
0.146481675774261 0
-0.0886932937768607 1
0.0796775129097778 1
0.0593136264269346 1
0.138667451529452 0
0.0989671105731773 1
0.0500918065902397 1
0.0842277994969424 1
0.00917429774867365 1
0.0250138318634499 1
-0.00308825322658746 1
0.0112178304847746 1
0.0330675514882224 1
0.0801734115232715 1
0.0640500772256958 1
0.013736584539147 1
0.124845426290085 0
0.0252369706223479 1
0.0814422790739876 1
0.0230616842648469 1
0.0447504173101735 1
0.0996386788454 1
0.121519802756567 0
0.0363334761369565 1
0.0967271085559598 1
0.0266578061595153 1
-0.0484095334881527 1
0.0600103796359769 1
0.0128284355173411 1
-0.00741383907380124 1
0.0625093299689764 1
0.174219937492136 0
-0.00223437974889654 1
0.0223405180477907 1
0.0572006949074373 1
0.0835526929641352 1
-0.0176793148329728 1
0.0458569866083196 1
0.16869411666309 0
0.0561003985420493 1
0.024566591359708 1
0.0531203143398834 1
0.0491346099317038 1
0.0463224392588676 1
0.0430132960814583 1
0.0535333958905254 1
0.00875505533010754 1
0.117850382442931 1
0.052085741076223 1
0.0490504592768299 1
-0.0187013743884523 1
0.0280457898702926 1
0.0515903857573884 1
0.0223092816531987 1
0.0454972311858962 1
0.0154600764361746 1
0.0731441136441218 1
0.108896719468172 0
-0.0385529951528847 1
-0.0453319683214432 1
-0.0347464423719142 1
-0.00368988468301716 1
0.0681045810745812 1
0.000994632900998862 1
0.0190746862914462 1
0.0126024568749615 1
-0.0629103685807836 1
0.150450203841285 0
-0.0117489566910315 1
0.0154479476433192 1
0.0721524851579532 1
0.0020182901479492 1
-0.0204506111644344 1
0.0725375479412279 1
-0.0482597558922225 1
-0.00846508256418461 1
0.0546389197251868 1
0.0123735010368511 1
-0.0357640318382941 1
0.0103198238764672 1
0.017807146516446 1
0.071401658692545 1
0.0307516648086143 1
0.0777346772002369 1
0.118924652143089 0
0.0599242415604043 1
0.00144441768339094 1
0.0586476457923578 1
0.0564194994511266 1
-0.0155316872176095 1
0.0486294466994834 1
0.101493235336581 1
0.0516641933666291 1
0.0056838394148367 1
-0.0338400772410528 1
0.0649930683955778 1
0.122844722889862 0
0.0536173379775809 1
0.0524235064958765 1
0.0173885544682386 1
0.0650561498536028 1
-0.0122489194692535 1
0.0618200051495714 1
0.0133011187689087 1
0.0562311628853992 1
0.0362457349093043 1
0.0329820439464953 1
0.00356566165925153 1
0.0795698136930232 1
-0.00859431743466118 1
0.0937889515761457 1
0.0819393860258668 1
-0.0903118722504328 1
0.0691913838658313 1
0.0477318072645554 1
0.0556383738739388 1
-0.0213526338819708 1
0.110898514842494 0
0.0273432007257191 1
0.0730835108538877 1
0.0599714729854861 1
0.081079717763797 1
0.0315498286385326 1
0.00319290133795026 1
0.0970431343091112 1
-0.0602086376910074 1
0.0721271771983189 1
0.0888586080391621 1
0.0364889952105368 1
0.163412591140612 0
0.0123226200931273 1
0.118198618213202 0
0.0359267944872638 1
-0.0474886413138224 1
0.0688489263190682 1
0.0664535280713729 1
-0.00732440680224624 1
0.103037216648438 1
0.0180960422500992 1
0.0551605385272229 1
0.0344099287326854 1
0.0203483415469936 1
0.136365328504655 0
0.101625771152369 0
0.161805209929171 0
0.0269116153836988 1
0.114675758294715 0
0.0352840121266675 1
0.115294654573677 1
0.144669589774912 0
0.0558257891598045 1
0.114392394634589 1
0.00282279987090423 1
0.0302873389329451 1
-0.0169400067974165 1
0.111620602761133 0
-0.016342536276982 1
0.0161561595153835 1
0.0690496786110702 1
0.0324397531452752 1
0.025942187756686 1
0.0538473623743254 1
0.083926764195762 1
0.0684326259483428 1
0.0522186215380355 1
-0.04045730756938 1
0.0922398619036932 1
-0.0321524232340423 1
0.0305088159093357 1
0.0642440091137755 1
0.0432023500449954 1
0.0205463685044826 1
-0.0971617349384842 1
0.0316929366336116 1
0.0390593703217127 1
-0.0141480025489665 1
-0.0205819127040239 1
0.0860159325591972 1
0.0137895972615512 1
0.0618494615771171 1
0.0195601030932306 1
0.115964970850351 1
0.0657815319836183 1
0.068460518604148 1
0.032264502634696 1
-0.0359334032297514 1
0.0176410253699894 1
0.00271973390130677 1
-0.0500843081254281 1
0.00505960201711889 1
-0.0215973472444106 1
0.0896161429673255 1
0.0874324135302872 1
0.0472333690170689 1
0.0201064355067616 1
0.0843357075645764 1
0.00422129893058582 1
0.0516090478525167 1
-0.031085292658036 1
0.1092988608037 0
0.0683353619412472 1
0.0217928536655601 1
-0.00715830214933425 1
0.0348544358403302 1
-0.0113137414681887 1
0.0927760558426179 1
0.0844493446116895 1
0.0241697176451009 1
0.111816313339924 0
0.0120746906385096 1
0.146456956934213 0
0.103042693798815 1
-0.0341662578070071 1
-0.0385161970708591 1
0.112835618545451 1
0.119269962869749 1
0.0783250707800716 1
0.0729138875433363 1
-0.0339884958797606 1
0.0594089837877377 1
0.0916177719758633 1
0.0455246831298197 1
0.0119760228541049 1
0.00879711652076531 1
0.0236872357531125 1
0.149824964519331 0
0.0489490701203578 1
-0.0262114670172703 1
0.00505685457015593 1
0.155598591199084 0
0.109859008818679 1
0.0109892182124746 1
0.00987437796374257 1
0.0974829868903751 1
0.197457359304496 0
0.0328271297470409 1
0.0411765540528391 1
-0.0966641238293398 1
0.0531094015670728 1
0.0041987851775728 1
0.00524321507663256 1
-0.0502180063805804 1
5.3777714981218e-05 1
-0.0249467289828127 1
0.0622554986585956 1
0.00343502686526197 1
0.0230554884417508 1
0.0667266070268581 1
0.120113449816625 0
0.0219026628521044 1
0.015074031521333 1
-0.0545266522034216 1
0.198004272646362 0
0.149387851915642 0
0.061078730635017 1
0.0506272272726352 1
0.0167304742538539 1
0.085958557340148 1
0.0282830901028079 1
-0.00761436191941428 1
0.0670836356777251 1
0.0925694893708356 1
0.126104408525514 0
0.0621425024630632 1
0.0772326965532958 1
0.14960758237554 0
0.0959197729893716 1
-0.0220553162863655 1
-0.00942135451533209 1
0.0847453918051658 1
0.0467998010892571 1
0.05748372970972 1
0.044006464965229 1
0.0485247408666398 1
0.147150581979675 0
-0.0175144222548 1
0.0353802014303294 1
0.0674522905088525 1
0.0930010114968877 1
0.0905996883323318 1
0.00686106909947466 1
-0.0917364257772172 1
0.0499476869649515 1
0.0323530186528729 1
-0.0335128236364233 1
0.0481556183188568 1
0.0295680711811785 1
0.0418804454908591 1
0.0892583466007147 1
0.0252745524507026 1
0.0126466175267921 1
0.0292598559215567 1
0.116678606520503 1
0.137820479957265 0
-0.0547956043452207 1
0.027360469115354 1
0.00719893510475921 1
0.0586369415159092 1
0.0821683576070553 1
0.0721535115163899 1
0.0264688213543398 1
0.0955264572386762 1
0.0390898730793544 1
0.0981091161250356 1
0.0868740155610313 1
0.00217569024349481 1
0.0972711818253323 1
0.0965111580889754 1
0.0297528643268586 1
0.0997460073130793 1
0.0269280965626182 1
0.123667176035487 0
0.0456047499088729 1
0.0518827563669053 1
0.0516331407470903 1
0.0632775762819072 1
-0.0619849522829932 1
0.0733466252467063 1
0.116681808118569 0
0.0684931942652235 1
0.0573814721329532 1
0.0208333075800527 1
-0.0431255266787879 1
0.0699024640498918 1
0.0405812303701104 1
0.0817042502970761 1
0.066735676268143 1
0.0806721569933068 1
-0.113508759682322 0
0.0472976615659344 1
0.0539553403836266 1
0.0688441965331035 1
0.0469284938893766 1
0.0466950946359647 1
0.0713773516483078 1
0.0243857138419372 1
-0.0109197245038153 1
-0.0248058057915658 1
0.032263337491864 1
0.18120608726147 0
0.0035003272290079 1
0.0158308252003525 1
0.0842319223221048 1
-0.010908159641997 1
-0.00365697158312053 1
0.0895760136507544 1
0.0845086605994727 1
0.0238066798102005 1
0.0501186759636731 1
0.096993013174269 1
0.0258266574440744 1
0.105995201152955 1
0.0164659205803575 1
0.133008532544197 1
-0.0245515989911211 1
0.0787242052090223 1
0.0270474528896981 1
0.0428113081641095 1
0.0888586621352937 1
0.0421433929605547 1
0.0614908339867446 1
-0.00137827086119901 1
0.0583163982953472 1
0.0450675953706759 1
0.0512085882409926 1
0.125079220716403 1
0.0130561261349474 1
0.0548921264517315 1
0.101266989781899 1
0.0876010055036748 1
-0.0322029303630772 1
0.0870941976413374 1
-0.00153801433635989 1
0.0793160548250162 1
-0.0535977408726873 1
0.00608928515926314 1
0.03812940675351 1
0.00116903259475281 1
0.0798906793906092 1
-0.0161434762120468 1
0.0632301893584347 1
0.0474808987442889 1
-0.00771956559164102 1
0.168426365394315 0
0.130468733287063 0
-0.0352047461502433 1
0.0875551387070613 1
0.0200468320805624 1
0.0572352697827227 1
0.0199425246634679 1
0.15964042453319 0
0.0505129748773123 1
0.188393826007204 0
-0.0249561996882181 1
-0.0259489403680681 1
0.0217135668894476 1
0.0364303706378689 1
-0.0322596260985873 1
0.0763595070797856 1
0.0939049306056939 1
0.0511633459857333 1
0.0477767071393049 1
0.0424803394342374 1
0.048171405651335 1
0.0627858675789419 1
0.0367996818706596 1
0.100608866235556 1
0.0739841651962168 1
0.0283165143288306 1
0.048390302353359 1
0.0933702490618601 1
0.0268117309481106 1
0.103378119183449 1
0.0121636673309172 1
0.0642868968077288 1
0.0175656477907202 1
0.0439513409645736 1
0.0405708192859075 1
0.180133005328306 0
0.0190279148788659 1
-0.0160476149385462 1
0.0444139451003852 1
0.0328516086789926 1
-0.0178264554562659 1
0.0682956392181629 1
0.0978357615150516 1
0.0414510190139083 1
0.0244333454847486 1
0.00826467193061888 1
0.0232099147853528 1
-0.03244584530958 1
0.123777329120179 1
0.0803223907850831 1
0.073188287510904 1
0.0914431766852124 1
-0.0264325432814564 1
0.0681749025788266 1
0.0778368758326245 1
0.0555366067910775 1
0.0619183016519277 1
-0.000478254590575752 1
0.16882914810622 0
0.0129688671355466 1
0.0304186898745189 1
-0.0736610397664651 1
-0.0163038192642465 1
0.0564782708207249 1
0.0363766853204599 1
0.0754123459742836 1
0.0634895536431508 1
-0.00311140010464086 1
0.00683120214286585 1
0.0566011813330536 1
-0.0247150185629806 1
0.00936898517390279 1
-0.0169356362517827 1
0.00526954331290566 1
0.0155827169636146 1
-0.00808309427447163 1
0.0656795883453397 1
0.133649526037273 0
0.034330874659067 1
0.121220445144681 0
0.0465072945673012 1
0.0616926004878932 1
0.0356990229649794 1
-0.0784000631350624 1
0.109581721411307 0
0.0062271670115193 1
0.141123701445898 0
0.0222315869659947 1
-0.00906331222157449 1
0.0716803748028656 1
0.0283603279649391 1
0.0854698946277223 1
-0.0504794344601341 1
0.156990067260104 0
0.0974059446307907 1
0.00769160214417412 1
0.0450366880290663 1
0.0646270239902147 1
0.206572251896392 0
0.00104246980382439 1
0.0815745517804688 1
0.096300858843138 1
0.0181118560209897 1
0.142430348518775 0
-0.00926402364298943 1
0.0737891197533186 1
0.085100983113969 1
-0.00443909580292251 1
0.0280987926920451 1
0.0744994658986704 1
0.0172749735543323 1
0.102928288868036 1
-0.0163916229314593 1
0.0391286810016861 1
0.132580058186624 0
0.127073470587193 1
-0.144450788089208 0
0.0979688974068795 1
0.0694426783198991 1
0.0780132544147808 1
0.012437631134345 1
-0.0325801027721066 1
0.0429069596979626 1
0.0488279407625009 1
0.0216623129964806 1
0.0146395613431026 1
0.0110783096204351 1
0.0527418974421985 1
0.0239740938970764 1
0.0236764711720687 1
0.0394420165925905 1
0.0940665645831601 1
0.0403506597435865 1
0.0559235826895973 1
0.0914480755755774 1
0.0583913979748216 1
0.123481900309499 1
0.133991901952525 1
0.0541872740399372 1
0.101118305527383 1
0.148631605459942 0
0.0598487303231066 1
0.0131745495069264 1
0.0124612617077538 1
0.108481619090596 1
0.0238815888497321 1
-0.00595766568977325 1
0.00143846428038786 1
0.0552446893607318 1
0.036537746191442 1
0.0374332048715595 1
0.00358614800208063 1
0.159800812503693 0
0.067529055551463 1
-0.0135640876015852 1
-0.00177925593758355 1
0.11266328159562 0
-0.00515319744773881 1
0.102980646125791 1
-0.0852159824486625 1
0.0287446316616391 1
0.0578901361908931 1
0.13906135830197 0
0.0343374228647368 1
0.124264390260404 1
-0.00253701987351952 1
-0.0137955951543335 1
0.0466813399810104 1
0.0689612103405598 1
0.119398405855482 1
0.10914658806044 0
-0.00177189092801671 1
0.14896090237977 1
0.091349646990823 1
0.0533128370763992 1
-0.0291727043278124 1
0.0573472757489427 1
0.0557390232634996 1
-0.0681168022192458 1
0.00991930966811319 1
0.125639217118435 0
0.0581109304572602 1
-0.0379614922386611 1
0.105564544636433 0
0.108493160195321 0
0.0697698188954286 1
0.124909387721855 1
0.0698613544650698 1
0.0458228172194487 1
0.00401503369118704 1
-0.0182959116854178 1
0.113741692893554 0
0.14420313310988 0
0.00711523595423852 1
0.106718248081954 0
0.134524668849518 0
0.0379417108539603 1
0.0878837804310645 1
0.0366942391493676 1
0.073345031577343 1
0.093049106911455 1
0.0790508327919695 1
-0.0286443469962258 1
0.0162672215365555 1
0.0848797635080425 1
0.0479086022363464 1
0.0344803547185674 1
0.0665405584925569 1
0.124640243456622 0
0.00891163517519765 1
0.0336460563568683 1
-0.0611874083584826 1
0.0223801999583677 1
0.0464522154792153 1
0.0325136348391429 1
0.00211050921978624 1
0.0684647664481392 1
0.0200339865148113 1
0.097589747516712 1
0.113429574065646 1
0.0638598785099068 1
0.0262534410897522 1
0.0762724404928075 1
0.0636795663344883 1
0.0746048058318144 1
0.0923533015493102 1
-0.109478520593065 1
-0.0160782709733158 1
0.0149976564746191 1
0.0505936020467678 1
-0.0264640353875528 1
-0.00483658351914205 1
0.121150174374514 1
0.0463499680888477 1
0.046149451217253 1
0.062576402944709 1
0.0721111006820925 1
-0.0472732029168307 1
0.0144856658791871 1
0.0370767035615978 1
0.103660755132847 1
0.111734543301053 1
0.0225136806538576 1
0.00565862390954251 1
0.0473293268782765 1
0.0349994352444379 1
0.0301446024943063 1
0.0081805471220332 1
0.0179631679505556 1
0.0180253862908924 1
-0.0107301709191758 1
0.100025349760566 1
-0.0346342750976139 1
-0.0314051520466043 1
0.0559580447014925 1
0.0286765083063321 1
0.0212494387078332 1
-0.0708737192909966 1
0.0992569878694032 1
0.0984792263285533 1
0.145920750288039 0
-0.0851827278444347 1
0.087188619616895 1
0.0379738606892814 1
-0.0608765790436352 1
-0.0119049975167661 1
-0.0455843293001511 1
0.132635199057939 0
0.0272265342803663 1
0.000895270143955211 1
0.146475809118849 0
-0.0202848761487394 1
0.122543249209694 0
0.0849612434141243 1
0.0239830911467262 1
0.050713526802136 1
0.0815248860157182 1
6.76120300740907e-05 1
0.0501923126612503 1
0.170061450013307 0
0.0223341001581097 1
0.0984831304675513 1
0.00853481512572621 1
-0.00420290467053376 1
0.0271146692516764 1
0.12986298158861 0
0.118612473055348 0
0.0560992073957855 1
0.125950048452508 0
0.092086536361385 1
-0.0183729614003439 1
0.0984995960248037 1
-0.0185676291776565 1
-0.0183889816070147 1
0.0418013944366307 1
0.0714414187313949 1
0.0648632525645897 1
0.033742965780234 1
0.0626188211191138 1
0.0406922896849727 1
-0.129625874814896 0
0.0945791068438901 1
0.0876649177158689 1
-0.0419336282780072 1
-0.0582289028055725 1
0.0499178332790447 1
0.0188005839575063 1
0.0471502727570639 1
0.0465631587075761 1
0.0803912375100506 1
-0.122673942029305 1
-0.017133865476005 1
0.124962364306084 0
-0.00802024062292411 1
0.0527236297974472 1
0.0206324748557847 1
0.00174911767873204 1
0.0734407691746768 1
0.119045148452841 0
0.0394225739711533 1
0.0567757600846645 1
0.0980693148739065 1
0.0423557650921998 1
0.135391273758297 0
0.0259678978988748 1
0.0468900480631006 1
0.126443688571334 1
0.168883631231271 0
0.0808021683879617 1
0.0461511290526307 1
-0.0306588145751389 1
0.0992281035543635 1
0.0692023288790467 1
0.143859560117777 0
0.0775850514361973 1
0.0959574830736843 1
0.0110497943778724 1
-0.0151237085963654 1
0.127029753356532 0
0.0184401489710896 1
0.144623893004257 0
0.0893356953777741 1
0.0395376204421807 1
0.0730911093958707 1
0.0955331265059761 1
-0.0138460448909081 1
0.0810542347087328 1
0.0802646904895354 1
0.101639125221156 0
0.119096461437222 0
0.0993463631537054 0
-0.0502991485716447 1
0.0140222314213588 1
-0.0691366771035257 1
0.0532195975551809 1
0.0792227010850614 1
0.0880048470537418 1
0.0224198193715774 1
0.064555729728202 1
-0.0253944995302135 1
0.0874203236406253 1
0.0488526025891833 1
0.119335660550627 1
0.09179568563109 1
0.0424099405694498 1
0.118945181657357 1
-0.054051280935794 1
0.00386441445024971 1
0.0887621303560926 1
-0.0284131800964253 1
0.0713453740228201 1
0.0983061612275475 1
-0.01142400222204 1
0.0789928614741533 1
0.0500655868269767 1
-0.0097489129204847 1
0.00226836542898863 1
-0.0144086102648215 1
0.00130406896292454 1
0.0804209711445355 1
0.101829489975706 1
0.164756175750672 0
0.0259909137434829 1
0.00649898021571015 1
0.0524802436512514 1
0.130128709905014 0
0.0955126267587093 1
0.104769174922435 1
0.0948189392909856 1
0.176718781551716 0
0.120860678356672 0
-0.102260345840965 1
0.0428767248074194 1
0.0294167979173779 1
0.0753712791692367 1
0.0881116082551238 1
0.0486015026192536 1
0.00836509428212226 1
0.00656540578758994 1
0.0262871812158892 1
-0.00284737968672337 1
0.0627404880523883 1
0.110114227719263 1
0.0701115729323257 1
0.0272212002130716 1
0.0544723089346085 1
0.0654624929735917 1
0.0116096315694902 1
0.024408979450296 1
0.191281528389151 0
0.0706084765787747 1
0.0304547240327203 1
-0.0140435600421774 1
-0.0847423713515274 1
0.0238482965108495 1
-0.006159267724565 1
0.0513998004421021 1
0.0510176068482101 1
0.138844398191181 0
0.0287088938941028 1
0.00593990677680612 1
0.0514133320023208 1
0.0602573266246241 1
0.184795981684456 0
0.0299585287452525 1
0.0142274509812326 1
0.00505411092793963 1
0.0548507308903655 1
-0.010240065631163 1
0.0367573323070994 1
0.128441561345291 1
0.0275972902373651 1
0.0898035652279306 1
0.0136418477118587 1
0.00485957159257416 1
0.027695180894835 1
0.0596214741345168 1
0.0382205355337714 1
-0.0441818373748927 1
0.167035181451509 0
0.00689393247445643 1
0.0430570120052882 1
-0.0168201826329468 1
0.0158264765946472 1
0.0712133294499508 1
0.0587723324853652 1
0.0579473563400762 1
-0.029527254133097 1
0.148071611951501 0
0.0604914953010483 1
0.0679585628511204 1
0.0940168208664974 1
0.0223471421040945 1
0.051610045033733 1
0.128500363615161 0
0.0692626188479064 1
0.0904975305381588 1
0.0180055020235045 1
0.102108809725186 1
0.113711726886112 1
0.0594157287588109 1
0.00230770707644374 1
0.0420171043762384 1
-0.0140670711479282 1
0.0908667211745411 1
0.149113453195686 0
0.0132446869696216 1
0.17444553939291 0
0.0436607770428535 1
0.0629491008956773 1
0.136497736175914 1
0.0619696716171893 1
0.0517717775680343 1
0.0252766313385372 1
0.00800703112141462 1
0.104893764169762 1
0.0761707593555192 1
0.0738622100328558 1
0.0440207450628427 1
0.0793145331518408 1
-0.0175962763115037 1
0.131511989018833 1
0.0399854000765736 1
0.12716135538427 0
0.0481985328987029 1
-0.0215046079768165 1
0.0967372467173423 1
0.18750420603619 0
0.0972551377406044 1
0.260243749660808 0
0.0282555492791152 1
0.0295287384773139 1
0.0306913685744653 1
0.0299683128176912 1
0.0868675234162624 1
0.0102074728484281 1
-0.0112342635544478 1
0.0538016508066115 1
0.0283463568189271 1
0.0635083233509796 1
-0.00186227007153085 1
0.0810968094417495 1
0.103375901035783 1
-0.0399432044234504 1
0.0471215174357006 1
0.0698636355586641 1
0.0690688475615738 1
0.102870346413452 1
0.0143990506164172 1
-0.0376835531752933 1
-0.046285477243958 1
0.0840395646676743 1
0.0112824571380335 1
-0.0102804900149043 1
0.0131456290694269 1
-0.0218267703276529 1
0.0595679602637129 1
0.0446756568956471 1
0.0118616991754151 1
0.0705783369930547 1
0.0690182846088223 1
0.14389839083186 0
0.0823170161068208 1
0.0523280868646396 1
0.202425533380412 0
-0.0563096937242481 1
0.0228391451109687 1
0.00125185342369503 1
0.00706594828025546 1
-0.0271297542283495 1
0.0594484431195738 1
0.00238749999610483 1
0.130248687199939 1
0.0377784291603788 1
0.109476986966753 0
0.0459537983419938 1
-0.00245833136134791 1
0.081790230499736 1
-0.0146388239028237 1
0.034153882765558 1
0.0431204309416148 1
0.0400219330103191 1
0.00772915567941687 1
0.00719809926554532 1
0.00868783252729544 1
0.157263667433292 1
0.0781297913350246 1
-0.0327308583528527 1
-0.0104899064128132 1
0.111144686460997 1
0.0316790941681246 1
-0.0268061430203777 1
0.00273737926364862 1
0.108813294493713 1
-0.000957837036678182 1
0.0412617336438506 1
0.0579376585602555 1
0.0826006857572578 1
-0.0384655703460117 1
0.0503530302995706 1
-0.0277817371686798 1
-0.00340599765238887 1
0.119678574848014 0
0.02482711386859 1
0.109182137318202 0
-0.0187840972142605 1
-0.00279098134184774 1
0.0731066915522635 1
0.1044272537553 1
0.0624956946945597 1
0.0888054864811328 1
0.0425101443379021 1
0.0847213586103077 1
0.0014154089435431 1
0.0464957452162525 1
0.0375844295632389 1
0.0757959681831466 1
0.148229914446882 0
0.120223191096576 0
0.123956516671402 0
0.0074239814872723 1
0.0245362063421315 1
0.0306690076712189 1
0.0597509614283837 1
0.0198549143602196 1
0.128807329915359 0
-0.0518383327685866 1
-2.27241173675957e-05 1
0.0136970573916251 1
0.0111198972295556 1
-0.0259005217851234 1
0.0732943786820022 1
0.0742330118628672 1
0.128401285243431 0
0.0795550369428173 1
0.0556805653873413 1
0.0428023987743927 1
0.000956044090419205 1
0.0266725380425735 1
0.0672372448400168 1
0.0199976618491778 1
0.0493445610752598 1
-0.00124768797263863 1
0.0626624762434796 1
0.0626587058190216 1
0.103145381414264 1
0.0149440717716936 1
0.0601291796587976 1
0.0353981414726308 1
0.0735918948736572 1
0.0375438924764148 1
0.0917404321440169 1
0.0848532808734127 1
0.0743038878581824 1
0.00984401544099936 1
0.0155032440621423 1
0.0428729839457204 1
0.00757778636066933 1
-0.0148888642451522 1
0.0120651062872427 1
0.147586051011852 0
0.0420597569366212 1
-0.00299435447367949 1
0.0595641847414717 1
-0.112613688726014 1
0.0528524161634284 1
0.0946260004967171 1
0.0636114719475363 1
0.224838729414798 0
0.0286580022978638 1
0.0693806284755174 1
0.0410653416499787 1
-0.00980743038522279 1
0.0365634057649133 1
0.114564022590373 1
0.0815259974239555 1
0.129835733928818 0
0.0255877246925707 1
-0.0622760193469336 1
-0.0567481975591784 1
0.0936225745398207 1
-0.0288922367488963 1
-0.0189051034184947 1
0.117300624021301 1
0.0385179966826175 1
0.0501021813719465 1
-0.0512455676227998 1
0.0272655338704958 1
0.0633889629280605 1
0.0123367227486295 1
0.0708256610691713 1
0.0508266287317215 1
-0.0438242711314257 1
0.0639421144597329 1
0.0937088842361737 1
-0.0555705182908124 1
0.185053030920631 0
-0.0265390581063853 1
0.0423529561667405 1
0.0107598110029789 1
0.0526412619942545 1
0.0436510070612433 1
0.0788949523679724 1
0.000940995127581442 1
0.0350893065671235 1
0.0828971652366912 1
0.0369872441813432 1
0.00858518037465403 1
0.0576516925832391 1
0.0151737627333156 1
0.120864003303357 0
0.0751283901673067 1
0.145076960365339 0
0.0516379341643107 1
-0.0616891166872709 1
0.093744066125939 1
0.107609178682267 0
0.0715285684102217 1
0.00178442569725179 1
-0.0341444932170856 1
0.0408903886619534 1
0.153523287706364 0
-0.00274522154490951 1
0.0497570305364884 1
-0.0305248157648571 1
0.105231206772714 1
0.0277402864368516 1
0.0118441429373918 1
0.0643752449493524 1
0.0181488266776785 1
0.0442405128001707 1
0.0405453521244225 1
0.0369991119636281 1
0.0786869843709888 1
0.0595291285968586 1
0.156498099903015 0
0.0370929945637716 1
0.119131704116635 0
0.0599185650105743 1
0.026386776111112 1
0.128637565436826 0
0.0711020022709179 1
0.0495400016582985 1
-0.000115439006495532 1
0.0512030922159415 1
-0.00338777146387754 1
0.00374051420109837 1
0.0466458443352405 1
0.111984291969332 1
0.0178870403263455 1
0.0244881538362513 1
0.14898265039984 0
0.0995606106524286 1
0.0698043307182104 1
0.0527901096256828 1
0.104946674134574 1
-0.00318331867970832 1
0.0189358507222747 1
0.0839164426758579 1
-0.0185149051059263 1
0.113154632989969 0
0.143261950875899 1
0.090724670098743 1
0.029927808648211 1
0.113053201005774 1
0.0236778878093308 1
0.0265822540582421 1
0.0885613989980742 1
0.12973343714928 0
0.0762813298881908 1
0.0411584685586229 1
0.0473497859548698 1
-0.0389808133487578 1
0.117609658969 0
0.0129940891545735 1
0.0759186922612581 1
0.0163636500275191 1
0.051900194195 1
0.0187157237748971 1
-0.00904643843917229 1
0.0565064461863097 1
0.0849456457055323 1
-0.0678277995677141 1
0.093976862067598 1
0.00560732385917348 1
0.049170025190782 1
0.039187375609445 1
-0.0288152969204471 1
0.173721088281558 0
0.0666015388961941 1
0.0366059468205615 1
0.0620579464435098 1
0.0105636565725553 1
0.127717564352792 0
0.0611511747386895 1
0.0134350583288398 1
0.070277365887434 1
0.0159238030558818 1
-0.056638250467464 1
0.147213204175975 0
0.0370297095115221 1
0.0764812505623997 1
0.0367004445567243 1
0.00890201098632184 1
0.0576188126208778 1
0.00843703314280279 1
0.0720911714222673 1
-0.026879414321945 1
0.0863554997724904 1
0.0837801726736961 1
0.103329970781791 1
0.0956444424860206 1
-0.00747760463604561 1
0.105269632238774 1
-0.00246564860773426 1
0.00529643600487062 1
0.0813183281061667 1
0.173958119453298 0
0.0516543997102698 1
-0.0315306618928587 1
0.0347058415460738 1
0.0485491155219715 1
0.142624286104912 0
0.105572378228937 1
0.0488343507022946 1
-0.0494930223355905 1
0.128822542345586 0
-0.0262133592392123 1
0.0291788293001527 1
0.0855577818817817 1
0.0179663634853761 1
0.0866720841099743 1
0.127892413003617 0
0.0654424357265144 1
0.140841304922655 0
0.0310824651514314 1
0.0247740348483533 1
0.0749686935770465 1
0.0495790416235217 1
-0.00641442662964688 1
-0.0159888571576925 1
-0.125436995945925 0
0.102092820020989 1
-0.0892536984404042 1
0.0357388141597466 1
0.0165014998504962 1
0.123198736377544 0
0.0520708051300633 1
0.0340374761510498 1
0.0559878233354021 1
0.0296207940979263 1
0.0792796138377217 1
0.0058448400684279 1
0.0814217621676699 1
0.0706698432791292 1
0.0563235169021117 1
0.0552953385474516 1
0.0913392621974392 1
-0.0428344665213647 1
0.042509926406162 1
-0.0502927330728644 1
0.0395580395878168 1
0.0660216212774003 1
0.080752750860545 1
-0.0618838813434969 1
0.0845304121563907 1
0.0719967876129035 1
0.0687025030646522 1
0.0262715523808417 1
-0.0510668667452749 1
0.0523318724624933 1
0.0837338583740221 1
0.1901987091353 0
0.125473468287081 1
0.0276106269964181 1
0.0552777159140945 1
0.00721032382595848 1
0.0124081380522518 1
-0.0245656837291167 1
0.111883118300711 0
0.0691526084837758 1
0.070569631965608 1
0.0350825226764308 1
0.109008236125626 0
0.0116813706732563 1
0.0858338425004184 1
0.00191388579268437 1
-0.0224969773514806 1
-0.00146880687203335 1
0.0941010289919247 1
0.0187752938150141 1
0.0788985243714738 1
0.0540711070945369 1
0.0209890341346186 1
0.147580753163025 0
0.0825266500611235 1
-0.0535699727376726 1
-0.116946926871502 0
0.0393007301755777 1
0.0280879535022024 1
0.111237524573963 0
0.134269754841056 1
0.104917835959642 1
0.127300257204613 0
0.143398833111342 0
0.0246235982513394 1
0.0458902626792223 1
0.0783483589855567 1
0.0505511871269713 1
-0.0147947950458484 1
-0.0307528457494178 1
0.0662998529012759 1
0.112853980764275 0
0.0258159255461985 1
0.042839800077943 1
0.0571737591990511 1
-0.0927548706638524 1
0.0510198295355981 1
-5.28837613331615e-05 1
0.15461139759869 0
0.0548187970250956 1
0.0873136879240888 1
0.141117101325663 1
-0.0462642132672531 1
0.0781543354325346 1
0.148176627038001 0
0.0266236056283393 1
0.046567977276888 1
0.109011446349938 1
0.0618759089745647 1
0.0604187583439988 1
-0.0198726579671107 1
0.0562672715445909 1
0.0651458842090803 1
0.0262206822491974 1
0.074510617231884 1
0.0716812628425665 1
0.146822172588676 0
-0.0406870240420533 1
0.101512787364613 1
0.0165563981959841 1
-0.0638523566908768 1
0.0374445164348862 1
0.0641711884484928 1
0.0508365402810083 1
0.00566449143172427 1
0.0298666300081319 1
0.0147144748747729 1
0.0201202085493879 1
0.000872119939122247 1
0.114990682439868 1
-0.0158795948257261 1
0.0679263861568463 1
0.0106337501367063 1
0.0804870958017039 1
0.0391214874780414 1
0.104211592437296 1
0.0515395252236649 1
0.100921318119155 1
0.123914373558825 0
0.033011291202076 1
0.103694664639098 1
0.0406171696977276 1
0.00710665309529302 1
0.0429180361290963 1
0.0267325971248061 1
0.0419710287312011 1
0.0503420585228375 1
0.054564007964985 1
-0.0943901687845742 1
0.00447656009071002 1
0.100276367863082 0
0.11377152512476 0
0.117428158534994 1
-0.0145161103370028 1
0.196680886589831 0
-0.0231680740997083 1
0.0441127097444635 1
0.00361942031325165 1
0.124898314694975 0
-0.0585916210784998 1
0.0886399406181469 1
0.0692838583150813 1
0.00185632426189883 1
-0.0224855690613941 1
0.0959980739929609 1
0.0205185602934489 1
0.00944950995941416 1
0.014436410713465 1
0.00814368302092816 1
0.00146261872274484 1
0.022078085470739 1
-0.0547370788225324 1
0.0486314513509432 1
0.0804440533915456 1
0.0293085795651293 1
-0.0591337145461981 1
0.0617857263078162 1
0.0773910676129347 1
0.0419436943451195 1
0.0977975091130363 1
0.0905601856368 1
0.103986987947351 1
0.0264506949887911 1
0.0739006875585858 1
0.0278034591832389 1
0.00436984252853215 1
0.0672037886986238 1
0.0780566284612642 1
0.0130741674367455 1
0.100082805819522 1
0.0635509902122107 1
0.0267424207936858 1
0.125357470944946 0
0.097915049795283 1
0.106551585726176 1
0.0453622495854278 1
-0.00522533503728871 1
-0.0297226297334051 1
-0.0321413360872248 1
0.0250323387966072 1
0.0530727006163318 1
0.0251734987059379 1
0.0430439696116543 1
0.0363505458998158 1
0.0717437572180792 1
0.0587902973952979 1
0.0185330055481874 1
0.139237561192289 1
0.0442569020805678 1
0.0769562034045764 1
0.120179376390996 0
0.0653790770810862 1
-0.0804279819456373 1
0.0195428077045717 1
-0.000730929648958718 1
0.0373598617411259 1
0.0405974293218983 1
-0.035682921036786 1
0.00105346310993469 1
0.0678915713164219 1
0.0136790313433444 1
-0.0370483228842561 1
0.151794516858645 0
-0.0359219460246211 1
0.0197044907554401 1
0.120159245098395 0
0.0724998807520032 1
0.0415679031375511 1
0.136908617044492 0
0.0573104786648935 1
0.124436262850786 0
0.0582840230682483 1
0.0140345012196903 1
0.0454250579251696 1
0.0534840665167092 1
0.00497800092088266 1
0.0114770394532882 1
0.0584040965097991 1
0.284088989995834 0
0.0850638056513985 1
0.146473349795173 0
0.0056572543878178 1
-0.00401798976472705 1
0.100534836482439 1
0.0290627940051148 1
0.105681668380342 0
0.0123664506708126 1
0.0250992856397863 1
0.0633769831817232 1
-0.0361856156377008 1
0.062761660411999 1
0.0955033208355706 1
0.0404545631933666 1
0.0965700561764322 1
0.0114131073915241 1
0.0884508381155599 1
0.0119157594818589 1
0.0719109701178997 1
0.049403726961665 1
0.0570639060108326 1
0.0142738506941121 1
0.0205286775193566 1
0.13243070286487 0
0.0529277524116549 1
0.129618277892296 0
-0.0117776302696366 1
-0.106000491899531 1
0.104229488052249 1
-0.00487756868894936 1
0.0892240470766722 1
0.017853181814165 1
-0.0109668225162786 1
0.0399643028172932 1
-0.0152633177815341 1
-0.0550934860825556 1
0.10843877514462 1
0.119195110408467 0
0.10599924511937 1
0.0413905532106021 1
0.0492484840679191 1
0.0909094537810932 1
0.0396172658675622 1
0.0247911500607034 1
0.132344638216466 0
-0.0433597167645245 1
-0.08565554431416 1
0.0217646735362696 1
0.0959298467521743 1
0.106383428863113 1
0.01957543923065 1
0.0686827245886519 1
0.0429804252473578 1
0.0922861071870924 1
0.091194544082023 1
0.0903061683936134 1
0.121633112088623 0
0.0720229203483147 1
0.0827422417927166 1
0.0348127831272663 1
0.106711164006012 1
0.0885076553301865 1
0.0974653212387916 1
-0.00209223924823425 1
0.165501723273416 0
0.0474537356859196 1
0.0670425184529102 1
0.0559056024802626 1
0.0413000668224004 1
0.0426009217479441 1
0.0160038136085173 1
-0.0817773897615063 1
0.121505686390423 0
0.216487464008707 0
0.0437156807822488 1
0.0493644092941595 1
-0.00819319880402674 1
0.030857420651772 1
0.0748494082042634 1
0.0767463205728506 1
0.0305680486525002 1
-0.00939820851206286 1
0.0929277501523123 1
0.042028184170165 1
0.0359782380116697 1
0.107303263520263 0
0.0712459915198315 1
0.0440886165900054 1
-0.0334264430146976 1
0.0941676595235579 1
-0.0139236812854544 1
0.0517299251425515 1
0.060014916947141 1
0.0308677634391717 1
0.0320616127995119 1
0.0357863233135126 1
0.059970665089006 1
0.0449979982219597 1
0.0181154675298521 1
0.0399391624518576 1
0.0682385963823006 1
0.089121220218528 1
0.00759691041402778 1
0.132352552161743 1
0.0190043031187282 1
-0.0211477800655932 1
0.0105122530211623 1
0.00363726221470414 1
-0.0249149055419615 1
0.0857767800257142 1
0.0547460347092511 1
-0.0162128986071894 1
0.0512207574668104 1
0.00222631307020075 1
-0.000702805561345846 1
0.0468863027220483 1
0.0144682500381183 1
-0.00787798013689595 1
-0.0257823520218386 1
0.0876249469532941 1
0.0325281339790563 1
0.0685958723840914 1
0.0556683569059052 1
0.0771903421735513 1
0.0184236951370133 1
-0.00559872634894095 1
0.106796315503897 0
0.0734804713554726 1
0.0404397805826387 1
0.0334683843382478 1
0.0773197673297743 1
0.0349923091980037 1
0.0968279460988013 1
0.101538363657197 1
0.137701355100625 0
0.00692427119112213 1
-0.00603065310655729 1
0.0849191025419599 1
-0.0385998954194662 1
0.107857620233562 1
-0.0293300593265523 1
0.0293250969648686 1
0.071512244960626 1
0.0366247581332364 1
0.0256503789000939 1
0.0372089588979539 1
0.115080641526639 0
0.0404840830812523 1
0.0412726145019871 1
0.055727058162629 1
0.0929418576532433 1
-0.0605833251159409 1
0.0395234022420944 1
0.077368121958821 1
0.0718563997981623 1
0.0329377349982046 1
0.0423001744362137 1
0.0240139397778777 1
-0.00731503552346758 1
-0.0461449815370992 1
0.00618257044061749 1
-0.0214393460386885 1
0.0863541184729435 1
-0.00753846675276952 1
0.06585039765253 1
0.133184407655326 1
0.00207646723000013 1
0.129971846865009 0
0.0444418899448747 1
-0.0611536943332991 1
-0.0171265731778978 1
0.1059371662458 1
-0.0353524065303641 1
0.0660956253815386 1
0.0923888218409516 1
0.0963518550385388 1
0.010814386602541 1
0.0100176601487048 1
0.0366873032627713 1
-0.0341506357164183 1
0.0351974482036111 1
0.0359120862100618 1
0.0195463931667315 1
0.0527181952186813 1
0.0997125446592569 1
-0.0352021123534729 1
0.0266707149476327 1
0.0769435197387178 1
0.0318681853716584 1
-0.0193488176571915 1
0.0727526710020981 1
0.0772243408924112 1
0.111502390304714 0
0.0703070295238919 1
0.0523905744946972 1
0.0147255969750062 1
0.0879822138430222 1
0.111677323840263 1
0.105211909583976 1
0.0253612030711624 1
0.00882696038100077 1
0.0933752028445563 1
0.0374200772885926 1
0.0288490516658881 1
0.079204186590288 1
0.103527801070293 1
-0.00734671119937762 1
0.00933793040726509 1
0.128947552098737 1
0.167419482942529 0
0.108017038219926 1
0.0302673326674264 1
-0.0164867319672687 1
0.132952394511072 0
-0.0545306916058884 1
-0.0658824429484177 1
0.0195088149454149 1
0.103200215224825 1
0.0547594283728479 1
0.0390701324548812 1
-0.0741161605759321 1
-0.0192832111097204 1
0.0261601566136917 1
0.114767865747397 1
0.164341761123245 0
0.0416506176234392 1
-0.00777556566276699 1
0.0891591120155066 1
0.00898984327706903 1
0.0252074149546796 1
0.0229303910841164 1
-0.0572126144092598 1
-0.0476361129476322 1
0.0245058401028214 1
0.00272015914674461 1
0.104641123284899 1
-0.0280719221936436 1
-0.0479573698123486 1
0.0752467630691122 1
0.0891324928051328 1
0.00177612823424719 1
0.0875903369766515 1
0.185757154629339 0
0.0853400904378343 1
-0.0492848078510469 1
0.0106876156715053 1
0.0970375130094263 1
0.113240656163995 0
0.080127805343398 1
0.0716521996424423 1
-0.0567766994940231 1
0.0164814274438038 1
-0.0351879388139617 1
0.0614349119877434 1
0.106317114125596 1
0.110437764843005 1
0.027620540400855 1
0.101636500826643 1
0.0983728656277062 1
-0.0222794500606044 1
0.0785058227616015 1
0.00674894009775175 1
-0.0210410531251123 1
0.141413075370596 0
0.0724979393032408 1
0.0186302792982743 1
0.0557051615808808 1
-0.0486505249093217 1
-0.0313945000992398 1
0.0290433547037369 1
0.0525631254147318 1
0.102858943653617 1
-0.0168796530653591 1
0.0934254311247222 1
-0.0626400443059944 1
0.0564741511046339 1
0.0570298155242326 1
0.00247810804550558 1
-0.0525940248014058 1
0.166683819537716 0
0.0758292216667036 1
-0.00419376833639485 1
-0.0159221162766472 1
0.0723903452039353 1
0.0620099217111472 1
-0.0259690726209622 1
0.000374627873597039 1
0.0567606261201727 1
0.0691630096524231 1
0.0799265761986332 1
0.0222032423306171 1
0.0606637097168339 1
-0.0211360406837111 1
-0.0132307356873687 1
0.170937008565588 0
0.09170445218203 1
-0.000119596894367024 1
0.0325259919556759 1
0.0336412859106257 1
0.0303147742806095 1
-0.048482309906097 1
0.0181316871661874 1
0.0644439662216233 1
-0.0385091937845572 1
0.0827319283270266 1
0.0636308940411175 1
0.0541047526746672 1
0.00464983209322355 1
-0.0110588330182283 1
0.0214953423250368 1
0.0779851391987183 1
0.0351868641170036 1
0.0538914142822827 1
0.0915317128948099 1
0.0077376520044201 1
0.0680133587223267 1
0.0622695154964984 1
0.16798674803403 0
0.115607115863567 0
-0.0334555494920567 1
0.0436344699837294 1
0.000320521447915452 1
0.00700033454560709 1
0.0126199632044225 1
0.0468454741847285 1
0.118151947784966 0
-0.0826760534251679 1
0.0300889191691157 1
0.0539778452318067 1
-0.0354744992162041 1
0.00444584457339 1
0.0488359862319605 1
-0.00941011336964012 1
0.147717740640671 0
0.133700366474546 0
0.0605315576235327 1
0.014397717644318 1
0.0571898326851646 1
-0.0747540621559319 1
0.0714176366444804 1
-0.0064389743585434 1
0.0327320958503216 1
0.0747234765480582 1
-0.00935575592888134 1
0.0340015685415428 1
0.0305560539651066 1
-0.123876198372942 0
-0.0104636019473601 1
-0.030581667228192 1
0.123647897425355 0
-0.00603669324181903 1
0.0742716402878091 1
-0.0137436828678456 1
0.0979605353499153 1
0.0606020080293312 1
0.067720858442767 1
0.119348681123019 1
0.0397494032071907 1
0.123513574516996 0
0.115922648848616 0
0.107381699524016 0
0.0555821409283158 1
0.0739120238978908 1
0.0997469635994545 1
0.0729380472589179 1
0.1042683933555 0
0.132979132211713 0
0.0773358752760832 1
0.173885225710396 0
-0.0783887544670097 1
0.0364550423170149 1
0.0948646733334666 1
0.130902226628364 0
0.0760406979290757 1
0.0601295670006119 1
0.0589865965826398 1
0.0612255380426362 1
0.153448285074704 0
0.0547755166224385 1
0.17680105048373 0
0.0375714510450959 1
0.0673592844351882 1
-0.016829401526541 1
0.0158625301362893 1
-0.00285868982417693 1
0.01398522761823 1
0.0172765873554346 1
-0.0180789807827895 1
0.114474662141218 1
0.103347136374479 1
-0.0489094725307109 1
0.0609359374875209 1
0.0302535143886743 1
0.0559009699948947 1
0.0995793952181216 1
0.0254542801106425 1
-0.0172411611953724 1
0.0104990930774745 1
0.0535126964649062 1
0.142647433651542 0
0.0306765901588637 1
0.0892354553609492 1
0.0894038125773889 1
0.0665497690081901 1
0.0879077140955981 1
0.146823839352225 0
0.144772774109042 1
0.0384805328173464 1
0.0936638180653569 1
0.106659878765667 0
-0.00699654835046616 1
-0.00243257636468026 1
0.0930684954560381 1
0.00105207713363526 1
0.051019916148802 1
-0.0101157908462546 1
0.0148653674625745 1
0.0910104991484615 1
0.0827520175060726 1
-0.027097527181677 1
0.0497602044301547 1
0.0194602563099146 1
-0.0474616334834805 1
-0.0375012109731206 1
0.00380765168047041 1
0.119246403762027 0
0.0749075441018251 1
-0.0268332446989325 1
0.00981795024428567 1
0.0416089962995343 1
0.0796544466853522 1
0.0518618472763573 1
0.144860719716947 1
-0.0563218771806692 1
-0.00439824404181921 1
0.0642997708381698 1
0.0573830850836962 1
0.0297782195279384 1
-0.000583539054569947 1
0.0251290590171101 1
-0.0149239847018029 1
0.159657032565563 0
-0.0335735399794236 1
0.0965935028690994 1
0.0676474461542018 1
0.104919473965785 1
0.07880708082794 1
-0.0467156920792868 1
0.0121074908914235 1
0.116708062269492 1
-0.00227200184671782 1
-0.00138560326940586 1
0.00463254819597977 1
0.0606175332685755 1
-0.0659895635302338 1
0.0688259382757843 1
0.0313705332113288 1
0.0458456041277207 1
0.00223535584417138 1
0.109178481243525 0
0.0409372415461789 1
0.0713059529258122 1
-0.00180924914246246 1
0.030402503287509 1
0.0426942648113279 1
0.0640586692289334 1
0.0296580380394465 1
-0.0192806544596758 1
0.0712061996897457 1
-0.00820109367558083 1
0.02478935443962 1
0.0854565539136741 1
-0.025664078611879 1
0.0781738885306944 1
0.0711035785330103 1
-0.0281159039109833 1
0.0117728452644008 1
0.0570979444104882 1
0.132498376818948 0
0.111937409898063 0
0.0565689272223582 1
0.083806181672837 1
0.0587562341877685 1
0.136930183286322 0
-0.0495994059938259 1
0.053930641088371 1
0.0468234002132324 1
0.101208264932601 1
0.14322633296463 0
0.0511767047877792 1
0.00487164337579212 1
0.0805237018186554 1
-0.0755533870062643 1
0.0626197038318521 1
0.0306517757410108 1
0.0813868097386394 1
0.139620503642236 0
0.106548095305631 1
0.0491938311322371 1
0.138356666004746 0
0.0196671392510442 1
0.0564238199496295 1
0.0940876813832733 1
0.07639267112341 1
0.0842765945155862 1
0.0225790850799595 1
0.0694288876188099 1
0.0250913460580165 1
0.062063786212689 1
0.0164258267814915 1
0.0159466262934822 1
0.0295351896744445 1
0.0313295872943483 1
0.0386418018271428 1
0.0499238648836386 1
0.049747402882116 1
0.0369034771329156 1
0.0558008451165191 1
0.116472833534383 1
0.0645406310862686 1
0.025443705167945 1
0.0793163768487393 1
-0.0192132234107882 1
0.0716525445994454 1
0.0275723947207047 1
0.00898214528309172 1
-0.0209652530063662 1
-0.0247835624580091 1
-0.0622871051855879 1
-0.0451027505491957 1
0.0358054143333819 1
0.033048350295612 1
0.0418606858370553 1
-0.0287667944451291 1
0.0140658701946784 1
0.0220595649481072 1
0.0474637014245569 1
-0.00382341484390813 1
0.0101209075335227 1
0.105260248169193 0
0.0801927291347324 1
-0.0148877856788794 1
0.0598706498558862 1
0.0347561094606337 1
-0.0507395582555282 1
0.0637245735148342 1
-0.0219231787576967 1
0.0925007730599576 1
0.000757427432204333 1
0.0959591066415096 1
0.0476634916695589 1
0.156455086642056 0
0.0726816561496298 1
0.0497163171280701 1
-0.0222464007477526 1
0.0530338985447548 1
0.004017513247152 1
-0.0303701120485589 1
0.0460498163899204 1
0.0820054194254304 1
0.0569929239620751 1
-0.0700655658458979 1
-0.0157798497824599 1
0.00630683188021585 1
0.147632650027217 1
0.0621136564631223 1
0.0980260734536875 1
0.0493160203350782 1
0.0149526416498562 1
0.0430388862068966 1
0.0218539123451083 1
0.071144416925079 1
0.0478924156665936 1
0.0478859728847925 1
-0.000583238231403415 1
0.0171275796376964 1
-0.00909930955198756 1
0.0127344995649815 1
0.033677423017368 1
-0.0544680776985634 1
0.0158008306715875 1
0.0315368181972335 1
0.096780875986608 1
0.0527353905043462 1
0.0838143630736068 1
0.0961547649429577 1
0.114150993731843 0
0.090618285545837 1
0.102589210276449 0
0.134332761825654 1
-0.0312911098634298 1
0.0384512999911994 1
0.0135278727601171 1
0.00350504867278037 1
0.0430193854763735 1
0.103379902302932 0
0.0753884755467028 1
0.0983703657808678 1
0.0141808766774609 1
0.0930186819428171 1
0.0694983190226777 1
0.00910709694008173 1
0.0608048182624567 1
0.0546988841672726 1
0.0980666281546228 1
0.113690068599278 1
0.00933976158929213 1
0.00705166676404619 1
0.0118823175203492 1
0.0916292101264622 1
-0.0794064987943155 1
0.0188279621818621 1
0.000548194829804756 1
-0.0199562139120321 1
0.0723353472257773 1
0.108013046522857 1
0.0736170121512128 1
0.0657709219739634 1
-0.0437895672731068 1
0.00828010708717928 1
0.0847523043247027 1
0.0821202701037636 1
0.0823304352163508 1
0.0864044464216436 1
0.14437195745089 0
0.085630894149825 1
0.103206420640699 1
0.0345722828750138 1
0.0506059447331525 1
0.0793246911499743 1
0.0235783806592958 1
0.0703138598529908 1
0.00780886820660968 1
0.104511002094201 1
0.181318003702657 0
-0.0198172671395221 1
0.0722991705949212 1
0.0843927154377612 1
0.0158300127515364 1
0.0234296199291954 1
0.0365252521819029 1
0.0266397323812646 1
0.0444573087161698 1
0.0841058948110403 1
0.063744954013323 1
0.110450602814734 0
0.177316498662364 0
0.0983342998970489 1
0.0183222412161743 1
0.0550111875961089 1
0.0631905314080287 1
0.0955234537473538 1
0.128191344148222 0
-0.0647778535731958 1
0.0730370789231796 1
0.0427751157203503 1
-0.000504901294551162 1
0.0634651593780073 1
0.0615263163845815 1
-0.0921280914975152 1
0.105678113989347 0
0.115631384991676 1
0.0270629940497955 1
-0.00995677766374299 1
0.00954969325913419 1
0.115963845246452 0
0.040249417546913 1
0.0728743128940087 1
-0.00215378877656148 1
0.0527314649783531 1
0.0449708439185387 1
0.0681123599546884 1
0.0685452560387684 1
0.0311112825961698 1
-0.00486209369862338 1
0.0248451972491961 1
0.164758858049345 0
0.012576627337086 1
0.054328404047821 1
0.0665891393083311 1
0.17827836301448 0
0.107177204797516 1
-0.0260696390490691 1
-0.0263768817081813 1
0.0773386986819485 1
0.0479695680333061 1
-0.0171021732340929 1
0.185317247588379 0
0.185809173857671 0
0.0942863470142924 1
-0.0197633684255698 1
0.0342557246643239 1
0.0925261508816514 1
-0.0648658355777526 1
0.0749790259042329 1
0.102156432075344 1
0.0991111961507298 1
-0.0116053281544828 1
0.0971860538577738 1
0.0161814510123645 1
0.0337826465020234 1
0.0992780593484638 1
0.0902141528115346 1
0.117639557316042 0
0.0586512847354593 1
-0.0181173378547351 1
0.0599968001991889 1
0.0504557143168811 1
0.0985153611903627 1
0.107850977714194 0
0.0700223936216895 1
-0.0431459854820976 1
-0.0172560897129494 1
0.146585671168178 0
-0.00650271331768732 1
0.0596156474989586 1
0.123400971591446 1
0.111615278187244 0
0.0411646339712582 1
0.00648142676677819 1
0.0452088477027533 1
0.0625628425035851 1
0.0783159297193801 1
0.08917970413948 1
0.082337014386415 1
-0.0135261990372679 1
0.0529408122827413 1
0.106232237053566 1
-0.0181741042960333 1
0.0796900648392472 1
0.0554514434979612 1
0.0844376984794455 1
0.0434965949704951 1
-0.100913979256156 1
-0.0132244295244556 1
-0.0262215142845579 1
0.00891040130761005 1
0.0719387841420213 1
-0.0548515769627133 1
0.080761872900925 1
0.0341276397193279 1
-0.0666009259478134 1
0.0288258092663091 1
0.0729040553278543 1
0.0478432115069317 1
0.0411516584089611 1
0.0327707376427656 1
-0.00282549586533488 1
-0.0098507459923004 1
0.0905915993712822 1
-0.0242271842524112 1
0.0538433554282182 1
0.0579248302041611 1
0.0525794128287639 1
0.039502663479206 1
0.0427467876555592 1
0.117479371909155 0
-0.0209943825393678 1
-0.0565143087781962 1
0.0680713266545647 1
0.101778002063009 1
0.0315671808736401 1
0.0125083971660631 1
0.10826586602049 1
-0.020941029711332 1
0.0955184988355118 1
0.0706467407610015 1
0.117804710880091 0
-0.0156620957762933 1
0.149064624671534 0
-0.0496490549175151 1
0.0732996315163889 1
0.0908945862568532 1
0.0948741568238428 1
0.0725652786302247 1
-0.0648180667996914 1
0.0989814744420517 1
-0.0112337960285657 1
0.0314015542677296 1
0.038223052327448 1
-0.00833787748673699 1
0.0492740582730509 1
0.0597369848627505 1
0.148958242377853 0
0.083375766736738 1
-0.00519546841350894 1
0.0610850997118527 1
0.0989952810460217 1
0.102896198204135 1
0.0769702486633771 1
0.0793349814679964 1
0.0323468366816004 1
0.0376552625638626 1
0.0702973049056779 1
0.100725994714543 1
0.0334139898521026 1
-0.0171987552679621 1
-0.0413011545691516 1
0.0220984299779358 1
0.0797196160442796 1
0.13967215859979 0
0.117111245067815 1
0.0606645322582819 1
0.122986654441353 0
0.136932219049376 0
0.0942081394663951 1
0.027004580097777 1
0.0274251289486267 1
0.0353803069161411 1
0.0806704414773907 1
0.0579387374840585 1
0.0351727802025727 1
0.101990915839977 0
0.0301097044106087 1
0.00518192589824776 1
0.080304633610327 1
-0.0226147416329511 1
0.0364997372817175 1
0.0426449455689407 1
0.217630809916982 0
0.0295762197322011 1
-0.0618643761982354 1
-0.0747821903834091 1
0.00977241881499026 1
0.139788519933383 0
0.0309738539991123 1
0.0229250074566747 1
0.156393818868967 0
0.0419261484591884 1
0.0417937510768229 1
0.0034435876453019 1
-0.0431332124452 1
0.137089084316722 0
0.0586857965710978 1
0.153266130042116 0
0.000528105896337647 1
0.0595765146543928 1
0.10555121728957 1
0.12514069093534 1
0.00558905329170109 1
0.0716811695215204 1
0.0565695199388979 1
-0.00118607792296693 1
0.0244689590365868 1
0.105817975979839 1
0.0541764904718743 1
0.109157370918706 0
0.0356744611475816 1
0.057778141322992 1
0.0893753954754383 1
0.148958977178695 0
0.0343953731250091 1
-0.031409202528002 1
0.0814680513630277 1
0.0468228154746278 1
0.00279325624378042 1
-0.0460990026266858 1
0.0422762554927598 1
-0.0124785032973018 1
-0.0200568374744845 1
0.0387089789698666 1
0.0155316148573656 1
0.151560268086651 0
0.18404214700461 0
0.0390515038278918 1
-0.028052937753935 1
-0.00731394633658069 1
0.0356448522126183 1
0.13949020935892 1
-0.0254466911624048 1
-3.48056968435539e-05 1
0.0759399234159092 1
0.0811316943938092 1
0.120716753421325 0
-0.010197397924569 1
0.0672070306958705 1
-0.0131158833047484 1
0.0493289423023798 1
0.0336711162063247 1
0.0404465296232379 1
0.0418439016541809 1
-0.0115333062559371 1
0.0388572049778209 1
0.0172653146641916 1
0.0386215745591114 1
0.0319194920831305 1
0.0786418690155084 1
0.0559154948612396 1
0.0809105891043133 1
0.149980630600934 0
0.071939753873322 1
0.0835240153994243 1
0.0353828149444585 1
0.0502758078895398 1
0.0905727987187098 1
-0.0071862450405321 1
-0.021280663690905 1
0.0830672169009734 1
0.0493936488215786 1
0.037687797420895 1
0.0510571049994732 1
0.0326028629785891 1
-0.011808209977789 1
0.105400990868256 0
0.0691604446268408 1
0.114220981614048 1
0.0141774680383792 1
0.0615617535264791 1
0.00817523387124534 1
0.0734930417881059 1
0.00445204936551428 1
-0.0395306898593137 1
0.121125653284106 0
-0.0333090809363988 1
0.0245341159014753 1
0.00383978805429356 1
-0.00404373921046429 1
0.0624289712041995 1
0.0543230016255207 1
0.0614938729486837 1
0.0484488959941861 1
0.0663036747182435 1
-0.0134593122257722 1
0.0633219151348719 1
0.0553987287256624 1
0.090631276572142 1
0.0456119432115475 1
0.0647359208947606 1
0.0601349689498585 1
0.00173659929967803 1
0.0611996535679468 1
0.0195416499931156 1
-0.000360712714165021 1
0.00699953979589495 1
0.0370563612487995 1
-0.0167134710730391 1
0.0173512761871694 1
0.132880277808829 0
0.070344254059557 1
-0.0885592288102108 1
-0.0225609238470679 1
-0.0333298335941957 1
0.0451766163225363 1
-0.0219196217504454 1
0.115691867555226 0
0.021806487882716 1
0.188287958034966 0
-0.00344207102131682 1
0.103540762809198 0
0.111923538262371 0
0.0531162936901527 1
0.103709321983469 1
0.0561797133894937 1
0.00062392889164924 1
0.0126712699809622 1
-0.0405897068908449 1
-0.00215456545060395 1
-0.0634340286218827 1
0.030723484506373 1
0.0522391527439072 1
0.0653513634985115 1
0.0537202743974289 1
0.0331843326362355 1
0.0835739364244059 1
0.148568154549962 0
0.0254347318645816 1
0.0760255730274948 1
0.0524255326019726 1
0.0141763996312181 1
0.0985486454520581 1
0.0332144884544864 1
-0.015652796856252 1
0.100978849985561 1
0.100033436162506 1
0.0836569515056237 1
0.08394980120731 1
0.0186048623079478 1
-0.0290527733932264 1
0.0394959942788579 1
0.0983600181989509 1
0.0701675966653961 1
0.0659520267521025 1
0.147311518068174 0
0.0245544842496883 1
0.100308468435735 1
0.101638861720999 1
-0.0301835090342653 1
0.0922361611067667 1
0.0399506894118442 1
0.0153551304465321 1
0.0269275305938817 1
-0.0233057357071341 1
0.0534206343807693 1
0.0502424745540817 1
0.105714769198103 1
0.0874956382368008 1
0.0869395739824815 1
0.153128778361707 0
0.117355287196471 0
0.198788697146863 0
0.169617274591627 0
0.138591419341247 1
0.0548398647892001 1
0.0163744557724937 1
0.00515015595097292 1
0.0366158093809214 1
-0.00412969199364424 1
0.084112077141973 1
0.0523458399098369 1
0.054815388952856 1
-0.0103744198409461 1
0.0176921670348351 1
-0.104200222666013 1
0.121192324132989 0
0.0734583972611267 1
0.0211216402602684 1
-0.00181416183448975 1
0.0449374895390982 1
0.0793191560443136 1
-0.0264918874759974 1
0.127106408870895 0
0.106049461048946 1
0.00290292931586556 1
0.0812133367788707 1
0.0609976846477846 1
0.0181959162270193 1
0.0215703324890792 1
-0.0774170325847921 1
0.000384774807227931 1
0.123352012918843 1
0.0102457014788162 1
0.101601637688588 1
-0.107373484312523 1
0.108943753743478 0
0.0309433960142745 1
0.0719789250267504 1
0.0152996876684096 1
-0.0812265533916288 1
0.109675441101795 1
0.078261588840301 1
0.180785197522102 0
0.057072456861265 1
-0.0259268001121697 1
0.100316711789326 1
0.0614464156986672 1
0.0144682017040479 1
-0.00159150129615949 1
0.0383523466811409 1
-0.0341120675058874 1
-0.0265633363042335 1
0.0532913451271595 1
0.0735127286767145 1
-0.0592867669331447 1
0.0283913636087902 1
-0.0112599330333702 1
0.0500382131582708 1
0.0647495516577083 1
0.0423692258525543 1
-0.0254248379900967 1
0.0596956017138086 1
0.0836649735233835 1
0.139062070626263 0
0.00102580463695044 1
0.127527442282486 0
0.159068057823961 0
-0.0189310472738071 1
-0.00215268112063802 1
0.0156410886831961 1
0.0785172307620287 1
0.0250897590092005 1
0.0873549336965359 1
0.0240648955155986 1
0.0549314507688035 1
0.061755735388671 1
0.0957541528622575 1
0.0757002241654346 1
0.143668355853358 1
0.026240147523184 1
0.0877803139543851 1
0.0407900659473431 1
0.150230986302723 0
0.0485347240996939 1
0.0508202205321946 1
0.0466818595964641 1
0.0894046709400851 1
0.0208102400340245 1
0.0277235089933404 1
0.133603420359192 0
0.0553833954171271 1
0.0925170711591393 1
0.149096009000464 0
0.0685711295434678 1
0.124761286868821 0
0.0366184619937373 1
0.0694511499058248 1
0.0641751496293743 1
0.134513755335751 0
0.102892622656853 1
0.0187469389491169 1
0.0926760340166992 1
0.0141723439160401 1
0.101619544837915 1
0.121965234242063 0
0.0986961422518656 1
-0.0119934361917299 1
0.0894196991678956 1
-0.00563025555012507 1
0.0372695797682992 1
-0.0423156092553035 1
0.0442601435990664 1
0.0366757800156318 1
0.0856793854545107 1
0.124332390442283 0
0.034087087672259 1
0.00519201152668174 1
-0.0109548683144548 1
0.00954509537364167 1
0.0397786453195723 1
0.0338492882447807 1
0.0405112235813102 1
0.0562485886298191 1
-0.00786868384496845 1
-0.0327451381753827 1
-0.0203930356285495 1
0.0428435392374112 1
0.0477974967667106 1
0.0135755359729518 1
0.0453227146166991 1
0.079935655796752 1
-0.0031538495295865 1
0.0243578017945265 1
-0.0299223473428695 1
0.119789074810339 0
0.0817473844495437 1
0.0564970282285928 1
-0.0274461788113669 1
-0.0191554598767937 1
0.102502911908703 0
-0.0395263116890196 1
0.0474670412796824 1
-0.0178461941109076 1
0.0491495712576629 1
0.00333952240190329 1
0.063364439585047 1
0.0974613959956161 1
0.0176876260129071 1
0.0441624465777692 1
0.0261619942191386 1
0.147230308553152 0
0.153525103338157 0
0.0723241290006655 1
0.0781069284472049 1
-0.0144563303875723 1
0.0653175361833075 1
0.102236991846376 1
0.0115752754859311 1
0.0221546001468969 1
0.0608368756792916 1
0.029383494870035 1
0.138797240428935 0
-0.0192621673632516 1
0.0326439593426074 1
-0.023084233214305 1
0.0831885842933497 1
0.0644200636135509 1
0.0346857338450386 1
0.0994644067193795 1
0.0518644585105672 1
0.053080401897995 1
-0.00647434529968515 1
0.0171638060141898 1
0.0264543307948795 1
0.0538262653794346 1
0.0835269061767915 1
-0.0101990646369229 1
0.0352081214333982 1
0.0739952962876873 1
0.0317456243028894 1
-0.0148567315528976 1
-0.00397774363073367 1
0.0226461741613189 1
0.0961246166695916 1
0.0155513762425265 1
0.0608565712496537 1
0.112309672979156 0
-0.0169882125431868 1
0.0913366259157978 1
-0.00658791187489162 1
0.124917411777554 0
-0.0068428374753194 1
-0.0207096744642922 1
0.0802500459324148 1
0.0568049360806071 1
0.0755229306422446 1
0.0126880614120222 1
0.0668829679733435 1
0.0984290399447123 1
0.0232914568950636 1
0.115491064082043 0
0.0460630791823854 1
0.0981114769104685 1
-0.00291712384065668 1
0.0147356807177379 1
0.0304478941847992 1
0.0375097401034936 1
0.0513883826892533 1
0.0809783116535591 1
0.0081010445670565 1
-0.00323749667492544 1
0.0554092151915173 1
0.01690920017161 1
0.127725436323283 0
0.0693465644408719 1
0.0607481191979471 1
0.0626022383819807 1
0.0508164383551687 1
0.0944086786301353 1
0.0391712048664169 1
-0.0155660793780866 1
-0.0444417022169412 1
0.106675087525109 1
0.16066344797843 0
0.0776641000769525 1
0.114725048697617 0
-0.0113674752379644 1
-0.00960393586564234 1
0.103366005741984 1
0.0383522208789124 1
-0.0431824928011439 1
0.0780247117067619 1
0.0958460297599414 1
-0.0203710393930584 1
0.0125759516644153 1
0.0374251338361322 1
0.0204453717864494 1
-0.00155277158197818 1
0.103657968689905 0
0.00245556700353353 1
-0.0154658955797554 1
-0.0177807348512452 1
0.113416997028096 0
0.0762910732580019 1
0.0825181116368498 1
0.0413057027347989 1
0.025615936379503 1
0.0482628746499184 1
-0.0398186763273477 1
0.0449900805942761 1
0.0822381050920569 1
0.0126092230183255 1
-0.0460753847922749 1
0.0365954333576847 1
0.173507420886479 0
0.0376965466861963 1
0.0231734552708008 1
-0.00555007958272288 1
-0.0210238001731764 1
-0.00128670539132792 1
0.0647273400300301 1
0.0572613912069468 1
-0.0255559903934195 1
0.0518609478706841 1
0.164075528991094 0
-0.0148544831085869 1
0.0257106159857512 1
0.0455767918103842 1
0.192041310018256 0
0.0435105022316228 1
0.0601464342094424 1
0.230494192068093 0
0.127245401524262 1
0.0848844250323636 1
-0.0149020008435656 1
-0.0185732860215461 1
0.00656713429181974 1
0.0557695929410487 1
0.0845079298452957 1
0.0539423560491295 1
0.110360158101934 1
-0.00668382041975704 1
0.0772263193004071 1
0.157901388137618 0
0.0979504699471368 1
0.0114790510107658 1
0.0851894624183379 1
0.0441268751681481 1
-0.0212550132034271 1
-0.0525023934884018 1
0.0587016734179789 1
0.0422961283880986 1
0.0065776220820523 1
0.124620869306442 0
0.0997650040746116 1
0.0779530811728784 1
0.133727857045988 0
0.0557694033211174 1
0.0518535831170076 1
0.0739340015353672 1
0.182195011198045 0
-0.022402605694943 1
-0.025842397600993 1
-0.0239095274174479 1
0.0466246099893954 1
0.0905540584098102 1
0.0849058885851237 1
0.00591978174221095 1
0.0763517671682956 1
0.0265066010511808 1
0.0945461294386531 1
0.0767314774789297 1
-0.0127109480259181 1
0.0423961060365979 1
0.0704320933516781 1
0.069016019846084 1
0.0545101986235193 1
-0.0115747485102109 1
-0.103359840712535 1
-0.0221605273416725 1
0.0424335275971313 1
0.124268849755467 0
0.102785752849354 1
0.00270532786452751 1
0.0922539496984761 1
0.115489593402173 1
0.0346517040683183 1
0.0862390887893673 1
0.0839656037943809 1
0.0563458559472988 1
0.104275857270023 1
0.0870259977589399 1
0.0621678530820603 1
0.112202173926833 1
-0.0300288911776686 1
0.0366847699636409 1
0.164562501335946 0
0.0878658966902988 1
0.116597807027355 1
0.0893357560520193 1
-0.0204227546811481 1
0.0279168570397953 1
0.120720855570962 0
0.0994777485900663 1
0.0238928653513671 1
0.00493321690190973 1
0.0629942566388926 1
0.0547265531231151 1
-0.00912782871707644 1
0.0698200240110456 1
0.0710458570146671 1
0.109752009382892 1
0.106575486520184 0
-0.0201353048803511 1
0.0627776616224118 1
0.115919618476367 0
0.116906032678427 0
0.0378682460904678 1
0.0784202861805272 1
0.0774129102168734 1
0.0421955824136315 1
0.0359200636887312 1
0.0648752573469916 1
0.0784030521368091 1
0.135526485971304 0
0.0373217770198393 1
-0.0806143258915811 1
0.117638929080301 1
0.115284338264434 1
0.0925359279219534 1
0.078046315508083 1
0.00574853026349105 1
0.0448985533403865 1
0.0242898649671933 1
0.149780292798489 1
0.0754998458256024 1
0.0889520940811347 1
0.0781625310799482 1
0.141002712373139 0
0.0790527875331431 1
0.00056848726730159 1
0.0863249953821131 1
0.0740680005880077 1
0.0906258834813244 1
0.0138193449097982 1
-0.00912460144725009 1
0.0513458787607041 1
0.0827896941337834 1
-0.00499530270119261 1
0.00245062335463022 1
0.0877052293203927 1
0.0261834167040255 1
0.0168050381825617 1
0.137994244877229 0
0.0280104375033706 1
0.0810320395526144 1
0.0545616515357479 1
0.0377220365533416 1
0.0168837854721842 1
0.125799097876472 1
0.0582261618224274 1
0.0123011253881622 1
0.0341027930611903 1
0.0828360535678363 1
0.0597447066604541 1
0.0329627601495927 1
-0.0912595361616909 1
0.0896469505792982 1
0.0631463997451993 1
0.035857758661233 1
0.0957137139322496 1
-0.0349842932025223 1
-0.0648616972686119 1
-0.0435113394264247 1
0.00734781906869169 1
0.119845981703493 1
-0.028606140440498 1
0.00123509657321278 1
-0.012235052023802 1
-0.0603661504291244 1
0.0557547577654265 1
0.00894635036454492 1
0.0126170647198625 1
-0.0637352241050562 1
0.12044747282155 0
0.0384720641086293 1
-0.0860927574821225 1
0.0637196138198893 1
0.18569936038479 0
0.0512311562464315 1
-0.000972535015601928 1
0.0784860161311088 1
0.130138639091477 0
-0.0151403518338334 1
-0.0603638538078822 1
-0.0435513254940278 1
0.0408096558328943 1
0.0886395042954917 1
0.138887243864016 0
0.0140300347645609 1
0.0292897188007098 1
0.0584631378299524 1
0.0228490679114218 1
0.032674062345024 1
0.0312386322874501 1
0.0362349612552487 1
0.0403169121972402 1
0.0721296871083957 1
-2.27374689702516e-05 1
0.00741551165507459 1
0.0361883505482577 1
0.0517140078681985 1
0.0621034507490545 1
0.0223346757822172 1
0.0476625623018205 1
0.10181654577941 1
-0.0504876193988949 1
-0.0134833809771163 1
-0.0117174457379272 1
0.057282956705195 1
0.0368581164365056 1
-0.0283317845892547 1
0.0872194932437577 1
-0.0932591660758548 1
-0.0278498669357276 1
-0.0280328348698706 1
0.1017129572158 1
-0.00429952059757499 1
0.111136153759327 1
0.034087458321347 1
0.0444256934200813 1
0.0353451109644279 1
0.0426041633919748 1
0.0603612670813299 1
0.0303255231150576 1
0.063119702692475 1
0.0274513397704559 1
0.106101107612374 1
0.00456989857926031 1
0.0457451589139081 1
0.0656889124536559 1
0.0584867528512864 1
-0.0275760670407041 1
0.00756329516237852 1
0.0306007988745336 1
0.116491741152163 0
0.0361844028712769 1
0.0864815923757909 1
0.0978477526631212 1
-0.0142697661920595 1
