# Supplementary material for: Bias caused by sampling error in meta-analysis with small sample sizes
Source: PLoS One. 2018 Sep 13;13(9):e0204056. doi: 10.1371/journal.pone.0204056 (PMC6136825; doi:10.1371/journal.pone.0204056)
Supplement: S6 File — (ZIP) [file pone.0204056.s006.zip › results N = 20 theta = 0 tau = 0 sz = 500-1000.txt]

"dl.theta" "dl.cp"
-0.0129919892542933 1
0.00871445317029907 1
0.0123130027243163 1
0.0191107346591889 1
0.0252228866975211 1
0.0069613984529751 1
-0.0100314951710489 1
0.0166133401033392 1
0.000695447743101248 1
0.0045279073505929 1
0.0275346277245173 1
0.00873016805858703 1
0.0356413103691245 1
-0.00636684915515008 1
-0.000501482457613562 1
0.0196914431563212 1
0.00929409929732713 1
0.00192333069965296 1
-0.00710879470302004 1
0.000914810956759984 1
-0.00490141838486358 1
0.0160148219439852 1
-0.00477005427076579 1
0.00677755656573062 1
-0.0023306545971083 1
3.57192624336519e-05 1
0.00481701611332248 1
0.0300361880184052 1
-0.00223841475459726 1
0.0384288894147834 0
0.00219453783076109 1
-0.000755961020311908 1
-0.00410497931615143 1
-0.00202585279741006 1
-0.00731594473647986 1
0.0378959189114467 0
0.00488710228179949 1
0.0027090229673307 1
-0.00451779321540949 1
0.0079403369809918 1
-0.0156589982127366 1
-0.00329778604799238 1
-0.0129691949503126 1
-0.00555990758119006 1
0.0252005692044567 1
0.0134688092399562 1
0.0111452347073361 1
-0.03020263009516 1
0.0053752387620692 1
0.00906752662540803 1
0.0129909011584604 1
-0.0224560549425879 1
0.023834120358771 1
0.014931342267579 1
-0.0140103395959005 1
0.0240796147776142 1
-0.0242584300227103 1
0.00764424906139414 1
0.00482280692878524 1
0.0165336321443308 1
0.0131152014293742 1
0.0240111878680088 1
0.00180782431021447 1
-0.00765815926268213 1
0.00980740666741039 1
-0.00392909063562193 1
0.00165118024810443 1
-0.00316171992575069 1
-0.0353481713988355 1
0.0131728537917433 1
0.0305179861820743 1
0.0277304514815324 1
0.0127724818159204 1
0.00403295397470445 1
0.0110622125858326 1
-0.00347965307873538 1
-0.00126524270801275 1
0.0114595110749752 1
-0.00960502988644796 1
-0.00112672130211935 1
-0.0207898121808871 1
0.0179785205257164 1
0.0248491342387728 1
-0.0076825174135219 1
0.0125017747888939 1
0.0108551865796563 1
0.00456975438417845 1
0.033218878323072 0
0.0395526124568011 0
0.0163018097652674 1
0.00837401152935549 1
0.00413499967497616 1
0.0125103029686339 1
-0.00816417805274116 1
0.0278683456045867 1
0.000667431389289407 1
0.0231232014146984 1
0.00351669565870416 1
0.0466610484090644 0
0.00204545834997545 1
0.0150885450421402 1
0.0125156653739345 1
0.0291621429983938 1
0.025689481815735 1
-0.000237197575351693 1
0.0251143220848378 1
0.0235154339697171 1
-0.001515811678676 1
0.0154300808693228 1
0.00351796504674525 1
0.0100023450318831 1
-0.000796719941062749 1
0.00706220916889838 1
-0.00233240476514147 1
-0.0168294170147297 1
-0.0316312290951621 1
0.00836652160162528 1
-0.0194934128816483 1
0.0134884855745712 1
0.0164910839813155 1
0.0331770091374354 1
-0.0329336446465043 1
-0.02214129941986 1
0.0188112093361135 1
-0.0187523729259708 1
0.00147049563684289 1
-0.0234505662848774 1
-0.013179363908607 1
0.000462838218743646 1
0.00560296529727499 1
0.0289504816591493 1
0.0169826199824239 1
0.0133753372304483 1
0.0262419128134547 1
-0.0186872243468854 1
-0.0075821342792381 1
0.00802726334599771 1
-0.0160389275955227 1
0.0124605988238591 1
0.0228675092068298 1
0.0308544185745164 1
0.0121144027554631 1
0.00659791678050214 1
0.00518142201041447 1
-0.0136875845293456 1
0.00217950388516584 1
0.00668901903127272 1
0.00590471341539461 1
-0.0102648861501886 1
0.0214693577197282 1
0.0125637950550748 1
-0.0102180433054655 1
0.0236661362588059 1
-0.0253379704785969 1
-0.00664571773981933 1
0.0158228842337472 1
0.0161885478336569 1
0.00103804423379562 1
-0.0123035599151556 1
-0.00630921535135955 1
0.011873296247521 1
0.0369139821491543 0
0.021409164966699 1
-0.0168024753746422 1
0.0283809861448806 1
-0.0144941224958394 1
-0.0124151642864553 1
-0.0269059898703667 1
-0.0177215028833102 1
0.00276615335852465 1
0.0166673007620844 1
0.00777507144812492 1
-0.00285448102928576 1
-0.0113952100303959 1
0.0211211166426088 1
0.021569912784179 1
0.0134658960496357 1
0.0064844788721758 1
0.0172921074738789 1
-0.0293585283104323 1
-0.00918070819201471 1
-0.0136210264666071 1
-0.0095173588115024 1
-0.00996180640339228 1
-0.0248757006840628 1
0.015082961797611 1
0.0369602138694842 0
-0.00272285961885642 1
-0.0328981276587937 1
0.023143005320684 1
0.0417402547543199 0
0.00693568233353842 1
-0.0276599393169845 1
0.00387623096036141 1
-0.00618372146663703 1
0.0281942811923769 1
-0.048630679406755 0
0.0169648233303594 1
0.016811062138713 1
0.0020302122720325 1
-0.00278657802480299 1
-0.0193528995905261 1
-0.021558808094728 1
0.0202188871560778 1
0.0342400152189874 1
0.00236968556250978 1
0.00240161869431012 1
-0.00426369743826182 1
-0.00725068762016341 1
-0.00627915218110846 1
0.0252711091362573 1
0.00825182938745484 1
0.00343499726384384 1
0.00357529990506839 1
-0.00598025599892392 1
0.00807543445525883 1
0.00619657941926854 1
-0.00140645134391923 1
0.00144250770721939 1
-0.00707588431665418 1
-0.0101569158532631 1
0.032412055356452 1
0.022633824401631 1
-0.00671725377059134 1
0.00433277381111855 1
-0.014548306429169 1
0.0268886916879983 1
-0.0348671028235973 1
0.0150756018798065 1
0.0263460289459553 1
-0.00172274794668507 1
0.00397497558394042 1
0.0234946885410592 1
0.0163599938191318 1
0.00667133188757478 1
-0.00206876542124568 1
0.0110324651343601 1
-0.0244233077451799 1
0.00797195775403747 1
0.00316316692687365 1
-0.00867152129981845 1
0.0100348735097816 1
0.0139430635605924 1
-0.0056103893809499 1
-0.0185185329106921 1
-0.00533201548664991 1
0.0453289086449747 0
-0.0112585301964535 1
-0.012867114290129 1
0.0113849416501793 1
0.00125698046652417 1
-0.0175375280393 1
0.0107579305603721 1
0.0137875114212714 1
0.0432216210523951 0
0.000282936039436906 1
-0.0122531550964428 1
0.018553315265866 1
0.0164151915968637 1
-0.0211621014219077 1
-0.00445280235058412 1
0.0315644409263069 1
-0.0244473769320491 1
-0.0227874627204258 1
0.0125037666949818 1
0.0273388965192819 1
-0.00269717796675901 1
0.0243627988638895 1
0.0167693717401714 1
0.0161324573894805 1
0.0315040464376761 1
0.0313357311449529 1
-0.00196456142684147 1
0.00245042921483913 1
0.0417966446168523 0
0.00305027322550263 1
0.0153091171398172 1
0.00889241124985523 1
0.0110724812833725 1
0.000222596076707812 1
-0.00581790694811136 1
0.0178667586381421 1
-0.0192191634964258 1
-0.00669425231600551 1
0.00741721538176495 1
0.00996015945704268 1
0.0102277581093073 1
-0.00717550239561272 1
-0.00332615195614272 1
0.0163280300892896 1
-0.00481733460516257 1
0.0086783495558917 1
0.0444412436256816 0
0.00271874847380925 1
0.008543960763827 1
-0.0032760586849243 1
-0.000700426009431391 1
-0.00455285456873946 1
0.00440819615148759 1
0.00966901162619141 1
0.0137860887530133 1
0.0108827055342554 1
-0.0159983285261744 1
0.0369677649363018 0
0.00814416771266307 1
-0.0056179826899548 1
0.0119464302898729 1
0.0123355577103455 1
-0.0155659327726578 1
0.000237885961624231 1
-0.00374836631904481 1
-0.0165473395742133 1
-0.00164185943646384 1
0.0202558257586892 1
0.00329002953477396 1
0.000701372133789151 1
-0.00748228279890723 1
-0.0172771420760098 1
-0.00782809758507649 1
0.00599340140073605 1
-0.0105659753342425 1
-0.00495114360989077 1
0.00761529253601446 1
0.00237986287745425 1
0.00164522650972655 1
-0.0339589484133351 1
-0.00795573989277291 1
0.0309055255597332 1
-0.00479886991161667 1
0.00216803279410752 1
-0.0136847907582121 1
-0.00394804020479852 1
0.0121844804131823 1
-0.00553299573296768 1
-0.00795366605378091 1
-0.00519788848974655 1
0.0157646945094032 1
0.0232451367216965 1
-0.00685417290375372 1
-0.00582533958429269 1
0.000261573568770695 1
0.0385479793878111 0
-0.00221307405013919 1
0.00197678709883937 1
-0.0080041713710068 1
0.0141796476657509 1
0.0166156371244709 1
0.000515510372523583 1
-0.0136122875666093 1
-0.0029899806501147 1
-0.00116745855402925 1
0.000703328815178726 1
0.00565369999697883 1
-0.00252118813379111 1
0.00997518445329392 1
-0.00813309810367473 1
0.0290285113472043 1
-0.00781977184562897 1
0.00391582479189941 1
0.00420274211350039 1
-0.0489090029082803 0
0.0147594308854784 1
-0.00621939106929936 1
-0.00287377191849963 1
0.0172820312257918 1
0.0206991171114035 1
0.0106767524733127 1
0.00848667101515699 1
0.00542374037759122 1
0.0134019745171261 1
0.0212408648609495 1
0.0323286943287538 1
-0.00998599611594112 1
-0.0053771108563385 1
0.00833362229972847 1
0.00116163155783549 1
-0.00720380097149398 1
0.00500406699425301 1
0.00547684183789372 1
0.0270831943938311 1
0.000611153003254864 1
0.01029806495272 1
0.00307746164467921 1
-0.00652767106242591 1
-0.0101141180279588 1
-0.002541159515086 1
-1.6082499553314e-05 1
-0.00898294622223569 1
0.00917736246766853 1
-0.009164318745943 1
0.0012879879758864 1
0.00734936489599717 1
-0.00980890380701214 1
0.00116948146133031 1
-0.00578698990564782 1
-0.00226023521408372 1
0.00356544912987438 1
0.0180413949764902 1
-0.0223400139588199 1
-0.00200478646097692 1
0.00305135684784084 1
-0.0112817773915253 1
0.00334766728917714 1
-0.00584637254413243 1
0.0149369174266587 1
0.00925575668198548 1
0.00434204459854403 1
0.0247223225614426 1
0.0246707952728623 1
-0.000320941539377817 1
0.0139130042774544 1
0.00731669908784355 1
0.00238741522863465 1
0.00585905916423356 1
0.00893960308603769 1
-0.00911026579228522 1
0.0166764669913747 1
-0.0125353529518452 1
0.00473554355645155 1
-0.0116757271198898 1
-0.0246800095544492 1
-0.0267035596176675 1
0.0176517562109328 1
-0.00940661265647198 1
0.0258386563402581 1
0.0202259662406799 1
0.0269121602990603 1
-0.0145876562062321 1
-0.0100521435427647 1
-0.0072375518670978 1
-0.0217459693916941 1
0.0402597440165057 0
-0.00560939571817288 1
0.0077473311270185 1
0.0187668872034435 1
0.00210648533645143 1
0.0193033152797751 1
0.00956689130123745 1
-0.0115727869258128 1
-0.0114633551837975 1
0.015534942247726 1
0.0110499317296656 1
0.00357314375315775 1
-0.0137699200463912 1
0.00732270128809758 1
-0.00295457015754781 1
0.0338778293528372 0
-0.0138316200653877 1
0.0208045688353687 1
0.00456108155503198 1
-0.00892231582908444 1
-0.00399442683165793 1
0.00433212683860863 1
0.0019352913834164 1
0.0358980431408686 0
0.0107533714551552 1
0.0218563778731213 1
0.0298895188670029 1
-0.00219908877843246 1
0.000439134020483649 1
0.0056485959731414 1
0.0213277385168541 1
0.0211153804842579 1
0.00740047900093321 1
0.0180300184903028 1
0.026926757595584 1
-0.00122910420867174 1
0.00404008963188892 1
0.0208586967582145 1
-0.0206173112818108 1
0.0487565574352577 0
0.0522418634021663 0
0.0261730713193178 1
0.00332269628077429 1
0.0204768164970579 1
0.0068811628415596 1
-0.0191059145583337 1
0.00700384006166846 1
0.0172260490267622 1
-0.0254673629259196 1
0.0350674627028885 1
-0.00456195407111584 1
-0.0223860841222926 1
0.00279514915340751 1
-0.0192435106771969 1
0.0102643934830522 1
-0.00885636013375325 1
0.00773398750377923 1
0.0160457738978519 1
-0.00220660999776677 1
-0.00704941782698928 1
0.0121566200747805 1
-0.00369721053694606 1
0.00245101639113402 1
0.00277520977604413 1
0.0154553446175651 1
-0.0127548544297896 1
-0.0060481453080371 1
0.00054238830708264 1
-0.0100563381115607 1
0.0288977411500878 1
0.00360169482353978 1
-0.031718348247488 1
0.0155822829472389 1
-0.0243933495172946 1
-0.00378525252558915 1
-0.00355274591205207 1
-0.00207892095780073 1
0.012611885976017 1
-0.0155127635775014 1
-0.00544595789347574 1
0.0218711283890579 1
0.00568249123407001 1
-0.00233367137761832 1
0.0238780956360138 1
0.0247586318079625 1
-0.000966988112555436 1
-0.014576616858284 1
0.0190216728546737 1
0.017653248526058 1
0.0106296894161893 1
0.0132137483993303 1
0.0169663573786021 1
-0.0203338604677322 1
0.0223416198576604 1
-0.0175841563618135 1
-0.00543664817606872 1
0.0112089294697056 1
-0.0275340901506934 1
0.00453593546913718 1
0.00669179158407887 1
0.00768449497388239 1
0.00425024605222962 1
0.0194353606166605 1
0.0174300657822197 1
-0.0139196146676931 1
-0.00364378506887618 1
0.0309886714222836 1
-3.97155244118933e-06 1
-0.000308045612118626 1
0.000339689051818121 1
-0.000334102429436062 1
-0.00688160662245882 1
0.0356201676687357 0
-0.016035071617316 1
-0.0244383427156822 1
0.016329043727324 1
0.0309997880815282 1
-0.00746377821497063 1
-0.00947073012342489 1
0.00953473464107129 1
-0.00543255166013382 1
-0.0122754787035781 1
0.00974850519306044 1
-0.0413821383378506 0
-0.0229995532845645 1
0.00414528309071471 1
0.0176707324577376 1
-0.0158579773987194 1
0.0274457105873608 1
-0.0123035613019464 1
-0.0146473381995091 1
0.0159892314678982 1
0.0239650301984465 1
1.48090704416366e-05 1
0.0427490018463602 0
-0.00502520734047944 1
0.00315841832568316 1
0.0364119848312589 0
0.00642860909328931 1
-0.0138882835175851 1
0.0166909621442274 1
-0.0155466917344406 1
0.0275661947899227 1
-0.0014409204556356 1
-0.0168250633731289 1
0.0225314994927362 1
-0.0132632029752548 1
-0.000898930171957032 1
-0.0147095707694128 1
-0.0122218071904274 1
-0.00768149295839387 1
-0.000380822351861237 1
0.00756649362285413 1
0.0203922041675108 1
0.018242897685463 1
0.0249311988319387 1
0.000876423977732061 1
0.0240558547084095 1
0.017784249861574 1
-0.0361188960082977 1
-0.00550687664104267 1
-0.00261894229116615 1
0.00606503117877609 1
0.00048248744877199 1
0.0120061501182235 1
-0.0210916491303248 1
0.0296606594444188 1
-0.0244652846787963 1
-0.0120381464513319 1
-0.0038961179579144 1
0.024579077058543 1
-0.00536886488529382 1
-0.0210343598346872 1
-0.00083899094957164 1
-0.00469690064185786 1
-0.0214567535567612 1
0.0101699196398287 1
0.0080135363477419 1
0.0206796782412238 1
-0.00147263418259441 1
-0.0152658324604649 1
0.0161985645182923 1
-0.0102513968730241 1
0.00131140271738044 1
0.00276311445860785 1
0.0072394894337355 1
0.00744524286859523 1
-0.0127534249077479 1
-0.0124555708298144 1
0.0050913183772306 1
0.0188586203824148 1
-0.00275961846063742 1
0.0391310699526701 0
-0.00615386208697814 1
0.0106037650605747 1
0.00345381670969082 1
-0.0245568692477273 1
0.0230482035838726 1
0.00701813083971898 1
0.0238797992956423 1
0.00536312449448727 1
0.00405983689015138 1
-0.0100799642748839 1
0.00307275028307276 1
-0.0130083441645232 1
0.01559229274475 1
0.00216036065000108 1
0.0134682488166961 1
0.013026794251484 1
-0.0299877400131443 1
0.0286124053037342 1
0.00986809733396586 1
0.00233577247599994 1
0.0307805152045067 1
-0.0361094722605147 1
0.0205356324434476 1
0.00203604658486931 1
-0.0198587022195013 1
-0.014052083703463 1
0.00719097682157645 1
-0.00108496869580824 1
0.01595966362342 1
0.0177381046947977 1
0.00635738037483648 1
-0.0102013879854149 1
0.0146809327020006 1
0.00787470121737478 1
-0.00247378334088449 1
0.0354241040429423 0
0.0045234061416443 1
0.0193013218745019 1
-0.00428033062976549 1
-0.0151739438432123 1
0.0061112150021692 1
-0.0336976332313773 1
0.0239871404665558 1
0.0240357024743972 1
-0.0130575025835472 1
-0.00135222453174258 1
0.0193871664542184 1
0.00516383958732519 1
0.0177784248136216 1
0.00465982197805123 1
-0.00746665868097018 1
0.0165822695828672 1
0.0192061548695876 1
0.0135735893421684 1
0.0234474720127895 1
-0.00640869452084294 1
-0.00682000677278547 1
0.00584588003556055 1
-0.0252804112676674 1
0.0257390787639775 1
-0.00644670914682374 1
-0.00258701614454883 1
-0.00701186379061611 1
0.00364553340658009 1
-0.00896244442496707 1
-0.0190572298701557 1
0.0256616854491479 1
0.00299583740917913 1
-0.00491597313138585 1
0.0389004155183766 0
-0.0189903718837803 1
0.00608134324348301 1
-0.0217955097875038 1
0.010903299382031 1
0.0264678711888304 1
0.0222089590457549 1
0.016882868101739 1
0.00588974741907326 1
0.00781024665113764 1
0.00460303250190753 1
-0.0137928467506398 1
-0.00985260914698644 1
-0.0225268653540486 1
-0.00650650644111981 1
0.0360284608605732 0
0.0180079078353605 1
-0.0014605764342354 1
0.0117583896012358 1
0.0406094961399617 1
0.006441707831024 1
0.00752331462835631 1
-0.00633025643957451 1
0.0249127255905445 1
0.0143856087443535 1
0.00878816670947123 1
0.00105037445018083 1
0.0209647242858721 1
-0.00372491578429338 1
0.00283372558816936 1
0.0139288207513057 1
0.0111423034219681 1
0.00022230973186134 1
0.0015528069266202 1
-0.0242278777494202 1
-0.00216630309858483 1
-0.0152202145472984 1
0.00114368942106844 1
0.00218737464192598 1
0.0108649353413928 1
-0.00293055293061706 1
0.0213727809824029 1
-0.00340498221896452 1
0.026864781008687 1
0.0258910428113404 1
-0.00859937526347675 1
0.00868987079557064 1
-0.00195970191711508 1
0.00851126142002382 1
0.0294680634370438 1
-0.0110877674247731 1
0.00339712160885338 1
-0.0216108975913965 1
-0.01351466283229 1
0.0114000699973399 1
0.0129514098045961 1
-0.015893255219148 1
-0.0129690260274224 1
0.00511319659413804 1
0.0149026009342916 1
0.00772098419132812 1
0.00202883020173471 1
0.00725670095997717 1
-0.0033376092052791 1
0.0204501008785696 1
-0.00908228447081393 1
-0.0229933621704485 1
0.00183241448957499 1
0.0246065381935379 1
0.0157683205625383 1
-0.00868501903803035 1
-0.00184475712939478 1
-0.017719036468464 1
-0.000806017201763407 1
0.0101773844869965 1
0.0423634957197902 1
0.00691161276991494 1
-0.00815887193070572 1
-0.00534928925157982 1
-0.00901149818517207 1
0.0125870309346685 1
0.0196468004640448 1
0.0289367197340868 1
-0.0282918812250906 1
0.0142476029088537 1
-0.00741262357131898 1
-0.0110972372572653 1
0.00741636436671637 1
0.012643208167088 1
0.017644558546748 1
0.0152618932451893 1
0.022352866406794 1
-0.0206683530789073 1
-0.0124259181761479 1
-0.00586104208200195 1
0.0090859075501907 1
0.00303953390718159 1
0.0252884438282435 1
-0.0149014582802419 1
-0.00272747804362525 1
0.00545021956189089 1
-0.0086451936201929 1
0.0102816904235608 1
0.0272339458092703 1
0.0494352649127423 0
-0.0083940781766986 1
0.00870477027914851 1
0.063359848994843 0
0.0282103031752667 1
0.0167431528201634 1
-0.0287662094391541 1
0.024112895358868 1
-0.0236872955982848 1
0.00922526787118437 1
0.0235075881729639 1
-0.0223474894385768 1
0.00762498115074125 1
0.0194711198859472 1
0.00217397983884599 1
-0.014554547613843 1
0.031790600558548 1
0.0327078495532247 1
0.0114682852819863 1
-0.0171034366447773 1
-0.00635421100874728 1
-0.0070088966253988 1
0.0283122099723525 1
-0.0333757045609693 1
0.0207907219342164 1
0.00553770330966356 1
0.0158227778002886 1
0.0310023098107454 1
-0.0172397088371783 1
0.0281449065028584 1
-0.0187914974259288 1
-0.0205809592212043 1
0.0145511632637308 1
0.0234933462922546 1
0.0257706896652454 1
0.00703284445830105 1
-0.0336541889739014 1
-0.00871850593699941 1
-0.00618782496963812 1
0.0160068261726814 1
-0.0295455209317503 1
0.0103555138678862 1
-0.0110080812741247 1
0.0264350989442367 1
-0.00149466261696589 1
-0.00474272186580688 1
0.00406207944241723 1
-0.000135315913444131 1
0.0218435425525462 1
0.0134484662549144 1
0.00854037331922102 1
0.0105124650908684 1
0.0142307252890038 1
0.00643411795987448 1
-0.000939948751477999 1
-0.00596256187843591 1
-0.0183961805805096 1
-0.00721584159781459 1
0.0120709730143567 1
0.00406620511974105 1
0.0102509949666462 1
-0.0103036982904396 1
0.0117937473529345 1
0.0138086727778128 1
0.00421413600979518 1
0.0144299689925084 1
0.00820548995045491 1
0.00198785167750749 1
0.0128738336388194 1
0.0195347055026456 1
0.0287803279802295 1
-0.0206863746707876 1
0.0213403685301498 1
-0.0245111250737785 1
0.0014793675215192 1
0.000461915174761063 1
0.0073403689630611 1
-0.00426988183372511 1
-0.0157738183853766 1
0.00248242549855847 1
0.0141741815633823 1
0.0130710163375669 1
-0.0271933259465905 1
0.0267830480581654 1
0.0267849396372079 1
0.0144888492663262 1
-0.00782142022554407 1
-0.00684895843174938 1
-0.00789995083134072 1
-0.0272060973303126 1
-0.00964577598423994 1
0.00213739288709445 1
-0.00946713690557906 1
0.00844339877382907 1
-0.00680933177876672 1
-0.0104000106354017 1
0.0346190044920505 0
-0.00945953502843587 1
0.0198136982818955 1
0.0124064754717631 1
0.0046980897084505 1
0.0205725827714518 1
-0.01913508253554 1
-0.0278417306380854 1
0.0123198299264297 1
0.0104583882073005 1
0.0237856960952329 1
-0.0027224989710149 1
0.019604204103597 1
-0.000495788271417776 1
0.02201271541827 1
0.007939031042711 1
0.0270235483977366 1
-0.0023837682134132 1
0.00479546169814602 1
-0.000280275322192793 1
-0.00769523569500321 1
-0.00189254567250087 1
-0.000718561617267791 1
-0.0190406020537905 1
0.0132760827154699 1
-0.0128064377286342 1
-0.0026114675868996 1
-0.019712254769532 1
0.00724273632077914 1
0.00206420808630241 1
-0.0170159395927256 1
-0.0180377622945294 1
0.0415550287919211 0
0.031667633077303 1
-0.028282187692193 1
-0.00328037989065133 1
0.0285707296172128 1
-0.01724584089186 1
0.0228495065862939 1
0.0140410704320412 1
0.00488576593391265 1
0.0148584914802435 1
0.0284980244367246 1
0.00093740771632855 1
-0.0144117421371711 1
-0.0132929540924206 1
-0.00226774763025185 1
0.00211297760321249 1
0.0159851113322115 1
0.00623138189707885 1
-0.00799419209588918 1
-0.0133828238419557 1
-8.16135029157578e-05 1
-0.0259767173670957 1
-0.0171936222655721 1
0.0133975017847425 1
0.016222597758861 1
0.0127460885478452 1
0.00403033678077653 1
0.018770491300995 1
0.00225863894421828 1
0.0162156482808174 1
0.0138749943750984 1
0.0185836427683572 1
0.0171094066172963 1
-0.0141760649717488 1
0.00149196307049516 1
0.02093692939704 1
0.00552830696533384 1
0.00237758574975134 1
-0.00794847842948112 1
0.0122582048164323 1
-0.00834642594541678 1
0.017109884366655 1
0.0158852302140694 1
-0.00323425339760748 1
0.00179705673866642 1
-0.0175219897100937 1
0.00583624768368835 1
0.0155978486518332 1
0.0147481090899677 1
0.00640920364191349 1
-0.000545956593673692 1
-0.00892734830630064 1
-0.00397751638903745 1
0.0158818234393731 1
-0.0124771162216871 1
0.0235684581453281 1
0.0041397739712406 1
0.00691519027849041 1
0.00961542388167065 1
-0.0146774141527632 1
-0.0160119524033963 1
0.0116262712252973 1
0.0181588969666817 1
-0.00708785281822093 1
0.0312592170893795 1
-0.0104625284779154 1
-0.00432395465317521 1
-0.0216425230434847 1
-0.00571608486225188 1
-0.0331686355694033 1
0.00219250463727806 1
0.0260495132037371 1
0.0142316675097894 1
-0.00837591174560487 1
-0.0187879869998366 1
0.0353482334111836 0
0.0131013456748894 1
-0.000677923997129346 1
0.0207572081339178 1
0.0155680516430087 1
0.000169443814011456 1
-0.00953793921255061 1
-0.0151846329943549 1
0.0268651773842465 1
0.0210958868766846 1
0.011409557808192 1
0.0567774382333518 0
0.00943155795275577 1
-0.00643653170237099 1
0.00914015774657085 1
0.00285064274607546 1
-0.0160181828688127 1
0.0155370980706691 1
0.0323410703886964 1
0.0211170892821867 1
-0.00811914190800667 1
0.0041219929436134 1
-0.0221847833008517 1
0.020692114341064 1
0.00736662815713065 1
0.00443207405612867 1
0.00611391940816537 1
0.00319160334841015 1
0.00540283130290953 1
-0.00338137175546686 1
0.0129663739163389 1
0.0163450767400905 1
0.0576990395164951 0
-0.00555397853975124 1
0.00308766436493823 1
0.00175092443007738 1
0.0158256096702376 1
0.0151813138981708 1
-0.00514327903088163 1
-0.0141519127439219 1
0.0124753290714751 1
0.0119767842084112 1
0.00482186875418175 1
0.00807822891271254 1
-0.0232019315145059 1
-0.00829128858365374 1
-0.0180212532118242 1
0.00334766134577422 1
-0.00947497347215301 1
-0.000737599838293617 1
0.00997481854962428 1
0.00253466117868147 1
0.0210913124984418 1
-0.0392944379501164 1
-0.0303497477374676 1
0.0141014294481556 1
0.00955149866871168 1
0.0101856750109502 1
0.013507742753761 1
-0.05703543628028 0
-0.0130805667975309 1
-0.00270361917237756 1
-0.00184588531491766 1
-0.00795374954982754 1
0.00877365097419063 1
-0.00200837705856633 1
0.0120272881914083 1
-0.00888849311164875 1
0.00199764007173401 1
-0.0237060501898079 1
-0.0222175204838585 1
0.0102940552911091 1
-0.0269838828129533 1
0.0274285751156413 1
0.0262408392115288 1
-0.0116311733825427 1
-0.0100114176018063 1
-0.00804431159530993 1
-0.00621833392008446 1
-0.0100144644206121 1
0.010402403609021 1
0.00487588890214869 1
0.00433533162603975 1
0.00311403160544553 1
0.00397222670518219 1
0.00595723589409324 1
-0.024950776473967 1
-0.0121528738944554 1
0.0165295244019043 1
0.0115446541179063 1
-0.00681667845979042 1
0.0026918336068455 1
0.0169805485385304 1
0.00111673103233769 1
0.0134437346266019 1
-0.00284091580485109 1
0.0211449740674492 1
-0.00150362489204364 1
-0.00618374514006868 1
-0.00951141439181935 1
0.00419383771578551 1
0.0175677048613419 1
0.0257903926941761 1
0.0143685896724275 1
0.0156863335269236 1
-0.000539355622089941 1
7.32941579358101e-05 1
-0.027323906796054 1
0.0287484623055428 1
0.0108569234743079 1
-0.0105896726753162 1
-0.00847672668164525 1
-0.0127653994689542 1
-0.0184347326590561 1
-0.0269548307840419 1
0.0225528343903056 1
0.000614407459077873 1
0.00984113864817133 1
0.00673883783323135 1
0.0139375867990859 1
0.00763724664765069 1
0.00119702807928085 1
-0.020082526869689 1
-0.0154536132461954 1
0.0236269450114198 1
0.0199715764992651 1
0.0125701208751565 1
-0.00679986906747917 1
0.0118640783939464 1
0.000747295977080807 1
0.0446479556924595 0
-0.000132426783305758 1
0.0389898645746855 0
0.0115986802575886 1
0.0281431737137404 1
-0.000892240600858969 1
0.0125108054632464 1
0.0246573042235677 1
-0.000166761086586594 1
-0.00658153579367106 1
0.00875630902777922 1
0.0132585246815083 1
0.0111333788070457 1
-0.00731825109382167 1
0.000477696280483206 1
0.00121775718871208 1
0.00284533394950358 1
-0.00204004673130713 1
0.01934585367457 1
0.0218153288283264 1
0.0221637951723531 1
0.00898856524104582 1
0.00955619690843701 1
-0.00804963577255492 1
0.00691404765150266 1
0.0215798804686908 1
0.0329385647471856 1
-0.00849764685679403 1
0.016928806048549 1
-0.0195106232807944 1
0.0204359339378812 1
-0.0115761919741129 1
0.0116318760633047 1
0.00928992815667424 1
0.0173785751322251 1
-0.0177781655108953 1
-0.0199497862036115 1
-0.016922926609698 1
0.0168532483645036 1
0.00380634398502306 1
-0.0152974192947294 1
0.00313942917025832 1
-0.0457172999662893 0
-0.0185897711205324 1
0.0360632080241922 0
0.0193495354007566 1
0.00509112029768716 1
0.00508336573008728 1
0.0182905073036109 1
-0.00454988776644624 1
-0.0236314254286945 1
0.0528727321344178 0
0.00593903274593354 1
0.000289150766334516 1
0.021242699669224 1
-0.00231565133743302 1
0.00971790781244068 1
0.0235043034381599 1
0.0107323271044667 1
0.000329233622577545 1
0.000285275549460803 1
-0.00996695485688647 1
0.0171086628548558 1
-0.00993264149718573 1
0.0133723534996924 1
-0.00292262517391406 1
0.0126694239972467 1
0.00038489055214327 1
-0.0242291309787824 1
-0.0218388725712581 1
0.0143178673644439 1
-0.0199158642153828 1
0.00432235794076056 1
-0.00307933986821977 1
-0.0029905961458022 1
0.00595991106049183 1
-0.0148549934312913 1
-0.00707211842212311 1
0.0399591190676891 0
0.0110764256549432 1
0.00620955029612009 1
0.00741274069828706 1
-0.00520562650278796 1
0.0147563649074689 1
-0.0065313590866334 1
-0.0314689425327927 1
-0.00144593850237716 1
-0.00389669681882038 1
-0.0169576556431644 1
0.00387713077408881 1
-0.00171038826267362 1
-0.0180324064173211 1
0.0182124136234371 1
0.0201764425711968 1
-0.0100333341241367 1
-0.020891333198915 1
-0.00754781767930052 1
-0.0249623719617311 1
0.023772482150775 1
-0.0234048897128798 1
-0.0200810763659275 1
0.0343082885388294 0
0.0113354585063712 1
-0.0272819029485454 1
-0.0193968599872677 1
0.0296081945876582 1
0.0264503757891478 1
-0.00729333896847782 1
0.01918831287671 1
0.00098668810787937 1
-0.00473955534589804 1
0.00662297911656812 1
0.00880685933697758 1
-0.0101888786472151 1
0.043770605830099 0
-0.0151661629032479 1
0.020569498135651 1
-0.00796249921543198 1
-0.00155672568349616 1
-0.0067727003272027 1
-0.0107040763276184 1
-0.0261084560509892 1
-0.0114470390786753 1
0.00926837744126652 1
0.029471967557362 1
0.0260401304927813 1
-0.00286901622373176 1
-0.00584949845010892 1
0.0280683954423806 1
-0.0130978298640256 1
0.0114075702924663 1
-0.000792656791701468 1
-0.0013760559225579 1
0.00121652645968624 1
0.00599841015201513 1
-0.00420406492354592 1
-0.000414684156440279 1
0.017023739548051 1
-0.00661575033590546 1
-0.00804824585669668 1
-0.0198149963291972 1
-0.0122758206408463 1
-0.022771619706917 1
-0.00822197785111075 1
0.012417891417986 1
-0.00798477487861868 1
0.00971060979883244 1
0.00513786803847756 1
0.00223226555380005 1
-0.00800064911810619 1
0.0193340783554597 1
0.0195107260797449 1
-0.00748697717552009 1
0.00757635251005575 1
0.0151820817689279 1
-0.0163194142138009 1
0.0140666653488904 1
-0.00491672650483409 1
0.016770314253668 1
-0.00224723649207005 1
-0.0397367779755595 1
0.0434416009158292 0
0.00958893941200198 1
0.0425795906094657 1
-0.000439820756569494 1
0.00534375954274875 1
0.000538502958590265 1
0.0040190905594156 1
-0.0168434001618853 1
-0.00240823630609648 1
-0.0185057755300684 1
-0.00365234534919934 1
-0.0136189185059671 1
-0.0187736032020579 1
0.00374764734032383 1
0.0144923761406579 1
0.00875669614072865 1
-0.00552041184557497 1
-0.010881285307515 1
0.035582154195904 0
0.0115448806875122 1
0.0127206287987717 1
-0.024065312173295 1
0.0149988049206701 1
0.00584643350409057 1
0.00611083785787251 1
0.0228740439707422 1
-0.00196402088659158 1
-0.0131075831552445 1
0.00603918050963928 1
0.00542648359837861 1
-0.0193725497640674 1
-0.030120519717582 1
-0.00458923984318674 1
0.00618116828372391 1
0.00216835530931502 1
0.00156419760758699 1
0.0277488664297385 1
0.0121470585606705 1
-0.0151665623344019 1
0.0321426674615823 1
-0.0315343777905792 1
-0.0177410818906432 1
0.00614001555151229 1
0.0224129686907225 1
-0.0217306374893398 1
-0.0261674531301758 1
-0.00427405642443552 1
0.00814546873984867 1
-0.00442236183171604 1
0.00176753770378764 1
0.00215048018849693 1
0.0288839801828815 1
0.0156182475223551 1
0.00688774343731837 1
0.0106134760574856 1
-0.00176779305413268 1
0.00433635807524402 1
0.0190804631023622 1
0.00267718569816615 1
-0.0262604848087152 1
-0.0169739909862813 1
-0.00809851594322223 1
-0.00732701847419125 1
0.00892864654611118 1
0.00827571916750847 1
0.0216071161262918 1
0.024609229967751 1
-0.0162722575785801 1
-0.00918945690389269 1
0.0407390052361809 1
0.00811514367815425 1
0.0010376984916398 1
-0.00112157995133223 1
0.00152685206726412 1
0.0112272234585178 1
-0.00785752057158419 1
-0.0105303053707879 1
0.00685670998316941 1
0.0123355490348006 1
-0.00951559418030354 1
-0.00181410071723654 1
0.0168657359044915 1
-0.0179784858222272 1
-0.0142938584017852 1
0.0132909794778938 1
-0.00144486423225355 1
0.00049232513820727 1
0.00815745942968871 1
0.0180846130964914 1
0.0113713888566436 1
0.0282092668938125 1
0.0185804932673258 1
-0.00573881431967511 1
-0.000562580117039389 1
-0.0157233385386379 1
-0.00142093287502261 1
-0.0207764056120207 1
0.0306973786338769 1
0.0160749717070069 1
0.0185501554074633 1
-0.005718319361758 1
-0.0119136170717983 1
0.0124513914866362 1
0.0214609940946736 1
0.00674161502035028 1
0.00455724567164441 1
0.0254469725896873 1
-0.0187607315524692 1
0.00730275721052997 1
-0.00474996973634387 1
-6.77833768064477e-05 1
-0.0163458073419702 1
-0.0101213407357527 1
-0.00315779960148398 1
-0.00572959580888768 1
-0.0113340542913675 1
-0.0201231086901748 1
-0.0060974704926966 1
0.00678116577979464 1
-0.00185445849516974 1
-0.0100844107775296 1
0.00122822846500801 1
-0.0211724595754867 1
0.00895226061631984 1
-0.0021949336826584 1
0.0129259828704788 1
-0.00342116891361571 1
0.00540633074960439 1
0.018532684063345 1
0.00867333540764564 1
-0.00756691516132675 1
0.0359105577808924 0
0.0104266111710692 1
0.033731134026263 1
-0.00193516978414062 1
0.0288321998719262 1
0.025543433882799 1
0.0125226033447968 1
0.0283933581567507 1
-0.00179603554362663 1
0.00818326307421626 1
0.00674350582824982 1
0.00191636349242454 1
0.0265050665816886 1
-0.0100596102721333 1
0.0213932081154715 1
0.00161366682461942 1
0.0098832863817881 1
-0.00817544012266552 1
-0.0208333907777726 1
-0.00726177016858235 1
0.0181325969472704 1
0.0217660994155627 1
0.0285176900367328 1
-0.00720599014249935 1
-0.00690859117907905 1
-0.00536006966298816 1
-0.00831875304658947 1
-0.00422511466729219 1
0.00737269357704851 1
0.0303457059033018 1
0.0253848235285524 1
0.00723753455418016 1
-0.00317526345683028 1
0.00776267881219601 1
0.0179826373128447 1
0.00975500635202243 1
-0.00289702081918485 1
0.0194956080447638 1
0.00034940350381476 1
0.0381712379772645 0
-0.00745726196702164 1
-0.00161524076047947 1
-0.0087835311312417 1
0.0106456372488451 1
0.00797170815950128 1
0.0187127794431555 1
0.0172151436648569 1
-0.0229965149470182 1
0.0213153298974874 1
0.00054561020208732 1
0.0122704954137708 1
-0.00891549849736852 1
0.0189964724949135 1
0.0179242365597915 1
0.0078292138148531 1
-0.00177499874570323 1
-0.0295488474089782 1
0.0146969643961675 1
0.025619393874999 1
-0.0124312761416972 1
0.00922535684898621 1
0.00301914286592636 1
0.00123316853111096 1
-0.0115741886126241 1
-0.00167002821059638 1
-0.0019941286106736 1
-0.00461555745187647 1
0.0295338439900597 1
-0.00132283260407965 1
-0.0227831882347375 1
0.0562830197320822 0
0.0317905461429305 1
0.00130294271566645 1
0.045165072164189 0
0.0117373069733999 1
0.000480470561428705 1
0.0231580903974542 1
-0.00385602529814827 1
-0.00179808256170734 1
0.000624853296988462 1
0.00860080223354857 1
-0.000239004122671586 1
-0.0117905623400732 1
0.0111134283340799 1
-0.011352805930366 1
0.0223396767138071 1
-0.0142111609503109 1
0.00759963723609921 1
0.0229773660951023 1
-0.00296450392249932 1
-0.0198446225047189 1
0.0106873790090345 1
0.00270787710195771 1
-0.000548333292982435 1
0.0212781684327738 1
0.00760400471553686 1
-0.00866027657986997 1
0.0262203719514304 1
0.0399978140469246 1
0.020442020963109 1
-0.00122892542297441 1
0.0123665633113736 1
-0.0134620684448675 1
0.0140344344525766 1
-0.00709338261221033 1
-0.00997884275293115 1
-0.0232099473556009 1
0.0291841034789255 1
0.0171522678332358 1
-0.0126023059891401 1
0.00501142195188813 1
0.0202027440711032 1
0.0126161526042756 1
-0.00141213671697561 1
0.00804547646635171 1
0.0263693377913112 1
0.0148151506466381 1
0.0160992656154078 1
0.0312359742248686 1
0.0137271091236178 1
0.0123604262683305 1
0.0251564275546743 1
-0.00772868781243788 1
0.00251699119867946 1
0.00131913241380659 1
-0.0186933911338827 1
0.0264815328017413 1
0.00444059675454392 1
-0.000703330318806847 1
0.00242813533206856 1
-0.00341302587666312 1
0.0059046569828559 1
-0.0282410757400961 1
-0.00923835278765994 1
0.015310484414954 1
-0.00193813536552425 1
-0.000816613217662508 1
0.0122794058439635 1
0.00810460931088635 1
0.0172965914615596 1
-0.00384824076099861 1
-0.00678916069218972 1
0.0151347370564405 1
0.0149768309280901 1
0.00124339088068625 1
0.0196799054833076 1
0.0322617495349289 1
-0.016020171824236 1
0.0155764049773884 1
-0.00585320443096273 1
-0.000831621116311264 1
0.0247580853116892 1
0.0167291406663466 1
-0.00159282463526097 1
0.015591146282117 1
-0.0223871211497565 1
-0.00120411853659097 1
0.0155640154910816 1
0.00168191676734564 1
0.0287616668506184 1
0.00751126358623377 1
-0.0200369854180344 1
0.0211299936405248 1
0.0224466940758224 1
-0.00735790831880261 1
-0.0138933804490166 1
0.00447693530354407 1
-0.0122918999672353 1
0.0168976532352476 1
-0.014800490979975 1
0.00996931967483398 1
0.00102072707006493 1
-0.0333085183553614 1
0.0367101108300343 1
-0.0191734112095963 1
0.00219791062350223 1
-0.00087357258315963 1
0.0223897389315185 1
-0.0138584487415101 1
-0.0284525035284095 1
0.00192836677668037 1
-0.0181302795747569 1
-0.000908027047399897 1
-0.00488207869050633 1
0.00309125050002253 1
0.0174004681967667 1
-0.0264681009019007 1
-0.000591030433948732 1
0.0255738686927843 1
-0.0319069514912187 1
-0.030249817804095 1
-0.00179443143721593 1
-0.00621162346862562 1
0.00478372016267444 1
0.0135787939362466 1
0.000759397097017732 1
-0.00595021622788547 1
0.0334127634731274 1
-0.0317352304265058 1
-0.020215620044443 1
-0.00522888553402579 1
0.0129318230178156 1
0.013884994417054 1
-0.012332658785894 1
0.0237582164109434 1
0.0224527476907344 1
-0.00639336507995235 1
0.0118208177734341 1
0.00786047940068656 1
-0.0135699984292462 1
-0.00800318306292047 1
-0.00262105776875002 1
0.000242551928787261 1
-0.0111931137579886 1
0.0225518907694452 1
0.00647570098132038 1
0.0196280884833678 1
-0.00502119393849617 1
0.00614427289039947 1
0.017667276429505 1
0.0088844188652537 1
0.0223209796226504 1
-0.00570634642871191 1
-0.0164716817814102 1
0.0198072913291421 1
-0.0120925465986798 1
-0.0115493664321381 1
0.00474265031301379 1
0.0282930492021734 1
-0.0156417616550015 1
0.0193761276170119 1
0.00163996559366342 1
0.0146288330136738 1
0.0199802743230899 1
0.0180633162066838 1
0.0219826209420003 1
-0.0125721813643497 1
-0.012192854426574 1
0.00699364036279132 1
0.0146465153048627 1
-0.000525421183234034 1
-0.00276658376801997 1
-0.00028268524796435 1
-0.0134434477560756 1
-0.00930330073483251 1
0.00772595582914703 1
-0.00149693570238204 1
0.0262188220533315 1
-0.00730251534782855 1
0.0032049589483411 1
0.0169606122181134 1
-0.0320831461917691 1
0.00496539072900799 1
0.021322572024998 1
0.000234608405148182 1
0.00441058695927551 1
0.00844789055374865 1
-0.0212523816747611 1
0.0137416571804378 1
-0.0181430438179946 1
-0.0405030903069576 0
0.00859501842164603 1
-0.0296882094256925 1
-0.00129361779234471 1
0.0440255640439388 0
-0.00180246748055568 1
0.00624227140306338 1
0.0182375133120284 1
-0.00179198477005935 1
0.0150777646166229 1
-0.0246944903075304 1
0.0164867726757871 1
-0.0043453876994651 1
-0.00505718689822343 1
0.0289144153148042 1
0.0245217549048152 1
0.00526728781798941 1
0.0105746312498324 1
-0.0157920913593278 1
0.0309861895879868 1
0.00482457331937804 1
-0.00142067715948966 1
0.00945318511643108 1
-0.0224344135749555 1
-0.00209747899027143 1
-0.0081646174709957 1
0.0132075056895414 1
-0.0131628601689958 1
-0.0232961253565589 1
-0.0505749317086412 0
-0.00681850534903826 1
-0.0190110411315482 1
0.011441859416582 1
0.0202489036482516 1
-0.000684527177860054 1
0.0260338855379124 1
-0.0240408579212998 1
0.056520069066877 0
0.031684836454306 1
0.0216456142503832 1
0.00271440035380365 1
-0.0220160826730079 1
0.0018339186847966 1
-0.0179618682597407 1
0.0533755090803189 0
0.00513462184261084 1
-0.0142810578813623 1
0.0245309456963186 1
0.0156191719557021 1
0.014068635310711 1
0.0146304269332578 1
-0.0146096628417718 1
0.00222835823039775 1
-0.0356605015765431 0
0.0266275175439935 1
0.0299117917153553 1
-0.00247689089834015 1
-0.0114746991875644 1
0.0362313070135367 1
0.00100542108016024 1
0.0115895967455674 1
0.00746667267091455 1
0.0281104161924441 1
-0.00489797194895144 1
0.0290321144578685 1
0.00784552277272539 1
0.00185113721254213 1
0.0188500240610366 1
-0.00973080729828865 1
-0.0163216707704446 1
0.0315983102144934 1
-0.00100666965553985 1
0.0104099060125003 1
-0.0295416309212328 1
0.00778624261313348 1
-0.00035094144842665 1
0.0223036274328971 1
0.0110855052326294 1
-0.0154886012004615 1
0.01319006479849 1
-0.0072960015810511 1
0.0219929862421288 1
0.0324566046814926 1
0.0087540054417214 1
0.0350838635002105 0
-0.00543353284562985 1
-0.0166451224416235 1
0.0041227663080814 1
0.00861255236041107 1
0.0307090836607035 1
0.0013575817678883 1
0.0103534632015912 1
0.0100020856787785 1
-0.00236926900369523 1
0.00634773468943862 1
-0.00539116916761881 1
0.0179895158150434 1
-0.0179741054437508 1
0.00655557919448035 1
0.0240662018523543 1
-0.00276686983940002 1
-0.0145127181278882 1
0.00348363421570797 1
-0.0229009581085973 1
0.00220872137915601 1
0.00066875287531741 1
-0.00905628256320942 1
-0.0153018527985161 1
-0.00626354644378135 1
-0.00104280282511965 1
-0.0118285101376184 1
0.00195520707795595 1
0.0203893725024132 1
0.00192465742601256 1
0.0100379297453017 1
0.0487588166139684 0
0.00934023476321689 1
0.00427739186974166 1
-0.0221984328568884 1
-0.0158026460547622 1
-0.00675106272192058 1
-0.0210956268176514 1
-0.00763720582686527 1
-0.00394752695218901 1
0.0451012879584405 0
0.0155290865455055 1
-0.000697348229935768 1
-0.0258009373160056 1
0.0109366312632199 1
-0.00223031777538016 1
0.0219250148562789 1
0.0104116272963085 1
0.0187017084293547 1
0.00767476195494827 1
-0.033404429701608 1
-0.00416270799473841 1
0.00790072520879539 1
-0.00165245631479722 1
-0.00989670217509584 1
0.0262675880661555 1
0.00436521401474119 1
0.000981462305876089 1
0.0324398478782422 1
-0.00834733344457838 1
0.0105353997294793 1
0.0092518151434698 1
0.0344702065905841 1
0.00376081896489847 1
0.000405246754063395 1
0.0183323500710489 1
-0.0070524830406018 1
0.00557871810709164 1
-0.0217198044508083 1
0.0357497434058869 1
0.0271779123470859 1
-0.0120236270139654 1
-0.00194539563655523 1
0.00894264281917161 1
-0.00157422894080396 1
-0.00410062589927564 1
-0.0142449719985765 1
0.0088671753341809 1
0.023392364735877 1
-0.0263955052671394 1
0.0323370744081756 0
0.0109768317959273 1
0.0514079211055537 0
-0.00217136320834612 1
0.0391942045687733 0
0.00191251039438472 1
0.00350469877256644 1
0.00903500414687153 1
0.0061688839307113 1
-0.00637978247301488 1
-0.0109314674501456 1
0.0282862276109027 1
-0.00199028794310811 1
-0.0122974787480151 1
0.0170155158012232 1
0.0127232024257237 1
-0.0128139367667986 1
-0.00656093294607463 1
0.00987153180962029 1
0.0135989139467346 1
0.0367677765120974 1
0.00748836828499565 1
-0.00231897463206663 1
-0.00352913763808649 1
0.00470196215063364 1
0.00590329691794513 1
0.0160009158991759 1
-0.00175767174092489 1
0.026392439442628 1
0.0182289641466385 1
-0.0410458591666016 0
-0.0192928079628306 1
0.0176427810920923 1
0.0132569423363868 1
0.0193981125380363 1
-0.00454232982439053 1
0.000242790768122649 1
0.013599135765475 1
-0.0124993406715763 1
0.0133820764528194 1
0.0265121100768009 1
0.0262064311336979 1
0.0299264544349704 1
-0.0106226492558899 1
-0.0070886239421345 1
0.0253582040855758 1
0.00384471304269289 1
0.0077603065353372 1
2.15850148069349e-06 1
-0.000246257875465025 1
-0.0199163026281468 1
0.0167500693796589 1
0.00871112571058555 1
0.0236086452439693 1
0.0147617935182282 1
-0.00225375357551952 1
0.0378947999182107 1
-0.00711178819243005 1
-0.00218555715713222 1
-0.00718918380784426 1
0.0015411192668655 1
-0.00425255894067981 1
0.00475382850960184 1
-0.0207472103460158 1
-0.00185469697355356 1
-0.0157039379004154 1
-0.0193193954337466 1
-0.00229136169498579 1
-0.00367201127480369 1
0.000248552682194048 1
-0.00257361017795302 1
0.00244403662319838 1
0.036095264344348 1
-0.00182589093208009 1
-0.0194695032449769 1
-0.0250464018125948 1
-0.00198158423897298 1
-0.00421069106332193 1
0.00334319196297545 1
-0.0152702846590271 1
0.00570010985359645 1
-0.0229880873582409 1
0.0288993702817552 1
-0.00397166762301819 1
0.028625796401556 1
-0.0142997584402653 1
-0.00456798918169377 1
-0.0239518484532429 1
0.00271343084688567 1
0.00548382837250129 1
0.00189831137730842 1
-0.0248703282807532 1
0.00543007064636217 1
0.00852100364540077 1
-0.0129715038728444 1
0.0122965796051957 1
0.00286429464138997 1
-0.0229074367776468 1
-0.0220996470029359 1
-0.00708743288995487 1
0.0174621096571398 1
-0.00150695789127213 1
-0.0117808502336485 1
0.00105488494797556 1
0.0130083051060509 1
-0.00575099731179177 1
-0.0318124708574787 1
-0.0335201297475912 1
0.0101610394774601 1
0.0152196101195638 1
0.0185322099080598 1
-0.0160852209902624 1
6.39551464894587e-05 1
0.0186069635421785 1
0.0120839833772186 1
0.010871093781886 1
0.0355887971918793 1
-0.00877033584878313 1
0.0309318060010871 1
-0.0101744044813604 1
0.0231829024838208 1
-0.00337352377469267 1
0.0408142943350652 0
-0.0028726856992551 1
0.00187372837928398 1
-9.77908200977809e-05 1
-0.016568122823045 1
-0.0185447996161751 1
0.0154024514379953 1
0.00401683891515801 1
-0.0133209953866549 1
0.00400941281319794 1
0.0228726618418139 1
-0.0359916693861746 0
0.0210041047640826 1
-0.00623962796925379 1
0.0310488447464268 1
0.0210922942811326 1
0.00335693733150781 1
0.00582300751128386 1
0.0155112259055857 1
0.00818903989656562 1
0.0165905016399175 1
0.00523875933519419 1
0.0198459310141111 1
-0.00139344842762065 1
-0.0288141957336098 1
0.0127568285174609 1
0.0164343891023599 1
-0.0314605902946604 1
0.00836189432389549 1
-0.0107901496186362 1
0.0193553258709043 1
-0.00516156353982979 1
-0.02566826288214 1
-0.00700896013103467 1
-0.00564800039418985 1
-0.00658277791196826 1
0.0107417622408033 1
0.00761627900355341 1
-0.0128031648686321 1
-0.00906441135274952 1
0.0399206675860178 0
-0.00871512806830115 1
-0.00678085443200086 1
-0.0275913686954525 1
0.00940409871277328 1
0.0062095327822383 1
0.00295825686003568 1
0.0191155246472646 1
0.00859385761099785 1
0.00652636170804486 1
0.00923392222551002 1
0.00394429999287274 1
0.00461915671106544 1
-0.00142041702560053 1
0.0425406399626323 0
-0.00434577697465097 1
0.0133124289432424 1
0.0247304536455434 1
0.0218199242261643 1
0.00285135549316608 1
-0.0108716996695093 1
0.00443508578464587 1
0.00716437017796405 1
0.00822458189169719 1
0.00230327630371589 1
0.0450294332335917 1
0.00754181883791146 1
0.000391713750085676 1
0.00707761763581381 1
-0.0311401197091085 1
-0.0180719581912108 1
0.00813459211970656 1
0.0112432704698833 1
0.0219086839264196 1
-0.00854693014696706 1
0.0475909515286849 0
-0.00592912683701197 1
0.0400560970295725 0
0.0229787873838242 1
-0.0105887645841855 1
0.00508294829545306 1
0.007058246154925 1
0.0118393125805238 1
0.00260536985890824 1
0.0128141276712023 1
-0.00953105921962905 1
0.0138640718572289 1
-0.0216723670543145 1
-0.0101175455645112 1
0.0144932599895071 1
0.0154677421096248 1
-0.00365177396129359 1
-0.030918321569514 1
0.00915298922480675 1
-0.012978182929814 1
0.00336521245701739 1
0.01528112465155 1
0.0332079707794033 1
0.00976489813695927 1
0.00290634366583448 1
0.0259625228987407 1
0.00738181970459291 1
0.0314672135864618 1
-0.0167537064178748 1
0.00858690102449077 1
-0.000261997459379185 1
0.0205217797158416 1
-0.0184195001473939 1
-0.000604314353632571 1
0.0128048092607166 1
-0.0148915313310117 1
0.00604449071053777 1
0.0202637845194426 1
0.0222924213320448 1
0.0367814590320642 0
0.031744660884612 1
-0.00875832432659373 1
-0.00772215351836992 1
-0.0351311073686178 0
-0.0124319884059737 1
0.0129724931353625 1
0.00601574031932551 1
-0.0364468404858206 0
-0.0200709468055884 1
0.00847261836224166 1
-0.0124271491331423 1
0.00200283069473474 1
0.00520866276511617 1
0.0174388409647043 1
0.000422617866321245 1
-0.0203548960174887 1
0.0304708547259233 1
0.0141775208107771 1
0.0139531960944692 1
-0.00447355598677548 1
0.0145546466713979 1
0.0141206311813278 1
0.0114436986173056 1
0.0113354691914969 1
0.0243878001867662 1
-0.00509396145762444 1
0.00596409068200705 1
-0.0187228818805806 1
0.0124603670104871 1
0.0257586392577688 1
0.0208396644774813 1
0.00478068306447049 1
0.0160071588911751 1
0.0163578230128575 1
-0.00266516076724768 1
0.0116465263658116 1
-0.0146391240878464 1
-0.00708000199841921 1
-0.00540270611772546 1
-0.00471754239560093 1
-0.0184624945318266 1
0.0128104220198254 1
0.00373749310653491 1
0.024074075357922 1
0.0229848326630638 1
0.0439139289099761 0
0.019380297308007 1
-0.0180991106602323 1
0.00887847733699177 1
0.00528372299024776 1
-0.00270879848601525 1
-0.000211805705540861 1
0.00716773961519628 1
0.00311454741731665 1
-0.0185039766674958 1
0.00890763146812273 1
-0.0136560917524329 1
-0.0075404172515179 1
0.0262004917760176 1
0.029463773980215 1
-0.000871267104527182 1
0.00948261006831599 1
0.00207359502483216 1
-0.0294227345288784 1
-0.0158730013836871 1
-0.00629220151898005 1
0.0082528285303555 1
0.0226776846868453 1
0.00916956798434874 1
-0.00314464448368782 1
-0.0283014051973497 1
0.0133333285999681 1
0.0312825358435356 1
-0.00338496941773183 1
0.00827502869766444 1
-0.00679813403031609 1
0.00476553077499768 1
0.0321085207291763 1
0.0222267741035738 1
0.0245837044006307 1
0.00847050688806631 1
0.0169242570014762 1
0.0530283118843991 0
-0.0339912924086216 1
0.0191102640897354 1
-0.00272386340501445 1
-0.0221757426142361 1
-0.0125984594063302 1
-0.00353458288565786 1
-0.00269582186328371 1
0.0128214205573748 1
0.0159913896587974 1
0.0184016426442891 1
-0.0137770309492557 1
-0.00388007153101435 1
0.00414840021978726 1
0.000736458460882961 1
0.0241767991362582 1
0.0188849213420537 1
0.0227727493606066 1
0.0031908366390172 1
0.0118192120952463 1
0.00553718764005478 1
0.012386516789199 1
-0.0264113754897764 1
-0.0413550115500606 0
0.000100001924766785 1
-0.000544728749490586 1
0.00887631353215556 1
-0.0115786212318906 1
0.00249269537603162 1
0.0144983016596269 1
0.0334009896359053 1
-0.0177505498284487 1
0.0177945550168841 1
0.000750250198612483 1
0.0211203947915733 1
0.0362029634539384 0
0.00705308837657287 1
-0.00218277948179666 1
-0.00542625513281147 1
-0.0146058652305399 1
-0.00177037976758745 1
0.0180560005978387 1
-0.0117726437170224 1
0.00638090800299545 1
-0.018561262553986 1
-0.00548765527859521 1
0.0445320603450814 0
-0.0245633483559088 1
0.00871566983885694 1
0.0104420897004496 1
-0.0113753088088954 1
0.0118092553414565 1
0.0155074693349846 1
0.00640293272941724 1
-0.00662137516320286 1
0.00664188782371612 1
0.0257102322906101 1
0.0439280893366296 0
-0.00991220323592602 1
0.0283737795584047 1
0.0155486341274322 1
0.0424358019947357 0
0.00407520525512403 1
0.00451486732720339 1
0.0575862977420381 0
0.00265853479101715 1
-0.00530972600209175 1
0.0158543553461958 1
0.0145141831674304 1
0.0270936189636655 1
-0.0213086515903779 1
-0.019099320795437 1
0.00190408517434249 1
0.0297937059564309 1
0.0101709063816023 1
0.0215715898398079 1
0.0367208284876827 1
-0.013027593030772 1
-0.000152815030170155 1
0.0311591046760995 1
0.0128649816073811 1
0.0300709936348121 1
0.0189999491614133 1
-0.00404877257019623 1
-0.00334504475209772 1
0.00108587672029662 1
-0.012960753406367 1
-0.0171152952112895 1
-0.0042136304892275 1
0.0098129566408992 1
-0.0327773150043543 1
-0.0231381609889199 1
-0.0103183861128472 1
-0.0177929658691461 1
-0.00374914144330472 1
-0.00857864887519393 1
0.0273885522662706 1
0.0102239679867764 1
-0.0208424078475098 1
-0.00734071301790574 1
-0.01772411445327 1
0.010747337685684 1
0.033901784809464 1
0.0223469346241232 1
0.00297964827121891 1
0.0256042983556878 1
-0.0154222636364116 1
0.0121096149331625 1
-0.00270037924680261 1
0.021307681400024 1
0.000645395003026837 1
0.00679052695100581 1
-0.0203292937689505 1
-0.00727656450044857 1
0.0358525158060874 0
-0.0255790860994422 1
0.0153657432381644 1
-0.0112229941641131 1
-0.0172338153737041 1
0.010391435572569 1
-0.00896982509212522 1
0.000337027055112544 1
-0.0115432827762761 1
0.0208237225781993 1
0.020352222741499 1
0.0105510035380838 1
0.0150830693925537 1
0.0186660957871329 1
0.00701824856759654 1
-0.0231902429137526 1
0.0110008982511285 1
0.00463591963493339 1
0.00348778828544818 1
0.00600402116400041 1
0.0052117910092228 1
-0.0105891326687172 1
0.00506151135630984 1
0.0145866484738505 1
-0.0226582287419638 1
0.00940708467496251 1
0.00635697150466553 1
0.0242652096040082 1
-0.0133049875258394 1
-0.0170733058198568 1
-0.0059692413566333 1
-0.0146632995069102 1
0.0155034353309533 1
-0.0148912924891683 1
0.0267279590793408 1
-0.00443662446437311 1
-0.0119212364232637 1
0.00494634410788196 1
0.00926623858742875 1
-0.0304598149689718 1
0.015149986611242 1
0.00523710585324541 1
0.0338501745129121 1
0.00824872621540831 1
-0.0257810677151843 1
0.00054126768243668 1
0.0225116302490967 1
0.0343739184373825 0
0.0293224510690973 1
-0.0027531508081028 1
0.0291119646262237 1
-0.0245199464085124 1
0.00818535881784929 1
-0.00421256523113801 1
0.0203640776202945 1
-0.0136114414952015 1
-0.00275868068336381 1
0.0101078662093549 1
-0.0189321524208381 1
0.00968280454864468 1
0.0212911243422453 1
-0.025525676116998 1
0.0372165217049437 0
0.0233430608321089 1
-0.00522947465507697 1
-0.00541758300049009 1
0.00123593233765794 1
0.0160838985170356 1
0.0531486439145206 0
0.00332574501382901 1
0.0274648783918674 1
0.00912227644975038 1
0.0152191951858187 1
0.0614261125957478 0
-0.00942618315096807 1
-0.00780149453198386 1
0.00810631614044385 1
0.0157198272133045 1
0.0237779422872962 1
0.0257833432930977 1
0.00368883740130506 1
0.0226762754765133 1
0.0124183264034106 1
-0.0185436806181132 1
0.00558051628894527 1
0.00289882312514969 1
0.0232102844784629 1
-0.0132199775674532 1
0.00663817875404824 1
0.00796779890583239 1
0.0200091105655984 1
0.028454657100347 1
-0.0291196895476501 1
0.0183786576699065 1
-0.0249886780540578 1
0.00957416098141806 1
0.00836491976907376 1
-0.00240682151917204 1
0.0282321945193692 1
-0.00473851923340693 1
0.0153288384147282 1
0.021044295593762 1
-0.0204100035440849 1
0.00953536682648828 1
0.00579890065431086 1
-0.00796816214380377 1
-0.00344962335531529 1
0.0116893062530714 1
0.00596681329155626 1
-0.000178412468704743 1
0.010933578794091 1
-0.0083536890413875 1
0.0118054801890101 1
0.000533094776821883 1
0.0203177612573169 1
-0.000780049156810379 1
-0.000392538514423354 1
-0.0243757195774836 1
-0.0062302519217253 1
-0.00692288094414788 1
0.00568558632710912 1
-0.0138161053061565 1
0.0157509947885828 1
0.0124747362745825 1
-0.0166029575727533 1
0.0143633683360864 1
0.0290704406279333 1
-0.0107941944928907 1
0.0460849374362664 0
0.0491659851069848 0
-0.00110825514800027 1
0.00041999667434824 1
-0.0097560055364314 1
-0.0121962015864799 1
0.0250259331537034 1
-0.00867875590967985 1
0.0209639399540648 1
0.0291439663089979 1
0.00877086468233747 1
0.0119645314776586 1
-0.0128864920268654 1
0.00327169841196306 1
0.0283653936459975 1
-0.00661902811886668 1
-0.0114005997680049 1
0.0224789651233207 1
0.016120745952132 1
0.0113061719451891 1
-0.0110202426393871 1
0.0114100791719806 1
0.0151593447536071 1
0.0292116089617359 1
-0.00939564829631657 1
0.00161468748192969 1
0.0102542239766539 1
-0.0184806359902104 1
-0.00476183220199026 1
-0.00837624738216553 1
0.00121176130597123 1
-0.00242083669188884 1
-0.00518060134318001 1
-0.00702466779094269 1
-0.0181518290352517 1
-0.0204010621709781 1
-0.0127752714985752 1
0.0134698205047256 1
0.0190334520071718 1
0.0273207267870634 1
0.0259357600612167 1
0.0179395856077319 1
0.0104170346798788 1
0.00608459020095475 1
0.0100742275295506 1
0.00119106800780494 1
0.010561687150286 1
-0.0179001234506536 1
0.0320964735255763 1
-0.0198833553221276 1
-0.00216087724975976 1
0.00115382379460396 1
-0.00216829361067131 1
0.0371352082105898 1
-0.0269408883788535 1
0.00462178578543281 1
0.00233325991207279 1
0.0247283374862689 1
0.00556769606951431 1
-0.0432342255860142 0
-0.0195625514373717 1
0.0317124019473862 1
0.0061100448730326 1
0.0251544570374798 1
-0.0253552789026491 1
0.0106660533781166 1
0.00327900437210851 1
0.000429272976238886 1
0.0153116186005783 1
0.00632900865770568 1
-0.0104739532915158 1
0.00233094538598338 1
0.00553419850814894 1
0.0285029603634642 1
0.0258206202928778 1
-0.0105680943131237 1
-0.0172089060690485 1
-0.0170056571712645 1
0.000593227577834593 1
0.0030932884146751 1
-0.0195088429813557 1
0.017098161810747 1
-0.0306486120816814 1
0.0029901206783624 1
0.0294806824997364 1
-0.023288070856009 1
0.0163415970304152 1
0.00532468306560206 1
-0.00101664160750541 1
-0.0315781484662229 1
-0.00644539790284884 1
0.000924171655782977 1
0.00729615771932557 1
0.0347703718661339 1
-0.00103836081429953 1
-0.0244370380303043 1
0.0335163776307614 1
0.00255994343112313 1
0.00706319733184396 1
0.000463266928674403 1
-0.031406045664772 1
0.0139490533737662 1
0.000949407679182067 1
0.0295339082014645 1
-0.00853028223413851 1
0.00518284525823828 1
0.00352383255674125 1
-0.00315510313572255 1
0.00405636174302393 1
0.0097298616351326 1
0.00196603923105339 1
0.0117199652205795 1
0.00869283789539539 1
0.000959416226134633 1
0.0146806435746644 1
0.0171310792413055 1
-0.0053766453492118 1
-0.00402911038214826 1
0.0139631812815075 1
-0.00305270135383866 1
-0.0265728720211551 1
0.0203887720311993 1
-0.00593107742041224 1
0.0154681127608684 1
0.0269447522007697 1
-0.000743494677188637 1
0.0021284678721059 1
0.0193126270493477 1
-0.0240046061461913 1
0.00223959501634567 1
0.0210249870268688 1
0.00951445504457553 1
0.011540753835688 1
0.0130750812062783 1
0.00697995211523892 1
0.0178169474733353 1
0.00819787593789933 1
0.0175275931349972 1
0.00947117728312427 1
-0.0129690951902051 1
0.00877352520524683 1
0.0335649469178513 1
-0.00163033227457846 1
0.0105148224496998 1
0.0227571828034875 1
0.00178132450447643 1
0.002688109446363 1
-0.0192896552534593 1
0.00423096146003465 1
0.0143894882104605 1
0.0113088907111908 1
0.00696307589091046 1
0.0117287455248385 1
-0.0142279988033196 1
0.00828912648564472 1
0.018689891479113 1
0.00671466540292248 1
-0.00271817430681962 1
0.00533793535703804 1
0.0191825509693302 1
0.0378769327023277 0
-0.0135235975008449 1
0.0236902944083164 1
-0.00366727771357789 1
0.0320379269198046 1
0.00733052938525851 1
-0.00941981150788921 1
0.0200135268457967 1
-0.000927879260031357 1
0.0271673740945253 1
0.0227100993219496 1
-0.0179062180279504 1
0.0227963247858168 1
-0.0161526631278534 1
0.00388699965903034 1
0.00804324155783911 1
0.0194834823981551 1
-0.00573119255131644 1
0.00197789749330288 1
0.0195370376484967 1
0.0220287079767257 1
-0.0015757495968417 1
0.0177634455807324 1
0.0163291375494667 1
-0.00766739240144394 1
0.0151429461265313 1
-0.00545804400766606 1
-0.00208331030252559 1
-0.00807176270019675 1
-0.0116345640729599 1
-0.0194851534798572 1
0.0182123711684458 1
-0.0102311527620097 1
-0.0129596027237478 1
-0.0151956294726134 1
0.00635848474690994 1
-0.0125274569669697 1
0.0109718258585298 1
0.0359321748205513 0
-0.0509953265112037 0
-0.0205922761847724 1
0.0313048279990584 1
-0.0349009332507472 1
0.00329329134686566 1
-0.00486500710791339 1
0.0239213605142304 1
-0.0143353919175891 1
0.00952848731717167 1
-0.0535628560238055 0
0.0328507830059586 1
0.0188186683574302 1
0.0165186447154799 1
-0.00152266615862087 1
-0.0560918466914964 0
0.0163230951834935 1
0.0191225699159838 1
-0.00650688677433096 1
-0.00646375489942185 1
-0.0117806962787866 1
0.00677911907713089 1
-0.0140953388514239 1
-0.00218360234247187 1
0.00609119548599711 1
0.00878753212731351 1
0.00925323027509436 1
0.0130507063081017 1
-0.0274310029656611 1
-0.0108839508628963 1
0.00395311265908077 1
0.0213505859335197 1
-0.0111137800207416 1
-0.000112563659679309 1
-0.020807700673624 1
0.00448494273243379 1
0.0187128929951672 1
0.0189011499194044 1
-0.0099069350965918 1
-0.00588108875066702 1
0.028870031475036 1
0.0156778323524235 1
-0.0042440170641104 1
-0.0125220466659433 1
0.0102798852335545 1
0.0213452320256224 1
-0.00907651008823523 1
0.0185403888822158 1
-0.0010220926524975 1
0.0206350651052352 1
-0.0210721358938436 1
0.00122941247902721 1
0.00969239384210077 1
-0.00926308391550093 1
-0.0443281429060708 0
0.0229751233340706 1
0.0170541114060629 1
0.00842031553013693 1
-0.0198295878137233 1
0.0179939963117299 1
-0.0197005566357488 1
0.00880558786441462 1
-0.00590779054280556 1
0.00488198486472523 1
-0.0061236472926563 1
0.00606650973190012 1
-0.00403565036092041 1
-0.00315398723732192 1
-0.021671593871606 1
0.01051756320553 1
0.00284147280695217 1
-0.0356215506501413 1
-0.00295884717392862 1
0.000824430414748856 1
-0.021347054649639 1
0.0138218053158669 1
0.0259428728101433 1
0.00601636018355771 1
0.0161404563713724 1
0.000366303143604144 1
0.00264670683202587 1
-0.00783758651670167 1
-0.0119074446171403 1
0.0416649569787828 0
-0.0125094824017189 1
-0.00409311137972352 1
-0.0246408227522166 1
0.0158656345312428 1
0.00611143194394517 1
0.0269521793181101 1
-0.00687536111916329 1
0.0340947084926368 1
0.0305903133687452 1
0.0071100249702353 1
-0.0279427004370433 1
-0.00366092789772753 1
-0.00695751532559957 1
0.0349364033357041 0
0.0108341674028299 1
0.00247346643915057 1
-0.0114385633016303 1
-0.0105216195824433 1
-0.0150346575832086 1
-0.022108034223975 1
0.0370845206915636 1
0.00845565986457733 1
0.0148115172032438 1
0.00346865004855706 1
0.0152275728082117 1
-0.0110422258030867 1
0.00231136622493996 1
-0.00805061587488958 1
0.0120717000920831 1
0.0210837054629002 1
-0.0150414383228107 1
0.0179768167597464 1
0.00263100790336593 1
0.0141501262798234 1
0.0232913717229038 1
0.00911779995841532 1
-0.0314555856849263 1
0.00482900606562765 1
-0.0212708287772188 1
0.0133792159827002 1
0.0210750097471771 1
0.0102832905318371 1
-0.0313639088055505 1
0.013490367762202 1
0.0192220353508606 1
0.0242047209569835 1
-0.00700575871313398 1
-0.00672493053074774 1
-0.0120227906425099 1
0.0400135339534916 0
0.0248597176314065 1
-0.0200725827001573 1
-0.00488334063112723 1
0.00434834683089646 1
-0.0152094441524511 1
0.0238410790259325 1
0.00435717798700061 1
-0.012721944516803 1
-0.0233528708765934 1
-0.00594946902418668 1
-0.000142288244985056 1
0.00139642975264732 1
-0.0156212943847505 1
0.021889177868149 1
-0.0226241704459985 1
-0.00258704330498459 1
0.0186693120719797 1
-0.0121259173589438 1
-0.00216285931029146 1
-0.0228430320344984 1
-0.0108222716365302 1
0.0118493094238792 1
0.0358524589229377 0
0.00157735987557118 1
0.0187382622822977 1
0.00816670267684259 1
0.00697194998724754 1
0.00136464555171432 1
0.0185449653637953 1
0.0169203122562865 1
-0.0100319123376236 1
-0.00265879677978586 1
-0.00095950839717737 1
0.00313237141186494 1
0.00563591119064066 1
-0.00229430394975997 1
0.00948490374118635 1
-0.0178282116146839 1
-0.0295012531504235 1
-0.0148355075365995 1
-0.026320857987028 1
-0.0111266076241432 1
0.0160429508096015 1
0.00278701807504392 1
-0.00976014543739554 1
0.0215843673676612 1
-0.00551989026694707 1
-0.00156983851555905 1
0.0537179831016368 0
-0.0203961079979838 1
0.0196965708375147 1
0.0100519640529798 1
0.000648849394579638 1
-0.0279301807705369 1
0.024973032066155 1
0.00220875249829725 1
0.0257731486794198 1
0.00398131948976115 1
0.0515269192242321 0
-0.000295952661614964 1
-0.00304073931179118 1
0.0154679637835246 1
-0.00322202668182934 1
0.0118846421601006 1
0.0175989641850307 1
-0.0151640142377359 1
0.00223999055733082 1
0.0566766002702005 0
0.00052871544387251 1
-0.00395973003604603 1
-0.0269512347786744 1
0.0256120095882141 1
0.00490063110483249 1
-0.0286608559961939 1
-0.00916092924798269 1
0.0232903786724621 1
0.0248598425125707 1
-0.00981562750480612 1
0.00681373724261021 1
-0.0106443879533497 1
0.0152489670643989 1
0.00896277073235381 1
0.00740964398267551 1
-0.00633464821942093 1
-0.00276412913717302 1
0.0154330033882021 1
0.037195980000965 0
-0.0205525930824926 1
0.0258499606981303 1
0.00490777164122351 1
-0.00424021887107023 1
-0.0142917437621287 1
0.0123137979724895 1
0.000207926368548753 1
0.0287129941539074 1
0.0350104966984052 1
0.0242082012748113 1
0.0339519461670627 1
0.0389263347150243 0
-0.0169508722101836 1
0.00450765991696399 1
-0.000201886711095877 1
0.0147848454988038 1
-0.0149312933571382 1
0.00217327406921554 1
0.0078311507632087 1
0.00360490091726964 1
-0.0139846755247818 1
0.00371189743640463 1
0.00380611556538597 1
-0.031148868591566 1
0.0208624680407203 1
-0.0181846200448934 1
0.0281140865888133 1
0.0169651376797319 1
0.012631517656312 1
-0.0133444045592288 1
0.0137294418860467 1
0.0308052160521646 1
0.0121442706105447 1
0.0168881144395868 1
0.0212097216886439 1
0.0180976052575219 1
0.00721704835965241 1
0.0485495226170603 0
-0.00805133658982092 1
-0.0112107359127967 1
0.0173493737517708 1
0.00394156787578291 1
-0.00425381167251376 1
-0.0125477081045196 1
-0.00592609783795003 1
-0.00598552588844042 1
-0.00889402973875194 1
0.00163359804815313 1
0.0170120137462876 1
-0.00162965102903683 1
0.015558656217362 1
0.0141750159161645 1
0.000106839375143488 1
0.0282810931807008 1
-0.0038919262232869 1
0.0222927895428145 1
-0.00501716841773144 1
0.0242352591782449 1
-0.00213787479054789 1
0.0224969634950766 1
-0.0199917029630353 1
0.0207785832431473 1
0.00113285715755047 1
-0.00758411768555279 1
-0.0053873472393587 1
0.00658703874171365 1
-0.0120937615153994 1
-0.00842364284663919 1
0.0352357036564276 0
0.00699832670601755 1
0.00347242101954377 1
0.00675474075961263 1
0.00433427545018965 1
-0.0315508414199455 1
-0.00600544765186359 1
-0.00248758301914405 1
0.0077798295602874 1
0.0256420688215277 1
-0.00949626431638816 1
0.00893075156268655 1
0.0394424420107904 0
0.0101859199484886 1
0.0410989895556527 0
-0.0201260362917176 1
0.00363645163092291 1
0.0112317134093761 1
-0.000246375685675478 1
-0.0180339926463064 1
-0.00557883365091962 1
-0.0214610220792709 1
0.00849298648635752 1
0.0153966076358778 1
0.0201279550458509 1
-0.0251198854807388 1
0.0151244462782858 1
0.00460081745343113 1
-0.0104697205645864 1
0.0154021211652764 1
0.00218290709439646 1
-0.00210056592100349 1
0.00929364005427467 1
0.00776840208345419 1
0.00834114302155328 1
0.0159521598345053 1
0.00980060066589204 1
0.0112967261047849 1
0.022040440896178 1
0.0507280652483423 0
0.0122639757041741 1
-0.0198375504267174 1
-0.00135277346237962 1
-0.0126387688879262 1
0.00776000755021284 1
-0.0265326200701944 1
0.0293605373188126 1
-0.00487319694829569 1
0.0165023198958163 1
0.0180189198278075 1
0.00319591654468532 1
0.0287271909899378 1
-0.0131947047304372 1
-0.00547993037146765 1
-0.0287123059265319 1
-0.0007342511532573 1
0.0293341603787561 1
0.018825185118654 1
0.0162270228359177 1
-0.00503319639681783 1
-0.00985111190078461 1
0.0262809392097146 1
-0.0442707908072167 0
-0.0116571737161293 1
0.00764126965236871 1
0.0109825267244578 1
0.00207900946338381 1
0.0337851693140651 0
-0.0117218799628011 1
0.00428563947379474 1
0.0104334541913013 1
-0.00283933160395914 1
-0.00857756958486949 1
0.0175611422888261 1
-0.00976961376856165 1
0.00563875152738717 1
0.00743857864178795 1
0.016275411329484 1
0.0123397783608944 1
0.0271116268833862 1
-0.00951758996531383 1
0.0191408127200553 1
0.0180282145376657 1
-0.00304540414130399 1
-0.016775091246766 1
-0.010227458048484 1
-0.0241815965131624 1
0.01505868096473 1
0.00826151961170561 1
-0.00309734403725704 1
0.0277119997316352 1
-0.0218283457728819 1
-0.0114672444791927 1
0.0102681196537872 1
0.00507485923773257 1
-0.0256921701918191 1
0.017804775791332 1
0.0100639116504608 1
0.0191713066945774 1
0.0219794454367864 1
0.0197012427778475 1
-0.0331928570362365 1
0.00117753079944193 1
0.0156146848939839 1
-0.020959016250811 1
-0.0143891495613994 1
0.027217734233979 1
-0.00177261417362477 1
0.0264265180393118 1
0.00460689109185181 1
-0.0101759069584937 1
0.00516149375419112 1
0.00609175187959899 1
0.00229288196323391 1
0.00398113482154643 1
-0.00841442932034323 1
0.0642624748865834 0
0.0173367002172829 1
-0.0127574616976893 1
0.0261901662655771 1
0.0136836681046604 1
0.0253650538305635 1
0.00768888502451267 1
0.0110994182843673 1
0.00577526721475127 1
0.0166042415570386 1
-0.0135613807645927 1
0.0304557719336409 1
-0.00473808187238862 1
-0.0219189975779108 1
-0.0160784105544783 1
-0.0196075642104738 1
-0.00870743146394227 1
0.00935362051286824 1
0.04643452750768 0
0.00748516462952849 1
0.0237936671245626 1
-0.00122440680000235 1
0.00415039214274674 1
0.011214542150132 1
-0.00167687217589089 1
-0.0173422699478083 1
0.0115681823483387 1
0.00565405204367043 1
0.00477946262877969 1
-0.021424376015427 1
0.0152053515776557 1
0.0169733526435648 1
0.0323033864578407 1
0.0209719057015716 1
-0.0175194368651951 1
0.0364947320640418 0
0.000520192951631035 1
-4.68007318154585e-05 1
0.0213394491939141 1
-0.0062762015936437 1
0.00273368494001435 1
0.0022428848169456 1
0.0244127078977631 1
-0.00986714423664923 1
-0.00211122026550131 1
0.0151346562625859 1
0.0131004914337137 1
0.00175364894772823 1
0.0293066807943215 1
0.0108248917554412 1
-0.0113991860165062 1
-0.00682896684444211 1
-0.0222292829532805 1
-0.0243559458580878 1
0.00134909938619804 1
-0.023995868101316 1
0.0298534516091723 1
-0.00301851099679936 1
0.00307595021499028 1
0.0101758801663599 1
0.0215627142821124 1
0.00396552250233742 1
0.0363250503664392 0
0.00257115262131125 1
0.0015412366956308 1
0.0368487879692043 1
-0.0168905876775348 1
0.0142801806520633 1
-0.0198240387024191 1
0.0190943330960568 1
0.00736231492129119 1
-0.0135387787194306 1
0.00947488763888421 1
-0.0138496462249127 1
-0.00144845084650775 1
0.0293871290123916 1
0.015096749978935 1
0.0164720497411778 1
-0.00993517621356283 1
0.0114769499772574 1
0.0357665602407342 0
-0.00647091456911389 1
0.0234904731423397 1
0.00691685046558256 1
0.0213250210606161 1
0.00102675244612925 1
-0.00563257198353672 1
0.00745709323950056 1
-0.00957039533996512 1
0.0161444527745342 1
0.0113827676381523 1
-0.0262823709340541 1
0.0289711556298042 1
0.00972367207279867 1
0.00319465168420006 1
-0.0145826576895555 1
0.0180819560173923 1
0.00356284695502776 1
0.0178790939594825 1
0.0236876305021445 1
0.0184758712465232 1
0.0152925077169979 1
0.00380062393834887 1
0.000457068792580072 1
-0.00584677937140181 1
-0.00523182014770954 1
0.0149807863888668 1
0.0154573179333558 1
0.01208566814763 1
0.00671646173451475 1
0.0243462866115952 1
-0.0217998575183997 1
-0.0148592820036996 1
0.0353638847175906 1
0.0138323816361138 1
-0.00349688958028345 1
0.0111350478983908 1
0.00578394249233883 1
0.0293754219677716 1
0.00246510141538651 1
0.00365814040449972 1
0.00523293022928947 1
0.0148267341077188 1
0.00487693162942076 1
0.0179448259463401 1
0.0223780628525391 1
0.0360809436563048 0
0.00746843062798293 1
0.00889941916765257 1
-0.00808789477376624 1
0.00981242240785293 1
-0.0319569648619164 1
-0.0319472389175709 1
-0.023934217693558 1
-0.0143841106335787 1
-0.0184662736541074 1
0.00417436958969476 1
0.00314774851478027 1
0.0147861102530652 1
0.00465242919268174 1
0.00945429329076808 1
0.0368467194227145 0
-0.0098853510480608 1
0.023527771959468 1
0.0155881138814633 1
0.0225939141749142 1
0.00110476305537228 1
-0.0268728147506045 1
0.0169760205772558 1
0.000507272255575387 1
-0.0019435624144298 1
0.000990031690789737 1
-0.0060948546895337 1
0.0107156547800854 1
0.0167294698989053 1
0.0184100675061302 1
-0.0115209544238392 1
0.0363649443045214 1
0.00270281793100882 1
-0.0295301929112978 1
0.0325270688154485 1
-0.0124796830375963 1
-0.0112576808324047 1
0.00320724983277977 1
0.0207642209722223 1
0.000803189139531861 1
0.0627712389854801 0
0.0018602049180991 1
-0.000294077204568665 1
0.00206266435640668 1
0.0113255126322347 1
-0.000322612644356796 1
-0.00417929088210138 1
-0.0111045437907814 1
0.0220830967592831 1
-0.0256415917703978 1
-0.0347062951704739 1
-0.0223616354730444 1
0.00955102011677386 1
0.00396549820666977 1
-0.00940952565081358 1
0.0306985170775162 1
-0.00774297387237477 1
-0.0143516696083449 1
-0.0231626945049876 1
-0.00250072343308808 1
0.00468457053147487 1
0.00618453307117043 1
0.018240177649943 1
0.023981002314733 1
0.0178403661263284 1
0.0322337682181489 1
0.00327643247700792 1
0.00211753154019767 1
0.0149992126396904 1
-0.0236362173499306 1
0.0121862312263232 1
-0.017393110845701 1
-0.00252563150727624 1
-0.000845059024302372 1
0.00123459323137288 1
0.0531721165038576 0
0.0110457598996683 1
-0.00796052762099221 1
-0.00170155022114417 1
0.0161291483382439 1
-0.00131739387465821 1
-0.00122680375744009 1
0.00190368771634275 1
-0.00239312542316717 1
0.0135026499650745 1
0.023984715537761 1
0.0277610404348456 1
0.00294791280642809 1
0.0190806989734746 1
-0.00164560358788032 1
0.024715925145356 1
-0.00879206234615058 1
-0.0124645482927671 1
0.029637230122772 1
0.0118207277568271 1
0.000823270925199479 1
0.0124169395330103 1
-0.000118936353799086 1
-0.0195346196953381 1
0.0192768487262219 1
-0.0140529198352338 1
0.00649493076776414 1
0.005709496830722 1
-0.0175374310226091 1
0.0273591883878345 1
0.0183412409357685 1
-0.00962642999750443 1
-0.00693008056809803 1
-0.0158173675273973 1
0.0261700450141544 1
0.000144741824263061 1
0.014134546761832 1
0.00259964659940716 1
0.0269907760663051 1
-0.0313998786495296 1
-0.0237191444394833 1
-0.0101501541669122 1
-0.015000230523772 1
0.0147508891907334 1
0.00814588913329141 1
-0.0072923804430444 1
-0.00956218676191202 1
-0.0174335405588632 1
0.0133410412375243 1
0.0182834907937585 1
0.0194286354501819 1
0.0333217343174107 1
-0.00754465820805847 1
-0.0168213446892977 1
0.00121855408806766 1
0.0206849174293758 1
-0.0034301384835974 1
0.00461846204473868 1
0.0296258033293685 1
0.0357790860453034 1
-0.0179784446424107 1
0.00327435084864362 1
0.00109802500292186 1
-0.0102921245368907 1
-0.0218974427123322 1
-0.00681837345284019 1
0.0105066686215763 1
0.00586700332231214 1
-0.00768595393094814 1
0.00716136684546766 1
-0.000769938337746591 1
-0.023058011669829 1
0.0250972563967908 1
-0.0188506854784898 1
0.0202256087124921 1
-0.0181965665007724 1
0.024380759872118 1
0.0113620659236327 1
0.0178430669831392 1
0.0139265537590262 1
0.0109857855755731 1
0.0237933515753421 1
0.0419724803395178 0
0.00575812407896909 1
0.0122474656713042 1
0.0172534982616327 1
0.0181220938840681 1
-0.0256797172116812 1
-0.00720214214204642 1
0.019700425630504 1
0.00753938100989641 1
-0.000690621484796047 1
-0.0327450908662009 1
-0.0174611392865223 1
0.0153554154256112 1
0.00531246074114829 1
0.0322589153624107 1
-0.0306553872198144 1
0.0156574032354522 1
0.0023212058634898 1
0.0345215494558358 1
0.00531035617687295 1
0.019288159134079 1
0.0186336795029507 1
0.0167743536783061 1
0.00689207072845388 1
0.0331597870525439 1
0.00159408930547646 1
0.0206864292452704 1
0.00418218770698079 1
-0.0077591848330147 1
0.00123689840760547 1
-0.00228421241854123 1
0.0173403212788789 1
-0.0196346387000587 1
0.017853076547018 1
-0.00414164788305086 1
-0.00694906592306544 1
0.0105584661143267 1
-0.0151358015208982 1
-0.0171380852942143 1
-0.034872746191816 1
-0.00299875864055193 1
-0.0173603874159856 1
-7.10106008398397e-05 1
-0.00722266872954042 1
0.0238870780320822 1
-0.0100514498592655 1
0.012196902616923 1
-0.00510691753991256 1
0.0334656005030697 1
-0.0213862287437605 1
-0.00416346034077654 1
0.0276276658307416 1
0.00770679370274184 1
-0.00556536841704206 1
-0.00986180544882728 1
0.00732590553313237 1
0.0325092301027453 1
-0.0246598125609849 1
-0.0241900283235396 1
0.00877278449499787 1
0.0164973794403892 1
0.0355755091495572 1
0.00198939074953712 1
-0.00122404128017268 1
0.0143773476933912 1
0.00640231116191827 1
0.00296063981448323 1
0.0229588361142562 1
0.0176055955187249 1
0.000419264943888926 1
0.00455941141953662 1
0.0135519050107662 1
0.0124747793382255 1
0.0133587453524316 1
0.0530439351451971 0
0.00986029862307872 1
-0.0138237174426008 1
0.0210097749171228 1
0.00309737010425944 1
0.00959941713217609 1
0.0160741850476499 1
0.0243474926306775 1
-0.00406143766593304 1
0.0297044334175122 1
0.0106245862644256 1
0.00622079710677812 1
0.0136069598141546 1
-0.00468786732639258 1
0.010048607267508 1
-0.00325030251866581 1
-0.00535265027119862 1
0.0132824294632412 1
-0.00491856785538816 1
0.0197948183321354 1
0.012024524117031 1
-0.00638424362623553 1
0.0107289557375549 1
-0.00652146374774984 1
-0.00896824647463067 1
0.00949823895942561 1
-0.00379205125012878 1
0.00629168834191125 1
-0.00839115145659382 1
-0.0150730320817517 1
0.00427002495567082 1
0.0010897488417319 1
-0.0123908784910395 1
0.00119940455832686 1
0.0251473510756614 1
0.0257422753510964 1
-0.002593756536756 1
0.00211478916996532 1
0.00552351281614926 1
-0.00832686654552386 1
0.0200100792221496 1
-0.00477670526204133 1
0.014344171428127 1
-0.00334391975737791 1
-0.0181568698248835 1
0.000327335790400363 1
0.00835324053032163 1
0.00533379034882058 1
-0.0103292067226073 1
0.0221214033791447 1
0.0286815242989043 1
-0.011709536906799 1
-0.00204237262371575 1
-0.0302896514056028 1
0.010302849389296 1
0.0146946136389286 1
0.00782141675664589 1
0.018458784922098 1
-0.00282517990675589 1
0.00104448586587366 1
0.00154139657112709 1
-0.0303215089213328 1
0.0289598451903832 1
0.00605969460064348 1
-0.0227460552855141 1
-0.003482226703418 1
-0.00212076689390051 1
0.0405982882663855 0
-0.0073928387356768 1
0.00292318040601586 1
0.00111331538890916 1
0.00884342899989253 1
0.0257173243762535 1
-0.00973245972785699 1
0.00147632959640976 1
0.0302656328537024 1
0.00378627897629801 1
0.011152017006048 1
0.0022921519231563 1
-0.00219549553501174 1
-0.0165075776208321 1
0.0128186488736809 1
-0.0334897282456862 1
-0.0155330429074522 1
0.0227840233069115 1
-0.0114427563613033 1
0.0138304716770616 1
0.0246913003127484 1
0.0391941169929645 0
0.000260878586895965 1
0.0313659840398624 1
0.044099368246642 1
0.0208560365019962 1
-0.0110376744390135 1
0.00768883048532732 1
0.0217384250385162 1
-0.000139463524876165 1
-0.0101483087060051 1
0.0225469585679614 1
-0.00298998411988207 1
0.00168208389586938 1
0.0293343933484226 1
-0.0270823894078061 1
0.010422964232458 1
-0.0201783787875626 1
-0.000202141444368968 1
0.0125674725608844 1
-0.03200007329695 1
0.0132473906401874 1
0.0374039814359269 0
-0.0121830494710642 1
0.0311029155380022 1
0.0183536042185809 1
0.026703571064011 1
-0.011915438285179 1
-0.000503434272992446 1
0.0112136968602155 1
0.0120039433549264 1
0.00657850586500549 1
0.013391932221302 1
0.000513523056253934 1
0.0162329999565177 1
-0.00113637212953391 1
0.0191634093742224 1
0.0143799579336505 1
0.0348814890495895 0
0.000431969195535845 1
0.00785927821686459 1
-0.0229349742158819 1
0.000718336593752587 1
0.00831384537392878 1
0.0216049327809946 1
-0.00410722096200559 1
0.0324922040254067 1
0.00439729327083929 1
0.02244467353523 1
0.0296941966487115 1
0.00188814093347059 1
-0.0150071515664452 1
-0.0161852348182692 1
0.00371227633806375 1
-0.0117871162206828 1
0.0235721520307955 1
0.00445463394463138 1
-0.0194122021853994 1
-0.00155764921580698 1
0.0179445263189789 1
0.0483047887029078 1
0.00966769564926579 1
-0.0035810826535126 1
0.00667764347214626 1
-0.00648783549291403 1
0.0257135602842133 1
0.0264045088726358 1
0.00856308991084969 1
-0.00787721950784842 1
0.0014549152501799 1
0.0353484457375733 1
-0.0120287173296397 1
0.0195540249315676 1
0.00859132010914068 1
0.0123869793748212 1
-0.00327908662044602 1
0.00996803809034921 1
0.00322698201227019 1
0.0133821597933558 1
-0.018163086802767 1
0.00151602373082007 1
0.0012123890873187 1
0.0216687676924289 1
-0.00433030823860717 1
0.00658277570025617 1
0.00792283062114859 1
-0.0038538112097728 1
0.00343026724418102 1
-0.00761899151711825 1
0.0462260827326307 0
0.00484128445706286 1
0.0118584201733078 1
0.0187072715527969 1
-0.0485754945857643 0
0.0101850582852982 1
0.00519098488835388 1
-0.017530860908199 1
-0.00125550489803459 1
0.0093382182431498 1
0.0310762634780065 1
-0.0227893408557141 1
0.0242537945382866 1
-0.00434032008293833 1
0.0110503906990009 1
-0.00983116007083494 1
-0.00506204549724367 1
0.0267095104596105 1
-0.00775299081678916 1
0.015084389230521 1
-0.00484365003064883 1
0.00651957937620361 1
0.0330563660887577 1
-0.0118840206557262 1
0.0277179660969477 1
0.0147057977287922 1
0.0248205740054975 1
0.00890073979423986 1
-0.000734698858476879 1
-0.00533079981210728 1
0.00271729123742473 1
0.0356087630249675 1
0.0185080857650885 1
0.00957716336123834 1
0.0222792650951668 1
-0.00618275384390821 1
0.00315591784077888 1
-0.0126010515613737 1
0.0183419948426317 1
-0.00103521156064937 1
-0.00690496875349971 1
-0.0107068080245299 1
0.0109590715293337 1
-0.031458797254691 1
-0.00759650762683682 1
-0.0235397363560377 1
0.00668563519780933 1
0.00463269410112515 1
0.00702625821015813 1
-0.0242498657028387 1
0.0202720887044223 1
0.0165781746205828 1
-0.00484058214837314 1
-0.00963916403377351 1
-0.0120428027451327 1
0.0233543916953481 1
0.014085489249907 1
0.0255079026886121 1
0.00267980042567479 1
-0.0136098568649974 1
0.00754801201950925 1
-0.00790596544581891 1
-0.00481331449138886 1
-0.017853371103423 1
0.00822234657933168 1
-0.0026197276171808 1
-0.0327367618714864 1
0.0147660009712237 1
-0.0157186815940661 1
0.0177720756668513 1
-0.011177784453681 1
0.00375196710853096 1
0.00803118744631482 1
0.0115694968581744 1
0.00751005094997848 1
0.00268610628363124 1
0.0197625069799233 1
0.0320272791847575 1
0.0204931191888201 1
-0.0112310140887357 1
-0.0239000757276845 1
-0.015762550368855 1
0.00289962039610751 1
0.00950827378457342 1
0.00921591483926618 1
0.0213291487938391 1
0.0216240689975828 1
-0.0015609871374001 1
0.00583611792370682 1
0.0273068374810407 1
0.0481509663610907 0
-0.0166815161108814 1
-0.00459511301587624 1
-0.00312407638713857 1
-0.00880738498105977 1
0.0322473377815185 1
-0.0259589233640454 1
0.00567665758596597 1
0.0292924890700925 1
-0.0106728596939264 1
-0.00236747384223634 1
0.0314500190736805 1
-0.0447036787191289 0
-0.0063346307152809 1
0.0325988702713308 1
-0.00960451831174329 1
0.0145773941523271 1
-0.00318663247158739 1
-0.00191351586975668 1
0.0173076157826889 1
-0.0109412456057245 1
0.0151865262263248 1
0.0251531152919258 1
-0.0198217234950134 1
-0.0123986776398344 1
0.0248923612363475 1
0.0167594559638538 1
0.0204624194635197 1
0.000460835187061246 1
0.0147984006147354 1
0.00282125869781543 1
-0.00927954308095366 1
0.0103367488400782 1
0.000915260516675454 1
-0.00651042928897308 1
0.011091133488127 1
0.0118644875397171 1
0.0343734136267786 1
0.008801418942015 1
-0.0228293099425069 1
0.0130344138881987 1
0.0105786841246521 1
-0.00903613599287177 1
0.037460071380196 0
-0.00256945863122664 1
-0.00745611946983741 1
0.0102481593213398 1
-0.0200498230150546 1
0.00715848190317818 1
-0.0230192027993 1
-0.013778837775952 1
-0.00289871930534459 1
0.0113278400245653 1
0.017335399073239 1
-0.0165566057973427 1
0.0372063283809963 0
0.0300294099540835 1
-0.0129661965626251 1
0.0261658636368301 1
0.0134062290462729 1
0.0263834036995526 1
0.00840012674682412 1
-0.0155799505962621 1
0.026244587352949 1
-0.00163713808567101 1
0.010696776433569 1
0.0144681155801154 1
-0.000986000213505582 1
-0.0216758622552716 1
0.00194405226137476 1
-0.0155156297363729 1
0.0151552417401989 1
0.00651929083231779 1
0.0119671889048286 1
-0.0106679665898314 1
0.0198707336760219 1
-0.00533602425832152 1
0.0283065726798591 1
-0.0108544702890302 1
0.0256312416406551 1
0.0165506463659002 1
0.0115342645805507 1
-0.0028673175667065 1
0.00962535719097007 1
0.0093233943057453 1
-0.00248234418469966 1
0.00868770573630076 1
0.0160844685195507 1
-0.00641681171663045 1
-0.0190046236859782 1
0.0175773718876431 1
0.0341454889139246 0
0.0122583203974757 1
0.0108977474734666 1
-0.0253795532230342 1
0.0126698541620113 1
0.017511705627528 1
0.0213011964380579 1
-0.0101631303192166 1
-0.00660854787060336 1
0.00408299097838321 1
0.0324562879615969 1
-0.00841133399221953 1
-0.000872435724121053 1
0.00386538539321559 1
0.00197556137989747 1
0.0184135506937198 1
-0.00932081848251211 1
0.0161359239328662 1
0.0202398226039212 1
-0.0121003514856498 1
0.00243822327925024 1
-0.00944210942061641 1
-0.0281077405000532 1
0.00786904160615749 1
-0.00398706489629187 1
-0.00338509309419596 1
-0.0188849131372549 1
0.0132651093966668 1
0.0292669037548862 1
0.0028480896916844 1
0.0239991030457437 1
-0.0109349259061631 1
0.00235104947808804 1
-0.000687306409700031 1
-0.00921881949712957 1
0.00368150472723934 1
-0.00218682115240153 1
-0.0187311881409911 1
0.000514313237980255 1
-0.00120932707021619 1
-0.00642294777202559 1
-0.0230072848281465 1
0.00201773576815391 1
-0.0092580917437395 1
0.0106847814530058 1
0.0090638441138264 1
0.00817886100759787 1
0.012154602980531 1
0.00637596827347848 1
0.00610868562131112 1
-0.0271918489844136 1
0.0177390338863729 1
0.0145989024178184 1
-0.00591874456720073 1
0.00468831230232711 1
0.0153060235778573 1
0.00653763676163849 1
-0.0108519250145376 1
-0.00797463193190169 1
0.0256724068328198 1
0.0269310318366828 1
0.0104832827458195 1
0.0225200263521531 1
-0.0109479016985399 1
0.0359625400051026 0
-0.00505002052815428 1
0.0237445447320026 1
0.00967023209890165 1
-0.0219814598514649 1
-0.0225642838887613 1
0.00255091352796822 1
0.0484619490105878 0
0.0212327857234744 1
-0.00633407494798 1
0.0132721452506346 1
0.015036406044737 1
0.00606953755413911 1
0.0141126909971567 1
0.0430292522159083 0
-0.00615876089309618 1
-0.0188132902315171 1
-0.0210397290523646 1
0.00640777500851126 1
0.00716596349293018 1
-0.00674701929931083 1
-0.0220087818103495 1
0.0201298462755216 1
-0.025316521041316 1
0.00912684376341933 1
-0.0259579147094936 1
-0.0152630425522837 1
-0.00201227791721027 1
0.00397523619470096 1
0.0266086556165927 1
-0.00386350232273314 1
-0.00137801943753478 1
0.0365609838817621 1
0.00976520127621261 1
0.026569268421718 1
-0.0052036820278662 1
0.0335185560172214 1
-0.00880583107590904 1
0.00668152759551439 1
-0.00222891332307287 1
0.0147745511493819 1
0.0236228446411689 1
0.0178284174005299 1
0.0195324217872083 1
0.00432715550744724 1
0.00306698788606287 1
0.00305850019337392 1
0.013858806066638 1
0.0155986346685369 1
0.00935934185503393 1
0.00616960436260806 1
0.00245309991012747 1
0.0206387884270007 1
0.0012576028637865 1
0.0139741722739366 1
0.0226755137900554 1
-0.0189325796039466 1
0.00656631551446038 1
-0.0124858269041483 1
0.0253299462894157 1
0.0335344146750671 1
-0.00955160054033525 1
-0.011258343590351 1
0.0346874139950515 1
0.00882598863421293 1
0.0187878677002913 1
0.0139468311882037 1
0.0175027440033565 1
-0.00648872283893676 1
0.00350509154769449 1
0.0179716613959324 1
0.00562777367362554 1
0.0195874080260822 1
-0.0245132009494436 1
-0.0234575128785453 1
0.0057614892880817 1
0.00860195412459532 1
-0.00336318116662011 1
0.00492645145858864 1
-0.0161641502226722 1
-0.0030640271186923 1
0.00824039453799727 1
0.0188487816411221 1
-0.00515559076975869 1
0.00460909396967118 1
-0.0168594767740672 1
0.0290259785723966 1
0.00057552529642456 1
0.0174526742395533 1
0.0236086584837942 1
0.00591553027008626 1
-0.00350519460196341 1
-0.00729919304568859 1
0.0582004796709464 0
-0.00308670353559262 1
0.0093272745785892 1
-0.00720329569914139 1
0.0164301864339066 1
0.00648416886689834 1
-0.000883678973504788 1
-0.0135040028995391 1
0.017131726736142 1
-0.0100316041212979 1
-0.0216847162506053 1
0.0313416088424342 1
0.0162121067201292 1
-0.010148760960137 1
-0.00273239981299229 1
-0.0149126933313229 1
-0.0159859356986758 1
0.00893412463341643 1
0.0319465644450652 1
-0.00882753273169822 1
0.0163874929131769 1
-0.047891981954111 0
0.00996790052254674 1
-0.0172716192985325 1
0.00678487018842783 1
0.0234439536127367 1
0.0159743667573571 1
-0.0323402648074025 1
-0.0153336382559748 1
0.0370498456496494 0
0.00750167964506748 1
-0.00194513198597566 1
-0.000487321093162707 1
0.0251148603850319 1
-0.00488453928713675 1
0.0201857452682029 1
0.019374711343775 1
0.0202847413643697 1
0.00916931354191722 1
-0.00737591379195389 1
-0.00993941186851867 1
-0.00355187539895565 1
0.0264216683097767 1
0.00566076617609048 1
-0.00546339372497828 1
0.00777093072895446 1
0.00730716199370032 1
0.0017312889182212 1
0.0234192466583054 1
-0.00393470872027766 1
-0.00827178563712652 1
-0.000736658184385922 1
-0.00607201839034042 1
-0.00265348739339838 1
-0.00709204993394443 1
0.00401065511298146 1
0.00934257339263491 1
0.00712575893033155 1
-0.0170470974225678 1
-0.00415299535828387 1
0.0164940525247421 1
-0.003970164843547 1
-0.00410598436499888 1
0.00237463259777891 1
-0.000277286430898508 1
-0.0205816541012912 1
0.0330518222708887 0
0.025916386014642 1
-0.00222325438697261 1
0.0102604211789895 1
0.00161878022829064 1
0.00665166937808093 1
0.0048800437299645 1
0.0192572511899981 1
-0.00187580279787284 1
0.021103269298399 1
0.00363647870642024 1
0.0134110158126545 1
-0.0113672899757716 1
-0.00586086737486751 1
0.00505703469095508 1
-0.00497856822804295 1
0.00752753536251192 1
0.0126985071601902 1
-0.012834003635076 1
-0.0301764161802823 1
0.00492666866295355 1
-0.00438208824746155 1
-0.0120783346435399 1
-0.0211327792190431 1
0.0237403910571589 1
0.02771661167093 1
0.0212608378318964 1
-0.018861966446787 1
0.00172971184109328 1
0.0102821112627506 1
0.0391558919069523 0
0.00488235672387531 1
0.0167848508759952 1
0.00748875802213238 1
0.0325395515336347 1
0.01629299851338 1
0.0135192075987442 1
0.0311315619499525 1
-0.000250179397102735 1
0.00599431245949663 1
0.000956719263832003 1
-0.00235156604269333 1
0.0240024015412226 1
0.0108565941676352 1
0.00988781134296861 1
0.0160985431254571 1
0.0161111961697255 1
0.0134645891967284 1
0.00548592022741063 1
0.0273862101930678 1
0.0151683197316295 1
-0.0225690255962672 1
0.00428371618821888 1
-0.00333770543561748 1
0.025346880471335 1
0.0184519314761751 1
-0.00269800414581063 1
-0.000988914313722144 1
0.0249465564556222 1
-0.00038713306139603 1
0.0199746585279502 1
-0.0359061928036304 0
0.0394805026662903 0
0.0110116940856499 1
-0.00763667781777125 1
0.00771032791819042 1
-0.00946748388311944 1
-0.016737251872027 1
0.00626146321567949 1
0.00564794630953767 1
0.00886697561912049 1
-0.0397844035047016 0
0.0107583179019556 1
-0.0101004851900973 1
0.00181141055286668 1
0.0458785000775145 0
-0.0109068622086503 1
-0.00578891485098702 1
0.0158174291449326 1
-0.014231827895108 1
-0.0336994285822296 1
0.0214690296943215 1
-0.0365295174896029 0
0.023500418653191 1
0.0012772732191631 1
0.00937233764129585 1
-0.0281404855734172 1
0.0212195922236499 1
0.00687575895110326 1
0.0259281114297695 1
0.00368942115756545 1
0.029104140426224 1
-0.0054330071456967 1
-0.0028326650803058 1
0.00222162600429456 1
0.0238598768032467 1
-0.00884155445166953 1
0.0175921351197621 1
0.0034478558419127 1
-0.0159671142302667 1
-0.0307844106220339 1
0.0199261914706442 1
0.0107474063128009 1
0.0207119359975818 1
0.0148529460244991 1
-0.00159402267245383 1
0.0284551354388111 1
0.00797662462761385 1
-0.00261996467838953 1
0.0152540946220466 1
-0.0187671954531235 1
0.0349937051384197 0
-0.0258534498124015 1
0.0156055302570885 1
0.0160802558200251 1
-0.0183285882226951 1
-0.0156792258631182 1
-0.0144054607085581 1
0.00470266394029928 1
0.0280361144254241 1
0.00252820233195661 1
0.0131017908823686 1
0.0253228006688799 1
0.0184729336515933 1
-0.00669271676025586 1
0.0419906235452171 1
-0.00019546391742924 1
0.00741569369817986 1
0.0320517875830631 1
0.00613153409788893 1
0.020433350348625 1
0.0113581630932377 1
-0.00600432320692037 1
0.0361610051863149 0
-0.00645425115278839 1
0.00342939054125973 1
0.00986508881169272 1
-0.0123468478789454 1
-0.0120050225232115 1
0.00534925051602714 1
0.00620400705169654 1
0.00761772132692333 1
0.0204643346151922 1
-0.000771794329720323 1
0.00382816982760154 1
0.0119958093104051 1
0.0170842108099907 1
0.00977232785472947 1
-0.0197356779053069 1
-0.00341966925945257 1
0.026380872132694 1
-0.00325966362057275 1
0.0247349098947341 1
-0.0113255283929431 1
0.0010787860223113 1
-0.0113850763030982 1
0.0372434228670919 1
0.00711453073249921 1
0.0282564973243738 1
0.00718132218540692 1
0.00348236903883143 1
-0.00987485904224743 1
-0.00374185486539621 1
0.0277258462727619 1
-0.00169379591394718 1
0.00171985405842774 1
-0.00621988327603857 1
-0.0216894453564166 1
0.0077099483652321 1
0.00271445683058641 1
-0.0286068683708989 1
0.0284849991216599 1
0.0402332723333121 1
0.0264937264657773 1
-0.0153476889363735 1
-0.00280551527885677 1
0.0165688576934218 1
-0.0119612291688869 1
0.00708329455962629 1
-0.0136565213495884 1
0.0168439685071657 1
-0.0137873706015234 1
0.030860321151413 1
0.0617288625519978 0
-0.00826088644773969 1
0.0106802085268265 1
-0.00349860460509951 1
-0.0125113486745757 1
-0.00525182547791733 1
-0.0161347631403546 1
0.00789711747256761 1
0.00345510985232183 1
0.00667868815545423 1
0.0483075005715732 0
-0.00537185235860411 1
-0.00678400551612089 1
0.0253968750519072 1
0.0305042718649489 1
0.0268328024004886 1
0.0138754746987167 1
0.00648642393625036 1
0.00187439748011285 1
0.0183803011819517 1
0.0294198186591787 1
0.0188136689099357 1
0.0129031517004317 1
-0.00595391772226113 1
-0.015343564247198 1
0.00241406735281262 1
-0.000299650946271682 1
-0.0168962583566977 1
0.000374258841486384 1
-0.000228471382683075 1
-0.000996716190523078 1
0.0155686693314669 1
-0.000988147082970436 1
-0.0133600676663702 1
-0.00251028226806942 1
-0.0238431773574901 1
0.0268424528151125 1
0.0040900303631679 1
0.00341904482691827 1
0.0306883436453801 1
0.000348704926127379 1
-0.0189918616279059 1
0.0234097240907092 1
-0.00815032159520144 1
0.0151887780441572 1
0.0210133447199571 1
-0.0405470996269254 0
0.0224084282811321 1
0.00388685234557741 1
0.00910527918135351 1
0.00489912939882712 1
-0.0104369763867088 1
0.00618413396576241 1
0.0124034818023988 1
0.0133500915494283 1
-0.00457064435394792 1
0.0148138773336793 1
0.00484154004267285 1
0.0163673216192455 1
0.0204756676610765 1
-0.00178365142174591 1
0.0092332290283326 1
0.0405288587438632 0
0.0535596629676589 0
-0.0112325163096507 1
-0.00474853551699517 1
0.00369984559632925 1
0.0134284019722449 1
-0.00810905389657511 1
0.0147564930187246 1
0.029354514504279 1
0.0027754023076319 1
0.00617520560419328 1
-0.0333397689150824 1
0.0123342104337249 1
0.0285379901877998 1
-0.00795283181300866 1
0.0134173940049542 1
-0.012238487215857 1
0.00687795239266713 1
0.00737212526663591 1
-0.0268188377809133 1
0.0105103912652791 1
-0.0413318330717358 0
0.0216016954936507 1
0.00138232810904487 1
0.0288059124674234 1
0.00877947890976464 1
0.0203063779855548 1
0.0116516690871841 1
-0.0112120241085181 1
-0.0286565496748071 1
0.0099573784468329 1
0.00901806413561028 1
-0.0114602362848676 1
-0.0137851195848029 1
-0.0169391774342751 1
-0.00666139407961223 1
0.0170424584266607 1
-0.0117268512393129 1
-0.022442279526825 1
0.00551889870317111 1
-0.0354398013302289 0
0.0240561346762812 1
0.0380510881415255 0
0.00815106549441283 1
0.0188392491188417 1
0.0450726178560715 0
0.0016230378480869 1
0.0207371618144213 1
-0.00706703727891449 1
0.0304158497627887 1
0.00336847080496349 1
-0.0120053526386218 1
0.0113976453174599 1
-0.00182889567984314 1
0.0292742954020931 1
-0.00411188810402231 1
-0.00881441034277522 1
0.0231216773210326 1
0.00100747947848048 1
-0.0229584996135364 1
-0.0269117495565073 1
8.58701875879377e-05 1
-0.00974608624083353 1
0.0199843652120927 1
-0.00731957086132354 1
0.0088884269992663 1
-0.000315747610738752 1
-0.00525566976936361 1
-0.0101302774395115 1
-0.00757083077210939 1
0.0580806564229242 0
-0.0181262378824796 1
0.012399525853947 1
0.0159378912036098 1
0.0158478822530073 1
-0.0154126940200483 1
0.00413363600705327 1
0.000559222880077375 1
0.0010181838112458 1
0.00404152355930724 1
0.0145333421015269 1
-0.0179992441775088 1
0.0235442437373781 1
0.0154752913142684 1
0.0010915026943017 1
0.034700630861264 1
0.00426602190069235 1
0.0230911813683577 1
0.00125170040932926 1
0.0158823851531543 1
0.00370738911649954 1
-0.00329790506920979 1
0.0340084801347179 0
-0.0229401577069684 1
0.00815240687291144 1
-0.00259478444765942 1
-0.0191521070128228 1
0.00795009951164779 1
0.0097632409112277 1
0.00674435862484516 1
-0.00281505051992918 1
-0.00112820379833375 1
-0.0136776452336653 1
-0.000568557546381668 1
-0.0130475574823046 1
-0.00604272958755752 1
0.025523729566606 1
0.00132755733234346 1
-0.000235529136175424 1
0.0194011590014214 1
0.00319389297761153 1
0.0158299642529403 1
0.0274353538420923 1
0.0124974505412934 1
-0.00779417042448321 1
-0.0105883855785556 1
-0.00187000795948805 1
-0.0140883275943222 1
-0.0227699529388202 1
-0.00374233178026828 1
0.00829713038777843 1
0.0348556289379921 1
0.00822552574882076 1
0.0305602521622336 1
-0.0010106940667092 1
-0.000850812141719245 1
-0.00619919409217712 1
-0.0227261108871574 1
0.00782859705497786 1
0.001995165046998 1
-0.000451758203125381 1
-0.00286075331980578 1
-0.00437238155914709 1
0.0286217528273199 1
-0.00417182760784497 1
-0.00513508856247567 1
0.00839014987358225 1
0.0348808718577685 1
0.0253848920612957 1
0.0316334355392353 1
-0.00571684023935752 1
-0.00118078932688201 1
0.0112044159544584 1
0.0106269910721275 1
-0.0209866930993172 1
-0.00984577713501059 1
-0.00722404345641626 1
0.0150360399068952 1
0.0145711828035645 1
-0.00239842833790243 1
0.0131879425905022 1
-0.00473338681813304 1
0.010110604196649 1
-0.0136307680262373 1
-0.0057625795469829 1
0.00639606483103174 1
-0.00257080739622212 1
0.0458756742743146 1
0.0107399649062539 1
0.00255017249746192 1
0.00885603643660036 1
-0.022819482757418 1
0.00465988809281243 1
-0.00521232461858495 1
0.00424725617680213 1
0.0264206696127972 1
0.0170224964643559 1
0.00485380374628489 1
-0.00206488788003944 1
-0.00290937293538142 1
0.00130655211798009 1
0.0150648161777329 1
-0.0163791500282989 1
-0.0164078371095995 1
-0.00928835592815296 1
-0.0111008483669712 1
0.00604271025776079 1
0.0160119778434988 1
-0.00187452296070378 1
-0.00949460205265277 1
0.0193715753299953 1
-0.00309622019299188 1
0.0114652276621214 1
0.0260346841065239 1
0.00291121294259798 1
0.00403250937759113 1
-0.0278634050037106 1
0.033083324812861 1
-0.0097300320649795 1
-0.0163526170914763 1
-0.00983523186280112 1
0.00276356620939325 1
0.00290015589478707 1
-0.0184556726546898 1
0.015808860704728 1
0.00862738089764741 1
0.00061008735013971 1
0.0412151072644909 1
-0.0375160524319314 0
0.0161725496027094 1
0.024831991315527 1
0.0251502553813616 1
0.0338348897357587 1
0.00553284693788792 1
0.0090974878693274 1
0.0292198904177002 1
-0.000104846404278247 1
0.0289920916963175 1
0.0131865478130896 1
0.0201401591255526 1
-0.0137057552422907 1
-0.0193440921424541 1
0.0268838706670532 1
0.0097106832736288 1
0.00503173583074533 1
-0.00396548820103683 1
-0.00211691228028517 1
-0.0311011801290193 1
0.00323019979453423 1
0.00057351880898314 1
-0.00894223852935355 1
0.00919397353625177 1
0.00182267803897844 1
-0.0134611166022837 1
0.0106303175496779 1
-0.0189715481005194 1
0.00531515723341036 1
0.0017855272415733 1
0.0139226109905949 1
-0.00440361708416317 1
0.0110138109302404 1
-0.0164040546616821 1
0.0266346048863432 1
0.00296877286855215 1
0.0155495454731158 1
-0.0113164899713489 1
0.00514307434179678 1
0.025614170845818 1
0.00741080735864443 1
0.0215342426086115 1
0.0206992085980314 1
-0.00786416106935576 1
0.002768556034834 1
0.0170585466237089 1
0.0240060037219065 1
-0.0213008986721881 1
-0.00632682513847278 1
0.00502807243672607 1
-0.0270329914461429 1
-0.0132160733582571 1
0.00355304225700076 1
-0.00641781007046334 1
-0.00606647314369758 1
0.0361835747988477 0
-0.00549161722856898 1
0.0286300100085592 1
-0.0107455281882946 1
0.0254887405460996 1
-0.00502636297486056 1
0.0223466097490866 1
0.000567532587461668 1
-0.00536887574699447 1
0.00878244107608127 1
0.0300695490514859 1
0.0131591995569309 1
0.0362324248380013 1
0.0198663874403066 1
0.00454643415535973 1
-0.00523937139645912 1
-0.00740828137495482 1
0.017719503273903 1
-0.0252866970396494 1
0.0101317042146298 1
0.00507498884346034 1
0.00287761254751494 1
0.00347340724190287 1
0.00770336950223348 1
-0.0141138603638178 1
-0.00201172242284776 1
0.00895689039383271 1
0.0064745131985872 1
-0.00125383729252337 1
0.00463957845543332 1
0.00291941669242425 1
0.0134777380299454 1
-0.0182806693093442 1
0.0220990154743151 1
0.0155331610152611 1
-0.0220849069599021 1
-0.00268934811608321 1
0.023079068300735 1
0.00209099318381044 1
0.0235088911603194 1
-0.0156701905102304 1
-0.0264849090975938 1
0.0346074846978752 1
-0.00697109849997445 1
0.0164184965159295 1
0.0263759078748988 1
-0.00342195044115325 1
0.00113818795089083 1
0.0205757829345735 1
-0.0138167430229143 1
-0.0163905579674725 1
-0.00207958859477495 1
0.00307083448860373 1
-0.0164754582002294 1
-0.00664629822007742 1
0.00299096246827825 1
0.0298131208730061 1
-0.0281118339288366 1
-0.00097983840905593 1
-0.00142332347619192 1
0.0285313876605066 1
0.0343448083630866 0
0.0124381574992246 1
-0.0272225247834141 1
0.0324068781060986 1
0.00814283430562933 1
-0.0156876901513871 1
-0.0100700189517548 1
0.0169592852369525 1
-0.0189693915550484 1
-0.00452758415181615 1
-0.00164305423892854 1
-0.000983335153900349 1
-0.0138911772090002 1
0.0347234575468442 1
0.00315443767276289 1
-0.0167304671298878 1
0.0122026854598442 1
-0.0195416690960144 1
0.0153051237687719 1
0.0200349119638561 1
0.0187655459774157 1
0.00497092926182931 1
0.00908486037510114 1
-0.0244025297350756 1
-0.00164773428424981 1
-0.00175010407774561 1
0.0329279469432235 1
0.00522220492108458 1
0.00982724101068067 1
-0.0137709625633686 1
-0.0106392263542558 1
0.0222032028496956 1
0.0102410651289078 1
-0.00353821423659616 1
-0.0180183378782069 1
-0.00421670588644811 1
-0.00568011559599638 1
-0.0201698999408962 1
-0.00127468978378111 1
0.0190396332492737 1
0.00845215314369754 1
-0.00806447919131295 1
-0.00729665203022836 1
-0.00937489380398548 1
-0.0131069970391014 1
-0.0113670718667895 1
0.0235798037161747 1
0.0294996524624246 1
0.00608084492956169 1
0.00745876943690199 1
-0.0331793759057736 1
0.0156628618369666 1
0.0239356687699367 1
0.0149578588554854 1
0.042193425193754 0
-0.00216883121156913 1
-0.00224315888796657 1
0.0211556846040682 1
-0.0221742227182662 1
-0.0111985390840743 1
0.0226163364548286 1
-0.000337788923864652 1
0.0111756857239741 1
0.0166928264826523 1
-0.0202201432815009 1
0.0206396814162598 1
-0.0112346456343033 1
0.0124260100193102 1
-0.00728452355776152 1
-0.00703098963234635 1
-0.00478269436235572 1
-0.000720931734606981 1
0.016968144349629 1
0.016490432620415 1
0.00952195498522338 1
-0.0066659137592807 1
-0.00465155011188567 1
-0.0275814705170745 1
0.0140852065751108 1
0.0033351474168738 1
0.00652317663368276 1
-0.0121707700917301 1
-0.0202869404017989 1
0.00750647889931236 1
-0.013806811851008 1
-0.0199224798351921 1
8.47110129496278e-05 1
-0.0383510294713897 0
-0.000200659083079998 1
0.034957183676521 0
-0.00564587855363516 1
0.00627163510455952 1
0.026537686056627 1
0.0166629808538347 1
0.0185206338024612 1
0.0166263818039043 1
-0.00158061683872327 1
0.0499509815580489 0
0.030861884825812 1
-0.0048864511854766 1
0.021969358874387 1
0.0328970122471222 1
0.0130983754117647 1
-0.0107993570593533 1
0.0180106285814741 1
-0.0341132488686381 1
0.034010330672671 0
-0.00356304207101754 1
-0.00698478123978824 1
0.00730878000493033 1
0.00211603524101227 1
-0.00619872167967261 1
0.0222454036053811 1
-0.04349735409701 0
0.0360775061579234 1
-0.00991743807469196 1
-0.00224690649330057 1
-0.00618231413754501 1
0.0128502480361378 1
-0.0157920581205851 1
-0.0176271312076134 1
-0.00926195657470129 1
0.0170546509734293 1
0.00455656226871273 1
0.0116730536504779 1
0.00831807461520604 1
-0.011666734179131 1
-0.00215390860974712 1
-0.0199868101919996 1
0.0237463845484375 1
0.0283531269869536 1
-0.0146263850861114 1
-0.0269146232327401 1
0.00900842543688874 1
0.00774971859927241 1
0.0233059205536935 1
-0.00691855765164031 1
-0.00759430504103844 1
0.0158732568968037 1
0.0160210754805184 1
-0.00105053829594763 1
0.00313402022063051 1
-0.0166884169208959 1
-0.00141456117242812 1
-0.0234519206967651 1
-0.00697690284940896 1
0.028130057907914 1
0.0180248550257515 1
0.0174597032507063 1
0.028985380748 1
0.0149483291125513 1
0.0248947166528929 1
-0.00327101758051097 1
0.0313291954471542 1
-0.00365382993336922 1
-0.00325832061232872 1
0.0409821082258118 1
-0.0254083093960089 1
-0.00546591450511281 1
-0.010201637240225 1
0.00180322336470967 1
-0.00856120722310192 1
-0.0300406795141789 1
-0.0327907307218018 1
0.00376137452137706 1
0.0218640359753774 1
-0.0217243397014357 1
0.00483447033937919 1
-0.026378133426746 1
-0.0205286293572734 1
-0.00605233790627142 1
0.00897272386345717 1
-0.00301276968007796 1
-0.00728870595415202 1
-0.000753095036740987 1
-0.00117982202941742 1
0.00199107618655569 1
0.0343825659777998 0
-0.0245988098461364 1
-0.00661856019793991 1
0.0155963801639317 1
0.00564987585105256 1
-0.00251619233912571 1
0.0231583070946657 1
-0.0101840202256668 1
-0.00232317662657042 1
-0.00303381305222216 1
-0.00886982870011595 1
0.0210822824348069 1
0.00694178824215429 1
0.00368352382276859 1
0.0400129980138936 0
0.0206941290911834 1
0.0313968919292698 1
0.0164636196884725 1
0.00471473199420373 1
0.0118039467156925 1
-0.0200220962504878 1
-0.0384395483832053 0
0.0140350027448807 1
-0.00879023009658825 1
0.0177012062953505 1
0.0012211729277125 1
0.0164372710174805 1
-0.00577557346934375 1
-0.0039266683371472 1
0.0209713585226626 1
0.00875223968506482 1
-0.0203298245961755 1
-0.0235930100688643 1
-0.0105031770751659 1
-0.00947669179791457 1
0.0105205662684943 1
0.0165637141613162 1
0.021754406742341 1
0.0208040486969534 1
0.0184789710150686 1
0.00399547238947454 1
0.013823837877199 1
0.00684664519720104 1
0.016109362783551 1
-0.0106286577583359 1
-0.0183673587706519 1
0.00282393171019069 1
0.0165118681064595 1
-0.0112289168712882 1
0.0306604850384613 1
-0.0037051149909247 1
-0.0232543062943133 1
0.0105231697221112 1
0.0218757295517919 1
-0.0148934854633128 1
-0.0256256599813831 1
0.0123587895404218 1
-0.00147009535229287 1
0.0105368126211725 1
0.0146021412752488 1
0.041679370317083 0
0.0188690246346422 1
0.0117710588573582 1
-0.00390797934061842 1
0.011780368137539 1
0.0276196959131058 1
-8.34216252034526e-05 1
-0.0110029866778284 1
0.010425845015767 1
0.0363951321474388 1
0.0216535680276183 1
0.0212907470800413 1
0.00504077113145036 1
-0.0227892647454975 1
0.0239143772111373 1
0.00315665805678943 1
-0.0025863639531086 1
0.0113114308658287 1
0.0032239613256035 1
0.00949466894707973 1
-0.0107549657137927 1
0.0227558694078922 1
0.0044717036566607 1
-0.0208865901995043 1
-0.00726248395976233 1
0.0177918506465005 1
0.00449610972421489 1
0.0137496338978746 1
-0.00849637961132759 1
-0.0233242901591781 1
0.00119301618395583 1
0.00729974915134727 1
-0.0389072266113678 0
-0.00350417799099621 1
0.00203992579503003 1
-0.00586099684202691 1
0.00999894685982237 1
-0.0214707070503423 1
-0.00453595048059763 1
0.0269942691248741 1
-0.0212688257775655 1
-0.00961065513040609 1
0.0367923294671 0
0.019858514985912 1
0.00308277585155908 1
0.0108778553035502 1
0.0294111329156705 1
-0.00677038621706228 1
-0.00532423983561019 1
0.0310923665240084 1
0.0186372091566212 1
0.0144496597288916 1
0.0054384239473777 1
-0.0266846835714986 1
0.0307976247890059 1
0.0167030264307666 1
-0.00814927632305564 1
0.0184946162249293 1
0.0089253335675627 1
-0.0238089913172071 1
0.0200779646287192 1
0.0168617395658349 1
-0.00555081113993051 1
0.00501352091888127 1
0.00198614881465957 1
0.0149325090573585 1
0.0114904430339708 1
-0.00741217301321064 1
-0.00262394548875353 1
0.0180583503639931 1
0.00358712291710854 1
0.00798934773917586 1
0.00960183757814775 1
0.0405335761552836 0
0.0293458440008461 1
-0.00654226052789019 1
0.0257637292568131 1
-0.0119424937614418 1
0.00700904717596627 1
0.0263786425664601 1
-0.0106605378740829 1
-0.00453843011311124 1
0.00722976260837851 1
-0.000970994502114059 1
0.00300293984041444 1
-0.0190183158434434 1
-0.0255868346223348 1
-0.033252293926164 1
0.0244781934296422 1
-0.00196231713778784 1
0.0181295259320416 1
0.0140253422061066 1
-0.0221110974814421 1
0.015242563639985 1
0.0350084015204152 0
0.0323443955398753 1
0.00798098968551407 1
-0.0156002548616932 1
0.0142738335069472 1
0.00483686515387322 1
0.0139458912571481 1
0.00155892010658245 1
0.0164596860562092 1
0.00650034906204687 1
0.0328000923300644 1
-0.00166623835744104 1
0.0189223712198014 1
-0.00774384696243323 1
0.0137762503388802 1
-0.0274335262942585 1
-0.00919554688772816 1
0.00974669676739245 1
0.0182541346719105 1
0.0136825452691196 1
0.00798556148744764 1
0.00304232198430913 1
-0.0028372523108801 1
-0.00203792322317473 1
0.0166032367542424 1
-0.0188061568217454 1
0.0178455108108366 1
0.00522181577162186 1
0.00657741978406294 1
-0.0194043996905655 1
-0.00475730481802546 1
-0.00496469563346516 1
-0.00544133908355107 1
0.0192242586147424 1
0.0112960984817508 1
0.00551109904760798 1
-0.00860908642279303 1
0.0284169636834552 1
-0.00776761085562743 1
0.0139677253752455 1
-0.0006236745582881 1
-0.000319718882339538 1
0.00108071469706187 1
0.0282045696503077 1
0.0130333527598877 1
0.0215387614601681 1
0.0291782489211065 1
0.00746225618647538 1
0.0483607185403003 0
0.028592911571796 1
-0.00222957203430917 1
0.00331634977460548 1
0.0249069647669721 1
0.00146264837182563 1
0.021185748928879 1
-0.0248632744106283 1
-0.0225266340104328 1
0.0016915314739235 1
0.0144397192450414 1
-0.00658557591671395 1
-0.0148597738085225 1
0.00961454090282921 1
-0.000246092588037383 1
0.0136794368155384 1
-0.0145982740556586 1
-0.00742331480384376 1
0.0176111636787483 1
-0.0061846110465416 1
-0.00198934675781923 1
0.00391061948296486 1
0.00366979487911354 1
-0.00988202091081337 1
0.00781454132763402 1
0.0135112371849332 1
0.0378644609157057 0
-0.00323239146370819 1
0.00235671777512691 1
-0.0107917744835402 1
0.00701603326761734 1
0.0120031609551926 1
0.0057247502985812 1
0.0393010430563885 0
0.0391234917572407 0
-0.0266495716910106 1
-0.00889625666422661 1
0.0235196241810829 1
-0.0240282850507179 1
0.019298737719067 1
0.00909368433855698 1
0.0231540480623692 1
-0.00781162502018546 1
0.00473953748395299 1
-0.0140325838371688 1
0.0270920618052041 1
0.00750215678770382 1
-0.00184224675070837 1
0.0458751161658983 0
0.0106528043964148 1
-0.00486884422653428 1
-0.0245569316826825 1
-0.0215787338423033 1
-0.0101032224582925 1
0.0272419305834212 1
0.0163050102001949 1
0.0220509424119085 1
-0.0105292256706064 1
-0.0188056034485642 1
0.000466116587051586 1
0.00819935671165031 1
-0.00519116607843594 1
-0.0444186120728183 0
-0.0260750591184651 1
-0.00869505883947632 1
0.0481276971247141 0
0.0153676832356637 1
0.00865560552292215 1
0.0148638434669202 1
0.0292000117087485 1
0.034869037118443 1
0.0203082562377591 1
-0.0122218586295682 1
0.00693975372338755 1
0.0106933886500375 1
0.0191650165580345 1
-0.00170152207233517 1
-0.00569730505038149 1
0.0217217502444757 1
-0.000639435016230226 1
-0.0183199252192958 1
-0.00705177818795784 1
0.00792862860865396 1
0.000411015263426396 1
0.014862354181348 1
-0.0297706221138676 1
0.0298936272041978 1
-0.0143903550934009 1
0.00362214105546751 1
-0.0118315448166296 1
0.0154588642066147 1
0.0137399934149285 1
-0.0308678311130399 1
0.00326558248785073 1
0.030823582136747 1
0.0091309132252492 1
0.0200798142982965 1
0.0141812480886834 1
-0.0135061406336165 1
-0.0103000597362304 1
0.0191943576387558 1
0.00816816664308504 1
0.00697237636554012 1
0.00157819830332876 1
0.00220237146464388 1
-0.0167561332581254 1
0.0137739664012318 1
-0.0101032202449948 1
0.0315141457525903 1
0.0244723948488289 1
0.00190079532752136 1
0.021447274433697 1
0.0346684123700775 1
0.024270547957963 1
0.000311564508878376 1
0.0070374906064479 1
-0.0217876702748641 1
0.0386163207581513 1
-0.0195807485599705 1
0.0118773864425546 1
0.00294278414163626 1
0.00106097517882001 1
-0.00449631484122519 1
0.0267628390535253 1
-0.0240134834625022 1
-0.00894572106231073 1
0.0118642772699947 1
-0.0165745922431783 1
0.0113517305682914 1
-0.0201189488111188 1
0.0266785289437395 1
-0.0106258102726243 1
0.0026489564539707 1
0.010286315368986 1
-0.00279145025389014 1
0.0127019831442767 1
-0.0105386442401183 1
-0.0151676708665484 1
0.0327599184579261 0
-0.00217740555636693 1
0.0242613356076847 1
0.0121821474882546 1
0.00351900306484126 1
0.00330623596015247 1
-0.0147129190427086 1
-0.001653387639797 1
-0.00922201499236817 1
0.0121334683371336 1
-0.0317896782902645 1
0.0227381379336921 1
0.0370215537489172 0
-0.0216240850572097 1
0.0147903794633612 1
0.00865669723345619 1
-0.00245476161584017 1
0.0232938248478681 1
-0.0054208765998909 1
0.0245705113675397 1
0.00839824126836492 1
0.0211965462172619 1
-0.00208270706967666 1
-0.0216181037050733 1
0.00741157171737453 1
-0.00584724602408963 1
-0.0132736098282504 1
-0.00388560779773188 1
0.00955265447885625 1
0.0273655387141054 1
-0.00445867184386837 1
0.00185982570891458 1
-0.00206461048902149 1
0.0134461596938342 1
-0.0133748248549948 1
-0.012616063235213 1
8.37972954972257e-05 1
0.000140005720057917 1
-0.00670216776902233 1
-0.040579179652451 0
0.00831234625584038 1
0.00555431660180583 1
0.0113902821890893 1
0.00742254743240506 1
-0.0183377493128617 1
0.0236213187475436 1
-0.00383551690480288 1
0.0162022914347725 1
-0.01619885836474 1
0.025858227902507 1
-0.00275991655035843 1
0.0207224807140633 1
0.0135613172390026 1
-0.00805250499406959 1
0.00604604710583958 1
0.00572345740483493 1
-0.0115807675839738 1
-0.00677500872351004 1
0.00843342953122252 1
0.00580250406368407 1
-0.0311473191477318 1
0.00186769732449802 1
0.0188631535901451 1
-0.00427959307628479 1
0.00281025367745869 1
-0.00289600588338061 1
0.0105002227621314 1
0.0366867726404095 1
-0.0238715823297036 1
-0.0106141815370723 1
0.027193376627704 1
0.0257346601840196 1
0.0211448412678943 1
0.0125755997641478 1
0.0151326980937847 1
0.00605034933340912 1
0.00488590648146465 1
0.00459828915901902 1
0.00127539274396405 1
-0.00291391634634753 1
-0.0254899550229213 1
0.00990454342092829 1
0.0179133423299461 1
-0.0230929125491497 1
-0.011957270981516 1
0.0253642439620729 1
-0.00252031914927975 1
-0.00968098557737964 1
-0.0288053287327852 1
0.0157362018958168 1
0.00846203790735372 1
0.00938580090541336 1
-0.00596047727737484 1
-0.0155819286259234 1
-0.00837524528258043 1
-0.0392166096230466 1
-0.00515743853849175 1
-0.0041598642812174 1
0.048626127713857 0
0.0227591462436108 1
0.0257810214459722 1
0.0160476211658578 1
-0.00733623906240509 1
0.0220005616538616 1
0.0171492689606966 1
0.0115466219332532 1
0.000958918764198834 1
0.0290027455114448 1
0.014527289885421 1
-0.0131744008393067 1
0.0102036680408108 1
0.019273952875224 1
0.0431100563545322 0
-0.00135994192275406 1
-0.00460625717034131 1
-0.00922320241678809 1
-0.0133572940714458 1
0.019986671939219 1
0.039604591012311 0
-0.0139075063551753 1
0.0127136078447095 1
0.00372585419621932 1
-0.0119079601511481 1
0.00449587874740318 1
-0.00818158095710043 1
0.0158567907311644 1
-0.00687510567121358 1
0.00668801976390291 1
0.000207577903857642 1
0.0349410223051854 0
0.0154622513573547 1
-0.00257182153452679 1
0.0182115782778366 1
0.0459140673508902 0
0.00503393836055438 1
-0.009111019670064 1
0.000415475413658234 1
0.0337763180202249 0
-0.00663141168413203 1
0.0016082400938413 1
0.0111870654443266 1
0.0139596270669128 1
-0.0281935396014408 1
0.0267788806100696 1
0.0266055993158346 1
0.0049226366980336 1
-0.0134842936915253 1
-0.0102468434121648 1
0.00776415073728143 1
-0.0114749293063385 1
0.0195843084177908 1
-0.00312870387738559 1
0.00633073159881853 1
0.00877449047210386 1
0.011428721455638 1
0.00626308096129282 1
-0.0280988908917087 1
0.000230717079904682 1
0.00339767561274048 1
0.000451693425369797 1
0.0130957621518271 1
0.0225599239412927 1
-0.012769165702149 1
-0.00311924059893736 1
0.00362745082678599 1
-0.00723210949951146 1
-0.00341210331808354 1
-0.0021959977363684 1
0.0226949902679989 1
-0.0327289721215089 1
-0.0150548036123669 1
-0.0128558520965043 1
-0.000308413527319968 1
-0.0253157240765207 1
-0.00284071081147472 1
0.0135409402879352 1
-0.0100432037811401 1
0.00461481588396401 1
0.0080819421525998 1
0.0440856906128819 0
0.00878312436609471 1
0.00198517639965545 1
0.00963948638840038 1
-0.0226699729697911 1
0.00596829877057905 1
0.0201049416543366 1
0.0192613305958014 1
0.00640484778656768 1
0.00303894241104352 1
0.00390728862436994 1
-0.0129756491120173 1
0.0100443420102611 1
0.0331102216053687 1
0.0466344302311545 0
0.0052291705931404 1
0.0112002977755823 1
0.00461589301801756 1
-0.0219140682166587 1
0.00394693154457256 1
-0.00420982658207952 1
-0.0356967732236276 0
-0.0160272053056236 1
0.00447223699501609 1
-0.00849015805721532 1
-0.0138766645360153 1
0.0133478383393106 1
-0.00599608034231996 1
0.0426274784129606 0
0.0123130414133542 1
-0.0297115844045705 1
0.0151533168333744 1
0.0393765153296201 1
-0.0249994089255828 1
-0.000717123054638833 1
0.0152103406571101 1
0.01478033264366 1
0.0461871888904341 0
-0.0128891896453063 1
-0.0336291846018132 1
-0.00349261426785085 1
-0.037854303978272 0
-0.0143051920055392 1
0.000691252209418225 1
0.0184318048321182 1
0.0119736811275049 1
0.00360943456825267 1
-0.00282779201885064 1
0.0240130627196855 1
0.00841068917418169 1
-0.0200173991195084 1
0.010012334110193 1
0.00983147635970023 1
-0.0229385155430833 1
-0.0136548193773343 1
0.0410674879219843 0
-0.00378501899706216 1
0.0203033989626508 1
0.00656630854479417 1
0.00659126818223581 1
-6.74074964278687e-05 1
0.00727445897273827 1
-0.00246070961160224 1
0.00712019987446349 1
0.0122058147967697 1
0.0322344956239993 1
-0.00740477556631022 1
-0.0227217914113379 1
0.00742879923286102 1
0.0067691674182971 1
0.00587603518263255 1
0.0171765117126581 1
0.00319934253018079 1
-0.00249735823029619 1
0.0206312560616364 1
0.0312307460973712 1
0.00290964720772014 1
0.0041916816725703 1
0.00571706846182571 1
0.00256439197745091 1
-0.00461509760178711 1
-0.0223536247503328 1
0.0127860578958109 1
0.0056653379686998 1
-0.0189389215211811 1
0.00605179425638471 1
8.68977727363726e-05 1
-0.00160484398860626 1
-0.00238975070795429 1
0.000853972320085169 1
-0.0237824134108206 1
0.0163677319470611 1
-0.019084270751684 1
-0.0100327883934064 1
-0.0217130300095226 1
0.0047526106413902 1
-0.00940291885258624 1
0.0394498060119537 1
0.0364772879717963 1
0.0161252426405907 1
0.00036709549289787 1
0.00542107104412429 1
0.0737842910396856 0
0.0202557255791039 1
0.0152942105077638 1
0.00759789292974313 1
0.00348295641260212 1
-0.0272815081765192 1
-4.48217767821911e-05 1
0.00288528391603508 1
-0.0225638442673849 1
0.00768303196448894 1
0.0196147967696811 1
0.00400856501013912 1
0.0315093547024301 1
0.00837193543502641 1
-0.00082470886153183 1
-0.0148214146384975 1
0.0201295041699096 1
-0.00186211089883178 1
0.0158464101568328 1
-0.0140808474114968 1
0.0149557782778732 1
-0.00231133943399852 1
0.00815331752771051 1
-0.00927114863161643 1
0.0151806966505006 1
0.0268851836253779 1
-0.0182451630370335 1
-0.0134294881004323 1
0.0145178844821329 1
0.00341066415640062 1
-0.00885932488233222 1
0.0141355193111188 1
0.0129373693816611 1
0.0274775855828961 1
-0.00135747275931442 1
-0.0140402194938058 1
0.0228622298054674 1
0.0257461448740579 1
0.0113352981311742 1
-0.00136782236925395 1
0.00803517933595464 1
0.0269716685501249 1
-0.0131853265059027 1
-0.0149046522444858 1
0.0297689110251359 1
0.000541528261371746 1
-0.0028108996588357 1
-0.0338304152096824 1
0.0152578340122189 1
0.0112870258445375 1
0.0286449874676507 1
0.0387631645553554 1
-0.000351137421764576 1
-0.0202327470353084 1
0.00984450226993745 1
0.0173257672663161 1
-0.0148217326499686 1
0.0112502025518867 1
0.0270925975939002 1
-0.0164790150395721 1
0.0124312185271123 1
0.026135758402663 1
-0.0130960875083737 1
0.0384295271790857 0
-0.0138693182693457 1
-0.00612664264435358 1
0.0108566476366486 1
0.0119205522445357 1
0.0138391096666487 1
0.00368245216159109 1
0.0482701599829722 0
0.0181633440629951 1
-0.0175519652356341 1
-0.00783741079180193 1
0.00435660227009321 1
0.0366566092890376 0
0.0199563412265999 1
0.00560916018521329 1
-0.00263247094939352 1
0.0030446381450796 1
-0.0176777963332981 1
-0.00408969997814735 1
0.0346100666936102 0
0.00619969848795129 1
-0.0141831137545323 1
0.0252325267008616 1
0.0120858150700633 1
0.0175340610428961 1
0.022115161917614 1
0.0255882214439727 1
-0.00704500332912582 1
0.00454655156269009 1
0.0188414137838464 1
0.0176946854760825 1
0.0100142471206617 1
0.0183176217630138 1
0.016937242860499 1
-0.0156198121857226 1
0.00506834316973857 1
-0.00775736006076805 1
0.00381207001503148 1
-0.014475849050931 1
-0.0172226505507385 1
0.0073603720584564 1
0.0115474162759193 1
-0.028426527187095 1
0.00186218255681824 1
-0.0178468553892528 1
-0.024720550932405 1
0.0129810512249138 1
-0.01001261539178 1
0.00560763981727735 1
0.0205486350027403 1
-0.00749795851142743 1
-0.0578382177098739 0
0.0205841776889409 1
0.019950218983341 1
0.0172804063940511 1
0.0368875536475287 0
-0.0147030501297727 1
-0.00719255004188831 1
-0.00364847106447877 1
-0.0344696813519129 1
-0.0288784963960586 1
-0.007089858710138 1
0.0134158593793073 1
-0.00988582735597197 1
0.00128245959983444 1
-0.0257331626781771 1
-0.0206677965101646 1
0.0215181815277823 1
-0.0167494235977776 1
-0.0384084179088975 0
0.0212863618237946 1
0.0374905625231368 0
-0.0302431670210472 1
0.00281016475223178 1
0.00874229275639608 1
0.0223096485176144 1
0.00347035823026699 1
0.019959225532106 1
-0.0143832652699935 1
0.020558466914761 1
0.033052168628486 1
-0.0019964439941016 1
0.00634359162313338 1
0.0101089144761987 1
0.0296457887911498 1
0.00857871422457209 1
0.00468428002378115 1
-0.0101057060932276 1
-0.0262309449484889 1
-0.00454953045471846 1
0.0263040761273664 1
0.00528649329871864 1
0.0366535604102571 1
0.00152548878028111 1
0.000446691228410718 1
-0.0191888302602719 1
0.0107297823254122 1
0.0142053738371209 1
0.00279683721745352 1
-0.0194328623788068 1
-0.000247390643303817 1
0.0104858462284956 1
0.024416415447109 1
0.0163572177139406 1
-0.00881317452111666 1
-0.00187847405955095 1
-0.0119667108866994 1
0.0201566610001611 1
-0.0303493368590452 1
-0.00152436498209597 1
0.0323363123533537 1
0.0113169632208513 1
-0.00572694490342895 1
0.0264190857991429 1
-0.00159240686878328 1
-0.00679525066683473 1
0.00463695130154143 1
-0.0252109000002486 1
0.0225558468009895 1
-0.0108104065561861 1
0.00424164662153074 1
0.0323047452647936 1
0.00350595961465846 1
-0.00260742192352155 1
0.0149352679354724 1
0.00709830604756889 1
0.0161510089376567 1
-0.0199905388291056 1
-0.00356514137869108 1
-0.0185411169006568 1
-0.0165929826097162 1
-0.00276117455000009 1
-0.0117764962462807 1
0.00200464999138903 1
0.0257018122555986 1
0.0069720334695946 1
-0.00702348022962083 1
-0.00697214840234354 1
0.00943019810175946 1
-0.00332137183864254 1
0.0169628546184033 1
0.00843284828716704 1
-0.00582845169852938 1
-0.00626935621609407 1
0.0093553539791905 1
-0.0106245926597479 1
0.0206569834420657 1
0.0123979148826447 1
-0.0233568834265643 1
0.00704529032619955 1
0.0347821431992433 0
-0.0118516389565634 1
0.0257091402671371 1
-0.0154966586937009 1
-0.0209410570377838 1
0.00480921150033663 1
-0.0162306130702513 1
0.0339019339890449 0
0.0256546269812124 1
0.00644499757852563 1
-0.00873045976086179 1
0.0230178421056252 1
0.0215975857353149 1
-0.00259087938630296 1
-0.00724113695526848 1
0.000302104622272517 1
0.0227470710390945 1
-0.00763274727167784 1
0.0132833492523546 1
-0.00334413775217836 1
0.0215293812510972 1
0.0204809876110576 1
-0.00155084547662696 1
0.032166810508186 1
0.00720321352253665 1
0.0129079045648311 1
0.0318488201890765 1
-0.00968088693036768 1
0.0312649889765159 1
0.0168136665203352 1
-0.0253301042079129 1
0.00493230497032836 1
0.0109613269564468 1
0.0293124183968134 1
-0.00622481143228288 1
-0.00283472016457 1
0.0144621149105015 1
-0.0239625505096965 1
-0.0120849647884567 1
-0.00254736690614312 1
0.0306337817791807 1
-0.000161614956491727 1
0.0140387100667219 1
0.0181838655716487 1
0.033024812597964 1
0.0106756739233725 1
0.023766112523921 1
-0.0377978683049733 0
0.00407443581183347 1
0.00673095524090945 1
0.00427948981805731 1
0.0229415011240605 1
0.0118548884593568 1
0.0215652649065742 1
0.0262421969700656 1
0.0244169873571205 1
-0.0131417715949737 1
-0.00506118815348874 1
0.00959743787246025 1
0.00225096012904996 1
0.0304763372242522 1
-0.0160902412666971 1
-0.0103335117938022 1
-0.0110174580634052 1
-0.0399437332044749 0
0.00428144991505965 1
-0.0184010762918763 1
0.0455821039981717 0
0.0196267221131385 1
-0.00420044689496539 1
0.0101913795411313 1
0.0501149074689846 0
-0.0125292884332586 1
-0.0175693266033083 1
-0.0170854240319877 1
0.0282893239696102 1
0.0251397420671123 1
0.00425596231910643 1
0.015251183285686 1
-0.00698209631873612 1
0.00652578508839366 1
0.0171482817096865 1
-0.0201146823801419 1
0.0221059417528013 1
0.014090298110638 1
0.00414171620576976 1
-0.00469338195913006 1
0.00745948008539119 1
0.0138239479226085 1
0.013869502929421 1
-0.0302462823892738 1
0.0175721387584867 1
0.0369837918030671 0
0.0233924565314313 1
-0.00639972559593295 1
0.0249091649246707 1
0.0327967052936777 1
0.00330976901881284 1
0.017538814225659 1
0.00858677586440574 1
0.0169646981398329 1
-0.0018202876936141 1
0.00330492185564143 1
0.00334047135038314 1
0.03491803671382 1
0.0332524268522519 1
0.000367079411669726 1
-0.00908881557745452 1
-0.00073154201331499 1
-0.00020551515499436 1
0.00160099069365527 1
0.036139384059832 1
0.00662613426447062 1
0.00602702016015057 1
0.0368694647388436 1
-0.00960864749376063 1
0.0182188055984206 1
0.0121143408456925 1
-0.000897661797398212 1
0.0172587554770427 1
0.017069833770294 1
0.0026152320583617 1
0.0142224588603239 1
0.00244077474607174 1
0.0213024170203216 1
0.0183884434107337 1
-0.0250069156792606 1
-0.0147979176440889 1
-0.00318378298101545 1
0.0135279441877968 1
-0.0128162425515704 1
-0.00256430082139819 1
-0.00290895060788822 1
-0.0098177166585213 1
0.0289073532398244 1
-0.00216784276432319 1
-0.00629114559296374 1
-0.000546991601971597 1
-0.0120358388266788 1
-0.00809644056211585 1
0.00608333689390994 1
-0.00318284244070703 1
0.00963799150176104 1
0.00871900900409605 1
0.0276998099055011 1
0.0197644766652494 1
0.0533561692639522 0
0.00352041280961438 1
0.0146035402358462 1
-0.00235000204470433 1
0.0163648710476869 1
0.0102067541166003 1
0.0281557534283407 1
0.000896344030083478 1
0.0112683330634995 1
0.0304243374171245 1
-0.0159524536356234 1
-0.000884921572273413 1
0.0103111238568704 1
0.00285428820303605 1
0.00486375953641035 1
0.0115968131237867 1
0.0157249583307363 1
-0.00367386957976285 1
0.0220510564141179 1
-0.00410385413905344 1
-0.00577230245741225 1
0.0261801979149954 1
-0.00884282361308449 1
0.0376440697950543 0
-0.0150423704361892 1
0.0418919503418192 0
0.00296531423453614 1
-0.00973841261609393 1
-0.0046099180345131 1
0.0253884646925063 1
-0.0160352277451257 1
0.00872875453026807 1
0.0015999629073757 1
0.0407549330268471 0
-0.0134607858489563 1
-0.0248585002644671 1
-0.000839064830286356 1
-0.0385083311232216 1
0.0121767976886119 1
-0.0120281736784986 1
-0.0183227510794739 1
-0.00162761231352272 1
-0.0317258738673458 1
-0.00109913595463877 1
-0.00152897774672941 1
0.0112042303239782 1
0.022261802635278 1
0.0113114577671498 1
0.0136628597313208 1
0.00103551702463398 1
0.00710560847983348 1
0.0156731365842993 1
0.0052257537811859 1
-0.0125707835533329 1
0.00276256286352431 1
-0.0116371401367845 1
-0.00555332321973752 1
-0.0190877605131029 1
0.00560888830062801 1
-0.0184402352200001 1
-0.0360191684237952 1
-0.00220507318588855 1
0.0212064502290385 1
0.00380912626410542 1
0.00557804234584413 1
0.0153821510005787 1
0.00375350385554196 1
0.0117000391920311 1
0.0335156191560531 1
-0.0199351316535332 1
0.0271592067790054 1
-0.0161567893354914 1
0.0329786351709405 1
0.00296878417508608 1
0.0178871368822695 1
0.00810629138045821 1
0.00870358903393875 1
-0.0163077957586021 1
0.0223042669539765 1
0.0262767814086265 1
0.00234731058012981 1
-0.0057410682011933 1
0.00267925259869257 1
0.0235384298646052 1
-0.00733914465719792 1
-0.00285300002428859 1
-0.0190179535777345 1
0.00670921672604409 1
0.0217864585948907 1
0.0219153537640623 1
-0.0262790271411358 1
0.0111362334115838 1
0.0290750980026502 1
0.0168920684491229 1
0.0269598925171033 1
-0.0148036699593089 1
-0.0364818352198474 0
-0.0177578723266016 1
0.0314317865947091 1
0.0163138992495763 1
-0.0250934047047029 1
0.00295229904407841 1
-0.0277014916994505 1
0.0210054660431892 1
0.00903000668528553 1
0.0156881230512201 1
-0.030459184297311 1
-0.00440046727404014 1
0.0255035357682221 1
0.022683525236691 1
-0.00844304063138438 1
0.0211950546282423 1
0.0312269901020561 1
0.0224090869802269 1
0.00651761223932735 1
-0.0101433549002304 1
-0.00335529888872341 1
0.0204934663278811 1
0.0155798941808966 1
-0.0265279460744857 1
-0.00355244791649124 1
0.0117743826833848 1
0.0157023275201608 1
0.0254381600243744 1
0.00571475311161525 1
0.00361242969977177 1
0.0198092366698456 1
-0.0114906616684844 1
-0.011851588507888 1
0.00575666565442495 1
-0.00699394183543224 1
0.0340531647416006 0
0.0171305175694337 1
0.0336388833544904 1
-0.0211240865381127 1
0.010671951766479 1
0.0107883992578791 1
0.00683327566703138 1
-0.0055129721301893 1
0.00600006403477206 1
-0.00754329398928853 1
0.00245660240422339 1
0.0140496705873865 1
-0.00726128827660054 1
-0.00454977175003133 1
-0.00293311059334891 1
0.00659765084338269 1
0.0230790860030507 1
0.00491994186994025 1
0.0218403119817194 1
0.0183841596629664 1
0.00126330543230416 1
0.0047382219015161 1
-0.0059896010852325 1
0.00624750883508138 1
0.014509992662098 1
0.00222519189758739 1
0.00776091991176558 1
0.00859121039846522 1
-0.0173568821163876 1
0.000103972109493419 1
-0.0277637618561235 1
0.0352677011604258 0
0.026950927891485 1
-0.00723895764249381 1
0.0226996104224464 1
0.00645886662575635 1
0.0446796469404019 0
0.00897498599182539 1
0.0146542459392943 1
0.0216756568367347 1
0.0230026659083678 1
-0.0111985810332437 1
0.0161657389518986 1
0.0189497812714074 1
0.0208510650035157 1
-0.013627052041876 1
0.0118261200057266 1
0.0304667710582095 1
0.0294992859775018 1
-0.0244833896661658 1
0.0187633675127968 1
0.0212798245669692 1
-0.0284842757498345 1
0.0251597718776539 1
0.00984136200495098 1
0.021528427695971 1
0.00969964155474861 1
0.0135760738426283 1
0.0147952007766194 1
0.072849120369518 0
0.0226577446282253 1
0.00830241099285663 1
0.00538953650458065 1
0.0144079447000578 1
0.000488331565685268 1
-0.00142105017748527 1
0.0259976427387983 1
-0.00363979385804474 1
0.0246748539558585 1
0.0060428689921354 1
-0.000762080208032845 1
-0.00223397060831369 1
0.00860359709220347 1
-0.0122288406514329 1
0.00639566283441902 1
-0.00598260740757351 1
0.00187262962123104 1
0.0243602526585864 1
0.0177649442870647 1
0.00565878153573388 1
-0.0130600969103905 1
0.00573997616960762 1
0.00833325599278182 1
0.00867200683328621 1
0.0184284120708839 1
0.0169742599179504 1
-0.00331159284183427 1
0.0128185732824986 1
0.0171498616380618 1
-0.00117940235180556 1
0.00428675753345703 1
0.00996230538670664 1
0.00982175076067367 1
-0.0184975294320949 1
0.00973757863443806 1
0.0103446626384336 1
0.0266310408249367 1
0.00397418309094649 1
-0.0169193891075585 1
-0.0360915720712044 0
-0.0113512422758322 1
-0.0218518998186509 1
0.0208338421886638 1
-0.0313708505727604 1
0.00128938223271663 1
-0.00309951861333491 1
0.0062204115902797 1
0.0145180182796325 1
0.0304725616450749 1
0.013618276839921 1
0.00606811471159669 1
-0.00962124104427267 1
-0.0148255065130516 1
0.0180561327887216 1
0.00244912784095637 1
0.00190325497333566 1
0.00758104996476427 1
0.0269231360310794 1
0.0111581436665755 1
0.00896693056400863 1
0.0137113051254368 1
0.0157496538060979 1
0.00778576325227667 1
-0.0205949761760365 1
0.0266808825139852 1
0.0201978347035519 1
0.0262908889017211 1
0.0153416409347955 1
0.000399639378567837 1
0.00332056459911019 1
-0.00118480473263483 1
-0.0200173381647334 1
-0.0123730694857027 1
-0.0213415504627733 1
-0.0335072203408145 1
0.0272451158152395 1
0.00650419763695253 1
0.0168994920449691 1
-0.00895484214051103 1
-0.00703402047976479 1
-0.0121865827433392 1
0.00412405576662038 1
0.0324174806378002 0
-0.00341611300616237 1
-0.0170858918188076 1
0.0025782103167617 1
0.00637616212201992 1
0.00241679280746231 1
0.0122782380357388 1
0.00216287049811819 1
0.0121103321475422 1
-0.0178852786678659 1
-0.0163279789292812 1
0.0200673692342767 1
0.0202913845391047 1
0.0330765296625552 1
0.0224398919121069 1
0.0134757118733324 1
-0.00428048200267266 1
0.0189620175311399 1
-0.0126104260883482 1
0.00166262482779029 1
0.0235579566232541 1
0.0086726638559917 1
0.0102727015266057 1
-0.00882620723964624 1
0.00198339462806974 1
0.0309903968243149 1
-0.0138825116536409 1
0.0179400399806101 1
-0.026043288434808 1
0.00707644529352387 1
-0.00732642027601027 1
0.0294614690266367 1
-0.0250879720710587 1
0.0194994866363806 1
0.0140018114176758 1
0.0221645701358529 1
0.0123834895076218 1
-0.0168919250813106 1
-0.00346960500702831 1
0.00192679241830101 1
-0.00414424516466099 1
0.00279463036325457 1
0.0135984626834928 1
-0.0171224487880479 1
0.0231027349360543 1
0.0114177130394835 1
0.0228436944045365 1
0.0197974179074668 1
0.00902828750974788 1
0.0175056463894553 1
0.0202093179833797 1
0.0281762817244196 1
-0.00475633329591784 1
-0.0100582201085551 1
0.00402268750072522 1
0.00901143189146748 1
-0.00211033378182759 1
0.00627122181919066 1
-0.016450785997981 1
0.00424115427855583 1
0.00289326141044489 1
0.00633556501549723 1
0.00189944063769388 1
0.0131679469213288 1
0.00890067348261255 1
0.0305581972052878 1
0.00500263857358354 1
0.00578943792278666 1
0.0117897691953237 1
-0.00554253520122355 1
-0.0130539698757958 1
0.000518733478952119 1
-0.0239453334768287 1
0.026003677151812 1
0.00203202509633815 1
0.0452856811433446 0
0.0148388256403181 1
0.00707396116834793 1
0.0201033097487892 1
0.00318402526415327 1
0.0110086650566972 1
-0.00804714628229638 1
-0.00339049637066786 1
-0.0122217499516303 1
0.00802276617881626 1
0.01061216699283 1
-0.00138871626952641 1
0.00350057816055725 1
0.0209516440432385 1
-0.0149760758931901 1
0.0177745426020004 1
0.0276457418892201 1
-0.0118875277857309 1
0.0290550852556248 1
0.0287473623758477 1
-0.0368274354348465 1
-0.000371070558838811 1
0.0399142109213045 0
0.0209985581601468 1
-0.0146428753798172 1
0.0190728383205002 1
0.049536642268511 0
0.0116583279755463 1
-0.00262412407906455 1
0.00681735259945899 1
-0.00391778749926426 1
-0.0213513032403925 1
0.0329410559379731 0
-0.00459892924345397 1
-0.0014138906225414 1
-0.00865452689795302 1
0.0214416202538945 1
-0.00645123850286547 1
0.0173559904248392 1
0.00401009457749985 1
0.00650661019864167 1
-0.00730571002052691 1
-0.0176689179836136 1
0.0163490250699597 1
0.00766261379201496 1
-0.0138374851855284 1
0.001584174769404 1
-0.0131224832324807 1
0.00792346645955642 1
-0.0104914233881373 1
0.0215305833066806 1
-0.00490352554880228 1
-0.0167657480945959 1
0.0330188647975494 0
0.0256179437397591 1
0.00623712529458607 1
0.0270798708914669 1
-0.016234174609246 1
-0.0126849074194404 1
0.00200587827088167 1
0.00273312232553777 1
0.00974824825274226 1
-0.0142254894032272 1
0.0122930918149303 1
-0.00852119955931607 1
0.00402069056475773 1
0.00367431542275542 1
-0.00368095599210614 1
0.0199032489911938 1
0.0077345197100596 1
0.0150984893867669 1
0.0213733062130097 1
0.0221313099342992 1
0.00547232221792029 1
0.000265929145177839 1
-0.00192906572334824 1
0.00812254671334426 1
0.00369358424741852 1
0.00985593173800059 1
0.00315807848452446 1
0.0282934232719914 1
0.00906292685850768 1
0.0215225605167972 1
0.0147383146671257 1
0.000146921321446978 1
0.0148366825345929 1
0.0342540140442521 0
0.0070226719736362 1
-0.0161092051087344 1
-0.0203573590727743 1
0.0488727479469879 0
-0.0148463943869008 1
-0.0160517924790919 1
-0.0010791573841084 1
0.0355175371361426 1
-0.0103316415314938 1
0.0320753191730876 1
-0.00367859878914105 1
-0.0236572790460491 1
0.0205304176371847 1
0.00941951486239238 1
0.00164285526693452 1
0.0356545785695414 0
-0.0100266517094879 1
-0.0168229370332381 1
9.12073349976132e-05 1
0.0248717603693895 1
0.035650637795932 0
-0.0143267191484787 1
0.00803813028989131 1
0.0347851384534204 0
0.00415181423358289 1
0.030499361249781 1
-0.0117673657470277 1
0.0165246759146013 1
0.022288799511735 1
0.0197387282567781 1
0.00130388670059072 1
0.0205450816944687 1
0.00720231993723321 1
0.00191197504009189 1
0.00192742659128635 1
-0.0195351686784076 1
0.00992123875698675 1
0.02710512077612 1
0.00739133641797912 1
-0.0141914897540009 1
-0.00991329922040717 1
-0.0034681845889171 1
0.0196479249110073 1
-0.00471783887426905 1
0.0193877797321526 1
-0.0241023451821108 1
0.00610054436833879 1
0.000193322462404037 1
-0.00614516605850782 1
0.0185788425215363 1
0.0262706464192962 1
-0.00154534348777879 1
0.00936446148760855 1
-0.0151938662914895 1
-0.0170598591618235 1
0.0325340263659552 1
-0.00630159741663394 1
0.0105498950788972 1
-0.0173895077703915 1
-0.0121204127485812 1
0.0102582690744169 1
-0.00477019955862643 1
-0.0181600856541006 1
-0.0126581097792544 1
0.0144518126766745 1
0.0187978693520167 1
0.0181717568913097 1
0.0264124526772688 1
-0.00162048285203947 1
0.0330071280975107 1
0.02135077553261 1
-0.0337799981108579 1
0.0440709897066243 0
-0.0110674473014309 1
-0.018848215364091 1
0.0496307670705089 0
0.0122781054614064 1
0.0165512731576663 1
0.0238365570259204 1
-0.00489328461210295 1
-0.0257577592465568 1
-0.0519309877582389 0
0.003234342644595 1
0.00354164100223857 1
-0.000488271351965848 1
-0.0470313681811489 1
-0.0169418746609878 1
-0.0199413222337983 1
0.0231454223126749 1
0.0182479089774547 1
0.0135826181322411 1
-0.0113079468407655 1
0.00396968468771552 1
0.0359164420774174 0
0.0255937743722459 1
0.00242418648115462 1
0.00716561893378887 1
0.0246169449389355 1
-0.00108514129329813 1
-0.0074873858292725 1
-0.00543328007802938 1
0.0144490940151543 1
-0.00368227713802845 1
-0.0067384585914089 1
0.00205385633417678 1
0.0483800578189287 0
0.00830081847839034 1
-0.00911571851894011 1
0.00356369838734842 1
0.0545061948964314 0
0.0231431081923445 1
0.0231308037805191 1
0.012578613503836 1
0.0107017425929972 1
0.00218397299451929 1
-0.0020980400887851 1
0.00949764423729363 1
0.00503440846970127 1
0.0130038250325157 1
0.0101698969122266 1
-0.0380798287730642 0
-0.00847430025866563 1
0.0177656242589385 1
-0.00470962573287979 1
0.0331852874146597 1
0.0110010830834528 1
-0.00915891884770446 1
0.00370982495335349 1
0.000252418277292829 1
0.00437441203562131 1
-0.0170813909153972 1
0.00373774232182716 1
0.00846630391059776 1
0.0217186456792556 1
0.0196052244255075 1
0.00144685192646302 1
-0.00344600115239094 1
-0.00696048673360938 1
0.00887944516028617 1
0.0264636623250223 1
-0.0137293287015894 1
-0.00897647906814059 1
-0.00530095058760232 1
0.0125670982734639 1
0.0137977576356289 1
-0.0144895942765288 1
-0.00722509806575751 1
0.0217092094241118 1
-0.00194399058648057 1
0.0158469877015485 1
0.0121618392956333 1
0.0117218429727416 1
-0.00865255649457807 1
0.0285977707334483 1
-0.0061527856131756 1
-0.00468662505467672 1
0.00269207356248034 1
-0.0155455728574702 1
-0.00447195636596725 1
-0.0226531749031031 1
0.00857966493056259 1
0.0159687246171971 1
-0.0145779964046216 1
0.0163105510356199 1
-0.00598323357614551 1
0.00871217697575963 1
-0.00899823440318976 1
-0.0073841724784467 1
-0.0139795231874486 1
0.00282804536371263 1
0.0143576304275578 1
0.0235332172008203 1
-0.00693802387517739 1
0.0227144273844185 1
0.0339491573387433 1
0.0135876145430759 1
-0.0131566369623017 1
0.00803830491413493 1
0.00318074341983582 1
0.00641605900840788 1
-0.00286354032250286 1
0.0263798156329045 1
0.00807409867993254 1
-0.0287918170599189 1
-0.000435915464767137 1
0.0142054676054581 1
0.0260999255199274 1
0.00726526645037165 1
-0.0245790298608854 1
-0.013295956595086 1
0.0216089830935111 1
-0.00105642732680255 1
0.032136660245126 1
-0.0256188978172565 1
0.00936740389339092 1
0.0303438176175383 1
-0.0182442569903443 1
0.00316253430845987 1
-0.00143031476539845 1
-0.00334499885497722 1
-0.00867161875801361 1
0.0198171614974379 1
0.0108989837955693 1
0.00633527983499806 1
0.0146594998828713 1
-0.00104694237648771 1
0.014010603120373 1
0.0208840232465634 1
-0.00275527697923625 1
0.00546726914331591 1
-0.0171198195973299 1
0.0168166355433276 1
0.0135635411264253 1
0.0163994510165644 1
-0.0113177079873521 1
0.0170286329207779 1
-0.00633309976199224 1
0.0077188453584525 1
0.0141781152528149 1
-0.0112972308338226 1
-0.00648608701769516 1
0.0051827650163069 1
-0.00330051813379462 1
-0.0171755275669455 1
-0.00301958407112479 1
0.0309657623155178 1
-0.00910946404982054 1
0.0191473847510762 1
-0.00532703370596076 1
-0.00692482325390705 1
0.0290376682136068 1
-0.0107663160208171 1
-0.00636345169010434 1
0.00849234846138721 1
-0.00218887352060778 1
0.00808258504438486 1
0.00385095580107293 1
0.00701518789522739 1
0.00792293834134574 1
0.0157833925523586 1
-0.0185191637077972 1
-0.015348790260082 1
-0.00746884071331648 1
0.0100321683790997 1
-0.00159047509574252 1
-0.0077132357574899 1
0.037212892648053 0
-0.00820072001229522 1
0.0338049275109813 1
-0.0348289315366792 1
-0.00478030734130563 1
0.00389766228560281 1
-0.00425519993928235 1
0.00267974541418736 1
-0.00285735647525016 1
-0.000556366018339249 1
-0.00529514162435455 1
-0.0136237618453873 1
0.0205521426611483 1
0.00802639131435114 1
-0.0240931100740392 1
-0.00399948092389945 1
0.00612091818208636 1
-0.0277701599383296 1
-0.0227391447735825 1
0.0230444829449519 1
-0.0363365451239757 1
0.0341959048670776 0
0.0141544610219719 1
0.00830112958474094 1
0.00790369597037309 1
0.0233151552690799 1
0.0107597751674909 1
0.016362600931325 1
-0.0035991203965626 1
0.00214561783412033 1
0.042888858604595 0
0.00514191332039243 1
-0.0128833299265162 1
0.0159441370379358 1
0.026595649317275 1
0.0140215189836022 1
0.005188607213845 1
0.0330805551321011 0
-0.0101803112640083 1
-0.0161776896439481 1
0.0183400296340291 1
0.0164261480076388 1
-0.0150364078714003 1
0.0226673058240107 1
0.0323813509563907 1
-0.0148233824089204 1
0.0189015140115646 1
0.00882789012301946 1
-0.0249843335218729 1
0.00715391055805316 1
-0.0117120500422696 1
0.0299250493554853 1
-0.002836372540702 1
0.0096221517451163 1
-0.0106777289453407 1
0.0315366402232223 1
-0.0138988385531273 1
0.016936073088076 1
0.0163795144772697 1
0.0293743093831885 1
0.022786429251801 1
-0.0139455116612488 1
0.0138925455403895 1
0.0265425768370891 1
-0.00128376451423442 1
0.0487257414314328 0
-0.00437893229117076 1
-0.0175235470427046 1
0.0481825910420217 0
-0.00155262645065973 1
-0.0188103680552444 1
0.0319185631729676 1
0.00865725059767159 1
-0.00237924591695933 1
-0.000463411625591807 1
0.0259597897476433 1
0.00152017681952468 1
0.0320444259998281 1
0.0109253649896833 1
0.0286438442966393 1
0.00455450422273413 1
0.0227642532891609 1
0.021765509644782 1
0.0225665327161461 1
-0.00770438828715867 1
0.0397987389491903 1
0.0301005837955596 1
0.00028571836522172 1
0.0383758003095254 1
-0.014310894568701 1
-0.0178435075526987 1
0.00955010911599028 1
-0.0142508853583878 1
-0.0129148233205831 1
0.020476845764654 1
0.020106312665475 1
-0.00909224697704373 1
-0.00824165618974625 1
-0.00610892706533225 1
0.025343038169886 1
0.00680453828751392 1
0.0206281978582171 1
0.0119751336642167 1
0.00595442524657195 1
0.0101729809811287 1
0.00140645690697806 1
-0.00628565089858063 1
0.0202449491168459 1
0.0330286188604379 1
-0.0359404952973722 0
0.0077837460989422 1
-0.0237215407926403 1
-0.00595804072740573 1
0.0161753475650457 1
-0.0227514104724582 1
0.0230982352951545 1
-0.0170312274610902 1
0.0595446146965902 0
0.0330224061792668 1
0.016546613136183 1
-0.0111336800483769 1
0.0253442738060479 1
0.0108591851314651 1
0.00285491149089639 1
0.0298868829421852 1
-0.01157974207144 1
-0.00624923474548443 1
0.0120306943144069 1
0.00249504008163374 1
0.0200276059481235 1
-0.0266156935760843 1
-0.0250261441286071 1
0.0167585664925073 1
-0.0122558623541377 1
0.0160630729949419 1
0.00445772797431835 1
0.0157349071786543 1
-0.0153222526793628 1
-0.00431920115990257 1
0.0153091811090248 1
0.00445403140342806 1
0.01347993276525 1
0.0223836394218497 1
0.00722685293951658 1
0.0106714707106571 1
-0.00242476175272024 1
0.00788063018378832 1
-0.0137637806355051 1
-0.0304914387975917 1
-0.00181989083951923 1
-0.0192512935644981 1
-0.00336894847775309 1
-0.00245939585353217 1
-0.0128672888504064 1
0.00647604510273672 1
-0.0135628314539282 1
0.0143822799888514 1
-0.0152715619623669 1
0.000699443227989974 1
-0.0124197577270075 1
0.0103550580343554 1
0.00774473628764491 1
-0.0162560036977629 1
-0.0211290939734122 1
-0.00111292152740235 1
0.0202601551728969 1
0.00486506168466316 1
0.00744320259638535 1
-0.027781050575972 1
0.0188255747343135 1
0.00678695806801478 1
0.00378690590280788 1
0.00380989754891219 1
0.0181864953122684 1
-0.0139280401793271 1
-0.00482592319827472 1
0.00235590496399245 1
-0.0285662459561151 1
0.0216290721716362 1
0.0229838946897101 1
0.0300518017375717 1
0.033870038733292 0
-0.00288338728045583 1
0.00333853163203532 1
-0.0016288847132813 1
-0.0196184015034901 1
-0.00302177184905783 1
0.0224016383262996 1
0.00355143674765445 1
-0.0187898564249464 1
-0.0253764149404495 1
0.0084753600441082 1
-0.00213495771463845 1
0.0073606732130229 1
-0.0358801271206919 1
0.000312939745668454 1
-0.0202095817301083 1
0.0392929275250038 0
-0.0285850009358036 1
-0.0271537190486704 1
0.0137120044766997 1
-0.0248073782351198 1
0.0213942176568667 1
-0.00405134987605527 1
-0.00166376160012523 1
0.0196511300227123 1
-0.00153929235526545 1
0.0116271660723488 1
0.0287715603352449 1
0.0153072497610507 1
-0.0107067607806157 1
-0.00260778066652769 1
0.00529741811906541 1
0.00327993086824566 1
0.0168685315755462 1
0.0371830864575315 1
-0.022702678201849 1
-0.00373199285736735 1
0.00470703023215775 1
-0.0183710329369927 1
0.0121823920316415 1
-0.00383240385027885 1
0.0129700633221236 1
-0.000809430271518237 1
-0.00300637081611824 1
0.0201011301374985 1
-0.0141364214689037 1
0.00679312573560347 1
-0.0115189470181371 1
0.0257080933588536 1
-0.00217353166738231 1
0.00679689245490452 1
-0.000693515314145885 1
-0.0182714519938706 1
0.0209917445683374 1
0.0166552160441124 1
0.00526280336068107 1
-0.0140404329130345 1
0.0144698051463681 1
-0.0169924497162171 1
-0.0132268406870208 1
0.0334798695448931 0
0.00549632379167007 1
0.00493105248559622 1
-0.015672953966732 1
-0.0269832853359729 1
0.00591663261030587 1
-0.00489473630639624 1
-0.0220898922635343 1
0.000681058000261513 1
-0.0192184963695316 1
0.0318203959243927 1
0.0273471881726209 1
0.00696501500000085 1
-0.00386668447382891 1
0.0105980740404202 1
0.0314496716242896 1
0.0122793766054248 1
0.0194972535249385 1
0.0418392759968304 0
0.00121531881693891 1
0.0303784153882439 1
0.0262099090697803 1
0.00407519702506859 1
0.0165324576975322 1
0.0323216600101693 1
0.0122955414174299 1
0.000540714597910313 1
-0.0342836910106197 1
-0.0213909083952971 1
0.00194168289386799 1
0.00253306364408721 1
0.0164089690280772 1
-0.00912171331248244 1
-0.00911288724736621 1
0.0284226929024853 1
0.00841734387891811 1
-0.0126688845221681 1
0.0196609229306007 1
-0.0149296722967303 1
0.00203704782038953 1
-0.00948316131866549 1
0.0178237122031989 1
0.0131099139085541 1
0.0199080132021777 1
0.0161055354593201 1
-0.00904101418361985 1
0.0146647353025462 1
-0.0187099084574861 1
0.00405288842268093 1
-0.00214887868333679 1
-0.042902941673026 0
-0.0259157409797837 1
0.00684723586405417 1
-0.00185696521853225 1
0.0111640414787004 1
-0.00984566183643188 1
0.0124381203678534 1
-0.00388486946278519 1
-0.00749778991347828 1
-0.000754616943778 1
-0.0191549526614916 1
-0.0299225576789755 1
0.0141140128328751 1
-0.0101867471304797 1
-0.0107457758725769 1
0.0128716416741312 1
0.0121578079037368 1
-0.00712541410260902 1
-0.0210416467075571 1
-0.00909298694129337 1
-0.00517413798215527 1
0.0216395033095517 1
-0.0187022546718522 1
0.00780315403487821 1
-0.00617470906612714 1
0.0157100516911485 1
0.0456120665448896 0
0.00388753798382506 1
0.0283066968222728 1
-0.00439297189245289 1
-0.0241889670895351 1
0.00560069193997798 1
0.0184224621731153 1
0.00521727295866659 1
-0.00376362310277979 1
0.00170528067707305 1
-0.00485059885619269 1
0.00569241793796265 1
0.0222318495462685 1
-0.00926475573812601 1
-0.0233143213113696 1
0.0338994850961373 0
0.00182231173739364 1
-0.00922076504456273 1
-0.0398274921092514 0
0.00516310698243238 1
0.0033256649094256 1
0.0280379958609025 1
-0.0241441799265091 1
-0.00405450124439521 1
0.0269814930194838 1
-0.0125705693809232 1
-0.00614756776849308 1
0.0214377213570793 1
0.0153151938299415 1
0.0172961791743173 1
-0.0132995337012079 1
0.00775377938408992 1
0.0176810106578616 1
-0.0338937610832871 1
0.0146808135667605 1
0.024725202622702 1
-0.0170755482138369 1
0.00906296587935231 1
0.0187117037826834 1
0.0165267609648752 1
0.0131452241393913 1
0.0151875794452779 1
-0.00291914792146449 1
-0.0099693887919184 1
-0.0211956137445598 1
-0.0184125437518336 1
-0.00545397039344018 1
-0.00905549176321394 1
-0.00456972586450618 1
0.0223151722045401 1
0.0252645326552817 1
-0.000946715103462991 1
0.0230536064685021 1
0.0339478142737225 0
0.00724953316755247 1
0.00655093217908841 1
0.00612425458938488 1
-0.011805736965455 1
0.0200812969199385 1
-0.0051057837488745 1
-0.00920935022317237 1
0.0150627028841366 1
-0.0068281846431812 1
0.0319779284283369 1
0.00882441733314887 1
-0.0148175729396212 1
0.030953105936117 1
-0.0187668808218218 1
-0.00278215216580984 1
-0.0126070697595409 1
-0.0244013943242095 1
-0.00182087987095181 1
0.0278168838481409 1
0.0242274442363213 1
0.0159062233943531 1
0.0228806708755769 1
0.011678682307962 1
-0.00707167914307938 1
-0.0121890817985484 1
0.00593074639853344 1
-0.0101850974283598 1
-0.00919056351810409 1
0.0312764455564594 1
-0.0186403909234451 1
-0.00770454417490922 1
-0.00692991454938596 1
0.009726712204886 1
0.0126175624999879 1
0.00408151344132811 1
0.0359500869659845 1
0.000279305146046331 1
0.0282833547067228 1
0.0193568300071285 1
0.0234025974746896 1
0.00066843904537953 1
0.00550107700649781 1
0.0273058702263894 1
-0.0207220752543248 1
-0.00174935780372346 1
-0.0123666234385094 1
0.00846597636377767 1
-0.00414065206287272 1
-0.0244613589866938 1
0.0109259080066073 1
-0.0284309437761134 1
-0.000792911510564124 1
-0.00233935364956671 1
0.0370952853867911 1
0.0049737607462323 1
0.00284615549540062 1
-0.0028141393343637 1
-0.0239788459653518 1
0.00583370452518374 1
0.0107437561994946 1
0.0444111953903476 0
0.0200001266681306 1
0.0218198983561476 1
-0.0215217669349002 1
0.0134443849191574 1
0.0167073959895131 1
-0.00830889591619849 1
-0.000718313048315617 1
0.00234693099894396 1
0.0023330079405097 1
0.0170456725663432 1
-0.0103575019568134 1
0.000474798938780132 1
-0.0320274535903076 1
0.00918722384665719 1
0.0080855485481753 1
0.0169734389509175 1
0.0432830363811713 0
0.0261482914068878 1
0.0143206568702485 1
-0.00914545750945057 1
0.00679662418938941 1
-0.0236635111907055 1
-0.0172182039685067 1
-0.0228247338357817 1
0.0261466458844397 1
0.00939489784748932 1
-0.0138072464025298 1
-0.0170870262800838 1
-0.0187957662206548 1
0.0173858459295408 1
0.0151010591953068 1
-0.00941066916942231 1
0.00510670233758694 1
-0.00931731999625665 1
0.0170410787121739 1
-0.0158919896470504 1
-0.00762059439905875 1
0.0490984049858387 0
0.0314467191449537 1
0.00170033165723305 1
0.0126505974641945 1
0.0198733760733471 1
-0.00314183741007111 1
-0.00376617027989703 1
0.0284777119344647 1
0.00466073935722498 1
-0.0362119861858932 0
0.00041911126594664 1
0.0148390956531374 1
-0.0271698865087267 1
-0.0310217415647391 1
0.0316930119588055 1
0.000160957387659162 1
0.00404414016108549 1
-0.00723291078917682 1
0.0077763686504395 1
-0.00900598085803754 1
0.03498885906395 1
-0.000274956161276024 1
0.0243334355389324 1
-0.00186612705977111 1
-0.00585269494905528 1
0.0280643634355703 1
0.00594907624277277 1
0.0428381560635972 1
-0.00518095510856197 1
0.0195438757239659 1
0.0219143590772197 1
0.00962846333038325 1
-0.0120899585191384 1
0.0226203544099952 1
0.0031318942154993 1
0.0064307726042338 1
0.0209828871852874 1
0.0382969516309345 1
-0.00329088337889389 1
0.000779588211292554 1
-0.0161778897910834 1
0.00892311506560038 1
-0.00729427329899308 1
0.0230052599141109 1
-0.00179715942997721 1
0.0114646234042828 1
0.0096713654889562 1
0.00230926969926333 1
0.0484344457116349 0
0.00745902623651897 1
0.0263164914152615 1
-0.0104894101572207 1
-0.017732079121521 1
0.0039985773715905 1
0.0250812813325241 1
0.00909855553153481 1
0.00957039985489917 1
0.00244675091260024 1
0.0137863100771031 1
0.0319982874078945 1
0.00990247913427798 1
-0.00022967718917434 1
0.00742072134312072 1
-0.00220082704557562 1
0.00659775465738339 1
0.0069076128065051 1
-0.01401293483065 1
0.0123566998940798 1
0.0412738007582577 0
0.0202484037677919 1
-0.00380672563076565 1
3.04900116075268e-05 1
0.000581198731105306 1
-0.00164421658701913 1
-0.0142610264252506 1
-0.00986063318294683 1
0.0177004250507198 1
0.036195868255949 1
0.0134149993246935 1
-4.02544139617303e-05 1
-0.0135847097141785 1
0.00144527606633695 1
-0.0392133081589352 0
-0.00626850600449622 1
-0.0014836591005724 1
-0.0073337434427393 1
0.00956087928823758 1
0.0276832278044138 1
-0.0103624313036447 1
0.0167485053939656 1
0.0251235690000759 1
0.0154053179704287 1
-0.0107499422142567 1
0.0124922279153382 1
-0.012243776015385 1
0.0116157083974882 1
-0.0421413952439667 0
0.0219577391333048 1
-0.0140064550364219 1
0.00118059093445632 1
0.0331988599792281 1
0.0216000824358528 1
-0.0177911933581379 1
0.0300945730778062 1
0.0103350261549277 1
-0.0130404362214369 1
0.0510216535771211 0
0.0218601880500586 1
-0.0541194200912967 0
-0.00178859245870624 1
-0.0304023451733831 1
-0.0271441615494268 1
0.0183114265299292 1
0.00246593481176341 1
0.00661291326460004 1
-0.00697961480618885 1
-0.0130961204197863 1
0.00698760826800031 1
0.0107273631851389 1
0.0288478822840026 1
-0.0208822113447854 1
0.0233467197917035 1
0.0141800822481044 1
0.00877514435942695 1
-0.0256133799126626 1
0.0128129891657839 1
-0.0191109134272048 1
0.00246026183723594 1
0.0346832376917938 1
0.00384424818561061 1
-0.00547776979967561 1
0.00357424263835931 1
-0.00922625312474075 1
0.00384638380395149 1
0.0231641898009988 1
-0.00894814442138239 1
0.000685339501438206 1
-0.00292031463562797 1
-0.0277897797019663 1
0.00355171533025338 1
-0.00205864029252766 1
-0.022226213720101 1
0.0221104021537023 1
0.0157327267766865 1
0.00301792017441369 1
-0.00323231099847325 1
0.0133529558683223 1
0.0236513925662557 1
0.00579298983606056 1
0.0232305644131832 1
-3.4395941760676e-05 1
-0.00347763878000403 1
-0.00447240258981581 1
-0.00451549567741687 1
0.0125728247836101 1
0.0249278026885324 1
-0.00817083484175027 1
-0.0150966293073855 1
0.0195781198534056 1
-0.00811826531005754 1
0.0330459755338119 1
-0.0024699387364027 1
0.0146712695681229 1
-0.00466094638677788 1
-0.00253896623168708 1
0.0104112152218933 1
-0.00633537030978412 1
0.0160418027079575 1
0.00495063624222728 1
-0.000562756206897191 1
0.0355741503765113 0
0.0208536273624651 1
0.0206906391525198 1
-0.0129140737121275 1
0.0143892449596348 1
-0.0138275951497407 1
0.0240991665090903 1
0.000875890863948977 1
-0.0303182533916332 1
0.00249040678079998 1
0.0128115518089543 1
0.0156603198048599 1
-0.0338430581657764 1
0.00874830528302968 1
0.0154253551123966 1
0.0154325352570373 1
0.0298010647897942 1
-0.0265935150721789 1
0.011715153290718 1
-0.0106366911783366 1
0.0140996779472565 1
0.010072746345156 1
0.0114840943672129 1
-0.013536011178723 1
6.4657526622085e-05 1
0.00257231413652861 1
-0.00546588199014108 1
-0.0165500231234566 1
-0.0172253672799165 1
0.00296368611957431 1
-0.00174647607443168 1
0.0332103376495568 0
-0.00471535575783717 1
0.00415187446691315 1
0.00500976360898269 1
0.0035666703102207 1
0.0205288700306026 1
0.027720670747105 1
0.0376343464259157 0
0.0130174963077923 1
0.014585415857436 1
-0.0209159198329774 1
-0.00920474087634322 1
-0.00581767322557442 1
-0.0116449767006879 1
-0.038522759266076 1
-0.00643662950880519 1
-0.0210567248199953 1
-0.00807839821627915 1
0.00159328473253572 1
-0.0162470163026494 1
-0.0106206236303463 1
-0.017178007971276 1
0.0128123785553809 1
0.007315667247724 1
0.0348490048976429 0
-0.00391146123695132 1
0.0102934013371078 1
0.0100150354505927 1
0.0154056438623711 1
0.0185631268282165 1
0.0128385534442154 1
0.0327873228686377 1
0.00350688038245796 1
0.0132238857793253 1
0.0110815310902798 1
0.0174551628645076 1
-0.0119017044293121 1
0.00625370078415672 1
0.0373722409283397 1
0.0143895709056849 1
-0.00476715956796887 1
-0.0131215548156295 1
0.0097713708992085 1
-0.000873716179359149 1
-0.0031888137645477 1
0.00702358031366031 1
0.00719190258320023 1
0.0189557041239686 1
0.00298565352426475 1
0.0284586309040954 1
0.0201405430418603 1
-0.00396402689592853 1
0.00365899492895833 1
-0.0381643846372523 1
0.00939321230526896 1
0.0169330398667468 1
0.0330689658775969 1
0.0309315088087681 1
-0.0191434775726764 1
0.00744577858927319 1
0.00595976228932201 1
-0.0168075525452225 1
0.0418127455954605 0
-0.0101590166261635 1
0.0548057846721417 0
0.0137428643716047 1
0.0207131059509085 1
-0.0290675723940464 1
0.0127103466084522 1
0.0103211860186109 1
0.0234758159469846 1
-0.00332102495733997 1
-0.00451641872920496 1
-0.00281383434525276 1
0.00307475980434962 1
-0.004036801611214 1
0.00281767243190969 1
0.000222500227439351 1
0.0179981482446848 1
0.00154595467382347 1
-0.0224005277711399 1
-0.0569671694222537 0
-0.0273756280842577 1
0.0214439904113346 1
0.0105600372264633 1
-0.00346978564388296 1
-0.00989885376289586 1
-0.0184614140534624 1
0.0390110018014959 1
0.0065128573035379 1
-0.0295744531069434 1
0.0455229703480438 0
-0.00187628040150468 1
-0.0173228331745394 1
-0.00904074599806401 1
0.00906273842797368 1
-0.0205027935108031 1
-0.0109860502424872 1
0.00143411638075795 1
-0.0138854643049288 1
0.0235516655277596 1
-0.00369515206526904 1
0.0213078471209239 1
0.00637782431668403 1
0.0211926085958191 1
-0.00640340489859234 1
-0.00609831558686222 1
0.00996248080717196 1
-0.0156684110018261 1
-0.0125081862850066 1
-0.00617614588524941 1
0.0104306675412518 1
-0.0228240719524768 1
-0.0109600613464424 1
0.0136662526588408 1
-0.00304881143834785 1
-0.00902937960221024 1
0.00831326628431147 1
-0.0223128501393122 1
0.0248688057585189 1
-0.0162286500468055 1
0.0360391619447137 0
0.0368897810326076 0
0.0148996642358068 1
0.0328482882890018 1
0.00913507110810735 1
-0.0137751635940794 1
0.0159218979921807 1
0.0329136304643674 0
0.00331784928388287 1
0.0254431004815244 1
-0.00554199640781934 1
0.00703268692012183 1
-0.00568187472860709 1
-0.0194955658351502 1
0.00759278469328145 1
-0.0262790960911397 1
0.00729570362382895 1
-0.011352390534646 1
0.0285312004378642 1
-0.0113678347169076 1
-0.00521705391734675 1
-0.00993309944976085 1
0.0175601208851422 1
-0.0121483272359814 1
0.0138305964732966 1
-0.00400082893888367 1
-0.00432097464635056 1
0.019772675262926 1
0.0226605661128604 1
0.00385418376990815 1
0.0298673334646056 1
0.00957602008411661 1
0.0211077278643756 1
0.0113686987034374 1
-0.01878366911685 1
-0.00218477665632836 1
0.0243161531244534 1
-0.00734506325214336 1
-0.00380112346375719 1
-0.0110584608077914 1
0.0166279747519241 1
-0.0169459645363798 1
0.0206416007926496 1
-0.00734732006241626 1
0.0191140491817696 1
-0.00247732814301757 1
-0.0203820022816708 1
0.00605076667814403 1
0.0293603568916562 1
-0.0172516602478293 1
0.00989258128520443 1
-0.0251193945206588 1
0.0178215140050433 1
-0.000948105413992659 1
-0.00448987364754781 1
0.0260039225943511 1
0.016658687039479 1
-0.00155506806537012 1
-0.00152384175401197 1
-0.00581867839632068 1
0.00207083078651072 1
0.0152860000075362 1
9.7861072593829e-05 1
0.0121572636025889 1
0.0251141410936659 1
-0.00952883902158565 1
0.0228488618530344 1
0.0156581395704504 1
-0.0118700091904791 1
-0.00981386707694006 1
-0.00690542826042223 1
-0.0055898600648362 1
0.0158349756895691 1
0.01903637590945 1
-0.048423825263807 0
-0.0162894113581904 1
-0.0166409677516142 1
-0.0205204087475636 1
0.0083253072067826 1
-0.021398568133322 1
-0.00722152498890652 1
0.000810950238964962 1
-0.0135705330233677 1
0.000624597314983284 1
0.0057033355817606 1
0.0338481760297028 1
0.0232013297508551 1
0.0213321280979946 1
-0.0181198719706769 1
0.0120879306925985 1
-0.0318623312456693 1
-0.0103110911904547 1
-0.00469698700638447 1
0.00102512755775381 1
-0.00390025705225167 1
0.0172336689784505 1
0.0153049485635621 1
-0.0303276127982002 1
-0.0223737200316289 1
0.0225773761024506 1
0.0292082745319243 1
0.0105317656054531 1
-0.000464346841138266 1
0.0521290014681997 0
0.0141241044649156 1
0.022268074264452 1
0.0176579901407778 1
-0.0315525984321547 1
0.0119687150290303 1
0.0280964686219488 1
0.013332998058393 1
0.0293272783425455 1
-0.00907770299759962 1
0.0272457475009191 1
-0.0297391386293889 1
0.0111480645910314 1
0.0328143983528351 1
0.000229911075900872 1
0.00193422110527166 1
0.0155527945168155 1
0.0470475892814081 0
0.0147407547286555 1
-0.00496901357062628 1
0.0075338698185361 1
0.0147794700955254 1
0.00780667397921574 1
0.0325325201951969 1
0.0119327071542078 1
-0.0210349527850008 1
0.0132913908291208 1
-0.0254406864926948 1
0.00492337925469863 1
0.0156859626354695 1
0.0156700417850836 1
0.0396375200577837 0
0.00660207718847919 1
0.0228472167617469 1
0.00427072370905019 1
-0.0105594053944645 1
0.0180677070503596 1
0.0190593895443244 1
-0.0188740334403119 1
0.00074607007222059 1
0.00859953312890112 1
-0.00954380099697465 1
0.00117800009432257 1
0.030925634912722 1
0.0199186297768539 1
0.0104743145223227 1
0.0117349508898081 1
0.00833734168108022 1
-0.0108802601433537 1
-0.00429521773252692 1
0.0196572668488502 1
0.000404636527251225 1
0.00676467430064806 1
0.0336556349933404 1
0.0228641211174044 1
0.00573784329062619 1
0.00895373134084635 1
0.00703098189888829 1
0.00134363785094836 1
0.0129114981162656 1
-0.00189072862238891 1
0.0114483694088323 1
0.000154408807888938 1
0.0255236851967177 1
0.0225380469479015 1
0.0319006340862063 1
0.032819166326508 1
0.034876628357468 1
0.0164461469568093 1
-0.0042812463886392 1
-0.00730736867991645 1
-0.00865879985865874 1
-0.006658701878432 1
0.00746452766752934 1
0.020591090515605 1
0.0182178197630295 1
0.0162658028136697 1
0.0132442485590321 1
0.00827191475968118 1
0.0105312636780985 1
0.00159379140913883 1
-0.00151568873484621 1
-0.000302658635449826 1
-0.0119811275695418 1
-0.00440171666551967 1
-0.00103497922570183 1
0.0107839973663537 1
0.0131447003630162 1
-0.0109633167049885 1
0.0311451460187782 1
-0.0145628071044558 1
0.008369718819135 1
-0.000332168895252808 1
-0.000238178932525246 1
0.0456291757197476 0
-0.0197799400775763 1
0.00219328176244087 1
-0.00913806765159014 1
0.0110556777256773 1
-0.0201927721170386 1
0.0247243708712092 1
0.0173325846426451 1
0.00145534523155479 1
-0.0353365480284273 0
0.0197345192116367 1
-0.0127701838965507 1
0.00369123561294077 1
-0.00215592856626617 1
0.0168362205531457 1
0.0137969236441651 1
0.00427996813279635 1
0.0147248496190646 1
0.0143293738011318 1
-0.00196337805580203 1
-0.00901667827162328 1
-0.00675070612894684 1
0.00588361923601173 1
-0.00473870927553093 1
0.00463446436630772 1
0.00919611400184729 1
0.0227122405827167 1
0.00584712206132364 1
0.01516239219116 1
-0.00418550300959879 1
0.00684285906428247 1
0.0109380772916563 1
0.00422762628751796 1
0.0151013791353491 1
0.023696517014637 1
-0.00899865378334432 1
0.000969920131898029 1
-0.00948798139882694 1
0.0103225980855067 1
0.0168290487748078 1
0.0114952390496864 1
0.0196383938267037 1
0.0200780918501985 1
-0.0203387901630423 1
-0.0108958463251103 1
-0.00280619318534151 1
0.0191581404255363 1
0.0155427625246914 1
0.0153114090936553 1
0.00838260169920877 1
-0.00405522269915593 1
-0.0260462016773542 1
0.0281066833811335 1
0.00717384217242344 1
0.00712677120719218 1
-0.0107894888565666 1
-0.0204875965042437 1
-0.0234833453998364 1
-0.00246654571488202 1
-0.0242526366546731 1
-0.00988117916837115 1
0.0161631709891419 1
0.0134297603156572 1
0.00377078961110869 1
-0.0114368400409187 1
0.025238867447132 1
-0.00672640489416444 1
-0.00920815479850536 1
0.0298487967172342 1
-0.00372637816328954 1
0.00206913704868367 1
-0.0231336531589134 1
0.00986311435414913 1
0.0363620371682212 1
-0.014829091606516 1
-0.0212982908080083 1
0.0164063702882247 1
-0.00527661225577449 1
0.00221555791459827 1
-0.0159888245172578 1
0.00747758900704953 1
-0.00882439240592326 1
0.000278841977624459 1
0.0140468578622181 1
0.029579557361548 1
-0.029744375799827 1
0.0151198755671373 1
0.000433483373195131 1
-0.00166306509833571 1
-0.0173253795135869 1
0.0126286351340448 1
0.0012295777101712 1
-0.0332634690184966 1
0.0142031447146183 1
0.0221227098107332 1
0.0174765435298123 1
0.0153905310415567 1
0.0153060474631905 1
-0.0170373090340471 1
0.037397828763905 0
0.00768814055534423 1
0.010137776338781 1
-0.0287419773839198 1
0.0153216238653621 1
0.0124076675882014 1
-0.00351431241935896 1
0.031907020127366 1
-0.00899382738528171 1
0.0110136003972912 1
-0.0114198443636173 1
0.00482840635483202 1
-0.0124139078211802 1
0.017004307340472 1
-0.0127765965601059 1
0.00383249655144823 1
-0.00186265256004594 1
0.0425904917941053 0
0.00150690942513048 1
-0.0147330920033589 1
0.0081059042693049 1
0.0307256977093665 1
-0.0133826525941022 1
0.0093740664844397 1
0.0134505515396761 1
0.0136992622923676 1
-0.0184338250066606 1
0.00783168152558302 1
-0.00284814162934984 1
0.0258988592352682 1
0.0257375373301941 1
-0.0213226274297392 1
0.00712341076596422 1
0.0120502116715964 1
-0.0165509316751087 1
-0.0342559224082047 1
-0.00782148766334221 1
0.00509930752372826 1
0.0477699740552207 0
-0.00383469857589673 1
0.00166795792475981 1
-0.00853408846405625 1
0.0122544025686511 1
0.00172877168169937 1
-0.0238612439486347 1
-0.0204961708452125 1
-0.0134206805497559 1
0.0230751365146993 1
-0.0258357939017186 1
-0.0167962095494259 1
0.0245309577853023 1
-0.00679530311241177 1
0.020709815355867 1
0.00662811827271969 1
0.0384836929692729 0
-0.0075367049674577 1
0.000216397793208587 1
0.0198644985903293 1
0.0103392119354942 1
-0.0151927408313445 1
0.00450108801638951 1
0.0158151162048867 1
0.0376486033748442 1
0.0430165936998228 1
0.0101742133225181 1
-0.00624315920714803 1
0.0202701370335588 1
0.0104175426896581 1
0.0299837393590341 1
0.00863800797832102 1
0.00762850015417418 1
-0.0108800063425638 1
-0.0157442285348584 1
0.0439898420304131 0
0.00892561473728815 1
-0.0214210440078875 1
0.0212939062524265 1
0.00739078447170906 1
0.0230122192917501 1
-0.00365404251399599 1
0.00488618041711322 1
-0.000749034223312736 1
0.00212676637556067 1
-0.00648644681845195 1
-0.0235971239035632 1
0.00478963174329336 1
0.0191062935765099 1
-0.0206858097953307 1
0.00901163965998131 1
0.0247434438646663 1
0.0108913692362877 1
-0.00142348115959556 1
0.00168255842444144 1
0.0162152140096147 1
-0.0232309101703744 1
0.0259969385557795 1
0.0110540347608345 1
-0.0251829452859755 1
0.0313335544254539 1
-0.00312620490368137 1
-0.00577125088960411 1
0.023632929670098 1
0.0115155135817774 1
0.0594947906853305 0
-0.0390444984894115 0
-0.0245872653567364 1
-0.000121638296867112 1
0.0360211233976147 1
0.00161200108308272 1
0.00455445136391823 1
-0.0293354901254305 1
0.00348055589064004 1
0.00225319267883789 1
-0.0160743812953851 1
-0.0199724939302417 1
0.00380875137792774 1
-0.0218225318319679 1
0.00584445127905458 1
-0.0328500505026932 1
-0.0189718670197103 1
-0.0179662604905318 1
0.00493970634742819 1
0.0157188275508868 1
0.0359716376296915 1
-0.00983676790963517 1
0.0105224411329812 1
0.0363716794260969 0
0.0280471482869899 1
0.00711173450896777 1
-0.00476829964609137 1
0.0125044510871716 1
0.00449484583160601 1
-0.00725076370474788 1
-0.00166506309454081 1
-0.0165942226920814 1
-0.00827778619576457 1
0.0121002891781183 1
-0.00229060190587053 1
0.0115748348628128 1
-0.0133931024032265 1
0.00906145746857213 1
-0.0234983101790778 1
0.018844272751761 1
0.02359932435736 1
0.0175050560546178 1
0.0114225987940838 1
-0.0227894792879921 1
-0.0110351700126622 1
-0.0128332260044098 1
0.00348164016259781 1
-0.0042543201221171 1
0.0141004731195069 1
0.0159655471299899 1
-0.00638254430544759 1
0.013887057247713 1
0.0198298759087812 1
-0.0125104576938947 1
-0.0178639848226539 1
-0.0300805310542998 1
-0.0124601112540198 1
-0.00412324224881034 1
0.0129020515132807 1
0.00181759793551864 1
-0.00219498320869892 1
0.0251148242471962 1
-0.00436121137539477 1
-0.0322978352561666 1
0.0019850645226135 1
-0.00722422482747559 1
-0.0131389184323662 1
-0.0110803931892726 1
0.0211789602850319 1
0.00604147279584592 1
0.00546215280153792 1
0.00755137676809725 1
0.00175317396765074 1
0.0174046053081984 1
-0.00875601056954374 1
-0.0248134859273275 1
0.0270195372897275 1
0.0111735146106781 1
0.0390426018444004 0
0.0063289819216961 1
-0.0273416384443013 1
0.0122670209908422 1
0.0122491913559165 1
0.0183206588242207 1
-0.037716863012931 0
0.0361496125402455 1
0.0117070811450906 1
0.00710400643438918 1
-0.0145159402943374 1
0.0189939769739807 1
0.00156485245255845 1
0.0128064157486337 1
-0.014908694459287 1
-0.00331088634231904 1
0.00164094622616024 1
-0.023066284306317 1
-0.00362710265226642 1
-0.0241008258102263 1
-0.0166855489787504 1
0.0103433803901767 1
0.0163362129492083 1
-0.0117364346617142 1
0.0130112799414465 1
0.0261352835757845 1
0.0108291612823475 1
0.004709564823883 1
0.0296083803465305 1
-0.00445041856290675 1
0.0191373677475782 1
0.00343357742638141 1
0.0331477996596891 1
-0.00431818896532082 1
0.00478859545516327 1
-0.00435048503597835 1
-0.00355227171459641 1
-0.00104742604493168 1
0.022344940638449 1
0.0152814366118983 1
0.00715174960931819 1
0.00299396111529655 1
-0.00637942383592756 1
0.00367240661320603 1
-0.016239113496755 1
0.0232748558428554 1
-0.010355004753656 1
-0.0105406785243968 1
0.00328013960325321 1
0.0160431892758595 1
-0.0175439600120328 1
0.0068720137783612 1
-0.0145507707042331 1
0.0393688557222605 0
-0.00481676068871066 1
0.0257695349086019 1
0.00716921152272273 1
0.00704396671668062 1
0.035549064201124 1
-0.0142944999052494 1
-0.011596344992395 1
0.0249073515824586 1
0.0295275327911452 1
0.0231554417950766 1
-0.00713592674127823 1
0.00844319886679249 1
0.0371631122660351 1
0.00418016340570872 1
-0.0247422026183082 1
0.00889460129282751 1
0.0205298283516404 1
-0.00124292809732722 1
0.038911138305647 0
-0.000356633441514951 1
-0.00380093954388593 1
0.0142988135176397 1
0.00572520414418531 1
-0.00698118271122649 1
0.000670266938813909 1
-0.0120864548569581 1
-0.0101818187434912 1
-0.0111544053130871 1
0.0100382482973303 1
-0.000864791262405164 1
0.0142623489586875 1
0.000129564240791659 1
-0.00480318281602867 1
-0.0324026007082344 1
0.0134619655286283 1
-0.00654068677081583 1
0.0105121404600227 1
0.0227036407352515 1
-0.00013034422957808 1
0.0202167237257277 1
-0.00908992581896256 1
0.0144105784702518 1
0.0124391301755988 1
0.00125912239614211 1
-0.00954165061929447 1
-0.0238010335255243 1
0.0196873206259257 1
0.00115208190948235 1
0.0311640190558274 1
0.00887081377945793 1
0.023059602246964 1
-0.0145014000350173 1
-0.0162041488353419 1
0.0145627106804499 1
-0.0169415073646596 1
-0.00900471975122043 1
-0.0365446512047739 1
0.000294732884484504 1
0.00990420798160652 1
0.00866764506968991 1
-0.00285301461361465 1
0.0284879338878296 1
0.00825159860793449 1
0.0331939972451854 1
0.0234896575786022 1
0.0215899567125886 1
-0.0030962664672921 1
-0.0136208851806539 1
0.00353023470448298 1
-0.00389270503596297 1
-0.0142658067037753 1
0.0166661057495318 1
-0.00112843505758135 1
-0.0159413357347991 1
0.000897978706139605 1
-0.00639353701386458 1
-0.015055066154671 1
0.0127269247040463 1
0.016821693347828 1
0.0191106582503435 1
0.00417974091094339 1
-0.0183611826882655 1
0.0295188650580919 1
0.0128759393880254 1
-0.0033771347868795 1
0.0173253501839928 1
0.00967922806197629 1
0.0123395009413852 1
-0.000127534642071195 1
-0.0194105881036515 1
0.032481982501557 0
0.0023224668063283 1
0.0192267188857667 1
-0.00382007366707636 1
-0.0111295518207128 1
-0.00806220279320966 1
0.0163686222269363 1
-0.0268794108718613 1
0.014748435219863 1
0.0160315924648222 1
0.0178306229397866 1
-0.022018789821702 1
-0.0019538317247522 1
-0.00832653025824306 1
-0.0117763244463018 1
-0.0121580176847891 1
0.0222426536588878 1
-0.0340104075731334 0
-0.00739228752481388 1
0.00780017181549383 1
-0.001785561083092 1
0.0300736550335763 1
0.0141025120676062 1
-0.00162574403568223 1
-0.0135670089941216 1
0.00940735007222392 1
-0.00897478325663046 1
0.00926179882372644 1
-0.0314486743572315 1
0.0152108981092889 1
0.0285515118088473 1
-0.0281421055192428 1
-0.00773052854003789 1
0.0227808316922289 1
0.0126464716710604 1
-0.0252167033012026 1
-0.00167531026155672 1
0.0122975481083019 1
0.0144743631301779 1
-0.00665293681894386 1
-0.00343914560710808 1
-0.0436280767964722 0
-0.0157576825683489 1
-0.0131449442401172 1
0.00101400209817819 1
0.0259846290306406 1
0.0038290458739099 1
-0.0317545243937917 1
0.00255549686542007 1
-0.0177670772919378 1
0.0213031584682797 1
-0.0136684879749468 1
0.052216151386849 0
-0.00336795576602346 1
-0.0134617061439555 1
0.0100203323350059 1
0.0359155572996829 1
0.00845357971646963 1
0.0205893661126052 1
-0.0107832014329213 1
0.0090983164561241 1
-0.0101647423072214 1
-0.00278698653205464 1
0.01246937022814 1
-0.00719468895036471 1
-0.0134465488357164 1
-0.0288250024257288 1
0.00395979958858384 1
0.0163448166178524 1
0.022520323646033 1
-0.00879534833873364 1
0.0132375095309232 1
0.0253510944354699 1
0.021516608442099 1
0.0306435587234405 1
-0.0148162174705449 1
-0.00904054896096296 1
0.00343099793793735 1
0.00937601330704997 1
0.00500344198840778 1
-0.0078230671006379 1
0.00596240344880096 1
0.0133825878698592 1
0.0236132869083786 1
-0.00372000503922289 1
0.00975244716160546 1
0.0109274348265631 1
-0.0140812339037833 1
-0.0148173973155995 1
0.0111291601700272 1
-0.0086840921006883 1
-0.00414901858919022 1
-0.00086946745334337 1
0.0166914116182409 1
0.01019759208989 1
0.00810375858987878 1
0.0106213094991208 1
0.00398513989435045 1
0.0228009743620819 1
0.00277971153363253 1
0.0151786731365637 1
-0.00720085456727018 1
0.0104715504105198 1
-0.00865488050968193 1
0.00643993068783738 1
-0.00858780657601023 1
-0.00225563120777903 1
0.0228351579742473 1
0.00281023031901141 1
0.018286279084565 1
-0.00466109162075264 1
0.0121106823488095 1
0.0339124019669126 1
-0.0120589181000669 1
0.00394526579623076 1
0.00250478169086667 1
0.00295073861269316 1
-0.0157545300186772 1
-0.00837535224458196 1
0.0040535851038445 1
0.0175434857798755 1
-0.00131543892856008 1
0.0493118386595006 0
0.00778899144473375 1
-0.0141420254538567 1
0.0380263500926442 1
0.0364761796008714 0
-0.0113199104326624 1
-0.00219384312586837 1
-0.0103758894918773 1
0.018970600433862 1
0.00561204516251163 1
-0.00608457820108512 1
0.016968732548712 1
-0.00454584300724074 1
-0.00560333145383687 1
-0.0031104589596627 1
0.0111792645856363 1
-0.00353324233653425 1
0.0209599296632399 1
0.00205508721572187 1
-0.0140153023556665 1
0.00768018735088993 1
-0.00951251029458455 1
0.0190163472988441 1
-0.0158016206763271 1
0.00901911871436844 1
0.00989926999950981 1
0.0478993311866347 0
-0.0185687596857932 1
0.00296676971905354 1
0.0190126848027504 1
0.0075189836920556 1
0.00365135968629887 1
-0.0197727849694762 1
0.037924668676324 0
-0.0182808031881336 1
0.00220206441937641 1
0.0109862760434186 1
-0.0400931043080772 0
0.00141794317517601 1
-0.00252036525153107 1
-0.0015213706542348 1
0.0201499864314195 1
-0.00622981578869576 1
0.0183557097072605 1
-0.00387636935917439 1
-0.00689388234319257 1
-0.00203112726889951 1
-0.0134087961180503 1
0.0166367866944865 1
-0.000537366858015155 1
-0.0159569102985325 1
0.00470613726345342 1
0.0224466428006951 1
-0.0474092743088685 0
0.0120314592509309 1
-0.0243293656052031 1
-0.0137074117053324 1
-0.0100668922800586 1
0.0281502750851066 1
0.0131877471672461 1
0.0192694655536444 1
0.00694215009178006 1
-0.000845707495458689 1
0.0284033406794397 1
-0.0271706660972954 1
0.030176928389787 1
-0.0121678004974065 1
0.0340392300795104 0
0.0186895569816233 1
-0.00251381500233743 1
-0.015660892966743 1
0.00568804430590289 1
-0.0263629065750877 1
0.0182963122334858 1
-0.00390679511150244 1
0.00530086064602645 1
0.020018378275818 1
0.0143353643800207 1
-0.00378089741730538 1
0.0209799793721359 1
-0.0101714582111898 1
-0.0213199699623597 1
-0.00163109228700869 1
-0.0017054486632182 1
0.00802881066075424 1
0.0115011088555851 1
0.0214486527305643 1
-0.0305294676468622 1
0.00409826831524109 1
0.00240884470140007 1
0.0173971376356928 1
0.0319731908747578 1
-0.011907767878003 1
-0.0213592037544607 1
0.00214708548610672 1
-0.00387322402463495 1
0.0346552107892655 0
-0.00534731305176867 1
0.00628365157586958 1
-0.0198406390481171 1
-0.0193272031332969 1
-0.0174620631381695 1
0.0081768679012339 1
3.31520824030142e-05 1
-0.00757720662446878 1
0.00265036158396012 1
0.00426924711745287 1
-0.0256189169946598 1
0.0125098420401978 1
-0.00169461402514449 1
0.00261280643739348 1
-0.0175838886054834 1
0.0173307377411868 1
0.0145860029292164 1
-0.00128175155766812 1
0.0197451876652905 1
-0.0303854332968788 1
0.0115056522004393 1
0.0109741549678687 1
-0.00178207849211813 1
0.00401027547927882 1
0.0116270134787852 1
0.0108504987985391 1
0.00121101663332424 1
-0.0287654199678818 1
0.00182860318124107 1
-0.0045773711242934 1
0.00258552175050064 1
0.013169851431006 1
-0.00727858230177656 1
-0.0182687070334221 1
-0.00846955237543351 1
-0.00216517010473008 1
0.0199325810374566 1
-0.0073667057327125 1
0.012310182111703 1
0.0223451340932598 1
0.0196799997652376 1
-0.0133010632885784 1
0.00783553575672337 1
0.0121752409558416 1
0.00130486983578351 1
0.0129791991336343 1
-0.0169289780974433 1
0.00424654848966737 1
-0.00260605701210487 1
0.0135659839422768 1
0.033478177599456 0
-0.0153336282480147 1
0.0282092988078627 1
-0.0140831603662402 1
0.0162913384483486 1
-0.015663915696457 1
-0.0100769906965877 1
0.0212013864715453 1
0.00849381473052184 1
-0.020140493698309 1
-0.0100056293144424 1
0.000169477213546092 1
0.0148359678752173 1
-0.00718137886808749 1
-0.0107620931195122 1
0.0440145156587773 0
-0.00852021908591274 1
0.0219408781721041 1
-0.00309188006322965 1
-0.0163040134764932 1
-0.00806576020959297 1
0.00144005101953662 1
-0.013883327161544 1
0.019638495224056 1
0.0434425977557275 0
0.0125208090486888 1
0.00169349447131625 1
-0.0171368709272973 1
0.0131933064317266 1
0.0158119823703659 1
0.0132424832429724 1
-0.000744909488897452 1
-0.0047143668199118 1
0.00606442093683186 1
-0.00940315519162685 1
-0.00491387475364759 1
0.0189336654789319 1
0.000125688494707747 1
0.00259062717250683 1
-0.000149165235738983 1
-0.0050534761737028 1
0.0107110398795348 1
0.0334333719905282 1
0.00326364376049599 1
0.0297819182132033 1
0.0111707276960866 1
0.0198361926987639 1
0.0220493754497566 1
0.0295429183828781 1
-0.00416897626303654 1
0.0144763158280178 1
0.0229810842485584 1
-0.00742232739213482 1
0.0236564046406789 1
-0.0404846638163009 0
0.0259192692206318 1
0.0154088926972927 1
0.0218270282862524 1
0.0245395684285838 1
-0.00977272016301414 1
-0.0180989865616778 1
0.0189027738674585 1
0.012761861865239 1
0.0200908644077227 1
-0.00658950133260907 1
0.0235217553409394 1
0.0226634778498939 1
0.00480282083796793 1
0.0185573099731993 1
0.0230829401796616 1
0.0204457303047992 1
0.00234075799042728 1
-0.0106554951766662 1
-0.0159939941543229 1
-0.00797734950656845 1
0.0232315707833726 1
0.0192458191848398 1
-0.0152325243867311 1
0.0169359050103003 1
-0.0129747401259725 1
0.00584060912012142 1
0.017520646600345 1
0.016135791686318 1
0.0189602627725039 1
-0.0104721973363447 1
-0.0143082074939168 1
-0.0155318666055785 1
0.0151569381581723 1
0.0177746722991674 1
0.0236352204445427 1
0.00959283150525239 1
0.0172861217379692 1
-0.0410685615092253 0
-0.00564956332378653 1
0.020834753289059 1
0.0169042161555311 1
0.00428742264493807 1
-0.0336292479902825 0
0.031220710929268 1
-0.00399608436774341 1
-0.00703588113163344 1
-0.0135680829166205 1
-0.0271074931240848 1
0.00038285182336089 1
0.00601975931303046 1
-0.00208086513304478 1
-0.00122106491697379 1
-0.000295602348762875 1
-0.0366904609491821 1
-0.00623012401452385 1
-0.0166246654316891 1
-0.0235544163978671 1
0.0185780253497469 1
0.0351726128820172 0
-0.0125635669320822 1
-0.0256617541801859 1
0.0275208844910845 1
-0.0100047023892588 1
0.00893244153000472 1
0.00157967245820954 1
0.0141454861247564 1
-0.0196162161982692 1
-0.00289750179823169 1
0.028553691626008 1
-0.026224632129364 1
0.00375988433672845 1
0.0200463381822256 1
0.00469234326508298 1
0.00390561004008342 1
0.000270224217442419 1
-0.0321674154917324 1
0.025016426172965 1
0.0173230438945069 1
-0.0193055459957327 1
0.0156170091898247 1
0.0246439180974062 1
0.0254750567205241 1
-0.0218163684491703 1
-0.00085988983077745 1
0.0251810816339782 1
0.0157416819969563 1
-0.00319750048047433 1
-0.0338495232266946 1
-0.0159375525230395 1
0.0250278311459022 1
0.00161446906121491 1
-0.0084214852349633 1
0.0254936610291154 1
0.0119541081906005 1
0.00834227397700903 1
0.0248031201311506 1
-0.0118087004740334 1
-0.0170110826027815 1
-0.000166541310633433 1
-0.00117065060055048 1
-0.0170464719330598 1
0.00639780269062855 1
-0.00073845487647669 1
0.00891875559639776 1
0.0290835067136439 1
-0.024099134314292 1
-0.00737587348042544 1
0.0198857379550172 1
-0.0174820491569729 1
0.0206355050596646 1
0.00218990380799913 1
-0.0177485103674776 1
0.00209309278364376 1
0.00902789579471014 1
-0.00588280774513403 1
-0.0013448378985762 1
-0.0349229562483146 0
0.00436523610442751 1
0.0157447980374365 1
0.0106766813484273 1
0.0271275513740591 1
0.0200481809969124 1
0.022718404351441 1
0.00353358331499546 1
-0.0421321536715462 0
-0.00783069575857257 1
-0.0106785698063992 1
0.00130623664200353 1
-0.0108701892931769 1
-0.0070351808635461 1
0.0170447433493439 1
0.0085019325863709 1
-0.00299157727176543 1
0.0321786403967601 1
0.0264051787537589 1
-0.0345815481368225 0
0.0289071539487411 1
0.00957473522924597 1
0.0105785999655157 1
-0.00392989261054785 1
0.0246582739448916 1
-0.0108263678745214 1
0.000346835855515568 1
0.0160324429462644 1
0.000355840384175924 1
0.0271818966265641 1
0.00426762085959335 1
0.0129434126320138 1
-0.00442178890791019 1
0.0182612493102166 1
-0.0313466450565363 1
-0.00802984427528889 1
-0.00134094817332365 1
-0.011085374104244 1
-0.0115658011928555 1
-0.0171555569658982 1
-0.0183239071226094 1
-0.00341726109171989 1
-0.0147998411077393 1
0.00233248818775909 1
-0.0016317931828893 1
0.00548847113181595 1
0.00948452154357113 1
-0.00717401055564309 1
0.00779531323334194 1
-0.00646602751263522 1
-0.00682946225968208 1
0.0112895083943551 1
-0.0017995505391692 1
0.00102706145992204 1
0.0377343645638444 1
0.01371985763 1
-0.00654075124213439 1
-0.0024518044019481 1
0.00922265723016112 1
0.0128276012027516 1
0.0404622562845519 0
-0.00349438239100076 1
-0.0140588952777101 1
0.0199558009031178 1
0.015358243518955 1
0.0152337773020085 1
0.0109342512830081 1
-0.0246999170777298 1
-0.0223249715748456 1
0.0492654277099422 0
0.00411735941512477 1
-0.0165086197807575 1
0.022489547163875 1
-0.0145885971503029 1
0.0211833090242349 1
-0.00183741363828062 1
0.01889059518874 1
0.00154531324051727 1
0.00713663415881501 1
-0.00430592920550036 1
-0.00819354385426656 1
0.00281170623979639 1
0.00439893743232755 1
0.0127400733851538 1
-0.000271468336990617 1
0.0538653179076381 0
0.00758577300524381 1
-0.0165287565392507 1
0.00446854555571344 1
-0.00390076284255702 1
0.0268046813454023 1
0.0299602064055068 1
0.0276391644010532 1
0.0341613626116342 0
0.0121140831150874 1
0.00968990773538094 1
-0.00488377211054419 1
-0.0104585153958551 1
0.0069049913440878 1
-0.0242783398754807 1
0.0136128536417694 1
0.0217450177745284 1
-0.00510676491654646 1
-0.0125506332235369 1
-0.00449981798912861 1
0.00163686734692434 1
-0.00900855735339459 1
-0.00948972823012524 1
-0.00204200738626962 1
0.0104627830617711 1
0.00946579959501488 1
-0.0128039269761429 1
0.000141406482221927 1
0.0166656856893628 1
-0.0297374714271931 1
0.00989413318752728 1
0.0115419666958243 1
0.013135232545961 1
0.00772661148533228 1
-0.00808919376085273 1
-0.0305726450394969 1
0.015998772969297 1
-0.0155353944083704 1
-0.00116419616464599 1
-0.0225426980357472 1
-0.00800210855069152 1
0.0102769088290256 1
0.00882828224147216 1
0.0476854910695966 0
-0.00185839101879553 1
-0.0109049108583052 1
-0.0199947195005659 1
0.00783553865986461 1
-0.000431790035591715 1
0.0033218458022013 1
0.0132291446943313 1
-0.000532226690848981 1
0.0138968766657528 1
0.0141585938704732 1
-0.0105467912527134 1
0.0229561388060622 1
0.0147095121918546 1
0.0165258765979123 1
0.00268668272668235 1
-0.0061220359309243 1
0.0151603647693487 1
0.00741256921159551 1
0.00992981245832539 1
0.0173291597970283 1
0.0143783965761315 1
0.00905945116310395 1
0.0298304352357525 1
-0.0221771359769471 1
0.0435102523854723 0
-0.000797348626363219 1
0.00134266498828627 1
-0.0136521879118355 1
0.00377025443371043 1
0.00246453597615248 1
-0.00315387801867659 1
0.0356286920749435 0
-0.0287170879920304 1
-0.0253133037797459 1
-0.00498736159813205 1
0.0179561662156661 1
-0.021432938884375 1
-0.00622628161638688 1
-0.00402084576901583 1
0.0145281263307971 1
0.0279496754547947 1
0.00886924072601716 1
-0.00590273137926256 1
-0.00417683840540562 1
0.000646330263334762 1
-0.0332142402637758 1
-0.0170370802664804 1
-0.0163811768216577 1
0.0118700315180081 1
-0.0126585211441443 1
0.00650186612005362 1
0.0216734606014988 1
0.0147028951481891 1
0.00645876311573661 1
0.00693789439583834 1
0.00963617101941756 1
-0.00951395571581069 1
-0.00584157689604086 1
-0.0142295272421668 1
-0.0173730010148021 1
0.00668841695801004 1
0.0318545432546476 1
-0.00277870925492398 1
0.0315399369311881 1
0.0252190254215166 1
-0.00395751329579251 1
0.00980185026901073 1
0.0285689669844802 1
-0.00402568994708934 1
-0.00317279354021848 1
0.023124800012229 1
-0.00509000755929277 1
0.032646340880726 1
0.0138113954815345 1
0.0115699679532464 1
0.00593397203718319 1
0.00979520632220827 1
0.0141687243160728 1
0.00836494520011494 1
-0.0235233462287313 1
0.02919287598237 1
-0.0156515222070962 1
0.0197920499083316 1
0.0241346134423478 1
0.0098864100483683 1
0.0242153655182469 1
0.00673750572014757 1
0.0138577316639412 1
0.00517733192483331 1
0.0163576350147597 1
0.032676663271422 1
-0.00455599974049508 1
0.00622510017894276 1
0.0272868347443829 1
0.0209758518442504 1
0.0275816036445752 1
-0.0149177079923605 1
0.0278412954647797 1
0.0239587501849033 1
-0.00751223173336449 1
-0.0270944316301022 1
-0.0110968203263068 1
-0.0203791228655238 1
0.0566072791491639 0
0.0417579522432033 0
0.0165288336788368 1
-0.00360116868946514 1
0.015812490199099 1
0.0167963938262773 1
0.0205865768146422 1
0.00479447839048715 1
0.0203155448784816 1
-0.0197088506345687 1
0.0125711162402695 1
-0.0140071750524255 1
-0.00561230525514689 1
-0.0361444896424192 1
0.0145878517493873 1
0.0331976571902727 1
-0.0108441771888871 1
0.0120843808807509 1
-0.00755579302515585 1
0.0130165308862687 1
0.0192982777974612 1
0.00328631504735644 1
0.0126302533000917 1
-0.0061013350478772 1
-0.0100623797931406 1
0.0166423354726641 1
-0.00379395858920513 1
0.020184094512518 1
0.0171490287875821 1
0.00387862837833224 1
-0.0188489672249638 1
0.00647244345887656 1
0.000942017070296262 1
-0.0108817096033184 1
-0.0133543029807818 1
-0.00972425714680947 1
0.0128496919947448 1
-0.00165460253738786 1
0.00229775660501656 1
-0.0102995239269781 1
-0.00442336052004065 1
-0.00234404366825771 1
0.00556726797669264 1
0.0404489186696508 0
0.00799268344197175 1
0.0134708579991324 1
-0.03175408534432 1
0.0408742183228098 0
0.0232157078929566 1
0.0223948431323394 1
0.0122556824181737 1
-0.0111928252526322 1
-0.0306235562661334 1
-0.0088303250929595 1
-0.0186343064692882 1
-0.0249220506904549 1
0.000226137737872846 1
-0.0335852864255276 1
0.00414396004224903 1
-0.0338641013988789 0
-0.00337965999219765 1
0.0326989427780475 1
-0.00121054699417736 1
-0.0114635115880219 1
-0.0137088176726863 1
0.0249093827852759 1
0.016213089311724 1
-0.0278105625415962 1
-0.00660316520189534 1
0.0100938493990168 1
0.0416783268170789 0
0.00796030470469074 1
-0.029450688996943 1
-0.00770687100095792 1
0.0242963227432509 1
0.000627374011853801 1
-0.000980520749016447 1
0.0226102114308628 1
0.00429983908517029 1
0.0494488969318839 0
0.0224448352098498 1
0.00611575888379369 1
-0.0278418112399034 1
-0.0111928142566756 1
0.00520356720350362 1
0.00898579399325394 1
-0.00783118543947556 1
0.0252862605399141 1
0.00563649081988832 1
0.0108686635194035 1
0.00504602288282217 1
-0.0231153895340677 1
-0.0152942239600472 1
0.00324274422476639 1
0.0209632085359627 1
0.0316998420402371 1
0.00505191628888578 1
0.0132982602260024 1
-0.0322105406111013 1
0.0015047263791121 1
0.0101877708284661 1
0.01980982934321 1
-0.00846233066232141 1
0.0199901092760455 1
0.0284333189864152 1
0.0110114857143215 1
0.0145237561729742 1
-0.00563527043939993 1
-0.00968554393437293 1
0.0282445297855377 1
0.0153047315013489 1
0.0174942152356588 1
-0.0211197486014503 1
-0.00197415330177755 1
0.0341707300745737 0
0.0140938927721738 1
0.0155680793519584 1
-0.00597299787669586 1
-0.0141594643240534 1
0.0251038790654672 1
-0.020216385152964 1
0.0326082064011717 1
-0.00596979939652831 1
-0.0056428441588793 1
0.0279224625201034 1
-0.00951604947077042 1
-0.0141721572573046 1
0.0128426775445494 1
0.0123914109387728 1
0.00807396642324336 1
0.0240461945481169 1
-0.0123014432345331 1
0.0168162077057697 1
0.0108677182914143 1
0.0102041265107385 1
-0.00739384712271497 1
0.0120578334897862 1
-0.00738407101152589 1
-0.0060329250984018 1
0.00483850722428199 1
-0.00915957710562306 1
-0.0176756603593234 1
-0.00286892141015347 1
-0.00769513403419647 1
0.0227284345232026 1
0.0244322999744373 1
0.0168007454285329 1
0.00467994521396974 1
0.000694268899044311 1
0.0144044734612784 1
-0.00012313069951301 1
0.0184027373467329 1
0.0141852845835388 1
0.0129627179424931 1
0.0122124334091477 1
0.0246983981049603 1
-0.00175370137372289 1
-0.0457107810288054 0
0.00204138410541997 1
-0.00095340917342705 1
0.0215185013989701 1
-0.0165014781433509 1
-0.0146593069800808 1
-0.0185174018100386 1
0.0127905895506967 1
0.0104873634944842 1
-0.0158732861289805 1
0.0173770385520877 1
0.0351844080256728 1
0.0265203683065394 1
0.0209638368455192 1
0.0300779475344452 1
-0.00624558080996437 1
0.00930696457195427 1
0.0133780072697878 1
0.0165220659282545 1
-0.00815118967562573 1
-0.00274205619001427 1
-0.0030222802360739 1
0.0239478614978573 1
0.00313332845246194 1
-0.0122983487868258 1
0.0121570128473522 1
0.0196672278870299 1
0.00683017564330814 1
0.0130786057325284 1
0.00383522416175703 1
0.0182001113768837 1
-0.00873172845368714 1
0.0235666613226213 1
-0.0365391523086005 1
-0.00564328839639146 1
0.0170293442311744 1
0.0050925844192337 1
-0.00497959393919922 1
0.0194675471137461 1
0.023912932907502 1
0.0046217721471493 1
0.0312829132303164 1
0.0213300507799837 1
0.0167634262294725 1
-0.00779687025026205 1
0.0058058987128223 1
-0.0205590224028464 1
0.00301490141803614 1
-0.00137144114254883 1
0.00972175887849525 1
0.00250461996597406 1
0.0235392762898322 1
0.0130029954496508 1
0.0125715627684723 1
0.00897596002081676 1
-0.00459661888499692 1
0.0178175241521014 1
0.0111036358008691 1
0.0184311522278994 1
-0.00224242368067798 1
0.00934171744400595 1
-0.028068098166392 1
0.0313656440496983 1
-0.00947376975437591 1
0.0444392413880056 1
0.00531062575402044 1
0.004140603519389 1
0.018125668221919 1
-0.0161281784661711 1
-0.0138627967073876 1
0.00554958841960789 1
-0.0173103230769944 1
0.0158694618897335 1
0.0310621594053668 1
0.000901402058994456 1
0.0193250928154452 1
0.000935795844313675 1
-0.00110496693194672 1
-0.00106037843204774 1
0.00512321477759105 1
0.016568818040149 1
-0.00138785583876968 1
0.0107715055751146 1
0.00526680870096139 1
-0.0233735166517814 1
0.0200668217112721 1
0.00261266556847457 1
0.0205154512376929 1
0.0245636224869973 1
0.0227346161389967 1
-0.0259560347901246 1
0.0343597770854669 0
-0.0135117931546852 1
0.0237511635505263 1
0.0205120913343015 1
-0.0243119091417519 1
0.0303019866998374 1
0.0215746206421569 1
-0.0176071052357799 1
-0.0410052637206156 0
0.0226570372134868 1
0.0121373109129969 1
0.0132716633523786 1
-0.00135248157048971 1
-0.00385699393007135 1
0.00971493527976361 1
0.00336884195211012 1
-0.00798331989943155 1
0.000235362733961948 1
0.0235438925625279 1
0.014013038776608 1
0.0232259992326428 1
-0.0387683983835561 0
0.00038905498805834 1
0.0317283781564925 1
0.00524740869419374 1
-0.0115074286147999 1
-0.00446823681741778 1
0.0110630002595524 1
-0.00239431823998047 1
-0.0240269507738757 1
-0.0113569366244119 1
0.0354072142818263 1
0.019527893833437 1
0.0162206866897936 1
-0.00922750061536559 1
-0.00302934451040439 1
-0.00415464783420837 1
0.0118526876085843 1
0.00525457287431532 1
0.0161606555955748 1
0.0114811056509411 1
-0.018787752077558 1
-0.0169748286418227 1
0.0071415950448421 1
0.0140164960963781 1
-0.0172753102415113 1
-0.00853953281904905 1
-0.0358260339214785 1
0.0128526444961014 1
-0.0141192769450824 1
0.0225585184432974 1
-0.0231977384983728 1
0.0163561447577331 1
0.0137590058250048 1
0.02353403786657 1
-0.012615362194168 1
0.0152857650368578 1
0.0433591277933231 0
0.0284368609692087 1
-0.00124286047577195 1
0.00896110828001336 1
0.0108217462454757 1
0.00300265537749498 1
-0.000146802165926763 1
-0.0099125830319451 1
-0.00490266825263948 1
-0.0243438852870019 1
0.0143334713059486 1
-0.00145345457010728 1
0.0508827019783804 0
0.0189474096739509 1
0.0144794122530574 1
0.00644993934193087 1
0.0379429899234497 0
-0.00483328025669198 1
0.00513813182961617 1
-0.000945646181504254 1
-0.00751846427533898 1
0.00354032044380625 1
0.0140151186729722 1
0.000665602316452564 1
0.0219450451510671 1
0.0422947032494027 0
-0.0206251481950522 1
-0.0238902141451618 1
-0.00590894323270732 1
-0.00128975410706628 1
0.0163708727749456 1
0.030868073100069 1
-0.0180494323713612 1
-0.00761087874746502 1
-0.027978554582477 1
-0.0118228266911796 1
-0.0138716185017586 1
-0.0145210637732438 1
-0.00025172938308614 1
0.0225633581972663 1
-0.0186704773885921 1
0.00427861112070572 1
-0.0344729692990575 0
0.00460605122022083 1
0.0117210777199012 1
0.0294224090362654 1
0.00856005647491432 1
-0.0210875048886184 1
0.0129570361254642 1
0.0107729891649864 1
-0.0142738047128365 1
-0.0482968091279221 0
0.00287920157796645 1
-0.00955172927612499 1
0.0199885121606587 1
0.0148455472674705 1
-0.00626295585769591 1
-0.00580668424298941 1
0.0262472158203796 1
0.0280846804941302 1
0.0106000971075913 1
-0.012756194844322 1
0.0219832086086408 1
0.0184847500688081 1
0.0137923629883633 1
0.0166036238932151 1
0.00746820964500383 1
0.00612997246993347 1
0.00521090106313259 1
-0.00764482574619654 1
-0.000711105831767991 1
0.0072472841477833 1
0.0666743789486556 0
0.00952894092032347 1
0.00418594044954281 1
0.013622774638494 1
0.013490912451747 1
-0.016902255488969 1
0.0291855794861128 1
0.0187318336444132 1
-0.0134859366402149 1
0.022520801435448 1
0.0246620865048347 1
-0.0018235967238247 1
0.0168834993579097 1
0.0238162078026357 1
0.0271704140954169 1
-0.00618974787524733 1
0.0100906381097002 1
0.0207219863536522 1
-0.0105606502298983 1
-0.0314729738743207 1
-0.0144883091323292 1
0.00757136022179279 1
-0.00444347425410505 1
-0.0101357653889393 1
-0.00462071736596649 1
-0.00708244332064933 1
-0.0313102308396969 1
0.0185722617070828 1
-0.0143590085729645 1
-0.014780187457144 1
0.0217485799102548 1
-0.0228170560444329 1
0.0335743834256119 0
-0.0171081131274691 1
-0.000304896229214106 1
0.0218760350848892 1
-0.00527853176241699 1
-0.00120656060087207 1
-0.0156609486667321 1
-0.0071489537604087 1
-0.00767340432083351 1
0.0165886556208791 1
-0.0106037833732148 1
0.0268698369648426 1
-0.0132921214117717 1
-0.0138153950733086 1
0.0316739320314045 1
-0.00589077526275941 1
-0.00544457152735387 1
0.0336823290737575 0
-0.00250767072152622 1
0.00997947430282706 1
0.0212448826742719 1
-0.00511161655736448 1
0.0126937065234657 1
0.00346373119340189 1
-0.0253803656650586 1
0.0307057110461438 1
-0.0115539244200079 1
0.0199297636024162 1
-0.0186635038868481 1
0.020707018737712 1
0.0223012462257782 1
-0.0101054959126409 1
0.0261629053570631 1
0.00921955200784444 1
-0.0111874159475257 1
0.0135311524943469 1
-0.0214614420212139 1
-0.00564615381228104 1
0.00695462182205113 1
0.00272501597433717 1
-0.0159939361605774 1
0.00293060699358996 1
-0.0186366331127847 1
0.0118575002519662 1
0.0111224101940712 1
-0.0044961501221761 1
-0.0302911338225125 1
0.00106268399233802 1
0.0160915244644746 1
0.0196300835202339 1
-0.00241141282809166 1
0.0111662023148313 1
0.00922167271190891 1
-0.00118674217086373 1
0.0129912500237868 1
-0.00186863441032742 1
0.00759158050792509 1
0.00834929337781094 1
0.00575711599335019 1
0.0146018334559598 1
0.024042999827626 1
0.0111121585752058 1
-0.0163614729642057 1
0.005563808228454 1
-0.00820776826916913 1
-0.0028518170637219 1
0.0204146030319795 1
0.0249019600427358 1
0.00681806055436479 1
-0.0175930332211012 1
-0.0097492034172388 1
-0.0173471608318694 1
0.0218171939223352 1
0.0378686169352094 0
-0.0226983214513235 1
0.0126857390121833 1
0.0140152357522574 1
0.0215220949029685 1
-0.0187602487845081 1
-0.00823155763061097 1
0.0186595503167718 1
-0.0177444523984385 1
-0.0257731642484977 1
0.0122374160940401 1
-0.0150508343751153 1
-0.00864386322051116 1
0.0267659828947186 1
-0.0241664623866715 1
-0.00306082256465553 1
-0.0254022246157101 1
-0.0151482599441013 1
0.00992712057676608 1
0.0278790913263295 1
0.0287598148387226 1
0.0591595724011021 0
0.00920891418632134 1
0.0136139974652129 1
-0.000990141736379847 1
-0.000395497527040494 1
-0.0256102870343494 1
-0.0229634350407013 1
-0.0252897348164307 1
0.0097303867124281 1
-0.0283864395189835 1
-0.00226510827003599 1
-0.00935950557334832 1
-0.0217957474333311 1
0.0247771448550497 1
0.0175470653666467 1
0.0327252238401303 1
0.0159984734590259 1
0.000583214683621696 1
0.00251757100767593 1
0.00688490968106248 1
-0.00722772519707034 1
0.00533081476618599 1
0.00941529080732927 1
0.000944583467806436 1
-0.00649494275724257 1
-0.0117562104594764 1
0.00545165897500413 1
0.00132391647227638 1
-0.0289310940954352 1
0.00405336831535429 1
0.00050479941236986 1
0.0156436389287026 1
-0.0312323775444925 1
0.0136232620091091 1
0.00581312552921492 1
0.0194695083656253 1
0.00948792524815623 1
-0.0373659013647547 0
0.00467739452623478 1
0.0291790849852644 1
-0.00234475172765673 1
0.0139656817822843 1
0.0126519306963165 1
-0.00896020069191309 1
0.0319133352427674 1
0.00337090116013695 1
0.0155736863830868 1
0.00604571745799444 1
0.00298228799708823 1
-0.00659850384432515 1
-0.0078258320886143 1
0.0229750722354594 1
0.00698899639946173 1
0.0120328321377392 1
-0.0112387044946261 1
0.00153611336947808 1
-0.00429051797734938 1
0.0110447902064128 1
0.00367573451847638 1
0.0387770543311211 1
0.00145776158826647 1
0.0039647069002299 1
-0.0174342889090688 1
-0.0185842444755497 1
-0.0202857903964493 1
-0.0062450203230622 1
0.0155722729435393 1
-0.0146589876370727 1
0.0240674905747242 1
-0.0119211296458022 1
0.0300175167994691 1
-0.0130364772847758 1
0.0213305897545061 1
0.017577883604358 1
0.0108025300665868 1
0.0239842833048453 1
-0.00693926007238287 1
0.00381657230621335 1
0.0141379711357569 1
0.0271517600617754 1
-0.00189522373453742 1
0.0242398725710883 1
0.026318597883313 1
-0.0161388752007951 1
0.0206669018164909 1
0.0105123542672727 1
0.0093132918240071 1
-0.0393085809759461 0
0.00874960239014601 1
-0.00297754157197005 1
0.0115322909922246 1
0.0385773895818375 0
0.00847286793522858 1
0.0335930011411996 0
0.0111660486150518 1
-0.0030889094308097 1
-0.0174215343879736 1
0.0327709900980332 1
0.0185013315553229 1
-0.00146165015237284 1
-0.0134772975280613 1
0.021707303599037 1
-0.021088275087122 1
0.0326700002850169 1
0.00635234174986655 1
0.0214802187933792 1
-0.0082009564679253 1
0.00310283337786789 1
0.00264806928142098 1
-0.0327806652094738 1
-9.64595290400697e-05 1
-0.0189108870328711 1
0.0196042142246928 1
0.00582050788893024 1
0.0204512719140616 1
0.0214282073336201 1
-0.0135853230179159 1
0.00118035091203938 1
0.0168591891753606 1
-0.042397857421055 0
0.00334615723500946 1
-0.0219013275542988 1
0.0290630019870329 1
0.015530843238103 1
0.0155979031018201 1
0.0346810297488666 0
-0.0118218744891774 1
0.0255085520886905 1
-0.000960549936277755 1
0.0124105577701248 1
-0.0247862940275046 1
0.0222802238978138 1
-0.00386336936515081 1
0.0127364242716153 1
0.0327979800737383 0
-0.00754140725621919 1
0.00665457057963035 1
0.0273900775246231 1
0.0302775003456022 1
-0.00565386230556908 1
-0.0038019798334416 1
-0.00191990704553165 1
0.00840472715323376 1
-0.000799566079809597 1
0.00662794169872709 1
-0.0305765923007436 1
-0.0628630961035374 0
-0.00495302936745957 1
-0.00847342650164797 1
-0.00311878190232857 1
-0.0127400998913308 1
-0.00553689167362324 1
0.00220902373204066 1
-0.00923722183761166 1
-0.00592753514981466 1
0.0194535003637512 1
-0.00330732125119147 1
0.0282585980692451 1
0.000302896749118901 1
0.000613253044110886 1
-0.0300676175746121 1
0.0236230557835444 1
-0.0279515817275155 1
0.0146183054008452 1
0.0191792798423827 1
-0.0214081209625843 1
0.019563968414279 1
0.0242645720204454 1
-0.0134876498032189 1
-0.00977235259191008 1
-0.0142241922225572 1
-0.020619206948175 1
-0.0133674718385227 1
0.0180351416214086 1
0.00542481148459647 1
-0.0224878535323914 1
0.016705152575751 1
0.00118420113908966 1
-0.046889886764287 0
-0.0110019360709214 1
0.018734644063509 1
0.00160700939215946 1
0.00749224354096175 1
-0.0127114962845942 1
-0.0242527630799012 1
0.0128500162684935 1
0.0154676065679884 1
0.000987887174128275 1
0.0118745930482639 1
0.0382973733327411 0
-0.0230813298891885 1
0.017689827603333 1
-0.00343766154905223 1
0.00370837551673941 1
0.0183903608538636 1
0.000434449454409631 1
3.16245105209149e-05 1
0.0128578516651532 1
0.0201405204135333 1
0.0296190302341118 1
0.016987442870223 1
0.0284858677901307 1
-0.00191825471989968 1
0.0220972046682393 1
0.0303698414119425 1
-0.0302296874974193 1
0.00549581976333123 1
0.0186319610601499 1
0.0347065606286019 0
0.00982316755520419 1
0.00127569916297003 1
0.000235715771290502 1
0.00341219418867687 1
0.00154998919582708 1
-0.00370474761193409 1
0.0220565197345719 1
-0.00119984570115506 1
-0.0002730090013361 1
0.0268382254670907 1
-0.0291609636592408 1
0.0196773381852143 1
-0.0176241711736179 1
-0.00212197691865617 1
-0.016489777581041 1
-0.00739675772399041 1
-0.014127510114662 1
-0.00132384551694984 1
0.00835108035591367 1
0.00198041239002525 1
0.023651402024264 1
-0.00607953347322262 1
0.0665544525842293 0
0.00978824013430311 1
-0.00890949636665574 1
-0.0244089580348827 1
0.0211567457820683 1
0.0141292121176272 1
0.0358717394445277 0
-0.0127974936532768 1
0.0167506728939953 1
-0.00145531008421247 1
-0.00230869429609457 1
0.00316139538112488 1
0.0252119444311639 1
0.00653808218412726 1
0.0099899730598114 1
-0.0113045671996499 1
-0.00751167895100902 1
0.0121088065509962 1
0.0130913697863608 1
0.0138816342398002 1
-0.010835490416469 1
-0.0248442411846753 1
0.0161636967682524 1
-0.0230275418555885 1
0.0397465510406554 0
-0.00959784850432449 1
-0.00662137123488386 1
0.00291356879001889 1
-0.0120451015199611 1
-0.0144351079980545 1
0.024833221250396 1
-0.00753325373250392 1
-0.0230302379823657 1
0.00147883807604562 1
-0.0062280463201105 1
-0.00472779999418225 1
-0.00350497833885208 1
0.0467741870368171 0
0.0173572773621117 1
-0.0308903018686688 1
0.00454960895477752 1
0.0105524118738556 1
-0.00509043096503622 1
0.0199935993175871 1
-0.017058808769711 1
-0.00347365452983368 1
-0.0138552810285491 1
-0.0179592093362684 1
0.0183283785162015 1
0.0178408206475701 1
-0.000718550777476418 1
0.0162865349003436 1
0.0207170537258352 1
-0.0140428858284333 1
0.00642162427080388 1
-0.00558466674045123 1
0.0350733323960355 1
-0.00300937928209567 1
0.0111617075423486 1
0.00218742853494023 1
-0.0188750170481391 1
-0.0147940216966097 1
0.0124582918555293 1
0.00295561291827037 1
-0.00635137258501967 1
0.0307365397789343 1
0.0226696476739479 1
0.0486895142860882 0
0.0448913114312156 0
-0.000360706317158417 1
-0.0111672463140613 1
0.0130719992524159 1
0.0333387216540539 1
0.00776732551807298 1
-0.0535028284625252 0
0.0305578225801574 1
0.0294365387376781 1
0.0158513120919809 1
-0.00359555683575956 1
0.0375684221270181 0
0.0179538598468505 1
-0.0241933090738878 1
0.00879605244015294 1
0.0194925398691844 1
0.0202990254957436 1
-0.00391464239120679 1
0.0069570992741736 1
0.0160326060441429 1
0.0021194440620697 1
-0.0318735018583068 1
-0.00583640406264761 1
0.0136671057999306 1
-0.0332319237994472 1
-0.0207846502199269 1
0.0072051033389097 1
0.0114537609925006 1
0.00539114958785765 1
-0.0113938123674583 1
0.0301039414818095 1
-0.00570139231578925 1
0.00282337763425182 1
0.0132274694007797 1
0.00413951284166991 1
0.0169902962046896 1
-0.00366456699266983 1
0.00678015099044592 1
0.0180732629783657 1
0.0195786750420243 1
0.0182064239583441 1
0.00126813811962353 1
0.0162669750501127 1
0.0130172645680997 1
-0.00560145031267016 1
0.0159227377343562 1
0.0186515783106474 1
0.0287314175504103 1
0.00829767195196321 1
0.00149417830233915 1
0.00495917201311281 1
-0.00636681664749343 1
-0.0131004391165801 1
0.00592809258762152 1
0.00475994145369402 1
0.0205534113452727 1
0.00647900343946308 1
0.00931028509397221 1
0.0320452478536035 1
-0.0318277316622183 1
-0.00779788138644 1
0.000133483157290751 1
0.010122116814353 1
-0.00636780730588643 1
0.00840567217957402 1
0.0222426360771245 1
-0.0155727937445771 1
-0.003940070302397 1
0.00730095263748105 1
-0.0011362071397251 1
0.00820991822661703 1
0.0318068618455386 1
-0.00584642557926176 1
-0.0117862634793097 1
0.00348125857793974 1
-0.0202493231864528 1
0.00639392356512835 1
0.00235399109561651 1
0.0093941274072406 1
0.00634080174589211 1
-0.00248940402310319 1
0.00934565464795717 1
0.0183203695299245 1
-0.0110331148861335 1
0.0175885395410187 1
0.0184552316892047 1
-0.00603989327625227 1
-0.0230275812281214 1
0.0273076819784539 1
0.061201586643434 0
0.0198849711552658 1
0.00209216196036752 1
0.0258802785767108 1
-0.0219171706093221 1
-0.0032123768018716 1
-0.0058548657610497 1
-0.00101817793685222 1
0.0185451561684063 1
-0.00553365386373311 1
-0.000914778722734962 1
0.00309589791586901 1
-0.00364135292096942 1
0.01232132291114 1
0.00932079031236998 1
-0.00918852781802208 1
0.0297265653971504 1
0.00315842183093271 1
0.00635538465755736 1
0.000688096453996734 1
-0.00346785792058405 1
-0.00523940120654425 1
-0.0297332964877494 1
-0.011179866568033 1
-0.0103172926689182 1
-0.016205052016292 1
0.00993644355993006 1
0.00497413482583287 1
0.00768374912237342 1
-0.00627808465829432 1
0.0127765184908089 1
-0.0209076533280218 1
-0.0460850098029361 0
0.00147160044200692 1
-0.00157076281014945 1
0.04212367391705 0
-0.00292303066246172 1
0.0141244720214481 1
0.0407315720865534 0
-0.0161659579896125 1
0.0150270399323622 1
0.024068397239157 1
-0.00991749364650975 1
0.00810335840948256 1
-0.0132576752109681 1
0.00248102990768033 1
-0.00373434880171473 1
0.00340501364457288 1
0.0143405710520252 1
-0.0070478435227283 1
0.0176515356931556 1
-0.00914000726386517 1
-0.0016969379033397 1
-0.00579607636857277 1
0.0308883545987912 1
-0.00648539601154575 1
-0.00998488643669818 1
0.0079708048959739 1
-0.0281592536374204 1
0.0512784587396648 0
-0.00522232401460249 1
-0.0178476265436331 1
-0.0046442617728171 1
0.0105547165322673 1
0.0243086974644847 1
-0.00517666240525459 1
0.000940861242286934 1
0.0267404051870936 1
-0.00337010560815678 1
0.0193452768158269 1
0.0280500263152623 1
0.00565529583137666 1
0.0354649546396149 0
0.0137511084919774 1
-0.0288543093274605 1
-0.000337616722652534 1
-0.00260093049526347 1
0.0154636421953563 1
0.00908434836724655 1
0.0269309475583214 1
-0.00889121903454248 1
0.00445946870421357 1
0.0239032448780084 1
0.0103934141415083 1
0.00869358595987867 1
0.0111109685182854 1
-0.0192389833592907 1
0.00661507438477212 1
-0.00249391681679527 1
0.000694390407556309 1
-0.0151678847806958 1
-0.0136300841195685 1
0.0291523666847978 1
0.0360602745392304 1
0.0226081098937281 1
-0.0251094139990673 1
0.00807530976130301 1
0.0082042477909553 1
0.0129245602181 1
0.0261771181962827 1
-0.0237638233939054 1
0.0106692169492893 1
0.0201023925207579 1
0.0030291859366205 1
-0.00947143940555506 1
0.00723532037201223 1
0.00460645135711218 1
0.00244725823698403 1
0.0152541431479837 1
0.0147276718232141 1
0.0304804952253454 1
0.00720547773567513 1
-0.00778774911675234 1
0.00584400779417862 1
0.00472218982751205 1
-0.00252533137748484 1
-0.000469257659145828 1
-0.00534345145121748 1
-0.00560148653702868 1
0.0140004940122864 1
0.0179966063950306 1
-0.00276445491413788 1
-0.0216385606238527 1
-0.00661085325082426 1
-0.0113328997124684 1
0.00629965282417276 1
-0.00821313985061935 1
0.0306288748154383 1
0.0319336797600789 1
-0.0150675896291305 1
-0.0146284317942927 1
0.015596408286454 1
0.0058544629286906 1
0.00152388815909267 1
0.0117587205046277 1
-0.00417429638710006 1
0.00311939621231134 1
0.00771838052132277 1
0.0377573955447923 0
0.00854120470112694 1
-0.00695434990134906 1
-0.00423273781580138 1
-0.00661761025294475 1
-0.0178885688097767 1
0.0246013387922527 1
-0.000780299152794826 1
0.016597841348474 1
-0.0196396734941941 1
0.0134037577393403 1
-0.00869445119093143 1
0.0201670864237893 1
-0.0226118242297464 1
0.000977874727925265 1
-0.00411163064581851 1
0.0124709074905027 1
0.0185605654763626 1
-0.00981061374825551 1
0.0036971763604588 1
0.017742750440357 1
0.0191333127144111 1
0.0209015621287993 1
0.00498614308105475 1
0.0259482678740779 1
-0.0183723947729256 1
0.0272485624109972 1
0.0165070634736156 1
0.0101035617696554 1
-0.016834005402292 1
-0.0112561754051959 1
-0.00270014884879901 1
0.0261861395535488 1
0.0115696702707007 1
0.00578160031317274 1
0.0121986736814212 1
0.0197303574394678 1
0.00812643325607578 1
0.0145899024914213 1
-3.01768085284758e-05 1
0.0096170106944737 1
0.00471367463359021 1
-0.0229357286999695 1
-0.0051651403768474 1
0.00360426710731589 1
0.00487887067557314 1
0.0296872321392097 1
-0.011950486557958 1
-0.0183496213570089 1
0.0503256730214324 0
-0.0146685767123222 1
-0.0230036423604063 1
-0.0124411392668395 1
0.0226491984180042 1
0.0370057372252217 0
0.0102850563790858 1
-0.0209093994336437 1
-0.00232598005907826 1
0.0136501235814561 1
-0.0257697728342972 1
0.0330833986619373 1
-0.00693094864765567 1
0.0209399528222082 1
0.0068691178421964 1
0.0201739262825507 1
0.0241101403494783 1
-0.0145350117520519 1
0.0137737437664197 1
0.00124704066854434 1
0.0270743510934598 1
-0.00347993245236437 1
-0.00711436037377412 1
0.00406510953821387 1
-0.0148272798952158 1
0.031774590516456 1
0.0347708542729815 1
0.0260617593312815 1
-0.00479347334935416 1
-0.0432554167980309 0
0.0102275165232377 1
-0.01083207587258 1
0.00502480896132601 1
-0.0331340313964717 0
-0.00191490772253278 1
0.0479336755230482 0
0.00198422557704997 1
-0.00869051033797377 1
-0.0132102461810237 1
-0.00352245384730643 1
-0.00879191018464131 1
-0.00922529043224227 1
0.0379728051151963 0
0.0300475256550318 1
0.0083286509772169 1
0.00130362349958098 1
-0.0366026178426784 0
0.00168470041080658 1
0.0376890036925582 0
0.0329690492247073 1
0.0108103458529223 1
-0.0204987699770226 1
-0.0152067436791305 1
-0.00695652453472028 1
-0.00855101056177347 1
-0.000951656709730812 1
0.0102763948102122 1
0.0155947478333523 1
-0.0251430389091873 1
-0.00616470647268756 1
7.59526573031889e-05 1
0.000576600502967052 1
-0.00321687645340432 1
0.0284837394068656 1
0.000716583847685336 1
-0.00865097767261271 1
0.0374478470924588 1
0.00572265656502179 1
-0.00373147290888614 1
-0.0083137602065644 1
-0.00558103237192515 1
-0.0270500752336893 1
0.0123999791598042 1
0.0177575410989209 1
-0.029210835205314 1
-0.002825277608974 1
-0.00958739272764921 1
0.0267197440021664 1
0.00813431419312606 1
-0.0114100589452558 1
0.0294092505334243 1
0.0223523933807348 1
-0.00131299750957614 1
-0.013932080612781 1
0.0138067419623934 1
-0.00856445972506056 1
0.00782449528500314 1
-0.00778564900258256 1
-0.0123386807092826 1
0.0191877524106776 1
0.0234543584437876 1
-0.0158546224558721 1
0.011731665956341 1
0.0164941671689926 1
-0.0104644641341548 1
0.0106330461894027 1
0.0104353610191526 1
0.00234936442701524 1
-0.0230988333991387 1
-0.00845833856098356 1
0.0156445021776071 1
0.00713931217532397 1
-0.00925469933291537 1
-4.23345537240972e-05 1
-0.0178067138657815 1
0.01158081585189 1
0.0112544290981578 1
-0.0358304572970973 0
-0.00755683066137906 1
0.0123084038592938 1
0.00686509395350649 1
0.031736143247797 1
-0.00541229080572389 1
-0.0117200818717483 1
0.0170241244199643 1
0.000976795932374257 1
0.0355958482700872 0
0.00781160713652324 1
0.0145626645356506 1
0.0175261109711478 1
0.0131825412137776 1
0.0138358815352561 1
0.00924432284927767 1
0.00864391070654961 1
0.0151624401442871 1
0.0263775739585119 1
-0.0358856500102969 1
-0.019993894056263 1
-0.0384263577567251 1
0.00737280513645585 1
0.00418656984853798 1
0.00260860000984618 1
-0.00546716616330952 1
0.0289321977331462 1
0.00304350085804446 1
0.0324257316863818 1
0.0243799224362409 1
-0.0142531568954667 1
-0.000775248213162072 1
0.00453884227917182 1
-0.015053748489101 1
0.0199274792929192 1
0.00109447750966317 1
-0.00441369697085802 1
0.0073227552842394 1
0.0224646112915125 1
0.0112340536079037 1
0.042163502230425 0
0.00534081522972716 1
0.0174109483609275 1
-0.0355355361183573 1
0.00883211635909481 1
0.00777258636429922 1
0.0348857537362638 0
0.0135494816308388 1
0.0133630812367187 1
0.0147157700738471 1
-0.00286646023455871 1
0.0189400916375362 1
0.0177371540947159 1
0.00937090836400086 1
-0.00262665869253177 1
0.0193478840593473 1
0.0126290407666799 1
0.0239159900292678 1
-0.0040936104693604 1
0.0226829202448733 1
-0.00657171151373191 1
-0.0220243325759854 1
-0.00266894888828268 1
0.0061557328800911 1
0.0256312234646752 1
0.00324097529408009 1
0.00769568039201243 1
0.00866163359259817 1
0.00986230306609615 1
0.0246195379352738 1
-0.0133118937420251 1
0.0389861886810908 1
-0.00290269294183775 1
-0.00790188947136894 1
0.00227249504934495 1
0.0267208072988257 1
0.000404461579638991 1
-0.0127409154109726 1
-0.00192787236224531 1
0.00537174805240784 1
-0.00661359030900101 1
0.00667268937844701 1
0.00512633634121804 1
0.0142122336597287 1
0.0156275728564221 1
0.00433963982556444 1
0.0247055200665735 1
-0.00881684135936015 1
-0.0316804556029716 1
0.00595814368870478 1
-0.0130679164661116 1
0.000616638478341913 1
-0.00587331033585268 1
0.0096697685024185 1
-0.00559765989108662 1
-0.0008150984015735 1
0.0296674734582748 1
0.0106621861570611 1
0.018737913491138 1
0.0470769276250275 0
0.0383805166637133 0
-0.0106838069796048 1
0.0225936656027926 1
-0.0233929467767822 1
-0.0194103903060255 1
-0.0040346320150427 1
-0.012647584377322 1
0.00177784205715851 1
0.00849380881921025 1
0.0186881613148317 1
0.000364611834413842 1
-0.00879483654209037 1
0.00543563391422753 1
0.0153015178592691 1
0.0196824615483388 1
-0.0204332641267191 1
-0.00991860137815261 1
0.0380094830441842 0
0.0230377419631811 1
0.0185765352414818 1
0.00641630579200584 1
0.00743646294223829 1
-0.00373951705544337 1
0.00381871343593249 1
-0.00747065500220743 1
-0.0364461100677005 0
-0.00319214094661707 1
-0.0153143389975119 1
-0.0082615211044227 1
0.00174538066034618 1
0.0153933156762824 1
-0.00581827980263567 1
-0.00636212578008943 1
-0.0359144114118 0
0.0224061785906913 1
0.0112402186437103 1
-0.0309040623343712 1
-0.0133035371942781 1
-0.00117551921279782 1
0.0063978497875786 1
0.00549888288355848 1
-0.0442088888005573 0
0.00382837608713966 1
-0.000216356106932649 1
-0.000946720086944509 1
0.00693981786710712 1
-0.0017241582284399 1
-0.0125316990906977 1
-0.0231259944006983 1
-0.00571541969868353 1
-0.00527748166383703 1
-0.00994855715138977 1
0.00878021151510488 1
0.0111553449578284 1
0.0140026424155948 1
-0.00680130293919509 1
0.00370630927674587 1
-0.0317657752973749 1
0.012704283804227 1
-0.0201603851192489 1
-0.0235726407139176 1
-0.0119905954487951 1
0.00757791641655256 1
0.00180417117748398 1
-0.0105294193153019 1
0.0282957290669909 1
0.0132109953955147 1
0.0118825825698411 1
0.017385259880955 1
0.00641570068895261 1
0.00344792021035424 1
-0.00594254350569958 1
0.0322214555219685 1
0.015452442603118 1
0.0208667410514391 1
-0.000644987370522609 1
0.0206495363311777 1
0.00147590183338085 1
0.0276476405148383 1
-0.0238582244931801 1
-0.0234262866541465 1
-0.0269700547255288 1
0.00232450402231112 1
-0.0177053749880342 1
-0.0318512479252729 1
-0.0197320764756809 1
0.0189875935885883 1
-0.00813870512452302 1
-0.000104135583691345 1
-0.00450563847877205 1
-0.00363109489505005 1
0.00675974055055185 1
0.0332153339990771 0
0.0131992148387666 1
-0.0148345885632918 1
-0.0211822606912596 1
0.0298168540198732 1
0.00527513635299788 1
-0.0032227656430986 1
0.00460763708679352 1
-0.0139719349871521 1
0.0217540635848298 1
0.0588501922067678 0
0.00523505843190017 1
0.0124117562047432 1
0.027524299301719 1
-0.00476356738273254 1
-0.0120742353454853 1
0.0222508629222897 1
-0.0236073678258651 1
0.010131324170828 1
-0.00628280119479516 1
0.0186190987770632 1
0.0017815177076849 1
0.0142325459380425 1
0.0362079574323194 1
0.0191754830582053 1
0.0107675841721365 1
0.00442463317034741 1
-0.000561075480957934 1
-0.00364860618296012 1
-0.0314677843603572 1
0.00681782293646508 1
-0.0218263402113399 1
0.0131464692462935 1
0.0255867562789222 1
0.0040991073094309 1
0.0132486645914507 1
-0.000945861847687753 1
-0.000648747912182512 1
0.0105850538191554 1
0.0374997183880798 0
-0.00774391818966141 1
-0.0141886362156221 1
0.00378932337589499 1
0.0123573273535596 1
-0.00888643335206604 1
0.0281587154416559 1
0.00506014525045558 1
-0.00423387017069827 1
-0.00489715884192638 1
0.0317897392942478 1
-0.00386273640143731 1
0.014746906836288 1
0.0304405164263609 1
0.00251239963955366 1
0.023548005541879 1
-0.00532757581473345 1
-0.00719757685133754 1
-0.00335803029830491 1
0.0117715413547771 1
-0.00599406151189924 1
-0.0019948372730422 1
0.0175088641017498 1
0.0348345465425166 1
-0.00359825187222034 1
-0.00447954016343641 1
0.0136568931758668 1
-0.0357883327003852 1
-0.0156085863700922 1
0.0181640045978316 1
-0.0179555001858528 1
-0.0131193632101605 1
0.0028553285608807 1
0.0185514094904828 1
0.00429848413797336 1
0.00694639877166167 1
-0.0325247243541609 1
-0.0155360776341788 1
-0.00581096190656221 1
0.0167985035431388 1
0.0444558948184211 0
0.0526812256571654 0
-0.0136989001332077 1
0.00231045829552248 1
0.0147618877155753 1
0.00564901015970311 1
0.000712476356187473 1
-0.00369602142330438 1
0.0339407864840095 1
-0.0287079344700883 1
0.00455986386497108 1
-0.000261571930902626 1
0.01096168834505 1
0.0105570387003729 1
-0.0170329294161287 1
0.0255733590888216 1
-0.0220274749080197 1
0.0270109056568506 1
-0.00838016638351625 1
-0.00997110858615559 1
-0.0274857431360593 1
0.0146159040412089 1
0.000204569954501864 1
-0.00436238843902624 1
-0.029627712302804 1
-0.00374208461742678 1
-0.0117642494018004 1
0.00113958228094762 1
0.000884363190244769 1
0.0274169545310725 1
0.00784568422706531 1
0.0229510718166416 1
-0.00369737429466936 1
-0.00588084964012286 1
0.0238059981045447 1
-0.0124587206473726 1
-0.0155061974883488 1
-0.0082249456216484 1
0.0231049687493793 1
0.00590978019472995 1
0.00491982023344025 1
-0.00906011088613512 1
0.010130466743007 1
0.000165034598618268 1
0.0171862034273146 1
0.00210334208236621 1
0.0264912626022312 1
0.0185303859177826 1
-0.0164154389325271 1
-0.0157942971701368 1
0.00953204426981672 1
-0.00316645484853059 1
0.00945352808493876 1
0.000468453178474242 1
0.0271354101549208 1
-0.00305057194458725 1
0.0182344381210309 1
-0.0248344150888629 1
0.00884874747719849 1
0.0220735697420713 1
-0.00763681849146667 1
0.00980008941436918 1
0.0174821082444529 1
0.0108325366844245 1
0.0110614056347591 1
-0.00534215607132988 1
-0.00843457453638669 1
-0.00241775343520211 1
0.0287441366410708 1
0.0221460953851698 1
-0.00350399625043221 1
-0.0232336615545737 1
0.0161669106857101 1
0.0189284688477446 1
0.0210297465106776 1
-0.00190816159386574 1
-0.010866543258058 1
-0.0170424856592307 1
0.000807851348309043 1
0.00802594807513147 1
-0.0328821647999257 1
0.0334517008287703 1
0.0115059199097176 1
0.0215170592384603 1
0.023300765437937 1
-0.000340236248462019 1
0.0138756691225334 1
0.0113620197532088 1
-0.0254268276626795 1
-0.022703979798686 1
0.00926742496121483 1
-0.0212509318816937 1
0.0142275741570868 1
0.00142754289094562 1
0.0135026668369275 1
-0.00636804417924322 1
0.0108689302233184 1
0.0207126889417821 1
-0.0282041854595102 1
0.00153914035181332 1
-0.0181719200415592 1
-0.00394484005944794 1
-0.00450272609650425 1
0.00672317729175874 1
-0.00905137424568099 1
0.0102220652905121 1
0.0379629447519228 0
0.0145087211662948 1
0.00280790783567385 1
0.0116821796128702 1
0.0125690978368619 1
0.00871486935496684 1
0.0233971563517082 1
0.0362645774354017 0
0.0383730929442679 1
-0.00297093294179035 1
