# Supplementary material for: Bias caused by sampling error in meta-analysis with small sample sizes
Source: PLoS One. 2018 Sep 13;13(9):e0204056. doi: 10.1371/journal.pone.0204056 (PMC6136825; doi:10.1371/journal.pone.0204056)
Supplement: S6 File — (ZIP) [file pone.0204056.s006.zip › results N = 20 theta = 0.3 tau = 0 sz = 10-20.txt]

"dl.theta" "dl.cp"
0.430171678294822 1
0.523579878019855 1
0.460054554068384 1
0.463505369065492 1
0.648186235591085 0
0.633598517992893 0
0.403014379293514 1
0.318361304127768 1
0.625723977672717 1
0.470514151271071 1
0.711514885947591 0
0.564524098203988 0
0.437931545203123 1
0.464898055146453 1
0.537619496422616 0
0.573760737413684 1
0.631052154712266 0
0.322753858024853 1
0.30076474753299 1
0.436278266940758 1
0.436700032048956 1
0.672225611250483 1
0.578437437454576 1
0.52645339975114 0
0.477188738242704 1
0.49302477367853 1
0.594972983795957 1
0.637532351077436 0
0.728844190491424 0
0.667894382807835 0
0.567853442575372 0
0.519043802269971 1
0.616197250933215 0
0.385541157154595 1
0.605118636216694 0
0.353488198995206 1
0.523417967398242 0
0.293778748873615 1
0.406596693660494 1
0.52462023003761 1
0.678282916943391 1
0.480881483931458 1
0.483838189438121 1
0.50128374301684 1
0.285309300680326 1
0.475006051150027 1
0.406249602478476 1
0.214415256370338 1
0.524811938180363 1
0.60438792270095 1
0.475190214689449 1
0.518194653919907 1
0.5856257590557 1
0.34730716013379 1
0.305108922082007 1
0.421206401388592 1
0.579070782263325 0
0.411503352856084 1
0.573280228303031 1
0.530560613138246 1
0.618861176172402 1
0.420523999664125 1
0.655623140654447 0
0.459889973176108 1
0.471848916635513 1
0.703729031775168 0
0.542412610016639 0
0.424928134428972 1
0.549533371884631 0
0.262123861655308 1
0.61240614877595 1
0.494604639439465 1
0.643152353521399 0
0.441438578796006 1
0.574003457317895 0
0.652800065469114 0
0.764255188951525 0
0.484076833584505 1
0.40395278520935 1
0.674000361830794 1
0.549193758573788 1
0.332521429897651 1
0.412638961321994 1
0.509255399783339 0
0.645158383623587 0
0.461030855176657 1
0.611871840776835 1
0.407674175183514 1
0.398485051295489 1
0.43493092904009 1
0.558500206471708 1
0.470603345595001 1
0.434921697326842 1
0.452322292627481 1
0.496021552303608 1
0.523509774907899 1
0.403959079404117 1
0.698114459485781 0
0.623669069159106 0
0.48577167874233 1
0.288497421791119 1
0.629688390245013 0
0.556285631625292 0
0.48945678305648 1
0.559858392781742 1
0.510044709557476 1
0.677295609970362 0
0.286339250977191 1
0.471441034089723 1
0.495850649791079 1
0.628675126032984 0
0.598741497200392 0
0.510493340276166 1
0.426899641680556 1
0.555930166876255 0
0.59750351612073 0
0.469981424843037 1
0.5767057570695 1
0.545432748430289 0
0.503700938220773 1
0.502974776694807 1
0.347518228324177 1
0.748486433815105 0
0.281151708627718 1
0.568601739735192 0
0.726433173796482 0
0.489170358069854 1
0.521523261373301 0
0.314785552309936 1
0.524883513110631 0
0.465034026690703 1
0.451406762129489 1
0.306041962116645 1
0.361375260342028 1
0.502042022816422 1
0.740424461463048 0
0.384579337326079 1
0.433480919986165 1
0.384787349669136 1
0.454157333662357 1
0.629983926386965 0
0.541782513984321 0
0.64710945503532 0
0.60224447159293 0
0.473534423787393 1
0.456219978552433 1
0.317279144554069 1
0.53753175039664 0
0.52273405693597 1
0.486573916420721 1
0.506105423045316 1
0.492662412775091 1
0.310369801097471 1
0.650460411522535 0
0.660048440540612 0
0.3789367343986 1
0.687976459437724 0
0.480460386806225 1
0.619189552795175 0
0.691314250368018 0
0.651046887723642 0
0.28785214475218 1
0.504649194236416 1
0.472315207426213 1
0.482273724505078 1
0.474554516296682 1
0.421980200528995 1
0.643651213069761 0
0.570297875929012 0
0.540670780651976 1
0.592332880783531 1
0.552794949547102 1
0.690472991696656 0
0.388967927566135 1
0.686683169752032 0
0.609593892285194 0
0.473750064861996 1
0.51712665162855 0
0.592681198237026 1
0.459195242898337 1
0.52690761211013 1
0.599823456446832 0
0.481963789595979 1
0.438510503362867 1
0.572292365017539 0
0.529318391967724 0
0.710238047918373 0
0.319062345573228 1
0.623485705120007 0
0.558492145924697 1
0.677999209802134 0
0.389087096900488 1
0.560458065285781 1
0.48062889337031 1
0.591645046529881 0
0.484838957973199 1
0.518443479280866 1
0.52380759267071 0
0.575030586157753 1
0.623159464365705 1
0.557561117814258 0
0.595042956392094 0
0.461283976938832 1
0.59096315314226 0
0.636247304963127 0
0.776470936051875 0
0.371578591054059 1
0.439113579752815 1
0.451378613350212 1
0.341944216443804 1
0.371385750430134 1
0.581391531135964 0
0.556710312776145 0
0.612298258154065 0
0.64947692653196 0
0.463725465025301 1
0.698631370743458 0
0.420114217795306 1
0.539721610137947 0
0.753559385996886 0
0.35667279900825 1
0.594045331187547 0
0.502682791343641 1
0.441674033274993 1
0.340029042032866 1
0.664687912843823 0
0.422621742476429 1
0.216088603654711 1
0.478941098882424 1
0.467056514411489 1
0.413872031606753 1
0.500526269053661 1
0.38410530532824 1
0.543748093078767 0
0.35867298665005 1
0.48057151967753 1
0.372827315161662 1
0.275703581726784 1
0.476817431489811 1
0.56178989465867 1
0.504226611664495 1
0.516783983408253 1
0.613380673216729 0
0.565048583289353 0
0.516197441657261 0
0.459768098316201 1
0.605687396853497 0
0.51149096131764 1
0.517969609575294 1
0.582736708407409 0
0.387085596978522 1
0.636112753410802 0
0.480454241898987 1
0.53836314029308 0
0.601742357558661 0
0.495971158504396 0
0.529005663327724 1
0.630642812301936 0
0.432793571243711 1
0.670809870949977 0
0.500516062790125 1
0.4530391432981 1
0.452772757258504 1
0.275820101238485 1
0.437119803032186 1
0.566004266913965 1
0.559225139370831 1
0.441195137199076 1
0.697388960113172 0
0.554115513069038 0
0.448030882829 1
0.302423253302567 1
0.608868022424739 0
0.510245300929394 0
0.624389542410185 1
0.472943794022372 1
0.511280145076975 1
0.611546912697635 0
0.490773450084867 1
0.413504130271759 1
0.447358095677797 1
0.62683193972852 0
0.500183861216664 1
0.503170858687307 1
0.584587642977773 0
0.538722810323716 1
0.422534723931913 1
0.356897632545579 1
0.615430729954434 0
0.485641134979948 1
0.306370842034243 1
0.531780573317276 1
0.547967629599374 0
0.653270439704122 0
0.534749446981793 1
0.429437060328604 1
0.566586106111301 1
0.575294457617524 0
0.497586500428571 1
0.38591356221788 1
0.485734869128246 1
0.590530104943823 1
0.656308231194598 0
0.32686722732844 1
0.547361465127814 0
0.648066581976736 0
0.566976388451534 0
0.52748754599299 0
0.602601608158446 0
0.481338550496901 1
0.4230611376114 1
0.644923918057045 0
0.486609414127892 1
0.540452667255446 1
0.657434514634174 0
0.518790537711409 0
0.598682725876514 0
0.548103563398511 1
0.341245993196053 1
0.499564894015997 1
0.506028321444633 0
0.500757100042166 1
0.498741719025546 1
0.441546370399522 1
0.452156036753878 1
0.230197095989039 1
0.487309122451045 1
0.51499877953434 0
0.602868775071757 0
0.460224102920147 1
0.149578348013802 1
0.460275211853311 1
0.541659877798625 1
0.385121587543501 1
0.421335778071147 1
0.487482158223274 1
0.7232582659129 0
0.520941562366346 1
0.502452509654571 1
0.544992327916281 0
0.513511988676235 0
0.486499836509106 1
0.542236833767842 1
0.515629258149042 0
0.479841039345544 1
0.631248629335439 1
0.479189509057588 1
0.714676015919928 0
0.482886861000383 1
0.691667844092873 0
0.498822131764004 1
0.401750288988094 1
0.78819840638052 0
0.533072363153173 1
0.716875897142845 0
0.601103439753707 1
0.416656666356364 1
0.631224734704235 0
0.42324011632359 1
0.64436597499332 0
0.469671977845441 1
0.389669663329999 1
0.534180664671333 0
0.692738579543956 0
0.537580641829042 0
0.507568006557449 1
0.446336602897175 1
0.572711036085286 1
0.538413228740835 0
0.720549078878415 0
0.606279537524062 0
0.570430211704745 0
0.688903721146082 0
0.713068829337448 0
0.589428245155325 0
0.469445100461399 1
0.555176961982736 0
0.558118019279419 0
0.659762187357581 0
0.456869848391966 1
0.482711151236577 1
0.594507455738674 1
0.364824233792804 1
0.324199447163526 1
0.422645480879722 1
0.537467419859025 0
0.568195334451652 0
0.587538194462649 1
0.51809060768655 1
0.491498955529044 1
0.630195474080764 0
0.459803249607613 1
0.542000898960091 1
0.451724152086098 1
0.57348024784148 1
0.507269823043471 1
0.484214295466664 1
0.578761549426533 0
0.467366987448471 1
0.494970814598625 1
0.575309378621123 0
0.546288216108082 0
0.638610145274799 0
0.54798569494738 1
0.420469680441334 1
0.645224740279424 0
0.594509413277658 0
0.574773173255302 0
0.634780448076969 0
0.422382940195486 1
0.539626470487101 1
0.64620680706335 0
0.63501647586875 0
0.369581970075474 1
0.586465166462244 0
0.556615732997497 1
0.662303854547611 0
0.633663768252285 0
0.317159054185977 1
0.566622141945319 1
0.48499959930427 1
0.556032863157621 1
0.561360537594249 0
0.5890344250175 1
0.590229656568194 0
0.488970657258343 1
0.411925063695776 1
0.457081590208364 1
0.623429238766501 0
0.364024547591621 1
0.347531140866024 1
0.44015773514868 1
0.47988674755573 1
0.563468025599025 0
0.451515600518649 1
0.634688663498465 0
0.533729510216851 0
0.448636873001126 1
0.615247950373938 0
0.468068498129654 1
0.479593292093388 1
0.585740435359346 0
0.3055599827536 1
0.540769971679925 0
0.65475501568793 1
0.407210816305048 1
0.445211095157887 1
0.605882925192985 0
0.630679716745989 0
0.548350624036148 0
0.441775295602899 1
0.488315163038188 1
0.328399055221347 1
0.708934394434014 0
0.250684955028793 1
0.430506613774933 1
0.30748796339087 1
0.574034368348894 0
0.232929022241536 1
0.482423213837594 1
0.520447754475874 0
0.561709291961509 0
0.460286873017375 1
0.390264509390361 1
0.437342028390755 1
0.379052174896412 1
0.479237960443733 1
0.391697106682397 1
0.649721181039022 1
0.640753271268755 0
0.583947589561616 1
0.524133081580094 0
0.542022088191964 0
0.647251497792707 0
0.406168621179495 1
0.531899059513929 1
0.310460227504645 1
0.566433353167654 1
0.720163462165497 0
0.487739601139134 1
0.628282198699555 1
0.564866106556327 0
0.60105359081039 0
0.542957889997417 1
0.382481497768965 1
0.52606376180245 1
0.493417521711275 1
0.25239841216548 1
0.36321301623142 1
0.284894817261737 1
0.555673259163033 1
0.497316490109616 0
0.509891775348959 0
0.332042987903716 1
0.486437602724287 1
0.637826045552901 0
0.386110290366389 1
0.515113647371149 1
0.477213772666172 1
0.601210718096054 0
0.504610121025464 1
0.656514165050186 1
0.520589307081933 0
0.696322911316946 0
0.562587822514396 1
0.505344369925184 1
0.56769540879667 0
0.543405915996866 0
0.460643841561639 1
0.398940645994185 1
0.625769136557325 0
0.458954063286074 1
0.583792238331451 0
0.388819760062812 1
0.547045678427038 1
0.522725368938882 0
0.656274919859861 0
0.420367234117579 1
0.441253673236137 1
0.619384678762491 0
0.517660142827792 1
0.477402686312581 1
0.550987768847209 0
0.502855693525328 1
0.56460004110332 1
0.37480122948437 1
0.591573015655054 0
0.626715535745504 0
0.410596106662141 1
0.534906768126117 0
0.593607925831998 1
0.361685538925977 1
0.522901665931978 1
0.376722205605631 1
0.349953314613192 1
0.365721702345492 1
0.568106642311005 0
0.624610787266242 1
0.23245933466547 1
0.461483985065512 1
0.576912236425341 0
0.406596932170696 1
0.574257561662134 1
0.663819457827128 0
0.54376443997746 1
0.530605051198981 1
0.53708567610117 1
0.457426059867301 1
0.417214113074708 1
0.538193672234745 1
0.360181030518642 1
0.44964524158438 1
0.515521816019468 0
0.213676519822005 1
0.426885268459541 1
0.437364953205121 1
0.505182553275181 1
0.616612893133057 1
0.774140893974095 0
0.667884703837527 0
0.451971202749219 1
0.438721981851901 1
0.555189498525062 0
0.181498637844529 1
0.431311331346109 1
0.513371127899506 0
0.659142132221771 0
0.555367010848608 1
0.510610487066789 0
0.495355270070034 1
0.478714592232721 1
0.332098559231688 1
0.384692594101921 1
0.63949780855378 0
0.541432182722008 1
0.456511801256027 1
0.394939420880427 1
0.431948572739337 1
0.635530183566996 0
0.476209635164347 1
0.544172144654969 0
0.588072185957198 1
0.382570876027243 1
0.552240763754733 0
0.504470945717291 1
0.492822966946348 1
0.36848026321703 1
0.541448957007713 0
0.589123525913696 0
0.513922320484816 1
0.240969026468698 1
0.647131968040581 0
0.477520860203233 1
0.554767994866271 0
0.53349126273566 0
0.591205772060306 0
0.496822185987198 1
0.496073707106721 0
0.509337328515918 1
0.558962114434399 1
0.616860565079967 0
0.617010232715672 0
0.733399376461936 0
0.635964237839981 1
0.496881642169215 0
0.426491342244505 1
0.611130546480032 0
0.601223542884667 0
0.560118676959218 0
0.568133109691196 0
0.448408489733184 1
0.494325185555864 1
0.500304093706489 1
0.373497385380591 1
0.462426602117233 1
0.584557366304512 1
0.665520415106197 0
0.516229876495457 1
0.44582391768574 1
0.463223460908733 1
0.379037291793095 1
0.637440371559644 0
0.692163894330622 0
0.332823244697341 1
0.578007836840192 1
0.360912655895518 1
0.388602735648874 1
0.385758615907393 1
0.545762992852293 1
0.30703765784627 1
0.542749920317647 1
0.504670423817243 1
0.510332428315301 0
0.611618406660682 1
0.682840373381884 0
0.693434431291099 0
0.584627020310852 0
0.619972776083645 0
0.446816983065878 1
0.548878565138662 1
0.625408187277633 0
0.686216718149192 0
0.20459131211456 1
0.512250259301117 1
0.473362663120304 1
0.645273556642826 1
0.556997866470678 0
0.316904719848813 1
0.596028611467988 0
0.622079132152165 0
0.440462907183604 1
0.586046600910192 1
0.436855877038251 1
0.494829653775421 1
0.499260519603603 1
0.53260255847335 0
0.488043092164324 1
0.777622939298468 0
0.569776283611709 0
0.537116408601428 0
0.34159407041465 1
0.507225650439905 1
0.567484069019641 0
0.597668983707684 1
0.536204312629303 1
0.53462578918618 1
0.440403283183516 1
0.532669405323299 1
0.546422872599325 0
0.517846667230028 0
0.572074337009487 0
0.423912603725297 1
0.329265579491881 1
0.505273184192015 1
0.507678885256503 1
0.5978800241834 0
0.527985640292166 1
0.406819934877082 1
0.603604564288022 0
0.475127327066023 1
0.491491077263145 1
0.689813677423684 0
0.630139881008335 0
0.494254261575432 1
0.414197637194998 1
0.730998820005105 0
0.709745199441133 0
0.658228017026729 0
0.55528814228777 1
0.788095860731243 0
0.656445229488668 0
0.467757111429002 1
0.521435812025636 0
0.419119240117158 1
0.311953556347962 1
0.606433639244815 1
0.385027843554464 1
0.362874248963855 1
0.514860157467359 0
0.417643442881298 1
0.50338268283413 1
0.462959442408534 1
0.524324814723539 1
0.505802795774124 1
0.564361493452048 0
0.580918253930539 1
0.385829129735912 1
0.54576706311105 0
0.51565732116875 1
0.627773915083947 0
0.381263498092242 1
0.390900319103124 1
0.360651723374284 1
0.457682025224482 1
0.638731767755497 0
0.636854171246 0
0.486929135008408 1
0.142643838164082 1
0.46466469115327 1
0.544198489301885 0
0.586797666981968 1
0.468322676062911 1
0.583662297054948 0
0.517087945676423 0
0.39474472686036 1
0.36591061392517 1
0.603432332478633 1
0.546982856274258 0
0.694154398319376 0
0.337166143057436 1
0.598835858848693 1
0.459548606626721 1
0.544147669152404 1
0.452863437405097 1
0.549837797065673 0
0.50541662342712 1
0.648665001303082 0
0.447784518150871 1
0.614761393115621 0
0.819919098777482 0
0.471573313883493 1
0.635810788139982 1
0.700455971028359 0
0.302004468499524 1
0.309649415531034 1
0.393517027494971 1
0.470921970683643 1
0.42674074700978 1
0.344728366872753 1
0.500883153492063 1
0.598098430777153 1
0.583772829795013 0
0.46451872256171 1
0.475201607074683 1
0.55193033771144 0
0.418463657288775 1
0.453587287587865 1
0.669686479406948 0
0.4393946837908 1
0.507557353947539 1
0.427184662319802 1
0.885730144129625 0
0.512774012239473 0
0.41604566048598 1
0.347640001171432 1
0.447602799792531 1
0.469648622203008 1
0.413508830129664 1
0.356134967589602 1
0.532293699352358 1
0.551383812148227 0
0.398199812540861 1
0.323404263809833 1
0.461005839129057 1
0.79915714524132 0
0.385741099414425 1
0.490857399400871 1
0.492807913941203 1
0.517876815329496 0
0.690812884458529 0
0.419235832790922 1
0.56641657713437 1
0.661380809078306 0
0.449925387959166 1
0.57885052397053 0
0.619747891180329 0
0.492662608953572 1
0.446654139075766 1
0.564001285050482 1
0.296654217472874 1
0.343211043689898 1
0.473984838603534 1
0.455593284118681 1
0.428783203261356 1
0.497767685663731 1
0.537947177967287 1
0.458161960824216 1
0.550596410308432 0
0.554261900612584 0
0.569650226598561 1
0.507678646198969 1
0.581581890845874 0
0.332796664328196 1
0.411128500153978 1
0.585571307673885 1
0.475856659305894 1
0.471759999996883 1
0.417793989573616 1
0.694863856484929 0
0.191254543491494 1
0.492300997295286 1
0.562241011308497 0
0.516992358702004 1
0.52752165810907 1
0.522564585355922 1
0.529862140467466 1
0.457207593997933 1
0.549549118043547 0
0.676626645231089 0
0.636103236975342 0
0.483841142850535 1
0.569637259423958 1
0.549229114342928 1
0.653499666749438 0
0.536752303114614 1
0.407070734698832 1
0.583507625594691 1
0.347469856372561 1
0.517780317697542 0
0.56765540837883 1
0.565706620185192 1
0.378470077040144 1
0.408394918811238 1
0.358435652169328 1
0.45340506267727 1
0.376802924599252 1
0.475196525512218 1
0.519763988829397 0
0.261845262443078 1
0.692423809337811 0
0.390195115661532 1
0.580855883499871 0
0.582921475962118 0
0.563984849837189 1
0.44499836518062 1
0.377913968308407 1
0.357823484569862 1
0.467700817437252 1
0.511148348620519 1
0.470775361218181 1
0.49168187486505 0
0.399845420319412 1
0.244579921313435 1
0.438293104451481 1
0.523213985493328 0
0.542413152866002 1
0.64098750185164 0
0.424731031249748 1
0.253196559081362 1
0.510467353699729 0
0.615466667835067 0
0.528914876346555 1
0.461967019766936 1
0.382471952046605 1
0.308485205172878 1
0.507710634158271 1
0.533090622976929 0
0.537325554293067 1
0.468695364267924 1
0.516333936282917 1
0.601085724370443 0
0.523482928623611 1
0.698986383926187 0
0.499417379613752 1
0.479419499097814 1
0.550800626113782 1
0.56935448163601 0
0.574606887219447 0
0.59067572659503 0
0.428456160422538 1
0.467616895103097 1
0.590115698365088 1
0.53353982416161 0
0.59438702255876 0
0.562011390594093 1
0.431673471585753 1
0.463590144912788 1
0.566566429267763 0
0.572517276638229 1
0.789042422547346 0
0.44567435057943 1
0.277113381517006 1
0.52158297192357 1
0.513056273863067 1
0.362200688027308 1
0.509252517429868 1
0.42662922677322 1
0.501292389506964 1
0.406639401957103 1
0.432565646976583 1
0.43362512190051 1
0.493516238076956 1
0.405824822840451 1
0.523347092016214 1
0.518982026311201 1
0.390490297969028 1
0.734005661882234 0
0.419280463436359 1
0.720537053004893 0
0.5779585754245 0
0.548405121456778 0
0.707463304611481 0
0.456920896581883 1
0.623742103414406 0
0.433770066239314 1
0.587954382988522 1
0.377893619237737 1
0.589736571386935 0
0.484272852949534 1
0.64328728121358 0
0.296294824784399 1
0.276587284721186 1
0.351511440640444 1
0.769080535635373 0
0.543424351245469 1
0.648064276853366 0
0.571816255195298 0
0.499487521667566 1
0.587036071280468 0
0.539949673884146 1
0.577273877087843 1
0.245980367128872 1
0.505705605772607 1
0.291125436940219 1
0.519431808907814 0
0.533625593591887 1
0.408712394053107 1
0.586972865077036 0
0.664959671172559 0
0.574358988556592 1
0.421598638138901 1
0.374884276215457 1
0.439972928545597 1
0.63335585889331 0
0.475126353845372 1
0.450037452692481 1
0.605276562074855 0
0.534102432639115 1
0.578749877248845 0
0.371489478821636 1
0.723514242121737 0
0.486147357653939 1
0.49982654711151 1
0.431609936801955 1
0.463933859977001 1
0.351212007590572 1
0.695437097511728 0
0.727565694195292 0
0.57568736612748 0
0.380665390491066 1
0.533476578625549 0
0.533742331325393 1
0.58181580884899 0
0.395251996504826 1
0.430687035247974 1
0.398406329374334 1
0.359392148468737 1
0.626960775348087 0
0.452587892626657 1
0.516602251458724 1
0.429065743378665 1
0.454159217455598 1
0.615477555922974 1
0.509776399665471 1
0.703911631911342 0
0.457828277739926 1
0.523765341750166 1
0.575999676518089 0
0.43831780619336 1
0.540002029022149 0
0.579205845051365 0
0.430274228375547 1
0.481264747738601 1
0.528463138576621 0
0.440033983888875 1
0.64709718716434 0
0.546133626522786 0
0.472658177375638 1
0.494294730981843 0
0.560467560672676 1
0.189621732402097 1
0.445825018127448 1
0.545377263111587 0
0.524498725612743 1
0.419861640691027 1
0.507617285452204 1
0.633714227289493 1
0.543446347431115 1
0.420826432293509 1
0.49110851691899 1
0.549418754010092 1
0.477903399509673 1
0.374559952745372 1
0.584871880339899 0
0.668675123983139 0
0.367281185185941 1
0.377588876735915 1
0.633731587120818 0
0.547041795181728 0
0.415235813895737 1
0.414438049579283 1
0.51907651335764 0
0.560100892674161 0
0.56141521704909 0
0.325746397597149 1
0.606376446457813 0
0.530645987122091 1
0.446399093837111 1
0.590343176023835 0
0.535311249706976 0
0.588838660593843 1
0.553609989404538 1
0.525369523274361 1
0.508077847128974 1
0.386676815533542 1
0.818921682860559 0
0.643230635593277 1
0.524578545520694 1
0.59668177775899 0
0.401068604073068 1
0.59402456434336 0
0.538188192904618 0
0.507606259871363 1
0.479322226247961 1
0.229085326566278 1
0.61503205332465 1
0.406148243637251 1
0.388041125806947 1
0.721855436733676 0
0.437969410467463 1
0.248965587244228 1
0.425162212259467 1
0.487346032379973 1
0.597455391355583 1
0.31533526963466 1
0.519796677869467 0
0.523182782738221 1
0.376654451091739 1
0.410210228725177 1
0.600248770583564 1
0.611238919378631 0
0.522370703161562 1
0.450675778475525 1
0.514859972613605 1
0.619815072514976 0
0.63287608049653 1
0.432929018219441 1
0.250590039854702 1
0.5683046450462 0
0.502076824449723 1
0.609299042204337 0
0.495355333027708 1
0.493037155089938 1
0.574297380879929 1
0.380578640117241 1
0.549243720207744 0
0.518429318584003 1
0.45129278311364 1
0.452973498153492 1
0.544163738656029 1
0.5325645890148 1
0.35365907174574 1
0.253145119014885 1
0.543364326154988 0
0.395585155673976 1
0.500332848273937 1
0.437464573357678 1
0.401521137072506 1
0.382523361521198 1
0.511659467003976 0
0.452958782687962 1
0.448960003500846 1
0.475288056485917 1
0.53349917794444 1
0.574072659326512 0
0.479386455340536 1
0.422944746708711 1
0.567329292355667 1
0.570674232337398 0
0.569474298855657 0
0.475994033176371 1
0.471315722386808 1
0.54144470432495 0
0.503508725864287 1
0.463366676320956 1
0.470445708545548 1
0.485238840672929 1
0.526840077755174 1
0.577064394430276 0
0.48032207141293 1
0.338596016366108 1
0.455421589033667 1
0.528667288978658 0
0.292680154874121 1
0.571900399411568 0
0.641458856612156 0
0.475166126609244 1
0.65792849177047 0
0.450135165601875 1
0.490221010452178 1
0.355874719432637 1
0.548889753131775 0
0.433648880034866 1
0.440799078521206 1
0.0991844014700227 1
0.548573829353084 0
0.427178995499982 1
0.523723626709828 0
0.530515294111279 0
0.465175239579996 1
0.262248745574365 1
0.590502198122874 0
0.387535608815931 1
0.539449000880932 0
0.53019027337291 0
0.452786610074269 1
0.607220098853574 0
0.590997679913461 0
0.497391551321131 0
0.354748180512107 1
0.745346316650825 0
0.426265057884578 1
0.548311910829214 0
0.476383887759887 1
0.343797383139806 1
0.523236972077708 1
0.651975733373936 1
0.517025662684593 1
0.293612480781766 1
0.620441232084628 0
0.426117653247729 1
0.760037627844811 0
0.965402421020329 0
0.702541547468845 0
0.526136726682542 1
0.479883997366455 1
0.651593524480062 0
0.305157171880328 1
0.584172958991171 1
0.608095458429406 0
0.575315809065103 0
0.495685404059045 1
0.475545201348251 1
0.392772949602947 1
0.419297612364892 1
0.429708718399512 1
0.230016879717842 1
0.469675037577913 1
0.481135243969889 1
0.557011651284391 1
0.314145361204969 1
0.561930995608986 1
0.438501312022192 1
0.745130860348612 0
0.508530762720801 0
0.498169745352087 1
0.488688917718155 1
0.532448213475387 1
0.538536367184698 1
0.519198923991386 1
0.636935054563869 0
0.441446361733392 1
0.500882126591588 1
0.583921353280888 0
0.545545670235232 1
0.612961960521615 0
0.476672690741634 1
0.600402041443421 1
0.623159691379776 0
0.41556615540255 1
0.519630987986864 0
0.485233959202075 1
0.575171670542283 0
0.54246638718802 0
0.488831578206045 1
0.630731001416936 0
0.524418696599106 1
0.426694609227021 1
0.583480992234246 0
0.736640984367612 0
0.57426780563093 1
0.84379567607882 0
0.611602909760904 1
0.544873102830704 0
0.45222545972503 1
0.625235176499564 0
0.52272466189712 0
0.377753019827008 1
0.367347772854004 1
0.430462158422365 1
0.524693970718575 0
0.540831567550154 1
0.420894165024526 1
0.614689890225665 0
0.475243203379085 1
0.462933993900609 1
0.428965546348821 1
0.470885817685271 1
0.544391810515004 0
0.40086981194164 1
0.453581870042754 1
0.50604274377663 0
0.49290142895088 1
0.633945896582224 0
0.61024075933837 0
0.658410285122528 0
0.743048902612458 0
0.422825250241481 1
0.266948996886452 1
0.562194119013567 1
0.493207128527817 1
0.443310661863366 1
0.458224151970404 1
0.530069384031885 1
0.58567939484999 0
0.389650719841557 1
0.458583304983634 1
0.421763812075743 1
0.471544467412588 1
0.709633040243486 0
0.438966889155061 1
0.492556595531931 1
0.547510866189998 1
0.647646727972703 0
0.537159372002799 1
0.423101997774315 1
0.44934687474552 1
0.620247731061183 0
0.579798023547596 0
0.573766425144815 0
0.615127714476605 1
0.590062597343326 0
0.702904762613098 0
0.519231614680372 1
0.514641011054014 1
0.419735085839032 1
0.385906887508486 1
0.553933037847577 0
0.633600280673087 0
0.654989270705399 0
0.433003583250354 1
0.453891749754506 1
0.468134701592291 1
0.813368981037462 0
0.459179876176974 1
0.567258085608566 0
0.455897156783531 1
0.567098086474257 0
0.417749645295051 1
0.391766743350581 1
0.551979849787446 0
0.635036516202215 0
0.58497769000582 0
0.34708677030957 1
0.537415231221515 0
0.561687801114083 0
0.799879839450674 0
0.69523248906689 0
0.265408863358243 1
0.359172967114253 1
0.653126661686648 0
0.554309291922456 0
0.556180699412597 1
0.560045801778859 1
0.70049953277475 0
0.377011949325477 1
0.594389028061397 0
0.689211033188613 0
0.583753438004353 1
0.552007657229328 1
0.566740180459806 0
0.46429224493063 1
0.561389186306675 0
0.593647959023749 0
0.545600262823462 0
0.642002516474318 0
0.574798020799589 0
0.447943542051855 1
0.678727230660542 1
0.297739575766718 1
0.482934380807883 1
0.41469180783123 1
0.614987442366514 0
0.251524757911654 1
0.462400879568586 1
0.71194893223579 0
0.462805541065963 1
0.27177016780002 1
0.420533876755595 1
0.34536893942331 1
0.437957868683688 1
0.599632027605841 0
0.420835783455868 1
0.330040273309412 1
0.363194188660709 1
0.454466266665739 1
0.589889794941175 0
0.558229889425445 1
0.515547534009557 0
0.560674541509393 0
0.561000211717954 0
0.56267084690319 0
0.553621159310167 1
0.573775672472612 0
0.511636405351783 1
0.490809131997027 1
0.411832891644085 1
0.644460470622804 0
0.503587402893358 1
0.364952666200754 1
0.380961551533045 1
0.479572268530779 1
0.35514392470143 1
0.345598668540798 1
0.543396139376537 1
0.555230543615144 0
0.556364498793517 0
0.562188553145076 1
0.466702461442212 1
0.525919286772999 1
0.519168385118978 1
0.435612215068799 1
0.583355862122332 0
0.558393426821749 0
0.534060411112314 1
0.438161577792096 1
0.518001322557297 0
0.592957775636885 0
0.634466086168178 0
0.526187669291771 0
0.466456547402166 1
0.712812428719699 0
0.654939239590141 0
0.344527650132981 1
0.680390620397019 0
0.388305882169348 1
0.606365343243864 0
0.618810268577879 0
0.544382740524948 0
0.446056952202779 1
0.403086960552497 1
0.352900910414054 1
0.56739910391763 1
0.617847244013728 0
0.531140713550882 1
0.507160661896624 0
0.716579470441816 0
0.625051591497417 0
0.57518573088167 1
0.379332564615984 1
0.409411199818882 1
0.578879481159158 0
0.60687102308351 0
0.558445571570801 1
0.339881216935315 1
0.639614288481906 0
0.375451013124399 1
0.685931065054844 1
0.289763447046078 1
0.687715771167108 0
0.459281093878177 1
0.52310169074756 0
0.77489992578982 0
0.442147794875675 1
0.45880027404331 1
0.610330146486429 0
0.529769511967225 0
0.520058884087904 0
0.688322081015136 0
0.590725178930504 0
0.601453712896679 0
0.609908515381713 1
0.488037114025851 1
0.421710400330348 1
0.573403605011539 1
0.379766816367465 1
0.477047289970179 1
0.6195505418528 0
0.648371815128765 0
0.50784507226422 0
0.621575479240305 0
0.552828575195617 0
0.576088677338297 0
0.387805027498226 1
0.547717393037811 1
0.3798076970929 1
0.696644977297812 0
0.595631434154218 0
0.593367201748246 0
0.59746365962344 0
0.388802744548407 1
0.533766373532169 0
0.573955702923487 0
0.454287536212841 1
0.533667294629358 0
0.386024747616247 1
0.522573367163073 1
0.432219864156819 1
0.412107407939731 1
0.541367805847941 1
0.59626849044282 0
0.500038755060182 0
0.573635816886468 0
0.60262405807692 1
0.53715782046169 1
0.38606296842117 1
0.542690516180213 1
0.489255728501878 1
0.532189155806697 1
0.394231680948668 1
0.493694406866988 0
0.451272497863374 1
0.559869244229856 0
0.558588787929097 1
0.473021642861204 1
0.550438316007592 0
0.336062825679803 1
0.413035317234747 1
0.573055362501368 1
0.565397740319939 1
0.626043598912259 0
0.635840479106416 0
0.561518531151523 0
0.471706834800004 1
0.340140975016638 1
0.498439325377579 1
0.367564890635331 1
0.588818749415893 0
0.671787937488005 1
0.508987757045625 0
0.404316603837312 1
0.602644751378848 0
0.555520162173407 0
0.644535245564283 0
0.57785209889969 0
0.216547816161429 1
0.661577001426322 0
0.401857264815192 1
0.508262690733146 0
0.362164343528841 1
0.607856622907784 1
0.578599117099955 1
0.539274269114766 0
0.679078245071694 1
0.453512844868593 1
0.382169879419297 1
0.530312974851197 1
0.45818979341561 1
0.382596253050515 1
0.470422226177373 1
0.534567935677803 1
0.359805049758403 1
0.399555880379645 1
0.547967411437262 0
0.601841718734232 0
0.4559814395306 1
0.507324754656816 1
0.466333760815785 1
0.612351373987474 0
0.295350034256485 1
0.462737810110179 1
0.533197439468563 0
0.627005993879409 0
0.518351950883869 1
0.361600555512626 1
0.51753240829758 0
0.267965032879576 1
0.544952749882141 0
0.509628299191025 0
0.683862355194675 0
0.418039214893907 1
0.580491109594804 0
0.572845281575984 0
0.605748776603574 1
0.428816042635095 1
0.500537331954444 1
0.503602133172439 1
0.507384418619254 1
0.308827763626103 1
0.718374901300824 0
0.48444142430519 1
0.285606067193367 1
0.545361197759037 1
0.618216964159472 1
0.606149330991505 0
0.557186915848244 0
0.781746397914341 0
0.618342462731288 0
0.5015203925196 0
0.561021418213623 0
0.554040840710658 0
0.409925802477993 1
0.39853237376172 1
0.457251493110672 1
0.534269318166377 0
0.668573708450133 0
0.483155308348093 1
0.37052908326258 1
0.582682098726155 1
0.579269872910021 1
0.494801326520369 1
0.356171477213926 1
0.522396252799362 0
0.616443223434583 0
0.492132511192893 1
0.592624052323802 0
0.532594613959636 1
0.528319209693747 1
0.646349948985381 0
0.570894179632694 0
0.358320802301217 1
0.434378490429848 1
0.526166841172961 0
0.521743161871832 0
0.593015775402551 1
0.519022812034487 1
0.673152034593156 1
0.350755431191837 1
0.387634020961147 1
0.60863227933737 0
0.514246048712274 0
0.542178112158262 1
0.472644169403473 1
0.41570816386476 1
0.368139783910009 1
0.510937572696305 0
0.445278984226247 1
0.485289241837125 1
0.530495882098793 1
0.453626302605692 1
0.456174574599499 1
0.636629774646374 0
0.316382599532401 1
0.48783992706031 1
0.688780845679554 0
0.392596471032564 1
0.503932130052126 1
0.518042645986075 1
0.382675988916648 1
0.496480091779618 0
0.566373522788294 0
0.522337786978101 0
0.498388101523606 1
0.433563090217549 1
0.605890992550569 1
0.494427053560032 1
0.512596963852885 1
0.464784177442191 1
0.458536785615807 1
0.565890954812217 0
0.450784844546323 1
0.678227145898244 0
0.480326000893877 1
0.375339461974003 1
0.699666040948425 0
0.342345845151131 1
0.439230121962394 1
0.594881257043681 1
0.622277353460225 0
0.585951899160633 0
0.532148775590196 0
0.58581353067096 1
0.443639083777622 1
0.521042345048271 0
0.49178918527212 1
0.633347526453342 0
0.518543471627873 0
0.509872705456858 1
0.526825096857234 1
0.820746855330132 0
0.548033153236663 0
0.634311252832426 0
0.597226163979183 0
0.706549017096535 0
0.428232506841763 1
0.459525456414121 1
0.460467335784359 1
0.561623250294994 0
0.528544991349765 0
0.56484750435666 0
0.424895639097495 1
0.609762796048456 0
0.52038060266757 0
0.605512446779076 0
0.364725260096879 1
0.655324448298104 0
0.489419475753327 1
0.598235052874108 1
0.516422133150806 1
0.581674828464191 1
0.59538839839914 0
0.610686731113034 1
0.451319200188927 1
0.544965793103702 1
0.480498217278016 1
0.435109510786333 1
0.421921390491937 1
0.449707027477215 1
0.376204239684869 1
0.581948504457613 0
0.555323280172466 0
0.451724030548554 1
0.485419390890846 1
0.558016432611821 0
0.44767125150183 1
0.665741175856018 0
0.476005258201313 1
0.494715170972419 1
0.520139296492872 1
0.362067884266069 1
0.626063880317392 0
0.383544901589092 1
0.440463787128174 1
0.695679803821092 0
0.653353157473373 1
0.514387695228102 1
0.650815274068397 0
0.524470758415119 0
0.613287739542631 0
0.469338478628263 1
0.557204415734412 0
0.423712067041671 1
0.424667285694189 1
0.63062333972508 0
0.613678556022071 0
0.420662656546155 1
0.514972583477547 1
0.653764365466745 0
0.649055754562721 0
0.691874348923387 0
0.319163243224346 1
0.378011098667529 1
0.494068124556133 1
0.691616352613607 0
0.567269423082021 1
0.495189853086696 1
0.357021883226079 1
0.42904779706026 1
0.359889727233034 1
0.618857801951833 1
0.477419931144303 1
0.570422589550655 0
0.493272160484569 1
0.550613780758488 1
0.541085174236012 0
0.294709929416269 1
0.638403011789749 0
0.500852002184658 1
0.415083161965202 1
0.471896895855178 1
0.556728400358497 0
0.438186492177057 1
0.440914386353373 1
0.656108592253582 0
0.320443980723089 1
0.413950879915719 1
0.567239837729863 0
0.612350961931484 0
0.570177183447883 0
0.56153866394061 0
0.447391773651429 1
0.634450408973611 0
0.626405934134897 0
0.347539087124011 1
0.528670838053124 0
0.310270809862447 1
0.684118923519011 0
0.481979755156723 1
0.521993658055337 0
0.265202800124703 1
0.529424508815324 0
0.327863063096421 1
0.595213925496366 1
0.353629383049265 1
0.375959620980334 1
0.443127036078769 1
0.547912782058596 0
0.368134027100695 1
0.724241490147903 0
0.540105427373511 0
0.439608837106434 1
0.679172110488041 0
0.424178084166325 1
0.517885652396422 1
0.473578603075213 1
0.528796258262128 0
0.490642846972378 1
0.45374221526171 1
0.528441114502336 0
0.694729877120179 0
0.430003216189834 1
0.489974349412236 1
0.565961245911363 0
0.501504545389896 1
0.424683677298294 1
0.593566553742771 0
0.627398143037988 0
0.542206235033506 0
0.553928192994053 0
0.273173270947991 1
0.632590570477978 1
0.482094075031888 1
0.47990984726833 1
0.554288262178325 1
0.554130175511937 0
0.433699676427122 1
0.614229067624507 0
0.631639033601198 1
0.462279987114603 1
0.518430173156116 0
0.503153577459474 1
0.603553237837276 0
0.447541822990621 1
0.695337434863274 0
0.4069951997507 1
0.338207740780075 1
0.428691404771354 1
0.763481452693423 0
0.576405910536824 0
0.634871312656272 0
0.43273069134728 1
0.691482004635861 0
0.484879949372894 1
0.559237038837937 0
0.788767120913422 0
0.573779803258075 0
0.41847228841268 1
0.394447212650211 1
0.540636412458287 0
0.51383791264573 1
0.505788738306582 0
0.613701576017345 0
0.310355757834229 1
0.481608690965492 1
0.803213214762041 0
0.318367447481196 1
0.551464080104573 0
0.470473563859845 1
0.591753264417538 0
0.660097463909274 0
0.318067045028071 1
0.621274985177116 0
0.517923254709675 1
0.43049547507501 1
0.490662441983847 0
0.504758216666923 1
0.754973843498518 0
0.47478954168397 1
0.548525550590859 1
0.555539509022533 0
0.570651220764236 0
0.497136063318993 1
0.543849152323359 0
0.433184649407933 1
0.615665120862902 0
0.828285167916035 0
0.534305200417513 0
0.453112852434596 1
0.292741866932994 1
0.545261536797219 0
0.451167074495871 1
0.41881012582037 1
0.670861808293435 0
0.520784241567795 0
0.536710096869767 1
0.644263734559691 0
0.433976555312855 1
0.37658536671047 1
0.457727781987823 1
0.634881049688647 0
0.303240238072949 1
0.490657505716038 1
0.51494615507396 1
0.395002550179658 1
0.53028347434093 0
0.613016630186053 0
0.866522846816346 0
0.531949168199679 1
0.421245538069169 1
0.546749979718791 0
0.419577833065491 1
0.528697950369101 1
0.421528633187159 1
0.440261778976714 1
0.497380078881822 1
0.534737928145323 1
0.434854082463361 1
0.525443632183012 0
0.341871216643882 1
0.627121200591316 0
0.588013485410335 0
0.593725119998224 0
0.595367618404673 1
0.502635286403918 1
0.705260175749352 0
0.584055507859581 1
0.771582433022494 0
0.649786935199516 0
0.278600806026352 1
0.483290111959793 1
0.600351328159557 0
0.518965506294648 0
0.502416103464908 1
0.611381601088553 0
0.524038783364598 0
0.517703430953147 1
0.638026804316783 0
0.659347765910525 0
0.500198200642089 0
0.309209489834627 1
0.427767444157084 1
0.633498717812352 0
0.386585745160223 1
0.540059228307211 1
0.482137464216381 1
0.479324879671573 1
0.504516136337167 0
0.349681411456818 1
0.554477396084907 1
0.507887308515264 1
0.608653537782064 0
0.635869594394143 1
0.671086111981902 0
0.344959015813287 1
0.513438002235936 1
0.396101143199386 1
0.403066969992261 1
0.556056537979424 0
0.505119407484934 1
0.283509089785223 1
0.679280970014147 0
0.417260508966697 1
0.623448987260412 1
0.507055358279587 1
0.318862027379823 1
0.480791182617941 1
0.499514286257553 1
0.555238496072805 0
0.296342913533351 1
0.332570764843758 1
0.388571998984252 1
0.508731152559731 1
0.499661503729979 0
0.528034232947185 1
0.554692102243089 1
0.571521991635035 1
0.490764476241693 1
0.570404638764035 0
0.51581821088365 1
0.342440610910576 1
0.569816023328425 0
0.518916102988233 1
0.516069539672309 0
0.447300952450467 1
0.369896211471901 1
0.431744417074044 1
0.571790502364176 0
0.459185713337627 1
0.510950190039765 0
0.632870504588988 0
0.478357152141517 1
0.553196164815928 0
0.542478405352938 0
0.5666059399579 0
0.521890010589321 0
0.496540964128352 1
0.412573371411215 1
0.482563542403119 1
0.464499679220599 1
0.446601875632725 1
0.366844451778865 1
0.558779663761497 1
0.728602574253176 0
0.534510267097594 1
0.52404246643876 0
0.509034358420798 1
0.388868889177445 1
0.440025063450152 1
0.342489501866575 1
0.517445112216553 1
0.662102844724167 0
0.545757330537822 1
0.40404781017762 1
0.560607300922719 0
0.524084945537354 1
0.455860478994845 1
0.566443042039192 0
0.721925332373151 0
0.477814209277332 1
0.452963395147454 1
0.505902202142822 1
0.427588877540697 1
0.540872278588188 1
0.457625663844275 1
0.591971564518535 0
0.267699990115353 1
0.372852337166624 1
0.564085129579714 1
0.533444693280685 1
0.368179363984748 1
0.447563282635869 1
0.481315491208459 1
0.734381828167448 0
0.469576268294355 1
0.35005084984396 1
0.393462928825792 1
0.820603799590978 0
0.531045040248957 0
0.455389809547067 1
0.444489752749751 1
0.492975239650528 1
0.426684278500505 1
0.475881555072228 1
0.516256631684644 0
0.579566065133604 1
0.41763498890119 1
0.49458291056009 1
0.497577227873583 1
0.416069712102515 1
0.529678063909727 0
0.614464802332409 0
0.5235965176914 0
0.502084351491788 1
0.597362643107781 1
0.681070113834342 0
0.882717160546237 0
0.501970233936726 1
0.409277682544869 1
0.390756206788203 1
0.49257550808728 1
0.57997359600037 0
0.454946367209838 1
0.422935339027899 1
0.680984113857736 0
0.460521571490158 1
0.215962054158756 1
0.598212910275097 1
0.487353584532436 1
0.378503466578625 1
0.432395384701908 1
0.523046253186233 0
0.236330091395645 1
0.594364769125732 1
0.555422805534754 1
0.649111077713525 0
0.70321782413588 0
0.579357336015457 0
0.354539351167286 1
0.487904539563499 1
0.610935682227049 0
0.598215304177145 0
0.581102712915548 0
0.521437520657247 1
0.556033570088822 1
0.61367293174537 1
0.492081816895721 1
0.466535116207881 1
0.661022719796266 0
0.390927263746287 1
0.413817969534382 1
0.276879279418198 1
0.409745885302097 1
0.456096989637429 1
0.414946373596855 1
0.485772162574193 1
0.56571596159544 0
0.501688836780384 1
0.494764975169011 1
0.481603758900462 1
0.592460318604107 1
0.699532257699995 0
0.20856891570998 1
0.464162205313771 1
0.592319447267246 0
0.456715295243143 1
0.389209376056467 1
0.5178482455589 1
0.621687555052043 0
0.465013885551387 1
0.487541219064843 1
0.593285512336376 0
0.732918674819743 0
0.631933932335266 0
0.722808384459341 0
0.489084349243548 1
0.622816132387155 0
0.447458963599368 1
0.455995601515692 1
0.271428256581481 1
0.488899768048943 1
0.470623211491875 1
0.642619936578801 0
0.430314079434203 1
0.502304700889845 0
0.598917763757909 0
0.61924655415591 1
0.630363767625814 0
0.691182032576504 0
0.530701190446877 1
0.492816357643746 1
0.367858513981584 1
0.628393828342716 0
0.551827347117009 0
0.584777193531134 0
0.642203516801364 0
0.384351606172426 1
0.581360472375655 0
0.534630632846511 1
0.623912819506554 0
0.66519912223291 0
0.373732535119746 1
0.545007342561768 1
0.592374371895864 0
0.570593007161853 1
0.705018651640217 0
0.624164811179615 0
0.641818862040492 0
0.684236532422139 1
0.498733751304117 1
0.613685965554008 0
0.531122832833513 1
0.444857168290798 1
0.367933051977216 1
0.737772030182857 0
0.471473544321486 1
0.369815633271542 1
0.332357158438503 1
0.674274269977834 0
0.497202179607945 0
0.515429577719022 0
0.716417953923138 0
0.70376917900095 0
0.598252709001998 0
0.426927923828465 1
0.433686342408477 1
0.544343068291292 1
0.420860372935332 1
0.688529588478611 0
0.388737764962124 1
0.421427566722425 1
0.582310352215906 0
0.426290133025913 1
0.485498316894711 1
0.546065904932566 1
0.461340476850316 1
0.53864691005835 1
0.658706875303878 0
0.68212420164547 0
0.642224886669288 0
0.346071544499236 1
0.580625933768063 1
0.560997809319166 0
0.358973605503612 1
0.397365235662836 1
0.423256788816177 1
0.416832971961285 1
0.567338619078447 0
0.524376704668724 1
0.633256917881249 0
0.451550374601736 1
0.517314849761929 0
0.514336154039634 1
0.566458076755817 1
0.580115837072666 1
0.533464501346904 1
0.531552612448952 0
0.605793925849309 0
0.620426632540813 0
0.478738950586749 1
0.49613099560127 1
0.590990425606649 0
0.557355468987021 1
0.5584530460552 1
0.555499938188746 0
0.435598863430774 1
0.358343955507232 1
0.439154415585629 1
0.620830456013689 0
0.666406885723747 0
0.52010525773035 0
0.348881372379791 1
0.548578809890299 0
0.467189247589176 1
0.424203437762582 1
0.631492738545024 0
0.689970965949382 0
0.628337982808692 0
0.807269489306556 0
0.448399491490805 1
0.447599927976493 1
0.495401048326447 1
0.549819191018644 0
0.463698297421272 1
0.518164778168695 1
0.314923182047915 1
0.477573691742504 1
0.556264429585733 1
0.565472077549074 1
0.53954135188484 0
0.465174979312196 1
0.535614879861082 0
0.355425826471363 1
0.444887099224799 1
0.588725705363058 1
0.553081511941034 1
0.518304609544305 1
0.589516197389356 0
0.647833080362247 0
0.593554836434635 0
0.565648217144362 0
0.474017930844588 1
0.352122951561708 1
0.414834831026761 1
0.453584817737602 1
0.549502602551239 1
0.682040422770544 0
0.605291982031538 0
0.426064581010502 1
0.593987182215486 0
0.318837338884265 1
0.463077155045832 1
0.508749969630181 0
0.540579857559668 0
0.669101900872557 1
0.392198585785817 1
0.59477399685424 1
0.382808156896681 1
0.490580077152841 1
0.483004333689961 1
0.625285489958347 0
0.507578181418682 0
0.468652712571187 1
0.466167050602142 1
0.428888806526354 1
0.546498568661591 1
0.38052594602827 1
0.480643062421296 1
0.611136995140636 0
0.343909039028313 1
0.443002503186502 1
0.608055458860669 0
0.526509373525291 0
0.679203227274571 0
0.738506268915674 0
0.265226156356756 1
0.505064312585079 1
0.444320193753947 1
0.42434562186332 1
0.325062322591657 1
0.606338115461592 0
0.498482697289135 1
0.565087438829769 0
0.561628475926834 0
0.478966864618303 1
0.656403128400428 0
0.52393237179385 0
0.395417302355226 1
0.331252134845653 1
0.460009321232652 1
0.451309949663943 1
0.508198364221024 0
0.455550187405614 1
0.430672195834699 1
0.447025805108225 1
0.346785964727436 1
0.671467747550489 0
0.491362135269338 1
0.401523032706429 1
0.457534508343464 1
0.499598108298835 1
0.662531998984561 0
0.345179560017067 1
0.47230389007744 1
0.328982588292681 1
0.55057467544611 0
0.447190745263295 1
0.526979815581624 1
0.583012321010481 0
0.372956807289434 1
0.492758279203548 1
0.50757793259992 1
0.41883387137876 1
0.481046398458524 1
0.429388894751805 1
0.547795983100665 0
0.696660711370536 0
0.581590715589881 1
0.288350619863277 1
0.598532131415228 0
0.749269815157298 0
0.630158841308803 1
0.393812591561911 1
0.559414294857489 1
0.562945925981615 0
0.538682058010048 1
0.514202988766826 1
0.439437216825479 1
0.382340887007958 1
0.618079631772666 0
0.340084764401532 1
0.52239832032025 1
0.424338902583165 1
0.373840614245699 1
0.506817482999035 1
0.430841161145483 1
0.484869938606306 1
0.48626562194148 1
0.673456520450717 1
0.553905931786632 0
0.602743473960232 0
0.52185500540177 0
0.367435545691981 1
0.645154824263038 1
0.498316658148387 1
0.450430018616394 1
0.365567508769527 1
0.533821349544715 0
0.528593051971876 1
0.33809170924849 1
0.461873044790066 1
0.397639666587623 1
0.511616099932901 1
0.464288728196243 1
0.564507342551631 1
0.510064370018901 1
0.552526958905993 1
0.397074616088911 1
0.657976019926842 0
0.579126680847332 0
0.545900428608606 0
0.629869534412748 0
0.378130087033765 1
0.786751848877013 0
0.543440860755302 0
0.399973636354166 1
0.673123360005507 0
0.489943619648969 1
0.617622456178478 0
0.581504681347137 0
0.349295764102132 1
0.537060186865588 0
0.524267909411474 0
0.458052866012292 1
0.355453155356564 1
0.491704447311792 1
0.461396253334089 1
0.382961490998196 1
0.373452213564354 1
0.521636075252446 1
0.455965118224436 1
0.423163643069806 1
0.565876408740236 0
0.533791654928049 1
0.510492563275922 1
0.518417151790478 0
0.62041437228251 1
0.578040222003591 1
0.188387530190428 1
0.743385232037947 0
0.460796757818548 1
0.250060020000065 1
0.476913393914979 1
0.546720746141803 0
0.448465323064584 1
0.509337353928694 0
0.59170256637265 0
0.58884301428048 0
0.552953912278233 0
0.586710594500271 0
0.511817662613377 1
0.491687054862736 1
0.734472337455576 0
0.646896802756653 1
0.559407786721164 0
0.496618582898065 1
0.629381218710689 1
0.653375665273983 0
0.375120830222934 1
0.361953611634019 1
0.500538943375172 1
0.508880350630356 1
0.401808326609579 1
0.362108493629314 1
0.6206226132357 0
0.59972890557743 0
0.57988176036703 1
0.380161022061211 1
0.574500848535451 1
0.574308668876619 0
0.648654411241429 1
0.610738952435572 0
0.302162427634635 1
0.559319421009215 0
0.559304538253481 0
0.456586601374734 1
0.49588049706921 1
0.581357571464295 0
0.420449544033961 1
0.529306425185072 0
0.678758059298323 0
0.510801665068373 0
0.603031059178865 0
0.406176660032364 1
0.475397705143947 1
0.575657635954245 0
0.344459385287267 1
0.401569229709657 1
0.572127396604695 0
0.57708367877452 1
0.684274677579992 0
0.510188659206321 1
0.531184806883854 0
0.382997372204022 1
0.492843717691748 1
0.609073082221354 0
0.601358221927494 0
0.435257651582372 1
0.417787431407741 1
0.473168367376931 1
0.595867665395567 0
0.564234846446196 1
0.515260872829646 1
0.489448651792722 1
0.595097122687187 0
0.468563839554077 1
0.795677648376357 0
0.687678857227804 0
0.455752536634666 1
0.607008979967675 0
0.554754396631975 0
0.44980295087253 1
0.611460181321165 1
0.569814575520764 0
0.36882413902615 1
0.511788192765441 1
0.577384164592322 1
0.551897392424771 1
0.480143332041282 1
0.401724605251878 1
0.533724843806162 1
0.42249826448677 1
0.384618316792286 1
0.46024739953391 1
0.573087252600495 0
0.391376467896833 1
0.534613704546499 0
0.522677207167217 0
0.361092311379625 1
0.367345805684692 1
0.571514598736487 0
0.385815588132139 1
0.371241978529222 1
0.591893348779691 0
0.449663865069872 1
0.632512223519558 1
0.733732097702396 0
0.541114796423182 0
0.627269272160164 0
0.595732874583008 0
0.386197066143152 1
0.486334141833226 1
0.630002202513014 0
0.341713687391558 1
0.37257437527871 1
0.688967798960277 0
0.465062034694965 1
0.405925230345323 1
0.545193318809414 1
0.570316468105722 0
0.57827365452044 0
0.601347345187859 0
0.644539115745126 0
0.502613787598584 1
0.559336133406976 0
0.576404394363482 0
0.641106763686094 0
0.684786434177342 0
0.655269559000124 1
0.527404277514695 0
0.53746697107071 1
0.526806671243431 0
0.747461358105166 0
0.501766196353211 1
0.341007559864567 1
0.575671153419682 0
0.488804867564051 1
0.231904744724642 1
0.495126666170555 1
0.549462742138409 0
0.223017687571737 1
0.499420929148314 1
0.766276055099143 0
0.410151177966148 1
0.551733592520004 1
0.520067471975971 1
0.677221898233818 0
0.522852627045689 0
0.52720105249279 0
0.451232375225961 1
0.372173508632469 1
0.378954591290887 1
0.581812383175345 0
0.491808596635763 0
0.568826163624264 0
0.306151006675655 1
0.551373543130789 0
0.473548923945284 1
0.511367422922696 0
0.542984287418676 1
0.432600251389887 1
0.411077701581724 1
0.441923046552336 1
0.345125159182702 1
0.334788220336623 1
0.414945635043626 1
0.583199311760121 0
0.515025723868275 1
0.582705962153385 1
0.264213679612581 1
0.563356121090312 0
0.494224547546967 1
0.727048310588459 0
0.552704043793733 0
0.482516980887474 1
0.569717528418643 0
0.856212903631562 0
0.643150331716729 0
0.398436108741412 1
0.435052034926649 1
0.460596021791965 1
0.488123695290721 0
0.387913191899276 1
0.451818010314369 1
0.733883550377259 0
0.616245990850674 0
0.411717562161818 1
0.57395255458022 1
0.526619427420205 0
0.562182694338065 0
0.555629182728378 0
0.55897772933118 0
0.494448966859727 1
0.48775351769104 1
0.640960671127053 0
0.40940176576572 1
0.536191063174615 1
0.411143294138965 1
0.370371527416716 1
0.541774109666746 1
0.496548622148581 1
0.193769305730898 1
0.453242160900545 1
0.480204884971572 1
0.33226377923845 1
0.647205413492125 0
0.597136411834128 0
0.397406780890311 1
0.524288096013261 0
0.478662091524261 1
0.514033177778213 0
0.693306346992425 0
0.351620221187675 1
0.413032232433083 1
0.39044805093679 1
0.318088623788157 1
0.478567718781052 1
0.679248667771307 0
0.667122936566383 0
0.569210461575599 0
0.500993921366754 1
0.686737486328918 0
0.623485449957307 0
0.547003845685799 0
0.602823461424039 1
0.592475141507739 0
0.574566373517493 0
0.546996178880097 0
0.483115470407311 1
0.480728266818454 1
0.415864258770248 1
0.574378217939523 0
0.531407192231457 1
0.540336585593642 1
0.67400447696993 0
0.762929846127716 0
0.586167132223476 0
0.658864453649463 0
0.606468454782346 0
0.405394386479407 1
0.503690768378131 1
0.565977378293824 1
0.501682181512469 1
0.690598277061204 0
0.32613317170358 1
0.498601225504167 1
0.54990175790007 0
0.38586335037982 1
0.394319620654567 1
0.351760441916574 1
0.641733536634485 0
0.559333783924802 1
0.576666852105363 0
0.694178264554012 0
0.627042695520479 0
0.616067453810917 0
0.496243085930496 1
0.588165882368394 0
0.559786052074519 1
0.502805133558518 1
0.237933592081291 1
0.732386001908471 0
0.423130473955027 1
0.403049477839435 1
0.598113598412431 1
0.624791772563656 0
0.534950059428434 1
0.392519261289099 1
0.575715255789101 0
0.620096558269261 0
0.451296509639512 1
0.667680305768574 0
0.693904448760619 0
0.521218298968568 1
0.393517880159803 1
0.399614810064697 1
0.577246514684399 0
0.314147969204882 1
0.42537590310651 1
0.485737530049975 1
0.348488153146325 1
0.829796318748614 0
0.36752578015607 1
0.664014099045196 0
0.488195954903766 1
0.467953000796025 1
0.41613205644409 1
0.465210972883614 1
0.397009726932618 1
0.504991657931694 1
0.542486141585777 0
0.33456009146414 1
0.299691690057532 1
0.535319135525506 0
0.638076652141457 0
0.34053484750388 1
0.528203258110294 1
0.494476768229704 1
0.567857451227797 0
0.543143840274321 0
0.450431322361736 1
0.417964296524582 1
0.445228817823627 1
0.527854922366009 1
0.50695123972433 1
0.481139703157343 1
0.562036849880727 1
0.587309732930661 1
0.555346754809254 0
0.462824123810601 1
0.352672291700692 1
0.45240407360372 1
0.666965910747406 0
0.56617603279979 1
0.375698976329349 1
0.477188359651811 1
0.389504687094613 1
0.213808728266218 1
0.585988555249785 1
0.36501801587602 1
0.677797174452167 0
0.451529251738882 1
0.623221962565757 0
0.361752456922359 1
0.607495916820194 1
0.580798816726409 0
0.481725602336083 1
0.664698179388615 0
0.580802532287938 0
0.580959718833922 0
0.539706470521568 0
0.445685496372964 1
0.462384752815042 1
0.579965419132195 0
0.505499525695521 1
0.331526538804321 1
0.582074195461023 0
0.52513852278595 0
0.529638551559226 0
0.521342215766025 0
0.710588800135523 0
0.326812795495227 1
0.636624917525965 0
0.353679167461887 1
0.535415867692425 0
0.414784165858154 1
0.421034866025111 1
0.275402726731856 1
0.530728354126167 0
0.465087540315034 1
0.680659285800411 0
0.600523005379224 1
0.636618735610651 0
0.574008565934674 0
0.452364394283375 1
0.585052145422049 0
0.438497573413368 1
0.493166708458084 1
0.654509078836055 0
0.387161275924899 1
0.376615260523894 1
0.35067269961889 1
0.305430769339751 1
0.443916594987945 1
0.617288453475957 0
0.384612640053548 1
0.438917800751193 1
0.405848684959225 1
0.598223504085376 0
0.720547962977745 0
0.567050951805133 0
0.489984433023578 1
0.429034807446204 1
0.429378478177062 1
0.453308823162313 1
0.654893826576648 1
0.565835646942756 0
0.632125217725425 0
0.584038535078892 0
0.493682484125206 1
0.719434593933328 0
0.231232192054295 1
0.43716772391837 1
0.250085186341541 1
0.413941022055453 1
0.664830123661354 0
0.387921543197188 1
0.567291416097909 0
0.591456902276469 0
0.492522128489508 1
0.337559454467688 1
0.29358437239192 1
0.57518351739398 0
0.545949951633681 0
0.559673588813884 1
0.539762767600726 0
0.602858452180021 0
0.5923025930961 0
0.6364678526349 0
0.494756580054393 1
0.558739304074123 1
0.336569293290278 1
0.550878758062759 1
0.508223126330214 0
0.657758636693851 1
0.465245742969713 1
0.479623171880152 1
0.682844867690347 0
0.551414661455133 0
0.554832005604725 0
0.405867469108611 1
0.600210615271919 0
0.542503645981081 1
0.398141674727431 1
0.332313074833046 1
0.407866330020605 1
0.330445312364066 1
0.331737808054136 1
0.523002976780355 1
0.580899919801507 1
0.561290235501581 0
0.38334502221147 1
0.708809512471837 0
0.74183264804183 0
0.467025720173633 1
0.582027382941316 1
0.659958493958612 0
0.489407522580234 1
0.687845953329602 0
0.575547646891447 1
0.440848961107337 1
0.584225616393881 0
0.550977092089172 1
0.567026474475408 1
0.692411422610618 0
0.481512091936386 1
0.452320381912878 1
0.420592521665768 1
0.231131332428615 1
0.498488845588704 1
0.508332005546649 1
0.573238647588392 0
0.515250750542838 0
0.510350513676963 1
0.652886518937674 0
0.389917365282292 1
0.527947168872242 1
0.541541717552717 0
0.711902850081985 0
0.51406854583577 0
0.478087849345909 1
0.319296260133353 1
0.518838351938845 1
0.521745820764274 1
0.777181522312849 0
0.521974363223179 1
0.284443743858629 1
0.454740501929853 1
0.571806223820069 0
0.626583335261209 0
0.564647499415941 1
0.478934283260173 1
0.626440802231361 0
0.543509483584219 1
0.643352683695358 0
0.422270878720587 1
0.469186665955982 1
0.567385867212529 0
0.522996489616847 1
0.545160265052847 1
0.561072630222707 1
0.450335254238334 1
0.417152380881323 1
0.550932522085447 1
0.462364268624143 1
0.599104188750058 0
0.319770137159167 1
0.641959068136998 0
0.643031247989246 0
0.47906890739784 1
0.489968472378344 1
0.457589038050459 1
0.501493574953861 1
0.480995725708802 1
0.474203198825745 1
0.538518826943693 0
0.474384872232495 1
0.495724689160812 0
0.435364289920328 1
0.5567072155037 0
0.406993015930255 1
0.74186162901679 0
0.607970006607658 0
0.490040919112363 1
0.60083703951606 0
0.618126370481003 0
0.497266102771689 0
0.46745840706238 1
0.516860429783391 1
0.551048452076403 0
0.505318307997507 0
0.528373901270246 0
0.309059808398658 1
0.567729873775493 1
0.725093547578538 0
0.486070283956699 1
0.502439052915197 0
0.508051422354336 1
0.492288329387443 1
0.683780131548224 0
0.55219984775611 0
0.306660739699861 1
0.545547960698562 0
0.56271999844599 1
0.469125628012865 1
0.565270732099809 1
0.460370945695587 1
0.553977601280476 1
0.538223312457142 0
0.559814575379509 1
0.375677921448198 1
0.605541603765125 0
0.318598414876213 1
0.491254497791108 1
0.467818011601854 1
0.490997416643064 1
0.504033500670378 1
0.589472056788716 0
0.360718845848574 1
0.335216437742978 1
0.626788265563207 0
0.625773490655024 0
0.512589382205225 0
0.572579827294392 0
0.445472808085618 1
0.605905193095634 0
0.633677733565355 0
0.433285792622947 1
0.644612622681171 0
0.747364710412242 0
0.270036909606183 1
0.347255946098963 1
0.507065529283998 1
0.592561821306877 0
0.671962021116078 0
0.427224981058661 1
0.566806080849167 0
0.707487774197554 0
0.408158303903405 1
0.61819840144881 0
0.425065414927683 1
0.47774623304863 1
0.437292785959044 1
0.560713934922152 1
0.596845702225563 0
0.468392073507065 1
0.489170453664914 1
0.325234032762388 1
0.518386414401718 0
0.40394196077165 1
0.309401999040592 1
0.497994340256947 1
0.440092756781667 1
0.403171594638731 1
0.471765331588915 1
0.469903073955852 1
0.544722582614105 1
0.393092947551922 1
0.705187101127786 0
0.591114362954001 0
0.36172256886581 1
0.546710819270315 1
0.626758664529134 0
0.325201835141376 1
0.687185383516447 0
0.50673931932136 1
0.611414923959701 0
0.584691486596776 1
0.539794189349054 1
0.652429924051925 0
0.541946636291302 0
0.419898579763815 1
0.567214837208295 0
0.398437251502929 1
0.532049468821692 0
0.542588048007762 1
0.579022767367878 1
0.454772973089733 1
0.455798736801677 1
0.652110241259976 0
0.486252832546186 1
0.749456323280602 0
0.547777696246864 0
0.548060443824756 0
0.574417502502231 0
0.367178503721944 1
0.620716819845794 0
0.457850812027867 1
0.582939928116805 0
0.574975151651683 0
0.497344536542027 1
0.270748765743092 1
0.606986939708109 0
0.471221184824892 1
0.403833674940467 1
0.433558276377748 1
0.630096142246266 0
0.623439445741087 1
0.501488503566472 0
0.548262560960691 0
0.51065170537518 0
0.356532753570364 1
0.421131603303763 1
0.450990344139954 1
0.619540152609475 0
0.324165507209139 1
0.464579923622967 1
0.62682766525964 0
0.530022631511418 1
0.460198174616916 1
0.567400421643451 1
0.569948804272504 0
0.61499946566989 0
0.528768594503816 1
0.652749908255582 0
0.441944031060192 1
0.508177781316154 1
0.336891233037336 1
0.550946329664953 1
0.588467709248939 0
0.453348820753211 1
0.623688703357012 1
0.680121304556203 1
0.532751621625516 1
0.639002918529872 0
0.3859082414337 1
0.424725127094933 1
0.485445456793231 1
0.391305897155126 1
0.411993029370791 1
0.511943612696404 0
0.413246358353243 1
0.43064070451136 1
0.542075226529897 0
0.584815961756836 0
0.414048716191716 1
0.541500958675243 0
0.546864889102355 0
0.568075073058157 1
0.400995464538796 1
0.609458120944861 0
0.441671697287104 1
0.421795216947981 1
0.544855036590203 1
0.607170439608342 0
0.379344502575571 1
0.549406008745848 0
0.485148032807472 1
0.55828188403052 0
0.341045322910864 1
0.555368504782137 0
0.495590366190182 1
0.481773266190542 1
0.548302989431696 1
0.447987447180197 1
0.460371064791962 1
0.636818768198445 1
0.404751315668678 1
0.398351218843975 1
0.635061027439366 0
0.591601217575999 0
0.528868364008514 1
0.580424671991567 0
0.735238379414157 0
0.650393320945187 0
0.453330920114784 1
0.533082753963954 0
0.511923872508673 0
0.531013053144274 0
0.410253329642802 1
0.718851648493313 0
0.543297750002345 0
0.564665293777222 1
0.486670362782668 1
0.718725231602374 0
0.393674239303285 1
0.390667688184494 1
0.577991100760287 0
0.490966825259112 1
0.498125009245028 0
0.452219211195289 1
0.56714595382867 1
0.917259088143917 0
0.427025244605434 1
0.6442921995506 0
0.805014573509606 0
0.263058393551587 1
0.542814908269304 0
0.547334776702732 1
0.461726753384038 1
0.443833702150665 1
0.423320940538333 1
0.552064338630712 0
0.520873059684524 0
0.623354452064908 0
0.395484415768413 1
0.563765240985966 1
0.576081694937278 0
0.491992489530127 1
0.520256783062184 0
0.615326698017805 0
0.427860819468782 1
0.553227747369119 0
0.341371398718712 1
0.616786275206081 0
0.393111994610887 1
0.30929778180542 1
0.751016889292637 0
0.421676265787844 1
0.63931689184084 0
0.638845115780204 0
0.651465498193134 0
0.42895623115811 1
0.420914702060792 1
0.611943886224062 0
0.596464896449631 0
0.568162158064615 0
0.53299303788499 0
0.323101854881087 1
0.288909936068999 1
0.549469263496901 1
0.448842896596 1
0.577293712050703 0
0.581838537293822 0
0.618537568899442 0
0.471101538309575 1
0.409434486729858 1
0.449934365904779 1
0.485446237471962 1
0.429764243269717 1
0.407997440397959 1
0.568872865251586 0
0.476996664348095 1
0.328354428607436 1
0.6825067269389 0
0.475385615784981 1
0.415360126908839 1
0.55092229869903 0
0.532448891767317 1
0.460270042792946 1
0.704350699059839 0
0.589121583696973 0
0.517642396855256 1
0.497982135007399 1
0.455275563071359 1
0.610478570968567 0
0.424086975281475 1
0.502898189282628 0
0.380882837247651 1
0.512842412785469 1
0.692871016391793 0
0.56673679891658 0
0.725338387745042 0
0.525895870299241 1
0.425280086168067 1
0.597625052659499 0
0.323024848356871 1
0.500605174207209 1
0.645965199532937 0
0.486971668224369 1
0.474568000452604 1
0.666942765286673 0
0.307956773348822 1
0.518932514265084 1
0.293038643979752 1
0.59619805957026 0
0.425745957554547 1
0.401825099962436 1
0.540689830846872 1
0.660323621570472 0
0.458347075321285 1
0.446469785971092 1
0.491210840787115 1
0.418018781595508 1
0.655020122626216 0
0.580469346998293 0
0.575964145907764 1
0.443963362215163 1
0.609855128299876 0
0.440171492168083 1
0.456856341590928 1
0.426543630076786 1
0.788348579315655 0
0.561154596236183 0
0.536051417211253 0
0.683006985491651 1
0.456216903396684 1
0.545095758961884 0
0.566462494593593 0
0.439845383324613 1
0.505599071826544 1
0.501271556453188 1
0.475086122386437 1
0.550116700432379 0
0.491366983125547 1
0.537161765284265 0
0.666519377420612 0
0.542320248898136 1
0.579350566803478 0
0.584844561380661 0
0.484237821559649 1
0.567490329070313 0
0.606462373822781 0
0.527276696282573 0
0.773323825965362 0
0.564104846939431 0
0.494808220321347 1
0.27946478758516 1
0.459266114306816 1
0.317550034321059 1
0.387697245721258 1
0.433311355565557 1
0.548153842835261 0
0.487482740800746 1
0.589036888105447 0
0.376855687817031 1
0.482387799224539 1
0.454722619932574 1
0.778023399157662 0
0.618601096760696 0
0.620028958920387 0
0.566484926884476 1
0.533356943971711 1
0.530056119093926 0
0.695165076078588 0
0.489929223999734 0
0.437889290676111 1
0.521819151956375 0
0.531665202163533 0
0.469642470559335 1
0.525511082470505 1
0.629865474229676 0
0.395908726976216 1
0.539086644030095 0
0.571910796808503 0
0.612925331847801 0
0.431448970231356 1
0.762923520759511 0
0.380832952441689 1
0.36308571808383 1
0.457760624794511 1
0.449292745144679 1
0.457416803865616 1
0.435249295213392 1
0.42234021459798 1
0.525004284858019 1
0.40401435334301 1
0.49251594988209 1
0.428135020721891 1
0.51123837508281 1
0.352527814054392 1
0.660061170587739 0
0.74038258669937 0
0.562509790120074 0
0.587639546496821 1
0.440523100168459 1
0.485118819551757 1
0.705080279834873 0
0.440520814054805 1
0.47338768323285 1
0.500911539452645 1
0.820114332524837 0
0.43424977287828 1
0.527531536829614 1
0.513566020403474 1
0.690898354136074 0
0.324669098728789 1
0.49544887605952 1
0.590238527148244 0
0.464969692137264 1
0.652453299545045 1
0.54714874137104 0
0.411187226004863 1
0.58114852113516 0
0.558771033758541 1
0.323429509939992 1
0.427822644015787 1
0.532495940932624 0
0.458497134596612 1
0.620425869935611 0
0.492230253988202 1
0.471398436477773 1
0.704586552867327 0
0.392387480646084 1
0.684559924944229 0
0.545060151617794 0
0.625731890744866 0
0.509896518981333 1
0.366740942805946 1
0.520998986791267 0
0.702039623833994 0
0.496217583522752 1
0.459386804859742 1
0.68982548526735 0
0.476590615062771 1
0.7078215431017 0
0.369878307306456 1
0.540099219671382 1
0.402746107756088 1
0.572152760812009 0
0.448138086826478 1
0.430957042357178 1
0.677024659811047 0
0.656380876907112 0
0.489307212888842 1
0.338076752356888 1
0.606891245208046 0
0.306514064247355 1
0.572841789152037 0
0.606680361724721 0
0.471075928949211 1
0.507922960229202 0
0.606990044689966 0
0.663428917553123 1
0.636262383084798 0
0.454269244749402 1
0.59650856466359 0
0.624565990914574 0
0.505094105273999 1
0.47981321824867 1
0.511631758345345 1
0.231020703733577 1
0.588787639909069 1
0.561447658387337 0
0.490748477620034 1
0.365348421852022 1
0.502287850969561 0
0.524442116754086 0
0.600053857440601 0
0.716165548277143 0
0.596035388791836 1
0.383118009799694 1
0.62000205944437 1
0.392799930756199 1
0.517339062833689 1
0.504043973449504 1
0.460993993989334 1
0.464513701724137 1
0.320735130168583 1
0.574963849257752 0
0.385750257831909 1
0.723939817070178 0
0.331798752179957 1
0.416006083023544 1
0.461085041111607 1
0.542954462045413 0
0.568210703404547 0
0.526465127460086 0
0.476437274173106 1
0.399610586111218 1
0.514260171669408 1
0.334886797510728 1
0.351439060701184 1
0.565949265346173 0
0.372036315947397 1
0.477964956719418 1
0.312842615918506 1
0.456546267226412 1
0.52745040971452 1
0.455365888773723 1
0.487383694628382 1
0.48410329569643 1
0.434795407014321 1
0.378401775269411 1
0.581812287793484 1
0.539945519466089 0
0.576121623908475 0
0.617373898539689 0
0.401849587752292 1
0.449559818835763 1
0.343505384983994 1
0.547115560354272 1
0.578096805434341 1
0.43120936594833 1
0.465381809259656 1
0.665989029223146 0
0.743549631694856 0
0.329048961692688 1
0.5732807083119 0
0.625047701595672 0
0.183790120376703 1
0.609015367032616 0
0.661390233725098 1
0.473242349364049 1
0.57919167124934 0
0.4563798975516 1
0.446512277990266 1
0.284456941310399 1
0.389736512098705 1
0.51663793275472 1
0.604322339192894 0
0.423238754829078 1
0.607720591395457 0
0.52452781535308 1
0.644679445542312 1
0.521026320521714 0
0.578178946214022 0
0.657514723469604 0
0.456609197891467 1
0.296424669954473 1
0.473616253716557 1
0.394903233525574 1
0.666760933899934 0
0.372424728178073 1
0.470465297625383 1
0.39105270829629 1
0.376936673877084 1
0.615922881272297 0
0.576516882465338 1
0.461616981950533 1
0.68657915228118 0
0.664292673953546 0
0.576146606562805 1
0.474933653845283 1
0.271849194383322 1
0.513934481496356 1
0.338927415388619 1
0.543964301512294 1
0.417655042863288 1
0.581500607913618 1
0.532773914907539 1
0.599592116672475 0
0.466164525442077 1
0.677161706414565 0
0.633464864774108 0
0.666622253856275 0
0.5023858771641 1
0.470123837490454 1
0.516615821203738 1
0.619669189512778 0
0.447557424523291 1
0.607030324733973 0
0.659017205711605 1
0.569144382053704 0
0.592490420423262 1
0.477321847627405 1
0.58178842339432 0
0.489439054573701 1
0.5431049279173 1
0.475208836213789 1
0.319603578275108 1
0.522342819024909 1
0.646529984979347 0
0.434347772410088 1
0.452083074297946 1
0.583591688659868 0
0.724697772837862 0
0.504807440624461 1
0.379297199344443 1
0.463703647258062 1
0.450950896968958 1
0.657061436522016 0
0.548383185614137 0
0.480204046373014 1
0.508600006435511 0
0.604385908179504 0
0.308237069977611 1
0.466461195701129 1
0.360685768121932 1
0.65525573833496 0
0.568737553856224 0
0.670822712353683 0
0.465522134501373 1
0.555993743839192 1
0.504419973892772 0
0.537853482401885 1
0.700888955569956 0
0.663812826204294 0
0.448121667779208 1
0.581400163444976 1
0.498404046005141 1
0.358527375470492 1
0.30229835596273 1
0.595864850841604 1
0.643041624054794 0
0.535762143751925 0
0.495669743810525 1
0.498573780799594 1
0.309602865882173 1
0.328037737436033 1
0.525978026384764 1
0.537908767169167 1
0.340970094118275 1
0.603422158648674 1
0.463153232292956 1
0.786154360128069 0
0.826265474549833 0
0.457350904921753 1
0.712265394314681 0
0.331110772666795 1
0.489932139521881 1
0.593620967661136 1
0.625641455944661 0
0.619538901001848 1
0.63598508527249 0
0.658540432490188 0
0.683747717717336 0
0.489941421349279 1
0.633901035145545 1
0.61726882025975 0
0.483612150069731 1
0.538967638539627 1
0.589776921898565 1
0.69885059483685 0
0.608555401371655 0
0.471427202729139 1
0.478072047522858 1
0.700067526900084 0
0.474311053892134 1
0.265958302393988 1
0.42238595586615 1
0.441022620735104 1
0.400926486674874 1
0.505427572789962 0
0.531311774442286 0
0.63115709434062 0
0.763498035919542 0
0.364442609393278 1
0.653874396180852 0
0.51448819657155 1
0.437517194806051 1
0.546120992951343 1
0.428976877561363 1
0.514625181104919 1
0.72119460742352 0
0.277175917130931 1
0.647630309053557 0
0.549815928924802 0
0.617520461729876 1
0.529206068412959 0
0.424282148831488 1
0.5553528002899 0
0.292839411377157 1
0.483693434987167 1
0.563356515643852 0
0.479923581174591 1
0.547214517738868 0
0.52629805797222 0
0.694484215121804 0
0.367349477454478 1
0.553636784271189 1
0.402206801456561 1
0.356884761208013 1
0.538587718259201 1
0.558501772952973 1
0.28940633619552 1
0.290351282562139 1
0.578455347462574 1
0.608111028600262 0
0.459629117129931 1
0.535818136402188 1
0.45254777572567 1
0.548506318008249 0
0.380916383128847 1
0.482681005595166 1
0.549272745812691 0
0.46218699663992 1
0.566015696603352 0
0.442526704217421 1
0.692905364914589 0
0.554424566083351 0
0.430329153389601 1
0.524725323752352 0
0.521281530269352 0
0.765842241588567 0
0.480244507145478 1
0.466937878120755 1
0.388048386417029 1
0.602695397225368 0
0.552176621799503 0
0.484577806129029 1
0.666485208456064 0
0.361806408075198 1
0.45850015113549 1
0.471492618595805 1
0.710757795905637 0
0.318942992201999 1
0.50310057727161 1
0.339692608874554 1
0.549783281006363 1
0.642397893912921 0
0.60258581847822 0
0.503974495917776 1
0.624472867960754 0
0.26139300998225 1
0.354490590432533 1
0.630859255947123 0
0.495423092996038 1
0.295306519319545 1
0.452260625783573 1
0.460503790887055 1
0.488165322584305 1
0.37405459086639 1
0.63968550432256 0
0.504492688826588 1
0.55128431968266 1
0.545504599813863 0
0.548480010209163 0
0.521130377204269 1
0.588426340172671 0
0.343156438699626 1
0.418999714426737 1
0.613582968634732 1
0.558666144500737 0
0.584105445639716 0
0.388147990670494 1
0.276591411257015 1
0.664807615451159 1
0.49517683374653 1
0.551274621238173 1
0.641360462618561 0
0.532161602739902 0
0.256505240641393 1
0.597582884089501 1
0.47790544516545 1
0.52707654859426 0
0.656702833728552 0
0.664642375451012 0
0.42019339478107 1
0.391358575532754 1
0.690872545648956 0
0.663113442521878 0
0.758467613630395 0
0.496687919951388 1
0.448331627006175 1
0.342682310795157 1
0.536479095649894 0
0.281026895143433 1
0.567716109298317 0
0.739583186709116 0
0.336952653925664 1
0.353650791653254 1
0.274027031132002 1
0.40804263112474 1
0.409299177804399 1
0.459800898435992 1
0.381109269560983 1
0.605702694886228 0
0.611019508682003 0
0.338751781805165 1
0.509999275022162 1
0.259425973145881 1
0.797178109870654 0
0.486395604705837 1
0.501883752805474 1
0.510953835927427 0
0.410374193952568 1
0.426175612904966 1
0.436464309670337 1
0.383041185167925 1
0.622582381392515 0
0.709002505975534 0
0.466963707240541 1
0.486238614091399 1
0.372879818214697 1
0.377569145169916 1
0.563469269533747 0
0.602659446716341 0
0.499515898814613 1
0.618780549121396 0
0.30228586761571 1
0.499796032432336 1
0.532285865195027 1
0.681730061674022 0
0.204909666897075 1
0.597236301916291 0
0.586804985072068 0
0.4314684304593 1
0.532006625746637 0
0.468032924898123 1
0.515412761965219 1
0.538776659913621 1
0.564490377036738 0
0.664509095205069 1
0.345117036192919 1
0.540136934769325 0
0.510119346270266 1
0.703175288298318 0
0.714424372325249 0
0.535626953447418 0
0.691518158394915 0
0.695417847735871 0
0.475997869897713 1
0.519329148534923 1
0.645543284487462 0
0.509065721141348 0
0.758531684775097 0
0.836051511079756 0
0.764223871508366 0
0.418450971295884 1
0.452967530288665 1
0.370961581023278 1
0.608115314045395 0
0.406523795338094 1
0.235468879742221 1
0.356646600393232 1
0.538863892941383 0
0.221770096849688 1
0.418837733680503 1
0.438173146612392 1
0.523562803208972 0
0.564190763815046 0
0.542313825511672 1
0.695825645381034 0
0.566448194755217 0
0.559741008902085 0
0.560164555609094 1
0.556207315057613 1
0.44418382077705 1
0.508363523470777 1
0.730050008744965 1
0.634143857683037 1
0.392486242852614 1
0.473524636934143 1
0.528573875754958 0
0.680541751846728 0
0.499347350351173 1
0.635670894154595 0
0.46588048643318 1
0.374941464163192 1
0.561853241776354 0
0.568342043286806 0
0.548179400057526 1
0.464002490778094 1
0.478451983018628 1
0.479504695862625 1
0.545279892121382 0
0.523437315757944 0
0.712653463717677 0
0.545673028701391 0
0.419762786757455 1
0.26849621605833 1
0.589753749165098 0
0.502993366976643 1
0.490395901986657 1
0.451499886233857 1
0.652647548461627 0
0.596268570011427 0
0.456678662282971 1
0.627556137457758 0
0.466088458274693 1
0.500311177681605 1
0.494132060789741 1
0.51490800955496 1
0.454280501928756 1
0.430373148399036 1
0.587833774708569 1
0.422363362643964 1
0.575255227129829 0
0.432186453318186 1
0.66586005184461 1
0.716263605006124 0
0.549456575364417 1
0.323417964207311 1
0.592881077257704 1
0.706335707276204 0
0.599404039494746 0
0.473185669748 1
0.375643259663314 1
0.384955716099762 1
0.606239726269956 0
0.549134507569458 0
0.504903632512598 1
0.598717624539603 0
0.577706348384092 0
0.47270159787185 1
0.510302703376676 1
0.66956043246088 0
0.53510192074257 1
0.322115907113163 1
0.312751187302445 1
0.613638460938496 0
0.172237716852261 1
0.415015404731118 1
0.486964227433891 1
0.403543935803514 1
0.573332402545649 0
0.492430609830498 1
0.565128090412476 0
0.676696637535171 0
0.698157920203486 0
0.655346923873303 0
0.429459470456412 1
0.41222483424259 1
0.692832479123778 0
0.512176830815505 1
0.359263872803572 1
0.112018456909731 1
0.503210341630307 0
0.628036719381844 0
0.565671346272879 1
0.507674485355353 0
0.489130761054409 1
0.437630806245407 1
0.727230853691588 0
0.46337266735204 1
0.377153542306704 1
0.498547531050515 1
0.498954238432516 1
0.622745761081499 0
0.713505346551581 0
0.588598272356885 0
0.554249784792013 0
0.624349863638295 0
0.577666132970078 0
0.675629530027293 0
0.560884304059774 0
0.457124420802458 1
0.579206406791925 1
0.607047824123207 0
0.44374576927777 1
0.492307050634648 1
0.510875317689283 1
0.750757250151256 0
0.654760538455372 0
0.561657532755522 1
0.642192041549992 0
0.532091646942044 0
0.575943576604476 0
0.487110023327509 1
0.443766683686293 1
0.692089927971 0
0.592727574494999 1
0.700175254043368 0
0.598146109091064 0
0.575636458913862 0
0.57667225876078 0
0.488545433853941 1
0.463904624738236 1
0.577758603409712 0
0.459324349009967 1
0.410555142912737 1
0.622146876268594 0
0.491464924667394 1
0.622218580684789 0
0.5038162061285 0
0.466117359827812 1
0.572913480052391 0
0.547101143256616 0
0.488945798990338 1
0.581752253743727 0
0.649617962475236 0
0.481066228377523 1
0.627413388909519 1
0.621200065309856 1
0.554585216143187 0
0.509888147819429 1
0.353536981406024 1
0.542592240756678 1
0.725497946790661 0
0.430438866584517 1
0.364072264892553 1
0.556516199226476 0
0.415987718935402 1
0.544236344738142 0
0.745352792948276 0
0.631570638820723 0
0.548112457910137 1
0.558266639270421 1
0.643216738485977 0
0.693595629451375 0
0.450739762925367 1
0.455217316544135 1
0.572195045803055 0
0.346754653509742 1
0.709005560757608 0
0.535295520231389 0
0.52449869827673 1
0.407551357428199 1
0.491303056439633 1
0.526865152906758 1
0.532712137272321 0
0.223896143054704 1
0.303858486662267 1
0.657806958494706 0
0.468954760994507 1
0.53135389540726 1
0.605151035129151 0
0.509572285289567 1
0.459104712276768 1
0.408054242285755 1
0.436925813595002 1
0.532599536056678 1
0.483138806074854 1
0.53583029143724 1
0.45466477789561 1
0.491043922331532 1
0.532364223859234 1
0.555306257709563 0
0.420705898396965 1
0.520809498885964 1
0.448445984328358 1
0.549570208188116 1
0.355669946647814 1
0.462555421498239 1
0.732660065100539 0
0.489488882766643 1
0.546179972035857 1
0.464755728633536 1
0.414157776336979 1
0.591171409293894 0
0.328020632776566 1
0.350395724418565 1
0.763610294149105 0
0.568582842300038 0
0.574002776939148 0
0.44730905069094 1
0.594368161333565 0
0.358439507417573 1
0.454143981116096 1
0.403412329238821 1
0.600760211946252 0
0.528851057433261 1
0.461532098497112 1
0.596370354421601 0
0.416981247299602 1
0.651742572458811 0
0.561127373496661 1
0.570206552178615 1
0.461540534631605 1
0.634962188692272 0
0.640350153884676 0
0.487778877838329 1
0.612859316802013 0
0.439690563343359 1
0.531884881147409 0
0.569449389465406 0
0.22954022900946 1
0.600860190161915 0
0.660631134468623 0
0.597858757918084 0
0.498962993056087 1
0.513391276770755 1
0.488824493819541 1
0.41740720868834 1
0.669182563613882 0
0.370833785381618 1
0.534941360955745 0
0.449429319780849 1
0.683484307445319 0
0.446627357691677 1
0.521158740696203 1
0.578171366940221 0
0.520949290946388 0
0.820758275019959 0
0.651217928221039 1
0.392379914691525 1
0.549044804662964 1
0.647673508188956 0
0.472231931185196 1
0.469727180181854 1
0.681268058392439 0
0.494873051440183 1
0.588457151548777 0
0.608136867776547 0
0.550748083194352 1
0.41491264316128 1
0.585321650546978 0
0.427411949218005 1
0.487136942465426 1
0.556410901278737 0
0.452766802277747 1
0.554704780233262 0
0.470079348404585 1
0.525709927682255 0
0.570635240908746 0
0.601615881808409 0
0.490484931387232 1
0.430890363170591 1
0.463090772469397 1
0.569321829357449 0
0.4300021720365 1
0.353988360284795 1
0.484461996174002 1
0.561403332486753 1
0.634104419722331 0
0.295341355387317 1
0.593663413294043 0
0.333395366646583 1
0.436240626347549 1
0.450020942290609 1
0.514918344263483 0
0.39348559071912 1
0.469785504137484 1
0.550029647417313 1
0.574115979736698 1
0.459850299037473 1
0.50405761260252 1
0.345510150017094 1
0.542503499719887 1
0.552316454834016 0
0.470564659158602 1
0.353830623739153 1
0.432264497755456 1
0.537695599900322 1
0.343132545147984 1
0.382934137557123 1
0.558508780431664 1
0.680751616295417 0
0.621315123684534 0
0.459850549729487 1
0.303448380497211 1
0.581774938701037 0
0.56372202258033 0
0.536826710621855 1
0.443149038718764 1
0.484715424939407 1
0.35547721725316 1
0.461686426894374 1
0.533957633075511 0
0.689756072135151 0
0.630338715259972 0
0.70186238265775 0
0.448595958239821 1
0.742817182907861 0
0.519656502482771 0
0.470556380603045 1
0.590188511364278 0
0.417573012859238 1
0.562533459365109 1
0.652245951312651 0
0.502178606626673 1
0.667868244923324 0
0.614028247110185 0
0.576959594435998 0
0.506067855423106 1
0.559782650493277 0
0.664280477682871 0
0.518508339249992 1
0.691996816173484 0
0.470191297282696 1
0.392034795802142 1
0.500608357485162 1
0.508860808542575 1
0.548993408329486 0
0.638210589093179 0
0.506146905789282 1
0.497656777424658 1
0.475140849673349 1
0.498886260374443 1
0.446828788300171 1
0.339200303741074 1
0.823153646259171 0
0.753039567256757 0
0.536958390916331 0
0.679081545817345 0
0.527720961774179 1
0.63337240400054 0
0.66527490401536 0
0.565975782198308 0
0.286353016541361 1
0.73489564927196 0
0.716534900735516 0
0.737598965430168 0
0.56969662016309 0
0.625480324086037 0
0.566335471090324 0
0.670705223071344 0
0.524074565569427 1
0.712463096157535 0
0.601305513581692 0
0.311801459274414 1
0.51824961500671 1
0.461525761521708 1
0.555898268367823 1
0.500403987142297 1
0.433488099216697 1
0.38928385023451 1
0.566373217694138 1
0.401762879296248 1
0.516821489718652 1
0.379617416840628 1
0.580399728658662 0
0.381218764557518 1
0.490074118784644 1
0.572854599862977 0
0.535021201074951 0
0.557554645862364 0
0.523079440030822 0
0.197146572831929 1
0.519600576311994 1
0.214404973019087 1
0.713364575081961 1
0.564483263764375 1
0.687028459790659 0
0.50426580878339 1
0.461833364755886 1
0.310349792962518 1
0.550212527231882 1
0.517843603198231 1
0.557512097241651 0
0.583483324604965 1
0.641882728453019 1
0.4847104495822 1
0.629307082357111 0
0.505749049284222 1
0.470917082318808 1
0.39015311980969 1
0.480680356472795 1
0.296819397779723 1
0.633746579366888 0
0.436688347058337 1
0.526098761111713 1
0.465601587493937 1
0.569380057544295 0
0.611217520760433 0
0.589833424012367 0
0.577534124692599 1
0.476133856647868 1
0.618823978214872 0
0.313384645806669 1
0.266867658817084 1
0.449175178333407 1
0.607887419148988 0
0.580383095137013 0
0.488337642048463 1
0.59749238945617 1
0.537532130296476 0
0.667480916602364 0
0.732427804456243 0
0.35128850733224 1
0.66971214733401 0
0.501402810967536 1
0.396992446768617 1
0.530373972276521 0
0.369604315161159 1
0.658345646368289 0
0.46559053077995 1
0.419987287471335 1
0.464891914365608 1
0.67922822255833 0
0.442456479192904 1
0.438852750248727 1
0.208247259425288 1
0.532485893229983 1
0.588512155138159 0
0.609683835754388 0
0.672356868060787 0
0.367570502858054 1
0.491043899009085 1
0.59227946545434 1
0.53458653743338 0
0.514272591842649 1
0.33700992722753 1
0.417388322066868 1
0.497105942186038 1
0.586800863448158 1
0.441012198885952 1
0.446873369856298 1
0.562115035510502 1
0.581714363240369 0
0.401069173085175 1
0.359090362406981 1
0.664942819958357 0
0.695131367145642 0
0.302180427656101 1
0.58305002585219 0
0.38111199967522 1
0.297918260861404 1
0.336941705307818 1
0.528316679507249 0
0.646486805653896 0
0.610259208486943 0
0.600154575476109 0
0.452146998149564 1
0.646674308130482 0
0.380198993988924 1
0.200954862052958 1
0.424814566856293 1
0.59652451264765 0
0.396086682126643 1
0.452551285756793 1
0.657774137638158 0
0.56719523263878 1
0.499753824312393 0
0.318440307901546 1
0.489206107335263 1
0.31135655631117 1
0.488129531740876 1
0.538007999937815 1
0.625779241876947 0
0.280449640941621 1
0.590978058852817 0
0.595261390333025 0
0.528137586365171 1
0.641410214288097 0
0.550453068699626 0
0.54594482786495 0
0.357734591370009 1
0.646024954481476 0
0.549655025865909 0
0.560666229061222 1
0.453070240388812 1
0.54621548583611 0
0.462847267857148 1
0.501805911844733 1
0.610205023482638 0
0.365426305767052 1
0.626227157307311 1
0.529731039711726 1
0.554951609260687 1
0.532047861696464 1
0.43654123973186 1
0.415415882845555 1
0.282732700188308 1
0.542718141029206 1
0.631521582963441 0
0.531939544884571 1
0.35957127339783 1
0.469935183198963 1
0.387794574639064 1
0.349107427566294 1
0.575331550620652 0
0.440660036105947 1
0.557476744014976 0
0.565103654455883 1
0.586971288561108 0
0.697213763330811 0
0.336268269091638 1
0.401204636798406 1
0.586041460301515 0
0.497096820416054 1
0.604611019165905 0
0.545253088865743 0
0.518226691574592 1
0.566621052739161 0
0.516003950158213 0
0.552386484286598 0
0.424772913937774 1
0.630028516327356 0
0.412126784605568 1
0.428904787781227 1
0.648781311741322 0
0.57713242748772 0
0.59436414305083 0
0.542636035709311 1
0.309513835585311 1
0.633801792993754 0
0.163481927090636 1
0.521085662431337 1
0.546940275524065 1
0.471078854613658 1
0.470065060479515 1
0.316449057299068 1
0.459702559120064 1
0.24195553371205 1
0.612764350206759 0
0.565364540667735 0
0.514226082988447 1
0.529775891865212 0
0.490481965939438 1
0.511517825848448 1
0.635748165501552 0
0.511236939224445 0
0.489558783698182 1
0.451414077397219 1
0.404783022722704 1
0.401031626944813 1
0.417884425454357 1
0.563585691118479 1
0.567150605427191 0
0.708152437119365 0
0.844352942526512 0
0.412707913283319 1
0.721560637880478 0
0.53926792254644 0
0.663045937763719 0
0.472319134938171 1
0.401367640998413 1
0.309312848965526 1
0.586417162961085 0
0.482144816498172 1
0.422857769981172 1
0.623010545782941 0
0.468192492832474 1
0.483199486559596 1
0.577975271923463 0
0.432157033755771 1
0.429830782671184 1
0.553578598801019 0
0.593420038358902 1
0.38205280145711 1
0.515425157135674 0
0.587982241211583 0
0.626246919732481 0
0.489402336684388 1
0.452972479588016 1
0.374312458174479 1
0.432294853371039 1
0.533933936009518 0
0.60792197160443 0
0.710591716221195 0
0.509379839333178 0
0.611643609951931 0
0.38720537470574 1
0.564314122633049 0
0.362245924178772 1
0.64329894957512 0
0.682220932243472 0
0.310339268940121 1
0.350406060931292 1
0.538791120081491 1
0.577712624253053 1
0.463196325979383 1
0.60605594813149 1
0.498650033184865 1
0.448545588228965 1
0.548093943376579 0
0.773280176766943 0
0.491157145763663 1
0.605659234711333 0
0.452318738960273 1
0.714328140128426 0
0.581757878124403 0
0.642625777110001 0
0.591964368705776 0
0.37938545580089 1
0.431338523050665 1
0.374627228994575 1
0.511468671724119 1
0.372776701850152 1
0.449065859524863 1
0.605860194157172 0
0.492614832031 0
0.703266942620914 0
0.586317452269217 1
0.810427076539851 0
0.425373908910226 1
0.495183763749098 1
0.690922014837281 0
0.318655231243102 1
0.60039932092381 0
0.418078021022448 1
0.699533857292497 0
0.529570751738825 1
0.571747200488011 1
0.462107399079112 1
0.455255913125532 1
0.71579679003239 0
0.608241857002996 0
0.418839095004016 1
0.449978662011655 1
0.540403206941678 1
0.647750316940342 0
0.434272127858143 1
0.597697818293283 0
0.469563555997806 1
0.559181656685744 0
0.403057109442364 1
0.497364793521584 1
0.695250158617895 0
0.487694507105581 1
0.474058043527383 1
0.543164606887924 0
0.507440991858665 1
0.337970253355308 1
0.373398691671163 1
0.421332501457407 1
0.430023786653859 1
0.565122476668169 0
0.43372635184961 1
0.255845174580151 1
0.624321035464742 0
0.458641596948101 1
0.451713311007683 1
0.611393929660589 0
0.634518180706749 0
0.621436897885469 0
0.585178241525382 0
0.258706457308992 1
0.588105574019319 0
0.535354267267735 1
0.445972609469734 1
0.48023605383457 1
0.567393383240536 1
0.643052161786579 0
0.650389251366698 1
0.554802435404308 1
0.408454016484804 1
0.562816484495261 1
0.566382472791437 0
0.522976329650401 0
0.499696904560835 0
0.386773688243044 1
0.55948516776521 0
0.776934404924609 0
0.439136828694299 1
0.376218396493807 1
0.679992325611152 1
0.64036106084399 0
0.70662140971104 1
0.346273969812901 1
0.649443723863161 0
0.598282128955367 0
0.547234289765626 0
0.593893587680938 1
0.641730911343606 1
0.464345900407171 1
0.550245392795613 0
0.710020831149227 0
0.603471936401169 1
0.364090285922837 1
0.583662829067518 1
0.486582238304274 1
0.614832471499341 0
0.751489827400446 0
0.519210430775774 1
0.389488674096377 1
0.488632813303448 1
0.628023183673701 0
0.488870411715571 1
0.565586772962398 0
0.493956025537397 1
0.584187567884065 0
0.477200065505007 1
0.633127442179482 0
0.344687171347073 1
0.579355695743549 0
0.458871798354207 1
0.619322991753072 1
0.505693933369798 1
0.351172796902066 1
0.519238834176679 1
0.235296997113635 1
0.371115413832603 1
0.604743305805252 0
0.461470433022595 1
0.292072759998659 1
0.565260929998127 0
0.6040030766591 0
0.367967302700685 1
0.607712423230475 1
0.452381644908688 1
0.588996694760854 1
0.379426826120255 1
0.377771270028689 1
0.516045702286031 0
0.589117843345775 1
0.369505604711921 1
0.562829587181952 1
0.508423479420891 1
0.38284364353672 1
0.488818332817487 1
0.291495086052094 1
0.559212619966399 0
0.560753661112635 0
0.660510500446647 1
0.274918315690738 1
0.605563006261843 0
0.473498770345899 1
0.446256145545387 1
0.439813850639222 1
0.636845143577333 0
0.49437995879263 1
0.49084076083282 1
0.57724138076679 1
0.575973566093917 0
0.518517508407026 1
0.461068244992483 1
0.300978927111895 1
0.651564611459059 0
0.308354420462831 1
0.564599220893239 0
0.402150795857722 1
0.387381751573476 1
0.702853568024404 0
0.381006142381961 1
0.331274103652943 1
0.564482917341292 0
0.604665769783145 1
0.521628352581521 1
0.589356368720548 0
0.330303602295957 1
0.349525861890717 1
0.520468776742716 1
0.402526916269793 1
0.55083412536239 1
0.886601775170636 0
0.520100791356809 1
0.621720391396318 0
0.434665422876522 1
0.55632482712127 0
0.543899712916727 1
0.404970862390455 1
0.444271095662783 1
0.588919862061189 0
0.517668523567012 1
0.358793767069198 1
0.607210522807397 0
0.497477666828515 1
0.522040675578406 1
0.516558023997975 1
0.549232656199085 0
0.42907840820965 1
0.372299118043286 1
0.323715158185641 1
0.625879881620614 0
0.510305816376311 1
0.500904084666152 0
0.600285268632748 0
0.653532794615305 0
0.699626252593406 1
0.624735558631396 0
0.477525654397159 1
0.374486635371928 1
0.640050062990313 0
0.455828616752919 1
0.286179641787807 1
0.722120320178682 0
0.542798384120127 0
0.345113205994081 1
0.457823507149793 1
0.537903456624604 1
0.492120442187151 1
0.664469333664742 0
0.433073165701351 1
0.437395793941352 1
0.634961656624858 0
0.547219216369128 0
0.537563488696235 1
0.524663945539367 1
0.309227005139681 1
0.400868030312755 1
0.64451107292991 0
0.579795948543895 0
0.51265188190467 1
0.655150952617669 0
0.375842763141742 1
0.588062383787834 0
0.416744894796159 1
0.517683891641908 1
0.55308201303237 0
0.387124366205072 1
0.357254358244982 1
0.597645465038748 0
0.368612573059787 1
0.475663204511418 1
0.513230476834276 0
0.46345595132536 1
0.659339489354512 0
0.457645765322123 1
0.549977854274423 0
0.467767089476467 1
0.533653425322618 1
0.496893832560411 1
0.547369478704576 0
0.529170819232943 0
0.518783361936313 1
0.615882005704916 1
0.715420599622979 0
0.646379595233344 0
0.393858597578326 1
0.463129391161771 1
0.432473027681485 1
0.329729134385868 1
0.470370639639842 1
0.368174923102964 1
0.503961049768992 1
0.503982715492562 1
0.521275002188575 0
0.463141609668389 1
0.476638895475647 1
0.451700605623327 1
0.512860409952955 0
0.578795293950499 0
0.408470110320386 1
0.471937176455106 1
0.51339043607068 0
0.180991662418713 1
0.522939214063717 1
0.579650166757255 1
0.47750914097348 1
0.609204229832888 1
0.355069791522677 1
0.354941246945452 1
0.48573178561743 1
0.726855362826312 0
0.495834008952096 1
0.719574290139779 0
0.580637960391866 0
0.747720559649324 0
0.504013326645995 1
0.496087551176528 1
0.393526916277402 1
0.374296686799755 1
0.612381940330375 0
0.708947204668244 0
0.404086610323039 1
0.379283381112636 1
0.577726027137819 0
0.411826043985665 1
0.619243086514975 0
0.59925809164826 0
0.530610638326612 1
0.662373902785798 0
0.670351128358658 1
0.441628096834007 1
0.529927278160027 1
0.508944327697182 1
0.498697744401605 0
0.433518263969428 1
0.567798675964486 0
0.428650339020202 1
0.539642688852772 1
0.446917839660666 1
0.46054183400743 1
0.477912745487981 1
0.486146764384229 1
0.460538278339962 1
0.575184253447584 0
0.358162360431095 1
0.460886677841145 1
0.75165052213176 1
0.285444121945847 1
0.37102596741896 1
0.795596746756412 0
0.575178911966228 0
0.458977425847484 1
0.400790165129336 1
0.486921716524803 1
0.766219886103255 0
0.320892028567888 1
0.505858404335807 1
0.48450071174503 1
0.42379654566316 1
0.347035225015803 1
0.585637763914105 1
0.317790659893949 1
0.333831092954628 1
0.516869293433083 1
0.578150567132449 0
0.638742744250486 0
0.471258368069975 1
0.533360912078245 1
0.346314396214989 1
0.580914571301012 0
0.525733633832106 1
0.397849546159745 1
0.499108586416522 0
0.405423428764006 1
0.449430628078195 1
0.515204044870047 1
0.644802330225666 0
0.637026963856639 0
0.605796072419034 0
0.593927967928513 0
0.50717064213726 0
0.420497878523137 1
0.434859248290862 1
0.408923246299344 1
0.527195092410272 1
0.527027886208176 0
0.596349485900559 0
0.489052264301152 1
0.368752600990729 1
0.533860656051006 1
0.623047881538879 0
0.437450714312523 1
0.499362220879386 1
0.55348756549729 1
0.511653782599741 1
0.470192442418071 1
0.45753454156799 1
0.435294727840775 1
0.601850228820791 0
0.365731651158594 1
0.491099075493222 1
0.531171811662569 0
0.448547836452079 1
0.416491456261533 1
0.540198177436322 0
0.483646351391408 1
0.522943030930631 1
0.577755553433326 1
0.46983071556471 1
0.623198633662436 0
0.642060735985423 0
0.358914055720512 1
0.355567379501226 1
0.474363662098124 1
0.669738789693218 1
0.436394987047701 1
0.343683983796334 1
0.683745470599783 0
0.686230727902297 0
0.519394778895041 1
0.427270162687758 1
0.382861666173186 1
0.617169414855195 1
0.518454484201073 0
0.530672605462059 1
0.577734609400718 1
0.651565826698761 0
0.472997355982819 1
0.559796085638366 1
0.780285585927867 0
0.390058915054219 1
0.531254071709813 1
0.447013787019932 1
0.50538017219291 0
0.423510793844054 1
0.425021172218959 1
0.559160448325086 1
0.497402949876416 0
0.457855035481394 1
0.36473560777686 1
0.34008708942925 1
0.535462474102462 0
0.427175542039421 1
0.5049843205853 1
0.650064242115064 0
0.709911597032639 0
0.399568551457697 1
0.478155198124169 1
0.538532511853559 1
0.63936537642062 1
0.575265565127633 0
0.635471808796873 1
0.643279307468607 0
0.588374481788579 0
0.45555318292607 1
0.562300547341872 1
0.501550462439381 1
0.521193126795673 0
0.635017514118038 0
0.647187653664853 0
0.502333391310959 0
0.53218371450298 0
0.59967614995361 0
0.538148279916508 0
0.435067803667058 1
0.647034779132872 1
0.433197212869005 1
0.413474164932415 1
0.663322608401755 0
0.827328383541082 0
0.593026944644955 0
0.380085886355966 1
0.586821296086535 0
0.640760609581407 0
0.696652147475419 0
0.285112487397864 1
0.485276057948497 1
0.58421255080855 0
0.444384494329274 1
0.429049405192814 1
0.44709365335716 1
0.385803324722479 1
0.725653260574477 1
0.429588664711343 1
0.396443290001072 1
0.72554480940917 0
0.546457034220761 1
0.398503010992451 1
0.588571934856553 0
0.554004704100503 1
0.47054850905998 1
0.593750268719493 0
0.461935676210803 1
0.375500113525515 1
0.460023759047014 1
0.420314102156535 1
0.639461248561382 0
0.469061610387149 1
0.506312808571368 1
0.722224345874784 0
0.624205090795436 0
0.589264203626235 0
0.393362455579414 1
0.548940531051491 1
0.35485142789228 1
0.605465266247159 1
0.612329166470632 0
0.432977546124934 1
0.507698915883676 1
0.504936608887298 1
0.462843009301438 1
0.596688840213046 0
0.34793706085212 1
0.470388006612641 1
0.417164359243494 1
0.464971037057873 1
0.402006280580172 1
0.534521263602733 1
0.450883588252796 1
0.471192793920804 1
0.524147305072861 0
0.548085321220678 0
0.48455698524493 1
0.402719580399779 1
0.525714234954538 0
0.65286336676273 0
0.583849130303637 0
0.516135104753572 1
0.390650170115183 1
0.516275102333788 0
0.539124399438929 1
0.522700639514654 1
0.50585122209684 1
0.332182873472871 1
0.608846420407215 0
0.410311944248207 1
0.473898635073123 1
0.497338099224619 1
0.445899264820246 1
0.530959922951169 1
0.488860952375072 1
0.531839798987925 0
0.523117558943611 1
0.37355890591284 1
0.508158079661761 1
0.532051641754357 1
0.735184644383957 0
0.53740618791928 1
0.639239785916187 0
0.54996061994076 0
0.586934725788958 0
0.291351881258628 1
0.238771574976409 1
0.465860876649931 1
0.664614664940223 0
0.401431991287005 1
0.461474178388771 1
0.745667503600191 0
0.529962049119398 1
0.532702192717604 0
0.777635349696421 0
0.581006737609278 0
0.62818238542522 1
0.563619432146856 1
0.503249416924478 1
0.466451264933273 1
0.441223148801944 1
0.39382165028849 1
0.361494534801186 1
0.569857845118107 1
0.454629186252908 1
0.760718169775167 0
0.609194078158065 1
0.356313319364275 1
0.436312710605077 1
0.486950004534066 1
0.294666856770789 1
0.559065716835899 0
0.641992431971564 0
0.480003371854567 1
0.387395458694199 1
0.507445125337541 1
0.485981040830569 1
0.383631689037852 1
0.423010356623495 1
0.627550307973467 0
0.638644649935729 0
0.810734985572808 0
0.334221659815875 1
0.53578405057744 0
0.565663184345788 0
0.466584260616373 1
0.506207001031421 1
0.616527902751884 0
0.609974025041364 1
0.295888481599607 1
0.416564100731882 1
0.57859036246494 1
0.840846748451172 0
0.479061562205811 1
0.601317281731851 1
0.524158599321272 1
0.44585657086387 1
0.565424576679983 0
0.477452416027886 1
0.591470753221758 0
0.347014241273409 1
0.462014733319052 1
0.492291684617684 1
0.487869571983823 1
0.63000308015032 0
0.390168071465298 1
0.510212645473126 1
0.389198689648287 1
0.35536370050513 1
0.477689696111839 1
0.509391104219547 1
0.450985823313253 1
0.539579226654344 1
0.532513806320451 1
0.630176177058985 0
0.519267850314792 0
0.641433095374981 0
0.49598155691723 1
0.48312915699514 1
0.511516013915738 1
0.610603157976472 0
0.505619021298709 1
0.643088620915922 0
0.312264950557822 1
0.578904981398919 0
0.275915231397908 1
0.518329549596924 1
0.525982539110526 1
0.398451431958489 1
0.613514839624644 0
0.433397535800744 1
0.519117365704316 1
0.312339525673408 1
0.415776472718057 1
0.484038904427982 1
0.630956787070012 1
0.652755565000167 0
0.416694348896135 1
0.301783675350203 1
0.572027035845211 1
0.588262816434084 0
0.641755549439333 0
0.400135261551404 1
0.501960401988816 1
0.499753911966253 0
0.366856492609046 1
0.475261165044981 1
0.526976282610587 0
0.681829591320341 0
0.559034396082175 0
0.607901808928483 1
0.592146638219695 1
0.619369724321834 0
0.42126206573833 1
0.500484796658906 0
0.62112452530352 0
0.39793526744645 1
0.420767968304203 1
0.330779831713814 1
0.40854032044674 1
0.549110621305183 1
0.622539732138257 0
0.618692476050305 0
0.320582959473051 1
0.361097274321442 1
0.642301550220658 0
0.457758798066659 1
0.518971874099302 0
0.605569445368259 0
0.649583623842824 0
0.45737310450293 1
0.555990835251317 0
0.435868867556622 1
0.272970183215165 1
0.640555586496829 1
0.602858189858612 0
0.603263227333072 0
0.614154297537668 0
0.429282429391605 1
0.411370109313217 1
0.425463964139882 1
0.520309209449862 0
0.917731747019774 0
0.325206944523658 1
0.480554508359415 1
0.462423658491176 1
0.653727984361641 0
0.506614707272342 0
0.546104833705725 1
0.496312838414181 1
0.566609235782021 0
0.730957721076255 0
0.605703012625944 0
0.502175098572387 1
0.475315372048431 1
0.548683368574669 1
0.307780871721242 1
0.311546910584381 1
0.654960217625487 0
0.543050869774881 1
0.648991444937624 0
0.532876271181225 1
0.61923291842765 0
0.579437736110351 0
0.416657239725308 1
0.617132643392469 1
0.583677610586931 0
0.349172076648208 1
0.623762927744849 0
0.63545527759901 0
0.498444356493254 1
0.541283593689753 1
0.46148508168239 1
0.406987609072101 1
0.393654046647024 1
0.634427945472877 0
0.45233373444403 1
0.674296101315036 0
0.707986921731708 0
0.52660061532874 0
0.635756378458684 0
0.489186415446938 1
0.708503960664906 0
0.646338705749616 0
0.487285583142518 1
0.40765276827785 1
0.453993922514352 1
0.372818622788339 1
0.421216234424441 1
0.526512241821227 0
0.435918195392581 1
0.427070543657768 1
0.623708109923969 0
0.402068339257715 1
0.454494485799468 1
0.521630259994909 1
0.550017747875366 1
0.462912841580671 1
0.440896167002784 1
0.64489981894859 1
0.46978880155774 1
0.489458732090655 1
0.594410821716962 1
0.485792287617049 1
0.317418297063035 1
0.52156410369728 0
0.467171504523549 1
0.526030000196142 1
0.32985083129292 1
0.389242537929849 1
0.662326124989458 1
0.548527476015652 0
0.409814987454135 1
0.729685836792625 0
0.663005476908284 0
0.612962426274684 1
0.465684128293145 1
0.498703538671609 1
0.440624848894465 1
0.591540686399942 0
0.515336890144786 1
0.505445840169076 1
0.691429844121423 0
0.460758271147736 1
0.580546301705203 0
0.46307698933291 1
0.469321900097726 1
0.548570770249028 0
0.52951415702427 0
0.528942995100122 1
0.608101672783411 0
0.537853002712957 0
0.501456168554129 0
0.670696803970609 0
0.523551030927245 1
0.713074656197796 0
0.622412637711999 0
0.462905487747958 1
0.504329944574986 1
0.343125472931316 1
0.822876200590383 0
0.598856489902861 0
0.55562422336931 0
0.518826027769312 0
0.656873822499749 0
0.286515052039953 1
0.498565188157736 1
0.596467956853373 0
0.481339122955711 1
0.541414365303318 0
0.379912051722316 1
0.533695496083725 1
0.511968524335065 0
0.409591544419997 1
0.312781882013261 1
0.419917597672313 1
0.466597219007413 1
0.343048316316988 1
0.501019837695676 1
0.595827860909924 1
0.522095947083759 1
0.476307809085446 1
0.585350214162962 1
0.426609641189347 1
0.773182351633075 0
0.578088110431673 1
0.560180712711358 0
0.450574458403782 1
0.518649151717315 0
0.391760852901236 1
0.599315928694388 0
0.490195773654518 1
0.538040637580009 0
0.54278728004055 1
0.546910709805503 1
0.571946841886358 0
0.5212668739052 1
0.540560551872487 1
0.477258079872176 1
0.616808174836656 0
0.543567734285118 0
0.413494333556874 1
0.426077701265844 1
0.752494061294859 0
0.48175677425256 1
0.39456357671155 1
0.489857816046778 1
0.392749631201113 1
0.509634537102276 1
0.777147594355782 0
0.494219296360777 1
0.300691163254042 1
0.620747944610522 0
0.731326157741544 0
0.440965549768699 1
0.66420263522798 0
0.655971074786754 0
0.512177271452253 0
0.335578259263951 1
0.528321148282264 0
0.347618235598665 1
0.432994576747259 1
0.583778066578977 0
0.484648916875526 1
0.422225285314539 1
0.589936670386351 0
0.417376891516508 1
0.417645873630186 1
0.493573230305567 1
0.161122966975072 1
0.507641290544174 1
0.438614577357795 1
0.494724100753286 1
0.490463040981818 1
0.399626482408968 1
0.638638575225353 0
0.596635606617397 0
0.263848354665803 1
0.498402464932795 1
0.49411368866601 1
0.445116285702341 1
0.559372121716912 0
0.478428491084722 1
0.433025691792733 1
0.603357540469077 0
0.501716139028235 1
0.774657654807747 0
0.636857263920833 0
0.514825977965946 1
0.498614562224176 1
0.51091246650743 1
0.306864891055399 1
0.34942241203009 1
0.546660208742582 0
0.233285713700127 1
0.354612691698689 1
0.48055361266849 1
0.415214005068439 1
0.352673601129906 1
0.492325969929507 0
0.514886193304662 1
0.662106213024514 0
0.459376959970128 1
0.37672399097461 1
0.471530244778551 1
0.472548854618931 1
0.54192317267079 1
0.606571366128097 0
0.442307402240969 1
0.581060024289636 0
0.188724509455293 1
0.0696245654575405 1
0.459295239963479 1
0.543472743257107 0
0.437437711983927 1
0.584780377593285 0
0.552482982816889 1
0.491226789276111 1
0.49314526677666 1
0.448873619503339 1
0.276431144288531 1
0.458566205181993 1
0.649055933843368 0
0.71274838589904 0
0.303673387096019 1
0.596560609066883 0
0.552133331102545 1
0.539342158497545 0
0.500934008335269 1
0.256847665404538 1
0.700004875388408 0
0.422723077130963 1
0.559325303505708 0
0.534274292021022 1
0.486191145756008 1
0.624330615707296 0
0.336715442554707 1
0.508791601278904 1
0.466353940929142 1
0.567266578277261 1
0.548811915966567 1
0.35848514155697 1
0.482528622555319 1
0.430304983668573 1
0.700983034579907 0
0.530497225258423 1
0.368645830448602 1
0.614417331565372 0
0.448942405611702 1
0.683950714272221 0
0.389115742406391 1
0.317577109576847 1
0.553554459908361 0
0.427236766940978 1
0.503272532082172 0
0.50830979685847 0
0.770360676907397 0
0.446101399869239 1
0.221390611451381 1
0.52973766849491 1
0.669542863009456 0
0.539895736835016 0
0.565980852371763 1
0.689444151470043 0
0.501395285672796 1
0.618624292257251 0
0.48346532964817 1
0.427977493149677 1
0.516153934559915 1
0.295571623755774 1
0.327504547370965 1
0.679390908409016 0
0.549967273801995 0
0.571940533635455 0
0.423773303135106 1
0.597424367374903 0
0.383158310581893 1
0.238329639826998 1
0.613414359195078 0
0.55721540167883 1
0.50762060347332 1
0.496537820065989 1
0.537096494950263 0
0.27181560188983 1
0.701322825666403 0
0.405019510260511 1
0.581394845843532 0
0.547995879654672 0
0.538598135179733 1
0.626802842101187 1
0.726673492431806 0
0.381629931068777 1
0.409912140471406 1
0.455048061374321 1
0.310526779055244 1
0.427577617969682 1
0.542514783901438 0
0.489802741122673 1
0.586599085773855 1
0.537415911529856 1
0.480943897161078 1
0.694495349388423 0
0.44634801861625 1
0.369194894700053 1
0.574995550821811 1
0.365132447999172 1
0.474142718134767 1
0.500140286640768 1
0.498281231393048 1
0.569588340671789 0
0.311328264682714 1
0.583368103598512 0
0.409288474161873 1
0.677279372396657 0
0.486335668835709 1
0.486058028319443 1
0.594034857295251 0
0.360534940031957 1
0.5204313780748 0
0.690140977045334 0
0.549103696779623 1
0.584580190842359 0
0.60757929761436 0
0.624003543191999 0
0.578153205026659 1
0.513722006743467 1
0.484505856559677 1
0.473051776089239 1
0.640786808716395 0
0.482085531733815 1
0.502725314682197 1
0.467977543831263 1
0.390315716934566 1
0.403697671268049 1
0.438535887000358 1
0.558304735352461 1
0.401695722501343 1
0.681017106282094 0
0.453786819229993 1
0.614886746386781 0
0.77965319159479 0
0.608542492203094 0
0.327141602498879 1
0.704187946075224 0
0.599574324077903 0
0.308819423194721 1
0.584259027929623 0
0.551639903616229 1
0.348692187881722 1
0.541170698604899 0
0.567448578438993 0
0.176977844816729 1
0.471043175162899 1
0.52672803078472 1
0.381850282571953 1
0.370991051028688 1
0.453992010120579 1
0.583642663328034 0
0.494381361085303 1
0.53789481458278 0
0.521229383247072 0
0.50865494841505 1
0.471178803554676 1
0.450427351274017 1
0.488439203286642 1
0.764268255184918 0
0.823258550074543 0
0.421456934861724 1
0.527439779209622 0
0.48189383892474 1
0.190103097373648 1
0.547749986372563 0
0.559081667155553 1
0.490853554692908 1
0.224932232517787 1
0.574760881101212 0
0.438249085405222 1
0.27500952927897 1
0.574391810608943 1
0.423945129800049 1
0.504236361183716 1
0.694659251953593 1
0.482370775604689 1
0.668870010196125 0
0.718482448282987 1
0.523358573278637 0
0.640495726354537 0
0.51192244700954 1
0.60809980172031 0
0.413779705336989 1
0.783603393349339 0
0.304691298576438 1
0.595006399924453 0
0.52412860194315 1
0.489047422016284 1
0.499066115961299 0
0.609498676430525 0
0.422042188845475 1
0.653299225508859 0
0.343081442606046 1
0.483297167402163 1
0.574830167179076 0
0.590902290586243 0
0.513186013412452 1
0.525111031170728 1
0.250772903110564 1
0.541782884756159 0
0.527807531775647 0
0.545948242920918 1
0.538826117263848 1
0.626753175269878 0
0.351765817336296 1
0.604109985389516 0
0.626475833663371 0
0.564409673509029 0
0.677225652071416 1
0.30946981411529 1
0.36321136016934 1
0.541880154333748 1
0.609871569997079 0
0.526504522163406 0
0.540364591469609 0
0.478173291843392 1
0.636023723224681 0
0.495818107142138 1
0.443998262755258 1
0.368372516517414 1
0.257032197708952 1
0.147612489599353 1
0.494881293870681 1
0.452726261707952 1
0.464826949996681 1
0.672264079262543 0
0.564966672127642 0
0.310489866492494 1
0.705654256974809 0
0.424309593671375 1
0.611797773699277 0
0.563571413782468 0
0.57943489104335 0
0.730478443495311 0
0.55609360672526 1
0.578571432926233 0
0.634992870059316 0
0.434650402646339 1
0.504746459795779 1
0.459198961952252 1
0.463942363173326 1
0.611450420660143 0
0.538626722387796 1
0.405533416522591 1
0.479837232343036 1
0.356785131930427 1
0.599029543578422 0
0.466527971771766 1
0.59734118464236 0
0.469953501895336 1
0.598924159940635 0
0.499956016861984 1
0.521762194567192 0
0.473310174191694 1
0.299950611301875 1
0.522032852278626 1
0.567426859580391 0
0.364808664369524 1
0.372132774905435 1
0.473130181803094 1
0.47834819361225 1
0.36840528012039 1
0.4382746163038 1
0.518801355460735 1
0.554841735789702 0
0.554004821550739 1
0.389899694575312 1
0.337884789970331 1
0.574871293644648 1
0.320532670175281 1
0.246582324346353 1
0.396065752711528 1
0.549396294279028 1
0.520436037363489 0
0.526682882949568 0
0.450453478878457 1
0.551699377494596 1
0.604573872572893 0
0.54366557570239 1
0.523075981559892 0
0.467341957774237 1
0.469215041164549 1
0.449569384834085 1
0.609413611551084 1
0.588322724768557 0
0.296751246261352 1
0.259052042981178 1
0.615041579550227 0
0.557362876201384 0
0.559055615283089 0
0.577282229111984 0
0.513106725655613 1
0.381242453848742 1
0.47689064204848 1
0.334866318936951 1
0.643061032127118 0
0.528632770296084 1
0.439695094910116 1
0.490043385393114 1
0.621190429548672 0
0.575787352676981 0
0.529348748487603 0
0.73154092178506 0
0.660991381810545 0
0.601323508118208 0
0.506085079136251 0
0.417966974852872 1
0.566637935943833 0
0.338190958579066 1
0.577603424482154 0
0.477962317353775 1
0.719142990913312 0
0.582999856692579 1
0.456726263772969 1
0.743257105237935 0
0.787228098647489 0
0.619574841294175 0
0.551950398740626 1
0.625844725341582 1
0.542075455198748 0
0.663798101825421 0
0.449556665831128 1
0.438695398707353 1
0.627951258011169 0
0.617121081210826 0
0.441356966734307 1
0.468011798312181 1
0.356067170062184 1
0.39324994595194 1
0.446718816571205 1
0.548784448717242 1
0.572811428185831 1
0.379343297309987 1
0.454039860063868 1
0.462365723899839 1
0.456984540652202 1
0.335238687026105 1
0.660307730796894 0
0.397405929888345 1
0.594506998314583 1
0.709917462010844 0
0.652556426124953 0
0.395484183985683 1
0.566008015065752 1
0.481967381081592 1
0.506365835402978 0
0.64765705999287 0
0.372016453987392 1
0.682988326905771 0
0.766450525474104 0
0.456354340387935 1
0.711787224445678 0
0.654805945245831 0
0.384864080074685 1
0.642333782677836 0
0.414699891013707 1
0.528744558435104 1
0.614742202760117 0
0.46514605142325 1
0.592115320005827 0
0.642357667159599 0
0.440967796366809 1
0.571035582526786 0
0.594819697831971 1
0.532997455582373 1
0.152749559763686 1
0.49727886873729 1
0.291884166239526 1
0.440550700916734 1
0.576938861602896 1
0.369566110978348 1
0.687227173010242 0
0.529996341191651 1
0.363237536779087 1
0.589906210076006 0
0.611419836577758 1
0.424784397188213 1
0.588299852058331 1
0.642917862732366 0
0.542171379316247 1
0.405709742065518 1
0.587023416327822 0
0.548568323835491 1
0.485773444001614 1
0.610470016480366 1
0.714080408388774 0
0.601783696269966 0
0.408930571668989 1
0.584162068305578 0
0.619990151558881 0
0.549226564782319 1
0.485586633382213 1
0.430682159151415 1
0.519909464121291 1
0.552972750389995 0
0.503007013374915 1
0.54526459570258 1
0.477709342111768 1
0.462319650464763 1
0.464849704599669 1
0.273569483212841 1
0.514644512515595 1
0.46385964061864 1
0.556987103932109 1
0.47219491157203 1
0.499176800696838 1
0.366511837429627 1
0.551462728915568 1
0.627474688466083 1
0.515755392761 1
0.492163597086649 1
0.543206719440657 0
0.559840030834142 0
0.689787329007632 0
0.206699947133038 1
0.54693819169065 1
0.337680226344398 1
0.39195249388723 1
0.668732071365081 0
0.607970670740159 0
0.438795245405496 1
0.488845850740156 1
0.284787513710775 1
0.664165420918515 0
0.545979489201662 0
0.551807042696564 1
0.522982833532762 1
0.679878518089547 0
0.543570341865377 1
0.511577362694371 0
0.417026811296054 1
0.432366728652643 1
0.479297381917323 1
0.439690697597204 1
0.452266532200701 1
0.56163862780425 0
0.162353472904071 1
0.533543478235011 0
0.377439763068413 1
0.44704231889887 1
0.545365979774071 0
0.274651340605682 1
0.371995435083686 1
0.466878640032001 1
0.261716883275174 1
0.342267173222552 1
0.512434735661215 1
0.533555785337645 1
0.364715948277145 1
0.516358154862184 1
0.470330959827328 1
0.47195169525654 1
0.596991905535768 0
0.597194798010687 0
0.627965319241932 0
0.599707359075166 0
0.574711602547437 1
0.650425344622361 0
0.74712911799947 0
0.433203839006686 1
0.555381689466917 1
0.547003997966615 1
0.434107766028988 1
0.339216841855858 1
0.675008038814856 0
0.571639769803877 0
0.508917637582307 1
0.503847250983743 1
0.519303601397378 0
0.652804434938772 0
0.404733927484859 1
0.331881801745953 1
0.537201274077661 0
0.535627351575106 1
0.566708906132297 1
0.458463642174616 1
0.564182761930805 0
0.5113904870594 1
0.57856045246093 0
0.482575082320711 1
0.551057735389332 0
0.505745936064062 0
0.518517058376092 1
0.452035982953425 1
0.502568714255528 1
0.626552000218291 0
0.603164000147947 0
0.518761367954902 0
0.51349332995465 1
0.386659107231653 1
0.251772994917063 1
0.422826320272747 1
0.528170239656227 0
0.724849962475976 0
0.528407897718718 1
0.294906615321376 1
0.602397907852978 1
0.516342239028082 0
0.564860479084658 0
0.603057539653581 1
0.394225983411112 1
0.582413768858019 0
0.31478617597945 1
0.48275136846081 1
0.569547452041581 0
0.553026044564382 1
0.407894803866018 1
0.539984390594041 0
0.495211793965869 1
0.466996170807326 1
0.476302953475728 1
0.609262445084298 0
0.408775761346159 1
0.429824399331326 1
0.652445784363391 0
0.656149170064022 0
0.487607364586557 1
0.487855047227606 1
0.50020733831732 0
0.314019036875612 1
0.643516674238196 1
0.447771664536364 1
0.37626044172264 1
0.426979268916683 1
0.457100754915675 1
0.651493590976577 0
0.466425579153911 1
0.352885982488328 1
0.524580957670151 0
0.360586164524463 1
0.548372182101338 0
0.485807366834152 1
0.630864874578816 0
0.418598302759525 1
0.593945656957268 0
0.605138104956903 1
0.650714382918312 0
0.528707396076149 1
0.538829931686943 0
0.429494014209915 1
0.588499593203901 1
0.417255103864243 1
0.404209621831304 1
0.539573154277111 1
0.499570966290962 1
0.420726716305943 1
0.440198924215364 1
0.453480652396491 1
0.612927631929125 0
0.577804567089907 0
0.334028980927379 1
0.394769387718402 1
0.507940028932721 1
0.524956620821016 1
0.526907341791269 1
0.521593433111042 1
0.390203303027164 1
0.34505317475495 1
0.380334684476905 1
0.442093796803708 1
0.52318334684191 0
0.449079916940397 1
0.282385510359591 1
0.657010574751551 0
0.582305837725098 0
0.538016955649866 1
0.388890811107071 1
0.460272457124609 1
0.602070054878677 0
0.596027866905142 0
0.424668349640824 1
0.64456581394316 0
0.478602669603463 1
0.622002920380209 0
0.467162408191717 1
0.511673607893735 0
0.572966444781681 1
0.52805995251802 1
0.335049107218316 1
0.496355530422007 1
0.636921808444348 1
0.512828111480337 1
0.507231172517147 1
0.609031295266172 0
0.619060310892454 0
0.583092773733821 0
0.731803654130973 0
0.24130723636753 1
0.586390712378686 1
0.402761114514611 1
0.618100677338721 0
0.635508948584352 0
0.347706161113945 1
0.557719427885071 0
0.389639768031173 1
0.360585085905968 1
0.544937304291056 1
0.537084037311501 1
0.685242324435472 0
0.47229792706249 1
0.558143782972317 1
0.387515383064452 1
0.419968261726606 1
0.427440639176133 1
0.45048741852542 1
0.539981792970643 1
0.647136544254974 0
0.189223087156297 1
0.654849170774676 0
0.43874806094564 1
0.308181630754731 1
0.8630942187171 0
0.556145828256417 0
0.533430538792524 0
0.501992250952318 0
0.593916758375902 0
0.548973690134453 1
0.648353727690728 0
0.510696619617278 1
0.609594737098889 0
0.488851278350299 1
0.456650326645202 1
0.680296825621817 0
0.519658226929123 1
0.69855507160579 0
0.623671387869419 0
0.590920881957984 0
0.469261275218767 1
0.558427554930603 1
0.540416089384545 0
0.557564812678795 0
0.509829993835879 1
0.521813617483703 0
0.344554238880048 1
0.618005260229119 1
0.809935710216269 0
0.651221162482223 0
0.406232191154733 1
0.410639552113533 1
0.390376726965404 1
0.689999285467062 0
0.591556319004164 0
0.475662396789044 1
0.359114279226578 1
0.380253673191695 1
0.625895560658254 0
0.416589090967809 1
0.50758661851033 1
0.484117663148016 1
0.417548327863221 1
0.567299127259659 1
0.612551726174323 0
0.469147305081658 1
0.525108129936087 1
0.805622873773877 0
0.421280970374041 1
0.326085993131529 1
0.639318798671364 0
0.354817343240096 1
0.412942396475517 1
0.640824827718854 0
0.592982091106984 0
0.568307711701413 0
0.568906748261505 0
0.526325649665881 1
0.46328821430923 1
0.504806728102524 1
0.700374062739976 1
0.431537993934893 1
0.404084668505122 1
0.467649348996069 1
0.714831163590585 0
0.570131282177256 1
0.616026956377247 1
0.508096424261104 0
0.511258266728009 1
0.432954717586954 1
0.431749525701231 1
0.519634362279521 0
0.549389879882799 1
0.557515540391244 0
0.460595396485616 1
0.33968247446082 1
0.368452459997482 1
0.64969079429542 0
0.582377258592639 1
0.522632054092464 1
0.434262436444243 1
0.615012995677433 0
0.681003794503336 0
0.539833464139539 0
0.54209912629353 0
0.322589304462364 1
0.624118878679803 0
0.636546553432777 1
0.573627873889339 0
0.289396211313058 1
0.418200495461278 1
0.583522619527609 0
0.575691027553393 0
0.646822302181645 0
0.345377521913944 1
0.477667862982279 1
0.404155832568643 1
0.690723369434085 0
0.48529494884338 1
0.40683518372719 1
0.6834439219757 0
0.484067059534398 1
0.484206941425788 1
0.534728984884396 1
0.601553530615819 0
0.279606481397504 1
0.4862477237048 1
0.347615319198923 1
0.537016507613187 0
0.776949697707043 0
0.358230362927563 1
0.455256749323757 1
0.594683262674334 0
0.68875809912745 0
0.47976405755571 1
0.380511938006201 1
0.325086786471489 1
0.593633404639686 0
0.513016810199974 1
0.485867858071916 1
0.6059113723547 0
0.556834386774037 0
0.41487642712656 1
0.377490394038312 1
0.48986157051292 1
0.623191146103453 0
0.510026967356717 0
0.345274683961019 1
0.820674387135647 0
0.323959024747858 1
0.50186920139211 1
0.55696234673292 1
0.323320117230974 1
0.493460253698879 1
0.829146908767655 0
0.570291086387937 1
0.282074041435638 1
0.467307001979027 1
0.370546060997895 1
0.716852298012345 0
0.669672019411 0
0.479630981244266 1
0.359495307978442 1
0.571210077868774 1
0.265386314528186 1
0.562358430162041 0
0.624724184365789 0
0.4732635356899 1
0.486578129243762 1
0.43848823452544 1
0.414206094413992 1
0.656477825065284 0
0.660599732902262 0
0.591636827796213 0
0.407189274636637 1
0.497171507658827 1
0.460672740102106 1
0.465627764716353 1
0.50544629742004 1
0.570761449084293 0
0.395212713903713 1
0.423826869414883 1
0.378738240588292 1
0.564352293879795 0
0.580066079706643 1
0.643369032522484 0
0.692090106140208 0
0.646996403839031 0
0.522067215002205 1
0.406626800396872 1
0.729146033580744 0
0.393618352183334 1
0.486226765078733 1
0.739640548658542 0
0.344638016149115 1
0.453169234601368 1
0.449276918859567 1
0.367807992700017 1
0.562903434286356 1
0.460154319603074 1
0.591095603538239 0
0.507227047324417 0
0.535156159595436 0
0.59606723157835 1
0.457021609790879 1
0.515135109805477 1
0.572573776294377 1
0.463133852694976 1
0.53862990388953 1
0.454533440047654 1
0.536498838152924 1
0.497299209801513 1
0.512416186379945 0
0.395977026600199 1
0.511530500869867 1
0.515649611201084 1
0.520602213674388 0
0.586652036946877 0
0.502642263756543 1
0.569551228138585 1
0.443364757455979 1
0.388804665149725 1
0.49007271107708 1
0.699873057384237 0
0.578128682393609 1
0.385192640259881 1
0.31254444510855 1
0.467613981850897 1
0.465580958098891 1
0.569425997421684 0
0.458578494379559 1
0.544098216698352 1
0.447365275389086 1
0.674676104990178 1
0.529427051202971 1
0.563975167259991 1
0.244491847203807 1
0.496313835876922 1
0.611247446753931 1
0.267269535208759 1
0.37041604880413 1
0.333559137980758 1
0.386988121158664 1
0.772634290499352 0
0.473589229827196 1
0.753113313237729 0
0.534472513503429 0
0.509878334747092 1
0.395267057994564 1
0.458075392967181 1
0.438232042983774 1
0.361662349452376 1
0.50857916909631 0
0.684807990662839 0
0.444472221708087 1
0.678697868598611 0
0.445596926799542 1
0.39027667142176 1
0.585789443088385 0
0.675385740729233 0
0.479483857961079 1
0.517164228557882 0
0.405341964724225 1
0.407453286544709 1
0.659865426098733 0
0.441752015280072 1
0.398848232782001 1
0.504170285582836 0
0.549738981963682 1
0.4743982019775 1
0.601162356372322 1
0.44363605868977 1
0.656729421171347 0
0.516202353386647 1
0.438105523633381 1
0.490877881485858 1
0.371842715157464 1
0.42248931547076 1
0.426729993651424 1
0.582490001004618 0
0.553487565240423 0
0.485654659279758 1
0.218847027917921 1
0.6350741615752 0
0.335789465489486 1
0.442860503941673 1
0.534142382054875 1
0.514330096918232 1
0.532910934222459 0
0.588406918339174 1
0.512459760222708 1
0.498438943074443 1
0.433748491934243 1
0.54998289085754 1
0.396786611361438 1
0.390069198394393 1
0.77508719042754 0
0.556573705136349 0
0.355644123962018 1
0.441280514241429 1
0.783487226019933 0
0.538131101644886 1
0.444409723649226 1
0.669695825561302 0
0.438785136864669 1
0.421918850504557 1
0.55034100115422 0
0.422523528061884 1
0.685572754429592 0
0.44167119510647 1
0.506603827525779 1
0.353681251280078 1
0.449440925091541 1
0.657640856705151 0
0.518314453262179 1
0.421841111230466 1
0.340447303518227 1
0.651003836481522 0
0.604703510889556 1
0.429988555086402 1
0.5441188578493 1
0.436040715325274 1
0.399555079997245 1
0.587579647712644 1
0.506570691779494 1
0.60855278460885 0
0.46243880751102 1
0.595145730134089 1
0.551145426533292 0
0.420861053415327 1
0.523804734618557 1
0.357446727140847 1
0.447240931323494 1
0.572838195788755 1
0.410187813008721 1
0.668171669029656 0
0.612761337837926 0
0.695056651368886 0
0.574640378188587 1
0.564290048941117 1
0.552779042602816 1
0.559249427036906 0
0.563425745753031 1
0.80932397144283 0
0.386907582646181 1
0.418631785329999 1
0.492590655109685 1
0.449595538785903 1
0.528111978199068 1
0.596735629286863 1
0.613480490503099 1
0.445639383302985 1
0.477936971493362 1
0.36026117941849 1
0.534821340631284 0
0.431516602789299 1
0.513040802767483 0
0.4988678852217 1
0.519283407899378 0
0.310251508093004 1
0.550766314611697 0
0.669557771999622 0
0.428876417945127 1
0.588123450571989 0
0.622772803901898 0
0.542673971019683 0
0.420687221263562 1
0.542062084633924 0
0.508164522706993 1
0.619596442820911 0
0.597340099588682 0
0.434310165822479 1
0.652444340480225 0
0.473446779910732 1
0.487846876898232 1
0.589625582734904 1
0.462115961291093 1
0.509630765155494 0
0.561431111544911 0
0.413503802300218 1
0.565306715379122 0
0.586802592413212 0
0.567562954654817 0
0.478708355076296 1
0.388073383445468 1
0.656781198697846 0
0.538216797181973 0
0.554183732284741 0
0.521041194936717 1
0.376275206732459 1
0.545726683581757 1
0.518213190084823 0
0.591508921750822 0
0.473212709303235 1
0.534948895190443 0
0.484037000619421 1
0.369608012004087 1
0.557086076192917 1
0.685200777708086 0
0.568513331137819 0
0.404756259808929 1
0.388316270864071 1
0.466654112092708 1
0.579040253940567 0
0.510522805327812 1
0.390811733068798 1
0.616079041302421 1
0.348739350256314 1
0.562594527669006 1
0.55591952082816 0
0.705963767825951 0
0.265472710883817 1
0.565282493428413 0
0.600095224295622 0
0.472451250851587 1
0.493426121442698 1
0.473170565329102 1
0.810299715043441 0
0.46905847939054 1
0.557404583276926 1
0.425273056033545 1
0.489158588894464 1
0.326653196586561 1
0.320116148779102 1
0.568961822651785 0
0.537208181452217 1
0.359978633514247 1
0.293897381047582 1
0.484179795035126 1
0.542259791369881 1
0.612501134443943 0
0.603701881026731 0
0.669459480295561 0
0.477621100784764 1
0.605118417981188 0
0.389560310682756 1
0.564862122852502 0
0.601473044524256 0
0.660442978267583 0
0.377459370072481 1
0.620585782629273 1
0.326198831705826 1
0.434370765001906 1
0.55883464365485 1
0.487831617179189 1
0.499646578768785 1
0.515178790131178 0
0.566873564044174 0
0.338607084697328 1
0.491739813004715 1
0.589272313713946 0
0.46646368246084 1
0.471166374335418 1
0.482017003348556 1
0.627831492974465 0
0.532617238976303 1
0.562727052909325 0
0.535533561771502 0
0.696805329021089 0
0.429716449023451 1
0.501545591799165 1
0.548475532693046 0
0.569194831001331 0
0.494817588586366 1
0.717416902289378 0
0.438293892179565 1
0.488548301337468 1
0.571421200351794 1
0.592630860357381 0
0.382412504925443 1
0.489466096430344 1
0.455633527037953 1
0.690449057479618 0
0.415188820024623 1
0.600607577044527 0
0.461095464794014 1
0.821503198706717 0
0.413341720110708 1
0.549077352238375 0
0.613472911656595 0
0.494610135421822 1
0.472119991232113 1
0.301368401293081 1
0.319374101890205 1
0.732995915327722 0
0.431286381924289 1
0.675264021193746 0
0.679286540077841 0
0.453406573983819 1
0.545219744709075 0
0.525832201767276 0
0.521287675152615 0
0.571318559645551 0
0.644864429244463 0
0.490227031702479 1
0.443682298425565 1
0.547299432057075 0
0.313902433453583 1
0.525211372315901 0
0.672299676436363 0
0.487684528765357 1
0.699363461836052 0
0.402300923546133 1
0.336439556873125 1
0.282029473583186 1
0.497403007023208 0
0.513514101594734 1
0.65948669045313 0
0.652331017455733 0
0.641082217721745 0
0.360978688435815 1
0.59613601716198 0
0.417239892321251 1
0.534359425174993 0
0.442175897832376 1
0.513036305013505 0
0.623532358805492 0
0.580213507601037 0
0.500227490611842 1
0.463677588123605 1
0.532819201653827 0
0.615849044687423 1
0.57225879199098 1
0.61356169168631 1
0.377921667261486 1
0.518528897452951 1
0.658205353330328 0
0.652851162514528 0
0.559493258256243 1
0.365500371152211 1
0.342255161632094 1
0.529527983255689 1
0.568312015404036 0
0.385711449868455 1
0.655377610373418 0
0.526550148427872 0
0.319403949043979 1
0.549036432354638 0
0.49201258450963 1
0.565863780767098 1
0.650857162435533 0
0.503752612105664 1
0.352522318554252 1
0.582677901813198 0
0.599722279224524 1
0.503658917740803 0
0.581540754517989 1
0.680039528698917 0
0.464034512482834 1
0.561987935071926 0
0.467310940844072 1
0.449601062551016 1
0.347894253599401 1
0.566840051971011 0
0.532334508282119 1
0.438288760748896 1
0.636380384373593 0
0.604554959411722 0
0.447617444333779 1
0.795439399246775 0
0.52498615941045 0
0.559127284914524 0
0.352761251623103 1
0.506191684771193 1
0.44313964572901 1
0.627028107968939 0
0.410597300461888 1
0.500524143238333 1
0.451703553052794 1
0.350574434556644 1
0.56334404522252 0
0.524881753921193 0
0.406580387297684 1
0.505982312733844 0
0.496657660440817 0
0.656892654286228 0
0.56448821522943 0
0.663987407966777 0
0.746109783105388 0
0.691708345166243 0
0.176852503985003 1
0.436407460565377 1
0.449364463375346 1
0.59671020245068 0
0.603786814683181 0
0.29704383785375 1
0.388387731497068 1
0.441197431607746 1
0.734602414337919 0
0.254753618908247 1
0.643642925480411 0
0.531228695497372 0
0.595864834710195 0
0.533098036297635 1
0.599519780697257 0
0.539923791595631 1
0.566559986605423 0
0.628268835972331 0
0.517561606101322 1
0.481307476412523 1
0.476395823574172 1
0.412775102607158 1
0.11510635604282 1
0.548625276817701 0
0.49724533041945 1
0.521924021018218 1
0.316769580606289 1
0.72170059585543 0
0.619608647500847 0
0.783179918451868 0
0.405449584069855 1
0.504578913445413 1
0.661494941656599 0
0.315139778466125 1
0.618947870701733 0
0.414852459707281 1
0.630863096854828 0
0.633467268233492 0
0.403564312780488 1
0.563062605232603 1
0.402183656845765 1
0.508469925730483 0
0.672131794586088 0
0.562161058792404 0
0.322131317125123 1
0.341602215863362 1
0.539164878066142 0
0.465797695549937 1
0.49340821784471 0
0.468906275840227 1
0.551864168501926 0
0.578566806119425 0
0.41630030173237 1
0.394189819408363 1
0.627075786482964 0
0.387646260615221 1
0.50610829226904 0
0.324418177905078 1
0.461110910921917 1
0.514112226946341 1
0.171424169083078 1
0.428155053885349 1
0.504803134686808 0
0.616646974725447 0
0.262872731925889 1
0.579194680090866 1
0.45914746456183 1
0.575453060630529 0
0.499361951186544 1
0.389322678840899 1
0.557170400478677 1
0.564991712462592 0
0.555402119387937 1
0.604861463073574 0
0.506265255421058 1
0.623733875397249 0
0.608682097848276 0
0.326002005358446 1
0.396391069967985 1
0.538901531397304 0
0.345597771696935 1
0.621539500519902 1
0.526411700364167 0
0.408671718362363 1
0.58059081582202 0
0.448144512646625 1
0.616867127021872 0
0.476820206168948 1
0.523807807085413 1
0.363238240590626 1
0.525880961106356 0
0.603886025707071 0
0.587260423416206 0
0.817830398543222 0
0.420008894595752 1
0.284681673366989 1
0.39782273958789 1
0.511315366336213 0
0.623279126476384 0
0.49365214885668 1
0.467870920302079 1
0.580928020353256 0
0.4916883736221 1
0.585589321444787 1
0.559919828186558 0
0.871555685922815 0
0.386155091577076 1
0.581029750634631 0
0.44941879484387 1
0.446943915293485 1
0.431210453083344 1
0.451065126563662 1
0.409326765550309 1
0.460402439452623 1
0.476107086937831 1
0.451659566666949 1
0.720489524287438 0
0.505332845227149 1
0.652750348309505 0
0.620024117816331 1
0.479729242004398 1
0.524891231347958 1
0.589570633663107 0
0.578044116940965 1
0.52681444380175 1
0.294971935650444 1
0.548538056924761 1
0.659941858746267 0
0.546105733201833 0
0.636723263148601 0
0.481763083375453 1
0.402057547248029 1
0.575541190491064 1
0.647612955529267 0
0.477608859749338 1
0.307482424805843 1
0.485910296657108 1
0.391214625266687 1
0.542497415596201 1
0.426251047408232 1
0.46012973309389 1
0.645081183649255 0
0.474977721685684 1
0.42626598832858 1
0.537299144600469 0
0.521096514065833 0
0.457336601522236 1
0.329997570278026 1
0.706195762542933 0
0.301685249246006 1
0.680840289566109 0
0.550237865274732 1
0.319909666681505 1
0.563768750178157 1
0.373824418036001 1
0.469044738164189 1
0.672891412905347 0
0.624182135836325 0
0.351544246788874 1
0.649797217558068 0
0.651356875725625 0
0.567338474249494 0
0.47119465767545 1
0.571561115242195 0
0.359817987696941 1
0.348301792183813 1
0.624655979669751 0
0.563342715769274 0
0.415566739100175 1
0.614721260248164 0
0.485932646988913 1
0.452389188930823 1
0.495642485804024 1
0.498880057240017 1
0.566896451332235 1
0.247032521289708 1
0.505677419800624 1
0.695424484272267 0
0.569828124961734 0
0.541374718325206 0
0.504030192480856 1
0.49741419217743 1
0.531188883787642 0
0.665890846721784 0
0.519503967058106 0
0.52508282682816 0
0.400750886207852 1
0.648429370760253 0
0.52976866009366 1
0.44354134947226 1
0.402678428415748 1
0.471272708400458 1
0.574540353178282 0
0.507686758022002 1
0.43759094038574 1
0.608352195264336 0
0.566547065398036 0
0.502966953876534 1
0.492036912589743 1
0.722290498786881 0
0.684342150623672 0
0.499809262925117 1
0.225400525287141 1
0.461382133144212 1
0.449535442247994 1
0.519453191997775 0
0.646635108864016 0
0.477024733825959 1
0.57292889878127 1
0.508614338658362 1
0.544840100353208 1
0.670997174753767 0
0.492637499903324 1
0.600548124823932 0
0.566950450507583 1
0.678369678702561 0
0.403878941414225 1
0.395501255416972 1
0.418727800671829 1
0.480617262499856 1
0.534068797251742 1
0.415565009579319 1
0.659167130336267 0
0.37824940078734 1
0.625308128824915 0
0.54244784589013 1
0.166055767224661 1
0.489558068274606 1
0.459055869151517 1
0.513961959125158 1
0.447409474548776 1
0.495092230903184 1
0.627312981395532 0
0.346911423812082 1
0.446177000531416 1
0.567049419415453 0
0.427014815347617 1
0.411555021134979 1
0.572810059310597 0
0.804564953849645 0
0.665106549552787 0
0.398074545221557 1
0.54796970210835 1
0.458743609832829 1
0.62639989467221 0
0.58474592384127 0
0.429860526125572 1
0.585384120793114 0
0.593232980915527 1
0.773988581292316 0
0.10791181023491 1
0.418925192903911 1
0.426356531054946 1
0.533041551664532 1
0.569845015519183 0
0.442767629543253 1
0.353703684953228 1
0.533693112049573 1
0.461577460933848 1
0.552276012054258 1
0.476038225900093 1
0.456242621585805 1
0.296313413884679 1
0.465396893458803 1
0.727674925329174 0
0.416881224119132 1
0.413980651722372 1
0.490535069590563 1
0.823408919845678 0
0.627994632760439 0
0.480758969972704 1
0.547884575056297 1
0.526302478525931 0
0.660123846371825 0
0.481623247918587 1
0.36559593071009 1
0.540019484911036 1
0.563693171153352 0
0.561308913325498 0
0.445075893877698 1
0.428392791469877 1
0.653387172145551 0
0.619302896846076 0
0.500912260419869 0
0.49666477857622 1
0.450407064584587 1
0.566746170231878 1
0.358771012005862 1
0.56739688955422 0
0.478178888485445 1
0.393207529721294 1
0.447508597011663 1
0.588569320513126 0
0.50098094742877 1
0.60706441574986 1
0.672225061971257 0
0.389659475055459 1
0.592836741506573 1
0.521333578676048 0
0.638877107521756 0
0.445211596632572 1
0.436685830811635 1
0.446518597795305 1
0.662166649187177 0
0.570608570549485 0
0.42360474647446 1
0.618119500065961 0
0.665574641079925 0
0.504548123121286 1
0.451498910649106 1
0.480861864360024 1
0.683937199385366 0
0.454659441999946 1
0.651242358715307 0
0.695034856417315 0
0.660311848049673 0
0.562500398926541 1
0.517026804933123 0
0.564494971819587 0
0.487189964884064 1
0.472902411617177 1
0.739501966729573 0
0.667320346073048 0
0.616165811012104 0
0.555081119710284 0
0.469049429910591 1
0.430705136814225 1
0.476004951794679 1
0.530381849330951 1
0.451074475997142 1
0.553805936946223 1
0.409614792954349 1
0.525909214403702 1
0.514385258046243 0
0.600881226358722 0
0.499051112465415 0
0.561977909895512 0
0.591829500431251 1
0.586306993671773 0
0.616100451588709 0
0.604202204332473 0
0.441426894955069 1
0.426398826489949 1
0.510015843824872 1
0.576469866125268 0
0.473157375307969 1
0.605913181034782 0
0.547851042307407 1
0.432699616613878 1
0.572718154386567 1
0.674878563296041 0
0.520845476055587 1
0.337296698456483 1
0.50472436077184 1
0.575007302897779 0
0.445732162545687 1
0.440758839796906 1
0.671817081336306 0
0.532393503844336 0
0.547503989417653 0
0.498288489424396 1
0.402855786190983 1
0.495877268204617 1
0.65990911255043 0
0.330423524796876 1
0.522957022738707 1
0.450936864635568 1
0.467031801982034 1
0.621553769048023 1
0.45741485646626 1
0.489326929809905 1
0.649022573673025 0
0.622468957259543 1
0.733158555566558 0
0.642877816273946 0
0.64852975770939 0
0.538766339444752 0
0.36913325247031 1
0.711423474450608 0
0.460208329232623 1
0.521057779486853 1
0.477371927376093 1
0.557906867173417 1
0.525510227017997 0
0.558545827283209 1
0.397423349102197 1
0.596471880890413 0
0.376927624090177 1
0.517127026564397 1
0.405608205078964 1
0.49690111867651 1
0.427141533742878 1
0.507344791713342 1
0.466577831338616 1
0.508859182670834 0
0.550184947776027 0
0.499273891120587 1
0.137534513505596 1
0.422395957166967 1
0.533625888767586 1
0.552485597948096 1
0.386919381233516 1
0.47970383992585 1
0.453932668882204 1
0.678885501774252 0
0.559982051656786 1
0.659367368930281 0
0.448051927871591 1
0.516220807184598 1
0.501239627782824 1
0.459783837488245 1
0.36579695294833 1
0.433646927731052 1
0.676498803661224 0
0.455465495295336 1
0.577722882706901 0
0.503266434942346 1
0.471420095597848 1
0.568782326365924 1
0.39305503301505 1
0.456646561164661 1
0.466067187889569 1
0.421159568008585 1
0.411278467987691 1
0.461168822587483 1
0.455929673672038 1
0.356757647028965 1
0.612545647335674 0
0.497959387454589 1
0.406702020381787 1
0.351705874354073 1
0.669595687918074 0
0.441069915588639 1
0.742211579190129 0
0.389890456712486 1
0.435106928796369 1
0.352356982584094 1
0.547103539305007 1
0.207160784154967 1
0.422016370949105 1
0.392179642622816 1
0.574038980645496 1
0.620865686907588 1
0.365378447002777 1
0.510940649215167 0
0.669980079607117 1
0.565740002828109 0
0.374831510336217 1
0.647451333081502 1
0.496280888625705 1
0.616320755211479 1
0.639199570419269 0
0.471792338537087 1
0.71624214967844 0
0.553154791013918 0
0.551879345041549 0
0.636088257363252 0
0.539564172817438 1
0.50208721751015 1
0.374823234345507 1
0.630597754011474 0
0.534901662995608 0
0.432651095906491 1
0.538505605395448 0
0.554267003062621 1
0.402921609523122 1
0.685482669968025 0
0.219240177632428 1
0.416341641672337 1
0.554335781947441 0
0.55856143417015 0
0.597511501273609 0
0.593861708434141 1
0.591661816843371 1
0.531334365484437 1
0.423743132502426 1
0.504647922463459 1
0.398108649311518 1
0.464261083959685 1
0.534764147170847 0
0.671105019403435 0
0.414366714366762 1
0.602462704670174 0
0.43155053636155 1
0.377458729634291 1
0.497882331610709 1
0.707142100616247 0
0.643313821820221 0
0.466575430147729 1
0.453088235298369 1
0.444626850302316 1
0.512774761799022 0
0.504050214069846 0
0.572617720259421 1
0.586763868122198 0
0.612944644947596 0
0.605939123121691 0
0.543250588828413 0
0.535567962735973 1
0.403466429114981 1
0.5760889446365 0
0.56131627845066 0
0.510001006310061 1
0.539819957710026 1
0.617039574704276 0
0.771168704415023 0
0.529634511183586 1
0.509637911098402 1
0.504114274781049 0
0.555522139573795 0
0.487488896376306 1
0.604559896476483 0
0.668597884268891 0
0.204553621837271 1
0.61220614831625 0
0.740126792682863 0
0.670180626739172 0
0.395061140436712 1
0.558852977059902 0
0.360028244746464 1
0.444208587759548 1
0.515593466590285 1
0.448776538454989 1
0.594175965396859 1
0.453673869364782 1
0.370452136480942 1
0.593751225843886 0
0.41240798413696 1
0.49942150242753 1
0.497312634528145 1
0.519186854542994 1
0.44392652415966 1
0.567085206673226 1
0.704268348042369 0
0.43756056739271 1
0.643974127031594 0
0.440579401364564 1
0.590703805802775 0
0.362424893774463 1
0.475472952011153 1
0.494605000315246 1
0.542918059775714 0
0.593899284804412 0
0.498533993903195 0
0.618584311566898 0
0.388884341633997 1
0.427175794725953 1
0.578571247665419 0
0.560413621010612 0
0.605031423687402 0
0.399983892935196 1
0.530155615415689 0
0.484959666129757 1
0.504581971608673 1
0.699319105000945 0
0.436690204438687 1
0.581435814140013 0
0.574331171736963 0
0.639993826103684 0
0.632683953541236 0
0.628598534458739 0
0.494501261812359 1
0.485124575846546 1
0.521646249851557 1
0.749952455621942 0
0.461259844499245 1
0.559533232791048 0
0.640436618934899 0
0.72199864238255 0
0.747502465752869 0
0.442862757078495 1
0.547918521652603 0
0.557447146660458 0
0.598105882265449 1
0.453249296494524 1
0.563987842411463 0
0.382912603784547 1
0.819740725662215 0
0.495666032127137 1
0.527980954006811 1
0.504553342336938 0
0.517851576107925 1
0.4248383718304 1
0.602384280188765 0
0.515489033039805 1
0.473549077974979 1
0.522925645098486 0
0.68551962220516 0
0.627951685398975 0
0.549175317199163 0
0.535877425253096 1
0.546319318495286 0
0.638186939060465 1
0.518144117515258 0
0.597171672982691 0
0.448692903982625 1
0.431975746019663 1
0.636642051390064 0
0.815489425762875 0
0.409421240577767 1
0.515523164475623 1
0.508392855181949 1
0.521513990652363 0
0.379735412253972 1
0.584908203443571 1
0.560944841304702 0
0.598168506810818 0
0.570786234727887 0
0.37447113707775 1
0.453808866990557 1
0.516825194942374 1
0.448537645364731 1
0.584701090065237 0
0.65303022353931 0
0.385647345716324 1
0.379935574415221 1
0.516296615294373 1
0.433356606580844 1
0.704764077387934 0
0.462830555711455 1
0.353874053385559 1
0.413536286222237 1
0.500556839946326 1
0.426539936741049 1
0.652660148005927 0
0.382823789621381 1
0.333400912682133 1
0.506158076413251 1
0.519895625904949 0
0.375273863862655 1
0.517912188724199 1
0.456016752812989 1
0.373503959753523 1
0.430192574582724 1
0.339339647685177 1
0.456890728056019 1
0.798155255303489 0
0.449700521910613 1
0.506402642455352 1
0.40049692431874 1
0.492881513567763 1
0.56453713907065 1
0.690900133640996 0
0.42932672950629 1
0.507036210482713 1
0.630513031969161 1
0.54146442727844 0
0.463516706014447 1
0.406846438431759 1
0.751441164093547 0
0.57177951574918 0
0.656985924955269 0
0.672800252871226 0
0.608996681780939 0
0.51460194517808 0
0.666652991976469 0
0.479767240208481 1
0.490752493623441 1
0.595247135050593 0
0.465391861225476 1
0.652383255986993 0
0.554098967258373 1
0.550360108903215 0
0.721615446083084 0
0.518316263677239 1
0.647896958061596 0
0.614707017898007 1
0.587579188068243 0
0.626680974863484 1
0.385254874203061 1
0.414570041504478 1
0.453683514323368 1
0.645408948570964 0
0.502660110264821 1
0.606320451318442 0
0.418941157804567 1
0.563380123578598 1
0.550762224811521 1
0.65975320424031 1
0.441003762262062 1
0.786489500187289 0
0.564474063686859 1
0.379695051732908 1
0.447306873845573 1
0.741421208014093 0
0.494546749698862 1
0.582356344651621 0
0.668936291990839 0
0.533200095675364 0
0.593174641377092 0
0.550700397535155 0
0.465937817455107 1
0.615792400527029 0
0.660818164543313 1
0.561272042231113 1
0.574503782357539 0
0.371770512340499 1
0.611609036054787 0
0.648066623046352 0
0.587522808424485 1
0.637298188915639 0
0.553174820098837 1
0.360122202081027 1
0.379516462475076 1
0.464141181927053 1
0.489996859932046 1
0.603362571332062 0
0.602484931069044 0
0.27246060121053 1
0.673925049762872 0
0.516006040384773 0
0.563735683782084 0
0.560154211167038 1
0.576676211849676 1
0.676266740367523 0
0.433045448943375 1
0.58227250532875 0
0.514726213274819 0
0.542621956517713 0
0.393459372644605 1
0.482433725706634 1
0.567553926106135 0
0.417696344337852 1
0.364042216787519 1
0.48401414613393 1
0.517562366822062 1
0.413195458174486 1
0.646563113922116 0
0.567607413508628 0
0.573183201314992 1
0.502750942987285 1
0.509219300357537 0
0.289465186640307 1
0.434374282817424 1
0.541637283514006 0
0.392906784948858 1
0.396436771002806 1
0.372290961864602 1
0.33027758334981 1
0.396371859204663 1
0.441896673729165 1
0.627774410938921 0
0.56934891386593 1
0.58778841845072 1
0.421423260263048 1
0.589460097722583 0
0.564290269114787 0
0.419699320636475 1
0.633210061729141 0
0.890770912443439 0
0.556897631149563 0
0.567588205790012 1
0.5179659047055 1
0.433662978275962 1
0.396808320821379 1
0.429242380145674 1
0.437037584063474 1
0.615462947626888 0
0.415953563720554 1
0.654880266072732 0
0.570080924321945 0
0.442096451294376 1
0.493355420161407 1
0.491577057865493 1
0.568233099519464 0
0.451914189091562 1
0.343138565994437 1
0.578410553721163 0
0.516273846738079 0
0.562088859162825 1
0.685492767816791 0
0.589951357296289 0
0.366598496559941 1
0.496072115242053 1
0.462669737073723 1
0.297485275537351 1
0.465372898747247 1
0.549107161544442 0
0.440983865747755 1
0.50011763242933 1
0.477814442982675 1
0.494588453989785 1
0.47973783903129 1
0.505030030900163 1
0.105553883212416 1
0.576569296917341 0
0.583250099470009 1
0.667655557060333 0
0.61626639288259 0
0.455866256472839 1
0.494113486142443 0
0.658460078895341 0
0.631548839309343 1
0.535808000600062 0
0.633979186037992 0
0.339511100987563 1
0.617039266718947 0
0.57742894446377 0
0.477519235518902 1
0.440374444506165 1
0.454770643952826 1
0.510830754535603 0
0.455914050651225 1
0.58902416678743 1
0.628868362271532 0
0.731517969027759 0
0.754525190785102 0
0.53826783899716 0
0.518663099307723 0
0.444258401076905 1
0.553774044264333 0
0.40199936178341 1
0.485320878074701 1
0.397447810869771 1
0.657254641773213 0
0.300799154987231 1
0.550452157839603 1
0.569011013667448 1
0.585788569308151 0
0.400827833602732 1
0.547459399584309 0
0.579951117479276 1
0.298838871104665 1
0.607724545833599 1
0.516551723656829 0
0.413649440209604 1
0.532443541135364 0
0.547552327960052 0
0.61666603430798 0
0.74526897339108 0
0.355949938751014 1
0.698041865271464 0
0.689183089083245 0
0.635919378780919 0
0.556741939935975 1
0.603774515350514 0
0.559990135092478 0
0.602197153832501 0
0.589117780531105 0
0.370502765865377 1
0.439167597320038 1
0.585424391508052 1
0.456644876864214 1
0.64382165612576 0
0.418171559573411 1
0.605887621180073 0
0.49803647748122 1
0.462116029726676 1
0.343227510485718 1
0.39780946153362 1
0.743038562874641 0
0.473218491598668 1
0.511580792906133 1
0.593237852408824 0
0.432415282366704 1
0.422246786557057 1
0.441185751066318 1
0.48217094081693 1
0.429458377653141 1
0.440778825594124 1
0.354138363623956 1
0.439671337429801 1
0.720422269805338 0
0.52260972882328 0
0.513010274649582 1
0.410635525494659 1
0.562034983680747 0
0.51794220132719 0
0.49260682223919 1
0.476443197188259 1
0.403066514834996 1
0.517513752563415 0
0.594872914055144 0
0.706689997344228 0
0.667848757602967 0
0.471378971048767 1
0.581367771452388 0
0.476625524334266 1
0.479068834001477 1
0.549735824196133 0
0.480670829899219 1
0.562958701895765 1
0.501151588414555 1
0.494071176606118 1
0.563301764290727 0
0.53557944895401 1
0.541140980581591 1
0.863804429324616 0
0.316427350061039 1
0.583415927681793 0
0.500074380318435 0
0.612242244706974 0
0.401847812803599 1
0.275826292647294 1
0.368758365410554 1
0.55989533917528 0
0.548032734732092 0
0.563599155502676 1
0.488036363060113 1
0.42595800153983 1
0.605856349638565 0
0.541465214028919 1
0.506160581495427 1
0.445074134080983 1
0.481257871612216 1
0.55940991777311 1
0.514147939966393 1
0.502975725721798 0
0.483686568336994 1
0.583594189868621 0
0.318857848158607 1
0.473043895555585 1
0.464716644722125 1
0.521440238173177 0
0.703729475521412 0
0.266468574777777 1
0.7255706232533 0
0.680049156314131 0
0.392014465470106 1
0.662666210470872 0
0.492810562209326 1
0.544089526714106 0
0.527443917051294 1
0.454986936760844 1
0.295057752535122 1
0.626781660470404 0
0.405288024929295 1
0.462384571796644 1
0.509738356680966 1
0.615330401461449 0
0.448100566802711 1
0.510933052351321 1
0.558120461201168 0
0.515900914708067 1
0.579150137468223 0
0.619412457246105 0
0.516312346897924 0
0.64342664829146 0
0.596171442602838 0
0.52034865870278 0
0.37768810259222 1
0.400211682386357 1
0.440637067365299 1
0.479154507934586 1
0.597755952292986 0
0.64743357667089 0
0.52893833252757 1
0.546807235720943 1
0.501496709050869 1
0.475358018233305 1
0.478466308215307 1
0.481172533970966 1
0.816754632430672 0
0.523978962005627 0
0.626220266100652 1
0.550034656969402 0
0.462836786835586 1
0.543546324617914 0
0.626686742683719 0
0.585783991663299 0
0.390325220887863 1
0.647269027601355 1
0.545273733940985 1
0.459822346596202 1
0.379356456068336 1
0.530277451858128 0
0.450667175408613 1
0.523714411155457 1
0.556448046249788 0
0.594448922823141 0
0.537733577340802 0
0.577563613424787 0
0.176868091213453 1
0.397924887794986 1
0.509126458481365 1
0.387334957303451 1
0.572650542167648 0
0.418320464007063 1
0.461087719923176 1
0.411071511926805 1
0.49942179589295 1
0.662771133581166 0
0.477763074824701 1
0.3843081941619 1
0.437785217524919 1
0.563445937155771 0
0.508372244416098 1
0.69671174096562 0
0.415402984380234 1
0.416627374781852 1
0.493182052995907 1
0.435564073024416 1
0.441262586304861 1
0.44332174551018 1
0.482672030079575 1
0.439126855270106 1
0.40682200384415 1
0.544228656428701 1
0.680664456272796 0
0.673537214101467 0
0.420833579868534 1
0.457564702292215 1
0.531330617077445 0
0.342330945209679 1
0.406177743777243 1
0.58981487090376 1
0.53255882391344 1
0.34596500432466 1
0.471340412605393 1
0.473705199810343 1
0.587110802566208 0
0.443348629326181 1
0.703937508921735 0
0.496868467045675 1
0.472157760385571 1
0.43219939758247 1
0.587921473321454 0
0.406155309109319 1
0.701961645202341 0
0.583096583914191 0
0.43155144856672 1
0.315006604716434 1
0.513026014028036 0
0.462395301779942 1
0.719944439415543 0
0.62556354876586 0
0.324679594410995 1
0.451415871913495 1
0.396146426545674 1
0.644741410479338 0
0.35368170198249 1
0.567311151611285 0
0.529748029519175 1
0.579952619618088 1
0.559344616072046 0
0.529256598416357 1
0.629728936949387 0
0.574816810634977 0
0.609987405137574 1
0.296118891055092 1
0.447349735233597 1
0.553327841149788 0
0.416399135118473 1
0.600412421972489 1
0.523577100853002 0
0.525726528983935 0
0.476652231020534 1
0.3466950743977 1
0.67708944730362 0
0.263872757578941 1
0.514367275680079 1
0.433896994453772 1
0.441799844031714 1
0.596662800324394 0
0.332113937626973 1
0.688350704259508 0
0.485021401829597 1
0.420646373810439 1
0.662578981331406 0
0.456002914519303 1
0.517570178712677 1
0.459137784428675 1
0.64374078767943 0
0.594732977696948 0
0.450179807996957 1
0.757014561478885 0
0.469583015136339 1
0.483343582743892 1
0.530020089765677 1
0.611074546060428 1
0.390052784390976 1
0.560889942280861 1
0.414669116451502 1
0.407879392853539 1
0.543287492610281 1
0.59900061017417 0
0.585064653768818 1
0.564396447233932 0
0.402725340323997 1
0.3871198700348 1
0.564430430303717 0
0.495209751168439 1
0.656700689659251 0
0.573159984389037 1
0.713978669671562 0
0.584102110795929 0
0.320311694711334 1
0.549746292960806 0
0.482181233545142 1
0.474528077502324 1
0.521339825521656 1
0.587183829770948 0
0.499339832038015 1
0.567373799635194 0
0.446745147922182 1
0.683325368137895 0
0.562274801600222 0
0.422103710691528 1
0.548713894402753 1
0.476741947074096 1
0.446132968905536 1
0.300082315591223 1
0.490571877947316 1
0.566253693814158 0
0.567098038241237 0
0.424753822126136 1
0.682443098272691 0
0.510972849916355 0
0.367565340735975 1
0.494176763314515 1
0.379678381541655 1
0.540267876692229 1
0.51282790686453 0
0.551239925239673 0
0.754490277655581 0
0.515810173972228 0
0.518210522292563 0
0.486139756416995 1
0.520827227287863 1
0.628167373193698 1
0.534006676209115 1
0.484589848477122 1
0.670802307477064 0
0.427077027335665 1
0.679680256055066 0
0.569226125026292 0
0.387869813774116 1
0.366058773562152 1
0.564873585525957 1
0.523631010403542 1
0.541440459421465 1
0.467970819537682 1
0.350897060805798 1
0.528478523828817 1
0.674332514261992 1
0.59267595987788 0
0.64397254802406 0
0.49627012189774 1
0.509717338330285 1
0.582475177341527 1
0.545595395803585 1
0.513603020020781 1
0.327255389784074 1
0.75884810533107 0
0.488960596322527 1
0.439256354860478 1
0.5765400128081 0
0.484050081216804 1
0.742888235860132 0
0.480938261568712 1
0.412910624247227 1
0.490097636678826 1
0.568117183511773 0
0.532914069868528 1
0.566591389929019 0
0.481134078089887 1
0.412844510114852 1
0.560948429585355 1
0.485496615527829 1
0.528602312038969 1
0.607211048501035 0
0.517412732938268 0
0.582185989264698 0
0.397277642714475 1
0.511615028852662 1
0.492651756491385 1
0.597809798592244 1
0.616824789158399 0
0.554670543866862 1
0.643500560784925 0
0.468191679681899 1
0.471784617133383 1
0.541814800308846 0
0.445669639667863 1
0.504827539938486 0
0.624019928783006 0
0.573163946354973 1
0.544124042675373 0
0.538109766085418 1
0.739379722915946 0
0.476342003930585 1
0.436442257641596 1
0.57680434953462 0
0.630486360011785 0
0.491106383680773 0
0.419322405508373 1
0.373908130858065 1
0.521154568055651 1
0.718515023848924 0
0.505012284162601 1
0.57791183499521 0
0.686976892842173 0
0.676888833544967 0
0.512073886230023 1
0.508898250049402 1
0.326605800909728 1
0.441417162389511 1
0.379401453206487 1
0.411260362544739 1
0.616520848533217 0
0.448306805373801 1
0.386047224300382 1
0.338191384664656 1
0.5444372251697 1
0.415621833030213 1
0.574928685989006 0
0.616377743130539 0
0.619818661633598 0
0.336334936249176 1
0.353640749560562 1
0.503825018060009 1
0.491664923009152 1
0.349351857630694 1
0.505200244290677 0
0.382081549973763 1
0.492305560866389 1
0.490485763764782 1
0.591334674478094 0
0.768475999123615 0
0.329581366996303 1
0.507908737337335 0
0.571572159002834 0
0.423225613250758 1
0.70944470855937 0
0.672131687349647 0
0.631152382656733 0
0.481844047236455 1
0.495860784257249 1
0.585881935140852 1
0.484090037254775 1
0.42327167428107 1
0.576174430884544 0
0.420473251438415 1
0.601186554449025 0
0.605846258326898 0
0.559687619070559 1
0.280007751450916 1
0.46758225230526 1
0.582773424546208 0
0.597921822021616 1
0.543298951452448 0
0.530125386882837 0
0.289799978872933 1
0.598223289629589 0
0.51815570761828 0
0.555966642162436 1
0.437965626572133 1
0.456290916670843 1
0.493956303335826 1
0.670541858869909 0
0.473164493819376 1
0.381483903675937 1
0.649401757256895 0
0.661611554198891 0
0.422314546846997 1
0.511114435879123 1
0.545219064317008 1
0.432754893096621 1
0.557454721495692 0
0.509819593932096 1
0.647128717970626 0
0.435056029268008 1
0.502735918877057 1
0.688517949013455 0
0.517576474771765 1
0.654902413071933 0
0.471063313564017 1
0.504520023252679 1
0.557974113382526 0
0.538876908711342 0
0.490564825962942 1
0.522360817436714 1
0.604451560189736 1
0.537367284929123 0
0.499505206767938 0
0.399642085928261 1
0.645605699437947 0
0.391227823915254 1
0.51215459050798 0
0.759026442684189 0
0.417342894606207 1
0.63539089634398 0
0.612732645950783 0
0.556418400092396 0
0.392104053079355 1
0.483664502249333 1
0.393084287626919 1
0.589780811384592 0
0.441958040577403 1
0.57649420225602 0
0.469954841330483 1
0.321719898435016 1
0.596350597301519 1
0.347576319211538 1
0.612842442003704 0
0.498123171398785 1
0.433010048349923 1
0.718165384337276 1
0.616134073336973 0
0.399931238535316 1
0.52575906032025 0
0.611974481147912 0
0.685239746840881 0
0.307846216467903 1
0.586703547641603 1
0.374339071059053 1
0.682081279799633 0
0.469395196011342 1
0.423615832598804 1
0.407253365841286 1
0.453792000346856 1
0.345401884281547 1
0.43781642010386 1
0.617779394248898 0
0.544828001720809 0
0.576917058873745 0
0.495154674451488 1
0.491730253106433 1
0.453253913089213 1
0.551900863669704 0
0.675832799794563 0
0.505008243200929 1
0.535049867271723 1
0.579764407730285 0
0.515516150989021 1
0.473222541263833 1
0.520510934189914 1
0.49117115119491 1
0.463932750850621 1
0.475649745542384 1
0.380315554676612 1
0.502844866611682 1
0.685557062139553 0
0.499274390101373 0
0.454322237486421 1
0.525254492757973 1
0.570802114014586 0
0.532672006615829 0
0.746529073856073 0
0.506152925918615 0
0.619982984312854 0
0.66394175896498 0
0.482160300221358 1
0.46472128430296 1
0.198260481064011 1
0.548658125379912 1
0.563879935477574 0
0.619262609843773 0
0.426759406280012 1
0.430339131742336 1
0.655322828034222 0
0.503943622094146 1
0.458819943202426 1
0.399378794874556 1
0.438732277444351 1
0.731586865259327 0
0.487364759460155 1
0.59610578739115 0
0.615213393523795 0
0.372405999397483 1
0.600962960082149 0
0.434689585532873 1
0.552972616134732 1
0.555802272990293 0
0.283320069528273 1
0.428306257550066 1
0.547870925967857 0
0.540979516539134 1
0.5388450467635 0
0.464154974042466 1
0.446311862448376 1
0.377487440278122 1
0.312182721030186 1
0.559143729933097 0
0.544800071076873 0
0.459324699824734 1
0.627341808186781 0
0.436457767062696 1
0.521137968222295 1
0.484370390174668 1
0.37347657012587 1
0.592316574180521 0
0.540170916902965 0
0.562503041097688 1
0.53078237098868 0
0.524105992385199 0
0.558059837791313 0
0.554804180172232 0
0.615829058620313 0
0.28237225693947 1
0.615144117628316 1
0.497558417712646 1
0.628138790797839 0
0.561987054652891 0
0.572807402876974 0
0.702616565312385 0
0.459753814999954 1
0.469788418362778 1
0.560384076650889 0
0.513618708350092 1
0.61384116439913 0
0.438617752462425 1
0.460354768082627 1
0.594772043553338 0
0.435083304444453 1
0.656770992765515 0
0.529291144003204 1
0.562100005232546 0
0.526323687197538 1
0.528470641883895 0
0.444182969638303 1
0.574664644059898 1
0.654481251877928 0
0.264414105832862 1
0.627876612980269 0
0.451866196963034 1
0.690082981283401 0
0.442898885275082 1
0.355658414877486 1
0.486688026860916 1
0.510478972550582 0
0.612161311008696 1
0.448835703866065 1
0.520534926316451 1
0.322142024946062 1
0.497827705387131 0
0.39410475581785 1
0.465962757032893 1
0.597673556309985 0
0.57753077436031 0
0.518022457760214 1
0.645978325444582 0
0.497120043428248 1
0.466101871818256 1
0.681303729998356 0
0.659518869557584 0
0.60566968432669 1
0.636092547930969 1
0.405757077538982 1
0.54422543766495 1
0.582279976641824 0
0.461264085472063 1
0.469627942032963 1
0.412017273897491 1
0.632880880421708 0
0.381732067478796 1
0.51066259353942 0
0.566063536626742 0
0.445981625433732 1
0.571464970028921 1
0.598574206471645 0
0.527750619850734 1
0.601815673761542 0
0.724598527824178 0
0.461602996454558 1
0.562328087963234 0
0.326950308054091 1
0.548398367029456 0
0.582370172301659 0
0.581671651461843 0
0.565365608456925 1
0.470581455773786 1
0.407042584746504 1
0.366509536103483 1
0.443177979955417 1
0.582942486826198 0
0.546981737297633 1
0.751203768081507 0
0.330999102811975 1
0.657883231774021 1
0.4956505080741 1
0.627045283352915 0
0.37457958826598 1
0.451201810226035 1
0.567637681956588 1
0.316710929834035 1
0.5966019087136 1
0.60716407678244 0
0.361786816309137 1
0.407292960196079 1
0.569952477884427 0
0.632707435274509 0
0.469369453740403 1
0.651915760947183 1
0.484642166734775 1
0.521500990685297 1
0.604067395762388 0
0.473612991575007 1
0.588772854610917 0
0.447144758362534 1
0.550823489923606 0
0.440982464515993 1
0.653397299831638 0
0.471191152471066 1
0.639670188852303 0
0.423859710076457 1
0.582329685371515 0
0.657855001640528 0
0.541898349744218 1
0.471877635243016 1
0.494625812308656 1
0.698450338389729 0
0.508162205919871 0
0.531142122095513 0
0.517968615518256 0
0.584125111582166 1
0.576838447495088 0
0.566254509383399 1
0.46519626542008 1
0.505378680762782 1
0.61154258537613 0
0.506055281794229 1
0.531663925684711 1
0.438207020648715 1
0.48640580333787 1
0.4903536064592 1
0.687408657334663 0
0.443436280585229 1
0.45564240722727 1
0.563789778531434 0
0.4886946769225 1
0.491862916404949 1
0.742310374440686 0
0.199901607714 1
0.431386286984287 1
0.486381305955951 1
0.501881593292748 0
0.358240570226083 1
0.571780623607718 0
0.627575647164228 0
0.522836846592411 0
0.505223829808707 1
0.515367027450191 1
0.56307835609783 1
0.461531351360039 1
0.532561915189434 1
0.427260085905881 1
0.675000606617805 0
0.495505625516365 1
0.525031353899925 0
0.454763719894934 1
0.550485594969934 1
0.377008259433188 1
0.349962488298717 1
0.506460035624715 1
0.581929878624301 0
0.332399428081261 1
0.442621831281721 1
0.520786961009261 0
0.425948936291826 1
0.457725101006841 1
0.549659771077892 1
0.570983396805034 1
0.377949484101644 1
0.289378168410621 1
0.682436225104717 0
0.476200565121012 1
0.502424750653528 1
0.422571996845811 1
0.478902369842302 1
0.545940446771347 0
0.261508100306939 1
0.365757844383335 1
0.480136702314974 1
0.627990630287988 0
0.353883759880223 1
0.365439985799297 1
0.73521614139566 0
0.465813844249539 1
0.486909783226786 1
0.466385591336868 1
0.433676173740404 1
0.521160950601029 1
0.522964839939808 1
0.451324384855607 1
0.389723957744585 1
0.683009448708607 0
0.526103128837385 0
0.646611350990041 0
0.535204555799172 1
0.496917024884107 1
0.526446144604928 1
0.660972993145395 0
0.644125297402949 0
0.468798638551251 1
0.578996914866758 0
0.65166983456214 0
0.483712617964561 1
0.639237799994002 1
0.396041204939206 1
0.257664613843094 1
0.484234739869147 1
0.56076607814138 1
0.593945907108393 0
0.371251989525669 1
0.466812759527706 1
0.451050906936844 1
0.153598150198257 1
0.598173909489847 0
0.537671297287606 0
0.502030920079042 1
0.349946065085122 1
0.495779442029657 1
0.424508536300565 1
0.38129450211169 1
0.664205030157309 0
0.713945849817448 0
0.431843829907584 1
0.440785526759129 1
0.545089391823059 1
0.456455193779401 1
0.483046883946382 1
0.67490492708494 0
0.437344131127406 1
0.591256581517439 0
0.66119751964355 0
0.462475363630878 1
0.550827747778225 0
0.634624095994032 1
0.699679312788422 0
0.665711268908933 0
0.422435117900253 1
0.652866823703989 0
0.696689603477492 0
0.761612562147384 0
0.616245770669713 0
0.63295374056608 0
0.362790731056075 1
0.641083236947279 0
0.601526604268348 0
0.515393039049856 1
0.524564861179746 1
0.565581846372437 0
0.47632880695562 1
0.492128401462193 1
0.576285289741865 0
0.459005369844189 1
0.605760420986199 0
0.440807454737072 1
0.434584794133044 1
0.484870136585368 1
0.405371178950701 1
0.622827601632813 0
0.526242893782012 0
0.474950607140821 1
0.524905803668653 0
0.515470231733871 1
0.660016205794068 0
0.221852662062228 1
0.34172650020853 1
0.429164937746123 1
0.661909849890171 0
0.729938970143553 0
0.620969402271533 1
0.468441457050747 1
0.565672247685003 1
0.416294646114192 1
0.492822891112315 1
0.555307010458707 0
0.508676278623912 1
0.522751523157171 0
0.456009011755029 1
0.578095178938457 1
0.479519512762859 1
0.409018995209822 1
0.497859785029375 1
0.525033074356838 1
0.540941863447639 0
0.709347493198294 0
0.153478976298729 1
0.454482868067378 1
0.604423392841263 0
0.297791315188236 1
0.435663598916992 1
0.367929076452608 1
0.417105069299889 1
0.54135185463852 0
0.562773808997617 0
0.80309709163644 0
0.384593513450682 1
0.580855073118746 0
0.461509793675291 1
0.808094478989258 0
0.608413247203522 0
0.442183749037709 1
0.617493617043605 1
0.706237720966276 0
0.559204277656548 0
0.524990187910219 1
0.237821774859955 1
0.540930775163668 0
0.565390409045461 0
0.590548563644633 0
0.512193708105934 1
0.60089380285802 0
0.558094367230581 1
0.489756281923574 1
0.494268947074078 1
0.500865541041152 1
0.619879192433249 0
0.58306669955479 0
0.399726989087936 1
0.440129779655225 1
0.464205732466736 1
0.462613790663748 1
0.494253553908735 1
0.534776182537935 1
0.531538827143255 0
0.579214043896865 1
0.420192238324168 1
0.467946106336086 1
0.54340216555126 1
0.434255667479327 1
0.559517239774253 0
0.439378803045666 1
0.647234687486128 0
0.390642430798096 1
0.454076337185596 1
0.349320879910776 1
0.543323905523799 1
0.653538797165719 0
0.467579331583418 1
0.444495801257427 1
0.564212293649258 0
0.658865066958109 0
0.392201509611698 1
0.372962381334905 1
0.497073512304326 1
0.352383107474197 1
0.532295880314678 0
0.406418037768161 1
0.475922465615919 1
0.399301952852592 1
0.469884067907252 1
0.640513297807138 0
0.201978940058394 1
0.693303898377393 0
0.611322215844169 0
0.489873798434517 1
0.368100508788834 1
0.444434530264345 1
0.774701554296624 0
0.555643198133334 1
0.457037733645601 1
0.630430221761004 0
0.643890014359579 0
0.503833242851989 1
0.543621558040779 0
0.480383278752145 1
0.375524917551397 1
0.470317917259663 1
0.831760847830001 0
0.646859052419762 0
0.622111205921133 1
0.435370391684654 1
0.497898315826552 1
0.685633966101997 1
0.525446527747483 0
0.483000189728722 1
0.495114458840668 1
0.43706452928694 1
0.589462287955364 0
0.775894087328718 0
0.360976334198065 1
0.736303156948559 0
0.525009006054365 1
0.439274705223198 1
0.59230528736822 1
0.398361043449883 1
0.498739225154651 1
0.520599782420205 1
0.625973727754897 0
0.52608554000623 1
0.459841099252654 1
0.383751704241869 1
0.525326456207425 1
0.649210099868719 0
0.602845262720427 0
0.634280072090549 0
0.508860353293931 1
0.49947322129719 1
0.553427252293698 1
0.445048501031564 1
0.393419113433666 1
0.666584602533514 0
0.609451096572188 0
0.921482284596179 0
0.439386966953722 1
0.453247773881876 1
0.526311196128714 0
0.389801420504978 1
0.546944195286909 1
0.432142496342948 1
0.566113590715604 0
0.530687549682365 1
0.482778938283277 1
0.411600452081434 1
0.492013697386901 1
0.516140276474549 1
0.686302926485418 0
0.430372002096776 1
0.479717805067068 1
0.479643018078665 1
0.554211220299856 0
0.624581105159252 0
0.430497982954712 1
0.307834568660511 1
0.436960094724037 1
0.441523303741664 1
0.530649141269123 1
0.515843611164888 1
0.480231573883131 1
0.477868372809815 1
0.592424864348504 0
0.484457733154992 1
0.303589455107786 1
0.513082568377388 0
0.504965957076082 1
0.672885524226594 0
0.44352456133207 1
0.498573403174341 1
0.850021892262321 0
0.328151752025081 1
0.400025316997064 1
0.337761669174044 1
0.435513933370304 1
0.210943102429484 1
0.575593618641325 1
0.478030808573976 1
0.634395374419416 0
0.356898124745749 1
0.540705795015035 1
0.451715188180165 1
0.459734187868628 1
0.502594482025614 0
0.670361541455666 0
0.41808259415919 1
0.568772261327596 0
0.479598990379615 1
0.465080459830105 1
0.260644711883658 1
0.538123700040227 0
0.471940440974763 1
0.699363389813532 0
0.544124112432156 0
0.409260404915952 1
0.553265942400686 1
0.53838704158147 1
0.39421364749408 1
0.515461031930577 0
0.519468387458484 1
0.469930843477958 1
0.628277093977477 0
0.476527756840518 1
0.644529705046224 0
0.598899130296066 1
0.46635534149763 1
0.500338373709842 1
0.490638049240574 1
0.59662179287681 0
0.498934845370158 1
0.682312607862231 0
0.541608715257862 1
0.423865071870457 1
0.461443121091811 1
0.739950437948671 0
0.624572860642967 0
0.557712528485885 0
0.541259039781392 0
0.516841019707686 1
0.311900289279561 1
0.462415479645138 1
0.435445413938487 1
0.596490742371433 0
0.579616555239178 0
0.582348568157692 0
0.541284015909082 1
0.468216981561162 1
0.431055609172349 1
0.502091442205509 1
0.586138303317585 1
0.517681455443612 0
0.625791795402493 0
0.534232968832275 0
0.406371197551578 1
0.707223358084472 0
0.611594271348647 0
0.517815382936621 1
0.471844125089625 1
0.652635474492508 0
0.57250146650657 0
0.616983187093441 0
0.469826792079949 1
0.44312589674959 1
0.332337844994926 1
0.565080638099401 0
0.471576545146099 1
0.45741449488343 1
0.476046101662126 1
0.491779095996748 1
0.393430425157422 1
0.445148387382082 1
0.582651425388591 1
0.548964278014082 1
0.567362706560326 0
0.464570103742496 1
0.599179072990979 1
0.433584133153709 1
0.427281952442695 1
0.499956117928409 1
0.501840854350151 1
0.573512285155872 0
0.517589365201159 1
0.444529470093759 1
0.578624596643774 1
0.417978535091216 1
0.458879222155289 1
0.610585391221389 0
0.595062723779298 0
0.50693954011567 0
0.55742099371496 0
0.3668625161704 1
0.472615802902104 1
0.624041039248008 1
0.636359956689374 0
0.655670508407935 0
0.363899350413844 1
0.481297642445771 1
0.655605488124778 1
0.427334006685277 1
0.478098474474995 1
0.59470834332366 1
0.587491103092477 0
0.615781968952091 1
0.504724041260259 1
0.372227031088754 1
0.486978677982559 1
0.625217707522556 0
0.394784883920427 1
0.522565793670525 0
0.750865403297145 0
0.579607171639229 1
0.469308151535414 1
0.516599812350788 1
0.377984071008837 1
0.413604025819855 1
0.357242599254714 1
0.625134524696307 1
0.457732692905104 1
0.348736551899105 1
0.514731704267689 1
0.365116216084082 1
0.441465797295359 1
0.665288789021644 0
0.535951889897129 1
0.561290423449191 0
0.402576377905013 1
0.515605946136661 0
0.436024312577125 1
0.571062266808757 1
0.420987089388918 1
0.338637962840985 1
0.473063876001358 1
0.571986268442043 0
0.408818898618897 1
0.688913147780023 0
0.483760703242179 1
0.428519250035209 1
0.634923393686211 0
0.723365101422245 0
0.370608783898724 1
0.224158394744919 1
0.481483882294354 1
0.67724329656855 0
0.495492651373976 1
0.342741787687175 1
0.536586349988996 0
0.510620224904478 1
0.622402808900619 1
0.550932220603874 1
0.419527752381839 1
0.388539173539154 1
0.463632127646592 1
0.252952420007507 1
0.567487499840163 1
0.648093613460656 1
0.535894419949164 1
0.359645377969765 1
0.553879319019888 0
0.653956999525411 0
0.500550191700911 1
0.47338678323772 1
0.794886442372711 0
0.487086959397825 1
0.566662066778871 0
0.569398712700451 0
0.447836127161215 1
0.56547918015352 0
0.594870031989996 1
0.61233879938773 0
0.512661843197051 1
0.596340960034716 1
0.4565896868929 1
0.465118413013177 1
0.324987080623968 1
0.625313633756144 1
0.519284557773511 1
0.473194997432929 1
0.358032752597876 1
0.646675435737727 1
0.636141714548185 0
0.585543341419862 0
0.578441235171169 0
0.276124416543969 1
0.364219117463546 1
0.57187563142712 0
0.428288718157933 1
0.557925944577278 0
0.576257917531627 1
0.648646369252117 0
0.401008992814988 1
0.592427009695875 0
0.512802086698343 0
0.596954881662249 1
0.460184247653012 1
0.648995901513671 0
0.654963624694916 0
0.537891248878281 1
0.61353535130189 0
0.504086174200056 1
0.657944587426636 0
0.552419325253641 0
0.415843011161368 1
0.672700236880056 0
0.558783861373252 0
0.418232232541498 1
0.460950235088779 1
0.491700305038249 1
0.644509650859879 0
0.341216129929416 1
0.630631450146252 0
0.605678892354892 0
0.628453880722 0
0.478267580407406 1
0.353080446624551 1
0.601827327423329 0
0.584514556361628 0
0.562235167843972 1
0.5562924273674 0
0.506043356311326 1
0.539400279419183 0
0.629193346818718 0
0.658589954990923 0
0.394906774508468 1
0.439233887474276 1
0.324347392461311 1
0.665890679671127 0
0.495818430159278 1
0.524279402781253 0
0.477337271341642 1
0.52594396690759 1
0.332838019105325 1
0.601194059903829 1
0.531456571236461 1
0.451328008293253 1
0.539255498368695 0
0.524642622707879 1
0.449061604979108 1
0.401997944110264 1
0.372746632102054 1
0.618633481204069 0
0.642562905637123 0
0.554908438035261 0
0.60737079278823 0
0.784255021476608 0
0.638498579139702 0
0.427540805463646 1
0.628889314684585 0
0.586445229335597 0
0.752835267535652 0
0.636672530701495 0
0.566635935236944 1
0.34889665314671 1
0.550329866799005 1
0.331930536824329 1
0.508446840974771 1
0.603835664236286 1
0.526369495854101 1
0.450572668128873 1
0.587021865387294 0
0.553953229595797 0
0.607525141187599 0
0.4335703655008 1
0.467352312124932 1
0.502430683122236 1
0.57949835288507 0
0.587087687458508 0
0.413440511803966 1
0.464575085132995 1
0.616331931044059 0
0.354727482609974 1
0.490508919067365 1
0.33263654126871 1
0.377795782756862 1
0.693056259345096 0
0.460953134949187 1
0.556816163086187 0
0.522172998905155 1
0.471226902768071 1
0.390850690494669 1
0.42392010659786 1
0.363601906526887 1
0.481611775354298 1
0.569866872602174 0
0.682112220435081 0
0.447362492619947 1
0.423279742315326 1
0.326843229394151 1
0.507014906686304 0
0.620406382189262 0
0.535086035971174 1
0.206968463886094 1
0.510024777851879 1
0.602954204096436 0
0.587963424792882 0
0.56774527024184 0
0.323867797668981 1
0.656328267590001 0
0.495021730594578 1
0.705678044970223 0
0.516295728744899 1
0.560226930898092 0
0.435720190321758 1
0.472571758425583 1
0.394035906474787 1
0.357355269585721 1
0.530351887053819 1
0.558177089692315 1
0.58341801554726 0
0.56837373856888 1
0.721101095746552 0
0.334871761612932 1
0.554433910561174 0
0.365767690753971 1
0.460808728469383 1
0.445092157056066 1
0.644203436779993 0
0.439735993603971 1
0.472726220124496 1
0.578857788744613 0
0.398934178951109 1
0.60707492701967 1
0.364137933991485 1
0.367967323141879 1
0.469495307008401 1
0.503651852339344 0
0.654553293745225 0
0.534404910622469 0
0.532653347859003 1
0.472662698065261 1
0.608743165606368 1
0.57960177344358 0
0.589806141512432 1
0.470793890813037 1
0.435299919878355 1
0.415143681647609 1
0.609703786788172 0
0.450333633742955 1
0.589455175654885 1
0.554819274061311 0
0.47864040572436 1
0.39252255913189 1
0.473520521282024 1
0.388916212776811 1
0.572858772304788 0
0.606282317804798 1
0.537778461723996 0
0.601096431571789 0
0.559337479988644 1
0.714481418797411 0
0.363033518916936 1
0.635336362984963 0
0.854871257605385 0
0.548076081789056 1
0.416419579243135 1
0.627182655164082 1
0.555607471779168 0
0.596894839238194 0
0.305228738065537 1
0.44920394650811 1
0.508585411698502 1
0.500022344489465 1
0.479133847072783 1
0.665064529503271 0
0.635718208402613 0
0.592044821517483 0
0.515838764064057 1
0.510318430375065 1
0.352598584574884 1
0.477884431703101 1
0.735588955590422 0
0.505424790532059 1
0.428531961747226 1
0.520098187215449 0
0.467830436477796 1
0.328511524609076 1
0.458179182612007 1
0.640673825641184 0
0.493998209602912 1
0.534998782191927 0
0.50966191220558 1
0.55424083460593 0
0.423855261143833 1
0.597026666533706 0
0.622898634011807 0
0.568643728976949 0
0.589844301695018 0
0.539939628037077 0
0.534118478407709 1
0.438094437604691 1
0.402060643261621 1
0.428019213071203 1
0.601539395216146 0
0.26054863259017 1
0.488273134326719 1
0.467759922833401 1
0.270195724814019 1
0.36439039013146 1
0.613135652334833 0
0.668474415127707 0
0.371965689207076 1
0.65972759010842 0
0.778922402989873 0
0.4899675601016 1
0.680942489717367 0
0.5325488815269 0
0.596820881020621 0
0.33009723642799 1
0.493575318124424 1
0.537559328719998 0
0.427106403959924 1
0.483980942253198 1
0.593508647899424 0
0.413033779613899 1
0.408824995652549 1
0.517835064989026 0
0.405846507372838 1
0.441711139170343 1
0.452503385271566 1
0.326163597379674 1
0.552672321975612 0
0.580630782555505 0
0.472811801322784 1
0.242728381989041 1
0.57485419008354 0
0.23039704233011 1
0.572092448312301 0
0.754857728334311 0
0.598409775160604 0
0.529771296455399 1
0.364040110787687 1
0.501906047462376 1
0.464097902320605 1
0.519617958409652 0
0.552897296417467 1
0.454299145310496 1
0.579494267734731 1
0.821958028124179 0
0.550823107888616 1
0.471781894314073 1
0.647784849436353 0
0.700216353904792 0
0.502611515865456 1
0.438353452462593 1
0.327751461367875 1
0.546649731599875 0
0.62904546361261 0
0.51867441891743 0
0.372962427914339 1
0.166196079526618 1
0.562828670820189 0
0.700731388867174 0
0.444260491983919 1
0.622585674099173 0
0.469567714232824 1
0.538937912009781 1
0.62399921617211 0
0.514164000278377 1
0.665534355246108 0
0.483481338574732 1
0.386376831205079 1
0.570374859006395 0
0.298526432223176 1
0.645802418192811 0
0.613988409146876 1
0.438447530756853 1
0.318618493881165 1
0.385298936240587 1
0.373163806583492 1
0.401215308541487 1
0.643131772875603 1
0.440259777249839 1
0.43277189210209 1
0.603886751439071 0
0.486336852178465 1
0.521736103004345 1
0.625517047465764 1
0.63014455161081 0
0.668167210065535 0
0.515981186515747 0
0.503908389894828 1
0.503722815748307 1
0.353777761716808 1
0.55969339791036 0
0.51391551442396 1
0.521257022875486 0
0.765450801047551 0
0.510935975869645 0
0.49791699041519 1
0.407833216609699 1
0.624585186805534 0
0.589364062352098 0
0.417187961315826 1
0.63521559524915 0
0.330708810478006 1
0.489600037229004 1
0.543997445504374 0
0.327854661843878 1
0.491887643137522 1
0.561931707865877 0
0.534865233997195 0
0.683207979822107 0
0.400545258384874 1
0.677812853677572 0
0.308847054292252 1
0.551206080088825 1
0.516800592503304 0
0.434181608360976 1
0.551625636686333 0
0.37929249366513 1
0.564893240483659 0
0.447104865980621 1
0.69530465016941 0
0.426939611228138 1
0.265505272351612 1
0.557173384655208 1
0.452034067811636 1
0.497263184544222 1
0.578919061536349 1
0.292847074250766 1
0.57285813619738 0
0.406128807446211 1
0.320903857156776 1
0.627317187858691 0
0.520535154154519 0
0.556767927179544 1
0.611754610137741 0
0.613909471062891 0
0.597412779768872 1
0.333815034132064 1
0.3432433455198 1
0.569859688968345 1
0.476598920487455 1
0.35907815310686 1
0.497687132102318 1
0.707186366685143 0
0.564287284108973 0
0.316312085056984 1
0.589879454506164 0
0.456104886839976 1
0.657464147273652 0
0.536518609417647 1
0.524689128718513 1
0.595929675849125 0
0.524977211908236 0
0.591022240484355 0
0.65756757365568 0
0.718994438736413 0
0.728752490302476 0
0.565785643650482 0
0.433745453585021 1
0.670270828506141 0
0.657324756355132 1
0.478575023103011 1
0.514227907728667 1
0.473794761649305 1
0.551455280035033 0
0.391377164282463 1
0.36405137683567 1
0.547857657788918 0
0.696891516715392 0
0.482724090691659 1
0.54764034007576 1
0.396663498443673 1
0.409290218256811 1
0.372938505732776 1
0.366934779959394 1
0.31498528037334 1
0.342655793575322 1
0.67102312671886 0
0.436496886099216 1
0.479343186275905 1
0.562089231156089 0
0.515339993489265 0
0.411410559478671 1
0.373716458271755 1
0.415863437283702 1
0.532450053385021 0
0.387279036897316 1
0.451267232004651 1
0.550753755661492 1
0.552193705656323 0
0.519646173339871 1
0.499311968004414 1
0.3873842470851 1
0.483884544983193 1
0.564752919317589 1
0.643428313813888 0
0.703738312784987 0
0.369557466416695 1
0.632685563818815 1
0.51080345466953 0
0.476079691915326 1
0.532703784232866 0
0.634799528411445 0
0.356179397588449 1
0.541008985551852 0
0.50090043159605 1
0.329178866682111 1
0.570547560949204 0
0.457542823699757 1
0.303882026602062 1
0.447881705410935 1
0.457767515855005 1
0.492033510767504 1
0.564625049849481 1
0.587014228240926 0
0.54766730397737 1
0.576619016865061 1
0.503179142435106 0
0.496867313589753 1
0.524814287892235 1
0.338279662383769 1
0.545529923060436 1
0.398140443763123 1
0.608034420307532 0
0.240051857439295 1
0.458240978632869 1
0.627722436244278 0
0.509330496146687 1
0.555820891464707 0
0.610151562976915 0
0.401736460094884 1
0.360374060446496 1
0.600211947214735 0
0.41455763278223 1
0.571308929430482 0
0.531528182703483 1
0.431860993312723 1
0.604653693706041 0
0.338230105860647 1
0.471270101358025 1
0.40165877666025 1
0.527494957427155 0
0.581658840754344 0
0.551316169568773 0
0.556947984071373 1
0.572681019015585 0
0.243199411346636 1
0.529697490171514 1
0.493886972382712 1
0.357981746189808 1
0.575728036429554 0
0.420806340005664 1
0.383460523340054 1
0.466589632645429 1
0.313913548990821 1
0.384409581952242 1
0.664225714083908 0
0.596277484654741 0
0.498803253652667 1
0.574526719767633 0
0.471093159197722 1
0.475115851392528 1
0.668764486892802 0
0.5408050325038 0
0.336638267026767 1
0.280929531655524 1
0.620005153326668 0
0.370969983407038 1
0.611257016160775 0
0.615834116578131 0
0.694066088953539 0
0.54035072319934 0
0.488609860431344 1
0.44431246121965 1
0.491168141627316 1
0.486367377650457 1
0.631633998851997 0
0.514310232272224 0
0.503346735370721 1
0.67884160142929 0
0.295124845058951 1
0.402146576324025 1
0.644092181700913 0
0.612272029426502 1
0.366072357208094 1
0.390626258018611 1
0.412053844282249 1
0.572132921391511 1
0.433949481873718 1
0.446898155609905 1
0.346517877167941 1
0.563818957735428 0
0.61917876722151 0
0.562514117291206 1
0.490140945112189 1
0.34850572124776 1
0.734405732136854 0
0.505386300777685 1
0.480605646852113 1
0.521038220137005 0
0.620171781085653 1
0.340858776989156 1
0.592325976579913 1
0.484123532127238 1
0.588198648713574 1
0.503187102822577 1
0.479979439194365 1
0.473440783736378 1
0.533923986418032 1
0.223589622304396 1
0.475022118819501 1
0.510281975891399 0
0.356434138527885 1
0.616576794484278 0
0.659301037734594 1
0.347864792216281 1
0.316949176851284 1
0.576161865531811 0
0.475651491344596 1
0.628098121668329 0
0.631440292049271 0
0.42519658067101 1
0.506560222685885 1
0.31741250140108 1
0.351883588179872 1
0.489997106025708 1
0.406316276410653 1
0.324657192844704 1
0.479715040692731 1
0.380622685126297 1
0.582924385626034 1
0.599879228512869 0
0.446383021004028 1
0.538466731559526 1
0.560338300557579 0
0.697447302544897 0
0.586502075975255 0
0.677432181935402 0
0.734645753524848 0
0.510332905015602 1
0.255268471892185 1
0.435502877466861 1
0.45495931725612 1
0.722212718005817 0
0.764175925410332 0
0.25009906858491 1
0.619834196114352 0
0.311476075314163 1
0.501205653274023 1
0.717946840301045 0
0.517044010721841 1
0.556432794992619 0
0.653761474671721 0
0.562575212576772 1
0.365932592766138 1
0.571296512143208 0
0.466659945442896 1
0.443342647314508 1
0.651058849063733 0
0.553423810758669 1
0.530472785787361 1
0.556791955032373 0
0.405129138091777 1
0.414111205230924 1
0.587626996639875 0
0.535527061553793 0
0.606155927295389 1
0.510318673370581 1
0.613788175040945 0
0.383967751004172 1
0.465119169106433 1
0.483247003297408 1
0.54603058842764 0
0.329208003487164 1
0.695353726400802 0
0.621482957513325 0
0.480519993048918 1
0.412236248132446 1
0.548668730563642 0
0.538059094236243 1
0.423993484500011 1
0.512212755490942 1
0.40747502516789 1
0.48813612823258 1
0.483315308784773 1
0.55530121756919 0
0.471126143595318 1
0.487910970419581 1
0.496748348656498 1
0.678850108607591 0
0.553002678677036 0
0.429855488788887 1
0.391545852307554 1
0.48212692993129 1
0.58326793452054 0
0.330009869307086 1
0.674777780903523 0
0.369108045584928 1
0.476936584858609 1
0.700076778074576 0
0.54268233707018 0
0.407704856306348 1
0.396172399851248 1
0.468401223436704 1
0.509244961969703 0
0.623220229490387 0
0.412756634194201 1
0.564042068957669 0
0.63041274375107 0
0.389809366820359 1
0.630280162485079 0
0.3117197738895 1
0.654434324711517 0
0.591785722591318 0
0.357831196127157 1
0.536885121207354 1
0.472018591166892 1
0.498586542400228 1
0.55814030380993 0
0.523965058381837 0
0.540952745259186 0
0.42229756956591 1
0.462805513383131 1
0.545189908865181 1
0.490064356648051 1
0.368231431384723 1
0.461809890682731 1
0.492041676202307 1
0.518565316860158 1
0.518223394870255 1
0.483566267254696 1
0.215829836610598 1
0.656266605435652 0
0.208752186210308 1
0.510322624254356 1
0.309105000556447 1
0.417519478659802 1
0.540863970756776 1
0.454435703457142 1
0.419175585402687 1
0.626985579934792 0
0.325931576157097 1
0.319736148283584 1
0.385364343879918 1
0.599617737902956 0
0.420753970254637 1
0.590945549513952 0
0.375214652503217 1
0.515538873001186 1
0.585704558267919 0
0.477954377038823 1
0.577234619439295 1
0.500748426280945 1
0.563833726929466 0
0.548478266156397 0
0.519769506576592 1
0.510371116356192 0
0.480758324283392 1
0.548420215583767 1
0.558502700692011 0
0.630377049399318 0
0.63805712711947 0
0.469018534806286 1
0.640590281502321 0
0.243655821844738 1
0.604591362576513 0
0.394289513349817 1
0.614050318460045 0
0.510962087580256 1
0.637340944103501 0
0.635636031048099 0
0.633383278538534 0
0.68556228872555 0
0.507704372613809 1
0.639474284337453 0
0.57028677105096 0
0.52616877192312 0
0.377103459805988 1
0.682375084063868 0
0.290830243582948 1
0.561155002832678 0
0.493939746512876 1
0.557802464219901 0
0.600156392756806 1
0.551537535316314 1
0.463617166163941 1
0.523454514350299 1
0.635312232545144 0
0.390534022796733 1
0.651055007971702 0
0.579880118599761 0
0.591851858559222 0
0.477785550768154 1
0.477156730823415 1
0.627798941997732 0
0.563865151963744 1
0.745952779222569 1
0.474100870143503 1
0.539945456063766 1
0.37720817873046 1
0.698146533167089 0
0.481793407816191 1
0.599471660063577 1
0.464535617099707 1
0.395855073225029 1
0.534714799495982 0
0.478505685512185 1
0.546406567589143 1
0.466769981829156 1
0.495487014737404 1
0.484588558803124 1
0.252853949572864 1
0.497087279221737 1
0.69661126169752 0
0.653448531103175 0
0.686639098310375 0
0.445462664226341 1
0.330487342250151 1
0.422143609355967 1
0.329502055314355 1
0.532072507866443 1
0.457790190512158 1
0.396323618003368 1
0.443364925833547 1
0.444438571870444 1
0.508321457747096 1
0.30250367179366 1
0.712487475900157 0
0.301158176831822 1
0.403923399539105 1
0.442918117612331 1
0.576933828023516 0
0.486697227260559 1
0.525735440147573 1
0.482475653999382 1
0.351658736965332 1
0.684597116130177 0
0.387872004080256 1
0.563901795389307 1
0.479231603990832 1
0.460923864301849 1
0.680431725522771 0
0.417542904680053 1
0.450275207512132 1
0.614583241081045 1
0.509937146563629 1
0.37607000120997 1
0.556424759345208 0
0.675693641695511 0
0.332555309048204 1
0.621115638002248 0
0.596219854970514 0
0.544651000835075 1
0.563596112972168 0
0.549808256242719 1
0.509916660051285 1
0.541402253185446 1
0.513760258193834 0
0.547651323555266 0
0.301768580710885 1
0.512747128485983 0
0.593111215232232 0
0.469948396212678 1
0.599182228711346 0
0.423339511692896 1
0.631340388980147 0
0.624267207021696 0
0.305835360718894 1
0.454533269257881 1
0.550180443446024 0
0.447636473143156 1
0.411965024987153 1
0.43693601777914 1
0.69652986420731 0
0.605352827062035 0
0.570776216236938 0
0.535955131289089 0
0.490034459453112 1
0.697846911039262 0
0.526677901582338 0
0.498205118539523 0
0.463122019573077 1
0.691455082057259 0
0.727298831706023 0
0.451003813986482 1
0.358616858030474 1
0.558904582939371 0
0.523307150571895 1
0.585009294616799 0
0.626752756869507 0
0.449378697415051 1
0.529358422475711 1
0.6056054909027 1
0.557140092497987 0
0.773161568102815 0
0.413792678407106 1
0.448470803637969 1
0.589065134264813 1
0.555800993794847 1
0.574512994409092 0
0.39175209851625 1
0.737682496742838 0
0.496345702144712 1
0.507720216724355 1
0.44246758938827 1
0.453389580197577 1
0.547368413186838 0
0.593397841599347 0
0.363152489560419 1
0.526620996685685 1
0.492537399604483 1
0.536736476573114 1
0.539460683912898 1
0.359053592605758 1
0.604653218379457 0
0.438121341970258 1
0.398872798057986 1
0.28582593091561 1
0.493913761827682 1
0.390794107739926 1
0.505605618850816 1
0.340744820819566 1
0.352384591139993 1
0.494223657922783 1
0.337448362618888 1
0.460287878555958 1
0.526240823562913 1
0.56739784232194 0
0.524567005751192 1
0.487225604977954 1
0.496387826162205 1
0.376191054073649 1
0.408461537820089 1
0.42354921430608 1
0.561521724999588 0
0.442784391087644 1
0.376721571614328 1
0.53682009222835 1
0.497889467449428 0
0.2298433484664 1
0.611190070479612 1
0.419799135238687 1
0.517420257382418 0
0.500082953601289 1
0.635595384432241 0
0.472375723976771 1
0.79483277307195 0
0.425127048685296 1
0.643507549918594 0
0.719263671749146 0
0.43472039190174 1
0.451936150303651 1
0.389404929397176 1
0.496374882018966 1
0.472066297675014 1
0.49961811642762 1
0.407662428302102 1
0.534380205089944 0
0.564929110494029 0
0.775324922720018 0
0.742013356935806 0
0.51638223490697 1
0.499724645614076 1
0.368977177248075 1
0.529070291217263 1
0.505247651185938 0
0.538964016474194 1
0.51136606019055 1
0.379114956001538 1
0.437652048621143 1
0.523885466255224 0
0.542971325705143 0
0.542105395403861 0
0.377893434091765 1
0.396730222700266 1
0.469937885170052 1
0.497375870664877 1
0.536167655067276 0
0.608281672428035 1
0.545349844600608 1
0.585750937985342 1
0.652067589315879 0
0.631354845977882 0
0.582862214664483 0
0.506741100853177 0
0.410615550291279 1
0.48568584906211 1
0.487048682026282 1
0.531579985060251 1
0.572365832910857 0
0.466695997491261 1
0.712394730142168 0
0.37857037532635 1
0.413532928998287 1
0.508587882858593 0
0.593944881778806 0
0.4383372695957 1
0.615068721499895 0
0.5000950448249 1
0.616427879133226 0
0.553987193763117 1
0.425590831035055 1
0.399701829615277 1
0.458275085614786 1
0.719987224700044 0
0.417159488877802 1
0.453480131995218 1
0.473542193365189 1
0.342974266547082 1
0.435075471454586 1
0.560271994566676 1
0.432953242938094 1
0.449206979905094 1
0.295874760362324 1
0.505489310318568 1
0.484384125528574 1
0.557371982001213 0
0.520650979199057 0
0.448877670382052 1
0.602204176292864 0
0.608564871508418 0
0.677820131953112 0
0.346593464800007 1
0.473540473269601 1
0.487169753392845 1
0.419389692467051 1
0.513345331289408 0
0.33860467334329 1
0.550669503051253 0
0.729714893428333 0
0.635814447182811 0
0.463692502925501 1
0.58803117261035 0
0.502879915097019 1
0.436721577302113 1
0.40066810543079 1
0.54271589939251 0
0.500438856745693 1
0.548054375135897 1
0.537564644414876 0
0.586988344833228 0
0.637527149519611 0
0.642848851106997 0
0.645692417404204 0
0.425790855088681 1
0.527066356639593 1
0.623840832693198 0
0.681207027170088 0
0.410020351260053 1
0.479395671362215 1
0.612417705634639 0
0.403065949559489 1
0.600253918939314 0
0.667426818573261 0
0.51533513744191 1
0.44032145272032 1
0.521801128406028 1
0.553994514584972 1
0.549618357758075 0
0.507280996881733 0
0.608156360369559 1
0.432706495887681 1
0.717897928993694 0
0.288782716638099 1
0.521684497392905 1
0.369707257560439 1
0.444966109802693 1
0.631460524155771 0
0.338530750250321 1
0.428548086382734 1
0.39715917833609 1
0.675357338847089 0
0.64054009004959 0
0.635636570985646 1
0.486914769862488 1
0.538437170923751 1
0.611788824869721 0
0.336504758419496 1
0.678493204674607 0
0.588933483100386 0
0.449529081407978 1
0.454703734388964 1
0.787674168156861 0
0.494108706708208 1
0.584130402826541 0
0.37458132921152 1
0.563720044930091 0
0.53002923160241 1
0.480601528583006 1
0.434896916814418 1
0.630850928234192 0
0.597545706402679 1
0.583680541270632 0
0.581296043601117 1
0.591950712717921 0
0.578342176751077 0
0.588965640025922 0
0.58186713011041 0
0.516170608533125 1
0.582973173415281 0
0.425550328366206 1
0.397253003936144 1
0.567296495165355 1
0.634261724284887 0
0.51886624514311 1
0.521139574361934 1
0.404631121116923 1
0.566235632309313 0
0.647191374648143 0
0.31952069911204 1
0.565594740288785 1
0.558968295018702 0
0.622563168075604 0
0.433739115809818 1
0.526921168959794 1
0.559079699583763 1
0.470307014790549 1
0.613844498265491 0
0.535391470857094 0
0.504504090182937 1
0.471240158092086 1
0.626651564523647 0
0.559609883462005 1
0.345455868771407 1
0.6474386886619 0
0.689966250740072 0
0.523246411491776 1
0.33313611115296 1
0.28808531765396 1
0.381312161574303 1
0.322935631747455 1
0.507545376144712 0
0.50996309586823 0
0.543931857870215 1
0.467940733913783 1
0.533941989166169 1
0.305018621958323 1
0.563130238726616 0
0.585674921015492 0
0.643963608390662 1
0.628955274120605 0
0.433606475684381 1
0.410290281530879 1
0.534378138955453 0
0.320293117227818 1
0.390042943319976 1
0.58053429517719 1
0.488885678921157 1
0.55018078337763 0
0.549056378424439 0
0.406012963592619 1
0.79293481886466 0
0.349854116553376 1
0.513113266923551 0
0.60412538768169 0
0.55131234316503 0
0.443847289178402 1
0.398867435516155 1
0.461920967786389 1
0.50606156239795 1
0.563949026006019 0
0.595153473905305 0
0.627016377783449 0
0.460848231508632 1
0.616389239778332 0
0.49559907406256 1
0.538349437921549 1
0.519582316134546 0
0.61667820815179 0
0.457513306782347 1
0.382279922249793 1
0.571122026506524 0
0.339539406807061 1
0.41801687753934 1
0.419727888222177 1
0.424203093477885 1
0.550053805758563 1
0.479810896227988 1
0.646629180750302 0
0.605562976760706 1
0.593154352636185 0
0.416324705120657 1
0.455007637062801 1
0.512730536685829 0
0.496324964610783 1
0.308651843337815 1
0.563411698394753 1
0.583960600091278 0
0.427850835488683 1
0.60773023468413 0
0.462369351209853 1
0.387524972288272 1
0.497385062208299 1
0.430680147830028 1
0.442384636226132 1
0.697757266754808 0
0.595951358902507 0
0.716872857692765 0
0.598679246096992 1
0.599995244836269 0
0.666336564223888 0
0.379417158291215 1
0.466783843545395 1
0.469913503473808 1
0.472508505099354 1
0.479077913031577 1
0.513730629388051 0
0.520215034304886 0
0.460808236346387 1
0.414831225057418 1
0.529670802308445 1
0.222057315603553 1
0.487541886706584 1
0.427616287573367 1
0.661167066637692 0
0.294119068866342 1
0.363058666701274 1
0.370271615674726 1
0.34493272268576 1
0.586045679694968 1
0.515754673759265 0
0.529684032385951 1
0.567975606056383 1
0.554304771655985 0
0.503411408276461 1
0.398585844042157 1
0.246666742464096 1
0.492105012120747 1
0.667990930171123 0
0.714698116671277 0
0.562550881108148 1
0.462267062294025 1
0.480969816790981 1
0.654722702206976 0
0.45012886548168 1
0.494451056173591 0
0.567680357116034 1
0.378797542047343 1
0.597870969709985 0
0.635525050275839 0
0.715628560632337 0
0.681309539132884 0
0.531299326878299 0
0.487268349525765 1
0.607862835032888 0
0.62407279962657 0
0.621100164333298 0
0.562470808331783 1
0.576423172084758 0
0.558670764222985 1
0.483438561972304 1
0.338883882130439 1
0.492175024874688 1
0.578976699365093 0
0.511834143799042 0
0.385894717620793 1
0.532185235673764 0
0.661119175829577 0
0.727368643843947 0
0.642940179106613 0
0.474626212582669 1
0.423160900697372 1
0.477689401567702 1
0.527280563551383 1
0.362650520369309 1
0.378554799434757 1
0.592188069133671 0
0.743645026592438 0
0.598283307477497 0
0.285209770224593 1
0.493240289311394 1
0.516127592342161 0
0.591983424680843 0
0.255340578012317 1
0.536569405149226 0
0.556207605572782 1
0.465919564634734 1
0.549773693799372 0
0.54429564854729 1
0.507533967708596 0
0.650483339384407 0
0.552480009512315 0
0.458403341841084 1
0.582593356856709 0
0.543330955353519 0
0.441488946417838 1
0.445714222115332 1
0.561137113027566 0
0.546345144209975 0
0.521483399831584 1
0.436202850593189 1
0.48974125118841 1
0.632855972680737 0
0.520577773730059 1
0.452208265498635 1
0.412502230212923 1
0.486076547876467 1
0.392846676639494 1
0.731731954121573 0
0.5654815380743 0
0.486552380140095 1
0.495788921969616 1
0.554070651051135 0
0.456137940996152 1
0.673501984122901 0
0.406277024902141 1
0.305725077863387 1
0.650311693437977 0
0.420260638748355 1
0.442050568885506 1
0.554640720423724 0
0.190662241537656 1
0.734326538999319 0
0.606874979100363 0
0.498288929167234 1
0.469528517484026 1
0.5572617483283 1
0.436963423639849 1
0.654750507791524 0
0.573021212153879 0
0.455486219501778 1
0.563573194811179 0
0.425410252566249 1
0.460187287275594 1
0.565165192067797 0
0.625323493532544 0
0.551565169999907 1
0.649086318936701 0
0.603108522095451 0
0.469268280102728 1
0.557417760762586 0
0.501204065362393 1
0.625099354460522 0
0.358192748646243 1
0.107447907445444 1
0.607583323331001 0
0.418785386836373 1
0.620332314384212 0
0.427844246524354 1
0.76368050849945 0
0.564753488183923 0
0.855040548433914 0
0.484303908830356 1
0.49671578700182 1
0.59181729179772 0
0.55982898827483 1
0.6281055536399 0
0.497457137672344 1
0.436025945120748 1
0.464097360370902 1
0.284467512300193 1
0.437501554720953 1
0.486386924547287 1
0.534850481635066 1
0.44775901047987 1
0.590689828782674 0
0.515092240191319 1
0.59428108944243 0
0.373278602786632 1
0.631324425084317 0
0.489864658699499 1
0.492759556119454 1
0.504756859859304 0
0.346281745318187 1
0.632332839873355 0
0.3882081263861 1
0.406049497141578 1
0.609222221611745 0
0.542632425957594 1
0.515428427204634 0
0.474604165140985 1
0.675423330206493 0
0.419853313222114 1
0.611800121269043 1
0.675184890508208 0
0.530026932009422 0
0.487730558502596 1
0.545347852563756 0
0.41599751736196 1
0.520237617190791 1
0.474831291844808 1
0.41282039394259 1
0.619915750241122 0
0.488123856905157 1
0.45227699633916 1
0.651122501727006 0
0.376827510193868 1
0.61245080252209 0
0.443994442055195 1
0.619523763291665 0
0.560482866532449 0
0.442838337204634 1
0.753586797224864 0
0.567441289003397 0
0.68056637581973 0
0.637758310792125 0
0.812852277815317 0
0.589822553924297 0
0.398585875548745 1
0.350035430130092 1
0.530634351470959 1
0.660684638319513 0
0.441152543793329 1
0.657577036158316 0
0.407788327252159 1
0.338204549580795 1
0.674751117666367 0
0.335954478262498 1
0.548595063990129 0
0.372251325892034 1
0.526213294186688 0
0.317689438980463 1
0.595870788998037 0
0.608668379563141 1
0.616722838277802 0
0.532162524800701 1
0.656666887145705 0
0.35239847617666 1
0.425001527693042 1
0.601138047385265 0
0.502133229019498 1
0.514544199799437 0
0.410991134490182 1
0.483010671038898 1
0.693730841916057 0
0.560593176217748 0
0.443797450576461 1
0.343491483821529 1
0.519815980862358 1
0.597364453587821 0
0.581899680795426 0
0.527654586186489 1
0.431337393565341 1
0.62863963300467 0
0.613638249655326 0
0.630645739353497 0
0.592750053913301 0
0.430112180240965 1
0.593247230826437 0
0.539687654885972 1
0.311509387954929 1
0.356866013935401 1
0.614613830205057 0
0.260332826570044 1
0.513065172379595 0
0.580458087601429 0
0.599380697211131 0
0.459262210267736 1
0.535723630906058 1
0.431973522699585 1
0.494605375066309 1
0.491321272981651 1
0.642035810158259 0
0.458087790977115 1
0.516031357538274 0
0.526493288156406 1
0.508272254760169 1
0.567787487425233 1
0.718298534405583 0
0.791999478281044 0
0.296132744948708 1
0.283181257624077 1
0.472339896016309 1
0.671321590644952 0
0.562695909674262 0
0.608665364535763 0
0.63887751117942 0
0.398059668954558 1
0.577987867076124 0
0.515806675043279 0
0.485387683837797 1
0.639165068709493 0
0.463145325242287 1
0.585598905024878 0
0.427323016229284 1
0.596416919234673 0
0.606204977817827 0
0.451791434169606 1
0.490774746381231 1
0.516121545905213 1
0.523178654452018 1
0.488784041277769 1
0.556889315598567 1
0.459395931579521 1
0.608371259680824 0
0.742733825648619 0
0.570445050368903 0
0.599451915690505 0
0.536805015817525 0
0.66024437267567 1
0.456408976945255 1
0.690753263463643 0
0.530716886590569 1
0.387072619748589 1
0.47215198836104 1
0.435715335201584 1
0.570123619561173 0
0.645028386725896 0
0.555105939606064 1
0.335955648713945 1
0.749253314075298 0
0.43491894929377 1
0.524719060390469 0
0.275296048902321 1
0.47248393296079 1
0.55644718820051 0
0.637934329881418 0
0.683601392845125 0
0.433033330153233 1
0.569525675908407 1
0.430714571014955 1
0.356335952570036 1
0.438794124724022 1
0.384839592403037 1
0.583060082719082 0
0.411155347272473 1
0.348747646231159 1
0.211352892007122 1
0.437634304076066 1
0.461839588426123 1
0.384075175302985 1
0.434701241199691 1
0.467166541459749 1
0.55026830533272 1
0.467802112947278 1
0.512002255582445 1
0.639718125518774 0
0.473729482162537 1
0.48813641329819 1
0.647764079983671 0
0.39352889430945 1
0.435464743310088 1
0.573835624865515 0
0.424067280623406 1
0.430150802384231 1
0.449677222610635 1
0.662760333405459 0
0.484983217159644 1
0.474408353868877 1
0.432707319368198 1
0.489454715124179 1
0.462462139892043 1
0.42886596135607 1
0.539122690236672 1
0.567263404234909 0
0.485612814020083 1
0.494964914948886 1
0.388881016321008 1
0.383214112262751 1
0.722641463646295 0
0.539302422934988 0
0.424628252373337 1
0.395165461386688 1
0.537946108793545 0
0.417335757649977 1
0.106328714098266 1
0.551971918974584 0
0.548228410762117 0
0.584678250617644 1
0.504106643912531 1
0.511591458851414 0
0.620104836435101 1
0.516207410882979 0
0.327375156120221 1
0.450404780878821 1
0.41683020204922 1
0.468122489469972 1
0.358902011025294 1
0.529171242457787 0
0.516258252488024 1
0.552548943976633 0
0.368132245423057 1
0.359170197591165 1
0.254203960213835 1
0.314868984787041 1
0.503139536140657 0
0.574891880051384 0
0.511567405434718 1
0.615046974034922 0
0.689381756696933 0
0.607889202716507 0
0.557850809839064 0
0.485255615152218 1
0.515323474022001 1
0.542088865470218 0
0.492500482420514 1
0.340946591078298 1
0.529578182894165 0
0.476763936581852 1
0.538148865827264 0
0.363929569425066 1
0.627654047039953 0
0.387022293032254 1
0.592897983841408 0
0.433335079547876 1
0.671420068383873 0
0.445904701620632 1
0.634837414606554 0
0.721731587843625 0
0.514481081516043 0
0.53479841345658 1
0.443882681987293 1
0.462993375253063 1
0.452686376593585 1
0.515791320623341 1
0.5148453981443 0
0.613644414663594 0
0.46452820873267 1
0.514560202728597 1
0.407230913413628 1
0.510970392674779 0
0.75736229378819 0
0.410453609011028 1
0.414738055197624 1
0.334895179720279 1
0.561796197838998 1
0.566161669059702 0
0.532785221951343 1
0.593427874500461 0
0.455929181740131 1
0.405843812442647 1
0.58006422087155 0
0.598957473568709 0
0.387207292761309 1
0.661404915303901 0
0.709883600753124 0
0.437291236307562 1
0.443042856301168 1
0.476186565200008 1
0.597574139038516 0
0.349688223472278 1
0.428846704891095 1
0.155226000701188 1
0.34985701899324 1
0.567782519543202 1
0.631186746921676 0
0.543261501865307 1
0.532985762283671 0
0.452231815646439 1
0.556918277148326 0
0.489679569685645 1
0.378867781834147 1
0.45757093635288 1
0.696961455720639 0
0.60079450701804 0
0.401181234832865 1
0.610855165283838 0
0.777179310358615 0
0.523024640473809 0
0.561995559753401 1
0.410216322078597 1
0.260334484215792 1
0.456859642286424 1
0.547740196310941 0
0.724846710932582 0
0.403957694715007 1
0.422411912743649 1
0.594337214068494 0
0.424014325064215 1
0.434134700089435 1
0.441754668037813 1
0.809820527267155 0
0.700167040636222 0
0.677907288983805 0
0.792071191548386 0
0.726148328506728 0
0.416149042543178 1
0.678256611112194 0
0.391697162179044 1
0.396735972863662 1
0.628841501102715 0
0.446839082362527 1
0.56708654272455 1
0.738505386142942 0
0.452488085788192 1
0.531043708020079 0
0.7045477252874 0
0.621164865933706 0
0.454725746658268 1
0.737720575540379 0
0.493109065263447 1
0.487068209732719 1
0.361711722221656 1
0.504680277384787 0
0.376039639130274 1
0.537647549620218 0
0.635252350927161 0
0.679575993471761 0
0.594057016894928 0
0.668103002588561 1
0.439806371998508 1
0.707188192008013 0
0.503861600634469 0
0.838165912559298 0
0.353295626095782 1
0.396422668843501 1
0.44531987119505 1
0.540324480447497 0
0.502301857824188 0
0.634594331803207 0
0.358785954982278 1
0.358072176403353 1
0.576460759038448 0
0.59822293045324 0
0.608735632117477 0
0.343373899393222 1
0.437610599019083 1
0.577264254629777 0
0.566764947698339 0
0.661677358916372 0
0.445738627472284 1
0.322654558570682 1
0.470013877993748 1
0.614964413755118 0
0.638299852230745 0
0.664464683686599 1
0.469468905602087 1
0.613896642990463 0
0.751160189740777 0
0.423653045128755 1
0.355197182233295 1
0.31231958151208 1
0.657343906622996 0
0.55667341748338 1
0.591503674316893 0
0.640390869955353 0
0.654748571812716 1
0.36378353419268 1
0.476932954255145 1
0.714267997345334 0
0.523011536836209 0
0.314102343803908 1
0.521216079663908 1
0.441493336601066 1
0.390078352640239 1
0.703660833194825 0
0.430347118587514 1
0.408999188391132 1
0.417199477325218 1
0.572902032806934 1
0.541225391483617 0
0.582904330057145 0
0.515957715891049 0
0.686182458878711 0
0.568030138064146 1
0.659686981769044 0
0.407578892135269 1
0.487577380692396 1
0.67582343350641 0
0.629008831674416 0
0.566070249184169 1
0.554474214972047 0
0.527005950304159 0
0.396546235099381 1
0.324794572497806 1
0.487159025399568 1
0.624933636395893 0
0.551369132845813 0
0.502963071050497 0
0.300681567267924 1
0.730905718071027 0
0.544366514303919 1
0.698243649446077 0
0.607604286782212 1
0.466546305273379 1
0.460075024515388 1
0.496297447350024 0
0.601344726302775 1
0.564522284339042 0
0.676260343761301 0
0.49540159310363 1
0.559839393706957 1
0.524610300039558 1
0.392213164887391 1
0.572150708620374 0
0.541241618814796 1
0.584895258106257 0
0.564103151739039 1
0.473753266229966 1
0.481778585202351 1
0.512295089040677 1
0.55180822526774 1
0.390526860055024 1
0.565060782791594 0
0.406663635074528 1
0.406713835812042 1
0.565977548057162 1
0.36481662420706 1
0.523654597251542 0
0.632650000756576 0
0.603865143788926 0
0.462284247183705 1
0.695697485216881 0
0.316973530913183 1
0.535843447485112 1
0.603172235045964 0
0.427946714520981 1
0.403486804377636 1
0.415818846573854 1
0.325306523722909 1
0.567203940904799 0
0.423643772151647 1
0.432899713632744 1
0.74233447662069 0
0.358037526685811 1
0.290170155795038 1
0.410699646098373 1
0.358522396400689 1
0.492074607122497 1
0.492564533364337 1
0.588904075194908 1
0.275628137232488 1
0.231209318756216 1
0.60058673020705 1
0.50048026466352 0
0.533849544672382 0
0.213626841616844 1
0.561419253118918 1
0.551830701449713 0
0.355024929327696 1
0.570537152044435 1
0.750175612764891 0
0.547165339956312 0
0.416832702392412 1
0.44917894071226 1
0.546358719366545 0
0.537360750789688 1
0.401767587649981 1
0.34095885494082 1
0.552633660105662 0
0.644191725897633 0
0.511232216096891 1
0.340033625399146 1
0.37129833357325 1
0.463540037331778 1
0.523991093333287 1
0.369957630858223 1
0.6360718720745 0
0.673058568735788 0
0.465808748089252 1
0.485278454255011 1
0.462194646404264 1
0.512241080721005 0
0.581256177637599 0
0.520201288400965 0
0.64084037322765 0
0.320742829509825 1
0.348491383569242 1
0.636787591879188 0
0.388062306204172 1
0.363828254714159 1
0.600525841644019 1
0.538969162861756 1
0.590775038328743 0
0.424774582053933 1
0.603204150113271 0
0.345296924883632 1
0.45198644335308 1
0.62043468378807 0
0.588275655492595 0
0.390362805875794 1
0.668940442878943 0
0.489912445715069 1
0.616236005502336 0
0.581066462724618 0
0.559445852456496 0
0.592915723394436 0
0.428348692208669 1
0.62870207818294 0
0.526776902554089 0
0.56383790353192 0
0.390732838685377 1
0.490992499383879 1
0.576303880768399 0
0.562992870129117 0
0.276987181377106 1
0.54989279350308 0
0.554258519512217 0
0.530866099394828 1
0.482586100371975 1
0.637792593771504 0
0.488576667056348 1
0.523364419839282 1
