# Supplementary material for: Bias caused by sampling error in meta-analysis with small sample sizes
Source: PLoS One. 2018 Sep 13;13(9):e0204056. doi: 10.1371/journal.pone.0204056 (PMC6136825; doi:10.1371/journal.pone.0204056)
Supplement: S6 File — (ZIP) [file pone.0204056.s006.zip › results N = 20 theta = 0.3 tau = 0 sz = 100-500.txt]

"dl.theta" "dl.cp"
0.336474740607222 1
0.29537516456446 1
0.28723755507163 1
0.310321367622353 1
0.327099698930678 1
0.309331660622662 1
0.336287800868172 1
0.26027438112793 1
0.300049647915083 1
0.305379507076705 1
0.290219035686757 1
0.317985902738478 1
0.294787071338719 1
0.349870394917131 0
0.292098409432941 1
0.317502153761975 1
0.329508232121135 1
0.322607839359991 1
0.318032281356443 1
0.281306083020137 1
0.293301953128214 1
0.293589097304341 1
0.291033304475483 1
0.383542367149669 0
0.300230575567487 1
0.304437639691723 1
0.35592895135525 1
0.343055044246118 1
0.284188121556265 1
0.318135281242984 1
0.332994973654796 1
0.336452086060308 1
0.338506006244615 1
0.299657582010503 1
0.314965226749963 1
0.310187181640025 1
0.305419696951706 1
0.31349059858314 1
0.295619095903891 1
0.274906049577958 1
0.302799040765237 1
0.305276801900465 1
0.312569382989317 1
0.288455100166954 1
0.305364726165539 1
0.344337275880904 1
0.278536824957112 1
0.301286434844443 1
0.299191110844166 1
0.317134760229327 1
0.276817208390073 1
0.316875763372481 1
0.319699405525686 1
0.306863173033716 1
0.236985613948671 0
0.367730087952482 0
0.286336220948183 1
0.320380054302271 1
0.276191687176817 1
0.30784084566155 1
0.296282503308171 1
0.335780582835667 1
0.307090275584347 1
0.357531922115263 0
0.325649793805349 1
0.313778681638145 1
0.320381829147872 1
0.3081335887531 1
0.324090258240343 1
0.356424895961898 0
0.344107916976093 1
0.303346635902669 1
0.290868448967304 1
0.307101480657416 1
0.286205721250467 1
0.298837387774615 1
0.314456258924315 1
0.292266728364124 1
0.302981723286713 1
0.329118561433934 1
0.301565942812572 1
0.320877281066333 1
0.362696599228125 0
0.270051560416806 1
0.308999819268008 1
0.301399153790199 1
0.293222539562162 1
0.310111626340186 1
0.31648670654659 1
0.27802506041122 1
0.291229928237651 1
0.320561525341277 1
0.299195912790591 1
0.324045891638275 1
0.308079813601951 1
0.328878626742581 1
0.292188101606765 1
0.303986243366525 1
0.294878203759646 1
0.240756432372856 0
0.27688796855007 1
0.305014718565108 1
0.327892634122713 1
0.320510412680118 1
0.280511846430924 1
0.349158106641433 1
0.324633210353445 1
0.335573469522063 1
0.282031083763295 1
0.343832227999268 1
0.321470499993903 1
0.316835201853533 1
0.342610631194966 1
0.314459756635971 1
0.341595717070225 1
0.297204270066579 1
0.354467758165431 0
0.339212460179982 1
0.253203436046577 1
0.361660838089589 0
0.279004335272496 1
0.307151610777513 1
0.322103355315309 1
0.288037634064374 1
0.280922006913056 1
0.30370789215303 1
0.299903174832296 1
0.314118808785281 1
0.242623029714317 0
0.353972603630121 0
0.28580777790016 1
0.271032366216913 1
0.288888597571445 1
0.318292719322846 1
0.293863428271361 1
0.321911825757145 1
0.316040945534478 1
0.296653747129116 1
0.304268332394506 1
0.325263053470502 1
0.325770771099503 1
0.337014988625983 1
0.287272126748833 1
0.311830882579686 1
0.306953500951815 1
0.276912804459525 1
0.305128194086219 1
0.329718716416404 1
0.307736562520609 1
0.294122665435607 1
0.300385521107511 1
0.310545079912014 1
0.344078608383269 1
0.326490311349215 1
0.288843579181321 1
0.265112821358019 1
0.315681854667633 1
0.304892394482528 1
0.316028778341133 1
0.329471330825141 1
0.316085130374411 1
0.268959140809896 1
0.312913038671152 1
0.320461247204137 1
0.271427360668201 1
0.333983617156727 1
0.288825704740634 1
0.339443434789931 1
0.311480898032485 1
0.319943117787759 1
0.293066418732421 1
0.342057931881483 1
0.314728252210818 1
0.286911677334811 1
0.304061417772394 1
0.350286047613506 1
0.332187949220327 1
0.309989112120049 1
0.318749409128917 1
0.282665634637872 1
0.325257219636047 1
0.313619274404796 1
0.325345112059554 1
0.339491434558535 1
0.324717125298254 1
0.371836402123024 0
0.296801020734206 1
0.281354137191084 1
0.27266347366119 1
0.312673288417796 1
0.339558010027365 1
0.310799352548538 1
0.296704403825198 1
0.33467942888759 1
0.328626452635455 1
0.32895136495189 1
0.315405819010316 1
0.280851588272763 1
0.34854672168996 1
0.290734416437639 1
0.309045907262944 1
0.267800428096899 1
0.338282312745801 1
0.307978662710901 1
0.265316922700889 1
0.302742751383102 1
0.330445387459857 1
0.285715767172804 1
0.38429234973365 0
0.298714027758905 1
0.301599115189748 1
0.370632898397187 0
0.316629925680581 1
0.326072022852141 1
0.295697606584731 1
0.277749208412561 1
0.345843976933578 1
0.331229148313617 1
0.324489580474693 1
0.312859642789872 1
0.330161237262873 1
0.326088832102385 1
0.292284550222281 1
0.27809330194854 1
0.314276396508774 1
0.270926196534456 1
0.323646011475879 1
0.35457065688808 1
0.331503164119516 1
0.320271455321839 1
0.322151975242296 1
0.309358154230075 1
0.311465131556938 1
0.293016789613872 1
0.295990242923276 1
0.362664748894135 0
0.337240621894865 1
0.326513014261575 1
0.285270790515513 1
0.308973748165796 1
0.317038402586994 1
0.345582395255673 1
0.299456324787051 1
0.306270561081279 1
0.333675407971678 1
0.271631627473197 1
0.324572505477487 1
0.276563107592033 1
0.299834961534112 1
0.320538644810257 1
0.323335684867146 1
0.306320844658478 1
0.32984285708098 1
0.333103001185329 1
0.32525178076064 1
0.320211840264076 1
0.356933783974342 0
0.329043880199179 1
0.318662971859087 1
0.301289268830765 1
0.306838322911132 1
0.304966271946256 1
0.297252276146447 1
0.330482826157169 1
0.299124991389116 1
0.323506446534659 1
0.318584505616776 1
0.305136842424974 1
0.335726742479161 1
0.324760573738955 1
0.272787495772452 1
0.335749255119574 1
0.34600102630359 0
0.325357071498064 1
0.303055840655949 1
0.34710809416519 0
0.33401337217839 1
0.295785809745541 1
0.298730955804331 1
0.269369143354611 1
0.323493758821769 1
0.328575415848101 1
0.31401192076759 1
0.328068012821947 1
0.307703898299566 1
0.31974443704751 1
0.31085608855814 1
0.305482727452147 1
0.295709540980208 1
0.285283327642641 1
0.296960711519715 1
0.332199714816811 1
0.320492835026955 1
0.30388309804491 1
0.317765162285354 1
0.309617196657059 1
0.278133953739193 1
0.331860442740123 1
0.326382981124536 1
0.294064228669493 1
0.333113608579783 1
0.259126549482425 1
0.314978778660002 1
0.364845652362078 0
0.303992477291082 1
0.334648721115518 1
0.297404335760423 1
0.292381319927408 1
0.316861170095681 1
0.312549073009336 1
0.328148682391594 1
0.307682847945255 1
0.317725151948698 1
0.311916190162524 1
0.321998809443954 1
0.335192856245049 1
0.292254614211383 1
0.277371368288282 1
0.350621133141437 1
0.276695815359004 1
0.318438906646565 1
0.290419349162578 1
0.284032177897923 1
0.318515361996684 1
0.285376090703829 1
0.27399474874647 1
0.307873852723046 1
0.307918742914994 1
0.251942505986039 1
0.312613666788522 1
0.314261301024556 1
0.306743133498357 1
0.306920745388032 1
0.302042296682993 1
0.31944594201755 1
0.304461756124834 1
0.329805903977132 1
0.313550659034152 1
0.277043378823005 1
0.329503404565414 1
0.27599433163406 1
0.319075155691423 1
0.330366932144659 1
0.328011982777679 1
0.296399386219962 1
0.293280394733888 1
0.299225435440855 1
0.308003351539545 1
0.296140636817886 1
0.313899959088778 1
0.333503862963769 1
0.31597390043858 1
0.334339818174872 1
0.326582244368178 1
0.322657341325774 1
0.330958501946621 1
0.318344456532449 1
0.302943884100747 1
0.352514012829633 0
0.25694938249343 1
0.323874409378999 1
0.269878584458696 1
0.292581142900722 1
0.314709017286722 1
0.328191619635637 1
0.330574127469866 1
0.284631107063896 1
0.28359527829216 1
0.313244493194612 1
0.289808856605751 1
0.346633949919173 1
0.272744109732458 1
0.351739977417895 0
0.329934291103495 1
0.331102847408581 1
0.315285144371963 1
0.274806821718818 1
0.320649509324798 1
0.294730620815781 1
0.31869161291995 1
0.255562244004682 1
0.360062073935362 0
0.305621275671803 1
0.310053121077591 1
0.316909616281831 1
0.334489906934868 1
0.289594141127653 1
0.346237382842917 0
0.353215440608387 1
0.32287601646041 1
0.329488671381512 1
0.284594750549202 1
0.339699726064885 1
0.306772053316584 1
0.325612017582958 1
0.334405460504209 1
0.370383611984406 0
0.315523088653353 1
0.334510010625261 1
0.329192731771916 1
0.31660010047622 1
0.324415639160882 1
0.28773643244125 1
0.323657812487172 1
0.303372056438609 1
0.27732108386604 1
0.335420034930425 1
0.328514544439336 1
0.305101115491029 1
0.313550401471703 1
0.364979437754515 0
0.289498294326575 1
0.296335608543856 1
0.274287659412952 1
0.303551840993175 1
0.343769972717725 1
0.299071814320736 1
0.316855158467153 1
0.296612156530238 1
0.361880181144059 0
0.265081150445177 1
0.287742285590433 1
0.301087892883983 1
0.305037004542955 1
0.283122951434521 1
0.286378103522678 1
0.300409618078008 1
0.346790309170985 0
0.293075975372254 1
0.292797134909458 1
0.329033576315801 1
0.305961329652965 1
0.302630736919266 1
0.317132741408032 1
0.273828153503467 1
0.285176931395275 1
0.383005476163636 0
0.317903114545157 1
0.322817663461553 1
0.330857330115054 1
0.287766649472314 1
0.336893493203099 1
0.347102525031674 1
0.334342215990169 1
0.289192199144359 1
0.28812719514396 1
0.302010242722082 1
0.3073562059916 1
0.317487553079073 1
0.348829625903236 1
0.325258312477865 1
0.323275846821647 1
0.287734682282297 1
0.304937064506283 1
0.283703148526083 1
0.309052784263409 1
0.345442023594334 1
0.312086423885412 1
0.320984970876254 1
0.301880124199581 1
0.344827760068193 0
0.296234330288545 1
0.333754519366606 1
0.295947558859465 1
0.278727278127693 1
0.363953030026412 1
0.307747970665327 1
0.324832234981222 1
0.32744941315817 1
0.273887981356161 1
0.329691238076649 1
0.294916492853056 1
0.352568891867475 0
0.306299847029875 1
0.32083903302619 1
0.280782257545445 1
0.335891723537577 1
0.311054800989599 1
0.322043869499567 1
0.279379650876562 1
0.334793847270676 1
0.31652451334859 1
0.289513764604585 1
0.289544264333874 1
0.322068581603689 1
0.318613201587268 1
0.300872239934651 1
0.294686926698058 1
0.269505022238787 1
0.313271481994107 1
0.314567779784694 1
0.333814710351248 1
0.324108714138393 1
0.321813859307534 1
0.292215483389217 1
0.312762010947487 1
0.317032308247323 1
0.309603369290997 1
0.302134283093023 1
0.286770540853276 1
0.30371267026301 1
0.320863132145485 1
0.335213275169397 1
0.297745245420598 1
0.336577299556316 1
0.292184881061363 1
0.290693206397895 1
0.311264500300568 1
0.317517456138802 1
0.328350180884898 1
0.31783499051163 1
0.323148027933215 1
0.355367048729593 1
0.338679506792572 1
0.301288636344901 1
0.306099365751269 1
0.293019453759322 1
0.288937376419867 1
0.313410803685453 1
0.312938514935361 1
0.341333450974358 1
0.347960035725695 0
0.317340867772683 1
0.263831280590607 1
0.29279077176764 1
0.281365535193407 1
0.317165676816015 1
0.36864015476298 0
0.297508991305921 1
0.289190192750291 1
0.358943056281479 1
0.314955526512338 1
0.294333391408418 1
0.309200390625689 1
0.308467731891146 1
0.349600166874555 1
0.32413213263075 1
0.289076413768459 1
0.296545067456835 1
0.316421916063993 1
0.31438676817284 1
0.322671097913892 1
0.29026642808566 1
0.324236035936584 1
0.280126039002909 1
0.289304531486043 1
0.32577599444258 1
0.333223188108607 1
0.335998025378576 1
0.313889476371721 1
0.311463124670586 1
0.304328709981109 1
0.353201674005096 0
0.300230794336579 1
0.326219817566459 1
0.318965060667888 1
0.314828772324445 1
0.292028120534988 1
0.315230793775126 1
0.281005043287945 1
0.285334685461193 1
0.312491377890844 1
0.300050858485032 1
0.290181127236161 1
0.296869321860416 1
0.300841024992052 1
0.358697190744265 1
0.301673897862524 1
0.31989525289335 1
0.327373031148247 1
0.302518230191586 1
0.308441652592488 1
0.33981979934265 1
0.354357587386034 0
0.33804410714844 1
0.376985813955178 0
0.314521257603525 1
0.287377886662187 1
0.337040090320127 1
0.288376668769843 1
0.334267989528501 1
0.320920011240279 1
0.331667781325276 1
0.361026235992935 0
0.267532350207208 1
0.314579925541215 1
0.348218509938969 1
0.327757660587707 1
0.362148012758387 1
0.277394806338682 1
0.310086242662838 1
0.299897445554405 1
0.2994426231701 1
0.304875212946341 1
0.311430677189517 1
0.318341873644444 1
0.309483416449915 1
0.313484125376102 1
0.32267700139494 1
0.317637412784771 1
0.311468567661734 1
0.316420413534589 1
0.312639499378358 1
0.321428724063214 1
0.337887996044191 1
0.339402278925309 1
0.336536788627913 1
0.328678739318242 1
0.334258142500303 1
0.302430217433039 1
0.294860204632876 1
0.327787806626506 1
0.268064738641272 1
0.325301893738374 1
0.331927585670502 1
0.324527423279298 1
0.323667180204612 1
0.328342032750955 1
0.326289628162153 1
0.328433466445147 1
0.335360529349227 1
0.301903153047362 1
0.356223480010669 1
0.278451904409898 1
0.30208902439636 1
0.280833582238471 1
0.310583245844504 1
0.308251105563737 1
0.287323281276433 1
0.286110021406825 1
0.349944618315048 0
0.313262824174692 1
0.341385612317376 1
0.350046976448644 1
0.335097453147922 1
0.268657466702856 1
0.26093478640802 1
0.280408459403109 1
0.337723139136066 1
0.317561948988712 1
0.320481094440437 1
0.344238449412703 1
0.298328332181365 1
0.314173365078557 1
0.310607744497705 1
0.304872184652428 1
0.33248954422857 1
0.331573351043039 1
0.267871589492999 1
0.266578749895329 1
0.284482166845089 1
0.339601932433053 1
0.290107171233195 1
0.318733456979334 1
0.340244933748409 1
0.34471354237863 1
0.312997525607286 1
0.347523392627373 1
0.306830195086342 1
0.288322582195797 1
0.313874582786795 1
0.299949813145865 1
0.308032282359821 1
0.269301772504347 1
0.273255969853172 1
0.309173471375066 1
0.291347564564612 1
0.344096834523801 1
0.304775380248868 1
0.349242923860161 1
0.312335633412217 1
0.308964079380434 1
0.268244783800858 1
0.325639444694437 1
0.27870951590556 1
0.323424691328907 1
0.277267552912305 1
0.357988457801118 0
0.32751765485203 1
0.303803161095853 1
0.323285407221426 1
0.293733452239272 1
0.315394125217598 1
0.2890026901291 1
0.321994004487196 1
0.320080416521058 1
0.291831880196633 1
0.372357626702416 0
0.338155361559561 1
0.32838692885746 1
0.278571386739069 1
0.316628748821042 1
0.346868582863944 0
0.297023680758403 1
0.28842620450059 1
0.321853345184969 1
0.331588331722048 1
0.337646244608449 1
0.338790866958035 1
0.325306184952365 1
0.340849007586028 1
0.317076719889223 1
0.322220988888665 1
0.327881129469777 1
0.330221865158293 1
0.302383973747906 1
0.353113457192822 0
0.289703538010024 1
0.353043050554214 0
0.367647711586795 0
0.325014280592395 1
0.279173773662356 1
0.292693889389732 1
0.330094561577683 1
0.290462478063095 1
0.326987275254444 1
0.322987680812173 1
0.369073968887195 0
0.26273892301343 1
0.334323917135094 1
0.311113373938222 1
0.301203198230875 1
0.31402358613969 1
0.265911293831625 1
0.252757036811549 1
0.265386444198817 1
0.319598399267995 1
0.32452336693718 1
0.316567527656333 1
0.294887986499994 1
0.342680563332332 1
0.377169979970695 0
0.322037681826067 1
0.274645351369323 1
0.348359030291622 1
0.292640174444724 1
0.288794834304364 1
0.303599913183961 1
0.313499639545805 1
0.296578964713294 1
0.286472969714949 1
0.306865506983782 1
0.286225717690709 1
0.332593849734106 1
0.324496247809274 1
0.308030353509019 1
0.289528609484892 1
0.340584483372511 1
0.303806787044472 1
0.328477226042094 1
0.337479738326962 1
0.320754068552245 1
0.376110657651616 0
0.292739789218341 1
0.322046002143279 1
0.330093401580271 1
0.295687468999489 1
0.311085691970104 1
0.321730514854281 1
0.284615189980005 1
0.32278171695762 1
0.306646354606728 1
0.378563188409818 0
0.332943239040303 1
0.298528840172194 1
0.341251142370976 1
0.332328712075724 1
0.288350993271165 1
0.26457268647013 1
0.337538653598747 1
0.300545655504903 1
0.341636624234344 1
0.312496130707044 1
0.294314005251183 1
0.270927851780488 1
0.324259652008215 1
0.286330815944234 1
0.326202562900271 1
0.316873853083199 1
0.317615470805571 1
0.319227415888828 1
0.315698035525126 1
0.282072464229553 1
0.332395625156648 1
0.247601380929393 0
0.287414375417098 1
0.315829959572098 1
0.279634477517314 1
0.325375501066964 1
0.324334493188513 1
0.307271774060697 1
0.323558632404279 1
0.300164912177467 1
0.287527857348808 1
0.32281979266835 1
0.298900466246478 1
0.340003468019751 1
0.299432719196371 1
0.263966869344065 1
0.325544878068288 1
0.314453099199621 1
0.374275279859182 0
0.3786314600487 0
0.321090210761671 1
0.332415847268466 1
0.348488475198429 0
0.331409333344904 1
0.291712424920023 1
0.335250227868254 1
0.324377341930401 1
0.303177898698312 1
0.329827847787072 1
0.289407313744273 1
0.29719272746235 1
0.295201013986306 1
0.329684049223597 1
0.303102699425131 1
0.325075767402876 1
0.329557082550428 1
0.34991535676798 0
0.327257897917405 1
0.302347700931126 1
0.309634864770293 1
0.336249109237717 1
0.313379416443452 1
0.332261288565314 1
0.339251937697546 1
0.30632354516363 1
0.350504254630354 1
0.324649346083224 1
0.299594092391951 1
0.297579681687154 1
0.317174200056386 1
0.29767527146499 1
0.310528571079595 1
0.31686909989926 1
0.324773996958392 1
0.298199569561683 1
0.289317288524114 1
0.350083488788977 1
0.323193126469934 1
0.308247369710485 1
0.292236167873967 1
0.278076327088911 1
0.319596266913006 1
0.297109655473701 1
0.288230752058021 1
0.275315359756337 1
0.328060962271764 1
0.252119041563464 0
0.296933807546922 1
0.369649783864348 0
0.286309063676114 1
0.292775192681274 1
0.325800056389322 1
0.330258064622575 1
0.36151293224799 0
0.314706116509918 1
0.306846664261845 1
0.295911157862115 1
0.316182136796464 1
0.319706635865906 1
0.318175781156337 1
0.31932051931082 1
0.324817992793216 1
0.342693273128903 1
0.277614615602269 1
0.313205763770889 1
0.301552295741012 1
0.326267082885137 1
0.272989751056067 1
0.304647190108737 1
0.298567967500933 1
0.353293400766232 1
0.301307323111559 1
0.319627208518755 1
0.304154895611988 1
0.335253754927173 1
0.3383854697992 1
0.306609419342681 1
0.345442129854337 1
0.300775632671037 1
0.30830231457942 1
0.319967725566767 1
0.302428216820162 1
0.282075965774918 1
0.300808662292816 1
0.30366877767763 1
0.350018716650261 1
0.306197020585014 1
0.271464244680605 1
0.333002067325327 1
0.326144410752597 1
0.307913295465387 1
0.325355073305713 1
0.287580664763059 1
0.320625869525484 1
0.334945410901287 1
0.317102404866535 1
0.326519427072533 1
0.256761995489904 1
0.3122258372888 1
0.334822422498234 1
0.298288149014386 1
0.297577357601717 1
0.348508967404149 1
0.317927789543231 1
0.34999775145325 0
0.291332816255873 1
0.298129660175412 1
0.306816826576888 1
0.31371776503556 1
0.306600034778716 1
0.283382759893909 1
0.321645683731257 1
0.31343772088524 1
0.301667689875635 1
0.327982671423334 1
0.310330277569008 1
0.31440192631059 1
0.326247088523867 1
0.332080833783267 1
0.323237716221067 1
0.278302079080751 1
0.306599142208507 1
0.301564686812538 1
0.300742364673523 1
0.304561859528424 1
0.29989628038696 1
0.31794330699203 1
0.340207744068807 1
0.326229380743563 1
0.309449445350076 1
0.284602749299031 1
0.319992782009084 1
0.316341593456112 1
0.337459724432295 1
0.324621851482181 1
0.305848701473824 1
0.332707339223491 1
0.274968189858551 1
0.363797467782179 0
0.317930460288646 1
0.285393671272174 1
0.314834852678046 1
0.327840826362653 1
0.339832211131257 1
0.345969656704948 0
0.246103139935161 0
0.362188216141679 0
0.330035113549374 1
0.318986149793273 1
0.318560556742449 1
0.312865091669696 1
0.281151822724712 1
0.33122566982507 1
0.269264910508127 1
0.325935904265491 1
0.303913959221307 1
0.293211288770333 1
0.367399735523905 0
0.306697464265365 1
0.296485453647127 1
0.368245101154073 0
0.2788598838908 1
0.309583693719707 1
0.323012898623944 1
0.288322193004176 1
0.310768722206302 1
0.336121118457412 1
0.287190629656418 1
0.326931539939943 1
0.331096678967186 1
0.293830521323229 1
0.370141778152398 0
0.289437622860031 1
0.314251637137291 1
0.321508419412844 1
0.336887208519662 1
0.303051669289534 1
0.335158996748903 1
0.318857601358001 1
0.325069741864586 1
0.268259867642787 1
0.303747842478082 1
0.30224578623143 1
0.325859911941028 1
0.311188194256756 1
0.315393144173106 1
0.259382377524254 1
0.295359233755823 1
0.362572340949225 1
0.341948009265621 1
0.329963665378356 1
0.34526144555513 1
0.328747257967228 1
0.354795396231862 1
0.292075825885482 1
0.291557242272753 1
0.282602130798574 1
0.290180484911857 1
0.306853068514791 1
0.313818189943646 1
0.324287394936135 1
0.321313939463279 1
0.326495025371324 1
0.332623711367224 1
0.332586845007125 1
0.339518478969934 1
0.320006611923812 1
0.303662871499528 1
0.303712630946004 1
0.279723111868811 1
0.28836926642775 1
0.335755355841481 1
0.308533357735698 1
0.289766735550346 1
0.33729502928018 1
0.309874263546379 1
0.27145943581976 1
0.327122340904579 1
0.323371801841076 1
0.290336207315336 1
0.312768715275186 1
0.303855269172489 1
0.32702978997016 1
0.314718903763115 1
0.36899106978127 0
0.348785515171294 1
0.299906803083526 1
0.335536321194253 1
0.257162860298193 1
0.283956709799149 1
0.297971948174963 1
0.30343578922314 1
0.297778293537853 1
0.305945828130464 1
0.285692815821234 1
0.29708614379575 1
0.298673017421767 1
0.302205321081463 1
0.296147947562258 1
0.327427518511309 1
0.324866214494015 1
0.351025578388852 1
0.319737833460434 1
0.31992142543721 1
0.355826953438471 1
0.243505029020974 0
0.341359750779182 1
0.27987131601834 1
0.316530510945969 1
0.315922713374514 1
0.333068574753841 1
0.256864016433388 1
0.253400567358036 1
0.274884598810035 1
0.309300857622335 1
0.283255907723187 1
0.299236524091284 1
0.303658905578895 1
0.367455230094758 1
0.339508215787889 1
0.32552653886136 1
0.301975606313503 1
0.296329436506325 1
0.273541467620512 1
0.277158706005883 1
0.334606249685554 1
0.287892518470365 1
0.306036088331962 1
0.308847909721753 1
0.284491359166395 1
0.32672890948129 1
0.307020075497517 1
0.323535618396619 1
0.298704588521797 1
0.305452618096427 1
0.354298622903612 0
0.289957526872978 1
0.305658990405703 1
0.353922851279269 1
0.365645419744663 0
0.307024380678082 1
0.290376648188236 1
0.323432054404096 1
0.331523409162413 1
0.32737291862148 1
0.287386392388274 1
0.334998914556682 1
0.307615510571973 1
0.323743118148498 1
0.290634755553696 1
0.348972543282401 0
0.309703327217243 1
0.301474822621852 1
0.301879879521915 1
0.316175909393143 1
0.315311261622541 1
0.306092063171269 1
0.303325321674826 1
0.306119494710496 1
0.317286940820771 1
0.297778940249295 1
0.306526613711711 1
0.304375974507605 1
0.309258974515615 1
0.353080285014604 1
0.355604730174327 0
0.349769098846848 0
0.329464348029482 1
0.340528109246982 1
0.344485916638791 1
0.29525834045263 1
0.293912418729235 1
0.306184255581957 1
0.295419759611665 1
0.338991512326792 1
0.314077886701503 1
0.305485833022808 1
0.302250877705355 1
0.285654560503723 1
0.328114632140256 1
0.306792914853736 1
0.337156311248579 1
0.308142312071561 1
0.311075496122903 1
0.322835710380234 1
0.320876362587219 1
0.343099239882106 1
0.292274696492342 1
0.266133094060848 1
0.363016618330913 0
0.27921297150639 1
0.312772411017917 1
0.329496200756743 1
0.290124286558342 1
0.322557508474679 1
0.29183127009697 1
0.303588464230378 1
0.342944428470267 1
0.298100635640418 1
0.276467206626454 1
0.339394635189114 1
0.369996311424518 0
0.268594228700704 1
0.284709859739369 1
0.312294781179787 1
0.355854660618758 1
0.342259248730407 1
0.314314460139486 1
0.327959329563517 1
0.29746108342437 1
0.270913390067121 1
0.339857720951102 1
0.308900434092829 1
0.297816304623694 1
0.29134439752051 1
0.312185171914683 1
0.337187720245922 1
0.297958100010105 1
0.296727837348362 1
0.273182522298621 1
0.297418496635392 1
0.304304053438593 1
0.297526847805901 1
0.286320490721848 1
0.300643323298193 1
0.294741545850752 1
0.316795175873392 1
0.314169442470447 1
0.323006639869835 1
0.279977197553573 1
0.307262586548547 1
0.245048172850329 0
0.353499340474151 0
0.315509359498954 1
0.368190135130999 0
0.303344287349029 1
0.339934356624787 1
0.325040738532062 1
0.306629179091038 1
0.267964041221223 1
0.277502060473764 1
0.303673350234467 1
0.298208800905697 1
0.32105762566041 1
0.293291415418305 1
0.324373019212035 1
0.342781699714593 1
0.322515524780431 1
0.284270489014218 1
0.351065800234836 0
0.320352503000207 1
0.282121256688773 1
0.340274695872218 1
0.320927257203223 1
0.29608772729036 1
0.314811480873246 1
0.314396052507488 1
0.284651846512834 1
0.280024307199147 1
0.306388082706186 1
0.306624817518815 1
0.287222251554001 1
0.313285390472551 1
0.303765441636629 1
0.325679125201837 1
0.321528895995714 1
0.310576214215423 1
0.315373455235077 1
0.318858499952755 1
0.281503755581504 1
0.332598684217367 1
0.317981128646048 1
0.315633458347525 1
0.322699543149451 1
0.291998373271633 1
0.284969284154367 1
0.329707247647616 1
0.330129961916658 1
0.318161443017148 1
0.280378344751212 1
0.328727346086212 1
0.331384378125312 1
0.326111146948557 1
0.334469281906409 1
0.310399572652798 1
0.302265373020939 1
0.29496599555242 1
0.352257416770198 1
0.289976759439642 1
0.320266823326797 1
0.293334236270799 1
0.320535931908405 1
0.26859042030872 1
0.290132598005898 1
0.329201576559787 1
0.314550263910555 1
0.365104602114487 0
0.313198941614371 1
0.320337991202198 1
0.307099405399789 1
0.322018120205238 1
0.308515450430956 1
0.301418390009062 1
0.342110442475449 1
0.332808672707857 1
0.295458793649786 1
0.310154798142823 1
0.302868460143891 1
0.307783059158949 1
0.307615932439867 1
0.272741065610257 1
0.312822908048895 1
0.323074521743074 1
0.298566886642229 1
0.308159697653589 1
0.289950320615124 1
0.316630165622167 1
0.292643170653262 1
0.313576170397435 1
0.344631630448229 1
0.320466344911989 1
0.289176986049835 1
0.328002587158408 1
0.306791744148371 1
0.326653633819539 1
0.336569632819523 1
0.288322144597818 1
0.298866040217317 1
0.331827891914036 1
0.344604984599721 1
0.293955150499005 1
0.357634681761362 0
0.35553169521855 1
0.307191886524653 1
0.304388934658927 1
0.276687825117214 1
0.325716812936905 1
0.322422213121137 1
0.276623715058753 1
0.304340768315975 1
0.270090919339277 1
0.27902597419872 1
0.313262137439341 1
0.312215648462049 1
0.260645856016652 1
0.303892111195568 1
0.304610790061383 1
0.291099272100945 1
0.255346895081679 1
0.294726561892108 1
0.307120055625227 1
0.29848938941195 1
0.298443137028492 1
0.315079698708709 1
0.328754111845005 1
0.331022486130626 1
0.317087684469851 1
0.301913000582829 1
0.313917152668342 1
0.34377909974509 1
0.32126550030143 1
0.340683897886372 1
0.307719975702493 1
0.295400434795421 1
0.310901884535241 1
0.304833721656483 1
0.314178657317042 1
0.336174829966593 1
0.338142618735503 1
0.294068897601322 1
0.284682038747401 1
0.314670365598277 1
0.339012839878779 1
0.344716792100117 1
0.312223305831993 1
0.356000864338016 0
0.328077676287543 1
0.298435875812238 1
0.328218109146553 1
0.299249459130659 1
0.267584983549156 1
0.279247905275094 1
0.310288423150011 1
0.302966488009241 1
0.300336528139624 1
0.318936156923581 1
0.334275515409098 1
0.325858594477386 1
0.275454399806673 1
0.284109026909952 1
0.298052976734781 1
0.339962773656739 1
0.33586501286811 1
0.322033500773755 1
0.357065999357136 0
0.317207727571156 1
0.332767601993243 1
0.361093954713441 0
0.337911649076303 1
0.239662926845665 0
0.284315721301082 1
0.285330155121156 1
0.293463527232994 1
0.351080292164859 0
0.327048378449332 1
0.292749150502626 1
0.274894595212515 1
0.343278036442018 1
0.291297177240617 1
0.361648608154533 0
0.310539609423109 1
0.323421866270465 1
0.367513311222644 0
0.337502275235149 1
0.327283994485182 1
0.354971450007738 1
0.318514850739097 1
0.326456013392567 1
0.305144498342944 1
0.319739407711844 1
0.323385767023135 1
0.296619647857187 1
0.316295202560176 1
0.321756702954177 1
0.307696733385554 1
0.290030735367509 1
0.301518369604426 1
0.285174830370151 1
0.29938368235145 1
0.324270880862833 1
0.341956242957553 1
0.324357554430728 1
0.30196549872126 1
0.312962263869711 1
0.324538049970037 1
0.287925309715659 1
0.282688391232474 1
0.289653276121437 1
0.321749215675684 1
0.31436755838084 1
0.320884939290581 1
0.314209051446117 1
0.313906578241845 1
0.340568551629394 1
0.343608171741715 1
0.301015259511591 1
0.367434957996239 0
0.313011044373257 1
0.32396623271295 1
0.391183988293213 0
0.273302824988708 1
0.322181126594197 1
0.325478113335699 1
0.317974974451992 1
0.286934500493571 1
0.306958920027404 1
0.30768763272734 1
0.310660566400875 1
0.323461150815713 1
0.37352851377617 0
0.311544405174126 1
0.32214892696323 1
0.289374631023793 1
0.344686868774095 1
0.318895919442835 1
0.321212344929922 1
0.314973672543524 1
0.336227307989412 1
0.315132223794506 1
0.326335885490696 1
0.353050941849086 0
0.338806055611353 1
0.325119412488411 1
0.325086786447023 1
0.333439983205923 1
0.272727421040749 1
0.317927147010558 1
0.33595417487286 1
0.285063859892016 1
0.323282137264637 1
0.319783206719551 1
0.329908743723967 1
0.330683285353707 1
0.307234428521303 1
0.311624950074276 1
0.285035426908586 1
0.327989043226491 1
0.299267333270032 1
0.381239273680317 0
0.321373722492635 1
0.332015138408597 1
0.293193734117067 1
0.323737750342554 1
0.282994658158732 1
0.359029416973212 0
0.269410111200158 1
0.288013846494362 1
0.329073235329393 1
0.265765856242644 1
0.284634622301325 1
0.324226888899064 1
0.313166262192148 1
0.274575811985494 1
0.302751837253822 1
0.317922958116436 1
0.317935005446014 1
0.324770952111552 1
0.280842122461913 1
0.31288855011704 1
0.302332454266394 1
0.343673721244223 1
0.339208452462656 1
0.356395848337922 0
0.269612349811688 1
0.310470097727304 1
0.345464424465932 1
0.377828227595408 0
0.361683964110391 0
0.306358736250737 1
0.335973385022147 1
0.29887818271072 1
0.312554324898109 1
0.320994111584706 1
0.294969440360893 1
0.321994623841646 1
0.352060113277297 0
0.326228114664742 1
0.285629825389749 1
0.30151812007447 1
0.317400239996072 1
0.330682541719115 1
0.288557764155391 1
0.357897548398281 1
0.302046188334128 1
0.317757475340193 1
0.303435685510301 1
0.310378171971297 1
0.327214695354182 1
0.313935251833053 1
0.31985245219866 1
0.31360263984282 1
0.295601967939308 1
0.329506700731335 1
0.369781406210523 0
0.340598835698619 1
0.28383733732674 1
0.341943238382829 1
0.325718822427753 1
0.360832046889659 0
0.298336612094101 1
0.32036799779603 1
0.357315232289515 1
0.367468311779997 0
0.309606272796882 1
0.309135951651688 1
0.294811025170666 1
0.303191824273516 1
0.2872406433873 1
0.331684340561102 1
0.35467153457979 1
0.323435013589858 1
0.344649630685462 0
0.30660549503618 1
0.326110391179596 1
0.320619011191363 1
0.311380078134162 1
0.296026772967311 1
0.327477218816005 1
0.329150263457849 1
0.321912096210178 1
0.326322334703512 1
0.27980507010893 1
0.28976314208552 1
0.274166076052624 1
0.341693030101094 1
0.31061338555633 1
0.301056717682233 1
0.2898210194764 1
0.324396442431291 1
0.310882646554153 1
0.316006842599032 1
0.338597064975557 1
0.323648801271607 1
0.328596678783582 1
0.331957015720676 1
0.321510960172445 1
0.349110736815703 1
0.313463765166477 1
0.30949755525759 1
0.349871744040249 0
0.364289950285226 0
0.292639678952874 1
0.280756483306016 1
0.325328994250694 1
0.299667958242103 1
0.333249267440754 1
0.329803607216147 1
0.292467061692629 1
0.322244274049488 1
0.280777336994287 1
0.272980799713349 1
0.332571400333464 1
0.326503026573114 1
0.282544320037855 1
0.321814072045585 1
0.289946616839654 1
0.29421602570096 1
0.32671631371353 1
0.341993223057352 1
0.299862366917 1
0.319896341239135 1
0.336680849939758 1
0.306185462207458 1
0.334648593570489 1
0.286721342007441 1
0.374849391310506 0
0.329508014280119 1
0.285560301006004 1
0.31721701587884 1
0.311299945366463 1
0.292900846058078 1
0.291119595949441 1
0.313688824400317 1
0.278203312060885 1
0.312688333028565 1
0.318955936660801 1
0.313255413047019 1
0.348787547575966 0
0.338633959589577 1
0.333527171083593 1
0.281897958035531 1
0.307023585523076 1
0.314031401494144 1
0.327150359456907 1
0.325320546351324 1
0.280703258571213 1
0.262534931846903 1
0.32788473760191 1
0.262955500813365 1
0.288248421139867 1
0.312807258903785 1
0.296392332332244 1
0.283280137406465 1
0.338269463546343 1
0.317629071070849 1
0.322935398136444 1
0.309140564940783 1
0.346115776373301 1
0.303050339618867 1
0.323724515277456 1
0.319639228464134 1
0.31573820020325 1
0.304636238464214 1
0.294085103495328 1
0.28777734240761 1
0.326963652168969 1
0.322514096381356 1
0.296426965579523 1
0.349494911306757 1
0.306052915860307 1
0.310476971287136 1
0.295528312490996 1
0.285759967530545 1
0.309624603878537 1
0.287507319067626 1
0.344079560116098 1
0.328372632513769 1
0.30362724072631 1
0.330908175706319 1
0.270325992299419 1
0.290732912528216 1
0.323814544967194 1
0.350063830694694 1
0.281457053740944 1
0.303204859159889 1
0.310776705854793 1
0.241260527037145 1
0.338441088032462 1
0.287049771142881 1
0.319980252085926 1
0.294062571693819 1
0.313633417904362 1
0.28483103405282 1
0.340440675168716 1
0.303462206661102 1
0.314463310276998 1
0.30264085193661 1
0.357025638705928 1
0.31158020772947 1
0.310791519046381 1
0.334026020482598 1
0.284766251514317 1
0.305197898917447 1
0.33522601271992 1
0.372783248880572 0
0.320277060475899 1
0.31609294124257 1
0.290756780548752 1
0.305230044229069 1
0.309968689707283 1
0.363734505307723 0
0.325151145527267 1
0.329070690318158 1
0.339479793276325 1
0.322762412175121 1
0.274020091219826 1
0.349390858378086 1
0.353570335798512 0
0.309675575918373 1
0.288971528261821 1
0.358628305432478 0
0.348103347270524 1
0.301336782717588 1
0.341986574204505 1
0.321945927311076 1
0.317559472270813 1
0.277913556472189 1
0.326883825249607 1
0.259662004113316 1
0.285139795201203 1
0.335189988299864 1
0.33190180455531 1
0.319574102367988 1
0.264677046739465 1
0.32086644615512 1
0.308699006574613 1
0.301107129387895 1
0.297384944632415 1
0.314504221285616 1
0.335408015136789 1
0.354753366218117 1
0.295677709836375 1
0.296567962773274 1
0.31727166233288 1
0.304274357379602 1
0.310057577843438 1
0.32185170866366 1
0.317802606816464 1
0.25821189838371 1
0.33565059558671 1
0.315450316694664 1
0.311201369055627 1
0.358954303131286 0
0.333364475300625 1
0.327049244187311 1
0.289883741750626 1
0.291376115847233 1
0.325872999150524 1
0.310088431074862 1
0.334087004592948 1
0.301545852135888 1
0.347401082827729 1
0.325990814175269 1
0.330047355343014 1
0.323766401628102 1
0.319242912889795 1
0.268290777903923 1
0.297123579964561 1
0.31098575377755 1
0.327936836075334 1
0.290367441750263 1
0.367415368528288 0
0.345399774699833 1
0.302913704116352 1
0.285926529441266 1
0.315410533117116 1
0.292204258785309 1
0.330886662751719 1
0.288553767134331 1
0.308620766066331 1
0.327082572611512 1
0.308231157791594 1
0.316609917093709 1
0.33424909497696 1
0.328658837433803 1
0.251783338004096 1
0.325873739566212 1
0.318785754387031 1
0.355215176377511 0
0.313018175751611 1
0.317868947843534 1
0.298960908331536 1
0.336141239512758 1
0.309046507142089 1
0.316001735869092 1
0.32978805843765 1
0.323736734992419 1
0.299065295527093 1
0.331575789728151 1
0.323546094857888 1
0.306733040935438 1
0.313068762565472 1
0.291798405980522 1
0.351179336533547 0
0.299688178002566 1
0.299562353415001 1
0.332345817980257 1
0.297358915939554 1
0.320498020353055 1
0.330963575707924 1
0.339858366465441 1
0.352418762576773 1
0.311944203041665 1
0.273986477218184 1
0.301255003003931 1
0.295108348966964 1
0.364445346269446 0
0.374401106449127 0
0.30425694639633 1
0.32396802258046 1
0.310777386100836 1
0.343450265843747 1
0.32770315436515 1
0.292414889110389 1
0.327568745459742 1
0.345586650980639 1
0.262616967957108 1
0.313269498846782 1
0.288232587993013 1
0.314225896306366 1
0.301925873782721 1
0.292330806137185 1
0.356664425441344 0
0.304877843841647 1
0.335584096008257 1
0.300749140687977 1
0.337403437802337 1
0.29634622506746 1
0.299746079428021 1
0.309351115642825 1
0.298618476091188 1
0.317319230333899 1
0.312966411695457 1
0.290639560209983 1
0.328833471520655 1
0.299838484554198 1
0.402968786027396 0
0.315939373323457 1
0.329755772481923 1
0.349620839194189 1
0.320251146987315 1
0.292728155898668 1
0.325978451055692 1
0.286329132742798 1
0.331523526287922 1
0.3146682399064 1
0.327839834527469 1
0.335992968777621 1
0.31798059492427 1
0.290805621974839 1
0.274189715794759 1
0.337093449127973 1
0.28422686171899 1
0.299439719492757 1
0.325015428323343 1
0.31860935008559 1
0.343809362720871 1
0.283512385468107 1
0.305099981277087 1
0.335830044488315 1
0.33861109755335 1
0.270620928708565 1
0.360971654923093 1
0.311510675179255 1
0.332913821942531 1
0.314997883966462 1
0.332472531985789 1
0.322761783456229 1
0.28343018456105 1
0.312802026160703 1
0.306158415219098 1
0.275314529166996 1
0.298275257941119 1
0.329762184111887 1
0.332859029488581 1
0.319497518326967 1
0.277410312380638 1
0.32774095264061 1
0.343932564060981 1
0.339189829761363 1
0.298281775325051 1
0.310590924532342 1
0.302070231121241 1
0.271691634436243 1
0.301826250853056 1
0.364273976279481 0
0.310029227306233 1
0.295715004516286 1
0.313711211295511 1
0.295579475356757 1
0.285498599633442 1
0.328822240655031 1
0.344602080320551 0
0.286387956873888 1
0.240166978674466 0
0.332834535430689 1
0.295579441926387 1
0.304473796461748 1
0.316532805172792 1
0.287919830508616 1
0.315674598256999 1
0.282161007401433 1
0.268206514469271 1
0.311499536676137 1
0.266216187407513 1
0.362662085014931 0
0.346311624649122 0
0.290000151490848 1
0.312878691559291 1
0.307036560478611 1
0.289030003824948 1
0.294871764625906 1
0.309081886528277 1
0.338303757068987 1
0.316283203167117 1
0.350043274805995 0
0.275355546440734 1
0.308373611209216 1
0.321461084250041 1
0.342189740510167 1
0.315300216608068 1
0.330687339952984 1
0.313441367565929 1
0.314899432695064 1
0.27749499621958 1
0.312441315890371 1
0.292705789018988 1
0.286957202731779 1
0.318129951107269 1
0.266922925744433 1
0.308308100079837 1
0.321980602387384 1
0.33162928393697 1
0.339922405576628 1
0.324988612990655 1
0.332953772228957 1
0.348139738878176 1
0.29315659067465 1
0.334005785273398 1
0.322760424238662 1
0.366729931433453 0
0.311012766869037 1
0.28511333791881 1
0.28536625332566 1
0.294833938908252 1
0.346335572779944 1
0.323246926233313 1
0.305241825319304 1
0.303863437603722 1
0.302740191709514 1
0.313922365293608 1
0.296196622994855 1
0.277874745590628 1
0.242671623235363 0
0.306755765596977 1
0.300008580559985 1
0.307853400557714 1
0.34338628113042 1
0.274906528903803 1
0.316857767291638 1
0.34907510552338 0
0.303586210295461 1
0.316789843260979 1
0.311772301536689 1
0.293687392242947 1
0.277864561858442 1
0.329085610425405 1
0.295879706062022 1
0.271330143239803 1
0.321835204610198 1
0.342427862576241 1
0.367232389298565 0
0.302491824102185 1
0.32717731048386 1
0.333748472438246 1
0.309237050486038 1
0.262032790334086 1
0.312911411296452 1
0.289456729933691 1
0.317370285346862 1
0.331679920512212 1
0.334682082797202 1
0.298162963721253 1
0.333360683439559 1
0.300920810594323 1
0.33109860007769 1
0.285285705927889 1
0.287163335656458 1
0.344497272824489 1
0.322235703933992 1
0.318740486297571 1
0.292271370725602 1
0.292804137077503 1
0.314303718445516 1
0.377490726607628 0
0.349289250098429 1
0.279476954428371 1
0.313410745366229 1
0.295988763416966 1
0.309733747193084 1
0.273566557808246 1
0.322193874782379 1
0.323102878654726 1
0.314831276001213 1
0.274316801587954 1
0.337152507378401 1
0.305205339950108 1
0.30223146654335 1
0.32523037621423 1
0.357655789177293 1
0.341094938726015 1
0.35046074273349 0
0.29187073020901 1
0.336241680588328 1
0.335621590051095 1
0.267791413354942 1
0.287581086718893 1
0.30041723521849 1
0.306418883742919 1
0.318219951218207 1
0.336243256658108 1
0.333973844217943 1
0.307012277814052 1
0.277910305855967 1
0.298700451715134 1
0.358971516432506 0
0.316907819072562 1
0.316166404988363 1
0.336104977948878 1
0.268868215448596 1
0.310977367131227 1
0.348732323420959 0
0.275456806031702 1
0.314320710306446 1
0.320239923162962 1
0.302338620851622 1
0.324216690739703 1
0.272461139249743 1
0.313307888092601 1
0.31956593398621 1
0.326224483969861 1
0.339932085444799 1
0.251369290791651 1
0.303532519573305 1
0.296553388738818 1
0.331803793074981 1
0.266101959388244 1
0.275183667085716 1
0.31180118734893 1
0.301717286836107 1
0.303817572880963 1
0.308262763118782 1
0.303343149116846 1
0.314341520887863 1
0.323324122185793 1
0.311646904705683 1
0.303478172641914 1
0.31111995664663 1
0.287362491875343 1
0.342797278937317 1
0.318528402424375 1
0.2588201246712 1
0.341489200410979 1
0.291561033517838 1
0.278667546194611 1
0.302765181159124 1
0.301099901624299 1
0.319422751793291 1
0.301870809622179 1
0.341905726216136 1
0.298021760931639 1
0.265673221150753 1
0.305652324082735 1
0.299805736828261 1
0.301756672856061 1
0.300086747261726 1
0.302742980244849 1
0.277428000639607 1
0.345453759609966 1
0.309644291792507 1
0.243511053344307 0
0.323263143777025 1
0.340057313058473 1
0.303565836756001 1
0.336541247196489 1
0.28372873667756 1
0.294676500859281 1
0.332957279361665 1
0.320412094952134 1
0.328081990773838 1
0.34718816315439 0
0.291090020004137 1
0.299847609553422 1
0.336630759304136 1
0.304073334812963 1
0.329468201330164 1
0.274832849739832 1
0.346869449755827 0
0.277145777989865 1
0.320245587759453 1
0.341399749432224 1
0.305475070929816 1
0.311962044511388 1
0.299918727522622 1
0.335707035350443 1
0.342814550108674 1
0.348632632598071 1
0.292932083130615 1
0.318533960935998 1
0.281335013920004 1
0.321290479479034 1
0.312917259226068 1
0.292090624932206 1
0.329858996146809 1
0.339539280080428 1
0.308310019306412 1
0.281337482229934 1
0.332668377928656 1
0.31527388813115 1
0.305672957353287 1
0.327560325146752 1
0.337349513574745 1
0.310319385240919 1
0.324867419370907 1
0.300560750571526 1
0.347760659798637 0
0.297784474774755 1
0.302991527138566 1
0.300589341395675 1
0.324851129130578 1
0.315014285814041 1
0.317891740652334 1
0.288959264564839 1
0.344514813812906 1
0.356641973470296 0
0.276205994108308 1
0.316411274514328 1
0.295834264722444 1
0.29370171749071 1
0.342357791244637 1
0.354551831040774 1
0.353536412546162 0
0.296416110652812 1
0.330914371064501 1
0.3088863603121 1
0.327452557042244 1
0.351976749861228 1
0.337620174719944 1
0.327909709166454 1
0.34489940569847 1
0.317269356647393 1
0.31472580197226 1
0.356531324779978 0
0.340774478676513 1
0.339975206809004 1
0.315000121264809 1
0.292942318463976 1
0.294701704656698 1
0.277792314938068 1
0.275106282406296 1
0.285248297172267 1
0.307945181200725 1
0.306520848779011 1
0.291856805894595 1
0.32724160373147 1
0.288005601738556 1
0.327132389969274 1
0.263066948015745 1
0.34089797674296 1
0.329925352386487 1
0.327582916203733 1
0.316983251362331 1
0.310318679451774 1
0.327424795352431 1
0.31763929437209 1
0.329101575949072 1
0.322725375751089 1
0.331049914631923 1
0.353116471559318 0
0.341430254721798 1
0.312147017559232 1
0.312589483652111 1
0.311305585073256 1
0.285852823290838 1
0.34420735298142 1
0.334168910764864 1
0.335499505038238 1
0.341549040337901 1
0.301575008015432 1
0.300775114012192 1
0.303178869663038 1
0.281963023340324 1
0.289256321413954 1
0.305673356932581 1
0.308635151625024 1
0.326089833420124 1
0.335602001985192 1
0.339459866010914 1
0.293091536016652 1
0.331421443790094 1
0.29620395131448 1
0.320000162166057 1
0.322506466799472 1
0.330797274873752 1
0.26065863885781 1
0.39017402477068 0
0.292528963555379 1
0.325283425564161 1
0.346621435275427 1
0.291231521554775 1
0.29458282352163 1
0.30958501610978 1
0.330692280807626 1
0.358983949933551 0
0.258341473966435 1
0.301852128488662 1
0.296566635674599 1
0.304724432794073 1
0.288450138424064 1
0.269768668763939 1
0.29182984899761 1
0.312691282153183 1
0.320724179056288 1
0.308583478350833 1
0.340985971855392 1
0.272198652033889 1
0.284217706045353 1
0.294736477575752 1
0.286033851805581 1
0.3452005139969 1
0.275452214598905 1
0.264508342466244 1
0.309410255373536 1
0.315079820073374 1
0.304713046245856 1
0.317239143535203 1
0.298394601351253 1
0.280260684881369 1
0.310720713418297 1
0.345981975482847 0
0.314718462416394 1
0.352759531239483 0
0.313744075518241 1
0.271893619391623 1
0.334724744664355 1
0.287193039721109 1
0.33264853200865 1
0.325016728506048 1
0.307052381252333 1
0.303248089199945 1
0.288914524455796 1
0.312227821516174 1
0.311317198017407 1
0.323269118875237 1
0.311320035874951 1
0.308568112778096 1
0.33247835410251 1
0.324110092159008 1
0.296916485949639 1
0.343792626366065 1
0.285768894164163 1
0.284711613824247 1
0.339112098422298 1
0.321942761390884 1
0.325258835488732 1
0.304747244193809 1
0.319294477427439 1
0.336931087219419 1
0.320578803669634 1
0.325384901098383 1
0.304839232677329 1
0.303992234215017 1
0.309307754746878 1
0.276503872556299 1
0.269081075914874 1
0.288468457517507 1
0.329345996425057 1
0.333798246518772 1
0.305287129248847 1
0.347809101297253 1
0.301528361889905 1
0.294297849160431 1
0.269836831444054 1
0.33875645701327 1
0.361006932846591 0
0.280042702787562 1
0.300077977535172 1
0.305484764370004 1
0.324407946598118 1
0.273464027114544 1
0.331497807619314 1
0.293706317196254 1
0.297744272504641 1
0.336917525130188 1
0.309793704406778 1
0.319426443708803 1
0.301356487257626 1
0.319083063050903 1
0.32625602154086 1
0.313656798846295 1
0.280419364811167 1
0.293032394773932 1
0.320181960359651 1
0.310739308521275 1
0.351777642439108 1
0.311520047526105 1
0.339023999713596 1
0.343954940772408 1
0.334180758346104 1
0.306873856605105 1
0.318250636795075 1
0.27089939894949 1
0.35067651006115 1
0.308834597626919 1
0.319735029500253 1
0.325474034019454 1
0.318368419139216 1
0.364489755190007 0
0.339465254092844 1
0.308782721216068 1
0.312406173227367 1
0.299716795567047 1
0.296213918224042 1
0.316368498757254 1
0.358841584548293 0
0.298964792888053 1
0.304439135155703 1
0.347411961238049 1
0.326159694205793 1
0.287951574718802 1
0.339946423801322 1
0.309794167184794 1
0.317802529162183 1
0.329213682252337 1
0.299555186606513 1
0.272628187683545 1
0.356966333329105 0
0.298805223273036 1
0.32218853252402 1
0.304683018452783 1
0.289500164991243 1
0.337147981387121 1
0.305487596792755 1
0.359633953147867 0
0.306510321630057 1
0.320202274269701 1
0.298363240345252 1
0.292454905036316 1
0.350224881314665 0
0.327354990109586 1
0.278324046614207 1
0.248958924754953 1
0.327184421028876 1
0.360138772911897 0
0.330631044634128 1
0.238388206110469 0
0.323866011028839 1
0.367013163205638 1
0.352858830422367 0
0.334679405574773 1
0.279299406403675 1
0.334402932853873 1
0.328309145226674 1
0.320051609018097 1
0.356014801799556 0
0.290061745095728 1
0.275508158514099 1
0.337072967977249 1
0.310270876482058 1
0.318395435507304 1
0.290118255287323 1
0.306884272620754 1
0.344614059131135 1
0.314341079542269 1
0.30428439840656 1
0.367671060756745 0
0.283307108739063 1
0.325075977158022 1
0.314810330596001 1
0.285596047885698 1
0.295172739822984 1
0.298743520566114 1
0.310313436251313 1
0.286977409013462 1
0.29783983529141 1
0.346364805381014 1
0.287185418803626 1
0.293049761325532 1
0.358189268237291 1
0.278320008178813 1
0.31229359905717 1
0.300093129927436 1
0.293681187640756 1
0.327524439139711 1
0.330642733383439 1
0.328203685221148 1
0.33708118513067 1
0.322279730557317 1
0.272000040091519 1
0.366295642551849 0
0.344564697520761 1
0.300660772515522 1
0.296690869109169 1
0.286578316674143 1
0.318283197852587 1
0.30681470898852 1
0.336964180298575 1
0.309195149360382 1
0.290623679561866 1
0.32431901282895 1
0.260813971126986 1
0.343001684152554 1
0.317490601491639 1
0.328075233760495 1
0.288856855761454 1
0.302946876497367 1
0.323568293838091 1
0.315210493361698 1
0.314943628530937 1
0.332580307255398 1
0.297573219971031 1
0.354164192845046 0
0.310673088069084 1
0.303291592852621 1
0.276589324654136 1
0.320625247027578 1
0.312663927300434 1
0.344121100513941 0
0.285703706298659 1
0.32004980571813 1
0.314102532537891 1
0.314254303369755 1
0.311262314230751 1
0.329981123979365 1
0.301103331564786 1
0.315191226116061 1
0.301641534268603 1
0.307606230710807 1
0.297720651944087 1
0.322052127398333 1
0.281944917269098 1
0.312185772960325 1
0.311861141929639 1
0.311754725646995 1
0.340219249934942 1
0.325407039389577 1
0.337850207864034 1
0.340024207456829 1
0.294359895974262 1
0.335469442768683 1
0.303848864445379 1
0.307829456257665 1
0.333746297389181 1
0.306057993785525 1
0.274419477403035 1
0.330430717044434 1
0.312290294350561 1
0.281142741571205 1
0.332144069308778 1
0.286117989571609 1
0.291317635454041 1
0.303139008787247 1
0.35185054440013 0
0.268761281729744 1
0.275422424928451 1
0.317975071330152 1
0.272878004750349 1
0.315015056338468 1
0.290756003564779 1
0.306628261556735 1
0.324388056675216 1
0.320972268250099 1
0.342239693075505 1
0.306672091452167 1
0.317239710406603 1
0.311189510116811 1
0.321009574347002 1
0.321171545329584 1
0.37524230142469 0
0.333260649407824 1
0.304137274833893 1
0.285529789621529 1
0.263747634563792 1
0.352369943993135 1
0.321849464893358 1
0.312117446734303 1
0.288519143289824 1
0.310580608864015 1
0.297754775855948 1
0.314223150761834 1
0.318992715472671 1
0.359424400778848 1
0.321708482908732 1
0.314131392555291 1
0.30451432528509 1
0.311110526198192 1
0.308438960300344 1
0.281241390206106 1
0.306206797469936 1
0.287930871928895 1
0.327522335492013 1
0.324242558594423 1
0.311605404663721 1
0.302106104898444 1
0.280419521403761 1
0.312392008302537 1
0.274116573511306 1
0.290630084119019 1
0.313162881519908 1
0.279725621246768 1
0.339081186040153 1
0.310818255986302 1
0.295167944211295 1
0.335195802818062 1
0.351031657724457 1
0.339602443293209 1
0.304971477914727 1
0.299488899176019 1
0.291287860366653 1
0.305029655380764 1
0.332893112254672 1
0.2827606802751 1
0.267425784600782 1
0.296695860953264 1
0.319110402066536 1
0.337683145234948 1
0.290497879494327 1
0.281150747023339 1
0.311194848860892 1
0.310101265468538 1
0.288860518602762 1
0.315748625974763 1
0.317182077612395 1
0.293801420447316 1
0.289492699049456 1
0.350362036763464 0
0.253757657486334 1
0.297669891371666 1
0.316858164909644 1
0.298129395557606 1
0.300082932156419 1
0.308855001172551 1
0.285932416266653 1
0.320102905844145 1
0.337362803872361 1
0.304121751936233 1
0.339566019161978 1
0.286702558934712 1
0.30447218714119 1
0.288103877824999 1
0.312513310406551 1
0.248023786814635 0
0.306268758882833 1
0.2988774951461 1
0.344507897545353 1
0.287284401665142 1
0.34921129974791 1
0.294917578887403 1
0.305430163095644 1
0.29872265949618 1
0.30865260270079 1
0.268047636288718 1
0.292684120284106 1
0.298361706024832 1
0.337998360123989 1
0.364041483958078 0
0.342234145098244 1
0.316227360156985 1
0.308417527535344 1
0.28081174442551 1
0.337397165604652 1
0.355427122935603 0
0.31740788525481 1
0.341505464291019 1
0.274356458509235 1
0.309034708347987 1
0.262405419748433 1
0.267296742997393 1
0.30015703925588 1
0.29004039855792 1
0.351455982170669 1
0.321598746940384 1
0.308121246696606 1
0.315937481109608 1
0.295519738241615 1
0.286084329271226 1
0.33099055304923 1
0.304848751521674 1
0.297634759694893 1
0.318969459086138 1
0.296235927637165 1
0.315490267932109 1
0.350695751386588 1
0.319795950941209 1
0.332193945675427 1
0.3029815908357 1
0.307849948286414 1
0.358244499194131 1
0.324426768057301 1
0.365804919231744 0
0.333992042558273 1
0.347390271665919 0
0.313938786660103 1
0.342368767652125 0
0.254783650261041 1
0.333263990906971 1
0.30538431087244 1
0.283989421265192 1
0.302706095106365 1
0.282515314510027 1
0.299737635686354 1
0.296125016196757 1
0.353533848345294 0
0.339134520550245 1
0.273459131876748 1
0.291887312473487 1
0.33132147446865 1
0.312441734735243 1
0.304265742768159 1
0.311364121930785 1
0.314945207639411 1
0.281445068279741 1
0.318779247458835 1
0.338262850002957 1
0.324371223986092 1
0.316560257600092 1
0.335361661599236 1
0.289761437776702 1
0.314891982181891 1
0.307728402961712 1
0.281859110042273 1
0.293965375574846 1
0.281474027102166 1
0.256019728148063 1
0.347100703368267 1
0.325011118004001 1
0.279221716117841 1
0.298851989098056 1
0.285222486001014 1
0.324626570020978 1
0.297582452073581 1
0.269125788511723 1
0.30473249270811 1
0.335035966380845 1
0.283405784482257 1
0.295451098477894 1
0.297929236915384 1
0.269917994012151 1
0.302565200384755 1
0.323388492198112 1
0.315932953953464 1
0.321113923324919 1
0.303731046341105 1
0.311892565799981 1
0.347928172561399 0
0.29366863464381 1
0.346724961293254 0
0.303718044803818 1
0.285950815629551 1
0.338077491450392 1
0.275068734318478 1
0.264415902730812 1
0.278714082899609 1
0.290493316726858 1
0.346834696465941 1
0.301563132676016 1
0.347862394398553 1
0.346101335885616 0
0.317136975835271 1
0.31342493234725 1
0.343979617715348 0
0.3082653994794 1
0.301491300503536 1
0.318004578193824 1
0.348670566587658 1
0.328934473776002 1
0.287964999021761 1
0.300630667223698 1
0.321314568437371 1
0.321220689252326 1
0.285594049801857 1
0.280376881121065 1
0.299267979461711 1
0.292397279847874 1
0.320290315771235 1
0.300122441542654 1
0.309720251652459 1
0.30324378412465 1
0.337264660742808 1
0.292194665599213 1
0.305164150741487 1
0.302603838066161 1
0.306435448581408 1
0.294255345764572 1
0.324383125670316 1
0.29324986338507 1
0.312071534262273 1
0.306751488005753 1
0.283610174368169 1
0.290985798745344 1
0.329586053202242 1
0.324968388922643 1
0.296964235594126 1
0.298833318490892 1
0.313701906401881 1
0.310238782848979 1
0.296298048605077 1
0.296450294742634 1
0.344478648975855 1
0.349582658613992 1
0.299973301603111 1
0.291471353200685 1
0.308604001364243 1
0.303094036857574 1
0.302613646291947 1
0.348933099976063 0
0.28598485132481 1
0.303330321745848 1
0.287770358471495 1
0.312794249635098 1
0.31995397231972 1
0.33472532295584 1
0.2692540963189 1
0.283313611621085 1
0.306036609974411 1
0.290376153022694 1
0.304876719537465 1
0.261612249032685 1
0.333498890696342 1
0.351416567509897 1
0.274514141135213 1
0.316759663034905 1
0.324258971951907 1
0.31043973978431 1
0.320457527106853 1
0.296052743756062 1
0.339357440245 1
0.334886028807648 1
0.296893170893183 1
0.309270988807247 1
0.300394463161904 1
0.368075137043445 0
0.311621983881941 1
0.300980838040321 1
0.308716560656491 1
0.318733603757359 1
0.348190091021602 0
0.31316202238838 1
0.347907043335883 1
0.29926854032962 1
0.329952499923493 1
0.359427805270141 0
0.315613137592096 1
0.27690464864506 1
0.372734362965029 0
0.296689150124572 1
0.282487969505597 1
0.344375895353765 0
0.317425403762349 1
0.338600894176751 1
0.306260634138682 1
0.255632147571007 1
0.299389996843039 1
0.349046707877374 0
0.355332655762239 0
0.297059673224188 1
0.301495489839715 1
0.317890381369801 1
0.293410047420577 1
0.32452235423027 1
0.330615728370148 1
0.347016976212873 0
0.33122403015841 1
0.3037014709189 1
0.303522833376123 1
0.282459961446562 1
0.328777900167628 1
0.372302013599067 0
0.330068943804577 1
0.310651239132755 1
0.32337132803946 1
0.324366336227467 1
0.307344840213672 1
0.314943795225813 1
0.301528686085043 1
0.305909370408863 1
0.326291394420328 1
0.330119766870161 1
0.322177868071104 1
0.341866498061871 1
0.312578874546222 1
0.264916200158829 1
0.331247024721792 1
0.323865232664151 1
0.335474825188077 1
0.298732910753287 1
0.334352129765159 1
0.338220865017328 1
0.315574718847343 1
0.329059158922843 1
0.357453924550069 1
0.236662664711796 0
0.337595349783376 1
0.312947803440321 1
0.299979114208872 1
0.329246129559762 1
0.295187259240925 1
0.323440281988197 1
0.291131674396194 1
0.367896107347141 1
0.28847275110689 1
0.308984489803603 1
0.317402454189666 1
0.331049594492304 1
0.28304411620323 1
0.315493267066074 1
0.302697601042821 1
0.317475792656792 1
0.294858143505106 1
0.267407099406019 1
0.268891685459587 1
0.30035467666904 1
0.312926802396873 1
0.349010744880755 0
0.306138463000553 1
0.34914957294541 1
0.339781713916011 1
0.305817572106843 1
0.311023666642604 1
0.321576816450644 1
0.286158461268178 1
0.290653547773259 1
0.310104628853467 1
0.314952714445014 1
0.330092429983713 1
0.2956615743599 1
0.32901374934328 1
0.320154832213917 1
0.297249781763141 1
0.319207505921264 1
0.290812053893995 1
0.270018940148564 1
0.308186069771432 1
0.30678488546907 1
0.40796830428998 0
0.288853347508215 1
0.269857668399835 1
0.336365021359797 1
0.311670023606583 1
0.39823591295487 0
0.332158056577726 1
0.319566706200737 1
0.37363547638821 0
0.307683623856219 1
0.336921091846807 1
0.297778319995344 1
0.299984489389396 1
0.332552070032467 1
0.327579861081291 1
0.244683729693048 0
0.301894500978907 1
0.296625954923704 1
0.263517483855172 1
0.311438982048299 1
0.312013562492909 1
0.327083562158257 1
0.301030293216464 1
0.3131223227121 1
0.319340022930119 1
0.322097014302971 1
0.313237216210021 1
0.285131025480218 1
0.359852545041491 0
0.292928048931691 1
0.302643092197761 1
0.283264978330486 1
0.318164632438515 1
0.288111579454372 1
0.321062009700268 1
0.329095722945911 1
0.293736196447434 1
0.306573641416091 1
0.341922033935794 1
0.298173887959186 1
0.305980249945957 1
0.337803849705009 1
0.302829948225461 1
0.308810248832532 1
0.345621296791503 0
0.319205092676907 1
0.340417241542616 1
0.270778861149212 1
0.283811635618985 1
0.279780879159233 1
0.324388589628379 1
0.332983506513842 1
0.362126088290805 0
0.304467163813649 1
0.322261775842555 1
0.314901634875187 1
0.297646160575659 1
0.30870195816769 1
0.316448888019503 1
0.303403984039649 1
0.294770920597528 1
0.311087520163443 1
0.299131660453069 1
0.31655752014004 1
0.275654059942059 1
0.26415171041427 1
0.303683361480812 1
0.318677588924023 1
0.310743069377552 1
0.321187160802969 1
0.332857954457601 1
0.347079877302182 1
0.330862582900262 1
0.309966282378307 1
0.304866728784647 1
0.280053249188162 1
0.297837454380937 1
0.353902106891545 1
0.286265411602708 1
0.309274785527736 1
0.314533501656692 1
0.315697746382775 1
0.328097140192874 1
0.337517145892815 1
0.327063171192206 1
0.333802815065348 1
0.299975564189851 1
0.321718004841194 1
0.274989864348258 1
0.277981977238527 1
0.260845313796741 1
0.30731698187434 1
0.303811815649814 1
0.337882002872313 1
0.346635111283216 1
0.291999697154559 1
0.327192030504557 1
0.336019211488065 1
0.298665426713143 1
0.303056664600643 1
0.361077888487555 0
0.314980033404335 1
0.298844639891515 1
0.341242551090888 1
0.337853324280434 1
0.287941232947585 1
0.306427412414493 1
0.323765288771077 1
0.280832615622742 1
0.367712581049473 0
0.321885433873078 1
0.293093322922671 1
0.332217364386422 1
0.31747692410717 1
0.32861929437035 1
0.296114426105311 1
0.289316477566597 1
0.30350050004486 1
0.326181567759649 1
0.319753003515503 1
0.332869687266785 1
0.315307007733089 1
0.269133585366741 1
0.281636026216851 1
0.288438390225457 1
0.33320429018518 1
0.298010782399102 1
0.315073039795508 1
0.328179386740148 1
0.329162662081964 1
0.314454292522393 1
0.281948521366124 1
0.291372955004351 1
0.326552726588319 1
0.339605923679796 1
0.271179221067744 1
0.332641381961292 1
0.286510099128743 1
0.357418611376489 0
0.3308488997395 1
0.31348965436119 1
0.336029419667581 1
0.333346811941098 1
0.360082164936317 0
0.312783290964932 1
0.315397366153282 1
0.281014293886446 1
0.301642045035852 1
0.326794329399119 1
0.305246067407804 1
0.301592098253062 1
0.291156974957904 1
0.333439850906752 1
0.289574065987691 1
0.358214251330615 1
0.305167557471714 1
0.312182883100975 1
0.280932372287162 1
0.35567221629693 0
0.337115340419048 1
0.328920058758171 1
0.30898322105572 1
0.336683550586517 1
0.330907109473125 1
0.36372487350371 1
0.32061622102247 1
0.314994066168978 1
0.314417359106984 1
0.290043483738677 1
0.349578605508184 1
0.318886635171611 1
0.305868161399337 1
0.351946555422169 0
0.315424265155695 1
0.350546604701094 0
0.274015680452276 1
0.361024313540103 1
0.340832818125347 1
0.306984414633198 1
0.328415763227563 1
0.296487366546831 1
0.319127843889421 1
0.332850500232754 1
0.299596552531573 1
0.27313325432761 1
0.354406303136683 0
0.337589270933988 1
0.302177168366118 1
0.270505193299936 1
0.346920497399697 1
0.337210755592312 1
0.299475103851012 1
0.329565589576608 1
0.306153467888293 1
0.261310041249093 1
0.324096068113402 1
0.307983282860722 1
0.309506909171057 1
0.338496567410903 1
0.313351536112345 1
0.315069443352249 1
0.31381482831919 1
0.309479171097636 1
0.370688198339339 0
0.319656542767624 1
0.283358420552037 1
0.309186387659011 1
0.288493580275963 1
0.279934469539043 1
0.323764681475275 1
0.336212798650688 1
0.280516718427152 1
0.328347137134087 1
0.260083834600509 1
0.332658099324075 1
0.27307737621677 1
0.325477481240447 1
0.287324038655098 1
0.321405788180441 1
0.27663197831867 1
0.307273232174697 1
0.330194919735592 1
0.290471632108401 1
0.297026670265586 1
0.29578212068484 1
0.297555580151623 1
0.322892061863542 1
0.286431777410746 1
0.318235648782055 1
0.323141311699033 1
0.309207099275851 1
0.28712763609187 1
0.336951300968153 1
0.299479414489871 1
0.314147194017239 1
0.341823346340381 1
0.283953464179091 1
0.300572114495875 1
0.295527006547938 1
0.339094978401394 1
0.304658074812806 1
0.314293784678376 1
0.35839475304218 0
0.329078420893141 1
0.281199900063936 1
0.312447437229316 1
0.303190213413189 1
0.325613051079508 1
0.288404203058004 1
0.284898408885402 1
0.283515832322517 1
0.280852753061052 1
0.316074779075506 1
0.349902475791375 0
0.367608867735474 1
0.320937051550077 1
0.288019654763146 1
0.321039686837385 1
0.312562024766133 1
0.324911855390505 1
0.345325359486207 1
0.300283198601479 1
0.331490651181026 1
0.312857570387598 1
0.301917948254869 1
0.278042669325469 1
0.292507613115878 1
0.283071805050337 1
0.260640743657035 1
0.33434694318421 1
0.304130504778107 1
0.309261376130188 1
0.341643923998738 1
0.340736131641855 1
0.299195739340192 1
0.325286949017221 1
0.299916112616078 1
0.301085795373341 1
0.322884800443444 1
0.307238758342377 1
0.29587919442999 1
0.329815592248694 1
0.346660051440807 0
0.323180358282971 1
0.345391386337798 1
0.338688701877221 1
0.271400889147256 1
0.332156555582916 1
0.300750942867202 1
0.257105000229397 1
0.263651560642755 1
0.34007666304715 1
0.33745799339984 1
0.305164756963216 1
0.340292895402866 1
0.292846327614535 1
0.345827511489594 1
0.263776778413622 1
0.297071869175879 1
0.316611165313636 1
0.30081316140365 1
0.311682203594645 1
0.319059633812388 1
0.302823405195992 1
0.292205475915723 1
0.302686528373717 1
0.286628788297403 1
0.312905550297949 1
0.350391724059804 0
0.277767482703693 1
0.300597193339194 1
0.302722383527802 1
0.33940590561698 1
0.342046333131748 1
0.303005332719145 1
0.333667602243608 1
0.305730849433879 1
0.308888616799306 1
0.292560494910204 1
0.314989233262481 1
0.317486284156502 1
0.356132914550384 0
0.309619842178816 1
0.2631146131579 1
0.305227391718125 1
0.30106554118984 1
0.303323461806993 1
0.331373980838534 1
0.307550148691121 1
0.333566902522368 1
0.330450837300965 1
0.289762382467393 1
0.282085379976846 1
0.306732704358401 1
0.316642469818785 1
0.384349846764531 0
0.374580601591836 0
0.330691174740126 1
0.291448331360336 1
0.317735529710241 1
0.297293231524115 1
0.294086325715022 1
0.304130736335064 1
0.357877289364173 0
0.354916034246045 0
0.308253035065265 1
0.352095761166541 1
0.290660666443275 1
0.301463502570949 1
0.315961261255739 1
0.310012632792087 1
0.346964783305547 1
0.348171962596634 0
0.292407320667136 1
0.313318425401928 1
0.291664997903026 1
0.282101160388304 1
0.298803082346812 1
0.290803843291684 1
0.286076150943099 1
0.280747215828035 1
0.328516780065077 1
0.338051931107044 1
0.306991806834743 1
0.334484187022275 1
0.297533690366805 1
0.281092051118958 1
0.317113176510303 1
0.365590278577011 0
0.302257252263184 1
0.335152350567967 1
0.360682011566866 0
0.297970811268631 1
0.302473956278109 1
0.285320361026769 1
0.302901925086098 1
0.342654103282132 1
0.386955951380695 0
0.298254744673834 1
0.304729478422147 1
0.277030993881968 1
0.300221311615487 1
0.305414124320834 1
0.302608865631637 1
0.284684594017192 1
0.33852487034503 1
0.281874319880387 1
0.318823610659002 1
0.300259267658042 1
0.320586866939248 1
0.345860937466626 0
0.322990199559244 1
0.311656266510366 1
0.306795174492278 1
0.285681142205296 1
0.332715492217499 1
0.275855555013738 1
0.30669037169327 1
0.351712319269262 0
0.290407375746447 1
0.311482422092166 1
0.299185586098277 1
0.329304654063218 1
0.309873720967728 1
0.323429887390705 1
0.321850391005285 1
0.324490995376664 1
0.337622185072423 1
0.326066865563068 1
0.334035229850513 1
0.339929685971422 1
0.309577659477844 1
0.234795039456574 0
0.284558586848725 1
0.321429387445869 1
0.321545131253352 1
0.284824140734504 1
0.297025896928707 1
0.335789730711101 1
0.334675966152415 1
0.305099000010568 1
0.330911320756004 1
0.311758379032839 1
0.322681446205529 1
0.322241410931373 1
0.297539991710676 1
0.329863086697644 1
0.296851579308402 1
0.317456650477373 1
0.310751824080099 1
0.295862854209275 1
0.310731446316244 1
0.288864136491363 1
0.307998638918049 1
0.373079285925058 0
0.320283099707516 1
0.307556113467175 1
0.285952036404227 1
0.328865197967231 1
0.318722520005224 1
0.32717178547262 1
0.33614743731493 1
0.321768262097843 1
0.298428768857557 1
0.293650188768044 1
0.339327847413893 1
0.332330317235871 1
0.290806255195287 1
0.293449858297656 1
0.3045673348123 1
0.302751235959479 1
0.32579940697715 1
0.312385438338098 1
0.324604346816024 1
0.301966242533982 1
0.346330009360399 0
0.280364637694822 1
0.291583419938109 1
0.331864709956353 1
0.319675385636277 1
0.284164135468511 1
0.36488571258647 0
0.293193058143867 1
0.301405169497054 1
0.310049149165218 1
0.304506009720106 1
0.303163873284138 1
0.347812668294291 1
0.359597011788632 1
0.304460960456121 1
0.340124610111173 1
0.313994873309363 1
0.295238411491095 1
0.332512309456465 1
0.309791773037802 1
0.29494122861931 1
0.277367654263853 1
0.308337433829218 1
0.340814867776894 1
0.296225937988759 1
0.33309364773482 1
0.292015611452937 1
0.316898466111628 1
0.314301463509049 1
0.291543620206317 1
0.347644726345397 0
0.343091201436664 1
0.28931427449048 1
0.310895087256833 1
0.368568567222246 0
0.252059965649816 1
0.30272960185987 1
0.34936233835251 0
0.32518183572286 1
0.29252199728022 1
0.297315641930818 1
0.343830963642331 1
0.321066376641917 1
0.31846039915754 1
0.297031311091018 1
0.319808053254657 1
0.32815226835924 1
0.32778718228054 1
0.302241342670519 1
0.262126124186954 1
0.311508928710823 1
0.294275692002305 1
0.330914548426741 1
0.338176670910792 1
0.318457845372954 1
0.314286050165016 1
0.315993877648044 1
0.316619795733142 1
0.289314574978745 1
0.329064149764567 1
0.314656579042915 1
0.319233587594861 1
0.291272830432734 1
0.264204539999708 1
0.332745795581587 1
0.361915324855065 0
0.290527579335022 1
0.320488094104295 1
0.339004612894484 1
0.319331186927 1
0.292603529879811 1
0.382288234060254 0
0.301606646181964 1
0.334273477127845 1
0.297282050309061 1
0.328415826634615 1
0.351248517416077 1
0.309380101837097 1
0.313862352907499 1
0.344268101378106 1
0.30350805219286 1
0.308566802666908 1
0.319078395758593 1
0.346379789935758 1
0.321485725293594 1
0.28265826976994 1
0.2690320292166 1
0.282534362113307 1
0.325030181657465 1
0.302027570874152 1
0.293602126582174 1
0.323389014716054 1
0.330684563558094 1
0.316586935187056 1
0.312400606779345 1
0.310872523523631 1
0.29196360895709 1
0.328934308734488 1
0.346463027349563 1
0.334464444158488 1
0.315787517475458 1
0.332208320965699 1
0.311510253364581 1
0.320193492260271 1
0.336860780625799 1
0.328842973311688 1
0.327725081135695 1
0.306287939692899 1
0.304725816829027 1
0.327615260503595 1
0.26983814949663 1
0.327028188454897 1
0.298961065354357 1
0.247635920448896 1
0.315694071323874 1
0.297847376399018 1
0.311524860789374 1
0.293248160191539 1
0.294961881522217 1
0.317574003429842 1
0.335822776545324 1
0.298868444963914 1
0.300417785305855 1
0.338889928684172 1
0.338626090613156 1
0.281269027656014 1
0.328487162724417 1
0.291487823517625 1
0.330681768525435 1
0.275428855730138 1
0.331111124243274 1
0.349964072657062 0
0.337925076920255 1
0.285611912490139 1
0.337283755068697 1
0.27445414513176 1
0.373529433174379 0
0.335581642811545 1
0.270709100805684 1
0.292897007809423 1
0.333957485743157 1
0.275011080519142 1
0.317728582685404 1
0.322043405022017 1
0.295714879380065 1
0.327861157025608 1
0.326329430550848 1
0.304000907842198 1
0.33620781879846 1
0.316758511171981 1
0.325977820289116 1
0.3180830636142 1
0.308823074646134 1
0.293171916491551 1
0.266458296511544 1
0.300929705245517 1
0.293561195182769 1
0.284716465986626 1
0.251922434993732 0
0.359727546499643 0
0.338532725906549 1
0.296265740764963 1
0.300735138410244 1
0.313331238548955 1
0.322393898250973 1
0.296057272265727 1
0.303157984443207 1
0.305671623500736 1
0.288557974491835 1
0.314682740526407 1
0.32035299577129 1
0.300271324632056 1
0.290440823622752 1
0.332521549155802 1
0.340133742849432 1
0.324928846402139 1
0.303081391493061 1
0.319803220188603 1
0.354157853602003 0
0.299903267738574 1
0.295381300622062 1
0.310460212762729 1
0.280371069044364 1
0.313337627359463 1
0.318079171919959 1
0.344687810300827 1
0.300999961465536 1
0.33576498553428 1
0.365872420697161 0
0.290996536053363 1
0.335631798932226 1
0.287278427025114 1
0.34543944663345 1
0.308663208625925 1
0.31640115372426 1
0.30493428957787 1
0.331149532345673 1
0.373418346600285 0
0.308108494483015 1
0.304751446199301 1
0.320425305725662 1
0.346406431180448 1
0.313318362514504 1
0.327499997640462 1
0.360406024153376 0
0.341226299522119 1
0.335533961130523 1
0.324181262866189 1
0.337731820166648 1
0.359033661444272 0
0.312110837649731 1
0.297911225499115 1
0.3091174629754 1
0.326832884536692 1
0.264155246057963 1
0.323602189832533 1
0.242450528715864 1
0.334387015958883 1
0.28325517926345 1
0.354058090175183 1
0.353943494148175 0
0.35674634364442 0
0.256901849827275 1
0.325123925045438 1
0.306843183988681 1
0.307974866029393 1
0.312595470292508 1
0.311888314094987 1
0.312316823846483 1
0.336846728641315 1
0.322114397610391 1
0.298630956487188 1
0.313880444753369 1
0.331008094825208 1
0.318275838128734 1
0.339495504454451 1
0.324989038637236 1
0.291732553917715 1
0.315641287350964 1
0.267061155768523 1
0.311584506066997 1
0.313177995324303 1
0.32523204227712 1
0.294539033738744 1
0.319133558417126 1
0.306977596895789 1
0.31616687488327 1
0.320902683796486 1
0.31270439295924 1
0.27225767457018 1
0.342276912790464 1
0.327389447643322 1
0.278200727400542 1
0.291233021162904 1
0.326198244621851 1
0.313436511958242 1
0.331584737511226 1
0.299933001968709 1
0.305982852151013 1
0.299905342139087 1
0.358722135629087 0
0.305791590584479 1
0.319706071837648 1
0.333597899264201 1
0.303252603944563 1
0.29009683190297 1
0.314679338210024 1
0.313113726511114 1
0.319258617332959 1
0.316566612356041 1
0.315532567018835 1
0.295638780406305 1
0.284878256346943 1
0.306792042686818 1
0.27195897857397 1
0.324058361923286 1
0.325607671476394 1
0.332418583832492 1
0.296980477514707 1
0.306129697178568 1
0.276739881768997 1
0.287617109116231 1
0.28769822486914 1
0.273511850484467 1
0.315063918456491 1
0.305449347863205 1
0.271902576220938 1
0.337138293345451 1
0.312860152450082 1
0.292677197604443 1
0.322243585301647 1
0.301027665316178 1
0.354633655395636 0
0.321840675575933 1
0.368333167457599 0
0.308971605080251 1
0.337434451354205 1
0.306567424638496 1
0.31216802830046 1
0.319040044755232 1
0.333547099986087 1
0.313569100806449 1
0.3260840099071 1
0.303689533707842 1
0.282398507148381 1
0.304145755812994 1
0.318837996588119 1
0.273424529784773 1
0.302439463845366 1
0.31648770196908 1
0.341256567296749 1
0.326119467962587 1
0.311777194624023 1
0.325162424578178 1
0.324189214002376 1
0.312018518318263 1
0.312295382346909 1
0.314251284827428 1
0.335718280248886 1
0.326041201276224 1
0.257703448635651 1
0.29053027674667 1
0.355677292275567 1
0.342935361781666 1
0.337293959584262 1
0.317047695182895 1
0.362268085443175 0
0.301731874920506 1
0.307624079158522 1
0.289748601436198 1
0.331005805436637 1
0.319467027085562 1
0.36650298257434 0
0.345511306202749 1
0.323403813430577 1
0.34969748710363 0
0.314007091451468 1
0.346004607544296 0
0.307464869986838 1
0.290160991084304 1
0.319289459177295 1
0.331576094235923 1
0.343131441418368 1
0.292204841221804 1
0.272553325749311 1
0.3336859612252 1
0.254752507149383 1
0.315489570546688 1
0.301119991568321 1
0.319074766007955 1
0.298182450318554 1
0.289305138680447 1
0.300566808739435 1
0.337459563718022 1
0.300026896921886 1
0.335796517658965 1
0.302973503818541 1
0.318917606826753 1
0.316954066754451 1
0.321401019165619 1
0.264501145712221 1
0.342981761010783 1
0.317656282848621 1
0.292638481623682 1
0.334143595831262 1
0.301173845723431 1
0.309314249205985 1
0.316482722217449 1
0.30334765295492 1
0.315154755368198 1
0.309141365999983 1
0.31992175412987 1
0.303908369423337 1
0.343162536784252 1
0.257208372073982 1
0.301666367687677 1
0.322834656631533 1
0.332230693297445 1
0.279413239468054 1
0.352275416747011 0
0.362159379362178 0
0.330143371701304 1
0.326520720734428 1
0.263478764753063 1
0.263443541596058 1
0.304329709550089 1
0.287442350018611 1
0.37216491382246 0
0.275224844142506 1
0.322446436143497 1
0.337074543958032 1
0.270240960874667 1
0.273057323177827 1
0.340426735662514 1
0.302707896798826 1
0.30536740209351 1
0.30922003531391 1
0.355714655477613 0
0.319664800499053 1
0.292424633385868 1
0.294595762566711 1
0.301338837493174 1
0.300168960680525 1
0.295173556749178 1
0.294193741260768 1
0.303426249917332 1
0.291368387834715 1
0.326829172295855 1
0.327973382686329 1
0.267316805236109 1
0.371832071108765 0
0.35033283672521 1
0.3430382589061 1
0.341077528288935 1
0.277204819742446 1
0.315623995914788 1
0.297082103896613 1
0.340844040048727 1
0.327069099627791 1
0.27944242137681 1
0.239921948690725 1
0.276562432112756 1
0.302240184049941 1
0.290506194799072 1
0.305417987820379 1
0.321271238499853 1
0.294373510897687 1
0.242302837782435 0
0.336803941173201 1
0.302758724424273 1
0.289517818173771 1
0.294021414598795 1
0.331929403749946 1
0.329094851245756 1
0.266750188658412 1
0.300262421178517 1
0.33866950798707 1
0.340345042307166 1
0.334171491854786 1
0.347849912546852 0
0.360153233719965 1
0.320875421047834 1
0.337639342356845 1
0.271294624644488 1
0.327668398568225 1
0.304347579301934 1
0.291611171512393 1
0.302462264534396 1
0.315558564219295 1
0.329853111954716 1
0.324778541420609 1
0.340999751495725 1
0.329798523018235 1
0.289813104721746 1
0.266775344947687 1
0.295437600803862 1
0.315453182937977 1
0.352473889703203 1
0.304092883332908 1
0.29517302928308 1
0.313084255112462 1
0.312735752326153 1
0.302734043468563 1
0.334367940857713 1
0.317346941735336 1
0.348345128154155 0
0.344049039896945 1
0.357043473013027 1
0.32993305633649 1
0.319926198301711 1
0.307541181206767 1
0.29903844792658 1
0.32936886970381 1
0.335196173173995 1
0.331594201776185 1
0.321311870115795 1
0.321142556526984 1
0.282294175358493 1
0.322035044417349 1
0.326351690638907 1
0.326645976844863 1
0.319779847005184 1
0.278324211647186 1
0.339444638316593 1
0.314344023224943 1
0.299151210838048 1
0.319007951280307 1
0.289920528040168 1
0.29994008168682 1
0.324701902298507 1
0.311997480274993 1
0.300090662897699 1
0.337432936947996 1
0.320026862879173 1
0.324622953791929 1
0.316847270681595 1
0.310422228299051 1
0.326485085748258 1
0.333665310428697 1
0.281039624548569 1
0.328102113125742 1
0.365070913036067 0
0.329951908266089 1
0.323619606442879 1
0.305272440644238 1
0.331052600161761 1
0.325260980593036 1
0.317506580872468 1
0.296237516679121 1
0.309673542190038 1
0.374692324094695 0
0.314477567509417 1
0.365194322493611 0
0.357775905943991 0
0.262594658754687 1
0.314318018897196 1
0.322662283557891 1
0.397570954690016 0
0.303757769715298 1
0.334308649496428 1
0.339578247323393 1
0.290914626217889 1
0.282749667423096 1
0.329241960271204 1
0.287665540780076 1
0.300530543349575 1
0.323317029394184 1
0.328794191368981 1
0.304758442399381 1
0.323188761246646 1
0.282882098219333 1
0.281242208855895 1
0.342224946453324 1
0.311954813310415 1
0.328334287454214 1
0.287667748248008 1
0.325171516825221 1
0.286758022604215 1
0.336702125975809 1
0.294964753254308 1
0.297495987715608 1
0.308566764294483 1
0.297421664666576 1
0.320432310388635 1
0.301811730241643 1
0.306472495282884 1
0.319702254822976 1
0.327441176993426 1
0.36145440075982 0
0.346048641299372 0
0.260024264967139 1
0.306226869267495 1
0.305122618670407 1
0.320879716051159 1
0.255691286801384 1
0.295241140048 1
0.333852864572714 1
0.365351630948016 0
0.265144964930856 1
0.309716042418145 1
0.309593250476314 1
0.331374010325243 1
0.28608607890616 1
0.294349640287331 1
0.273794198993998 1
0.303751756103459 1
0.315784480868518 1
0.337163508944774 1
0.294688215835424 1
0.335753841081104 1
0.302048590842875 1
0.29571080758965 1
0.283011848489158 1
0.326367020390727 1
0.293992729216236 1
0.356739314498166 1
0.292831020600752 1
0.283280596140067 1
0.293279298240005 1
0.324724601617105 1
0.275623356450219 1
0.310308504690591 1
0.290268598526493 1
0.304469285565866 1
0.269713416916445 1
0.359314263713523 0
0.312941218192396 1
0.340519992923612 1
0.319135513441437 1
0.314330679323542 1
0.329077749968253 1
0.278034238246691 1
0.362451890101681 0
0.343227772113657 1
0.332053222133825 1
0.318127896577026 1
0.300506350723026 1
0.31033343343686 1
0.339161435969832 1
0.312748260668845 1
0.323803585123769 1
0.329779522576488 1
0.294178541846175 1
0.338750494189644 1
0.329535942225081 1
0.314437621798554 1
0.309388133046153 1
0.29644957386745 1
0.280624687977218 1
0.335860837731981 1
0.356525167244851 0
0.323752292093393 1
0.311761532592361 1
0.302346029797727 1
0.335138147748811 1
0.293571318764129 1
0.318837744526686 1
0.311298999746906 1
0.32659097925566 1
0.318459167286406 1
0.328834493579397 1
0.319975855265151 1
0.328583400092145 1
0.311060018152279 1
0.268861709422113 1
0.28893814365803 1
0.245748733251849 1
0.317319507713475 1
0.289839809423743 1
0.310748948596489 1
0.301089608837175 1
0.333581445883856 1
0.30243117196863 1
0.319507752717359 1
0.305073855775149 1
0.28768875026317 1
0.345600954520308 1
0.31723988647581 1
0.272368745415784 1
0.34989494388694 0
0.30941822947969 1
0.35574346181199 0
0.307465195287885 1
0.298972437710213 1
0.330205672286153 1
0.332903157323206 1
0.298073503331028 1
0.285285213695785 1
0.299332691953195 1
0.364097170143371 0
0.285971664664722 1
0.33113598545947 1
0.294909341823001 1
0.281056806442705 1
0.308356033361642 1
0.347272752284851 0
0.307975810640063 1
0.26911341196972 1
0.329208485841251 1
0.383159522694716 0
0.287838688707778 1
0.329008669354957 1
0.337346983337344 1
0.305121385588032 1
0.336045912005513 1
0.287057445081316 1
0.294077976605589 1
0.289756861350998 1
0.336166697527597 1
0.316019045445865 1
0.316382097102505 1
0.346438693027639 1
0.31928309447796 1
0.29949418682839 1
0.336977774986078 1
0.347530978991208 1
0.301564024001332 1
0.34769248585147 1
0.324839737280337 1
0.296107120094654 1
0.350765593491898 1
0.332879791874696 1
0.316119096851698 1
0.291287434061974 1
0.321734697058605 1
0.248868515848604 0
0.294507001359327 1
0.289843467633868 1
0.336883213619885 1
0.337754609432409 1
0.308710569495331 1
0.287122054372192 1
0.312772493383762 1
0.32727210712016 1
0.292559503090422 1
0.297581779979767 1
0.346127334817124 1
0.309953713076607 1
0.297158191924085 1
0.348701532776657 1
0.33531193620307 1
0.325833802619845 1
0.291815368015144 1
0.281343327106595 1
0.313307817179376 1
0.292796869609358 1
0.386144351266096 0
0.333587157724009 1
0.305884019103348 1
0.309718162040429 1
0.263659644571585 1
0.296001515616438 1
0.35428466929171 0
0.304933200203977 1
0.345532605658407 1
0.308534088196123 1
0.355668805043348 0
0.337393656511631 1
0.297241792665708 1
0.275216914225769 1
0.348656743029781 0
0.312887658078003 1
0.313655666322255 1
0.317644971451593 1
0.324813931069723 1
0.31580579065427 1
0.324984337716942 1
0.320026835701537 1
0.304556669208792 1
0.326572976732403 1
0.368041677878746 0
0.299770141911715 1
0.294882629481925 1
0.339593946010659 1
0.308228578283899 1
0.34253762764419 1
0.361253255178586 0
0.317135047927417 1
0.319163409067954 1
0.297199145669084 1
0.313889416831855 1
0.329039669519176 1
0.319027832727752 1
0.297691899407117 1
0.343886979489948 1
0.316375809221758 1
0.311648852004914 1
0.331102942417837 1
0.321715184642774 1
0.30714550946641 1
0.292052436216194 1
0.322852881638717 1
0.29810927859333 1
0.342555599302553 1
0.332569773500168 1
0.317285491495115 1
0.27804948049637 1
0.327403101182552 1
0.335453341447472 1
0.287118240684437 1
0.311704058389486 1
0.276915657012446 1
0.294581095724246 1
0.308639314127238 1
0.30614605363158 1
0.298502745789953 1
0.309269714194056 1
0.282595190537953 1
0.330101695560859 1
0.302286070541153 1
0.320729028837473 1
0.291941365331136 1
0.305437416360211 1
0.340557928042155 1
0.313579134256084 1
0.30067103491935 1
0.356958779803114 0
0.32282703009488 1
0.313657690612258 1
0.304212001866383 1
0.332304350725644 1
0.303260690881177 1
0.324310499931179 1
0.286509765190215 1
0.298216165951273 1
0.301457566320428 1
0.306307515732049 1
0.334305441034591 1
0.362996862539402 1
0.321697416060338 1
0.311775785845211 1
0.324563869299921 1
0.296784171272376 1
0.284094090221042 1
0.308360139366547 1
0.322304054452075 1
0.300767293888541 1
0.347963365708926 0
0.289252239349108 1
0.283521896986468 1
0.263649594490107 1
0.325018674021253 1
0.327804043740362 1
0.347642392017738 1
0.361041668040576 0
0.296131520155819 1
0.322097507862256 1
0.29052125975008 1
0.317792882687508 1
0.321557002890055 1
0.291085681770285 1
0.306101713599748 1
0.295443804855315 1
0.35711477840611 0
0.312275783338122 1
0.301107261952061 1
0.319349560638904 1
0.285619928308832 1
0.301452802735003 1
0.290075019309271 1
0.346227143455247 1
0.3359240482811 1
0.306280042813043 1
0.308695031829869 1
0.35035660806047 1
0.30920067838881 1
0.300322678675984 1
0.348064585132895 1
0.309773464350284 1
0.36192550409966 0
0.309735743804002 1
0.345584618733249 1
0.327621649917863 1
0.304618721585633 1
0.31502919633594 1
0.327999230822106 1
0.320592122427377 1
0.30611567096108 1
0.303752758350065 1
0.286200677979113 1
0.282577529497172 1
0.310809922801565 1
0.320054091879196 1
0.318550011348859 1
0.311570180032364 1
0.333846308321471 1
0.291809042139215 1
0.334321813856182 1
0.331227780065282 1
0.309766532251469 1
0.34909167134335 0
0.300950480429235 1
0.3201902832077 1
0.36298719438919 0
0.303384408902156 1
0.312373369661996 1
0.284685515629559 1
0.294653273029583 1
0.298435818373206 1
0.338033651175686 1
0.351278705266809 0
0.306762324113781 1
0.354843680110646 1
0.354666677609352 0
0.366467995034295 0
0.332875222714197 1
0.317616639483938 1
0.292788111667347 1
0.274756148704497 1
0.324690082740267 1
0.275868224295182 1
0.298196995816377 1
0.277597804090224 1
0.325797561875197 1
0.274808717570093 1
0.374792521351728 0
0.304453768297706 1
0.309254418773593 1
0.286604782053612 1
0.313453820126745 1
0.338021339815529 1
0.279403604917818 1
0.262925575959931 1
0.293260827567621 1
0.317544253148678 1
0.29414818700872 1
0.316246200545199 1
0.358514941621915 0
0.324744725148517 1
0.334648480541267 1
0.328882787278823 1
0.287015052462961 1
0.351726473476903 1
0.318365785892024 1
0.320976496753186 1
0.314778600873071 1
0.351094029466121 1
0.315035536232463 1
0.349644649269049 1
0.259866891011451 1
0.327094580937051 1
0.334979941821493 1
0.308367866516373 1
0.332676553233925 1
0.352689075686286 0
0.315533957406942 1
0.334031960074697 1
0.26524968118766 1
0.26602927643741 1
0.293685259960441 1
0.324030161520418 1
0.314177275562037 1
0.357023478987771 0
0.330030582261052 1
0.30288276349486 1
0.333760343787961 1
0.294545521290398 1
0.309446253098489 1
0.237405780709146 0
0.324065154772008 1
0.332110031145232 1
0.308898419248588 1
0.256484719064443 1
0.315758018941255 1
0.358406256428199 1
0.31921233504531 1
0.309993645438897 1
0.261802026746639 1
0.319766107324547 1
0.33130083910599 1
0.328117218801371 1
0.337978951406245 1
0.338189424086203 1
0.314298782304907 1
0.321108253285273 1
0.355184221736228 0
0.310166035866961 1
0.308818720220863 1
0.269338643648925 1
0.274299552300928 1
0.294667938137586 1
0.331228562717087 1
0.311761433783616 1
0.322517656246545 1
0.288364680357652 1
0.269500716620659 1
0.284757211364645 1
0.312398269638725 1
0.337268468008995 1
0.31958171994455 1
0.321222812058947 1
0.322978945092518 1
0.261003790782839 1
0.316335057861307 1
0.298827051228413 1
0.317915798116651 1
0.343024910274774 1
0.301337099528316 1
0.31014207701458 1
0.309892180656469 1
0.313409027853085 1
0.315191407989285 1
0.353545769499352 1
0.308945282175051 1
0.335272520748383 1
0.321619084489114 1
0.326324894483711 1
0.327198731457283 1
0.289948441945943 1
0.354893492378791 0
0.295422739604002 1
0.322020826755043 1
0.315932441670622 1
0.327787363083248 1
0.308529374541012 1
0.305136586814572 1
0.327818910632345 1
0.326904241817492 1
0.316412063932273 1
0.337302439874862 1
0.346122655140451 0
0.318404197952507 1
0.308517770830445 1
0.330241072937093 1
0.340008170763069 1
0.312094287723762 1
0.282505376686736 1
0.344549701496097 1
0.31428893696205 1
0.323263486012861 1
0.275364596762257 1
0.338950184876107 1
0.311821021248983 1
0.317068354018348 1
0.309091526075427 1
0.297743771162565 1
0.287972369143247 1
0.315018444393673 1
0.291880023575863 1
0.289820823142362 1
0.272439791066548 1
0.296445020310194 1
0.283514231129712 1
0.272530578371371 1
0.276922352291205 1
0.295608069201678 1
0.316290118387991 1
0.278880454247901 1
0.290009116522071 1
0.308338026441743 1
0.33650524827332 1
0.293936243691775 1
0.347218545239641 1
0.30328648207966 1
0.238163369841761 0
0.258919484106048 1
0.282462522076269 1
0.286344517712914 1
0.29749323334227 1
0.295947971287344 1
0.316733506245821 1
0.302642623507469 1
0.300789810068156 1
0.341162559791698 1
0.302891915283863 1
0.301784233710911 1
0.320321854337221 1
0.306516730598308 1
0.313686399232915 1
0.2752198122669 1
0.325184521428271 1
0.270546693154727 1
0.285570752504872 1
0.314267505994971 1
0.355768778137436 0
0.34389548786618 1
0.349301233130061 1
0.318753974382212 1
0.352993492570852 0
0.321385082727482 1
0.305797012419522 1
0.306703077834059 1
0.3135739032291 1
0.32645258485586 1
0.280447054651064 1
0.334431590397645 1
0.290605828302307 1
0.319294207446879 1
0.270621139865268 1
0.295384319598388 1
0.289436386719326 1
0.317324084924812 1
0.292306232569709 1
0.285112147521364 1
0.304255763480301 1
0.277380511940573 1
0.282549054307357 1
0.309275404072192 1
0.341320287224303 1
0.349399966690482 0
0.313611868056453 1
0.280185880081618 1
0.326111974006083 1
0.316466727932676 1
0.326533307566371 1
0.325213608270511 1
0.286411133595432 1
0.286823766935501 1
0.290805338079388 1
0.28242778956459 1
0.341323693181024 1
0.328044533996218 1
0.341176769580194 1
0.304004228418609 1
0.295249182895684 1
0.267929137726124 1
0.30301099928067 1
0.330576832228449 1
0.315595666659736 1
0.312928891806228 1
0.3326566768264 1
0.272242006489045 1
0.358407823564318 0
0.320447864418451 1
0.343810866369912 1
0.283851355301702 1
0.333151127197241 1
0.299031356575522 1
0.324190246836766 1
0.278457153654147 1
0.326070635233646 1
0.299919288902746 1
0.316003265221229 1
0.318509510301462 1
0.289140145359082 1
0.295691340414437 1
0.309442337176333 1
0.30334369792133 1
0.291601549217207 1
0.308420338185269 1
0.30645817077721 1
0.357534310208523 0
0.337941534940611 1
0.357053947147554 0
0.337861654827106 1
0.305179929702453 1
0.309052075219788 1
0.381695810713075 0
0.3373122853065 1
0.352777741737389 1
0.329429878604359 1
0.292060134533975 1
0.276685826618705 1
0.278199257993572 1
0.307213696568239 1
0.336268427990693 1
0.281696427505558 1
0.308630038060967 1
0.265793071766081 1
0.321071210174994 1
0.341797085955983 1
0.300250433379997 1
0.313066985640562 1
0.315861396903021 1
0.320901370597175 1
0.317451871987392 1
0.317181342546612 1
0.317359743167889 1
0.332849534262138 1
0.30665590766074 1
0.333753889019325 1
0.308371436931925 1
0.341730760722275 1
0.312599586258039 1
0.293923081816517 1
0.305402897040958 1
0.293362050745337 1
0.345382472719994 1
0.299299307404778 1
0.289344736547902 1
0.32668231794354 1
0.322050137211881 1
0.327040399611922 1
0.334886723454488 1
0.314636455194446 1
0.330139167660627 1
0.324484008529608 1
0.298126836417447 1
0.339953725107358 1
0.353812140660013 1
0.288738728769237 1
0.277722464669558 1
0.274296165640036 1
0.269155334027371 1
0.311518879515404 1
0.261578005440331 1
0.326289003075188 1
0.31609708360183 1
0.307376933217238 1
0.350722513174179 0
0.305394914322463 1
0.32097850904241 1
0.315330561219582 1
0.312890134528162 1
0.354622950109702 0
0.350475697464676 1
0.300599550841463 1
0.307065615026542 1
0.285486964340708 1
0.338565934381336 1
0.371095572959619 0
0.294137357343919 1
0.315342970129759 1
0.316813065685427 1
0.343412999365252 1
0.315397120040645 1
0.300408388739254 1
0.292766784950667 1
0.31421840198737 1
0.306534644962509 1
0.308993307402931 1
0.339890874247531 1
0.338039087562842 1
0.336618792208409 1
0.316846202319864 1
0.281331770672776 1
0.264836319089432 1
0.324405366111595 1
0.303954881501903 1
0.338000103653127 1
0.31851140746417 1
0.346052333250781 0
0.290291467264674 1
0.326929560941944 1
0.300872466456017 1
0.346024364038432 1
0.27570619657461 1
0.309758138243092 1
0.311611789255222 1
0.292203100290089 1
0.34852780220896 0
0.326949033447446 1
0.340989271520556 1
0.286338953084994 1
0.288240545772278 1
0.303842164668788 1
0.324993697679844 1
0.298246361515366 1
0.231345912684446 1
0.309618382630097 1
0.298548980031837 1
0.296271269738655 1
0.271933471162386 1
0.361483350926254 1
0.31246140077401 1
0.296926115371004 1
0.311510124904791 1
0.283733527529596 1
0.348200075970704 1
0.305388310725902 1
0.309173162979191 1
0.31157519699671 1
0.302855185297911 1
0.332546854133278 1
0.304404213880106 1
0.325999950209829 1
0.308207776925336 1
0.344810098684115 1
0.322394964110216 1
0.297327246272344 1
0.329224054927175 1
0.267562848810288 1
0.349696581582996 1
0.27686924298986 1
0.308350123145649 1
0.308488885959381 1
0.306572112812268 1
0.299096602707162 1
0.355443509249845 0
0.361025558587946 0
0.314135326553623 1
0.322034256075128 1
0.312217921267027 1
0.288925609251338 1
0.324470118870898 1
0.284664388854733 1
0.334966488236088 1
0.329164602726866 1
0.326388649155933 1
0.326560712100623 1
0.312859769457859 1
0.36093430365003 0
0.306636237895694 1
0.317716824289558 1
0.275667865554257 1
0.250118602206475 0
0.306266946481438 1
0.304512174080278 1
0.300189174255205 1
0.323102862771502 1
0.369769611485537 1
0.296302489677301 1
0.350758200579439 0
0.314428264289412 1
0.25782746866451 1
0.26925877525638 1
0.329875411615562 1
0.302253738413012 1
0.316939270338967 1
0.333963200246373 1
0.31600313950708 1
0.303694110603859 1
0.347136825341765 1
0.329011915832435 1
0.310314495608527 1
0.297609900617636 1
0.325093842643179 1
0.295794475701128 1
0.30665427719308 1
0.363075751873942 0
0.348258919612275 1
0.356294468136156 0
0.34535648455468 1
0.302913010050879 1
0.313511242425314 1
0.332659495510834 1
0.352882004876976 0
0.326925220787613 1
0.301716572368931 1
0.335869536139875 1
0.310776924880315 1
0.268213926103103 1
0.312161020830968 1
0.331893254852142 1
0.284454657663851 1
0.311972913962589 1
0.339326513561422 1
0.296876905401726 1
0.312491056842812 1
0.312326865975929 1
0.272562730505916 1
0.286811287213816 1
0.309534300160414 1
0.264293577156716 1
0.294288012534748 1
0.294784880988614 1
0.335972301914254 1
0.346915589903203 0
0.319278887420605 1
0.309334300557132 1
0.310602871297794 1
0.3453617359978 0
0.333788924242656 1
0.274514941748344 1
0.315639270520754 1
0.300880028474806 1
0.304966679600585 1
0.340142657677114 1
0.317097927716052 1
0.337529092800511 1
0.343827926815309 1
0.335852409986141 1
0.301041017410679 1
0.292934062586469 1
0.31968683026379 1
0.316378316021186 1
0.289707743397949 1
0.284535726509773 1
0.281538103445835 1
0.310174261849242 1
0.351497024343931 1
0.304985226733494 1
0.313200662909547 1
0.283657330037663 1
0.319387762463112 1
0.316115473631236 1
0.293130910999447 1
0.343947436418216 0
0.320935851389511 1
0.322302754638109 1
0.268928445897654 1
0.29309671707954 1
0.272224142633592 1
0.295321109101319 1
0.323411990240658 1
0.314389165507181 1
0.307384026584674 1
0.293838167106214 1
0.277861706520006 1
0.310680404565001 1
0.288268903613363 1
0.331008798638643 1
0.342122862142458 1
0.29142822954845 1
0.30167631990011 1
0.287032234859495 1
0.315482373945239 1
0.315776462259703 1
0.33317465780737 1
0.347040810156191 0
0.325985203783425 1
0.318651362493573 1
0.310099488734556 1
0.31684596421126 1
0.359249387182566 1
0.306117100636476 1
0.31534865706539 1
0.316292094480988 1
0.3438390102528 1
0.259940145019328 1
0.329596428249147 1
0.357043896810105 0
0.302981907585596 1
0.345547188101261 0
0.333526506756397 1
0.310543711114752 1
0.294385567626831 1
0.332498024187556 1
0.32561686763325 1
0.337641673224922 1
0.356894060893741 0
0.334783519817449 1
0.283604733825193 1
0.32492330840536 1
0.31276374775361 1
0.387678094048375 0
0.287488010939532 1
0.321467152391621 1
0.316532675796165 1
0.301256356477298 1
0.297450555156359 1
0.281011430506912 1
0.303707332059605 1
0.310061557036407 1
0.314349696170196 1
0.321032240183409 1
0.346400795990535 1
0.291140112375377 1
0.351252152899054 1
0.291418140729405 1
0.287288456166372 1
0.345252060612838 0
0.307833473990388 1
0.266580019983798 1
0.292674589753884 1
0.306598399240201 1
0.323939789626086 1
0.309990486014318 1
0.321880320132176 1
0.296142684661847 1
0.334049460904201 1
0.284574629326629 1
0.285460088052702 1
0.305042852148929 1
0.284786210930435 1
0.343864906991182 1
0.309248947119846 1
0.321667459293188 1
0.286698746119623 1
0.330429249540238 1
0.357221782077069 1
0.328408843846018 1
0.33714405227088 1
0.320002995538283 1
0.327859689115707 1
0.326716997855865 1
0.297315684855229 1
0.312996769590572 1
0.245661204266066 0
0.298676247411519 1
0.306854881071614 1
0.341354514573731 1
0.334913253156312 1
0.296788914403629 1
0.325898658756133 1
0.307633064039568 1
0.29057526993316 1
0.329995810420792 1
0.377694370442908 0
0.303872537150346 1
0.307398906948099 1
0.304312157715281 1
0.28207677127475 1
0.286852023083639 1
0.291684357070505 1
0.320452665892518 1
0.309271521400963 1
0.357192590364461 0
0.283549498084757 1
0.294818076833415 1
0.306489793282659 1
0.299695256751623 1
0.281605239975321 1
0.34338824097374 1
0.290270609325668 1
0.304755363451336 1
0.333233113948786 1
0.338286062588112 1
0.30133027096356 1
0.304765340859123 1
0.28563472990546 1
0.345987410101511 1
0.288864244337382 1
0.320358205959589 1
0.281427995373754 1
0.329080662675405 1
0.314089381063081 1
0.30502045177799 1
0.313700213916605 1
0.30133826039597 1
0.27145376032593 1
0.318599920741163 1
0.324016899635763 1
0.308956349852092 1
0.303459793079875 1
0.318644469380586 1
0.321005625179654 1
0.337811094504466 1
0.280556154364231 1
0.296463655664685 1
0.327147077381265 1
0.324264171082321 1
0.351890653101419 0
0.317907570930314 1
0.274815131394882 1
0.301079813668677 1
0.285833689781602 1
0.296650237379331 1
0.272545025344551 1
0.299501213678804 1
0.344234906538013 1
0.298349237431636 1
0.312564036639432 1
0.261401188312218 1
0.256832451878289 1
0.302688894181429 1
0.278168226019649 1
0.290103027097901 1
0.301536843521469 1
0.310322385861005 1
0.339199186833438 1
0.299571026357845 1
0.294063733733832 1
0.297670119592321 1
0.29723427210044 1
0.305438178987962 1
0.310081953602322 1
0.301518511759717 1
0.305160792057411 1
0.354002637086793 1
0.338870934443149 1
0.278700788045937 1
0.293866161564787 1
0.308121876099865 1
0.302553333194035 1
0.299365508323688 1
0.321951863339585 1
0.284678866423578 1
0.282416913169801 1
0.293720767715084 1
0.303208840863433 1
0.333398077579042 1
0.311334545169216 1
0.290979288633794 1
0.315118599456363 1
0.329518537829897 1
0.303782723891402 1
0.376541807956647 0
0.318244587025034 1
0.296959366271251 1
0.302532605996723 1
0.334760927537519 1
0.324603792512804 1
0.257116446501948 1
0.297725680371755 1
0.279771101584234 1
0.332563853398747 1
0.309350582096427 1
0.322125119055259 1
0.304040023260408 1
0.331178497839417 1
0.299141649323562 1
0.322093419512806 1
0.301469623091325 1
0.348443241675507 1
0.30429284496524 1
0.326902168180823 1
0.370733078009645 1
0.327367718348844 1
0.353068213717814 1
0.338520250582869 1
0.321073582356745 1
0.359076354188101 0
0.297266827145032 1
0.314027616646344 1
0.310043110397406 1
0.320191313130784 1
0.354041731838116 1
0.320752155630639 1
0.287057131837354 1
0.312198208174034 1
0.310402367783897 1
0.33654586537575 1
0.305195440398779 1
0.33561126491407 1
0.329988842903714 1
0.335769516739772 1
0.296324309907653 1
0.302633978000784 1
0.307359164825438 1
0.333087290362607 1
0.321439318741907 1
0.341703219048737 1
0.324670710465383 1
0.303415355028748 1
0.288585133610189 1
0.311471694899758 1
0.273283276618703 1
0.318357329749231 1
0.297201274049427 1
0.348136627485072 1
0.356406966792998 0
0.351767160814776 1
0.306352994052489 1
0.29863717859602 1
0.351651216503504 0
0.269754622264769 1
0.288768450575662 1
0.317440435209799 1
0.345879238530743 1
0.370885852207185 0
0.338029183850391 1
0.365868655500634 0
0.316095994521949 1
0.365687306527227 0
0.274327369755422 1
0.235474044019051 0
0.338017400273133 1
0.271763841771438 1
0.28232368354659 1
0.280195346436334 1
0.317710141344901 1
0.303096981376815 1
0.345167814786873 1
0.317263934666524 1
0.292472950367465 1
0.348827253369734 1
0.306257970301493 1
0.302771198199945 1
0.310890819818922 1
0.397811042133868 0
0.283490709619561 1
0.326286913575217 1
0.312935063487596 1
0.296597863060053 1
0.312822675570291 1
0.317354034940922 1
0.319264034857121 1
0.341706024608942 1
0.369152819736648 0
0.295499294410629 1
0.314574567684684 1
0.301132755142037 1
0.241157305279741 0
0.305306949971387 1
0.293786698384162 1
0.343819572405202 1
0.327264038439765 1
0.363126651144065 0
0.286026510464279 1
0.291828991227902 1
0.34102997651856 1
0.315694846248199 1
0.328564290701392 1
0.323995029550933 1
0.350260495789217 1
0.283211784480115 1
0.315669019807525 1
0.338214847310232 1
0.318357857414026 1
0.324101815573753 1
0.299698555621806 1
0.335984076893536 1
0.29006004735923 1
0.354940887556411 0
0.322696607501609 1
0.338113137576517 1
0.337560783893952 1
0.304231282940116 1
0.32974839451715 1
0.320398251829636 1
0.314189143000012 1
0.327484899297745 1
0.340569692890592 1
0.274502013884238 1
0.32497382051983 1
0.296502033951571 1
0.306018601741321 1
0.3190820331686 1
0.304000548624791 1
0.288266032328675 1
0.329348675659921 1
0.298211899068792 1
0.302693005643426 1
0.234529601574504 0
0.336896341549771 1
0.29749908799737 1
0.296470803227185 1
0.292754924132055 1
0.343506709717391 1
0.311630606986725 1
0.300584496770039 1
0.346318042751112 1
0.298768567502417 1
0.298202265284587 1
0.297491073139179 1
0.294165680175 1
0.319174159641909 1
0.292070817376919 1
0.304270917745178 1
0.34810973237138 1
0.326662379957983 1
0.318709830979054 1
0.305836111594436 1
0.28091898171589 1
0.333940172848481 1
0.307888925175929 1
0.329561066778653 1
0.312659946413153 1
0.339422367637475 1
0.292772577076758 1
0.301961020561768 1
0.316213895492822 1
0.322022258195512 1
0.277318233716437 1
0.303052381250449 1
0.302160266888507 1
0.335292027244844 1
0.370728322780684 0
0.35909900420378 0
0.304237911891816 1
0.361453236919383 1
0.328066274560357 1
0.328122262573593 1
0.307578359450029 1
0.276248719860216 1
0.322119005083062 1
0.303182390225934 1
0.347957039030415 0
0.333388536108834 1
0.298410320373213 1
0.299397808715518 1
0.265600462664246 1
0.289242717812942 1
0.310278148986117 1
0.352889294495077 0
0.359213718452729 1
0.349966698718203 1
0.314245615269884 1
0.339141778428286 1
0.262254146909256 1
0.305283854183637 1
0.308382674364625 1
0.320928156923627 1
0.297322994257304 1
0.287152451299352 1
0.305902401057593 1
0.312015155740226 1
0.334540968328632 1
0.28767573218052 1
0.272884933610019 1
0.293381963867258 1
0.30235953474008 1
0.318240231449328 1
0.300027696487849 1
0.300526267207376 1
0.306093411071299 1
0.317497647803529 1
0.299854816826407 1
0.308583701817794 1
0.3486417880393 0
0.327086984409024 1
0.300133218498611 1
0.307080620301284 1
0.31230374385132 1
0.273601338631929 1
0.28159158772768 1
0.286671012726075 1
0.353494411574322 0
0.330893669659894 1
0.318302275023758 1
0.3156605623706 1
0.316761577311231 1
0.302672405321475 1
0.34802611583673 1
0.281279044373784 1
0.290056848133663 1
0.308182180121118 1
0.320304833552474 1
0.329810815523384 1
0.323810794819876 1
0.33765557424624 1
0.3289179100421 1
0.304382481340804 1
0.280028158031832 1
0.339455475652533 1
0.294258744116173 1
0.309835803072075 1
0.318063330064803 1
0.340319744661667 1
0.322698623069714 1
0.326207084580997 1
0.28626954572701 1
0.308886441036507 1
0.343766325452225 1
0.299872134138703 1
0.331218003610359 1
0.294985555353159 1
0.301201953815362 1
0.316336641834214 1
0.328940102792986 1
0.303331710546986 1
0.347708352415984 1
0.288719762158622 1
0.33693526865587 1
0.342945943374772 1
0.30903599293324 1
0.323222221069628 1
0.279261584896226 1
0.267668157604524 1
0.347168238938196 1
0.312470044964387 1
0.332437097433427 1
0.314162417618068 1
0.302939638775298 1
0.314101740141174 1
0.332771191045814 1
0.297791937244707 1
0.326265235029046 1
0.309161840216819 1
0.318014053536499 1
0.286460637569861 1
0.328531996875036 1
0.32406125570437 1
0.366141580262361 0
0.29771966043179 1
0.324775112162774 1
0.311881941231245 1
0.320993931851461 1
0.3028105859948 1
0.315018287024433 1
0.300467866337253 1
0.349039204938906 0
0.297133090220826 1
0.356554587557698 1
0.285353097705759 1
0.32175555347203 1
0.320389543477648 1
0.290696287380974 1
0.277077863751422 1
0.304628727736244 1
0.25572126365184 1
0.341926229928432 1
0.285984097969607 1
0.295345199519596 1
0.302664155001387 1
0.327585052222573 1
0.334695865786099 1
0.269658294679173 1
0.347118141164922 1
0.34154078522327 1
0.31571453323418 1
0.377148584938274 0
0.352972019399801 0
0.318204948465511 1
0.329309876552427 1
0.335051520280631 1
0.344765750153085 1
0.31600338282624 1
0.304241620376436 1
0.336269223532499 1
0.252878815957699 1
0.300495680684588 1
0.342466200096372 1
0.294209142265791 1
0.307019645638575 1
0.315731046770096 1
0.284210871495578 1
0.310700838762775 1
0.291794006668929 1
0.323688637025852 1
0.334477806419167 1
0.328096501964896 1
0.272518482100292 1
0.326736763873712 1
0.324758117858079 1
0.336728965133854 1
0.328464499162592 1
0.323387395931663 1
0.313777708229495 1
0.270519071321965 1
0.339521441218968 1
0.302517389276919 1
0.341957517612849 1
0.272049765150705 1
0.309118250832267 1
0.315462291728851 1
0.314448282524427 1
0.349718982111873 1
0.277298509546455 1
0.363722362544521 0
0.312715045147457 1
0.327339593935583 1
0.318134097061077 1
0.329691776925683 1
0.317085362869145 1
0.355773310425986 1
0.336946945423556 1
0.297644262865367 1
0.299611513961035 1
0.337355364327692 1
0.318638200078157 1
0.301056430332933 1
0.337241087791244 1
0.35276573970002 1
0.332471872928075 1
0.265829273404558 1
0.295783612302706 1
0.301487124278298 1
0.315187627056324 1
0.3265304780563 1
0.325156222061485 1
0.340967979238686 1
0.307720934554624 1
0.26061715062045 1
0.296582397858429 1
0.344582305409907 1
0.277311863525711 1
0.349189142858981 1
0.313213442568978 1
0.334669968322953 1
0.305431735315337 1
0.239632712754592 0
0.294708068518548 1
0.337251375981805 1
0.284291630949511 1
0.301580936395871 1
0.287793338674072 1
0.296163988940405 1
0.265654233705267 1
0.312292639892034 1
0.385615015436059 0
0.307104203338121 1
0.307951895393383 1
0.330661642325156 1
0.348522764435682 0
0.311674252931453 1
0.314057173069926 1
0.312006488199432 1
0.312084374713755 1
0.35613756249497 0
0.33021022614212 1
0.351281782021715 1
0.301369593969867 1
0.304450359465424 1
0.289150399924278 1
0.31553120962401 1
0.308241516920445 1
0.303442255271801 1
0.305300870549329 1
0.278391124373346 1
0.352714602358788 0
0.281310793120636 1
0.321508758548354 1
0.310055731389967 1
0.324391323557352 1
0.302560310814662 1
0.3480787983737 1
0.281646540801984 1
0.343798179540327 1
0.312822898267866 1
0.314176586298244 1
0.358024555570447 0
0.311426330977314 1
0.254897311150077 1
0.323582506110753 1
0.330335645832531 1
0.349439771758543 0
0.312129341708564 1
0.296349347952328 1
0.290822652193723 1
0.289045727835819 1
0.293713968135266 1
0.307930411139532 1
0.3129814158011 1
0.291599484417944 1
0.304130152223557 1
0.343319405952142 1
0.305099809727607 1
0.338992308063376 1
0.348106043609142 0
0.329639086416287 1
0.317266115071265 1
0.323857621607437 1
0.316206996593774 1
0.309357020262421 1
0.337498473010842 1
0.3037620637834 1
0.354317242188669 0
0.323616499342989 1
0.246085324670037 0
0.309445886588658 1
0.30469617820937 1
0.330294841958326 1
0.333283100536067 1
0.306082437555576 1
0.298949134736503 1
0.28198898412455 1
0.315133077804464 1
0.318025532359697 1
0.364296129137655 0
0.305198560956139 1
0.364598903490434 0
0.346421402688657 1
0.332289298913737 1
0.339328078259643 1
0.314757088374591 1
0.314708783761694 1
0.277309217514708 1
0.302198796307924 1
0.339476770786216 1
0.319765044246782 1
0.315342818623878 1
0.325887326187825 1
0.311436563875332 1
0.341505312597781 1
0.30033164502402 1
0.295405622421984 1
0.320630594658597 1
0.262933089401793 1
0.328109083565278 1
0.340226483055056 1
0.304879451872405 1
0.298931590545523 1
0.330149505265997 1
0.332950732803226 1
0.315438823555418 1
0.286288887671523 1
0.321493546954886 1
0.281909586063566 1
0.315516697777692 1
0.309288128322664 1
0.281583855336638 1
0.324635316800878 1
0.321035849092901 1
0.310583372972539 1
0.337798876316005 1
0.32371844959109 1
0.327148534933367 1
0.332957872553485 1
0.316827193196419 1
0.341309255042516 1
0.338138063662979 1
0.278800235066832 1
0.31870448134098 1
0.307606192246095 1
0.306581255588652 1
0.272681723546457 1
0.340028885535518 1
0.297315369474195 1
0.318133324769639 1
0.306347086237176 1
0.306339165555098 1
0.343850621686018 1
0.294616022598462 1
0.31763680694481 1
0.319031006021251 1
0.339424055111023 1
0.322427130774212 1
0.279569296513203 1
0.319035716578959 1
0.324528973652546 1
0.299520921760855 1
0.328844106394906 1
0.316086509402273 1
0.31170564442457 1
0.343718706398449 1
0.319480055664239 1
0.325529096909672 1
0.322342917888466 1
0.335660412442069 1
0.35222397673997 0
0.309863042112652 1
0.281678860020748 1
0.315383837197199 1
0.301492903733262 1
0.322033337742066 1
0.309628576666846 1
0.349840745115424 1
0.329192457501014 1
0.356187302269099 0
0.306709926791561 1
0.282616490964834 1
0.2830474272276 1
0.317361716088906 1
0.318871171719909 1
0.283088075268767 1
0.299520406148902 1
0.302951976518014 1
0.313985660559911 1
0.280378504511606 1
0.323008694088317 1
0.331125661361182 1
0.312868109938116 1
0.328165803339562 1
0.299070682053997 1
0.331625688476053 1
0.350533586119147 0
0.28621379409406 1
0.325947474685977 1
0.267360056635692 1
0.280106308325921 1
0.287850339724057 1
0.295448598049277 1
0.311992004243674 1
0.271943729194795 1
0.303291720747208 1
0.286547193189619 1
0.332355751835079 1
0.308542906319885 1
0.31693762222012 1
0.288784478464626 1
0.33875060030988 1
0.30334308207289 1
0.354476232308735 0
0.343223912221523 1
0.297607094091206 1
0.34972201496914 1
0.287680072180447 1
0.305578701658462 1
0.32146135452253 1
0.286089846476151 1
0.307749230069073 1
0.318674307942547 1
0.322084435941939 1
0.276023340774611 1
0.357123575459566 0
0.366306172247811 0
0.275939182835076 1
0.334327147619295 1
0.304319738487472 1
0.314247983392089 1
0.323197927313854 1
0.316727466829305 1
0.34003269872557 1
0.359915704214929 0
0.314398155913902 1
0.331832648089144 1
0.312495790536583 1
0.331587722025465 1
0.306384180295815 1
0.310481214253533 1
0.299758002025289 1
0.32215371499317 1
0.327137664901303 1
0.319147749781019 1
0.309439301577073 1
0.309867432897329 1
0.289179390321414 1
0.285510918555085 1
0.296117026229778 1
0.324857422075482 1
0.347661184289834 0
0.298370320270591 1
0.331850077371999 1
0.26708938045542 1
0.331570949191696 1
0.381217352680525 0
0.282196505520157 1
0.304502640602301 1
0.340139155283613 1
0.345450618046611 1
0.305561180371941 1
0.300715453568668 1
0.32448495628178 1
0.31554980057515 1
0.312692412276676 1
0.326612228738856 1
0.313140385137699 1
0.285414433218726 1
0.346094177542166 1
0.335857357622292 1
0.31718518056365 1
0.306171509049009 1
0.280537429495992 1
0.286314802006146 1
0.285334855335619 1
0.317120817129242 1
0.299206281185226 1
0.294263531864483 1
0.300724868182824 1
0.303265021306911 1
0.318153411988267 1
0.319454839746785 1
0.322163051429305 1
0.284015745266003 1
0.327618055698231 1
0.329010798582608 1
0.338623672279275 1
0.332981525638132 1
0.33354702820601 1
0.301887839494271 1
0.284979247897831 1
0.310411843215449 1
0.302686652594393 1
0.324283754584926 1
0.304581089939873 1
0.315297843825636 1
0.309995464807087 1
0.307548935266521 1
0.319094827786329 1
0.31086805734869 1
0.274678867286668 1
0.301221373638512 1
0.283920006631371 1
0.328517821757287 1
0.342848952770862 1
0.278980793938914 1
0.312264628587935 1
0.289761357149675 1
0.301761749082628 1
0.336104894339822 1
0.327332256696725 1
0.314470230438819 1
0.292507460244606 1
0.283032581404016 1
0.339060614652001 1
0.288752638355107 1
0.307321853010652 1
0.300098310383657 1
0.308160130475823 1
0.306676743282363 1
0.316794632830635 1
0.303060056467437 1
0.38141311119804 0
0.30827045682137 1
0.320450220363473 1
0.383903507035666 0
0.327321064939143 1
0.282889670009522 1
0.307719820190706 1
0.345451372637422 1
0.275758014967432 1
0.299048615181672 1
0.302560309358712 1
0.370783697722467 0
0.319389755358641 1
0.341391584477513 1
0.329808553811857 1
0.34962367692079 0
0.32765320406364 1
0.320338048284487 1
0.292669105022089 1
0.346449217598618 0
0.327571386649007 1
0.315955927757713 1
0.320450855859487 1
0.320092370414158 1
0.337451996298358 1
0.260808842829242 1
0.308712217907833 1
0.309147742457683 1
0.308180089815705 1
0.351066675744434 0
0.30456612024061 1
0.37437292780956 0
0.391672225293977 0
0.291612209658283 1
0.293796100554019 1
0.297607269003124 1
0.353426213834773 0
0.311639800581512 1
0.327353873575246 1
0.270019084670971 1
0.323061035735909 1
0.262305444076534 1
0.286165276097456 1
0.314264472795896 1
0.285304104894017 1
0.266067844247823 1
0.30236170850461 1
0.3058242274936 1
0.312267360751851 1
0.291324096624347 1
0.313363839000234 1
0.29141625449642 1
0.301644820509432 1
0.338703370069708 1
0.347766087274123 1
0.317887264018382 1
0.314699013135916 1
0.354388584704793 1
0.349771052664216 0
0.325144577602323 1
0.327241147273542 1
0.34516053917517 0
0.302479123644511 1
0.312501586718509 1
0.344914037021376 1
0.315412902691397 1
0.321989146217618 1
0.310589798564342 1
0.343987698506132 1
0.290151200528465 1
0.256637855297101 1
0.308318313360504 1
0.306355162177062 1
0.308243456788853 1
0.299330439460877 1
0.332706267797938 1
0.27803232607452 1
0.286459981770199 1
0.35608567234944 0
0.33430674255964 1
0.308992665252504 1
0.290961488247119 1
0.291374763201014 1
0.347288192266365 1
0.26523313774486 1
0.297738064060411 1
0.255432256830965 1
0.317508084833063 1
0.268048495606773 1
0.273507802346234 1
0.272434783050056 1
0.278973787863536 1
0.367309586954688 0
0.337151111145681 1
0.329359500956729 1
0.311812500736716 1
0.289255731559099 1
0.298587102884125 1
0.299661351481981 1
0.34280591124496 1
0.301537793740466 1
0.303410977238472 1
0.296072316887373 1
0.277332230681544 1
0.32352095345357 1
0.290760325061802 1
0.308669262321236 1
0.297785936377362 1
0.3215053232402 1
0.354002994874057 0
0.355606094059253 0
0.32189377490433 1
0.347997037518441 0
0.336816179828571 1
0.269641935711701 1
0.331450761795412 1
0.328996597824718 1
0.32360647603883 1
0.287138921479887 1
0.305642613039478 1
0.27510114618449 1
0.294804994981902 1
0.291549705851868 1
0.268466642078528 1
0.286194543872371 1
0.348795464830439 1
0.34687369320807 1
0.30868857670874 1
0.292925857314941 1
0.257543300747893 1
0.350108277173499 1
0.278290512730235 1
0.340800630487208 1
0.315811517143514 1
0.340857914197051 1
0.32456842571492 1
0.308252063793076 1
0.259231460274935 1
0.298602650044498 1
0.302084855524837 1
0.31402124575532 1
0.295659072293672 1
0.312529531917184 1
0.29921062218287 1
0.344271922264208 1
0.316622328102106 1
0.287107923943847 1
0.322053505322645 1
0.338169497109809 1
0.357221100898132 0
0.297021595228176 1
0.315993618057094 1
0.339033658866101 1
0.332114467509567 1
0.319226124772423 1
0.282432042497365 1
0.323905993444105 1
0.328989721158384 1
0.292127226671701 1
0.351657294472393 0
0.342494030365016 1
0.261911180888818 1
0.340680191475735 1
0.340403316541861 1
0.336909430979216 1
0.300868398641738 1
0.341365864922428 1
0.350875734008685 1
0.247936797045788 0
0.35094518224244 0
0.341237011472985 1
0.316129827694764 1
0.301864352670942 1
0.30955653188027 1
0.283744522692848 1
0.319924073198928 1
0.333137492942359 1
0.277177786766337 1
0.338022826068811 1
0.332371298305454 1
0.290682651828959 1
0.29153924558298 1
0.357884782345958 0
0.278563410063192 1
0.327911419519602 1
0.319427310163917 1
0.293102352212705 1
0.325939648425157 1
0.274937869844772 1
0.320398879732598 1
0.299581736542378 1
0.324934291251415 1
0.345815823123212 1
0.307889352341736 1
0.331462772533315 1
0.318042473533821 1
0.303485163809758 1
0.289032820767387 1
0.298020302260664 1
0.269973186183277 1
0.292071565987473 1
0.280023789339279 1
0.320664609750757 1
0.299121402978381 1
0.301194110377224 1
0.25345554985249 0
0.315444831216613 1
0.270373674211502 1
0.319995065698365 1
0.323360478262023 1
0.360724809142453 0
0.330558891490427 1
0.300676431544034 1
0.351707348482791 1
0.35793986392969 0
0.295622593513116 1
0.305875133898822 1
0.291890479366537 1
0.246364625840446 1
0.290777046595162 1
0.291729097104347 1
0.296726714094944 1
0.30329079716526 1
0.317521627048086 1
0.280723445659372 1
0.346770280121468 1
0.335185498225847 1
0.309900262356748 1
0.26969887410369 1
0.274326423659922 1
0.340023929158275 1
0.275516065512751 1
0.311517122376123 1
0.310171804558895 1
0.326631105666438 1
0.374229848862321 0
0.333199429664802 1
0.301864568522192 1
0.295876415055426 1
0.337863841654386 1
0.296298162171037 1
0.289733483762862 1
0.341000174020347 1
0.301398370254237 1
0.306810252484889 1
0.344881410761365 1
0.258383953032523 1
0.298854445712343 1
0.292354801352068 1
0.332973125032715 1
0.283415263874517 1
0.27633675856052 1
0.318899864192189 1
0.381147107914768 0
0.290470915952357 1
0.315982882716003 1
0.271216841992477 1
0.274914242766402 1
0.288692925660155 1
0.351198755699074 1
0.311870048955756 1
0.320611325545315 1
0.324167391473961 1
0.321580953082785 1
0.335839612238262 1
0.319151006263398 1
0.304785317842917 1
0.306335265299244 1
0.315874032117581 1
0.298791430443984 1
0.26634862232524 1
0.365408565153386 1
0.296983777173489 1
0.329905056455243 1
0.32994866446623 1
0.29174322635652 1
0.308090587703647 1
0.241644617250863 1
0.314866828104895 1
0.349822709586443 0
0.323159141539648 1
0.335645655002135 1
0.273546340875174 1
0.285117793314284 1
0.286885195259172 1
0.386125924250621 0
0.352048720853117 0
0.328855734303477 1
0.31582831032769 1
0.339914517418291 1
0.346614939395491 1
0.285144911481605 1
0.301302997244093 1
0.33960173683628 1
0.35241055781992 1
0.337305997676005 1
0.344855901041139 0
0.355299932717667 1
0.285433855875499 1
0.304046394314797 1
0.293370957253704 1
0.304921520196001 1
0.298872192442324 1
0.319333418982367 1
0.311773680687013 1
0.299480448045722 1
0.294161245194175 1
0.331313737693942 1
0.364626355934584 0
0.3390260511988 1
0.327664538543064 1
0.270190481260238 1
0.365701466829975 0
0.348125672578557 1
0.295233176770813 1
0.318995452700974 1
0.301700278842096 1
0.296928956875569 1
0.301533943737838 1
0.339880444734065 1
0.308053789693078 1
0.315538730483108 1
0.341430452497008 1
0.313951300664519 1
0.273099891143155 1
0.313896027384852 1
0.320415660378875 1
0.336119814355774 1
0.320693033425088 1
0.309659399698811 1
0.262686846882213 1
0.350462507853815 1
0.342224110069349 1
0.339228964916532 1
0.355073030356971 1
0.2824013821672 1
0.366077259710021 0
0.339890223563668 1
0.344004543530854 1
0.275802873191532 1
0.305819613749438 1
0.30939616188282 1
0.302498739477889 1
0.28981285446186 1
0.324007562838022 1
0.314964025120684 1
0.316793351498077 1
0.290406111614219 1
0.300302863969074 1
0.314046140140929 1
0.378952658817007 0
0.314907570882611 1
0.29943594260999 1
0.34589165435634 0
0.349096183187406 1
0.337957084482447 1
0.27987743677142 1
0.302286672652725 1
0.295055969839728 1
0.312867036757966 1
0.282849493673939 1
0.292678546503603 1
0.318182419984808 1
0.266862641600748 1
0.320584046388888 1
0.349840027073313 1
0.324079950221746 1
0.310226194421625 1
0.337252004332728 1
0.310891471168922 1
0.310304939925399 1
0.306478048384768 1
0.307681453826471 1
0.315700351827514 1
0.321690777713131 1
0.333375844593035 1
0.292926496619266 1
0.3554502919107 0
0.309729717217403 1
0.327097559965192 1
0.272217441219774 1
0.333501025345441 1
0.270919422591756 1
0.296147421575022 1
0.338104054828117 1
0.284906170000504 1
0.299010853086454 1
0.356718633018202 0
0.334773902487323 1
0.272953264487089 1
0.344639891229945 0
0.287970332774087 1
0.324777621797396 1
0.311742974186494 1
0.320405858272271 1
0.273946744097637 1
0.348827923010699 1
0.293727269979037 1
0.334601683334078 1
0.33950388248461 1
0.314782810185601 1
0.29786955048102 1
0.34498280042445 1
0.284536917129157 1
0.347660006927234 1
0.352741862446306 1
0.276262604629007 1
0.303196171377022 1
0.307945287405892 1
0.32218550329611 1
0.3241575966645 1
0.295449925011806 1
0.353495842611213 0
0.306414122460088 1
0.316914499774245 1
0.302571708351897 1
0.313129811844956 1
0.288818274370117 1
0.348137633303404 0
0.291352081502534 1
0.305706345159939 1
0.324518719763091 1
0.281132535940054 1
0.294027454928766 1
0.304554516163017 1
0.296480820366306 1
0.335507744397613 1
0.319297029672564 1
0.32914392686613 1
0.264747585359449 1
0.32514189973105 1
0.302170562789406 1
0.296245235659992 1
0.332540277368005 1
0.324473641517603 1
0.334180898696902 1
0.313092154357024 1
0.320366334716217 1
0.328708006388626 1
0.326934662407572 1
0.337319170146861 1
0.330166501112257 1
0.320503832887914 1
0.295931829003056 1
0.31384901943308 1
0.34364675098995 1
0.311751517666601 1
0.287269146873923 1
0.305377104614929 1
0.293164889126646 1
0.315374272755814 1
0.290232657167305 1
0.285067493262547 1
0.317576342666435 1
0.331239583562263 1
0.323775120015426 1
0.256668217761407 1
0.303130336192005 1
0.304522465590198 1
0.320480726708799 1
0.324314347770557 1
0.35205131969453 0
0.323700413424786 1
0.309723191965139 1
0.335113784022162 1
0.305942386441652 1
0.329702831067417 1
0.329058473740592 1
0.306161423923889 1
0.299632498795832 1
0.304024412853688 1
0.324461174981066 1
0.305101176036548 1
0.301741949799766 1
0.294399470903017 1
0.313186080217277 1
0.342073715793517 1
0.289490660668927 1
0.257499651687175 1
0.295416969638801 1
0.305650550644989 1
0.31166618922458 1
0.285906765382315 1
0.314311407031107 1
0.309582453682611 1
0.313971076046319 1
0.311355776660151 1
0.316123117837984 1
0.287025243166329 1
0.307684715509738 1
0.302620942066237 1
0.309191636663876 1
0.311357825044199 1
0.327242440724887 1
0.312095622587071 1
0.304203198574381 1
0.328534252229343 1
0.258880798831281 1
0.306416355173868 1
0.329060048027056 1
0.336748087921704 1
0.333142540712279 1
0.348242017299086 0
0.316488505305447 1
0.291786878251636 1
0.326328418772381 1
0.323557325800493 1
0.303538757471833 1
0.265860903258691 1
0.317776186147306 1
0.333683762096222 1
0.318810974550283 1
0.297961999952766 1
0.294586931533609 1
0.283129071288016 1
0.308005424730783 1
0.341240664970583 1
0.325964014719099 1
0.285965887266973 1
0.323655862682839 1
0.333239231637988 1
0.333461535144769 1
0.33995104885082 1
0.340996343208307 1
0.308527047199964 1
0.314258109779814 1
0.325948974398488 1
0.315563102568305 1
0.296549863842938 1
0.319367144025892 1
0.332038558822221 1
0.328728628291859 1
0.320597364421675 1
0.341653133335777 1
0.346369266399857 1
0.304233116493225 1
0.340251864739469 1
0.309640488648423 1
0.277044634631351 1
0.336358872863077 1
0.335790614188272 1
0.310834610566749 1
0.295260213687089 1
0.317658100485535 1
0.293609834743196 1
0.308470318507822 1
0.287151551928174 1
0.314422767635449 1
0.305764663903764 1
0.306777496527119 1
0.333359189118698 1
0.32305069424942 1
0.321308622549968 1
0.29855687801926 1
0.300594643118674 1
0.342299366393405 1
0.306302874053466 1
0.319024468125545 1
0.278956758384374 1
0.347313109408779 1
0.294135480911433 1
0.296706030799662 1
0.322330360488947 1
0.332185869799571 1
0.34664796646326 0
0.327232873231612 1
0.30216840273088 1
0.314143028082074 1
0.359602985423662 0
0.305051625474629 1
0.305000251294195 1
0.323300499996292 1
0.341250358615652 1
0.335686592879926 1
0.295673115051567 1
0.290238347490681 1
0.309470737157236 1
0.320936183942731 1
0.350220374325007 0
0.321451844458152 1
0.26431218352183 1
0.323515247111576 1
0.285728402846535 1
0.281972167206846 1
0.312489230882166 1
0.274474473999982 1
0.324356741929903 1
0.323405603636847 1
0.314064869572625 1
0.265177314467876 1
0.32148438780526 1
0.270002839060596 1
0.300512499570687 1
0.321825177109437 1
0.301808240260736 1
0.314445345305805 1
0.321774239066072 1
0.32449144771217 1
0.289988211222032 1
0.28725877905052 1
0.287333588105006 1
0.312523935599188 1
0.303201658062205 1
0.294162336025624 1
0.329700484077668 1
0.343344374774753 0
0.345158712401209 1
0.342636566555847 0
0.312403214932697 1
0.322690476103254 1
0.326707798838065 1
0.306844879521167 1
0.299665436558964 1
0.298288452278986 1
0.299362948382784 1
0.32714809164459 1
0.326396358771031 1
0.271163833019633 1
0.285784284953096 1
0.292371509630343 1
0.371168210505223 0
0.310150081967863 1
0.317981833772083 1
0.36726328447682 0
0.284066881340972 1
0.296638304446771 1
0.319387048466496 1
0.284372095867719 1
0.331015821329185 1
0.291861673854076 1
0.310919082474282 1
0.297507432343129 1
0.305005072918163 1
0.33917130460327 1
0.31791839923629 1
0.299110409275782 1
0.323115519439902 1
0.322098720510266 1
0.353941792724597 1
0.387850652405235 1
0.260547112232253 1
0.326044266075742 1
0.300293155873257 1
0.322495809759972 1
0.305080704077469 1
0.275090672120426 1
0.30347048930629 1
0.326424146431152 1
0.33086761960313 1
0.292173341415246 1
0.314484178703289 1
0.338713283018772 1
0.288044912174534 1
0.316021600444246 1
0.282279861841244 1
0.329239243470473 1
0.284332325230176 1
0.355451667163427 0
0.349921258291983 1
0.331572582237867 1
0.33229644877656 1
0.298847333295469 1
0.325042650573729 1
0.337981481631596 1
0.290167451403643 1
0.292420558452032 1
0.339379686076931 1
0.303549960246561 1
0.238235276354849 0
0.317526793246326 1
0.32886829333544 1
0.309648498406745 1
0.32549174573895 1
0.3357863788678 1
0.335273477591503 1
0.370139737053086 0
0.353993800929256 0
0.32527861749327 1
0.285388785721581 1
0.320318106668251 1
0.291113940623934 1
0.332180102076597 1
0.292016413926696 1
0.336720316671814 1
0.289937117930427 1
0.306811891778934 1
0.322272206696707 1
0.287695913910035 1
0.290806170975039 1
0.331207189009242 1
0.329598605836276 1
0.325990651849931 1
0.355028689256509 0
0.293083873278838 1
0.345399844035875 1
0.346059754160137 0
0.283407852144098 1
0.3275183808883 1
0.293280696999519 1
0.331491029246189 1
0.34287795707971 1
0.303871626721104 1
0.30103490081558 1
0.331833694567456 1
0.304579748787489 1
0.277560108491753 1
0.386678292346954 0
0.275796034402263 1
0.329022738237658 1
0.2742929390502 1
0.342895656098597 1
0.339978399803203 1
0.298820797122223 1
0.338940360118248 1
0.277321920279686 1
0.305072625057098 1
0.274268578004141 1
0.31269493313942 1
0.301834188445582 1
0.355224777857914 1
0.369728723355336 0
0.294193339587496 1
0.3231328655724 1
0.34095473637594 1
0.348286589583072 0
0.301003502537968 1
0.290433579970871 1
0.336830384520734 1
0.312155847895895 1
0.330902237170448 1
0.309258659764935 1
0.318508089579949 1
0.31140448410806 1
0.337757319418404 1
0.296007866224565 1
0.277308802341441 1
0.291068247755789 1
0.359574025083981 0
0.32127733887024 1
0.337615375707789 1
0.335319638410039 1
0.328355116410497 1
0.281891570833368 1
0.329597952889776 1
0.29209157927195 1
0.286384240939591 1
0.269214096322373 1
0.335651052212089 1
0.261782665435454 1
0.296181277792887 1
0.297758361152866 1
0.307093652549088 1
0.307150241314286 1
0.317711621260706 1
0.281963604519081 1
0.280223902518171 1
0.320928866612768 1
0.297401692818365 1
0.341364418707059 1
0.315625433075657 1
0.326177524254949 1
0.266067769322034 1
0.34138667559789 1
0.326688239560923 1
0.278038816146583 1
0.352501909514732 0
0.307831418739087 1
0.326258621939678 1
0.3191910955199 1
0.333757964871936 1
0.319766785919417 1
0.307146960081669 1
0.325317994088451 1
0.290731517204041 1
0.30612930452391 1
0.312462637672274 1
0.310794377438604 1
0.299692375021616 1
0.327492942873202 1
0.328628724148546 1
0.343437310982827 1
0.281992365221867 1
0.321178425300016 1
0.281010111697236 1
0.301649525842999 1
0.310719255554562 1
0.288400375571999 1
0.337323288893533 1
0.281856816038692 1
0.323202274226016 1
0.27005188791111 1
0.340338605389543 1
0.309474540263396 1
0.307420913598863 1
0.307527154748667 1
0.330407523160906 1
0.340400645236918 1
0.332564576615652 1
0.294196811393833 1
0.376176182106696 0
0.267618743282441 1
0.303547035165357 1
0.285650122038827 1
0.309697878856357 1
0.317768995923751 1
0.270136367324569 1
0.338325021567108 1
0.342823657192362 1
0.314789635837685 1
0.30917250763339 1
0.343632675648031 1
0.324463988258776 1
0.296436473701422 1
0.339638777898819 1
0.289270189780916 1
0.289133394202266 1
0.314898890352421 1
0.301462901589972 1
0.310581228505408 1
0.318640864081172 1
0.340833761492058 1
0.333783820365377 1
0.301572499067096 1
0.281378958448658 1
0.313025301912148 1
0.315228493165421 1
0.292957102328576 1
0.394948316078975 0
0.356530880725607 0
0.328468052686229 1
0.288900884534924 1
0.30574100674883 1
0.358979833470589 0
0.329313421591896 1
0.288359007031933 1
0.296432380626312 1
0.320671483100906 1
0.312846291866728 1
0.31183427818294 1
0.363187679943309 0
0.32206664106252 1
0.350312565209384 1
0.319818523228357 1
0.276566681018644 1
0.341461385033996 1
0.341131078216221 1
0.357529787896869 0
0.347800100267602 1
0.340862189541494 1
0.283747181751834 1
0.321208438493446 1
0.2841901596603 1
0.281878410984773 1
0.328086100546801 1
0.362665104066441 1
0.345246108975954 1
0.305092066840662 1
0.296302101350365 1
0.312089915315731 1
0.256557165006837 1
0.278708618175722 1
0.337947788942275 1
0.351812521183398 1
0.32464060864298 1
0.31633844655064 1
0.352711915161809 0
0.318452857816033 1
0.279494050904347 1
0.295796187958573 1
0.339768960560594 1
0.359040835815093 0
0.299207904394083 1
0.330379833989136 1
0.350210578699143 0
0.320630286688906 1
0.299170545056968 1
0.248066333834788 0
0.345670958370599 1
0.301610338608626 1
0.301926271967126 1
0.309531978575918 1
0.328858102624152 1
0.337633658508019 1
0.294564145533817 1
0.365742552833918 0
0.291069069823004 1
0.331853905130263 1
0.305506012381293 1
0.344579168009744 1
0.332511991623671 1
0.300196773306566 1
0.310855258384983 1
0.322282679459801 1
0.311859328647511 1
0.319227411114819 1
0.325351785137731 1
0.28637253206531 1
0.321258519297807 1
0.332539578272737 1
0.284848039633041 1
0.311431372780289 1
0.303555924852034 1
0.3232695294743 1
0.294208243341433 1
0.32329375739535 1
0.282979546839097 1
0.342830906032573 1
0.314370109276537 1
0.331811993817777 1
0.285771535129072 1
0.328103815797508 1
0.349600240406896 1
0.311587234788643 1
0.314788622287525 1
0.309229946015728 1
0.324617380361696 1
0.333832975072924 1
0.311025052492239 1
0.313041661493479 1
0.310442046296284 1
0.28479778988201 1
0.298948561640262 1
0.317560824476513 1
0.311772789624213 1
0.327188675448298 1
0.307835790154005 1
0.301544141177542 1
0.279429612966444 1
0.308655115881714 1
0.326341215562147 1
0.328967101345862 1
0.307614934739575 1
0.286304407785264 1
0.306380514778047 1
0.296088694604791 1
0.303248475396604 1
0.311934422208969 1
0.32511189072966 1
0.28806751714638 1
0.334307640066289 1
0.311795931319989 1
0.319522147854591 1
0.309960823378912 1
0.267890034490985 1
0.345570937256573 1
0.351364300868825 0
0.324985032574459 1
0.352979454560776 0
0.325102351385029 1
0.319264173691283 1
0.292111620902809 1
0.327384736113974 1
0.248090653358669 1
0.319731753698949 1
0.319491844492299 1
0.331421292871475 1
0.262817455547867 1
0.321258772123381 1
0.276178173374096 1
0.284295956694924 1
0.390303795400019 0
0.273592600369957 1
0.321098773996374 1
0.306908559255956 1
0.286914548261135 1
0.317966219848413 1
0.359434721484756 1
0.302319112313927 1
0.364464701087242 1
0.279881931914197 1
0.323980355344379 1
0.327501381150606 1
0.332284743945943 1
0.293346086513041 1
0.328901130979545 1
0.335158800360308 1
0.35011361544131 0
0.310640996751784 1
0.274289998620023 1
0.298804759435092 1
0.288665120631669 1
0.328950753060206 1
0.342029227832673 1
0.328847649436733 1
0.315530258485749 1
0.298546799455173 1
0.287516316972931 1
0.307578172302005 1
0.271544664175064 1
0.318450878074852 1
0.339349299914421 1
0.331104352112707 1
0.312868212503473 1
0.289398995502309 1
0.340528234243101 1
0.332821680884544 1
0.271701458560362 1
0.316395154831634 1
0.309270272219458 1
0.329620617127431 1
0.320024993451121 1
0.315152062485611 1
0.311175485364529 1
0.304059019049943 1
0.289225201015316 1
0.290694121488618 1
0.283899662166054 1
0.299975431671262 1
0.276044754418368 1
0.315913778115491 1
0.293421643719675 1
0.332739076218784 1
0.319668073697329 1
0.331960039818363 1
0.309227639912101 1
0.299622186576428 1
0.279855662024544 1
0.347716467425526 1
0.304182371594168 1
0.321764992635963 1
0.28838572812494 1
0.300765514704399 1
0.319066708160093 1
0.335696998783819 1
0.325109267915536 1
0.283825067356023 1
0.35209065073122 1
0.312830584693399 1
0.331269606219834 1
0.279073812795385 1
0.308299688813698 1
0.313398329288174 1
0.303425044665132 1
0.308395968240581 1
0.298095757707195 1
0.31816037330982 1
0.360944195965371 0
0.295068608152186 1
0.333540386456697 1
0.318420117216961 1
0.330800101269987 1
0.320473779706391 1
0.317829966128599 1
0.302818019202545 1
0.3383435252483 1
0.347388789246359 0
0.341659115986752 1
0.262623386431478 1
0.277573719535725 1
0.303273073420599 1
0.323968969719535 1
0.34712770607392 1
0.318117704958332 1
0.31999868804937 1
0.3202355475918 1
0.319145717133473 1
0.320008415873696 1
0.309059281681203 1
0.286377996070979 1
0.280421457394106 1
0.314949611214128 1
0.339754817044175 1
0.318022308780842 1
0.285862252364194 1
0.290851073205402 1
0.307868733481552 1
0.312825264675581 1
0.307809047717975 1
0.305529107366402 1
0.292865347715236 1
0.319054551054465 1
0.306842636223045 1
0.290657221648801 1
0.308242182537797 1
0.322430051776604 1
0.292122056805724 1
0.317895752524658 1
0.31110339459114 1
0.286795936486966 1
0.316495401030235 1
0.320995150867053 1
0.322446023789832 1
0.330714472371325 1
0.277037692473697 1
0.377955784526031 0
0.337058928889198 1
0.315917763082695 1
0.309346691533857 1
0.294971093270338 1
0.343841918765876 1
0.293399244797478 1
0.29136279062031 1
0.324677280482477 1
0.317892877342532 1
0.292287092126873 1
0.336042467044156 1
0.309278413570095 1
0.340465515304756 1
0.301539460928436 1
0.271766252212958 1
0.295504958209562 1
0.280073495801378 1
0.301841647562625 1
0.303939990119951 1
0.308242818932643 1
0.256501182069971 1
0.313067744341275 1
0.288034194377421 1
0.327397774381205 1
0.29771346606205 1
0.294694741480866 1
0.306059794128574 1
0.298393735539991 1
0.313047552313122 1
0.32988202736084 1
0.322824166021522 1
0.342126246537502 1
0.325854155278138 1
0.316303864779997 1
0.306382991240719 1
0.298224130578389 1
0.307778996278517 1
0.33170373799641 1
0.302667929585183 1
0.352480687452671 0
0.292050569596865 1
0.313356367201627 1
0.328674915685617 1
0.332951326349902 1
0.316656777896379 1
0.339176899145208 1
0.291191186451532 1
0.317855221167963 1
0.351771411977491 1
0.34060458580807 1
0.337405223480152 1
0.331570622104062 1
0.320647625220202 1
0.324521639848783 1
0.30537739165411 1
0.262538228059715 1
0.322078738479791 1
0.233021640471581 0
0.31431963183192 1
0.306640589118077 1
0.297642708793171 1
0.340405010635708 1
0.327499398057671 1
0.296699961490084 1
0.320778477320367 1
0.328562603802643 1
0.299188243149205 1
0.320895021661004 1
0.299806320098083 1
0.288503125519695 1
0.322648311546688 1
0.303667674583374 1
0.332911004030892 1
0.319467663197194 1
0.385825287759168 0
0.333813852948312 1
0.286344005497869 1
0.314441806233959 1
0.337798359910022 1
0.347940425591637 1
0.290161325526093 1
0.326866526135685 1
0.338899541520947 1
0.334702442014776 1
0.324061021479794 1
0.324486894923955 1
0.338054690667579 1
0.311333405582981 1
0.316469069724325 1
0.288957877056413 1
0.336358675353191 1
0.324457805229312 1
0.298282744890492 1
0.333186830324778 1
0.280943056843308 1
0.311017021164957 1
0.303973867492483 1
0.333097869320464 1
0.337126583769238 1
0.327003302709284 1
0.284909970047223 1
0.347609796006405 0
0.257314389405494 1
0.317468035597053 1
0.302361211211051 1
0.338532470225004 1
0.265643700218308 1
0.314153472659874 1
0.309913434008149 1
0.312509652526912 1
0.330883610196309 1
0.319889305435365 1
0.275986983338527 1
0.332392726198088 1
0.312620154614674 1
0.300879685137738 1
0.328958337588259 1
0.245950777300903 1
0.353377699841541 0
0.309573374765342 1
0.332072354902059 1
0.339785833771819 1
0.316970926062905 1
0.337761269773665 1
0.297699202948291 1
0.311259174513852 1
0.339652007083574 1
0.303194166436392 1
0.255780039563845 1
0.307303654628962 1
0.304189427845285 1
0.259382916713802 1
0.338124451998818 1
0.318715497200719 1
0.332954363161349 1
0.307886667607428 1
0.283947346762065 1
0.319540233971142 1
0.293979770996596 1
0.291041551565164 1
0.336969275207078 1
0.280925879753142 1
0.349108075595347 0
0.288214535709262 1
0.287576846314966 1
0.333693916837238 1
0.325215423847968 1
0.327436695483845 1
0.306725723844375 1
0.289861356777693 1
0.333615820376782 1
0.345505425654481 0
0.269365534518921 1
0.248978365096012 0
0.312035241817274 1
0.314724153655803 1
0.276717910807863 1
0.317676335785082 1
0.313156790391202 1
0.317764563172715 1
0.301742818355451 1
0.340520984624532 1
0.331473774803573 1
0.337000637362603 1
0.307555100822239 1
0.327415518930965 1
0.303318265231529 1
0.300149765765635 1
0.302614665702142 1
0.306842354657205 1
0.299531445765793 1
0.316106543426853 1
0.232926854488694 0
0.321070740304602 1
0.339030971116405 1
0.281056359044179 1
0.305713020405976 1
0.266767252404882 1
0.320487439456043 1
0.328457927819406 1
0.36194274034369 1
0.2825416927787 1
0.337944449779307 1
0.315036780860119 1
0.317743792891204 1
0.294065748198414 1
0.300765173180583 1
0.360869012568277 0
0.318517415387676 1
0.31146065390776 1
0.347694430404844 0
0.292771440982208 1
0.267231847775821 1
0.363258919916041 0
0.312007526354286 1
0.336669932634903 1
0.279084012132794 1
0.356389226727555 0
0.281017349294654 1
0.2643828279054 1
0.278192662842958 1
0.303183575486021 1
0.242166517451724 0
0.302193095761534 1
0.3129660947264 1
0.289006105336246 1
0.331636280113925 1
0.296563823957657 1
0.330654724588674 1
0.297288918077882 1
0.337632838042186 1
0.276712774985772 1
0.310589876294783 1
0.357316274387618 1
0.266898837467578 1
0.339198507246525 1
0.3131750417091 1
0.337634454957941 1
0.307635728349915 1
0.328747725645821 1
0.331148557230936 1
0.277717932746839 1
0.299459268345729 1
0.356065965805689 0
0.340787323279214 1
0.329954207000378 1
0.345820407915012 1
0.3110401142986 1
0.295059772260054 1
0.247805238019597 1
0.334009539367675 1
0.298343527281923 1
0.300974044670457 1
0.312821921756013 1
0.344032437460339 1
0.359118973518997 1
0.299786261647905 1
0.3028802282713 1
0.306620682656188 1
0.303881058744656 1
0.316489351165855 1
0.318710630641431 1
0.3233286997495 1
0.282845205539348 1
0.355642212773127 1
0.318047410015549 1
0.308635312063061 1
0.332766462709016 1
0.314659255931096 1
0.324189086384865 1
0.285108217236617 1
0.293619332757957 1
0.308677339974102 1
0.31489122386682 1
0.330034696975549 1
0.335880159776703 1
0.322396750673625 1
0.326883697531867 1
0.319525934456035 1
0.29758770627044 1
0.277931499013267 1
0.310428169106764 1
0.321077217833074 1
0.342649302522944 1
0.330410350117302 1
0.31546767381798 1
0.301228132517518 1
0.31684859403054 1
0.307546646781659 1
0.338869644079256 1
0.30938143707832 1
0.316738204806355 1
0.284750600159586 1
0.334998096913375 1
0.280451330727337 1
0.303956672588285 1
0.278082517617823 1
0.311937600718778 1
0.284593991450261 1
0.333184335210894 1
0.359748385268578 0
0.319915456488629 1
0.324731408954076 1
0.285711876962864 1
0.308888429639664 1
0.277861893676099 1
0.267116126966091 1
0.315413663898823 1
0.298423680874908 1
0.31049590800115 1
0.31010234899902 1
0.344245651694043 1
0.313118760943001 1
0.334576910679368 1
0.351420206575004 1
0.284950580238547 1
0.333626821512317 1
0.302934008382536 1
0.313729217189943 1
0.351918640820336 1
0.323581420842672 1
0.295942598034424 1
0.27576638856424 1
0.359970411548077 0
0.321597871620075 1
0.336776653566681 1
0.298659055423213 1
0.356986780022304 0
0.303514668554191 1
0.293877718143762 1
0.338520699158469 1
0.312865690551599 1
0.339964868251027 1
0.306155141435842 1
0.308133399951001 1
0.30844826390004 1
0.258798595110137 1
0.296150970283184 1
0.30234848239337 1
0.348721684290289 0
0.314354305167539 1
0.309832338269501 1
0.303668573654321 1
0.298819138365514 1
0.256603940228944 1
0.310420996939903 1
0.285353137691185 1
0.301517425779541 1
0.317441150731738 1
0.303184564989962 1
0.304012109721314 1
0.309143878844865 1
0.314896279673593 1
0.300261339349806 1
0.285803983089582 1
0.3547146460994 0
0.290116823769943 1
0.32687140730653 1
0.308545083943645 1
0.32958011881125 1
0.290544979136314 1
0.307988117237423 1
0.363758081172666 0
0.325843460640068 1
0.330976695471751 1
0.271497388948604 1
0.313487912117258 1
0.309803902209183 1
0.32778325913239 1
0.28198014175404 1
0.329536034627568 1
0.308042097856539 1
0.304055815494429 1
0.281462306161279 1
0.326992311498938 1
0.324307997329604 1
0.320432335593615 1
0.32973703128656 1
0.321055617944338 1
0.323342810909486 1
0.327043844859089 1
0.274310648472512 1
0.311182695850677 1
0.320299638972628 1
0.320281560669728 1
0.327867344306138 1
0.332850194090333 1
0.346497801727363 0
0.308883929911008 1
0.303971303687108 1
0.308585763370416 1
0.336824524513456 1
0.308388023673937 1
0.319963707551833 1
0.279344491466581 1
0.347610232430068 1
0.347527992886279 1
0.341401634766615 1
0.31709179910218 1
0.304179708998646 1
0.325463597838554 1
0.278259780667274 1
0.350277804617389 1
0.321095652069882 1
0.313784199580604 1
0.342331048604298 1
0.346028872022974 1
0.316540943639353 1
0.286132393355481 1
0.335805210212106 1
0.317257106567286 1
0.319567363282709 1
0.290791503603653 1
0.328506675091811 1
0.340923401652224 1
0.314735722655535 1
0.322522252555306 1
0.288478564251285 1
0.313662689109067 1
0.275811766489791 1
0.339353365336187 1
0.349588539655933 1
0.297922906935458 1
0.356149727015262 0
0.304573831948864 1
0.318728169365933 1
0.280085822563472 1
0.284630459878472 1
0.328101617296953 1
0.299659226297423 1
0.338108918922986 1
0.323976368653592 1
0.304501268149271 1
0.3474628070418 0
0.360216030310366 0
0.306826006220416 1
0.277268010912606 1
0.290720554864754 1
0.274014465738763 1
0.274924510869279 1
0.359161298870905 0
0.290962785495058 1
0.303033753473219 1
0.275988792037457 1
0.267614498573161 1
0.285296025597521 1
0.319549053108802 1
0.306539608095443 1
0.311849984875067 1
0.335588632398612 1
0.299321302945811 1
0.301327032731014 1
0.373453362982143 0
0.306491860799399 1
0.322470674873292 1
0.267407798877965 1
0.265433530165976 1
0.309164503798199 1
0.323095538825476 1
0.340273974239981 1
0.304594496458496 1
0.328074191397238 1
0.336875348608689 1
0.282741235954874 1
0.32256259059589 1
0.319809100754039 1
0.262485845870839 1
0.358425523632597 0
0.304776358499545 1
0.324665370608495 1
0.302643371464439 1
0.302218137564953 1
0.313450720745834 1
0.301859385015566 1
0.351404804627429 0
0.340287385601117 1
0.266805797919439 1
0.304811495589757 1
0.287562962430193 1
0.309973359993798 1
0.355813138584847 0
0.321053228291546 1
0.318974422967763 1
0.300099326049055 1
0.31750054594452 1
0.327493849351808 1
0.352632727602409 1
0.345106042476915 1
0.298250194664551 1
0.359641310523803 0
0.322951428121006 1
0.334538938117614 1
0.327691046061821 1
0.309337895834386 1
0.329967223400215 1
0.356249363865511 1
0.27983072100165 1
0.339437589358643 1
0.333240840223744 1
0.311030159869822 1
0.323437333214249 1
0.339062300733023 1
0.292870993619738 1
0.311133503763049 1
0.292202476479097 1
0.304368819014042 1
0.321653487634143 1
0.262251791266145 1
0.310855182183235 1
0.309378009379086 1
0.33430767285219 1
0.31655383247803 1
0.310349322146398 1
0.329851262214068 1
0.333270462085365 1
0.322565563992196 1
0.331044655314585 1
0.299427335932131 1
0.328431708231465 1
0.321143765335273 1
0.274030833874758 1
0.269430912139975 1
0.290552679483708 1
0.314383990869779 1
0.313431611924327 1
0.302473794329193 1
0.332051977303918 1
0.329323306617965 1
0.265638630439285 1
0.298349683906981 1
0.28510031794549 1
0.37149505310589 0
0.281608737568337 1
0.324304340074033 1
0.283816888271842 1
0.292805845979799 1
0.292593262896702 1
0.325623849834719 1
0.298966242452733 1
0.369685049468719 0
0.359565093545707 0
0.332252288173438 1
0.331792041768586 1
0.307452507005072 1
0.312603723252318 1
0.318536581516651 1
0.327060420970021 1
0.304677734454213 1
0.296470800469986 1
0.346468777385822 1
0.319819641950504 1
0.320418329993729 1
0.34483489215445 1
0.350120807361736 0
0.318175906914189 1
0.297039390489278 1
0.298340981607368 1
0.305413471411856 1
0.343102880050561 1
0.330227467384343 1
0.288526373005723 1
0.332766425462145 1
0.30121259511433 1
0.317226847465647 1
0.3014694668119 1
0.319763177550754 1
0.302477631970292 1
0.297834226840159 1
0.301363669466646 1
0.309219009923141 1
0.292877103271963 1
0.313430275888582 1
0.304175899861534 1
0.345942208099768 1
0.373655267621967 0
0.369279676686058 0
0.340508921997467 1
0.298167649806312 1
0.358578959429454 1
0.357070821536562 0
0.319595656517748 1
0.297227546760237 1
0.320520292654355 1
0.321091105708349 1
0.336107769080618 1
0.288385200934611 1
0.332930698984835 1
0.295297117591726 1
0.318151166702707 1
0.315891399991279 1
0.278524837424303 1
0.35907396166653 0
0.274720159555091 1
0.344059936753811 1
0.365588719985514 0
0.38095887814149 0
0.283657221458735 1
0.33435891172898 1
0.303573399643814 1
0.314164452841339 1
0.311222441435303 1
0.325559562829909 1
0.302682560290073 1
0.35424686759182 1
0.326096939085595 1
0.288684745863681 1
0.292770290319094 1
0.317562815627441 1
0.241356431373 0
0.298331564477431 1
0.317866829235462 1
0.307022344718915 1
0.305196710978777 1
0.32849414562782 1
0.31482400353892 1
0.295502762068423 1
0.299339324077785 1
0.293072659161013 1
0.308560191944364 1
0.360449964007355 0
0.345364942528587 0
0.32135981717569 1
0.319309329635737 1
0.322124437894421 1
0.295131582450264 1
0.328076966187943 1
0.302183716847803 1
0.314039965526803 1
0.347717152977432 0
0.343825276475217 1
0.349795845706909 1
0.353173668368283 0
0.298309405132052 1
0.257868755394597 1
0.316626704981712 1
0.301842053248788 1
0.264407026177469 1
0.304396988254033 1
0.333321064357995 1
0.340553569125652 1
0.296928109160163 1
0.319598040866397 1
0.303041540571775 1
0.271811192911518 1
0.257052811039092 1
0.256278533674633 1
0.334061034587208 1
0.317689616447172 1
0.314520597640277 1
0.300073430480989 1
0.347350124050649 1
0.339973309665148 1
0.313654250193785 1
0.284211171747814 1
0.347604590931133 1
0.288645041635034 1
0.355117535450985 1
0.272044463033834 1
0.330881422465674 1
0.304572995811918 1
0.28645813415472 1
0.299208013337223 1
0.329723802903012 1
0.290505871623778 1
0.283435287292947 1
0.28347416266254 1
0.330889112757226 1
0.32223032961872 1
0.301338454367634 1
0.300999674352135 1
0.290523993493742 1
0.295452746757312 1
0.282037838210592 1
0.299995868394828 1
0.302415887373349 1
0.297608147775304 1
0.31545249988081 1
0.258716900932233 1
0.309096483008936 1
0.283107755559981 1
0.292847661364729 1
0.288226012521234 1
0.324892925719764 1
0.29010979899133 1
0.341273377286342 1
0.329878879994281 1
0.296709425840111 1
0.314239861633377 1
0.315506940802207 1
0.341095363824755 1
0.297174821067593 1
0.328755089875489 1
0.351947295058101 1
0.328243494163079 1
0.313039324934888 1
0.286641413769465 1
0.315067726880688 1
0.282921846380282 1
0.28554434266925 1
0.323557857311064 1
0.320767895181423 1
0.325430167184192 1
0.336728899892567 1
0.320615138287415 1
0.295571103683367 1
0.321091464884966 1
0.323775014023443 1
0.313261890282679 1
0.318518270151968 1
0.330976932115199 1
0.332561544470394 1
0.324134132166213 1
0.3169964770599 1
0.310936430052617 1
0.301211718902905 1
0.343598088019509 1
0.313287953301054 1
0.325099943252499 1
0.296934376026425 1
0.291382061091028 1
0.317577441024495 1
0.321888475555435 1
0.251836551011815 1
0.335997068939644 1
0.28653837744672 1
0.301958819452612 1
0.348422184857264 0
0.335318744635033 1
0.312902507367643 1
0.265985539375461 1
0.287566147254261 1
0.350289236993335 1
0.324952806712707 1
0.304251771663802 1
0.292748049354122 1
0.317045156064095 1
0.302318887244869 1
0.319774954854698 1
0.274853267676112 1
0.377781247066809 0
0.318827609962025 1
0.309316723626901 1
0.279352969255099 1
0.318416499579624 1
0.280344014434544 1
0.252540953570879 1
0.304818135527176 1
0.304314275911921 1
0.309763061539636 1
0.35256679784663 0
0.341773944870046 1
0.32928286098792 1
0.27896696342671 1
0.305077384400171 1
0.338071424350844 1
0.302492991726468 1
0.323156951104569 1
0.310281360342 1
0.358838104252788 0
0.346389501808691 1
0.278513671837031 1
0.328987883350397 1
0.268386778983282 1
0.317664014985432 1
0.306650460364358 1
0.334596267015531 1
0.367166408434078 1
0.305403308478111 1
0.355965204837345 0
0.312910148493243 1
0.308181024366683 1
0.316195589451339 1
0.345759865034736 1
0.29441427391778 1
0.288857043311911 1
0.344287840263064 1
0.301239187912452 1
0.277930556374778 1
0.331917348804528 1
0.328722482863181 1
0.312636160757116 1
0.295096496157883 1
0.348829073908859 0
0.353992627690104 0
0.326671099771159 1
0.313459028479021 1
0.297989437167352 1
0.271837404675476 1
0.307303272939452 1
0.308971768253474 1
0.352143923687994 0
0.334392626100681 1
0.337642165420669 1
0.315809455822017 1
0.307291090596437 1
0.350602823226367 0
0.294779842072371 1
0.329704345834593 1
0.292492858673343 1
0.321582348405673 1
0.310843554315389 1
0.298178387780279 1
0.287410730097819 1
0.295597033205662 1
0.302060173754441 1
0.277858963487301 1
0.284661405619444 1
0.290416346057762 1
0.301044904703803 1
0.244195233963736 0
0.322185328490144 1
0.328091984626066 1
0.324366214539114 1
0.283411479740705 1
0.281650239813108 1
0.356590482598462 0
0.345964421161297 1
0.335651863998281 1
0.333895175880132 1
0.339741196997209 1
0.279451727909988 1
0.361502990626907 0
0.329040750877208 1
0.344806527814102 1
0.286121459669707 1
0.306034013298308 1
0.336412711367131 1
0.31272729916335 1
0.304597975166402 1
0.333542688465843 1
0.298133996003481 1
0.34114898802086 1
0.352748803804382 0
0.299650630265263 1
0.313106288335158 1
0.302398241347247 1
0.302325768736926 1
0.310946558957168 1
0.296627180527889 1
0.318558602529961 1
0.28130350091211 1
0.375731751888068 0
0.335588265726374 1
0.317720447841627 1
0.304751843338143 1
0.328210330694807 1
0.312059467533599 1
0.324569900636721 1
0.330041791962701 1
0.326510719575625 1
0.348015002943907 0
0.261553356033874 1
0.346576925051429 0
0.34126489677409 1
0.281569170299707 1
0.300924811147952 1
0.301951179849187 1
0.317667243376763 1
0.313911742423625 1
0.312704319316099 1
0.337771470691764 1
0.312681097569996 1
0.32786066624427 1
0.2981599321678 1
0.307162324405224 1
0.351082073589419 0
0.326183889585746 1
0.276739340485253 1
0.28215619036007 1
0.314155958283987 1
0.335852569153376 1
0.292164138242822 1
0.29215715698533 1
0.301463096000925 1
0.33736460113567 1
0.322503531049393 1
0.319193267184004 1
0.296873969422252 1
0.339090423045145 1
0.320247165204408 1
0.27740647094307 1
0.31704889324312 1
0.320723647234658 1
0.358766926202215 0
0.302713015997599 1
0.314747631041656 1
0.331304123758084 1
0.315170061905961 1
0.287130191869423 1
0.272420454375576 1
0.287907916953732 1
0.29768589165792 1
0.321690537388247 1
0.298134800646255 1
0.327004678114407 1
0.326249312838447 1
0.315253125049004 1
0.259552478965688 1
0.275946388380859 1
0.333081487742305 1
0.302193597454282 1
0.308986173289102 1
0.312790876104786 1
0.314502874303278 1
0.309297394684306 1
0.293208744301955 1
0.315819729713728 1
0.300551617367262 1
0.290284020419315 1
0.295882658817031 1
0.295959560258255 1
0.296826735413994 1
0.319465056241572 1
0.266731096699541 1
0.325426456877677 1
0.29901843474134 1
0.333426875287816 1
0.349725017947826 0
0.275970702474881 1
0.325164455515929 1
0.304530328919239 1
0.300815908571611 1
0.322372223991685 1
0.32422671021346 1
0.296956155329942 1
0.316664701275899 1
0.279247676965429 1
0.365252998628323 0
0.299715307573836 1
0.364039138437963 0
0.314150641945828 1
0.270609394912844 1
0.329459478564569 1
0.261041502631121 1
0.314690555113119 1
0.281350604981196 1
0.316643222829487 1
0.346428466006596 1
0.330226970417653 1
0.308332855464809 1
0.292809172303332 1
0.285733779919394 1
0.286305298327258 1
0.305361287422433 1
0.292327422038545 1
0.281688066535443 1
0.334500521853885 1
0.299089441082299 1
0.337305089449147 1
0.337350158022718 1
0.272958969392306 1
0.303360870445084 1
0.321680018695735 1
0.294659946873401 1
0.322566877559251 1
0.328055065998259 1
0.306656763853077 1
0.319185147120637 1
0.315764076568518 1
0.297006164669435 1
0.320078405178501 1
0.305915940219346 1
0.268859624658865 1
0.284759329763251 1
0.272756438209289 1
0.32123306583955 1
0.338754510650912 1
0.339988441791289 1
0.31379681859455 1
0.30869616742034 1
0.3313118058511 1
0.283758502043513 1
0.291011030315126 1
0.324287903302258 1
0.31532788992215 1
0.342070342965518 1
0.317311394172856 1
0.312180325796154 1
0.311356966380416 1
0.335031302867872 1
0.332945979199995 1
0.281360008500283 1
0.329224420834301 1
0.312858136362188 1
0.304248803678512 1
0.297095854372996 1
0.334123416452539 1
0.365465360859841 0
0.343381008140527 1
0.339201815768119 1
0.296219199151165 1
0.300479346191154 1
0.331299090787875 1
0.328880443282656 1
0.296315326589566 1
0.34883950784994 0
0.343388901852175 1
0.323447894977882 1
0.312782867209906 1
0.288405189143389 1
0.337245861658531 1
0.299688758190249 1
0.284168861001146 1
0.297489496116271 1
0.279224555044182 1
0.316233318844913 1
0.306607434830644 1
0.290496234288578 1
0.286228836136887 1
0.351027285453577 1
0.316130710118775 1
0.272078884076868 1
0.343368307372605 1
0.304733563424021 1
0.34571084774905 1
0.331195965566283 1
0.310012471834309 1
0.281104689608783 1
0.319159660433243 1
0.309251476466518 1
0.292102136232313 1
0.346988473220742 0
0.310551086500606 1
0.300406698774942 1
0.332112134394796 1
0.314274046717247 1
0.282263498389887 1
0.319501120150497 1
0.337362220677186 1
0.301416744254624 1
0.287660616238645 1
0.334345148101028 1
0.27452213231688 1
0.331393173518134 1
0.26029137210879 1
0.348967892937542 1
0.333233618044509 1
0.314785826770371 1
0.31125016925329 1
0.298541574714332 1
0.326031762257132 1
0.285220642412816 1
0.327086250380553 1
0.259693188663959 1
0.323384643737531 1
0.305496486355035 1
0.347938950210579 1
0.31046573020892 1
0.285117254768871 1
0.313315958692366 1
0.253795964507167 1
0.293862058973029 1
0.300540608183414 1
0.225378783803129 0
0.276909461393671 1
0.334042926183569 1
0.30872786635496 1
0.335499071891545 1
0.310508386781844 1
0.310772479682324 1
0.353318632239545 1
0.297478683551996 1
0.320752619654774 1
0.32005204196737 1
0.338531005838865 1
0.323473386494286 1
0.324159479817404 1
0.374512027782951 0
0.363484118861286 1
0.294400141750496 1
0.325690016725057 1
0.28884993491833 1
0.305158346567044 1
0.272448904902667 1
0.321134591891655 1
0.248969140312998 0
0.300041761319449 1
0.33734922434959 1
0.350802014517212 0
0.313743069112981 1
0.299609635605316 1
0.291221702664905 1
0.319041536091998 1
0.293887962307894 1
0.297034049025865 1
0.283269532247869 1
0.301751352875205 1
0.300030164141708 1
0.289488598878281 1
0.340785913608876 1
0.333179620195587 1
0.271991350303262 1
0.323803146082321 1
0.334484064550479 1
0.341175088631863 1
0.320677939830458 1
0.30036293389893 1
0.301360720720549 1
0.306640192127263 1
0.335072410617817 1
0.292811282475627 1
0.27389781706089 1
0.298079664677939 1
0.324803092662696 1
0.33189484624432 1
0.324061233463113 1
0.299628148413261 1
0.340297052051538 1
0.345684673847465 1
0.322003906327986 1
0.312632565552719 1
0.355364113459398 0
0.33351167770943 1
0.409127988501447 0
0.312684821173272 1
0.329650426320851 1
0.354254454199148 0
0.319769324947423 1
0.28466454344539 1
0.362909674238888 0
0.332910506662492 1
0.292556969420385 1
0.289285969091253 1
0.283317102237492 1
0.321949724060467 1
0.36212966395499 0
0.310612219923116 1
0.324831553200592 1
0.34313405555866 1
0.329200329654682 1
0.295091538047052 1
0.30541444667253 1
0.353015130953024 0
0.313469080262376 1
0.249342848730241 0
0.287873309549069 1
0.317005623813873 1
0.319126121948406 1
0.325318969233519 1
0.289351428458251 1
0.328138062776613 1
0.308625873341081 1
0.300852348136159 1
0.356716009694255 0
0.30736871060133 1
0.345602895600396 1
0.331075964651594 1
0.301046575536538 1
0.306985331529307 1
0.311537678803026 1
0.278825084568654 1
0.284172897420175 1
0.30504327993796 1
0.299128169604019 1
0.316041350184271 1
0.310231539682606 1
0.325038764576687 1
0.330410032458381 1
0.282072353538647 1
0.296337511402912 1
0.323634942663433 1
0.300109400759135 1
0.345183615831776 1
0.341098750710972 1
0.317865423740602 1
0.364025889307102 1
0.303119346559963 1
0.313903382520061 1
0.336836017448158 1
0.323048050284268 1
0.34773377701686 0
0.280907801496379 1
0.314759544818218 1
0.333369129854057 1
0.302891783304158 1
0.288669986476961 1
0.331498142916438 1
0.360085587442892 0
0.315492323810191 1
0.27815900505189 1
0.310031685862688 1
0.312369900649155 1
0.305445972982381 1
0.319485113095349 1
0.347787561066201 1
0.347341959420252 0
0.320239880777837 1
0.263905557775924 1
0.336773432785 1
0.282728328737984 1
0.284600082917941 1
0.287920488568936 1
0.330085633281602 1
0.281530770178222 1
0.308587331954439 1
0.334517642030606 1
0.317077203298291 1
0.31469800373918 1
0.30091152681874 1
0.307148474999054 1
0.285356756487991 1
0.352291452210679 0
0.253662554363524 1
0.314618036939734 1
0.308254463742099 1
0.329090127256925 1
0.353496716652691 1
0.32367124173862 1
0.274119013501462 1
0.336444947370564 1
0.297385409226691 1
0.316298540565721 1
0.321918756098046 1
0.316980212425797 1
0.280859304867569 1
0.279973106104465 1
0.280593792067173 1
0.284794176316696 1
0.340678729303807 1
0.351792663408668 0
0.309863897747787 1
0.259507891343372 1
0.291326369080587 1
0.277948520587224 1
0.305208472170346 1
0.289896114452844 1
0.313027489469597 1
0.29080665006425 1
0.303600127443283 1
0.28871629046579 1
0.284695981009324 1
0.3103009000544 1
0.301464177127704 1
0.321922915794023 1
0.283983083776196 1
0.327972414890245 1
0.303968237416815 1
0.305929072014276 1
0.319926109066394 1
0.320222728464711 1
0.345287458252121 1
0.315177943911419 1
0.30550943022314 1
0.336396942328158 1
0.266887727429875 1
0.347216454076342 0
0.314312711717932 1
0.330901891703555 1
0.369877704488506 0
0.308235679209125 1
0.342911100823391 1
0.351260628697588 0
0.31293179914353 1
0.327222360992166 1
0.330713860338821 1
0.275740791999607 1
0.322686931616042 1
0.348081582373877 1
0.31253190178422 1
0.305424813168955 1
0.317619830671411 1
0.324540582662402 1
0.280828528455102 1
0.325823426218848 1
0.320342429510394 1
0.316236059703959 1
0.325472555455174 1
0.281318673783872 1
0.305823961055512 1
0.304492725976966 1
0.270527708067812 1
0.363567889806804 0
0.318397832059764 1
0.328804109939616 1
0.287234019289345 1
0.341757860093114 1
0.293344619414129 1
0.316265333954852 1
0.33453443191386 1
0.287438244743643 1
0.36114284033354 0
0.30990963130176 1
0.322143642191518 1
0.319074726336923 1
0.33990616029221 1
0.321016297130274 1
0.315198483097018 1
0.298515650239465 1
0.31913991824728 1
0.299455251956937 1
0.302686138999246 1
0.330006048307766 1
0.298167981006345 1
0.293389913085127 1
0.313595268074892 1
0.304014287336506 1
0.36295670663543 0
0.30746606985678 1
0.332644583066003 1
0.305386806170667 1
0.309670183236878 1
0.301634016034846 1
0.293646955137197 1
0.349590222254694 1
0.325594628729581 1
0.300534005653889 1
0.293440110085671 1
0.33542946289906 1
0.321875450760822 1
0.337026822593404 1
0.322293167064899 1
0.289564592291516 1
0.338621407426839 1
0.336158451477497 1
0.31772045991108 1
0.319274954795539 1
0.322085893133521 1
0.347382711953928 0
0.326846515318257 1
0.329464766706484 1
0.330266712149887 1
0.308689675362414 1
0.29473142350609 1
0.303365688853228 1
0.335230998723 1
0.319138035829324 1
0.262956985339385 1
0.282964679271922 1
0.30649263761553 1
0.328201299227722 1
0.299611494232022 1
0.321794626128479 1
0.300388069282493 1
0.322031140118012 1
0.298247421219195 1
0.301738019382421 1
0.264145517235371 1
0.331146961088069 1
0.272099983524893 1
0.305664937381755 1
0.279624741333741 1
0.30418376422553 1
0.327177412817272 1
0.274426030271754 1
0.357125562232948 0
0.274672872410983 1
0.300228846767302 1
0.312543980490911 1
0.283944534742612 1
0.318667806259556 1
0.310194569428469 1
0.281903324816635 1
0.265121174697404 1
0.322737548071971 1
0.283827804786366 1
0.299654655515131 1
0.299760828114027 1
0.321336314095333 1
0.304841997270266 1
0.32437894253515 1
0.331749260637748 1
0.312784306464506 1
0.321919805510855 1
0.317861134071502 1
0.273754248212159 1
0.268174958795123 1
0.33829722340798 1
0.326959648708512 1
0.274917710777527 1
0.340510038153145 1
0.295698517916328 1
0.281923500960454 1
0.321127956563709 1
0.330978090197445 1
0.302809354146203 1
0.315434512698051 1
0.31032966664866 1
0.381298412969971 0
0.315746031276768 1
0.323129392943664 1
0.302940084877542 1
0.306099837953898 1
0.350532901646059 1
0.319707320199122 1
0.297921741380947 1
0.313662295284696 1
0.349073113215099 1
0.357271941539726 0
0.33129732722819 1
0.299279453329313 1
0.308767228872815 1
0.336071370218692 1
0.307658197876423 1
0.303999601948906 1
0.318293477919567 1
0.279640700381672 1
0.313085481723413 1
0.290772131094267 1
0.280084519477503 1
0.322298925955126 1
0.29918206344926 1
0.300235338561159 1
0.347127784956855 1
0.289876925992854 1
0.333653333419375 1
0.324751383936448 1
0.277267992735221 1
0.318532857680207 1
0.284159572556125 1
0.27357876936596 1
0.318752569129378 1
0.312243305239068 1
0.300830557172899 1
0.323921156888086 1
0.309268465000665 1
0.317847344160185 1
0.30008863124501 1
0.295792959805553 1
0.322431324122855 1
0.342206611089285 1
0.276786416689862 1
0.273073586384387 1
0.298929192659475 1
0.314972314428654 1
0.32378136352185 1
0.271607102123743 1
0.317310365688199 1
0.290832348877064 1
0.298071777229272 1
0.304558542456768 1
0.32292079069298 1
0.296753931991877 1
0.290347708260932 1
0.323713191382638 1
0.339171747340984 1
0.29639215840471 1
0.32105807196539 1
0.326405140158983 1
0.342314782461598 1
0.289834876748876 1
0.382587974019602 0
0.28519591305544 1
0.328234987514254 1
0.296408754325526 1
0.338258076360382 1
0.273710379647341 1
0.347183399198336 0
0.310688283319417 1
0.330563496572343 1
0.310254778547824 1
0.328635880247884 1
0.323943010699951 1
0.356825763198303 0
0.26228608027379 1
0.323655004300749 1
0.310064982250762 1
0.318496438621968 1
0.302081729040772 1
0.323694606706175 1
0.33227975974229 1
0.281603745442262 1
0.37599664489092 0
0.308723941146776 1
0.334302255278529 1
0.359917996349343 0
0.322474057729371 1
0.303272599043632 1
0.316303269478557 1
0.282896511102005 1
0.273021045455251 1
0.321597314140148 1
0.320772540977752 1
0.306184920672635 1
0.244550688816873 0
0.285646775723944 1
0.315400392045513 1
0.291558827751448 1
0.29656302554102 1
0.329531648779359 1
0.336292730995962 1
0.281551381094846 1
0.3000444167181 1
0.279128956412855 1
0.325601675640837 1
0.330125655660838 1
0.324699318706291 1
0.311529390874379 1
0.299877206968117 1
0.27163935914295 1
0.298681611278784 1
0.245395547979022 0
0.288198485813657 1
0.32441645500089 1
0.295914881345602 1
0.33021968870469 1
0.307478335728959 1
0.366947202728117 0
0.333126530873311 1
0.321986381683279 1
0.306905957281455 1
0.308779195381001 1
0.323889152688463 1
0.340258092827514 1
0.346460274837686 1
0.305264939730681 1
0.336684088528676 1
0.320245624454673 1
0.309558819624607 1
0.311915372833647 1
0.315046197305428 1
0.292591806386909 1
0.242351856684431 1
0.311786401054397 1
0.280703903654061 1
0.313292893361169 1
0.299291412368985 1
0.308014048621632 1
0.299001017613233 1
0.335376969776835 1
0.307980439191243 1
0.303875149101555 1
0.300038100473084 1
0.329709397919889 1
0.308319583068182 1
0.330685603114113 1
0.312764251467056 1
0.320154459711706 1
0.311378545640234 1
0.328819149718957 1
0.308744088451232 1
0.319769159385138 1
0.306902775068978 1
0.329948064886448 1
0.249400979744705 0
0.324401567356778 1
0.35298634420409 1
0.314175969679765 1
0.286824346307242 1
0.333196319601806 1
0.346598928387375 0
0.31015415728455 1
0.298229565189584 1
0.31588200083834 1
0.286256284462259 1
0.3102342344867 1
0.380486067998788 0
0.309598514394157 1
0.325788176076826 1
0.329162152793528 1
0.300624739787976 1
0.345337838336033 1
0.312930543339839 1
0.280713471848041 1
0.297665323216461 1
0.303246821541515 1
0.313190682922341 1
0.331464272804642 1
0.283599859438621 1
0.299284516445617 1
0.349064635099818 1
0.347878398042349 0
0.302106750003133 1
0.336979210632086 1
0.311712155088925 1
0.298827790816764 1
0.300892236209287 1
0.335045096957148 1
0.309269539337548 1
0.338936015182642 1
0.316733467599039 1
0.321031808138227 1
0.328184596067564 1
0.337927384259786 1
0.315321266086995 1
0.323744883172306 1
0.293089179687421 1
0.312213055431164 1
0.337479371110178 1
0.312175910703521 1
0.282710062898299 1
0.318347305883716 1
0.323850163434341 1
0.344219495855329 1
0.309350774732403 1
0.3173022659639 1
0.32560762033052 1
0.310795148896132 1
0.324181787515252 1
0.288559755898509 1
0.33233871499815 1
0.301285971944463 1
0.265936878725714 1
0.304185886365401 1
0.31165836988603 1
0.301478423247225 1
0.319188834372593 1
0.305622416287941 1
0.341292232518823 1
0.320753749115659 1
0.333003384257823 1
0.296005998976509 1
0.28602178299962 1
0.274898467216632 1
0.317255617887794 1
0.344483103844952 1
0.335532792263589 1
0.334075797896923 1
0.280334235888794 1
0.310331637225758 1
0.344689363274087 1
0.328827229420547 1
0.282208848246008 1
0.278861052622638 1
0.277061753883917 1
0.323905677768554 1
0.357177726152391 0
0.314524408681742 1
0.318138459249198 1
0.282605214316793 1
0.319592108069374 1
0.314577366428794 1
0.305734496956609 1
0.319307749068611 1
0.27403737244188 1
0.327352118596722 1
0.2714172650651 1
0.334952802284637 1
0.278012098933351 1
0.331345691778265 1
0.340108141592774 1
0.324222613763874 1
0.325932828468607 1
0.33195112700223 1
0.280557413738294 1
0.271847187407245 1
0.289539176329999 1
0.339919357693301 1
0.303217737199376 1
0.313041537096024 1
0.29484108112334 1
0.238056757109494 0
0.322436507630989 1
0.32487291852426 1
0.296309249314363 1
0.2733809591074 1
0.331298856202047 1
0.336293794088323 1
0.302397028719054 1
0.324838435843314 1
0.322167463540346 1
0.299952922921611 1
0.347853576904803 0
0.309807239061854 1
0.280900313287327 1
0.308930348264544 1
0.320493610778568 1
0.296877019176838 1
0.34653333985538 1
0.305096281783216 1
0.311611125331858 1
0.27015085520809 1
0.308303900304244 1
0.307158314116894 1
0.283545327447477 1
0.327971803361187 1
0.30645289770587 1
0.30911037775183 1
0.31911626322135 1
0.304764249757472 1
0.353386163817674 0
0.328690291529413 1
0.344601107334435 1
0.330058241307391 1
0.304364428647013 1
0.297560715189392 1
0.306450894420797 1
0.307304465707207 1
0.282910856910509 1
0.306895000888573 1
0.325612188648157 1
0.329121481029303 1
0.293085522297086 1
0.270443944337448 1
0.304404269149365 1
0.365272484384705 0
0.348442980018128 0
0.287054402838688 1
0.354975648557287 0
0.287545011942908 1
0.287337621041391 1
0.335448638435271 1
0.316110073193635 1
0.319516978933684 1
0.314403707224816 1
0.338418975051194 1
0.304977265528384 1
0.351931294674715 0
0.295758213547711 1
0.286101176121324 1
0.344660274077826 1
0.335925623148472 1
0.288142724127008 1
0.322542775876235 1
0.283801043518879 1
0.297647583231846 1
0.329484700894877 1
0.347334142928442 0
0.315008479122909 1
0.305280759174168 1
0.326570538518947 1
0.301998159070998 1
0.330500366655031 1
0.323984919754397 1
0.355709005021977 0
0.288883595699689 1
0.297464087368401 1
0.353130954602588 0
0.357941034636359 0
0.299517104847406 1
0.303528510489039 1
0.239675682229727 0
0.335581817260667 1
0.28998815550443 1
0.269763293248413 1
0.310924622963973 1
0.295650407038273 1
0.281045874257444 1
0.296939197371158 1
0.306753379566059 1
0.297111620812695 1
0.332305529671995 1
0.299984664247863 1
0.300232571228032 1
0.330252459584277 1
0.299533450785915 1
0.298610952582458 1
0.332814348274735 1
0.280806741332536 1
0.391207913097767 0
0.330340725731319 1
0.327538353742218 1
0.32205526017952 1
0.296271049500755 1
0.313825889279816 1
0.326747986382986 1
0.3159045998981 1
0.301344973148815 1
0.31969717055174 1
0.269708365761279 1
0.341358090537269 1
0.280547096022367 1
0.358318915854625 0
0.281203772360313 1
0.323830784076795 1
0.331540663364128 1
0.293599042261292 1
0.330612423828705 1
0.354178356014941 1
0.315675966037825 1
0.296234673991159 1
0.312514127797564 1
0.305692390187814 1
0.281616330096349 1
0.296560526932187 1
0.346113130139919 1
0.329402468928838 1
0.320850181154409 1
0.357683311444376 0
0.291309119936698 1
0.35997177609344 0
0.267557691606538 1
0.287049816616718 1
0.315290501803818 1
0.283026722930659 1
0.285558171649853 1
0.294743850470578 1
0.289821052565328 1
0.307735507267391 1
0.318483300931483 1
0.333622310633442 1
0.304643293190129 1
0.303277636402152 1
0.3145029986195 1
0.312125229968089 1
0.323280068259127 1
0.313015709509025 1
0.327094251748045 1
0.290190703325476 1
0.25832540983162 1
0.338105717409808 1
0.363804174198969 0
0.299563708826941 1
0.315044528567201 1
0.360057565323937 0
0.324079754254367 1
0.295103329050656 1
0.318631599962054 1
0.283670088431848 1
0.290567953962904 1
0.377569272616675 0
0.310493652286154 1
0.292035575399528 1
0.320542531091936 1
0.311172813125116 1
0.313411034443411 1
0.261325284859698 1
0.307682655715762 1
0.334965329560643 1
0.318472188932064 1
0.340531332740638 1
0.317679945484574 1
0.291231561485444 1
0.330941372460977 1
0.309607798213009 1
0.313925478344159 1
0.334855824639237 1
0.367243045200433 0
0.28648576102539 1
0.267710981885162 1
0.329007790117428 1
0.327485719371868 1
0.28711694676493 1
0.296416901340424 1
0.340966234554114 1
0.338919569782086 1
0.356791056294171 0
0.316940004064168 1
0.319073500103851 1
0.304929523305311 1
0.304609524946681 1
0.279985857804489 1
0.344641147687586 0
0.298390866165884 1
0.29337563463192 1
0.340223372076796 1
0.302981615132011 1
0.357593994095917 0
0.286990965377919 1
0.305716374509817 1
0.341023591590964 1
0.299273088476605 1
0.32313702036498 1
0.283980587556632 1
0.32980647314529 1
0.32987596386617 1
0.353833297622438 0
0.324527094272271 1
0.326237526170199 1
0.295556912654034 1
0.310879041751999 1
0.350026241976507 1
0.303468453928721 1
0.315928643685089 1
0.267081602842105 1
0.289743359403222 1
0.306247214435665 1
0.301937577161907 1
0.341136566497445 1
0.286581213728058 1
0.301459438761747 1
0.283731905285559 1
0.291207889823366 1
0.343128285731845 1
0.287070427643434 1
0.321221577794039 1
0.261380245426484 1
0.269463725488861 1
0.319906864043253 1
0.326807422119073 1
0.295959369226149 1
0.320547249842469 1
0.258499535372946 1
0.275031842445875 1
0.3225708683375 1
0.299432369632268 1
0.33700219814665 1
0.291327814681988 1
0.337798550240207 1
0.315467211805365 1
0.341751435361652 1
0.265407246067717 1
0.331939913670092 1
0.317495933836566 1
0.293531319519308 1
0.306406024718917 1
0.31870745284491 1
0.324641753074892 1
0.340546066290086 1
0.312395380022509 1
0.325221747796095 1
0.319982297819592 1
0.32930543344797 1
0.33265864480062 1
0.301973812124651 1
0.285204238212826 1
0.319252963629988 1
0.338009812861539 1
0.297346492002761 1
0.323711717283409 1
0.334875019685923 1
0.322078383289674 1
0.340844922868163 1
0.303192977508972 1
0.313354449886783 1
0.342686289505931 1
0.317965208672903 1
0.320889663004768 1
0.34654115840103 1
0.360135686696199 0
0.32361171116538 1
0.259550370475288 1
0.307485886452201 1
0.298685955850833 1
0.304448174658661 1
0.339031618622579 1
0.309473999704167 1
0.340374087638953 1
0.320389657533315 1
0.32687766721961 1
0.283355646195402 1
0.327404164568535 1
0.250966286419088 0
0.32162923134855 1
0.30355529110668 1
0.348786679008995 0
0.311682741348506 1
0.29678468361023 1
0.317065174242547 1
0.294566415332209 1
0.287788374022236 1
0.379530258245507 0
0.267533641747777 1
0.314865507394925 1
0.348875483523966 1
0.298986084440196 1
0.320772639133919 1
0.289368854671845 1
0.315062224391074 1
0.325908801989639 1
0.32053553672233 1
0.292698407934054 1
0.342956959095954 1
0.299932367982323 1
0.302914489991072 1
0.296923492221279 1
0.300260721752413 1
0.308497056975265 1
0.328459199815487 1
0.326641433180228 1
0.316027025683963 1
0.308927629024007 1
0.365058343089021 0
0.321271899692214 1
0.272293694983492 1
0.362752700419041 0
0.313353683934539 1
0.299097498910721 1
0.358918887657728 0
0.355826645685025 0
0.311219576963071 1
0.384477682670025 0
0.349586236790731 1
0.319100076621735 1
0.334491590932152 1
0.307783995477542 1
0.340408993225572 1
0.303798625864926 1
0.333593573617449 1
0.334060584320138 1
0.337360623493288 1
0.339763525047811 1
0.297625080379564 1
0.297228012216188 1
0.337511765518918 1
0.275391693836197 1
0.303356927536576 1
0.293448931421327 1
0.300023946116503 1
0.318275271820657 1
0.274197227870024 1
0.293889296362144 1
0.29455697675274 1
0.346432234497639 0
0.330570788234375 1
0.288277457812217 1
0.337316378576894 1
0.307231627484014 1
0.271030329161654 1
0.339857706160564 1
0.310805495431662 1
0.309463362927201 1
0.333185701541617 1
0.27737739034153 1
0.299856733527515 1
0.345900060126947 0
0.341936049565393 1
0.2702918618824 1
0.287411082973567 1
0.351842860896322 1
0.299111282452216 1
0.285854890333371 1
0.333631308205702 1
0.287774680994727 1
0.327192323385754 1
0.339835405068587 1
0.286333712126947 1
0.339890756455652 1
0.282566132604869 1
0.286198948060659 1
0.290887169952052 1
0.301401431748177 1
0.315482960365565 1
0.328680820807215 1
0.343234565032699 1
0.256963179041367 1
0.335692282015145 1
0.311361449296987 1
0.340041173415443 1
0.311767483106249 1
0.338273805001803 1
0.293005795226958 1
0.30702935313902 1
0.312945903637254 1
0.324156018426975 1
0.261373668974163 1
0.304995400995236 1
0.321221068801776 1
0.356457051638991 0
0.338386243293802 1
0.309208392653643 1
0.317324433920201 1
0.300832069857411 1
0.31371238624489 1
0.357805697082653 0
0.313169063829782 1
0.281636722906045 1
0.294442317674413 1
0.271574913407395 1
0.279280400923325 1
0.313189182343485 1
0.35308576652922 0
0.334930727480283 1
0.326159973086438 1
0.2939835561402 1
0.287484305754765 1
0.367430470441043 0
0.307268857037554 1
0.285661124581032 1
0.311663010540607 1
0.32697045335027 1
0.309706504115192 1
0.343706513415562 1
0.338001846615243 1
0.34009345471034 1
0.327017548107895 1
0.241051875183098 0
0.327042804867362 1
0.322460282579599 1
0.343785599099723 1
0.277874488383822 1
0.344558769401415 1
0.340611359697707 1
0.311711389199875 1
0.297833377031916 1
0.310280034361007 1
0.318619319433278 1
0.296180123526497 1
0.304161950691397 1
0.327136103372352 1
0.339441981167979 1
0.318843476536487 1
0.325792010259602 1
0.291772262631814 1
0.307963714833273 1
0.342020283780755 1
0.29370827377319 1
0.311510656933525 1
0.293071853241593 1
0.314157417404355 1
0.311748677659245 1
0.329159337855259 1
0.326648996208272 1
0.297438802016806 1
0.290072673790244 1
0.32393411256561 1
0.314834008244027 1
0.336782490422559 1
0.296463036077346 1
0.306775522716416 1
0.257384763199694 1
0.315651524365134 1
0.309630749804061 1
0.293819539177634 1
0.31217078400494 1
0.421437986835835 0
0.340791001999659 1
0.291393201871039 1
0.302019598262934 1
0.306018612209811 1
0.344966660403599 0
0.312356430711343 1
0.318475321540842 1
0.302219519430989 1
0.317057893388741 1
0.325483493193738 1
0.320787136172356 1
0.363218891021285 1
0.291826998394745 1
0.291476410831198 1
0.312476811604089 1
0.337044654806549 1
0.365064610304186 0
0.337771445116412 1
0.330156510677209 1
0.334377560368241 1
0.322573366071511 1
0.317641074108767 1
0.268427286425695 1
0.333777793293282 1
0.290051624967492 1
0.316332707013084 1
0.290219336590916 1
0.321932895391934 1
0.283908330831926 1
0.330614879408811 1
0.291500406288229 1
0.318108845503181 1
0.320555720785806 1
0.31989307587139 1
0.296067485185638 1
0.325646726403359 1
0.334223528875871 1
0.342098971645324 1
0.308525017285067 1
0.311752378198669 1
0.358808667458566 0
0.284242545955831 1
0.301153451910446 1
0.338653652214853 1
0.355926933973022 0
0.310142684619694 1
0.380487695724212 0
0.305712977365522 1
0.323609209551506 1
0.256088939899041 1
0.325046357181155 1
0.267776689733898 1
0.348194981548661 0
0.332760875926076 1
0.276384479528242 1
0.26843922640601 1
0.336745863566628 1
0.268907092257807 1
0.290200555561332 1
0.355282983725822 0
0.316163685761934 1
0.335955842186667 1
0.293957935251184 1
0.267325884837593 1
0.278986886604655 1
0.314585909756909 1
0.334714568548725 1
0.325360487363719 1
0.291897996558112 1
0.302429151805705 1
0.348198174620998 0
0.370569076554174 0
0.297359990669206 1
0.324585735896538 1
0.317862047175344 1
0.29445546878876 1
0.306509022894968 1
0.300087734122204 1
0.310766233975095 1
0.342028714456321 1
0.32046162333182 1
0.306622316256662 1
0.308205032388939 1
0.307231086399561 1
0.281553238975102 1
0.33290404362348 1
0.288557851805127 1
0.276547024425438 1
0.26239467191127 1
0.29152978000186 1
0.322788505482931 1
0.31740028088721 1
0.283774080241723 1
0.320623362091736 1
0.331965123398662 1
0.284674359407716 1
0.32800186596035 1
0.340647419433178 1
0.284753793773153 1
0.292869519726824 1
0.316166764737998 1
0.271627636067721 1
0.27170927811829 1
0.330927738453312 1
0.308792083784802 1
0.313393376121047 1
0.341322470486085 1
0.326686136752404 1
0.336532555553685 1
0.338060766391117 1
0.307596834024661 1
0.31334917932091 1
0.373678802975296 0
0.276597926764258 1
0.334363716035499 1
0.298190479577256 1
0.319094959838265 1
0.308476450943386 1
0.302487181293498 1
0.372667914859038 0
0.303768146690368 1
0.285983751075748 1
0.292173130001593 1
0.306325051515838 1
0.299401084677571 1
0.322176897605685 1
0.354497500830816 0
0.320525137569246 1
0.316867439893089 1
0.289232889768613 1
0.331536294257442 1
0.32496191496068 1
0.315676121525884 1
0.314122376560308 1
0.294392414889682 1
0.309327824491791 1
0.320278292734735 1
0.321781801494856 1
0.275347640427313 1
0.297407370955909 1
0.322219027752462 1
0.331125052594646 1
0.330727367820043 1
0.394776342771373 0
0.301938972546666 1
0.305228649755643 1
0.310358689145745 1
0.337749798347963 1
0.28095390655321 1
0.356334748715147 0
0.298820030010997 1
0.318462589594485 1
0.332694175473647 1
0.320137196574179 1
0.328380664847906 1
0.305825835150053 1
0.254877299224405 1
0.326741686497733 1
0.294437947307544 1
0.256059878491029 1
0.323723620701962 1
0.312977345821166 1
0.349482275042952 1
0.27190914300593 1
0.298756029209528 1
0.332862930544945 1
0.347261647260099 1
0.314025522297836 1
0.31821100005031 1
0.337480391913033 1
0.344581698219905 1
0.311296621913143 1
0.331414507775169 1
0.374270240207935 0
0.277074139018919 1
0.331089035422925 1
0.288867910780762 1
0.325545646469233 1
0.360175521211039 1
0.309305595969739 1
0.309881138135285 1
0.318240551893896 1
0.31583257320397 1
0.292384466635266 1
0.296141292161544 1
0.283051652340629 1
0.327110477908967 1
0.256884110664221 1
0.302193139839895 1
0.310796756114426 1
0.308687054529014 1
0.335398000183234 1
0.299340032455975 1
0.295723833119007 1
0.290460001340925 1
0.305853806361036 1
0.29788637717656 1
0.321571118879719 1
0.290845533530438 1
0.295034910742301 1
0.319392856919739 1
0.288791335728837 1
0.310834180305642 1
0.312004816885331 1
0.314074179902721 1
0.296765075245971 1
0.271866947800307 1
0.327557534682342 1
0.299758352949791 1
0.337008340522474 1
0.325128962424152 1
0.276491119539808 1
0.302683017100856 1
0.286067115126831 1
0.338854550999278 1
0.300962597097589 1
0.33240172313538 1
0.323118816773978 1
0.326877364717595 1
0.320859768407936 1
0.275500728980051 1
0.289981914200699 1
0.282709414025982 1
0.328133326980576 1
0.312767401111572 1
0.348926409777821 0
0.334303920677597 1
0.337852480604676 1
0.305463485010773 1
0.288992148083466 1
0.32648517089471 1
0.294421624860833 1
0.327179143648442 1
0.349335631598178 1
0.314100485393656 1
0.315121013048033 1
0.322626236554205 1
0.310844337087445 1
0.331403529776452 1
0.280102637130544 1
0.303015323047606 1
0.280606742757016 1
0.313526912746091 1
0.299674862497272 1
0.296843784801833 1
0.345603796917932 1
0.335125868845819 1
0.300448096374881 1
0.295190400353312 1
0.302766488577495 1
0.323805654079647 1
0.326677597859862 1
0.354385423791648 1
0.353982582687725 0
0.318630831399793 1
0.282226626684633 1
0.32168669056747 1
0.346760378856615 1
0.346376112421686 1
0.316145882880091 1
0.343058066264258 1
0.305268262807479 1
0.349111717563571 0
0.282064479324738 1
0.312848025125993 1
0.298610025242995 1
0.306275995392574 1
0.32323921570661 1
0.30346586857405 1
0.327653529066613 1
0.299452181522278 1
0.28711628779795 1
0.268929480151499 1
0.312371080584313 1
0.265807558082825 1
0.324579552086118 1
0.27398252123039 1
0.282850092035681 1
0.328404150869596 1
0.32313855574994 1
0.311084915618049 1
0.330890872887682 1
0.326080063614061 1
0.289281767722935 1
0.311306248549344 1
0.321622625873595 1
0.352307116946754 1
0.318080878961082 1
0.307346301835623 1
0.330966343440366 1
0.267359388342705 1
0.279970747356528 1
0.337908245364518 1
0.320191574315845 1
0.343966342914847 1
0.298724944708534 1
0.298584429586317 1
0.313243553802642 1
0.325886203924196 1
0.328203811311055 1
0.348582978416559 1
0.318131631231061 1
0.320200195882407 1
0.305358180013226 1
0.307463315171204 1
0.356181032570145 1
0.288593387256564 1
0.268280529832029 1
0.300231876604913 1
0.294479300713622 1
0.314916340451943 1
0.300960650954941 1
0.299078150951676 1
0.359575505307894 1
0.342226618313613 1
0.29596317566665 1
0.295004346568782 1
0.349499531761021 1
0.381794420340623 0
0.303444660752758 1
0.338853811037292 1
0.29203842934301 1
0.287098380312863 1
0.304242571062688 1
0.27202299598887 1
0.316859625448776 1
0.292153561190409 1
0.318378921182404 1
0.279816059212077 1
0.342963762581328 1
0.329039920312902 1
0.329757938605908 1
0.284597891913589 1
0.32813076520658 1
0.299687860192647 1
0.320165208865984 1
0.327205034419445 1
0.332219114018897 1
0.343304276481642 1
0.323261477829138 1
0.304330410327927 1
0.314379596756717 1
0.30558444217202 1
0.318175557285352 1
0.303345279363316 1
0.305397389230223 1
0.30492435427559 1
0.32916702944149 1
0.343634320176292 1
0.336657361831488 1
0.329628323163351 1
0.318812149631962 1
0.327815048191061 1
0.357858883871477 0
0.297249374773931 1
0.289492042932384 1
0.302698974127988 1
0.344361759475557 1
0.304266956033386 1
0.285505279665887 1
0.288602832291093 1
0.321845573633815 1
0.283222954632032 1
0.264402203479887 1
0.312110405514615 1
0.300133960919125 1
0.308691744554543 1
0.351824227644 0
0.311057790488729 1
0.274803109098568 1
0.283478522338846 1
0.321336102512729 1
0.315842676649304 1
0.306340543277726 1
0.331091836616219 1
0.331182206850352 1
0.404400451300498 0
0.294268181124534 1
0.307273469050799 1
0.314376463127359 1
0.275557582651635 1
0.293593784068035 1
0.3038695960141 1
0.319957805778135 1
0.293028402688696 1
0.316802031994478 1
0.33301762665359 1
0.292101991098361 1
0.295768069466661 1
0.3386517300564 1
0.313802005990282 1
0.322703442059223 1
0.315878208760773 1
0.310780583443105 1
0.325550187100259 1
0.311313261792561 1
0.322882577478766 1
0.267435582552387 1
0.308202158510282 1
0.306200499540268 1
0.349114586179403 1
0.33930002186463 1
0.336692945371234 1
0.268144897468441 1
0.323281365380045 1
0.353183136010017 0
0.31632290443042 1
0.354039575732536 1
0.358818771421448 0
0.294558684462288 1
0.304414580379854 1
0.321911182612692 1
0.333782221293883 1
0.288373358021486 1
0.297294179951489 1
0.330205610069714 1
0.297601854414852 1
0.290284880372214 1
0.303076778627524 1
0.334783174532373 1
0.265997445788611 1
0.290219663984253 1
0.299158960987102 1
0.289546768853557 1
0.3270004811221 1
0.323316534610374 1
0.334409716507653 1
0.262860831235995 1
0.327007722039435 1
0.302346861471263 1
0.331636800018003 1
0.30359284520497 1
0.344265389711918 1
0.320078619256325 1
0.35229837051418 0
0.297520691270239 1
0.27976876977612 1
0.269103776580569 1
0.328602522278089 1
0.33404376712856 1
0.312696523165278 1
0.298855736915137 1
0.33764116157357 1
0.273890286738782 1
0.257993674876582 1
0.304575996743581 1
0.296636702180077 1
0.309069059729157 1
0.323314903697915 1
0.293743532080904 1
0.295545054805612 1
0.304259615154734 1
0.318785149383489 1
0.277810768002014 1
0.308471225794335 1
0.318113838996084 1
0.341776797263726 1
0.280649745984885 1
0.304143310958974 1
0.267191438099497 1
0.30021851667783 1
0.303001243108949 1
0.327022670503804 1
0.336312415136497 1
0.299900830906925 1
0.337004565669241 1
0.337906930452025 1
0.349189911866393 1
0.27684562081858 1
0.319345587789075 1
0.308885946795855 1
0.317863780099231 1
0.330059094225857 1
0.317586611429687 1
0.328438764057165 1
0.334865420516003 1
0.328557320647959 1
0.326411540626402 1
0.282033031918143 1
0.298450967238783 1
0.278881075885382 1
0.321576307567589 1
0.300785410773138 1
0.282117063542883 1
0.275257387594494 1
0.285366364428613 1
0.324946560235206 1
0.291136197317653 1
0.343161444940313 1
0.338178738100026 1
0.286633126473999 1
0.360046368705359 0
0.291973315699812 1
0.35002083221026 0
0.314342796797993 1
0.361769594913931 0
0.312271100602819 1
0.304546119966211 1
0.345827261876527 1
0.296862008374754 1
0.28372842312305 1
0.291503733718505 1
0.287442959381329 1
0.348894624423691 1
0.302857951740838 1
0.283005727019776 1
0.284741020766754 1
0.267182485657221 1
0.328561156498478 1
0.319059853748956 1
0.360222506530211 0
0.335006805371381 1
0.304886946061442 1
0.332119206637182 1
0.292816802647692 1
0.31584607209324 1
0.262430382696993 1
0.323324028017957 1
0.293974393805521 1
0.346994050552219 1
0.314091816527755 1
0.335883767453537 1
0.340956576234337 1
0.31097823244029 1
0.288602956181979 1
0.305377994296023 1
0.331988861213135 1
0.347083190802879 1
0.304258634431482 1
0.2806328607322 1
0.322834622623227 1
0.332492394510547 1
0.327039659296977 1
0.34094316841551 1
0.339686082915918 1
0.311863093039053 1
0.271420243087045 1
0.321906333540597 1
0.299279600671797 1
0.332938689257642 1
0.305964228422273 1
0.295244048221633 1
0.327920139547042 1
0.259282999679337 1
0.275065001981098 1
0.33946488167271 1
0.341845167936073 1
0.309218916307836 1
0.297599615395852 1
0.309518783746912 1
0.321230819983477 1
0.323219594879557 1
0.291111258965544 1
0.329507292512452 1
0.296501638638811 1
0.307578094247547 1
0.345996868514489 0
0.308893332046769 1
0.357566749320654 0
0.327495223552642 1
0.299967158728831 1
0.288356198649139 1
0.347951127444252 0
0.264376037191655 1
0.284557604229859 1
0.29875965424085 1
0.30316857791465 1
0.281502892691234 1
0.350482227008103 0
0.323163579281696 1
0.308389406571324 1
0.327824890339346 1
0.261118768295781 1
0.329788677880364 1
0.32128788295897 1
0.286287554224213 1
0.273117334571174 1
0.25373074025076 1
0.344169166537681 1
0.328037668537019 1
0.347355725780886 1
0.316306504545743 1
0.292356438761641 1
0.318036858361602 1
0.311708341286162 1
0.320324078212333 1
0.349047347741985 1
0.290609631459193 1
0.35250089775577 1
0.306893259858699 1
0.283771355064313 1
0.297579183416126 1
0.307358517561846 1
0.313825611096035 1
0.323825810001326 1
0.334524691723757 1
0.340055364870131 1
0.295934828706847 1
0.287334259772308 1
0.301320864463829 1
0.321053624906862 1
0.320029959643763 1
0.279158761607239 1
0.321684875741605 1
0.321476885935938 1
0.321871527134307 1
0.263171090030453 1
0.30795066381984 1
0.319854360077272 1
0.295586487268858 1
0.308810574444764 1
0.299460127453108 1
0.320052935884597 1
0.298882388270707 1
0.303355415024548 1
0.31215890830915 1
0.327714088702755 1
0.308034581029998 1
0.265723397585226 1
0.343415627948208 1
0.292473911650066 1
0.316290196053268 1
0.311475785688821 1
0.298437453759941 1
0.272904075198404 1
0.306915984810096 1
0.310384960003109 1
0.317225390469345 1
0.270687487959117 1
0.363306044770161 0
0.328174965557192 1
0.296366828331563 1
0.279035203631675 1
0.315296741242431 1
0.262824395057394 1
0.306521960515863 1
0.319744627437182 1
0.315614676388651 1
0.327668303542673 1
0.317317730740701 1
0.329841175398396 1
0.3204889856077 1
0.315119525290802 1
0.328482390689609 1
0.288085719105681 1
0.299182318395482 1
0.302405965967951 1
0.308820957903372 1
0.3033988162127 1
0.290005861907087 1
0.35285967027062 1
0.326260017982196 1
0.31355015685474 1
0.295414172802408 1
0.26482171464008 1
0.318780236804225 1
0.36472512931434 1
0.286497124480005 1
0.329923980072214 1
0.303273383554944 1
0.271679319722748 1
0.321727872119497 1
0.33761423295198 1
0.326585354785279 1
0.31791967678734 1
0.272555804373024 1
0.325560225296727 1
0.324558976504263 1
0.332709752951372 1
0.288872911783189 1
0.315606126354415 1
0.305878655044858 1
0.313534081892283 1
0.31783940739546 1
0.316944256168342 1
0.291517220845916 1
0.288955995107992 1
0.355913392430206 0
0.314015222319625 1
0.365295712156722 0
0.294227656333931 1
0.314332727774655 1
0.371988183293632 0
0.289358600436425 1
0.307735910549209 1
0.307586262888487 1
0.297159963474154 1
0.321859325488337 1
0.317582930895726 1
0.31436605757258 1
0.32898377952506 1
0.304116124571366 1
0.300028385858077 1
0.308568437835364 1
0.266700484512795 1
0.36630849609201 0
0.359789208336926 0
0.350343373514147 0
0.294347010696593 1
0.330084472003419 1
0.288672615986976 1
0.258540891991067 1
0.2934347536275 1
0.337078296864029 1
0.273830230946696 1
0.290843748458378 1
0.307649526615179 1
0.302267695118037 1
0.28483118430963 1
0.289449975057763 1
0.308999798875949 1
0.334940897977293 1
0.290185911918348 1
0.299507509118043 1
0.311891965293953 1
0.352827362096893 1
0.344707088099601 0
0.331805030696715 1
0.313226784646621 1
0.301467548888519 1
0.317866347121016 1
0.311377165843153 1
0.321467793294548 1
0.324210760450615 1
0.332089962508573 1
0.346153872161811 1
0.334583682399497 1
0.329406061701877 1
0.297065420565772 1
0.328908314081443 1
0.309947380565528 1
0.30584494837269 1
0.321948861914736 1
0.32030860162567 1
0.332861461398502 1
0.302334704685888 1
0.361017094295205 0
0.329849408919928 1
0.365848318014427 0
0.317845146657378 1
0.297797117911817 1
0.348979313127872 0
0.319525882608181 1
0.357731265301685 1
0.342960432310786 1
0.30433200281777 1
0.311778792885845 1
0.351366120805011 0
0.33670905315149 1
0.295063126882832 1
0.283599121615997 1
0.376184801103703 0
0.315760896489051 1
0.35329059155466 0
0.317763143355252 1
0.303557512677899 1
0.294280565965272 1
0.315964035613727 1
0.295058673800305 1
0.304287505787531 1
0.302045876265471 1
0.348528394122349 0
0.302240713927803 1
0.307499169122435 1
0.287904747971321 1
0.304337648686756 1
0.333010062761042 1
0.314535658251047 1
0.308510534122448 1
0.329952381140281 1
0.337730910730244 1
0.27498457305791 1
0.327459566251537 1
0.333724797296637 1
0.300397341339426 1
0.314859510313955 1
0.284308103600754 1
0.295571836346653 1
0.349097532533763 1
0.305726275311952 1
0.292040132932579 1
0.346654276093211 0
0.328596165346857 1
0.289659128844954 1
0.341590612974358 1
0.291630833834746 1
0.366024999762839 0
0.259726300205722 1
0.325575225443332 1
0.328006961345631 1
0.313840128845709 1
0.300726061859499 1
0.303604420646472 1
0.276264344482563 1
0.284522444070683 1
0.333767866517681 1
0.30333924515568 1
0.360658280207754 0
0.33755438848349 1
0.313706464540607 1
0.293446066949785 1
0.331372680800377 1
0.302278291303151 1
0.307709049706859 1
0.286307720621079 1
0.288563598090661 1
0.286502858934596 1
0.327610514665161 1
0.334717856488411 1
0.310358594233716 1
0.288681827494327 1
0.282399174945034 1
0.301204858227395 1
0.337820288893477 1
0.33658022624632 1
0.296233466054229 1
0.318245252871845 1
0.305339027547868 1
0.353196382039605 0
0.292479737510148 1
0.298184155556103 1
0.29529524542813 1
0.319345939252241 1
0.364702589837081 0
0.261095123416376 1
0.26780584550658 1
0.323011581263894 1
0.265572217131052 1
0.307323518228436 1
0.335264019428728 1
0.27932638214263 1
0.310669116380741 1
0.34248525995338 1
0.308804968097531 1
0.325598077419617 1
0.279127906878077 1
0.309316827479133 1
0.341271531606462 1
0.312606508597788 1
0.304916425688863 1
0.322679423279784 1
0.28254161733014 1
0.275831681138139 1
0.297609823697729 1
0.324870197498398 1
0.321643043717742 1
0.320115290336366 1
0.324514467221681 1
0.306538501760567 1
0.322333009102985 1
0.289470691752272 1
0.324040901262011 1
0.290084550560792 1
0.300290407964681 1
0.276249662067691 1
0.330725981798353 1
0.334698773344358 1
0.302123028652789 1
0.298546525820911 1
0.311685248661353 1
0.311654112896202 1
0.303144042090714 1
0.299901214699126 1
0.310468373243246 1
0.30358043807631 1
0.2945802694121 1
0.328591206183978 1
0.302485931983523 1
0.258421750769439 1
0.376133246085812 0
0.289863693224125 1
0.317347829171217 1
0.331892300103907 1
0.267543051373671 1
0.261477599792549 1
0.325262981161382 1
0.332627949214946 1
0.331557343287376 1
0.335939758195397 1
0.33711624063918 1
0.314179651769271 1
0.302252952557078 1
0.297377345221724 1
0.317655907337903 1
0.251374485829618 1
0.282848172257113 1
0.332544242675807 1
0.360809562255247 0
0.302104434865083 1
0.296335966096321 1
0.325988826290583 1
0.309731347238651 1
0.26628325754663 1
0.307723194897558 1
0.293163670198185 1
0.286759581353881 1
0.320845072547304 1
0.269689586396913 1
0.351952841043399 1
0.283523562239481 1
0.315257420851029 1
0.333398250222971 1
0.294632257902005 1
0.313644785550073 1
0.345636825465611 0
0.288673019027479 1
0.31133597059938 1
0.302508645430257 1
0.291571271535595 1
0.338078749675045 1
0.326108464931402 1
0.390221025056378 0
0.28953664798232 1
0.296427182272333 1
0.308899752713219 1
0.287177295058956 1
0.313930008130342 1
0.336789051846126 1
0.337129084798584 1
0.334750725490516 1
0.287401938971982 1
0.370096960823448 0
0.297763625725984 1
0.298214364373692 1
0.323853739235727 1
0.276988602249988 1
0.29437814293795 1
0.328251913204448 1
0.324148077832439 1
0.258678313847466 1
0.301579962845176 1
0.283554079590147 1
0.342950427823993 1
0.30674137294023 1
0.311708726660591 1
0.341345541999261 1
0.299876983506604 1
0.292211770360306 1
0.346367422193453 1
0.32260919951432 1
0.282948769186988 1
0.324415219351898 1
0.305953106788153 1
0.308577789337988 1
0.33577898767053 1
0.324489689526882 1
0.343801236089832 1
0.313728506689791 1
0.298885505013049 1
0.343412594780589 1
0.318242567303983 1
0.351523635342459 0
0.323425214400502 1
0.293048322820999 1
0.304870102572039 1
0.271224523362737 1
0.289906292530073 1
0.316172228578141 1
0.331468022003886 1
0.313172969422485 1
0.308566402741624 1
0.361519879123313 0
0.28627410102059 1
0.329933339816031 1
0.333996362625522 1
0.335996505559341 1
0.294584563772053 1
0.355881971770956 0
0.317496744996282 1
0.335337071095877 1
0.303328207622823 1
0.275002032314383 1
0.308108555996601 1
0.311109976842774 1
0.29241069869906 1
0.28268414148767 1
0.295880194289793 1
0.336248763424594 1
0.318012290996284 1
0.346550855988524 1
0.301806686119413 1
0.307378817453574 1
0.293362772930127 1
0.304024535574397 1
0.271050285596125 1
0.326932639941605 1
0.342091644193562 1
0.288957109614536 1
0.273928975657519 1
0.30222393709995 1
0.312153570019915 1
0.305295274670118 1
0.313971526964829 1
0.318547707210267 1
0.334606090307953 1
0.336894480869954 1
0.305133736658568 1
0.364102711878512 0
0.326065006294172 1
0.284537592214042 1
0.286945164874689 1
0.362292121647783 1
0.33950347348019 1
0.327148655511048 1
0.277486714019668 1
0.291960855549703 1
0.317419676671996 1
0.287837739650909 1
0.31067977747352 1
0.346624908273949 0
0.301830459410874 1
0.280703017280298 1
0.310373187044032 1
0.332267378307873 1
0.286632718087211 1
0.310897639456584 1
0.352579244175707 0
0.317785098351804 1
0.30863560045297 1
0.28508018848897 1
0.325628370544882 1
0.287190515483218 1
0.341846630180915 1
0.315440003680046 1
0.269065640630567 1
0.324815797792099 1
0.304524533871532 1
0.315499441688819 1
0.285311706105881 1
0.29999578981152 1
0.311905560966032 1
0.303868683742237 1
0.281023126366624 1
0.320299690663371 1
0.345186765651222 1
0.295180417440878 1
0.312243946742524 1
0.275863444591381 1
0.316290351594848 1
0.271611403059826 1
0.293143496816016 1
0.326079276023837 1
0.307196081106777 1
0.348985561706848 0
0.286231331485283 1
0.302800590134804 1
0.298040248173245 1
0.385193050614518 0
0.3220408693874 1
0.335313618344378 1
0.289183542784255 1
0.284068405052671 1
0.336471461210444 1
0.270511570725597 1
0.3313905084302 1
0.35376063010226 0
0.326734389441128 1
0.278111910039315 1
0.26517748012648 1
0.273034827010564 1
0.328335189694689 1
0.295701526136117 1
0.307038340179264 1
0.283933121365326 1
0.27812055897242 1
0.352181198676323 0
0.350855941603437 0
0.314254517565014 1
0.30707646368722 1
0.299690511641162 1
0.285811318612761 1
0.322216866193319 1
0.29994450246852 1
0.340824842890094 1
0.294582574845814 1
0.30335149403311 1
0.304817111090063 1
0.3216188266998 1
0.351127568955137 0
0.279637002231825 1
0.284658563418554 1
0.354396155733201 0
0.3354996763571 1
0.331975916844232 1
0.332319222521484 1
0.330999992933376 1
0.301434938012973 1
0.305962479755127 1
0.338835354111247 1
0.310420348460733 1
0.311768621350985 1
0.305052152501026 1
0.323387309157797 1
0.280229693086886 1
0.273865317229612 1
0.315070888508725 1
0.294665665333387 1
0.365000025510221 0
0.318837858878335 1
0.312440812740023 1
0.281086649518148 1
0.271601139445172 1
0.297048155625986 1
0.300373418246108 1
0.328052958354717 1
0.265270123714478 1
0.271529895344119 1
0.290397983383086 1
0.280688144503011 1
0.311639653846652 1
0.377966088490448 0
0.270547750802489 1
0.326652967264608 1
0.327526105470465 1
0.296748442610697 1
0.331543317466559 1
0.33663815873511 1
0.334493580331403 1
0.330103132736913 1
0.293711188376984 1
0.352625376746142 0
0.35721012800589 1
0.3438163582226 1
0.277381096959855 1
0.331311510722672 1
0.372668626262438 0
0.385895947668591 0
0.292577937264532 1
0.338078658431819 1
0.301745814292763 1
0.325998238268614 1
0.312296221123826 1
0.296670963838865 1
0.304830234172365 1
0.275194681632693 1
0.326448009471945 1
0.303860548197455 1
0.297664819660212 1
0.308494597589893 1
0.322436348880568 1
0.326230262332366 1
0.278783799096105 1
0.276527444512621 1
0.331262526345768 1
0.307078464557134 1
0.353223564066546 1
0.337179535390551 1
0.318606514992373 1
0.316263585432489 1
0.307524476536633 1
0.279415874529968 1
0.345125491153367 1
0.33620597624119 1
0.302698713054669 1
0.307578715317005 1
0.273339826236825 1
0.3092355858848 1
0.28617808742219 1
0.343738585564742 1
0.328754721254302 1
0.339069299304321 1
0.312387963671065 1
0.310046078878309 1
0.358209103559037 0
0.30500338018216 1
0.348736907414598 0
0.287586613886635 1
0.346416849668909 1
0.318890273536024 1
0.274254163489405 1
0.315756435127815 1
0.350673837404286 0
0.306393471569691 1
0.290197686904678 1
0.345560924072268 0
0.317556913530518 1
0.332655552890497 1
0.324960046755484 1
0.326061678684461 1
0.30859071726867 1
0.301133345708334 1
0.313513935111393 1
0.294647821050698 1
0.305836364822915 1
0.268279536457866 1
0.312616389089066 1
0.262979942496292 1
0.309875464551199 1
0.345743585272949 1
0.286309021369001 1
0.311450147995661 1
0.312098207599219 1
0.320582605862938 1
0.375016319749971 0
0.281227251584959 1
0.294998081732396 1
0.295866723959419 1
0.309403361203128 1
0.273083569394722 1
0.340250940423751 1
0.303710052856756 1
0.320826723443855 1
0.289025128841006 1
0.316484855622047 1
0.288714226747206 1
0.304006141912931 1
0.346117518521509 1
0.284823466358419 1
0.259302333374016 1
0.311675986165972 1
0.33858924580535 1
0.331656001600014 1
0.317183195344953 1
0.334065206012492 1
0.303923003390704 1
0.276945957294696 1
0.346455497673495 0
0.330390080163043 1
0.354600042172498 0
0.327928082568442 1
0.32345777237855 1
0.316654344585255 1
0.311001921350613 1
0.316960840294939 1
0.309310978311009 1
0.303274857999736 1
0.337753118190531 1
0.296789148653843 1
0.342817029828389 1
0.341647397767203 1
0.287763892796083 1
0.305294416236943 1
0.294917685794444 1
0.282233516244549 1
0.332234973385138 1
0.347256319358954 0
0.298706277450598 1
0.30912372124723 1
0.305943892831393 1
0.309517515575707 1
0.292899925347654 1
0.334134088292422 1
0.339417995456177 1
0.311704568112593 1
0.336256264651455 1
0.327779281723524 1
0.260959878990445 1
0.345367623631298 0
0.279931791129253 1
0.321464464953338 1
0.292776369489918 1
0.312563226716865 1
0.306247116862719 1
0.321912956875673 1
0.31867530200423 1
0.313520621798029 1
0.334930584994079 1
0.257532797020659 1
0.261904100291222 1
0.33502636342605 1
0.336913187774891 1
0.313791980703508 1
0.31029423945183 1
0.299311142850798 1
0.282722906038654 1
0.293675215382043 1
0.337770660686774 1
0.305902451710982 1
0.309535391036849 1
0.29879119895889 1
0.301591394221206 1
0.352000323204351 1
0.269653635986304 1
0.310937155775572 1
0.295550351513858 1
0.284166299450631 1
0.309239364428126 1
0.25986176651576 1
0.314743632116612 1
0.30265002917297 1
0.310554898917766 1
0.294884951995422 1
0.32414818302858 1
0.294953619764867 1
0.276084293568485 1
0.291655897280347 1
0.318560326411734 1
0.280309386726208 1
0.316429389492499 1
0.317918424158201 1
0.279653775348573 1
0.312398617903515 1
0.285564361209559 1
0.290189646558712 1
0.323796382540985 1
0.258098516451134 1
0.291282436444218 1
0.329701594765263 1
0.316277813738027 1
0.297348984162313 1
0.297145418333802 1
0.277421096323017 1
0.349079398929547 1
0.345260449315302 1
0.334412581608987 1
0.325047281424816 1
0.280917845582553 1
0.312110270942709 1
0.309134986247857 1
0.298218062119603 1
0.243460964762196 0
0.298897456933562 1
0.318755363006487 1
0.327560266161243 1
0.350217777468442 1
0.280862302955748 1
0.306429908705234 1
0.274927206321583 1
0.326708082718786 1
0.288400848365386 1
0.30668284118285 1
0.292254142050438 1
0.272423806658598 1
0.331415071877002 1
0.298605033633176 1
0.289140645878058 1
0.292763188550241 1
0.32287564960515 1
0.293741627257156 1
0.2748009618825 1
0.317094814590351 1
0.279354436174469 1
0.304762543510157 1
0.350727716885631 0
0.324622891990859 1
0.34772221790894 0
0.322697764261108 1
0.310343849937173 1
0.281508958036131 1
0.314182628995353 1
0.292513916262794 1
0.341230109496477 1
0.298116181943859 1
0.305929626584657 1
0.291185132273732 1
0.328589122688405 1
0.290410122773938 1
0.279855252033583 1
0.318546257161215 1
0.329072603424392 1
0.329442179726472 1
0.373308298520227 0
0.305604140812016 1
0.318899977306784 1
0.309811999105627 1
0.318427942401401 1
0.291757494713386 1
0.294366754708649 1
0.27210616493063 1
0.301045511449512 1
0.320334383073187 1
0.30526456975674 1
0.323951428082367 1
0.292265136898536 1
0.299207163555896 1
0.310480015756615 1
0.297675863395752 1
0.277928302559737 1
0.304570344088748 1
0.330778991151304 1
0.288331553511409 1
0.329541410751324 1
0.284208003866087 1
0.335376020288526 1
0.30882732394027 1
0.288661223777423 1
0.340566360386292 1
0.328200035049791 1
0.313063052835734 1
0.305410746087097 1
0.321677980840262 1
0.325424631325806 1
0.312737554292823 1
0.275378499388866 1
0.34831694132024 1
0.33436786621421 1
0.289368967770926 1
0.342615514307322 1
0.334624791740553 1
0.32747713275033 1
0.313928835284038 1
0.292934474184992 1
0.388839994927268 0
0.264586546728455 1
