# Supplementary material for: Bias caused by sampling error in meta-analysis with small sample sizes
Source: PLoS One. 2018 Sep 13;13(9):e0204056. doi: 10.1371/journal.pone.0204056 (PMC6136825; doi:10.1371/journal.pone.0204056)
Supplement: S6 File — (ZIP) [file pone.0204056.s006.zip › results N = 20 theta = 0.3 tau = 0 sz = 20-30.txt]

"dl.theta" "dl.cp"
0.38418278222876 1
0.483709771784074 1
0.375937289060782 1
0.407185904325652 1
0.541357409455404 0
0.56590852277444 0
0.379647167544079 1
0.297430134794712 1
0.51795691678835 1
0.422116513320975 1
0.614125931979957 0
0.477478227733924 0
0.447943275045702 1
0.406981869939476 1
0.432092079026089 1
0.54786170304892 1
0.533597019504376 0
0.313065601610941 1
0.283328884790474 1
0.403996172105266 1
0.419204627010677 1
0.610243245628862 0
0.462962349079048 1
0.467836576180986 0
0.344373637314284 1
0.420388427338212 1
0.506621776407514 1
0.534988020814899 0
0.645122424617082 0
0.577692946327154 0
0.457997342680465 1
0.440069208435228 1
0.48896567053854 1
0.345481807955209 1
0.474230805582417 0
0.297283004851873 1
0.43417979794376 1
0.296697225514104 1
0.299523525670544 1
0.436766938824412 1
0.499350138650765 1
0.448806648075659 1
0.470713578413248 0
0.440697932239158 1
0.288703023377787 1
0.41114505178196 1
0.31226843626409 1
0.202072063345738 1
0.417148713787512 1
0.512208244941361 1
0.393468661591184 1
0.497362395229694 1
0.540948519773263 0
0.284421340038832 1
0.350890124120105 1
0.417340729692348 1
0.502818291699217 0
0.305494197789069 1
0.513561691863798 0
0.48803065872142 1
0.568510309208216 1
0.399939151153576 1
0.509998550016772 1
0.407774124573521 1
0.442916398159896 1
0.630440673304957 0
0.461836197503591 1
0.318520449094062 1
0.421750040924538 1
0.256859180207003 1
0.522666071914377 1
0.489212923848645 0
0.493081362953144 1
0.36867879569908 1
0.445088206705083 1
0.51542382982953 1
0.611388619055479 0
0.426761245295662 1
0.343717184846692 1
0.604266611080226 1
0.440504817227615 1
0.324042121145524 1
0.316132741482763 1
0.388323907615625 1
0.468763417794355 0
0.425425509227446 1
0.512608958306042 1
0.342809782229589 1
0.297673956388409 1
0.397688991557259 1
0.458536183148385 1
0.438787551715585 1
0.350026049673494 1
0.39682608171362 1
0.346703174887856 1
0.433203819709359 1
0.350411614174065 1
0.47965225111479 0
0.54137071964164 0
0.401455678164007 1
0.27150131283149 1
0.553954299599425 1
0.461068832423107 1
0.394658175457132 1
0.488768190618267 1
0.440337120991258 1
0.516471017515897 1
0.222033854987497 1
0.463723697145142 1
0.412752334936506 1
0.472629864271228 1
0.499782941891428 1
0.42451325219593 1
0.391607642500556 1
0.412603065591917 1
0.547772313319973 0
0.39963682436153 1
0.522188135511596 0
0.476663583460407 0
0.38694314552099 1
0.34899960903262 1
0.256856159304264 1
0.657252883581972 0
0.250811971017571 1
0.483517426794439 0
0.545307545536846 0
0.35241787578529 1
0.415012573276741 1
0.245466329436069 1
0.467318314691618 1
0.429204348616159 1
0.416169842285037 1
0.283897493988237 1
0.292020681895544 1
0.461648375154392 1
0.514393864424987 1
0.360600827767005 1
0.335620854161379 1
0.311907917367672 1
0.401033685005578 1
0.521049740425523 0
0.472305966347643 0
0.581845383427751 1
0.522749693094273 0
0.424119534636146 1
0.396200750802741 1
0.325294815301573 1
0.412374360355635 1
0.431083743306406 1
0.359585412998504 1
0.389462026496778 1
0.440635838166426 1
0.295020203861725 1
0.521553317598372 0
0.538908862800782 0
0.340233255501059 1
0.585696480407978 0
0.423410245695622 1
0.492588405198272 0
0.555830822648894 0
0.483665188742662 1
0.309561841330183 1
0.378172904367517 1
0.46059670392705 0
0.415911297920658 1
0.419787222086244 1
0.411437768012826 1
0.537886978368575 0
0.488969043151663 0
0.401433441367528 1
0.451151254062045 1
0.489640614270081 1
0.569010379002808 0
0.305729142375961 1
0.569072519609948 0
0.484949924979416 0
0.40358713413127 1
0.416366182279182 1
0.538746690626637 0
0.364207815444473 1
0.423561387093526 1
0.481823780109838 0
0.363882983822486 1
0.363909648369917 1
0.53314846794489 0
0.457245634036545 1
0.54353668490068 0
0.318398966598426 1
0.553160793910355 0
0.501250887631995 0
0.54602133549445 0
0.378470279498719 1
0.46259440145289 1
0.394393467857033 1
0.467564956190114 0
0.415647019481859 1
0.472487728897236 1
0.408754577440274 1
0.496950953423748 1
0.504545838395079 1
0.448449878274872 1
0.53050918772991 0
0.355661726967936 1
0.448274009381973 1
0.50532801175408 0
0.600808419214702 0
0.31220400914891 1
0.360006243154659 1
0.373593425211365 1
0.264813916163136 1
0.385189237317329 1
0.473141355568865 0
0.498946683553295 0
0.486479351181634 0
0.547072686967491 0
0.397843026822878 1
0.558751503504973 0
0.400800394671051 1
0.4814117487929 0
0.615421440113419 0
0.344610630961732 1
0.432157561714571 1
0.450193028809275 1
0.434654672107113 1
0.315869567012112 1
0.505337571699106 0
0.373787630961231 1
0.204858805976736 1
0.458380279180461 1
0.384847284439505 1
0.391553085796665 1
0.429737135779669 1
0.370647750471337 1
0.440153511367388 1
0.302233372147413 1
0.40947811906481 1
0.281532883221373 1
0.200513443864836 1
0.43313221831227 1
0.434340196762092 1
0.384305942362712 1
0.444691060732284 1
0.52152911624929 0
0.463996726419584 1
0.459402841488679 0
0.33785819786854 1
0.487687705521163 0
0.421553835556618 1
0.414600960481673 1
0.509017285431482 1
0.357160106901768 1
0.467169226593018 0
0.370399521935761 1
0.506491384585537 0
0.50412383532718 0
0.458149630786588 0
0.496186626219393 0
0.488883861845159 0
0.377810947453757 1
0.524884015764158 0
0.437514876593834 1
0.425695060389034 1
0.395373012426166 1
0.273998790605927 1
0.376045529746585 1
0.463117208427055 1
0.427459532806918 1
0.412728663515843 1
0.501383312475915 0
0.433291074632687 1
0.38430911492164 1
0.281846733141485 1
0.506650649901196 0
0.418158509789964 1
0.536279742173096 1
0.396751926333313 1
0.458579407909088 0
0.540409584670387 0
0.440231118927882 1
0.337222657477776 1
0.421949662210902 1
0.508815415713705 0
0.421821264999609 1
0.422468245458905 1
0.492857777508619 0
0.449701995645388 1
0.387136441722559 1
0.298168471874792 1
0.506438028610026 0
0.389259551196419 1
0.297336137225116 1
0.46217288071247 1
0.45056044784361 1
0.530838613988225 0
0.419878363703324 1
0.360010023247572 1
0.497614546681525 1
0.430298856262009 1
0.39837287939615 1
0.236424763195622 1
0.416000567382374 1
0.505239145068226 1
0.476456187299282 0
0.291958188525939 1
0.438427504193755 1
0.527136706144298 0
0.499962588119386 0
0.456571267611431 1
0.458589751232352 1
0.445527531794393 1
0.393501891131525 1
0.488892408503271 1
0.411005251037861 1
0.481653773501278 1
0.583945650180757 0
0.423570126538825 1
0.506436538286772 0
0.449403841616614 1
0.316666389627494 1
0.4644036534013 0
0.40668838989734 1
0.414802708040476 1
0.436727406431178 1
0.441044309786179 1
0.378335766454609 1
0.266763825839852 1
0.394012235718662 1
0.440343864956454 1
0.470307977585719 1
0.41503761219499 1
0.145579332533859 1
0.431464563158686 1
0.402074486255809 1
0.339538888887871 1
0.33481342733583 1
0.407222634960262 1
0.550658036890141 0
0.471000896878834 0
0.460515369991683 0
0.488660294641681 0
0.418395409064354 1
0.406200377670736 1
0.440250058704152 1
0.444958395424165 1
0.427309715969698 1
0.557946985620431 0
0.439729056276727 1
0.612736312132806 0
0.382204174781263 1
0.536210219860106 0
0.440880643034713 1
0.335751911303943 1
0.643235075888788 0
0.454154241024092 0
0.588207737564229 0
0.528528124688495 1
0.355864302307552 1
0.510223077395056 1
0.367813591494469 1
0.530668579846467 0
0.384302117917872 1
0.353712988035999 1
0.468969947336613 0
0.577017762486422 1
0.465610452584093 0
0.44013427141929 1
0.391202781747985 1
0.470807093862711 1
0.386742689550009 1
0.578634307572886 0
0.487853280902586 0
0.485487274174799 0
0.5515773845843 0
0.592371890817078 0
0.469095368025357 0
0.434637483710799 1
0.46180242173457 1
0.475094589012851 0
0.565451623200611 0
0.398270355885859 1
0.460226702728129 1
0.463602137742863 1
0.296378205670972 1
0.3399085122984 1
0.371828687282668 1
0.477138433196286 0
0.484705004813164 0
0.477908119221594 1
0.456034194846708 1
0.37740033702069 1
0.537664818515283 0
0.350971113290044 1
0.452305036735768 1
0.400660340805803 1
0.510249713964327 1
0.454658258622118 0
0.386806930040373 1
0.476041006816992 0
0.420763533298308 1
0.393028130040121 1
0.494840041159794 0
0.468680598376107 0
0.548299434013236 0
0.47538935382222 0
0.407096901065561 1
0.513089293169284 0
0.493721007057822 0
0.446858386196343 1
0.539951873962879 0
0.385571085401323 1
0.498370239079956 1
0.526938698828212 0
0.536523170345953 0
0.332970498278094 1
0.481327070266713 0
0.488371060190333 0
0.595434422737004 0
0.501509356339232 0
0.305526654215067 1
0.508453089969882 0
0.45812799555427 1
0.488074106305532 1
0.486891425279129 0
0.548151613135906 0
0.514659352433953 1
0.390648521270861 1
0.365282407451243 1
0.361919370674672 1
0.535223609827179 0
0.265768685596167 1
0.313160618460723 1
0.37813694693119 1
0.422877095962831 1
0.444082003151517 1
0.377192706158503 1
0.556780893761315 0
0.384011170850491 1
0.40083162666219 1
0.506892797008788 0
0.40551215816551 1
0.402960754292025 1
0.520931830386904 0
0.284925364817665 1
0.443256889623187 1
0.582682415424871 1
0.353974800710971 1
0.410333087045114 1
0.518325244414293 0
0.561263802764172 0
0.446456341793227 1
0.427041386361855 1
0.442067260955191 1
0.271615953775176 1
0.592694199900495 0
0.302094910077089 1
0.416357626562968 1
0.305043166438511 1
0.510582652441275 0
0.272789696940002 1
0.38981760014015 1
0.482044629325825 0
0.536910539940944 0
0.369914655511944 1
0.316377090498819 1
0.349747610538603 1
0.31504208191468 1
0.445435382410087 1
0.324801993787457 1
0.558392056919546 1
0.558030103528243 0
0.43880541747633 1
0.435118262553242 1
0.452063997310971 1
0.519608283388199 0
0.354999600858709 1
0.483023888936389 1
0.311851215496574 1
0.428223068408443 1
0.64870201081482 0
0.430778625241445 1
0.534747525298736 1
0.402579841361557 1
0.501527872043614 0
0.449253978906642 1
0.333255565569024 1
0.4508695793317 1
0.430861634681522 1
0.226956014705103 1
0.269188856848878 1
0.294821004006636 1
0.454074577505336 1
0.418740557184529 1
0.451155084163048 1
0.312923433070665 1
0.421620128602225 1
0.539246642041759 0
0.363061961277621 1
0.423450970298638 1
0.407134274444435 1
0.521344681724167 1
0.3997836348098 1
0.595825118511274 1
0.432542954233384 1
0.551900519569494 0
0.465401650187833 1
0.494062432122563 1
0.490781540321091 0
0.450859148356274 1
0.474762308988687 0
0.401401716501642 1
0.48871174213226 1
0.388676371324229 1
0.51829632551666 1
0.356831547838089 1
0.488040443393793 1
0.477177176897782 1
0.551017968880235 0
0.351298200676565 1
0.425555283331352 1
0.499475482505269 1
0.435064065531028 1
0.404427701384855 1
0.482614460905585 0
0.37583934913467 1
0.500614243058409 1
0.367092568754131 1
0.449728931397257 1
0.550682922367712 0
0.358537559324269 1
0.469954343349525 0
0.464425893280366 1
0.327418966513289 1
0.39153410413302 1
0.342167618483348 1
0.304716410746687 1
0.269348726351517 1
0.425649054942942 1
0.531563693187185 1
0.243710299743291 1
0.397347022637981 1
0.489160476305078 0
0.336407187005383 1
0.499695693935143 1
0.555171270214218 0
0.492766834471667 1
0.492875175777823 0
0.464142248113777 1
0.435786337461142 1
0.354320722167769 1
0.472388467279501 1
0.297950473579476 1
0.36439166745812 1
0.40754636136126 1
0.197349819042831 1
0.377630611403523 1
0.457733981560032 1
0.436406825808007 1
0.515878551066072 1
0.651158171053514 0
0.550189221181664 1
0.416207154395734 1
0.413218273516713 1
0.498067535381884 0
0.261670665619615 1
0.412805266393578 1
0.396186351523137 1
0.582521550698059 1
0.473574076485554 0
0.440905078229289 1
0.397044135817731 1
0.436109060869453 1
0.309980507708492 1
0.275509559242198 1
0.533342784417514 0
0.438388052955302 1
0.326217742486573 1
0.328462416968556 1
0.336838860376441 1
0.521010504399785 0
0.386990673583807 1
0.481745965547952 0
0.492468356353198 1
0.393603854891341 1
0.484338772780255 0
0.48103702317774 1
0.38842821154376 1
0.362731784694124 1
0.41052254407558 1
0.460493491496782 1
0.436547692303062 1
0.256678877671144 1
0.568653882102198 0
0.37970256846837 1
0.483910989326502 0
0.436307672989009 1
0.515013475671998 0
0.49955403441038 1
0.369444643949889 1
0.413990964154532 1
0.502567527820414 0
0.559110398476236 0
0.504095652409019 1
0.575880706128268 0
0.531752337676253 0
0.417672000804395 1
0.380619276418423 1
0.502358600658254 1
0.542974385069485 0
0.432374335393066 1
0.439874619364455 1
0.341249126905327 1
0.445901599137727 1
0.45447151025221 1
0.364279265187585 1
0.36919938797889 1
0.48943093385966 1
0.546704498813469 0
0.432069347955321 1
0.356138986222231 1
0.392146073611584 1
0.360750086443192 1
0.49089385368493 0
0.565101777538306 0
0.310541864155641 1
0.521210255595006 1
0.253912536817602 1
0.384340047253929 1
0.282047769728136 1
0.444282360866976 1
0.244639744774489 1
0.467544131642379 1
0.491082697032208 0
0.448432478174525 1
0.511406764664442 1
0.567240055176789 0
0.593166727741429 0
0.457169412246744 0
0.520314940972682 0
0.420949135880096 1
0.428666754682825 1
0.498920454231101 0
0.575962652995734 0
0.203713718360268 1
0.41979026332545 1
0.408507869749459 1
0.53878546736732 0
0.451286228069354 0
0.300884819508881 1
0.506371195482429 0
0.515132669920643 1
0.358427173054433 1
0.53855702675752 1
0.341398815551702 1
0.40269277095578 1
0.471821395822027 1
0.485292647735934 0
0.411308517418402 1
0.692717010366927 1
0.465386351829317 1
0.454079729638806 0
0.321654926521891 1
0.400179287949803 1
0.455373537445492 1
0.508392320979289 1
0.468555138156779 1
0.485319858369474 0
0.353569861677409 1
0.47355981679487 0
0.463508343161493 0
0.404366058868914 1
0.486359181794234 0
0.41025947094031 1
0.265568311353454 1
0.456604420777833 1
0.413029333214022 1
0.560598433345756 0
0.435147103441104 1
0.313607619324118 1
0.463153003158324 0
0.387060885034996 1
0.427779865742895 1
0.597926100416506 0
0.527586664561998 0
0.317738277659733 1
0.351509291908392 1
0.625603587224327 0
0.625937700156129 0
0.52451632941839 0
0.409978563401177 1
0.624069781395273 0
0.551012125879287 0
0.432586926761095 1
0.454336857575454 0
0.347722320984548 1
0.320058781783648 1
0.548080687260832 0
0.319390898249922 1
0.338100982308925 1
0.443344171468713 1
0.343114441352337 1
0.444776689184667 1
0.416318498310164 1
0.445466461907588 1
0.449049762133294 1
0.465384952482867 0
0.440350311366676 1
0.318398752948611 1
0.452378784104673 1
0.452468022635883 1
0.540249440295834 0
0.277811471665604 1
0.318509363297647 1
0.284277350308566 1
0.409102294752819 1
0.540184709162006 0
0.477509677081608 1
0.466077012320386 0
0.186917370447369 1
0.401369209825092 1
0.482368067017597 0
0.547158548239116 1
0.464441801486103 1
0.538611017914003 0
0.396996725809346 1
0.327628955433349 1
0.305114711129823 1
0.560770962948046 1
0.402482241969587 1
0.547370437079687 0
0.316201344658328 1
0.578711205771924 0
0.387279282134027 1
0.470308800081388 1
0.41341476170321 1
0.428261111967141 1
0.448348781802079 1
0.556655065792294 0
0.383934596229778 1
0.514404324466209 0
0.730957557753474 0
0.451568662787769 1
0.554783449355122 0
0.56899066402695 0
0.300758146790481 1
0.324129301640742 1
0.387980564674005 1
0.40414462713759 1
0.295086467031445 1
0.331103364192271 1
0.42519837280826 1
0.476180846428387 1
0.574267611095026 0
0.373221347269613 1
0.432641082877727 1
0.474540374724639 0
0.413295877864654 1
0.36695174013246 1
0.554504023964442 0
0.420187028228081 1
0.388526255402817 1
0.391739943176414 1
0.699010138029966 0
0.446604257070615 1
0.398801576012591 1
0.293279480559257 1
0.427497191045662 1
0.413839562117109 1
0.386081322752171 1
0.252432622058479 1
0.493473151661133 1
0.463213860262932 0
0.358049709022044 1
0.306280739966809 1
0.422000697013448 1
0.635308917205373 0
0.352012621160481 1
0.379273975214811 1
0.408233336152243 1
0.444679998390822 1
0.552365835435353 0
0.397324920107215 1
0.483292672946359 1
0.516173714743826 0
0.380260227202455 1
0.482503659534408 0
0.471844123165565 0
0.406658580942139 1
0.434566975610446 1
0.458272440314018 1
0.321505579454305 1
0.289224892369746 1
0.42589026589295 1
0.408173074502655 1
0.403653422885035 1
0.412436767461753 1
0.45076395848458 1
0.403570485498315 1
0.478178040575786 0
0.44335912967603 1
0.489178122287513 1
0.448384777804154 1
0.506025239115268 0
0.282224255641809 1
0.407255150093818 1
0.535114971100883 1
0.397877967557844 1
0.330417995724952 1
0.388898230830427 1
0.579029577260626 0
0.209797358554041 1
0.434916301188783 1
0.477780815302043 1
0.400106057211415 1
0.469213287564007 1
0.457188131202841 0
0.387051477985947 1
0.449986003683666 1
0.438665631847405 1
0.577554623301503 0
0.515663535160282 0
0.374387155044856 1
0.499662793091169 1
0.474244154719891 0
0.521660407081951 1
0.461499659658101 1
0.369801640025378 1
0.462307270948562 1
0.332551340235216 1
0.425262901388662 1
0.4831924134638 1
0.45982088965867 1
0.325315159833706 1
0.355600586751398 1
0.291346285457306 1
0.368929088456212 1
0.337214540919133 1
0.436884884402938 1
0.439276440277658 1
0.210987333544438 1
0.630678936139268 1
0.404027026738459 1
0.467746416558462 0
0.537410802644004 0
0.495329454164649 0
0.29534323993405 1
0.328418255162846 1
0.371413853548072 1
0.400198203378053 1
0.354170844946822 1
0.505771788480913 1
0.41775770504401 1
0.352729441669655 1
0.287200579074781 1
0.390691602632973 1
0.427348434798445 1
0.384144020495034 1
0.534806116664783 0
0.344060424615183 1
0.258035835484676 1
0.427442472260252 1
0.509542857587644 0
0.446753168765415 1
0.375106275220658 1
0.34801848803548 1
0.286402966873621 1
0.43402045254239 1
0.450539558978387 1
0.425678888905344 1
0.371110577664231 1
0.449865674299542 1
0.497998839234601 0
0.437122311824912 1
0.54975768210985 0
0.517950804896418 0
0.397205131931682 1
0.450124671235325 1
0.472726880323689 0
0.479435460127335 0
0.490436871285188 0
0.392621803209366 1
0.409978588806817 1
0.478021299649376 1
0.431222028813098 1
0.489004733948984 1
0.52054097570872 0
0.390173295129672 1
0.382261098695838 1
0.466299786847218 0
0.465852325649336 1
0.637234955819483 0
0.39224502500683 1
0.297597406540372 1
0.44408536317855 1
0.421001803127127 1
0.324482690596967 1
0.473808907312657 0
0.365072335508664 1
0.443716070717036 1
0.369740082454868 1
0.361249259325448 1
0.372150520809469 1
0.381360933653377 1
0.354070657228913 1
0.471274585277338 1
0.463287450356549 1
0.368890491441453 1
0.604088112824038 0
0.360568893831312 1
0.589037662200607 0
0.451781427257104 1
0.398003880016498 1
0.596018962424595 0
0.330899737033516 1
0.456032054547413 1
0.304856640032343 1
0.494126238608971 1
0.326849253181592 1
0.50150099852288 1
0.370129648239533 1
0.534755668616918 0
0.267009558717909 1
0.303631902714174 1
0.329164973367563 1
0.576107949267108 0
0.432401516998746 1
0.497897633028485 0
0.443943153643707 1
0.403929994695036 1
0.475495355901068 1
0.481232114021321 1
0.504043506224221 1
0.270506551636604 1
0.426559172171751 1
0.269547473473097 1
0.365963741797854 1
0.436841108235575 1
0.345032202136159 1
0.514491581384242 0
0.544407838023076 0
0.493977945323842 1
0.293217716065111 1
0.388986562634682 1
0.401790160707358 1
0.533570889873758 0
0.368551789702597 1
0.4548212060478 1
0.534874472778572 1
0.486246153465672 1
0.50032702993316 0
0.361269938312202 1
0.554151853013398 1
0.413900886739618 1
0.439476011730382 1
0.379092059840144 1
0.394173171274443 1
0.324495713452311 1
0.603707340295789 1
0.590393511909813 0
0.537589066774592 0
0.327623644788851 1
0.426911489970988 1
0.486053457541409 1
0.544718892451679 0
0.328362445141768 1
0.365960531043339 1
0.328260716170607 1
0.351486080616359 1
0.485362526553413 1
0.446418894458335 1
0.478953783472765 1
0.398352429315544 1
0.443478731351469 1
0.495896681012251 1
0.403800324173262 1
0.604580965777573 0
0.358341621953976 1
0.470182393452296 1
0.479404227594811 0
0.356715951517922 1
0.460067969923832 0
0.520240357454938 0
0.355976616977259 1
0.360725332202543 1
0.428064710452458 1
0.391463396187895 1
0.590341152998085 0
0.484615502241277 1
0.415719452570251 1
0.422574637631643 1
0.47112882578535 1
0.229756488547395 1
0.426102558272705 1
0.449333437939635 1
0.472888483282511 1
0.394815501550176 1
0.460106349163573 1
0.609106488236672 1
0.448579294998603 1
0.37619720845755 1
0.418150161939053 1
0.470327333698113 1
0.443290415045408 1
0.318404736193058 1
0.533472758441037 0
0.55646302916263 0
0.29623787846306 1
0.341909738461317 1
0.529014413902691 0
0.42532567377605 1
0.378483544338664 1
0.380296623145521 1
0.411065021410146 1
0.476808572262227 1
0.46993863859651 1
0.323646247715687 1
0.494498442043961 0
0.42801718772008 1
0.417418245211866 1
0.468151696259848 0
0.465198410051194 0
0.536618092206446 0
0.489776209182646 1
0.45657543719436 1
0.438072970722621 1
0.316846486749686 1
0.668571480637937 0
0.564869003824804 0
0.425281640201186 1
0.515624414088862 0
0.362150260255659 1
0.497866659967579 0
0.456152406427239 0
0.423302774959106 1
0.418680807086799 1
0.19211224868654 1
0.506187626021549 1
0.350284125214149 1
0.320788685562232 1
0.593870190382578 0
0.400023861832569 1
0.254476808363124 1
0.382390137511352 1
0.421627855151822 1
0.50920138622394 1
0.316186313795368 1
0.433453293486117 1
0.46935113192037 1
0.346693096866797 1
0.350064337755248 1
0.53971640147722 0
0.530378974631851 0
0.508122260220071 0
0.335612507256378 1
0.431852770134072 1
0.467361372501128 0
0.528469694553796 1
0.390548014002098 1
0.223526602154048 1
0.508561064923975 0
0.449435345330598 1
0.528129845538531 0
0.376722520087964 1
0.446949174716689 1
0.504730886943807 1
0.385739944216143 1
0.481305126584708 1
0.469231640741294 0
0.353780653555208 1
0.384385159803841 1
0.45148250241414 1
0.46204950661968 1
0.322633241931407 1
0.292636819023366 1
0.437796328366761 1
0.30185304910717 1
0.409375837019038 1
0.401679399802746 1
0.323568467766986 1
0.386440717800085 1
0.396148122219467 1
0.460903235621033 0
0.351160321886799 1
0.379642589562694 1
0.460544387450634 1
0.492576167128666 1
0.458273794241635 1
0.383186696632488 1
0.511437282541409 0
0.492478562082675 1
0.461278967273598 0
0.445902101584802 1
0.350428807918701 1
0.455030141456457 0
0.42525766405582 1
0.398705558700626 1
0.380168870859783 1
0.443695100717029 1
0.428880847435334 1
0.453813762994792 1
0.324347737608331 1
0.289007028164132 1
0.426004355365532 1
0.395124275640785 1
0.265348532656933 1
0.526868602336253 1
0.524973578884629 0
0.405808899617731 1
0.547836800671181 0
0.397415960601847 1
0.437023085702742 1
0.300737724551011 1
0.45350033082763 1
0.336669484209696 1
0.380435477737721 1
0.11567577149798 0
0.469462507519541 0
0.427238924834535 1
0.395688564543881 1
0.450330182628701 1
0.396356310796991 1
0.268330898704707 1
0.377820739567533 1
0.276751499215264 1
0.439888752231971 1
0.436568242709486 1
0.370339009612452 1
0.550207221903373 0
0.479729878382943 0
0.399447890065317 1
0.350457557533567 1
0.658437920032936 0
0.316350440961931 1
0.41164348613686 1
0.363525629618741 1
0.281243784221434 1
0.500391521818212 1
0.53167249525485 1
0.542777356738861 1
0.281056881588268 1
0.543381470034258 0
0.38200223450186 1
0.623671451739862 0
0.766150533968381 0
0.592188639812098 0
0.402939909323188 1
0.434086192275241 1
0.516073471271663 0
0.270407863088814 1
0.502409245795827 1
0.512099833568096 0
0.506083545528495 0
0.417344156550948 1
0.382220195704933 1
0.341022002058927 1
0.384983654141644 1
0.389451596288937 1
0.19509777542516 1
0.301317791942208 1
0.410802901253863 1
0.475434816235207 1
0.303858106026692 1
0.484551578570323 1
0.346389236331554 1
0.614987676041858 0
0.367514139620593 1
0.39999992571598 1
0.39340504831898 1
0.512149799573194 0
0.480556210131546 1
0.45456567052843 1
0.558850432092483 0
0.334081674834781 1
0.437832003147723 1
0.521393974692578 0
0.409501744301006 1
0.529779008317916 0
0.388787168132234 1
0.469592457329828 1
0.454676151387644 1
0.341972150064503 1
0.498017717474666 0
0.400986911061767 1
0.4229554383763 1
0.49171242445834 0
0.432045212840639 1
0.535803068954576 0
0.426072473106421 1
0.356707303944776 1
0.483485423259532 0
0.603554623972702 0
0.464028270413736 1
0.685250291419251 0
0.483600119029126 1
0.47327845292747 0
0.421691428311219 1
0.489496640481873 0
0.543432028800165 0
0.365289241924468 1
0.358300350399376 1
0.354707963572166 1
0.417277466692685 1
0.428822016205803 1
0.41012124737601 1
0.498625383098643 0
0.363334971938278 1
0.389027621948579 1
0.423339508889385 1
0.396841112540613 1
0.450574578803009 1
0.325770674827731 1
0.396660872235072 1
0.456667353579677 0
0.411396092816723 1
0.582878798355337 0
0.499515013909071 0
0.561269539640486 0
0.588832709523529 0
0.413333092497391 1
0.248949738124418 1
0.514199472304949 1
0.402602853208009 1
0.345084767039096 1
0.269048389424325 1
0.442401465085771 1
0.461405974565725 0
0.330567830810917 1
0.352473009872431 1
0.348725509434675 1
0.362483558327964 1
0.575065743910123 0
0.411332707688113 1
0.421919744775918 1
0.454606289970598 1
0.487021605964743 1
0.48927636767283 1
0.41246092317541 1
0.354364778884986 1
0.499526409641534 0
0.536319010671654 0
0.481003164557109 0
0.513568550931963 0
0.495206424151324 0
0.559092125236641 0
0.434297556966826 1
0.477878738043979 1
0.380150810011708 1
0.306165253453061 1
0.499844930781475 0
0.554083608040918 0
0.578630117812578 0
0.330668898892361 1
0.348417143484956 1
0.426392983369872 1
0.612335909118958 1
0.374067668278102 1
0.488317004434843 0
0.383570587834214 1
0.404128962102116 1
0.39454872273763 1
0.261307755961498 1
0.419281043089986 1
0.444871705465057 1
0.442245131931103 1
0.267604418088326 1
0.453181952236047 1
0.464398916952242 0
0.660807693191174 0
0.516515893018836 0
0.194238907502268 1
0.284396642666102 1
0.509884433579453 0
0.468433716325124 0
0.435075572031717 1
0.459257074319041 1
0.565510521468907 0
0.374150541116425 1
0.489792033528613 0
0.539846058578682 0
0.493304227221071 1
0.479527234452591 1
0.446725654608351 1
0.380740708706133 1
0.437703829807182 1
0.500300841399144 0
0.499938997562613 0
0.510091647909423 0
0.455065331082396 0
0.333537724109669 1
0.477639267592631 1
0.349106740691704 1
0.455783675501793 1
0.331270315297915 1
0.489280010691236 0
0.248950053893747 1
0.378099690456575 1
0.620435408744129 0
0.414834178667727 1
0.218330232896148 1
0.373221513333248 1
0.307099893063634 1
0.352421118513964 1
0.460876317113887 1
0.401309649751501 1
0.357859606557204 1
0.327149792073873 1
0.416403193614366 1
0.509359494561941 0
0.465387761372992 1
0.416299232767918 1
0.473672034597081 0
0.386263339593395 1
0.496921450125186 0
0.458935629477004 1
0.489402325853927 0
0.449302125389669 1
0.452261887900201 1
0.341988113672908 1
0.551434589404193 0
0.483956656614417 0
0.281578312241128 1
0.315324368493114 1
0.426416702751716 1
0.360094938611796 1
0.291326181299085 1
0.447095130783477 1
0.473580310906348 1
0.447235982421012 1
0.51213154464042 1
0.444599671957759 1
0.469912646408254 1
0.422957015659015 1
0.36900993747631 1
0.468803743534281 0
0.486483149613298 0
0.405783742678647 1
0.431428227967755 1
0.452348961275934 1
0.491195793453776 0
0.525767409095912 0
0.439364481746552 1
0.42394377486756 1
0.563918285410697 0
0.532189783173393 0
0.351750908662213 1
0.60525634654458 0
0.280574183734938 1
0.51889797315946 0
0.46628698663864 0
0.427768028222581 1
0.391127745502748 1
0.331627348404229 1
0.304736222380803 1
0.471682494925084 1
0.453108207755999 1
0.48541079259397 1
0.367456015096606 1
0.614309607151899 0
0.516853117543586 0
0.489491513332028 1
0.274524784077554 1
0.344264353808035 1
0.493365813681983 1
0.479247640927269 0
0.42715077206382 1
0.3099267417232 1
0.528878944162793 0
0.377329579288696 1
0.585472487993098 1
0.24307483264168 1
0.573949495047172 0
0.398078943642299 1
0.471369524622281 0
0.633881374192725 0
0.38953049294655 1
0.431155953067118 1
0.51443070006683 0
0.48486983138364 0
0.425120376768238 1
0.612402286663573 0
0.471605393877101 0
0.466027025493238 0
0.461136029085533 1
0.391042063725686 1
0.368431531832152 1
0.493436537322265 1
0.326139843003842 1
0.428371681450466 1
0.49422284131947 0
0.542482904743105 0
0.419448102982516 1
0.54649375925811 0
0.476702726819235 0
0.443883164740692 1
0.326972072505195 1
0.521238341057913 1
0.380698730956111 1
0.501146539556642 0
0.530375119495754 0
0.505092576574528 0
0.546790794258319 0
0.319343239550578 1
0.450361885329572 1
0.400991655451148 1
0.394029380180326 1
0.444255294189592 1
0.362008706508381 1
0.419350286039551 1
0.293812164357642 1
0.362893146895193 1
0.486924453903522 0
0.504323997058724 1
0.443165683423995 1
0.518383883118442 0
0.470144853350157 1
0.429906166516718 1
0.366634151363252 1
0.506513615833244 1
0.365144852299122 1
0.43956643765125 1
0.367888594661982 1
0.452758986947372 0
0.448093877133644 1
0.473832362491679 1
0.469192511049453 1
0.407329339723425 1
0.438736473018862 1
0.3030455741749 1
0.367996225337832 1
0.437977992277662 1
0.491876230280896 1
0.521169859817284 0
0.505234294344114 0
0.433486595897682 1
0.428476377465178 1
0.224742748434215 1
0.395378291524048 1
0.288189677675299 1
0.498385130202973 0
0.5976927124686 1
0.390624203833484 1
0.348700352668858 1
0.511789496585749 1
0.448360565006541 1
0.508764922799355 0
0.440588485169308 1
0.258008214402393 1
0.564980332455427 0
0.369672409204639 1
0.409060122037215 1
0.38220313202969 1
0.491005779339089 1
0.501528883863079 0
0.450129735909957 1
0.530975691729692 1
0.354216335895345 1
0.329465193355106 1
0.398444244523074 1
0.430549569994043 1
0.315000565634159 1
0.353211799308597 1
0.47054610832174 1
0.290015810381051 1
0.311658425448108 1
0.454783285433848 1
0.479251343735634 0
0.422280051115709 1
0.468839576061416 0
0.347931494736989 1
0.545037569939377 0
0.270924732081324 1
0.408618298018409 1
0.410890370058235 1
0.518131989602692 0
0.432941194130665 1
0.36775284978284 1
0.462954243068899 1
0.248881113196212 1
0.423413203645956 1
0.412702979532689 1
0.512216742376234 0
0.415781364167984 1
0.514418127663805 0
0.447171155857673 1
0.531410817725119 0
0.359043509570032 1
0.44974346162277 1
0.451655255125016 1
0.438016104068241 1
0.273445187266969 1
0.555440822727312 0
0.455274911519839 0
0.272328693062506 1
0.488961663379645 1
0.536185880423965 1
0.50991178385487 0
0.467973070290458 0
0.6521772851846 1
0.502036280208483 1
0.425624621301291 1
0.474593941137426 0
0.501029774786471 0
0.285693182409937 1
0.418697498021366 1
0.371088558082662 1
0.472693587196787 0
0.553002133864629 0
0.399963136888828 1
0.378618512922519 1
0.498884645927373 1
0.450096558053806 1
0.422444836575433 1
0.326552393069025 1
0.320851346727208 1
0.490272830866633 0
0.456202191768219 1
0.518182095627584 0
0.4188557256768 1
0.49622159443909 1
0.532029505318298 1
0.474151592903897 0
0.354838737610377 1
0.347310278547869 1
0.473126540678961 0
0.468976698068823 0
0.53983983571561 0
0.405307628901814 1
0.573813010778334 0
0.305940513801044 1
0.37941912257732 1
0.523021153816265 1
0.442032691800082 1
0.409734253026191 1
0.407606815316166 1
0.421213512338384 1
0.385577312310105 1
0.410623399198959 1
0.353787606043575 1
0.413204554391781 1
0.45594194582642 1
0.440768233578993 1
0.358549401053231 1
0.537891000013761 1
0.318971450932742 1
0.421206176076424 1
0.55728228084028 0
0.36834083959746 1
0.455051850507238 1
0.44853737125588 1
0.400165304611568 1
0.392865562209063 1
0.427416668983136 1
0.419552634622708 1
0.451913459936472 1
0.357773138649144 1
0.557894352225008 0
0.415417975024843 1
0.431444284943693 1
0.412878880807845 1
0.364459368716725 1
0.467525618365148 0
0.422096796688967 1
0.571257402683037 0
0.422212889607171 1
0.357254339585127 1
0.619258857382712 0
0.337883421127485 1
0.383808285987258 1
0.498804200273474 1
0.525459287380681 0
0.456518835181843 1
0.44541116677442 1
0.515342119863106 0
0.434081409456936 1
0.413924626939517 1
0.402287791042813 1
0.54231671395087 0
0.434985096984002 1
0.465053811947824 1
0.4219122424643 1
0.690912649004955 0
0.460477126781158 0
0.514273029799775 0
0.50523608862123 0
0.518167794817091 1
0.386436621902863 1
0.365821238648048 1
0.382230086883476 1
0.422537183531644 1
0.422287929363735 1
0.523922969781659 0
0.400914682993372 1
0.445313253247495 1
0.411385806885639 1
0.462339647225221 0
0.27923468271429 1
0.51245083855923 1
0.443542894358708 1
0.53808865373141 0
0.415183146416247 1
0.478502654621646 1
0.494164128114868 0
0.488154220676845 1
0.412753494069926 1
0.415253283444753 1
0.434596222604679 1
0.341362653570899 1
0.353772178896843 1
0.425042574660675 1
0.333730796512506 1
0.483275433319661 1
0.473737837395454 0
0.383089779611839 1
0.424271389237806 1
0.459031111934521 0
0.355402043290952 1
0.52701548365052 1
0.39079313014278 1
0.445153513553809 1
0.459731209478376 1
0.330459502642881 1
0.475584130278509 0
0.363364021249209 1
0.335415989633281 1
0.586705846045831 0
0.503625724862767 1
0.445065992299109 1
0.59694142358398 0
0.443816518450647 1
0.51026229413762 1
0.396003016833871 1
0.467950355209479 0
0.366634520137533 1
0.407964014324371 1
0.519291094439512 0
0.526806795136708 0
0.309009023538398 1
0.434932860782203 1
0.537728664933041 0
0.556570186821744 0
0.540772192150511 0
0.270821580643381 1
0.325351889199792 1
0.458241233036307 1
0.539371678600352 0
0.50460416396277 1
0.375218307233793 1
0.343250528004385 1
0.404535173240513 1
0.336018570905612 1
0.55494964205483 1
0.482965883891309 1
0.504082092486165 0
0.443469642548715 1
0.476619493626374 1
0.459022251675228 1
0.27485750908616 1
0.526272350164313 0
0.340508568829444 1
0.332801974601051 1
0.386775650576754 1
0.433120054898006 1
0.390352382649673 1
0.315361301544183 1
0.594515545524362 0
0.310283128299361 1
0.382404821836262 1
0.405259187274223 1
0.532125578797542 0
0.441461854415889 1
0.470190149927135 0
0.362562048042537 1
0.480443638159174 0
0.46727284838267 1
0.320302702212014 1
0.400478063503266 1
0.258972000544482 1
0.638716657178846 0
0.448026790014791 1
0.496452008985524 0
0.298234007100792 1
0.44141383152472 1
0.324183947929737 1
0.495595832297824 1
0.275362237298753 1
0.32850305708398 1
0.346936493346788 1
0.42588061680165 1
0.30636414784179 1
0.568482643014329 0
0.439456385288071 1
0.329090442764606 1
0.530545818783293 0
0.32761052070066 1
0.445460349907199 1
0.442604458136761 1
0.440177577745071 1
0.415248174989829 1
0.430946317770077 1
0.417641786597824 1
0.629164181217806 0
0.352179509021754 1
0.434024791723397 1
0.505906662179841 0
0.485889031618858 1
0.380115207413843 1
0.50357529700153 0
0.540884434857216 0
0.377777532138121 1
0.447896982186312 1
0.255170149291112 1
0.555360818079348 1
0.368268441678267 1
0.431213642228793 1
0.444628301146836 1
0.457437915619709 0
0.411295167797662 1
0.457698910886288 0
0.511595795527664 1
0.398268502299737 1
0.379940414465414 1
0.455284017274762 1
0.479597688992105 0
0.429765136197706 1
0.566482502199653 0
0.359338792073152 1
0.324358189297352 1
0.390351103300316 1
0.590657318215081 0
0.479647343824664 0
0.58944537118006 0
0.320259594230436 1
0.581163194603611 0
0.353956146921318 1
0.484491033417017 0
0.650603305333437 0
0.453429927942664 1
0.316685697128024 1
0.401727519135933 1
0.442900085354679 1
0.447777964436495 1
0.387300233853642 1
0.522440036876772 0
0.337617892191956 1
0.383603400801531 1
0.661998963294354 0
0.27492861978216 1
0.496790997914835 0
0.39579434160426 1
0.495128403209265 0
0.473378045824361 1
0.327368420578289 1
0.486394367367803 0
0.492603383212598 1
0.397547907882061 1
0.403800646895427 1
0.496887301533049 1
0.619340185843955 1
0.400930056272683 1
0.438013145656011 1
0.435321706062341 1
0.491968476282848 0
0.446852271782981 1
0.43601309422778 1
0.394913842588324 1
0.489064047599746 1
0.632577116160938 0
0.513490407305467 0
0.38278256149224 1
0.267547959614855 1
0.467625757169076 1
0.363087653113217 1
0.33797543041053 1
0.58223672749467 0
0.464253699263817 0
0.46837663926059 1
0.513002672915327 0
0.390356264933025 1
0.319622150134826 1
0.393729837376232 1
0.502738722952442 0
0.276007278710387 1
0.436088718942912 1
0.383052226038513 1
0.368445025727735 1
0.449156715632167 1
0.516523717805643 0
0.68500854000101 0
0.431832432589343 1
0.377363808603647 1
0.49617541719835 0
0.340815588658126 1
0.4391684701603 1
0.344379109784005 1
0.390867855072149 1
0.41976095713663 1
0.455249344407397 1
0.371450400777061 1
0.450903868338528 1
0.278529359942692 1
0.494783435979078 1
0.454871638856638 0
0.480816312431252 0
0.472272097129973 1
0.41757461724801 1
0.479395786242203 0
0.440259647662229 1
0.619776938922834 0
0.559965203257443 0
0.239095453311796 1
0.405170389802698 1
0.535312176726907 0
0.427268857734738 1
0.482983961140105 0
0.523465451608711 0
0.427014381824689 1
0.413449615633849 1
0.483143580396825 0
0.561805829774605 0
0.418643071350547 1
0.289098445588963 1
0.431695175521346 1
0.476921122045289 0
0.323114924835251 1
0.458800910474962 1
0.414440873819827 1
0.434042754762205 1
0.420164091333024 1
0.339731738059729 1
0.420694035296026 1
0.487272740834219 1
0.511406850414863 0
0.536249266539197 0
0.545506676243822 0
0.367299865864059 1
0.42566224629855 1
0.35747321396217 1
0.31831850346296 1
0.457001863244795 0
0.39598123118866 1
0.28907546994041 1
0.593256056681333 0
0.395380802963753 1
0.549763787532523 1
0.406344261706659 1
0.282846289750819 1
0.366453767190405 1
0.452859447966228 1
0.485313328691909 0
0.318801233253988 1
0.26942958078068 1
0.374202964002718 1
0.434825643364032 1
0.422237874209721 1
0.458149148523881 0
0.499139173983246 1
0.450403187369937 1
0.440680280036561 1
0.440029329019173 1
0.444799164914447 1
0.310731603582267 1
0.449126940971132 1
0.401157794979428 1
0.407190900894139 1
0.369066379716961 1
0.376688354603823 1
0.346188112313037 1
0.452969648753327 1
0.387409953702169 1
0.432125651682514 1
0.53070143767151 0
0.401001669895442 1
0.434987403495157 1
0.395178881591951 1
0.471390537030726 1
0.410552117169672 1
0.379941884284086 1
0.357512719817358 1
0.454406902276643 1
0.387249930890686 1
0.37538015451998 1
0.358089282090135 1
0.508380917888869 1
0.596179523412112 0
0.455498632809941 1
0.452530449145109 1
0.395653295695933 1
0.31131498988508 1
0.367635401082114 1
0.271100040258627 1
0.450729773078521 1
0.529515152195763 1
0.460596828655297 1
0.302677762909487 1
0.431924102663781 1
0.424897227828949 1
0.366843568118347 1
0.46086457068428 0
0.565048047548638 0
0.400452450407916 1
0.381610357332593 1
0.443196655817021 1
0.389700993156529 1
0.466036446387744 1
0.413541091937766 1
0.462032180015337 1
0.213209526611531 1
0.347169837279855 1
0.519360617736602 1
0.417518939381133 1
0.313554085551017 1
0.381059414951788 1
0.388789872418283 1
0.553927033431962 1
0.423781997791574 1
0.307984327406392 1
0.39036661620774 1
0.675692300400904 0
0.444046263820299 1
0.388841212328475 1
0.354941272169574 1
0.429803908038206 1
0.365644557056079 1
0.41179280024298 1
0.411074716835585 1
0.58566260413353 0
0.368022428425625 1
0.501503789941828 1
0.419793592691188 1
0.35679496758627 1
0.423951004389806 1
0.541729191608756 0
0.399185876707612 1
0.438398501129463 1
0.489544939200113 1
0.581058825391153 0
0.685962639102632 0
0.448725199015652 1
0.342391050602631 1
0.324553174148519 1
0.377301674148368 1
0.471449718905009 0
0.388109589643877 1
0.321624765005881 1
0.546981609830656 0
0.420062099391565 1
0.255380244084025 1
0.56643569224859 0
0.402185855852253 1
0.313784263462374 1
0.367322618990353 1
0.424987420140461 1
0.295135655652601 1
0.51907989065529 1
0.483169005132755 1
0.543565738610813 0
0.527090931787323 0
0.509133042302427 1
0.283862827464268 1
0.373768085343211 1
0.515073991445468 0
0.527780863101648 1
0.504718335933427 0
0.390031519200432 1
0.475892745806186 1
0.512801007727935 1
0.461134360758039 1
0.441323506472929 1
0.586876284288155 0
0.292053352343601 1
0.356624282305941 1
0.28113729629439 1
0.362892464097729 1
0.443669876663099 1
0.333959377000184 1
0.419033273579557 1
0.498980961147837 0
0.417166833471993 1
0.433533091816333 1
0.393262871904197 1
0.493262699056558 1
0.587912311027076 0
0.2370454610222 1
0.372176229006559 1
0.558512167608615 0
0.347428236916648 1
0.37419027409859 1
0.410164583287805 1
0.581933847481126 0
0.399301515090169 1
0.38395163336603 1
0.498098047795123 0
0.604961435140575 0
0.537406488568963 0
0.618215745506614 0
0.381882075897811 1
0.566094704456083 0
0.438765578211229 1
0.410496211857371 1
0.207829126600112 1
0.449494014008588 1
0.400215006778399 1
0.529679730981757 0
0.368318736103182 1
0.447984750592451 1
0.542045558441203 0
0.558534370207598 1
0.560636510682989 0
0.621636193999421 0
0.469276296370177 1
0.409958208955005 1
0.359998493102294 1
0.471214599190517 1
0.436480317101403 1
0.463728881898437 1
0.483398562980711 0
0.337385182643525 1
0.494336827424441 0
0.490563595936109 0
0.533100183630012 0
0.537054757790454 0
0.332865624485845 1
0.46157149286434 1
0.492272093773199 0
0.521658848418083 1
0.555881397212365 0
0.505944106385722 1
0.5654808419847 0
0.607614092964491 1
0.38609349482766 1
0.481149487432904 1
0.472565897236102 1
0.395697800997915 1
0.356669300010752 1
0.59854886317334 0
0.419560895950142 1
0.303344587999221 1
0.296413221596027 1
0.519302478630039 0
0.396447212739909 1
0.449120040356101 1
0.567468893182105 0
0.616739273778192 0
0.490232062400269 0
0.300884166803717 1
0.351327457227198 1
0.473682992521464 1
0.363936693079919 1
0.545002157424486 0
0.322341482290011 1
0.375470247899487 1
0.439827442932763 1
0.362227701833996 1
0.428120036890908 1
0.423820843926489 1
0.393685532684833 1
0.464485692390116 0
0.559566912075402 0
0.571836717981219 0
0.515484195460672 0
0.31282071830675 1
0.490475064734192 1
0.47799830659658 0
0.29830679936042 1
0.352997654176646 1
0.350708753794137 1
0.380093172652409 1
0.410080100103579 1
0.441097877163544 1
0.562797714419088 0
0.422452918296963 1
0.435357472360934 1
0.429625647586835 1
0.477555527299929 1
0.514465851795799 0
0.478817454842924 1
0.453637538990523 1
0.51129428639608 0
0.523048829461372 0
0.448469268240936 1
0.461593504368788 1
0.494386284288502 0
0.445223318944111 1
0.414651391675455 1
0.477579879614811 0
0.412880378471748 1
0.28172360927981 1
0.424820255552562 1
0.501126544890019 0
0.573205514669491 0
0.403998724780083 1
0.395506536882924 1
0.371103768825007 1
0.426126515711556 1
0.336091846747247 1
0.53604828349843 0
0.556125288948596 0
0.553615441451988 0
0.661531578056012 0
0.399897334365343 1
0.394268711692028 1
0.441763964563583 1
0.488463944780839 0
0.423838714446505 1
0.416907765683943 1
0.317878469569907 1
0.379313761520661 1
0.476188548861409 1
0.455561615535406 1
0.446457334232182 1
0.406100810579273 1
0.415616653196522 1
0.374158713067475 1
0.415200918524514 1
0.427627478360327 1
0.433050308271219 1
0.415378368332831 1
0.494224324957076 0
0.504742000659516 0
0.485296620410075 0
0.470655153315217 1
0.422905510681858 1
0.342568834361514 1
0.373948633279509 1
0.404117610191186 1
0.495575715860511 0
0.506234125345827 0
0.478021064974223 1
0.397539591548654 1
0.495250850552928 0
0.307041941423008 1
0.388274444956217 1
0.440886313486087 1
0.473170469160115 0
0.581216338971902 1
0.419854096639119 1
0.543851599109165 1
0.286499686812292 1
0.405514405647378 1
0.38756048893528 1
0.490109705689894 1
0.426249614464031 1
0.387824251172128 1
0.436839899975991 1
0.408617294028865 1
0.44884665865792 1
0.305506085579183 1
0.404390083395098 1
0.538067136798501 1
0.2838155608883 1
0.394408236908224 1
0.494967886686184 1
0.462266996953644 0
0.575640563468774 0
0.604843989712667 0
0.279453026730218 1
0.472248402301773 1
0.361106909237581 1
0.302557763383898 1
0.303692530066748 1
0.487616117214815 0
0.45852742212332 1
0.447691922643511 1
0.446424121117979 1
0.407729503392611 1
0.559856076467517 0
0.384448607422002 1
0.367537324565095 1
0.310592073603232 1
0.416775610439737 1
0.368506853528066 1
0.42716228573758 1
0.452248974256626 1
0.38768824274568 1
0.376454701519792 1
0.301895798883996 1
0.584910698682526 0
0.421820528512648 1
0.301586818272803 1
0.425213026403519 1
0.396376454559383 1
0.501043340575056 1
0.351694098174071 1
0.453255055134871 1
0.303482495240593 1
0.475845347984745 0
0.341401330971322 1
0.444662024627902 1
0.484272869208454 0
0.321651165246867 1
0.389931061593634 1
0.432107677713509 1
0.306139117999732 1
0.405107981353826 1
0.36261916692333 1
0.476340204632124 1
0.576165059304423 0
0.445774440141593 1
0.266059090313718 1
0.507754208647603 0
0.632007179096845 0
0.510983244444066 0
0.358004530102579 1
0.486018812044496 1
0.466393339797632 1
0.441188674511377 1
0.469484679580868 1
0.448450330160596 1
0.338449914161712 1
0.471237774087773 0
0.341987974866164 1
0.440311788662588 1
0.332055532604962 1
0.364774044112023 1
0.387970489005106 1
0.330855076544317 1
0.370908542866888 1
0.408432935879968 1
0.51635998336624 1
0.468556206575144 0
0.480913396461887 1
0.495270724443715 0
0.390760385662845 1
0.578595717242554 0
0.447231049589599 1
0.436383205073242 1
0.305013585017908 1
0.456759526658284 1
0.406654172195716 1
0.30574016085616 1
0.390585293606403 1
0.386837310948583 1
0.462827379529115 0
0.421049032859885 1
0.510825439239403 0
0.36193208926619 1
0.387071669942244 1
0.341641169617591 1
0.581423165940032 0
0.499001773076645 0
0.468565603229254 0
0.504980362964371 0
0.296947342174164 1
0.645199272276254 0
0.394402843409257 1
0.300081072861359 1
0.602792856033003 0
0.384736447522586 1
0.502123508782145 1
0.481527027609407 1
0.264608767488567 1
0.514342422959113 0
0.453092899164837 1
0.438773469099982 1
0.311286579971294 1
0.405144551449978 1
0.406746724577798 1
0.299647875435958 1
0.289616740213944 1
0.463109263069445 1
0.398966612370122 1
0.334613398368217 1
0.455771186337759 1
0.452199072465891 1
0.435148164578877 1
0.415900744209037 1
0.529964485640359 0
0.520258195058053 1
0.210726976525763 1
0.635785453154865 0
0.415746355242164 1
0.271868659006144 1
0.406831737089119 1
0.456245035934493 0
0.400189221971758 1
0.426393597226284 1
0.479120475954289 0
0.493893167532257 0
0.39749570453513 1
0.461786005856988 0
0.475004518636602 1
0.407981488021308 1
0.596014317822259 0
0.517052075465727 1
0.47636384960527 0
0.424422068991389 1
0.490166826555966 1
0.534694169010552 0
0.31017409862576 1
0.383415673270271 1
0.423610580114816 1
0.434231921803147 1
0.34515415293408 1
0.31136707083903 1
0.446785379676117 1
0.513332643383976 0
0.461425275436168 1
0.330466633163192 1
0.479859746694959 1
0.484140621088006 1
0.535054183808387 1
0.544586428306849 0
0.299801245350349 1
0.457395562135215 1
0.450929874754522 0
0.429817087489565 1
0.397905545889357 1
0.491598359678742 0
0.422800900135983 1
0.431168064742744 1
0.570119178842805 0
0.447799068560971 1
0.52586886064928 0
0.354196488106117 1
0.392556642618732 1
0.510714724948612 0
0.325222725007132 1
0.359899631943285 1
0.44654922033434 1
0.512243839403254 1
0.540496194824167 0
0.440005808964216 1
0.435675106393294 1
0.352251268601942 1
0.429847644292172 1
0.478405398461954 0
0.501406184833208 1
0.417346028335452 1
0.354332518201829 1
0.419264516430293 1
0.514349897901985 0
0.463974163910902 1
0.371388735978493 1
0.427054239349693 1
0.461962387408295 1
0.36601352933385 1
0.604369615831807 0
0.540886067262327 1
0.405323609011762 1
0.500793871852992 0
0.456625462802907 0
0.409138752591526 1
0.505597982254973 1
0.491538505578157 0
0.355411612148881 1
0.402441011001185 1
0.505033572496421 1
0.48403057898964 0
0.379003439029507 1
0.331396721547405 1
0.426801365473671 1
0.362573568072704 1
0.307929387605206 1
0.392127969952356 1
0.474733102363971 0
0.344129255684169 1
0.438566294762088 1
0.465191704651434 1
0.334195339502465 1
0.337472707261357 1
0.499114921318688 0
0.288098030292995 1
0.289619087210341 1
0.483587144898802 1
0.472624651029981 0
0.452463502049758 1
0.553632210573874 0
0.510485676633142 0
0.555134487942107 0
0.507167782146499 0
0.334921921026298 1
0.43176859383938 1
0.517825213756745 0
0.290511683093979 1
0.324520538212039 1
0.604653632371936 0
0.386220912543975 1
0.35484485160412 1
0.474110924809214 1
0.485260672976715 0
0.51847396500524 0
0.498594710978456 0
0.525371178170474 0
0.389998077441626 1
0.517419851074556 0
0.512575940472435 0
0.588034735706477 0
0.552598176972074 0
0.500805448025122 1
0.478829154153172 0
0.526183091765853 1
0.409424545120775 1
0.612056149869852 0
0.414488451982288 1
0.280469659717465 1
0.457113862350113 1
0.406290207798626 1
0.317462344226042 1
0.436424160296416 1
0.434782211536702 1
0.308888999112553 1
0.453447962467971 1
0.62425448114694 0
0.35577894362493 1
0.500009486681717 1
0.404857113964318 1
0.511788135093293 0
0.483928208397598 0
0.356225170420138 1
0.392151657885854 1
0.367376477229051 1
0.317564421704282 1
0.46563416437537 1
0.373980980905205 1
0.441215403823508 1
0.256148936334097 1
0.46011129887282 0
0.326717499468855 1
0.423170451343686 1
0.495411691904893 0
0.360599683261574 1
0.342209244049642 1
0.423357701434312 1
0.304712703895198 1
0.307835203042949 1
0.363716910199572 1
0.493027492681493 1
0.407509261013204 1
0.512740529338425 0
0.268889197295982 1
0.499522760410782 0
0.439041968188749 1
0.619383260515654 0
0.469073682848406 1
0.457033892644945 0
0.436005775130404 1
0.754257365208128 0
0.521054486231907 0
0.352423483366074 1
0.385443333616825 1
0.41622906649967 1
0.448806184738785 0
0.32556778356083 1
0.349319316287374 1
0.555862558087746 0
0.504910133438483 1
0.350924287781667 1
0.495114476098699 1
0.451347354251882 1
0.496528955541741 0
0.472025990942309 0
0.448290140652377 1
0.417643131464787 1
0.447041814570965 1
0.555058406642771 0
0.341963780496098 1
0.472740464714385 1
0.333369737177911 1
0.362396254747385 1
0.49795852338395 0
0.448623847712088 1
0.152729610006618 1
0.366897602995108 1
0.425220711041367 1
0.293432630546386 1
0.52236688975714 0
0.466719186053208 1
0.327464141583385 1
0.51076605140241 0
0.396369111797806 1
0.470908314124777 0
0.550915956005291 0
0.252328271911074 1
0.376673129166189 1
0.309100443534659 1
0.285220033519702 1
0.39690020461247 1
0.550641277590663 0
0.569321908556189 0
0.442711325291353 1
0.480742855220063 1
0.575793204030722 0
0.531790260997885 0
0.436671323572133 1
0.515081844266863 1
0.49160022366412 0
0.491224908697411 0
0.458633061920086 0
0.479065544372 0
0.418987949233091 1
0.342945064071675 1
0.469201247481841 0
0.428765508215544 1
0.441095830593792 1
0.564712493194829 0
0.654454063964834 0
0.470106022676898 0
0.522245104331933 0
0.47434137836424 1
0.338457450199706 1
0.436917456494229 1
0.419639034745254 1
0.405062795414521 1
0.573607908888088 0
0.262362942423671 1
0.444258525690975 1
0.421471227651774 1
0.34753562393013 1
0.339834973206339 1
0.296832816939311 1
0.561178431526068 0
0.520430408872724 0
0.475816545626555 0
0.586386370598532 0
0.558900561817672 0
0.503328649777442 0
0.414130523484118 1
0.497756002521392 0
0.478030654111661 0
0.435746397036069 1
0.273266656850868 1
0.591944893923055 0
0.297122586092302 1
0.275915083985059 1
0.448895142652937 1
0.534438534068488 0
0.437322144511934 1
0.322068965099794 1
0.43486892789023 1
0.507615133554199 0
0.413442397018878 1
0.615169126903837 0
0.554451582765854 0
0.378124562888487 1
0.324824179289696 1
0.34656890692388 1
0.469594548949892 0
0.306763903781134 1
0.366692007301291 1
0.455434067975982 0
0.274644312695186 1
0.68444739992707 0
0.359669359965618 1
0.550146673108951 0
0.431983108865399 1
0.402573442186909 1
0.332170568749097 1
0.429932143126526 1
0.318641659044813 1
0.449556957324209 1
0.469572923564041 0
0.346542691993609 1
0.268595102039278 1
0.454584353270084 0
0.540659110449806 0
0.244219449688874 1
0.448500819800079 1
0.437594058567274 1
0.516972179062901 0
0.437402839287722 1
0.335239207446637 1
0.286827001504963 1
0.33324099795025 1
0.43910906538626 1
0.425433235862052 1
0.374804845310433 1
0.477987751949118 1
0.527929280146045 0
0.496880601756037 1
0.404588483628886 1
0.31145498030886 1
0.472654992321829 1
0.506974366699769 0
0.50392467171396 1
0.339111269221167 1
0.416576716896456 1
0.360525497629781 1
0.225085926347006 1
0.495087677124987 1
0.308472325288814 1
0.518120955765336 0
0.391768525481317 1
0.552539936250639 0
0.350199402997844 1
0.509290258641301 1
0.502158874070239 0
0.383189397873784 1
0.573636868911884 0
0.454636586100979 1
0.526796751632085 0
0.450834742634929 1
0.366146512905207 1
0.415267277704504 1
0.452314863389076 1
0.420811242425047 1
0.288191919924773 1
0.498357795510717 0
0.467847131052366 0
0.438258199099747 1
0.4066689301673 1
0.596939540118117 0
0.289699391649083 1
0.488902138514187 1
0.344986558460817 1
0.472956362881308 0
0.367909847759496 1
0.391912073768935 1
0.24446447150339 1
0.386909132596673 1
0.411167460864574 1
0.545465525192108 0
0.525010897257836 1
0.540822320248051 0
0.464756226145422 1
0.367915567380502 1
0.499585918795951 1
0.361713977734947 1
0.437071719772819 1
0.533924991383303 0
0.38022851594182 1
0.341427551150848 1
0.35577930838982 1
0.327346018805868 1
0.408288029681104 1
0.504940924460186 1
0.268968403578542 1
0.343201719794667 1
0.319785374965669 1
0.444650218253354 1
0.63766301384096 0
0.532167054775919 0
0.417229833417869 1
0.420162973173269 1
0.387348511923241 1
0.400691507328011 1
0.617091671453456 0
0.45644162013422 0
0.536953754097195 0
0.464961753846926 1
0.461220998769293 1
0.563007045662444 0
0.204150990959417 1
0.432259978803324 1
0.280867290190208 1
0.411153259655435 1
0.52866464617844 0
0.339066429067887 1
0.45792032198071 1
0.487047464388752 1
0.408105276948716 1
0.354983204686096 1
0.270385858360709 1
0.492499973445056 0
0.422149460624106 1
0.483834595384827 0
0.435134937846181 1
0.548255058347994 0
0.462951830945611 1
0.545848743976115 0
0.422381140090794 1
0.500948274176936 0
0.37504990836679 1
0.514464842778677 1
0.486643903985542 0
0.500844188291961 1
0.368455373774618 1
0.405694164005537 1
0.542210906554389 1
0.479012145030293 1
0.454963862186572 0
0.343200527065646 1
0.558632946217415 1
0.458193984360366 1
0.320391314239535 1
0.299156902761722 1
0.348584213573005 1
0.30905255972426 1
0.273882104736612 1
0.456086309401539 1
0.523926764972525 1
0.452084930745236 1
0.323757325804517 1
0.56828907750228 0
0.607840911340289 0
0.424438826904498 1
0.484786672164761 0
0.505114091107256 0
0.469118069892249 0
0.566439250205641 0
0.492879690732235 1
0.326878007584815 1
0.461553476312009 1
0.43124079969693 1
0.474601724822452 1
0.530449301188014 0
0.426729451316387 1
0.416736421858121 1
0.333341888643824 1
0.188333316818535 1
0.431745671411446 1
0.411897413708773 1
0.494685474767082 0
0.414283248648055 1
0.437696263620754 1
0.540163138275595 0
0.353184066174746 1
0.478745836675488 1
0.471790683857656 0
0.535381125020553 0
0.444341996547485 1
0.4258822774284 1
0.295915708289019 1
0.433136658929857 1
0.445751822499174 1
0.566678507765597 0
0.457080008278959 1
0.244426982507216 1
0.363922001946847 1
0.422986661473996 1
0.499751707204571 0
0.560654814860332 0
0.437130763394169 1
0.476090338276033 1
0.501636378113368 1
0.551579892030873 0
0.37771599354834 1
0.418539354463592 1
0.39585291586021 1
0.444340688516586 1
0.455456830750426 1
0.472504870559383 1
0.417239950918953 1
0.417349916471555 1
0.472635969091655 1
0.360689164923423 1
0.52572475134173 0
0.358728093677435 1
0.537138007729382 0
0.565357680142099 0
0.359752294922698 1
0.428737957609385 1
0.414488733559245 1
0.414123998957624 1
0.388991943305669 1
0.427904708324551 1
0.498422680392878 0
0.381102886790545 1
0.437257997730177 1
0.370487852828523 1
0.477894783304948 0
0.38548446110499 1
0.601259685912202 1
0.446824286851638 1
0.447492624285895 1
0.556987103767341 0
0.498710308506744 0
0.44263946957385 1
0.389870555395204 1
0.423234906062592 1
0.437115210394869 1
0.438825418863395 1
0.472871290517313 0
0.249161944888717 1
0.501572306944898 1
0.586103949258758 0
0.464058021827405 1
0.451060080567018 0
0.44080991984567 1
0.422900674753835 1
0.545781232942271 0
0.453162654930606 1
0.2735932349005 1
0.458952175827074 1
0.4823385515559 1
0.372112597165682 1
0.504670182405236 1
0.37459845306783 1
0.497975082024499 1
0.470305562375209 0
0.524593431603509 0
0.3580904977511 1
0.580890649937345 1
0.31335119204898 1
0.446892939802721 1
0.335089509327676 1
0.448951043801965 1
0.430388549363082 1
0.453946848989188 0
0.360224796288414 1
0.320839793905246 1
0.484300844663547 0
0.531298981885546 0
0.435214311170091 1
0.480846293813818 0
0.392658680902904 1
0.464148290753489 1
0.520814547432982 0
0.360685074697788 1
0.596248163064742 0
0.579066935508863 0
0.258900147065559 1
0.304080064546674 1
0.435001948308121 1
0.484668370897621 0
0.506124728999911 0
0.392908250088832 1
0.503579918686533 0
0.571805820392195 0
0.313396845337265 1
0.523738318961153 1
0.379233922930525 1
0.404663574436475 1
0.370885284525063 1
0.529634532489013 0
0.459699641183372 1
0.414313747261799 1
0.435743464773312 1
0.293834593896032 1
0.362144266827947 1
0.382109943919663 1
0.290303350743794 1
0.383743906286546 1
0.40016023477753 1
0.355918961061181 1
0.405833878365957 1
0.438500280503515 1
0.486713205363949 1
0.335952436878538 1
0.598628718419867 0
0.434825262386458 1
0.352204679201823 1
0.445994520310449 1
0.524962284127534 0
0.329395864560446 1
0.536936940354229 1
0.432770156045498 1
0.4692099955498 0
0.499893546089102 1
0.44042294123742 1
0.495360597754153 0
0.415475921744167 1
0.403702995512462 1
0.444666378288617 1
0.319225739745501 1
0.492210609840888 0
0.491317325790171 1
0.502617514445653 1
0.339723054860993 1
0.43671010889752 1
0.569850230973122 0
0.392530664910327 1
0.631416348661074 0
0.457153621970391 1
0.524046219806347 0
0.429570002561352 1
0.338048729414151 1
0.500946296436399 0
0.415814992056507 1
0.452125879266653 1
0.501877356859596 0
0.375785827124718 1
0.254079830490347 1
0.525358341189487 0
0.383099407981572 1
0.383539629675804 1
0.402764674302708 1
0.550438825875807 0
0.52458620633744 1
0.411843196350842 1
0.470001026805101 1
0.467557377278129 1
0.366077551961448 1
0.375844277608637 1
0.413552946452042 1
0.49567513263806 0
0.26197666845648 1
0.434149513287958 1
0.552897028091571 0
0.420001324430921 1
0.460363776215604 1
0.527138131567489 1
0.48193625453606 1
0.524398980080842 0
0.44089598596465 1
0.528958345344642 0
0.409221584907904 1
0.434136762504588 1
0.37671040405605 1
0.394710061376627 1
0.556472241904772 0
0.323783715558792 1
0.53582390690341 0
0.584811342803921 1
0.491940649987155 0
0.469955327057438 0
0.34669968720269 1
0.341799490828036 1
0.449500069761742 0
0.328233509165454 1
0.335025843656953 1
0.397768455084097 1
0.335811405412709 1
0.408698974874132 1
0.481927036160908 0
0.456631420451358 1
0.383472920377247 1
0.470562131461587 0
0.519291014548748 0
0.478415699559097 1
0.344947126524507 1
0.508266315361864 0
0.374062423827435 1
0.391611930586307 1
0.463925187162893 1
0.494438024257993 1
0.309259860856025 1
0.516714086563886 0
0.362705845766683 1
0.455255300437209 1
0.302667389083802 1
0.379653311472968 1
0.431275825326575 1
0.429024633740914 1
0.49009169833969 1
0.337111830392967 1
0.504654832119701 0
0.564463864834877 1
0.366173620762742 1
0.364424553591568 1
0.572501961419924 0
0.479704279618577 1
0.456908554811879 1
0.457597305531635 0
0.621813925279031 0
0.511932451308202 1
0.398584322091005 1
0.440556749982487 1
0.427715531808165 1
0.439333802120495 1
0.34548546257952 1
0.539285008547796 0
0.520543465775098 0
0.45567112036765 1
0.436391312317389 1
0.541439316732688 1
0.357815381175785 1
0.313189708759198 1
0.503654938008929 0
0.430603779374914 1
0.432226824033423 1
0.375233531792811 1
0.488002730701958 1
0.641962797001428 1
0.32443662215083 1
0.517945634289793 1
0.65911184355003 0
0.255703644153841 1
0.456650405856987 1
0.480460850080228 1
0.404806160549738 1
0.349045945966943 1
0.355715417974462 1
0.486537701556128 0
0.479064112336442 0
0.485003956587841 0
0.365583070448977 1
0.502280636121235 1
0.507872306987439 0
0.430814512471306 1
0.395972934424547 1
0.472235925430052 1
0.373499671571427 1
0.520581494145319 0
0.376060312029604 1
0.502207936143009 0
0.305518975504699 1
0.320709536399058 1
0.610784783592585 0
0.391056150306276 1
0.538312375375347 0
0.547577356473433 0
0.545329302607615 0
0.390815063873183 1
0.371965546875018 1
0.536404886268344 0
0.515459672978229 0
0.492640210353118 0
0.471680137498197 0
0.289504836738653 1
0.279015424162329 1
0.519810297829983 1
0.40099294236851 1
0.414568783749214 1
0.505102916656778 0
0.525858732376913 0
0.429806579023941 1
0.367348309035584 1
0.366699820046771 1
0.429421067899146 1
0.375160424142947 1
0.379237272778141 1
0.515506175367212 0
0.388152749574684 1
0.349476384288915 1
0.519944477606655 0
0.391650823423509 1
0.393789734392566 1
0.499019782516479 0
0.447468509660017 1
0.378684305428823 1
0.573768106263136 0
0.450049605772334 1
0.482992995841781 1
0.422048941084565 1
0.368007724966126 1
0.484451656271752 0
0.373972205952363 1
0.436906621345059 1
0.326066193235236 1
0.430529692667084 1
0.584929323874408 0
0.486951253305157 0
0.618315531801386 0
0.446668729503606 1
0.313299705964954 1
0.477352599428078 0
0.281120321459957 1
0.444663240992379 1
0.569404379549988 0
0.396832165577536 1
0.408587034918973 1
0.514293671838042 0
0.261649360537624 1
0.425220499974364 1
0.293926740872062 1
0.47449402910357 1
0.413430277003921 1
0.362954306294964 1
0.447787986090121 1
0.581477043319503 0
0.354571403545068 1
0.359878952231897 1
0.453550780383284 1
0.376056598755532 1
0.537085568759947 0
0.483050061778035 1
0.489261012028676 0
0.375397491019038 1
0.572184060067327 0
0.363487119400222 1
0.397593433216773 1
0.370161177665578 1
0.603009714391561 0
0.474281356625968 0
0.410585109874524 1
0.580535571055393 0
0.315511657902215 1
0.432939373030579 1
0.495775415362007 0
0.352270387757138 1
0.461321067093014 1
0.509090094431654 0
0.421672434435389 1
0.484160226122058 0
0.494937374697979 1
0.458808023347914 1
0.539998326539783 0
0.467930493784565 1
0.546838165387538 0
0.473518788666892 1
0.437454989574184 1
0.487044585767473 1
0.536839601170808 0
0.416089982294465 1
0.535290918783849 0
0.431081921345118 1
0.433658759053294 1
0.326198914617405 1
0.432008478159031 1
0.258791414051657 1
0.357128185781705 1
0.406603167238079 1
0.466298329168076 1
0.394302289571124 1
0.490343574699164 0
0.299399160402704 1
0.415957579100649 1
0.371546760494931 1
0.610605981456563 0
0.500617867833512 0
0.548114300813047 0
0.482223470480089 1
0.426307826033726 1
0.405817741161496 1
0.579561324946179 0
0.423868935002372 1
0.385888924306003 1
0.437419744070118 1
0.542311752908744 0
0.399975824226432 1
0.45595802345795 1
0.553064500394695 0
0.349876067087878 1
0.463001869318158 0
0.504401771586242 0
0.468325313018561 0
0.374220394269481 1
0.635006476291185 0
0.339632712136483 1
0.303343455023733 1
0.452596897957773 0
0.415163822387322 1
0.439375766764507 1
0.321986781140591 1
0.416638036930795 1
0.459564147171831 1
0.315856856490154 1
0.448463312561225 1
0.322704211229496 1
0.443273333606069 1
0.348936061297011 1
0.563056785031638 0
0.605446277529646 0
0.46098652498867 0
0.528028697643081 0
0.379263097806022 1
0.449331861970566 1
0.589674644843889 0
0.394920965948989 1
0.443048962308257 1
0.461834207644513 1
0.605990615144994 0
0.4082477545144 1
0.465884899433919 1
0.442880808202441 1
0.609955857699267 0
0.304801680282521 1
0.410821448502045 1
0.516801780126602 0
0.400047463020255 1
0.576201443546283 1
0.41871749949472 1
0.314697457164145 1
0.539102701773092 0
0.48687754186739 0
0.320937984524259 1
0.405820090860278 1
0.42213384094779 1
0.382054399599484 1
0.492047984463005 0
0.413734939561429 1
0.351025108542699 1
0.588351222540688 0
0.356983243677225 1
0.511531445320142 1
0.388998593229249 1
0.509703803954884 1
0.437486009411466 1
0.371915350872298 1
0.474880104994947 0
0.557033286639739 1
0.394274298216872 1
0.414024852963 1
0.561009926347826 0
0.393784740592359 1
0.614710659913238 0
0.340166140378242 1
0.461888312022241 1
0.357957177247421 1
0.509524209604934 0
0.449177722440854 1
0.457975868896802 1
0.550848629943209 0
0.5093408882027 0
0.437990375087318 1
0.286392941274072 1
0.452534242904188 1
0.297099135031062 1
0.518789722641923 0
0.512948616128184 0
0.429557410456361 1
0.480531179002728 0
0.542236380731891 0
0.491496711696876 1
0.5217685756486 0
0.387830840870407 1
0.431036326798024 1
0.523459643521574 0
0.432917880079714 1
0.415993144208022 1
0.423191278154724 1
0.23096256221068 1
0.49789448287615 1
0.485415450602442 0
0.428451842455852 1
0.24864242450396 1
0.384633107180755 1
0.418732148259894 1
0.4499310786628 1
0.578235188909512 0
0.455387047900327 1
0.376855525411988 1
0.582878734864371 1
0.389264212447673 1
0.464436484105004 1
0.422139389534853 1
0.405875841206566 1
0.422256288842433 1
0.353530688139735 1
0.453516668994935 1
0.296334174658425 1
0.588871931023435 0
0.29615238589003 1
0.380001010135079 1
0.387038305393562 1
0.445739613458117 1
0.528325185372418 0
0.436994547805254 1
0.349514074366162 1
0.375275470680841 1
0.396845590233979 1
0.314330303141376 1
0.317748100377743 1
0.470038926716786 1
0.283305048474513 1
0.396187229388651 1
0.291109255632677 1
0.384529604992169 1
0.450477733503676 1
0.401261577130534 1
0.423883942479301 1
0.424911673695386 1
0.358412325223702 1
0.379493014295095 1
0.486565239254649 1
0.419739231094857 1
0.492726404750024 0
0.480808847152911 0
0.362382746804943 1
0.389379927493915 1
0.316598862228885 1
0.504636416665402 0
0.493834701801349 1
0.397709554307205 1
0.361829628041006 1
0.612229058219695 0
0.586258415601519 1
0.24776812150427 1
0.433661401324054 1
0.511072427335524 0
0.243036402559171 1
0.515314342231789 0
0.50306891048918 1
0.427449302556534 1
0.516901003695187 0
0.448188645949254 1
0.403788699492861 1
0.252604061901695 1
0.344751049894422 1
0.488182127828227 0
0.486720070813554 0
0.401398640851865 1
0.486269967116056 0
0.470849515820108 1
0.525327991308952 1
0.485686444818004 0
0.419944678698844 1
0.498893202613887 1
0.361478667314336 1
0.274310488243856 1
0.435984700524522 1
0.348568528372708 1
0.541521751589824 0
0.295610612375153 1
0.421963953473524 1
0.352625843865939 1
0.318255767649858 1
0.545307601954775 0
0.418423889193073 1
0.410192363005668 1
0.58880473209493 1
0.526347912205652 0
0.458947943328337 1
0.383633289762276 1
0.294184448510093 1
0.416716970228541 1
0.321424401646357 1
0.442399662137198 1
0.376932487885845 1
0.510281584175487 0
0.417949810910715 1
0.490994289263259 0
0.396463156582387 1
0.505749059462584 0
0.519586513746897 1
0.546065763539228 0
0.430480255382854 1
0.469952206729063 0
0.414932055260585 1
0.543930263094992 0
0.379388521139457 1
0.525137664605883 0
0.623039035704387 0
0.500174032550497 0
0.504749934115103 1
0.41591081214829 1
0.465963942809898 1
0.439812623186041 1
0.517019362166078 1
0.414845455004041 1
0.304144945231354 1
0.49308776914628 1
0.584164571567686 0
0.431720334405538 1
0.352878978206609 1
0.480700372333231 0
0.6200433243765 0
0.428095556821656 1
0.345519282361488 1
0.407809332737403 1
0.421339095450918 1
0.518588429309588 0
0.439671937805156 1
0.423231441568632 1
0.415606399973329 1
0.493700312058495 0
0.285236111812109 1
0.389753549720531 1
0.311714826421733 1
0.559429350038976 0
0.487312086832688 0
0.52378405354826 0
0.378634727759643 1
0.42305050221825 1
0.435224610873252 1
0.459545806391127 1
0.586346702843217 0
0.502439039148709 0
0.398728264919669 1
0.490323791025342 1
0.446055440666099 1
0.32077736266656 1
0.253857105795876 1
0.535233415866239 1
0.547675481184632 0
0.395979989425455 1
0.471450484580832 0
0.423087073595202 1
0.297280317603699 1
0.29329170551088 1
0.453876030136978 1
0.416094516992076 1
0.362689669305069 1
0.527942583759536 1
0.324208426881702 1
0.575293753085769 0
0.636008862056219 0
0.432485718353506 1
0.593341728464654 0
0.353376455358493 1
0.371344680818823 1
0.517284176596271 1
0.547178698291059 0
0.535798554728376 0
0.481668656307251 1
0.514214006612334 0
0.540631008246432 0
0.401469646494397 1
0.520939641154486 1
0.499698974191923 0
0.423473147068268 1
0.475044233654832 1
0.527571778190219 1
0.537470736823084 0
0.48483233745045 0
0.379957411459232 1
0.38412553435494 1
0.512712913378996 0
0.325915799002461 1
0.238769564172671 1
0.338733965868984 1
0.349788526889261 1
0.35776984239203 1
0.382933059345938 1
0.48643664156868 0
0.470453928887067 0
0.649201019037457 0
0.330542826403177 1
0.511585678537516 0
0.437503285870288 1
0.378085357393582 1
0.511558943594967 0
0.376278002253677 1
0.50533876991889 1
0.594320263633035 0
0.339934702086308 1
0.554156055008385 0
0.440243757838902 1
0.505545816836673 1
0.442046908804667 1
0.393858033957664 1
0.494816101554489 0
0.278832054194161 1
0.409178153273205 1
0.481044459817844 0
0.402829293096626 1
0.457734568761143 0
0.526419494597615 0
0.549766480893015 0
0.374446910336438 1
0.450427216222093 1
0.37365703800497 1
0.399297479703382 1
0.412493600069783 1
0.484352553340909 1
0.320582900029711 1
0.265500281677131 1
0.51229033794688 1
0.490263758948634 1
0.38689243515339 1
0.471009679698721 1
0.435690953052543 1
0.440357208934672 1
0.308927459467217 1
0.416623776803258 1
0.434642436272585 1
0.465475156967124 1
0.470958339271568 0
0.406722699750059 1
0.530016153641907 0
0.456700673308969 0
0.348680765773853 1
0.423001463554887 1
0.385524881269997 1
0.602030744561266 0
0.361690408304554 1
0.467127624760624 1
0.33839714094978 1
0.492365189820668 0
0.450711414394027 1
0.430067253027071 1
0.610170771142144 0
0.329347359839426 1
0.405419912652497 1
0.369522477745255 1
0.595731593899327 0
0.343574332082794 1
0.399699418152151 1
0.276570296250284 1
0.443402536907541 1
0.517197615939653 0
0.501722387770183 0
0.430582367016287 1
0.530037037490155 0
0.253931312512926 1
0.250245485380848 1
0.51298895230341 1
0.436771852723673 1
0.249416102553656 1
0.361727885763529 1
0.404650105384369 1
0.449952708458795 1
0.330303670643591 1
0.515748161684926 0
0.390638365309186 1
0.450112112435562 1
0.487345711041851 0
0.447360480657751 1
0.497540578278784 0
0.513878118304906 0
0.386778976785028 1
0.397181672851111 1
0.534297891510633 1
0.489938128101357 0
0.488635814032767 0
0.404398562561391 1
0.266305556679552 1
0.52567351155476 1
0.437852760656502 1
0.464720085433732 1
0.579217730657896 0
0.486843566932637 1
0.260363723857189 1
0.481634247521832 1
0.402078985142206 1
0.380737822992414 1
0.579401040526299 0
0.444897007300873 1
0.347206322578729 1
0.363128106697875 1
0.509666610267608 0
0.534985837216773 0
0.625806742496593 1
0.399833118601505 1
0.363615555926193 1
0.291544218683413 1
0.440592791271003 1
0.276948034871404 1
0.514323272765426 0
0.600868543755702 0
0.323471805481882 1
0.310530476099604 1
0.279179787524608 1
0.377515806991568 1
0.365347699838707 1
0.418805466691204 1
0.253380029050558 1
0.48930934512468 0
0.463063281773201 1
0.285919295414702 1
0.445254552814537 1
0.241948982757661 1
0.665226538670001 0
0.415862780149542 1
0.426660376167181 1
0.443824470828303 1
0.35932290467708 1
0.380836145078885 1
0.434805919335778 1
0.374435876102761 1
0.444734204355602 1
0.600979222221285 0
0.368958917687477 1
0.376107258510147 1
0.352089195145806 1
0.342299637635927 1
0.425976023532986 1
0.5498164447925 0
0.470343405195187 0
0.540073284899988 1
0.227658849678 1
0.458649008663639 0
0.464884815658929 1
0.531477082069365 0
0.247383511315409 1
0.52493294837509 0
0.47960321656513 0
0.397304805439857 1
0.425617048322646 1
0.415566515500055 1
0.435683398437408 1
0.468477687473131 0
0.461639583141608 0
0.558528909627156 1
0.335475394804863 1
0.406676412161904 1
0.458054379415582 1
0.609842925072613 0
0.623133945996126 0
0.454998580638249 1
0.542198246710625 0
0.567816242323665 0
0.416653013995394 1
0.425017926972191 1
0.497678946228676 0
0.487539717691662 0
0.660858295291241 0
0.69681823886252 0
0.62775635435002 0
0.365704164305052 1
0.357980403135019 1
0.324977885331516 1
0.472312869297509 1
0.306822518236064 1
0.209055236174551 1
0.296035550557975 1
0.383021894415834 1
0.215922925657977 1
0.385328880800253 1
0.415409837494707 1
0.454312099255448 0
0.486580529173963 0
0.44818572055173 1
0.61506781617039 0
0.458956867898757 1
0.47684733964511 0
0.476871170158016 1
0.486308439255223 1
0.416582566861662 1
0.446217089574546 1
0.612473706010853 0
0.560100118195528 1
0.300426103578 1
0.404647955378423 1
0.440772023718461 1
0.542014990733432 0
0.488213234193747 0
0.590256795049763 0
0.475267479297337 1
0.295911766566938 1
0.485715015401095 0
0.497432297303002 0
0.457822613185591 1
0.405540079277978 1
0.453977743404996 1
0.441635510562569 1
0.421144221332579 1
0.411422531887645 1
0.54220703048941 0
0.453894123992834 1
0.403029295283694 1
0.287688757004007 1
0.52140468910204 0
0.419598212663805 1
0.333034448832736 1
0.431092024283694 1
0.560869868083693 0
0.517592429177811 0
0.408835224299457 1
0.514914519765006 0
0.364606815188976 1
0.42917520818522 1
0.432808252286554 1
0.414504237939725 1
0.418935817723311 1
0.37130990210495 1
0.534230474010291 0
0.368237741205085 1
0.469725283850444 1
0.389353823406029 1
0.611886758352242 1
0.544598958650222 0
0.480385887206595 1
0.288405596288649 1
0.526942454417993 1
0.544222562777662 0
0.500986831979969 0
0.403148460429027 1
0.353426141321518 1
0.353372869438213 1
0.510617021136468 0
0.487665813778304 0
0.429282198988454 1
0.454140583342934 0
0.480628906177875 0
0.3444376375511 1
0.438333220003364 1
0.526476929801068 0
0.415123166864113 1
0.328742484643234 1
0.235188472777838 1
0.545967681975315 0
0.206918393514479 1
0.356360141583363 1
0.447924559726594 1
0.384254239506629 1
0.462397777306192 0
0.406247148938173 1
0.497673543706948 1
0.551620217296561 0
0.592671339113734 0
0.549693825062202 0
0.302539771145877 1
0.387348624633318 1
0.507782264837205 0
0.495320065697132 0
0.331787464330969 1
0.181093185660557 1
0.430377976873186 1
0.533656968434779 0
0.49559908237215 0
0.421803562971064 1
0.46663951796227 1
0.40419955754532 1
0.5914000534962 0
0.429618495319898 1
0.371589371351296 1
0.431126113743802 1
0.399009205098984 1
0.501009974960672 0
0.499696689920646 0
0.48303095980746 0
0.423741407124886 1
0.438920150158223 1
0.469686273768613 0
0.521814903560851 0
0.491447892626014 0
0.451214108983544 1
0.50672757208523 1
0.474834858150291 0
0.381208179315174 1
0.473644704523985 1
0.458094199501296 1
0.566569469306511 0
0.526480227663677 0
0.520852144227868 1
0.526370845993844 0
0.491407047089303 0
0.534933564428135 0
0.406968558727765 1
0.363801499677741 1
0.619517971193892 0
0.50550371885429 1
0.568974325779267 0
0.45709228336894 1
0.493299462091971 0
0.461283722993497 1
0.39734948917357 1
0.340319317442326 1
0.472772098990805 0
0.400781812481122 1
0.382437526283377 1
0.568188850478304 0
0.36810038973234 1
0.53200933536458 0
0.363867087499985 1
0.430668029272336 1
0.50663791459566 0
0.440912796425578 1
0.389566826303285 1
0.424462236996807 1
0.560619008311339 0
0.432794487214464 1
0.576154848956624 0
0.52573600318715 0
0.398937745844222 1
0.48823330190867 1
0.331636883264602 1
0.474610282880234 1
0.66652539781497 0
0.356420618723946 1
0.332723293429473 1
0.451978892176283 1
0.345399297165082 1
0.45560678345052 1
0.610902078562357 1
0.486617052976409 0
0.437487632579288 1
0.483662778894379 1
0.540105144789755 0
0.538069937243715 0
0.362420103334872 1
0.363831930520413 1
0.436112483273338 1
0.31316069287781 1
0.573917395776406 0
0.396001139169904 1
0.461968191999792 0
0.344380347039272 1
0.421995478464874 1
0.453590055626967 1
0.467820171820903 0
0.238521254646459 1
0.300772997128793 1
0.55369335436507 0
0.449683979425453 1
0.45361714293551 1
0.487886695310862 1
0.405125312683666 1
0.418671065732348 1
0.376320477026675 1
0.398796842001513 1
0.431068862173899 1
0.429625517725394 1
0.430138939349739 1
0.396762448460286 1
0.408098892002978 1
0.422600620884404 1
0.423636768757018 1
0.315377265531291 1
0.456951499329746 1
0.403888889028069 1
0.481363958422639 1
0.261455928290087 1
0.390611245134131 1
0.579758763517759 0
0.427138253232048 1
0.458837646601878 1
0.376868151668386 1
0.355372374847454 1
0.429360159273389 1
0.271759699008694 1
0.357075543202985 1
0.5860502114327 0
0.469205044312837 1
0.510314307013369 0
0.391802817103621 1
0.543512109309541 0
0.317923742124567 1
0.398413685656264 1
0.368863997690479 1
0.512047698366757 0
0.442725229582996 1
0.408771767803249 1
0.487804988850271 0
0.38724928357684 1
0.556595187212365 0
0.468483811239041 1
0.4990007972351 0
0.409197258004094 1
0.583723348123584 0
0.545151969318995 0
0.386267270550931 1
0.535657857910134 0
0.362479447794289 1
0.508083900405615 0
0.477037163784238 0
0.237361277804745 1
0.520133093160567 0
0.563226936950913 0
0.506112702415658 0
0.393475512225299 1
0.480693490950076 0
0.442602435457835 1
0.36029266573431 1
0.581929747719909 0
0.309316069678235 1
0.49750831521208 0
0.428415609595316 1
0.552772862461604 0
0.423793496104156 1
0.46266083768559 1
0.458167457445587 1
0.409329660685359 1
0.628915450737562 0
0.522346929890297 1
0.331599566403927 1
0.479005772872257 1
0.504066456968988 1
0.417648792628907 1
0.409283044245245 1
0.545596968365434 0
0.416725453024527 1
0.512515153118313 0
0.52915322838655 0
0.453752129969903 1
0.328120797092029 1
0.500617371042987 0
0.343355086426822 1
0.435262568438619 1
0.468191187485686 0
0.445898544899793 1
0.465166357191761 0
0.391283360039702 1
0.401785822960986 1
0.468548899495686 0
0.524377959043811 0
0.475782447744451 1
0.385422262592206 1
0.387492224199944 1
0.43340157771663 1
0.38411463039502 1
0.31836549114454 1
0.39435451213898 1
0.502932862743125 1
0.549724541135511 0
0.214450558277905 1
0.521646196101741 0
0.290403373325456 1
0.356355110095347 1
0.397880524844095 1
0.473248921720385 0
0.422125152790608 1
0.44198988643044 1
0.462477715334266 1
0.523608792422243 0
0.42958946584161 1
0.407887499727321 1
0.285288750319539 1
0.407224423561996 1
0.511218237585175 0
0.39699377741511 1
0.301642680057654 1
0.423535615975571 1
0.433858280066829 1
0.313460171137613 1
0.347621399536114 1
0.427794274840973 1
0.549698805394871 0
0.526570684391799 0
0.397126963995289 1
0.343771827733297 1
0.442876483794409 1
0.508926127822122 0
0.477174100722661 1
0.378592705680354 1
0.490430963124109 1
0.36182897626547 1
0.347866410251021 1
0.428277598436395 1
0.556984877199652 1
0.569751997482843 0
0.595449430030085 0
0.319333873951907 1
0.624427065268793 0
0.390148917008524 1
0.451320077035965 0
0.501695998733397 0
0.433207294239459 1
0.489871233350545 1
0.550445996715266 0
0.452779849964258 1
0.553286663906816 0
0.560454737429065 0
0.452276371924417 1
0.427017001600698 1
0.466239160797733 1
0.564246089107018 0
0.445567500522985 1
0.550983712787908 0
0.383935701517319 1
0.332973120763532 1
0.454995734470061 1
0.441273361988958 1
0.425879937695291 1
0.530376113806985 1
0.450321617511624 1
0.435667454438367 1
0.406071876359843 1
0.439679759085283 1
0.413625655811594 1
0.292899078750581 1
0.6739850681827 0
0.557702692178651 0
0.417656094575106 1
0.533992122762841 0
0.46302784017084 1
0.537084237042668 0
0.549399952843518 0
0.512951568103818 0
0.281452299792352 1
0.582924567704874 0
0.566001750273834 0
0.593369036625219 0
0.44946995363535 1
0.534397232979806 0
0.488783443290718 0
0.514413488036465 1
0.447185639391024 1
0.605887859779741 0
0.450385755114481 1
0.324607517894132 1
0.453598965197935 1
0.411625884880413 1
0.504193705769245 1
0.402958653725813 1
0.339636860513256 1
0.32490099771854 1
0.486302669122912 1
0.388648650916785 1
0.477315315334 1
0.384697476872336 1
0.512634415820079 0
0.366123382877519 1
0.424104529933317 1
0.485589175451856 0
0.499696559892217 0
0.502062999488932 0
0.429328159917679 1
0.221606348171154 1
0.385399633909596 1
0.206583345097079 1
0.64445541905855 1
0.414774393799009 1
0.576738522820165 0
0.454378404435759 1
0.440597141258162 1
0.277813545943396 1
0.493569059160178 1
0.409785224237032 1
0.505571163573345 0
0.521999707087495 1
0.53342939749116 0
0.388994145347071 1
0.499634523858855 0
0.436872942420584 1
0.385200378352657 1
0.337902062556656 1
0.342799172487246 1
0.332619202744037 1
0.468273486740938 1
0.465804049519522 1
0.4631728798848 1
0.378351104743673 1
0.516086216653508 0
0.454351993481351 1
0.534924811025453 0
0.519460964458371 1
0.406714958629136 1
0.50722292132165 0
0.312979376782007 1
0.233719778426048 1
0.350348056184203 1
0.513551118163592 0
0.514244358910933 0
0.329346097831903 1
0.561850387599194 1
0.452456652371575 1
0.560603756804037 0
0.542657938704683 0
0.317357256749019 1
0.512744418357113 0
0.40462024479745 1
0.338430521781515 1
0.453969302232735 1
0.3514879495845 1
0.567103911872934 0
0.358759920848434 1
0.353891589390286 1
0.352703155160255 1
0.545545580765431 0
0.379801255309768 1
0.380540065009112 1
0.288053583323965 1
0.42942095787875 1
0.506566492349391 1
0.499462370974495 0
0.527266340631655 0
0.355989737749776 1
0.429285372129187 1
0.49823200373017 1
0.408958967060727 1
0.486342190775447 0
0.304302600640071 1
0.381743052219607 1
0.45304219361087 1
0.528409943536078 1
0.32524890348728 1
0.401770926015041 1
0.50797654418674 0
0.460163531092714 1
0.301854961493805 1
0.364003418470872 1
0.590128920789989 0
0.61671338547439 0
0.272503690689256 1
0.479484607282233 1
0.336585316022409 1
0.276401754220546 1
0.328758554105615 1
0.45376979665918 0
0.541020178770746 1
0.507721633476499 0
0.488037653477947 0
0.383278412196601 1
0.542985099049203 0
0.341803414043986 1
0.236520295424692 1
0.374082164768309 1
0.497471634808586 1
0.335618989145301 1
0.388043380661974 1
0.565213800185425 0
0.481332689704998 1
0.474019497750595 0
0.323639868901829 1
0.407661732566741 1
0.284611563529982 1
0.392373242145532 1
0.406554523658536 1
0.526151456493547 0
0.226663743088437 1
0.468384032179735 0
0.498743363617417 0
0.422163958946505 1
0.537918210797914 0
0.488921008124004 1
0.436281025453149 1
0.279607367405039 1
0.472093953988634 0
0.471682332918971 0
0.497532613707802 0
0.367315093755978 1
0.460381939970229 1
0.408943212475615 1
0.374496803038448 1
0.547529334966449 0
0.343449744161302 1
0.529919438455473 1
0.473576803002659 1
0.47304131133779 1
0.484454229617561 0
0.449374081768692 1
0.347821374197509 1
0.297428615395083 1
0.456163882101187 1
0.536356093074241 0
0.459317876494857 1
0.359433632125688 1
0.405958530066752 1
0.391044226665412 1
0.34312974844863 1
0.512120738931398 1
0.367884692739035 1
0.497468886939614 1
0.459390152384066 1
0.44090773817792 1
0.596537644008468 0
0.323792015518555 1
0.339113519039006 1
0.487040490758736 1
0.459438976161346 0
0.511037338286839 0
0.503405560530806 0
0.418430446297451 1
0.506667822251454 0
0.438261847017458 1
0.470667928922505 0
0.418023548591544 1
0.515646471184834 0
0.351348198307176 1
0.431022409833603 1
0.537361577816263 0
0.463246758993046 1
0.493014250558029 0
0.501572072217835 1
0.316482110122338 1
0.564216987839791 0
0.226519513829981 1
0.454086964463478 1
0.508813899575625 0
0.392304074737378 1
0.48355824041877 1
0.261748237841581 1
0.445459237147189 1
0.220430344181277 1
0.51908028289873 0
0.445871600663968 1
0.42846403611887 1
0.436630301588533 1
0.483894122570529 1
0.480460315632783 1
0.507331694721052 1
0.540430672346117 0
0.375536191253691 1
0.439673185309763 1
0.354599319522842 1
0.329786950240237 1
0.373651532530249 1
0.481054746827335 1
0.48153407790742 1
0.585649841144221 0
0.727599568295545 0
0.317326984613669 1
0.622205947463995 0
0.454369197040204 1
0.572680620110142 0
0.426910244651883 1
0.356694286998953 1
0.273148777598628 1
0.472887938906092 0
0.407967379823106 1
0.423250686480992 1
0.526295726721817 0
0.403840712635847 1
0.430964587290215 1
0.499961848976876 0
0.361814437924447 1
0.376654005425439 1
0.441827812144634 1
0.507517435432123 0
0.35006048658224 1
0.382395361497454 1
0.498556723924399 0
0.513913077352766 0
0.373465460886581 1
0.440983910975164 1
0.305188514568493 1
0.383880899623399 1
0.441452063290532 1
0.492620344422958 0
0.529786185982495 0
0.492120732352262 0
0.527644785556248 0
0.352180346325389 1
0.490862291133284 0
0.373324008252747 1
0.546084530616291 1
0.582954799190019 0
0.252676923194879 1
0.285892903116524 1
0.460775564818352 1
0.477345152530412 1
0.445210381869509 1
0.498912025751078 0
0.37144162599324 1
0.409362195718277 1
0.465958114965182 1
0.653159063750025 0
0.443817854543265 1
0.491231531491431 0
0.35839979065472 1
0.59334477921175 0
0.504292449065301 0
0.526698577286272 0
0.4989829019769 0
0.316662525488417 1
0.353965556166501 1
0.342005611351662 1
0.465883049868223 1
0.308630395301882 1
0.341886090628484 1
0.491847187160168 1
0.451900115658753 0
0.571457668921175 0
0.435237491734018 1
0.672580235301415 0
0.388505142529342 1
0.425101200549106 1
0.589446312336901 0
0.31559652082738 1
0.530087956467598 0
0.455342772822936 1
0.55082082906394 0
0.479060688735104 1
0.483947531073553 1
0.346893866335109 1
0.359564980171118 1
0.570532715300558 0
0.538893688572615 0
0.300004620749174 1
0.421951291319117 1
0.518718165726654 1
0.553142489078759 0
0.336521622143838 1
0.493647281250489 1
0.402973903700948 1
0.440741061306176 1
0.358174898422805 1
0.418692893719178 1
0.580791537378915 0
0.411404739258684 1
0.35741435538292 1
0.451192320337409 1
0.433986638793908 1
0.344669972161679 1
0.36633851622902 1
0.379143628960986 1
0.372995791778728 1
0.475769675704883 1
0.383853148637068 1
0.20965893658956 1
0.486687820523239 0
0.40799231482052 1
0.390086631301732 1
0.522706136727994 0
0.534200573806115 0
0.506594733583149 0
0.490240928316692 1
0.252583385555028 1
0.488915524308613 1
0.451878874358215 1
0.446015445094921 1
0.373369198725687 1
0.480233173294186 1
0.541277046104179 0
0.517452765068821 1
0.543693171415168 0
0.387079954536144 1
0.491518620931121 1
0.497582267609474 0
0.46259646548048 0
0.484120745057162 0
0.443861966847867 1
0.447393176921275 1
0.630347069102125 0
0.402254277106916 1
0.33902921747396 1
0.550355818591392 1
0.504733828414944 1
0.660619385484968 1
0.385728548881803 1
0.542046674822537 0
0.51212160776468 0
0.462952120677072 1
0.481418399105935 1
0.541490086157893 1
0.406957092496918 1
0.478271828626115 1
0.590847733087957 0
0.525590173024319 1
0.29858067296896 1
0.466016895922214 1
0.434616650928594 1
0.51722527012103 0
0.576192153690668 0
0.44244084557282 1
0.293949809550684 1
0.465241849204261 0
0.50822139498893 1
0.387829121788781 1
0.425406254773974 1
0.400882142683621 1
0.493763283132561 0
0.420607368589597 1
0.515236473753246 1
0.280322370888605 1
0.475773261151116 1
0.359233725162952 1
0.550418788986468 0
0.426419069836738 1
0.278762324927438 1
0.462279019536587 0
0.249579909315226 1
0.315275146036565 1
0.515672503247602 0
0.461593490739491 0
0.294033209848998 1
0.456159968805421 1
0.533912408595058 0
0.318390241322459 1
0.523693334526554 1
0.383848735438021 1
0.43799019059255 1
0.308053161638003 1
0.395142790270015 1
0.408554003180784 1
0.508642755774176 1
0.329332129338432 1
0.46267771569859 1
0.401623453910143 1
0.405925381588285 1
0.359233474663411 1
0.250956548552089 1
0.4654238579146 0
0.496902377158592 1
0.523854959781754 1
0.249811405240097 1
0.533935421694919 0
0.42821807326822 1
0.424750001737332 1
0.37818266578424 1
0.512924408085891 0
0.425561968188608 1
0.410857218921314 1
0.53797423196505 1
0.441108472690175 1
0.410048610265093 1
0.427630397866562 1
0.28007167339496 1
0.49931056549299 0
0.246991574758148 1
0.448953888833036 1
0.318559146574731 1
0.347334402334085 1
0.564574374190229 0
0.342119987941211 1
0.310768435845038 1
0.486802709284224 0
0.506137666460482 1
0.408504539366782 1
0.519273886831544 0
0.333754151538811 1
0.370013130533265 1
0.415430595659609 1
0.375776481922924 1
0.453012270161007 1
0.700552164850358 0
0.470809708807141 1
0.502764625470833 0
0.374941619969276 1
0.460740221074142 1
0.444252793283288 1
0.346729653626535 1
0.352356415062737 1
0.49165680210828 0
0.43541177793584 1
0.314528271293435 1
0.480218990973873 0
0.450859735859163 1
0.432858271963954 1
0.428091533787533 1
0.44185454969916 1
0.380312657950655 1
0.347557103438475 1
0.301269454150488 1
0.576360443122851 0
0.436402489083138 1
0.394145878236653 1
0.493325301752307 0
0.510863620298544 1
0.575882489768058 1
0.537980581870911 0
0.358320029128963 1
0.313748994748715 1
0.452334258954546 1
0.361321859991102 1
0.352526465993185 1
0.624383361846124 0
0.425916127318022 1
0.310020989588124 1
0.421074125347019 1
0.463721731993315 1
0.462212725200781 1
0.522797263144896 0
0.421586187189483 1
0.372181786370262 1
0.518541356092532 0
0.478616069403736 1
0.438994292938681 1
0.416643421332501 1
0.299492807866505 1
0.401250139257234 1
0.484065736743402 0
0.49060394906348 0
0.405219060053275 1
0.548473895840759 0
0.336048139847227 1
0.451685078577184 1
0.354603828256685 1
0.451495460717716 1
0.470363838479004 0
0.356086899130279 1
0.347239889690856 1
0.479817720478563 1
0.359330379027923 1
0.405678773415631 1
0.428833353113175 1
0.447745292082713 1
0.530595585009071 0
0.354081975549891 1
0.447677870205714 1
0.395623857610761 1
0.469711439355052 1
0.480479470011801 1
0.480723746310371 0
0.453015467453661 1
0.482146634391854 1
0.525641564636359 1
0.558155141677742 0
0.559212876831933 0
0.384365002391539 1
0.398209064442849 1
0.365875631185883 1
0.315590480754043 1
0.399693452623587 1
0.362896910430807 1
0.447684922649311 1
0.4784049801178 1
0.412873291906954 1
0.353506587690591 1
0.39643088357457 1
0.349357462444712 1
0.496907707782368 0
0.483485700713468 0
0.393604687347433 1
0.447445659549854 1
0.396894682084983 1
0.227183225168212 1
0.473133572810568 1
0.534618555941551 0
0.397479549843204 1
0.535006895901168 1
0.286202975456258 1
0.3447287771963 1
0.429030309500926 1
0.612988206379011 0
0.421469924003344 1
0.545594603883424 0
0.509924285303846 1
0.581491528334123 0
0.379437328358971 1
0.462550006538931 1
0.376312572033887 1
0.295097561089134 1
0.507476961467585 0
0.600813335734839 0
0.395204569657159 1
0.394739554693947 1
0.457526632320736 1
0.349344444306226 1
0.494644459118299 1
0.528933230570617 0
0.461051326133734 1
0.529223891895239 0
0.56202165177169 0
0.387601478598879 1
0.439096029872196 1
0.422877209328894 1
0.403478942048832 1
0.403415675197852 1
0.419463635357174 1
0.397173566292415 1
0.424590934738105 1
0.344736104060265 1
0.382541140342711 1
0.38751661763731 1
0.420886834940908 1
0.412700782927417 1
0.469803804326354 1
0.377179457448269 1
0.35520994644165 1
0.623307143328824 0
0.337186421195291 1
0.396298115486405 1
0.618850104077079 0
0.483418316896871 0
0.412928001650114 1
0.338839891825188 1
0.417778730151811 1
0.688246375776734 0
0.265108864603103 1
0.409056532824961 1
0.371424732488283 1
0.374234743981869 1
0.310868989195814 1
0.536157532918 1
0.324392648265747 1
0.336751374010203 1
0.438322784188582 1
0.5255249494673 1
0.536000851994999 0
0.380532700732298 1
0.417340552215207 1
0.30279157423534 1
0.453973230470426 1
0.409673194881184 1
0.329455031189911 1
0.413862486280561 1
0.356928789363191 1
0.333907302807859 1
0.41264273538713 1
0.554798347806814 0
0.547867905714776 0
0.525015417793872 1
0.540745731151937 1
0.41737304193795 1
0.386609165668814 1
0.343143211239305 1
0.35283201466851 1
0.498296957988125 0
0.403953097211916 1
0.552122514328029 0
0.411651550695884 1
0.325865288231552 1
0.483418473162007 1
0.477742084753622 0
0.432527290095976 1
0.388107562332536 1
0.461842122839298 1
0.425694501819084 1
0.396830526402825 1
0.457263406834026 1
0.398434782219489 1
0.516904725549416 0
0.348375166795161 1
0.453566109767567 1
0.445269067843206 1
0.343686049240221 1
0.383314093897022 1
0.452622764208932 0
0.445351010790335 1
0.416311541460598 1
0.442574040893765 1
0.398974074987585 1
0.494866942298634 0
0.535361675498219 0
0.318617706191588 1
0.334677581304983 1
0.388872163050039 1
0.600833027443709 1
0.315362231441055 1
0.294598445961941 1
0.537987933416477 0
0.593558727610974 0
0.411159278863708 1
0.365453250195026 1
0.328457831634029 1
0.485668473618319 1
0.427370319573428 1
0.447149791047928 1
0.474360332628911 1
0.544628399107721 1
0.371696451052602 1
0.484834875166908 1
0.629294070892396 0
0.29615408182757 1
0.407667361080342 1
0.385511008704098 1
0.376683718918492 1
0.396718742690818 1
0.352671260854762 1
0.489555189738052 0
0.409712877736598 1
0.376811331723613 1
0.32789932665094 1
0.267276593787809 1
0.453125811444034 0
0.306068553849084 1
0.435591976846527 1
0.572911622600788 0
0.566609559763292 0
0.373340816718201 1
0.433297644681287 1
0.429632465428353 1
0.524199159292389 1
0.44886431150258 1
0.508618513617869 0
0.567864305736163 0
0.461091399166685 1
0.467808243718872 0
0.521048073140574 0
0.374236280335624 1
0.407280052066197 1
0.535669534566379 0
0.530569596105811 0
0.390664494127862 1
0.413790667354891 1
0.497863628612287 0
0.462572637678755 1
0.40339250791219 1
0.539356484735385 0
0.397710925778241 1
0.396264144460597 1
0.528256806612666 1
0.645144453353446 0
0.520121772739967 0
0.381601802234953 1
0.449361306561598 1
0.489007937952965 1
0.60305343773491 0
0.30405162071284 1
0.424458252421865 1
0.477952412022568 0
0.385954557348314 1
0.404260178394279 1
0.426566671345135 1
0.365800449622104 1
0.60262049679766 0
0.395258970920122 1
0.338175420642707 1
0.585043862656902 0
0.446172255260391 1
0.352881863644086 1
0.465446890449015 1
0.405025963257054 1
0.336789837436118 1
0.507606680435758 0
0.431194671171873 1
0.333711484543349 1
0.34770945792362 1
0.356431233137842 1
0.54176325497859 0
0.38669009125586 1
0.437139180032891 1
0.552422616804885 0
0.54687527218926 0
0.453607120510873 1
0.398059115395151 1
0.422758720872638 1
0.297999951523255 1
0.484381422501712 1
0.484692462601049 0
0.34576691391913 1
0.473072849804621 1
0.368668284401723 1
0.395221306626808 1
0.489960051416152 1
0.347136404144658 1
0.413634993071644 1
0.329735598419007 1
0.434253748637578 1
0.382115345331619 1
0.490231458163581 1
0.397742082664729 1
0.365645910528196 1
0.372312222542643 1
0.463009281539199 0
0.39446019266538 1
0.362381501033096 1
0.403069998274099 1
0.552215068798693 0
0.503698812228849 0
0.407741971667817 1
0.378441469156351 1
0.370857264724271 1
0.443210786686301 1
0.417485333856337 1
0.419051727559821 1
0.309514498948782 1
0.423457676342137 1
0.347034765702089 1
0.395090488377906 1
0.423389406655202 1
0.334267139363785 1
0.452208121832878 1
0.423751242254798 1
0.442342357285815 1
0.442816744498793 1
0.288288718048011 1
0.448140656866243 1
0.442756492822746 1
0.615350380591563 0
0.433638775230636 1
0.529233328030937 0
0.440366019751196 1
0.446487614109799 1
0.268207700921735 1
0.258625992164544 1
0.38531804563578 1
0.578453435452844 0
0.388547879964821 1
0.411736146292592 1
0.627686462358986 0
0.464616552620226 1
0.432345997712601 1
0.66697669212628 0
0.426328433716648 1
0.583678980944103 1
0.467992789529083 1
0.476867862580657 1
0.408311371312366 1
0.318786051624783 1
0.346314371001539 1
0.345858595803768 1
0.437432307080276 1
0.40840210761052 1
0.652117952340104 0
0.506484012503831 1
0.330037305530558 1
0.341972410581625 1
0.420975289878518 1
0.337315265839353 1
0.466997644264173 1
0.504301307646011 0
0.478451601617562 1
0.378976884262889 1
0.419964442285879 1
0.396853274589364 1
0.362237268847499 1
0.399533084015489 1
0.55806463927569 1
0.498970981160849 0
0.663593105610267 0
0.343014704763135 1
0.449601052633749 1
0.472876281427623 0
0.361414491394868 1
0.455724795101182 1
0.516161080927332 0
0.497808924830588 1
0.326548707233013 1
0.333597193415252 1
0.46515805358152 1
0.649190317276479 0
0.347315769670384 1
0.452280715235881 1
0.446831208804186 1
0.388355460152771 1
0.47633416665373 1
0.422089977508739 1
0.513134168106969 0
0.355223253677343 1
0.407858357738396 1
0.460841112775137 1
0.421254030538507 1
0.548177051648972 0
0.384671421515501 1
0.388225670570856 1
0.377935437437976 1
0.303715498689772 1
0.396715800765914 1
0.407686833551054 1
0.359954455201707 1
0.433155936696796 1
0.459445039494661 1
0.579130387312653 0
0.39818075563959 1
0.550950268961673 0
0.411076266942988 1
0.347949141543364 1
0.430840951812669 1
0.508192240725227 1
0.443392618180305 1
0.540675770173802 1
0.2817356162272 1
0.526604205708335 0
0.276524239614388 1
0.424735671149565 1
0.430219699629184 1
0.390236663885376 1
0.504073135972271 0
0.420704802928649 1
0.452700425219335 1
0.30252067753318 1
0.403328656040515 1
0.413005437357407 1
0.605429345336671 1
0.60835497905999 0
0.395705362632601 1
0.21914385442704 1
0.536603453551903 0
0.494621691698832 0
0.553034408208456 0
0.315009677346585 1
0.447156335939283 1
0.420261542517526 1
0.251457274213657 1
0.419124343108727 1
0.443853380507048 1
0.570733938808416 1
0.435596408472172 1
0.503602458922868 1
0.513439118564189 1
0.527953424590496 0
0.37108195782414 1
0.449389069021006 1
0.49740821770722 0
0.380888539527025 1
0.297326751814389 1
0.283083549148966 1
0.380791062625283 1
0.482305137139598 1
0.453242531396975 1
0.493808633323059 1
0.369743536119641 1
0.288940969467502 1
0.506903112384379 0
0.340640809902119 1
0.45362101264669 0
0.530776288278355 0
0.49944155679399 0
0.401390125697386 1
0.484703771625688 0
0.389633208008483 1
0.221942542320325 1
0.55957537016661 0
0.482722641663944 0
0.469265319265168 1
0.519635844548081 0
0.350827606540334 1
0.373594448483992 1
0.407297036703068 1
0.438675202852486 1
0.720580506244368 0
0.251531018093341 1
0.409543379640726 1
0.35660372593884 1
0.480829597988017 0
0.425588977986419 1
0.443822899695017 1
0.487272152931858 1
0.516055523070779 0
0.568230351185036 0
0.485005779182352 0
0.388218970949908 1
0.381757419447787 1
0.440247346493277 1
0.253056392442858 1
0.302619358559062 1
0.552127023158818 0
0.45242736071614 1
0.553705129410034 0
0.447155980816947 1
0.487384786661829 0
0.484541873278393 0
0.368374967960476 1
0.563795378237497 0
0.482439369187776 1
0.338908808171876 1
0.525208059142855 0
0.50082880489559 0
0.42826232428931 1
0.487779516062652 1
0.386821520662404 1
0.393929330037534 1
0.358988829031752 1
0.487027854178897 0
0.380831152384515 1
0.505402418530745 1
0.626729811932495 0
0.408618529859159 1
0.516294733473692 0
0.394967577172061 1
0.545951675997895 0
0.564259975104465 0
0.440667764059172 1
0.357611947102218 1
0.328256259368633 1
0.288345742127111 1
0.338053899234181 1
0.430945247448277 1
0.378034382634544 1
0.388031142972706 1
0.533098377386948 0
0.286973946079962 1
0.395871106611082 1
0.428552660531346 1
0.464202660226995 1
0.364294784972735 1
0.381667580907631 1
0.512773293366224 1
0.399499469459537 1
0.357491413073891 1
0.535736736931773 1
0.430420926306577 1
0.306741520762409 1
0.376517954153462 1
0.475687530698471 0
0.471149258033348 0
0.334540975126973 1
0.424422715850317 1
0.606512616802757 0
0.424295446009998 1
0.33531383377785 1
0.536588439298387 0
0.569291565863419 0
0.535194231457616 1
0.426423742154282 1
0.510791467840369 1
0.3590457046073 1
0.459197695848944 1
0.456708130992816 1
0.425274730059837 1
0.543645396606361 0
0.330039716796186 1
0.433220130545302 1
0.444732144012428 1
0.423408507738743 1
0.443422138795376 1
0.447019643380848 1
0.489051356851334 0
0.458119010020154 1
0.4775115100188 0
0.421018993176079 1
0.552114382332666 0
0.393766203233662 1
0.612986698650746 0
0.555351254023407 0
0.414042539951905 1
0.413606234343999 1
0.275745133832487 1
0.667456764008715 0
0.440635160257172 1
0.480129305277049 0
0.387812920731295 1
0.576232466244059 1
0.246991378349887 1
0.406448517297277 1
0.503734660998239 0
0.398308971417543 1
0.443439545264545 1
0.385923346615461 1
0.481629367959821 0
0.429083259053588 1
0.305921784947731 1
0.312095775484875 1
0.350866746991194 1
0.352282537308977 1
0.325101855337512 1
0.427494832571411 1
0.49063797230509 1
0.426011684594121 1
0.397533052987067 1
0.515929787639448 0
0.387515851577893 1
0.590549518433085 0
0.544093479806153 0
0.408590995261247 1
0.419360914690186 1
0.430233754216198 1
0.397904300607058 1
0.503698410889365 0
0.408911521098184 1
0.475253100268105 0
0.475913411443703 1
0.430613670345349 1
0.382572357341696 1
0.367280020053953 1
0.467411827455433 1
0.39594502875343 1
0.541523699356391 0
0.498063642045968 0
0.375154468408805 1
0.378621410448583 1
0.618989766907256 0
0.418341241017622 1
0.328335504805876 1
0.427647054598776 1
0.34510526922718 1
0.418652584566041 1
0.595587729368201 1
0.422764132226219 1
0.305757919485228 1
0.534562714748867 0
0.596249220226433 0
0.352190817283215 1
0.502625404646628 0
0.572022837952559 0
0.441439730398471 1
0.333968673696456 1
0.451641696142252 1
0.384269100276823 1
0.356172075396637 1
0.493699143709782 1
0.47763773540447 1
0.319766654765461 1
0.48650739001236 0
0.359857640805101 1
0.37685436989765 1
0.442611700857438 1
0.153348032376394 1
0.449584054380209 1
0.372214194677471 1
0.399887018409971 1
0.449732137695511 1
0.363186384607064 1
0.511253027359121 0
0.473575783130275 0
0.185570651232974 1
0.423323587974488 1
0.446751605245088 1
0.341666775439391 1
0.461246567144569 0
0.394284254443583 1
0.397093638803599 1
0.521085955881434 0
0.450065441567574 1
0.642743843743477 0
0.530076488148307 0
0.397481015745586 1
0.442168868931329 1
0.401315340365974 1
0.311449357476592 1
0.298146752484251 1
0.480228103476354 0
0.237557301268824 1
0.282287956257573 1
0.458481889101044 1
0.360188681324665 1
0.309627830639769 1
0.442973015289714 1
0.420273335906151 1
0.558387114913864 0
0.426205683581219 1
0.345220445688183 1
0.424536344844917 1
0.391215519214405 1
0.44325832539414 1
0.485949905187673 1
0.365291238160782 1
0.47165566867575 0
0.226624227432482 1
0.0871169762179735 0
0.332782388726775 1
0.454319569660684 0
0.322878780961936 1
0.503627276207425 1
0.42534162375342 1
0.37574851976639 1
0.421371262970711 1
0.378837404981983 1
0.302943177972832 1
0.438766462045557 1
0.507247694851405 0
0.606349278654399 0
0.209207805764543 1
0.50980131838194 0
0.540593674168008 0
0.455923386596846 1
0.448663152181335 1
0.250210253852324 1
0.550906827304406 0
0.333420409920954 1
0.491922625245132 0
0.439668548718339 1
0.365266066113148 1
0.499657558802526 0
0.247724510100686 1
0.458091758917639 1
0.406336499752384 1
0.452204329236745 1
0.452206031968436 1
0.356553305103258 1
0.442553580800736 1
0.33152314518884 1
0.633883504066468 0
0.412640419382566 1
0.327636311084084 1
0.533497257989918 0
0.434332300216837 1
0.588095758469078 0
0.319916770487751 1
0.296060885234035 1
0.4828543527557 0
0.35838163839607 1
0.423096792364202 1
0.439167901910724 1
0.55755571720187 0
0.367926256358162 1
0.243959414707896 1
0.465774386749269 1
0.545139003924321 0
0.424941739430722 1
0.49257026161889 1
0.541937277760842 0
0.41011400285345 1
0.509815254115143 0
0.429671547984789 1
0.422844134304527 1
0.451370609107264 1
0.290290687557526 1
0.302077198805768 1
0.583802864635383 0
0.464294403655691 0
0.46390839445949 0
0.368053713861957 1
0.50327408737697 0
0.331836408499143 1
0.284455215247085 1
0.488051507783479 1
0.494142196161183 1
0.452395787698178 1
0.461927922137844 1
0.439879551396174 1
0.238679151604108 1
0.491882713373782 0
0.356472924715864 1
0.463433112497256 1
0.414440287613179 1
0.511988754527391 0
0.46938634578415 1
0.584990560005934 1
0.306928776208734 1
0.379233964308673 1
0.346910331193561 1
0.277184389242166 1
0.376821674253847 1
0.492146282473532 0
0.410085702884084 1
0.505800298343774 1
0.456770252789586 1
0.378853540211012 1
0.557782062604482 0
0.359462491579021 1
0.385683221730708 1
0.493890601985755 1
0.31785531741207 1
0.384932036232605 1
0.404207328475105 1
0.453936729509716 1
0.521101271056405 0
0.287779898707841 1
0.405433969530913 1
0.331033117064285 1
0.57228163050423 0
0.369546679166889 1
0.440246436393582 1
0.512840534971307 0
0.338327794757287 1
0.38545246611667 1
0.55958560175947 0
0.427186760227824 1
0.513818464442762 0
0.56252965442667 0
0.460257089098145 0
0.483797084188631 1
0.428896435023993 1
0.377965313895853 1
0.387945076869281 1
0.549129672190307 0
0.380379200201328 1
0.416360040067883 1
0.427031717921019 1
0.314877371608783 1
0.293737071900263 1
0.33223202335203 1
0.48944758360965 0
0.357204373247893 1
0.53578197857037 0
0.41641644485861 1
0.524827188656724 1
0.644752281257391 0
0.509348014578499 0
0.301238551577628 1
0.577565122773739 0
0.469728369946333 0
0.2449501230032 1
0.47348264408001 0
0.470625601836824 1
0.269835863281761 1
0.455042996393031 1
0.434058917432828 1
0.179324752333728 1
0.365418004970687 1
0.471705046827752 1
0.307338061279005 1
0.276114160382514 1
0.380003442244728 1
0.48200522080247 0
0.395949688990305 1
0.428140119514056 1
0.450155605176233 1
0.402730481435997 1
0.40163850608352 1
0.369039335876003 1
0.44961217583881 1
0.58782687148905 0
0.673217106207794 0
0.371697961364218 1
0.420574006035061 1
0.396050979339674 1
0.231353259899824 1
0.449579207817506 1
0.510969497861116 1
0.39680905705288 1
0.200532847306046 1
0.482147938024716 0
0.426262293811103 1
0.324234084391154 1
0.489199623587587 1
0.387269971579191 1
0.400420457918865 1
0.567356153831564 1
0.390384197313622 1
0.596133848660953 0
0.607424588598591 1
0.440748191442646 1
0.503989049460933 1
0.494427605255906 0
0.51111141986147 0
0.381344469667524 1
0.664323832930761 0
0.299577255883166 1
0.45620559189651 1
0.463434230866683 1
0.406282347186133 1
0.446825814071114 1
0.510126054752454 0
0.372186624808281 1
0.508519790437316 0
0.298134894231145 1
0.421465171759355 1
0.436257314149124 1
0.499777095193213 0
0.420342394486703 1
0.447441771399483 1
0.247573039804832 1
0.433226623281673 1
0.431389825267685 1
0.480598181571349 1
0.412389214337925 1
0.493161968171837 0
0.357720562001886 1
0.500005425872908 0
0.506915829444306 1
0.501786982695305 0
0.63278318914085 0
0.317447996003028 1
0.343705562995088 1
0.418888179127024 1
0.489578903941319 1
0.458985207539664 0
0.533910089415875 0
0.414814639092742 1
0.523969680468052 0
0.386696387437547 1
0.385109383064904 1
0.307217833766496 1
0.272629809619598 1
0.14422601828356 1
0.437163483459497 1
0.375795914698442 1
0.382834566259992 1
0.569669830591871 0
0.470286024071551 0
0.30398104730383 1
0.598444692825958 0
0.408900890653755 1
0.428167231076712 1
0.493443905137175 0
0.427115230020477 1
0.530954150620991 1
0.470428614871925 1
0.455567374288014 1
0.498106225585911 0
0.394869721750211 1
0.45328538949547 1
0.374072044239916 1
0.431385217638911 1
0.512301493625885 1
0.466425133935381 1
0.398504368531956 1
0.429103252620877 1
0.294078006355865 1
0.459692511844959 0
0.399343533727393 1
0.540580882938431 0
0.406080851364795 1
0.506306273755967 1
0.444205526553243 1
0.427499182630011 1
0.407043860331626 1
0.322763629348437 1
0.442970447848175 1
0.449224932279158 1
0.287069493689054 1
0.319029156292756 1
0.345627123847108 1
0.32297791126236 1
0.31933017188104 1
0.411497411772882 1
0.485681521461177 1
0.473689106588595 0
0.462821219209237 1
0.355676609954938 1
0.294832705921283 1
0.461911061397358 1
0.26986527734944 1
0.196502946313449 1
0.278860335394179 1
0.45814622668879 1
0.408215747420113 1
0.464991889774841 0
0.360280771771344 1
0.460272435336069 1
0.510010139788488 0
0.48182763086165 1
0.428380032734348 1
0.435500157962918 1
0.397442334382142 1
0.416020932156339 1
0.516127590174937 1
0.4621750678492 1
0.29627948646204 1
0.280012310293823 1
0.514847059186843 0
0.516485625246885 0
0.48566690820371 0
0.444461459650069 1
0.439633411748234 1
0.393629910852811 1
0.380502772207076 1
0.322361237201361 1
0.5271536295272 1
0.440716245688151 1
0.311032937031728 1
0.436583428635977 1
0.532568308861223 0
0.456191339066662 0
0.447888216350414 1
0.615514031335705 0
0.547663007946692 0
0.465160851038897 1
0.36805129212754 1
0.373907202136156 1
0.481648670931617 1
0.316850877635215 1
0.504060060791008 0
0.409286094343985 1
0.614421761405196 0
0.544640946991395 0
0.375187697060072 1
0.615905076682703 0
0.649628520628742 0
0.481527709879682 0
0.448787557148914 1
0.536687012286127 1
0.401231829098426 1
0.543830594509029 0
0.382090512779568 1
0.430907763660494 1
0.427379928344042 1
0.516212191822761 0
0.357283625005389 1
0.404152809281064 1
0.296802075184495 1
0.364940885741231 1
0.414484768898366 1
0.464586462821085 1
0.469164862495152 1
0.368032295741002 1
0.39349546425503 1
0.406910891817402 1
0.335633906156899 1
0.246831299183898 1
0.548327740889215 0
0.384482120990568 1
0.539440161247671 0
0.53221496555529 0
0.559849607660903 0
0.407996489178646 1
0.42305499769702 1
0.393496006881647 1
0.439683252626044 1
0.566294173401461 0
0.34242294635352 1
0.578896403858358 0
0.613495148680706 0
0.385754697432891 1
0.590664484308254 0
0.527353406520633 0
0.341441460911089 1
0.480964020008178 1
0.411293199893665 1
0.416224876949052 1
0.505932106923139 0
0.433189793107265 1
0.508250059587654 0
0.596642484709823 0
0.403860098721967 1
0.474483725710787 0
0.488987157479062 1
0.441959103497816 1
0.148917415159462 1
0.397385505564124 1
0.331295474730424 1
0.365327748314342 1
0.464029657221394 1
0.34715514690695 1
0.632093419825118 0
0.517241930693714 0
0.300670630992937 1
0.508789155992663 0
0.48609823324507 1
0.371012654488764 1
0.463980477759294 1
0.564321704786192 0
0.451435096012735 1
0.333702522454091 1
0.462869949344127 1
0.506627868727882 1
0.480074580351291 0
0.519970548453612 1
0.57907522492206 0
0.480014165851059 0
0.378030032711651 1
0.507682571708384 0
0.546781847875216 0
0.451200723246293 1
0.436537608895269 1
0.348752924045497 1
0.410659191065695 1
0.457946800873867 1
0.426928561964501 1
0.484635597209264 1
0.377905489264947 1
0.36950609318237 1
0.421061709841523 1
0.282279340919625 1
0.451739668653104 1
0.429150790822917 1
0.484746765174847 0
0.379262967910165 1
0.525174829365376 0
0.305921277515167 1
0.481177331728787 1
0.530880741010643 1
0.480787017655815 1
0.397743535848128 1
0.526885530499224 0
0.487271855993813 0
0.528039053075811 0
0.258454336765424 1
0.493253063343652 0
0.34221632551893 1
0.319832861169078 1
0.564924736782551 0
0.502715432293435 0
0.409563116257022 1
0.355950193256033 1
0.350945572416441 1
0.512408955150028 0
0.484687430308022 0
0.438055040899615 1
0.456948581407834 1
0.564676019514962 0
0.501479538789494 0
0.457847509550474 0
0.354491323246738 1
0.397171592665998 1
0.430852817932301 1
0.463052716629974 1
0.398046672694661 1
0.465517669451825 1
0.158586501944614 1
0.475118076579058 0
0.354403226288823 1
0.378430937332384 1
0.46420766286907 1
0.304748880715463 1
0.344116902108215 1
0.38758995888693 1
0.245962374892035 1
0.303296776975306 1
0.41266794108175 1
0.483776374972121 0
0.338855221411635 1
0.446507691224069 1
0.350615686929832 1
0.344660919513608 1
0.457865957629476 1
0.501964891871229 0
0.533999283835868 0
0.506510156530743 1
0.473927907142997 0
0.565314246834025 0
0.659381990988212 0
0.374734819953964 1
0.486726072387757 1
0.476973076768437 1
0.385680962908836 1
0.297005672066065 1
0.553421793597344 0
0.497366060142031 0
0.434537243677369 1
0.466240231313939 0
0.455316327958756 0
0.52920851433865 0
0.364829536995187 1
0.281924892623968 1
0.477666416387771 0
0.427819683458791 1
0.512857955767192 0
0.387864727224353 1
0.526751282731894 0
0.43640669349085 1
0.380388108981619 1
0.431545011890073 1
0.453290923847278 1
0.382620976416073 1
0.421290988680546 1
0.390985053170075 1
0.438863569465164 1
0.528875025201106 0
0.488958078932183 0
0.45783656921628 1
0.410135012566086 1
0.331767747356934 1
0.262390365313618 1
0.386081512734921 1
0.426371529897233 1
0.666396367316446 0
0.432753680787438 1
0.239865461027372 1
0.525256418056151 0
0.428953959646588 1
0.496358863178 1
0.474145447569106 1
0.385845912863529 1
0.499857591986831 0
0.328973521396243 1
0.437132290304769 1
0.457647848552973 1
0.49171405172645 1
0.382936366192998 1
0.503586797302287 0
0.451791820119825 1
0.423751294023762 1
0.37169051206426 1
0.55395950203589 0
0.358036995073424 1
0.390307143908682 1
0.53320985094691 0
0.561427376515701 0
0.423375431937105 1
0.376321869150522 1
0.454625685849583 0
0.322408376373476 1
0.588573077203714 0
0.447106542258987 1
0.280832076793245 1
0.34749117559238 1
0.45590904622501 1
0.521717920219552 0
0.374596891203915 1
0.33201458233836 1
0.405428637936469 1
0.336721488074652 1
0.480625978613054 0
0.377632922994487 1
0.531791557762686 0
0.362440722231349 1
0.479201116467222 1
0.496956059726699 1
0.521932657644595 1
0.463930466578974 1
0.467727158373087 0
0.352845437534833 1
0.521426164046313 0
0.393496262877172 1
0.321799997014422 1
0.40005055061684 1
0.371595454573982 1
0.396932553776267 1
0.355168290260579 1
0.379263576823923 1
0.500946349386633 0
0.463139373189637 1
0.301911615038655 1
0.368156305209232 1
0.445505019139803 1
0.425818181713071 1
0.457188703214681 1
0.449996325096942 1
0.389341754057611 1
0.275768868462301 1
0.339844656892306 1
0.41903505953817 1
0.482293572662115 0
0.406261417834421 1
0.306385750602149 1
0.545965418011616 0
0.415651163995158 1
0.48926843294971 1
0.319486680734 1
0.389145239078773 1
0.538314004478497 0
0.5159882586011 0
0.35862959317899 1
0.551965517641235 0
0.385779558478331 1
0.488666936374952 0
0.417666102106761 1
0.500693636056211 0
0.491172041766586 0
0.460691950127941 1
0.29725363773515 1
0.443551814330806 1
0.550239319039232 1
0.430035058184431 1
0.476721527868377 1
0.489839317415771 0
0.49427315657349 0
0.451648747394381 1
0.601654233809921 0
0.205254312189784 1
0.455126604758679 1
0.376077020684197 1
0.555113061417658 0
0.522455588550724 0
0.276442362496189 1
0.416273107969187 1
0.351073124390877 1
0.387470178632086 1
0.436722824158369 1
0.478271619068974 0
0.539222593328075 0
0.4059349434411 1
0.480255123061446 1
0.298643501970754 1
0.352744741161394 1
0.339376716964726 1
0.393560581072017 1
0.531298459466469 1
0.523249696792586 0
0.203983214465565 1
0.531016445916989 0
0.38641606029718 1
0.226010822935117 1
0.674947246136412 0
0.466188262008652 1
0.414923641854178 1
0.38112581547529 1
0.449696133638716 1
0.485713422717698 0
0.489096197898273 0
0.397905173311583 1
0.51971414999601 0
0.40897936399038 1
0.377202224531215 1
0.574860553120929 0
0.452077017962247 1
0.547927510430264 0
0.514708019479035 0
0.518226307470046 0
0.452599177513632 1
0.452839561118969 1
0.438206030377674 1
0.459903271691391 0
0.459341841914026 1
0.40467093138392 1
0.311008678915176 1
0.49625351314533 0
0.672526170076377 0
0.501262368258722 1
0.417909811183788 1
0.382045443255316 1
0.296251892507178 1
0.552750970834697 1
0.519789311937619 1
0.514704431979678 0
0.352439816253343 1
0.31350160252605 1
0.489995559408561 0
0.3665242916824 1
0.484654351756432 0
0.422256163161199 1
0.350783421862033 1
0.495353159798886 1
0.507816803553534 1
0.405819212104404 1
0.469059449413754 1
0.62169016623591 0
0.369822591540339 1
0.310207855582818 1
0.50127819195674 0
0.319537548492751 1
0.335103111085768 1
0.535510916201404 0
0.434791190450626 1
0.462594638843569 1
0.448733838132459 1
0.436734381640071 1
0.377921086178631 1
0.45049859363358 1
0.566475616814072 1
0.352390941864211 1
0.395612615383779 1
0.334264475065943 1
0.572347592986162 0
0.446926557319118 1
0.516425570040447 0
0.441523280013845 1
0.431921408316568 1
0.335709774398746 1
0.382989385251579 1
0.374716594001285 1
0.441296338196027 1
0.414136070669831 1
0.440407162122731 1
0.27437571884771 1
0.350487196305732 1
0.481899388567489 1
0.512232813745717 1
0.391618090942689 1
0.361039434820051 1
0.471459126808388 1
0.537745473658129 0
0.463680299982065 0
0.495875511332701 0
0.311755969878566 1
0.485882996337762 0
0.518450622692415 1
0.491079003970596 0
0.285504087618205 1
0.342674485668023 1
0.494529415828218 0
0.488374077252898 0
0.567325447616893 0
0.333185439769705 1
0.429490381952972 1
0.372115423699358 1
0.642044388928823 0
0.454002919134985 1
0.331984925358209 1
0.53733158257253 0
0.380161882040407 1
0.404430736401799 1
0.494117374563136 1
0.476325285576746 0
0.277427404392205 1
0.415816857713211 1
0.325592633136339 1
0.45242222687582 1
0.687870372944193 0
0.343773803154417 1
0.379340383906303 1
0.52756757793839 0
0.621338608299232 0
0.443245263932858 1
0.372305845630266 1
0.306085257798535 1
0.469643973485284 1
0.465062341725109 1
0.432130299748336 1
0.509112826701897 0
0.421441273448062 1
0.308725806147964 1
0.314597878552962 1
0.39832098481507 1
0.530129824128343 0
0.422255721549533 1
0.303861501754487 1
0.72518038266961 0
0.296352225426569 1
0.469285189010817 0
0.489584698047872 0
0.26986605027939 1
0.377792629550118 1
0.714852582077446 0
0.479611645272173 1
0.253170495135202 1
0.431205793903233 1
0.342201528561692 1
0.556893142880386 0
0.511563623581034 0
0.362522017828817 1
0.329010890766727 1
0.484292809383204 1
0.245967364060276 1
0.40830966065825 1
0.481210713955268 0
0.443563749122806 1
0.39656052425226 1
0.41452894580208 1
0.358776160221774 1
0.574003609460373 0
0.478173459659548 0
0.509235703867967 0
0.347903610041272 1
0.458169831564562 1
0.431729023370812 1
0.358137719795106 1
0.454146491214396 1
0.466898692806729 0
0.340214100652271 1
0.370268352579547 1
0.373134157394136 1
0.475243557985576 0
0.45001368554566 1
0.487148354089023 0
0.591544556855678 0
0.484410320226968 1
0.422228318443553 1
0.346237670077134 1
0.626099291487729 0
0.321733121625458 1
0.395558935082988 1
0.633525365294558 0
0.341805128999826 1
0.373557525055216 1
0.361671868189868 1
0.274339770714752 1
0.407472024805627 1
0.391447043032018 1
0.493735011328308 0
0.455224384805 1
0.485081255469513 0
0.544331878358083 1
0.429493462760753 1
0.496676588231725 1
0.487578460403649 1
0.385776920234546 1
0.471926593204926 1
0.336058842736582 1
0.537949729694849 0
0.398614451331384 1
0.395319902996969 1
0.336201309904619 1
0.425913006449472 1
0.415138627025941 1
0.452505431752879 1
0.533031811702415 0
0.433005204130445 1
0.533493866793359 1
0.389710953334863 1
0.334971105523861 1
0.396242834362188 1
0.586752634245921 0
0.486137869950738 1
0.309228738306537 1
0.279375627103752 1
0.408517306394549 1
0.360554684895853 1
0.504577410620366 0
0.408541006883373 1
0.468787401823376 1
0.418612436590602 1
0.627212893684628 0
0.512739144832216 0
0.508983685931336 1
0.20828295965954 1
0.476291092695219 1
0.479764159571724 1
0.292185327745553 1
0.351289255426288 1
0.324075991445607 1
0.355536355224551 1
0.578269176780396 0
0.33212492019126 1
0.605133814224904 0
0.473645752395714 0
0.450816359649729 1
0.364391381159529 1
0.413857711118286 1
0.430708215142215 1
0.346792511115628 1
0.406832774861276 1
0.595461071495422 0
0.423525544626174 1
0.561178265309387 0
0.35637406584219 1
0.337479214244683 1
0.492822631159627 0
0.583292721959159 0
0.390941885532174 1
0.451696847243826 1
0.315549275005628 1
0.419091720530903 1
0.572221817771749 0
0.368506121280193 1
0.34214274719454 1
0.434728162226402 1
0.493058731248494 1
0.445062781029712 1
0.54755643043991 0
0.355236674791059 1
0.559507080588545 0
0.392126227140856 1
0.363167617417519 1
0.354370739931688 1
0.363263486237876 1
0.385891522682937 1
0.378850133164702 1
0.467233533503634 0
0.451784225962488 1
0.453447416425054 1
0.225421767951215 1
0.473913440705468 1
0.38003210383836 1
0.435678964029785 1
0.466217918027671 0
0.386495695877949 1
0.404381046347552 1
0.511412210151065 1
0.40340726323996 1
0.455995691914977 1
0.449119891726572 1
0.474825337191513 1
0.36383855598416 1
0.321788640691945 1
0.644484527045747 0
0.496060856212641 1
0.284927912779349 1
0.336378063699928 1
0.61408788555314 0
0.47440337247079 1
0.355424493674409 1
0.571091278299168 0
0.376764269533055 1
0.413548189525411 1
0.465285757999723 0
0.341880690859295 1
0.595222990156505 0
0.378978266472958 1
0.383221575472066 1
0.360666068749728 1
0.358427704010964 1
0.522507721099543 0
0.524999668850247 1
0.360205828678622 1
0.334704625325103 1
0.521741440452367 0
0.479337237016954 1
0.454855737986772 1
0.50831097238873 1
0.400793092267438 1
0.285587004011033 1
0.488411953586888 1
0.442083605879191 1
0.504483279019611 1
0.372699897825025 1
0.543370580009117 0
0.438184503834249 1
0.403870087428293 1
0.480409119208119 0
0.319275236173159 1
0.435766989590083 1
0.457779503203004 1
0.380956821119328 1
0.570793177200308 0
0.521328413576363 0
0.566866105993895 0
0.5293897367345 1
0.459841522279504 1
0.455794240477283 1
0.411486030936501 1
0.515841103664622 0
0.654427325126923 0
0.352603910277606 1
0.361064466782541 1
0.42780077327497 1
0.401104230712287 1
0.449691675631123 1
0.504453082265794 1
0.481184050229662 1
0.33365229710607 1
0.441809789114778 1
0.325022915940868 1
0.473118587839068 0
0.372363459835578 1
0.500646075539822 0
0.32401196341594 1
0.404619196381505 1
0.297938475405328 1
0.445212958753003 1
0.587311192049586 0
0.383699207983933 1
0.481612689738342 0
0.541121662067326 0
0.439056469428076 1
0.403795614627952 1
0.469544328134794 0
0.412997379900452 1
0.473115568642116 0
0.454294729609456 0
0.38987474660197 1
0.554681339231437 0
0.399694286806904 1
0.470292254954832 1
0.462629663509553 1
0.436543134721466 1
0.443047850020755 1
0.479843595180996 0
0.354366219078113 1
0.422160639379664 1
0.462314136279801 0
0.472326000471711 0
0.39353126408827 1
0.33536510554421 1
0.513217922146221 0
0.4816520863436 0
0.532067400311435 0
0.472215467834234 0
0.306195683435178 1
0.436794525835081 1
0.487136977568894 0
0.484070217621403 1
0.376013015493056 1
0.420701763504011 1
0.462384349287223 1
0.327305404890437 1
0.481590829334087 0
0.57640299924752 0
0.462507868596444 0
0.341507964752554 1
0.371706773967871 1
0.362348056657628 1
0.507189965778646 0
0.456254002040625 1
0.308356015212595 1
0.497437873901157 1
0.301321617005849 1
0.533047653712194 0
0.430235670860394 1
0.571039624107685 0
0.27596776885923 1
0.474018567557441 1
0.484345250140642 0
0.41070541501794 1
0.436615389199442 1
0.420819278835715 1
0.673241726871984 0
0.414816239368545 1
0.515009297959912 1
0.38904795467322 1
0.403384581372989 1
0.311400348957059 1
0.315763472892308 1
0.528787321703181 0
0.409375033572275 1
0.264969419686104 1
0.298545485534515 1
0.46696697026841 0
0.457102111942495 1
0.49431927591862 0
0.511965792526864 0
0.571751225324002 0
0.420655224678037 1
0.519181941983441 0
0.295149623200123 1
0.499870965582256 0
0.49394208213741 0
0.547423483234903 0
0.412168512171994 1
0.555023016458457 0
0.320939749891227 1
0.37464870338431 1
0.486538945749893 0
0.434081103951764 1
0.425689106944021 1
0.366173378656372 1
0.429414365348183 1
0.364882272064346 1
0.417521785076374 1
0.497070887783571 0
0.378567412942652 1
0.363258535480029 1
0.418009431233656 1
0.586137456324155 0
0.47436517270425 1
0.454470382744632 0
0.43032181720096 1
0.616426373350793 0
0.418650257984766 1
0.380971728737964 1
0.448783899419983 1
0.481170881227679 0
0.41290441644953 1
0.622328082904279 0
0.379726668179369 1
0.409816024911461 1
0.451139183569172 1
0.465415494174267 0
0.342861499051404 1
0.377838340172764 1
0.408619098196567 1
0.545877188864032 0
0.4243083370984 1
0.490970627305622 0
0.409572353657594 1
0.693676660509102 0
0.371266773589858 1
0.451939568497289 1
0.442831070516306 1
0.418694727347585 1
0.436637574998932 1
0.25379353292108 1
0.292674093775778 1
0.663828251527387 1
0.428592744640119 1
0.583118071394077 0
0.57955153725602 0
0.393264273434011 1
0.492788693460487 0
0.406895205075981 1
0.405360269844251 1
0.492181829418819 0
0.516955367255364 0
0.395232273071595 1
0.410050101620904 1
0.471494721679516 0
0.265423933018629 1
0.423376783493856 1
0.553514077841301 0
0.410553998669011 1
0.576092052439129 0
0.393569125207437 1
0.277030103788956 1
0.286529194310228 1
0.429993387816788 1
0.452382890101652 1
0.518299005732524 1
0.53670344311818 0
0.525390743287141 0
0.305875177291662 1
0.532965328549076 0
0.315325837610959 1
0.455933187194277 0
0.37521118801097 1
0.438468277373596 1
0.506722963606315 0
0.502519239005817 1
0.44002399913866 1
0.42668394908214 1
0.443984492844053 1
0.520995387051376 1
0.49422269663234 1
0.489027581609002 1
0.356181227722433 1
0.447338395269024 1
0.554378709354562 0
0.541833556985748 0
0.461908444220564 1
0.343353922220664 1
0.332385980700221 1
0.4464381628347 1
0.503700001945665 0
0.375779324716821 1
0.484369804325042 0
0.495663396889096 0
0.288982269861609 1
0.401735968345688 1
0.401124082059498 1
0.524036031995432 0
0.562958609116343 0
0.488465850830334 0
0.358366402944548 1
0.49324738967091 0
0.521231253984549 0
0.449512378630204 1
0.505844353815506 0
0.553674945460343 0
0.39365131070784 1
0.414769742648793 1
0.47238856309987 1
0.35254151815057 1
0.360750639137595 1
0.483351679834263 0
0.453993798793876 1
0.386902630165451 1
0.560672234157064 0
0.501112179662785 0
0.386584186186524 1
0.643765827747605 0
0.473056878621842 0
0.437803009114887 1
0.223115869616542 1
0.462393243041284 1
0.370744175558039 1
0.510420006057737 0
0.400216711400771 1
0.428206206705968 1
0.363723893557386 1
0.285031256924747 1
0.498173589691806 0
0.390328409096462 1
0.323696909587977 1
0.461625562037645 0
0.389748102399425 1
0.570914714330968 0
0.491171664484865 0
0.551608085836758 0
0.584235155656043 1
0.516783512598525 1
0.197217278164163 1
0.425272453211479 1
0.349230600593866 1
0.443937251785288 1
0.496724473342837 0
0.313899623459709 1
0.313146453811925 1
0.378537840550264 1
0.547569863128123 0
0.224917515639851 1
0.570270007424467 0
0.468296297038464 0
0.499964950205837 0
0.478131590934786 1
0.519211886223583 0
0.432245764160586 1
0.445886907432001 1
0.554579706208514 0
0.425290995003148 1
0.402343365954656 1
0.421074236632353 1
0.357068342876333 1
0.125089535980613 1
0.480601445694945 0
0.403259774970567 1
0.468476808523896 1
0.346720341630734 1
0.587130514958707 1
0.5080365736239 1
0.652004594564452 0
0.31221549178388 1
0.441998013522554 1
0.545017962404642 0
0.2293836724662 1
0.538686225147423 0
0.339814861809609 1
0.516983357268471 0
0.538931781614 0
0.382191659442461 1
0.462990361131592 1
0.394312661355158 1
0.478122787013308 0
0.553478389497267 0
0.537018256648213 0
0.280182003969527 1
0.277677263602827 1
0.430069519945148 1
0.401962657991677 1
0.434121062841623 1
0.373637122571869 1
0.40715007026648 1
0.442876629910336 1
0.384378380254528 1
0.300002202155213 1
0.50877045471054 0
0.360150194245663 1
0.395199981966878 1
0.28412479485105 1
0.403134072996946 1
0.453769472943783 1
0.235230734237766 1
0.373640790119483 1
0.415186158163348 1
0.540400140835908 0
0.269484165980937 1
0.505937691089198 1
0.407269560094609 1
0.484195191230549 0
0.430463395215613 1
0.301050471122186 1
0.461262022592631 0
0.467255299708604 0
0.488648659877027 1
0.482376782330016 0
0.451591811805219 1
0.500910214277257 0
0.484562288541652 0
0.292699300717625 1
0.346024054176926 1
0.452701397579859 1
0.325609989790184 1
0.55544185242156 1
0.437097265912668 1
0.365248750666362 1
0.49761316683866 0
0.382435602277798 1
0.568805140120883 0
0.419072713843144 1
0.454239120322777 1
0.267871303242657 1
0.449762173861217 1
0.525991243054013 0
0.457173772724973 0
0.595591868544528 0
0.381252036571305 1
0.248290521452093 1
0.386131630391307 1
0.415314348310759 1
0.546786636443708 0
0.385954234302999 1
0.413959486349877 1
0.434938064014111 1
0.411051656113642 1
0.549331164591459 0
0.416361506077924 1
0.666232565764433 0
0.301560818590295 1
0.453848409394003 0
0.427572865921095 1
0.4101108143528 1
0.391139441484779 1
0.41967773638481 1
0.329266035717919 1
0.427022692608821 1
0.397186295403522 1
0.427185016355887 1
0.591618818870984 0
0.472159181805265 1
0.57361927310965 0
0.521798377661273 1
0.42917461078271 1
0.434904486937679 1
0.446166917525664 1
0.483108112864746 0
0.44268060614346 1
0.269160141694064 1
0.45605626069178 1
0.567784327477364 0
0.42697930615028 1
0.496774675102667 0
0.426036126042877 1
0.33804086252244 1
0.479324316149006 1
0.531988852004609 0
0.43659903552168 1
0.315030121132317 1
0.383246328610862 1
0.355272604066756 1
0.454701629609767 1
0.349289538597881 1
0.420373266057393 1
0.535383084571734 0
0.402972763747226 1
0.373477650078533 1
0.461726017376587 0
0.459995426677361 1
0.377337044431262 1
0.260981783994774 1
0.538866163881778 0
0.28246379536261 1
0.574264949511813 0
0.458546587650742 1
0.266083005950203 1
0.458501652171708 1
0.311307616937998 1
0.4025011730532 1
0.562534036928559 0
0.533852139036899 0
0.310538266535044 1
0.529737643368115 0
0.568653837221063 0
0.488248230798355 1
0.487593598349202 1
0.491362066984698 0
0.392794334013013 1
0.311056236873571 1
0.489925150151892 1
0.486466797734175 0
0.410608551655116 1
0.463122156596938 1
0.455478820166556 1
0.363083554181571 1
0.387794919766384 1
0.380728577872446 1
0.464269981068324 1
0.198119107626333 1
0.470408509961684 1
0.59820219367385 0
0.479221465798204 0
0.468048504924932 0
0.444474231152043 1
0.417151303848128 1
0.424954402048848 1
0.532012344434034 0
0.519577036821582 0
0.454944232203628 0
0.323670585584917 1
0.508407439028092 1
0.403025363696389 1
0.408482083909904 1
0.317092963320827 1
0.493219448529827 0
0.478231284863275 0
0.431858461102781 1
0.364933639714723 1
0.473468369284757 1
0.520964706358203 0
0.441288598585696 1
0.447169440195445 1
0.58591684411425 0
0.49591538875686 1
0.414571620713039 1
0.209008645598736 1
0.362785396506211 1
0.42670585578074 1
0.428214965363521 1
0.530188759647598 0
0.457556340651393 0
0.482982591009703 1
0.397844087124005 1
0.463655456529255 0
0.501694880519142 1
0.435028214058673 1
0.478710293387054 1
0.493355498950028 1
0.53066674851332 0
0.355303615045142 1
0.37228269920584 1
0.328829351202159 1
0.449727188706213 1
0.438739318176996 1
0.417373103402706 1
0.588140422278843 0
0.332857778562829 1
0.493679773930273 0
0.466572011221525 1
0.163963019044838 1
0.463006104133777 1
0.44918395716869 1
0.479076890525099 1
0.416869691270279 1
0.424768234161225 1
0.523611280091075 0
0.264038457032609 1
0.448976729640288 1
0.459279066748821 1
0.380301166585441 1
0.356601670303203 1
0.490162966097651 0
0.685169449666835 0
0.538673726345734 0
0.378184964602705 1
0.430138732157561 1
0.411206971376401 1
0.500968794183027 0
0.532574134301122 0
0.425291326823953 1
0.447990454676762 1
0.454576469366164 1
0.644267630412273 0
0.159760219756996 1
0.37451482092536 1
0.331069258079837 1
0.512033803586314 0
0.459758025765088 0
0.391175462899412 1
0.305815062774183 1
0.488713594498964 1
0.435162200468045 1
0.528275260863193 0
0.38409580447048 1
0.388599776359351 1
0.288426083885239 1
0.415230913491837 1
0.553574885875321 1
0.387002516189954 1
0.368691844529513 1
0.408613147605184 1
0.649211271343853 0
0.576743035936734 0
0.458740261583812 0
0.439931389246227 1
0.434154854267208 1
0.557906786909502 0
0.399693774225158 1
0.368251618220518 1
0.422642338535671 1
0.449178396258239 1
0.509049613518315 1
0.38148744611009 1
0.360662215389536 1
0.545098063322134 0
0.458768636058909 1
0.426866175189044 1
0.44949821440883 1
0.373145787393003 1
0.472133764985932 1
0.34656601278404 1
0.490467154880915 0
0.389771257912234 1
0.371225618839266 1
0.420177828085531 1
0.491387830740118 0
0.437625505943691 1
0.480974313094676 1
0.548026215817372 0
0.333999654433319 1
0.478789483784325 1
0.432009667407277 1
0.526412509966081 0
0.381184942791729 1
0.370090783295866 1
0.348546157791227 1
0.562908827704194 0
0.472396303361203 1
0.316495770201211 1
0.497716140678411 1
0.535339135961638 0
0.424322130636246 1
0.369680490267858 1
0.476364727584916 1
0.555520240293642 0
0.412723328773287 1
0.556740640595813 0
0.520725968187686 0
0.501216359294532 0
0.428417913741034 1
0.441948479631937 1
0.448575622614769 1
0.371551315739376 1
0.386929267951741 1
0.661934943112246 0
0.512062757646164 0
0.500573482443348 0
0.525473915550475 0
0.46970276204433 0
0.44971830624218 0
0.413219726161942 1
0.465741143477611 0
0.36208765775041 1
0.453505107520834 1
0.373875915281971 1
0.46343342501869 1
0.394168182596494 1
0.486509321270375 1
0.465572866227524 0
0.426661912526657 1
0.492562984782707 0
0.452397104497744 0
0.511084751403834 0
0.481248437026541 0
0.383655144177275 1
0.417532320316069 1
0.454086690808444 1
0.507462397470971 0
0.40988814282448 1
0.481179880655847 1
0.427379913394152 1
0.374105767873622 1
0.525024617721967 1
0.50659196290133 1
0.46673671511996 1
0.32777642959229 1
0.458791053694989 1
0.529081049467801 0
0.307111093615324 1
0.371152325571225 1
0.563682587239687 0
0.459962146443643 1
0.462078933288327 1
0.403284444076365 1
0.392840937596829 1
0.361482142544548 1
0.522450634429707 0
0.341125503692771 1
0.406495988858428 1
0.41798402000937 1
0.394780371127931 1
0.4949052166378 1
0.374745261297671 1
0.456891887728936 1
0.51609081197103 1
0.507012991061126 1
0.626482978865648 0
0.49960098405644 1
0.568381160685901 1
0.436192013313497 1
0.259603617271763 1
0.570668499697108 0
0.409988957439322 1
0.485661853303947 1
0.412516867299425 1
0.474260167033552 1
0.382412089363621 1
0.501237877058233 1
0.351239558632769 1
0.50022033017858 1
0.29948035228011 1
0.514359000786316 1
0.321583714506099 1
0.443293761754751 1
0.452157946410391 1
0.449471206251569 1
0.439259219411888 1
0.410261491423958 1
0.43962173694316 1
0.444721651709994 1
0.164401772513466 1
0.324897096648171 1
0.467001661211439 1
0.451172837282083 1
0.335909506149449 1
0.378083859929776 1
0.362616184022479 1
0.54704884112446 0
0.417083327255816 1
0.570910779705669 0
0.379640206922252 1
0.466082348667524 1
0.447750623003126 1
0.436746089010514 1
0.349617224879287 1
0.365596385346877 1
0.569565859482704 0
0.411514097549084 1
0.504464340848253 0
0.492675399065227 0
0.428046507139813 1
0.498669801412027 0
0.311338678491364 1
0.41864471883069 1
0.404297921194261 1
0.345340086171986 1
0.379109026523442 1
0.36195718807951 1
0.376812291894026 1
0.30840408688041 1
0.512382376563631 0
0.437827474583587 1
0.315459498148724 1
0.289574234811123 1
0.536140093343271 0
0.391312988042598 1
0.647474225747644 0
0.348915357964696 1
0.400017530301255 1
0.346264236167749 1
0.480772251316912 1
0.188020580776625 1
0.379467311594699 1
0.363955633223214 1
0.474282053361647 1
0.548959923147327 0
0.34510350148657 1
0.40429135907927 1
0.601217703704544 0
0.457400080683009 1
0.359237360589014 1
0.541167625643593 1
0.452766305877589 1
0.525732925983321 1
0.549165963543431 0
0.405991229080617 1
0.587984928008549 0
0.509888255404773 0
0.481640068317855 0
0.519305882352955 0
0.479431440964634 1
0.43275989519896 1
0.297430406188567 1
0.54956880136895 0
0.454698429449517 1
0.325194276503181 1
0.522500347266589 0
0.470310077773519 1
0.301702472373446 1
0.553801211517205 0
0.2140631969463 1
0.389388694881199 1
0.440362343506691 1
0.49199543624029 0
0.520948790869611 0
0.510025055688898 1
0.49660293738395 1
0.445700402943645 1
0.369270538771206 1
0.438182392671735 1
0.318411796622357 1
0.375406360755319 1
0.482440071179172 0
0.54382983684674 0
0.358273494065206 1
0.496819766607097 0
0.433786287513372 1
0.322001819052134 1
0.461948895285865 1
0.604813874300013 0
0.503352345574184 0
0.422541437544952 1
0.399517610301041 1
0.365170418659937 1
0.389927301702515 1
0.454871947756794 1
0.487012161464904 1
0.477712993489966 1
0.458871099911768 1
0.480945361931513 0
0.468903067417794 1
0.491761238846356 0
0.308802576874534 1
0.489591703108123 0
0.449973717965146 1
0.434151649855272 1
0.487201799788872 1
0.505760213868483 1
0.628275465192413 0
0.456173225215511 1
0.468218605322426 1
0.446317830348424 1
0.439834127426565 1
0.383067927871172 1
0.509203847190527 0
0.52382594208785 0
0.19537744455794 1
0.518194765720672 0
0.638626949600874 0
0.549795702955202 1
0.343156591409874 1
0.481889512653223 0
0.298213508778132 1
0.357078738121848 1
0.404071153836348 1
0.379633953837 1
0.504151442686461 0
0.389959516430149 1
0.281578782563272 1
0.433183410735913 1
0.394523191882888 1
0.475480751413009 0
0.413264450194779 1
0.371958911594287 1
0.376204034125826 1
0.519907039224672 1
0.571459281159648 0
0.388627976848878 1
0.586295225752983 0
0.399149430968655 1
0.501043794666285 1
0.338448947775923 1
0.418456702310301 1
0.407833573970433 1
0.427099095557582 1
0.487284990609461 0
0.375892520654423 1
0.565939307386809 0
0.369241978623599 1
0.370024338043616 1
0.489839396517429 0
0.481220931026596 0
0.489614054583874 1
0.400816162754819 1
0.451252184751253 1
0.445246343834339 1
0.454383240017329 1
0.538974038612138 0
0.420784886040289 1
0.501038303243542 0
0.489312354237982 1
0.529645428957603 1
0.52595344504521 0
0.517719439584611 1
0.420629556754119 1
0.416384861847029 1
0.462100096785471 0
0.587158289566786 0
0.405731978206731 1
0.490566413942463 0
0.507956990088983 0
0.552419180283175 0
0.580195298669714 0
0.419932895844377 1
0.435512976229639 1
0.412251765460428 1
0.50385541726256 1
0.363728138695356 1
0.478834624684434 0
0.338856596897513 1
0.625245636103435 0
0.385963942001022 1
0.413435919792251 1
0.401761739459094 1
0.489316584461461 0
0.306638192352489 1
0.488466345644555 1
0.431446463009489 1
0.374132464686056 1
0.422107611588808 1
0.603835412969489 0
0.503988775182692 0
0.507329826878605 0
0.46312371159826 1
0.450556672721891 1
0.602335852042639 1
0.425212965029537 1
0.509665326797062 0
0.388739192807502 1
0.378250149369982 1
0.540389217610632 0
0.607941667692765 0
0.340897486784153 1
0.376304850397983 1
0.418357600952055 1
0.423389029763205 1
0.305972179993233 1
0.512905414802528 1
0.475335733402632 0
0.496525417494491 1
0.418943582232108 1
0.338608161368723 1
0.378621269740836 1
0.442781037826015 1
0.315996888517198 1
0.483930268566103 1
0.482565276595152 0
0.37527400468245 1
0.355020294424661 1
0.421465309915001 1
0.402724712135935 1
0.604500886050905 0
0.373533388592919 1
0.341168325282658 1
0.391040576966863 1
0.406766413218987 1
0.381035709836739 1
0.521889101327726 0
0.313277739635352 1
0.313011955502196 1
0.429790048613963 1
0.394477238525854 1
0.354408665481976 1
0.51359320826519 1
0.357742607652361 1
0.287154943570051 1
0.394658837662121 1
0.300477664347783 1
0.409248795528588 1
0.60373902163947 0
0.352335508365439 1
0.472827667633341 1
0.346910415485352 1
0.44579636092602 1
0.461347058334067 1
0.563247135292382 0
0.397023791578394 1
0.446889535072833 1
0.468455322145757 1
0.387132185962105 1
0.399385236508988 1
0.40864607157502 1
0.56072885302786 0
0.417533534727868 1
0.6096237025928 0
0.499881398834257 1
0.524908417024715 1
0.435732194393833 1
0.534680804588248 1
0.409032991840322 1
0.434172200349333 1
0.492886877891671 0
0.447608157250883 1
0.591166323858766 0
0.478885960975998 1
0.416899906599305 1
0.597131541793425 0
0.488385136423128 1
0.552306243756643 0
0.497415711869274 1
0.477148419312831 0
0.513803117452574 1
0.368508794096473 1
0.397002283179487 1
0.400583534596167 1
0.524642020754654 0
0.44854561618935 1
0.504060571763714 0
0.35435606949589 1
0.592567570776019 0
0.50332926619486 0
0.559263823789774 0
0.344593295427029 1
0.716319994539289 0
0.443554268379595 1
0.331248436961252 1
0.398520280247877 1
0.581318766170433 0
0.405123708195352 1
0.494952872588657 0
0.610080584009521 0
0.442821234286686 1
0.466091318874098 0
0.431330625013638 1
0.382354462779829 1
0.508186836467361 1
0.561250888789315 1
0.506300543784191 0
0.462205491471062 1
0.292377638508282 1
0.515169541424728 0
0.597884535373263 0
0.456650292597459 1
0.461385513871349 0
0.510640789509157 0
0.272851841360584 1
0.308464273330858 1
0.360193488257711 1
0.406626960416353 1
0.528005961729792 0
0.449369524477272 0
0.244655850987313 1
0.611062261757753 0
0.404589972469896 1
0.463552701302401 0
0.462036711614413 1
0.428845092958861 1
0.596594528155561 0
0.397423556460865 1
0.515819960757394 0
0.505065135676916 0
0.459339882619339 1
0.308726774039105 1
0.416790095398219 1
0.429897173149215 1
0.343094658535207 1
0.318000162080758 1
0.460164371068459 1
0.440066591293904 1
0.350871173783609 1
0.508530562969121 1
0.495360251093392 0
0.52605184469432 1
0.393011710252943 1
0.489639436261907 0
0.26551373300872 1
0.368634959807832 1
0.454337855178368 0
0.327633868866388 1
0.390824922807511 1
0.36334358472368 1
0.30711405969055 1
0.33606727364961 1
0.373263116555836 1
0.504452004534301 0
0.517507184615874 0
0.533689789896853 1
0.409250312525524 1
0.476425749569431 0
0.465813205523505 0
0.31658442797002 1
0.514226500736968 0
0.679108686827036 0
0.472690834862361 0
0.505481827974065 1
0.468711614751205 1
0.390390104322859 1
0.34298221762125 1
0.400002594925777 1
0.393592514235051 1
0.554060887534269 0
0.406252187114276 1
0.548486706797638 0
0.476812388896833 1
0.451540426944553 1
0.378867023353655 1
0.417526381403527 1
0.492304888180925 1
0.400535714951572 1
0.33851361290326 1
0.463775724751794 0
0.474778882616473 0
0.528418035081028 0
0.586077440031573 0
0.525903004524461 0
0.290911657035887 1
0.442011033126863 1
0.412899700597809 1
0.322889306228926 1
0.429529857843492 1
0.429515824201941 1
0.33388812381836 1
0.440776540268188 1
0.460745102225522 1
0.435645828459381 1
0.417890919542933 1
0.352739449046921 1
0.161138598853993 1
0.486334255886121 1
0.467260734330326 1
0.489010663788314 1
0.478705202814145 1
0.395661648511715 1
0.415107945757369 1
0.51560436258046 0
0.538255099976205 1
0.425622688506817 1
0.477239039141287 1
0.339045650778796 1
0.511722823348293 0
0.455061831479853 1
0.420710851867441 1
0.362690523760647 1
0.421681295855573 1
0.412128734074573 1
0.366052686822061 1
0.506890438055314 1
0.526190042309983 1
0.599670932158882 0
0.640541973322698 0
0.419091680132613 1
0.434633399569424 1
0.355751327451663 1
0.425361260801994 1
0.322251764111942 1
0.395274427220407 1
0.355956832299204 1
0.594346940874298 0
0.255716005078627 1
0.443202143115962 1
0.508464434736441 1
0.543569777784355 0
0.299373184519773 1
0.481736634686596 0
0.508626850271811 1
0.265806168484557 1
0.475586475775736 1
0.396284130276299 1
0.319783708830772 1
0.479510821276243 1
0.400967343692203 1
0.488382820079321 0
0.607849166400716 0
0.284890424172608 1
0.555392312761594 0
0.568209609667081 0
0.486886541829774 1
0.437900545591704 1
0.543433693027062 0
0.434268185020743 1
0.492318677767179 0
0.536832791616205 0
0.35989327961795 1
0.26052078229548 1
0.510072216765481 1
0.407980924001504 1
0.552313735875696 1
0.322074890903129 1
0.49059346650102 0
0.409858918916773 1
0.408664957316407 1
0.352660910765071 1
0.34949221061079 1
0.639161166414144 0
0.440207051210912 1
0.403496774600356 1
0.508681055617371 0
0.405412999165261 1
0.313866098944223 1
0.382033917139573 1
0.406166182989185 1
0.371846373815365 1
0.31974626912177 1
0.301375298382297 1
0.363221178329765 1
0.62975473496346 0
0.425295539639783 1
0.475024415702219 0
0.388213671211638 1
0.445224593850826 1
0.392896339365028 1
0.43269981819329 1
0.374351819479623 1
0.353345866237877 1
0.430255134821773 1
0.444686197956232 1
0.540259890580633 0
0.585312540132065 0
0.404386377111903 1
0.436145869768175 1
0.429587593778371 1
0.384049903185566 1
0.445289665778004 1
0.423285589513758 1
0.470252036628528 1
0.415571344373446 1
0.397294090632482 1
0.470817289510236 0
0.526564216857554 1
0.500213081812724 0
0.66350929754582 0
0.278906400405426 1
0.51240986846523 0
0.450404973616922 1
0.579138919488724 0
0.374119834460258 1
0.257687828584483 1
0.342686251935104 1
0.470104152542126 0
0.45851839504078 0
0.475480787901344 1
0.383897659488396 1
0.393318900670676 1
0.497093041440239 1
0.484604491765869 1
0.45412768211285 1
0.365006879900363 1
0.383717291715306 1
0.484693867563835 0
0.50837889425303 0
0.444918574117417 1
0.389278098352343 1
0.44414739976725 1
0.30145317009227 1
0.349891987432499 1
0.418751085996298 1
0.435356864142622 1
0.609751675229702 0
0.248985977697082 1
0.532191224631583 1
0.489316597693282 1
0.305070810462082 1
0.497314131136729 0
0.467359745143093 0
0.470108880487547 0
0.443893383354011 1
0.301453300113023 1
0.293152468367013 1
0.500729568597498 0
0.358518906519614 1
0.461340062227515 1
0.407579762315304 1
0.476446720021384 0
0.380746273724177 1
0.397716727959102 1
0.435281796725643 1
0.408333525267243 1
0.461450893254868 1
0.525968257737221 1
0.423514901134695 1
0.480777787559409 1
0.480655422541862 1
0.414726782403353 1
0.305131638779063 1
0.344926257087337 1
0.345444786410478 1
0.42925275847513 1
0.508886580819011 0
0.480470412366415 0
0.405793709634703 1
0.500435304547591 0
0.438740276928216 1
0.401086005826226 1
0.395018134867227 1
0.410560833350244 1
0.64276307729266 0
0.488127322207245 0
0.507095436246922 1
0.519484624616843 0
0.426992492261115 1
0.430898496585975 1
0.514982289129797 0
0.470764210085491 1
0.395547302362163 1
0.546227686995578 1
0.481875346087277 0
0.445684255428829 1
0.367361877184221 1
0.439057087664862 1
0.36316620904951 1
0.405416540339857 1
0.463573176596075 0
0.494428320049514 0
0.493824968120567 0
0.513087854751375 0
0.208553861946566 1
0.366475403222201 1
0.395792371606159 1
0.340897956868793 1
0.444254424495756 1
0.392771469590102 1
0.376054093094466 1
0.334819155820909 1
0.399453394869161 1
0.527243219300942 0
0.428410288774474 1
0.295120223345341 1
0.341530097539274 1
0.467070627482582 0
0.401180817243579 1
0.58733399005632 0
0.330715111695732 1
0.346627309811145 1
0.415119771873728 1
0.364936909027264 1
0.336434621496471 1
0.407101501950004 1
0.447417112625635 1
0.358211730081009 1
0.337890895515597 1
0.452424639607169 1
0.565023948486889 0
0.531393618668227 0
0.388984389398955 1
0.363072216774655 1
0.419054963431371 1
0.285744339319066 1
0.367781756922809 1
0.540302215999773 0
0.458681428188664 1
0.285684260682152 1
0.369815850897315 1
0.377958635007979 1
0.472818030987686 1
0.359175960649273 1
0.608233910866749 0
0.485618350326278 0
0.368460542786388 1
0.326371900408034 1
0.507405688272255 0
0.395580315091907 1
0.557310865517524 0
0.483386088581475 0
0.384664229871167 1
0.28558386636945 1
0.405943938316002 1
0.396371542813117 1
0.561985541094522 0
0.495953465922915 0
0.338412526048397 1
0.448196380162382 1
0.330559197564496 1
0.524457561790047 0
0.343222416593614 1
0.481522803199761 1
0.475100680982169 1
0.475395785412161 1
0.42196545143786 1
0.462090042735601 1
0.464155178030075 0
0.460255862274435 1
0.494052029829265 1
0.257280964696584 1
0.364212132671608 1
0.477087297924163 0
0.413608042000163 1
0.481694195457638 1
0.426108688691514 1
0.421078443748332 1
0.430118994513168 1
0.249667635216713 1
0.555155615325178 1
0.279173944175999 1
0.427867173992279 1
0.324546421656868 1
0.312521416677628 1
0.519802122421373 0
0.25661988233185 1
0.505361141462659 0
0.403223053118916 1
0.364340563119731 1
0.541066769067181 0
0.387296749235529 1
0.443080032188395 1
0.439985005366151 1
0.536244868966891 0
0.541175042359425 0
0.367247240901468 1
0.696871792335483 0
0.390849304207086 1
0.458492970139179 0
0.432952434011734 1
0.532170649429006 0
0.343531439054371 1
0.510203589556293 0
0.369358974700604 1
0.389031160867217 1
0.462067763069263 1
0.54081297837037 0
0.507104239526823 1
0.494752218088428 0
0.302545255761309 1
0.322179531764914 1
0.425346855634061 1
0.433906215554412 1
0.521466929138694 0
0.489641261510224 1
0.559724549506571 0
0.450139359162764 1
0.306860211145247 1
0.434167053693018 1
0.456439481116992 0
0.371903556599481 1
0.473305568529683 0
0.497175366690629 0
0.424322908397249 1
0.457921846019181 0
0.408187543117515 1
0.563458037800549 1
0.45848222812934 0
0.411330785361918 1
0.407444495249643 1
0.348945812020861 1
0.39107486285164 1
0.295567708062991 1
0.406225918877176 1
0.440546490363357 1
0.46443688131442 1
0.402117940923638 1
0.533848639910232 0
0.478508736361898 0
0.358944100641957 1
0.405978465396656 1
0.335720017700393 1
0.436728228043878 1
0.417957809349011 1
0.44672618464317 1
0.608467693034939 0
0.439505346361711 1
0.423462976575568 1
0.416160280041362 1
0.374268389920686 1
0.492992511082291 1
0.494732876681616 0
0.452322005393895 1
0.544070792611898 0
0.373664991255695 1
0.603628679470902 0
0.501800619728457 0
0.30582439187604 1
0.253166827609815 1
0.458915422977756 1
0.472217284878976 1
0.484041243052344 1
0.357184265963405 1
0.329870732380114 1
0.425514512897263 1
0.589013942426844 1
0.460012291492854 1
0.510405450947757 1
0.438296838116053 1
0.451435181645043 1
0.513130820259697 0
0.435059982045269 1
0.438236976478999 1
0.267404621443142 1
0.614972340305499 0
0.418189462006256 1
0.343217935093096 1
0.474118720534329 0
0.450783518912892 1
0.645113028567414 0
0.414279655474672 1
0.395345121621616 1
0.385260665013051 1
0.458990285800685 0
0.438924967512733 1
0.470362197598374 1
0.431959711273417 1
0.342964713873891 1
0.465950358268871 1
0.429745839750234 1
0.42822817718007 1
0.493016266020695 0
0.482736496740941 0
0.484299275727176 1
0.358454403865593 1
0.448054352823371 1
0.404755609201361 1
0.525991572310111 1
0.526275187867565 0
0.462796922807419 1
0.53067142571235 0
0.397270147647334 1
0.394373026962503 1
0.461091578958399 1
0.384862085487738 1
0.415353181962251 1
0.473811118915583 0
0.456652676008227 1
0.434738041047384 1
0.498626710581501 0
0.606248158289953 0
0.366413743798357 1
0.373819994778966 1
0.476976421886484 0
0.526471661708322 0
0.41418961695011 1
0.321846496494871 1
0.261743446203412 1
0.464053303780121 1
0.578931648492887 0
0.428391789545127 1
0.496020670253179 0
0.548292540585643 1
0.585263116482723 0
0.47492519479356 1
0.395276049089385 1
0.258782317011025 1
0.36085943761843 1
0.344873352675603 1
0.341150578368757 1
0.53745289365597 0
0.385908755920723 1
0.329138397666729 1
0.290764950360705 1
0.491877738806583 0
0.339692024526571 1
0.471960705578199 0
0.49858768988924 0
0.555874213109851 0
0.309343047695722 1
0.317320364357799 1
0.440712714499198 1
0.400329934924064 1
0.281259314709547 1
0.416165097877313 1
0.304267471000176 1
0.442056530729828 1
0.438370272111585 1
0.482911890437632 0
0.557549003833486 1
0.336558227961861 1
0.419768850677044 1
0.475832407911223 0
0.37583131821203 1
0.54924543850444 0
0.531031594031708 0
0.548441665797216 0
0.374613546194266 1
0.475165114634685 1
0.496364673837587 1
0.434030036115309 1
0.344574498045548 1
0.487689732301083 0
0.413827858086004 1
0.485805206365653 0
0.471802160689707 0
0.467588685597542 1
0.307175549608172 1
0.421753701348139 1
0.503480546896776 0
0.510445967148871 1
0.482098252586389 0
0.433115029846558 1
0.265968551014124 1
0.504212891415132 0
0.454812348578727 1
0.462699644645181 1
0.330631763561673 1
0.32130759768335 1
0.43605378277812 1
0.53660161318353 0
0.406290155927775 1
0.315174170972166 1
0.555104503793855 0
0.544318939625141 0
0.357001443030083 1
0.449960517377701 1
0.452701193613089 1
0.38182864512939 1
0.518696032377535 0
0.427452546986984 1
0.521198098644148 0
0.351222759975773 1
0.418126181131532 1
0.551761677921518 0
0.427075040351836 1
0.482290316471637 0
0.390817894503878 1
0.485999978189846 1
0.470775137457182 0
0.43939438980897 1
0.407121134159713 1
0.402984428705409 1
0.534692157643636 1
0.469655925208328 1
0.415612202486769 1
0.32666660996464 1
0.559313730951274 0
0.261109479825334 1
0.421321959483584 1
0.608654925045905 1
0.36590790629631 1
0.502947468176823 0
0.520522482232664 0
0.443206826233365 1
0.297757066942877 1
0.415631279993374 1
0.380440979795498 1
0.478727078463918 1
0.381323083471972 1
0.44703467480351 1
0.415548556692856 1
0.331019303391696 1
0.514214804629927 1
0.294788517442646 1
0.578932213289338 0
0.448523733004352 1
0.354418063262628 1
0.58847487213531 0
0.530726199034971 0
0.354168612655004 1
0.456986565991211 0
0.522765646001326 0
0.571870874639562 0
0.316647044409935 1
0.492537740145658 1
0.326049062526171 1
0.620170730176405 0
0.465211792682592 1
0.360788955928223 1
0.31588843468939 1
0.39551521407991 1
0.268813410402092 1
0.423974499933607 1
0.471798935389256 0
0.393146377110952 1
0.491577878709824 0
0.444373208547815 1
0.442134320320874 1
0.360058748102069 1
0.484205823349721 0
0.598293066294095 0
0.419185106752121 1
0.469532671736593 1
0.479661573519979 0
0.401429666768082 1
0.386963354786273 1
0.420195063151467 1
0.394964025752099 1
0.440605025587335 1
0.382759747237994 1
0.355742602128423 1
0.453006276735961 1
0.640334233449685 0
0.45609908124571 0
0.358122680474527 1
0.42572982756185 1
0.476584486375532 0
0.397048498975721 1
0.606643914751966 0
0.452809061341065 0
0.457502848581928 0
0.554145069223029 0
0.416439923585524 1
0.338421172185475 1
0.266722710293119 1
0.498938473147408 1
0.508760163765379 0
0.521389401933344 0
0.3773388618812 1
0.396362695032916 1
0.565083215332259 1
0.494670396365598 1
0.424794290252711 1
0.32831063765295 1
0.405476371821957 1
0.601670338884002 0
0.482728294739529 0
0.414446758067267 1
0.465228709830991 1
0.36905429409954 1
0.533592155980139 0
0.393110713604242 1
0.471386199906641 1
0.444291389501677 1
0.294518355348438 1
0.373671049391638 1
0.405658160302721 1
0.431790203030901 1
0.419075513788807 1
0.424882501220139 1
0.436704982409443 1
0.32176983997462 1
0.327370755945192 1
0.461654706316576 0
0.428374928204207 1
0.412440548616188 1
0.555694997699889 0
0.40441394882369 1
0.471295960105678 0
0.435699651848587 1
0.297857298451947 1
0.44214649749654 1
0.419769160376309 1
0.492628135739958 1
0.46013749525089 1
0.44402736235429 1
0.457739502978624 1
0.456210752007081 1
0.502819890024205 0
0.270548577859202 1
0.546234737819967 0
0.44144577308916 1
0.519274283502843 0
0.473535725083993 0
0.469970793095449 1
0.527799958871185 0
0.404647942261564 1
0.429385473925917 1
0.415397639323345 1
0.421710345809706 1
0.537607730579562 0
0.391699121230663 1
0.33001270177931 1
0.509211331394818 0
0.360019728082676 1
0.469036255948664 1
0.453195031982302 1
0.443063281474228 1
0.475191146417796 1
0.382829393893086 1
0.426717230249722 1
0.45350241700073 1
0.565502263326534 0
0.264757640588055 1
0.535826745407137 0
0.425960381345804 1
0.592945080426987 0
0.376281918681977 1
0.308438097776435 1
0.412270944938072 1
0.4457592403089 1
0.50266585426948 1
0.432224661370357 1
0.451353499371595 1
0.329809574651359 1
0.426742092204539 1
0.353083408376087 1
0.439196163136597 1
0.517722379292781 0
0.495428170909662 1
0.42387145477578 1
0.552384411601859 0
0.40265000841281 1
0.411862643090951 1
0.535661509774546 1
0.517327211619315 1
0.558792066608586 0
0.544914166778699 1
0.361551369411046 1
0.429986142864526 1
0.446787711512618 1
0.424647917961961 1
0.437766446296488 1
0.370502654831094 1
0.520215924070035 0
0.35426836765144 1
0.435091074705212 1
0.408390158322239 1
0.418631090902288 1
0.529896019444176 1
0.478100005391168 1
0.477563149262465 1
0.526011145216309 0
0.599462628832632 0
0.370701252121864 1
0.461200428456811 1
0.300349566988984 1
0.45530338035749 1
0.464285241501693 0
0.49029995171365 0
0.47999264835507 1
0.39005342252564 1
0.372028181915285 1
0.324090540745014 1
0.378711206827866 1
0.449264580634018 1
0.539675073794695 1
0.63997278594533 0
0.334683630890935 1
0.468676780068495 1
0.431543824763487 1
0.558330528994221 0
0.350512133506721 1
0.383679559307098 1
0.427289890750844 1
0.300337440982866 1
0.56486908272875 0
0.517725835056223 0
0.324087469445487 1
0.336670715519644 1
0.475025346175565 1
0.487423107102054 0
0.385018865507341 1
0.60583597501981 1
0.387900772059247 1
0.439358215376261 1
0.505802962348246 1
0.443527481459336 1
0.517643512023904 0
0.368008393128956 1
0.412179200243955 1
0.38817950196807 1
0.549934588525765 0
0.436114870287074 1
0.542493353640618 0
0.370465244034385 1
0.456482721656503 0
0.567971015934864 0
0.465461995565143 1
0.35463505118521 1
0.398824116570771 1
0.608310451129898 0
0.388853148471503 1
0.465972902587675 0
0.436675976409876 1
0.470955660865156 1
0.519944082318695 0
0.472570462406122 1
0.349487025415177 1
0.426001516158113 1
0.538802773951267 0
0.39093315469086 1
0.407404646343092 1
0.451218320686892 1
0.422707716046272 1
0.457256967584591 1
0.602103791083152 0
0.386824795129643 1
0.389897739893369 1
0.483533342855488 0
0.439024450768759 1
0.42747267274307 1
0.580648184959105 0
0.227404536508729 1
0.370827366994277 1
0.440839055981705 1
0.414194473690872 1
0.294559962085429 1
0.456602936967227 0
0.596417677820919 0
0.393322216417549 1
0.395136923393584 1
0.454786219359448 1
0.485307509593621 1
0.433979160165662 1
0.448844167086331 1
0.382873437573554 1
0.551859230138849 0
0.407583234512482 1
0.482274504327722 0
0.386904699797097 1
0.45727575360045 1
0.371985599863684 1
0.328453672086647 1
0.384322273473445 1
0.467108420469195 0
0.310496029237272 1
0.342502315868223 1
0.455235189387308 1
0.367882750012906 1
0.383675434995773 1
0.489501555945127 1
0.451027340624368 1
0.330687357856785 1
0.249645714407913 1
0.546014549297171 0
0.42282171113037 1
0.451082974044621 1
0.329245479575539 1
0.415427876966825 1
0.414318700585419 1
0.245959011966537 1
0.353636941546659 1
0.447787003381214 1
0.491488170231743 1
0.38789951132708 1
0.309635314034386 1
0.620469064255628 0
0.361876318794262 1
0.46148495073813 0
0.457953415905453 1
0.390617825112472 1
0.452128982871197 1
0.505261479806183 0
0.399548732438395 1
0.342201334676916 1
0.605444714104554 0
0.408471381573175 1
0.54187142230607 0
0.456212098363889 1
0.405369610679174 1
0.493234553865784 0
0.556397322904297 0
0.562718754459274 0
0.400212195752722 1
0.433079558268672 1
0.52800649755278 0
0.399519192089237 1
0.548340590666752 0
0.32047652614144 1
0.261794134746782 1
0.413244972838456 1
0.504229845267647 1
0.510394087045652 0
0.275467330254254 1
0.412216608103118 1
0.449116507361381 1
0.202149857867232 1
0.516726971056709 0
0.446686702071516 1
0.427370041729161 1
0.314586994112496 1
0.402793387321314 1
0.359078344224011 1
0.314511602907692 1
0.545685538420629 0
0.628858771355094 0
0.346156601902582 1
0.410665335365153 1
0.495074355565522 1
0.341040652943572 1
0.433860954773836 1
0.554355300177057 0
0.402174838136032 1
0.520622218849062 0
0.563912794613528 0
0.398062657121391 1
0.470689997907441 0
0.52073380498007 1
0.552573734819209 0
0.575946329411612 0
0.389324637968472 1
0.547753940818772 0
0.547618604819532 0
0.645031037555758 0
0.480489438970675 0
0.502461734601139 0
0.300307768917634 1
0.530359118573124 0
0.518582901748087 0
0.421526517339967 1
0.436509054322147 1
0.487034206712776 0
0.428297841242329 1
0.416722117475881 1
0.481083048225146 0
0.399018385574707 1
0.519930470698577 0
0.404537692630447 1
0.363197972233363 1
0.465772702281406 0
0.333608235455643 1
0.496758585709155 0
0.49615154773217 0
0.359531757772821 1
0.463803665447167 1
0.472490837077581 1
0.538629605475401 0
0.222160681144201 1
0.317204351168345 1
0.340538470032548 1
0.492678155783873 0
0.608037657928828 0
0.541046209549952 1
0.385865996200455 1
0.509807003562334 1
0.385277418367806 1
0.433887833530415 1
0.455348656232439 1
0.485837940658191 1
0.453543904915138 1
0.402881825590614 1
0.488803548842672 1
0.443277350651108 1
0.373132467144648 1
0.423138699390273 1
0.425837182281114 1
0.448092092065043 1
0.598387672381774 0
0.194255549587883 1
0.41799332766698 1
0.484103746499989 1
0.229936175722827 1
0.377572542457824 1
0.290727580451789 1
0.392271249552916 1
0.498764284724599 0
0.505865390151248 0
0.599044539756635 0
0.346292046703974 1
0.452048269189986 1
0.382750164060888 1
0.696107218297123 0
0.474637183097772 0
0.42033814296983 1
0.529478870366978 0
0.575160538222746 0
0.465981482609843 0
0.434206183685945 1
0.208452736513185 1
0.400129774607909 1
0.467139072508162 0
0.505207018909759 0
0.437076726456663 1
0.512203727853709 0
0.458665223955331 1
0.416783566552298 1
0.385462746447189 1
0.448093027200979 1
0.511350630387957 1
0.469558623305914 1
0.353468708143131 1
0.390247237550787 1
0.431101423978556 1
0.385534462904034 1
0.402569503636931 1
0.482926623871048 0
0.51758196423298 0
0.466988072013684 1
0.374221993459939 1
0.412004887944654 1
0.473561533375198 1
0.332116804767643 1
0.472538433620583 1
0.371017705655453 1
0.518581800577893 0
0.302542192310684 1
0.422926490056323 1
0.302569952129011 1
0.382029691454124 1
0.589172980822179 0
0.412620643185556 1
0.373845101950478 1
0.453697850054769 0
0.538307385059709 0
0.341314927379597 1
0.355652261721708 1
0.439426620996171 1
0.305834457573137 1
0.458833482027472 1
0.378257634027415 1
0.447339651653358 1
0.385824480244701 1
0.390828776392697 1
0.517988301169956 0
0.209769747066182 1
0.611209758404689 0
0.47829676509443 0
0.401084477591291 1
0.312579342657652 1
0.402126423869467 1
0.662002334821414 0
0.474991239574749 1
0.383781440962111 1
0.535477620540599 0
0.522771945882572 0
0.430949196190766 1
0.415596812389765 1
0.410763184443735 1
0.324400278282013 1
0.368736197736703 1
0.649355257512486 0
0.549399442543542 0
0.526123032211178 1
0.476851136138374 1
0.421570094630304 1
0.60854556638484 1
0.40447934439949 1
0.408857395071935 1
0.390495740012444 1
0.379159870820782 1
0.48862245278581 1
0.588493749007793 0
0.35822394352395 1
0.662355481269621 0
0.428669444768043 1
0.389392248673082 1
0.541648797879992 0
0.379544658841262 1
0.401121751954031 1
0.473260988757853 0
0.525251469852045 0
0.467363525057437 1
0.442044110474785 1
0.318587062530974 1
0.43152489971272 1
0.524665903586914 1
0.491505326803741 1
0.561957446478995 0
0.480955579406055 1
0.426554906059098 1
0.408014060798076 1
0.35599329908147 1
0.350585497897389 1
0.560972605683893 0
0.485287303664108 0
0.731384022170235 0
0.407372466859741 1
0.328583600413151 1
0.411103513716075 1
0.411620954619026 1
0.475104566626571 1
0.441160100282122 1
0.435766655842294 1
0.464517425261597 1
0.413648636378491 1
0.339333319645489 1
0.448946674946869 1
0.442542011992043 1
0.602488911934759 0
0.372414450515428 1
0.380553599615041 1
0.460913328658307 1
0.449471529852908 1
0.510963279304698 1
0.356272817102231 1
0.266194389010084 1
0.383325617193033 1
0.403790298716407 1
0.447174396237882 1
0.452169113679064 1
0.394061895685206 1
0.397201728297721 1
0.469306903221868 1
0.416410944063229 1
0.320856357430231 1
0.471514402098889 0
0.449345970802599 1
0.6145153033271 0
0.378323285438005 1
0.413634324327915 1
0.692659378509138 0
0.361266903831461 1
0.301216596232437 1
0.317649022633501 1
0.377613971515836 1
0.226528154213927 1
0.467845201660752 1
0.434626482683242 1
0.544312018447803 0
0.316112384875646 1
0.489775051674976 1
0.431535705541489 1
0.350521984342997 1
0.472930540817176 0
0.508897127363178 0
0.359421209706371 1
0.457041109253795 1
0.377046935153707 1
0.369747455855149 1
0.301576910262797 1
0.365432179213783 1
0.440641406726371 1
0.494685395007912 1
0.367571068175697 1
0.328010802069606 1
0.467387239304529 1
0.415195785528317 1
0.358654312272126 1
0.438187378236514 1
0.430680619754285 1
0.383167498309269 1
0.532612307370764 0
0.406117722571779 1
0.511369067948151 0
0.478084305223034 1
0.39452945735837 1
0.329612141636684 1
0.380278572667183 1
0.514971792210189 0
0.42754242776462 1
0.573581186027171 0
0.47940862222216 0
0.394513228733325 1
0.406200769230947 1
0.583060272793728 0
0.488071560149092 0
0.495113874974404 0
0.491213203319863 0
0.459440767642595 0
0.326820953197326 1
0.460561410735249 0
0.340238866051069 1
0.459778891678221 1
0.435426311686434 1
0.505216377575803 0
0.415335928750965 1
0.390081792935537 1
0.392006987680325 1
0.463760664624619 1
0.555336385560471 0
0.498090567601594 0
0.521412127916467 0
0.396478354828098 1
0.360167968937549 1
0.501820071802255 0
0.499804688667671 0
0.463421916209454 1
0.447164011587165 1
0.50087954950308 0
0.460813064699428 1
0.525712805309278 0
0.393062068728556 1
0.369373897406146 1
0.295874090532691 1
0.457772289575969 0
0.384994456411748 1
0.360545542028383 1
0.399768732332107 1
0.391175286181173 1
0.349082097477081 1
0.467432944411988 0
0.432760590749795 1
0.503089583912533 1
0.500700704003977 0
0.430134280807371 1
0.509063660423653 1
0.350225683451789 1
0.387668872340562 1
0.425644512814743 1
0.425957988111327 1
0.467842496964103 0
0.481853795051046 1
0.404148826411847 1
0.49955522812664 1
0.316289437243665 1
0.396392208226865 1
0.545252921376528 0
0.510659247720927 0
0.374734933022739 1
0.451251235629491 1
0.33993521858785 1
0.409296768979042 1
0.530923451872902 1
0.534973101760679 0
0.544991210268735 1
0.351200604688908 1
0.415569904546301 1
0.559190094483126 0
0.364478185261046 1
0.448672344138983 1
0.578385234721843 0
0.498019748753259 0
0.533038098430168 0
0.471199571360985 1
0.335809496891893 1
0.428384337043273 1
0.483446764650351 0
0.32305888270663 1
0.520837999155039 0
0.629898564469559 0
0.495680936400447 1
0.479129263688487 0
0.447519133268439 1
0.296729982859753 1
0.367269543160601 1
0.300067033853552 1
0.504896891845954 1
0.365272392568339 1
0.333601469124428 1
0.474219285344102 1
0.350078849367022 1
0.313843342241729 1
0.529914500988432 1
0.438312868174359 1
0.45463393077568 0
0.376078077171967 1
0.442154409897704 1
0.360012460766672 1
0.498014916587293 1
0.400342253790574 1
0.305090151037203 1
0.417541640567452 1
0.479294422326287 0
0.400741088848172 1
0.568917672909856 0
0.440514233642723 1
0.359721379157503 1
0.5471963536941 0
0.648933234727429 0
0.29045527711647 1
0.166990388714481 1
0.341935465349409 1
0.593762968991457 0
0.412756990574896 1
0.335514618302432 1
0.430654046601394 1
0.438280168664208 1
0.58250033400367 0
0.470360809264427 1
0.413356796388537 1
0.342902314218939 1
0.41420761277662 1
0.281711938946812 1
0.489457003811254 1
0.577310827635621 0
0.451482330749268 1
0.371870508539483 1
0.488105329029444 0
0.560292263607752 0
0.438927287032712 1
0.449579290254119 1
0.60802035024816 0
0.41769846827425 1
0.521605063323244 0
0.444052366872529 1
0.41309774085733 1
0.522233893571944 0
0.5245478070619 1
0.509571460803409 0
0.466034082470001 1
0.500052850658299 1
0.410395950816138 1
0.409510286325616 1
0.296316859546602 1
0.543766731328502 1
0.435654679375085 1
0.459812661025301 0
0.332908602826278 1
0.521993323887323 1
0.541561739806651 0
0.451644121446461 1
0.473659363249057 0
0.289900034252457 1
0.363344457000034 1
0.447683060633692 1
0.357504249810177 1
0.46792615291976 0
0.527746918405715 1
0.522695060680004 0
0.416353020456419 1
0.532468675774289 0
0.427763690118345 1
0.507907928805971 1
0.385975489754957 1
0.524440760470651 1
0.526155617875088 0
0.499885616497172 1
0.458586550698319 0
0.385298082845254 1
0.553311733851403 1
0.399862543084443 1
0.378641710883536 1
0.53138882859766 0
0.441401431206737 1
0.373214050422418 1
0.387732097188749 1
0.386902539554487 1
0.552319891229964 0
0.323833073860531 1
0.540063905796389 0
0.515354975144056 0
0.484173840394933 0
0.371600451227881 1
0.337874018788098 1
0.487824523567614 1
0.444655875521676 1
0.460711087741982 1
0.478692174902296 0
0.3972164237088 1
0.486957551246377 0
0.534247845489689 0
0.513192736252589 1
0.391567743368863 1
0.235773831273808 1
0.265709131831481 1
0.477749202464309 1
0.427515007375966 1
0.42882458232715 1
0.385901176852734 1
0.457681796953322 1
0.304297268414099 1
0.481758827042326 1
0.460335962728029 1
0.387525040348623 1
0.457804783335247 0
0.466684144371289 1
0.386400058782296 1
0.397941815266174 1
0.353060720724242 1
0.546614944308928 0
0.555885079291306 0
0.447800420632912 1
0.460499125711579 1
0.688168598436851 0
0.54647349597266 0
0.361485077047244 1
0.542160414993583 0
0.51157185282169 0
0.569481912805908 0
0.506847519900654 0
0.48359097797955 1
0.306565037586473 1
0.48492166376638 1
0.308022907509035 1
0.394768046353989 1
0.48882906757115 1
0.450055077257899 1
0.391894461986691 1
0.49846799204202 0
0.491361962615985 0
0.524194919693516 0
0.403277225456499 1
0.387517229549499 1
0.455026288034607 1
0.478112646251167 0
0.440184012425051 1
0.364643868148889 1
0.3527630580988 1
0.464988252964052 1
0.348991335895259 1
0.42706263085734 1
0.281889574511825 1
0.428261209935601 1
0.593314633366193 0
0.421604807532374 1
0.468263114775632 0
0.380253543694781 1
0.423290587365973 1
0.351435556604345 1
0.396893503823064 1
0.340848861814407 1
0.443339708044158 1
0.458857010539808 0
0.572870013970522 0
0.389145436077314 1
0.38936884766707 1
0.324709112803133 1
0.467015921265876 0
0.517352025543109 0
0.423783430793824 1
0.186197336702665 1
0.397066488855389 1
0.490055590791757 1
0.508070043968154 0
0.412611904001139 1
0.341640455467915 1
0.505098516190699 0
0.389101950758035 1
0.626982208285931 0
0.527114728859224 1
0.503597597358065 0
0.379303153641198 1
0.425522971375046 1
0.301599568371056 1
0.336496780022582 1
0.498916818332737 0
0.476853143181601 1
0.468726866694734 0
0.461394123438288 1
0.537100352495355 0
0.355556012891741 1
0.462179747133823 0
0.370195888512139 1
0.413487701970208 1
0.37824748811328 1
0.51020649259806 0
0.349832645260638 1
0.420227481774183 1
0.454069988268136 1
0.380459669796645 1
0.506878194630684 1
0.373251360682058 1
0.272625343315081 1
0.354782904837007 1
0.402765757516713 1
0.51148592931802 0
0.470600956096615 0
0.442186347541414 1
0.416730324719135 1
0.436701633174901 1
0.518620209549748 0
0.520634719403678 1
0.415668267650971 1
0.355125986417448 1
0.369839692239145 1
0.468861593891506 0
0.384907342966475 1
0.493014490297679 1
0.499196475997961 0
0.421306724132782 1
0.348733420731957 1
0.399047968697939 1
0.398450544166017 1
0.473391305173506 0
0.493210011400016 1
0.407822144167356 1
0.502458073725937 0
0.487771697267018 1
0.602391932530569 0
0.241482883566197 1
0.51894979083076 0
0.645977866092153 0
0.475616060755401 0
0.31988883992 1
0.496181312572233 1
0.510385101560397 0
0.509673661346552 1
0.33620360586111 1
0.364661447186773 1
0.440981061603126 1
0.406359689870471 1
0.434808754862137 1
0.570832328516992 0
0.565940156750515 0
0.515515312157863 0
0.475739780364641 1
0.421440868468535 1
0.280028268034872 1
0.412106114942209 1
0.568633725818925 0
0.40429267852003 1
0.441981691364373 1
0.434156359797239 1
0.390657756933112 1
0.368872852407395 1
0.41460257575737 1
0.496541719773762 1
0.375924481629155 1
0.462449459751951 0
0.415684841576041 1
0.454886231078609 0
0.380085648308954 1
0.54306822429144 0
0.553351372828229 0
0.480789459555786 1
0.431808468146682 1
0.504718719676985 1
0.449242658416968 1
0.343667491722963 1
0.3143682733903 1
0.403201733168849 1
0.498417620886103 0
0.266627021699303 1
0.405817662246833 1
0.416386867823779 1
0.255014441909737 1
0.394726664692414 1
0.481396170689001 0
0.538734742491296 0
0.344173793301496 1
0.586962885443769 0
0.63544320738721 0
0.407573253422345 1
0.597926765897704 0
0.409475945668716 1
0.525448578230308 0
0.317076544188065 1
0.385881691328564 1
0.427793083937466 1
0.402803582172341 1
0.465073902855766 0
0.49815683433262 0
0.359056308516956 1
0.338994072268287 1
0.446565024191726 1
0.3650125076156 1
0.439107194277321 1
0.337882372911433 1
0.254387401260789 1
0.455695553526956 0
0.474363015935466 0
0.397677333238565 1
0.219759612449109 1
0.499134861051428 1
0.208231303797276 1
0.481586429290752 0
0.591886012499616 0
0.457192184926402 1
0.442951527811616 1
0.332374124974289 1
0.383637190551201 1
0.424435985540373 1
0.396773989034401 1
0.442200029960763 1
0.398251488855744 1
0.426258721595477 1
0.714295218494798 0
0.451797201744051 1
0.421270134219062 1
0.510697323777369 0
0.579742556590342 0
0.383162406057007 1
0.421727734485482 1
0.301186617071242 1
0.447263392179869 1
0.479312997670168 0
0.434510161312178 1
0.402489352990188 1
0.216954356650014 1
0.48002741526801 0
0.541878271344078 1
0.391443874110084 1
0.543600864864529 0
0.450166683334019 1
0.454377407934135 1
0.53091768923465 0
0.415411325675356 1
0.536055263121695 0
0.429599121756721 1
0.328441689028608 1
0.461739417263278 1
0.310504664089951 1
0.547628722059334 0
0.50185638501414 1
0.381643790001204 1
0.274484681792362 1
0.34097840378545 1
0.319218153980338 1
0.334772276481946 1
0.549337229813504 1
0.360277283455583 1
0.399919155793477 1
0.541533100528158 0
0.397286833146727 1
0.451668557726544 1
0.533256462738055 1
0.516644855351689 1
0.602812113411886 0
0.392073366390293 1
0.414465386735386 1
0.447879298156726 1
0.328981180087441 1
0.461672671308119 1
0.361102950654373 1
0.42353833768308 1
0.624597080632877 0
0.42859898653704 1
0.471653219975196 0
0.391519772227014 1
0.472287540938563 0
0.477414695563342 0
0.360892244799491 1
0.499911053021865 0
0.294330872694223 1
0.447717001286932 1
0.451544505962044 1
0.289577487971405 1
0.431459743900515 1
0.463323601955014 1
0.47399100108984 0
0.511061295292501 0
0.36261675534848 1
0.530355398418924 0
0.289681987717017 1
0.478993668461 1
0.46079557726939 0
0.396842212866986 1
0.41505366061547 1
0.384432314784884 1
0.50250516550455 0
0.369798449438208 1
0.562464402906675 0
0.352201949159279 1
0.302188620902368 1
0.43742386923405 1
0.38910387806297 1
0.411262331522744 1
0.539786662155858 1
0.286121449749493 1
0.457835391524708 0
0.389502314118937 1
0.325437252382735 1
0.528449714185716 1
0.449190721584609 0
0.418367105406846 1
0.468744908506951 1
0.471048913201751 1
0.461331390058741 1
0.328666737438778 1
0.314354621716972 1
0.507317016736297 1
0.41113728047782 1
0.304665948838803 1
0.409458097798302 1
0.558217917090031 0
0.487005470689981 0
0.308685195200498 1
0.460399635154168 1
0.376530953764505 1
0.516501203957648 0
0.461870314157395 1
0.456982468495166 1
0.510143519474425 0
0.428247375542176 1
0.511601597795823 0
0.518247192516645 1
0.599667030350147 0
0.563394913561216 1
0.486718986680876 1
0.345582715993245 1
0.58344673513876 1
0.51293192105854 1
0.403731102650639 1
0.433907829239575 1
0.378219275396912 1
0.441808463784001 1
0.347671781736349 1
0.330409613308063 1
0.479585043548169 0
0.566520881270807 1
0.408181700909046 1
0.541718931372592 0
0.316540624856928 1
0.375740518984279 1
0.355046510086491 1
0.285773311394485 1
0.315145506333218 1
0.322811480964497 1
0.561705649101582 0
0.422552736302403 1
0.381987878584518 1
0.497182633183422 0
0.410927106767538 1
0.3896715780755 1
0.324293207840302 1
0.427234653526633 1
0.452020893216066 1
0.392908928457766 1
0.400017380864035 1
0.440423124285202 1
0.431066144302103 1
0.418973661047709 1
0.45556415407449 1
0.374001572266271 1
0.469333194892208 0
0.476911052890948 1
0.503010618094257 0
0.585105641157944 0
0.368040680933572 1
0.596567149806003 1
0.432824989381705 1
0.399230024707376 1
0.357241602814582 1
0.529802326376125 0
0.305361706427416 1
0.43278088440619 1
0.415619597724013 1
0.299097964698865 1
0.459747460868647 1
0.380764061081674 1
0.253672409572476 1
0.39153736219658 1
0.386766156057286 1
0.426357572196796 1
0.473275692034535 1
0.524406882157501 0
0.448605708760873 1
0.467382430375158 1
0.398201326889144 1
0.450732014057423 1
0.505972660820761 1
0.272599859997038 1
0.471426534683685 1
0.356996354916988 1
0.51453295967892 0
0.268496032417444 1
0.378981264268288 1
0.507669203232454 0
0.485179274425231 0
0.434793134929278 1
0.541198471796172 0
0.314528562117797 1
0.325025404295899 1
0.491953126636549 1
0.399639519316374 1
0.504080196870282 0
0.491753207946298 1
0.365078144348131 1
0.51689930668193 0
0.270109051329069 1
0.47165091393671 0
0.344895598866782 1
0.464170902166468 0
0.414938782633045 1
0.470232818534465 0
0.456647548863113 1
0.524045980888928 0
0.245079229643399 1
0.50361820272435 0
0.421037777824616 1
0.350350217988149 1
0.43854907010559 1
0.384375428504152 1
0.363140510734851 1
0.397491919427258 1
0.24832588710848 1
0.365496808590701 1
0.495469831737081 1
0.520594240708298 0
0.467339592575494 0
0.461651243470046 1
0.434175552931332 1
0.425006463378652 1
0.524193368207066 0
0.421346008727906 1
0.2545613134851 1
0.243981700977725 1
0.513314162920057 0
0.352023856209984 1
0.528759025739581 1
0.533917285689892 0
0.577588036266861 0
0.464623899949089 0
0.42139856193215 1
0.401942579548071 1
0.360704581523172 1
0.412498936284366 1
0.504867839422326 0
0.416338613102779 1
0.390705025614435 1
0.555159432899405 0
0.300670986071886 1
0.370398231754103 1
0.496054405422251 1
0.474670318878971 1
0.344311519708729 1
0.297075649127822 1
0.345923403607995 1
0.520826965975027 0
0.407075317848759 1
0.405966935521189 1
0.318872419469232 1
0.462923267372444 1
0.525352361727689 0
0.460826858456457 1
0.381924217543175 1
0.355668802938153 1
0.536816514000583 0
0.443564424492739 1
0.406630896472498 1
0.437872229252698 1
0.534104934030286 0
0.242445906572402 1
0.483016823674858 1
0.403428095527597 1
0.530976461712947 0
0.49608523501815 1
0.381105857573525 1
0.438955350415964 1
0.510637735890348 1
0.194017962417352 1
0.38778760007574 1
0.432983444315016 1
0.389600016395739 1
0.504922216496664 0
0.476497772114146 1
0.268243360633961 1
0.315246567734293 1
0.459930992954942 1
0.449033398020499 1
0.537217962701602 0
0.500735150180046 0
0.360625469827442 1
0.409351911142238 1
0.340190119662587 1
0.297349561815763 1
0.414728478921641 1
0.357110961182606 1
0.293377923174067 1
0.440421737807455 1
0.366293712452027 1
0.504138401216165 1
0.462052078110449 1
0.361615529992574 1
0.486301212997243 1
0.469896248521381 1
0.535915394041342 0
0.520673435612825 0
0.601231693615906 0
0.552179943766554 0
0.432110483716937 1
0.283579589213233 1
0.347963094952714 1
0.428605080902233 1
0.564945750873824 0
0.583044411160136 0
0.275779829589003 1
0.560845486054408 0
0.339076950214094 1
0.419219937100322 1
0.554476498733992 0
0.481915847309594 1
0.493605167676885 1
0.55760007447136 0
0.49768865271343 1
0.333017482697473 1
0.456609899911258 1
0.372031148036116 1
0.397401154801465 1
0.479792484622489 1
0.496436251173112 1
0.487297599752212 0
0.418251116321978 1
0.308557446411054 1
0.331785562644439 1
0.505670686262788 1
0.47735260837967 0
0.515565999061258 1
0.404080565730449 1
0.500294079836798 0
0.343105914769122 1
0.364667125163087 1
0.382764877035675 1
0.431248103252051 1
0.286712168055713 1
0.579896017484112 0
0.51216188723424 0
0.420782601278406 1
0.376660538698335 1
0.462883873808765 1
0.490358367188922 1
0.396014454693788 1
0.439325242361983 1
0.367067132242171 1
0.438107125185462 1
0.395282466801651 1
0.484919167621703 0
0.411874884757102 1
0.434630130374003 1
0.429359583837309 1
0.566803736016638 0
0.485010064615481 0
0.401898063015037 1
0.366459358061269 1
0.363471155578598 1
0.446431546630962 1
0.297404410215389 1
0.545298805855986 0
0.352176141062389 1
0.353991576706449 1
0.562377244259189 1
0.473723761756845 1
0.38417910641721 1
0.385465794260037 1
0.402425984102289 1
0.432263397734722 1
0.539522267949859 0
0.313052692105617 1
0.530077710699281 0
0.517446566733206 0
0.368766389179675 1
0.521124242778404 0
0.31617280253767 1
0.548906770516359 1
0.499714657468644 1
0.363323375132734 1
0.454176177252402 1
0.402146181158048 1
0.434888602822836 1
0.49919265590824 0
0.423889804953985 1
0.486372313486815 0
0.350074682504075 1
0.416727753114032 1
0.506680076668387 0
0.436420740989332 1
0.330623985345574 1
0.430969449311026 1
0.420527432506119 1
0.467115532470573 1
0.423370201591367 1
0.41759983391804 1
0.247027997726848 1
0.546349688369257 0
0.242282390517185 1
0.389260142785722 1
0.245841456396079 1
0.304636192551057 1
0.434161147480547 1
0.28202103276418 1
0.377638863193161 1
0.518776403492857 0
0.298020626822192 1
0.299438899555608 1
0.332075205038591 1
0.534514250205153 0
0.343902189048048 1
0.484293274544883 0
0.35514011362746 1
0.444375372987436 1
0.496499466340081 0
0.423763402147197 1
0.518638571454633 0
0.443940744772202 1
0.488072517380695 0
0.400776890629731 1
0.449044107001406 1
0.437290974371017 1
0.421859470186033 1
0.517991267320149 1
0.44211063952174 1
0.507156218272245 0
0.515105046273657 0
0.443069058764138 1
0.546566911081333 0
0.197759539492735 1
0.517686345400339 0
0.401920077994274 1
0.501176267135926 0
0.397328363519916 1
0.502812433109118 0
0.519738995287968 0
0.530751533023997 0
0.512297895138442 1
0.451926011835146 1
0.518730488739455 1
0.442588107336418 1
0.452331583291227 1
0.363934017073617 1
0.517488357424901 0
0.261028719850772 1
0.383517157167644 1
0.399757167963643 1
0.500460611311096 0
0.506602282313179 1
0.529874481826852 0
0.41932783148302 1
0.42823612806567 1
0.505817403754519 0
0.340952274174198 1
0.532569705002216 1
0.473039543238124 0
0.463070293483811 1
0.461115502817455 1
0.442543590460944 1
0.543514236055575 0
0.462315025629622 1
0.605770398385325 1
0.481947643986114 0
0.444602697036366 1
0.394330450109785 1
0.59688139632608 0
0.396753017139943 1
0.553932892693154 0
0.41811215773307 1
0.355533224060085 1
0.387740038636261 1
0.400468147993648 1
0.403734371552879 1
0.43017762405441 1
0.43587623605521 1
0.410553530400898 1
0.294187850193336 1
0.399441187480736 1
0.529323721169919 0
0.519653885721777 0
0.544260047094815 0
0.379431040797743 1
0.280377551151188 1
0.380748588987225 1
0.295218831653989 1
0.44874184656621 1
0.411367493395797 1
0.365033590133569 1
0.345235409697503 1
0.398478590675888 1
0.485519986438388 1
0.308967264175415 1
0.596996185435831 0
0.272871483016807 1
0.39272352287121 1
0.335975119937516 1
0.491016696469334 1
0.422983176118007 1
0.427872696063768 1
0.401753975394133 1
0.305339117040693 1
0.540028787130111 0
0.30773782649061 1
0.496813316074225 0
0.454783820891366 1
0.392463630990767 1
0.5570908629096 0
0.383641034591098 1
0.343363644601105 1
0.503698405628166 1
0.43400091072536 1
0.379266691740088 1
0.40920663187316 1
0.580784068696627 0
0.372457398438437 1
0.56870060859129 0
0.483535552035659 0
0.434335232679143 1
0.456605152145428 1
0.444774055497763 1
0.440690529405204 1
0.440435731573549 1
0.457181091106171 0
0.456607028028825 1
0.251784410395488 1
0.469542154673667 0
0.501801104786356 0
0.42768042007064 1
0.55232100772346 0
0.382917362744189 1
0.555603793826356 0
0.535313900449397 0
0.332493324538124 1
0.402497632401907 1
0.480612993133564 0
0.361143512248711 1
0.357792466305303 1
0.374416541281585 1
0.583819120281583 0
0.502236699788138 0
0.429650151992309 1
0.4596806809247 0
0.4202609094225 1
0.620806124730248 0
0.446219483958523 1
0.464525967664818 0
0.409164704534188 1
0.546189787102753 0
0.588050738662034 0
0.444820396603868 1
0.263218382539475 1
0.495910274835239 0
0.424441204687107 1
0.462908753801321 0
0.470120733976713 0
0.441370840334001 1
0.390143607164549 1
0.493418099635989 1
0.417029068107188 1
0.67184059332679 1
0.399608814937398 1
0.366858130020548 1
0.504607253944388 1
0.473966202474193 1
0.459003614679122 1
0.33948969626222 1
0.592899343794941 0
0.466867250807927 1
0.410829495106878 1
0.364069675478107 1
0.413235224297937 1
0.422060732782727 1
0.438030597720379 1
0.328765758261527 1
0.426082717289883 1
0.4235622691488 1
0.434562486512756 1
0.458147301742714 1
0.387570116129307 1
0.546429800664533 0
0.341381812318491 1
0.391047368152289 1
0.203304379054313 1
0.459906964608334 0
0.332447071430058 1
0.458951114093259 1
0.289178452287956 1
0.300544818062194 1
0.42557510102372 1
0.344053727660607 1
0.423652394185226 1
0.470362345963799 1
0.427178464026279 1
0.443038613555496 1
0.389247448068445 1
0.433423976712265 1
0.336596457059817 1
0.412483653070849 1
0.34360535210986 1
0.449991401226919 1
0.340244891232644 1
0.312201844140315 1
0.460559638477581 1
0.43350932845237 1
0.305790874560761 1
0.482345172357187 1
0.355106070251347 1
0.446722997562735 1
0.388282164665618 1
0.537199734804637 1
0.397848425068028 1
0.656726974740981 0
0.368672422378243 1
0.569764348391516 0
0.538264186470889 0
0.347025313482151 1
0.401239025377016 1
0.345016080485221 1
0.427409724151311 1
0.437545868985939 1
0.467524792806582 1
0.338947387400844 1
0.400294568092359 1
0.479684605075965 0
0.61793772281892 1
0.578863362451325 0
0.479713278962115 1
0.408988899630073 1
0.327756686951686 1
0.480202954024468 0
0.371134915141186 1
0.452648295391472 1
0.430209875999009 1
0.339688924444644 1
0.358313920412297 1
0.430097955591922 1
0.406322483675616 1
0.449090643899018 1
0.306453276466952 1
0.383196283128293 1
0.406812751092194 1
0.405383568756878 1
0.413900302827619 1
0.492563866210105 1
0.501405938166971 1
0.4897151403081 1
0.505287898327598 0
0.543211276823245 0
0.509764702722737 0
0.465597712068257 1
0.357989302972332 1
0.446269570652569 1
0.415532577457077 1
0.461864698988958 0
0.46675541042741 0
0.441526063763832 1
0.609008718587356 0
0.380329980374819 1
0.3673778849893 1
0.373540541236339 1
0.514272468580122 1
0.38570454067328 1
0.508074477532076 0
0.403636112200778 1
0.478393856000046 0
0.480796108837768 1
0.371172738602959 1
0.332200595937504 1
0.381396086000623 1
0.607530989954366 0
0.382754709398191 1
0.409476382402765 1
0.443418912409071 1
0.267238200822765 1
0.383255980546952 1
0.474395234161441 1
0.401406334767577 1
0.397096093740077 1
0.273577971888786 1
0.444519404041493 1
0.436258647603927 1
0.432618731509139 1
0.451970237701523 1
0.422176028827544 1
0.506039576021209 0
0.534574851988969 0
0.581623031925174 0
0.351740533474737 1
0.431204146561665 1
0.439565266176925 1
0.408439654903157 1
0.47448395801914 0
0.294533637988674 1
0.520980722994224 0
0.613192424367311 0
0.501380880348408 0
0.383668439004217 1
0.489184575689375 1
0.441682492493716 1
0.411394355370632 1
0.315763033303823 1
0.452436695839635 1
0.419037684413145 1
0.479808857033519 1
0.491199831903168 0
0.492287491570517 0
0.520023883282039 1
0.498277946812591 0
0.490171001541286 0
0.335050153799615 1
0.492260264323626 1
0.531043267496158 0
0.555542100628842 0
0.356447374860137 1
0.442728277312018 1
0.518419767917847 0
0.40747418120544 1
0.487596862390949 1
0.550985813325735 0
0.405684974527128 1
0.435242712393082 1
0.50136227825831 1
0.498179042866466 0
0.413683635896912 1
0.468115762130542 0
0.506036542590925 1
0.319578958793587 1
0.617603253891043 0
0.301724704535614 1
0.4627906420188 1
0.31540391097494 1
0.37252866689931 1
0.490261256499822 1
0.349677003200238 1
0.411018497122638 1
0.369289898681017 1
0.544524046206063 0
0.516017568504421 0
0.508275480252515 1
0.401039444238277 1
0.483998662968959 1
0.469975513413741 1
0.298932661182226 1
0.575078497169916 0
0.459950887100376 0
0.350014590051628 1
0.401860973824106 1
0.635632955427272 0
0.378222181078864 1
0.444613305299385 1
0.351567228411554 1
0.516094254810522 0
0.443509935522395 1
0.388572400003276 1
0.374682830816371 1
0.518422016574754 0
0.484011184693354 1
0.485144702594911 1
0.502164108483533 1
0.497694581925278 0
0.4955137409145 0
0.473451687896406 0
0.434405019073074 1
0.432665052997727 1
0.518355081303047 0
0.392012750701992 1
0.283163792174781 1
0.51651892276924 0
0.512211935939251 1
0.443450450713301 1
0.463457958602003 1
0.332478707459267 1
0.446537355201263 1
0.514489344039265 0
0.300023814886484 1
0.447343580742551 1
0.463723996796235 1
0.520392201172208 0
0.389335269677681 1
0.46956786679634 1
0.478429544697825 1
0.453542528149078 1
0.500541966933746 0
0.445671281273065 1
0.393003504498837 1
0.386546723309878 1
0.504787447893658 0
0.462658831949357 1
0.297947622967668 1
0.546513681064206 0
0.5578779776696 0
0.510787200076422 1
0.302495058424874 1
0.235749293472056 1
0.358132012779526 1
0.278037017589253 1
0.447865127355046 1
0.459490920039691 0
0.40562114248581 1
0.419703575072704 1
0.462693049167363 1
0.2520659040497 1
0.457662512115752 1
0.549399194745924 0
0.535778373275617 0
0.507903322476535 0
0.311589106248201 1
0.39798239237501 1
0.433677653402719 1
0.31565619743893 1
0.332554264832046 1
0.488480543467261 1
0.424317787380634 1
0.506321122299893 0
0.469742072993778 0
0.428080401105413 1
0.684672921742564 0
0.291026810524152 1
0.441354524161134 1
0.486059804208187 0
0.405037009680798 1
0.387354593700764 1
0.35423644447974 1
0.422146945396775 1
0.3917385673916 1
0.523152398749202 0
0.447528182705659 1
0.53788966972099 0
0.393280192617853 1
0.480901034324083 0
0.429614944050329 1
0.486675973923953 1
0.459602969043857 0
0.517734165953325 0
0.391696229267696 1
0.383788704132249 1
0.484822232890414 1
0.294404339340639 1
0.390810770218649 1
0.398412062014707 1
0.346608070539017 1
0.45185956817539 1
0.408517744501026 1
0.5469390854617 1
0.548587243249837 0
0.46188598889112 0
0.378561945031291 1
0.38071953438561 1
0.438738252232484 1
0.387961156027755 1
0.338124862798922 1
0.505989691891163 1
0.452228867928962 1
0.425871012374965 1
0.538256705173266 0
0.390152530325656 1
0.354700245260911 1
0.338134142437582 1
0.438651426166038 1
0.366256085838625 1
0.530998568283611 1
0.491031896031705 0
0.569893817326179 0
0.548123849912219 1
0.526896236216099 0
0.542067576291723 0
0.387820881159363 1
0.328559423230224 1
0.428182260054467 1
0.433779898490954 1
0.410715852852116 1
0.464167486083942 0
0.488561344214695 0
0.353401216016434 1
0.391850516831449 1
0.466673859595348 1
0.245147374893555 1
0.384160024544516 1
0.37483763866384 1
0.580556491335595 0
0.284604974636914 1
0.301591537003843 1
0.241658656077194 1
0.36267293678628 1
0.548242660085466 0
0.419538070433291 1
0.423764747432987 1
0.456758654846795 1
0.441630918846262 1
0.441608835105683 1
0.36970225525272 1
0.280154894285082 1
0.452345075772295 1
0.549105248036532 0
0.590845661615033 0
0.4690440633013 1
0.450274490378075 1
0.443771967077742 1
0.530764852484858 0
0.383584399015565 1
0.444746684952329 1
0.524284435095047 0
0.353997154388616 1
0.467106791877089 1
0.567373567465371 0
0.525274278762719 0
0.537929820145139 0
0.464258522216285 0
0.40755290799606 1
0.477498520920632 1
0.527039306120534 0
0.492543355142347 0
0.447497757122456 1
0.48990854292959 0
0.511288714570293 1
0.421310050696412 1
0.279835398475875 1
0.367024498210081 1
0.440916105751003 1
0.417636740200569 1
0.382604045425417 1
0.482309576790695 0
0.551652094704461 0
0.612091190841408 0
0.584198674886366 0
0.342359326882139 1
0.380183690401924 1
0.394283189518506 1
0.491072800220355 1
0.304336404510283 1
0.365518774152744 1
0.485471238387849 0
0.590529701694939 0
0.501864592686014 0
0.234908922319178 1
0.39972439101416 1
0.431366014015328 1
0.457777804931656 1
0.248828478062681 1
0.417167914240548 1
0.463603228740184 1
0.44838959658926 1
0.435799684752369 1
0.460810882016357 1
0.397555960768906 1
0.52723010180248 1
0.481999379709067 1
0.357272169443764 1
0.471992637753883 1
0.464952555197316 0
0.339360591667188 1
0.45386862889565 1
0.478783615762444 0
0.452292940509651 1
0.425735393572936 1
0.37085412177954 1
0.362244926537632 1
0.496135027115272 0
0.449166955279049 1
0.415346057410155 1
0.371620284873145 1
0.379863367442378 1
0.383436635912479 1
0.608006490399877 0
0.478265341147698 0
0.403789747146555 1
0.446160573492679 1
0.443635058348795 1
0.39375161441257 1
0.610122863088986 0
0.403544095825832 1
0.295769167878134 1
0.549094743261186 0
0.311950660691073 1
0.348638768381556 1
0.449901063592892 1
0.233658632581375 1
0.598992298064265 0
0.477130313865754 0
0.398894474198874 1
0.397086125523665 1
0.464557772856907 1
0.34847212961577 1
0.499423538503422 0
0.462697729249451 0
0.422140145648697 1
0.440320924293724 1
0.328960978378132 1
0.388090952746739 1
0.500350911977148 0
0.585225146191278 0
0.46400137382201 1
0.560894877560504 0
0.511997487266859 0
0.464728828219331 0
0.456041044688831 1
0.464922471564937 1
0.521573437614204 0
0.316664564417124 1
0.108860163832324 1
0.481019621628147 1
0.350740728883553 1
0.485190849155242 0
0.344356404581449 1
0.643980661250167 0
0.493952715589005 0
0.692226610147488 0
0.393884512354005 1
0.413904846067937 1
0.491860775120298 0
0.520258633432522 1
0.546014141645163 0
0.411118813317256 1
0.329058226892877 1
0.383929411998169 1
0.265645544384185 1
0.338562292988539 1
0.437682721333587 1
0.461105789057539 0
0.401208218421984 1
0.487013121024397 0
0.462975755050739 1
0.472730365314962 0
0.314038070517854 1
0.510193759293144 0
0.4120229132455 1
0.471176373393301 1
0.447346909067808 0
0.30074049711523 1
0.47893702659507 0
0.374029272211496 1
0.350780542410527 1
0.504277250598994 0
0.407338512850199 1
0.466732659319759 0
0.42170295343677 1
0.509858839577752 0
0.353879414191626 1
0.515424984008774 1
0.577634844845621 0
0.447896257375307 1
0.440247118359272 1
0.482570028297836 1
0.359142373050841 1
0.442334445227621 1
0.434027572662469 1
0.326858608569878 1
0.508511415371511 0
0.401970909781058 1
0.38074947326777 1
0.588908207443986 0
0.302528945553438 1
0.506737231795936 0
0.397919727080818 1
0.511050290692157 0
0.484861926499381 0
0.417141096289489 1
0.631306054668944 0
0.447440377226336 1
0.594628352361367 0
0.493036599140959 0
0.626823438203746 1
0.485910645090148 0
0.451593691806081 1
0.322575456012434 1
0.496734840981813 0
0.527805120360139 0
0.373039781220961 1
0.4921795852547 0
0.361069324941378 1
0.320176910868343 1
0.531311276020381 0
0.293287616686922 1
0.471099918606298 1
0.313035273029644 1
0.409523487851786 1
0.299091365737216 1
0.472321551684697 0
0.479142816897675 1
0.509370898468075 0
0.47681539340913 1
0.540797764015108 0
0.344410009371869 1
0.433613084981608 1
0.498119143233124 0
0.427933903367426 1
0.467414378959758 0
0.366931996645749 1
0.407492631628574 1
0.529089801038429 0
0.504007796056145 0
0.414312428555037 1
0.29627269702113 1
0.460270836718234 0
0.456753616766427 0
0.489241336805477 0
0.467279143825653 1
0.401999537999643 1
0.498222801914869 1
0.541340643317829 0
0.557603299699039 1
0.485015039115596 1
0.397053577005189 1
0.494452289865528 1
0.441007558615049 1
0.334277297006706 1
0.362984528893226 1
0.467777337119915 1
0.246840122896416 1
0.455118433520464 1
0.511736168572207 0
0.515166635706562 0
0.372155896555968 1
0.42399130690435 1
0.393008471430803 1
0.43752452851372 1
0.429254070682052 1
0.506712284464258 0
0.38790506672073 1
0.37606736648089 1
0.500731076832296 1
0.435082231899709 1
0.500069219318898 1
0.559129105955441 0
0.646420996997663 0
0.246845805839918 1
0.279673901567367 1
0.377547403260496 1
0.471706449856154 0
0.455481883909565 0
0.482300857750502 0
0.502690585723232 0
0.363743773445159 1
0.462259763234154 1
0.419728154316116 1
0.446407273520168 1
0.542919620289525 0
0.414584283668407 1
0.453108816981882 1
0.369347392690854 1
0.496787031699535 0
0.499530379021908 0
0.39915263726362 1
0.393977431709865 1
0.381265794259672 1
0.467502324748937 1
0.400099200885625 1
0.517100250461294 1
0.405880612804915 1
0.51493818723121 0
0.544917340378827 1
0.481025312482934 0
0.585142214696621 0
0.445596210637966 1
0.573171769426355 1
0.360889166530842 1
0.487047501042189 1
0.445599309273728 1
0.432849950622386 1
0.45147733677768 1
0.387242888173294 1
0.504107959301722 0
0.497282584828874 0
0.483660194288312 1
0.338435963256547 1
0.608377233141699 0
0.408739053957412 1
0.390274302854135 1
0.302860964042033 1
0.469212827211677 0
0.46123348992984 1
0.566608084834006 0
0.554981223536437 0
0.35511523591279 1
0.461111569815228 1
0.388379585585956 1
0.280983154305234 1
0.385562277213694 1
0.334441635952783 1
0.577562420962269 0
0.415672475859229 1
0.320932119896385 1
0.175091984521892 1
0.370389478112501 1
0.432166746467184 1
0.360618730504695 1
0.347832312246512 1
0.4047082199551 1
0.453659841753036 1
0.450578154784886 1
0.405710286332763 1
0.498054185130913 1
0.425727532328508 1
0.469289766132652 1
0.520540678442375 0
0.333354129519662 1
0.404603607925482 1
0.500031881053184 0
0.385098568110631 1
0.381681536144336 1
0.43382430995102 1
0.527869831885665 1
0.403464778867172 1
0.424586205212301 1
0.364833880134321 1
0.412690855196798 1
0.388196443353962 1
0.36162753376271 1
0.478802644922038 1
0.447542148370667 1
0.418562088901736 1
0.475449350126455 0
0.387679103156531 1
0.391778892735736 1
0.574419267660584 0
0.406656472056071 1
0.390989869596116 1
0.376047400837098 1
0.421885635640467 1
0.304989729021656 1
0.0908555001337765 0
0.449743991098573 1
0.460235226454398 0
0.488091647020254 1
0.452821809258082 1
0.439346064573795 1
0.499394820470573 1
0.442240945130748 1
0.319130337900342 1
0.406344221406647 1
0.350768192371095 1
0.462440991267847 1
0.359291922183579 1
0.513126394010279 0
0.403406530735531 1
0.476140052396363 1
0.330650152414251 1
0.32989715416072 1
0.27031873641164 1
0.286570958970757 1
0.442795702764606 1
0.479252212305966 0
0.465985662230824 1
0.463965424765394 0
0.551396017573773 0
0.489346572339609 0
0.478676493200849 1
0.384326846707581 1
0.495333818321013 0
0.425242000169793 1
0.40865266188234 1
0.331902303989091 1
0.4338528463289 1
0.422610894424619 1
0.375755336455736 1
0.35884691924032 1
0.538021489380886 0
0.376209397210473 1
0.453584818309941 1
0.418922358166937 1
0.519876560520787 1
0.394650180520914 1
0.509421669090525 0
0.540232714857699 0
0.394922978767688 1
0.445002832491211 1
0.429203875826252 1
0.377620464397334 1
0.36592898879849 1
0.476909986755173 0
0.411044640418121 1
0.563896266033078 0
0.440904591056271 1
0.442002494177493 1
0.394097767283222 1
0.455334137705579 0
0.594934147097679 0
0.354371720391987 1
0.344333229039253 1
0.320536847988597 1
0.486067149996302 1
0.461110978638842 0
0.473490591183255 0
0.503890523219997 0
0.368849494458187 1
0.403806468009211 1
0.482906277702745 1
0.466072135268829 0
0.361196713339107 1
0.549351421123133 0
0.589678909457542 0
0.375469045293307 1
0.37605853815044 1
0.425418793471892 1
0.487580290945344 0
0.361550886311651 1
0.426059531765205 1
0.187738380213279 1
0.352714112754939 1
0.478993080854161 1
0.541277518171133 0
0.472669872979859 1
0.465640017061552 0
0.406236566220331 1
0.443386160954542 1
0.450610031241819 1
0.264045575433248 1
0.394694782297187 1
0.59448670625757 0
0.495032259168231 0
0.334816491862589 1
0.484336007079474 0
0.608952963162882 0
0.414145192627401 1
0.438184224028926 1
0.359410265129575 1
0.266260982888941 1
0.428300976752892 1
0.466197402445515 0
0.534862220416314 0
0.332039783340013 1
0.336783039881409 1
0.511134682568819 0
0.400583895897873 1
0.393700739599883 1
0.344147726836807 1
0.678965038377584 0
0.595285730005292 0
0.527916444289368 0
0.672855558917153 1
0.573728390951786 0
0.380719854716178 1
0.519265692757046 1
0.429878214283055 1
0.303025282204799 1
0.530024710499252 0
0.419845219032568 1
0.44348872529475 1
0.640399587583075 0
0.377439050640917 1
0.471480174966717 1
0.596603096151952 0
0.565318963007151 0
0.394957948144188 1
0.608411272760952 0
0.41651857328488 1
0.341136041349094 1
0.346341487473914 1
0.377780253847784 1
0.295531456195138 1
0.45870684127282 0
0.515395331332057 0
0.587027476076483 0
0.484096202123156 0
0.536103581981863 0
0.35674330541835 1
0.591735247271472 0
0.438943565408246 1
0.676647093135497 0
0.317623646005743 1
0.348095334883713 1
0.427353527092192 1
0.439653323032136 1
0.390508529634986 1
0.537471832593542 0
0.288612300512208 1
0.348452922738806 1
0.451404184080564 1
0.512622313884252 0
0.462086596407868 1
0.317636692252386 1
0.434155888485106 1
0.495298820468465 0
0.467703904103409 0
0.531213109492559 0
0.433511034048929 1
0.278089944197321 1
0.378240708242246 1
0.469050429824876 0
0.494553409407282 0
0.564823066870933 1
0.436941369967367 1
0.511130296705551 0
0.645867076042763 0
0.43858209886044 1
0.391925641101494 1
0.298426913346464 1
0.517851511967983 0
0.476166166975184 1
0.540932355802702 0
0.497453798383511 0
0.515404292866527 1
0.359400101058022 1
0.371228519051678 1
0.598354891814197 1
0.449468473269268 1
0.348360143355285 1
0.507444353498001 0
0.415180850162261 1
0.328343202539881 1
0.526287468496087 0
0.395435030170391 1
0.381236870799747 1
0.363912896188318 1
0.528653726573656 0
0.436404645329334 1
0.39151607878926 1
0.49052567464618 0
0.592276625501685 0
0.478162751911378 1
0.525259989298753 0
0.358934668033825 1
0.44419472161682 1
0.531088710495039 0
0.535924504946428 0
0.449661880528704 1
0.431712407466012 1
0.445483717219535 1
0.313211219342241 1
0.238061684670466 1
0.439091465762869 1
0.494378616063859 1
0.453923273567524 1
0.420653595328528 1
0.25878899202557 1
0.628779490599419 0
0.470598739962006 1
0.568951965640987 0
0.477961852244695 1
0.394268907420298 1
0.412630392474321 1
0.341463378981328 1
0.516987958746086 1
0.487073550895502 0
0.577770351112612 0
0.435686404204137 1
0.517401691642344 1
0.475473179640043 1
0.351994670770211 1
0.405741935715188 1
0.456483895073308 1
0.458341022417118 0
0.470190828679118 1
0.424784092535853 1
0.447141379665728 1
0.368894411847344 1
0.416270859341659 1
0.413579226162138 1
0.446884101182249 1
0.387108470574164 1
0.307462522690079 1
0.496830589741425 0
0.371767762294506 1
0.443184910599416 1
0.478142345810855 0
0.528091923973807 0
0.402881283031239 1
0.547821992039007 1
0.286980392234566 1
0.429410321178958 1
0.508056373171432 0
0.361315069182573 1
0.380588158579268 1
0.370262011773016 1
0.312913414854525 1
0.513495296691433 0
0.345989673326277 1
0.408170127107648 1
0.607486227259166 0
0.298135850231499 1
0.301201453967196 1
0.381757391031476 1
0.333164102882188 1
0.430821682300854 1
0.38146255491277 1
0.4775067286114 1
0.249171449907818 1
0.236693045665324 1
0.553868381746969 0
0.46629847661604 1
0.454576799183686 1
0.161940923154016 1
0.453189891428221 1
0.501659103074347 0
0.292349187957788 1
0.47828138322231 1
0.626938257075944 0
0.463300077458836 0
0.365478462123301 1
0.406148131646282 1
0.418794562427067 1
0.435132551788845 1
0.399403859260114 1
0.306514506315877 1
0.495217760885919 1
0.604454092281931 0
0.456740405781212 1
0.299432999292119 1
0.384498797990666 1
0.407485891404643 1
0.397281467702973 1
0.333993981414321 1
0.491821929516397 1
0.531409789250177 1
0.404517241535777 1
0.444420608524988 1
0.404602977831038 1
0.452942958344835 0
0.535232917037811 0
0.493357351920511 0
0.55363264400369 0
0.270684294263748 1
0.336129949265561 1
0.507884418448299 1
0.335700870714277 1
0.314417343058379 1
0.491924101076481 1
0.460123536192979 1
0.473493828782614 0
0.368843465752846 1
0.490275642145605 0
0.274447888238744 1
0.429244047282109 1
0.537853982455047 0
0.489566415738053 1
0.370235568223945 1
0.529463291015887 1
0.377888607943741 1
0.504369285425733 1
0.49011096459667 0
0.444999620939107 1
0.49482693654676 0
0.377998792689083 1
0.532480984609992 0
0.444923726237259 1
0.470163086957897 1
0.352138165772626 1
0.460230190738095 0
0.498990058377075 0
0.484687326603834 0
0.238885540606595 1
0.414199699847319 1
0.472203951016275 1
0.461828879613363 0
0.37143571765808 1
0.52555310577906 0
0.391343434864989 1
0.480165744708782 0
