# Supplementary material for: Bias caused by sampling error in meta-analysis with small sample sizes
Source: PLoS One. 2018 Sep 13;13(9):e0204056. doi: 10.1371/journal.pone.0204056 (PMC6136825; doi:10.1371/journal.pone.0204056)
Supplement: S6 File — (ZIP) [file pone.0204056.s006.zip › results N = 20 theta = 0.3 tau = 0 sz = 30-50.txt]

"dl.theta" "dl.cp"
0.3436721202255 1
0.426688547030923 1
0.361890445824129 1
0.384207781811242 1
0.494046726865655 0
0.495828305179147 0
0.333190235384749 1
0.260254346905774 1
0.438850279594475 1
0.358295761579929 1
0.504777235889326 0
0.425830944118979 0
0.388628486514878 1
0.373454102682635 1
0.361087271132461 1
0.429410375712089 1
0.486168808080824 0
0.279840851976803 1
0.282962387700154 1
0.364814477388277 1
0.356984553438094 1
0.530455615199339 0
0.414746661097325 1
0.416134043924571 1
0.320411598962612 1
0.378087777742803 1
0.45088006088841 0
0.444015562537562 0
0.542158001386966 0
0.485573794830661 0
0.387718692008746 1
0.391008297540807 1
0.457924762086317 0
0.304932142018088 1
0.42679792505601 0
0.269052836577577 1
0.380083654744337 1
0.305983804960994 1
0.316692600852926 1
0.402077634504652 1
0.451566824717466 1
0.377521525820868 1
0.402386440287508 1
0.384031218010393 1
0.26655433294103 1
0.341454776055287 1
0.301845592565731 1
0.226890645750005 1
0.361152840323172 1
0.439568112987003 1
0.336805836948045 1
0.436760687948218 1
0.448459846168555 0
0.299939727127837 1
0.286157916439334 1
0.345190611649848 1
0.461331277720328 0
0.295812747081449 1
0.451631616415352 0
0.424804128895784 1
0.497544980537994 1
0.348875371918211 1
0.480650944067605 0
0.353346029798222 1
0.382935088244596 1
0.516915168547511 0
0.415212801073286 1
0.325786155033965 1
0.388744026626977 1
0.25456865801197 1
0.425232339574376 1
0.434380149981566 0
0.463200132426744 0
0.318615131809452 1
0.385894858806932 1
0.464098625489002 0
0.516053580086716 0
0.365901208040933 1
0.336248236347838 1
0.491077585872661 1
0.400237525016814 1
0.330895292200976 1
0.324037365849186 1
0.339823713917857 1
0.412359359115831 1
0.366085151437911 1
0.437021069955359 1
0.311711230323624 1
0.257251201775635 1
0.337625895586836 1
0.403017022202514 1
0.36914705102354 1
0.357310867437078 1
0.375824476078004 1
0.331097932688197 1
0.36984408108296 1
0.295922973979819 1
0.464905447384171 0
0.48936223112969 0
0.358423068440475 1
0.249382659381315 1
0.445801500414905 1
0.401711414024877 1
0.362045769332119 1
0.431822952858014 1
0.395022583654 1
0.484979861739452 0
0.241569387836967 1
0.409080646263388 1
0.390993209909099 1
0.418279345887915 1
0.434873180385397 1
0.356938965591405 1
0.360828906534695 1
0.386346432685135 1
0.453247167618462 0
0.351120977268035 1
0.448229669317637 1
0.41753828776009 1
0.323913338258075 1
0.315968442217936 1
0.229659764173428 1
0.544438209479416 0
0.25032101898042 1
0.387843930129543 1
0.495952871985995 0
0.328668721517337 1
0.321265980125256 1
0.250334710145288 1
0.435503031769043 1
0.352853514088501 1
0.371930873458104 1
0.249028921462335 1
0.247491205054378 1
0.384188768029924 1
0.47473045391975 1
0.326033011717364 1
0.311887787987305 1
0.306437140039126 1
0.345881992279023 1
0.443231844989489 0
0.406891612122476 1
0.545819509331092 1
0.428025825109163 0
0.378934489420447 1
0.327399327156035 1
0.281287896374183 1
0.376216885378586 1
0.375496118889179 1
0.331905046798305 1
0.349675976744432 1
0.374457000287428 1
0.239373970401212 1
0.477898914564842 0
0.432059133409267 0
0.326163218461638 1
0.476993374307718 0
0.334026848957283 1
0.434878971328844 1
0.455520120653607 0
0.455739960245643 1
0.283616667481248 1
0.363946500828401 1
0.388255282952695 1
0.358954767517895 1
0.356300884147116 1
0.351510696968987 1
0.450016950044166 0
0.399693049741864 1
0.399034745730598 1
0.415791044369712 1
0.412767145613251 1
0.480222397555701 0
0.286167872439247 1
0.493294186764697 0
0.456033626528199 0
0.345028232934411 1
0.333303586161543 1
0.459752528017394 0
0.362039298165211 1
0.40735747863925 1
0.408054250460924 1
0.347165945550362 1
0.337382078761286 1
0.414187617713061 1
0.396159926643577 1
0.482460820798303 0
0.26527940199125 1
0.479055342129716 0
0.455168758845286 0
0.467266848818603 0
0.358020786161713 1
0.434367886722669 1
0.327954789912444 1
0.391482436127277 1
0.386564381658821 1
0.379020329637283 1
0.363754813137181 1
0.396920111105324 1
0.410268076165439 1
0.361073835175456 1
0.443973369161245 0
0.32934361544486 1
0.408446060776457 1
0.428219765423857 1
0.522769164195292 0
0.292591644424103 1
0.368246420656354 1
0.324826978494555 1
0.25575730255912 1
0.355499702093562 1
0.441728495605233 1
0.410321127542771 1
0.449525527053721 0
0.48944599543406 0
0.380037965220865 1
0.457418617357883 0
0.311928123122275 1
0.414648136582378 1
0.541421292199158 0
0.298867017133487 1
0.416679875907164 1
0.42130906877446 1
0.400514004040855 1
0.273293230542034 1
0.458312598716662 0
0.301167546923585 1
0.197076360304271 1
0.386064551636418 1
0.410396541142217 1
0.343141129254755 1
0.356665227832505 1
0.325781907503608 1
0.376162913620125 1
0.282692295503053 1
0.36250702386936 1
0.268054847052213 1
0.221256136354234 1
0.399588908239811 1
0.419863303871386 1
0.364812102939695 1
0.361171820061355 1
0.443580895829951 1
0.397121389985227 1
0.410616685613049 1
0.336719299254585 1
0.422789303010212 1
0.361553709147607 1
0.362361384637604 1
0.444827042962116 1
0.332249275580874 1
0.470078857471542 0
0.366834047155221 1
0.43315690419503 0
0.409971512302891 1
0.390458170948404 1
0.439224078862287 0
0.43609712084124 0
0.32959049317506 1
0.471355043348054 0
0.375811931920712 1
0.384724629842193 1
0.33590779234652 1
0.269567872007208 1
0.371170803312412 1
0.411834757959731 1
0.412166735713275 1
0.354087937583237 1
0.471493636064182 0
0.387628796599356 1
0.359220981111773 1
0.271881614291206 1
0.433436648428197 0
0.385521275794409 1
0.469466790336177 0
0.403209511505539 1
0.397303544190686 1
0.443287162868557 0
0.388947704754128 1
0.304743915683608 1
0.388051624213485 1
0.459812424506566 0
0.378230724488726 1
0.369920982476945 1
0.443704081317135 0
0.392671036657036 1
0.373700739731102 1
0.290743689986087 1
0.433153472737055 1
0.376370389273086 1
0.27567554620851 1
0.402512711843912 1
0.37677060392419 1
0.436341462905893 0
0.385952960111081 1
0.350784651118223 1
0.44237621122951 1
0.424914139076623 0
0.342098634519637 1
0.23241349964634 1
0.372487902382584 1
0.448468900084171 1
0.414459910479103 1
0.248343464380856 1
0.392088042597272 1
0.464681759144686 0
0.403991677129698 1
0.413645305400967 1
0.431512591499585 1
0.407908141772247 1
0.356637159666217 1
0.466011460297438 0
0.362414687400362 1
0.425355501289691 1
0.499527916060074 0
0.387744738947399 1
0.468899500269326 0
0.391481119412719 1
0.266357281680615 1
0.406308034993466 1
0.348048466063783 1
0.412400576720752 1
0.384908557188611 1
0.357059872373147 1
0.345679147102885 1
0.260324358704614 1
0.354700203865869 1
0.399333029319213 1
0.406230168711229 1
0.352511643677897 1
0.156088353155692 1
0.39961418313424 1
0.397947559040334 1
0.280877795878185 1
0.322972159126485 1
0.348048191594852 1
0.498341668196495 0
0.399443244425604 1
0.391346666498812 1
0.406960605802624 1
0.356794280959048 1
0.329270912364393 1
0.370230146481833 1
0.408849604177169 1
0.389806078736283 1
0.480406017277791 0
0.391166524201681 1
0.509738941543555 0
0.360167660390571 1
0.468196991654383 0
0.431293398892553 1
0.290058404812898 1
0.549822931642576 1
0.393567991573246 1
0.473193189379207 0
0.460054687140668 1
0.29971723214339 1
0.459991953165971 0
0.33576958699668 1
0.477508577102078 0
0.365130378893713 1
0.332799870799478 1
0.450810670728348 0
0.497533789553746 1
0.411405522940041 1
0.411647206257524 1
0.342888141181041 1
0.425538799583834 1
0.352455122550863 1
0.474657038316246 0
0.439601213984784 0
0.430448956760305 0
0.459237901284447 1
0.468798474000348 0
0.425546254076264 0
0.396076677874513 1
0.4133038603425 1
0.410914445188882 1
0.467523550373433 0
0.366586476589789 1
0.399877195318037 1
0.420217088238738 1
0.286592683888668 1
0.306737446475566 1
0.299687065790352 1
0.420991689928361 0
0.402574182660761 1
0.428910740390323 1
0.421417948276503 1
0.332638273424854 1
0.454679191417999 0
0.336593804176908 1
0.393721764599792 1
0.380462665427051 1
0.477759508523443 1
0.410245008323174 1
0.327171396924308 1
0.421411827514076 1
0.391389624680917 1
0.339606762126483 1
0.431656742794842 0
0.402639010618845 1
0.465728670172544 0
0.399193824043713 1
0.357166023468077 1
0.462658896693946 0
0.412419455000448 1
0.412264287153961 1
0.444211208715328 0
0.310881362678316 1
0.420865165824835 1
0.440035485803761 1
0.483734485410747 0
0.32240099255454 1
0.435672414063636 1
0.423375672325287 1
0.523833705654417 0
0.442355368543801 0
0.291654759282945 1
0.481345432505734 0
0.37569348446131 1
0.421288828750461 1
0.428723920568038 0
0.483613896446081 0
0.458835268126219 1
0.346102388708276 1
0.352583078879153 1
0.339010378188556 1
0.469996065015963 0
0.274920428798788 1
0.298988023886808 1
0.340534638502858 1
0.403976579697036 1
0.381566507641949 1
0.339160539075824 1
0.468479374446167 0
0.373175056961039 1
0.341349486539689 1
0.447234438889501 0
0.375189017505523 1
0.378848640518481 1
0.455541544009641 0
0.254785406916112 1
0.419811552076889 1
0.514100111958916 1
0.350276905739117 1
0.336165594013641 1
0.419492458416815 1
0.476543177181066 0
0.407139109339265 1
0.378092011165029 1
0.372136499849905 1
0.253593441698806 1
0.521492065156688 0
0.256243008848378 1
0.330401114365191 1
0.278646577003092 1
0.422609106871427 1
0.268396282581609 1
0.352959271037629 1
0.416192453276674 1
0.453012567606627 0
0.321780629204995 1
0.310149944671113 1
0.323719172332321 1
0.308906927544396 1
0.39113032156696 1
0.303969894436528 1
0.484211205102687 1
0.470845079732353 0
0.423375659785655 1
0.401991284403107 1
0.375727512375554 1
0.460875906374409 0
0.318452636040388 1
0.402477669466548 1
0.313124482251954 1
0.412160754644943 1
0.546513544804303 0
0.387508484794443 1
0.469749633549418 0
0.369191540260956 1
0.444712115695565 0
0.403056561607708 1
0.272442798909985 1
0.36052412234222 1
0.381897479809064 1
0.224728446824369 1
0.25449770233821 1
0.293141659989222 1
0.42140054989155 1
0.398329322297506 1
0.391844204834793 1
0.265716078917612 1
0.396751623583038 1
0.456786432978911 0
0.343404528782609 1
0.364917356832917 1
0.347438806118762 1
0.474595176186748 1
0.37403119529445 1
0.483371728135257 1
0.399981941748937 1
0.463461895684991 0
0.39383159926228 1
0.436303499394571 1
0.391282082928089 1
0.390061315183801 1
0.379446608065595 1
0.362245575066017 1
0.435191879482099 1
0.373170522142557 1
0.419092647543962 1
0.317185743704473 1
0.438747067703695 1
0.395389881933137 1
0.495912084568211 0
0.317284979430728 1
0.400251712542673 1
0.442495181811289 1
0.371375684903577 1
0.379206654126803 1
0.423641141925736 0
0.367486713658729 1
0.447507431055363 0
0.342775266402962 1
0.376938756275503 1
0.507893326487943 0
0.296590602703539 1
0.418302579565209 1
0.429605490296049 1
0.305753581030391 1
0.365632465740122 1
0.290080693162506 1
0.321018914450045 1
0.271370295802786 1
0.371663844438238 1
0.458637411462192 1
0.23333731100716 1
0.346101330837282 1
0.428968043022395 0
0.337444318761186 1
0.472933235122717 1
0.477958450142772 0
0.382889088448542 1
0.424324840206787 0
0.409060230837502 1
0.394245519014291 1
0.323045296211535 1
0.377804397180453 1
0.297988187758644 1
0.354030457574379 1
0.347084571375659 1
0.213479264962392 1
0.339475872097347 1
0.396320467834823 1
0.395848994157108 1
0.442639651307018 1
0.562825544133707 0
0.499657043875578 0
0.378532318811419 1
0.378234896591519 1
0.417153603836853 1
0.231401122983799 1
0.37157210378589 1
0.371916062440614 1
0.490309605060621 1
0.425439787469734 1
0.387069805776865 1
0.330534319074406 1
0.397210240646386 1
0.256437468538 1
0.263002902743716 1
0.454028985831295 0
0.437499451726664 1
0.291363936034415 1
0.303185750910642 1
0.326930434460096 1
0.470561418682496 0
0.319544277241435 1
0.371466797451629 1
0.432550881748403 1
0.324750817387186 1
0.416091620008822 1
0.411010410507085 1
0.379992899556539 1
0.331460701990588 1
0.373663701186422 1
0.418543540407759 1
0.384146063525878 1
0.203116601159225 1
0.485618916915806 0
0.347486083885125 1
0.438292979170959 0
0.381768912367818 1
0.443268891178424 0
0.409344665023089 1
0.38088646826787 1
0.356340948013065 1
0.462400225215427 0
0.471645137199827 0
0.43699496122703 1
0.500718350861583 0
0.452676129406895 1
0.390186080176447 1
0.351939513648409 1
0.474903276971061 1
0.454424348255115 1
0.371648047526218 1
0.365752091735102 1
0.318885939884317 1
0.425240829394403 1
0.382276063735582 1
0.334760645470728 1
0.344745091074673 1
0.42359067844201 1
0.453033304355387 0
0.394913206625209 1
0.334174304671743 1
0.329213472397859 1
0.344150773064531 1
0.433926013759823 0
0.505336357221306 0
0.273021489467514 1
0.456981325606818 1
0.257008875534409 1
0.330818137724966 1
0.282868349644463 1
0.436403688226615 1
0.223628098634604 1
0.413682163122879 1
0.389973003549861 1
0.377477957604363 1
0.444444004815326 1
0.486104303738313 0
0.518471746049421 0
0.422242705236451 1
0.435409335121487 0
0.340943629835043 1
0.353747620297606 1
0.452065308858688 0
0.479225468292178 0
0.228064101201005 1
0.353341517930975 1
0.350908978190799 1
0.454488348876061 0
0.368128255096781 1
0.278664704084556 1
0.442805862190101 1
0.452181054910318 1
0.333659473236119 1
0.450179103326259 1
0.328191291626454 1
0.36885433618935 1
0.412694994610775 1
0.430964609446797 0
0.378016914421806 1
0.571375243918169 1
0.409905778558959 1
0.430201194142795 0
0.287411688948941 1
0.378895902372978 1
0.431111652179812 1
0.45421431322567 1
0.398049515070865 1
0.389711359612005 1
0.290780038186436 1
0.401166419059656 1
0.415128550064438 1
0.38028322306207 1
0.423397147243562 1
0.353874653797205 1
0.24851254322979 1
0.413592288499068 1
0.377708366112434 1
0.505522656589363 0
0.399891762196579 1
0.312774399768225 1
0.425339469936117 0
0.361904765063196 1
0.372784391420936 1
0.479925264362076 0
0.46425430749078 0
0.344388901667083 1
0.346515065233878 1
0.530179851854964 0
0.528547575991509 0
0.439976286161558 1
0.380970035103597 1
0.557117870149041 0
0.475235059476814 0
0.371724697148548 1
0.38326577133845 1
0.349371197917694 1
0.277729236437861 1
0.465826680846667 0
0.301782858953154 1
0.32362832654897 1
0.336878805172339 1
0.278905215678303 1
0.366269669538113 1
0.403100149329198 1
0.40638946970372 1
0.412075885237438 1
0.418540929536465 1
0.386922101988843 1
0.293481304750952 1
0.403178367440009 1
0.423226735623864 1
0.474808645746989 0
0.257169500806854 1
0.336341438977123 1
0.272075084128371 1
0.368941831463924 1
0.47159903227624 0
0.417864304924847 1
0.34729312905916 1
0.182924440901144 1
0.354516263230474 1
0.451767739004988 0
0.502542384854959 1
0.392998090116871 1
0.453809294129952 0
0.356935187148061 1
0.294333946169849 1
0.283927608536391 1
0.476287640220569 1
0.398961781598372 1
0.485954620847018 0
0.310460126205681 1
0.500726490677944 0
0.365036835578013 1
0.450759690208265 1
0.389478515833816 1
0.389617629481993 1
0.41208997761989 1
0.512043829090087 0
0.347009049372705 1
0.443944379402543 0
0.600210438424892 0
0.375689309838475 1
0.459949548741748 1
0.481407932176421 0
0.278155480288777 1
0.275487432720167 1
0.313338402890419 1
0.397669425719156 1
0.236384974881544 1
0.303275345014353 1
0.350827916790624 1
0.424422918079408 1
0.465567658822686 0
0.335190529458168 1
0.365514014331651 1
0.410810235319999 1
0.351653673052986 1
0.323069631090015 1
0.493326873208506 0
0.359797614842088 1
0.342614968513834 1
0.367956889042864 1
0.593411633815734 0
0.359190361742208 1
0.375508211673445 1
0.265948166271987 1
0.387071074062727 1
0.357465880261304 1
0.349465769894867 1
0.255128004989044 1
0.436217499972035 1
0.399377321689254 1
0.332812357384399 1
0.275619155212032 1
0.382385415586994 1
0.55680138224562 0
0.309389949715939 1
0.357871699682961 1
0.385213963924791 1
0.374723037054599 1
0.476113979577096 0
0.346474383514452 1
0.431682090906406 1
0.443689724643022 0
0.326749598306571 1
0.42680719530262 0
0.42759512944177 0
0.360948378741674 1
0.36011331351996 1
0.366772565520254 1
0.294936075466805 1
0.275535540801426 1
0.400214217741498 1
0.37297457999904 1
0.359773732813473 1
0.381119657585773 1
0.386123440771836 1
0.357025840625708 1
0.415558669193356 1
0.366508587602469 1
0.43648732359589 1
0.406131892923199 1
0.438709059520079 0
0.26076572656067 1
0.367965693428001 1
0.460309139608042 1
0.373806780221628 1
0.306834480285572 1
0.325950360860195 1
0.478644139448265 0
0.204089711187567 1
0.405334558092192 1
0.426845748808063 1
0.365232811349887 1
0.384462063158596 1
0.384792927998707 1
0.380303939409409 1
0.371206258922367 1
0.381778261088766 1
0.527333708710186 0
0.421073208495791 1
0.361691353070161 1
0.439876282656447 1
0.441084239065687 1
0.453982707686321 1
0.407300660144606 1
0.326085123880611 1
0.398951241981072 1
0.315522508131353 1
0.410127709911155 1
0.409387287090835 1
0.395871207577381 1
0.296470331347239 1
0.354423976095247 1
0.243244829487887 1
0.319033393958462 1
0.335642372330679 1
0.401408900551174 1
0.353912366654271 1
0.230847170021136 1
0.541870906445628 1
0.374705191332532 1
0.407013376837179 1
0.470995525333728 0
0.401289729805269 1
0.270742563273319 1
0.301923439160587 1
0.349019466036095 1
0.350089111311962 1
0.34874157955965 1
0.440471164463279 1
0.367513269043689 1
0.34833650237742 1
0.265766240097888 1
0.378942922527426 1
0.37496677995073 1
0.336740969895902 1
0.48102014370962 0
0.328991626468289 1
0.257711735727464 1
0.395684799247487 1
0.439667305526197 0
0.401995563627539 1
0.337991491589478 1
0.330209911048098 1
0.257668155168193 1
0.380075015666722 1
0.413151146190864 1
0.422619844378372 1
0.345974714923761 1
0.411915379406972 1
0.445044521376084 0
0.373626786965816 1
0.478927245576787 0
0.425747574305706 0
0.357048072807388 1
0.392986590362409 1
0.416152544479122 1
0.424151568140142 1
0.425963222741128 1
0.332879646159627 1
0.369551568968122 1
0.455298467920818 1
0.410617525418416 1
0.443536538303262 1
0.459737607574842 0
0.345835628503446 1
0.340027824632628 1
0.405627106251116 1
0.404060210264236 1
0.538070742386237 0
0.352565934185078 1
0.271755036231566 1
0.395073830122089 1
0.390604722030998 1
0.311565575238649 1
0.414594651972255 1
0.329618409813391 1
0.387858525355538 1
0.328718367216609 1
0.320886684576733 1
0.32872520923037 1
0.364618714000701 1
0.377486526411616 1
0.440320261412322 1
0.402063982086743 1
0.341044289830652 1
0.508185461758376 0
0.328684230003162 1
0.508283262880465 0
0.41259828785892 1
0.364120131267684 1
0.498246418968893 0
0.33355412692181 1
0.392039581055445 1
0.298442023444819 1
0.435241891397627 1
0.306322158453501 1
0.443733054918373 1
0.317362112254203 1
0.445595807128028 0
0.273878344702448 1
0.274101696758173 1
0.311352111355463 1
0.509167577923091 0
0.386721204904327 1
0.445971530068455 0
0.408162801288201 1
0.350852802873185 1
0.425693915060844 1
0.397440305744454 1
0.419829632119463 1
0.252724381240717 1
0.397407679367076 1
0.223230649094755 1
0.342845623146568 1
0.375875260247334 1
0.31975629458915 1
0.477643368709214 0
0.485499853966396 0
0.441274734882333 1
0.311749825332551 1
0.342811685462974 1
0.356990251558644 1
0.452511019198646 0
0.30920791546383 1
0.39846746227327 1
0.44846673934914 1
0.423033407448031 1
0.438005130019362 0
0.301730719396368 1
0.500505260265922 1
0.364261575680827 1
0.401670324341919 1
0.351504137061062 1
0.38157195268182 1
0.319417342643521 1
0.504220033392057 1
0.52363808214952 0
0.454515907870885 1
0.29356033859897 1
0.389152904104143 1
0.404483734978962 1
0.459502373308012 0
0.277308728240994 1
0.328129281303638 1
0.331163915599421 1
0.295394289833635 1
0.431150473418644 0
0.402407081549322 1
0.431456896745824 0
0.341443787859862 1
0.403121738747475 1
0.43672153770751 1
0.396527006715336 1
0.503014419863759 0
0.334059707701644 1
0.395120995870141 1
0.411889293522584 1
0.309426830738759 1
0.391554121056484 1
0.422817517225349 0
0.337582339766154 1
0.339212373138261 1
0.385502801900728 1
0.363797930479134 1
0.521663614702687 0
0.443882311869945 1
0.356396417726858 1
0.415653383830521 1
0.394931253211915 1
0.226244353318702 1
0.390362522330913 1
0.406162282918613 1
0.4490760468454 0
0.341375448930638 1
0.389127815682788 1
0.498869653279889 1
0.398132701727736 1
0.346990871976396 1
0.392916345107883 1
0.404134630565042 1
0.415826850677116 1
0.288144689510187 1
0.424315872831858 1
0.492471359278773 0
0.301045550175991 1
0.313550011598621 1
0.433453802181524 1
0.403442237744683 1
0.336597597316339 1
0.341211756491552 1
0.35832458858155 1
0.403378955198984 1
0.44006774989613 1
0.295285759618084 1
0.429746110281001 1
0.373331837840323 1
0.351061076211467 1
0.41972926342902 0
0.412740875884353 1
0.48212602274636 0
0.444480836233023 1
0.386424340147707 1
0.374962198230856 1
0.306067136599845 1
0.573777125521948 0
0.474804634344776 0
0.393933824860596 1
0.447629648376398 0
0.335618424119735 1
0.408531124693103 1
0.388121840650859 1
0.364590129377333 1
0.374432239324102 1
0.220906940765461 1
0.449213669158746 1
0.33567486047797 1
0.281500400478614 1
0.514745442867685 0
0.352624897730036 1
0.257241263281296 1
0.330308466237922 1
0.354173125391099 1
0.414498251751489 1
0.299576924596588 1
0.362480852746429 1
0.397240292824198 1
0.342865351486213 1
0.305422616437152 1
0.486886883209548 1
0.411641673371399 1
0.444462189376405 0
0.279493252281347 1
0.391149817241713 1
0.426729989903794 0
0.462157504668237 1
0.310031588473295 1
0.237335581433031 1
0.407141249922878 1
0.393734453423291 1
0.436554621623455 1
0.365171247801869 1
0.374968808076002 1
0.446108138896058 1
0.38312040864109 1
0.437588603802523 0
0.416126485114764 1
0.319610554714608 1
0.339259138947327 1
0.410267266993057 1
0.413335885291401 1
0.301697940303587 1
0.249456714999873 1
0.390621032263252 1
0.265627613390955 1
0.363846123862662 1
0.358986934556291 1
0.310762975644524 1
0.333691693165573 1
0.357022560484127 1
0.3920240805347 1
0.313056540335426 1
0.3577370001916 1
0.384586668620996 1
0.419684022157029 1
0.372287852235132 1
0.328570990178109 1
0.445215312120407 0
0.46814586899121 0
0.381115577359462 1
0.379711755370811 1
0.345251296639519 1
0.409936986186608 1
0.391149004690545 1
0.363281565309068 1
0.330533165557512 1
0.370117833066739 1
0.388120963905584 1
0.362870088787961 1
0.32863845634471 1
0.243637317883242 1
0.363993798681976 1
0.348429996344144 1
0.230178012824592 1
0.451269236163083 0
0.443407376920258 1
0.350575875485547 1
0.48839083874889 0
0.319511081371039 1
0.381921234036052 1
0.304019821891694 1
0.404432699030906 1
0.303786437546365 1
0.342094683689966 1
0.153715757488732 0
0.395375164344565 1
0.369918868560253 1
0.361064777204496 1
0.417093226263272 1
0.358694966317274 1
0.251954524777326 1
0.335730065001119 1
0.26581882955917 1
0.424078325155867 0
0.411310313202315 1
0.340679131722667 1
0.466358139520401 0
0.424668507334062 1
0.382603106638607 1
0.315074103803459 1
0.557985885157992 0
0.293689395866348 1
0.375068467464783 1
0.347529179833853 1
0.268693623246018 1
0.432420262109599 1
0.455596973108508 1
0.468116698925064 1
0.258171052973711 1
0.496172510610708 0
0.389851845637825 1
0.529767004080877 0
0.66223251722288 0
0.521595624455024 0
0.386069975027745 1
0.374951795947595 1
0.463605816539653 0
0.266553040006957 1
0.466585657930218 1
0.446948490364253 0
0.467420265260108 0
0.373529149803934 1
0.344072052826293 1
0.306424311032493 1
0.309997408877628 1
0.340698652911532 1
0.182414240201184 1
0.297392563453172 1
0.347565468994479 1
0.439109864559141 1
0.302732719635442 1
0.437142862082068 1
0.334941494407019 1
0.52060811199185 0
0.322947526156181 1
0.337340787209911 1
0.372562434642785 1
0.439395768216589 0
0.432752505771441 1
0.42834024263797 1
0.462007003776682 0
0.323673325867809 1
0.375303046057867 1
0.476366465852564 0
0.386908027848049 1
0.453378186828198 0
0.331630721462372 1
0.467644038721134 0
0.405762488365081 1
0.290617389703582 1
0.384920841171109 1
0.388243461944576 1
0.391799412633986 1
0.436376101557459 0
0.37328078614076 1
0.467042611788873 0
0.385371031843225 1
0.383770645041996 1
0.426697552569361 1
0.537760997179936 0
0.405094223228997 1
0.600182650495862 0
0.434211841686483 1
0.412706527778376 1
0.355934804357228 1
0.43400286506293 0
0.473867476726869 0
0.336088124676559 1
0.315113060371486 1
0.306862226939422 1
0.385635783234245 1
0.382012313131026 1
0.397460637518557 1
0.421783176249619 0
0.317266593697891 1
0.334857385081219 1
0.380740506967045 1
0.327809820300493 1
0.397432635780434 1
0.307569586177287 1
0.339526883229043 1
0.414048800792969 1
0.410125506322136 1
0.493740832786923 0
0.437132894465117 1
0.441415158021362 0
0.499358739268323 0
0.366451712958567 1
0.246280635112316 1
0.46448423740648 1
0.384341674746452 1
0.347059162835403 1
0.278500414227711 1
0.385860681139549 1
0.428085736571326 0
0.30173369784739 1
0.33509752593396 1
0.313995898471414 1
0.322279572098045 1
0.512787874411521 0
0.359249526085271 1
0.371581510133917 1
0.407803276800739 1
0.401384744341411 1
0.428642284217768 0
0.354039832888891 1
0.332656295856782 1
0.430776392020631 1
0.453983705484904 0
0.458887453311729 0
0.416474372700639 1
0.42329426556941 1
0.499145965684051 0
0.398463565623167 1
0.390322683535274 1
0.332964699986359 1
0.297573834375086 1
0.409104703610476 1
0.482393121698348 0
0.502087499495509 0
0.307183093648888 1
0.318556026323935 1
0.356260791494063 1
0.538994024650299 0
0.320187739037092 1
0.433498294514524 0
0.377205399950656 1
0.386957145691385 1
0.36756592682951 1
0.286356975878093 1
0.369700170895678 1
0.407512436535575 1
0.415500329301243 1
0.29415831525009 1
0.413331417623661 1
0.401905008702186 1
0.568623819737614 0
0.453429251785015 0
0.220505291674679 1
0.306560804877371 1
0.471108722600789 0
0.402499119458802 1
0.418784533114765 1
0.428436607429955 1
0.507291690254213 0
0.36666387029226 1
0.436026667435073 0
0.495671894962683 0
0.424519347197464 1
0.398648592089333 1
0.386499676750677 1
0.32253804429862 1
0.40825009658523 1
0.456009093860474 0
0.40465921357373 1
0.45017791960662 0
0.417918737822789 1
0.311322635924771 1
0.416769365368787 1
0.316583329035088 1
0.398663939503503 1
0.306847526241268 1
0.446575374662053 0
0.240268892127951 1
0.355224051587799 1
0.511279461042374 0
0.344257892444426 1
0.219029229092337 1
0.332242178963352 1
0.300604956628423 1
0.313764554324164 1
0.398721852314013 1
0.392081421358756 1
0.302963160598641 1
0.291092529247932 1
0.386561091045056 1
0.433367677088281 0
0.412221685630854 1
0.387353254348341 1
0.428533859901625 0
0.362364669367144 1
0.429398602218167 1
0.419883999816653 1
0.40724116344443 1
0.419539701479043 1
0.380529271297558 1
0.331175265297228 1
0.504262178527846 0
0.386329091463105 1
0.272982831612036 1
0.291413511682416 1
0.375255065708463 1
0.34055891039856 1
0.32508976225449 1
0.408535613850518 1
0.443470090593948 0
0.397099087993786 1
0.438856606329719 1
0.386407330482684 1
0.399697146180888 1
0.385648720375078 1
0.332708584386494 1
0.415017038649783 1
0.404642901554909 1
0.389009601869046 1
0.380365390669181 1
0.377103997492746 1
0.413321384766265 1
0.467458789966429 0
0.37664408719225 1
0.401175734215131 1
0.489818192410748 0
0.445074125264669 0
0.315365146478404 1
0.517581259965986 0
0.290596409291975 1
0.471482025263994 1
0.442421820841193 0
0.337144147909023 1
0.35030345046811 1
0.325302611558857 1
0.331688595421698 1
0.453431453945136 1
0.439126219158747 0
0.425685437497435 1
0.37356442980082 1
0.5136540848968 0
0.460231300240663 0
0.433856006306165 1
0.261618711945581 1
0.298117208548086 1
0.424227281677327 1
0.404663024146295 1
0.402324058370796 1
0.267293316123426 1
0.47320687435093 0
0.328239266112159 1
0.498093492906394 0
0.250022771747059 1
0.523024309060585 0
0.329010381334057 1
0.380770138974022 1
0.547109929520745 0
0.341450080108757 1
0.384351460913365 1
0.458679242316129 0
0.398418203903903 1
0.38610847157222 1
0.540434561110765 0
0.418809505412015 1
0.434262169680392 0
0.41973551517212 1
0.337649818108664 1
0.320582443601375 1
0.443347572909258 1
0.314596343352743 1
0.362132854184144 1
0.427395598831827 0
0.463316063457402 0
0.356593163019862 1
0.470846054903188 0
0.431649289626618 0
0.406727185346219 1
0.310773944340805 1
0.432204052373683 1
0.323805471497185 1
0.435811229970478 0
0.459241896571162 0
0.392318014746786 1
0.443652779780649 0
0.328504990064266 1
0.399540446187269 1
0.365285135811286 1
0.339508664054023 1
0.402730011637507 1
0.340082085170975 1
0.385416154064106 1
0.311241659810762 1
0.314135941360451 1
0.427036960588266 1
0.428871759194516 1
0.355176841180328 1
0.470646821958677 0
0.433227960531666 1
0.38206662493213 1
0.328641177416953 1
0.466186188236393 1
0.365726800387938 1
0.385914250869438 1
0.313255001973982 1
0.391163829996904 1
0.367674616723661 1
0.421790003738285 1
0.413183168904432 1
0.38791424720907 1
0.39262962586075 1
0.278383112833349 1
0.317615504510599 1
0.400320033105093 1
0.450765415296348 1
0.48774518615575 0
0.444682485363274 0
0.393976612304024 1
0.352321684700852 1
0.234834676904527 1
0.387076346474513 1
0.28442573037698 1
0.460178659964818 0
0.528642688216138 0
0.341987212745442 1
0.33027433260773 1
0.471627914719344 0
0.419535630424241 1
0.439285198997739 1
0.385043096469134 1
0.241704466513399 1
0.498659763233908 0
0.298500903660302 1
0.338868037313087 1
0.310827572850179 1
0.459031116718381 1
0.449647527152048 1
0.416457837798816 1
0.464862623042473 1
0.324371242345066 1
0.313348007591376 1
0.327854886434503 1
0.373214951780196 1
0.300077686377097 1
0.352250097117917 1
0.391304963079065 1
0.299480741596406 1
0.280685992874561 1
0.411228914286479 1
0.438887636343947 1
0.372037358128825 1
0.419609261396718 1
0.319977443127413 1
0.467939532829705 0
0.264712558826426 1
0.373738987110566 1
0.375937897230485 1
0.44177005685819 0
0.403006952708498 1
0.319587906927071 1
0.388500545887644 1
0.248577200541717 1
0.381392988202193 1
0.360023717805908 1
0.47236256940013 0
0.35980235383797 1
0.435130808364108 0
0.407287000043664 1
0.477287824530208 0
0.377145260199323 1
0.399129622015812 1
0.403196983011552 1
0.417442514226746 1
0.261135399768527 1
0.520432649724638 0
0.391701692214112 1
0.245049076044632 1
0.444698765793587 1
0.440851291784058 1
0.471624495360337 0
0.437316695584319 0
0.590381497510925 0
0.44626271764021 1
0.370863148891914 1
0.399528411778618 1
0.42973818455793 1
0.273306075454021 1
0.370703427937072 1
0.329440322720537 1
0.412730804731846 1
0.492278812621324 0
0.364303317673787 1
0.322997680089118 1
0.438811854237248 0
0.424588257051905 1
0.398966609332338 1
0.286571966305977 1
0.343078656701355 1
0.438893268339999 0
0.43250811841157 0
0.457864958332525 0
0.393270706076618 1
0.421387330655578 1
0.453740257357805 0
0.423015922307729 1
0.31958944186122 1
0.327517263910901 1
0.413234142843547 1
0.400404151621293 1
0.45444370464922 0
0.358734419220642 1
0.472929589064255 1
0.287774606315699 1
0.315062958061543 1
0.470411392971171 0
0.418398622129333 1
0.395085374384938 1
0.361735834304213 1
0.407108897315212 1
0.358831668085808 1
0.352467404957193 1
0.333830125024806 1
0.368528208219953 1
0.400903795112111 1
0.394651233673254 1
0.305596943930678 1
0.461970609555552 1
0.300824347827754 1
0.359595989954515 1
0.464574973569214 0
0.319479302629233 1
0.385368765555824 1
0.381036890310057 1
0.335034919780489 1
0.330763674790204 1
0.381969506475371 1
0.401141696685319 1
0.404623856017886 1
0.352484009988115 1
0.433348537761652 1
0.373865775350732 1
0.379650220621701 1
0.408758765563958 1
0.31367829608686 1
0.451314883246361 0
0.387895085929023 1
0.476382068553713 0
0.382923121234329 1
0.325159518900567 1
0.540273970987547 0
0.28451323266179 1
0.362292876668402 1
0.46829474602995 0
0.458080275843767 0
0.441614001474212 1
0.411002013436616 1
0.463972354445301 0
0.377153782934162 1
0.376763517115709 1
0.360750584029806 1
0.454869029217084 0
0.404617628926909 1
0.43384699069357 1
0.414627474479648 1
0.576975128205969 0
0.394014617941653 1
0.45596942872678 0
0.456189741412971 0
0.480717407168038 1
0.356435229322451 1
0.331218705426124 1
0.365768710157685 1
0.357470244182003 1
0.370113583570214 1
0.43044824172162 1
0.353577656984274 1
0.421458176013892 1
0.398560736112597 1
0.409889626827294 1
0.272693746737434 1
0.458395966632925 0
0.389121958413167 1
0.467030427037457 0
0.38336020908167 1
0.424521936664105 1
0.430451156174155 1
0.417889194479547 1
0.352540582334829 1
0.399074697861623 1
0.38485102372116 1
0.339638181018291 1
0.318892916119139 1
0.367676357940888 1
0.322969494639627 1
0.405170993693217 1
0.379595025206988 1
0.374738388782808 1
0.342281440318572 1
0.431147240455064 0
0.344621914780376 1
0.470874128457963 1
0.345156755578977 1
0.363679339119373 1
0.395653493100549 1
0.307548621560517 1
0.441359751255681 0
0.341398616044251 1
0.318815386788487 1
0.491724881605419 1
0.468646567272005 1
0.387207220962546 1
0.491117853823655 0
0.384764209370886 1
0.448654177625053 1
0.349151976028171 1
0.39419785912275 1
0.351295296004782 1
0.326962356632034 1
0.507230589530711 0
0.442533429031421 0
0.272090740931397 1
0.373731295669063 1
0.460956033356341 0
0.515085617587608 0
0.472094693626464 0
0.255690265383792 1
0.289941100799442 1
0.379793647417585 1
0.478799869636204 0
0.454578004461931 1
0.342697932341918 1
0.28864515070496 1
0.348151689125805 1
0.288515829173311 1
0.510325755473814 1
0.420339933936042 1
0.402990288899336 1
0.403477984066406 1
0.399035077176161 1
0.403893571158518 1
0.265928955332782 1
0.438429780599873 1
0.355552100151791 1
0.328530149236126 1
0.33061557203487 1
0.38221441767753 1
0.323727414180853 1
0.321938321101952 1
0.496849980040933 0
0.264189321774693 1
0.352442695117552 1
0.403626130970906 1
0.489296219045073 0
0.387620147998358 1
0.401686294053072 1
0.31853463222392 1
0.444443650225815 0
0.409679219199122 1
0.312489952189289 1
0.364036410172006 1
0.272830848799634 1
0.531711199760574 0
0.395794439797383 1
0.406865552894419 1
0.295961914849679 1
0.378240376336807 1
0.315438780963699 1
0.419088776084579 1
0.272381017357083 1
0.311103541534414 1
0.318320664973177 1
0.382575834295528 1
0.272474314576913 1
0.490645269366409 0
0.361837724749088 1
0.354028583942381 1
0.464503875162722 0
0.342738376971228 1
0.373606467605308 1
0.410013591688438 1
0.394683520261336 1
0.366081514815169 1
0.366170658584193 1
0.367795275456841 1
0.492825470689214 1
0.327630384835982 1
0.377847556559426 1
0.443382751271326 0
0.422659051791089 1
0.32628497059463 1
0.42090562472885 1
0.458784751525889 0
0.361186257676188 1
0.418298422712934 1
0.237541229304714 1
0.481587443060957 1
0.34303902561215 1
0.377226371255816 1
0.375254921214553 1
0.400456876730055 1
0.349708859046732 1
0.394952818522309 1
0.412047805114974 1
0.367208329014394 1
0.361247016278232 1
0.390437839221266 1
0.433213958555062 0
0.386054061790292 1
0.500369455984367 0
0.324519036265536 1
0.309659612460718 1
0.311155136841443 1
0.543190030384907 0
0.425265560861371 1
0.477960812739718 0
0.313420078134746 1
0.461469784151328 0
0.323543031636988 1
0.416957837770879 1
0.538867884453207 0
0.415189460690857 1
0.270870944116846 1
0.366352500026321 1
0.383881173302144 1
0.407329967818672 1
0.360292928606321 1
0.433249420206672 0
0.286181014103506 1
0.313181316280209 1
0.599876464972529 0
0.264236016071187 1
0.423144312556668 1
0.382856863387678 1
0.435159008326663 0
0.42968681855259 1
0.28487544339099 1
0.414566824296517 1
0.429811879511329 1
0.357396250286383 1
0.361780352668942 1
0.427729030606465 1
0.558061441115497 0
0.36171160747727 1
0.379538354264518 1
0.406214936182906 1
0.439911076700225 1
0.416431005689838 1
0.38712100040252 1
0.354121760794855 1
0.419318483336993 1
0.551569671682534 0
0.456645631520684 0
0.365631387618242 1
0.253395715632806 1
0.421266853741531 1
0.307772051712107 1
0.33980326070907 1
0.492283328260324 0
0.410905653415889 1
0.422348717090319 1
0.448410339347414 1
0.358694504983619 1
0.308107716526926 1
0.363975017615074 1
0.462680103169588 0
0.268243079577811 1
0.382189644003536 1
0.356344961691758 1
0.336609409959082 1
0.378934751083446 1
0.435416668841194 0
0.570865690355293 0
0.404109840149806 1
0.341743754211513 1
0.391748230294324 1
0.364969503930384 1
0.388106187124712 1
0.336360155288549 1
0.350040121025552 1
0.371809748398633 1
0.39565215722009 1
0.343132438451031 1
0.381272958512989 1
0.283510932934289 1
0.45142090169052 1
0.372018795217987 1
0.436031251066427 0
0.414747106473427 1
0.376087230298975 1
0.440133761288124 0
0.399476671783388 1
0.543132362504658 0
0.479767393779972 0
0.229203435717049 1
0.408893026344834 1
0.446480426965217 0
0.385472316426849 1
0.437192532866487 0
0.435578462849634 0
0.374414804429075 1
0.397784490165486 1
0.395465947370273 1
0.482023233293723 0
0.356550016022746 1
0.285856473239391 1
0.370149588401623 1
0.415471977632525 1
0.280358404454413 1
0.390397535930593 1
0.379941769449755 1
0.394271912318413 1
0.376582149644821 1
0.3074074771539 1
0.387648062742558 1
0.418813576835093 1
0.431734590277896 0
0.48361135258476 0
0.480979208722637 0
0.341665090498329 1
0.368236875766263 1
0.336766904872938 1
0.299986258396255 1
0.392374817572508 1
0.374622785193535 1
0.254383218862436 1
0.516521951942457 0
0.342666310586944 1
0.455277371536848 1
0.352367805165068 1
0.272133239826744 1
0.32760786643441 1
0.430121563927753 1
0.404027891496968 1
0.295977757720115 1
0.284331622186754 1
0.319941414579228 1
0.387251658391929 1
0.378443586639352 1
0.385152111342381 1
0.469114149737451 0
0.386876719214377 1
0.409841716394312 1
0.383885065806065 1
0.404016004817729 1
0.303988979459453 1
0.381260719043486 1
0.344316016838605 1
0.347004278953299 1
0.332900070404907 1
0.335365982612819 1
0.272489959097 1
0.424623186270353 0
0.36511718224843 1
0.393330845881953 1
0.487308043163624 0
0.357752345930276 1
0.404781496191111 1
0.367862564929821 1
0.406524078365597 1
0.370130275604786 1
0.356369300927646 1
0.335630487299327 1
0.38630096385448 1
0.361805537617881 1
0.342030197071938 1
0.320277443684819 1
0.42674770544196 1
0.531371103947878 0
0.401704370908946 1
0.387504385757043 1
0.340612178118021 1
0.300467342603984 1
0.355036142435808 1
0.252855021808178 1
0.415374238637992 1
0.470050536619825 0
0.440189591646679 0
0.293784140433457 1
0.382453622560526 1
0.36933678683152 1
0.324669455222429 1
0.405993838933592 1
0.482553177584822 0
0.350843612876264 1
0.34928990282129 1
0.412441249809968 1
0.354346311028095 1
0.407093700747588 1
0.378227662610798 1
0.414686677663511 1
0.213248847703382 1
0.304275762306543 1
0.458276498190848 1
0.344093661709782 1
0.273675854378744 1
0.348699429446902 1
0.340369599109155 1
0.517808413062201 1
0.35773850075276 1
0.289187461992709 1
0.357693540730456 1
0.57376640519113 0
0.383190132044762 1
0.356050562427554 1
0.319936311455679 1
0.368668405120709 1
0.34914215418112 1
0.386320963746975 1
0.365575617177027 1
0.494220612128035 0
0.351000766854367 1
0.413924971233127 1
0.347868387565441 1
0.324030778256129 1
0.401098487301371 1
0.470044754049365 0
0.344638736232481 1
0.374104248782395 1
0.460034905348066 1
0.490692189698015 0
0.589848192622598 0
0.39870756952791 1
0.297146688244054 1
0.312060517733161 1
0.31734942874588 1
0.417297047705065 1
0.334518716982915 1
0.327543690584825 1
0.464435005334965 0
0.37104693608827 1
0.255856315693145 1
0.473998476404571 0
0.39188014470517 1
0.290414925228323 1
0.377114667089781 1
0.409786042650734 1
0.296765793302035 1
0.474753440181214 1
0.423952947780526 1
0.484830926306243 0
0.468088822662929 0
0.448533243503473 1
0.280960891337637 1
0.33798207545699 1
0.42036761644555 1
0.432517435515112 1
0.429424775065028 0
0.332299203486764 1
0.394934645855047 1
0.467938155828794 1
0.407648537780335 1
0.368397060583075 1
0.499070708419077 0
0.272628322823477 1
0.325471562894431 1
0.240474957579742 1
0.335758079181732 1
0.35812526418422 1
0.280299752977502 1
0.386359903711928 1
0.41902328859433 1
0.378403296783645 1
0.364852590055801 1
0.358106538319608 1
0.435246798962668 1
0.497506825402235 0
0.213152944815383 1
0.35775161623557 1
0.494819025136205 0
0.319418135451569 1
0.334952151467708 1
0.357002667706406 1
0.470276317801519 0
0.364010096672125 1
0.326712822630648 1
0.423925383206074 1
0.527320353860384 0
0.437793816507921 0
0.523004911250834 0
0.376173436628465 1
0.453369559596824 1
0.382165053550452 1
0.364585472378241 1
0.221482188964865 1
0.378448681503518 1
0.353219900740201 1
0.475210797701489 0
0.341414983034852 1
0.371711272460568 1
0.470056686289358 0
0.462547451625451 1
0.497091334551305 0
0.517789195123609 0
0.393496940050298 1
0.374327911308779 1
0.310108609398646 1
0.449802319872208 1
0.369601662004423 1
0.403304754844155 1
0.429710541773136 0
0.338493691459611 1
0.412306120746004 1
0.437841914647725 0
0.486791863505006 0
0.481284242815619 0
0.302178616376762 1
0.396084801173089 1
0.422674387384263 0
0.436195621387347 1
0.476800148822202 1
0.448997234679489 1
0.482948166013996 0
0.516050869829121 1
0.344448326488634 1
0.431626062031326 1
0.400942377289647 1
0.37121690269587 1
0.30290758843782 1
0.519756800902115 0
0.353465757868586 1
0.294190555514826 1
0.277030190867014 1
0.464038107150818 0
0.339664028155657 1
0.388128684507428 1
0.463035428506127 0
0.522955934524163 0
0.425520684121054 1
0.31809499615072 1
0.301186246699244 1
0.441119146130622 0
0.333735908792156 1
0.474020249415045 0
0.330427395087817 1
0.332706320473254 1
0.412000714491877 1
0.314175558842439 1
0.378697885773281 1
0.395160875254143 1
0.365590212072313 1
0.424623595677258 0
0.493283888744815 0
0.511558092484379 0
0.44316483458022 0
0.30198875342488 1
0.42099667066475 1
0.440278677576734 0
0.289138004486414 1
0.311913308490983 1
0.333990798551602 1
0.330983456693186 1
0.369664178101369 1
0.404493535786165 1
0.484011481110221 0
0.366472146775056 1
0.37204086952444 1
0.411006019174036 1
0.41325044821179 1
0.435256328238033 1
0.423818483988397 1
0.386098427206276 1
0.426334514529463 0
0.435850372603353 0
0.397756316149428 1
0.402710556180815 1
0.437162862347195 0
0.429967651922726 1
0.385716657949734 1
0.420524976101861 1
0.36962279984191 1
0.283074504519464 1
0.37774938664332 1
0.452309311831914 0
0.500850292874697 0
0.370827301082191 1
0.343384639511099 1
0.363769832868559 1
0.382977212672663 1
0.325453399092284 1
0.456977130525695 0
0.509998470941714 0
0.487548282284225 0
0.592669855242246 0
0.334551682106117 1
0.33696491318109 1
0.390265613260104 1
0.424829592201321 0
0.383894254736201 1
0.3934629077167 1
0.31417496384871 1
0.347070393349289 1
0.401952925300794 1
0.411907525589449 1
0.407886632047858 1
0.366208557699321 1
0.366775818911105 1
0.335355502600133 1
0.365588792702309 1
0.419869010372158 1
0.391238788132488 1
0.405072472678258 1
0.417673151565983 1
0.436934132698086 0
0.41131134736722 1
0.407085456059098 1
0.366303715781746 1
0.31040388068377 1
0.333998589362452 1
0.356280665986537 1
0.414341499884217 1
0.452672794899997 0
0.421544568520137 1
0.334297717397841 1
0.435475219084172 0
0.304720672308354 1
0.323561316762762 1
0.346276281620272 1
0.398025466993814 1
0.508473310194989 1
0.36545373289496 1
0.482789179265429 1
0.280585030933962 1
0.358353505632209 1
0.347415046979642 1
0.42896680733926 1
0.398545037213535 1
0.350617352515033 1
0.398581584710537 1
0.359754833371114 1
0.432993851608581 1
0.265471658087037 1
0.34652029363497 1
0.459858847695611 1
0.277023502745204 1
0.341042293009642 1
0.42288105672486 1
0.380164696127865 1
0.491175859981291 0
0.511374332160571 0
0.246711727447074 1
0.40480165069402 1
0.329035457636877 1
0.302842872529762 1
0.237941782121776 1
0.44504074642534 0
0.398788129420095 1
0.391006948742617 1
0.412545627791327 1
0.32282846913389 1
0.477258180438142 0
0.347220714436397 1
0.32491613290056 1
0.288678383687124 1
0.38102975902413 1
0.34311979698439 1
0.394891733265708 1
0.386621808312357 1
0.356343758502522 1
0.344323073862203 1
0.287192819498726 1
0.489407926189954 0
0.365909683785216 1
0.303312890544964 1
0.374526136416104 1
0.336618801434549 1
0.452635979238214 1
0.293759076746554 1
0.415524395515308 1
0.278920132653417 1
0.434443250750462 0
0.323131385924192 1
0.376267454626914 1
0.43347415131376 1
0.310978842920827 1
0.376903181918348 1
0.404385572161865 1
0.28567134208626 1
0.401028474080981 1
0.336869019762731 1
0.447723835893241 1
0.484802264709628 0
0.407576346129437 1
0.271439757291486 1
0.418776127224115 1
0.536284910728866 0
0.448555122481903 1
0.306138530252254 1
0.412995556345854 1
0.433465313547502 1
0.395765943749085 1
0.419927813658117 1
0.374434330283749 1
0.291365797289005 1
0.450461800484041 0
0.313598316061296 1
0.421707630531232 1
0.311024574191081 1
0.298527752042454 1
0.363719870339595 1
0.28817842003465 1
0.354652954308868 1
0.357216989092144 1
0.444565070203902 1
0.407192195418415 1
0.410939989506013 1
0.414511787712176 1
0.333312880552315 1
0.475900273035205 1
0.381175908366784 1
0.369451619015441 1
0.283374285402518 1
0.439961601043993 0
0.373257848382331 1
0.25863987371577 1
0.336296229068367 1
0.332664093440004 1
0.396900409011658 1
0.3515511756579 1
0.467481597992849 0
0.37129690289471 1
0.394375817383162 1
0.319060196848389 1
0.512933711205182 0
0.416097627136458 1
0.411040158554743 1
0.455454310803615 0
0.306214769788621 1
0.522809931275233 0
0.380617338807925 1
0.284257046506419 1
0.535754244677196 0
0.329835673693336 1
0.442896642459419 1
0.405338492242521 1
0.275350517872913 1
0.438836863816376 0
0.396229624245234 1
0.386893727435238 1
0.282228941831915 1
0.346955507093722 1
0.352258755311318 1
0.292799140878438 1
0.282419395976533 1
0.400099630783934 1
0.322161452271725 1
0.303031034487226 1
0.382551228747184 1
0.42197250998099 1
0.417609151649431 1
0.348533666194924 1
0.486945093076464 0
0.440903603490789 1
0.189661915432811 1
0.531057402821959 0
0.368484710049973 1
0.264312302690542 1
0.352333850956502 1
0.410276412190097 1
0.360473148920142 1
0.349978970283062 1
0.42247474937094 1
0.440982703041418 0
0.371206445405964 1
0.415731038665523 1
0.389531743673078 1
0.361038992284763 1
0.501933560771718 0
0.458446808899335 1
0.427630843256214 1
0.374056734896307 1
0.422881165404559 1
0.447763688843905 0
0.272422599148423 1
0.386957922488204 1
0.370000627322224 1
0.392361339026153 1
0.345465955785865 1
0.292601257383382 1
0.395703893769846 1
0.441699030585064 1
0.400397996225205 1
0.290189749880845 1
0.420440278363809 1
0.447861911195492 0
0.460150471361847 1
0.482493878504085 0
0.266416240760751 1
0.358370029187535 1
0.425983415522303 1
0.39804937307984 1
0.375445070836878 1
0.438313373719323 0
0.368880636998111 1
0.34580457704024 1
0.531993732327716 0
0.388885936461265 1
0.457349647859145 0
0.31776900620542 1
0.329057414749465 1
0.412192044465387 1
0.32978576880694 1
0.297951105067977 1
0.409795370981927 1
0.450103796419886 1
0.462168317263867 0
0.416878815432172 1
0.375231012181277 1
0.31984121559841 1
0.347175145852412 1
0.426143877246544 1
0.431140352946261 1
0.378429358094075 1
0.330854756903771 1
0.351538306016642 1
0.440702535599356 0
0.434196689558437 1
0.334054308823279 1
0.359142942668832 1
0.422490997929094 1
0.32968828192258 1
0.55097894556065 0
0.445747050415698 1
0.350841804047239 1
0.462532485132844 0
0.401644953990897 1
0.387185760224784 1
0.430062526769375 1
0.44452555488898 1
0.3243300863223 1
0.362507609440881 1
0.415029962512853 1
0.404104786647421 1
0.371188268706166 1
0.327316261895427 1
0.401179487597572 1
0.350929383683759 1
0.279706851463896 1
0.365555368009511 1
0.426039659233965 0
0.319128284403342 1
0.368697715986342 1
0.381233047099603 1
0.287062771548889 1
0.283151391112019 1
0.417011387152756 1
0.250743304387425 1
0.253440261929808 1
0.422420494243803 1
0.377013965325812 1
0.419776651108533 1
0.48117930901436 0
0.471408528748869 0
0.484362430095266 0
0.432624706187438 1
0.332526132923557 1
0.374734571170864 1
0.434384968173788 0
0.294141548399268 1
0.31281408931394 1
0.481228048322446 0
0.35731013023277 1
0.334124835820865 1
0.421793183325594 1
0.429821714315975 1
0.425841008026364 1
0.40578797297438 1
0.477233785175804 0
0.347025997637336 1
0.486000620661967 0
0.445513601078139 0
0.498150824143474 0
0.472886962930641 0
0.470981516378328 1
0.40488788058539 1
0.454850778393845 1
0.396799763462975 1
0.502518746854979 0
0.36416058068107 1
0.281865082459208 1
0.447405639487349 0
0.361482680282536 1
0.268230972345438 1
0.389073698732045 1
0.388368395355767 1
0.281134825968755 1
0.405039998973514 1
0.504786303912226 0
0.323060033335427 1
0.449373784815737 0
0.384186681033288 1
0.456854947716748 0
0.380143299188852 1
0.330797848224442 1
0.368508181136852 1
0.336579470951474 1
0.293187832102643 1
0.416218829301423 1
0.340752448745125 1
0.386714667779722 1
0.245788651966164 1
0.396927438682519 1
0.299095047989171 1
0.354453559067432 1
0.466577077682044 0
0.305595873946394 1
0.321652693747553 1
0.36938044028682 1
0.272980612436007 1
0.282922450765438 1
0.340046825738249 1
0.451589357080391 1
0.360881317859232 1
0.451239973391889 0
0.274565289294123 1
0.41057305614231 1
0.36045176776617 1
0.548700964844773 0
0.433720840509885 0
0.394142894401635 1
0.335268990592484 1
0.594047373171917 0
0.481854380685803 0
0.338733845024699 1
0.383317100607549 1
0.404949853660514 1
0.379706438205785 1
0.310085088407134 1
0.310266575244291 1
0.488534017772186 0
0.44784558748045 1
0.303877532373163 1
0.444688038316745 1
0.38358628460038 1
0.434158853945576 1
0.43022974890789 0
0.406375707205075 1
0.375631796330366 1
0.401088456473353 1
0.473247573849318 0
0.354104900275755 1
0.405564329404797 1
0.304801426035354 1
0.340589747478891 1
0.402176532738316 1
0.404500661359293 1
0.170436672623614 1
0.326958434554256 1
0.406698371300052 1
0.309151683924623 1
0.450653902654932 1
0.419764481602083 1
0.308006132057878 1
0.437454258379505 0
0.352202525027197 1
0.381249391585392 1
0.507741319194628 0
0.229675240351919 1
0.343756007552419 1
0.302283035761191 1
0.281395544776581 1
0.366081261562906 1
0.447205096722646 1
0.495966597028562 0
0.398201173948638 1
0.389435490813299 1
0.502334428676576 0
0.476901633374263 0
0.39047197411722 1
0.459395793022291 1
0.458188182639784 0
0.429624757533588 0
0.406346574987091 1
0.392133378349535 1
0.368141103331646 1
0.334745087407256 1
0.423328151895496 0
0.370616175162777 1
0.399178733527067 1
0.483755101489224 0
0.553246455413538 0
0.405311338952802 1
0.467577068814785 0
0.419452739877787 1
0.290388259132975 1
0.359248907554679 1
0.384793177437839 1
0.371314142217456 1
0.478370463209822 0
0.236184203793911 1
0.370787029836465 1
0.379670508994946 1
0.327983061227274 1
0.286200062473903 1
0.273955209040469 1
0.494237226317192 0
0.450090210459444 0
0.401611101390046 1
0.479239318859395 0
0.472642863882949 0
0.435800773936801 1
0.342519551870791 1
0.424219361768729 1
0.384275971008651 1
0.381865743692788 1
0.251146078966628 1
0.521873492195715 0
0.261791047873459 1
0.283615888118599 1
0.415682643096738 1
0.435040664520596 1
0.371438063802412 1
0.305110425384029 1
0.424295443734519 0
0.430964250664897 0
0.392428694607716 1
0.525401069002288 0
0.493154764168406 0
0.355917412467723 1
0.309197113287009 1
0.339273759165888 1
0.439172746940778 0
0.300591655893902 1
0.29452501877763 1
0.377367716789894 1
0.251607840381512 1
0.568151923438434 0
0.290507476024372 1
0.502741630912229 0
0.390182677323362 1
0.360817016382999 1
0.307800597882189 1
0.394779457751442 1
0.296653817967343 1
0.423895583174476 1
0.421320020995418 1
0.295447360588495 1
0.253635413353209 1
0.403691312876846 1
0.491484100924878 0
0.204883798619207 1
0.425823211454944 1
0.389007980236225 1
0.45583432046727 0
0.413340300910252 1
0.314061984567887 1
0.299247579969549 1
0.331540923603909 1
0.431006901271421 1
0.403926310100376 1
0.352108567068474 1
0.423835876627425 1
0.461239913967149 0
0.458175784255338 0
0.342891106452439 1
0.301807038162293 1
0.411928072282219 1
0.457277537451566 0
0.422984374378227 1
0.311916131236412 1
0.36322407330756 1
0.35762977888708 1
0.225531081270561 1
0.449969904761179 1
0.304999689949398 1
0.435203073471147 0
0.333458018880793 1
0.462834946084009 0
0.33174541014821 1
0.476448709849569 1
0.436875975031298 0
0.340734169977082 1
0.49329945793813 0
0.409367977798984 1
0.448024841167428 0
0.390368338373576 1
0.346529089038079 1
0.371737769421644 1
0.390808911089352 1
0.359294624419713 1
0.264815063296402 1
0.425590721076266 1
0.387896784409059 1
0.382136862933416 1
0.390638288549582 1
0.491827353145368 0
0.25364737956723 1
0.448312301331298 1
0.302241421258309 1
0.392255232353025 1
0.345767432499434 1
0.315856723885115 1
0.227539253395165 1
0.355739961696019 1
0.399877873172805 1
0.464041564182391 0
0.453043865815069 1
0.453533796706638 1
0.425232565023195 1
0.332596577316152 1
0.427344185978597 1
0.33389926349683 1
0.377552306986871 1
0.47578343802392 0
0.335713048857351 1
0.303190282661141 1
0.302823421323216 1
0.292806786309822 1
0.343606525243601 1
0.408024332346941 1
0.277809259115895 1
0.300678145734279 1
0.286724713038128 1
0.413776034120514 1
0.556002939380142 0
0.462243326121681 0
0.364645044489819 1
0.370114656450853 1
0.341487560132166 1
0.357442065071506 1
0.505048355447518 1
0.408322909626441 1
0.454520284233039 0
0.412075622043585 1
0.394719670316868 1
0.502477558335729 0
0.203903303848999 1
0.395805793847136 1
0.233607428735496 1
0.372175610015625 1
0.483117630302403 0
0.332137858242912 1
0.369789172586075 1
0.419039474445197 1
0.374620186705997 1
0.321007708848897 1
0.279397864290304 1
0.42399020960713 0
0.367737974512281 1
0.41065668019442 1
0.39537842623648 1
0.438211084861526 1
0.413750016380323 1
0.466615508584208 0
0.385028965006518 1
0.463428978948436 0
0.322070457589625 1
0.469110207240435 1
0.391447712602812 1
0.44761185014726 1
0.35833921374943 1
0.362157605875727 1
0.477038989404277 0
0.387761049525462 1
0.391085955059122 1
0.290625333316026 1
0.47830663211069 1
0.408771494609801 1
0.305615579303083 1
0.251689432218039 1
0.322313804092959 1
0.287991113522038 1
0.277784541797403 1
0.398437491467925 1
0.485730700994563 1
0.390878540751367 1
0.284897805483089 1
0.517164914702538 0
0.541109367132618 0
0.375492006627714 1
0.417960443335211 1
0.417255602047771 1
0.353760136335816 1
0.482477775895659 0
0.425219175759902 1
0.330501490384358 1
0.391431566006201 1
0.389028772416841 1
0.425707579358646 1
0.492789456689934 0
0.39045583905335 1
0.356534494387692 1
0.344437869925306 1
0.171447365937183 1
0.369838397394358 1
0.361804109475702 1
0.446187152389605 0
0.371442741538854 1
0.35503850199818 1
0.466154609126363 0
0.304341321865315 1
0.405590745665387 1
0.418782652732146 1
0.481901627157134 0
0.383251207305358 1
0.36579484335174 1
0.253456750165042 1
0.388775621912164 1
0.412983317586883 1
0.534064564200165 0
0.416785009702985 1
0.253107186887854 1
0.373419315081792 1
0.38378579176002 1
0.449000546264044 0
0.471593916610071 1
0.345028000027114 1
0.439229588461084 1
0.422467536472191 1
0.499656977919246 0
0.332753946220725 1
0.371663339545311 1
0.370036962451882 1
0.369017655111165 1
0.403014217732279 1
0.458600812485655 0
0.372948701238283 1
0.344533133896527 1
0.438331122486671 0
0.345179794452753 1
0.452450832516577 0
0.316700218967065 1
0.494509609832899 0
0.509721755221182 0
0.338049937491323 1
0.371382124320344 1
0.399191973390034 1
0.385756760628381 1
0.347255117531342 1
0.376692189315659 1
0.42682902152305 0
0.346222386786748 1
0.397619873098183 1
0.326492980402203 1
0.397514602947434 1
0.349923350831141 1
0.50386523992282 1
0.397212364435687 1
0.392875877451755 1
0.444323070550645 0
0.458920809196671 0
0.390081932024213 1
0.334705340906306 1
0.382686824316513 1
0.388139076165541 1
0.383474732846801 1
0.402810156509562 1
0.23977250390415 1
0.462647413281184 1
0.514920581369043 0
0.404933560168678 1
0.381442798986772 1
0.392219191284739 1
0.360507976335813 1
0.472462358261504 0
0.405765210622891 1
0.293683079574518 1
0.414796558198432 1
0.423012917091161 1
0.344945173012886 1
0.442636566886506 1
0.357566825258578 1
0.441407187968155 1
0.392876100262701 1
0.411355885661738 1
0.30474667429258 1
0.52731939149402 1
0.312517156747009 1
0.380228133761793 1
0.357681085652832 1
0.386472061091539 1
0.389618539172192 1
0.420234599860761 1
0.342593806524683 1
0.277911976926479 1
0.413922672940243 1
0.470420313947452 0
0.333498172003511 1
0.443829521283226 0
0.390232518164378 1
0.437917354571424 1
0.419732628115015 1
0.317810577960356 1
0.505415760119907 0
0.521566537918855 0
0.268170830027465 1
0.263283063907738 1
0.382410847197303 1
0.425186640179436 1
0.463096077855159 0
0.328689500155966 1
0.440931004286309 0
0.471696837100884 0
0.275280945487159 1
0.463208011632613 0
0.340291682459119 1
0.359502595770567 1
0.350830123697423 1
0.440453925150608 0
0.405474438947532 1
0.376722585802985 1
0.389706243699012 1
0.282894604789347 1
0.336587990355543 1
0.326634059895861 1
0.292425072406323 1
0.366113424535055 1
0.357372748658621 1
0.329967997523741 1
0.377494514379538 1
0.379897575291526 1
0.42182504155393 0
0.295175648784109 1
0.53331736882116 0
0.408907129455371 1
0.324135508885784 1
0.428210688877865 1
0.452054569480529 0
0.276744980353911 1
0.491494122680089 1
0.391874035486219 1
0.438701213202494 0
0.452960866049025 1
0.377758102907338 1
0.418544257711935 1
0.349474918993526 1
0.379345089979913 1
0.393575406651772 1
0.313926659756511 1
0.442020862322221 0
0.423964162686276 1
0.47127652109272 0
0.329647374776368 1
0.379418640765182 1
0.4850025598601 0
0.345535330700579 1
0.519881476671756 0
0.416500333342374 1
0.436015127119314 0
0.380688788868891 1
0.3293752056009 1
0.441185586791528 0
0.355358654959707 1
0.377715196168326 1
0.446433455657218 1
0.343651644273662 1
0.265807760530457 1
0.44073674531685 0
0.334857945130122 1
0.366681235780448 1
0.389876792184239 1
0.475527593658541 0
0.457303848969066 1
0.355657717342148 1
0.395935484612078 1
0.397341316877261 1
0.306998488249543 1
0.367707810789005 1
0.38615104183619 1
0.445833569481492 0
0.255104762085885 1
0.3759964007295 1
0.434765436227129 1
0.408152470733212 1
0.380690058582152 1
0.446162426127559 1
0.429509802368398 1
0.487135333591028 0
0.381886282162306 1
0.455923154340162 0
0.368890786243213 1
0.409186218615757 1
0.316089917457551 1
0.36300499197494 1
0.475336284047253 0
0.294720896754015 1
0.46239976565703 1
0.514268987203337 1
0.411841836460995 1
0.439170786909442 0
0.32048823133148 1
0.316289604737358 1
0.373050516423223 1
0.296223049317206 1
0.325151170580801 1
0.383874771387733 1
0.267945954603127 1
0.34434777595245 1
0.428442046381256 0
0.396641369780553 1
0.343333914429585 1
0.411500660707365 1
0.429390720243369 0
0.428635646067335 1
0.316065815721296 1
0.452759823425565 0
0.323340045131831 1
0.334351221112805 1
0.393646858428049 1
0.43545173801601 1
0.261878386097472 1
0.448554625130055 0
0.342777426351115 1
0.407795843959827 1
0.274287316726473 1
0.32606828628578 1
0.385636664473212 1
0.365420766952423 1
0.450304343399603 1
0.327142751380597 1
0.411991266491 1
0.475511514392033 1
0.357300887784832 1
0.35861295493911 1
0.485673813755314 0
0.423283420353619 1
0.378809919846966 1
0.390135004406182 1
0.527619150593626 0
0.445907886060684 1
0.334861772563987 1
0.400933546150289 1
0.365735129074782 1
0.389321212943225 1
0.30624383120591 1
0.486719800332207 0
0.405115845557923 1
0.431988329825359 1
0.416024749780134 1
0.490405868789726 0
0.312294704733297 1
0.292448586511816 1
0.440690818582786 0
0.367420058793303 1
0.349336554913357 1
0.344300571612629 1
0.434769364444915 1
0.52721569330442 0
0.302238919679962 1
0.447354409662529 1
0.545290068604471 0
0.258089596071399 1
0.423922261111206 1
0.448471316964739 1
0.368069494290018 1
0.357467300840721 1
0.359717891550777 1
0.423699508482528 0
0.399307116391557 1
0.406738738728523 1
0.359790585629789 1
0.441754665031714 1
0.434360620677832 0
0.390645660702248 1
0.357166627517086 1
0.440242086229988 1
0.364774960583943 1
0.417555133452389 1
0.304913874307249 1
0.404232520672851 1
0.280097632939705 1
0.319662344261881 1
0.495568275928187 0
0.335801360722214 1
0.498145072597301 1
0.483157731987592 0
0.467733072709291 0
0.350684525840849 1
0.335978376409045 1
0.47388159029477 0
0.46058736116235 0
0.429072794084198 0
0.429386284495189 0
0.292908397543616 1
0.264342960184324 1
0.461271942720672 1
0.359067419998736 1
0.382459198043251 1
0.446681141959958 0
0.456979441733911 0
0.384874219046223 1
0.383525012782872 1
0.333636050510944 1
0.393902110349038 1
0.339904540233021 1
0.334756126408775 1
0.447652893306769 0
0.333405339971211 1
0.265545182323622 1
0.434544472122821 1
0.329545421488905 1
0.30877509930218 1
0.430126728187423 0
0.426633901821654 1
0.30467939619745 1
0.501539258985454 0
0.394720131002944 1
0.418247112069241 1
0.374754413944777 1
0.37276960700818 1
0.421376229815082 1
0.348106736207431 1
0.378389549410287 1
0.316678066730941 1
0.411885878505121 1
0.486809960642002 0
0.441743055683221 1
0.521694283629432 0
0.41590147849055 1
0.293894982653213 1
0.415760557415114 1
0.272015597377929 1
0.365196058007772 1
0.496473225978486 0
0.361966485298009 1
0.386957260269326 1
0.467119452715155 0
0.25181379215272 1
0.387315245856601 1
0.287084570963878 1
0.409428773360395 1
0.37380330179501 1
0.332631790897894 1
0.425082921703566 1
0.511594286962752 0
0.33617926511028 1
0.331762433557123 1
0.365815434434482 1
0.34574759174573 1
0.443305522483942 1
0.436613015313943 0
0.414323535606726 1
0.33563838051983 1
0.475272294778904 0
0.331464153909451 1
0.348154110499503 1
0.317469628839431 1
0.525491882968033 0
0.409946757565185 1
0.365216751107882 1
0.491372500660963 0
0.313924488895035 1
0.38155594077653 1
0.449886381696936 0
0.324358503594233 1
0.410684598280038 1
0.461011701306231 0
0.350140911456736 1
0.438348755470445 0
0.433647306898422 1
0.425886602207369 1
0.466063591494711 0
0.399872447487412 1
0.447253809389852 0
0.399834313923135 1
0.384477235218008 1
0.420595863212919 1
0.455604054712564 0
0.346839858438027 1
0.483222552172022 0
0.416715878823445 1
0.389240757731982 1
0.309426546227088 1
0.375997055444238 1
0.265764682219184 1
0.305039345184677 1
0.354010498564171 1
0.412382329446851 1
0.389718661680237 1
0.429382456002683 0
0.334575209075638 1
0.394537721869348 1
0.355230097636815 1
0.517769666017188 0
0.431139989637995 0
0.456207633715225 0
0.446069729356336 1
0.375906958625608 1
0.381389545526395 1
0.476159584333195 0
0.387630591041011 1
0.361737880892473 1
0.386809090944475 1
0.466076899016736 0
0.337681749168282 1
0.407251868763608 1
0.441774975034421 0
0.333405270087287 1
0.415417488119536 1
0.439702732573296 0
0.425094154344589 0
0.338983445037489 1
0.548145193722218 0
0.337700453443986 1
0.308912286002495 1
0.400042534922986 1
0.38555586007731 1
0.351004033812377 1
0.321174699948129 1
0.361746361517666 1
0.384579561701312 1
0.260778152130935 1
0.396792952058192 1
0.323613203958537 1
0.349545216798221 1
0.320923770689629 1
0.468704521245226 0
0.526303432798001 0
0.416559202236703 1
0.471882803150171 0
0.339942009194038 1
0.410710198966653 1
0.513835070514079 0
0.324096466465564 1
0.380094894812292 1
0.403376191779454 1
0.494997538538151 0
0.338810848374713 1
0.417999054003405 1
0.394596593809514 1
0.489441689931387 0
0.278488255171056 1
0.348340977158883 1
0.463086098945382 0
0.360963529116133 1
0.51341819874174 1
0.372632599679127 1
0.333949602694339 1
0.419296386482598 1
0.422279635930712 1
0.278752581813956 1
0.350978608079792 1
0.363999010242754 1
0.343573766156293 1
0.440975012961611 1
0.384537976963534 1
0.335189327729923 1
0.493729833997153 0
0.367471990883237 1
0.434793137581128 1
0.346714581698035 1
0.439532090164737 1
0.398686651698992 1
0.323282749609841 1
0.392968320798406 1
0.485221813741837 1
0.345171325239183 1
0.352741840685129 1
0.478214365042485 0
0.372744340764649 1
0.486136254398704 0
0.291856377131977 1
0.427950206182393 1
0.333564775200972 1
0.435137027759722 1
0.4010914487826 1
0.387382954130989 1
0.479018072808624 0
0.479292425769961 0
0.372716854095052 1
0.264397402016888 1
0.412546828594706 1
0.253894741968839 1
0.461157581626056 0
0.446307528580636 0
0.396556901753302 1
0.419552443310928 1
0.467945120456087 0
0.451437563089373 1
0.462225898878963 0
0.350828544521086 1
0.401439861079097 1
0.476357542547685 0
0.400878508564152 1
0.343223457908364 1
0.363711826352603 1
0.213905672826741 1
0.431560510582774 1
0.430586190617683 0
0.364467150806381 1
0.243648217586933 1
0.347601056791633 1
0.380630232117697 1
0.454399725698384 0
0.518331999719647 0
0.405511266071406 1
0.330562274236034 1
0.480763167005492 1
0.344263831912203 1
0.434624180051507 0
0.379076008634268 1
0.366198163486616 1
0.356928957769408 1
0.33193138827416 1
0.39612620826958 1
0.302262573725758 1
0.524163014013452 0
0.284211582614864 1
0.357404565934989 1
0.338027340227085 1
0.373781079284884 1
0.461165315755269 0
0.390863583884872 1
0.323235356747552 1
0.341866647936565 1
0.344744711919882 1
0.277850330997142 1
0.295354659088233 1
0.407654160772802 1
0.263858193227125 1
0.334346761002359 1
0.269352487067605 1
0.365515386467497 1
0.426923545911892 1
0.362554621857665 1
0.359484303797934 1
0.398791929926917 1
0.351845669693372 1
0.331678709330038 1
0.428251903953859 1
0.361996344577809 1
0.438591977883354 0
0.43657917065111 0
0.278139868678711 1
0.333902652529034 1
0.285304344268066 1
0.453328523355579 0
0.443776982941782 1
0.355929545846181 1
0.362825934145071 1
0.509360344677386 0
0.510382600727468 0
0.235783441259256 1
0.370278110431735 1
0.428315286471191 1
0.253086298709833 1
0.428327000322663 1
0.423651023488023 1
0.387045402932371 1
0.472811465838321 0
0.365765647574072 1
0.396176495703573 1
0.26517683203981 1
0.334124680709427 1
0.416021335820649 1
0.419526605025124 1
0.349573888635171 1
0.428450451184608 0
0.391249327870177 1
0.460259333035377 1
0.424431549636207 1
0.398525607740184 1
0.45520103771874 0
0.335152718757076 1
0.256588097417224 1
0.380174019527638 1
0.268446998103864 1
0.460604720491948 0
0.298199631599028 1
0.384311578023161 1
0.342670646995273 1
0.291336672129018 1
0.449884650153212 0
0.38366934004014 1
0.383627587196171 1
0.52093126055223 0
0.479620890096288 0
0.392358957476144 1
0.342253476461518 1
0.260599296095403 1
0.333891498848282 1
0.287024456541804 1
0.405114883930847 1
0.340140030072225 1
0.453255047506962 1
0.384360284237427 1
0.441945679399745 0
0.35037254739033 1
0.460702273068058 0
0.46824863445019 1
0.473519925447265 0
0.375923057838396 1
0.409649873468885 1
0.407978857678843 1
0.468148913993396 0
0.337091710055301 1
0.450339925666814 0
0.53214681536515 0
0.43932056825083 1
0.446513770520039 1
0.361921875538036 1
0.409781600257593 1
0.373933972711666 1
0.427054726366903 1
0.347989518782572 1
0.302642802881597 1
0.435750740285967 1
0.487085976059614 0
0.358468751583923 1
0.355669733727316 1
0.4029436957772 1
0.536465747323724 0
0.411516000926111 1
0.334488746097329 1
0.366691450246654 1
0.357159770482596 1
0.470598673584131 0
0.41118319085726 1
0.418172312274723 1
0.379900387721814 1
0.398559183348903 1
0.25214678561063 1
0.363480864785638 1
0.270916817283248 1
0.482996483995899 0
0.432166879465052 0
0.47582068118348 0
0.353901011680521 1
0.398543932137391 1
0.374031762549816 1
0.405710407219245 1
0.510975026660124 0
0.437819785858493 0
0.339610046250969 1
0.439156455031385 1
0.398817352502097 1
0.296835770243908 1
0.241785900596748 1
0.487377248846402 1
0.49013637058578 0
0.350658369607351 1
0.396654403355574 1
0.372548153267313 1
0.284101877463673 1
0.278670977866484 1
0.360182525603147 1
0.402964908744511 1
0.33539416771034 1
0.467251208634849 1
0.320028010821237 1
0.539541116119739 0
0.543040148361081 0
0.37137132798333 1
0.482248747793522 0
0.318903799817404 1
0.364490722956774 1
0.471739190152013 1
0.478733493342501 0
0.488534701977929 1
0.434411612320815 1
0.454478014681034 0
0.50014671910214 0
0.352311527877546 1
0.47167868294732 1
0.445131177442877 0
0.34700197352799 1
0.378035532166182 1
0.470527668101259 1
0.488048796122718 0
0.439841854805008 0
0.323112978875701 1
0.360858654148546 1
0.477532390620768 0
0.29639859507303 1
0.226942915640799 1
0.321704585459169 1
0.350906520597799 1
0.29300549069425 1
0.334586292471902 1
0.433664936615207 0
0.416789549539939 1
0.533959354628243 0
0.331716586495175 1
0.42816770560672 1
0.382530572080968 1
0.352248156268686 1
0.463636929083043 0
0.355285666784096 1
0.445030869732458 1
0.482748726116526 0
0.305324055487674 1
0.504280149017203 0
0.383867171474454 1
0.411008642404604 1
0.397448690669577 1
0.35282393450056 1
0.41401373127334 1
0.275916509505971 1
0.390331315163943 1
0.392164209781893 1
0.353107722441043 1
0.404866430553622 1
0.450664928750561 0
0.493314490526687 0
0.333493022052354 1
0.384033468514689 1
0.351553039139871 1
0.352789607461662 1
0.408509302025899 1
0.421156026024746 1
0.307011786611593 1
0.265042434749935 1
0.458331006899187 1
0.446196222953568 0
0.331670556104946 1
0.406674381647685 1
0.376429347335205 1
0.418267660169956 1
0.287158267680543 1
0.381314753515832 1
0.357753772048623 1
0.374056537095223 1
0.434447143614104 1
0.366936940603266 1
0.484592930572861 0
0.427396040455729 0
0.335727768205945 1
0.371178215279019 1
0.389774579425168 1
0.529321936110726 0
0.369175637907316 1
0.379631617893115 1
0.338213453461201 1
0.42589602988396 0
0.389591074509578 1
0.379910145154431 1
0.545636251873455 0
0.279370700731189 1
0.327518404628254 1
0.365035108986882 1
0.495856245168058 0
0.300736938919201 1
0.342237624349222 1
0.282631928631328 1
0.382299037865292 1
0.431879877577074 1
0.444815005204443 1
0.372786519433887 1
0.452980460165851 0
0.224999306253848 1
0.272014452591742 1
0.435192101276989 1
0.381035858323895 1
0.222264520281755 1
0.357390772071415 1
0.398226720444088 1
0.396796698492809 1
0.305648557295843 1
0.461750023122191 0
0.339017331467307 1
0.374374043083605 1
0.409298168488273 1
0.405861614087167 1
0.426748206056724 0
0.42484502463099 0
0.337227864322389 1
0.324411710795673 1
0.484115212251273 0
0.446808957923552 0
0.43833765790691 0
0.321528584177062 1
0.251245191142349 1
0.454765141436294 1
0.395750895951969 1
0.391415937159525 1
0.502253266200976 0
0.437643961803709 1
0.235548843097889 1
0.406541222970111 1
0.359813253031985 1
0.329030811889559 1
0.507865958945569 0
0.426465410492975 1
0.325698711743855 1
0.335757638947222 1
0.432607464591556 0
0.450010999254322 0
0.547389147026693 1
0.374740978289969 1
0.328731528477471 1
0.302302395881342 1
0.401861541947414 1
0.257139935283058 1
0.420458742003168 1
0.522599265350597 0
0.328260226484007 1
0.308110670346436 1
0.279454514215514 1
0.327131462414859 1
0.326572779491409 1
0.349064900308774 1
0.271832564787945 1
0.402477491956036 1
0.413318310623944 1
0.285835920739363 1
0.351853633009866 1
0.221628057883321 1
0.526932356213854 1
0.353430533457549 1
0.386669897231464 1
0.416657425010753 1
0.332848067079684 1
0.33483710669996 1
0.399297212582461 1
0.346312463717213 1
0.400639134216278 1
0.506321202744206 0
0.336849727485551 1
0.331920810867866 1
0.306277502484068 1
0.291761397515513 1
0.404055019404445 1
0.455896023046666 0
0.437518290362109 0
0.473788416170491 0
0.211998249937553 1
0.388712856306876 1
0.419895374466821 1
0.484343373545298 0
0.210467436575665 1
0.457377225370551 0
0.436130759083691 1
0.362973547955978 1
0.396972405415157 1
0.362505097473992 1
0.375878939686484 1
0.4099336021126 1
0.415355449174919 1
0.503292091000208 1
0.326597357619849 1
0.369840776257179 1
0.409619198530953 1
0.518167303735958 0
0.521416738041008 0
0.423964208601027 0
0.485397318447517 0
0.488838413040054 0
0.385898953213428 1
0.34631209702603 1
0.436244373967011 0
0.399814342155522 1
0.555927690274572 0
0.603031692137896 0
0.543422502134891 0
0.370492200200075 1
0.295164230190379 1
0.332876784407242 1
0.419134084533685 1
0.308569717887568 1
0.207913652528246 1
0.276620598805867 1
0.356619484785576 1
0.238717914236081 1
0.366662382328757 1
0.355566960397383 1
0.406059515992547 1
0.418934468995769 1
0.429642725419978 1
0.490574157521102 0
0.424497471397667 1
0.411309188170607 1
0.394932812991319 1
0.424929300648355 1
0.355378921045383 1
0.394292796850343 1
0.529438522115456 0
0.480773704329837 1
0.291110178855448 1
0.354008431393567 1
0.398846643811618 1
0.463041337068285 0
0.412650029383503 1
0.510777203269154 0
0.389246499799136 1
0.29585937629859 1
0.410864112897654 1
0.407290398739375 1
0.414520582464185 1
0.326597265848077 1
0.373752633831467 1
0.371117444224384 1
0.379148114082898 1
0.366306000919401 1
0.461809365848181 1
0.399968262870627 1
0.37155415769068 1
0.261657890813161 1
0.442803014386497 1
0.359150813517956 1
0.320776422832582 1
0.38920821032617 1
0.490995140492265 0
0.434664403573329 0
0.372474688883894 1
0.458332881729934 0
0.272958994377411 1
0.337915366862388 1
0.357845699683605 1
0.363242141047731 1
0.405910863268221 1
0.373386633416792 1
0.475644196255616 0
0.339176575264954 1
0.427570074776217 1
0.369572602621041 1
0.515020703139009 1
0.480626734685983 0
0.448560721959265 1
0.272869232697759 1
0.447235623717692 1
0.472289654663737 0
0.420537857617763 0
0.363921379856422 1
0.354680171868493 1
0.339507435267073 1
0.423678129645798 1
0.417681731317943 1
0.403957277809069 1
0.42734993145154 0
0.402573393632002 1
0.32475654404978 1
0.397023918535326 1
0.487360409541909 0
0.413885685452217 1
0.310922164654941 1
0.218828094145235 1
0.464855116057196 0
0.213009413020965 1
0.332758937349041 1
0.40999941219215 1
0.348277815286261 1
0.394901472278298 1
0.377860639494898 1
0.429617304996108 0
0.476222966370674 0
0.513148145178108 0
0.472111885516687 0
0.299781284410948 1
0.355550664363175 1
0.450166892878365 0
0.412096083267926 1
0.30729535531323 1
0.17124199254404 1
0.372778861262585 1
0.457511404351537 0
0.453833506529553 0
0.386761011144162 1
0.417219042764702 1
0.355461857931577 1
0.529342349417772 0
0.376514582624973 1
0.366431355498157 1
0.354078215509137 1
0.353506026804459 1
0.419291225368556 1
0.457434688706531 0
0.427526006876593 0
0.380746808405424 1
0.403820237358747 1
0.405077691114236 1
0.490309724816158 0
0.43570211593422 0
0.399774605075177 1
0.447458313675971 1
0.3983700197218 1
0.324896963209216 1
0.414186628695716 1
0.374720979385801 1
0.492621168169046 0
0.441669839670651 0
0.455250564205393 1
0.455230925893659 0
0.416861165527304 1
0.460021890139805 0
0.331703031826886 1
0.352066000405978 1
0.491797366129744 0
0.399425147896208 1
0.475442469405853 0
0.434989771654342 0
0.412051627426001 1
0.416250668204347 1
0.359951911165048 1
0.321053792384261 1
0.409010824092354 1
0.328318783941108 1
0.381846729352899 1
0.498600610063242 0
0.38503025972107 1
0.47364307278799 1
0.356907354395229 1
0.356028188553167 1
0.44815280100995 0
0.383123237936886 1
0.381682050681665 1
0.384784602476881 1
0.485192873182347 0
0.358372643530512 1
0.483297945130772 1
0.454408232037231 1
0.369462001966541 1
0.434159211077334 1
0.297224200236698 1
0.434793245850715 1
0.576179873548199 0
0.336389537572515 1
0.325110868876357 1
0.397886257606524 1
0.330538459579886 1
0.419033556420329 1
0.501416995003599 0
0.436551669774496 0
0.397034218744553 1
0.427839923157245 1
0.471949517467327 0
0.477192279280648 0
0.325130293335829 1
0.353779259756283 1
0.392529971066189 1
0.272804351471006 1
0.486914841199359 1
0.350556009475113 1
0.423505267212941 1
0.335756820428061 1
0.367746737856696 1
0.426655107671542 1
0.43807936423334 0
0.20474036109358 1
0.279345420490768 1
0.478228165387354 0
0.399600810494838 1
0.409880881931391 1
0.408194358574078 1
0.332602593225745 1
0.349635602413212 1
0.371456805184383 1
0.357834523548081 1
0.404087973844756 1
0.415680972797612 1
0.410058155126632 1
0.376471145988846 1
0.364599267812169 1
0.402635243175201 1
0.399261583439829 1
0.338060360189155 1
0.410774161659505 1
0.342270088149034 1
0.378758701777502 1
0.252972035313756 1
0.34540465372172 1
0.495949802904969 0
0.377483350819656 1
0.415793686474301 1
0.347628099793391 1
0.330468499603698 1
0.355238820493008 1
0.286783873638123 1
0.315150910582498 1
0.494962889976047 0
0.416905633704294 1
0.458066059812593 0
0.331581802894038 1
0.46571422679469 0
0.274475915495842 1
0.360495546934092 1
0.327072205769045 1
0.435228210989628 0
0.389964177985341 1
0.352136239116103 1
0.398391250295023 1
0.348856292883127 1
0.480588649146079 1
0.43325921585758 1
0.43805705375999 1
0.352413515667529 1
0.497375023499876 0
0.467573692875585 0
0.372327985328264 1
0.471980377364225 0
0.331911508345027 1
0.406917938431666 1
0.451594481364484 0
0.255083380392175 1
0.437210180522838 0
0.480160473025183 0
0.439799767474957 0
0.330453818765502 1
0.42369718588195 1
0.380355485829682 1
0.293932541834687 1
0.502056379032615 0
0.343918272960082 1
0.427236632101077 1
0.379156738076936 1
0.476159926254915 0
0.379571616429459 1
0.395716530686195 1
0.401425892258192 1
0.384229227418397 1
0.525917582803146 0
0.457719778054806 1
0.295245714788084 1
0.407208685503078 1
0.454432897287695 0
0.370126645963471 1
0.377706754906209 1
0.463074419642581 0
0.385564722887301 1
0.439675753931365 0
0.466499905905237 0
0.388045124825675 1
0.299035184298328 1
0.428348075904296 0
0.316861845770786 1
0.373128363086791 1
0.436479145433378 0
0.390272722165488 1
0.428743005429488 0
0.36816145967725 1
0.376926744897887 1
0.446815557072406 0
0.414745433281765 1
0.382706548684794 1
0.355751802228141 1
0.345157515551817 1
0.392914632587368 1
0.332001519185228 1
0.319904266535647 1
0.368904509671086 1
0.441871996854124 1
0.498543160996634 0
0.1879988136288 1
0.470497384798971 0
0.277072547204288 1
0.327344549978591 1
0.356276858434118 1
0.422126594423268 0
0.333758102378225 1
0.379792143606372 1
0.381459133493824 1
0.444428715755591 1
0.35227833086891 1
0.357348890524676 1
0.286933411787043 1
0.389668117333935 1
0.430564231867793 0
0.377392971914976 1
0.294048765663478 1
0.346582796530527 1
0.417078817783148 1
0.283128609638668 1
0.319679312552175 1
0.388408722207032 1
0.485623640570364 0
0.457907334648004 0
0.380557411216442 1
0.300597894667454 1
0.385016379470234 1
0.430362847021476 0
0.421917847132933 1
0.345679054893962 1
0.448333137611671 1
0.318593612922465 1
0.304596397167093 1
0.377216496468097 1
0.510635681583615 0
0.469575360919034 0
0.495913107069693 0
0.305754254859192 1
0.536137783954165 0
0.365691325651759 1
0.37664734292272 1
0.4492599209086 0
0.368871028343279 1
0.454346478081309 1
0.483896060896944 0
0.424594881927971 1
0.487740552921218 0
0.500757760876772 0
0.417972276422197 1
0.398424116605241 1
0.4105227194442 1
0.488046984987 0
0.399785965529334 1
0.501413350950863 0
0.363755866070155 1
0.290490469865612 1
0.395544221267929 1
0.420705300578633 1
0.384702267284975 1
0.477894889652364 0
0.366447435373205 1
0.418086046376006 1
0.403128078738496 1
0.372880352646792 1
0.351977986706444 1
0.300834652721051 1
0.564435197961069 0
0.490488400287344 0
0.328642704486979 1
0.44660614467941 0
0.426724847715916 1
0.469837046868479 0
0.52426342553508 0
0.471979232508339 0
0.27512133379925 1
0.541123669304173 0
0.490859767811163 0
0.516305751971712 0
0.411771181702801 1
0.443935996256546 0
0.413161907015789 1
0.47466197036005 1
0.404943415921236 1
0.514605471727073 0
0.392686225715301 1
0.299266053726996 1
0.419952196637264 1
0.40067708289359 1
0.423875436393646 1
0.342122287994761 1
0.342887745945946 1
0.321762722243179 1
0.399630813900873 1
0.315845227379741 1
0.44372937250701 1
0.346544163437306 1
0.446540969058192 0
0.333543731760097 1
0.386064629663333 1
0.425938253818441 0
0.41116054818503 1
0.438173385487138 0
0.37461813347949 1
0.209579692872391 1
0.354777583385766 1
0.205879699627571 1
0.557645891899899 1
0.376980182086812 1
0.480238654956455 0
0.405040894892506 1
0.399508491458824 1
0.24333098652612 1
0.433806942324821 1
0.388874551008244 1
0.431664659349468 0
0.457282542388475 1
0.458393604979264 1
0.373643074287216 1
0.429223287888121 1
0.398892330444173 1
0.317522695540874 1
0.33228072160309 1
0.306327250339853 1
0.297187114013792 1
0.412480018526369 1
0.405917273607092 1
0.418290023387585 1
0.34793957654853 1
0.432017286833639 0
0.4205208592333 1
0.477059663095453 0
0.454565171883439 1
0.383953996268911 1
0.444597911797857 1
0.304926651927874 1
0.227553272172008 1
0.319169498479651 1
0.454428166380269 0
0.43636566245666 0
0.323099859662569 1
0.484778785641469 1
0.401643798504083 1
0.489755563432265 0
0.472871953905393 0
0.296019248560201 1
0.445653663306174 0
0.375053182143526 1
0.345801703317687 1
0.384660820995027 1
0.363380663112352 1
0.526534703766632 0
0.343615633696626 1
0.338912951149491 1
0.335341627146368 1
0.504738578762442 0
0.329179084634083 1
0.357168014828878 1
0.26842675195755 1
0.415259610848034 1
0.462863788433235 1
0.441794730211744 0
0.442236696005323 1
0.332060732949042 1
0.361392886339701 1
0.455349199983733 1
0.336581674618422 1
0.407986669469495 1
0.295005581276475 1
0.329084753988477 1
0.397738790864431 1
0.44800915663155 1
0.294300163841208 1
0.348841086854568 1
0.44147953464899 1
0.402094898448311 1
0.243243325210659 1
0.351011484503736 1
0.495521862107252 0
0.523923719596882 0
0.27939876352872 1
0.412957857702514 1
0.296399123693742 1
0.290031026448295 1
0.296768072480227 1
0.409694411030694 1
0.463589808083148 1
0.451529517261841 0
0.432653390285874 1
0.364815277444061 1
0.452622906927583 0
0.306578686671397 1
0.281185154932897 1
0.319224577170425 1
0.430664869639534 1
0.327588066365258 1
0.334864227209046 1
0.487776561428797 0
0.376959072464739 1
0.397358608270455 1
0.293317842790065 1
0.35393510822418 1
0.276960322415359 1
0.374462596728889 1
0.35807631282464 1
0.471134745380595 0
0.250268560524503 1
0.390301426863428 1
0.432316750289551 1
0.39897569429063 1
0.443086002990843 0
0.388486680665482 1
0.378008504305802 1
0.248783746777342 1
0.427246061130742 0
0.388488965946011 1
0.428495246608395 0
0.341980749601658 1
0.424105740491666 0
0.354948062927345 1
0.337271987997414 1
0.486064101251431 0
0.300012362120193 1
0.472819628843032 1
0.441258621375339 1
0.386051684530769 1
0.427736196456591 1
0.38221056962258 1
0.329462585133234 1
0.264580128459207 1
0.421338117096792 1
0.475715982172905 0
0.394314222825879 1
0.338589417900524 1
0.366371835545211 1
0.324778471202087 1
0.322974275340463 1
0.416726722749907 1
0.283910769349245 1
0.385781794265641 1
0.408080573598398 1
0.377441457257133 1
0.530127188941378 0
0.30407530549597 1
0.289733244110197 1
0.435041127942608 0
0.400679943783816 1
0.459988095955862 0
0.440601474155434 0
0.375593526838173 1
0.469915640440301 0
0.379665964553577 1
0.416427709981026 1
0.368822393738633 1
0.460070903421352 0
0.324364261197146 1
0.37667626519141 1
0.462084656888679 0
0.408558396449959 1
0.448660623088428 0
0.436533103953763 1
0.248214747190178 1
0.497365748693508 0
0.217861886589592 1
0.384723241391268 1
0.417824326419596 1
0.384169530022703 1
0.410297791467106 1
0.269557889201328 1
0.396410456168696 1
0.211858810885988 1
0.457423168465012 0
0.425057995297085 0
0.39204233744768 1
0.35781672877196 1
0.397978796009332 1
0.428440885124463 1
0.446469999204291 0
0.437087172894929 0
0.348596285613703 1
0.376698921763548 1
0.335216809039256 1
0.292370215053981 1
0.345080241517317 1
0.414310849549953 1
0.399540513753897 1
0.494943621639069 0
0.566933754789521 0
0.296614819279374 1
0.515420459127653 0
0.411602551472376 1
0.496091853887176 0
0.364295747472668 1
0.309314701519903 1
0.283574399992546 1
0.430575133468692 0
0.39301100163045 1
0.344086610378661 1
0.471264766408759 0
0.35898047191609 1
0.371104059865915 1
0.423595613992876 1
0.298530101984639 1
0.352709232205575 1
0.38918854548637 1
0.455260859804706 0
0.347015936814188 1
0.354104527265015 1
0.448658325630983 0
0.454870312290278 0
0.305531457158844 1
0.355696035343837 1
0.260002440616213 1
0.350777806123886 1
0.425241705891229 1
0.428113308576312 0
0.476484614843514 0
0.390460370188944 1
0.45235661101124 0
0.330721039764597 1
0.422854193277679 0
0.32813039326202 1
0.490726094287658 1
0.472761352133619 0
0.250625813361801 1
0.283347588375445 1
0.406034584360449 1
0.430392758354898 1
0.394604107181296 1
0.44743617952592 0
0.326025981710778 1
0.350485392052547 1
0.413803509323632 1
0.550938807374461 0
0.40671176532071 1
0.429165428366394 0
0.332013607239291 1
0.488067079251807 0
0.454179942021358 0
0.480339773069473 0
0.413196738104062 1
0.254190854756257 1
0.351203818234332 1
0.308465426627845 1
0.384700497472626 1
0.262824268105816 1
0.345446823469107 1
0.442004305143644 0
0.403610038181384 1
0.520391853703748 0
0.428602838778581 1
0.582949582131449 0
0.342592882707122 1
0.373113558785149 1
0.530312519411461 0
0.300777564488881 1
0.455812229509021 0
0.360751192892217 1
0.471532701333748 0
0.414723387285592 1
0.412626658706148 1
0.333372579661322 1
0.305445749314475 1
0.493600518965975 0
0.481033792641792 0
0.304062895067388 1
0.358996957776122 1
0.4283219511977 1
0.470020217449742 0
0.308284518254939 1
0.441566889164819 1
0.354013017705525 1
0.414095535433832 1
0.327963023247477 1
0.357661538050887 1
0.481702262074539 0
0.378025546796063 1
0.380640821419725 1
0.407607923097304 1
0.374159716495268 1
0.301766375312284 1
0.278776789480525 1
0.322615313435476 1
0.312727749038109 1
0.43451900060705 1
0.3279526331426 1
0.189983234148164 1
0.444726217264215 0
0.347832940866998 1
0.335052292810671 1
0.444203397576039 0
0.468259508981182 0
0.418209504459539 1
0.41402115385028 1
0.254907516200917 1
0.446932017575884 1
0.408132195502537 1
0.371835792026326 1
0.321490298475076 1
0.438542780678828 1
0.479148863336918 0
0.46306274667991 1
0.435603910352162 1
0.330423788211807 1
0.433872557776203 1
0.42768257161704 0
0.417799576021138 0
0.41349484855257 1
0.361880114984935 1
0.401343754805819 1
0.498664239787195 0
0.353158805246 1
0.304458096323522 1
0.469288764690377 1
0.446069738213415 1
0.543760315734656 1
0.349846507869764 1
0.456974717180301 0
0.465971664894773 0
0.399891769024382 1
0.414266016311436 1
0.468853894370988 1
0.362606160789979 1
0.414684004987492 1
0.518731281907498 0
0.44967628398591 1
0.294237755957851 1
0.441042855397376 1
0.383065016290255 1
0.454079650277913 0
0.505077734981657 0
0.38337053097653 1
0.292886414983186 1
0.404061494919069 1
0.432862235226176 1
0.35184933382599 1
0.416663740076594 1
0.361200531581237 1
0.446958589398222 1
0.365942194805013 1
0.46013071687725 0
0.280576120652925 1
0.416097709331716 1
0.321630706912545 1
0.439300284752897 1
0.382444659648972 1
0.270380137045445 1
0.393695282897878 1
0.196703319257706 1
0.314478393643932 1
0.470739338614458 0
0.37775078114033 1
0.310047722803642 1
0.410785049271478 1
0.461641261256558 0
0.286555870343295 1
0.464401311918969 1
0.359090159124988 1
0.409566441742621 1
0.310304316687593 1
0.330416982766723 1
0.354473578354666 1
0.430743210522487 1
0.326750120402121 1
0.418296333638717 1
0.355788875102961 1
0.315672489869161 1
0.345811182502654 1
0.221158643938122 1
0.432446017277773 0
0.439678731341765 1
0.466638652509552 1
0.235622182075007 1
0.436475041903857 1
0.397727452745231 1
0.384106016895022 1
0.325369131107738 1
0.435721772836467 1
0.399951098297099 1
0.365407149241695 1
0.467214877783353 1
0.41858968299227 1
0.386438757618409 1
0.378343014000178 1
0.268609988035445 1
0.428332369557812 1
0.282533125908062 1
0.417313111928018 1
0.320215806810869 1
0.305286839490591 1
0.493730653570231 0
0.265850326396384 1
0.286395396243672 1
0.402695580770457 1
0.421789104219773 1
0.36739126383943 1
0.421025148614754 1
0.316719907486323 1
0.307290080086027 1
0.367256112758112 1
0.34121749311056 1
0.424447779071188 1
0.576953256710527 0
0.391020828067569 1
0.425830975879977 0
0.315263229971133 1
0.414663405443348 1
0.382910287081113 1
0.307937543150489 1
0.313391435598576 1
0.430116994904937 0
0.379760513901239 1
0.290887657895102 1
0.457794368961272 0
0.38576525082962 1
0.388985964413386 1
0.385039466722634 1
0.385052706221371 1
0.329874498346179 1
0.31703642031047 1
0.277034338110498 1
0.510971248094788 0
0.384493593063488 1
0.375877830018911 1
0.431479245347944 0
0.466250618242129 1
0.532869295660401 1
0.468599813164294 0
0.323222594920857 1
0.290611440108888 1
0.417829567681091 1
0.345778673440364 1
0.323883357458003 1
0.532298502343735 0
0.376464344517019 1
0.285277961570313 1
0.408667350150022 1
0.42204359767866 1
0.400940785246782 1
0.487563131280915 0
0.360630806694166 1
0.353298503974874 1
0.480904802768293 0
0.404732198300683 1
0.379944793816697 1
0.393690841233841 1
0.27380298001112 1
0.352473150196972 1
0.432890819170359 1
0.434741686971042 0
0.357508950999515 1
0.481646408884029 0
0.291939364868436 1
0.455820080491419 0
0.31313911942637 1
0.400707042267266 1
0.395866754140349 1
0.321443878984708 1
0.288058351096635 1
0.429691861878937 1
0.366964863109064 1
0.373817651425794 1
0.373452346184934 1
0.411749819666314 1
0.485551126128907 0
0.362046191836625 1
0.424679015517315 0
0.36057455813476 1
0.413177190968073 1
0.400652891808058 1
0.407192019995291 1
0.425873876875183 1
0.414820924229721 1
0.473812266898229 1
0.493565958750697 0
0.479568807120733 0
0.343474714530609 1
0.336765306095266 1
0.321942608578808 1
0.2922560755379 1
0.366657923923132 1
0.324733697067437 1
0.398740198917139 1
0.428066379615296 1
0.357323996139658 1
0.346780362400303 1
0.354633011053424 1
0.309969255318604 1
0.4046035615281 1
0.420933842616955 1
0.361775190351357 1
0.353953045085143 1
0.368776211508876 1
0.198370035784726 1
0.426365579693973 1
0.451134151042863 0
0.344140691616164 1
0.470134935588527 1
0.265178830928359 1
0.296369271926162 1
0.377876161951477 1
0.513993974319766 0
0.393688153726206 1
0.474612924718843 1
0.443652051935428 1
0.506575084927626 0
0.351981567529983 1
0.408094891276304 1
0.354774385915174 1
0.300776838906353 1
0.445607663194376 0
0.51444688803455 0
0.381242271965557 1
0.345623854367008 1
0.410101667503336 1
0.288186800179067 1
0.451648283163469 1
0.475862570600167 0
0.403243329107662 1
0.473467417534433 0
0.482081329521397 0
0.377413676863076 1
0.411076950070594 1
0.402699266457581 1
0.353188653713433 1
0.355227340081811 1
0.387793374892111 1
0.3458032095283 1
0.376865762059307 1
0.278514592503375 1
0.369445955230164 1
0.336679872901021 1
0.369849759144321 1
0.373899422989594 1
0.422426279051901 1
0.330163297863008 1
0.309359119382905 1
0.553882251577416 0
0.291564320077542 1
0.324902996646506 1
0.526279795293429 0
0.41124012266713 1
0.345066881700547 1
0.308413324208398 1
0.369195583660587 1
0.55317205158856 0
0.248785883994566 1
0.331801578449995 1
0.34898025300271 1
0.331563455521718 1
0.288379181561089 1
0.468534988564214 1
0.272473963316131 1
0.342208217856381 1
0.381800562327392 1
0.476573768271574 0
0.462606431840486 0
0.315394756314366 1
0.389420914947718 1
0.297577062063608 1
0.412390904410575 1
0.381812755203602 1
0.326753351588406 1
0.382614914933423 1
0.341345134045707 1
0.32215190866319 1
0.392844735793573 1
0.471290320297479 0
0.471003113109965 1
0.471752882977487 0
0.494217180618836 1
0.368723441800604 1
0.356219350760621 1
0.304584042948683 1
0.357815574237981 1
0.403558853477063 1
0.361662932443065 1
0.474533594211644 0
0.378826522149249 1
0.306964362610283 1
0.418355300090362 1
0.391355330501268 1
0.381889604934509 1
0.387081855527838 1
0.401149500105586 1
0.404232771795371 1
0.348216977235529 1
0.383635544419021 1
0.37311609027048 1
0.469031944833657 0
0.304681938616021 1
0.382032247357822 1
0.41391611659395 1
0.334546632031512 1
0.33384815033123 1
0.375300658988843 1
0.386118821346172 1
0.36566110131202 1
0.42795556868351 1
0.370960603414353 1
0.407112649068353 1
0.491337900285039 0
0.314220421246352 1
0.31746090969531 1
0.38143707408561 1
0.544177979513939 0
0.287985841567165 1
0.257993850473834 1
0.458691655156237 0
0.511229538733474 0
0.364933027443941 1
0.358238267904248 1
0.315352792782644 1
0.457939522498958 0
0.356819350413938 1
0.390950241132031 1
0.406918590846836 1
0.480006484415383 0
0.339348415331 1
0.429206744008128 1
0.527384563626391 0
0.270571949900008 1
0.376050630242343 1
0.360930742540218 1
0.357023835594397 1
0.357285594908671 1
0.3440967258865 1
0.409569074839413 1
0.384595596023675 1
0.356734570233463 1
0.293675689402714 1
0.248505123949914 1
0.417651177854272 1
0.299778694541837 1
0.366261714373686 1
0.511943624904762 0
0.502486432998891 0
0.29769108234321 1
0.387824125703933 1
0.401436858236261 1
0.498407546602981 0
0.396975502202245 1
0.46901002990723 0
0.47202463709058 0
0.428810969324153 1
0.418659477889312 1
0.437627725016779 0
0.343095110666065 1
0.402319520113488 1
0.465626882151216 0
0.470657169858093 0
0.348287406946006 1
0.378112862499581 1
0.455049995373029 0
0.415387866777429 1
0.3692287085233 1
0.478339074562881 0
0.333891718298991 1
0.359639404009653 1
0.446664893840669 1
0.544157552254271 0
0.423825637025992 0
0.321078509602244 1
0.391380691350342 1
0.435532378473956 1
0.499114712617715 0
0.244150916188342 1
0.358985248601256 1
0.431064789641775 0
0.361951827527452 1
0.360175399130026 1
0.386517467243303 1
0.332081165514939 1
0.513751813225787 1
0.33027307267503 1
0.299025894634461 1
0.506066818128529 0
0.41826484009815 1
0.345841336849447 1
0.410115233954899 1
0.390161235758025 1
0.329433165163322 1
0.458568731804654 0
0.361782687057096 1
0.318250198531052 1
0.330729420542042 1
0.305462463135246 1
0.467234837424645 0
0.343104924579503 1
0.364201550523058 1
0.467663650859632 1
0.474020879424328 0
0.403692943901625 1
0.315056201410392 1
0.366769803243617 1
0.252884309271712 1
0.452102827152962 1
0.449945178917012 0
0.312362947751822 1
0.398956360141718 1
0.363358595623401 1
0.335199859788553 1
0.434577344790794 1
0.314027509505783 1
0.331126667175047 1
0.286360821832203 1
0.38302909286949 1
0.344343527598377 1
0.440960782069545 1
0.341076593686805 1
0.372710796135249 1
0.346764545984805 1
0.380921007756561 1
0.363021879550629 1
0.338316369063186 1
0.370672260882298 1
0.486454062657495 0
0.42731615462035 1
0.382117932985112 1
0.353064697134761 1
0.366003951474753 1
0.386133234545323 1
0.382117763177185 1
0.381605195982624 1
0.278991249553746 1
0.427320594578212 1
0.316415198176905 1
0.33336480265299 1
0.36812861058196 1
0.310739491384921 1
0.396814403494325 1
0.380522427142013 1
0.41262168312851 1
0.394261960712887 1
0.235155659182912 1
0.395497989026825 1
0.414925102511262 1
0.520666280185739 0
0.418514191326572 1
0.448738625453113 1
0.37762209220907 1
0.398978974849594 1
0.28021645091622 1
0.253557103211173 1
0.363540484897253 1
0.49129165722405 0
0.317414547630961 1
0.366713916258072 1
0.511516740485112 0
0.383574037935993 1
0.372696744612819 1
0.540147486502617 0
0.394431454229472 1
0.495787243120642 1
0.432244899794828 1
0.390876994305859 1
0.36619424523985 1
0.310143931142696 1
0.304334989104527 1
0.295735817208256 1
0.407697173211532 1
0.37092258636459 1
0.549288423254468 0
0.466876843686484 1
0.309742980094947 1
0.292717285445047 1
0.353639112476445 1
0.310340664121103 1
0.418879137307826 1
0.435759333878653 0
0.42627144138162 0
0.319042657818871 1
0.355124610604924 1
0.353074015297362 1
0.322280934341773 1
0.379648754543046 1
0.488459702702041 1
0.447986387887242 0
0.567042538208198 0
0.29916698350647 1
0.430046288049898 1
0.4166946987805 1
0.320062998546081 1
0.400113475173971 1
0.44226403931498 0
0.466986651980634 1
0.339356686864915 1
0.329819276060399 1
0.43795182736454 1
0.558702557985166 0
0.366951477394496 1
0.388519720318008 1
0.430422212048271 1
0.33045022243331 1
0.42316141611578 1
0.381021513171856 1
0.467575869848353 0
0.304993410228574 1
0.380348612652846 1
0.428580150201456 1
0.360613937789455 1
0.458302018261366 0
0.332026001809451 1
0.357894310473268 1
0.318849547705443 1
0.306436260403789 1
0.367509782816161 1
0.362975152102753 1
0.350122697097433 1
0.395418438821664 1
0.421367627336176 1
0.492646974784673 0
0.386436698566276 1
0.426513369609064 0
0.330241211793111 1
0.334158589208936 1
0.370390595988418 1
0.462843626523235 0
0.377480606565575 1
0.482608383749888 0
0.271665118886181 1
0.434939146374449 0
0.272581063927246 1
0.36911515085413 1
0.386210901840571 1
0.355542613605921 1
0.458316406766998 0
0.357250079592825 1
0.443684200277867 0
0.261707209069297 1
0.357012950127223 1
0.38164723621633 1
0.522099978434223 1
0.486058631459264 0
0.359871852469768 1
0.207772383583247 1
0.456220138450952 1
0.436353365201466 0
0.458980120176969 0
0.297943352525517 1
0.383053767877644 1
0.374165198498093 1
0.292127920905861 1
0.342850186804229 1
0.401269008644014 1
0.457866716000041 1
0.405258949688657 1
0.453024630583745 1
0.446704857436468 1
0.440572428895036 0
0.329143446633181 1
0.39459676348801 1
0.440928743132786 0
0.328893418108801 1
0.269975073502136 1
0.286792561178144 1
0.359378106715801 1
0.416065717293434 1
0.400188707294164 1
0.442381639272991 0
0.358961085543853 1
0.255601943819854 1
0.429369041493065 0
0.353514276377762 1
0.398804134098458 1
0.459700883031681 0
0.45147469702194 0
0.381906728322738 1
0.399581216073632 1
0.355287169837785 1
0.248982849878803 1
0.498184337595271 0
0.395263317687549 1
0.419240037903469 1
0.479207309991028 0
0.345566334967835 1
0.31867486102183 1
0.349393363681331 1
0.359755759755207 1
0.603799922034585 0
0.240003158225976 1
0.400436475242956 1
0.331633782975246 1
0.44163958109172 0
0.381258232786005 1
0.393672550104902 1
0.395127926489515 1
0.46101198346536 0
0.474050881430864 0
0.400568254290076 1
0.323896685378463 1
0.358784776455596 1
0.402111916234204 1
0.240315364793603 1
0.264891816722062 1
0.482308199549543 0
0.409618790631246 1
0.466811252063882 0
0.389007281485976 1
0.439274585833952 1
0.434408164747393 0
0.340526240744881 1
0.47129187166532 0
0.434106014525003 1
0.298445890872552 1
0.465087409523889 0
0.432994082771884 1
0.364679929214022 1
0.428941679624082 1
0.352456651842334 1
0.339914233347077 1
0.302119600558747 1
0.455001729380714 0
0.332280415105749 1
0.472276826034162 0
0.543960883367901 0
0.361016557059914 1
0.442514790294464 0
0.354857757399177 1
0.465634783717621 0
0.492073599976739 0
0.382142597893283 1
0.351678113344778 1
0.31239621774797 1
0.269135767692698 1
0.292388175421253 1
0.402179772773244 1
0.341190657385118 1
0.36787739054402 1
0.45901343261163 0
0.281324081216059 1
0.366834525274079 1
0.404305008671964 1
0.398442187671973 1
0.333642134175757 1
0.35286539513238 1
0.434700517816344 1
0.374697181098678 1
0.318975948675169 1
0.483969597941002 1
0.336372127303583 1
0.287054078067915 1
0.405615352395833 1
0.403788819815057 1
0.429212176152474 0
0.309394083443842 1
0.368449507992426 1
0.534642628549738 0
0.383816136681449 1
0.322534144698244 1
0.440877974221845 1
0.501031797982153 0
0.479754958148176 0
0.382090440740275 1
0.450350850010972 1
0.348565600308636 1
0.409103826581637 1
0.430190239891916 1
0.391529499169883 1
0.46113881382708 0
0.322565986173374 1
0.401820864884538 1
0.383379860580974 1
0.406371167734791 1
0.381801881895235 1
0.402289465239242 1
0.404930931714531 1
0.399552025562761 1
0.415801861144525 1
0.387288512743907 1
0.473978663918284 0
0.376962949308666 1
0.544609603872444 0
0.473480044319096 0
0.330160650374471 1
0.374223494332687 1
0.280226589834783 1
0.580358524274451 0
0.389246322680959 1
0.399934700257231 1
0.35037438095903 1
0.496792296563941 1
0.255958125475585 1
0.372947662633445 1
0.430083924317187 1
0.374062867563954 1
0.402075691638676 1
0.363575912025531 1
0.422766641739914 1
0.42436486122482 1
0.295046770376822 1
0.286008757568413 1
0.311871727211495 1
0.330945401920548 1
0.302975516971439 1
0.384239670265709 1
0.414459808289489 1
0.394688195580849 1
0.338956734399387 1
0.453158925878657 1
0.346413298765179 1
0.5025835778894 0
0.471950577367895 1
0.369969426978573 1
0.374543257857133 1
0.3859512060453 1
0.35241878802467 1
0.431997029871667 0
0.384850034753236 1
0.416668855317926 1
0.405456554556952 1
0.38244413275993 1
0.360566648207367 1
0.332438237097521 1
0.406153821466445 1
0.355092573941207 1
0.45494496379764 0
0.442002696103621 0
0.347771902385796 1
0.334280747129562 1
0.530877713372522 0
0.366657129207189 1
0.322506370485962 1
0.382415453985865 1
0.324342606854444 1
0.375401011319347 1
0.523880104231092 1
0.381319771382927 1
0.305546672298044 1
0.467542104572607 0
0.496620685079958 0
0.342170321853133 1
0.471902397791164 0
0.471211063254774 0
0.413798119646637 1
0.298215753535913 1
0.379242069143408 1
0.328413358742145 1
0.348305572109967 1
0.437045177656648 1
0.400185398877543 1
0.301165744607847 1
0.441874159208207 0
0.352465943567885 1
0.337712320447488 1
0.393627514677004 1
0.17507775993619 1
0.392896407265337 1
0.357529229664012 1
0.354433628019042 1
0.380510923057602 1
0.315884727360487 1
0.439124931371254 0
0.405725855677234 1
0.150575840183898 1
0.371617356326756 1
0.368563938672298 1
0.328051946274382 1
0.382292815201087 1
0.357367168383236 1
0.354016487480114 1
0.445736137330822 0
0.405992813371716 1
0.548739917235679 0
0.455770825953782 0
0.356287736619104 1
0.413947993713848 1
0.383819900235701 1
0.317336930315014 1
0.297967175842111 1
0.424125327976832 0
0.261398371651147 1
0.290296613251978 1
0.372475839496141 1
0.301975189457115 1
0.277443102917329 1
0.382490889714112 1
0.343654886139101 1
0.500013421391192 1
0.359035039665607 1
0.31430922466087 1
0.375287990145799 1
0.353759079287944 1
0.412369449783112 1
0.43017944794969 1
0.351390735142735 1
0.403359783757702 1
0.221693837179322 1
0.0953567483090198 0
0.309939367913817 1
0.376548859141374 1
0.283971636708211 1
0.439327613491499 1
0.413469235856092 1
0.354637327755154 1
0.372540789480359 1
0.345134895528695 1
0.260796058861697 1
0.388856376904473 1
0.457367521491914 0
0.517738251584498 0
0.239968337053613 1
0.431995972481525 0
0.464927201732177 0
0.410560214219237 1
0.418948856846194 1
0.248076390619509 1
0.478650746375917 0
0.299196728728464 1
0.440413953170712 0
0.391611435391929 1
0.342149908667497 1
0.461624293606888 0
0.26557667040112 1
0.426615302581415 1
0.337707955503727 1
0.379825479569099 1
0.391465646183815 1
0.324492423159816 1
0.404101852041651 1
0.273702428684786 1
0.534859996432534 0
0.355955032240757 1
0.323599755243001 1
0.472517655167319 0
0.376384762777643 1
0.528653106030451 0
0.271931456133418 1
0.262486946676517 1
0.407164077779695 1
0.349088319654342 1
0.352293223327118 1
0.385295173457003 1
0.489862225568887 0
0.294379939427293 1
0.218706469231934 1
0.397724087809393 1
0.486378093141753 0
0.387592737913465 1
0.427251411556844 1
0.473121268258825 1
0.372909794469331 1
0.463287111123751 0
0.370127407746799 1
0.389495079318796 1
0.376507332025422 1
0.265516689676061 1
0.270596287172886 1
0.486143627643849 0
0.393717651151514 1
0.41120614474467 1
0.325524557533214 1
0.460800371637294 0
0.292682691344967 1
0.23883576604259 1
0.423249511824342 1
0.447373529777744 1
0.396437726072679 1
0.421650255589925 1
0.386189811224199 1
0.231758682445379 1
0.454825660506327 0
0.326535860286125 1
0.397613385053763 1
0.378567985613886 1
0.431977514409358 1
0.435350525486068 1
0.531734921471291 1
0.277797541565824 1
0.341028300334644 1
0.347821559741841 1
0.261010439463117 1
0.348207500361973 1
0.424811375007763 0
0.365773642383424 1
0.44446290755808 1
0.406772270673158 1
0.358041438418195 1
0.482150229729404 0
0.327297991951122 1
0.335210482593293 1
0.419662984948156 1
0.280578636032878 1
0.350318032325816 1
0.373232293834873 1
0.405515756706449 1
0.448734805652213 0
0.260226773408039 1
0.344578787809035 1
0.308265211154722 1
0.495596801239035 0
0.337740998567495 1
0.40014592869444 1
0.42793652232142 1
0.289145005775268 1
0.376048947467981 1
0.500523475650108 0
0.404061828563936 1
0.478198907654942 0
0.454903961786847 0
0.425354262671449 0
0.402109726072531 1
0.365949723454757 1
0.380353247309104 1
0.363085351935181 1
0.458701702743063 1
0.318094524575301 1
0.365056644564624 1
0.384530642038973 1
0.288897411488946 1
0.271629147470736 1
0.283097066009969 1
0.432762164223445 1
0.340225177171838 1
0.498126673107024 0
0.387536430626801 1
0.470212488207697 0
0.539736004594761 0
0.439085375403133 0
0.264496884211965 1
0.480492778879445 1
0.413452579978696 1
0.262174126121887 1
0.393538438771637 1
0.428339971707398 0
0.241105488764915 1
0.375432884740637 1
0.400034014436649 1
0.188573027532569 1
0.345743153253116 1
0.410960542745722 1
0.248441413072745 1
0.294338133551796 1
0.31508240641407 1
0.411796412513321 1
0.349673447429244 1
0.376607878941163 1
0.429018756438294 1
0.39774963061401 1
0.355125150533588 1
0.351896530489071 1
0.408166232347276 1
0.531033220382006 0
0.576945407277856 0
0.31787816511543 1
0.375653687346101 1
0.353076904486888 1
0.227080672964751 1
0.41671148390721 1
0.427374411118165 1
0.342106350631884 1
0.22243326682543 1
0.410046538345126 1
0.386627031311992 1
0.254429399399156 1
0.431200725897782 1
0.35402198033159 1
0.366693745784918 1
0.509554445501689 1
0.33753306549025 1
0.499110839505109 0
0.509333729238255 1
0.400648481459351 1
0.458860352057833 1
0.464363838391785 0
0.422444081561889 1
0.312167255272576 1
0.547614420746562 0
0.286982959486543 1
0.414641301232673 1
0.406069994804989 1
0.354496468590474 1
0.405055136262253 1
0.443945402103413 0
0.314024380545499 1
0.429308876676389 0
0.288597369196122 1
0.379263306544423 1
0.357353985085124 1
0.425037132633187 1
0.408383465261481 1
0.394028223792328 1
0.227862988784676 1
0.373921695711059 1
0.375117807773728 1
0.452312337102212 0
0.366511945018593 1
0.438173533073733 0
0.27968157547839 1
0.440957673750546 1
0.429878781913451 1
0.435053290773213 0
0.538294190195525 0
0.312460840032839 1
0.302019011764316 1
0.35102048909564 1
0.435367828184544 1
0.383477323112276 1
0.432482770332388 0
0.379491459015563 1
0.442841448884454 0
0.335198658353625 1
0.351385275664929 1
0.289008728956525 1
0.242203112373104 1
0.164380431010849 1
0.385289272979178 1
0.320972657912714 1
0.352436055233921 1
0.467682178772662 0
0.444170463120542 0
0.269130596557182 1
0.514051991873785 0
0.354726768096525 1
0.383431013840976 1
0.442543789319321 0
0.354650208261017 1
0.465065185717446 1
0.3822716486163 1
0.377959418921081 1
0.449965476305352 0
0.313873365153657 1
0.418314068560066 1
0.35596193907739 1
0.372628345967397 1
0.442028847252078 1
0.402513448441581 1
0.350935536122745 1
0.384932099327455 1
0.266212567041203 1
0.416798839721778 1
0.366258052720967 1
0.447972468662653 0
0.347655429114491 1
0.445530571213259 1
0.401550561993172 1
0.367915064215057 1
0.386439453372977 1
0.258957519215395 1
0.357696968221364 1
0.447013992210934 0
0.275439335527899 1
0.276998806281629 1
0.326794901468536 1
0.342781097955999 1
0.299195482698536 1
0.349515648698598 1
0.421087633720841 1
0.405516869476334 1
0.400445573361273 1
0.312522263900381 1
0.30993525415869 1
0.416260565395598 1
0.278992244288506 1
0.232453952858267 1
0.25183831360183 1
0.403233542928622 1
0.380954364877607 1
0.374764257632317 1
0.301546473451466 1
0.391621864227494 1
0.474349241473112 0
0.453261718865374 1
0.39320538224072 1
0.371882049524761 1
0.300301251982133 1
0.368912045078887 1
0.457046523015757 1
0.403434200460078 1
0.299750936385487 1
0.255636776799646 1
0.469489553043031 0
0.432868348223349 1
0.383991690786659 1
0.419041989674529 1
0.363485236152861 1
0.353319427365856 1
0.312910322592164 1
0.324754882471932 1
0.483544173831689 0
0.402709731877224 1
0.30465729201544 1
0.393059651595679 1
0.458730856530253 0
0.432373296579554 0
0.393438771842528 1
0.508536599505988 0
0.49021248765298 0
0.426737788137116 1
0.347653100551272 1
0.329395571270947 1
0.426092548418855 1
0.29339991066261 1
0.443333462158275 0
0.377447046870568 1
0.536423333684318 0
0.489712010700611 0
0.3497652172448 1
0.517880223470986 0
0.54434637777199 0
0.447401611718048 0
0.384296117418178 1
0.460533931928836 1
0.353503935076534 1
0.450418651937637 1
0.361896931174791 1
0.367706305026541 1
0.408063230294804 1
0.434996999525985 0
0.344398692007087 1
0.341546721715336 1
0.293865788881945 1
0.326194445846543 1
0.367821166329935 1
0.39630948218375 1
0.426137368664061 1
0.33465896722376 1
0.332546149076197 1
0.369443035161307 1
0.296306790676154 1
0.255394062838666 1
0.461514559118329 0
0.337276493325737 1
0.451376788046496 0
0.510583892041834 0
0.464189355758781 0
0.361112874817468 1
0.404811841316095 1
0.3493017665785 1
0.379870501389343 1
0.497493795835317 0
0.295904340395478 1
0.484578130989528 0
0.54279504874826 0
0.358113357926169 1
0.522256723279016 0
0.425889035408227 0
0.316626405177228 1
0.436257158166394 1
0.335374270044104 1
0.381222313826562 1
0.440740423317853 0
0.370834912041011 1
0.451871643599853 0
0.48962499613137 1
0.362286379640511 1
0.413827929104294 1
0.408745614002123 1
0.396561407331213 1
0.157644843082632 0
0.385642390592709 1
0.29913031640339 1
0.368196294369208 1
0.435094295880779 1
0.328923670536897 1
0.54433576512679 0
0.432715769201901 1
0.278942609967244 1
0.411411678947255 1
0.458179734905187 1
0.3261730261627 1
0.414587826993302 1
0.490923999846883 0
0.387969291067406 1
0.295742426696675 1
0.403039570736464 1
0.409510534303354 1
0.428291122001425 1
0.442473511322931 1
0.519126589752069 0
0.434522037927147 1
0.331996249659866 1
0.431376854019567 0
0.458918386774193 0
0.39105769867946 1
0.391656719428127 1
0.348437078594216 1
0.375749518470761 1
0.392832887530542 1
0.36630010099994 1
0.412265879345426 1
0.35187736501557 1
0.326752966400103 1
0.403514779923151 1
0.26518393628923 1
0.416870556477787 1
0.375057003367777 1
0.424315471490008 1
0.340701174894087 1
0.439547275038861 0
0.254782636260233 1
0.435215691908083 1
0.452558160925684 1
0.432514631065092 1
0.340561920558848 1
0.432524068501478 0
0.41295588185117 1
0.449821164110389 0
0.247616984639625 1
0.455657940962832 0
0.326096519394707 1
0.324841756974583 1
0.476770238917331 0
0.426555195092432 0
0.332332382356808 1
0.358347650926781 1
0.289184558679588 1
0.450054989449394 1
0.400102752136812 1
0.396050203783399 1
0.395672082300636 1
0.502258735759927 0
0.451332379457132 0
0.403203269104916 1
0.307642673639545 1
0.332392281947766 1
0.40038936337151 1
0.388832008054 1
0.3376580512717 1
0.446951862760848 0
0.17480506102444 1
0.407515916695852 1
0.327788963855551 1
0.300150257892633 1
0.408363718616248 1
0.269148572297149 1
0.360933882121361 1
0.326341210570751 1
0.259851083987691 1
0.296047527178241 1
0.374851673178431 1
0.432330409524016 0
0.311464869420971 1
0.397017983287882 1
0.353935960914921 1
0.328896481615631 1
0.363377277430219 1
0.426317011125288 1
0.462335061485856 0
0.447702211766584 1
0.412941180342253 1
0.455013709032234 0
0.500108404673879 0
0.352533946905913 1
0.439555340269584 1
0.452992632238086 0
0.337928012056932 1
0.271479041846773 1
0.469649907034322 0
0.427183000472491 1
0.410350097196543 1
0.409685087811713 1
0.405120527516366 1
0.457968356266249 0
0.306517622327208 1
0.28142617983255 1
0.419626893782806 1
0.385825638714715 1
0.426173237795512 1
0.35151457624159 1
0.45023455591149 1
0.379071470648547 1
0.375912326590344 1
0.368091717967357 1
0.390681100916704 1
0.361387495327069 1
0.370480142376099 1
0.356899878802386 1
0.384956647824746 1
0.486988241830477 0
0.441113108741379 0
0.415733396925265 1
0.317786910046799 1
0.27914974087232 1
0.265388581233784 1
0.33217771793486 1
0.385196526113099 1
0.54842656902507 0
0.372325085685607 1
0.2609168754165 1
0.462394635524578 0
0.395074931581935 1
0.431654014099241 0
0.430072468351433 1
0.33315594263946 1
0.438085616752505 0
0.273734469634222 1
0.386406849138122 1
0.406579141983595 1
0.444131009794939 1
0.315257143398346 1
0.42054757621116 1
0.397951970756173 1
0.385374263583307 1
0.338237688796603 1
0.460520186071471 0
0.339004183398515 1
0.383808961834705 1
0.47966952958734 0
0.49381380833677 0
0.343579883676428 1
0.33075834663444 1
0.356393820026443 1
0.313896436997197 1
0.496405988000665 0
0.384012694239578 1
0.256948985847185 1
0.330753693733702 1
0.400463777236721 1
0.427398477195613 1
0.338234966583339 1
0.302006250885933 1
0.365258448862152 1
0.273806354819765 1
0.43274480363896 1
0.376612514044338 1
0.442429577788985 0
0.334430350790511 1
0.460822646412125 0
0.451580263260176 1
0.457955822157883 1
0.421290489035378 1
0.41652677201815 1
0.326223915108898 1
0.454148880111759 1
0.361296144553501 1
0.287913721234265 1
0.394088453609005 1
0.31774588831916 1
0.365911879196306 1
0.324119915954389 1
0.349254190377709 1
0.440674203465763 1
0.426775519152352 1
0.288759377838226 1
0.332171645111445 1
0.377646523210278 1
0.381520596307594 1
0.413842492168399 1
0.430412425392236 1
0.325283932593314 1
0.252817443541965 1
0.313767199823567 1
0.355442724970054 1
0.422424884033768 1
0.370378097830995 1
0.265777485704167 1
0.439581990248095 0
0.434624016513046 0
0.43988126735519 1
0.299502092085053 1
0.368971734466515 1
0.480353302185757 0
0.434632009521446 0
0.341187343780565 1
0.5029028200096 0
0.344211328909494 1
0.438562946788437 0
0.38716966328254 1
0.428607406078018 0
0.456468071935974 0
0.383655643957626 1
0.285586086624873 1
0.387738324855448 1
0.479031255217075 1
0.400550854461692 1
0.414073002655888 1
0.423237010662298 1
0.440897471426351 0
0.388754298083261 1
0.527673751270271 0
0.205508226351521 1
0.439611286840631 1
0.310770860752926 1
0.491609661483789 0
0.469782155937992 0
0.251497585851806 1
0.419461062830345 1
0.323670887439783 1
0.328278906253464 1
0.39372265792025 1
0.403140486343373 1
0.453054659822864 0
0.370536947520086 1
0.410214316364989 1
0.270711973992511 1
0.321287331069151 1
0.323609086321436 1
0.342855821614842 1
0.475537685818469 1
0.4523912558417 0
0.192497414126106 1
0.44527171673789 0
0.329090499808889 1
0.231495778044726 1
0.560166853933906 0
0.379077756639285 1
0.366197856087953 1
0.357753855758549 1
0.399415652405932 1
0.440841553899095 0
0.437439094819464 0
0.332320833594123 1
0.461883732436996 0
0.36080335789403 1
0.357700282782626 1
0.494690036102286 0
0.410859395329079 1
0.515539522625701 0
0.462645736891774 0
0.437046318271496 0
0.372196854056942 1
0.408858497883228 1
0.422711277840253 1
0.41408636559642 1
0.411414454170924 1
0.343779982789502 1
0.300914523557061 1
0.427594785445938 1
0.559267216933045 0
0.410310280259266 1
0.361052440906868 1
0.363055497610872 1
0.268659158827477 1
0.5156223099223 0
0.481053636660913 1
0.366870797317522 1
0.315095817917539 1
0.273597299892178 1
0.417921000057385 1
0.345409964466059 1
0.410613502862741 1
0.371949434246368 1
0.350317583319053 1
0.432083728872839 1
0.443956632350724 1
0.353969580101149 1
0.377502476581105 1
0.527452046534945 0
0.300050698112653 1
0.315968146372986 1
0.41039537334577 1
0.293431340952456 1
0.312897439883765 1
0.461785305251877 0
0.40074001781823 1
0.416596262364962 1
0.394155646829526 1
0.417449287551887 1
0.343712657423296 1
0.397750389902546 1
0.487538273110408 1
0.306825721902623 1
0.374622023311245 1
0.328035376939863 1
0.510390818862403 0
0.414808148111964 1
0.473363136711196 0
0.376716859407256 1
0.401652987135557 1
0.311987101022203 1
0.331035134798758 1
0.360922579978652 1
0.413637992645953 1
0.357888647283359 1
0.383680071388143 1
0.253430520489554 1
0.328602002599347 1
0.442998366842578 1
0.431859166221909 1
0.399532432740584 1
0.331385333634363 1
0.456853353690164 1
0.44543800662093 1
0.391682266615122 1
0.416678540825419 1
0.28488827022262 1
0.441222820428574 0
0.48123495415068 1
0.4542898630202 0
0.271343874393255 1
0.316223649793245 1
0.39907148800403 1
0.437213542702827 0
0.451936916057088 0
0.28592983726499 1
0.361802517591016 1
0.332759974276331 1
0.520465063415008 0
0.395192776754666 1
0.300685568990129 1
0.485555621270417 0
0.335015662929344 1
0.369131852875617 1
0.411872459661003 1
0.420725972196987 1
0.232550653345799 1
0.388429362570673 1
0.305146228510203 1
0.395927179874782 1
0.56083603073469 0
0.352536749427842 1
0.347778997525134 1
0.454797036976588 0
0.536471266471849 0
0.379436903666471 1
0.321462260681206 1
0.293593586628673 1
0.41609483696997 1
0.421899516198382 1
0.366883813471197 1
0.452126231784458 0
0.400218344594071 1
0.25416932615032 1
0.282766575249629 1
0.365981899144986 1
0.442213216925927 0
0.364255830301698 1
0.256160871990812 1
0.611832116997053 0
0.271950710885062 1
0.395183986639964 1
0.431999501950877 0
0.257296739304237 1
0.345476713374811 1
0.607282601469867 0
0.437854372809233 0
0.255938447075038 1
0.39190387797017 1
0.288321675437207 1
0.448037002861071 1
0.432319332343929 0
0.337275433216418 1
0.289373319481592 1
0.420319077873805 1
0.243876813726253 1
0.356814147731646 1
0.415345898138491 1
0.401776907130983 1
0.359105238113988 1
0.383119132709477 1
0.313763147209311 1
0.498369442772658 0
0.433706535703524 0
0.433458690938815 0
0.342050889426285 1
0.414284670614788 1
0.360705724461537 1
0.33826954575067 1
0.402300478660708 1
0.440441948564278 0
0.30846839733978 1
0.349273685980246 1
0.326543745038988 1
0.400506220818134 1
0.407639801044277 1
0.450464723939545 0
0.50467629850639 0
0.408122970318013 1
0.382029478311178 1
0.327321831181592 1
0.509307628320133 0
0.28633478357135 1
0.357348963858402 1
0.529292155040959 0
0.310788863634432 1
0.348724654897839 1
0.317841476855335 1
0.285867563975272 1
0.372897083847644 1
0.365261876853581 1
0.434934342976631 0
0.402616429467112 1
0.413028893776864 1
0.486349563437416 1
0.370530733506959 1
0.423702020883741 1
0.455494545631561 1
0.35679957041221 1
0.44372735755671 1
0.334023495603945 1
0.441728709923306 0
0.347611560770233 1
0.333954761846133 1
0.346419166754991 1
0.380114033283969 1
0.372661537080401 1
0.375264621277401 1
0.464194201026023 0
0.411679031184131 1
0.432074125133975 1
0.362014404370125 1
0.287969195483523 1
0.363629289738216 1
0.49302915283189 0
0.432017374791593 1
0.272299055946621 1
0.278408047320857 1
0.360817445979208 1
0.318849583677944 1
0.418916201777933 1
0.352443778351554 1
0.408303002507373 1
0.371211294485963 1
0.518909704349466 1
0.42436451379829 0
0.424930590801988 1
0.223181144353803 1
0.425239440452849 1
0.416901649090007 1
0.26726792588781 1
0.317041044825784 1
0.298808713370402 1
0.319882134144898 1
0.51048438647767 0
0.29933559966284 1
0.530591349748062 0
0.372587895428556 1
0.385646958103875 1
0.329783826745571 1
0.347074385309597 1
0.412117623102209 1
0.365740174669182 1
0.377311564037132 1
0.52627125268647 0
0.39424141338164 1
0.459378600029888 0
0.340539702847705 1
0.332163315911351 1
0.408822417828081 1
0.51975817163869 0
0.370288170497946 1
0.388447229095114 1
0.292715930961695 1
0.365289247264969 1
0.451526528687575 0
0.362605009085355 1
0.329351669699756 1
0.353442349857316 1
0.42301211812476 1
0.366902865935124 1
0.482798788935704 1
0.333322886203843 1
0.48658643272834 0
0.370031792243371 1
0.319143605302773 1
0.308157895022463 1
0.342446672637463 1
0.337256084754473 1
0.341868245027186 1
0.401429501935088 1
0.412809448684439 1
0.373611217870491 1
0.188916811543561 1
0.410055707252133 1
0.337277932755633 1
0.392398056573348 1
0.406357089156262 1
0.354740946780252 1
0.386716193837047 1
0.452139183906176 1
0.359320552666944 1
0.380744012280875 1
0.374188345730266 1
0.415267837660511 1
0.33727272117264 1
0.291313687666874 1
0.554432352403382 0
0.45651349113301 0
0.275655950232668 1
0.320193287896353 1
0.53830320939239 0
0.422047440365763 1
0.324914773371357 1
0.491070171876398 0
0.329176887314382 1
0.343424575229615 1
0.422802225522879 0
0.336833878563465 1
0.502137697381791 0
0.340607703403836 1
0.357865980031372 1
0.288098149545337 1
0.307010028227991 1
0.459940102549478 0
0.417681965204032 1
0.316737375290584 1
0.316629210503764 1
0.483197624898902 0
0.405285569008924 1
0.415657033655515 1
0.434351604687416 1
0.36039227828866 1
0.262551516441542 1
0.427934305801629 1
0.405504644397901 1
0.458574231666467 1
0.31758496144126 1
0.486780614707541 0
0.417641639878194 0
0.367304749337229 1
0.408796455286651 1
0.294830746132194 1
0.366015656759123 1
0.402162944889488 1
0.381091848994582 1
0.487156777673866 0
0.467277204228832 0
0.494215810892211 0
0.471522445537868 1
0.405161936311863 1
0.405215402104826 1
0.398150446566614 1
0.443737014591979 0
0.564703926959736 0
0.336808369871517 1
0.320296175108907 1
0.372989420515078 1
0.371820114229654 1
0.408709907755507 1
0.434774398973945 1
0.425202733043902 1
0.309045444444364 1
0.389279560072652 1
0.287405782961387 1
0.391073958291707 1
0.30585316885133 1
0.405418129919091 1
0.342701454082381 1
0.353153652368135 1
0.29328546591605 1
0.388605763502446 1
0.494063366354592 1
0.340294755513158 1
0.421360143983456 0
0.451361163077618 0
0.404215958604239 1
0.353156082320986 1
0.436840073174937 0
0.396810794072094 1
0.432422396641436 0
0.406798890596177 1
0.320812049954145 1
0.465084508925565 0
0.359952534975395 1
0.430916993966224 1
0.402865360054692 1
0.346729561635993 1
0.400781178100611 1
0.390180864147115 1
0.314927601234636 1
0.36678773410399 1
0.418471459964256 1
0.425510802193554 0
0.317580413538464 1
0.285605625070049 1
0.43451123652895 0
0.412101416417257 1
0.45025541293611 0
0.383161347631798 1
0.3054242067484 1
0.382130629467208 1
0.410835186067274 1
0.453701716134692 1
0.36635202199513 1
0.371831268014833 1
0.419317688066016 1
0.296813424546915 1
0.449154493803469 0
0.47440043593031 0
0.41993130883805 1
0.291962766989791 1
0.33404605725699 1
0.359819577952973 1
0.44503329384071 1
0.390685320671414 1
0.283268125671747 1
0.44846130090489 1
0.308212164289336 1
0.466020900112024 0
0.380505564365779 1
0.492745402857555 0
0.255967117166554 1
0.414667997181943 1
0.423833676168188 1
0.361937402281645 1
0.396539198874397 1
0.386821980449371 1
0.541025242738978 0
0.346113560822325 1
0.435066202052062 1
0.325639125936727 1
0.35816304202653 1
0.316521887895622 1
0.286063772584223 1
0.460455499188526 0
0.399422511317902 1
0.257735666451521 1
0.274568427048837 1
0.379234923915985 1
0.397970916870239 1
0.443705823829299 0
0.436101979445256 0
0.493262512927099 0
0.376470592778351 1
0.438765624877408 0
0.265243444933812 1
0.419071592083247 0
0.457059323947761 0
0.472536555516859 0
0.357117977889178 1
0.474740483900194 0
0.339137907121544 1
0.357502491230705 1
0.398612758866244 1
0.381528863601572 1
0.404544546381784 1
0.359854181787963 1
0.415627235423177 1
0.313571053128502 1
0.375083626072561 1
0.430401286111942 0
0.321313619093926 1
0.349010369680592 1
0.380731312070527 1
0.474902166789373 0
0.43786543745744 1
0.43410856436816 0
0.381603123217331 1
0.522837548167416 0
0.383480160792378 1
0.355531623835047 1
0.413209684045122 1
0.43556041119245 0
0.370137567282854 1
0.531434708716998 0
0.330611234768512 1
0.389798457719429 1
0.410025964875029 1
0.429965801568338 0
0.311326123188062 1
0.356191105361276 1
0.385116543929291 1
0.471888733697077 1
0.37420865332573 1
0.414437643184444 1
0.348588583991582 1
0.60715138305504 0
0.348236573042168 1
0.442170944459063 0
0.396081436200885 1
0.385381682707233 1
0.383906076314636 1
0.199539005020803 1
0.291893763628397 1
0.592019977975759 1
0.381767033613735 1
0.45805214076822 0
0.512285167998195 0
0.366189065665424 1
0.419680949394029 1
0.353424796752599 1
0.377770777072025 1
0.438164789855501 1
0.461207509444405 0
0.351238325820709 1
0.37626330577834 1
0.400156301678798 1
0.270815135884581 1
0.364912957091814 1
0.463915066660448 0
0.382900700509126 1
0.509017904544148 0
0.337294914946417 1
0.264953584600672 1
0.273971345257346 1
0.389650900900865 1
0.398951820987869 1
0.450888546281978 1
0.455356631769006 1
0.458466990784188 0
0.292807248882133 1
0.456873501165356 0
0.29690861424391 1
0.392105390684218 1
0.335682687821011 1
0.416991510459312 1
0.447629417998458 1
0.408394802732797 1
0.390080500771262 1
0.376352826329636 1
0.383821541434425 1
0.442555569049925 1
0.440593190494995 1
0.444086172842322 1
0.323208413865205 1
0.384955919917142 1
0.458427460424215 0
0.459330236502643 0
0.410457191288742 1
0.303978321716532 1
0.297055034779034 1
0.402020989503708 1
0.442957778635016 0
0.300177320674798 1
0.426533341487447 0
0.399718737273057 1
0.249660312990198 1
0.39626994225528 1
0.365128191461164 1
0.471344631672402 0
0.488509948365601 0
0.393213945073737 1
0.338749672822496 1
0.460631360283853 0
0.442902031453757 1
0.39012725281416 1
0.452635602578529 0
0.472772472080754 0
0.354551193798031 1
0.356102344931343 1
0.411450822279401 1
0.328250553401228 1
0.339450651022491 1
0.420425014477093 1
0.381083896072422 1
0.342588924639505 1
0.484234306500731 0
0.455285093064661 0
0.360881359367144 1
0.556185951220953 0
0.408788340199184 1
0.399135686062108 1
0.265229740093811 1
0.397017028711438 1
0.34417611675238 1
0.41354967153563 1
0.330507794258617 1
0.390340296401501 1
0.340978981380671 1
0.307569110018108 1
0.445998788879963 0
0.358789296442651 1
0.30950422823066 1
0.409104540669265 1
0.345208159568346 1
0.500877316770554 0
0.407747556245735 1
0.46148927729516 0
0.489692636588514 0
0.460503871611102 1
0.209346035778947 1
0.384390325872306 1
0.32888643098639 1
0.423308444425625 0
0.460181219727166 0
0.276143688120256 1
0.264523818810985 1
0.336060223423471 1
0.478623817353845 0
0.192603127255005 1
0.504925745498205 0
0.440965294110463 0
0.455679277020575 0
0.431040235638288 0
0.438244757491745 0
0.404589447779422 1
0.377749940454488 1
0.464247027737663 0
0.380119578945055 1
0.371362947916127 1
0.355805281633851 1
0.321066965674789 1
0.115127224433283 1
0.423271977432078 1
0.381007808912389 1
0.409482418009779 1
0.33266714825689 1
0.511809714091244 0
0.43608679039394 1
0.577097803259819 0
0.263724827168178 1
0.395895183063458 1
0.452232067891823 0
0.238753987192844 1
0.461205538547769 1
0.303450228070989 1
0.456113797137201 0
0.485675144940181 0
0.345976797084189 1
0.450324162209978 1
0.318337857757192 1
0.389426222133676 1
0.45889134430403 1
0.441823944678482 0
0.277566451377681 1
0.26512461155977 1
0.389089183190572 1
0.356857868808678 1
0.374196533353303 1
0.370507478946399 1
0.363887737151955 1
0.399895380640536 1
0.352205379142388 1
0.264965840554337 1
0.47567229886589 0
0.318739110970452 1
0.379049154024728 1
0.252171385593387 1
0.35963142319735 1
0.401757062782804 1
0.225583801260583 1
0.353884150790396 1
0.362737383503662 1
0.468513222718793 0
0.269566746606688 1
0.452117228541757 1
0.37115069156157 1
0.436088720125374 0
0.386260711552755 1
0.281354873059856 1
0.427101836671552 1
0.40343020413359 1
0.441833560450527 1
0.40638505473709 1
0.392201811726353 1
0.42995747371869 0
0.424705373290688 0
0.288072099691776 1
0.338646139011095 1
0.372183989464068 1
0.282308582341124 1
0.492015784562505 0
0.38321386697963 1
0.320441494633525 1
0.430540459272544 1
0.324288903951347 1
0.498393409446776 0
0.37394023269948 1
0.414405792757499 1
0.289965827933383 1
0.388954825838697 1
0.427969593904446 0
0.409692320848359 1
0.499440868889773 0
0.332033223518896 1
0.249587949485406 1
0.36150385329806 1
0.371238777374373 1
0.468534541546415 0
0.338915163178674 1
0.366133467424036 1
0.405361008587487 1
0.385662494339725 1
0.473878208714989 1
0.378025731305184 1
0.591800640885264 0
0.263134155033546 1
0.419012257145388 1
0.381347629845132 1
0.363382756466509 1
0.327364387800097 1
0.383260604060127 1
0.312569195448989 1
0.388988576298101 1
0.363116276229743 1
0.363424460328998 1
0.526961049870923 0
0.39649598268038 1
0.506426432779464 0
0.460299961408715 1
0.374126129086602 1
0.363133357693582 1
0.393842756262146 1
0.427811572395399 0
0.383602994875022 1
0.247049838893683 1
0.408847406647488 1
0.487878864187789 0
0.382205488756245 1
0.435555266148186 0
0.397869700719354 1
0.31817615789586 1
0.437472710461136 1
0.469520760684546 0
0.381842819078162 1
0.285364295578382 1
0.363317798368161 1
0.337640332569553 1
0.405566082648596 1
0.325443015368909 1
0.37669731037518 1
0.463609422846935 0
0.360302400514092 1
0.359357842828402 1
0.399669097710843 1
0.404269762334617 1
0.35316498531224 1
0.262424211606586 1
0.437956640548737 1
0.291146558507655 1
0.520245856905576 0
0.429283243032547 1
0.222143588688085 1
0.421264110022239 1
0.291991443874946 1
0.362779494552959 1
0.493604156874276 0
0.466587821620112 0
0.316244808008734 1
0.441111413998206 1
0.505219365947323 0
0.449405848025591 0
0.424028217452888 1
0.435787459738449 0
0.36817877241762 1
0.285671190417608 1
0.437110245719874 1
0.425491941998567 1
0.371210234444138 1
0.441786499661179 0
0.377340243501311 1
0.321175220010828 1
0.360091815307896 1
0.348654121291544 1
0.415177726198971 1
0.214306478218343 1
0.395533318090941 1
0.51141310518759 0
0.41744662847641 1
0.4100672166026 1
0.389888756216236 1
0.359173034631797 1
0.376359158781913 1
0.460375886977741 0
0.431162735749338 0
0.385927816521233 1
0.308050801295028 1
0.421653371261549 1
0.370517659945208 1
0.362402822712961 1
0.279478994534161 1
0.407293683078726 1
0.438743177577364 0
0.388012100066424 1
0.344529346297255 1
0.401051979444178 1
0.459333153774102 0
0.387342568315134 1
0.394664859000676 1
0.491007518120669 0
0.43683440089935 1
0.361633927297198 1
0.186694566861926 1
0.332942070459581 1
0.351770609957258 1
0.38913321939415 1
0.484984394231768 0
0.390646208500302 1
0.415937717343756 1
0.371737461225134 1
0.410104524308718 1
0.454819634698532 0
0.395705881351945 1
0.421702207865599 1
0.427248800065097 1
0.466945716923555 0
0.309849473288024 1
0.32834065186341 1
0.312081712579281 1
0.383240027691437 1
0.40318079017229 1
0.362275325266563 1
0.513131017673564 0
0.316762834070253 1
0.439211846639032 0
0.432258722659332 1
0.191982221518023 1
0.439791024591939 1
0.369065073083719 1
0.40265830795654 1
0.370764369427465 1
0.39647974117623 1
0.450485399988686 0
0.245381553909573 1
0.394521988423337 1
0.412479284737331 1
0.338958453640996 1
0.319757547988683 1
0.431448000484011 0
0.589478215911147 0
0.459349269080185 0
0.330854641402946 1
0.412981568253637 1
0.362893870478367 1
0.443388378116395 0
0.432782020760966 0
0.376370795540648 1
0.435786430925269 0
0.417562072653028 1
0.529719626223047 0
0.190525877963247 1
0.356290798909409 1
0.316058820851785 1
0.430826604657592 0
0.424625172951835 0
0.378456030364601 1
0.295603747892665 1
0.422415247604613 1
0.401225061976316 1
0.425547558494879 0
0.358108158070989 1
0.32779948602825 1
0.280506528796343 1
0.38423221262996 1
0.487253850003051 1
0.362710485015164 1
0.321268898180743 1
0.37344723390962 1
0.574078032972918 0
0.466436122267668 0
0.373470755564009 1
0.423007964123665 1
0.376867616409766 1
0.470350087334156 0
0.360974046360015 1
0.331961992029189 1
0.373934060805511 1
0.413365450388286 1
0.434637745471857 1
0.337939316138065 1
0.310071163948445 1
0.43427470558772 0
0.391479470374286 1
0.374986329284152 1
0.41226666534412 1
0.333625737917247 1
0.418835474998166 1
0.325197393784838 1
0.425004265275052 1
0.3762718595586 1
0.333742142758972 1
0.380218695070016 1
0.454220812770906 0
0.407761535464691 1
0.439977087948041 1
0.49097053328934 0
0.330648450876281 1
0.430272033971144 1
0.366510018258543 1
0.445736619722062 1
0.356901868941728 1
0.348194757492416 1
0.339941010596255 1
0.482614996032917 0
0.441056430674106 1
0.313500783202247 1
0.43416206775684 1
0.454539700848523 0
0.378257895160889 1
0.315844508717024 1
0.424837051422526 1
0.47043145943588 0
0.377409185524973 1
0.466209917245263 0
0.451710276903986 0
0.417693251698248 1
0.402311892746578 1
0.374333769105085 1
0.402664688636291 1
0.333228858960362 1
0.327641070957206 1
0.59479830871405 0
0.444066326325899 0
0.439165012681864 0
0.444626254709714 0
0.410407591209501 1
0.376968454744977 1
0.340823680471151 1
0.440348800603105 0
0.304092752091817 1
0.407237471856061 1
0.320408263585569 1
0.437184753694137 1
0.373220987855807 1
0.434156651107477 1
0.389489309748128 1
0.396130049518849 1
0.409085713702432 1
0.40201604342387 1
0.445843608421047 0
0.39209202869063 1
0.367217366926623 1
0.358241243812828 1
0.416567397019433 1
0.439791685971059 1
0.379271027495424 1
0.395640862232121 1
0.422162290181469 1
0.318313053822099 1
0.468524201745856 1
0.429477424331859 1
0.441908780762373 1
0.306414943947737 1
0.396269266249 1
0.449523595159158 0
0.289407811864897 1
0.320097736671734 1
0.499715926111364 0
0.407136192033238 1
0.427247597630103 0
0.347523487313118 1
0.342458078762598 1
0.340860583100137 1
0.448351946773125 0
0.317122202612272 1
0.396712504599882 1
0.382203867369314 1
0.377050330108991 1
0.432022528590043 1
0.32475895970704 1
0.391418258587475 1
0.43062859272658 1
0.441807813555344 1
0.532637636976006 0
0.426341882512737 1
0.498158059204821 1
0.405912321934546 1
0.244717444190097 1
0.505959303515918 0
0.359026204891152 1
0.415852774285829 1
0.348984497200901 1
0.418090082100056 1
0.322587918979494 1
0.443511376548907 1
0.292387050020896 1
0.443374842181177 1
0.284901135070739 1
0.440639197710625 1
0.320232450142572 1
0.409079854248386 1
0.392147302428999 1
0.392988187542896 1
0.36099813078491 1
0.400719552919802 1
0.38453565145863 1
0.369609691469244 1
0.197452375880108 1
0.303259377428923 1
0.415019183209059 1
0.402420725575533 1
0.317196848715241 1
0.362024253630839 1
0.361690930443823 1
0.4812072442487 0
0.374999890537949 1
0.497978893345823 0
0.359524312400727 1
0.435771406617805 1
0.380281131759432 1
0.394894218627518 1
0.297402614026332 1
0.297191741975015 1
0.488043121678899 0
0.347045415374731 1
0.452816125646829 0
0.409590845407657 1
0.352368060177117 1
0.462359384786243 0
0.322298551337399 1
0.36154919311206 1
0.335602189306863 1
0.3155441225749 1
0.342776073508249 1
0.327416365166378 1
0.335339427702288 1
0.292260134639707 1
0.474905737549052 0
0.401824049105547 1
0.319475142411797 1
0.266422266381766 1
0.485552092417018 0
0.330991250656554 1
0.554294069167832 0
0.302518372960222 1
0.376153764849202 1
0.314207087490084 1
0.439697945131165 1
0.19957979258959 1
0.323663976286456 1
0.33061176332476 1
0.433301085511462 1
0.504382448740097 0
0.292873418731309 1
0.385137178623272 1
0.521325912749728 0
0.375174115766247 1
0.37258084353961 1
0.440065770977116 1
0.396320752117845 1
0.460758918069131 1
0.506369696484086 0
0.378580548808458 1
0.50453944879428 0
0.451069014848133 0
0.422374428853569 1
0.453840040010241 0
0.41415785452308 1
0.348454809153807 1
0.267606076464352 1
0.480232484010804 0
0.406741247918146 1
0.314393516625571 1
0.435807810917615 0
0.430761600145218 1
0.291195970389711 1
0.456258587820799 1
0.230204099991116 1
0.334861168267466 1
0.354544067520771 1
0.425891862238968 1
0.422911243047472 0
0.417619702639245 1
0.439956397527039 1
0.386601785598948 1
0.358507684025625 1
0.359850979056332 1
0.300764070091981 1
0.341468735057501 1
0.408348954451947 1
0.491616030017721 0
0.336719029308923 1
0.43659201727034 0
0.343692853661686 1
0.282501425972137 1
0.419221723041332 1
0.547833258007481 0
0.446085822156452 0
0.353705925708099 1
0.340030056642039 1
0.338602786822968 1
0.359937035368676 1
0.398251312265552 1
0.42939648106835 1
0.42755180004236 1
0.421644006642517 1
0.442645890142143 0
0.415423430836502 1
0.424537152146813 1
0.323615963660367 1
0.438859755375865 0
0.394631744133919 1
0.412537647913224 1
0.446787898090054 0
0.484067222945357 0
0.556343050652515 0
0.417966730326465 1
0.41074180022389 1
0.397740034032261 1
0.377388688306978 1
0.329626278392273 1
0.463832859773665 0
0.447107603721057 0
0.209212457127677 1
0.456531183442322 0
0.532405984818272 0
0.475175378165793 1
0.30301044238383 1
0.440382649929181 1
0.273876263718299 1
0.311896963335148 1
0.355601770952212 1
0.342387749632652 1
0.436215627132426 1
0.352973078183733 1
0.27307197762052 1
0.412708504061938 1
0.332281931592412 1
0.394669608173493 1
0.359385799588492 1
0.336583281861898 1
0.360759706917712 1
0.437096942368905 1
0.482083632428245 0
0.34657525635636 1
0.504452118901333 0
0.365984396132806 1
0.446256065242491 0
0.324886768576069 1
0.358125097305961 1
0.36800708312594 1
0.396000656043726 1
0.402501504123505 1
0.336422100530545 1
0.419843838333518 1
0.336884295461881 1
0.343612805532388 1
0.45120836451133 0
0.378330251485018 1
0.441652836241679 1
0.35386866449439 1
0.354434057098133 1
0.399204944699916 1
0.374690095616982 1
0.472050342471569 0
0.360995227911819 1
0.411001078096532 1
0.441745863364301 1
0.44423816356315 1
0.457643341460197 0
0.440105450440324 1
0.376629606518872 1
0.366988813623635 1
0.395930613727482 1
0.521799734857497 0
0.367170604646923 1
0.42304216199527 0
0.467717601031686 0
0.516489781376175 0
0.532155364471242 0
0.315748585023033 1
0.384421980516216 1
0.361414258365568 1
0.4227313509364 1
0.330675902408314 1
0.407429309611077 1
0.298594935613285 1
0.54566583093145 0
0.387661969679756 1
0.363929395989212 1
0.370447336895136 1
0.438008568646848 0
0.292177485441769 1
0.449163311308618 1
0.402867836663959 1
0.347367243656043 1
0.382712376916389 1
0.509828834595624 0
0.431602392129736 0
0.440793109724327 0
0.429435032828287 1
0.394151933168217 1
0.548817886592815 1
0.400583740360686 1
0.453538224337801 0
0.336450204958139 1
0.334167085968288 1
0.479193116847246 0
0.5239784620596 0
0.305317100468983 1
0.385535025571313 1
0.383632273830468 1
0.396627876203654 1
0.312560509864603 1
0.446517642180543 1
0.387977805265021 1
0.455304726476526 1
0.371202311808904 1
0.306559754199445 1
0.330030507230267 1
0.388332732847422 1
0.293887744934476 1
0.422667897031127 1
0.437542463002736 0
0.311677850969818 1
0.349226853232664 1
0.40427528523337 1
0.360261691080575 1
0.51815127312013 0
0.33160309201029 1
0.309462815298852 1
0.363912655506203 1
0.365480840142935 1
0.344125064491379 1
0.477606095922244 0
0.297881377041946 1
0.32060507449385 1
0.367744976333261 1
0.34023238023082 1
0.319497208597095 1
0.448316643043409 1
0.34095147394826 1
0.272309994289707 1
0.355042934288045 1
0.299010387646725 1
0.34263651084688 1
0.532391881533304 0
0.313589662839335 1
0.417697149677311 1
0.337040513166327 1
0.371551762848927 1
0.376466767897945 1
0.492426314722149 0
0.337062404926992 1
0.391105678440878 1
0.436395388181739 1
0.342491951037913 1
0.354508377366776 1
0.343721283792607 1
0.50678436597372 0
0.371227862237681 1
0.511271928078642 0
0.450000074794003 0
0.467874775641762 1
0.364992750862957 1
0.453811432505811 1
0.336304278651651 1
0.374632568402345 1
0.427412031493784 0
0.403008229905216 1
0.492493896439587 0
0.45099499779291 0
0.384103267712588 1
0.510179036112487 0
0.419863937069142 1
0.461557449730581 0
0.43864452150857 1
0.434027819260948 1
0.47160876914145 1
0.3210644537189 1
0.338352416621875 1
0.361756327378397 1
0.433977944748316 0
0.384184506030997 1
0.472679544910812 0
0.312177386808667 1
0.506691363844243 0
0.415143108113511 1
0.489398622714722 1
0.317700644389491 1
0.591710458942127 0
0.392386651983301 1
0.288312144284121 1
0.370983407369879 1
0.487873205450749 0
0.368367638088376 1
0.428562407131672 0
0.539492459928352 0
0.382977569035891 1
0.429205907261916 0
0.385504599144937 1
0.334712641164411 1
0.467169181083245 0
0.513542152955515 1
0.426608405853886 1
0.430100310633261 1
0.283706250129956 1
0.475896736965388 0
0.492809018379251 0
0.431292182298324 1
0.414200141345589 1
0.441117078087241 1
0.289178704714452 1
0.290641478301122 1
0.345842828437458 1
0.357769018425613 1
0.445034813659759 0
0.423173766300253 0
0.254557919178678 1
0.509126040623713 0
0.364630740945419 1
0.401654672940466 1
0.423250221798314 1
0.388110576090259 1
0.506473605784532 0
0.344116278524537 1
0.453716349134648 0
0.421661811643492 0
0.417506652355435 1
0.311794723794012 1
0.369716857894361 1
0.397614633671799 1
0.310443661678034 1
0.312865911385327 1
0.418261982772448 1
0.401078167118141 1
0.294193030336039 1
0.417894517395765 1
0.425470169155834 0
0.457038387401296 1
0.366719169380952 1
0.403953133788779 1
0.247991228225815 1
0.3422482603453 1
0.415680481023327 1
0.32783528483557 1
0.365159605293389 1
0.32213201081222 1
0.318691927329144 1
0.303046820752716 1
0.360634745008931 1
0.453412718206755 0
0.455953148087964 0
0.483784181479915 0
0.368510826001944 1
0.419668921718752 1
0.36446541376042 1
0.266976955648975 1
0.437729014414961 0
0.60009060380696 0
0.415671228573061 1
0.462528102778315 1
0.443598670790695 1
0.350080539676546 1
0.313234402819483 1
0.360799557649507 1
0.37648885106807 1
0.46646556757092 0
0.347015372727743 1
0.503643656014289 0
0.421496753860068 1
0.382131953740606 1
0.368669426480954 1
0.357883439805158 1
0.43496614420867 1
0.336710683187332 1
0.287971376722154 1
0.404937491294955 1
0.410460037411516 1
0.453399455970408 0
0.518065789270826 0
0.446724521471506 0
0.28680973530028 1
0.402644600019907 1
0.362415496810637 1
0.302992533295282 1
0.385897335950511 1
0.405578027576573 1
0.285345250244892 1
0.36785603342985 1
0.383506523756701 1
0.407494571613587 1
0.365281056943665 1
0.34329342984466 1
0.192718435327093 1
0.437616966857917 1
0.448172288586991 1
0.411575744114696 1
0.424057460852636 1
0.338625281167048 1
0.366339575985897 1
0.461849917312494 0
0.480226205807565 1
0.385790923099206 1
0.435507428609947 1
0.317038858592759 1
0.454726039169805 0
0.389003841662555 1
0.371616055607607 1
0.328844064728304 1
0.380989048454143 1
0.353523772375109 1
0.320150637269757 1
0.44083739710453 1
0.48743952982545 1
0.519600389058181 0
0.549005055367682 0
0.365052018319837 1
0.378427262816635 1
0.360069762184892 1
0.373603114783455 1
0.289890434227871 1
0.357856049223958 1
0.337772935958075 1
0.519776659097326 0
0.265391802776562 1
0.421485535548866 1
0.440901608335452 1
0.441201237144363 1
0.298314143587602 1
0.356444478484393 1
0.446617170587208 1
0.218560011509323 1
0.412135544643717 1
0.356777651362463 1
0.300951626961865 1
0.433213751306006 0
0.368081854931257 1
0.419304407918464 1
0.509987167059392 0
0.283234969989031 1
0.444704532601823 0
0.479894018962067 0
0.450650582963267 0
0.388859215838376 1
0.464527754018275 0
0.418446693363495 1
0.446266693404808 1
0.470065637899073 0
0.309345135157477 1
0.256372322289991 1
0.436313561708951 1
0.381474129904054 1
0.480818324098542 0
0.319185985025208 1
0.423620924887054 1
0.392085443935546 1
0.360958278491291 1
0.320465044473644 1
0.325758462227946 1
0.52994023666167 0
0.382171646163171 1
0.366360299406083 1
0.414781012257897 1
0.380906854306296 1
0.291808388005975 1
0.348629417900381 1
0.3341809521696 1
0.330313111007446 1
0.316040497603929 1
0.300646824681102 1
0.326119411417777 1
0.542087269646563 0
0.387729639604551 1
0.425132742559491 1
0.364351524980988 1
0.398680339091811 1
0.336073222104533 1
0.410746719781252 1
0.319423219574272 1
0.345950115691735 1
0.372122093918872 1
0.382400190838192 1
0.458900431184264 0
0.500711323179104 0
0.343782342281666 1
0.393810307893376 1
0.385282187724268 1
0.338096147762034 1
0.379944322182285 1
0.39278185078248 1
0.386770541079032 1
0.355540567983599 1
0.379517122816811 1
0.406588268451537 1
0.468949525866341 1
0.420187437934937 1
0.558137636763347 0
0.27620552769312 1
0.445949525370863 0
0.406154224346368 1
0.493124937657404 0
0.342574786773297 1
0.241963635416263 1
0.311032479215205 1
0.389434827310636 1
0.40996029527746 1
0.424489769644723 1
0.354910243230662 1
0.349844088395112 1
0.444940032337001 1
0.425691158013856 1
0.367945248179429 1
0.337374971371152 1
0.328010598375869 1
0.405694805810419 1
0.406795254678548 1
0.393326940281933 1
0.365797487292309 1
0.399895907414628 1
0.315630195681713 1
0.346915991265216 1
0.397711375572655 1
0.39442180050434 1
0.496336060046073 0
0.275590113158655 1
0.480961047178594 0
0.473274362783546 1
0.282736755054486 1
0.446063897105639 0
0.387020985415255 1
0.420318253211699 1
0.379834843628199 1
0.299889677537975 1
0.302180207574207 1
0.442111481741038 0
0.32965187053871 1
0.366105255636507 1
0.364139640993361 1
0.424209538036792 1
0.362749962422521 1
0.35604190010317 1
0.383735896994361 1
0.384919402643313 1
0.393751477866922 1
0.425557642703788 1
0.383208083131841 1
0.448596806884755 1
0.437566849118009 1
0.430906310767024 1
0.299290391241121 1
0.331087567001759 1
0.320507467227431 1
0.368141699886263 1
0.449966465169181 0
0.425560078019895 0
0.36885155171726 1
0.454170827895446 0
0.373930907756396 1
0.376194777432433 1
0.357066430981261 1
0.370335697340237 1
0.550011095911237 0
0.433055859830299 0
0.429017657472822 1
0.449836387569649 0
0.390952597968032 1
0.363349419746149 1
0.425870494299924 1
0.440643617346669 0
0.3194189409446 1
0.476868668961524 1
0.432694639973038 1
0.369461393050109 1
0.329079505811686 1
0.365131715375227 1
0.339185776819076 1
0.361317879800303 1
0.402058328130663 1
0.428404715876107 0
0.406888974723127 1
0.443969178408339 0
0.203897607864546 1
0.318798059531018 1
0.360271804204868 1
0.338514137835997 1
0.392189488097954 1
0.363898382410085 1
0.336989645489895 1
0.342714069657411 1
0.323508561686645 1
0.473105407248554 0
0.380017264919652 1
0.265507065677824 1
0.280643276411395 1
0.369040618701634 1
0.355586729006913 1
0.531402278821825 0
0.306958197228901 1
0.339301852807521 1
0.376306232895222 1
0.349331081629171 1
0.322002405878108 1
0.349864502689406 1
0.376398912436814 1
0.336358249994396 1
0.36228275059916 1
0.402947997872682 1
0.485218927699604 0
0.490449588928087 0
0.300936168293217 1
0.357644422458807 1
0.350238257614801 1
0.294225379618518 1
0.311891467511992 1
0.470828412706034 0
0.416199445838088 1
0.260762986112209 1
0.378257628231197 1
0.337374441594669 1
0.436228490732637 0
0.343423422841345 1
0.492537703244696 0
0.416134524600905 1
0.328752238840028 1
0.316622445555439 1
0.422440678914299 0
0.332935227796677 1
0.501197684029811 0
0.41779853505846 0
0.377194311989346 1
0.275412815075404 1
0.371706597998529 1
0.348893078767008 1
0.499714911756841 0
0.454352871971668 0
0.302866324300286 1
0.408266493944311 1
0.318918318068842 1
0.471996997995413 0
0.332087875937159 1
0.397862514682309 1
0.442347163054386 0
0.425107909163285 1
0.380258005911255 1
0.41393640362201 1
0.408731668966941 1
0.389719843444099 1
0.455783516866646 1
0.233348821242594 1
0.314845993732153 1
0.397420716170104 1
0.361825453395575 1
0.444705654117216 1
0.415197286846418 1
0.36665317838581 1
0.385624643550739 1
0.272842824958946 1
0.448970306411322 1
0.274419532369701 1
0.377674750699237 1
0.30501709931446 1
0.305563472964075 1
0.460495451636612 0
0.249018911061392 1
0.429499146896705 1
0.395603003398953 1
0.327247062875346 1
0.500032640002145 0
0.372012386434917 1
0.392215655384284 1
0.387395508062925 1
0.466824050603912 0
0.496523624178836 0
0.332426038058471 1
0.575718611680397 0
0.351084697383829 1
0.373968511610691 1
0.38856553400389 1
0.486979482298972 0
0.305473780586711 1
0.445014846135775 1
0.326809720544763 1
0.332840075698459 1
0.421541220984918 1
0.465525698584276 0
0.451806877269634 1
0.403962223072339 1
0.289715808813182 1
0.286705758717157 1
0.369630773646728 1
0.403235655530958 1
0.449790415935341 0
0.445986722092291 1
0.486155887759527 0
0.409287839804291 1
0.289507111354744 1
0.374271427570542 1
0.366871456420985 1
0.369100810769886 1
0.399049198953276 1
0.436333147514813 0
0.359070857185292 1
0.432775874699571 0
0.365527494280799 1
0.527565346194261 1
0.453280865346497 0
0.382445090263048 1
0.394639933745909 1
0.342296623370475 1
0.388737783276601 1
0.268569434593151 1
0.3518872589118 1
0.398321709397048 1
0.410083220618765 1
0.381070204745477 1
0.479274394611082 0
0.398183200809164 1
0.293564529771167 1
0.367003438526319 1
0.341654248891796 1
0.400764398387452 1
0.35924133847663 1
0.41097693109894 1
0.50271585008266 0
0.396045207124818 1
0.367314866423923 1
0.356157786693436 1
0.352588442813314 1
0.434340910584913 1
0.415073207649234 1
0.406626492254694 1
0.466698602366085 0
0.344542355339093 1
0.497166890576912 0
0.433513016881206 0
0.27753875214896 1
0.255465465682385 1
0.418609331670004 1
0.414063237372866 1
0.416265122746253 1
0.350202237302846 1
0.315046643095397 1
0.382026752313706 1
0.506062141565514 1
0.409719625027341 1
0.439360871007226 1
0.371413032559102 1
0.39166977911019 1
0.478968702929722 0
0.395025833351223 1
0.38780378981456 1
0.297012458245722 1
0.527467991753309 0
0.373728156348191 1
0.327666618593553 1
0.435042945984868 0
0.389795460293777 1
0.523747423807276 0
0.356158193400683 1
0.368977493785036 1
0.349739878603946 1
0.41015937306909 1
0.370946010969026 1
0.425318363910897 0
0.347694155027668 1
0.318518158015999 1
0.438610985813738 1
0.394100919228231 1
0.370679677480376 1
0.44875886362105 0
0.418127124357956 1
0.447213322004347 0
0.332062753934603 1
0.424971153222959 1
0.371545236151827 1
0.462414785073125 1
0.446346954920099 0
0.413485958368905 1
0.45171273350843 0
0.336761267033482 1
0.374511001232369 1
0.378318581181412 1
0.336133948796026 1
0.377611897438619 1
0.390195326732182 1
0.444482240099238 1
0.39809054800503 1
0.436779146206019 0
0.506557625303754 0
0.361424266808655 1
0.346212177077071 1
0.428657140819885 0
0.447631878321653 0
0.374773694088961 1
0.284505006656653 1
0.273169836623786 1
0.387665424172335 1
0.508496750145519 0
0.357965416201522 1
0.428930667096209 0
0.473855889825779 1
0.533445626342161 0
0.42441337114282 1
0.349880585593624 1
0.271522605514074 1
0.340285561931699 1
0.351352355670144 1
0.319707395256889 1
0.454072633511661 0
0.325061321440006 1
0.317577732899856 1
0.280323760103354 1
0.449422412810335 0
0.301543916030194 1
0.427980540961827 0
0.450402412424781 0
0.463635984656051 0
0.273307225399891 1
0.308899908648858 1
0.391963831961234 1
0.368647880536403 1
0.255393680064082 1
0.356344482717399 1
0.279360016664062 1
0.37877653926389 1
0.384565532165997 1
0.435930499063765 0
0.513048765557126 0
0.278924257358846 1
0.385344217710059 1
0.42442649479824 1
0.347825291334871 1
0.480579542860044 0
0.438072748562821 0
0.444765313769061 0
0.361495229525837 1
0.419677546617698 1
0.444747210383595 1
0.359814976364135 1
0.281618199684347 1
0.424343552402375 1
0.387856392894903 1
0.424407684640768 0
0.396056160886345 1
0.419397455432832 1
0.269515772459674 1
0.381379608722199 1
0.424240896687269 1
0.438519113288525 1
0.406889733249089 1
0.375416401099574 1
0.237079281245332 1
0.445065979362418 0
0.381276472055762 1
0.423629687936601 1
0.323045896377951 1
0.309561169177561 1
0.354498552542679 1
0.460858741950441 0
0.334692297511791 1
0.278092356913637 1
0.458107512031323 1
0.484092017474846 0
0.310425471817331 1
0.37099186966619 1
0.40554479152925 1
0.334209132604615 1
0.452958697911282 1
0.389656693595084 1
0.457822478601571 0
0.318310937864887 1
0.355986785343736 1
0.448152019299387 1
0.39333541783222 1
0.448599118755017 0
0.330185513147282 1
0.390310399007247 1
0.408117655909227 1
0.426715947738671 0
0.364388818196875 1
0.373973228582054 1
0.475331086736247 1
0.383285858130706 1
0.362948604875022 1
0.322446647525451 1
0.481431995712985 0
0.273007749701403 1
0.364978064107768 1
0.529053874203078 0
0.362708980757486 1
0.426333857069881 0
0.456409597864565 0
0.393018626868765 1
0.279429844628944 1
0.40286468092308 1
0.340499422657067 1
0.432730567942866 1
0.354983616451319 1
0.397497855624361 1
0.331943293678688 1
0.324763691610073 1
0.454149182381594 1
0.258208263989623 1
0.478680869771402 0
0.372377592499447 1
0.328964265595752 1
0.520335028460776 0
0.472838898720232 0
0.320793280093494 1
0.393720377476318 1
0.427252925030296 1
0.512387848302987 0
0.288124966647405 1
0.449981321328097 1
0.300878005175757 1
0.527261839201252 0
0.398388378473217 1
0.345770611260698 1
0.277353885504052 1
0.349176030454799 1
0.27184431344779 1
0.369650316458503 1
0.401515171950263 1
0.374709089156323 1
0.447925142328513 0
0.365579668520081 1
0.386088114123685 1
0.322781847476019 1
0.42504473620483 0
0.515269626393103 0
0.357984050066982 1
0.39910037572413 1
0.400069210905255 1
0.382261328550474 1
0.34899661091028 1
0.392770966704235 1
0.353810383312587 1
0.370841280456597 1
0.369536763192604 1
0.310342639797929 1
0.384702806917841 1
0.561764852543251 0
0.386645639398039 1
0.328211393999468 1
0.417271445216608 1
0.407148927630597 1
0.373506276956003 1
0.526316180905571 0
0.392855492876382 1
0.414762755140072 1
0.484391894715193 1
0.367194593694278 1
0.299052964311473 1
0.261567048820772 1
0.44076391988308 1
0.435109665548441 0
0.452470376844755 0
0.339220318710635 1
0.360457810662616 1
0.499721165867489 0
0.423131844124703 1
0.422646802025325 1
0.355911528746521 1
0.357195253351103 1
0.525067209907702 0
0.411262504592853 1
0.378521744108537 1
0.392210445591448 1
0.338334039368276 1
0.462507285444826 0
0.360924885655159 1
0.383668793537279 1
0.379208419928195 1
0.282182226180131 1
0.377732538801676 1
0.378515036672826 1
0.397436292564699 1
0.390164828005096 1
0.359686337038261 1
0.379060308750658 1
0.286482816499388 1
0.312521324079922 1
0.413308853634545 1
0.37267047045194 1
0.348110505352091 1
0.460016306485665 0
0.335103050090244 1
0.412910005322282 1
0.375028814326279 1
0.279373176803141 1
0.396006211376619 1
0.377379821753039 1
0.462833563077389 1
0.403620541923598 1
0.386167970775172 1
0.391064468579372 1
0.397968617129017 1
0.450157594595208 0
0.256284396391129 1
0.472456171338732 0
0.399573094884172 1
0.418948612352048 1
0.385719422288717 1
0.433049194605387 0
0.474118546147315 0
0.362735968904598 1
0.397610871022718 1
0.40148598534682 1
0.365239455890326 1
0.49074392899788 0
0.333362190462109 1
0.299662196828899 1
0.445578784010942 0
0.342100686853965 1
0.413447427824066 1
0.405732349477514 1
0.380638399376096 1
0.407096359653733 1
0.348370474227977 1
0.387242192612595 1
0.390941531666689 1
0.48414394565441 0
0.261581984536741 1
0.481789298472277 0
0.364501338177892 1
0.500908209490857 0
0.330646923719177 1
0.276506235757963 1
0.345992843814442 1
0.384656867211246 1
0.448776315716249 1
0.326747099192122 1
0.381261418977328 1
0.326356005449302 1
0.369579518094065 1
0.330279527947705 1
0.392327014860957 1
0.453222187752341 1
0.422018024604925 1
0.38951671745483 1
0.457194439774268 1
0.379788091937322 1
0.378677838245751 1
0.489617845779992 1
0.440599450092936 1
0.490766590623174 0
0.481182771655965 0
0.333829116086446 1
0.386944872664234 1
0.419870649381114 1
0.381352339720905 1
0.402012880339075 1
0.296773868069151 1
0.461360652723244 0
0.32624891901592 1
0.404952594808439 1
0.396736706442407 1
0.374087129536231 1
0.493105013745525 1
0.404231758793124 1
0.425776674461256 1
0.465187870240344 0
0.521204045395439 0
0.308094946773075 1
0.400106446061137 1
0.265988735091382 1
0.387364267125084 1
0.421454280834287 1
0.409642779791215 1
0.412947112177742 1
0.383996357947439 1
0.334262701944096 1
0.293102666738247 1
0.35334237353491 1
0.387443717895937 1
0.458021814824749 1
0.537734853653859 0
0.328631315786779 1
0.459086463524588 1
0.390310730281653 1
0.449010746897265 0
0.305861303464738 1
0.326496257350134 1
0.402717121478276 1
0.302446378089437 1
0.472223437400591 0
0.470324603471193 0
0.277273918512858 1
0.275376720479525 1
0.417599784934422 1
0.430408570169855 1
0.349852320331108 1
0.548964661064825 1
0.343041945914307 1
0.371293262066367 1
0.434416432866437 1
0.366409809153144 1
0.451282714222667 0
0.345921144653684 1
0.360551284485757 1
0.293615970668677 1
0.475044224804356 0
0.392421952657541 1
0.500694034678838 0
0.33249325350492 1
0.38081024695382 1
0.489369367401921 0
0.447173387061822 1
0.323802375710867 1
0.375671436249787 1
0.507488965353096 0
0.354283977226274 1
0.386601759875139 1
0.367837455582125 1
0.430869232335522 1
0.399554413802596 1
0.409340578635276 1
0.337905788743626 1
0.379338227206937 1
0.456384192029236 0
0.336708466882556 1
0.361845378903621 1
0.384715275242082 1
0.374549977463082 1
0.389860617929539 1
0.511990289029467 0
0.377578544102763 1
0.374450455231456 1
0.39939676328604 1
0.360765022567601 1
0.367562382312258 1
0.492166986948896 0
0.233846996080073 1
0.329467987270147 1
0.397422800850592 1
0.363245022815823 1
0.29273866234198 1
0.401486267118547 1
0.474564458636139 1
0.347439346443885 1
0.354483373907115 1
0.399718460033121 1
0.414856227520213 1
0.382435612954595 1
0.379176535240529 1
0.325124285563384 1
0.485575478694059 0
0.373633159705213 1
0.404005959452586 1
0.343078730623698 1
0.435275863732534 0
0.308248041377683 1
0.305957796044831 1
0.345800703280252 1
0.390481048042363 1
0.294444562500301 1
0.335855096918727 1
0.432784602663829 0
0.345153136950518 1
0.331115580862649 1
0.435213677167128 1
0.418955109946895 1
0.299137251300768 1
0.205105867762918 1
0.481223315844577 0
0.397095833140148 1
0.435463267962314 1
0.305665300500458 1
0.404030220151174 1
0.36925420670728 1
0.268168733317743 1
0.293787103454836 1
0.358937962915731 1
0.440821892100137 1
0.339367537673 1
0.284159168827968 1
0.509924942423636 0
0.33272718456774 1
0.377491761661167 1
0.398061626491512 1
0.346265479805383 1
0.38778009521176 1
0.435149583734762 1
0.358272655262991 1
0.311179705503526 1
0.507022928811059 0
0.366610563682268 1
0.4722127102798 0
0.409970098028546 1
0.364960128501955 1
0.436849551564816 1
0.499745978460539 0
0.462180744817532 0
0.386619717899321 1
0.421090684383831 1
0.451975628389727 0
0.350010123299621 1
0.453357764194676 1
0.296733759629513 1
0.239430263080636 1
0.382064225212065 1
0.41351994796509 1
0.430959159373156 0
0.272753677533842 1
0.370203599222049 1
0.402788791955846 1
0.173741827025254 1
0.437583545766951 0
0.394587385837273 1
0.348065646822868 1
0.272108155524375 1
0.328263327717416 1
0.319377969900703 1
0.328302033041195 1
0.475865091672477 0
0.51763430087897 0
0.343191449322245 1
0.354625476816555 1
0.4149416419974 1
0.348894837425133 1
0.398343521735151 1
0.499332161671905 0
0.356449280606384 1
0.422085834117673 0
0.491077525869947 0
0.345632753207375 1
0.422523962525988 0
0.463161015478334 1
0.479602518888599 0
0.475058115936004 0
0.37601135400366 1
0.508041396160513 0
0.489976065469518 0
0.545441750332264 0
0.416344204697683 1
0.441355607308173 0
0.283193169436237 1
0.461994078574497 0
0.449443864609012 0
0.372221084940292 1
0.382696312476039 1
0.410973303666699 1
0.395219207572009 1
0.395679086001463 1
0.396070553201895 1
0.363619587104171 1
0.453567847365579 0
0.369564833497997 1
0.366154979879791 1
0.405476536423839 1
0.295916480809002 1
0.414424821981274 1
0.400648888401685 1
0.348115120028533 1
0.433416399675675 0
0.433761012865631 1
0.471306879406732 0
0.259531891836635 1
0.30580512375111 1
0.324848413326453 1
0.458324426281533 0
0.530307174313229 0
0.462152574189331 1
0.345169142185964 1
0.490554661603278 1
0.344934316901818 1
0.365325434394751 1
0.400913285598145 1
0.419055709917153 1
0.414292237880005 1
0.349563022080095 1
0.448527275263937 1
0.35274887931625 1
0.343449453187321 1
0.385486755244692 1
0.348486347519897 1
0.402221263581847 1
0.512143983534851 0
0.203752411034797 1
0.35736840259582 1
0.410471437670541 1
0.23512856289997 1
0.350760113332271 1
0.283278232935945 1
0.348412076205189 1
0.449457680121321 0
0.418902682739602 1
0.509794253396437 0
0.31188968328491 1
0.398729817356296 1
0.336667932076109 1
0.598708291200765 0
0.462131355126341 0
0.376889144387699 1
0.45141601432599 0
0.495725127461086 0
0.409957263511985 1
0.381022523917173 1
0.217947453197104 1
0.349702979999975 1
0.396182757702161 1
0.450059573550131 0
0.393469301480287 1
0.42221906084776 1
0.419459741076217 1
0.371043030667066 1
0.35404533726796 1
0.435923041909352 1
0.442229347426093 1
0.441551885247455 1
0.294495597891673 1
0.367843749874752 1
0.358154257194085 1
0.355710282660635 1
0.346030649988341 1
0.431354119347887 0
0.439045170581592 0
0.418635865957917 1
0.326995135652511 1
0.344341783393614 1
0.419014703623225 1
0.313477288480476 1
0.38762318182212 1
0.347293091556265 1
0.449439704744364 0
0.324691537902073 1
0.375805760116709 1
0.280688878721283 1
0.380695180789526 1
0.518507930148577 0
0.415771423149536 1
0.342251256337592 1
0.404034612885599 1
0.486866331880817 0
0.316887886152733 1
0.308572262313266 1
0.408622951524544 1
0.276541064360919 1
0.428692401049569 1
0.362851660558914 1
0.394962744873561 1
0.331750155684199 1
0.343245227203358 1
0.442484820056792 1
0.19373335850522 1
0.518960553306802 0
0.448655940853764 0
0.375061990845657 1
0.274234125285636 1
0.374663938087929 1
0.589654673581624 0
0.414620678665053 1
0.32394479234029 1
0.447090479881984 0
0.46825849204604 0
0.371739441754843 1
0.379648413113911 1
0.346121022672692 1
0.257021079377307 1
0.3357632013086 1
0.567199486902681 0
0.44672684293553 1
0.470971801207099 1
0.395528031106751 1
0.36943617716435 1
0.50266491764172 1
0.367069993125862 1
0.346146676052725 1
0.384979764826518 1
0.347761200763214 1
0.443603251426233 1
0.512591181294158 0
0.302515777136181 1
0.551345700471034 0
0.366812523749569 1
0.397735095372675 1
0.471029408385544 1
0.32390772900848 1
0.36141499735219 1
0.411119129321982 1
0.454499269443608 1
0.398629777410058 1
0.381089625772593 1
0.31353526998968 1
0.404681321769801 1
0.486128463465587 0
0.454810782193226 0
0.491849885097173 0
0.438332470742701 1
0.377463088759371 1
0.367528349413784 1
0.305306142195344 1
0.311451295907354 1
0.511098847166509 0
0.443001488944868 0
0.639461905002855 0
0.375782905369444 1
0.335475339249235 1
0.38352941907192 1
0.354100794512367 1
0.429414234163607 1
0.377322172402767 1
0.394539308067848 1
0.431021543186076 1
0.324061799030579 1
0.304474699551706 1
0.384640185805932 1
0.389840719542679 1
0.504655780082053 0
0.306180005958356 1
0.352069018336185 1
0.395864678688211 1
0.408311167568144 1
0.466465721518026 1
0.327645231666414 1
0.257028530060295 1
0.299255359262421 1
0.344442442317681 1
0.399626882944909 1
0.380204262070329 1
0.345244576590781 1
0.376250905471639 1
0.421684505502902 1
0.374290786457878 1
0.288111414888664 1
0.421411507938003 1
0.386601323897534 1
0.553984822280743 0
0.383555832423012 1
0.364721989925535 1
0.596024063534841 0
0.314025106832066 1
0.284233343108786 1
0.283886102450639 1
0.308768598848191 1
0.227244956703553 1
0.43210090536104 1
0.414932622858184 1
0.493894771554593 0
0.271368359274627 1
0.418532947638588 1
0.417755605483701 1
0.338163940640316 1
0.414539943618577 1
0.4511906644965 0
0.34729748865363 1
0.385536121131097 1
0.345649010504919 1
0.339470381904101 1
0.277587918319847 1
0.357903799099097 1
0.467366342212579 1
0.473628893314899 0
0.367429958761519 1
0.312026705990998 1
0.420959417274099 1
0.383288588352835 1
0.32152023282329 1
0.381399706033414 1
0.383729622324018 1
0.344097615675228 1
0.476194919448528 0
0.37096082296426 1
0.461952244691483 0
0.401163984673859 1
0.330417841098986 1
0.323213834789461 1
0.346673155685988 1
0.454417916457424 0
0.38369625079972 1
0.499841263383661 0
0.433959018162884 0
0.359763684465222 1
0.360537878969965 1
0.52301028092438 0
0.433102690482678 0
0.408974978169147 1
0.412157786186828 1
0.408824622771183 1
0.287921853865721 1
0.398795226075987 1
0.295904086062206 1
0.385722556571373 1
0.384043455121393 1
0.429690489526679 0
0.380650272667253 1
0.329473570399232 1
0.369203344658192 1
0.393399592651886 1
0.465446450256319 0
0.413711510318408 1
0.426893883471935 0
0.361116571238087 1
0.320729057152368 1
0.44296074557059 1
0.425163163009359 1
0.426471557736968 1
0.366803772536566 1
0.454122569894975 0
0.423098747800882 1
0.458611571380722 0
0.333147120423745 1
0.375902503566626 1
0.293250766032134 1
0.45554582539726 0
0.331278900075075 1
0.322140981604617 1
0.352738146738017 1
0.345119509818501 1
0.32041578187274 1
0.374692669329542 1
0.417538730061178 1
0.417063149226273 1
0.412296208561623 1
0.344768846656061 1
0.45283180922581 1
0.342346162074301 1
0.361194709287248 1
0.391566420382516 1
0.375911334718572 1
0.440993657765337 0
0.453940734147532 0
0.367585803789573 1
0.449082469364764 1
0.289658300440001 1
0.379527797118396 1
0.46735767230703 0
0.440028838369295 1
0.36589400642107 1
0.416575838027215 1
0.294881899636028 1
0.353105761610756 1
0.450548516337965 1
0.43439403814175 0
0.468030208659609 1
0.308387839203442 1
0.406552631850801 1
0.495804489851192 0
0.33059487779545 1
0.368164789110981 1
0.491640654878379 0
0.44054766748742 0
0.461331759468147 1
0.39880391768629 1
0.301345799026886 1
0.342200670017775 1
0.467040926154487 0
0.258286642779842 1
0.416130406492002 1
0.568541881613253 0
0.415373556659268 1
0.424442731726627 0
0.389755395112303 1
0.29022350718464 1
0.339166898065243 1
0.311175952843402 1
0.436944275821789 1
0.344048150648088 1
0.296516361376206 1
0.428133632036329 0
0.323145371135903 1
0.298324440823729 1
0.469652363973236 1
0.406955164353843 1
0.401191789274688 1
0.329437622372888 1
0.396597803514038 1
0.33947088996202 1
0.439055233488726 1
0.361149247871681 1
0.267942868571615 1
0.342919717296696 1
0.418163617087818 1
0.331880151673018 1
0.474858894943993 1
0.390924965276477 1
0.303919175735267 1
0.474037302724125 0
0.534246183379907 0
0.282063467473344 1
0.178626537149614 1
0.330189197812155 1
0.526419866945109 0
0.35833836525203 1
0.30500225760293 1
0.386836897251 1
0.40526555974066 1
0.51127902050729 0
0.422072486800456 1
0.36395242114257 1
0.335844973784333 1
0.367403814827561 1
0.274260796351663 1
0.418300294502733 1
0.486807407516817 0
0.373608207597872 1
0.318925280479306 1
0.432951926960701 0
0.488318668514577 0
0.392806749262601 1
0.363011085642642 1
0.542860346737322 0
0.384902561768884 1
0.444626257891097 0
0.373905530183528 1
0.341536278453068 1
0.424439270949089 0
0.433514111900047 1
0.41915271857136 0
0.382809683560322 1
0.461084817572777 0
0.348503869655579 1
0.381470011672499 1
0.286532720958493 1
0.475146411159225 0
0.376587860009055 1
0.416656773031811 1
0.317210911897795 1
0.468796720054443 1
0.446698505643557 0
0.40638620940738 1
0.427630306293113 1
0.282586801736529 1
0.329775988313985 1
0.425439068115806 0
0.313462198707851 1
0.411506956818184 1
0.459174572876978 1
0.462490285663555 0
0.358420094556727 1
0.460433588181457 0
0.379326702445516 1
0.435638076236245 1
0.359805984285627 1
0.471523914011438 1
0.436622862219605 1
0.453102197777441 1
0.400003603132388 1
0.35662129795082 1
0.485539890222033 0
0.378618755309941 1
0.341738777127356 1
0.466400681796976 0
0.393112507789893 1
0.351436610900677 1
0.371981891576176 1
0.359351995404892 1
0.474373872546504 0
0.271985136744847 1
0.489925914197502 0
0.453714707880423 0
0.42461966762872 0
0.360898660978838 1
0.308626841769946 1
0.441929892879717 1
0.390610598295422 1
0.412227684264701 1
0.430611414735926 1
0.393100249457941 1
0.418517896435846 1
0.451274613485327 1
0.431584783668497 1
0.363114740353038 1
0.245601175749419 1
0.241968486754696 1
0.449381794237058 1
0.374003148981368 1
0.384371542906722 1
0.332772180698003 1
0.372807875017961 1
0.299814325792056 1
0.428691212326918 1
0.412227885441745 1
0.35208874348734 1
0.400052397140359 1
0.410513767095687 1
0.398361910320724 1
0.345454494652065 1
0.335604516717003 1
0.48470444468329 0
0.466739707101575 0
0.370714877332682 1
0.401804824796297 1
0.583116122053418 0
0.467103119181362 0
0.310556519042732 1
0.473870969883465 0
0.436184469765587 0
0.520215368891102 0
0.438119313719211 0
0.44269755375784 1
0.276614131980388 1
0.403433946322289 1
0.273360617258811 1
0.355459776010368 1
0.42102448463097 1
0.40621326160502 1
0.3770798650546 1
0.430235885660462 0
0.43234094723615 1
0.429416573528166 0
0.350295020737747 1
0.348905743113119 1
0.415549590677976 1
0.420450653375965 0
0.366228086912177 1
0.31904009743404 1
0.327183803764178 1
0.429050116744188 0
0.314170406738696 1
0.371111766078759 1
0.260179420969523 1
0.36135026255847 1
0.491212883507933 0
0.36853024994818 1
0.450814195153589 0
0.35039182270619 1
0.35372173741407 1
0.326170024076977 1
0.3514046090642 1
0.301182512084296 1
0.378122084134164 1
0.419906369761506 1
0.487312256242381 0
0.363191736695465 1
0.363894057854296 1
0.298598449503417 1
0.39132365194992 1
0.432299578158115 0
0.389790966062767 1
0.210995459813531 1
0.380608794635696 1
0.448524503434193 0
0.456751894004964 0
0.344764572903543 1
0.31451919598495 1
0.4584961703307 0
0.379550633311057 1
0.530318767701742 0
0.480564741906494 1
0.45135867251867 0
0.349294833887403 1
0.378452871637476 1
0.273857128852958 1
0.2975385220747 1
0.447744028101445 0
0.425382464118484 0
0.41473428979571 1
0.393626121568419 1
0.444024861851993 0
0.329307122261067 1
0.382614676195672 1
0.325524226053132 1
0.390791283289716 1
0.32557226469105 1
0.42171032960616 1
0.305603292604747 1
0.391745249592654 1
0.415698595665228 1
0.350572659400523 1
0.450552754744606 1
0.320278758932066 1
0.269438544883372 1
0.310840425045415 1
0.373833085425045 1
0.429756721575753 0
0.388614784160752 1
0.423214496439885 1
0.398721671786159 1
0.389976601467678 1
0.423929525719206 1
0.459822082318264 1
0.365223787224297 1
0.32724917556425 1
0.321062573377932 1
0.399751188170361 1
0.330388745184796 1
0.42661195223264 1
0.408822596732707 1
0.367875964568827 1
0.355191633658587 1
0.362664192838554 1
0.335197803113331 1
0.408583439147479 1
0.445495309128292 1
0.367605584489218 1
0.44252072428235 0
0.442239254461019 1
0.505674172895646 0
0.25723802209465 1
0.460902753009642 0
0.564828528371616 0
0.412877325369709 1
0.309564629358154 1
0.433321536877437 1
0.442726140556194 0
0.43214026297085 0
0.281320944571016 1
0.334217056842353 1
0.403387743944091 1
0.368699037535128 1
0.39981663139252 1
0.488040647923861 1
0.474848898573392 0
0.413843587724443 1
0.424662701743624 1
0.376745803841753 1
0.258159769896059 1
0.37037581958556 1
0.512213975629418 0
0.376575128480437 1
0.372330632507056 1
0.368771244888873 1
0.350470288925342 1
0.355773138243961 1
0.344309359099928 1
0.429903107434138 1
0.326626433703715 1
0.398642406824283 1
0.366623380523536 1
0.379479210338462 1
0.344459071033008 1
0.429800407806954 0
0.504148954624184 0
0.419417325668047 1
0.411892320147756 1
0.433538979462683 1
0.391947542707911 1
0.284247198322072 1
0.310215975525811 1
0.33162099095082 1
0.43224290620405 0
0.288276726588447 1
0.37980880558779 1
0.379191001495665 1
0.251622617677314 1
0.334511860397649 1
0.430769998827172 0
0.473963708120584 0
0.326144690319734 1
0.480186030836976 0
0.554951193412203 0
0.365948445521351 1
0.49530607416156 0
0.370345047020126 1
0.457176515572029 0
0.292357219076311 1
0.363545605113365 1
0.391609450593451 1
0.355502265883636 1
0.393387412330357 1
0.426993316761409 1
0.326349020777669 1
0.306858803250678 1
0.402134236063338 1
0.321016388407344 1
0.3628721577369 1
0.34513182684985 1
0.249117682862516 1
0.384685502228398 1
0.408495060570537 1
0.328726327877339 1
0.207566968198554 1
0.41256562382185 1
0.194253783946536 1
0.425486824196808 0
0.499706849189766 0
0.400807010664055 1
0.419734687893503 1
0.283846696296394 1
0.380248092265747 1
0.365093177365289 1
0.32038586699522 1
0.422337685239244 1
0.358171079861174 1
0.398414223892396 1
0.578605784208922 0
0.39011796807012 1
0.372957689063439 1
0.442487356109043 0
0.502862665759174 0
0.390523313233784 1
0.36461765114806 1
0.245106020155544 1
0.377486065447691 1
0.398709253271625 1
0.372755449524835 1
0.350623909331538 1
0.23969511706687 1
0.395102605808656 1
0.428085220128887 1
0.347019914885144 1
0.465382972909049 0
0.388216987150966 1
0.408147693412554 1
0.464937956428216 0
0.37311048238387 1
0.489897389046688 0
0.397575348856146 1
0.293306477355006 1
0.39564498737197 1
0.301323955259907 1
0.46281484384984 0
0.419355060174174 1
0.338714933158601 1
0.256155731366814 1
0.287152723561341 1
0.325903023783276 1
0.313888051589714 1
0.507128798496496 1
0.382296952480903 1
0.344680824704063 1
0.471022360623808 0
0.336190954789916 1
0.355491951662578 1
0.456577138247492 1
0.423409449226302 1
0.529632535558844 0
0.387684425855371 1
0.378622178282876 1
0.404154085763092 1
0.293784341972162 1
0.415047458957583 1
0.317129641606712 1
0.347759935715691 1
0.54922684085873 0
0.384691955592718 1
0.375690550229931 1
0.361225641724778 1
0.415479307754501 1
0.432977502709871 0
0.339974841079611 1
0.438729281089878 0
0.279157870198181 1
0.396780538736819 1
0.378136432854047 1
0.285687361784068 1
0.401171754022527 1
0.401083911799675 1
0.411079831188727 1
0.448743087986573 1
0.332377632985363 1
0.46444247252577 0
0.292177270091779 1
0.430336663949983 1
0.382224230553298 1
0.345545493600647 1
0.382728160463036 1
0.33717668676604 1
0.434111059618087 0
0.33401815874386 1
0.508737064760399 0
0.316831931803932 1
0.258157076153214 1
0.391450998326233 1
0.343091009992253 1
0.355215755382777 1
0.452104979682175 1
0.270041340541921 1
0.454557065616436 0
0.332001477352578 1
0.297590666926596 1
0.478763151458431 0
0.386423353146823 1
0.389197418218016 1
0.418681813678482 1
0.402991206062189 1
0.416528166372345 1
0.315005077838392 1
0.276119544330851 1
0.438109291283132 1
0.361471517264956 1
0.297122767226783 1
0.392363612866264 1
0.50030869250458 0
0.405681449844675 1
0.2835567335295 1
0.443486940306881 0
0.34387488308621 1
0.460980907060436 1
0.409188913542439 1
0.405914146424022 1
0.449844591594196 0
0.397871557801147 1
0.446497880313105 0
0.451186885367354 1
0.51379604164891 0
0.482916362540306 1
0.437921936008191 1
0.305153545700824 1
0.518901645864699 1
0.472561588742378 1
0.342650707049725 1
0.399550199314092 1
0.335051552938048 1
0.376979662199499 1
0.339038520617971 1
0.299962784885679 1
0.394583394432953 1
0.509485594165914 0
0.343622540144623 1
0.467708043322019 0
0.301930331192699 1
0.340999672309965 1
0.318341827163526 1
0.277899431471161 1
0.264821526468309 1
0.298579959901202 1
0.471050412363167 0
0.358691600736096 1
0.358945635801685 1
0.44131942641014 0
0.385735405312733 1
0.353490978404777 1
0.290339918573925 1
0.383574494109261 1
0.382426558820318 1
0.345918282354598 1
0.34907892293731 1
0.407024135682019 1
0.388596681878295 1
0.37491603200406 1
0.401969948611606 1
0.330874533567903 1
0.40433066837473 1
0.435581721995232 1
0.445337021203378 0
0.524063384396587 0
0.326843487795001 1
0.545719217835548 1
0.383722454558712 1
0.347555773197506 1
0.331095145748514 1
0.446625921253898 0
0.288800083682628 1
0.395589438211556 1
0.393045138866508 1
0.280700976310626 1
0.401430782160463 1
0.357383143997648 1
0.248925609351111 1
0.362668100865223 1
0.310597576042871 1
0.366618852431697 1
0.403542868219802 1
0.470188865542766 0
0.394628725915137 1
0.432059993642201 1
0.36138617603094 1
0.412193102700815 1
0.416930116090376 1
0.277513187968298 1
0.458649468662705 1
0.341825414174254 1
0.430453443949797 0
0.282040301039553 1
0.335622973015815 1
0.444624215838774 0
0.430597272834993 1
0.412905861115294 1
0.455323132735498 0
0.288170061847323 1
0.304762117651737 1
0.447280738200165 1
0.337214400197939 1
0.438252600110401 0
0.408666001130509 1
0.342746168025393 1
0.437395482301171 0
0.23780765805523 1
0.381793636380132 1
0.320029197881721 1
0.371470706432256 1
0.417880368754879 1
0.399737762124798 1
0.39577200580256 1
0.450499914267011 0
0.259186285048547 1
0.442142055751532 0
0.366610476147264 1
0.331204680414925 1
0.394822311126826 1
0.365085152147162 1
0.331597534505019 1
0.326378516776515 1
0.248491656696416 1
0.324106138568904 1
0.444544935220571 1
0.463548714446035 0
0.405663878565411 1
0.405225007772537 1
0.387780955813079 1
0.3888013874593 1
0.454795264395189 0
0.359413136041561 1
0.243724025337354 1
0.24620278521546 1
0.451370171846689 1
0.325161310048467 1
0.485062633422315 0
0.465162088565959 0
0.466291043370389 0
0.42405535946299 1
0.365531517110713 1
0.37884881901403 1
0.321488131896531 1
0.363401869671343 1
0.454206449309574 0
0.381413868510336 1
0.355587308564147 1
0.48726785905903 0
0.272411029230843 1
0.339727559612078 1
0.419668486931674 1
0.434849751742653 1
0.29545648596454 1
0.293094019722958 1
0.306199257410185 1
0.447337278152176 0
0.366011681546023 1
0.359832904948082 1
0.30999931488878 1
0.399140207106123 1
0.454278908627603 0
0.424054133853738 1
0.383310127357789 1
0.328057014376067 1
0.500439900469907 0
0.387274239545161 1
0.385776586603321 1
0.424619588535304 0
0.465882108021645 0
0.233469492575866 1
0.432467595289327 1
0.364625943319185 1
0.47870136797247 0
0.433886585812984 1
0.341971182901088 1
0.350819225519812 1
0.416741876402947 1
0.197641008313211 1
0.354660702098894 1
0.381710476088895 1
0.33918096537456 1
0.434480541354706 0
0.46330929374795 1
0.296588378386404 1
0.298864126970902 1
0.390771931784748 1
0.420274454814513 1
0.495155852109511 0
0.427196422542845 1
0.312542834512866 1
0.377746841624917 1
0.320652824322844 1
0.297919371774247 1
0.354630352226219 1
0.327394996709699 1
0.287118396058778 1
0.391298865287196 1
0.362481490792131 1
0.418512921645259 1
0.394595678673457 1
0.327195110380887 1
0.42164305482132 1
0.41581719423198 1
0.46464705392381 0
0.449763511181595 0
0.487970502947415 0
0.500390630291042 0
0.379410537164002 1
0.28373479268188 1
0.330686887294658 1
0.368709907001487 1
0.512853955448133 0
0.51653746942534 0
0.281555475497189 1
0.468456788846578 0
0.279717751427815 1
0.381192551838598 1
0.474284762428207 0
0.443259138326695 1
0.450750408396709 0
0.503494730265088 0
0.415372683717185 1
0.313698797232491 1
0.39315350953582 1
0.33158694621033 1
0.327330847107644 1
0.415065657801054 1
0.449206785168983 1
0.432902470673663 1
0.379788172154249 1
0.292888919183013 1
0.332417119619937 1
0.4191895438233 1
0.393567846160759 1
0.465352815966696 1
0.367843126642393 1
0.456178385278163 1
0.29953844473784 1
0.337651138761877 1
0.36730511011297 1
0.401789522221242 1
0.255132875221297 1
0.486356374714264 0
0.43553678978586 1
0.364750575986317 1
0.346984350824877 1
0.401863615849357 1
0.429465444042039 1
0.332615404004058 1
0.385698185982259 1
0.358624294214591 1
0.377996131917324 1
0.362226065378171 1
0.414176251682716 1
0.380887652870582 1
0.383109820576941 1
0.369957102170622 1
0.477534866895528 0
0.419330552243801 1
0.370455831850183 1
0.332894310712393 1
0.319285904411531 1
0.4262759937325 1
0.290482532910354 1
0.473815383677531 0
0.311295266982143 1
0.313939783211303 1
0.490452117794006 0
0.402014246304712 1
0.333739564752604 1
0.353415945048031 1
0.339070879822489 1
0.398362645912935 1
0.431226352275299 1
0.301125417638068 1
0.439958443538089 0
0.447022900529264 0
0.3161335009792 1
0.448989449774744 1
0.266661326641925 1
0.499386980567808 0
0.441088607567042 1
0.299224105414083 1
0.395012816857289 1
0.348598858441774 1
0.401681894940873 1
0.439099386050331 1
0.411136532618596 1
0.412632113249935 1
0.33903403238386 1
0.39011365226441 1
0.437353804107155 0
0.367332934179279 1
0.277736905601238 1
0.397784520292564 1
0.372187666104419 1
0.435391512253763 1
0.401961571006304 1
0.363794351503129 1
0.214496416288479 1
0.47226679067909 0
0.235986449435903 1
0.379901735080065 1
0.261152838183101 1
0.318538969803536 1
0.369959766917904 1
0.262274301383501 1
0.336040909937121 1
0.45287467297686 0
0.27187544724165 1
0.28412152905381 1
0.335605476067616 1
0.447901185662227 0
0.31689036686303 1
0.44933851171383 0
0.31373497935683 1
0.396402582179935 1
0.425128018537896 1
0.37966285162666 1
0.475098841933935 0
0.378196844941731 1
0.420237421195503 1
0.389952136309768 1
0.386068166578213 1
0.397049493726723 1
0.372538797054013 1
0.446924166034689 0
0.403235391115647 1
0.460962312535433 0
0.436203168195253 0
0.380936431017941 1
0.485384803038819 0
0.230751809315167 1
0.455014523997629 0
0.335583338197315 1
0.453323112409761 0
0.366418937519565 1
0.442670946641224 1
0.460899001074553 0
0.437613746874381 0
0.496937130050808 0
0.376781105909232 1
0.491683522152662 0
0.381613796745099 1
0.382857128895238 1
0.332709194425175 1
0.452813879136086 0
0.2455141972031 1
0.373587628200972 1
0.347212708321451 1
0.394937800372863 1
0.431443510575613 1
0.440214790332398 1
0.373404629666708 1
0.373040936908079 1
0.434171575919061 1
0.30026800361835 1
0.468291836360277 1
0.409514489457186 1
0.422535080557048 1
0.368818612350683 1
0.378979506610211 1
0.479190839826109 0
0.424519750902861 1
0.509477714207061 1
0.447726832407813 0
0.394276826627872 1
0.365301862641709 1
0.496165632979935 0
0.351182682533895 1
0.478189337721493 0
0.338829101442985 1
0.317063361347859 1
0.360183868694257 1
0.365323239012754 1
0.384288936516496 1
0.369033950650826 1
0.374639405101365 1
0.38486178470826 1
0.28137645508263 1
0.334768487869221 1
0.472568211352147 0
0.444793343856146 0
0.441441693225286 1
0.376087480313739 1
0.266144152601692 1
0.319298549650246 1
0.287465407281613 1
0.410824484091445 1
0.364223338991691 1
0.343946238730695 1
0.330123144641638 1
0.382444440300189 1
0.422488218003326 1
0.262251106828472 1
0.507101021740834 0
0.251320838206682 1
0.323432145286313 1
0.311953994231638 1
0.416681941608838 1
0.348938287429502 1
0.38170009006712 1
0.351024104094717 1
0.246940353649042 1
0.48431015002083 0
0.286241799202421 1
0.447667609475729 0
0.387198355676251 1
0.384995016779658 1
0.47654473335519 0
0.347031077604807 1
0.320196641907938 1
0.419340561463939 1
0.378578946864509 1
0.331721134231886 1
0.371002720328985 1
0.492898539380944 0
0.318890286411207 1
0.456753811907227 0
0.449917452571436 0
0.418816689819264 1
0.400433200030623 1
0.438414418979869 1
0.371270305693967 1
0.412798750411887 1
0.386342314884544 1
0.395660585713749 1
0.255254612358282 1
0.388736817468861 1
0.433750260085141 0
0.370531405983922 1
0.447309901311343 0
0.374088293058517 1
0.484802978053511 0
0.441330709016417 0
0.264918949902162 1
0.363923033054271 1
0.406116825646195 1
0.332849511279828 1
0.318262261918635 1
0.357744222826318 1
0.544179799575827 0
0.45969516532683 0
0.370170023955862 1
0.384544933497485 1
0.362547914181594 1
0.53075433871958 0
0.372058484815916 1
0.393288860947359 1
0.365789827108834 1
0.443412966523484 0
0.502509140116933 0
0.411531324248778 1
0.286127841961633 1
0.412899180445085 1
0.37783057749269 1
0.425108005619216 1
0.423865984937093 0
0.394865343131685 1
0.354613072493654 1
0.410051851284438 1
0.383057209606184 1
0.537363735902906 1
0.369660681912741 1
0.331954781337308 1
0.441232226362111 1
0.422920559552897 1
0.424785378570205 1
0.330758079896563 1
0.51639307213967 0
0.406860400028475 1
0.363292955260395 1
0.329785557307593 1
0.387053923660065 1
0.396631966974427 1
0.395306709729217 1
0.307668821317929 1
0.396201201457422 1
0.378455397215584 1
0.368307452548987 1
0.419719675477626 1
0.329987522187092 1
0.439407534224689 0
0.331219958507261 1
0.322029929212507 1
0.19593444656869 1
0.398747784141889 1
0.306848838298963 1
0.413795689224001 1
0.282970476783363 1
0.302019141270429 1
0.399863159732285 1
0.28217312194213 1
0.383271466504218 1
0.409058977788477 1
0.38981798157588 1
0.392465608239065 1
0.344325941814652 1
0.377239588266195 1
0.337516568294502 1
0.350254703845879 1
0.315145478604043 1
0.3979794547101 1
0.332992004736546 1
0.274971825876449 1
0.415702911963564 1
0.386955433831934 1
0.275030869322203 1
0.411804992034272 1
0.314114065975067 1
0.410436415941005 1
0.351224577970741 1
0.428092851456092 1
0.358556854837461 1
0.572285987175056 0
0.346457003331882 1
0.473431592873769 0
0.483616341954747 0
0.317198593761816 1
0.393211195396275 1
0.307511847453958 1
0.378574787846075 1
0.391755315691873 1
0.418715084164993 1
0.323124097821337 1
0.364605461796862 1
0.417812891465541 1
0.54467875500845 0
0.517722159432042 0
0.422922497513617 1
0.37363924928537 1
0.287390923809539 1
0.40820792643442 1
0.356745416974479 1
0.401898607982155 1
0.389950417393724 1
0.300036461594123 1
0.331928323389115 1
0.353951395438762 1
0.360772096817913 1
0.380414157992192 1
0.297708225446485 1
0.366701342441067 1
0.324220159812114 1
0.368511964760423 1
0.384403320460299 1
0.460702215979986 1
0.460786176076239 1
0.452817100331817 1
0.469517704851579 0
0.45773354645822 0
0.493664471459037 0
0.389400347003294 1
0.311531484328078 1
0.404655057192255 1
0.358219708216238 1
0.39435036095265 1
0.409108211941011 1
0.386922374151872 1
0.53871609219883 0
0.363290455206341 1
0.340585732359506 1
0.339590934299947 1
0.447961877272716 1
0.3583398505889 1
0.471049786152115 0
0.334962929638655 1
0.430770384040496 1
0.422355103192589 1
0.331325359695504 1
0.308902243092441 1
0.356585536058615 1
0.509445211159158 0
0.32387393243595 1
0.372450938158182 1
0.390190148547423 1
0.25402281849423 1
0.347491501237903 1
0.432009126730267 1
0.368205914527401 1
0.329093254557393 1
0.24444513171388 1
0.385945185598493 1
0.372449967122226 1
0.403679384137377 1
0.381577523404796 1
0.36397896718913 1
0.43394998208674 1
0.431903599181137 0
0.522526954752421 0
0.273097991221764 1
0.356876451594262 1
0.401014763105894 1
0.366506841900551 1
0.402011635153312 1
0.278634124313619 1
0.507992608941703 0
0.531341164583104 0
0.393337210679761 1
0.348248836932471 1
0.409704460390122 1
0.399080483089228 1
0.368911827944188 1
0.281733744602086 1
0.389680321136776 1
0.393997762271346 1
0.422885065280895 1
0.402918802701915 1
0.419145512622478 1
0.460693392565243 1
0.459427342639699 0
0.442330824121706 0
0.31054297615235 1
0.465588052428145 1
0.479934543350418 0
0.49767298120281 0
0.341243152201521 1
0.4020644998785 1
0.43811639807366 0
0.380399758513375 1
0.432947862264378 1
0.464964786731745 0
0.341828689906454 1
0.389678371696302 1
0.435143426889481 1
0.414699317461823 1
0.368650522137999 1
0.417287426590301 1
0.450396140876986 1
0.274753444339881 1
0.496581236018823 1
0.282684733659674 1
0.413785868734736 1
0.299377203391742 1
0.336720911192481 1
0.429313075579686 1
0.302184330948884 1
0.376261711897304 1
0.324721903830787 1
0.514040989728589 0
0.43463786870353 0
0.454890428670524 1
0.368047935249263 1
0.42640570025531 1
0.432104135412386 1
0.287679456004467 1
0.505586648869696 0
0.419471364435846 1
0.32513406885598 1
0.348109030478277 1
0.556262641979736 0
0.362109644094863 1
0.406226534547341 1
0.328921359679481 1
0.41719835749889 1
0.411381705807642 1
0.361195825012117 1
0.357020159074848 1
0.458179044593339 0
0.441613509581217 1
0.44151395250508 1
0.433221114463718 1
0.443826149757708 1
0.438479380202312 1
0.401413123031334 1
0.386561027933877 1
0.372693728203311 1
0.455747881711945 0
0.360199753456312 1
0.265338786271324 1
0.456986887949144 0
0.416603271353553 1
0.406256749454322 1
0.425990393378708 1
0.308098435967631 1
0.36386101386633 1
0.438528944253695 1
0.279429181304239 1
0.407037946578319 1
0.396155525955149 1
0.469448792429997 0
0.335345002092156 1
0.421308346713034 1
0.443972074101534 1
0.392672769380739 1
0.449829722844426 0
0.396131119334408 1
0.354981941688979 1
0.357467843564894 1
0.448007994468262 0
0.416818382037094 1
0.295978359951896 1
0.46252017590274 0
0.481758382376519 0
0.456519442425035 1
0.31427705742515 1
0.226070931265547 1
0.306097771149187 1
0.270326293692518 1
0.38086581801687 1
0.391293469632479 1
0.383121101740392 1
0.393633784279375 1
0.394309242195689 1
0.243009401253338 1
0.410849234069509 1
0.45928256396848 1
0.480187148312659 0
0.44889703215133 0
0.312276167120281 1
0.323508720938879 1
0.401403707464552 1
0.305419913000247 1
0.316421157531615 1
0.430245740313727 1
0.363090190953751 1
0.442848032101674 0
0.418738861122095 1
0.373829564647176 1
0.574823733780296 0
0.304712154471276 1
0.347903004437689 1
0.449409864860408 0
0.371222848876611 1
0.366945584383052 1
0.291167502873037 1
0.377202330042912 1
0.349914257457288 1
0.441906209471246 0
0.388613763077781 1
0.50366283459125 0
0.36086894978846 1
0.405296222697622 1
0.378835598574945 1
0.44554015137072 1
0.408704693920169 1
0.432492827260741 0
0.349755111051182 1
0.346350254893475 1
0.401189565592337 1
0.295037488193838 1
0.385516609794694 1
0.311450095665194 1
0.329467054641962 1
0.378562574387018 1
0.360468525635344 1
0.463410326810009 1
0.450770301712685 0
0.41043705863391 1
0.394255573986545 1
0.382162529542369 1
0.391838049104475 1
0.360820657647849 1
0.294105242824984 1
0.448580796516156 1
0.424085066663634 0
0.383288228819803 1
0.48215210689029 0
0.343827517100748 1
0.30209361783604 1
0.335509975699461 1
0.3899930615306 1
0.320746338114215 1
0.485652890838002 1
0.43308977246742 0
0.491030127607621 0
0.489843484968541 0
0.470238307415406 0
0.477816337511471 0
0.340327843162711 1
0.318863483060946 1
0.364918896081125 1
0.378927508317469 1
0.385048015080244 1
0.410536236388848 1
0.42423246662995 0
0.32754564502971 1
0.328875250981649 1
0.384869591432574 1
0.229731899503769 1
0.363358312608538 1
0.342232588726566 1
0.49462083520064 0
0.278951181295062 1
0.278129355246867 1
0.26376653324578 1
0.341925999329911 1
0.502400685599905 0
0.366312918851782 1
0.362041714987082 1
0.379882596145534 1
0.401393602624311 1
0.381984337548529 1
0.308344635805735 1
0.230211227309703 1
0.393893714199819 1
0.463534777469852 0
0.508087556870217 0
0.381693082895426 1
0.391553019984618 1
0.389713179925566 1
0.459898344223486 0
0.356220423643784 1
0.399594069372993 1
0.467509398671151 0
0.318068294663982 1
0.397913712362303 1
0.492219640187882 0
0.467021122587844 0
0.472736129117591 0
0.389061647846514 1
0.36909019169657 1
0.425062256459168 1
0.471396178324201 0
0.438099240620347 0
0.399894641324474 1
0.425545646514639 0
0.431458286981537 1
0.359168256528117 1
0.263439407693638 1
0.340837176504846 1
0.397699343842947 1
0.369093829406408 1
0.322444380431732 1
0.404088055900164 1
0.476034897822309 0
0.520306776337187 0
0.496870692000027 0
0.301016841923376 1
0.340962637323797 1
0.358236940769753 1
0.459561449221572 1
0.272518170490863 1
0.350380924153159 1
0.418685615693795 0
0.507052300028036 0
0.437726516275035 0
0.235131341990163 1
0.33804467282724 1
0.372545712045238 1
0.414771697712966 1
0.216755934209574 1
0.40431193320467 1
0.419408437479136 1
0.340168924950703 1
0.35961045785645 1
0.447481408621199 0
0.354335337632331 1
0.497615212762677 1
0.412332042607131 1
0.364382700763062 1
0.44128385740405 1
0.436459804922637 0
0.302550107718235 1
0.422414503792667 1
0.401322595609608 1
0.408305735427391 1
0.376748346060746 1
0.327028164464823 1
0.328089368408403 1
0.43821725768938 0
0.376564887276399 1
0.40294494194801 1
0.341545203888757 1
0.335469283127758 1
0.34600943328249 1
0.530820996669236 0
0.406413136130535 1
0.340743662953881 1
0.366091153498666 1
0.350298259629789 1
0.360173776589194 1
0.506647219738326 0
0.362301948164161 1
0.27757074946476 1
0.484642830436342 0
0.301658364044798 1
0.33078275280515 1
0.437437374314044 0
0.223607810939126 1
0.54043177401502 0
0.456371750467844 0
0.370965013963552 1
0.333705410868481 1
0.40862085522304 1
0.301791520581517 1
0.422728528599909 1
0.4071046264508 1
0.398903974720116 1
0.414423228849706 1
0.301281684274306 1
0.358420659385859 1
0.424365807090771 0
0.509240449182392 0
0.405813342328758 1
0.466426798708688 0
0.424178620313877 0
0.369786495028144 1
0.396266248866756 1
0.371056866382436 1
0.432144497358755 1
0.281489923928299 1
0.158812360448673 1
0.380515352655409 1
0.359813687720369 1
0.429966079265119 0
0.322548940707459 1
0.550626381358361 0
0.425681150058139 1
0.579330799426919 0
0.347747335699351 1
0.378923046337757 1
0.456863396740891 0
0.466134593778005 1
0.498909683629772 0
0.339558906874573 1
0.328236957310509 1
0.340926884038981 1
0.245009108227135 1
0.295285246796818 1
0.391228855977565 1
0.401379514917287 1
0.4002934256102 1
0.43167172487968 0
0.385544514477499 1
0.404422597367897 1
0.285765183667252 1
0.458427093763514 0
0.386950046702039 1
0.3972211562721 1
0.406683902239448 1
0.276571582806681 1
0.415518996419971 1
0.33609842633925 1
0.284446773789631 1
0.454909962170796 1
0.40698852832988 1
0.405809235152012 1
0.387669181666246 1
0.434864700895479 0
0.328450048404422 1
0.452444850995307 1
0.503307833968946 0
0.387031326308799 1
0.375964521816025 1
0.404863510787208 1
0.348721531121787 1
0.399525449518928 1
0.397250733005165 1
0.305332739604539 1
0.446000697936484 0
0.341042783502173 1
0.302080694298509 1
0.490276122251028 0
0.306359884940611 1
0.44021154197499 1
0.359979557694065 1
0.443259794120186 0
0.432232605016007 1
0.392171548396379 1
0.5773767455189 0
0.393973938751413 1
0.500422711744637 0
0.409066342030335 1
0.564189076058545 1
0.437458941921278 0
0.399980946337243 1
0.307145940524245 1
0.41495310310109 1
0.458871685233186 0
0.313450370472555 1
0.453670476541467 0
0.338106586619082 1
0.308108979840891 1
0.44197415515229 0
0.292326241636448 1
0.394483866198599 1
0.285336186367663 1
0.377330942868657 1
0.309800131946572 1
0.412094124218106 1
0.452136229394261 1
0.463379598495233 0
0.427660907251924 1
0.469118859240849 0
0.325735639368873 1
0.374587674990471 1
0.462991339218622 0
0.403172950532858 1
0.413637562646124 1
0.327183825664882 1
0.339557888384829 1
0.474434548511883 0
0.452609436467126 0
0.409212747982814 1
0.267162529042119 1
0.4319496757624 0
0.396014255774509 1
0.431105800887657 1
0.414717781329306 1
0.332078082395055 1
0.44300298453051 1
0.491619150105441 0
0.446642412781187 1
0.426417513571959 1
0.339643342577889 1
0.420750106318036 1
0.391038142619717 1
0.331607444521539 1
0.323513786065027 1
0.430693654235204 1
0.261304863728513 1
0.394241023345039 1
0.451849571116872 0
0.447902042771615 0
0.308692829162093 1
0.378342482634945 1
0.359212869388437 1
0.384510219503353 1
0.399443057517511 1
0.468716326463738 0
0.344381843934874 1
0.318170217539256 1
0.42936128498592 1
0.378311525524911 1
0.443916218509507 1
0.487927926268469 0
0.572093656875745 0
0.26009280869406 1
0.256198393299603 1
0.314062270436237 1
0.455892921829056 0
0.407418513617231 1
0.392971946408538 1
0.453419252287403 0
0.321978652444426 1
0.433655350753023 1
0.355132897644223 1
0.387116031688046 1
0.466958363593612 0
0.366376049830729 1
0.409573744728505 1
0.318789531255454 1
0.441156082613807 0
0.440716669693138 0
0.355812774178242 1
0.371932614021397 1
0.377126827606083 1
0.420205249282165 1
0.383534135657179 1
0.450339603003145 0
0.355917973821882 1
0.432941275163303 0
0.488909377059085 0
0.43371357794067 0
0.458503393188026 0
0.369627694076735 1
0.476143624616786 1
0.328364145175129 1
0.472324101836336 0
0.427757496039128 1
0.393876751579046 1
0.395974778841933 1
0.329580139444663 1
0.434959354177487 1
0.416473382714987 1
0.450295587726427 1
0.305539879261134 1
0.5222987632381 0
0.341603178546159 1
0.37151069326547 1
0.285299324777971 1
0.410547718737612 1
0.407923874576529 1
0.495968390285109 0
0.492636765629802 0
0.317166816827366 1
0.422438181628256 1
0.340846071233095 1
0.28288804943012 1
0.346890067823767 1
0.283698227279653 1
0.466553239490424 0
0.374260615500422 1
0.279238805076344 1
0.151445992135132 0
0.337966354817073 1
0.364520188923231 1
0.346833569292579 1
0.324143366180013 1
0.359211115940665 1
0.428475697008487 1
0.371112439634605 1
0.372864520591955 1
0.462063849869886 0
0.378050264695249 1
0.436575865263716 1
0.443243195293576 0
0.301335183468725 1
0.323229363223432 1
0.448547111508038 0
0.331657604723802 1
0.346740406881518 1
0.337306016924508 1
0.454866585328093 1
0.370687329372703 1
0.380796650204614 1
0.326071979091538 1
0.362572716802272 1
0.346158306439561 1
0.326807644065367 1
0.415916548015721 1
0.406539359897964 1
0.362225136425586 1
0.39980210692034 1
0.328810564555679 1
0.347508540522026 1
0.514992100718263 0
0.378729726591087 1
0.332545623104192 1
0.340481192248165 1
0.377411532141982 1
0.307458008263289 1
0.176252151475971 1
0.384213403211362 1
0.403173961385218 1
0.441447623594022 1
0.415855897993965 1
0.389271620073679 1
0.449848424641459 1
0.386342417516078 1
0.277164153640921 1
0.350972003163929 1
0.370818199871661 1
0.396453186029529 1
0.309840684053194 1
0.429560721129571 0
0.360820929124347 1
0.415455419748158 1
0.289051339437038 1
0.285051728581731 1
0.240127456229831 1
0.271253750941852 1
0.407329303418204 1
0.413623693791132 1
0.389725313902241 1
0.424195376182828 0
0.484949880313207 0
0.431677655874464 0
0.433039331119678 0
0.350329554943168 1
0.430218912766579 0
0.382006499237495 1
0.362736379991408 1
0.306838927386103 1
0.382347889364457 1
0.371476050340102 1
0.343115872487388 1
0.31928767775451 1
0.4498119043696 0
0.345329342263647 1
0.397662077342891 1
0.353603093128356 1
0.466239843650445 0
0.351046569748887 1
0.446374173761021 0
0.475791779432629 0
0.370839820199749 1
0.376050518965861 1
0.37672806986505 1
0.339298789577281 1
0.300597921833731 1
0.410924798620242 1
0.384790131759785 1
0.506090581515203 0
0.396067250150963 1
0.395533515681711 1
0.391903200258558 1
0.385762599338448 1
0.520754261443859 0
0.32481677216256 1
0.327027300269699 1
0.291064561814316 1
0.427347171555167 1
0.42652373134391 0
0.397678209525197 1
0.422834196012073 0
0.34414480136926 1
0.347400920601059 1
0.444262714238477 0
0.40169063110498 1
0.327645525238609 1
0.459465615860351 0
0.536188688429027 0
0.334260742384677 1
0.311082867404936 1
0.375673871147234 1
0.400044467627988 1
0.294502376781941 1
0.394618088881796 1
0.203672666677257 1
0.292162620577725 1
0.436823359962176 1
0.444356988591496 0
0.401410224318123 1
0.399642897573591 1
0.380844672597122 1
0.379813135016465 1
0.407703806976029 1
0.267187344160305 1
0.366841410096958 1
0.517353120357116 0
0.424567599237146 0
0.290201937749264 1
0.441582117388733 0
0.525182558065106 0
0.359130110745348 1
0.380203188625107 1
0.352240315786665 1
0.24385160226624 1
0.368612645432431 1
0.405640904387069 1
0.468072522481791 0
0.281216933308625 1
0.327305696732774 1
0.440472139611735 0
0.33397206573026 1
0.33221026447299 1
0.303057191493069 1
0.608260047374075 0
0.478261458069424 0
0.466453652856293 0
0.589179928156956 0
0.519163853128462 0
0.360041337227344 1
0.441718940103307 1
0.33877075818039 1
0.271239865367641 1
0.43381107721041 0
0.382877752478944 1
0.412863807863988 1
0.523616755791427 0
0.351914645483972 1
0.405458776204605 1
0.491361340109284 0
0.459528465123786 0
0.350454635901291 1
0.510836520997998 0
0.392168837414608 1
0.328172140252276 1
0.325013977111248 1
0.349418828773774 1
0.296124215511621 1
0.419705039206877 1
0.459674252283115 0
0.514922335392347 0
0.455971168732162 0
0.480618681930602 0
0.322767375496719 1
0.50002106124772 0
0.353336816836743 1
0.569000649621539 0
0.288475552944381 1
0.29697827271074 1
0.360675853782113 1
0.447807316826582 0
0.37429103051569 1
0.492609516198369 0
0.272512568653783 1
0.339278471738659 1
0.390503068261443 1
0.415361159915977 1
0.423762188686762 1
0.280754059735632 1
0.383577668350946 1
0.444523786675513 0
0.365631543708116 1
0.434861371353537 1
0.382206407349342 1
0.286270929424936 1
0.316686424651584 1
0.412062684720227 1
0.458338473351946 0
0.493117267972771 1
0.394062807178151 1
0.465362127209455 0
0.515462168492408 0
0.34835144045988 1
0.356169680355724 1
0.264066143390621 1
0.442195910441188 0
0.403802939761926 1
0.46516916190293 0
0.440627709617278 0
0.462027356720552 1
0.309395368678149 1
0.372193878237175 1
0.515759810417035 0
0.445367862529691 0
0.355506268784164 1
0.408086150201138 1
0.389929133206233 1
0.29717206247503 1
0.486166737043678 0
0.350230672087329 1
0.349321647969474 1
0.324504236632798 1
0.478352090982885 0
0.418303325775355 0
0.334249683340814 1
0.408261759240072 1
0.497811972079895 0
0.418621564290854 1
0.462291280817954 0
0.331331554709149 1
0.398289944218452 1
0.490817643365526 0
0.47187071376811 0
0.412353834064629 1
0.384386289228591 1
0.385061286172152 1
0.299112325347511 1
0.237007894614097 1
0.387501657233621 1
0.450159006558681 0
0.423476881411365 1
0.378247057853956 1
0.247942024090233 1
0.540664335683364 0
0.41321564918365 1
0.492759506912342 0
0.397946176040738 1
0.344248623609291 1
0.352916544067905 1
0.345795898967614 1
0.475537859652352 1
0.424239053898535 1
0.481835168138373 0
0.40971926514187 1
0.463501473983579 1
0.415262326344169 1
0.306666299820718 1
0.382266595673587 1
0.415657786316019 1
0.446611258115722 0
0.408922395675912 1
0.36071022873168 1
0.38654948434096 1
0.338329847138727 1
0.397604408886331 1
0.350524556814785 1
0.38555522663356 1
0.353667175472794 1
0.306646194748713 1
0.450103813388111 0
0.321074452004623 1
0.394887359872225 1
0.424634388943382 0
0.474895949303243 0
0.348974060904994 1
0.473671639021911 0
0.283561027001451 1
0.377652099992036 1
0.46015830263942 0
0.317114272747783 1
0.356681972627888 1
0.315565215108911 1
0.29673761855862 1
0.446839404489524 0
0.319522653483786 1
0.372704457245989 1
0.490715361114101 0
0.266076112908452 1
0.259797176689555 1
0.33162585327642 1
0.303852917867599 1
0.409840951878836 1
0.339119223120055 1
0.432812629209683 1
0.250561878660291 1
0.253799525235002 1
0.48242965144273 0
0.373911735425887 1
0.420980744914227 1
0.205329366136763 1
0.40365054347704 1
0.453185594012459 0
0.295379344275568 1
0.422155361123494 1
0.539343988466248 0
0.363471492076047 1
0.315667825275415 1
0.350216849086254 1
0.388085302023558 1
0.414116466376512 1
0.361651959010125 1
0.304070074740821 1
0.423614798350521 1
0.503129369026026 0
0.419508668482488 1
0.29769817667938 1
0.31952870687306 1
0.359344060230301 1
0.352307279105074 1
0.299631431008038 1
0.4398355743661 0
0.456893088799546 1
0.394464906059544 1
0.383927423411222 1
0.368719822631876 1
0.41423537543525 1
0.452555847528973 1
0.403600226884523 1
0.475352098057142 0
0.289744385390029 1
0.328043125396043 1
0.47181538240706 0
0.300669920800678 1
0.291385568122419 1
0.432916072195302 1
0.394855441648948 1
0.453631740059353 0
0.33641898351601 1
0.439792305282833 0
0.244236240192379 1
0.369820395832484 1
0.453705884054296 0
0.438107492210481 1
0.347924423596738 1
0.464509419478518 0
0.357641686916197 1
0.440730188088936 1
0.435815705257136 0
0.415761340507242 1
0.434245424874279 1
0.352622226258355 1
0.476141250613777 0
0.390401834834792 1
0.433605461211536 1
0.293096709473326 1
0.412008318002589 1
0.44407839846392 0
0.44135759325167 0
0.232069806360864 1
0.367705617666683 1
0.380064824830145 1
0.40035084623064 1
0.316166199015564 1
0.481415287390606 0
0.364430707547685 1
0.414209781475086 1
