# Supplementary material for: Bias caused by sampling error in meta-analysis with small sample sizes
Source: PLoS One. 2018 Sep 13;13(9):e0204056. doi: 10.1371/journal.pone.0204056 (PMC6136825; doi:10.1371/journal.pone.0204056)
Supplement: S6 File — (ZIP) [file pone.0204056.s006.zip › results N = 20 theta = 0.3 tau = 0 sz = 5-10.txt]

"dl.theta" "dl.cp"
0.382684092010297 1
0.742992856941725 1
0.61038494374435 1
0.704269695563985 0
0.800174077877346 0
0.88366754900192 0
0.414889260626373 1
0.342445395995767 1
0.77922948685148 0
0.636501977156757 1
0.81247777199465 0
0.739697641125489 0
0.66219705911082 0
0.479838732465826 1
0.598890730474977 0
0.703004593924461 0
0.8976810081164 0
0.441870143705895 1
0.402362390917583 1
0.584903120422875 1
0.515579288126396 1
0.920469312972953 0
0.585806632721386 1
0.672084079684203 0
0.580756527867177 1
0.551376762470126 1
0.715262244082225 0
0.780518848508659 0
0.806810564878848 0
0.932222086815366 0
0.53168059282223 1
0.693025428221593 1
0.686271927532919 0
0.486388691396669 1
0.699598553921608 0
0.458221075967962 1
0.659999628398985 0
0.323206698465191 1
0.386976779303079 1
0.567088733660067 1
0.784093132995353 0
0.596490529999582 0
0.554421487110809 1
0.691245101473636 0
0.32245716912777 1
0.605149549793589 1
0.466929458301597 1
0.328869486795392 1
0.70465528639583 0
0.598137322837103 1
0.551099445049662 1
0.77729356746266 0
0.764262797483179 0
0.374360017312125 1
0.38384755610804 1
0.446201494570921 1
0.655263778181504 0
0.42180804778894 1
0.786577463187873 0
0.700735242951187 0
0.827167133892721 0
0.57620678033606 1
0.889872488922048 0
0.557902828936593 1
0.709869310221603 0
0.862747585189629 0
0.74583111284972 0
0.562016288989225 1
0.660951264282661 0
0.43415590867843 1
0.886654113463695 0
0.651009864915577 1
0.802494458806259 0
0.44818688902484 1
0.731279013341501 0
0.800569637731465 0
0.857017306534392 0
0.638041803562319 1
0.584739058137707 0
0.912178751082747 0
0.719408322818615 0
0.608595777692503 0
0.501077344006157 1
0.45095678723456 1
0.723334863561945 0
0.55601222756427 1
0.794254693321505 0
0.479001945283106 1
0.525602237960494 1
0.673458338572421 0
0.72784716548347 0
0.660072224346177 0
0.505972053199424 1
0.611093358275378 0
0.582829939515339 1
0.552759041826957 1
0.513434089664382 1
0.762345490051446 0
0.898140655296589 0
0.561567233865672 1
0.342995234578914 1
0.685932864298957 0
0.569509101484219 1
0.486097601652184 1
0.7033179628636 0
0.563239184905724 1
0.767511553207297 0
0.243461840045725 1
0.590657131792944 0
0.592334796487513 1
0.768871202226123 0
0.717165425028708 0
0.636993044789109 1
0.590235152007922 0
0.676033592402677 0
0.654192046674589 0
0.71375548398804 0
0.676283495261859 1
0.583960568632632 0
0.619998698110668 1
0.456125248638662 1
0.407241709073576 1
0.952693628663287 0
0.403100951843566 1
0.834193243343224 0
0.915499728154502 0
0.588703112928094 1
0.607652998959715 0
0.390624518801356 1
0.593356446185748 0
0.650070510003862 0
0.496120732974 1
0.51302531303964 1
0.548140048808567 1
0.663656623269708 0
0.811780227181439 0
0.470935863519394 1
0.699579563116729 0
0.477543245429656 1
0.487191456746056 1
0.746840765637992 0
0.650492904256926 0
0.809594605167613 0
0.699481554890833 0
0.703341767295476 0
0.509902221377309 1
0.395274144102606 1
0.69517300614505 0
0.636721489401435 0
0.546621748633714 1
0.455286543805196 1
0.492792812056476 1
0.569026544715122 1
0.836882272241928 0
0.745125460911374 0
0.30518412230152 1
0.778735947072372 0
0.671548363213647 0
0.689182728559543 0
0.834078788008609 0
0.68255944873964 1
0.591431099550906 0
0.633210085688077 0
0.60683587030566 0
0.610973254875283 1
0.57326426680346 0
0.448735607902554 1
0.672180998503367 0
0.713644503137854 0
0.664316504871057 0
0.711372048530961 0
0.631234972967016 1
0.786017525491774 0
0.372259871066816 1
0.840522067847749 0
0.83341451267963 0
0.616731757120507 0
0.494186267928701 1
0.759813902337538 0
0.709555846884715 0
0.689976177437776 0
0.730217214432014 0
0.520459101453053 1
0.479920034129294 1
0.801429626617136 0
0.653647063802156 0
0.856766145907931 0
0.456913981892627 1
0.784034003150127 0
0.711832234170074 0
0.832857016469789 0
0.598958853243903 0
0.733974398514364 0
0.576115997888313 0
0.63269392959188 0
0.576091535798906 1
0.60944454376319 1
0.601987918714814 0
0.837719187555221 0
0.736065110662049 1
0.678209477308221 0
0.710017483800326 0
0.490707155289385 1
0.716981545424167 0
0.780535278925281 0
0.812581537472802 0
0.534591249104763 1
0.396672468134854 1
0.559579634715243 1
0.40418017861921 1
0.582472607556532 0
0.699617686515056 0
0.767871360822281 0
0.816077204397615 0
0.763013683517973 0
0.677543916380948 0
0.791594073759611 0
0.60528767865751 1
0.760097521375983 0
0.852621599681505 0
0.379831624386104 1
0.567080080675282 0
0.766709506935257 0
0.62751939479826 0
0.5364164212463 1
0.697250014577626 0
0.5498059740574 1
0.380731762750875 1
0.587129583141518 1
0.538565328930261 1
0.474268551342994 1
0.549000889315746 1
0.517584555336842 1
0.642758835660955 0
0.426777945968155 1
0.69813493428571 0
0.456549333288571 1
0.429996491969959 1
0.576800312950139 0
0.623032832697665 1
0.681440341246668 0
0.593380943058811 0
0.732433916275872 0
0.774299143518229 0
0.638290123135578 0
0.551061443354 1
0.696134083753977 1
0.768363229970493 0
0.615073395073903 1
0.619329298784208 1
0.558104624384119 1
0.75970493340911 0
0.567438068259995 1
0.630620485808759 0
0.765009597982252 0
0.631044167135328 0
0.651830727817617 1
0.699917365384032 0
0.551043949955189 1
0.866588059974956 0
0.679614345240616 0
0.519861451567147 1
0.491179367023616 1
0.343585772244259 1
0.54445783101604 1
0.733638285423293 0
0.618915093852306 1
0.420593421305411 1
0.823264536144736 0
0.603348146631364 0
0.642633747000279 0
0.296075266481464 1
0.789675609743621 0
0.707242636191571 0
0.814256158496599 0
0.670802640593665 0
0.546855001049718 1
0.857051984866988 0
0.554574175315218 1
0.410393603905583 1
0.505977409618069 1
0.793830381124519 0
0.646644001154794 0
0.560160036542423 1
0.841015910392081 0
0.629952790298173 0
0.534543264251118 1
0.30577075284879 1
0.721213234724785 0
0.513497630867626 1
0.40205587589431 1
0.701078077325959 0
0.643836084132603 0
0.651342737687754 0
0.540781113516357 1
0.47284628767182 1
0.713924877243646 0
0.647848298062387 0
0.55751964667253 1
0.423820860388765 1
0.595808868342299 1
0.642676922129376 0
0.747143338575212 0
0.349956855391285 1
0.585571792953626 0
0.811669315448445 0
0.638668737973228 0
0.697495138530586 0
0.65501947446992 0
0.48196836901978 1
0.55380113693419 1
0.798662702591841 0
0.615100835669151 0
0.701864097629088 0
0.802398884690206 0
0.616706751967765 0
0.673788423831242 0
0.724850247726238 0
0.574416557878175 1
0.720459209379169 0
0.432384224148786 1
0.645765831571005 0
0.781560369091993 0
0.565831897721622 1
0.549652128386312 1
0.21653396394867 1
0.562666826737231 1
0.589801223158075 0
0.727953078768723 0
0.652190077475695 0
0.0900110830174934 1
0.399282624410763 1
0.650897218637928 0
0.454409275652892 1
0.692814414635447 0
0.667353183908856 0
0.750038893974245 0
0.506888479361754 1
0.534551239628591 1
0.632930182679234 0
0.623297550552977 0
0.72580500970353 0
0.706060796077968 1
0.633815435039399 0
0.483755368030468 1
0.742833018351804 0
0.532739502663006 1
0.715099354763837 0
0.505656487831651 1
0.882050779098046 0
0.573651881094869 1
0.667484133623285 0
0.86442366621249 0
0.640882905689507 0
0.717651492275047 0
0.814713695754218 0
0.419382471217451 1
0.591530744669559 1
0.580534665622323 0
0.788017387697034 0
0.584259050513645 1
0.35592044701895 1
0.65612970217898 0
0.858688249524104 0
0.67119842485872 0
0.598365490409397 1
0.430850250680884 1
0.682258908219235 1
0.588499139124323 1
0.831840465874902 0
0.837377565683156 0
0.657051709159961 0
0.86582278198676 0
0.832980348801094 0
0.780393027366359 0
0.534366390124322 1
0.662914051325834 0
0.530187264319382 1
0.890711334938047 0
0.685194792141266 0
0.552597069934773 1
0.697070782768012 0
0.472809320932417 1
0.6221354982268 0
0.331999003435622 1
0.708910089802052 0
0.56269407968368 1
0.635649896928813 1
0.699165272507179 0
0.412547503761909 1
0.701644812002354 0
0.544324840618412 1
0.752100534833501 0
0.582344415517922 1
0.702336182484376 0
0.669464117625327 0
0.746021259495102 0
0.713588353073952 0
0.599672916226512 0
0.48109269804443 1
0.780171534272691 0
0.608194736031952 0
0.761687392248791 0
0.657537235303942 0
0.457683623573126 1
0.789929868215233 0
0.765168022017864 0
0.568857202828205 0
0.859230072431954 0
0.494432643924693 1
0.78296560392963 0
0.806051797071471 0
0.854214025163929 0
0.470504021933572 1
0.813125946613879 0
0.70457897558053 0
0.831663209194224 0
0.715426883993753 0
0.371291286363162 1
0.724545606772376 0
0.545014299874293 1
0.630402190857432 0
0.719720278335129 0
0.654134063151821 1
0.81535394715207 0
0.672851529517625 0
0.504107207499647 1
0.658164902800837 0
0.701636895397945 0
0.388494271682111 1
0.43433880847031 1
0.546318019510313 1
0.561517534150277 1
0.666420615232892 1
0.466642015827549 1
0.718246672661298 0
0.696421943701865 0
0.491717834328721 1
0.741792215558879 0
0.659072432679506 1
0.457484578954391 1
0.668646030865827 0
0.267629997480163 1
0.646758416168853 0
0.737932020062612 0
0.611215014496739 0
0.555060488423255 1
0.703009337330039 0
0.718832530530601 0
0.623500716035175 0
0.588570585545693 1
0.624535566126768 0
0.421587828786998 1
0.938758637501643 0
0.402760415129792 1
0.679105436417322 0
0.332075122374123 1
0.677885699640504 0
0.291528553175175 1
0.538745533497798 1
0.59530368770962 0
0.614431214067129 0
0.528138650732131 1
0.539583759350574 1
0.562862171731123 1
0.508389025531115 1
0.596957347126662 0
0.615378015513212 0
0.7903186863576 0
0.789656452010222 0
0.637775950462769 1
0.711230060971839 0
0.748507547040046 0
0.757617967110645 0
0.63198826652018 0
0.581292619227895 1
0.502760885318625 1
0.601132634947661 0
0.883777185804329 0
0.53643348313778 1
0.885597202138447 0
0.621715323913628 0
0.593346183478756 0
0.670473661477722 1
0.537452718132267 1
0.445703940945622 1
0.680873002207408 0
0.151613833163533 1
0.520141526884422 1
0.454292108102622 1
0.73942228065983 0
0.558887644998607 1
0.648963463193402 0
0.570145694680184 1
0.509726853275231 1
0.763674265400225 0
0.37753414802304 1
0.556633488061953 1
0.598565477031238 1
0.647120933750387 0
0.517132893460628 1
0.74275495856661 0
0.539968972105088 1
0.803786632203453 0
0.715933631082834 0
0.579632954890204 1
0.736600632528803 0
0.667817262242472 0
0.648086600285523 0
0.620432394305351 1
0.706324078791156 1
0.570746627819331 1
0.722035103884828 0
0.476243192011343 1
0.727279052617674 0
0.552344576328763 1
0.80101141274132 0
0.512908375312475 1
0.663636714292803 0
0.76601122423532 0
0.697483185389671 0
0.616791906314557 0
0.55025197952871 0
0.644350958636745 0
0.855029701218568 0
0.538365659722565 1
0.476060046233621 1
0.752630641350248 0
0.402360589469534 1
0.682971743079486 0
0.630263300034653 1
0.384348982362451 1
0.686763769863651 0
0.592110963774846 0
0.358213292942927 1
0.434908512668915 1
0.696043391719933 0
0.743799096772222 1
0.421782430298913 1
0.712106862371459 0
0.719871160316652 0
0.502344175345305 1
0.673785933219227 0
0.756595380692704 0
0.674418146011313 0
0.686657007428748 0
0.657013803884152 1
0.604850382345473 0
0.487509748671777 1
0.623489351322387 1
0.529830738414875 1
0.563532637922981 1
0.561862180440768 1
0.284189290407158 1
0.46577497985515 1
0.626598649258589 1
0.495954927049318 1
0.713358600898933 0
0.850017668523845 0
0.740979592825747 1
0.564430073675944 1
0.645686037240375 1
0.553601954158409 1
0.312538146389721 1
0.707856334541448 0
0.575116594642179 0
0.918371952712061 0
0.842222889972738 0
0.594653324226342 0
0.49428423496488 1
0.512244426570684 1
0.397634336865003 1
0.55821858962514 1
0.752278309642493 0
0.605377205816492 1
0.537581330549047 1
0.696796477758495 0
0.537928728687115 1
0.783456392668543 0
0.557339298295886 1
0.616171195012778 0
0.680355973082962 1
0.60091545307758 0
0.595907986311355 0
0.606648784547365 1
0.548929677596828 1
0.459065962042576 1
0.591608099565822 0
0.779641734787929 0
0.607508585367695 0
0.296961556232698 1
0.810971876839407 0
0.64247601660475 0
0.709613069409058 0
0.706517005101787 0
0.880355580936236 0
0.77929933824718 0
0.641074685699133 0
0.608908153381533 0
0.622547017638494 1
0.747266815642337 0
0.626557025715175 1
0.970303922455295 0
0.701539012411131 1
0.634809438239928 0
0.656892772052238 0
0.726646126110944 0
0.794970433760142 0
0.685845240088923 0
0.558875013919628 1
0.573385334348919 1
0.498265974218966 1
0.514230086944487 1
0.471117988037401 1
0.508891029631781 1
0.715176485704005 0
0.909595436814335 0
0.709998974227429 0
0.488028418325177 1
0.580129029007661 1
0.412690271927067 1
0.693435512773035 0
0.915287757453879 0
0.269943069883414 1
0.621816573382147 1
0.481622145946063 1
0.583915545905332 0
0.518184503147742 1
0.683106275068299 0
0.218291965201426 1
0.703090161788834 0
0.684801303141879 0
0.6467849767145 0
0.798900914689094 0
0.72510094749757 0
0.868619887394205 0
0.746165714597129 0
0.745079213163359 0
0.624899789647736 1
0.708603633040593 0
0.768024200103917 0
0.843310847999541 0
0.210257181878319 1
0.662562077194139 0
0.539741845532856 1
0.755751298271603 0
0.561555111753379 1
0.539555572370887 1
0.708922312764388 1
0.858245077187727 0
0.4735188821403 1
0.689513383509203 1
0.393580590202746 1
0.516963114634182 1
0.641329164747051 1
0.698183896682076 0
0.554017791060544 1
0.787309911925201 0
0.655180603431567 1
0.738956837241296 0
0.523487988116187 1
0.696492265423313 0
0.616602788193238 0
0.662437205551245 1
0.574369532723773 1
0.710197333400524 0
0.45818050612443 1
0.647731908797808 0
0.688749868439345 0
0.725160455644983 0
0.6334651886853 1
0.548342834757992 1
0.388550023709365 1
0.714321674353499 1
0.694282458579282 0
0.857661826088183 0
0.604514704821722 1
0.262363991859862 1
0.678141091895227 0
0.53087702550574 1
0.573784735435762 0
0.9617268087119 0
0.680569699424756 0
0.666433836019398 0
0.510449408462744 1
0.889134413270436 0
0.993323370425282 0
0.869924338897818 0
0.851421104777195 0
0.812709728156699 0
0.817790345394839 0
0.588391678329683 1
0.660307219850672 0
0.53356912821272 1
0.345536586143744 1
0.692162308674282 1
0.43702450775116 1
0.411059240465907 1
0.673177821991944 0
0.623737958193296 1
0.638098988961823 0
0.593990529070356 1
0.608200075210895 1
0.839957035409604 0
0.587051487905787 1
0.725354390087139 0
0.548862521863736 1
0.648618561569364 0
0.812920552048554 0
0.811754201091326 0
0.49251747375882 1
0.410949129760573 1
0.356343198402625 1
0.721578497169599 0
0.76092608265499 0
0.765618689575912 0
0.507326728754766 1
0.267060682516537 1
0.495095315388921 1
0.610138997977606 1
0.770304164125075 0
0.540909879523196 1
0.770255004470462 0
0.562419929689916 0
0.548574211916538 1
0.256777179283876 1
0.646441531093406 1
0.625402092372036 0
0.83020496821201 0
0.441243292965544 1
0.70265681571931 0
0.572015915899442 0
0.659318741119281 1
0.599495379987418 1
0.643428274207201 1
0.718253326859296 0
0.826678673741983 0
0.651057142029334 0
0.800844503301548 0
1.03929284817531 0
0.537492661071341 1
0.750077261830071 0
0.838309302455585 0
0.390672891567161 1
0.436646586048718 1
0.577717909639776 1
0.544793427499786 1
0.507792347586751 1
0.393603750443133 1
0.645802641431843 0
0.726396623990056 0
0.658254686449387 0
0.571784319289249 1
0.601304100284884 0
0.712068378019098 0
0.470914328300717 1
0.602006746728831 0
0.713076175254422 0
0.529862786720792 1
0.665055951241965 0
0.456270671743725 1
1.09135655879159 0
0.704484568654749 0
0.450858585182337 1
0.478448641988515 1
0.530702186399844 1
0.62143398718266 1
0.539987695702694 1
0.401280632953212 1
0.680892262772988 0
0.779263217941928 0
0.500476895168218 1
0.29587762040594 1
0.573356857793757 1
0.968519029693059 0
0.362726839840078 1
0.632897145271106 0
0.577104264940153 1
0.627852520153343 0
0.759531739893086 0
0.504503520755398 1
0.688993612608646 1
0.845023678321015 0
0.50261111445998 1
0.639065340586998 1
0.893360797063146 0
0.548888952136888 1
0.628289612047165 1
0.741359796046096 0
0.467336039254075 1
0.430517863573531 1
0.513335958016627 1
0.520289122824714 1
0.561483670547776 0
0.558842034049057 1
0.750773996830524 0
0.614382815908676 0
0.652594140825289 0
0.690898409570118 0
0.691707052074869 0
0.735236034917733 0
0.752542508752805 0
0.476974279853517 1
0.536610936548141 1
0.689839848551658 0
0.620776431810818 1
0.563968953328659 1
0.557285851444712 1
0.808197343002306 0
0.133987992719046 1
0.709001952277804 0
0.730801812513328 0
0.643799319703499 1
0.789019187793908 0
0.617381159488021 0
0.710172815399869 0
0.561370455434413 1
0.630764983752125 0
0.783599269011636 0
0.744738372182036 0
0.523105045289795 1
0.742092822703871 0
0.669469764682639 0
0.710127168144634 0
0.656899768211871 1
0.597211882225742 1
0.589248307953973 1
0.466945313620418 1
0.585852986772149 1
0.745647305803718 0
0.696607350131072 0
0.51122650446528 1
0.65363860384752 1
0.541500911337913 1
0.460013052724307 1
0.461526453594547 1
0.527378528034987 1
0.610730879143201 0
0.272280218900798 1
0.827142605668058 0
0.470624486608604 1
0.737715365526725 0
0.805301406757392 0
0.683553471346016 0
0.463599665824439 1
0.491202835740925 1
0.451149703280214 1
0.632482342729876 0
0.522925305602119 1
0.573538933373572 1
0.558694153049773 0
0.563645061425938 1
0.32232129292862 1
0.536110418355554 1
0.673329462566952 0
0.580724056482433 1
0.680531579520086 0
0.410406144612018 1
0.355393737975842 1
0.542230869960829 1
0.679336028947866 0
0.672439457992806 0
0.566850818878527 1
0.514073016702509 1
0.314037529594781 1
0.540952013752592 1
0.68615336587816 0
0.681084291066356 1
0.523976179057967 1
0.46375395345234 1
0.737921826292667 0
0.626266553577238 1
0.847308777667734 0
0.638926277482052 1
0.585186246493218 1
0.782664682903865 0
0.622580066141905 0
0.641774512419094 1
0.747319518040668 0
0.602880380120438 0
0.689961388053702 0
0.806097049265411 0
0.755060394210536 0
0.610548647870045 0
0.772800246052928 0
0.558567979337232 1
0.575867230522013 1
0.605998164949849 0
0.696952469329669 0
0.842858459081822 0
0.568964759640494 1
0.536518408617261 1
0.485421525881953 1
0.610024608500392 1
0.465176247294676 1
0.634133341700057 0
0.451089672896886 1
0.756569340436452 0
0.495268589103965 1
0.38769387929666 1
0.620808222066576 1
0.676622402532716 0
0.475020820351636 1
0.670787510964733 1
0.604574513105536 1
0.720012490201239 0
0.764401756282198 0
0.495871642501176 1
0.866375217720059 0
0.576317107813711 1
0.542052363738271 1
0.954702380647989 0
0.601367391010066 0
0.753882601977319 0
0.472863904098266 1
0.72105087689736 1
0.368433578311582 1
0.669598843904309 0
0.457207294098846 1
0.814863878090761 0
0.329563395062513 1
0.309956629638039 1
0.476978470026413 1
0.896268414601012 0
0.750565544494094 0
0.809505080872801 0
0.650145811179711 0
0.68453673115644 0
0.578306588164697 1
0.720468599562515 0
0.724962518277581 1
0.368830203719613 1
0.682855310018414 1
0.339303847725075 1
0.585592991596963 1
0.581965378718237 1
0.493526688837791 1
0.646104713126595 1
0.818869464014111 0
0.866658738862953 0
0.466865594262584 1
0.530165956698277 1
0.508099651452337 1
0.753810830983513 0
0.725452140495518 0
0.653757323173873 1
0.83550829455847 0
0.631934829984347 1
0.629832237570549 0
0.391377009394341 1
0.83317858268995 0
0.625917957585317 1
0.613788219522429 1
0.634106633010245 0
0.729455629943916 0
0.517617451348704 1
0.795928699712283 0
0.837560598661486 0
0.692057192059727 0
0.480035451338338 1
0.63511425400835 0
0.683348655687201 0
0.703845295463058 0
0.490060384274397 1
0.730329251965704 0
0.43992558813956 1
0.423285937138646 1
0.7337937534118 0
0.635503667435383 0
0.56589053352287 1
0.519249008357354 1
0.641273610412353 0
0.581637707390671 1
0.488968566606788 1
0.925331509320556 0
0.551334015093676 1
0.651107436635967 1
0.687587295557122 0
0.492826553382727 1
0.654547506449626 0
0.713658641013809 0
0.579780274899221 0
0.600312483388927 0
0.639550908658943 0
0.693680148613613 0
0.790115299251611 0
0.539409329032141 1
0.548663966248158 1
0.659825918377365 0
0.677777758444225 1
0.280859977522821 1
0.559867599149599 1
0.698171978784782 0
0.750653846281241 0
0.409394501184584 1
0.647370760710694 1
0.729846250174708 1
0.561168095593313 1
0.383698815119159 1
0.734472583792471 0
0.657141203358917 1
0.640840146326236 0
0.51588059514298 1
0.601993137967401 0
0.767919485783908 0
0.528286599692501 1
0.468002813582764 1
0.745438883084783 0
0.731603741040523 0
0.549909108926434 1
0.469867614399503 1
0.520635943890876 1
0.648024096649655 1
0.668024377862056 0
0.514974618739281 1
0.715904543785227 0
0.650723086262948 0
0.560792829084963 1
0.609387327135195 0
0.759132804097891 0
0.772739248320685 0
0.703843542062331 0
0.756576850163802 0
0.633177533658547 1
0.526263340484521 1
0.936797336824115 0
0.700523976871592 1
0.519995720123089 1
0.759679923658887 0
0.426696369803738 1
0.693559013295956 1
0.736389196354336 0
0.667038689317614 1
0.638795864855477 0
0.342252398060824 1
0.674829460449681 1
0.561424638343022 1
0.372870966686552 1
0.778138320070527 0
0.567977360283304 1
0.273318980161604 1
0.542930437072048 1
0.540288518706335 1
0.638606107572982 0
0.356720470474203 1
0.578983030967359 0
0.675782425171825 1
0.443205864662418 1
0.494191310105395 1
0.684879605974273 0
0.777383013024531 0
0.680420992503024 0
0.571335989896554 1
0.690290065032331 0
0.765618783626136 0
0.799821285251861 0
0.704127941953156 0
0.294031382797624 1
0.694433546628874 0
0.6923045519565 1
0.843589771508223 0
0.701694505450324 0
0.516192790304784 1
0.697699948034897 0
0.596359480787246 1
0.715821353331406 0
0.670246289953247 0
0.464158179876274 1
0.532951886466865 1
0.66721521551894 1
0.733377060061787 0
0.567598324243233 1
0.371083787141358 1
0.704571643212244 0
0.447377867607652 1
0.507953739263523 1
0.560048300404217 0
0.444120793280491 1
0.604364147354701 1
0.51722873528712 1
0.650720512943144 0
0.562674740890756 1
0.705890996238402 0
0.593479389075301 1
0.678645882241035 1
0.612624262495998 1
0.553141436246297 1
0.81269905893025 0
0.748164198920863 0
0.701156520665834 0
0.654275653678217 0
0.58041870390667 0
0.707132387946747 0
0.507300266055545 1
0.525836039827466 1
0.692983156010505 0
0.676549134756 0
0.659435979498392 1
0.646792929240091 1
0.525750355546794 1
0.424925360325219 1
0.674838370803107 0
0.668575308293562 0
0.303263467702971 1
0.620487250619389 0
0.71073379942216 0
0.503726432251793 1
0.76524031706098 0
0.460173955636871 1
0.609838504265599 1
0.560688467452259 1
0.718153041739083 0
0.465806763936156 1
0.607562107120019 0
0.185393577702654 1
0.722730149630588 0
0.503566801845022 1
0.468481024271609 1
0.583298593231121 0
0.638158939144892 0
0.431230638358404 1
0.739287963232939 0
0.39382011018592 1
0.750474495921443 0
0.679427267497154 0
0.431821291426815 1
0.770713449633416 0
0.595422889666569 1
0.586168097393551 0
0.438991228199157 1
0.938996233953705 0
0.415986568634838 1
0.573509288461954 1
0.686367496346659 0
0.477338075061469 1
0.660765840371161 1
0.739994915757736 1
0.785663840033302 0
0.332574292167327 1
0.783905938881344 0
0.532232215044379 1
0.876902193990775 0
1.06614526296004 0
0.835889830195492 0
0.597430863709526 1
0.636011899122192 0
0.833147586724951 0
0.272063735882114 1
0.766548294799667 0
0.765417118588585 0
0.723081499317703 0
0.511239334185676 1
0.497611272018758 1
0.462589807181236 1
0.462051714750223 1
0.525042141643833 1
0.19336128219932 1
0.475528034506584 1
0.6218298789273 0
0.624215978951712 1
0.45179206604446 1
0.592961093121034 1
0.35153920709787 1
0.780876541773854 0
0.642749679793937 0
0.80179776369466 0
0.502003359150395 1
0.712174121091081 0
0.638671836555608 1
0.635217022764059 1
0.729662407024144 0
0.463425560130543 1
0.783329314782107 0
0.880507519721297 0
0.73285272391031 0
0.825086388516402 0
0.630856512476909 0
0.695281365041966 0
0.642980480655462 0
0.598419014687031 1
0.522883584531168 1
0.401363697480698 1
0.681664978187352 0
0.709784935610931 0
0.713697312143408 0
0.764326178435397 0
0.603077349369521 1
0.50246723902182 1
0.807460400761504 0
0.903913783593451 0
0.732460357292026 0
0.939128349151321 0
0.784783579460783 0
0.571826953934797 0
0.687881477150373 0
0.822807751156879 0
0.626027791459971 0
0.538991991843843 1
0.516196895119091 1
0.473803304592036 1
0.740418077680013 0
0.664949629971578 1
0.604051213071771 1
0.808017366832209 0
0.430754595236579 1
0.650820237879513 0
0.464632138530149 1
0.566646618549388 1
0.580024625083354 1
0.376793196089881 1
0.54976160741494 1
0.544523286313092 0
0.496843559202311 1
0.844724677346288 0
0.72486715696512 0
0.688929487800746 0
0.921654378811776 0
0.544974441497083 1
0.295380053295153 1
0.696087568468529 1
0.569403739234689 1
0.613834787278143 0
0.593328710307987 1
0.6505807055237 0
0.767929484175252 0
0.517245308446828 1
0.577970122782685 0
0.571934950966794 1
0.436554262728478 1
0.79398067820824 0
0.56146502984903 0
0.597064796096397 0
0.604057080984621 0
0.773771936426606 0
0.678564480250114 1
0.548033680931934 1
0.42204487909421 1
0.766539125854625 0
0.848642393521958 0
0.700086075524963 0
0.659763521959611 1
0.676360324222822 0
0.82011150977751 0
0.662590272288855 1
0.721406014362704 0
0.563575699622642 1
0.44008427149461 1
0.525316370102218 1
0.834919897029875 0
0.758412146038938 0
0.56219643601714 1
0.55965176186894 1
0.478301910927747 1
0.859433845951561 0
0.502647966871746 1
0.714763174903474 0
0.528143812984307 1
0.732182589562806 0
0.530476369993347 1
0.435306988214293 1
0.546779834412198 1
0.793346146593098 0
0.696711063671476 0
0.391861516365699 1
0.691973996786251 0
0.573420111371387 0
0.955411932846865 0
0.832012569036393 0
0.291345449585882 1
0.381618293505155 1
0.654051792225266 0
0.629652911778262 0
0.683655490116937 0
0.547789901568627 1
0.789279071383044 0
0.598018483328616 1
0.631083703636641 0
0.885006451056367 0
0.71291611430808 1
0.681742515916404 0
0.654684544868096 0
0.487550840668553 1
0.661442739489322 0
0.717568855578219 0
0.768912406820428 0
0.770235018696529 0
0.690638682022122 0
0.563395322119407 1
0.775366897699791 0
0.488486826645088 1
0.630089941542099 1
0.426895344847806 1
0.532533806522888 1
0.326120303231389 1
0.709083634758056 0
0.881648256885061 0
0.414575735160859 1
0.199755964059039 1
0.37057684488456 1
0.48599947165027 1
0.577926817609342 1
0.66869884905114 1
0.438570850189296 1
0.375993928231003 1
0.405487418972246 1
0.664206991406573 0
0.732717708870589 0
0.740728071828013 0
0.622457322414358 0
0.590796853705309 0
0.62734927113168 0
0.68529240767117 0
0.589294231179123 0
0.649350835462305 0
0.634327358014647 1
0.794100667603597 0
0.472102988767195 1
0.747928269937855 0
0.738921599988362 0
0.338278310594829 1
0.478878085040863 1
0.5822290827276 1
0.614644835044428 0
0.436164941417968 1
0.690391638276225 0
0.714533549397166 0
0.70844996758601 0
0.712236384571397 0
0.614152441686705 1
0.634727688855551 1
0.601143173129059 1
0.613284274372472 0
0.682223597107051 0
0.7622090699626 0
0.683131403758011 0
0.682611073680631 0
0.585368165853798 1
0.638377551549448 0
0.723094723219755 0
0.70508379705958 0
0.697215507613943 0
0.926980368090976 0
0.75616943403546 0
0.450083466232911 1
0.804792600735624 0
0.340771812787111 1
0.697873915616773 0
0.69079529305445 0
0.624410308985577 0
0.552014937481722 1
0.636070600960687 0
0.59924566006554 0
0.745995046341175 0
0.883982299986822 0
0.876573241527802 0
0.649920730343831 0
0.900683034383356 0
0.873765912327872 0
0.708551622115916 0
0.581858230404075 1
0.576188638482304 0
0.763779338258594 0
0.770983717063229 0
0.675710164708797 1
0.421266535852491 1
0.697280657343381 0
0.496661515554569 1
0.788331111048604 0
0.479646331506162 1
0.933124611575941 0
0.5530262155031 1
0.52928239764779 1
0.987769230040654 0
0.558628666764916 1
0.564288866744382 0
0.666651004282624 1
0.66450813025267 0
0.609565455651741 0
0.804938432838099 0
0.8463283729027 0
0.736690354686413 0
0.563857914006471 1
0.630014043883549 0
0.559356282006302 1
0.642656082754651 1
0.47942994538994 1
0.79650004276534 0
0.685916187665279 0
0.781797026048952 0
0.655583959992815 0
0.788591107191804 0
0.66925127585693 0
0.696551837649411 0
0.477490071320275 1
0.722589534362837 1
0.512133614194038 1
0.872671349751547 0
0.688950408095557 0
0.795682355780763 0
0.720219794573848 0
0.460762964601116 1
0.703998683736889 0
0.556373132309725 1
0.656209495495243 0
0.615709031475678 0
0.579936094620821 0
0.734158234058823 0
0.456027644959778 1
0.425776679076902 1
0.765712584065077 0
0.675368865594176 1
0.637982169304503 1
0.764386954178693 0
0.789267253229447 0
0.462741288448946 1
0.47162116719327 1
0.67288820851846 0
0.692547384255524 0
0.616034730377708 1
0.514306926038899 1
0.614591292236474 0
0.684083551812233 0
0.739187431335053 0
0.782710511027883 0
0.65372629017465 0
0.564007692431209 0
0.427070289212258 1
0.453088082646071 1
0.627926005622735 1
0.634608047396458 1
0.696387807788862 0
0.726557198505973 0
0.635381537365668 0
0.574698154396212 1
0.381885389850762 1
0.691701839724159 0
0.635721523427147 0
0.733892401576818 0
0.800465201011363 0
0.67544770486726 0
0.508255609906552 1
0.705830706087611 0
0.684933374539403 0
0.776216022685881 0
0.72270899407113 0
0.398390761783382 1
0.797526226000698 0
0.531977720841472 1
0.467470728537679 1
0.518993586361437 1
0.788018900227781 0
0.66038391976648 0
0.63185386401285 0
0.707507091715269 0
0.540138624049186 1
0.625154891115378 0
0.638975500581809 0
0.587074171786022 0
0.563768387516824 1
0.535822478251141 1
0.550274344468128 1
0.432277828496821 1
0.461891040892665 1
0.623616453817575 0
0.803009110594365 0
0.639036491836564 0
0.547332951677601 1
0.511913290075893 1
0.780787838017187 0
0.359854468196927 1
0.596927500589332 0
0.646008922618091 0
0.78378037058245 0
0.550132615969785 1
0.576211766492216 0
0.723771150157188 0
0.424748293818362 1
0.704835543872333 0
0.461344870816335 1
0.708933166753364 0
0.443398347405411 1
0.590517092026139 1
0.653983243054436 0
0.684701089665897 1
0.616022336862938 0
0.567472496985984 1
0.73231759064846 0
0.502638437002771 1
0.397966476126261 1
0.794161709910019 0
0.623674830270712 0
0.375259269126773 1
0.642325483450705 1
0.852894543654102 0
0.796374394282154 0
0.799335946778394 0
0.89349015711922 0
0.83255909274281 0
0.492695591375145 1
0.736821151768591 0
0.784315580377223 0
0.49372254422672 1
0.673710499745696 0
0.613874048183432 1
0.630700713974065 0
0.859754664074597 0
0.632547926786706 1
0.462829804800215 1
0.697808056871449 0
0.816440759065198 0
0.61455568209443 1
0.442456073295033 1
0.546594393160306 1
0.770084060066411 0
0.703358540954781 0
0.825875463660298 0
0.646806209672316 0
0.64993315487106 0
0.805665473216208 0
0.638467950323425 1
0.578238774596001 0
0.4693526053061 1
0.573149431816624 0
0.653676484782294 0
0.789171647418899 0
0.56222641930444 1
0.893699545488666 0
0.353157260595448 1
0.44865322403752 1
0.704119208666051 0
0.677348203270941 0
0.74404687839605 0
0.716344895937515 0
0.491784357988673 1
0.569582260477851 1
0.626057202553749 0
0.419106666190185 1
0.641150954991435 1
0.594856143339449 1
0.604665421834938 1
0.580251631344608 1
0.815324064762384 0
0.334286527061063 1
0.566188692214536 0
0.811071677395603 0
0.444442037045352 1
0.630991342215444 0
0.605326863604661 1
0.431225599216701 1
0.533077646537713 1
0.498178023461364 1
0.720192474217024 0
0.700818247671989 0
0.501568992307785 1
0.65227462331028 1
0.574200346370667 1
0.637049896506822 0
0.559241291356543 1
0.519953356783589 1
0.778033372942019 0
0.618175207942162 1
0.786720994593868 0
0.636033559925184 0
0.480549004283058 1
0.859310574455225 0
0.376067938736148 1
0.490357971981369 1
0.757344080016203 0
0.682487125266017 0
0.67616612351049 0
0.685168384590473 0
0.631837718804285 1
0.479653100400835 1
0.65051869929687 0
0.538879474886163 1
0.713553859554914 0
0.573580962067393 0
0.643128431792918 0
0.701954110023714 0
0.980439232412805 0
0.62308406046269 0
0.664421711569531 0
0.738348494141146 0
0.854970059866016 0
0.478203110681779 1
0.530042206375346 1
0.610715804882091 0
0.745749905686081 0
0.561882999582276 1
0.758195787294956 0
0.55743720202153 1
0.73065907895166 0
0.626444516973956 0
0.787404047530915 0
0.48771016492637 1
0.725672311743386 0
0.444262022844685 1
0.698580433105346 0
0.698239248206063 1
0.611417305331235 1
0.491580368518721 1
0.696542310985812 0
0.467052280862169 1
0.489631787930103 1
0.675992635206174 0
0.609401634367207 1
0.550708010728765 1
0.569357577229893 1
0.34066065474707 1
0.674809469140508 0
0.626854176099908 0
0.593128037811992 0
0.525582922813915 1
0.727743951789694 0
0.559638821695634 1
0.748662563834768 0
0.573177817820439 1
0.698642931482921 0
0.570423696452032 1
0.435425298128347 1
0.813458407073819 0
0.484048204108591 1
0.436833643833914 1
0.888280472807709 0
0.823590851963817 0
0.700002428305033 1
0.80901604744367 0
0.714162348267099 0
0.727569260009543 0
0.570194440943373 1
0.655204652310552 0
0.566537151743879 1
0.532133945831157 1
0.744922596281565 0
0.706001388730184 0
0.500597784406907 1
0.715737308311284 0
0.790943348146204 0
0.873835961793755 0
0.86880348642422 0
0.389949110815039 1
0.378618466044863 1
0.628738425236512 0
0.640894168993882 0
0.742772165415472 0
0.385894478589216 1
0.431692297752088 1
0.591034959006062 0
0.512560191518967 1
0.785692170210665 0
0.656467300836094 0
0.683352825060835 0
0.557928729987279 1
0.791866682637133 0
0.759255993646182 0
0.344159099779989 1
0.716078717010102 0
0.547002070590899 1
0.559982780140937 1
0.488718951702186 1
0.63081256709252 0
0.624064923190809 1
0.543604740254362 1
0.698892403210483 1
0.330763397730714 1
0.574636658413404 1
0.724745858126491 0
0.749013918653529 0
0.656863899991994 0
0.685044978632947 0
0.539436445164975 1
0.741574309491223 1
0.731384854398725 0
0.353439510797739 1
0.666895374991952 0
0.410927232624473 1
0.853364117353722 0
0.615878226970865 1
0.729656645074299 0
0.264360783702084 1
0.64388849389178 0
0.448899541104755 1
0.698041618786008 0
0.522729874994841 1
0.442246869850832 1
0.566499804654504 1
0.634744539258856 0
0.539213809362879 1
0.908323623541111 0
0.546935102279144 1
0.555195094714365 1
0.901574408589266 0
0.476122578146676 1
0.672022001911452 0
0.559839792978609 1
0.641850181895783 0
0.580130610209181 0
0.527386455606774 1
0.691175212780443 0
0.752957177783884 0
0.512844902365235 1
0.596166862637176 0
0.651522661506007 0
0.712212057212673 0
0.547470562923908 1
0.827310837409546 0
0.721244644422136 1
0.563798429666443 1
0.795375428138693 0
0.25922749571992 1
0.758033024510738 0
0.678965297795485 0
0.578203766584257 0
0.753681590123061 0
0.689384132417874 0
0.579584881680805 0
0.651587032399422 0
0.816748742521225 0
0.592443481581192 1
0.583945691441284 0
0.811675048050683 0
0.697987053249477 0
0.576349643747039 1
0.781637001756214 0
0.525186415356809 1
0.331348275102817 1
0.576410242699053 1
0.96548764256384 0
0.680733741283947 0
0.771996895591411 0
0.602323865777403 0
0.757806596474082 0
0.674460435178803 0
0.734846911924088 0
1.01177845772345 0
0.682051363638325 0
0.573422645919851 1
0.395202814029221 1
0.70623059104929 0
0.574735023027855 1
0.547405228094945 1
0.750757816465453 0
0.347429557840339 1
0.442632895373853 1
0.945036047927171 0
0.343143283347635 1
0.701950659561147 0
0.650829153139004 0
0.822776355980746 0
0.624007343381981 1
0.353254719747711 1
0.648684598579603 0
0.730986782952186 0
0.664015076758773 0
0.649370014024889 0
0.642566008592814 1
0.846005763041106 0
0.640118552424226 0
0.704569560561227 0
0.525717560666541 1
0.699667744149147 0
0.63568671918157 0
0.624550914232656 0
0.44826047374811 1
0.647784207136322 1
0.906949017350783 0
0.727404424973049 0
0.534111434259818 1
0.432574282095642 1
0.687650697266286 0
0.514288761724745 1
0.516856365090721 1
0.75055240560469 0
0.626477527296041 0
0.731487621357941 0
0.794197475499375 0
0.447678896825501 1
0.415646459835616 1
0.531326725784447 1
0.785380512150822 0
0.391716291058566 1
0.598805010335705 1
0.677212769265108 0
0.568082643647726 1
0.644975631490075 0
0.698403352146373 1
1.0227009266225 0
0.712342142513005 0
0.586089640957754 1
0.702927699923471 0
0.609479284632225 0
0.548588898094635 1
0.536546454749282 1
0.560717587259017 1
0.567535239208886 1
0.683616342582088 0
0.490897349187162 1
0.821868849658283 0
0.389745802192233 1
0.673029975995168 0
0.505029759477312 1
0.746406876180194 0
0.774403770514869 0
0.57873155726104 1
0.690510114250074 0
0.654801305378996 1
0.903318866746117 0
0.733352953204227 0
0.293458924839042 1
0.623042962108848 1
0.765788665058834 0
0.618321458239815 0
0.746105174562226 0
0.64956888502825 0
0.565582914473424 0
0.564908078882678 0
0.732310644878487 0
0.751112884794574 0
0.614060802921444 0
0.46644736362199 1
0.594556473502275 0
0.767396678653782 0
0.577142614780484 0
0.684105680350137 0
0.557849954897792 1
0.58502363604866 1
0.62944027935062 0
0.488056537224199 1
0.602956376889343 1
0.598219512992926 1
0.823563513036107 0
0.746979889627816 1
0.84208621293364 0
0.531497497407845 1
0.669909625293903 1
0.616446684857008 0
0.418535152577145 1
0.571047622193325 0
0.539733616967809 1
0.450371236088163 1
0.801000315398456 0
0.505475990627735 1
0.842108330600893 0
0.680542384294985 0
0.411385949540795 1
0.710248139399459 0
0.609841966514536 0
0.769710984847795 0
0.424363938661483 1
0.444913046249276 1
0.518018521450029 1
0.731934067305321 0
0.532112415811945 1
0.700263411857512 0
0.636956342192698 1
0.713981394014832 0
0.488163385708994 1
0.575365540143572 0
0.561130416012965 1
0.586610124090401 0
0.657994230734844 0
0.560431012868945 1
0.643413740201381 0
0.471103571256113 1
0.597377738933423 0
0.486260488933325 1
0.658097831470145 1
0.483649596420693 1
0.603950314388514 0
0.663687224672116 1
0.587592281172628 1
0.612125082497708 0
0.689613324872677 0
0.638334295199834 0
0.541018450776842 1
0.641895733478299 0
0.528077831815892 1
0.721123798289116 0
0.553614041953001 1
0.567083939087427 1
0.495333822563278 1
0.758658040318425 1
0.924855185027675 0
0.656149447081036 0
0.783805007599287 0
0.620714654402768 1
0.340398041505247 1
0.480926151547479 1
0.458132823845006 1
0.717179096218829 0
0.896562419788119 0
0.795639666267842 0
0.388024638429444 1
0.750810435534726 0
0.743926477135456 0
0.632867721535481 0
0.561029625272089 1
0.858672939981202 0
0.598016933942838 0
0.582028357053473 0
0.720224436455548 0
0.577237678330652 1
0.79177702100649 0
0.552878904681734 1
0.609429606774896 1
0.260231306899249 1
0.458554488575675 1
0.697004950106174 0
0.560172213329991 1
0.571030046991029 1
0.572232825991397 1
0.528410341454496 1
0.876004779470024 0
0.498380469432306 1
0.434253022314001 1
0.47726384334026 1
0.90059142115174 0
0.582999601408113 0
0.56976232189934 1
0.456766384407739 1
0.506008432509633 1
0.504370952518755 1
0.701788304005692 0
0.501416938622726 1
0.735735231794472 0
0.428038293707894 1
0.753321614629279 0
0.450249055452525 1
0.539494050497033 1
0.615384377913401 0
0.786350262723604 0
0.535508465894634 1
0.556373842518026 1
0.822610158888449 0
0.804211470599524 0
1.11695170231436 0
0.573386752472868 1
0.478519703637899 1
0.306612306113429 1
0.720832302116738 0
0.755876269543475 0
0.553404158876414 1
0.422743425703129 1
0.817833112799574 0
0.636123068919798 0
0.406789095369007 1
0.83982758791035 0
0.68946169627628 0
0.38545637595341 1
0.564392844108398 1
0.656772405530814 0
0.267105053939709 1
0.748849972746343 0
0.719335487795017 0
0.716981785370803 0
0.688573834761202 0
0.69531342311183 0
0.453009504350581 1
0.466210482773286 1
0.794598755998746 0
0.781428620230256 0
0.742415934292718 0
0.684188946871072 0
0.562411805900573 1
0.710292335979202 0
0.746703383715545 0
0.604716650780748 0
0.868647622988103 0
0.545898823856826 1
0.515370718193847 1
0.397896577427264 1
0.688556609275856 0
0.588492337878577 1
0.418471726715856 1
0.566743971710371 1
0.642252518120443 1
0.538556343991309 1
0.591799630925705 0
0.659361595569799 0
0.699844752697501 0
0.762000865549199 0
0.484799097642126 1
0.536960934523319 1
0.722181621545784 0
0.494249670687424 1
0.488642819553757 1
0.551080715105137 1
0.722223196948321 0
0.590079311527962 1
0.495496773324837 1
0.821390286308883 0
0.81063683345576 0
0.793589378546682 0
0.952950597294495 0
0.666703879669272 0
0.794214522190952 0
0.612086793649861 0
0.625701378850322 0
0.39454952120023 1
0.67798140003508 0
0.57367992699941 1
0.800196458916343 0
0.504615110030761 1
0.567364196208806 0
0.703312223705334 0
0.721982195180145 1
0.833518764904295 0
0.938792042697744 0
0.543237462255051 1
0.727022715769741 0
0.469055605696629 1
0.61985000448312 1
0.787928207608509 0
0.575949346461653 1
0.776000879954642 0
0.453083257549384 1
0.558906193103792 0
0.722101490894576 0
0.759884157684529 0
0.835773597323451 0
0.294904282698793 1
0.752638720297261 0
0.636235522465296 1
0.752470856936062 0
0.839025256036434 0
0.61972181454911 1
0.881538299889819 0
0.992342213853021 0
0.584596929243649 0
0.682149402137864 1
0.723021401906578 0
0.655126291716719 0
0.367476083536509 1
0.812557507222894 0
0.526641751372833 1
0.518933442954358 1
0.407528123397214 1
0.713722788849808 0
0.65340836565044 0
0.63548470174941 0
0.849696511791484 0
0.913539452722457 0
0.742644113623405 0
0.632790974116298 0
0.381222819081207 1
0.656993662598039 0
0.501535444757392 1
0.819826035888939 0
0.399003051212973 1
0.604337754280932 1
0.612797417937487 0
0.480710269384465 1
0.560199837847291 1
0.742210460878998 0
0.609565075046856 0
0.695444788419412 0
0.836373496306489 0
0.847625482248782 0
0.705099156973176 0
0.368186906489384 1
0.725804812848252 0
0.728796264184163 0
0.380081444405928 1
0.410257979555786 1
0.516784280499902 1
0.49410586362935 1
0.607612650133707 0
0.547174444897368 1
0.785006446055499 0
0.414144244268147 1
0.671368686045488 0
0.705683491703883 0
0.713427839873989 1
0.77173136495327 0
0.606143932421775 0
0.64847562514712 0
0.615762536964098 1
0.745688966857559 0
0.514545004466144 1
0.597431371207365 0
0.609033423398541 1
0.702977133629087 0
0.752997442216375 0
0.712140721604794 0
0.573577341456163 1
0.451148650213073 1
0.656181033814903 0
0.692832700098296 1
0.72569414516537 0
0.707655672583304 0
0.50863956133755 1
0.627131098223246 0
0.606982229910131 1
0.440171416867237 1
0.764881566478536 0
0.818929107057593 0
0.811668764731575 0
0.995046846128065 0
0.67196854256206 0
0.483875945226626 1
0.60107983284937 1
0.740848928738257 0
0.614807904683427 0
0.775514724543353 0
0.407731392058457 1
0.662135165368491 1
0.696326853283686 1
0.620053891536598 1
0.728489907425006 0
0.54096146145277 1
0.582286492034501 1
0.504712569181631 1
0.602645352538155 1
0.7461398070512 0
0.745066775113867 0
0.600801659519631 1
0.725338316684734 0
0.721418385483035 0
0.732657857029251 0
0.712913535284222 0
0.437684596179026 1
0.395698981876762 1
0.49416681802693 1
0.537753762141463 1
0.696064258491285 0
0.763946698102908 0
0.693044291337488 0
0.506062397697323 1
0.738980712353328 0
0.461947254985112 1
0.415875325905311 1
0.63393733255939 0
0.575746784574041 0
0.837449233722548 0
0.457264252875265 1
0.750707085836595 0
0.456798534816678 1
0.564644337226373 1
0.60357666842564 0
0.685063000059483 0
0.654016041155657 0
0.574702961900996 1
0.547131811681643 1
0.587579920196008 1
0.590130526711668 1
0.527142023853596 1
0.521401967375958 1
0.777996535128711 0
0.509896973471119 1
0.540960245611003 1
0.608089943163546 1
0.661246920294828 1
0.816608110588874 0
0.91877552810299 0
0.278413242333044 1
0.631577029330167 1
0.615150793809966 0
0.428828112979059 1
0.398709263338998 1
0.685944625894352 0
0.777249410647476 0
0.656295613654524 0
0.66035756663102 0
0.588745062274131 1
0.723513728149151 0
0.647735724739152 0
0.464497263223711 1
0.437460436301172 1
0.603199735698966 0
0.527960658847181 1
0.573629053000957 1
0.589938585001476 1
0.574512468513091 1
0.4701294164557 1
0.477749016893261 1
0.723810441026199 0
0.621778511441057 1
0.398446355989899 1
0.664534274614586 0
0.569308087554986 1
0.790996197735581 0
0.317971963468873 1
0.810173947487137 0
0.422122977841517 1
0.678762918652177 0
0.439608944908917 1
0.692527793864209 0
0.693553311092321 0
0.491418258538759 1
0.632436124263469 0
0.655209435788635 1
0.518257201815995 1
0.580456489821673 1
0.661425973743499 0
0.665073922453248 1
0.903211253121973 0
0.806077767566939 0
0.264296154529415 1
0.805077603324229 0
0.911324388470157 0
0.813158915057028 0
0.367098524900446 1
0.774925721294313 0
0.699826954297246 0
0.600009472430733 0
0.692069363361122 0
0.484329118292301 1
0.457142190885207 1
0.802054641040483 0
0.457662075017474 1
0.596228973773717 1
0.468227180928645 1
0.353182967088296 1
0.635983438670603 1
0.508781705962014 1
0.615992529666304 1
0.637227266139006 0
0.74153094911177 1
0.68987614006284 0
0.876107777016102 0
0.674762736760978 0
0.582620933871892 0
0.681089517479784 0
0.744714388864117 0
0.56110869988418 0
0.542256699737312 1
0.717550982997096 0
0.639915458145176 0
0.559737158339943 1
0.654442206801706 0
0.517046698596775 1
0.547026209446278 1
0.632373874604625 1
0.809141817613451 0
0.54945967625951 1
0.670949713512251 1
0.406491671065571 1
0.797370717253183 0
0.734049900273253 0
0.801604172157939 0
0.835739416033691 0
0.297261157306285 1
0.944847256676232 0
0.629922552136339 0
0.530327133229208 1
0.859613047904125 0
0.594942467710346 1
0.857938328629329 0
0.804979502485884 0
0.393437164205067 1
0.536776625686645 1
0.641169767857705 0
0.683843494480636 0
0.443901912504634 1
0.319443550288544 1
0.613132245422545 0
0.502147093687199 1
0.515532977625753 1
0.610400205427733 1
0.601186311010211 0
0.398245683776425 1
0.694702251509568 0
0.542958111267032 1
0.607793039407185 1
0.60859863611617 1
0.722835008641511 0
0.705093527126439 1
0.116357232776163 1
0.947568898100013 0
0.586054992928539 0
0.390381631088514 1
0.708470393939495 0
0.592906764152446 0
0.598562992695344 1
0.555396206815608 1
0.683655300367114 0
0.823348205892051 0
0.726777473601031 0
0.764598067805467 0
0.701166106250062 0
0.678911542090319 0
0.791431098077077 0
0.77421319635152 0
0.728195050736636 0
0.471526124062319 1
0.644258337125087 1
0.797015561338879 0
0.461836959438522 1
0.471324848467333 1
0.644014696087082 0
0.570825621706551 1
0.488362788717773 1
0.454842843831705 1
0.732570759045744 0
0.625887909965473 1
0.707477366442598 0
0.452323494554785 1
0.781649413114411 0
0.733867386382802 0
0.831432079864318 0
0.76109875824535 0
0.226965618095308 1
0.655470606115339 1
0.623440137657942 0
0.581972823323648 1
0.603425536639905 1
0.824632925634379 0
0.471862448746306 1
0.66501525904827 0
0.795828070050887 0
0.687382920797696 0
0.810855847776395 0
0.324455656723883 1
0.564603272184733 1
0.654145802952395 0
0.432826114149853 1
0.511672083146811 1
0.698354177425759 0
0.652080877002736 1
0.769648138256669 0
0.588931193769214 1
0.781366095427332 0
0.523803575204606 1
0.620658317937438 0
0.685532439323733 0
0.698236537532451 0
0.631808380615534 1
0.433827122071393 1
0.452916903388391 1
0.773103923082657 0
0.883351406122087 0
0.51352122520734 1
0.694065941636185 0
0.542674060461054 1
0.539894780060102 1
0.853314887556806 0
0.760271317222057 0
0.616064051566185 1
0.764129847804502 0
0.704686698301886 0
0.527820240721927 1
0.642997085498372 1
0.610046860097359 1
0.527125007596607 1
0.601183613304216 1
0.725518287118343 0
0.657413234402301 0
0.685681640597573 0
0.601849589980129 0
0.647161502611079 0
0.410202892658703 1
0.474025144560235 1
0.537399989451643 1
0.663768566540172 0
0.462887345855108 1
0.824181219250141 0
0.631098271517233 0
0.366808501212932 1
0.540980480373218 1
0.728984343527167 0
0.452674492047653 1
0.291372439806628 1
0.746861122977822 0
0.68371995146555 0
0.882185444307908 0
0.989254418289274 0
0.726839480469281 0
0.787504847229629 0
0.787762623676678 0
0.509091709857332 1
0.713702127887805 0
0.699885202454215 0
0.384871221040278 1
0.487290923204489 1
0.800487359557308 0
0.692572802156687 0
0.45327110978215 1
0.760713450872484 0
0.769322948007554 0
0.693749637907549 0
0.634835832806929 0
0.736747158142459 0
0.577988726672285 1
0.69113983708558 0
0.740476205330941 0
0.771303701854248 0
0.790208807695579 0
0.814249076811084 0
0.742273585776748 0
0.665681495044522 0
0.683049687326236 0
0.953943706142666 0
0.712705194730615 0
0.508395173326291 1
0.660987697853716 0
0.551654938256926 1
0.297648264134422 1
0.600751376139542 1
0.64334343222899 0
0.416244039228906 1
0.612314904349695 0
0.856223877224538 0
0.532909053962679 1
0.768056959357087 0
0.484006386587522 1
0.799158287025293 0
0.644156495405068 0
0.657017947226613 0
0.61301866216201 1
0.575494810162858 1
0.537188389539722 1
0.684441104538284 0
0.606478368021109 0
0.701154961907083 0
0.35927849268403 1
0.675699000515513 0
0.486241052582113 1
0.53221864944024 1
0.696086414193648 0
0.599927856077678 1
0.493327354085511 1
0.573215718860555 1
0.367696562921112 1
0.378229277356528 1
0.456392583178433 1
0.637446997994204 1
0.732864361281141 0
0.67784775130172 0
0.46349334918049 1
0.559531362911013 1
0.600978156418488 0
0.847102531667449 0
0.645416768353448 0
0.662485783035198 0
0.646172333394901 1
0.973759549056569 0
0.727336781749053 0
0.517820863204168 1
0.628978461235995 1
0.65531913161423 1
0.699637256270957 0
0.478695337411372 1
0.570293187066747 1
0.839611440280786 0
0.76300664856046 0
0.603326483698019 0
0.688327536446032 0
0.5168240185287 1
0.718457641126559 0
0.671116818188577 0
0.595505346471318 1
0.706978167846018 0
0.631784184530076 0
0.751329739907608 0
0.589944614081642 0
0.604647120198898 1
0.618244094698326 0
0.554728206539753 1
0.697954676552611 0
0.636110522802939 1
0.156543446915828 1
0.594487874569779 1
0.619907914624409 1
0.428067273614798 1
0.839790497160054 0
0.654314714020855 1
0.397227019523415 1
0.756168066348925 0
0.590418784539556 0
0.80046519771476 0
0.845727523760296 0
0.401318072182366 1
0.609899188393818 0
0.543029562369926 1
0.28158591094394 1
0.523955035359934 1
0.852276197411806 0
0.887232744714815 0
0.743651804208858 0
0.735936363724914 0
0.706128819790931 0
0.76145452429236 0
0.547323118053817 1
0.90063514130828 0
0.695084894843625 0
0.616526702780848 1
0.730656427074751 0
0.708002828884336 0
0.485289885683057 1
0.449016906292802 1
0.636563565502744 0
0.621128270795691 1
0.548842395178056 1
0.835577337740773 0
0.937495498530146 0
0.562335267765389 0
0.824499687924561 0
0.769869768399682 0
0.646594350130747 0
0.615701662972739 1
0.732946680944625 0
0.453532811165663 1
0.79220639054582 0
0.376947239789551 1
0.529472456081442 1
0.742554474680634 0
0.510299726984332 1
0.577256828808849 1
0.381552746093318 1
0.679879432224958 0
0.823312668946741 0
0.720797791776498 0
0.829237931305076 0
0.721317294806448 0
0.682770686874876 1
0.555617494511421 1
0.795085345775178 0
0.596314806112434 1
0.601323630495049 1
0.323111607851201 1
0.878371101509207 0
0.556960759380405 1
0.464832088925955 1
0.676785599903524 1
0.785699277796878 0
0.553193597345115 1
0.4987095679084 1
0.821620404613555 0
0.706707200793332 0
0.606207848424841 0
0.807793426839706 0
0.779211568747765 0
0.624585750458163 1
0.449156796689348 1
0.605521371651675 0
0.718128752464252 0
0.460659607510468 1
0.675370989569173 0
0.653481892296784 0
0.502769584295574 1
0.943633116808718 0
0.369592990768622 1
0.781358244224897 0
0.675597192163669 0
0.683603623919341 0
0.348410455172096 1
0.616240991228422 0
0.408266986741666 1
0.628399521805786 1
0.600156313312234 0
0.406524351259807 1
0.390508032131302 1
0.758738492830529 0
0.743479140426477 0
0.486213336665222 1
0.644336878795599 1
0.644879088179361 0
0.769403907801519 0
0.584097376838996 0
0.576926833328363 0
0.475812809123128 1
0.487959162681894 1
0.631869738828662 0
0.49306282927269 1
0.539357019706332 1
0.623203287347881 1
0.742846537417541 0
0.799039653272843 0
0.487937143442277 1
0.251469551774246 1
0.549748772035672 1
0.83407391287913 0
0.732099389616864 0
0.438581476231664 1
0.604308983196945 0
0.489529176601848 1
0.385990350057788 1
0.630855197260574 1
0.484106325229159 1
0.587666183730002 1
0.531173775456788 1
0.715910230849294 1
0.372373889624291 1
0.822866489178617 0
0.716093552060134 0
0.623851308942323 1
0.881228789277483 0
0.508508465260248 1
0.668443993239298 0
0.667026417119756 0
0.561800122833197 0
0.502708350374625 1
0.646862157761276 0
0.626548024092585 1
0.383050985031524 1
0.712869134708757 0
0.669316003206562 0
0.792298510156478 0
0.602612924683149 1
0.916372536096526 0
0.381049426862059 1
0.785229112120968 0
0.528551903591773 1
0.71295780013063 0
0.43891485726027 1
0.475010338953108 1
0.395708847122885 1
0.576559480492596 0
0.532393434782028 1
0.778135365402005 0
0.817704178264779 0
0.922028766108043 0
0.77057390372927 0
0.515574847265193 1
0.743187964706993 0
0.548880123098168 1
0.648964878368113 0
0.750712660712293 0
0.536333715618395 1
0.516969258367796 1
0.432611548980936 1
0.382185764500591 1
0.517837249294286 1
0.801076806080829 0
0.461981928414576 1
0.638199586296398 0
0.559505145445377 1
0.710695579191394 0
0.976266331011391 0
0.629175094617835 0
0.584622737297678 1
0.530414613526229 1
0.557003857424893 1
0.559543828040445 1
0.725271655436697 1
0.775834997453558 0
0.744943179543054 0
0.673198524926527 0
0.624248103623436 0
0.791426070266155 0
0.342631169830255 1
0.492570548521498 1
0.341126527670719 1
0.489550802015378 1
0.829338790381394 0
0.421571175869647 1
0.651804547218782 0
0.726398620226856 0
0.618475680112931 1
0.377401191418357 1
0.496055845095718 1
0.578593331381528 1
0.737666992164797 0
0.710891998726575 0
0.667552769881062 0
0.823872307858376 0
0.709792495924116 0
0.830286316090503 0
0.570951026937795 1
0.737988416337614 0
0.41776502034176 1
0.624250542026828 0
0.635425350572484 0
0.688290022182219 0
0.575209514441349 1
0.61405805550005 0
0.705767929494814 1
0.64882145967134 0
0.695776281585338 0
0.537080560213936 1
0.744377701310569 0
0.641067122257907 1
0.351104335246067 1
0.42256354033704 1
0.548833732887436 1
0.384048342924039 1
0.274085091979844 1
0.697448141316402 0
0.746740380635288 0
0.60363333386165 0
0.628087695853557 0
0.9311045471306 0
1.00384336276274 0
0.636402858353417 1
0.678944974072395 0
0.800832592800794 0
0.474711883313378 1
0.90544151978142 0
0.796611879183523 0
0.483730029263322 1
0.805671085481954 0
0.736355902072582 0
0.691372937735527 0
0.78693484502382 0
0.57005875398619 1
0.627688024565616 1
0.474654574012623 1
0.12821795247544 1
0.622679508852935 1
0.643184793918547 0
0.662893746368396 0
0.700826774255604 0
0.656371470367967 0
0.776920317169984 0
0.443528560065833 1
0.660414597684041 0
0.657196537589421 0
0.668396964009074 1
0.689920858869613 0
0.729988553387521 0
0.446202849435075 1
0.655742869043946 1
0.596814987772026 1
0.968370970913496 0
0.692358579260947 0
0.48191085490408 1
0.579307112860868 0
0.658294559472293 0
0.730778853789885 0
0.67729466486033 1
0.604754470905813 1
0.778940967140381 0
0.682111833091876 0
0.744643562874429 0
0.303099927038766 1
0.70501139422561 0
0.582555101304161 1
0.744498703948445 0
0.549111720485035 1
0.630370675399935 1
0.573225566783661 0
0.59806059974612 0
0.621008375025594 0
0.524386124709116 1
0.847082221758183 0
0.508377358289114 1
0.901846417733398 0
0.845993573647513 0
0.534193428124864 1
0.517083627375352 1
0.637020777103042 1
0.621757408181549 1
0.628550384957626 1
0.621102052773258 1
0.661600429065547 0
0.618344062561091 0
0.49803995013847 1
0.544909006691267 1
0.716359021908127 0
0.562153329067132 1
0.887989951728319 0
0.586505848700296 0
0.694817637523459 0
0.76095056691395 0
0.791582845543604 0
0.730818094908025 0
0.580608366606426 1
0.668015662698266 0
0.752256716192818 0
0.69338123709501 0
0.569725717307011 1
0.324761178026634 1
0.581142689680842 1
0.964801506054245 0
0.725942776080572 0
0.678687782335384 0
0.692294014384414 0
0.621638123280106 0
0.808089866643369 0
0.718622557820193 0
0.412437374443321 1
0.710445763838428 0
0.681847227106386 1
0.534385893724988 1
0.770082757885307 0
0.431509468736829 1
0.661350082205834 1
0.739710150134616 0
0.699127516025826 0
0.506862768051851 1
0.704265218526346 0
0.485170879144891 1
0.563388323385181 1
0.617789661186755 0
0.683688834742815 1
0.56019979312472 1
0.594131636574044 0
0.610535649838502 1
0.48424385735348 1
0.724152400808489 0
0.720204235964724 0
0.667754372260912 0
0.754024222112749 0
0.590249220632306 1
0.617513398361967 1
0.822141480430588 0
0.484038137356061 1
0.842062362885687 0
0.854505116189548 0
0.532092139907021 1
0.421569082775919 1
0.528933368227879 1
0.629112329559775 0
0.745828367470179 0
0.492936371017365 1
0.622770078593328 0
0.91810503942425 0
0.594691166987654 0
0.734412737936192 0
0.647007649979579 0
0.711871504544561 0
0.552657406564077 1
0.641747182693895 1
0.622443877432679 1
0.672238384829326 0
0.493245313202685 1
0.223892823080264 1
0.58824254605641 1
0.658891247292775 0
0.494566531516859 1
0.682188622750799 0
0.581865228558275 0
0.394580002319359 1
0.473489236875976 1
0.557026750975631 1
0.676115244356187 0
0.62852640207366 0
0.99167853218741 0
0.613245296967976 0
0.458177662796522 1
0.699351689854122 0
0.771259352149552 0
0.480629678998945 1
0.636156494359914 1
0.612235987784073 1
0.74271469689625 0
0.685441032895607 1
0.603090769355246 1
0.746167400027913 0
0.699373609797409 0
0.501348066894247 1
0.720353754516181 0
0.608436243167238 0
0.790729522510983 0
0.736250692038346 0
0.633316724125549 1
0.408759482575522 1
0.626108642259874 0
0.851630517685813 0
0.618061050600656 0
1.01939728291082 0
0.698526395609038 0
0.642501774253088 0
0.609754540074793 0
0.518777844439579 1
0.638698943930587 1
0.607579739775423 0
0.731590118540991 0
0.673054774668034 1
0.634061133630736 0
0.324712217852731 1
0.73154834112472 0
0.718484856090232 0
0.501816339556717 1
0.439172809243547 1
0.773557357303381 0
0.820079023988084 0
0.590813390911333 0
0.754041635991449 0
0.520600098895537 1
0.381394809757261 1
0.558257008166857 1
0.593113401744587 1
0.759573275648585 0
0.401852133788956 1
0.607387863117884 0
0.73105541816168 0
0.608371023738738 0
0.668734378420643 0
0.748475179143144 0
0.650133075155592 0
0.688518611292159 1
0.700142716187659 0
0.895864076065851 0
0.617003572825144 0
0.637564693032463 1
0.38243563795782 1
0.722881753280578 0
0.759352494277253 0
0.411447701142764 1
0.768680977248676 0
0.796867659141182 0
0.71076964449495 0
0.818163198317188 0
0.560576374874835 1
0.41706717649718 1
0.654759267977428 0
0.544226133020256 1
0.418258256612392 1
0.693575686874035 0
0.579140096896226 1
0.601768766387183 0
0.717819405234514 0
0.645968195003258 0
0.584632226894479 0
0.724176359398309 0
0.528427895965404 1
0.731386453970416 0
0.426336742833284 1
0.813485059106141 0
0.383708494071772 1
0.530735115379927 1
0.733139128399971 0
0.700112742393881 1
0.400829761456629 1
0.662942747250142 0
0.53705933430417 1
0.605855616243871 1
0.514042973994286 1
0.579543731082445 0
0.509544892370258 1
0.670865361574777 1
0.757838808564797 0
0.413764061790641 1
0.736969161172728 0
0.70031454816481 0
0.498248544776533 1
0.597248425835942 0
0.851602944083886 0
0.743894824004067 0
0.669127272709727 0
0.663203539528331 0
0.773038863565396 0
0.854028465611007 0
0.65904068943652 0
0.729665990390146 0
0.611679707018221 0
0.612777983730772 0
0.442594876234532 1
0.790422212775718 0
0.592390464310476 1
0.643653754308775 1
0.623614627457689 0
0.775578490536895 0
0.530214559475908 1
0.540892837838347 1
0.691367809282288 0
0.533876180165935 1
0.597641899011812 0
0.616531415227729 0
0.654929965630025 1
1.06345733890702 0
0.415678532215134 1
0.829020357248368 0
0.918461569988887 0
0.502307904260976 1
0.660247426785932 0
0.6665718903919 1
0.521314196095741 1
0.585848049660503 1
0.552086726964813 1
0.744954453974975 0
0.728987007805621 0
0.723686085109882 0
0.533158761761452 1
0.74123669574421 0
0.762111140070382 0
0.73692524908935 0
0.615511892116583 0
0.832756716280524 0
0.624355943422393 0
0.668494101086527 0
0.519541031023589 1
0.739893376830893 0
0.449978881892053 1
0.449704823001799 1
0.822849522636944 0
0.641528191153562 0
0.715432870904917 0
0.831205159027755 0
0.808962814117262 0
0.501800611060408 1
0.438280273966208 1
0.723076392433027 0
0.689419157766426 0
0.769843270538819 0
0.599825689835255 0
0.529969688034718 1
0.365741705170557 1
0.71969882663897 0
0.601249328329327 0
0.691671963097322 0
0.746489940189954 0
0.645611080387026 0
0.641077661283119 0
0.516410600367401 1
0.388484211438948 1
0.639675847610787 1
0.491707242433502 1
0.658736943709558 0
0.798669002232687 0
0.636679492153963 0
0.541574246003241 1
0.828233378551129 0
0.607220401621975 0
0.719002271084356 0
0.648050737404438 0
0.668620810632779 0
0.379854228455244 1
0.935474888751135 0
0.696442333993598 0
0.659727654724252 0
0.64975801588276 0
0.644954196069038 0
0.668533162234494 0
0.52280816735242 1
0.590057808514922 0
0.485051245144334 1
0.553932835319014 1
0.796009114860025 0
0.739226922971236 0
0.833270562052882 0
0.700760743915794 0
0.599178009795625 1
0.775690350368743 0
0.428617922805756 1
0.640470395738154 0
0.852933891301214 0
0.728221283726317 0
0.534234809933185 1
0.717232085309858 0
0.254614201464854 1
0.591693284641008 1
0.465648200460754 1
0.754972328882271 0
0.515094080258062 1
0.518093407404192 1
0.663519685449945 0
0.790776560990719 0
0.617410598028815 0
0.613398529471058 0
0.682446083909597 0
0.622304288133013 0
0.860696364605512 0
0.751679429108457 0
0.776822232919456 0
0.587275477567755 1
0.655163290549567 1
0.608988381011699 1
0.502815122521635 1
0.392313993989898 1
0.911383921930459 0
0.740399052943487 0
0.610008595127647 0
0.826904961538767 0
0.544731766677597 1
0.523758828377702 1
0.760247188080815 0
0.530450375893903 1
0.626537679377467 0
0.643389318679842 1
0.452333679944336 1
0.692133389915345 0
0.675473884133548 1
0.708660609453291 0
0.82475908569154 0
0.739435878935568 0
0.708297276160257 0
0.918922261798029 0
0.571698685590423 1
0.723186529592137 0
0.812855539220065 0
0.569684093449699 0
0.858842950710345 0
0.769490772992675 0
0.676829204027947 0
0.355100817325198 1
0.6314826321503 0
0.389305694841112 1
0.673253403481872 0
0.514914321056552 1
0.671610043618138 0
0.460008818233285 1
0.67695977996251 1
0.412606024399392 1
0.653260210210221 1
0.482104829549482 1
0.825019793865403 0
0.705982981137714 0
0.765540909023765 0
0.657857839879009 1
0.611559329147443 0
0.619967903669122 0
0.846216170420791 0
0.709396784529485 0
0.572498535799824 1
0.560269758161417 1
0.668925793505809 0
0.417315750460373 1
0.535273220145975 1
0.814299644364856 0
0.429212652090624 1
0.635351788492156 0
0.763774250308328 0
0.777311652448616 0
0.433466146144269 1
0.950416866097747 0
0.469165871863517 1
0.427827165407824 1
0.693740642146052 0
0.658662762949637 0
0.69343139798143 0
0.562717619151713 0
0.571911907528733 0
0.603552361212407 0
0.370015877375052 1
0.688587356528137 0
0.5050665286711 1
0.573930157121627 1
0.525721127272613 1
0.773761301157722 0
0.905361751928646 0
0.82184658647579 0
0.680445753103486 1
0.543727145546462 1
0.6968075168063 0
0.712593946630157 1
0.52314259685207 1
0.482965700366386 1
0.773853414434695 0
0.865878122202818 0
0.577601507102411 0
0.620220264093749 1
0.625588259130845 0
0.847341136818612 0
0.321892785200782 1
0.689152915529588 0
0.636286346042606 0
0.477665938211558 1
0.72871986671545 0
0.58248015163479 1
0.364463093619938 1
0.715284592698414 0
0.755979332185741 0
0.546713471449407 1
0.580696299925495 1
0.569275673695569 0
0.608450477518923 1
0.732384569244304 0
0.727407957028786 0
0.684043797285936 0
0.880464584754532 0
0.538665271512277 1
0.698126632535997 1
0.642948014090041 0
0.793852908010584 0
0.585717682901321 1
0.55276707683995 1
0.749421362086191 0
0.776704063921353 0
0.517377522992665 1
0.520680075823763 1
0.844605120497702 0
0.633602989496158 0
0.707587246761247 0
0.524524077709982 1
0.738652779381171 0
0.580430013019577 1
0.529871491214158 1
0.663090303277491 0
0.525118151983166 1
0.857044567514131 0
0.674497314344317 0
0.665114002115974 0
0.269912009038367 1
0.7265238790767 0
0.482650097287074 1
0.704903085065285 0
0.840267823735793 0
0.428925261229948 1
0.774984753683506 0
0.818976068406897 0
0.713745689115987 1
0.721259989499639 0
0.544815790350343 1
0.613475962888931 0
0.773749859119445 0
0.666055788946654 1
0.512357828996334 1
0.64978883713752 0
0.157639493697878 1
0.713595132006135 0
0.640086722640268 0
0.598164282710489 0
0.520608408090858 1
0.567261444839737 1
0.674268017422268 0
0.650100558453425 0
0.803055674001728 0
0.668260503418445 0
0.613600452398321 0
0.739486332379027 0
0.671538006041897 0
0.661293025410282 0
0.593806891090932 0
0.415159235921458 1
0.586945273155542 1
0.365901585786728 1
0.648576134912322 0
0.513739985566046 1
0.89642481253807 0
0.408290808772347 1
0.586500555819638 1
0.719168887582726 0
0.748339518868757 0
0.742538390119796 0
0.664927161640747 0
0.537396337187387 1
0.501617285255431 1
0.603291999047889 0
0.332669538105756 1
0.361081191341366 1
0.507490817251384 1
0.433834381521266 1
0.61135331310606 0
0.455583680420469 1
0.422550926811119 1
0.577083725084763 1
0.789554365416294 0
0.662453553439676 0
0.67147967580807 0
0.458147527181888 1
0.473709488294574 1
0.631187979426365 1
0.443075771193686 1
0.798078060231146 0
0.675519651623165 0
0.558798292131289 1
0.672525790901757 0
0.45597348095489 1
0.768311820838145 0
0.675507229678404 0
0.575416035821455 1
0.541386765161482 1
0.784494255680889 0
0.910731848258818 0
0.49495834385578 1
0.661392077333789 0
0.672609532755378 0
0.17758150531729 1
0.794893921501089 0
0.702308426339109 0
0.608727819516477 0
0.726401615604775 0
0.64657352658155 0
0.634111294984067 0
0.518373598668112 1
0.409843558461785 1
0.621590074566614 1
0.635088619108326 1
0.404465023572973 1
0.57987536156598 0
0.683513549397849 0
0.714494590421009 1
0.797669151673546 0
0.727318569554584 0
0.765244357240571 0
0.573802647417178 1
0.370911860614071 1
0.600894878770411 1
0.338190172287283 1
0.776264040731001 0
0.580073489777271 0
0.673450749341879 0
0.465494978892953 1
0.377089125910484 1
0.746859605722786 0
0.650403699287843 0
0.677142666919083 0
0.773443586716853 0
0.788664759219464 0
0.732943362428612 0
0.465489696671878 1
0.332420196780446 1
0.640922395624239 0
0.479645322849389 1
0.656463872122875 1
0.540392582950788 1
0.705125334416585 0
0.633886864861492 0
0.724932114625039 0
0.540520259524824 1
0.67740983565438 1
0.734988788492132 0
0.817979373339039 0
0.5990488924655 1
0.538233773957618 1
0.556160578882361 1
0.78362236306035 0
0.648148533151515 0
0.735960909072564 0
0.78325367590658 0
0.807818875286804 0
0.675479675920956 1
0.460927352571372 1
0.586535914294285 1
0.58706729655801 1
0.707275063720106 0
0.51276036708572 1
0.310124831309466 1
0.723054963518843 0
0.908551584135794 0
0.564914030385592 0
0.578485088268854 1
0.783988123829107 0
0.889893379164702 0
0.591465032484858 1
0.37372411496766 1
0.72121964549934 0
0.615727616387228 0
0.83706667771472 0
0.646421989029093 0
0.7229298679969 0
0.514891200296024 1
0.681876725084565 0
0.351470937685386 1
0.525768697906857 1
0.445289361335866 1
0.717184182276445 0
0.710661088902385 0
0.684743534213129 0
0.588689742766032 0
0.606813868407368 1
0.656883068567049 0
0.627873073425672 1
0.749440682077628 1
0.777421683466605 0
0.546827596955715 1
0.678094480455198 1
0.652870065726376 0
0.408285242405444 1
0.276592014073858 1
0.784907750318322 0
0.786726321538546 0
0.616564170713494 0
0.705107508927649 0
0.538258377612783 1
0.393618896436232 1
0.332435530044513 1
0.608267975294429 1
0.693180339124934 0
0.395710319665715 1
0.735247551713306 0
0.522335916529744 1
0.837560278580095 0
1.00278694020566 0
0.766010975764997 0
0.83763112064969 0
0.557495712404818 1
0.604417348428197 1
0.696217618026157 1
0.853935071557458 0
0.734135712642223 0
0.581539100308854 1
0.779949625052267 0
0.816643727935772 0
0.553771662812712 1
0.782813501260998 0
0.672328165841272 0
0.638630391655474 0
0.680418450634965 1
0.720509036521384 0
0.848885827451506 0
0.800274834975933 0
0.550860120909445 1
0.591912864091369 1
0.899899046621274 0
0.64678968951506 0
0.329166581265188 1
0.489758105300514 1
0.458766396562317 1
0.611198300149132 0
0.705765133807398 0
0.662126746068238 0
0.672579569863966 0
0.816353452905583 0
0.344368565548203 1
0.800342214607621 0
0.621976515152069 0
0.493527203261252 1
0.740768506918193 0
0.676352598375977 0
0.708104703094341 0
0.924884316260179 0
0.457753192693478 1
0.730867118844199 0
0.698870703011196 0
0.624735673098861 1
0.658793870961425 0
0.502448056554957 1
0.696821768108409 0
0.414532598944114 1
0.456308201717389 1
0.781062187910011 0
0.596689565906882 0
0.663762172949746 0
0.664241271345468 0
0.828864343615668 0
0.508889400886075 1
0.733214500033313 0
0.50414844423415 1
0.5553897785466 1
0.622160444732056 0
0.620316969313364 1
0.355186721053519 1
0.39942300403758 1
0.613740860833808 1
0.733563099026568 0
0.56059261397579 1
0.683153685977418 0
0.514739948180843 1
0.630802879235403 0
0.426776762103565 1
0.496556837325802 1
0.699836833517699 0
0.669341130015572 0
0.644502430373732 1
0.540017512251127 1
0.821251450569172 0
0.716900939187154 0
0.612674460783851 0
0.620795054084595 0
0.552272718651247 1
0.940233179868921 0
0.553991358601999 1
0.71390276531948 1
0.478689583072108 1
0.774109806871187 0
0.750929945725662 0
0.605561921512451 0
0.803053259299359 0
0.486349056776355 1
0.645500041018727 0
0.374877257933387 1
0.98185650073529 0
0.504662475421023 1
0.578452253673194 0
0.398831110835573 1
0.796186189023908 0
0.841872858676969 0
0.688337744769845 0
0.773919907842927 0
0.841246050585918 0
0.270336886184138 1
0.194120287293287 1
0.837192644161304 0
0.587248317647519 0
0.330589565243661 1
0.446838249473401 1
0.541433107004258 1
0.598524355138432 1
0.507259342492329 1
0.732907015769107 0
0.380515635100747 1
0.679095584697567 0
0.580973357321827 1
0.815530843643336 0
0.741797196932292 0
0.52521966983605 1
0.545983277051097 1
0.483145657437651 1
0.771147642166843 0
0.573053455927907 1
0.834727647384791 0
0.462020750777436 1
0.292638586744019 1
0.732690175905953 0
0.607170933967033 1
0.670954452515627 1
0.701707865024325 0
0.702427570786936 0
0.386932078625503 1
0.768368943607146 0
0.556522804617002 1
0.589072244746106 1
0.769772710110431 0
0.729941073037201 0
0.530332858685738 1
0.382013657458203 1
0.666792979329589 0
0.874036212706405 0
1.0346979377968 0
0.601972028464394 0
0.614885101382469 0
0.419032323330869 1
0.641598317061251 0
0.367494308757418 1
0.717872093065733 0
0.897766118845871 0
0.326678169978217 1
0.301550500638179 1
0.334900650262632 1
0.41596075849017 1
0.473183623047074 1
0.605800145838101 0
0.445215747010255 1
0.728122203414888 0
0.747918429291064 0
0.479610664590394 1
0.668265709557724 0
0.250117530270569 1
1.04904642796455 0
0.599010952064928 1
0.557730453730946 1
0.708033819131587 0
0.387399026913115 1
0.498247487603073 1
0.63434179871269 0
0.38272243356971 1
0.727252567857496 0
0.778028355348586 0
0.525069328160012 1
0.521869617073195 1
0.500330812040688 1
0.384448288390375 1
0.703025049750118 0
0.74562804857344 0
0.647483209898878 0
0.753263969137125 0
0.240263512420679 1
0.608472533968473 0
0.712712652826351 0
0.78181243250553 0
0.152289231600743 1
0.778222998595534 0
0.722271792707299 0
0.562721725736874 1
0.588148294643321 0
0.73319601511142 0
0.646216945499132 0
0.654342087060787 1
0.696152664386874 0
0.796896826274638 0
0.4949969119292 1
0.656993703467132 0
0.682539395308051 0
0.784114874891801 0
0.814593351018033 0
0.609971964724055 1
0.827417053047836 0
0.914935660177743 0
0.616109905645213 0
0.671399176176156 1
0.732514733965467 0
0.598849406010158 0
1.00051405079336 0
0.959095569375494 0
0.773825299214633 0
0.635450278450024 0
0.564201375861149 1
0.496417021275254 1
0.690673635599035 0
0.527236827069235 1
0.23262364216971 1
0.483470474333087 1
0.638728114622475 0
0.323660208571228 1
0.431827248288664 1
0.691642268063135 1
0.676513716225702 0
0.700040129240107 0
0.687981364352266 0
0.913736797871344 0
0.70757656104421 0
0.647943194581297 0
0.78168566843065 0
0.734719023887698 0
0.517209417061846 1
0.627527136359291 1
0.843126654310694 0
0.813405046945023 0
0.370950611624035 1
0.605319565336262 1
0.686652640649339 0
0.790275099965963 0
0.688344981843144 0
0.76192658036342 0
0.821671181308201 0
0.430779623968177 1
0.796605842613252 0
0.748690934930646 0
0.574287615902519 1
0.569553079284747 1
0.563166497000723 1
0.549336523713598 1
0.632397833514188 0
0.618694870489858 0
0.828627812548492 0
0.574682917518511 0
0.569520273837543 1
0.384493002726731 1
0.827223501345339 0
0.594182690980932 1
0.602315047742976 0
0.518860437434653 1
0.738910679901522 0
0.742325389969404 0
0.46092574841461 1
0.612284544829575 0
0.456369350767349 1
0.574431936739275 1
0.521420218499067 1
0.63219565788356 1
0.566026804051401 1
0.532322286901799 1
0.743790655923427 0
0.53738306984611 1
0.711766808193718 0
0.647801573989212 0
0.725589253232924 0
0.767828211923823 0
0.654421964148624 1
0.552101841195845 1
0.723705575964196 1
0.875726273542357 0
0.713792043003146 0
0.619746046595819 0
0.489185605069126 1
0.491733885559696 1
0.739924347983142 0
0.764995622570832 0
0.540641335753865 1
0.764875633813911 0
0.656168995544694 0
0.567418175527513 1
0.68251459002218 0
0.831481561782248 0
0.65615557402775 0
0.573259370889463 0
0.384115894712409 1
0.70534668780092 0
0.188056613343739 1
0.485826546798015 1
0.591488891957376 0
0.507757339647013 1
0.770369157522863 0
0.673096564364826 0
0.687590576034521 0
0.919944089651797 0
0.851947142759782 0
0.678767605770832 0
0.451955752700815 1
0.592937132053906 0
0.641303344055367 0
0.627286120477712 0
0.415839940229739 1
0.190351501522829 1
0.668890589760516 0
0.653757340376791 0
0.913205672139018 0
0.625395407854111 0
0.601052972520048 1
0.631415350300959 1
0.813993125625904 0
0.456965629626425 1
0.598946790309345 0
0.746391062894492 0
0.593357200847124 1
0.659055037798164 0
0.768536945339288 0
0.753136405168886 0
0.715599241850553 0
0.596294697189164 0
0.735866394977528 0
0.927164429649254 0
0.532712820422183 1
0.767401674948214 0
0.764527490765395 0
0.749002996483016 0
0.509036973312896 1
0.692431948388941 1
0.546707157443907 1
0.924719680642092 0
0.70004003221197 0
0.830192169139185 0
0.782526024873586 0
0.697505632462139 0
0.660759649917603 0
0.536831730310293 1
0.592889257875674 0
0.862337345845444 0
0.721099379280293 1
0.782964819962808 0
0.891042047137574 0
0.727961250983019 0
0.691198510559709 0
0.618607459830584 0
0.538755004824368 1
0.767930498702157 0
0.647618771607394 0
0.524118389974444 1
0.708874851177125 0
0.580220901783473 0
0.920902139505287 0
0.590100969981855 1
0.697671091140642 0
0.694974288132551 0
0.627424665611092 0
0.682150792685955 0
0.574875191392508 1
0.834974111701644 0
0.598857523290469 0
0.840416944066226 0
0.796659903370302 0
0.524349256090767 1
0.624084297400735 0
0.48885056896897 1
0.503692718718413 1
0.918279373379505 0
0.551577441332302 1
0.463758619252803 1
0.596313863365878 1
0.666705893991118 0
0.582035029866932 1
0.75956745511639 0
0.688837407809113 0
0.702867982957724 0
0.736316593932994 0
0.808018480401773 0
0.795606377918674 0
0.377304058656834 1
0.377447070750556 1
0.712476026044327 0
0.347799520044303 1
0.917450588499185 0
0.665090706659978 0
0.798063941184123 0
0.589463085005991 0
0.580166805950604 1
0.653092234430461 1
0.587681179420131 0
0.251908535319051 1
0.413972652465858 1
0.764734432389223 0
0.612619185848795 0
0.66472808353415 1
0.768942693991177 0
0.632942942026733 0
0.410578195093546 1
0.481221768382866 1
0.583080641359032 0
0.672408046667871 0
0.591142335234057 1
0.717769812273941 0
0.53159865909042 1
0.613597287151198 0
0.717429133358772 0
0.706044606712108 1
0.551208797080227 1
0.650813634337369 0
0.608846233464204 1
0.608557355952844 1
0.425734465536655 1
0.371596990796291 1
0.889031337972466 0
0.51560977072309 1
0.667726516291147 0
0.626391855807081 1
0.430198662766789 1
0.750649361213841 0
0.370518403255329 1
0.289491041191111 1
0.659723091880644 0
0.576112511764985 0
0.775823446556874 0
0.536654956912041 1
0.720219727839652 0
0.437920172120027 1
0.520801387182684 1
0.631510590836759 0
0.708429206051439 0
0.614552133213369 1
0.52137625314215 1
0.678361939209175 0
0.671824323311432 0
0.891695041500688 0
0.7257038721685 0
0.644859440191638 1
0.614838789499461 0
0.843792774583904 0
0.80061257765957 0
0.612597344424642 1
0.760315503580013 0
0.514154065822055 1
0.742613236520522 0
0.573268833143244 1
0.261261744476107 1
0.689534098972476 0
0.79180109028989 0
0.658844019018703 1
0.562450272730301 1
0.719359375311331 0
0.734742186480256 0
0.558603233507259 1
0.810811992129683 0
0.348495530160539 1
0.579162214367407 1
0.63457869703485 1
0.657586422600387 0
0.585438409332603 1
0.65157508471027 0
0.726940796507079 0
0.552011913171184 1
0.919884899044368 0
0.749324825334921 0
0.473919366807704 1
0.726852687215573 0
0.773512156293728 0
0.583513965132105 0
0.645634681941751 0
0.822253743481365 0
0.683188144708547 0
0.769404568215535 0
0.720879945078382 0
0.756482997652702 0
0.377762202837658 1
0.708770453243309 0
0.506526922226001 1
0.696589671388137 0
0.746886241975932 0
0.557765503597166 1
0.638334028970068 0
0.553591387757557 1
0.659894608528049 0
0.603868058957259 0
0.721608650251474 0
0.693374683191431 0
0.567944377984406 0
0.651855782801883 0
0.495702066201946 1
0.612829991036418 1
0.317551167586833 1
0.559869120533366 1
0.732994615045732 0
0.79017321705835 0
0.425271985568262 1
0.743897622013163 0
0.313634159236147 1
0.527597988974404 1
0.544375968388683 1
0.754087928874689 0
0.591331715209256 1
0.627241727645728 0
0.682441614644885 0
0.614988762670729 1
0.595658028793835 1
0.546936068136119 1
0.48154504138357 1
0.567204094574827 1
0.830306863522658 0
0.585625371024805 1
0.349895675013324 1
0.574816219193814 1
0.623890506790781 1
0.364920447954253 1
0.487800803655641 1
0.644357004097159 1
0.791103485112701 0
0.879624663767507 0
0.608021488837297 0
0.559394156989764 1
0.77272209908005 0
0.791229858740483 0
0.68462090549427 1
0.657755492124287 0
0.650297515160966 1
0.537224074942045 1
0.544115858437908 1
0.712329964347623 0
0.736211232873012 0
0.811606101388372 0
0.767250021419049 0
0.627011725668739 0
0.872804483201584 0
0.568763022209853 1
0.621651238383684 0
0.728854996206225 0
0.63948617557929 1
0.666300205725783 0
0.802388356623741 0
0.674601292585145 0
0.834486762349427 0
0.788473184555576 0
0.74933371607964 0
0.527808736228962 1
0.545564394746594 1
0.673084314109296 1
0.603351008334383 0
0.861248899637475 0
0.602057093980051 0
0.432297044833354 1
0.64366761673791 1
0.640950594702877 0
0.606129928116494 0
0.850624342139362 0
0.626134788351908 1
0.636934436432758 1
0.660310886487098 0
0.676977068952078 0
0.578803874189203 0
0.464737453493397 1
0.999920455097616 0
0.801750656571057 0
0.660112763880153 0
0.755441264915636 0
0.514668942220713 1
0.885694344104633 0
0.839265797167135 0
0.690558498920464 0
0.445396859105653 1
0.987750708232425 0
0.675095826191376 0
0.927466432510279 0
0.703939219482964 0
0.741013162167731 0
0.670440471122771 0
0.691043445527652 1
0.666800098199886 0
0.832879015309554 0
0.653290940579934 0
0.585385908056149 1
0.687566609349299 0
0.554497820038866 1
0.76677009813326 0
0.580372138312199 0
0.589290100769532 0
0.431095138847346 1
0.614950096344802 1
0.682722231019443 0
0.642654250262837 1
0.572760199134182 1
0.748268722404597 0
0.473083686664049 1
0.720667526432483 0
0.661519402121606 1
0.660802263297033 0
0.73095175969722 0
0.603002657678044 0
0.291358307648434 1
0.522973542517244 1
0.324395214925429 1
0.890886040440448 0
0.741086592721735 0
0.8595429905279 0
0.741482326902207 0
0.688564926719719 0
0.359108844666367 1
0.639430132017875 0
0.691888235899117 0
0.831989087922992 0
0.779908390787349 0
0.797564925507564 0
0.600608768634693 0
0.809898996744906 0
0.688425815962955 1
0.590131643457048 0
0.565229928601486 1
0.522291351855908 1
0.296065971726488 1
0.75872591995054 0
0.607184628447732 1
0.658075483706848 0
0.536826694381391 1
0.650229816649635 0
0.725038077380477 0
0.735054423027336 0
0.764120125033395 0
0.492827326606416 1
0.735345813031515 0
0.266755273374513 1
0.467363500213144 1
0.515016199878243 1
0.692175242816005 0
0.803392006458136 0
0.588669263364074 1
0.596831407219746 1
0.697150964244995 0
0.755390096212299 0
0.835642032300196 0
0.455520773907556 1
0.661472058099601 0
0.677000112982646 0
0.577741731774745 1
0.733722022756275 0
0.374563232322537 1
0.798577006236902 0
0.62256405038708 0
0.515078895042671 1
0.527838607748536 1
0.776350328952219 0
0.577932965235001 0
0.593597020226467 1
0.352917925275741 1
0.752553126881903 0
0.707864770519235 0
0.703357467751832 0
0.774886989750484 0
0.638494666209067 0
0.636328259025105 1
0.582844205715795 1
0.698778928756404 0
0.599517138646543 1
0.388142312417875 1
0.452680069129481 1
0.645944136480068 0
0.701849993128131 0
0.620967358559026 0
0.647522357172601 1
0.700230258297007 1
0.664364241597 0
0.467515567753106 1
0.443290731366166 1
0.868657743726062 0
0.755628908570469 0
0.32286520510781 1
0.765713171283155 0
0.449505586245346 1
0.40115661508776 1
0.362302668637906 1
0.574588290100102 0
0.677337941476943 1
0.670857561479295 0
0.774921715264989 0
0.65701301203826 1
0.738158005682264 0
0.264753523927886 1
0.342037838694811 1
0.466865227633258 1
0.764126422228712 0
0.43339826830266 1
0.512381009253191 1
0.852769797822539 0
0.797546778249743 0
0.703828070149025 0
0.472380333818738 1
0.570997459304206 1
0.279250319955942 1
0.568428596509307 0
0.63553560612071 1
0.672038087877834 0
0.410870386455556 1
0.754064274880654 0
0.832787794038887 0
0.660506334541163 1
0.781218438932253 0
0.711094462270438 0
0.583527255850555 0
0.34703250962426 1
0.772593159342085 0
0.723186364235443 0
0.714532756629011 0
0.630542916603943 0
0.814323809540863 0
0.513778381134127 1
0.58047229167029 0
0.921011126970143 0
0.439933041918062 1
0.77933798975111 0
0.755123235931218 0
0.644633933187848 1
0.629372355686555 1
0.5504557887863 1
0.607422284253993 0
0.345957906869715 1
0.75790137956715 0
0.891614679770351 0
0.60650429444971 1
0.516190715600664 1
0.574255416021839 0
0.440197877364122 1
0.345278254072615 1
0.747553394396896 0
0.344789296690688 1
0.684228364788758 0
0.588747778101952 1
0.764458101430783 0
0.811128017479259 0
0.388358035884506 1
0.371478862579242 1
0.694749322964945 0
0.541507700541754 1
0.731192267185251 0
0.717179657026441 0
0.600210006399794 1
0.727107867315449 0
0.608076718343886 0
0.567319434637136 1
0.574226359705476 1
0.807755898794392 0
0.584422611529523 1
0.606856503665608 1
0.743874531876508 0
0.669858063445366 0
0.635140225937954 0
0.620293453249553 0
0.352807103650151 1
0.716842013461771 1
0.204840575462489 1
0.751659719113085 0
0.715471685802537 0
0.603184065281765 0
0.567227650373633 1
0.322388194714966 1
0.675729988783326 0
0.19713904138991 1
0.791164193683646 0
0.70399454291513 0
0.684826643939112 0
0.658480825644408 0
0.70891514449114 0
0.593177673979171 1
0.902153919484552 0
0.623774897637178 0
0.718412948133581 0
0.62465243612624 0
0.501218044817954 1
0.387695735381688 1
0.519918596371574 1
0.818958568006158 0
0.742639816632377 0
0.837160581304057 0
0.953340680325193 0
0.516665584603422 1
0.92679544749495 0
0.638957198101178 1
0.743328193880447 0
0.7059671081256 0
0.586230863720146 0
0.552692713164962 1
0.695388633811687 0
0.641383164165729 1
0.557426957145546 1
0.717688731428978 0
0.65260489015114 0
0.527962350099573 1
0.771833522534158 0
0.533390311434692 1
0.535832639567388 1
0.658135723518368 0
0.799286063389443 0
0.660530912162894 1
0.676244755197093 0
0.769147042494097 0
0.667687406218381 0
0.61419235642264 0
0.658133649006475 0
0.422958620942199 1
0.434706919749362 1
0.581681523769017 0
0.699624386570925 0
0.738879484874941 0
0.556136317339214 1
0.791861511179031 0
0.53083922122201 1
0.697312115104802 0
0.448670477556539 1
0.702888836050039 0
0.800628900951192 0
0.394684654099823 1
0.426821210647843 1
0.616037315300055 1
0.659430346141911 0
0.665629209281049 0
0.734395465090811 0
0.560935659966525 1
0.634344723828925 0
0.70128644587755 0
0.887882367920335 0
0.710970542502281 0
0.714244323897255 0
0.546269194367965 1
0.743686158876955 0
0.815134639195943 0
0.837511690072551 0
0.645987076701865 0
0.488008605675898 1
0.609814806674366 0
0.427623678644018 1
0.615701219250012 1
0.328899227029533 1
0.410079013380496 1
0.734749023116483 0
0.696232674285886 0
0.952971953059849 0
0.518248890898393 1
0.949064038560715 0
0.432583309311195 1
0.700803400247604 1
0.872676972006312 0
0.453207885164211 1
0.812029422899466 0
0.576141524435069 1
0.879966961819243 0
0.762027523643659 0
0.764052776544239 0
0.542876517329652 1
0.562778408872988 1
0.847927079904223 0
0.80168642365497 0
0.494529048153085 1
0.594576342050451 0
0.62756633187524 1
0.855701863840869 0
0.433698442335604 1
0.777288246163921 0
0.583101364666581 1
0.654621027312114 0
0.517932835159255 1
0.626934855821184 0
0.778624369974024 0
0.61421195714166 0
0.6478187575436 0
0.715116535229594 0
0.529619784664343 1
0.420765241193298 1
0.446746093873309 1
0.63809255784271 0
0.531734657452903 1
0.731168669103258 0
0.464466283754569 1
0.341340534318915 1
0.563509721567285 1
0.600278265167056 1
0.633726108878619 0
0.677676263242615 0
0.779622250805565 0
0.659068537675491 0
0.680594470305095 0
0.446707864311078 1
0.794647350481727 0
0.67062830362511 1
0.50242982859473 1
0.631667602417266 0
0.562419632115066 1
0.761588202211711 0
0.694142901839694 0
0.888120282750728 0
0.576686733102021 0
0.614761355637499 1
0.655301743937141 0
0.574887759871851 0
0.600741846226632 0
0.620851775126401 0
0.662567014304635 0
0.90974078224513 0
0.590787244769953 0
0.450855902327626 1
0.712740197944684 0
0.685917295165203 0
0.94233265516053 0
0.456960015063643 1
0.726065185208743 0
0.809196447006585 0
0.754315419159143 0
0.676713121350722 0
0.765606321075214 0
0.592362447407857 1
0.827020628683278 0
0.885881875505761 0
0.785000406383902 0
0.475084050513061 1
0.732813020660996 0
0.637717246619823 1
0.7957450215567 0
0.894592277769851 0
0.622990745128947 1
0.473156036729325 1
0.55861538215705 1
0.824127620512411 0
0.693712687222585 0
0.608339400187856 0
0.493917367060361 1
0.69278449032963 0
0.479629486314406 1
0.774582775891148 0
0.399391012967278 1
0.638510661019868 0
0.440889109464413 1
0.697252969817098 0
0.691871409717791 0
0.446364001254448 1
0.583484140532682 1
0.382035329436727 1
0.568376406136322 1
0.82657056520644 0
0.638160314960222 0
0.323407970384358 1
0.655442338058396 0
0.707050188841976 0
0.249432618117121 1
0.834611804144194 0
0.606141946021621 0
0.741351346730179 0
0.513689712754793 1
0.706402131146156 0
0.615604219494853 0
0.775098254578904 0
0.362995021598044 1
0.704801647428904 0
0.598317446330614 0
0.577913211168697 0
0.598691534610703 0
0.372401770797591 1
0.664268207274353 0
0.668195003843861 0
0.700342862259967 0
0.337277906392252 1
0.558915006318961 1
0.563215420014819 1
0.59102217226096 0
0.536925066030217 1
0.724020142140452 0
0.643008293466591 0
0.65972282207066 0
0.74753753363387 0
0.731445835254035 0
0.570622317976544 1
0.670744457672396 0
0.245716902476489 1
0.745001555717881 0
0.365340813358922 1
0.606246048211805 0
0.562845450122016 1
0.258837585806394 1
0.844484167808974 0
0.441078287944455 1
0.44044932154405 1
0.647131161293135 0
0.741110513381326 1
0.552623184020224 1
0.851966551024761 0
0.596079981824333 0
0.510382702274909 1
0.630825515541534 0
0.485692445039665 1
0.696671000345852 0
0.927355988890935 0
0.554654668881547 1
0.78223083239554 0
0.547765210792327 1
0.619787675686679 1
0.71516038254813 0
0.420675195973338 1
0.54331597373115 1
0.725712834316873 0
0.68907843308184 0
0.538501651615756 1
0.707924396808262 0
0.592041293974234 1
0.737744311560853 0
0.685846061149842 0
0.558852110780859 1
0.656235590192196 0
0.557734168169698 1
0.327430673435551 1
0.934802591256303 0
0.610845371022814 1
0.563283034632251 0
0.764139624415565 0
0.832614423675034 0
0.838642373815337 0
0.7269483428542 0
0.67719938869146 0
0.311247595389845 1
0.661356105125774 1
0.620965127242004 0
0.389055528257195 1
0.841684288810634 0
0.616425427035742 0
0.491263321318889 1
0.625850451898419 1
0.685443778940685 0
0.713871670754151 0
0.828268807570255 0
0.588651979106582 1
0.534940076401965 1
0.753115541892482 0
0.646962796008929 1
0.575977312366039 1
0.615285546494989 1
0.511833341282892 1
0.399748317244818 1
0.794051754721679 0
0.81199843626647 0
0.525709081173236 1
0.871543339590442 0
0.487689143385161 1
0.75967879504589 0
0.454492434196428 1
0.553127827932391 1
0.652508516565226 0
0.508338342744866 1
0.573725643891942 1
0.688088713744889 0
0.4769568286205 1
0.652043429501411 0
0.547066722915354 1
0.604473875806523 1
0.813817892592101 0
0.594561172812925 1
0.557691538226322 0
0.564855431191709 1
0.6739379658287 0
0.753337477572556 0
0.612473929996292 0
0.653359277363769 0
0.551723175733763 1
0.754709806359498 1
0.810751526441713 0
0.84333840634485 0
0.453486322482194 1
0.564808144400229 1
0.606358372625 0
0.304116285231948 1
0.53917718415483 1
0.548885205367831 1
0.58068522304988 1
0.64304850942143 0
0.606544550130617 0
0.626568355776126 0
0.728538526517347 0
0.504458562072749 1
0.738830207146895 0
0.769549366819806 0
0.528954682447597 1
0.616444260470473 1
0.434249255441478 1
0.281839535097183 1
0.654392759410923 0
0.790088630708563 0
0.589824828105349 0
0.76828118551667 0
0.481349254675865 1
0.465800826147381 1
0.534756292830264 1
0.908313179886028 0
0.601962088371902 0
0.89004872831829 0
0.662746044095988 1
0.958345416730519 0
0.79553777546901 0
0.623594993888526 1
0.500795577082135 1
0.375251196053221 1
0.821275110316201 0
0.758414491916442 0
0.411708076323463 1
0.531282259736172 1
0.654543212733803 0
0.6229036516438 0
0.877873569173201 0
0.73848394341459 0
0.656826499534959 0
0.890862892902095 0
0.623027001914074 1
0.458206601735795 1
0.569738052622131 1
0.532606377378408 1
0.555521163346022 1
0.680940921745226 0
0.73306448496789 0
0.725303982806638 0
0.603853495190169 1
0.577364362447663 1
0.511423923396088 1
0.588728056177351 1
0.55844223396618 1
0.652449474337172 1
0.616137812421145 1
0.56290456371892 1
0.486443963602887 1
0.854705719007656 0
0.611078575050681 0
0.594105894814862 0
0.883645577129435 0
0.669554295656496 0
0.514569783658058 1
0.458820338683451 1
0.56016532250474 1
0.815106295180734 0
0.517117434085572 1
0.441218133888025 1
0.710078219982926 0
0.684764472094589 0
0.425630552166512 1
0.863501525424548 0
0.407251550775578 1
0.506950898437861 1
0.655338026106171 1
0.608278536316572 1
0.87505796149351 0
0.574125563973915 1
0.666287324690053 1
0.30990955095408 1
0.870433140066805 0
0.662662191187679 1
0.602630911930277 0
0.523446516556321 1
0.535700591333573 1
0.643282916757033 0
0.659340314661293 0
0.883198965802435 0
0.882292890676322 0
0.753416316637539 0
0.713913681640705 0
0.661849437231746 0
0.395275435843258 1
0.531271496843216 1
0.48657881152654 1
0.734105575569994 0
0.569345030255686 0
0.705153066568303 0
0.570701477878717 1
0.505626345857712 1
0.737325436708418 0
0.673270030198821 0
0.628098798661094 1
0.520881843274498 1
0.755103966093885 0
0.684533481638755 1
0.464573290381296 1
0.581381546326872 1
0.66364134205067 0
0.827498948812417 0
0.570753165870816 1
0.619045231375569 0
0.695230929119506 0
0.59851201579292 1
0.507560581318023 1
0.560151075215477 0
0.541000882417482 1
0.681366767838684 0
0.735969327992129 0
0.602909755520636 0
0.769145882099925 0
0.794369627557322 0
0.547460490807691 1
0.510052001293555 1
0.528952719464063 1
0.833670376702327 0
0.636273355220521 0
0.495455332664473 1
0.929610501020449 0
0.768659861054329 0
0.745800236463304 0
0.589445199547137 1
0.468836164768264 1
0.691922306740986 0
0.621953141766665 1
0.611425307747724 0
0.578869114085141 1
0.793124098496116 0
0.602807886411992 0
0.723520755435784 0
0.916350496226306 0
0.337907034541114 1
0.74086566079881 0
0.560048538440448 1
0.601300206060628 0
0.604946385299815 1
0.485150912960281 1
0.642002519385713 1
0.673009312200719 0
0.570784058386948 1
0.497864441514981 1
0.452355137652263 1
0.712173867073871 0
0.547906100192662 1
0.758602425114497 0
0.720237669781029 0
0.846317098760579 0
0.58588133671722 1
0.630719128297332 0
0.63124765558353 1
0.685329952414104 1
0.734556160332965 0
0.771613935122798 0
0.660152345075841 0
0.786254702952235 0
0.647233086696008 0
0.70376472476481 0
0.488791062974367 1
0.742455803017098 0
0.860226521251415 0
0.801419336437874 0
0.562497621919048 1
0.622593211009273 0
0.824209616285346 0
0.680592779435474 0
0.543984902246205 1
0.80329587417056 0
0.4888866368502 1
0.68126151764243 0
0.680612751773494 0
0.963848158611057 0
0.613260428056645 0
0.588382402057732 1
0.759702662527583 0
0.7673886595367 0
0.899234674199826 0
0.410264166523332 1
0.570049197631129 1
0.72701439786453 0
0.576018357301768 1
0.560856095794279 1
0.501251168650181 1
0.547405420550903 1
0.792643614619898 0
0.593653411025016 1
0.410062807946298 1
0.886948737864572 0
0.725229106618726 0
0.469547334674203 1
0.721574013863914 0
0.650049866090267 1
0.447431370218382 1
0.72693161732609 0
0.567164679313894 1
0.423640972075736 1
0.496671908965133 1
0.530147554639222 1
0.708830157093938 0
0.568875754735951 1
0.557321617171146 1
0.985985114445112 0
0.874017455265827 0
0.733547399631941 0
0.492651139074716 1
0.699736464778489 0
0.458593879595767 1
0.662902061482654 1
0.835381839993754 0
0.544497913544595 1
0.7565150203931 0
0.600176714298957 1
0.491781852062011 1
0.862446955508161 0
0.557895931942179 1
0.484884655699097 1
0.421599678162665 1
0.523807459714705 1
0.623293620960082 0
0.681658061862949 0
0.624259361088224 0
0.567282997008044 0
0.49516148002099 1
0.678508914459444 0
0.708943188966171 0
0.462393556211368 1
0.60526302564132 0
0.788252160234811 0
0.780195663100186 0
0.618205567735032 1
0.502074863551899 1
0.568017512050474 1
0.646442451855696 1
0.765796473008076 0
0.751915649082517 0
0.511544076560003 1
0.727862762067027 0
0.399288825060144 1
0.688602175678186 0
0.696295406876237 0
0.602255705455008 0
0.771363208094626 0
0.586458758642972 0
0.681263575713022 0
0.751114421285629 0
0.593083412263561 1
0.739008137694928 0
0.620405269220862 1
0.900667869170286 0
0.652063382222293 1
0.861522795833397 0
0.790175199882325 0
0.693639614588911 0
0.443807597204543 1
0.311322246877886 1
0.558245257368119 1
0.803352370918743 0
0.533546683337254 1
0.566753357312102 1
1.01878762366617 0
0.600426193124473 1
0.604474266719186 1
0.832831751989637 0
0.65729346756078 1
0.812372103195116 0
0.736297206402248 0
0.664036474134635 0
0.505470173360816 1
0.588732745159067 0
0.283200053334427 1
0.328187840248446 1
0.530508146940997 1
0.632581804756252 1
0.845006023989483 0
0.832678317607752 0
0.438368479047024 1
0.666583759695291 0
0.75542535523053 0
0.392002839527532 1
0.656236098819369 0
0.784115769423851 0
0.659393139618678 0
0.441085842155199 1
0.617586132264077 0
0.585497072184388 1
0.420160589211313 1
0.453699877571209 1
0.786655933143867 0
0.772774276729377 0
0.771192574886992 0
0.488151259117607 1
0.741879159967257 0
0.620907988068706 0
0.533792534007215 1
0.65202500340832 0
0.817004348124498 0
0.505419788591914 1
0.351900629204399 1
0.447882245768382 1
0.785129928339371 0
0.950477566143251 0
0.506957776926668 1
0.655348699320309 1
0.546657728221744 1
0.516995633583955 1
0.759629375471896 0
0.737228983424146 0
0.778943046356288 0
0.35842083398105 1
0.568734355588147 1
0.698535428178965 0
0.684322800132902 0
0.776182836042472 0
0.465212794097579 1
0.674496158952245 0
0.565115457218438 1
0.483179173072572 1
0.59574674959664 0
0.55461461832469 1
0.575411893171991 1
0.582410832915107 1
0.605846340822377 0
0.86877697028878 0
0.631144321113187 0
0.668522225204149 0
0.518980113623683 1
0.467227922628826 1
0.575065370870676 1
0.707622176068596 0
0.559084528803028 1
0.870844883421498 0
0.43122494966832 1
0.556343728432443 1
0.207631249544738 1
0.540791850329103 1
0.763604178679202 0
0.605336785302376 1
0.802815209614539 0
0.624164451495532 0
0.624092258783714 0
0.378687228478464 1
0.477538609579624 1
0.616303122695423 0
0.706335806175645 0
0.864527956536396 0
0.619192237764469 1
0.245940863249798 1
0.762609106098206 0
0.842224593914081 0
0.770760028500855 0
0.453310880230218 1
0.641611781594791 1
0.463875032791228 1
0.493875503710928 1
0.545787495813091 1
0.69460279199499 0
0.803141408057054 0
0.645310112348534 0
0.701366975862318 1
0.72348007020921 0
0.803281705536691 0
0.540178658429842 1
0.683374153433799 0
0.708730883785675 0
0.631949561488183 0
0.464678491067031 1
0.458778616898398 1
0.381581872699737 1
0.824892815955447 0
0.663346104791988 0
0.699442557836917 0
0.406039185812844 1
0.35880453057978 1
0.812961636097202 0
0.525944587802673 1
0.658527293784907 0
0.68134187923774 0
0.782753427969972 0
0.630951915105561 0
0.730877967023793 0
0.564151682592698 1
0.385092512165284 1
0.809429884700832 0
0.72595322223852 0
0.636008639626434 0
0.855758269055874 0
0.451717262929117 1
0.563429196677174 1
0.531760836019112 1
0.761594266287802 0
1.19446807869044 0
0.281545993902218 1
0.629940839427626 0
0.535081634295637 1
0.764045657333359 0
0.618843670032667 0
0.74488916264509 0
0.720411475435038 0
0.88742142901551 0
0.886467433831301 0
0.796979309581174 0
0.539662483665483 1
0.535778602231533 1
0.73479229688143 0
0.455187780754395 1
0.481705311312481 1
0.700238697747744 0
0.592747180432723 1
0.740831918681727 0
0.65510123323846 1
0.775686880330575 0
0.784755157055441 0
0.584175103966291 1
0.750870331503967 0
0.795892912476273 0
0.563925493980544 1
0.632458473760403 1
0.870769493005021 0
0.706299358152381 0
0.638730910369045 1
0.468410040454999 1
0.693415260740711 0
0.484069752704617 1
0.633267131891653 0
0.530527057243464 1
0.727307450036607 0
0.878045776425714 0
0.595459193430571 0
0.776042937997062 0
0.530330662163845 1
0.849213172220212 0
0.777319130433765 0
0.612612200363092 1
0.555294804668782 1
0.528954287938945 1
0.549636830607421 1
0.50426756465261 1
0.489959941396304 1
0.40445062378769 1
0.547431269385629 1
0.706535141445588 0
0.441351074933616 1
0.722904185134421 0
0.73122624480681 1
0.703769403205878 0
0.366566975139838 1
0.484145865799786 1
0.746758779317468 0
0.602179377459288 0
0.573941666417845 1
0.866173810001027 0
0.525274395776558 1
0.479140921742834 1
0.70530005525491 0
0.745110953607064 0
0.642772703407418 1
0.466744227320758 1
0.404959603681137 1
0.798503935294694 0
0.58840826559552 0
0.469451577126951 1
0.898213888235154 0
0.834178845383705 0
0.599437382424501 1
0.670720040762601 0
0.6430829480935 0
0.624650030474654 0
0.801785664181007 0
0.629672326489403 0
0.619760548856616 1
0.939088140120965 0
0.598755653156681 0
0.596544908290756 0
0.739949642718139 0
0.556110200918358 1
0.647452778315823 0
0.68249128917923 0
0.753379194092425 0
0.799594645533553 0
0.762869331368707 0
0.625999532458792 0
0.809925644323925 0
0.551685906195475 1
0.828456102278726 0
0.865232445023463 0
0.423122867195611 1
0.660850511306785 0
0.453694356978976 1
0.860147982406744 0
0.667100209403682 0
0.737543228633197 0
0.643159148651383 0
0.846438514160152 0
0.470887195262329 1
0.500397155193885 1
0.699717344883705 0
0.56234022682187 1
0.74037925355994 0
0.587829005659263 1
0.729445398320314 0
0.600386298761493 0
0.460442189261538 1
0.467707320520745 1
0.581206112407524 1
0.56107717608561 1
0.511944170720056 1
0.624411942999034 1
0.692421125712447 0
0.642687909873933 1
0.564744277320815 1
0.798131694171562 0
0.453934272970105 1
0.887209144318138 0
0.665508732955033 1
0.659620269445569 0
0.662813741135548 0
0.591694850270609 1
0.472896762006606 1
0.722721861102841 0
0.579955893077842 1
0.644430522807639 0
0.649980726970718 1
0.749835447229754 0
0.605502255782389 0
0.676570681428981 0
0.635139886526973 1
0.54524720791284 1
0.824350214225733 0
0.829345816827243 0
0.661624470287687 1
0.514215756914934 1
0.948659694928037 0
0.506864190217047 1
0.626780591711942 0
0.644301537744616 1
0.483968535076733 1
0.716884663955567 0
0.857982571792771 0
0.59576644966692 1
0.448237417444459 1
0.722023356557301 0
0.886132546334865 0
0.619829013814718 0
0.811230420279294 0
0.822467380941745 0
0.600985381776231 0
0.515681679968112 1
0.58830068323834 1
0.592269118496405 0
0.579687096793822 1
0.767134803377426 0
0.808675043041415 0
0.4317949969239 1
0.640111814222249 1
0.576622110641254 1
0.362685973604011 1
0.719810765443257 0
0.157938208053741 1
0.671987476615951 0
0.56355466773918 1
0.478698969746418 1
0.501343327054099 1
0.48453145643646 1
0.780607144636904 0
0.537568009846734 1
0.399450913124139 1
0.573843209715239 1
0.751659738094745 0
0.520316222231478 1
0.692238162992842 0
0.656789923826706 0
0.593430075812362 0
0.701548113065663 0
0.580288999681807 1
1.00360079931125 0
0.787289940325664 0
0.683681134883057 0
0.605935841755925 0
0.682096956576812 0
0.49198274151145 1
0.485059662546338 1
0.554673998882352 1
0.35918302442895 1
0.391869200660085 1
0.553790307048001 1
0.548738842282542 1
0.372318120062524 1
0.594761539231207 0
0.597329008334567 1
0.798107701418653 0
0.65820486838156 0
0.463993400865386 1
0.650115165999008 0
0.574600487193242 0
0.659586576845683 1
0.671854289900534 1
0.568973364780166 1
0.73594879286052 0
0.252148745641806 1
0.157719976179296 1
0.623743050911615 0
0.671633519349175 0
0.490458959736089 1
0.660520599936109 0
0.661762842307389 1
0.646636569668808 0
0.530945707204714 1
0.552086364863812 1
0.338777556459076 1
0.582492228277289 0
0.741310174707116 0
0.871427562322787 0
0.358663315164881 1
0.69009983982209 1
0.688566356471509 0
0.645709288304666 0
0.722996826960271 0
0.332176639146358 1
0.892039971966506 0
0.568440307829143 1
0.693465379074489 0
0.634797314096497 0
0.562715085126689 1
0.726097986924018 0
0.375924759456367 1
0.580822036990338 1
0.544469122220575 1
0.755083406961505 0
0.671148769194918 0
0.454154836045699 1
0.651998389875011 0
0.38346692398856 1
0.86622476024502 0
0.639843282241577 0
0.528387039184898 1
0.682658002228233 0
0.677274407381689 1
0.737171964389929 0
0.508642542135072 1
0.376898219788128 1
0.71343484576053 0
0.466970684700092 1
0.648354891018952 0
0.600341519633684 1
0.842557183554403 0
0.633449971675673 0
0.371949080568529 1
0.655985477233026 0
0.780629147606026 0
0.718500302657265 0
0.543163970851908 1
0.887208086445166 0
0.556131483254601 1
0.742468999949879 0
0.747224962746948 0
0.530539851466867 1
0.610567155539282 0
0.402963997698901 1
0.394973309936594 1
0.80125729939341 0
0.73744837761294 0
0.655500794841331 0
0.471338758803423 1
0.771388813028591 0
0.330412566273283 1
0.291865801061254 1
0.727962150708756 0
0.729069855881535 0
0.643069370673507 1
0.571728924769318 1
0.663418728221799 0
0.314847515599906 1
0.890909532098014 0
0.596515915440715 1
0.739092728217128 0
0.709023294902 0
0.770407778635176 0
0.645978830031227 1
0.940896715809471 0
0.371743610070394 1
0.530250675460303 1
0.483141708038752 1
0.289184805789287 1
0.595307768070097 1
0.747302536756067 0
0.503614874831026 1
0.722567806260798 1
0.58968944420247 0
0.568429520428184 0
0.817800623930198 0
0.608106257897216 0
0.489872969410073 1
0.79421280001069 0
0.465924448362484 1
0.623347181506836 1
0.423960240535897 1
0.593212667626703 0
0.764396019498048 0
0.419603025006303 1
0.60066793394594 0
0.438957219779432 1
0.747152319093318 0
0.500360144073013 1
0.636777155347113 0
0.722833286319595 0
0.506394764827903 1
0.546707005887149 1
0.919431950121241 0
0.585049154793723 1
0.715819703285749 0
0.753713339497455 0
0.803238450272978 0
0.727114013418746 0
0.622916184476043 0
0.635037119905646 0
0.521450939152344 1
0.6616604750487 1
0.628868674401391 0
0.659207449065231 0
0.569384249783896 1
0.428418329624361 1
0.624034520039306 0
0.455662327186379 1
0.636265127057499 0
0.576946696373476 0
0.81246304470156 0
0.538064919667981 1
0.802803977913515 0
0.939155977054256 0
0.704634285812058 0
0.263271642545128 1
0.867550804839929 0
0.648705103767839 0
0.385724064657671 1
0.519115127338682 1
0.771537742555543 0
0.329939676627407 1
0.673313529129112 0
0.70914835697711 0
0.196826195601492 1
0.627043639428318 0
0.556835199219783 1
0.444389029091732 1
0.443428968451019 1
0.452080980753724 1
0.757021886214531 0
0.615389366317233 0
0.59322166783074 1
0.631986210761522 0
0.635198105387849 1
0.60299838062793 1
0.576233097940815 1
0.720410292074194 0
0.857037184802848 0
0.936117303768064 0
0.401295238511862 1
0.675184095973883 0
0.449497284673462 1
0.326812720608471 1
0.720515231007629 0
0.698895261974594 1
0.627879888957816 0
0.465473380382279 1
0.562387292478082 1
0.601520683980533 1
0.441366264636147 1
0.768367813415957 0
0.617740155154491 0
0.689000840876634 0
0.898869236422059 0
0.600558575908975 0
0.845309571137775 0
0.762632624339319 0
0.619783827115436 0
0.801769784610153 0
0.624065936326157 0
0.668019346323141 0
0.504092633119019 1
0.912737775448799 0
0.472521788598385 1
0.576310977673779 0
0.552771267149735 1
0.600554172855858 1
0.743264143276003 0
0.729954664400625 0
0.603724039585852 1
0.725855932328621 0
0.508487749974664 1
0.650716183382189 0
0.744880555292408 0
0.704760913884332 0
0.63995291166995 0
0.788626357033465 0
0.311397332123981 1
0.733049961666377 0
0.672518111483285 0
0.702232994328845 0
0.573520144403412 1
0.825681429974186 0
0.422142681265758 1
0.750595796487593 0
0.614202880392425 1
0.752901610612565 0
0.890360345430869 0
0.384235382637608 1
0.443738467534546 1
0.69280745914209 0
0.770943827116958 0
0.677810552539129 0
0.789139169811442 0
0.526782703551959 1
0.660676173254057 0
0.582703910117411 0
0.610823888264252 1
0.417982265939762 1
0.288258780603925 1
0.0970866380504006 1
0.728466671457138 0
0.642922401610932 0
0.594749227694459 1
0.785715917956756 0
0.656534858726819 0
0.308050580590335 1
0.877319834396754 0
0.600392514992692 1
0.626347597293532 1
0.711685980406846 0
0.672225484624564 1
0.915459687259846 0
0.644146351815827 0
0.803437126104378 0
0.818116325755843 0
0.487559517634073 1
0.632915115609019 0
0.529163178373086 1
0.481747888098758 1
0.875082319278638 0
0.643022037804984 0
0.623540161732713 1
0.60276354877056 1
0.294091108600564 1
0.625840381734919 1
0.552039949011429 1
0.782853461338867 0
0.589101010113073 1
0.746914074738608 0
0.743659895217424 0
0.546285171129771 1
0.491801309977388 1
0.497075297864264 1
0.48709888094852 1
0.70010022121116 0
0.454878794316066 1
0.380998545279054 1
0.517244798591198 1
0.52137549996647 1
0.376835937315287 1
0.454502976052997 1
0.720881167307059 0
0.667552653500028 0
0.818920817078388 0
0.542941405521181 1
0.475067340215685 1
0.69940438191334 1
0.312640544530087 1
0.340209936150122 1
0.510401274423621 1
0.622157250791146 1
0.63481014417336 0
0.586228568476994 0
0.502801551172662 1
0.615817715850446 0
0.678583678407746 0
0.63498348690036 1
0.548764844537349 1
0.609098862079771 0
0.53955502657368 1
0.581329237197751 1
0.841022106418846 0
0.691300611415765 0
0.358868163025245 1
0.343479975996141 1
0.695338936815111 0
0.861754582780694 0
0.826377173286936 0
0.718768956336426 0
0.475495582290788 1
0.634836446643304 0
0.555545182954518 1
0.302308045029857 1
0.7599233609288 0
0.890201735349459 0
0.635187517187163 0
0.60876791787317 0
0.696353202744445 0
0.640067579748821 0
0.663902540179653 0
0.996695150722458 0
0.86493379317864 0
0.731590096145679 0
0.572704716053149 0
0.622540541118622 0
0.71358125439133 1
0.451492699552059 1
0.714536331510523 0
0.570991157404228 0
0.741342580349297 0
0.803070039437213 0
0.535287109166676 1
0.84084187971249 0
0.880975699351979 0
0.772215154348228 0
0.740979455227347 0
0.709248889376869 1
0.734992886273869 0
0.900976858631586 0
0.348418477054978 1
0.625957715412856 0
0.812410175798249 0
0.842969559964215 0
0.441320388103361 1
0.666809350911472 0
0.379316621887245 1
0.59869419357321 0
0.734741323309188 0
0.707494889108445 1
0.718046132979298 1
0.464734002314171 1
0.523268092881456 1
0.512576550804107 1
0.41222152930395 1
0.471728340781669 1
0.783009118354416 0
0.488189950674548 1
0.693876458338603 0
0.876209328839222 0
0.802401094028495 0
0.613998683661994 1
0.682352860561758 1
0.496486482601494 1
0.643755211636987 0
0.898148304097863 0
0.444584758179227 1
0.846794436483937 0
0.823400820547036 0
0.548406744101436 1
0.814557272973277 0
0.719111117736511 0
0.614191750826228 0
0.782496251992562 0
0.562435026019098 1
0.564929807438452 1
0.801410804074971 0
0.680865574198524 0
0.780576339126576 0
0.752006511250757 0
0.612801445598342 0
0.740835251624108 0
0.76107457052854 0
0.665096317695524 0
0.153338315583282 1
0.472835071366113 1
0.50126311774759 1
0.574074363394765 1
0.681312591280125 1
0.473541588970558 1
0.929418596890544 0
0.603025320459745 1
0.40345177637071 1
0.58527522135221 1
0.761646389453272 0
0.524534004215767 1
0.714043612707953 0
0.732129952646841 0
0.522171100948896 1
0.544197479404558 1
0.533841851859868 1
0.635076982485211 0
0.718582226969053 0
0.652701796509696 1
0.858743827286031 0
0.729670001905079 0
0.509149823642931 1
0.767826484334587 0
0.76105562542027 0
0.579520185138256 1
0.525976518460535 1
0.628060699086709 0
0.608951674469178 0
0.644717381375106 0
0.782816398946848 0
0.693866200635672 0
0.53349554384049 1
0.46486391342708 1
0.555093478518924 1
0.310335040300191 1
0.50333329611743 1
0.652469376218093 0
0.660557008713707 0
0.554893616153627 1
0.720980380514795 0
0.316241094634258 1
0.748309143954811 0
0.753029385633292 0
0.542515473772097 1
0.673224436963087 1
0.730440476656423 0
0.650889525349814 0
0.962198748218724 0
0.219781523136142 1
0.627227889396919 1
0.447538602415963 1
0.510136504588283 1
0.669467374087288 0
0.778177459983991 0
0.486245938535439 1
0.574804680031785 1
0.441527555841258 1
0.762054078745263 0
0.76504439569349 0
0.774350956161857 0
0.708403076083495 0
0.789185992381082 0
0.607961757176812 1
0.688261264768956 0
0.622075340547432 0
0.588728919352632 1
0.585627375275835 1
0.628083382039499 1
0.564424484492135 1
0.747226747458869 0
0.245723939905329 1
0.799506434885343 0
0.600847513463677 0
0.563142633118867 1
0.666308543626625 0
0.394853718167753 1
0.416537251374758 1
0.594813987625803 1
0.328575954591526 1
0.437977493954356 1
0.554421121575142 1
0.688415335904506 0
0.434618502051946 1
0.595665980522277 1
0.590574931763106 1
0.489391377227484 1
0.709944953458466 0
0.762884062596253 0
0.794910673386954 0
0.749905141630341 0
0.65276140146512 0
0.853670997790962 0
0.862270451338076 0
0.480775323040211 1
0.700196260115782 0
0.833132593311926 0
0.645446331762335 0
0.429618639928485 1
0.791968440185276 0
0.706823515337613 0
0.643151328631755 0
0.698946482366107 0
0.602734211892315 0
0.773083446043984 0
0.54299906237304 1
0.528753369401666 1
0.712957665138138 0
0.719414039858107 0
0.740528068452445 0
0.541643174741441 1
0.729757312342384 0
0.555372521069732 1
0.553789897280334 1
0.611874888001457 0
0.676105047318234 0
0.69593528171476 0
0.63163976320057 1
0.466844326176229 1
0.725336703651878 0
0.773537572257369 0
0.692494282653768 0
0.620300720284521 1
0.58673497272621 0
0.467515328054222 1
0.35770284233133 1
0.344758740269691 1
0.706684836286187 0
0.910878720852172 0
0.660934961028762 0
0.410919790902598 1
0.75639553523658 0
0.626041286135331 0
0.761194262894973 0
0.74158756871369 0
0.410133686420949 1
0.654702546653774 0
0.46898299680177 1
0.644528038427883 0
0.703635626752674 0
0.618210641124706 1
0.517143441146393 1
0.706475006100011 0
0.739876761743573 0
0.693230675119247 0
0.580633921480967 1
0.821818945684367 0
0.419562168856921 1
0.567513769620486 1
0.802377801354638 0
0.787452567234409 0
0.660822549717209 0
0.652985877154538 0
0.617575224285211 0
0.394303281067186 1
0.792612243261082 0
0.726567168205788 0
0.35396490558222 1
0.524154577177354 1
0.692026111567827 1
0.802379092482869 0
0.460265754628029 1
0.426514459228114 1
0.499117990747576 1
0.659641375381639 0
0.831401739616697 0
0.636416394623562 0
0.746805871389188 0
0.532422129406129 1
0.643561209295317 1
0.774133765165006 0
0.793877063971084 0
0.739310960521455 0
0.627883331083684 0
0.59070126587733 1
0.729269938662792 0
0.470180301263438 1
0.423530805318762 1
0.723413711220273 0
0.60495489744811 0
0.508524859626178 1
0.401013904104332 1
0.390480074114864 1
0.820899506916669 0
0.754115970679582 0
0.334933653263669 1
0.391082041936133 1
0.663677712218667 0
0.556573238209792 1
0.645538864818728 1
0.523599793004147 1
0.568583289951063 1
0.450956435897019 1
0.491302716424434 1
0.543140278759304 1
0.744250731617606 0
0.478348133051813 1
0.456494538386326 1
0.707937326790277 0
0.756031218608418 0
0.681344375316726 1
0.532175274444455 1
0.679343803480496 0
0.815877282096266 0
0.650888286588348 0
0.421158591576182 1
0.781436284126924 0
0.662331653638435 0
0.713864604294225 0
0.614397876841503 0
0.681493456373167 0
0.781622502898421 0
0.762162721190812 0
0.365508439656692 1
0.552219800296492 1
0.799933232674533 0
0.714271996105301 0
0.65526014336395 0
0.88738485879915 0
0.889914532468631 0
0.733692284225915 0
0.843026522738832 0
0.24337772253924 1
0.694696071511366 1
0.435980223465309 1
0.819172671196847 0
0.661653629008744 1
0.603373737939688 1
0.669736194727887 0
0.441117883532499 1
0.532293925833592 1
0.623668920298616 0
0.66657929832162 0
0.701622970902791 0
0.561327267099924 1
0.579980916569114 1
0.323643568905446 1
0.626599519583538 0
0.51609126328509 1
0.625590297618893 0
0.771501237741714 0
0.84219494626827 0
0.241493970255194 1
0.735886210361268 0
0.54578685272399 1
0.510801676519616 1
1.03372442398345 0
0.694032821809709 0
0.766333453345614 0
0.545174348277424 1
0.655619210784054 0
0.770840549546762 0
0.649154991186286 0
0.702188739265391 0
0.728293515437401 0
0.663671347031743 1
0.456889260110773 1
0.789241310072327 0
0.670193727279232 1
0.828329282666163 0
0.709698360504428 0
0.709389386732633 0
0.603527950165987 0
0.77897909082208 1
0.65872643294685 0
0.697018232348011 0
0.612843050262913 1
0.519915648483609 1
0.440877112516396 1
0.67868662956623 0
1.00297497867805 0
0.788930610253181 0
0.488392467571799 1
0.611385988373586 0
0.384297918891731 1
0.876381692288153 0
0.728431152655067 0
0.640036317054929 0
0.481585176103841 1
0.420367304417584 1
0.782365664660905 0
0.500082114321944 1
0.615424515019412 1
0.482898725717339 1
0.54308177220577 1
0.593235655178618 1
0.641992912074774 0
0.526789868625821 1
0.659833041959394 1
0.898591368595158 0
0.482018706752126 1
0.435219868534792 1
0.712251102520255 0
0.402876191886913 1
0.460732731390254 1
0.765898857858466 0
0.736088407666789 0
0.816541652032937 0
0.55811325671598 1
0.590053429794739 1
0.625845954888114 0
0.486223115572167 1
0.833505513899289 0
0.480147251709743 1
0.492937049252902 1
0.392392380597403 1
0.837515733612882 0
0.678194893931089 0
0.800384925864929 0
0.561928180557887 1
0.479099716626362 1
0.521219349013693 1
0.608830227599995 0
0.702537892071719 0
0.660400230977196 0
0.559037766541928 1
0.545096593983516 1
0.326436914455482 1
0.528359203781488 1
0.700714122023421 1
0.717069462100343 0
0.626618799868803 1
0.419952345348743 1
0.782818688308184 0
0.742778686405116 0
0.650422327643921 0
0.680117757152641 0
0.389302718828888 1
0.764558538453407 0
0.818636737194281 0
0.870101356987845 0
0.522734682947467 1
0.419610247517288 1
0.679145983492191 0
0.749156964257934 0
0.79702362037242 0
0.483376241565995 1
0.624935233012828 0
0.654819989395984 0
0.887589806727601 0
0.714932443310373 0
0.372041792852998 1
0.74377838515439 1
0.66901516457027 0
0.621281311714461 0
0.663929692971692 1
0.641268662146265 0
0.323955738353212 1
0.623390793418076 1
0.518467460528901 1
0.629867436344299 0
0.902943148348726 0
0.528402997477835 1
0.581032260786949 1
0.809779561585405 0
0.928636368358131 0
0.621160963495128 1
0.450305889990625 1
0.360229518208446 1
0.689902824675816 0
0.681869245630799 1
0.51430365354557 1
0.743463175564228 0
0.649301357369293 0
0.446239332311943 1
0.46487537471798 1
0.482289227574845 1
0.845602550696699 0
0.573150840423815 0
0.522457528785811 1
1.1020511060948 0
0.254122169292791 1
0.579406243317503 0
0.658837686516182 0
0.626508278640563 1
0.652183481883068 0
0.8802167840725 0
0.715351082215995 0
0.311946128126218 1
0.649202815027951 0
0.336649932417411 1
0.879156113970474 0
0.738732478914994 0
0.412249369750297 1
0.532132260977937 1
0.741330139741568 0
0.22721523827873 1
0.58806295603422 1
0.641016378330936 0
0.574320114335545 1
0.617323713875319 0
0.589034643574993 1
0.454808047395749 1
0.789880803592487 0
0.695013433295056 0
0.794745122836011 0
0.517915191320611 1
0.823686158296209 0
0.717843384142226 0
0.561829036465697 1
0.694714064220037 0
0.548587337898981 1
0.555349607834262 1
0.62407651426782 0
0.531204895885503 1
0.706625547165341 0
0.616203227078752 1
0.737233644040486 0
0.866103014869301 0
0.756169969933263 0
0.717939508769532 0
0.448809183103386 1
0.949758492939433 0
0.671348813522845 0
0.516104156540207 1
0.940415660264845 0
0.515154967454207 1
0.566535691571016 1
0.481247381523696 1
0.212196741439539 1
0.667528791652536 0
0.671776238009418 1
0.711045098545399 0
0.667994768130662 0
0.625922058948661 0
0.696945814221602 1
0.568854275289139 1
0.569061544943164 1
0.841563035381416 0
0.546346683667745 1
0.738300122560703 0
0.458048456861739 1
0.637399368756239 0
0.752324814325834 0
0.560398978439775 0
0.495177112017844 1
0.649809836868801 0
0.700615176928773 0
0.581004415054024 1
0.761200625796437 0
0.648266583293342 1
0.63784670330543 1
0.508658398902607 1
0.480836582339962 1
0.585926362463121 1
0.975522055442301 0
0.680504266583077 0
0.548809812405951 1
0.318166154365056 1
0.609592164977781 1
0.594650687281035 1
0.778952242423631 0
0.578698722968396 0
0.60603273112657 1
0.502232043008763 1
0.93299868537707 0
0.774865197183826 0
0.644350383499269 1
0.393736765994447 1
0.715374504317788 0
0.813639839246409 0
0.325807808200293 1
0.5079474990794 1
0.328065107778676 1
0.467758563294541 1
0.855942062318493 0
0.445723036916061 1
0.930905782599459 0
0.53569522601258 1
0.594609287163033 1
0.45783950457985 1
0.459431446404717 1
0.728707500046468 0
0.634346662558167 0
0.520202891697938 1
0.825318055819654 0
0.564793896498107 0
0.878025290071833 0
0.67383385661531 0
0.473277990838631 1
0.72364649488347 0
0.848718198516254 0
0.726628784377161 0
0.651605402698286 0
0.566115137105425 1
0.621490684224683 0
0.737924589553955 0
0.473348996914282 1
0.627579052859415 0
0.609288579893655 0
0.745583531052157 0
0.584385672509462 0
0.77964546751711 0
0.386703483425141 1
0.894186778804051 0
0.526412075864824 1
0.632421216799511 0
0.599687053657363 0
0.516428576263375 1
0.390562451020662 1
0.542273994716304 1
0.520790036286361 1
0.753725218522545 0
0.600361532544981 1
0.203694093120224 1
0.669298152124772 1
0.410047915719566 1
0.616282279012946 0
0.744490419886394 0
0.681804570030663 0
0.768098109495246 0
0.658543028730414 1
0.545778556571719 1
0.666648083543441 0
0.639774054367001 1
0.799696440576021 0
0.544091564270056 1
0.409627223504916 1
0.928748456447231 0
0.68885595655839 0
0.494201657207582 1
0.419117677670697 1
0.918361548075027 0
0.729385468701716 0
0.530508472963485 1
0.805904485561229 0
0.566938025000806 1
0.542950380823655 1
0.624286878522829 0
0.41592585272031 1
0.837717838314855 0
0.52017107288781 1
0.665889501834831 0
0.465073319779864 1
0.590130052280759 0
0.802889717483648 0
0.510249819718841 1
0.683493961439427 0
0.455662189045453 1
0.785765441757355 0
0.618727536488246 1
0.527995500443278 1
0.692545731411591 0
0.535185962015551 1
0.634109897801652 1
0.742240217738918 0
0.664974518217627 1
0.721586259604052 0
0.531024600832516 1
0.784755458185045 0
0.735109681472853 0
0.570626796849731 1
0.713717069731065 0
0.5688112207154 1
0.486564918185211 1
0.472943221896992 1
0.575400523003676 1
0.826157993068668 0
0.766448433711301 0
0.824680444625972 0
0.693678726228107 1
0.74798281425914 0
0.601001271291688 1
0.667910876449965 0
0.732650496215916 0
0.987073801099993 0
0.521461715711688 1
0.492484277141042 1
0.670322727053514 0
0.679716180908618 0
0.744847561264141 0
0.582229271342723 1
0.669932925286116 1
0.613196519171983 0
0.697090967967237 0
0.461858344249853 1
0.603670732661748 0
0.44020817403966 1
0.598629333496837 1
0.477141453501006 1
0.537828698242019 1
0.390321565913666 1
0.595358068485452 0
0.798397746969472 0
0.43560639470628 1
0.857633500596695 0
0.725018436450045 0
0.755001735921938 0
0.54912665560522 1
0.628760725141409 0
0.661044729799048 0
0.845107665428898 0
0.649116489789162 0
0.59690166134347 0
0.73493399992816 0
0.611376282734341 0
0.584884676340889 1
0.828118783955812 0
0.625608075455019 1
0.631100137764714 0
0.709417220938189 0
0.437542979349186 1
0.662704635653796 0
0.788791408168104 0
0.727286479204547 0
0.565949828704304 1
0.582858067854231 0
0.827575226001116 0
0.65956372062812 0
0.800838547997961 0
0.756855170689671 0
0.421258077727063 1
0.632735846028235 0
0.621785450445632 0
0.747989024905659 0
0.65467476733883 0
0.733148861608743 0
0.693166982224013 0
0.530274183458377 1
0.710561150625198 0
0.763277909877065 0
0.683046127437573 0
0.610478748937511 1
0.618417149098052 0
0.58236030018331 0
0.766944546112654 0
0.591491787160232 1
0.437965623253689 1
0.702392337582062 0
0.496785223523418 1
0.700205599977595 1
0.541099070197524 1
0.923064842590786 0
0.290476619740838 1
0.788745052387806 0
0.74016423764488 0
0.676948752268974 0
0.658508769021319 1
0.570065811283242 1
1.10121190882132 0
0.572250213817682 1
0.795743657692513 0
0.575824767617377 1
0.574022384187938 1
0.44884996982612 1
0.465142622092345 1
0.800246251629996 0
0.554372360958897 1
0.375005446830127 1
0.356767076130871 1
0.592750945630708 0
0.630467383258637 1
0.732091423188506 0
0.760140279107919 0
0.755582696400057 0
0.527414488264618 1
0.76195274874162 0
0.513808667182959 1
0.745837674809372 0
0.616096511329839 0
0.802664449515222 0
0.431921680995656 1
0.829475060739935 0
0.406225899461292 1
0.42240596330878 1
0.553172942713823 1
0.594119375416707 0
0.750751328010359 0
0.487336103731896 1
0.65007920592998 0
0.351414673701391 1
0.754101023742018 0
0.778585895623029 0
0.634890649862342 0
0.488498075926905 1
0.510820423796993 1
0.809003137759051 0
0.751952795050189 0
0.594986522964476 0
0.616961372206584 0
0.826538111383687 0
0.604988313872219 1
0.6253432845959 1
0.69806098976182 0
0.77124445874322 0
0.662859937147031 0
0.930372386502875 0
0.557092449947965 1
0.562071491659817 1
0.798422874121063 0
0.603288651215333 0
0.650946646662375 0
0.604031983260523 1
0.67733987224454 0
0.691685137944496 0
0.405727955374723 1
0.775101043434025 0
0.565706568003628 1
1.02506941182402 0
0.68234983650389 0
0.634984117166804 1
0.731772453818519 0
0.630992227355301 1
0.670797192004214 0
0.461408656833495 1
0.370631633165757 1
0.816122067879664 0
0.430865163596676 1
0.734230749210274 0
0.759225081375113 0
0.476326641868208 1
0.661659254411197 0
0.629249099738205 1
0.739260074520202 0
0.651284710774522 0
0.889421243670605 0
0.533118173094754 1
0.565372825282547 1
0.660262023281173 0
0.511030957320126 1
0.506850039023564 1
0.767096990155618 0
0.602623005756374 1
0.805839145024628 0
0.31305021400445 1
0.331205776726341 1
0.322376799317883 1
0.723608336836848 0
0.677980647633334 1
0.627346354886357 1
0.874727605228425 0
0.831113492536355 0
0.309429723574881 1
0.781755842746568 0
0.568438650843664 1
0.766246200078083 0
0.458713881529732 1
0.805083268730428 0
0.801231650670868 0
0.502462598895119 1
0.602450393959236 0
0.548376911895245 1
0.492422087345627 1
0.733772270272276 0
0.766608786785135 0
0.736227848261554 0
0.556282457073302 1
0.692966536479219 0
0.835827154445747 0
0.860518288701017 0
0.66653368582944 1
0.559605472905883 1
0.403488384411876 1
0.674377972633476 0
0.747378448862135 0
0.52683832670511 1
0.76387546961729 0
0.636366765085831 0
0.376707689977108 1
0.561331940184223 1
0.644301082554726 0
0.77210973637996 0
0.817024492289289 0
0.565503750077191 1
0.376487867210223 1
0.740577134802059 0
0.724386522507461 0
0.729703232231538 0
0.689382324730385 0
0.85738185082458 0
0.767922385427538 0
0.589944966595944 0
0.658115928881245 0
0.489778638355443 1
0.529985748237005 1
0.637590018834406 0
0.595835521735048 1
0.503514758981676 1
0.752410054442717 0
0.6718733764576 1
0.692437534716642 0
0.843340856314984 0
0.641983567360428 0
0.692393640895462 0
0.388715619244303 1
0.686176849283494 0
0.422313547441736 1
0.634846864338599 0
0.501639093623394 1
0.694252995096281 0
0.500375143742395 1
0.361164464342921 1
0.667688393249995 0
0.611495395676058 0
0.503066649298966 1
0.622656388732383 1
0.617898243431041 1
0.730574546408988 0
0.674841480773879 0
0.754627248145505 0
0.992140981577178 0
0.804084911731098 0
0.221456369852345 1
0.574258800408744 0
0.523827904626848 1
0.690112504663502 0
0.669308399333609 1
0.395631421224438 1
0.552084520632281 1
0.62814290777736 0
0.812843972057068 0
0.298974105190929 1
0.786561687059697 0
0.64977861410393 0
0.709328289779234 0
0.588031681038729 1
0.593879376564003 0
0.697033390362298 0
0.825332985966104 0
0.750366102085841 0
0.418150098546806 1
0.571800466990648 0
0.587658981174973 1
0.638586157364737 0
0.294636134841842 1
0.650228464959934 0
0.56848779835394 0
0.732211733860736 0
0.48457447987051 1
0.877594064041293 0
0.654948353024615 0
1.00774793949621 0
0.443483285609922 1
0.551523624665637 1
0.793381893616511 0
0.329804930226257 1
0.741683960133338 0
0.384908226820212 1
0.748139337687527 0
0.746560054137801 0
0.614171597832335 0
0.698795642309741 1
0.642877552020567 0
0.644009044900649 0
0.783244823612341 0
0.773406925599697 0
0.42976507193009 1
0.310548307026438 1
0.602564527247504 1
0.755788123794026 0
0.549856371984034 1
0.565635749397046 1
0.692091890117379 0
0.797759009010112 0
0.572022713274254 1
0.529930279184802 1
0.797829127761712 0
0.36237973653874 1
0.501842444328844 1
0.416867837339309 1
0.534106315923809 1
0.50505464771894 1
0.435434743248169 1
0.610115216813963 1
0.648370915363964 0
0.78328264735444 0
0.420405422884093 1
0.636468493732678 1
0.588063201876439 0
0.683768735822208 0
0.644320352780976 1
0.320311486084783 1
0.784442853999092 0
0.693380630635698 0
0.784327606137288 0
0.65106807237962 0
0.51560351958645 1
0.690658852845507 0
0.780958037565442 0
0.434134290499594 1
0.565716629536943 1
0.614266268029392 0
0.471704165976733 1
0.886823599763418 0
0.746680519159411 0
0.569851716722755 1
0.825318180360881 0
0.419480830618489 1
0.878238562877796 0
0.721427762684658 0
0.598319894804181 0
0.481724512111865 1
0.646225677281112 0
0.747249495811613 0
0.80076843537377 0
0.988631280052721 0
0.645082519735074 0
0.473580852485765 1
0.462636925954653 1
0.660317124983178 0
0.796698290062089 0
0.628800004446916 1
0.671873907456052 0
0.644254754280213 0
0.566763124699815 1
0.716649756784204 0
0.5074368206326 1
1.16241888608566 0
0.45703485102886 1
0.690066119591584 0
0.624091539801507 0
0.556510674183723 1
0.653521618914139 0
0.666584073682231 0
0.456087924109888 1
0.578943868193591 1
0.621528186839582 1
0.641647661710574 1
0.952027434234874 0
0.6453609601426 0
0.728635093297425 0
0.869425664077868 0
0.484858747502412 1
0.604631657738496 1
0.679245286887422 0
0.630023531759276 1
0.72626933724233 1
0.306831246062988 1
0.639405088406829 1
0.669525654146209 1
0.548241333274432 1
0.776626592160888 0
0.684735333563924 1
0.43169044807645 1
0.717628308441147 0
0.816951924162397 0
0.668760528294086 0
0.354234759371655 1
0.515496059353206 1
0.463630576524428 1
0.710444784388338 0
0.447093568182792 1
0.582815345939647 0
0.683870017270634 0
0.610506466304019 0
0.557719716566182 1
0.768913878002603 0
0.773808822817454 0
0.49091312069124 1
0.387428745142185 1
0.805132039201564 0
0.278889481454401 1
0.899835129379987 0
0.646019465304399 0
0.496945387166092 1
0.763071371107694 0
0.443186946861024 1
0.699190737299198 0
0.848741635430301 0
0.632668074431438 0
0.424921218684389 1
0.881385636006832 0
0.73746810213386 0
0.728553905271758 0
0.623559030452529 1
0.763462979195587 0
0.503648525822342 1
0.499679339198529 1
0.776960104957779 0
0.743034871337444 0
0.672668708200514 0
0.750973475282104 0
0.731519452268601 0
0.587513426533923 0
0.647799246205363 0
0.496971846706079 1
0.610061995149127 1
0.344127166201288 1
0.678757121247972 0
0.819345060126655 0
0.739639931778202 0
0.681003442228524 0
0.672447863913831 0
0.571819835659022 1
0.680750072443692 0
0.815831975908013 0
0.590651426087821 0
0.583223996109815 0
0.508534463698205 1
0.74775864998266 1
0.605088968703046 0
0.454888777700805 1
0.517648467971369 1
0.692264986754713 0
0.551086508876598 1
0.604680975318793 0
0.582296744961617 1
0.718771406780925 0
0.621046459798791 0
0.694317721610696 0
0.608227602183238 0
0.874974871146094 0
0.784068762198236 0
0.587691151330796 1
0.255687720179185 1
0.472388011744191 1
0.58021953325886 1
0.574812107768851 0
0.628897996252201 0
0.61716116432311 0
0.765028198992631 0
0.546360516752874 1
0.72167679276921 0
0.739457334396089 0
0.709201008970517 0
0.76825972052392 0
0.725214545698678 1
0.732714044223709 0
0.500171215238409 1
0.429225611661415 1
0.518886078905851 1
0.550777069554724 1
0.662180261394687 0
0.515484389237399 1
0.676057347559406 1
0.537552611781864 1
0.665613467679366 1
0.644987593962707 1
0.22061297324049 1
0.654577497093768 0
0.684683185843176 0
0.705006539705412 0
0.652504003229726 0
0.606573103365659 0
0.770159595450359 0
0.307300938995075 1
0.364827346883369 1
0.681686888728654 0
0.455911536217432 1
0.499793453092151 1
0.715096960815163 0
0.937879933353988 0
0.8204609182965 0
0.527247091776582 1
0.750409741369839 0
0.580916346815693 1
0.748279467114713 0
0.726225817471749 0
0.671111364872197 1
0.596237568307609 0
0.755195671026141 0
0.868509732290367 0
0.1362074732018 1
0.516193665721065 1
0.495709794476207 1
0.623954204167997 1
0.620789526624842 0
0.503016142066089 1
0.418377569694674 1
0.649286906582193 1
0.520502647842506 1
0.629735722849972 1
0.658385334526811 1
0.649996665095576 0
0.381747992822236 1
0.539518951295804 1
0.787710075918099 0
0.718128307414631 0
0.580852171919565 1
0.515080812652271 1
1.09024770586056 0
0.736077655991858 0
0.601249010470606 1
0.720008338310363 0
0.570736494412948 1
0.69825885312213 1
0.624346969103994 1
0.391137429243672 1
0.579818399089004 1
0.698315455136574 0
0.68263258011678 0
0.532347596110668 1
0.552653165993066 1
0.705930084926575 0
0.633191800666277 0
0.548873367809932 1
0.781497992651452 0
0.504517911830883 1
0.803078010117019 0
0.381687468731663 1
0.711178042761748 0
0.627772947895637 0
0.601554294596618 0
0.553336548221455 1
0.800296028942476 0
0.580556175128422 1
0.672685246026175 1
0.782299403965064 0
0.572696190632646 0
0.674844241143032 0
0.646227889494956 0
0.863093788224855 0
0.656295567081721 0
0.464775260315395 1
0.602964673773586 0
0.793354927850497 0
0.756715557789172 0
0.446730549671928 1
0.800443224724901 0
0.725804313439662 0
0.529735765350395 1
0.621854473908876 0
0.698624575876032 0
0.816182492315278 0
0.510611557809989 1
0.747983138479096 0
0.783932000780858 0
0.702143119952299 1
0.613323179684917 1
0.629089917542932 0
0.597054102966517 1
0.464520369944828 1
0.658519932771603 0
0.934464404107323 0
0.850681027977853 0
0.760424674043644 0
0.848508362393702 0
0.668502319397664 0
0.518874914806736 1
0.640504701597507 0
0.733213082753568 0
0.560356974045533 1
0.721232215496488 0
0.551982639662375 1
0.661366280504982 1
0.620798947859488 0
0.756923278067107 0
0.739142180007443 0
0.534841972434824 1
0.814067062863184 0
0.603873531704183 0
0.704711420764664 0
0.681494221628791 0
0.540140579144727 1
0.616422375069768 0
0.739685019408901 0
0.736374397493008 0
0.526254284578612 1
0.702371694149468 0
0.736314726713697 0
0.55946970673032 1
0.763924621675247 0
0.852357647729915 0
0.682348249600382 1
0.482917807717106 1
0.576523711082189 1
0.658954722011648 0
0.531312328802423 1
0.598587053419155 1
0.784696264815451 0
0.624378561797974 0
0.677699177866529 0
0.731641115941322 0
0.456827087480101 1
0.388683214043135 1
0.74005482377974 0
0.435426021587464 1
0.683154596302202 0
0.501403237474205 1
0.584419780547666 0
0.732585431252115 0
0.52812652454672 1
0.616137109298547 1
0.852520545339001 0
0.768336929604709 0
0.907652945289028 0
0.627458959907364 1
0.666466701463435 1
0.55508797546957 1
0.400852106213829 1
0.878369885496258 0
0.553750989618778 1
0.706252490949861 0
0.648686054861075 0
0.708670962056505 0
0.505465459306012 1
0.643597568280584 0
0.428874980913313 1
0.680322470931474 0
0.52874460252634 1
0.673210158513802 0
0.311401641405347 1
0.717206199004548 0
0.552193452318332 1
0.621762179793046 0
0.515654828453948 1
0.620719350038188 0
0.746839625595536 0
0.672209653938598 0
0.309282617665642 1
0.575859058131537 1
0.785174561685719 0
0.720417401833378 0
0.494553806566962 1
0.575851579332819 1
0.534720653171978 1
0.822037800500653 0
0.616766510171928 1
0.807365869598239 0
0.526398980446915 1
0.653346900421854 0
0.553228795316769 1
0.638113878342464 1
0.557875039633631 1
0.551611063457254 1
0.891236891915312 0
0.550166299918644 1
0.769636230154821 0
0.636146751544282 0
0.690466894330458 0
0.614167242640504 1
0.633748226817765 0
0.492252433910593 1
0.542374769556087 1
0.337173372263097 1
0.483377932687404 1
0.512536260318766 1
0.533834707484286 1
0.457846436494965 1
0.733682834976025 0
0.637937524473897 1
0.548265081261261 1
0.439266445083067 1
0.849021824505526 0
0.606843610491261 1
0.920650814630215 0
0.669111323043358 0
0.419060473285409 1
0.327286604914153 1
0.632208696984263 1
0.280288031241096 1
0.505103494540552 1
0.506885089650792 1
0.684471180084435 0
0.716534669934491 0
0.609460730873923 0
0.720528051046745 0
0.798141410418006 0
0.612889179255662 1
0.459912614210669 1
0.645825371613851 1
0.649156836018021 1
0.689388928519142 1
0.854338788927374 0
0.676000917877058 0
0.91934916315955 0
0.785871220539377 0
0.746311395986505 0
0.70352701368909 1
0.56891341237485 1
0.629541493995077 1
0.440696822120275 1
0.746529825280882 0
0.637561505237 0
0.628332478083089 0
0.712938625718436 0
0.663870699382821 1
0.366250521675964 1
0.714710032747977 0
0.370922128287868 1
0.591978175929414 1
0.65230907882751 0
0.815044677567843 0
0.721622552399467 0
0.769436753849232 0
0.719314006839549 0
0.611878687082104 1
0.505351944374946 1
0.463011243652604 1
0.483004098749952 1
0.56985606288726 1
0.71489481204969 0
0.866010702836142 0
0.529495754248393 1
0.60583822758388 0
0.473642542549653 1
0.382608997003411 1
0.591439488017174 1
0.74231105923661 0
0.761936372970729 0
0.563124532147011 1
0.470344865508253 1
0.499615557516184 1
0.574475364528935 1
0.522726364268538 1
0.728615698851319 0
0.730552322794573 0
0.614250110450772 0
0.737751742592083 0
0.537275193043458 1
0.672394808397581 0
0.479174375059299 1
0.765796340971588 0
0.70268756537847 0
0.645067532263331 0
0.524117231735938 1
0.779459701008725 0
0.960871669129779 0
0.666329582118992 0
0.564545457650375 1
0.479505425410667 1
0.629040475012447 0
0.465793391186759 1
0.776333145780276 0
0.736421964643837 0
0.247019276285868 1
0.720586338867337 0
0.939703955247037 0
0.778193556939224 0
0.466821539568082 1
0.728795396609925 0
0.332339490733204 1
0.372725176736053 1
0.593541636406432 1
0.49534705669364 1
0.72080580313992 0
0.526988930808703 1
0.360393872038533 1
0.623010672862246 0
0.580277536099954 0
0.642711249270125 0
0.682437759254214 0
0.596419854065501 1
0.462439283490951 1
0.808209654731953 0
0.804684366603509 0
0.479268234200375 1
0.658858000333485 1
0.608567975230431 1
0.732569253750094 0
0.401023449071414 1
0.607422530231677 0
0.611022285103092 1
0.554161737606896 1
0.719715977540765 0
0.54687731737843 1
0.834863647489493 0
0.600251865474384 0
0.580856466119497 1
0.799089717456458 0
0.602310636970904 0
0.787503856227478 0
0.577743130076414 1
0.63229508587041 0
0.680573830440164 0
0.667274325495119 0
0.901595952934543 0
0.499886972931948 1
0.789772434735313 0
0.77590845618788 0
0.591419125441876 1
0.770138098994047 0
0.732275132309385 0
0.577908014012761 1
0.56076020455154 1
0.852394078145316 0
0.947954831127117 0
0.668862448351482 0
0.807974232006412 0
0.722181575631631 0
0.894949427777114 0
0.838476360933433 0
0.614713760237535 1
0.758019396172308 0
0.552526503207949 1
0.717596402313143 0
0.540231130008354 1
0.711475926548167 0
0.565682930741496 1
0.925372565043232 0
0.597942834892984 1
0.722493539354254 0
0.545432178632409 1
0.62279770460547 1
0.418405535682618 1
0.62702031464145 0
0.496323938103737 1
0.657331796277521 0
0.607837245837295 0
0.831977926761625 0
0.714522206045046 0
0.723631164869478 0
0.592536123921224 1
0.674973117764646 0
0.693666313830679 1
0.735071440214823 0
0.69913106561688 0
0.627687327119711 0
0.559055055415818 1
0.812223856809274 0
0.917932563690814 0
0.518615866436475 1
0.700338972456041 0
0.565993757217083 0
0.600757647052415 0
0.363017696629662 1
0.781398668233407 0
0.780609700300549 0
0.677061738571178 0
0.484961139232806 1
0.370694861828226 1
0.508015212196158 1
0.596957269542942 1
0.518568567033481 1
0.677560703982488 0
0.786927784178373 0
0.556094075331255 1
0.485811581090979 1
0.588816592487671 0
0.6728144833454 0
0.924744445524386 0
0.537735102673926 1
0.432417874588771 1
0.606946141690808 0
0.653054167993638 1
0.585650061596382 1
0.715787006174585 0
0.444683066558663 1
0.386609684465719 1
0.678205889660092 0
0.694768932641726 0
0.497036201821986 1
0.746410166480647 0
0.527146625742053 1
0.500783207222724 1
0.579140143261665 0
0.490660161248754 1
0.408707527294675 1
0.92858732799802 0
0.749064182647837 0
0.712705639423569 0
0.502075133098145 1
0.663379962277965 0
0.689415867948236 0
0.874141153883803 0
0.538314022723592 1
0.65607633602945 0
0.726240669758836 1
0.576032624502376 1
0.655232640957807 0
0.567724028598451 1
0.872509238859628 0
0.598850388308876 0
0.685578221248801 0
0.823068259706571 0
0.697139771410863 1
0.588302670893589 1
0.86320114673581 0
0.540173512285555 1
0.43025184769465 1
0.854408648275119 0
0.704357912766374 0
0.87080644700713 0
0.718602755497416 0
0.651441816190765 0
0.802886879607666 0
0.823140913773342 0
0.848520530936926 0
0.830812105470422 0
0.762565059150475 0
0.773469707983381 0
0.528690731234971 1
0.415991524473616 1
0.60628269822692 0
0.778900683487064 0
0.559881844310499 1
0.840816328027121 0
0.486146388521867 1
0.725324552697472 0
0.70547796621469 0
0.817591584375003 0
0.523320652684179 1
0.964725809329875 0
0.622089492226044 1
0.57053340927455 1
0.593180272498551 1
0.732229382801843 0
0.524322143040933 1
0.80989214271632 0
0.772794088871741 0
0.644912659453168 0
0.712482472268858 0
0.758254955651724 0
0.5492357776606 1
0.687280922126878 1
0.717973769130471 0
0.697257511185067 0
0.800748913815211 0
0.43871639267255 1
0.944293887839039 0
0.816098037555145 0
0.684484518402848 0
0.706196630367196 0
0.782968708121904 0
0.463959985962761 1
0.492626356993601 1
0.515231650246522 1
0.446002348426548 1
0.809558679223426 0
0.738995358259436 0
0.378393130095494 1
0.845540518747651 0
0.679348543888956 0
0.725271544502654 0
0.760220858681757 0
0.668537251432766 1
0.870834071996087 0
0.412647649912475 1
0.815138048273837 0
0.712705521009996 0
0.701461586509055 0
0.472067397835741 1
0.691323789125556 0
0.677967828986164 0
0.517285034331554 1
0.556347603549524 1
0.598398441842568 0
0.689561457056793 0
0.479475651405407 1
0.808718247305546 0
0.665880614438061 0
0.780624087384813 0
0.616995595363423 0
0.541005975781715 1
0.256695077417875 1
0.606924213898397 1
0.70809557618826 0
0.444374504286136 1
0.450250644714013 1
0.404014647083591 1
0.403561697078529 1
0.425863266886859 1
0.473943534284301 1
0.726784140402379 0
0.770036176505759 0
0.788953624169587 0
0.641321282454711 0
0.688466506611852 0
0.587483957210736 0
0.548934009917241 1
0.695343712003793 0
1.10025497154177 0
0.786021788391984 0
0.615347947125243 1
0.612718788906797 1
0.528536945487396 1
0.367395054354772 1
0.656631165509916 1
0.586790582522133 1
0.873915846750227 0
0.584517180744524 0
0.800711285640939 0
0.667983502585218 0
0.611134408193792 0
0.647454250659387 0
0.685108859840734 0
0.689076423746508 1
0.597808420489211 0
0.401014757277187 1
0.664847137576158 0
0.657609440652482 0
0.800175842292501 0
0.916156802292441 0
0.753229617585546 0
0.529497802717947 1
0.720515673173337 0
0.503521351498731 1
0.258586495681367 1
0.658894808827344 1
0.674704466261279 0
0.605683228623613 1
0.503717835473761 1
0.586536497513939 1
0.690060998469603 0
0.570241399522844 1
0.539073145612888 1
0.125568903912548 1
0.734422527779861 0
0.726488579633177 0
0.805506056826697 0
0.741583233166282 0
0.595668936592351 0
0.603151648314918 0
0.7509060615684 0
0.859441033793741 0
0.608085044660863 0
0.776699273578616 0
0.426990284927401 1
0.800073861187202 0
0.738642765769086 0
0.643814040968256 1
0.64100459164774 0
0.532715827134576 1
0.530418460674215 1
0.545303005095065 1
0.657910136089444 1
0.798213260823544 0
0.827256156111343 0
0.94784668606719 0
0.71271418171886 0
0.646249315359755 0
0.426223915453991 1
0.68871639076514 0
0.599343089051699 1
0.555802663283068 0
0.52707280497253 1
0.915174926870843 0
0.3457896167494 1
0.590754763348773 1
0.764962937273686 0
0.673082149331325 1
0.578521832309961 1
0.533032995611657 1
0.795503675910973 0
0.42657063521646 1
0.797096684234576 0
0.644673840715521 0
0.423816185790442 1
0.747016799608625 0
0.790470621855635 0
0.760757086680086 0
0.945817975321792 0
0.460501491132029 1
0.736040596068916 0
0.895199138642881 0
0.818632636215862 0
0.712216158255807 0
0.800690139285543 0
0.707503670609848 0
0.667360951646185 1
0.779422153032256 0
0.471137043888908 1
0.409974333795664 1
0.713424658001612 0
0.604633594943987 0
0.790087185374922 0
0.489623613696661 1
0.718834258880792 0
0.626990145527848 1
0.519856047475612 1
0.522768834297975 1
0.517992097902784 1
0.957413556411703 0
0.641170252627808 1
0.646201027938254 0
0.782947420199201 0
0.506742507883169 1
0.435008474567625 1
0.441071282798395 1
0.63994428482425 0
0.570973250037463 0
0.500028459608382 1
0.512442862749357 1
0.530152197558012 1
0.883757030868399 0
0.629260797493398 0
0.767407973500604 0
0.461149012747665 1
0.60328980561205 0
0.457179513576495 1
0.598253060896769 1
0.502086752902746 1
0.470756021515404 1
0.603569029559343 0
0.693385832570468 0
0.826244381945867 0
0.870367357615412 0
0.627885076206388 1
0.705140411446916 1
0.634262118869818 1
0.619635564935591 0
0.511076791702683 1
0.628496107751588 1
0.732800328492711 0
0.678894178377337 0
0.611363863158075 0
0.623331116871823 0
0.858103078874108 0
0.750035246469571 0
1.04850872069504 0
0.298170200815041 1
0.694357591715151 0
0.633274371778451 0
0.785595227653488 0
0.562779654109203 1
0.341497749834453 1
0.480742198518119 1
0.657805752601614 0
0.707774754343225 0
0.683143068010845 0
0.566966148911175 1
0.61414153958564 0
0.57712601295636 1
0.642664076738358 1
0.585740809168913 1
0.611981665894142 0
0.518287101930627 1
0.749682425081427 0
0.660787210445691 1
0.772746667338114 0
0.437141079373019 1
0.737989978501386 0
0.539858686984459 1
0.587476399435677 1
0.623113298221011 0
0.708438699312665 0
0.863907331551555 0
0.187045500127453 1
0.826257169537503 0
0.743801348315133 0
0.511211751621153 1
0.661912765163691 0
0.578459279356511 0
0.748003118426499 0
0.625633925164027 0
0.596908449667094 0
0.486692979630274 1
0.616388138673889 0
0.452449178527386 1
0.577073405939672 1
0.663069541440492 1
0.698595167545615 0
0.534587927612908 1
0.543762387383655 1
0.656986981380135 0
0.616718545615337 1
0.766728248552019 0
0.858869294375259 0
0.518022744045439 1
0.689720758087527 0
0.743169053315546 0
0.490264006359194 1
0.461156472718867 1
0.432446658030552 1
0.525710900481771 1
0.594582936757518 0
0.692803472599083 0
0.656052850426256 0
0.586897364475998 1
0.642111108981379 0
0.770809320619846 0
0.550191379398224 1
0.648106945319041 0
0.674955003716933 1
0.920521375338576 0
0.624947884313877 0
0.721939291016246 0
0.774987476350097 0
0.680916468789717 1
0.593182042551067 0
0.801499716251322 0
0.781847603181414 0
0.491309509402907 1
0.883951092752288 0
0.637965474201575 0
0.707974900993723 0
0.667969454132181 0
0.621593072934267 1
0.590110469658253 1
0.535766818947644 1
0.711365365487287 0
0.738540114666086 0
0.747993038184959 0
0.692579081983773 0
0.187589653086374 1
0.434567614821586 1
0.591939211859388 1
0.471133129440337 1
0.64446507410398 0
0.56664293758931 1
0.510911832369019 1
0.467676576781994 1
0.641789702032198 0
0.709132896232869 0
0.408459350746159 1
0.34616549516949 1
0.605694020677311 1
0.620930269055045 0
0.868966774826284 0
0.808012640128285 0
0.503188843139945 1
0.609489541138103 0
0.613508421246819 0
0.561261552057691 1
0.485172748371498 1
0.517724109710346 1
0.776481605437384 0
0.433610830135978 1
0.580346540135459 0
0.745442882027552 0
0.949960816558576 0
0.820742754023936 0
0.561888392107624 1
0.442981385754914 1
0.452192701906851 1
0.55228341024174 1
0.519869007650246 1
0.701423351825223 1
0.71234504118094 0
0.3532087535109 1
0.552119098157056 1
0.620416051795434 0
0.764139463200351 0
0.597852941682695 0
0.924285672425985 0
0.67436030451326 0
0.589023845598308 1
0.463298312617034 1
0.704829639612055 0
0.575384381461022 1
0.811259021587121 0
0.727158975900702 0
0.485818464642366 1
0.32118451289642 1
0.563368091028635 0
0.588410050950106 0
0.912125908665791 0
0.72701332194494 0
0.397488202015311 1
0.639284688461412 0
0.413920818679072 1
0.713582379131558 0
0.434485604208332 1
0.641442575958166 0
0.648235307048065 0
0.645625915020505 0
0.721544089411243 0
0.667328875314487 0
0.767389551023695 0
0.759044517565136 0
0.795040506216029 0
0.394642709851919 1
0.515301893121663 1
0.757392140595795 0
0.474506351073867 1
0.70780459101017 0
0.758308701282321 0
0.478796368384478 1
0.680949406325673 0
0.454510884241326 1
0.931136667328257 0
0.29165922459249 1
0.680282480331579 1
0.597254988564902 1
0.580894299438898 1
0.789613459313399 0
0.405849342220088 1
0.824313533418588 0
0.635793702548982 0
0.50716007482534 1
0.898490133312926 0
0.589877863290931 0
0.603793828565231 1
0.666856150329324 0
0.778422163470292 0
0.791629019967645 0
0.644950724901563 0
0.833324769664305 0
0.552372342311642 1
0.682768231874918 0
0.740067389991657 0
0.721703996792132 1
0.414846940081459 1
0.450346656762692 1
0.495237072558802 1
0.543603678363996 1
0.777978044546698 0
0.836735380331819 0
0.738158758007837 0
0.569594984908225 1
0.413244900781423 1
0.437011408877173 1
0.701875604957889 0
0.633988651388313 0
0.848305349882107 0
0.799406748666827 0
0.793880085883199 0
0.729659803015632 0
0.333585540087486 1
0.689714972126132 0
0.546629669238331 1
0.568096903511442 1
0.653042499658423 0
0.666577159239332 0
0.771072128475189 0
0.706020956434003 0
0.755178231028625 0
0.715159534777532 0
0.65909768150909 0
0.720391446556373 0
0.73055427194753 0
0.496330499554831 1
0.595379919904779 1
0.30125555470254 1
0.538140908222523 1
0.720334553434321 0
0.752131327858226 0
0.604240293969623 1
0.772789387321547 0
0.6537335546862 0
0.412950479964184 1
0.670078585033794 1
0.560735547970193 1
0.59164396528446 1
0.472651387471196 1
0.71687609211205 0
0.693009013388917 0
0.634720812551628 0
0.597579755547047 0
0.620252651230844 0
0.433047707072759 1
0.677099816793306 0
0.620917057552215 1
0.574844642390612 1
0.799946493754104 0
0.610047315590171 0
0.834623563302602 0
0.70205927624216 0
0.312655002257282 1
0.510252503554943 1
0.758109734325033 0
0.55391049946417 1
0.673938174611399 0
0.656597452582848 0
0.516686577525572 1
0.633707563347656 1
0.715120017708776 1
0.572284622101296 1
0.77513928509998 0
0.672209552745519 0
0.809507127215359 0
0.759089260492403 0
0.57304235267269 1
0.577330485446941 1
0.436846439024819 1
0.979819094844702 0
0.640285564910519 0
0.490837725145684 1
0.699282944061434 0
0.701995451319123 0
0.932956147410627 0
0.73540140664252 0
0.525496739479018 1
0.644152217831171 0
0.58478115399952 0
0.744905502056436 0
0.712051725180272 0
0.555258235560159 1
0.390001590463983 1
0.804927248188409 0
0.646216543612112 0
0.614559039660701 1
0.706346691832427 0
0.769874978191855 0
0.802420157744155 0
0.428945144913621 1
0.625180396347373 0
0.584126576395658 1
0.700228698928699 0
0.745074621568456 0
0.769532773524167 0
0.760704085643959 0
0.416989978908977 1
0.687911299889398 0
0.779672263162796 0
0.732850960075114 0
0.579922115332407 0
0.766425260422238 0
0.867799149537292 0
0.677706894747322 0
0.584692025858749 1
0.939116574303068 0
0.518274924884245 1
0.425179534322854 1
0.738891697856978 0
0.820922734789626 0
0.608570248937894 0
0.414297577497026 1
0.437021465201827 1
0.73828569331461 0
0.878628347770691 0
0.607291923586023 1
0.671257819437297 0
0.7340373356319 1
0.913105582456577 0
0.577741520403335 1
0.653682777532105 0
0.467654429419193 1
0.632482845692741 0
0.522886163597664 1
0.482910143549451 1
0.604643614237807 0
0.548921413620031 1
0.566609543680752 1
0.53914001453287 1
0.61172806830296 1
0.525667412199447 1
0.67680756042831 0
0.706643897124741 0
0.72852614686447 0
0.408188387825937 1
0.514090025320681 1
0.504156995292607 1
0.556784132485515 1
0.504926967586409 1
0.525563942313764 1
0.371318126929575 1
0.491553835203874 1
0.624358588239537 1
0.727658155827413 0
0.841387680295848 0
0.340812705719126 1
0.553946186181425 1
0.717929550502736 0
0.699013572575777 0
0.803826293957311 0
0.786114138958006 0
0.702198007003319 0
0.61203825968901 0
0.5905346828755 1
0.714715267603699 1
0.611605205163583 0
0.325158081167292 1
0.740122513057628 0
0.577143604464725 1
0.684734311817557 0
0.706249049481013 0
0.703979570004072 0
0.26271428803238 1
0.611134907165619 1
0.658896729787126 0
0.721101897581287 0
0.603787193411644 1
0.729248959578503 0
0.450312678989718 1
0.74677092378895 0
0.64929362282647 0
0.908858302228978 0
0.411111818833852 1
0.518413299175592 1
0.494538126084979 1
0.84164624288202 0
0.608958068278338 0
0.530956124508973 1
0.923425804181698 0
0.907579943886909 0
0.360977609130602 1
0.68388733879925 1
0.729901329033784 0
0.473962529852736 1
0.705380203365928 0
0.611087230529419 1
0.692261095880114 1
0.554725080334534 1
0.455236935228293 1
0.906317770539581 0
0.553816433721349 1
0.739884893720927 0
0.644818447680231 0
0.564509021380874 1
0.717234513989301 0
0.586471600577833 0
0.691704993528509 0
0.772315465703649 0
0.756044416275731 0
0.510605546197277 1
0.620432488690838 0
0.52239831225099 1
0.699072740364178 0
0.491939791792198 1
0.74111499986828 0
0.81341693148716 0
0.621712105811136 0
0.763103703873637 0
0.768854738980102 0
0.558656119490569 1
0.598601144714224 1
0.522144506040848 1
0.638665566162934 0
0.72321667008201 0
0.559865098321284 0
0.759379137620161 0
0.471280140399463 1
0.602807778820491 1
0.86100408754274 0
0.413215969385424 1
0.793704284630143 0
0.434088210738662 1
0.662400257238257 0
0.781895461277954 0
0.860568834690245 0
0.449474333424063 1
0.566470660494538 0
0.766835726685611 0
0.878332923155969 0
0.420983150925326 1
0.713811820512739 1
0.398932958481907 1
0.738792739790354 0
0.755932931122986 0
0.57043497104817 1
0.367414847497004 1
0.463689311396601 1
0.573399628807693 1
0.633577468165077 0
0.810799332398996 0
0.557976352165671 1
0.652032773648295 0
0.677483816308674 0
0.743566700911991 0
0.510866187065635 1
0.732328080973712 0
0.726007604757834 0
0.60034077280204 0
0.587838209601374 1
0.688183373082152 0
0.66304926332094 1
0.569229282459438 1
0.629257766881381 1
0.588336619347497 1
0.508983780584606 1
0.525061314240704 1
0.403992889524132 1
0.571318351625933 1
0.906704163958691 0
0.701293872449007 0
0.589550122719489 1
0.553705131976259 1
0.737671934773066 0
0.651824294100836 0
0.859482973385516 0
0.710192046701117 0
0.812835859846786 0
0.717088117487963 1
0.673506279974339 0
0.56451540318837 1
0.425602437022729 1
0.670368587545774 0
0.773971679943325 0
0.760366635288898 0
0.54451764206172 1
0.636597937663214 0
0.833600333834005 0
0.62927507997083 1
0.559484435556959 1
0.544979822840892 1
0.642511903081123 0
0.92265768122359 0
0.731037174187231 0
0.805291142210728 0
0.601668080085925 1
0.577055327597883 1
0.663827075304601 0
0.617162128892892 0
0.537000247663935 1
0.678629701665777 0
0.302194129842874 1
0.54252525033825 1
0.578317974791354 0
0.787636912340755 0
0.616946959933977 0
0.535577366128339 1
0.542137306282626 1
0.450431689622744 1
0.556361839777998 1
0.689659219166117 0
0.697836623736779 0
0.489253667218587 1
0.837873316855025 0
0.553403557229408 1
0.599155632005714 1
0.634966048658217 0
0.44312071559098 1
0.660985706141332 0
0.6943676062846 0
0.720542108403458 0
0.555128502735547 1
0.564472541669575 1
0.626030953806776 1
0.534469202266064 1
0.677388484244497 0
0.308026256271747 1
0.744430673213237 0
0.664667322392622 0
0.68594280807582 0
0.792128987760246 0
0.655817670995568 0
0.861809843160064 0
0.688520598090382 0
0.722472352431384 0
0.671502338412412 0
0.613138403756743 1
0.707774388030844 0
0.62614670762619 1
0.550350487353579 1
0.807454240391583 0
0.542886896488692 1
0.733397767698045 0
0.70137807113764 0
0.606306267651652 0
0.714743254283388 0
0.605059447234211 0
0.590328573208883 1
0.719142076990143 0
0.886110903787586 0
0.363941701371304 1
0.78360785332379 0
0.539025396871076 1
0.826959292550757 0
0.460471646422521 1
0.388817861795251 1
0.626222406404447 1
0.711740380791617 0
0.788714510655198 0
0.61787716190703 0
0.648042099685722 0
0.395501331654254 1
0.509579323703112 1
0.364742720011943 1
0.660407075190289 0
0.694619114777633 0
0.7329895776203 0
0.64412642640798 0
0.822419043171106 0
0.562081135627459 1
0.467676530024572 1
0.878106241431422 0
0.836715650841177 0
0.751193484446822 0
0.828591802084815 0
0.612607155278956 0
0.526434600812229 1
0.532190930189863 1
0.600326838935152 1
0.53372956622289 1
0.446249718346504 1
0.721082435142026 0
0.657508631211947 1
0.671605081110037 0
0.59894146109159 0
0.500821506369583 1
0.659091943152111 1
0.718618440673326 0
0.741498739534465 0
0.668386853173423 0
0.752045249723561 0
0.450419714957782 1
0.732114993250309 0
0.358999438689779 1
0.553458209138057 1
0.697521621915046 0
0.577910557615282 1
0.700603976178376 0
0.538344125875886 1
0.628227899956289 0
0.422630249502439 1
0.575309653712874 0
0.648274741801294 0
0.610791544763807 0
0.824785133490122 0
0.493046769880436 1
0.709067476397828 0
0.653878866357384 1
0.77190889913249 0
0.538289198524918 1
0.567638380460002 1
0.64755196332003 1
0.313069594805619 1
0.746848655361519 0
0.715780536859768 1
0.592446284742019 1
0.437390660948008 1
0.699611740670996 0
0.813536227929609 0
0.485692207129449 1
0.84033969206255 0
0.744779357172187 0
0.647717351057976 0
0.663315691499916 1
0.538647312911218 1
0.67749241614204 0
0.452946691744366 1
0.726442015485798 0
0.401138537381263 1
0.860016478323029 0
0.536230216579353 1
0.793243833772646 0
0.615708990932938 1
0.688863378315399 0
0.880069842832215 0
0.682691686149595 0
0.544907377886196 1
0.683519561156589 1
0.853843859214629 0
0.706867260364552 0
0.591443512047181 1
0.672886917340823 0
0.637388332988764 0
0.816014623832079 0
0.625533405705411 1
0.566728174383401 1
0.658554171815135 0
0.807980831316818 0
0.519804572105814 1
0.778743708463226 0
0.66276375439493 0
0.737774745895831 0
0.510625117741452 1
0.735350310412653 0
0.569880775482842 1
0.563415211830847 1
0.754526278672172 0
0.664560043137921 0
0.623998589145443 0
0.868973915615698 0
0.28019802303877 1
0.459159496927566 1
0.575101178652096 1
0.665438535202429 0
0.394741248385985 1
0.637292621427018 1
0.874874361343496 0
0.487318139076168 1
0.649368367830286 0
0.631592732743392 1
0.643413400335469 0
0.599302561312118 0
0.650997602405298 0
0.47474950858741 1
0.945211538879676 0
0.681151682711794 0
0.680725726465165 0
0.567287076578591 1
0.693562789153457 0
0.366882081446102 1
0.41948390723928 1
0.648685158424691 0
0.602733861068091 0
0.44138437416884 1
0.607144357475203 0
0.652656927897307 0
0.532128868654327 1
0.579528046912027 1
0.786510387531778 0
0.701564171972024 0
0.377992599128824 1
0.386827399343327 1
0.788466500328341 0
0.617192201051579 1
0.679077651513541 0
0.540765814297091 1
0.64589677851935 1
0.644511230911669 0
0.356909704624034 1
0.514440992247431 1
0.564499301068093 1
0.836334926916236 0
0.46180993613089 1
0.507691369726397 1
0.93669652227697 0
0.596574282767742 1
0.664534656530519 0
0.531625892739164 1
0.60317216569574 1
0.694825538463822 0
0.658133504750185 0
0.517840229054427 1
0.529617151396415 1
0.849505835068248 0
0.621485516392961 0
0.830633642353451 0
0.735080956404571 0
0.695342558249968 0
0.581869359580775 1
0.774674657121879 0
0.882730490947976 0
0.472481932629809 1
0.64503088983209 0
0.796390544559697 0
0.645039938608069 0
0.904025986902583 0
0.613308112647418 1
0.237770080769284 1
0.682090370743044 0
0.736223538888429 0
0.854765223377416 0
0.423970775270013 1
0.551730909798655 1
0.583852608311671 1
0.210668804855932 1
0.649536411102241 1
0.662070578891635 0
0.554427743907102 1
0.37447394382828 1
0.660136480063717 0
0.462078700641101 1
0.546579768081637 1
0.904926243890184 0
0.776005013246461 0
0.5000447065501 1
0.557897125519602 1
0.687672885754941 1
0.540214304376689 1
0.548731057674946 1
0.74347219231196 0
0.70914418335388 0
0.731733584602407 0
0.854724733721558 0
0.609652809702866 0
0.735292310492408 0
0.825202013370154 0
0.813857295860333 0
0.75474894985749 0
0.5496467492507 1
0.86136930357225 0
0.79901837423311 0
0.949708486412326 0
0.6545745383426 0
0.669640329899081 0
0.386858391136421 1
0.745564385841821 0
0.796113603955364 0
0.635500909811957 0
0.669525307598224 1
0.647062941709544 0
0.540510552798795 1
0.768179552699311 0
0.771187586041308 0
0.585646854692195 1
0.760999806093519 0
0.579041331487693 1
0.513861463006348 1
0.587970861925813 0
0.48875825780847 1
0.675977905536064 0
0.648686808669582 0
0.577869530198233 0
0.57787946932001 1
0.606052788597984 0
0.820983316007456 0
0.175882173901284 1
0.462636652528243 1
0.580951044073735 1
0.863053961713772 0
0.788816670864717 0
0.739805582946372 0
0.487591319212198 1
0.75917716143341 0
0.477241638059637 1
0.608265586137948 0
0.792516438088405 0
0.664173613895354 0
0.63225252028704 0
0.550785981153848 1
0.685559789830147 0
0.631969220585807 0
0.398246914348454 1
0.503457370324193 1
0.753167424686087 0
0.774559449298812 0
0.845369341320455 0
0.115768975650918 1
0.626640343504309 0
0.74337574846699 0
0.217389928540927 1
0.529181239784396 1
0.537992912565425 1
0.62923504012609 0
0.660672224149684 0
0.774148431176435 0
1.01424541276772 0
0.543918481099998 1
0.603828561456194 0
0.600619306963163 0
0.974715456650286 0
0.818761830286748 0
0.627432783671672 1
0.755646972048493 0
0.861556687017677 0
0.702238456410819 0
0.659639036455589 0
0.270815084115314 1
0.564234035912601 0
0.62189995370071 0
0.906023785373719 0
0.635487161463063 0
0.685989264322873 0
0.675834551832248 1
0.656584735018053 0
0.565901721970077 1
0.676200905577913 0
0.740266483391146 0
0.763930580700001 0
0.442887353051153 1
0.631519059877882 0
0.580351050837881 0
0.447468808058647 1
0.366210219172627 1
0.769854663928036 0
0.791236593134699 0
0.734187180462804 0
0.53590472281618 1
0.573700584779625 1
0.667543042826812 1
0.563618972735405 1
0.771621314509105 0
0.637931723652697 0
0.747172259618631 0
0.40752001078343 1
0.621564609289541 0
0.628995122405349 0
0.688908096008316 1
0.771018329732576 0
0.653453484959694 0
0.409757183493918 1
0.753332889244312 0
0.843604955305914 0
0.42485397496655 1
0.423526139462887 1
0.674741324454633 1
0.510957654639325 1
0.714891404772172 0
0.515010903105888 1
0.627218002626382 0
0.488549981601789 1
0.512775728665651 1
0.811309229221412 0
0.167500466156537 1
0.838962028180446 0
0.748377450530701 0
0.619686758097923 0
0.555344222388268 1
0.517818966510122 1
0.966429070255561 0
0.694761074883092 0
0.641284682008834 0
0.786710049424071 0
0.699742329790929 0
0.666497436734217 0
0.698943079994068 0
0.519622011210507 1
0.4499920551117 1
0.506806749885794 1
0.925605346997443 0
0.873387935281307 0
0.664503375851649 1
0.509956248349077 1
0.614369698056541 1
0.850416759873393 0
0.445812707324216 1
0.66458259505624 0
0.416281559673585 1
0.501962509023686 1
0.754110111811262 0
0.94793981747339 0
0.438534220159553 1
0.855739278185011 0
0.609312293487532 1
0.454061119854083 1
0.537367170382636 1
0.588479992874261 0
0.542445591722419 1
0.668391186560389 0
0.733634634102891 0
0.65281564924128 0
0.698259782613298 0
0.369116674310739 1
0.501783504249254 1
0.809702297687649 0
0.69127848158893 0
0.723255805755673 0
0.658635481660442 1
0.619155548619051 0
0.729025259486113 0
0.584557931491835 0
0.598249501858096 1
0.759187803980507 0
0.827400221307117 0
0.950221435566515 0
0.663812841794032 0
0.51427286059081 1
0.675283258091401 0
0.468777482168321 1
0.64174862464717 0
0.530038505174011 1
0.733665591762887 0
0.597032127812736 0
0.536931349870162 1
0.533397917974343 1
0.624143760115349 1
0.54249868396381 1
0.801467584650066 0
0.54816003957942 1
0.579604081999639 1
0.484888696075459 1
0.753095104002056 0
0.88459871516148 0
0.501938833113699 1
0.405122123390503 1
0.378138737320766 1
0.534180629462339 1
0.738826249038177 0
0.712447862878937 0
0.754949864357757 0
0.619625316025717 0
0.769264763166929 0
0.642352884240688 0
0.4726408119935 1
0.643517784871455 0
0.636067860650405 0
0.903688851729462 0
0.568840796207521 1
0.682527080884532 0
0.863179249869687 0
0.205492699550832 1
0.560436779009523 1
0.431271285440679 1
0.613732789065351 0
0.208313948075378 1
0.76295125267068 0
0.716179292319576 0
0.866010200175528 0
0.502862082333176 1
0.76592336363523 0
0.520712370680381 1
0.389708631020094 1
0.702311915568568 0
0.801654843246195 0
0.572942808635169 1
0.69601043503364 0
0.487512512156018 1
0.599012286445683 1
0.490898102368188 1
0.531455726400851 1
0.635547569404034 1
0.776528235843402 0
0.500199452081352 1
0.61852330204339 0
0.694067721558989 0
0.701690530633038 0
0.505873467473151 1
0.564319918878437 1
0.576363430074294 1
0.677997463939839 0
0.829633344470337 0
0.611434823841553 0
0.721092650930841 1
0.772180093676459 0
0.569538799414697 1
0.497072733191266 1
0.596346131662552 0
0.726578850680618 1
0.599137214214742 1
0.83639714908087 0
0.755811894838143 0
0.552055309784033 1
0.608742788702425 1
0.851757492466634 0
0.568468439955345 0
0.687795499174288 0
0.647860726165692 0
0.681244086919056 0
0.33879874000516 1
0.652501897724086 0
0.62780896561429 0
0.75276247225225 0
0.570523643541658 1
0.737607621419765 0
0.667512214742165 1
0.57757217866231 1
0.409710087286248 1
0.689750495178759 0
0.71457193740026 0
0.645036491891942 0
0.788672245210901 0
0.749013092350314 0
0.42236160102668 1
0.883534625734738 0
0.850205638134482 0
0.619455498505713 1
0.663293845902248 0
0.754713199304013 0
0.738676796878993 0
0.860947327640399 0
0.426379775273403 1
0.491163193695882 1
0.400460926957121 1
0.727482853041503 0
0.517966641656423 1
0.550584324141586 1
0.489072945580631 1
0.567265128318002 1
0.494379071406592 1
0.638680061634404 1
0.648850652083551 1
0.620977259519408 1
0.647793702672154 0
0.496371476232357 1
0.7143851679547 1
0.57736607253367 1
0.532560048636844 1
0.610052803526683 1
0.593056719658026 1
0.750150605872982 0
0.698432802539386 1
0.58109944126183 1
0.672020545841821 1
0.402711527235087 1
0.578365385328121 0
0.736351832667041 0
0.687416271033794 0
0.564213690738231 1
0.631645914446341 0
0.41410192648592 1
0.54488471889177 1
0.842559057337668 0
0.703164756570974 1
0.988089716418574 0
0.557569066641397 1
0.685526300832013 0
0.82073932752216 0
0.508650844960106 1
0.653629624200083 0
0.760723041908579 0
0.710583425236901 0
0.7217939507515 0
0.718062482001203 0
0.41019028922692 1
0.538503731163636 1
0.797980518936853 0
0.401152040957831 1
0.687405659177349 0
0.899994575345664 0
0.814905466787156 0
0.613651965948232 1
0.630574042761036 1
0.454433540139357 1
0.548320991523199 1
0.51213758469224 1
0.729564532197274 0
0.658628398805517 1
0.553526732556083 1
0.780357400685183 0
0.570466326495683 1
0.667400183592978 0
0.774120788105058 0
0.682664573173759 1
0.719422083679778 0
0.585605858467471 1
0.620165957624428 0
0.632039532580917 1
0.6617435588986 1
0.520197282692488 1
0.371403942249515 1
0.723283150879211 0
0.692243227053489 0
0.642679688580365 0
0.793666749427477 0
0.582211782886585 0
0.520167803063264 1
0.721616679336588 0
0.824515018392953 0
0.331962347962029 1
0.303757440037065 1
0.588893532447993 0
0.766933432336182 0
0.568556658061477 1
0.409946527195698 1
0.771655580350014 0
0.709313591694357 0
0.828138805199364 0
0.640915148258582 1
0.499930231115054 1
0.507617019061058 1
0.619847067799014 1
0.368483598605853 1
0.70802594522741 0
0.769121085868641 0
0.541637022751857 1
0.482543330136846 1
0.652965149334658 0
0.777818790492676 0
0.526668773655589 1
0.705805382776183 0
0.948671043945738 0
0.747935135778705 0
0.828159670567897 0
0.569330291554331 0
0.714887045295684 0
0.743838112740725 0
0.663771631160028 1
0.617915246353586 1
0.68263966494637 0
0.733356648592339 0
0.607676218884423 0
0.543238439246656 1
0.444522557229825 1
0.789261848459329 0
0.65918488960492 0
0.524000791385332 1
0.491649334250817 1
0.910813221876497 0
0.85009101517801 0
0.74827108987453 0
0.701491063257764 0
0.324604079983702 1
0.400246766151003 1
0.716426651053032 0
0.522479820428873 1
0.442873330179083 1
0.788891512367896 0
0.844900617308182 0
0.539267640610655 1
0.772163162461565 0
0.640789992008991 0
0.759451070533097 0
0.459580585667179 1
0.844528253945593 0
0.909726132420213 0
0.733113515337257 0
0.631016550447897 0
0.5375657188439 1
0.671034843999625 1
0.633016852240062 0
0.580963882780423 0
0.766063493393372 0
0.623713357562958 0
0.648174340261676 0
0.506176746216502 1
0.76259878310973 0
0.834067418364797 0
0.592933809948644 0
0.808376452203015 0
0.739523061948165 0
0.822109789640394 0
0.706584005179945 0
0.353757613097728 1
0.703421218187344 0
0.607849690959345 0
0.732860997159437 0
0.733788566653247 0
0.567306287485573 1
0.692343031805719 0
0.719583404348123 0
0.71578380774668 0
0.561867500770568 0
0.491676744892981 1
0.336024474812493 1
0.623069437325627 1
0.593692450422435 0
0.580883986863551 0
0.693982831540504 0
0.669385779036054 0
0.535906436699979 1
0.710185136421113 1
0.681635656600497 0
0.618846592857354 0
0.755554238174166 0
0.703355931129189 0
0.451530504946819 1
0.543689926592263 1
0.597544454996608 1
0.801332147981021 0
0.797691293587634 0
0.683580436526447 0
0.682507380761342 0
0.980850758064298 0
0.799355542160749 0
0.487103314088288 1
0.798815569337617 0
0.759659718211601 0
0.910329101385977 0
0.637059087103138 0
0.675877214022817 1
0.463779017842002 1
0.72888573713872 0
0.397144187083512 1
0.694935837588 0
0.89986936519635 0
0.524919027193777 1
0.563587693470129 1
0.722488616468128 0
0.557339642564125 1
0.762678470440884 0
0.628082727961169 0
0.65709892918694 0
0.637104955498839 1
0.804496651717194 0
0.575043844540098 0
0.50218963636052 1
0.34514748992247 1
0.62039711608254 1
0.513273734204392 1
0.5181017494159 1
0.455171283124446 1
0.529112736796048 1
0.777494744315705 0
0.449392164721573 1
0.695831441736162 0
0.665052597464666 0
0.77220761589103 0
0.467748308707489 1
0.557024609381129 1
0.391731320702792 1
0.565456256895157 1
0.708312338934521 0
0.879088982933293 0
0.586793510811918 1
0.547067929037044 1
0.327707918772727 1
0.774323098659991 0
0.783873388665047 0
0.700073890943942 0
0.0824901712203776 1
0.470755131800892 1
0.837791460026518 0
0.776079502473365 0
0.674598402608118 0
0.460299093953743 1
0.801237628420972 0
0.715302960137889 0
0.813408434810717 0
0.638073406063997 1
0.717722631339165 0
0.493527747644491 1
0.634272626124503 1
0.445827806094055 1
0.589840683847667 0
0.700798149000052 0
0.76916934912473 0
0.753983399867921 0
0.731658082318627 0
0.918179950574495 0
0.381708224268434 1
0.652832714095734 0
0.436944870204109 1
0.526810119818595 1
0.55949600519099 1
0.874689923598814 0
0.636113497698856 0
0.711391393585073 0
0.682431384497786 0
0.619355870111534 1
0.709396316419893 0
0.57169382373923 0
0.463653778697863 1
0.565955117334914 1
0.613262835924513 0
0.739134517953599 0
0.503828969929498 1
0.629839837661601 1
0.584987076304677 1
0.706456747307082 1
0.705716764268299 0
0.734293733461145 1
0.657678733540988 1
0.552583295321237 1
0.410522493325199 1
0.735036597046601 0
0.532225154926731 1
0.735523709470806 0
0.818218575726281 0
0.582603946640382 0
0.575533179685841 0
0.646241527040431 0
0.347293238702877 1
0.725305543818043 0
0.670499579692828 0
0.662043505234117 0
0.751454889556905 0
0.746920206265781 0
0.957631083334084 0
0.397337225627923 1
0.70712211618414 0
1.01491417656325 0
0.649586600510034 0
0.400436902663532 1
0.937158234087659 0
0.690553172958492 0
0.754358343521976 0
0.44146004060037 1
0.542082509364956 1
0.614786157787247 1
0.676600039402639 0
0.591777240226676 1
0.834344638072043 0
0.855972378146973 0
0.740039539429909 0
0.640865985090018 1
0.594151466487223 1
0.344556475358508 1
0.600908523943906 1
0.859052755890322 0
0.54921348139164 1
0.649757242474028 0
0.578374791148454 0
0.714292900668767 0
0.580988398857287 1
0.503705408726023 1
0.722180545012591 0
0.496323811107363 1
0.647885952277454 0
0.54219422776098 1
0.710081698003824 0
0.492540206377413 1
0.743669729087167 0
0.804322228308417 0
0.585001678421191 1
0.666520494818951 1
0.705237471742209 0
0.727433663053953 0
0.651245777705337 1
0.279096264780577 1
0.488474303718451 1
0.792208881559714 0
0.251067018644998 1
0.588005059639172 0
0.483344303869072 1
0.398235824556164 1
0.52202195680706 1
0.819639456137588 0
0.792982059501254 0
0.401649829666626 1
0.770051980724292 0
0.997819181258583 0
0.546443404394057 1
0.839319384021184 0
0.653536092624427 0
0.740607974979117 0
0.419369104872006 1
0.644763690456578 0
0.679071518871686 0
0.567466867379966 1
0.672908739062111 0
0.640425821292548 0
0.514005787969441 1
0.457703743944642 1
0.602117982610109 0
0.577394866244907 1
0.688697298693622 0
0.640577643495518 0
0.479024323605465 1
0.61304827476872 0
0.687534895508022 0
0.471412175448783 1
0.152247489702213 1
0.665544694920996 0
0.267927019544938 1
0.719958280456782 0
0.823041927519997 0
0.817623362324512 0
0.704783010419374 0
0.474519657415086 1
0.664609506693832 0
0.612668661985388 0
0.642940184501915 0
0.804407464760637 0
0.45907988933851 1
0.750398371910839 0
0.863908198575677 0
0.603319072821026 0
0.57639927725832 1
0.68017010972665 1
0.818982466540299 0
0.547125447810606 1
0.543229470622536 1
0.322117482750284 1
0.522648395116033 1
0.774771023624085 0
0.722246222340487 0
0.545579718944631 1
0.26708307360095 1
0.684930408458518 0
0.710748066025896 0
0.539707903804004 1
0.752201640284037 0
0.747480501891664 0
0.641611330780938 0
0.700419743033505 0
0.618678378037495 0
0.842728585687298 0
0.65386699025014 1
0.594745324244154 0
0.624876779492061 1
0.283599407837544 1
0.794063553526512 0
0.775087011795785 0
0.622337104081189 0
0.222232719301581 1
0.456715178689933 1
0.568679940641153 0
0.484909941292137 1
0.744939212191618 0
0.676510465642478 0
0.524920519506434 1
0.808173678154534 0
0.699397771869048 0
0.695106684990278 0
0.75227026863942 0
0.82720536861369 0
0.752004342888432 1
0.552765765559953 1
0.705523999870563 0
0.621894943471334 1
0.258996304195505 1
0.753514585904319 0
0.592686070835126 1
0.814222384955116 0
0.852221265400418 0
0.483900948152635 1
0.684413418301478 0
0.610825247582123 1
0.758928573446538 0
0.6646801591257 0
0.533006080858165 1
0.709397154659279 0
0.459552769062586 1
0.682216682453736 0
0.71322741537614 0
0.525718770756556 1
0.5666378141222 1
0.654304928833919 0
0.676278444607063 0
0.849651790627054 0
0.451470368875527 1
0.775593276656773 0
0.45708249974946 1
0.686564685932474 0
0.693737124395443 0
0.449764861840701 1
0.753883732604656 0
0.628526039707745 0
0.711308452451772 0
0.55158979867626 1
0.871766460821952 0
0.603089482788242 0
0.285544814466681 1
0.420122796039334 1
0.429208631556069 1
0.569682659471089 1
0.790469922815195 0
0.478103889760625 1
0.518396132037355 1
0.476130202985355 1
0.305578108866639 1
0.690565338458156 0
0.716166286356005 0
0.679134879972589 0
0.600220343105582 0
0.70246266599926 1
0.695459859351321 0
0.609721482098639 1
0.407579262754877 1
0.601084138906298 0
0.513336425891942 1
0.336639999774509 1
0.692844181540073 1
0.767636277228998 0
0.840961003600383 0
0.353168524263772 1
0.64928114618207 0
0.549081805290034 1
0.729637017686252 1
0.598587465348597 0
0.620485975765936 1
0.815688286304143 0
0.736040548093464 0
0.677501732899653 0
0.848159213416133 0
0.990176683298914 0
0.834161476521197 0
0.815901352715679 0
0.518929029651146 1
0.687862726570812 0
0.814316229976164 0
0.582117887812065 1
0.687954263387222 0
0.538911007419114 1
0.772147845613455 0
0.398432007429927 1
0.406067829047705 1
0.614066714278797 1
0.853024473107569 0
0.521892765807933 1
0.585919815052111 1
0.290269026862216 1
0.674530217747814 0
0.537065422410764 1
0.542401706555582 1
0.308587613491935 1
0.394562740054121 1
0.840625823772703 0
0.534375662740303 1
0.767426025547261 0
0.607856993048038 1
0.628560433196026 0
0.633107689410054 0
0.506733756032139 1
0.623597944875254 1
0.644762867231307 0
0.651258184625517 0
0.496033223752521 1
0.64118523298692 0
0.542286750366672 1
0.571753831532089 1
0.591619232408373 0
0.456705694149325 1
0.714452587952399 0
0.77949495091454 0
0.701098701053973 0
0.855302114478018 0
0.467094715383594 1
0.852867147776838 0
0.617433305534329 0
0.596757083150302 1
0.513371246937417 1
0.794607159686654 0
0.406158622687925 1
0.635041108041676 0
0.674981693568647 0
0.245070826150503 1
0.683668895589468 0
0.530192092405975 1
0.452499694807889 1
0.524184310422141 1
0.414647131511027 1
0.721916564610747 0
0.663823196327109 1
0.804341913636515 0
0.760237081253809 0
0.705784789683049 0
0.568395804283115 1
0.600513461065849 1
0.855761672286566 0
0.427273210997475 1
0.697361590373697 0
0.401658725014531 1
0.72847562480733 0
0.340531103811505 1
0.491555656652832 1
0.816012085475166 0
0.639423525202605 1
0.731815518713904 0
0.814019894268503 0
0.4142555570665 1
0.432689545454183 1
0.81259719861138 0
0.557898386594376 1
0.629610270535704 1
0.610990813696741 1
0.556258848608752 1
0.730455448871906 0
0.375443275198487 1
0.620011427402898 0
0.612448012006539 1
0.525236381332175 1
0.623562438307439 0
0.804749647203532 0
0.652993496371529 0
0.687753598463579 0
0.377745980102006 1
0.705104181780952 0
0.600473820936776 1
0.434415788310865 1
0.78914187102924 0
0.615924382965643 1
0.447112877813337 1
0.694663283718362 0
0.426800719426192 1
0.405083548405625 1
0.763649747658373 0
0.805740241505336 0
0.568268449324818 0
0.809128235022845 0
0.687670876013666 0
0.598178093478238 0
0.72317930697147 0
0.708879444068472 0
0.539225227775658 1
0.390406731764483 1
0.591807943512664 0
0.44115975494863 1
0.691874868630954 0
0.727485239186965 0
0.843842471179069 0
0.683337346057653 0
0.61368938521663 0
0.628572472846144 1
0.649435895140788 0
0.687436673450823 0
0.777741948354601 0
0.617084129858949 0
0.67549029039319 0
0.836066250904188 0
0.463533282586581 1
0.510027654092457 1
0.734027161145159 0
0.791644468851884 0
0.528184030611901 1
0.375283811961903 1
0.577929240245902 1
0.706711434345284 0
0.599799541126301 1
0.43022667147337 1
0.354906523594146 1
0.733206372587775 0
0.660701995839 0
0.664996010609034 1
0.605744807574942 1
0.552414486839285 1
0.854421817312531 0
0.486020436993953 1
0.559276187862252 1
0.550995328200546 1
0.724615465738221 0
0.388331468632189 1
0.752678054993017 0
0.604528453708462 1
0.743829743437349 0
0.644367667941098 1
0.654080698142335 0
0.752379472126198 0
0.761227770813558 0
0.189243954537423 1
0.600603807992361 0
0.656931908293861 0
0.513066211956015 1
0.750869405615375 0
0.8062003195265 0
0.408499599849544 1
0.559672674946644 1
0.672930915816235 0
0.763241883307228 0
0.85248190302186 0
0.790449226910937 0
0.446295570643506 1
0.511292591439217 1
0.452973501685379 1
0.399591528299602 1
0.551071658398411 1
0.495039133804725 1
0.352694596806494 1
0.70936900215475 0
0.417595021495865 1
0.790231068381886 0
0.720684534837784 0
0.437860954166215 1
0.637895216967111 1
0.636855940637833 1
0.670882594636244 0
0.775436377214926 0
0.841463160847881 0
0.767645648419299 0
0.721713912938583 0
0.243609751366735 1
0.483400791420815 1
0.552896975130728 1
0.886609491966126 0
0.919741022214905 0
0.300505715985608 1
0.699943520172926 0
0.462656980510418 1
0.677642707773471 0
0.858281608157879 0
0.658181067109019 0
0.620266690672564 0
0.845241349339395 0
0.848099556981758 0
0.436344397076076 1
0.8187983315159 0
0.585100014603918 1
0.569850061398171 1
0.740026996576638 0
0.581978598901645 1
0.721190702182531 0
0.501167534608821 1
0.425328084168834 1
0.497529502224166 1
0.806943179901456 0
0.724931114059109 0
0.722063148177326 0
0.717606353054359 0
0.702383447402074 0
0.441966136779852 1
0.585763000546846 0
0.495160446814185 1
0.65624645937277 0
0.335173875973222 1
1.00183202464967 0
0.777686110098816 0
0.55286929630576 1
0.541537118723059 1
0.619058931471483 0
0.722924721730506 0
0.572394355733599 1
0.580588573506598 1
0.502525586671244 1
0.678118421105627 0
0.654236996635532 0
0.818747826625716 0
0.667376398706316 0
0.562084315523115 1
0.574274207319445 0
0.924562700822992 0
0.688315841502961 0
0.575181322019115 0
0.608246581797291 0
0.526144309931762 1
0.594340129086026 1
0.541996281460553 1
0.746811933276106 0
0.505652715088885 1
0.693171031125155 0
0.77432769642156 0
0.589002962823136 1
0.472617822221168 1
0.568173492571021 1
0.706086024233141 0
0.55835889465968 0
0.835435508261356 0
0.377173652419738 1
0.72426106382611 0
0.768056899984678 0
0.612718900985558 0
0.769809081976638 0
0.428637337697297 1
0.862136995822458 0
0.690039545421275 0
0.41049470395172 1
0.629806107938341 1
0.543345179977559 1
0.594503521433428 0
0.665965337629228 1
0.412575154494898 1
0.609108654550853 0
0.57187138162144 1
0.624408710639257 1
0.716997370021308 0
0.652446983134825 0
0.492527806687525 1
0.747133543133872 0
0.659077108538699 0
0.674502862408786 1
0.63660540454708 1
0.542622006853767 1
0.388696416586474 1
0.828828973532216 0
0.309728280858205 1
0.548825371038214 1
0.49805604050687 1
0.597620293823232 0
0.663286027167387 0
0.494597142268589 1
0.65177467577009 0
0.783829867110198 0
0.282545376225964 1
0.63882343166091 0
0.468086539092071 1
0.791205950727134 0
0.676058697910778 0
0.751778097148689 0
0.535932440084178 1
0.671149727689691 0
0.753099293516763 0
0.677575426010674 0
0.704275231493589 0
0.668220069962826 0
0.65789252606611 0
0.612662893063776 0
0.660499189544624 0
0.589019614006973 0
0.658691714959204 0
0.739730335807316 0
0.663534856709441 0
0.822441271264505 0
0.773659158928371 0
0.630130837381589 1
0.881934035617789 0
0.16646256162498 1
0.684641757030845 0
0.482325094058733 1
0.60930686028718 1
0.608552703755513 1
0.843748309240225 0
0.755054267293803 0
0.71364448983677 0
0.890656863478092 0
0.65902102738095 0
0.662058913417372 1
0.582929748506843 1
0.599236983999108 1
0.41355588677833 1
0.847438079923593 0
0.32294588767949 1
0.624600291899863 0
0.579132502320499 1
0.680590735189645 0
0.856421485976885 0
0.749242891037421 0
0.658375364230759 0
0.745424435654101 0
0.807803155047229 0
0.451178223969309 1
0.689633414288803 0
0.661223420261876 0
0.691129965911383 0
0.495131969859488 1
0.732433658024853 0
0.786302950134966 0
0.740479779381457 0
0.837869153614776 0
0.560539044370676 1
0.731146553898427 0
0.626136501919661 1
0.822675976264169 0
0.590606291273863 1
0.725157675232653 1
0.660347137622007 0
0.546228416710475 1
0.493410152973988 1
0.661273691999924 0
0.686364836937497 0
0.492236103237376 1
0.723963132153807 0
0.615669050151708 0
0.512349703158589 1
0.569250686199843 1
0.798136002160582 0
0.820425930538306 0
0.763912418709043 0
0.555585149616379 1
0.353717257457856 1
0.516552978758329 1
0.473520177843233 1
0.683235047791234 1
0.550823056814062 1
0.456451693316692 1
0.558187200254434 1
0.605356427794045 1
0.580537694479622 1
0.341068103668983 1
0.82079273950114 0
0.391194132936626 1
0.62799318009269 0
0.59105755235081 0
0.698333159212562 0
0.571851652316601 0
0.645666523286572 1
0.611193998014221 1
0.386761404180503 1
0.828535384531589 0
0.543583827356743 1
0.635470769247048 1
0.463966755433962 1
0.610846285851042 1
0.897981821294386 0
0.539216265228458 1
0.678238119188769 0
0.840806014183183 0
0.69754265476634 0
0.55090738859506 1
0.626134818492688 0
0.858026291699729 0
0.479352200251712 1
0.667196452419283 0
0.70256534187573 0
0.726865060866498 0
0.714472187750978 0
0.61248894215748 1
0.688006990514769 0
0.577359019994766 1
0.564187770814014 1
0.724137068421652 0
0.245353825260793 1
0.688699264592952 0
0.67345606842352 0
0.572263565169952 1
0.874799595079581 0
0.621125082386723 0
0.867337274363295 0
0.814829996340991 0
0.435888062468523 1
0.596931296924527 0
0.691081946751485 0
0.572312089417664 0
0.557059291967948 1
0.610706680275961 0
0.812043107752427 0
0.645517744398362 0
0.757202486160879 0
0.62118495936965 0
0.584458415647092 1
0.845626066798759 0
0.582898104163562 0
0.760407332204025 0
0.659787142184709 0
0.817536420866452 0
0.855775765669221 0
0.686956406091102 0
0.491396964353021 1
0.67415300965778 0
0.600539098314853 1
0.59401837370599 1
0.84648086054304 0
0.615558084883884 1
0.550104077565103 1
0.716965296890849 0
0.663848152823017 0
0.872725641812796 0
0.40968877876722 1
0.478800154791816 1
0.710944643417643 0
0.808761698109205 0
0.814135303465319 0
0.377537627132454 1
0.855271157558585 0
0.642346838608031 1
0.586140571127238 1
0.463045281546267 1
0.58857882628002 1
0.565868145393812 1
0.609674629400989 0
0.551429702259153 1
0.71796522376554 0
0.655553260746596 0
0.677240944127522 0
0.565806493872267 1
0.43947354742735 1
0.690946785964977 0
0.514375053957401 1
0.59108596530822 0
0.41123510661916 1
0.635234645786957 1
0.468643636516649 1
0.604905121204764 1
0.508825546832756 1
0.41510729565302 1
0.604979513830979 1
0.413752499293625 1
0.62958868203598 0
0.576362359347543 1
0.600000506824761 0
0.748544169412538 0
0.641302462481614 0
0.618680202614802 1
0.463986782795642 1
0.628062247533025 0
0.507076538372474 1
0.646459050226639 1
0.589589742816595 0
0.323521069605646 1
0.616533628932646 1
0.671107103954477 0
0.244032492172223 1
0.727224467063753 0
0.531523709088613 1
0.6399650290307 0
0.684503609430718 0
0.829953023497589 0
0.707856815494322 0
0.883581468900104 0
0.531135168770096 1
0.884809549305132 0
0.941684861114252 0
0.432239869213411 1
0.562208980937878 1
0.508691490383275 1
0.648095824658289 1
0.612566573984005 1
0.657731439109434 0
0.498661956673468 1
0.635875496648482 0
0.617165513335228 0
0.820318923380829 0
0.951524070880132 0
0.640210668957872 1
0.642663738619863 1
0.460904260494635 1
0.665511418577347 0
0.635409154460958 0
0.668068510832569 1
0.692716070520008 0
0.524264654174037 1
0.620946546789344 1
0.658635102924608 0
0.556974584292869 1
0.460316527826233 1
0.442232803469588 1
0.592194596740866 1
0.436877315483532 1
0.481266030223759 1
0.582094639190909 0
0.774882997489809 0
0.77180313836242 0
0.7454084069772 0
0.760675573707115 0
0.903009847145068 0
0.837389398778117 0
0.744702411314051 0
0.460091725346816 1
0.697765571333332 1
0.60180378129317 0
0.620839879950981 1
0.715033220454265 0
0.607062237055194 1
0.75832824148735 0
0.641781442693145 0
0.46218232701501 1
0.545701425185793 1
0.701550119914752 0
0.656472542784285 0
0.790159022219931 0
0.593821371312311 1
0.73599809181512 0
0.76332851684576 0
0.523070204218575 1
0.447371503463834 1
0.414917909737984 1
0.825264652034079 0
0.496581473694894 1
0.634760040656611 0
0.57418947165285 1
0.280664492649682 1
0.486619164328513 1
0.664521092712524 1
0.463342000590591 1
0.556315778383864 1
0.377297309714415 1
0.590214715619389 1
0.616578361282324 0
0.553502665141456 1
0.707487871139046 0
0.587507706740439 1
0.739570833708724 0
0.80838957674977 0
0.8408035889557 0
0.459526065375377 1
0.538923378162041 1
0.561087233403506 1
0.590219049288019 0
0.7029375246576 0
0.444066343040302 1
0.801635100865644 0
0.881108087312563 0
0.735053984963763 0
0.546211671224867 1
0.764954041685701 0
0.645980663879474 0
0.623358111718277 0
0.536111803874167 1
0.69032715702766 0
0.644376751653192 1
0.697866063017453 0
0.533896248931569 1
0.720746585525176 0
0.83533550545801 0
0.727094358881836 0
0.688801634940154 0
0.47953819730269 1
0.742621806773032 0
0.739074087960114 0
0.884936630074385 0
0.473728520754893 1
0.551423572200809 1
0.704006807830874 0
0.512942111413019 1
0.692714836180184 0
0.672254618527575 0
0.604383297993238 1
0.61023037221075 0
0.500106252555268 1
0.716822470978151 0
0.677949647842355 0
0.668844401417679 0
0.676298609352276 1
0.475633718704071 1
0.947743602766948 0
0.320699953396905 1
0.704641291075771 0
0.423650602899725 1
0.582263919460799 1
0.804584321144212 0
0.510837028283418 1
0.630591416175708 0
0.465044713958578 1
0.815015834237358 0
0.788799031007295 0
0.674120495374508 1
0.569840022712872 1
0.705446989778004 0
0.807235769561968 0
0.361545794979561 1
0.810106491761793 0
0.736082976669365 0
0.436328972080413 1
0.568517245656328 1
0.886344847892152 0
0.553015711502564 1
0.606025040246201 1
0.500907694056238 1
0.633262167188549 0
0.695249934557169 0
0.595278333575384 1
0.538935738092778 1
0.832046953550647 0
0.66553746995994 1
0.860424853105423 0
0.753256441907364 0
0.639559165258584 1
0.807766696943467 0
0.711080653386377 0
0.718957271831137 0
0.699901969343047 0
0.676630369029725 0
0.521495785235792 1
0.52430773714822 1
0.754161079858339 0
0.83290940554018 0
0.687379908356264 0
0.741362397079362 0
0.457316937765515 1
0.667318798482441 0
0.727611454249148 0
0.378913586465957 1
0.796647955978578 0
0.731339582585073 0
0.858153467259987 0
0.635096634054725 0
0.717476088954712 0
0.587182353071899 1
0.661633225924501 0
0.736104149454315 0
0.63502271861474 0
0.571272683688606 0
0.65057930199447 1
0.780710971146461 0
0.707030389449482 0
0.393865576202018 1
0.70398106790177 0
0.829718497713137 0
0.583971313050451 1
0.374170604192397 1
0.272800094019302 1
0.435907024247396 1
0.634915425300691 0
0.770010130054147 0
0.725198828386383 0
0.510737868934907 1
0.669086707579691 0
0.73205121801337 0
0.347461858755418 1
0.73806939522593 0
0.74319519353883 0
0.811651823295661 0
0.722292738223407 0
0.521963437420489 1
0.472033424756297 1
0.712811039867291 0
0.579205967622357 1
0.4997136017015 1
0.693117014334037 0
0.484376929078073 1
0.73052229293138 0
0.592753245179306 0
0.56035456418415 1
0.9407254271847 0
0.555283082601897 1
0.420472858807085 1
0.798507103272549 0
0.528565892859304 1
0.592559807151133 0
0.466572014555514 1
0.605612415499353 1
0.544760863266093 1
0.751169183010343 0
0.782673042562163 0
0.794178980575415 0
0.608067245009389 1
0.564350300659745 1
0.58206331613758 0
0.54398232904648 1
0.735908943519795 0
0.721393667183534 0
0.552872144522455 1
0.388758762334356 1
0.68566685180766 0
0.528195416462234 1
0.681857456914262 1
0.713717586569339 0
0.678111869256725 0
0.652935670618919 1
0.615273981420533 1
0.739234488933218 0
0.745308730056559 0
0.775685025451807 0
0.585529008964162 1
0.470892627800823 1
0.716003956938188 0
0.566415000459938 1
0.460744980673657 1
0.65698207707152 1
0.864188116153165 0
0.595556968637728 0
0.656906362118142 1
0.646303716947882 0
0.592070924942838 0
0.426306113886954 1
0.583160517589425 0
0.594750433852473 0
0.844241304767844 0
0.77483338686328 0
0.852400532332723 0
0.826687709889481 0
0.850495641856115 0
0.846857086550772 0
0.479218073902098 1
0.496494608367686 1
0.60952412445904 1
0.713704551998289 0
0.656783683248942 0
0.651850707362887 0
0.708060595486597 0
0.597145126928162 0
0.606419553378634 0
0.737396631492966 0
0.423079197301507 1
0.515341057563193 1
0.627345950038048 0
0.939330990569924 0
0.445287046311527 1
0.329616104173669 1
0.435132588018104 1
0.446028656480921 1
0.807095297196204 0
0.583374600388427 0
0.545922781453419 1
0.678279066369623 0
0.580263119022612 0
0.617079763786844 0
0.507785659784293 1
0.178459525298274 1
0.512484070226461 1
0.739065090774694 0
0.808634618047139 0
0.816603099374219 0
0.698957852097167 0
0.621116174204095 1
0.872658857702288 0
0.572753556792168 1
0.598714187060508 0
0.648024999046933 1
0.43604983830217 1
0.738620958630781 0
0.693980366936438 1
0.923604729384272 0
0.901887665592846 0
0.623253841876453 1
0.536905517264115 1
0.628568749436828 1
0.824714461926045 0
0.712015307930413 0
0.659518521110483 0
0.752009977523294 0
0.676998480925167 1
0.5878352744645 1
0.271151556756646 1
0.595280831958845 1
0.62053424261439 1
0.543072721082702 1
0.659417355364939 0
0.648996849333745 0
0.823205346951932 0
0.754000697503074 0
0.76046533611558 0
0.432552430432289 1
0.520438437057851 1
0.416629617657308 1
0.714296471330393 1
0.597066298129873 0
0.342654003815961 1
0.654186590003898 0
0.842986134498615 0
0.775515008308025 0
0.281738844225806 1
0.557635269457218 1
0.715238501439349 0
0.759245872339923 0
0.399047599071711 1
0.669637947731562 0
0.697185642329694 0
0.702984593774488 0
0.579806396376782 0
0.632991023559046 1
0.621536743573534 0
0.742944471719655 0
0.669174176685227 0
0.582502550735369 0
0.747013772530513 0
0.613995264515659 0
0.48949633855091 1
0.611463844042482 1
0.722467454190719 0
0.575965943094878 1
0.731535959482359 0
0.480108565500712 1
0.547203382534507 1
0.78265178752313 0
0.663034164665492 0
0.551990624174368 1
0.557591739974567 1
0.627181773508275 0
0.651166657056518 0
0.923939693248549 0
0.699674337464506 0
0.598466661341648 1
0.593040174560824 0
0.682982721442188 0
0.589060945949359 1
0.869697723335731 0
0.611922667179488 1
0.549151497359358 1
0.771795524280242 0
0.421856001057144 1
0.531948259636551 1
0.797701195387582 0
0.440362364872193 1
0.992936282305909 0
0.724309275256849 0
0.582578479767298 1
0.602743811591737 0
0.712763856507575 0
0.460780708222652 1
0.858974240005061 0
0.653917170401792 0
0.668535712470387 0
0.640934012493844 0
0.526890961546285 1
0.459549451225615 1
0.644092772624514 0
0.898875153151107 0
0.716533662708126 0
0.794329782963683 0
0.695678252016351 0
0.55569775496357 1
0.713309227140063 0
0.688536663728936 0
0.690477935601935 0
0.450638053188583 1
0.11251486162414 1
0.742791613582473 0
0.481493088083074 1
0.820178750751828 0
0.66271855112751 0
0.970814131873303 0
0.662583539638454 0
0.953932212431147 0
0.651483930658153 1
0.683314760880627 0
0.681664640629598 0
0.689444233405138 0
0.797532110272098 0
0.668486966213287 0
0.580623390663885 1
0.538545329921068 1
0.267603834125243 1
0.504700724079052 1
0.735857478660911 0
0.699738101467055 0
0.581774317040442 1
0.751522126151844 0
0.635724700372947 1
0.808762302309412 0
0.50381059384963 1
0.81509962865177 0
0.605431647014162 1
0.64240893943605 0
0.741784307959936 0
0.417206360309946 1
0.709194385861033 0
0.515022105396773 1
0.466320824813172 1
0.69145963154402 0
0.486603005212203 1
0.669670150604801 0
0.672803687633407 1
0.736559013692822 0
0.583744295030019 0
0.814488371877997 0
0.668848692170056 0
0.748080446064468 0
0.633697773391607 0
0.643670423578333 0
0.529566183390853 1
0.503273563839809 1
0.642731770926996 0
0.519294778039239 1
0.810214549230231 0
0.456598867301567 1
0.48926276893552 1
0.812066582477721 0
0.32342033791906 1
0.641173939870104 1
0.599578408626455 0
0.855286315362174 0
0.71871458209255 0
0.489952985299874 1
0.976080022565112 0
0.775135495913526 0
0.779011550531765 0
0.770457970240504 0
0.894080343302715 0
0.747757332869767 0
0.622472000087856 1
0.406791328364605 1
0.65310359601302 0
0.763584582827901 0
0.572552060836046 1
0.796737479802765 0
0.413825964156806 1
0.459200836761368 1
0.739182020047758 0
0.422390916045987 1
0.617872214555785 0
0.359411170642942 1
0.720125146662101 0
0.460155357684932 1
0.543950446640778 1
0.722961225058233 0
0.756921468854906 0
0.689021375169765 0
0.792594630978609 0
0.506386934722805 1
0.646591001781732 0
0.790325297783325 0
0.609222183161365 1
0.668142965716491 0
0.672661871609713 0
0.636374442749681 1
0.805938869520592 0
0.688927004585375 0
0.576973639273215 1
0.476121332536698 1
0.722893072663899 0
0.69162608390953 0
0.731746506925269 0
0.694130215848731 0
0.458431105121379 1
0.641188368457291 1
0.697949038880221 1
0.846963984996355 0
0.70395833236542 0
0.711922666355575 0
0.75618104891679 0
0.576918735346159 1
0.222701790202775 1
0.378999377603201 1
0.639182327660427 1
0.297932962718806 1
0.676195105705525 0
0.759577139781982 0
0.767522233953029 0
0.501834578029728 1
0.737984127259081 0
0.690038613284021 0
0.676194863737062 0
0.585791141779327 0
0.680520621422182 0
0.440619227551512 1
0.663795926799353 0
0.700391846689814 1
0.615361273817904 1
0.765642886265667 0
0.784248450281699 0
0.913534017190548 0
0.402334868834987 1
0.466423548946476 1
0.378253103695957 1
0.793044009852602 0
0.463062508336221 1
0.789441228144441 0
0.716279061178013 0
0.535743871332476 1
0.762101827423235 0
0.598498575851979 0
0.691924395151326 0
0.823163510595909 0
0.541587642312194 1
0.686499799684014 0
0.536692362600037 1
0.774228759776487 0
0.85211260663234 0
0.511336669748173 1
0.579783639616708 1
0.677034160532277 0
0.688149908093619 0
0.568100225440726 1
0.661028251254558 1
0.617567289110652 0
0.731077503818038 0
0.675938214709644 0
0.608284279115845 0
0.610727891493288 0
0.553505714065494 1
0.960839709244596 0
0.536985497928807 1
0.814027763997326 0
0.687368893155617 1
0.45887534371254 1
0.654322460421181 1
0.506779503642534 1
0.795209332825236 0
0.67611626788766 0
0.6458997118622 1
0.303972827513108 1
0.998667727564847 0
0.738163901109345 0
0.6360782656559 0
0.373758805868753 1
0.665340610815428 0
0.614553825238279 1
0.802821263216307 0
0.852210973304428 0
0.434062183383783 1
0.68397504202735 0
0.530471929997269 1
0.492243707228521 1
0.665268291737663 0
0.536824585330532 1
0.72313422539065 0
0.530674886923757 1
0.451404144165067 1
0.25096048220976 1
0.66927841734571 0
0.541357533134403 1
0.529565816868398 1
0.488083437949279 1
0.469182816961935 1
0.733817170817371 0
0.667932306676337 0
0.649288926736171 0
0.764335781523302 0
0.58300868673996 1
0.868031120802798 0
0.782596470719316 0
0.42865601492306 1
0.653639583043273 0
0.620897474217013 1
0.568197232967603 1
0.466892167102196 1
0.704470651046824 0
0.848959988766908 0
0.548585091746868 1
0.552647601931219 1
0.517230286632327 1
0.615484616361363 0
0.542295078566099 1
0.526565484082816 1
0.625130123529228 1
0.669188187918138 0
0.659565130776552 0
0.596740050829184 0
0.476423672418891 1
0.552597193921645 1
0.841801331286894 0
0.652383853919652 0
0.555676476135149 1
0.543162052241212 1
0.64596096515333 0
0.383243951990652 1
0.00696437515711944 1
0.69991062318218 0
0.668587821548465 0
0.727589805774916 0
0.729737412264862 0
0.601813370392161 1
0.701164994021716 1
0.689138343581841 0
0.241838705067883 1
0.485812557973989 1
0.580216455898253 1
0.447593102771661 1
0.570052388413674 1
0.813249892698763 0
0.683111764302547 0
0.713567899727611 0
0.464744305748466 1
0.512660862848631 1
0.377318062438803 1
0.505830786157326 1
0.679894476058727 1
0.681035310702956 0
0.543177331848968 1
0.801593255895978 0
0.777598679430407 0
0.789137313757149 0
0.658458543405577 1
0.514625855631333 1
0.61334907111961 1
0.556591715339346 1
0.428308296166537 1
0.381785824793124 1
0.726156219071845 0
0.601734472011628 0
0.6842944582363 0
0.493151033786098 1
0.834001622643013 0
0.545690086195148 1
0.623024362888109 0
0.601471214745323 0
0.817787798140126 0
0.473837114438682 1
0.776559939510051 0
0.791416050725014 0
0.485489874897928 1
0.689214309248019 0
0.514679213381244 1
0.651560923728436 0
0.44594719493523 1
0.623063812040279 1
0.541217457669798 1
0.790910644492603 0
0.626226790340129 0
0.648649679781491 1
0.439922645427015 1
0.591680045627981 0
0.83493896584324 0
0.526681363588715 1
0.685536441330713 0
0.507438137926727 1
0.611835879636196 0
0.59942103156217 0
0.669837431171462 0
0.761830972563788 0
0.380436636764632 1
0.568783666749835 0
0.705278026424215 1
0.72657593285042 0
0.52626200593361 1
0.792535816217573 0
0.853358996988856 0
0.475875447672882 1
0.609132041144796 1
0.507475189488166 1
0.774739448590106 0
0.413550313521953 1
0.606015124644726 0
0.110006230120939 1
0.413713289689787 1
0.654435219943596 1
0.796599530705659 0
0.724223385874947 0
0.726485156864155 0
0.641344518473202 1
0.542049519163477 1
0.604732594743508 0
0.421204733325641 1
0.511562718719641 1
0.887133906777647 0
0.679282180265739 0
0.56748161985513 1
0.689200738373005 0
0.894559116646509 0
0.585472036194352 1
0.516624686563755 1
0.617514422390954 0
0.402187669367834 1
0.561745352735475 1
0.642121229337188 0
0.691260520299076 0
0.458855543201621 1
0.586358787820234 0
0.641233409259153 0
0.70044919064002 1
0.562786861358021 1
0.529371557318603 1
0.908526213041033 0
0.771645291706738 0
0.773118108936676 0
0.87841830030533 0
0.814331170727803 0
0.524269057926063 1
0.760720984307649 0
0.483158784264604 1
0.344403414133846 1
0.745728427785785 0
0.620954250166674 0
0.644453710695327 1
0.815715706236748 0
0.519824462395918 1
0.656655015904289 0
0.787987172528575 0
0.761880673040402 0
0.607920584650638 0
0.914695197552586 0
0.518403036951315 1
0.675643755450636 0
0.446782749989964 1
0.628161470628959 0
0.36601454367362 1
0.670017913626505 0
0.771763672670419 0
0.956397340465586 0
0.74557177840868 0
0.722737466758893 0
0.397056275326044 1
0.835727219310132 0
0.575221229301967 0
0.914767115637469 0
0.512650863638237 1
0.192440580228068 1
0.551788543405913 1
0.779812356629948 0
0.655120716007987 0
0.801341848035132 0
0.407660181868216 1
0.392772955005033 1
0.685852569824653 0
0.578792130639558 0
0.771786944934357 1
0.415774317301499 1
0.501346789805243 1
0.644053055497157 0
0.606469969046498 0
0.728483382966366 0
0.531565851698227 1
0.460428225988155 1
0.600304582378944 1
0.684819684287791 0
0.745178639282509 0
0.761192773472474 0
0.570316464089299 0
0.713189724164768 0
0.761427379176587 0
0.659458659599599 0
0.487166675493948 1
0.345675561809465 1
0.689870654500974 0
0.778030496910459 0
0.724636883595674 0
0.847778672972285 0
0.751831981078365 0
0.380046377581456 1
0.666435077775105 0
0.891484670058704 0
0.636891439815688 0
0.48800748846112 1
0.748422826747434 0
0.529085245609108 1
0.487374169476711 1
0.851798754879976 0
0.581222849257305 0
0.498810880031004 1
0.547399471441009 1
0.750609612695215 0
0.667409284895206 0
0.64279148898935 0
0.6739703360542 0
0.871080709310789 0
0.695838134526391 1
0.674899332116728 0
0.577688852859119 0
0.671637900293647 0
0.8661681862488 0
0.85745765522656 0
0.624346915581115 1
0.60545523014385 0
0.622575014891584 0
0.417231665767551 1
0.255706961661239 1
0.759305874393335 0
0.733024410388113 0
0.722060915506849 0
0.718335549976267 0
0.431047773823645 1
0.907699646680816 0
0.781801362722312 0
0.95435143858821 0
0.770601374139329 1
0.611891709490359 0
0.686747970044885 0
0.450806623749551 1
0.827068348734395 0
0.623934732792717 0
0.848460747102461 0
0.685867543042045 1
0.626386902928574 1
0.638516274488467 1
0.526667150195365 1
0.724562088209707 0
0.724215686582538 0
0.668084779388646 0
0.583152908526303 1
0.730109530002342 0
0.662241909537908 0
0.52114291771208 1
0.745444889342247 0
0.632823979921792 0
0.694316441025261 0
0.609809995442384 0
0.518840090497168 1
0.750319926721809 0
0.519637529666254 1
0.740043861252136 0
0.698550830221564 0
0.756257457558153 0
0.722108088854019 0
0.982599340993089 0
0.332949764439238 1
0.661548072026619 1
0.785455409911938 0
0.582755689796602 1
0.616977096873781 1
0.576212879274178 1
0.464279027833936 1
0.640569626908899 0
0.591372778810762 0
0.429417342871179 1
0.786755447881515 0
0.312002751576037 1
0.339001715294994 1
0.55555926054066 1
0.406526504247934 1
0.517614042495991 1
0.460205669319856 1
0.614597661371583 1
0.167452763028657 1
0.332916954331989 1
0.676818301704725 1
0.61941032447724 0
0.509250139779874 1
0.194199954771421 1
0.627282066537751 1
0.805386596007524 0
0.511887695830449 1
0.667749745852844 0
1.04622215342048 0
0.630327664653391 0
0.411871808766392 1
0.541658670532133 1
0.519124024063367 1
0.571542291951357 1
0.568006394721476 1
0.458914051375957 1
0.749279567615765 0
0.755726598844747 0
0.697799688168951 0
0.428963934290012 1
0.50992895083706 1
0.599078258572617 1
0.485008053582418 1
0.549257036460774 1
0.708441540103024 0
0.782578812523788 0
0.649752054629285 0
0.688098988909854 0
0.663858156657274 0
0.647874257569197 0
0.876645059668239 0
0.604723995773953 0
0.734028448400487 0
0.440635679358683 1
0.539362735003114 1
0.769889146719366 0
0.361125665140404 1
0.497434394407771 1
0.683131595935947 1
0.64267845341499 1
0.538169251287202 1
0.559670004968196 1
0.773070975043431 0
0.620255695765972 0
0.615712024989817 0
0.731811979800281 0
0.792757937573197 0
0.481855312152974 1
0.741465202817386 0
0.61923087748129 1
0.718961270521246 0
0.83378370912055 0
0.480125955097242 1
0.697426209386388 0
0.623630980638505 0
0.773561533153649 0
0.659621292410888 0
0.658452846929049 1
0.450551822036546 1
0.539294316917256 1
0.626351332716794 1
0.721853879925759 0
0.343221615314062 1
0.73434708350479 0
0.639969024088561 1
0.532446180111508 1
0.558466204830182 1
0.752947250388332 0
0.636116273671635 0
0.6825491252955 0
