# Supplementary material for: Bias caused by sampling error in meta-analysis with small sample sizes
Source: PLoS One. 2018 Sep 13;13(9):e0204056. doi: 10.1371/journal.pone.0204056 (PMC6136825; doi:10.1371/journal.pone.0204056)
Supplement: S6 File — (ZIP) [file pone.0204056.s006.zip › results N = 20 theta = 0.3 tau = 0 sz = 50-100.txt]

"dl.theta" "dl.cp"
0.321957829790291 1
0.373548237410441 1
0.33774813552085 1
0.34355433958089 1
0.432209227771815 0
0.423308389735059 0
0.306235680544988 1
0.252089720709814 1
0.405100381278014 1
0.349472283647644 1
0.420970650632628 0
0.367825465910701 1
0.344967452766792 1
0.341058733220376 1
0.340270520210396 1
0.388542850416961 1
0.409448446846335 0
0.28462072238332 1
0.261245726584702 1
0.326581160549111 1
0.331912881915813 1
0.456770871236708 0
0.359319334671631 1
0.372207839321981 1
0.311531406724022 1
0.355945407846494 1
0.39649212226016 1
0.383674685415053 1
0.459949543690473 0
0.405736564388207 1
0.356761688359492 1
0.339654066405079 1
0.410254461122697 0
0.305384571230606 1
0.368101646250693 1
0.277206193803253 1
0.353507507532002 1
0.302395214603319 1
0.288468408964734 1
0.362514109192371 1
0.400227087169001 1
0.337213001349069 1
0.344553062955655 1
0.332483523023032 1
0.258835208228975 1
0.329095844220362 1
0.285522385453261 1
0.238267230031279 1
0.314347083775812 1
0.405415281723929 1
0.312129100222795 1
0.393708818394834 1
0.382196822257189 1
0.286663275008279 1
0.270763532479785 1
0.325854961946377 1
0.410648378724519 0
0.279788130282245 1
0.405810278334717 0
0.381977414659831 1
0.420409940469721 1
0.323372464550642 1
0.414322798301448 1
0.320570019495649 1
0.333083289762325 1
0.469965038868975 0
0.356120060753656 1
0.292061312327301 1
0.324677703883635 1
0.245825010831811 1
0.38070137455759 1
0.389536524681047 0
0.388795635003247 1
0.317526364188489 1
0.357407178511189 1
0.408997199167715 0
0.436191046990908 0
0.322623498709748 1
0.297174129868115 1
0.434257901623656 0
0.367257289819104 1
0.295056018522218 1
0.300692327697205 1
0.302578704449383 1
0.353655536279685 1
0.321444719901471 1
0.386699835660898 1
0.296072417528427 1
0.249226830941236 1
0.313156290211164 1
0.358442695347781 1
0.338675497386762 1
0.317138727577111 1
0.350159650834616 1
0.287064106008192 1
0.325612562670767 1
0.299115057735544 1
0.393709498170293 0
0.412977917776956 0
0.315417539156347 1
0.247279360499942 1
0.388968258154803 1
0.36893223465099 1
0.336383268327802 1
0.369545872396947 1
0.36057988104825 1
0.407319586127109 1
0.237045564564414 1
0.383231057142787 1
0.353910264521733 1
0.359469833173822 1
0.379989177006433 1
0.324644589634664 1
0.323028662370343 1
0.351487575323129 1
0.38470617774357 1
0.324574048459719 1
0.397087766291755 1
0.363384104786359 1
0.286965059991482 1
0.301205822775087 1
0.236052189945255 1
0.463773099843431 0
0.246175287690482 1
0.365330531641419 1
0.425975984941838 0
0.29835521059274 1
0.318644722259807 1
0.255807787421172 1
0.372618888071368 1
0.331177307673402 1
0.348772694951537 1
0.236470736801394 1
0.233627274462342 1
0.349629970842101 1
0.42462141574716 1
0.298893536570006 1
0.285567500044472 1
0.291120055849397 1
0.317008682221515 1
0.402619383649597 0
0.361198558442956 1
0.478567690878531 1
0.399257676054498 0
0.339903670659828 1
0.316381283699756 1
0.284422401629627 1
0.323134886573697 1
0.332793817351754 1
0.322039907105177 1
0.334846890488563 1
0.338318710778153 1
0.233339135037747 1
0.411640075301735 1
0.399485456128025 0
0.301334030835993 1
0.423552815203486 0
0.307174277697681 1
0.372778638327086 1
0.420228543259524 0
0.3927785264373 1
0.283442227904644 1
0.332644614055632 1
0.3643205209557 1
0.335614046623667 1
0.326203590062813 1
0.323893430746123 1
0.400802716188983 0
0.356818783259828 1
0.342783146494755 1
0.374448824478751 1
0.370431897736027 1
0.413913766996891 0
0.277632235283365 1
0.424809435260217 0
0.400859321030545 0
0.323467060358618 1
0.302486835361488 1
0.403322192655234 1
0.341543508922415 1
0.347590505991345 1
0.369996351588352 1
0.325712746742071 1
0.319415385398491 1
0.376259672567569 1
0.368400683554714 1
0.4132102210661 0
0.258694097490498 1
0.414511503840216 0
0.389075549285021 1
0.405868593958765 0
0.325771501138351 1
0.384851156952284 1
0.30950290894046 1
0.352632740739197 1
0.342836265170588 1
0.341840672726524 1
0.336811993635031 1
0.352979997155716 1
0.370255777909008 1
0.325124784629097 1
0.391004122882667 0
0.297618330613857 1
0.350951929834693 1
0.373211432216406 1
0.438079097642345 0
0.28896590484472 1
0.326286784081982 1
0.310443488803596 1
0.250737512069105 1
0.324082371914418 1
0.387574948910322 1
0.372111848381846 1
0.381385299157187 1
0.432437448931873 0
0.346994695052939 1
0.402205272171666 0
0.306487866246596 1
0.368800841632436 1
0.45071733399682 0
0.27768347242773 1
0.358454301554066 1
0.351093863956432 1
0.352770835447342 1
0.260029048621362 1
0.39926130145001 0
0.280925135254809 1
0.202902007704109 1
0.361576052447567 1
0.351784383538675 1
0.306175983128872 1
0.326542945865012 1
0.303363527486085 1
0.353092290885838 1
0.269584776383843 1
0.316286519655748 1
0.275659901476782 1
0.225560549813392 1
0.347685175916729 1
0.362898343116012 1
0.334466264639852 1
0.330055917859319 1
0.390278747855174 1
0.350031062020515 1
0.35015325552362 1
0.301408798790367 1
0.388085334492022 1
0.308126178308226 1
0.323928760734248 1
0.380605071934352 1
0.296771215825969 1
0.386851049240076 1
0.318134956194057 1
0.367975497349364 1
0.372063845168633 1
0.357981861800194 1
0.397365249432164 1
0.404127727071804 0
0.316806768037721 1
0.397135738680885 1
0.348410992900538 1
0.342329469926522 1
0.317073967786977 1
0.264737285842528 1
0.346389146829087 1
0.373288615119989 1
0.36192160828474 1
0.325247212374052 1
0.4004547721394 0
0.34583444121122 1
0.324428403365268 1
0.258143200229441 1
0.384186079338218 1
0.341231467471989 1
0.403417083206077 1
0.353082805029485 1
0.353798605041877 1
0.394046144784289 0
0.355421770279192 1
0.300743252502996 1
0.329814718175146 1
0.396707528216325 0
0.333634986023853 1
0.334979844130492 1
0.387309664248055 1
0.344867320219592 1
0.335186710329131 1
0.271524201763526 1
0.396409675981341 1
0.33997480177793 1
0.254827352597772 1
0.365572056565218 1
0.338807270175439 1
0.413912349856269 0
0.356779402431923 1
0.32132214925529 1
0.382881168353198 1
0.344994009848119 1
0.319115307441895 1
0.248028697559908 1
0.348921356988322 1
0.386688948149721 1
0.358854140471 1
0.250479749365155 1
0.350173563824635 1
0.402114017891507 0
0.367571193009948 1
0.365017160555942 1
0.367835843806548 1
0.371844874125073 1
0.3291064636091 1
0.410635977182674 1
0.313265838368995 1
0.362885389550863 1
0.444752942026702 0
0.362292612909135 1
0.391470985934563 0
0.342106893836756 1
0.27282329070195 1
0.355480688285509 1
0.326619404434662 1
0.342189530804228 1
0.347237700055967 1
0.333627654027993 1
0.327179143680376 1
0.249451669248285 1
0.32477420077681 1
0.349249410030575 1
0.345346785005409 1
0.330670007371019 1
0.185045435949165 0
0.347236624628031 1
0.338481732124647 1
0.273859394882358 1
0.298930045685848 1
0.311031529401606 1
0.437224026885793 0
0.360644594106031 1
0.341753995418608 1
0.344903935682676 1
0.351623003239487 1
0.30834493921136 1
0.339170419781337 1
0.343290211879491 1
0.350362372484173 1
0.417744257201373 1
0.359716666945681 1
0.429902645125192 0
0.334343186693839 1
0.395364095906482 0
0.387984356976235 1
0.291295144846978 1
0.479918949409949 0
0.346386859971562 1
0.421934505923767 0
0.388045413177648 1
0.308921164696013 1
0.413445201577615 0
0.304761606295153 1
0.417049270223567 0
0.316918758292657 1
0.295264312834256 1
0.398347030653229 0
0.417638363284221 1
0.360010097629418 1
0.364392283235856 1
0.318734040325821 1
0.372544149602732 1
0.324559384640716 1
0.408284165195045 1
0.387587762179419 1
0.372923189099211 1
0.40444231561866 1
0.399005883796351 0
0.367771651569875 1
0.369413990708916 1
0.361989923437797 1
0.366523051898362 1
0.402725398376906 1
0.348588198782835 1
0.353363354557138 1
0.368695845387687 1
0.284190636833495 1
0.29085090491398 1
0.302899980954173 1
0.389840798840105 0
0.363783010991671 1
0.395410329957889 1
0.372567456108558 1
0.306444149658964 1
0.398992446543192 0
0.316314178397068 1
0.36089906186026 1
0.327981016004948 1
0.414768904632628 1
0.37152761263946 1
0.310084260921075 1
0.369029723028371 1
0.346905031227049 1
0.290437797467238 1
0.367298493079957 1
0.34180100468773 1
0.415051650999274 0
0.378400221682134 1
0.329668766239388 1
0.384604959042862 1
0.363146099585534 1
0.355537265101304 1
0.400880662581913 0
0.307765303300893 1
0.37461250824759 1
0.397545703339097 1
0.415244606501241 0
0.297184964155269 1
0.382967823519095 1
0.39090711421568 1
0.445986957210429 0
0.383357895023202 1
0.27824684819874 1
0.414599849121821 0
0.341317185609666 1
0.376355232687082 1
0.370851184534699 1
0.423623321078163 0
0.408469826040562 1
0.315895187911322 1
0.310622227949805 1
0.320790753968251 1
0.397511303502715 0
0.257961844559165 1
0.272976904563812 1
0.314669564798407 1
0.360992590028351 1
0.346403398518705 1
0.307961843357751 1
0.398740403763152 0
0.334654511399003 1
0.315779327781062 1
0.393004589326721 0
0.332810480056497 1
0.344769144905175 1
0.402541110750049 0
0.268983046293637 1
0.376305045324441 1
0.430595739026444 1
0.314132861826444 1
0.311349970068683 1
0.385374902086599 1
0.417265426954184 0
0.359369697233506 1
0.352085303718244 1
0.330844651888958 1
0.250106813121364 1
0.424632937645102 0
0.245882651817891 1
0.330776251905917 1
0.269098375875993 1
0.368262197934862 1
0.265612909845108 1
0.317034550118464 1
0.37661007429552 1
0.396071666082915 0
0.312153555151833 1
0.291817500665728 1
0.305944115828905 1
0.292231970050585 1
0.348856397969932 1
0.27086700629527 1
0.401258720461674 1
0.426395850555581 0
0.387278891962978 1
0.364163873704973 1
0.355740620777874 1
0.394367794451729 1
0.291034314383757 1
0.37130337567287 1
0.294886456847767 1
0.357073591073979 1
0.443812210155614 0
0.339576405304038 1
0.423677683226949 1
0.334811664394547 1
0.388728923618678 0
0.357151585068164 1
0.279566094312078 1
0.338137007356475 1
0.332999065664171 1
0.227065129917096 1
0.252419501429329 1
0.29530443497411 1
0.365076897380248 1
0.35330924978097 1
0.340108306681883 1
0.262808082131222 1
0.371458338973128 1
0.392195523673406 1
0.289014445116579 1
0.342675670741479 1
0.321422414805681 1
0.413720608350881 1
0.363344664781973 1
0.423121648582738 1
0.351879547927037 1
0.404443287451738 0
0.354690144521435 1
0.401321393216363 1
0.344157461762704 1
0.357855819666345 1
0.369496465060897 1
0.340033386839992 1
0.380914689790261 1
0.35816509621084 1
0.363827549826314 1
0.305298035888855 1
0.398486361959657 1
0.353486346980179 1
0.416911678859036 0
0.300623800750591 1
0.353566222106304 1
0.388846868175231 1
0.342579954744439 1
0.357722743279604 1
0.382302048756708 1
0.306259130907128 1
0.38607216522468 1
0.305987533820527 1
0.355203907109018 1
0.430842429572234 0
0.276922605306147 1
0.368359127114116 1
0.385141255761885 1
0.304522229796269 1
0.323354496536096 1
0.280297379063233 1
0.303176879248713 1
0.265651290961384 1
0.337372759549745 1
0.389426956672981 1
0.237311324004667 1
0.3157316975392 1
0.367627156386295 1
0.311244656366419 1
0.422084673456957 1
0.411405441988998 0
0.363011323964704 1
0.382926964182221 1
0.375379399653194 1
0.346125514628672 1
0.318888568352635 1
0.307579763127748 1
0.270318028042896 1
0.327428899815226 1
0.318821547168612 1
0.223209458112817 1
0.319997208763821 1
0.348875758983927 1
0.364013541597581 1
0.410814655283172 1
0.493251052873382 0
0.429526756204794 0
0.342152196321997 1
0.345875351837134 1
0.373620652544967 1
0.259645166548534 1
0.331186529985182 1
0.332654826303811 1
0.40027936558659 1
0.36880956475826 1
0.354168108170946 1
0.316979414142685 1
0.338174097490504 1
0.269385880105317 1
0.255600386043417 1
0.399977457814566 1
0.402386400951723 1
0.28343328516804 1
0.286674503476912 1
0.307420468874817 1
0.417099956797444 0
0.315808156635753 1
0.349527516348259 1
0.407325553033 1
0.310519706737988 1
0.34317404605058 1
0.357085492947648 1
0.341006318377864 1
0.307885636249892 1
0.339348816193016 1
0.36080726172443 1
0.367596874097913 1
0.228138797975028 1
0.430809656744323 0
0.306448532852859 1
0.372467119356491 1
0.325751815566684 1
0.393813024080446 1
0.373329306997521 1
0.344583022756342 1
0.307916824138039 1
0.399153913039063 0
0.405548746503853 0
0.377538977394148 1
0.410188065693519 0
0.388108460771053 1
0.350543078387372 1
0.312094698337739 1
0.417184002056388 1
0.418590539413219 1
0.325755508390069 1
0.327827482279674 1
0.299120588296339 1
0.360398943999312 1
0.354051576912769 1
0.29980418331189 1
0.318993996913688 1
0.364048108307901 1
0.395146397084973 0
0.35022735554588 1
0.312519509774517 1
0.308993081498954 1
0.299996618873994 1
0.364944271114847 1
0.438614938950432 0
0.255964149113319 1
0.396430252718351 1
0.259230498158776 1
0.317317913923479 1
0.267993836905561 1
0.397485261601137 1
0.238496150001946 1
0.361097297872085 1
0.351096511744153 1
0.333821170005684 1
0.39101208505206 1
0.419458817009293 0
0.44241076431931 0
0.373702524985697 1
0.388547648832409 1
0.321062330454908 1
0.30626197649634 1
0.39656023993872 0
0.409692417787223 0
0.219438902567705 1
0.320076806725122 1
0.307881359836883 1
0.402941006109828 0
0.345211630133013 1
0.272669376355327 1
0.367423201824645 1
0.397997688341774 1
0.314606924568616 1
0.403209628749646 1
0.299176300888123 1
0.344158142853816 1
0.35574799300127 1
0.37384543040113 1
0.321267504692815 1
0.487941539395807 1
0.359653414491325 1
0.379962628008604 1
0.26480233138479 1
0.336686374628605 1
0.373352609792001 1
0.414482142312796 1
0.360803551041932 1
0.353454188877039 1
0.287374094737661 1
0.362067093884847 1
0.357496241404561 1
0.324307104761475 1
0.366475931679446 1
0.327825474667939 1
0.247503816304088 1
0.358310326820202 1
0.340999573514263 1
0.440334265371007 0
0.345937969414722 1
0.298323681035929 1
0.364957908612679 1
0.320081113476142 1
0.345404497589154 1
0.427005731957733 0
0.400255419370171 0
0.312359742888544 1
0.324609893490763 1
0.45321875266563 0
0.45944583396025 0
0.394803184026782 1
0.353344437703217 1
0.450478080696021 0
0.411193390302081 0
0.347290288660641 1
0.342403780171338 1
0.322629720753796 1
0.275156007675169 1
0.407020237401348 1
0.280713848919765 1
0.303693183999614 1
0.315170206697014 1
0.288485559186376 1
0.354027710564839 1
0.342770033248786 1
0.363562912779232 1
0.352912867615402 1
0.356588468829194 1
0.327243169303984 1
0.268254427481802 1
0.348651706682073 1
0.376749888091725 1
0.410319774656083 0
0.24158767951776 1
0.297070574836856 1
0.276682486820342 1
0.32306491817713 1
0.412047901690533 0
0.36319837720561 1
0.337562969498981 1
0.216729811939029 1
0.314785500715048 1
0.378270768025388 1
0.415670395412278 1
0.35577721650686 1
0.404815427525011 0
0.33919934610791 1
0.291126689504445 1
0.27238459112096 1
0.411182255836899 1
0.363970841639085 1
0.419120414841307 0
0.292222062192839 1
0.440314840486157 0
0.337866397096385 1
0.376917208844562 1
0.346669310090533 1
0.342722423023277 1
0.349312632745221 1
0.435725453041312 0
0.32003671409275 1
0.382700402533867 1
0.47937249104094 0
0.335247883354371 1
0.40519484691933 1
0.421062412958434 0
0.283490373656436 1
0.255686569122306 1
0.316275940034602 1
0.344676845517876 1
0.25056476430549 1
0.28992396778714 1
0.318295372233038 1
0.358808418474947 1
0.40918071067965 0
0.325968707459185 1
0.344510059737865 1
0.362597707387441 1
0.319224318471288 1
0.297041738711734 1
0.431370865478794 0
0.343576964410134 1
0.310271081846786 1
0.347946877868291 1
0.504424442796597 0
0.327844245491772 1
0.330633947579617 1
0.270676639632141 1
0.348684001845017 1
0.338789588975398 1
0.313692533570529 1
0.236588624029716 1
0.384732693743892 1
0.360276734308416 1
0.305123589250735 1
0.260671266103452 1
0.338149321918066 1
0.453918241152465 0
0.281009874754501 1
0.328678790434371 1
0.314277102930289 1
0.360369592291477 1
0.407654675507091 1
0.321789930298094 1
0.390289635878001 1
0.39109531799772 1
0.295931533684957 1
0.37943198299284 1
0.381041054883802 1
0.325111778194344 1
0.334970610583763 1
0.326045193216129 1
0.287986239929056 1
0.271160983171208 1
0.345353873609752 1
0.340975742761568 1
0.322166919353524 1
0.340364563119932 1
0.342757148049291 1
0.336409701934309 1
0.352413515557623 1
0.337060656066896 1
0.38422570747251 1
0.358630329354391 1
0.368061579404177 1
0.259542658765034 1
0.335387549904755 1
0.406474498816015 1
0.346188466648639 1
0.279966538883089 1
0.29466754001971 1
0.421881543692539 0
0.221400955480617 1
0.363110868394101 1
0.376376520489656 1
0.317777940481154 1
0.347586771448809 1
0.339320179625802 1
0.332387976881288 1
0.334984892627132 1
0.32527946233244 1
0.442450092403209 0
0.38015567269821 1
0.338323579579864 1
0.382791570417194 1
0.381446149329961 1
0.389845931557519 1
0.356146904755231 1
0.299810545311774 1
0.347898560446159 1
0.288997561408086 1
0.351739348201252 1
0.375233507302584 1
0.360534972541889 1
0.288137092668484 1
0.343373687940828 1
0.25468324807915 1
0.306620846763748 1
0.306975103265717 1
0.357036761679536 1
0.312003118510753 1
0.250429371761558 1
0.453917110584036 0
0.336409864845548 1
0.36985829480537 1
0.411976002501975 0
0.35850360326154 1
0.265034361631917 1
0.279081603523767 1
0.339155615541767 1
0.30967960490436 1
0.312353809403915 1
0.398876134155884 1
0.343966601319289 1
0.3198425768606 1
0.275372050044896 1
0.337974546551884 1
0.337574058649449 1
0.316488106243205 1
0.392089820958844 1
0.299729078608233 1
0.261590502729709 1
0.347105143130491 1
0.384140012820886 1
0.346918387190909 1
0.300230720058941 1
0.314894181424214 1
0.257217730390854 1
0.347754741177997 1
0.3527671188069 1
0.360881350061938 1
0.319443115457075 1
0.352106586908991 1
0.371785969421676 1
0.350015135742777 1
0.425861435442705 0
0.367541825260009 1
0.335676346776987 1
0.34662915577305 1
0.37947275537349 1
0.364234931123494 1
0.366399966188735 1
0.314990188569647 1
0.325117197942013 1
0.384879856487277 1
0.34776552447327 1
0.400211089323193 1
0.403461000294324 0
0.313161492902048 1
0.320209642044654 1
0.352608887205368 1
0.348436159531052 1
0.455651851381661 0
0.33136654422326 1
0.268140757411228 1
0.346543228116609 1
0.336709573702483 1
0.275884250383198 1
0.369772926630203 1
0.310497980040614 1
0.35648896254957 1
0.295266912183108 1
0.296576231135496 1
0.304711380366614 1
0.329041011300717 1
0.345228120036141 1
0.387230599952686 1
0.357826845150601 1
0.31218330278586 1
0.417854786530639 0
0.305280730247042 1
0.442237097497004 0
0.35939598765302 1
0.345526790481666 1
0.423722677692328 0
0.302949542649516 1
0.354132771916224 1
0.297977995160508 1
0.385601515253648 1
0.298742472897801 1
0.388880205506013 1
0.287566707849814 1
0.394915108454255 0
0.270428912024833 1
0.270294697385991 1
0.292146243390879 1
0.432044996867303 0
0.319773016751729 1
0.388760199334796 1
0.361249688507468 1
0.307635210635624 1
0.358699303349594 1
0.371525551646152 1
0.383541918834544 1
0.245365303140696 1
0.360504811338512 1
0.234753377826841 1
0.318655211029945 1
0.349148816411221 1
0.290482231055881 1
0.407414414957214 0
0.40051449814321 0
0.387171687550822 1
0.286903517257045 1
0.329257144200762 1
0.315696944648343 1
0.390902201460232 1
0.311287217538887 1
0.365385378647696 1
0.406150803774879 1
0.371625709936473 1
0.398010877031005 0
0.302133004736687 1
0.412061804359729 1
0.324876253058521 1
0.352331841174013 1
0.311988804373881 1
0.32782420796795 1
0.305571588613976 1
0.438775873884434 1
0.436689559983152 0
0.393677258723906 1
0.258863878700165 1
0.343077448901147 1
0.367164723600996 1
0.390512914927895 1
0.267150252560795 1
0.311778031954924 1
0.300297582207108 1
0.289342875107347 1
0.371676995306605 1
0.354334355932022 1
0.37457745819471 1
0.312843819644747 1
0.36784317776835 1
0.387605826181713 1
0.345806132702223 1
0.4308141213319 0
0.305375576156789 1
0.356925859675943 1
0.369746964030798 1
0.301001970676365 1
0.354026890784992 1
0.371121343016181 1
0.311311258716258 1
0.30713282846017 1
0.354675286439257 1
0.340464961834847 1
0.451615137499383 0
0.377698330707747 1
0.338929084090942 1
0.357741397079896 1
0.345191082695383 1
0.235617221848098 1
0.336599485757074 1
0.36704399099001 1
0.395719971371989 0
0.31859129439593 1
0.341597440782112 1
0.443332395836924 1
0.347941653083846 1
0.313160258934052 1
0.351525389338164 1
0.363368593183302 1
0.351433122615469 1
0.284660623493555 1
0.384624156629434 1
0.420842063724372 0
0.285396184094754 1
0.29412691285297 1
0.377957457098532 1
0.34752592030788 1
0.319208716489841 1
0.309936419985599 1
0.32448322646036 1
0.34286845418497 1
0.36875705754893 1
0.273956962852893 1
0.366804440050347 1
0.339845781469935 1
0.319469672577242 1
0.361530830722886 1
0.376553504100756 1
0.408640557825231 1
0.385155422350456 1
0.350179768631169 1
0.356180816869051 1
0.306463911924658 1
0.489500141248121 0
0.413401229516866 1
0.357440010015713 1
0.402012726530139 0
0.329134793546414 1
0.389918766240561 1
0.345357614792004 1
0.330536092598321 1
0.362698960943926 1
0.228726228323246 1
0.380273210013659 1
0.299613958131919 1
0.277408278081181 1
0.453258962100741 0
0.303772162117263 1
0.256964623105411 1
0.309955733735406 1
0.329969916350636 1
0.349995895141058 1
0.282356511971421 1
0.334741544153983 1
0.338678440347162 1
0.307691318355658 1
0.277820287710241 1
0.429849658660467 0
0.38228040973584 1
0.388404450478086 1
0.274005298246818 1
0.357799354292401 1
0.373153790708113 1
0.407813354831916 1
0.290573090549079 1
0.237522827069934 1
0.368794630554019 1
0.349424742354525 1
0.40250786644386 0
0.32453169181022 1
0.347266023922925 1
0.391900449080901 1
0.365985825603922 1
0.393075182791059 0
0.384256642897716 1
0.309602218360092 1
0.318752408647658 1
0.384333403470679 1
0.364350247532545 1
0.2779352909929 1
0.241376196332105 1
0.354754177685054 1
0.254904933519895 1
0.333636017631294 1
0.314739424003359 1
0.289049399078659 1
0.324404210842301 1
0.317387765719323 1
0.337021609629122 1
0.293542757463498 1
0.322180620730925 1
0.339929956863097 1
0.376146774078593 1
0.349690861196494 1
0.299626636337711 1
0.387856542166145 1
0.416406160566534 0
0.344398721610516 1
0.324964752028611 1
0.316902432691369 1
0.364589133415149 1
0.340310556152846 1
0.324236393064557 1
0.321790890795675 1
0.358210594873918 1
0.359507834387168 1
0.337005702733969 1
0.297946442304823 1
0.228258970158263 1
0.333092358773316 1
0.316907318913759 1
0.258243258413767 1
0.396269428940753 0
0.393247100660615 1
0.328057287052106 1
0.412164123259812 0
0.300910497149264 1
0.329256196836926 1
0.274380630096118 1
0.361375077176791 1
0.271467790041782 1
0.326583339304703 1
0.176472525217607 0
0.357855022531051 1
0.339700931508377 1
0.340462175028874 1
0.378319974420003 1
0.325405080992002 1
0.242583426486478 1
0.296995116775062 1
0.269711608207974 1
0.361614794088228 1
0.374331706624463 1
0.313963145529612 1
0.388840946632345 1
0.383941575378002 1
0.343428774455993 1
0.290652151686376 1
0.477180426544799 0
0.286488534437223 1
0.341473265435521 1
0.319261971293274 1
0.278181390902082 1
0.378167408953304 1
0.416261457790835 1
0.383882597069296 1
0.263435742770255 1
0.434558177631507 0
0.34497366384076 1
0.455980236609977 0
0.533683330193138 0
0.432736502495828 0
0.343138061610259 1
0.34493232243377 1
0.402731338784594 0
0.259388667145546 1
0.424729082916234 1
0.369322316461502 1
0.397995384604408 0
0.322713638719228 1
0.303736773876864 1
0.274014273535778 1
0.298584510400102 1
0.323546783048647 1
0.211438165041263 1
0.276742773325827 1
0.325793596478705 1
0.39596960790734 1
0.279820159263205 1
0.371416664956119 1
0.289972836118044 1
0.451058362290158 0
0.298535354877051 1
0.297942574259698 1
0.330282215216509 1
0.389905514234123 1
0.382911130479578 1
0.365716607885624 1
0.415249363642905 0
0.310416628697945 1
0.339787624767088 1
0.413827248220247 0
0.337503373200614 1
0.395432974524168 0
0.311040854978211 1
0.393955826183166 1
0.351880135980353 1
0.276642129376064 1
0.347653363977496 1
0.344742246521259 1
0.35954002641252 1
0.385268512079088 1
0.340614772007055 1
0.405201069791276 0
0.348474911327123 1
0.331491463771516 1
0.352758046658267 1
0.448299164576902 0
0.369775515395418 1
0.498264089473959 0
0.376589130056021 1
0.359605884022015 1
0.326748122707315 1
0.376999774243221 1
0.416433755615181 0
0.310028536199777 1
0.299185136740695 1
0.280777380620664 1
0.348420189517018 1
0.345661502886372 1
0.362482353107309 1
0.390392213576214 0
0.301570687035154 1
0.307830066434356 1
0.367116117950251 1
0.319874548645263 1
0.348301122943744 1
0.294400681048137 1
0.321699644120635 1
0.381003131613896 1
0.356526363944593 1
0.424725800687424 0
0.375496015220952 1
0.401549142859928 0
0.394128091515771 1
0.330527610093532 1
0.270164810756518 1
0.411973008036322 1
0.337533229028837 1
0.319488413853274 1
0.265643917125578 1
0.337275384258959 1
0.369469298153938 1
0.286332678505197 1
0.31288947867529 1
0.297495601213648 1
0.303355601414802 1
0.429487548173091 0
0.342767681252692 1
0.345698349155352 1
0.372206879671846 1
0.349461108745341 1
0.383042035580719 1
0.332574628649895 1
0.312164333038429 1
0.381595468324727 1
0.391467266945575 0
0.397175341951239 0
0.371360758832686 1
0.371395954911325 1
0.433161854671236 0
0.356094702013832 1
0.348280802030591 1
0.296738170545171 1
0.291768081484494 1
0.365028375257808 1
0.422870415784612 0
0.437151258892865 0
0.293751468315376 1
0.30477300393897 1
0.322851638907694 1
0.459241097279373 0
0.300568932174185 1
0.382490835807242 1
0.342981010959649 1
0.346364959975264 1
0.332208000239 1
0.268768315389028 1
0.341617257878459 1
0.35319531066136 1
0.371655283077534 1
0.264165460434589 1
0.357141061862675 1
0.352665380200171 1
0.486858353310739 0
0.387778541446318 1
0.245236878208049 1
0.2900497241636 1
0.394937553814076 0
0.357661702375603 1
0.358548455275488 1
0.37631945904474 1
0.442524700115211 0
0.339366878532247 1
0.380161493808474 1
0.433712386764995 0
0.360781295787307 1
0.35837650538247 1
0.353373601830751 1
0.304318724373357 1
0.358085005023901 1
0.39981465078804 0
0.365885582205632 1
0.37380252369869 1
0.366572590827985 1
0.282045130724732 1
0.386023170093465 1
0.288448978404298 1
0.365815911276274 1
0.288693235292459 1
0.376318551104489 1
0.226566218765336 1
0.313853128798895 1
0.455766830428187 0
0.311461786724556 1
0.235248226502225 1
0.313330181932054 1
0.289920629531319 1
0.29845117464498 1
0.36115648345186 1
0.345875997443993 1
0.280274360056284 1
0.283998235167148 1
0.350903992858549 1
0.387149150551147 0
0.379445432469027 1
0.322115219727795 1
0.364739315445258 1
0.322302224321875 1
0.38443732095193 1
0.382377780404392 1
0.362470573462914 1
0.36807107314182 1
0.338016146561829 1
0.2952455895883 1
0.435838005130473 0
0.351061588405177 1
0.263758913988026 1
0.289739249930297 1
0.325222799689253 1
0.323420181429535 1
0.287337945411921 1
0.347064213231535 1
0.390915072926111 1
0.353679091667694 1
0.385117999879984 1
0.339709994099798 1
0.369054555264246 1
0.334904733842934 1
0.302345626654735 1
0.368580048738492 1
0.375282077029859 1
0.326713859325956 1
0.353677065459015 1
0.345748201829632 1
0.386197793623676 1
0.406935228297869 0
0.340763439700462 1
0.353680500062087 1
0.42525803647952 0
0.39245554446242 0
0.306831260053166 1
0.439045744720467 0
0.264593652071184 1
0.416375274610037 0
0.385523101495174 1
0.332969701171615 1
0.331779360210198 1
0.303680027124053 1
0.291235311243021 1
0.397387698667596 1
0.391348194155586 1
0.358452443649812 1
0.325511372303016 1
0.445880555355681 0
0.406221192087555 0
0.387091856475025 1
0.263706464244867 1
0.301048871114781 1
0.393823215573458 1
0.368672191875052 1
0.368181398258802 1
0.275924036790992 1
0.390148867886598 1
0.305116666521996 1
0.426281907542143 0
0.259409717550819 1
0.440200531507984 0
0.320351621403834 1
0.353067783824099 1
0.446235918786763 0
0.31701007168252 1
0.324483530064156 1
0.38274329904547 1
0.353777272688969 1
0.34165018314274 1
0.437232174730809 0
0.378938255421634 1
0.36178027067963 1
0.389786833512448 1
0.307883585197808 1
0.300629007187776 1
0.39174337996327 1
0.287536851941421 1
0.338019732312667 1
0.389220394459581 1
0.392084614339732 1
0.311314004627044 1
0.389029628988382 1
0.384679996634156 1
0.352428558071786 1
0.289451208931013 1
0.386769861642068 1
0.306463603641015 1
0.396044224934121 1
0.39139459129361 0
0.355419427762305 1
0.393284299051935 0
0.297122138572583 1
0.341832070617881 1
0.317225795873713 1
0.29092650579897 1
0.34692071297404 1
0.298893498756217 1
0.329037397090559 1
0.271709283851715 1
0.299017971799749 1
0.370155819796275 1
0.366750812345936 1
0.321077128642727 1
0.414325962291117 0
0.378691552011113 1
0.350484615529777 1
0.316164804224982 1
0.387868672076932 1
0.316219008498497 1
0.34546213086831 1
0.287438981010523 1
0.350855897672581 1
0.336244047302903 1
0.37452166891085 1
0.370432499165345 1
0.340102465882158 1
0.34710116481503 1
0.267924118096563 1
0.285324337063761 1
0.359111820469037 1
0.398242513438807 1
0.420216497374667 0
0.38586519745335 1
0.358097229187954 1
0.316227434859783 1
0.222513000726627 1
0.32534994913214 1
0.268766787254058 1
0.393728675652847 0
0.446270134083968 0
0.306738692066941 1
0.317015975491254 1
0.407213402701026 0
0.359642338582494 1
0.381924397777507 1
0.356762986537209 1
0.246076233983255 1
0.415805173270599 0
0.272495084248253 1
0.3271878287144 1
0.29820316237687 1
0.399685668405664 1
0.380819745737878 1
0.364621795484258 1
0.411822334727698 1
0.299876660583627 1
0.298466813534584 1
0.311061744519526 1
0.334298128053885 1
0.279375014257041 1
0.303910434936713 1
0.35732738259953 1
0.263886068708119 1
0.27927449893459 1
0.349702359161477 1
0.39061096389125 1
0.341407211664613 1
0.384606612177465 1
0.309290540806863 1
0.40395675372934 0
0.247118827624995 1
0.330130206784378 1
0.331610745276219 1
0.395931048811392 0
0.346841429525733 1
0.308728251576757 1
0.355504270490916 1
0.231897251783821 1
0.343458371797107 1
0.328364939170616 1
0.412002906462095 0
0.332875015387466 1
0.382198811244862 1
0.363024060192512 1
0.412769218041017 1
0.338513817836965 1
0.34409821471734 1
0.356042221596449 1
0.374777414971622 1
0.260909562991417 1
0.43212119671345 0
0.340105916640614 1
0.262067050016308 1
0.369513664288874 1
0.374571053596924 1
0.411087455982062 0
0.38115348070896 1
0.523169114123841 0
0.386549499637689 1
0.341256279923222 1
0.359005498059508 1
0.372745598924422 1
0.256414842683205 1
0.330002284613837 1
0.29219805500623 1
0.36765617747125 1
0.411865940215305 0
0.335054693018423 1
0.320124579674008 1
0.392164695984386 0
0.367817966488574 1
0.361521972619349 1
0.27793878896585 1
0.303518597637879 1
0.376944177523298 1
0.38498203467303 1
0.384154743809635 1
0.347183248579047 1
0.365166172268045 1
0.403810293136963 1
0.394866736434352 0
0.310116064272026 1
0.297079288613433 1
0.359393322102036 1
0.349892667746332 1
0.387819250291594 1
0.327204593226165 1
0.415463743523861 1
0.291316370774837 1
0.305947720360522 1
0.412654906709407 1
0.3633821241195 1
0.362572190990865 1
0.337737895693567 1
0.327602733694234 1
0.32578058208301 1
0.333813371033129 1
0.3093521462864 1
0.335436374193573 1
0.365935348301298 1
0.352981662759295 1
0.293148278251045 1
0.37816132309606 1
0.28430824830088 1
0.345573096022312 1
0.402169071073564 0
0.301140751084981 1
0.356725553020147 1
0.337964676185898 1
0.316867322846856 1
0.314890221180786 1
0.347806436122124 1
0.346922942424971 1
0.354576157735324 1
0.322730635135065 1
0.403401244122777 1
0.328181813185497 1
0.358900760970602 1
0.365957367831087 1
0.303789197086137 1
0.385229077510771 1
0.359840534546459 1
0.412795928293086 0
0.34565536881603 1
0.305109251714256 1
0.46172577386254 0
0.270961751464968 1
0.317952836826747 1
0.414989536354887 0
0.401616448954698 1
0.378120978025239 1
0.367925333277404 1
0.39204072411841 1
0.352250498198175 1
0.33988740123193 1
0.327224869093417 1
0.398912380789927 0
0.356448095232844 1
0.377791966545202 1
0.3462063622273 1
0.487474912349497 0
0.3638099140093 1
0.407810797130935 0
0.395598740833663 0
0.429112321526325 1
0.319571678026973 1
0.322991752775157 1
0.334273046113348 1
0.342426971168619 1
0.349333284788739 1
0.374282517395845 1
0.313129291286897 1
0.376562540220477 1
0.359034949475836 1
0.368099964197748 1
0.26875670748486 1
0.39557950807905 1
0.340567676544556 1
0.408366118485018 1
0.313220096726728 1
0.388285818892261 1
0.376983916144849 1
0.374282127296783 1
0.329728550876047 1
0.358336985457726 1
0.368596387557754 1
0.322542905607256 1
0.288660081370384 1
0.326111218911875 1
0.301271655347791 1
0.356394588620119 1
0.352329618250719 1
0.329336761482005 1
0.308070204542325 1
0.367710068762279 1
0.312895197470044 1
0.413332103749675 1
0.329322058273192 1
0.324852993395163 1
0.370470175678543 1
0.280866724716996 1
0.371400889912418 1
0.322580495813393 1
0.294300470381874 1
0.425879913510326 1
0.423932740687816 1
0.339788983618311 1
0.433364870423082 0
0.36199371731156 1
0.419986737610041 0
0.32057270877344 1
0.362168767540433 1
0.323232374438178 1
0.318470795658939 1
0.438345078420725 0
0.376032590112671 1
0.248100344930863 1
0.340253830405739 1
0.38757298351638 1
0.425969043744887 0
0.4083390249997 0
0.267212680338713 1
0.271340736447946 1
0.327035100888691 1
0.417218622082194 0
0.401530393638696 0
0.319192855579844 1
0.284371169620144 1
0.320278160760401 1
0.291597369818874 1
0.432764455399207 1
0.381993864730669 1
0.378884717012157 1
0.363869683973742 1
0.367619396263343 1
0.362737925644858 1
0.25969792809627 1
0.387759288210867 1
0.313221812887297 1
0.305040456670709 1
0.292582184536107 1
0.345673861371065 1
0.303427677826894 1
0.296331682213678 1
0.438189416570748 0
0.271207240597515 1
0.32493876813395 1
0.344866351077198 1
0.425101532171533 0
0.345058202826982 1
0.375911079101748 1
0.309716225252802 1
0.392914095539325 1
0.358947476230123 1
0.292402858291677 1
0.322365510662625 1
0.259570626865886 1
0.455326942438074 0
0.360048960845771 1
0.371266449943157 1
0.287348577677771 1
0.350130390374935 1
0.281445285755403 1
0.375942203248999 1
0.266098941910558 1
0.299785279163755 1
0.293311043256395 1
0.348021092463575 1
0.262017191288628 1
0.42805511483378 0
0.345392769541187 1
0.297255594726228 1
0.396391092500433 0
0.309130748492023 1
0.349290659525905 1
0.370186506765551 1
0.351344419234112 1
0.317719866532361 1
0.334020363024394 1
0.328980638182141 1
0.450007290820445 0
0.298249286747271 1
0.334178284709881 1
0.386028931346118 1
0.372251194144208 1
0.295513526463303 1
0.383028619759945 1
0.371915026051715 1
0.322130521405467 1
0.36485854015667 1
0.239613151547611 1
0.412004134807224 1
0.311353627549497 1
0.340270703387783 1
0.357107573777653 1
0.362306923597885 1
0.330611815957239 1
0.344957088873173 1
0.366955854362323 1
0.334144561385105 1
0.341527587544895 1
0.351206676860882 1
0.371672102243066 1
0.344743328567472 1
0.432184802664601 0
0.295457584118013 1
0.292338282201073 1
0.292782686549636 1
0.441451623778627 0
0.395146034292158 0
0.420432703594969 0
0.264783910119114 1
0.415394863510079 0
0.306833137912071 1
0.369267689774768 1
0.449717585466295 0
0.354128294016212 1
0.28026691295681 1
0.339997182727224 1
0.336429901301987 1
0.368210525531487 1
0.31549568361983 1
0.386858638207752 1
0.276372600103969 1
0.285586276825219 1
0.513875770132732 0
0.25560265000257 1
0.383894998803008 1
0.336064863439374 1
0.369445244848187 1
0.380597266902155 1
0.265880489754901 1
0.370664956304841 1
0.381247422983101 1
0.326870023743711 1
0.357962939289325 1
0.36609812869392 1
0.469237639941836 0
0.31445904489385 1
0.333652224446406 1
0.361590679037297 1
0.376078542492659 1
0.371972633668024 1
0.348627239344399 1
0.336061051241289 1
0.371335023256401 1
0.451338680486068 0
0.372999346969313 1
0.325490725477438 1
0.266687987144702 1
0.362312485474205 1
0.277877368144717 1
0.314248336110411 1
0.422940172514448 0
0.359280266912682 1
0.356939989369715 1
0.397923633358697 1
0.321182412125412 1
0.273047978889122 1
0.340079013901966 1
0.411562803118182 0
0.264404881874983 1
0.343511274625817 1
0.324185062890639 1
0.319764141146134 1
0.333794532384518 1
0.377734126848451 1
0.486517762758393 0
0.371065212867038 1
0.302555504304083 1
0.372302125421301 1
0.323815491085314 1
0.338571310126475 1
0.308003479157206 1
0.321525847735521 1
0.335379695691314 1
0.354155002089044 1
0.309767611172209 1
0.347386403877594 1
0.277020291227751 1
0.390449076127793 1
0.35743497582774 1
0.38646844977674 1
0.368066378984542 1
0.328391844828419 1
0.380331567550717 1
0.353087219173625 1
0.451532613465035 0
0.417367524102738 0
0.230892560382838 1
0.3724921721287 1
0.387312566111462 1
0.355265408635283 1
0.374725005409314 1
0.38569768214432 1
0.357184516464949 1
0.363374313095952 1
0.366961784196198 1
0.415072825481745 0
0.305814502076112 1
0.2685256548316 1
0.341738158875558 1
0.376894077974308 1
0.270216363306327 1
0.349863400242032 1
0.338576296789562 1
0.360637471275895 1
0.343295922838035 1
0.293389834394575 1
0.335497632821776 1
0.38771211556361 1
0.382177475673996 1
0.418798140841973 0
0.406012630992306 0
0.318669058342151 1
0.320598267223704 1
0.304276225415239 1
0.2736911286242 1
0.350359439887416 1
0.348109976561168 1
0.258386379369646 1
0.431770758463328 0
0.31042233750266 1
0.396450961475921 1
0.321191310398056 1
0.263806195592621 1
0.296553256090646 1
0.362090454138655 1
0.360305391041108 1
0.294372252418006 1
0.2687978544928 1
0.30005922598522 1
0.353009429113737 1
0.34372031192834 1
0.344955194219556 1
0.405454198303155 0
0.349490463452281 1
0.359260536081319 1
0.341418498105013 1
0.355188583022688 1
0.285008679093292 1
0.340448874374217 1
0.304401128826185 1
0.328519833751964 1
0.311105716101348 1
0.298348339366026 1
0.262791174889846 1
0.349567487915261 1
0.310262620533683 1
0.341254835258295 1
0.421642303276876 0
0.321483642731768 1
0.339025477652266 1
0.32196064010646 1
0.365495056171724 1
0.325369806525962 1
0.319121604265364 1
0.300466798171206 1
0.351735487835258 1
0.336730501739906 1
0.311654972875311 1
0.317286722838764 1
0.37983100698661 1
0.453435324574383 0
0.33866465517463 1
0.338928302891325 1
0.306681214012285 1
0.275247594270429 1
0.32085206004074 1
0.241865423113875 1
0.358933859765843 1
0.407051300982381 1
0.375721639537225 1
0.269008460008823 1
0.353573508675686 1
0.319522127491525 1
0.317373061444156 1
0.360500574079755 1
0.431556509298219 0
0.334676386746895 1
0.327947047427234 1
0.376107060775596 1
0.311604230395802 1
0.367741562389089 1
0.348359517162025 1
0.365470969988827 1
0.217598882592823 1
0.284386781751054 1
0.405972435292787 1
0.311046649694497 1
0.269249165377777 1
0.31599873967525 1
0.321884307116014 1
0.447443038473646 1
0.327066658186968 1
0.282246498635223 1
0.338547149182792 1
0.470554860438021 0
0.333554535357576 1
0.346621908916002 1
0.280135593290405 1
0.332619376667182 1
0.323185526922525 1
0.333814705107557 1
0.333308535613248 1
0.427116574361144 0
0.327626894749544 1
0.392926662345839 1
0.33345285407955 1
0.287005646317576 1
0.354918987580957 1
0.412330944236074 0
0.323703871660083 1
0.3489634906673 1
0.403411409936212 1
0.43157874921262 0
0.478922225418346 0
0.35213505456792 1
0.288346529257205 1
0.291063380589714 1
0.284662726706771 1
0.357009915158415 1
0.335429002862944 1
0.294380124730606 1
0.41429270892052 0
0.339051680888041 1
0.24283252404065 1
0.402999791700153 0
0.33891198967345 1
0.295268379577932 1
0.341663950293389 1
0.360207274745018 1
0.280549325045847 1
0.408433937206771 1
0.384827909382852 1
0.419876931380136 0
0.389623366228123 1
0.382857182962989 1
0.262994682854579 1
0.315619608844198 1
0.397956546266289 0
0.401061702542165 1
0.37540458440271 1
0.296964844183884 1
0.36749580564081 1
0.416588096995852 1
0.36417649457523 1
0.326474009750707 1
0.417077498721206 0
0.270499589477108 1
0.308825558842011 1
0.235483373879604 1
0.310692444973941 1
0.336350175802987 1
0.272091509369504 1
0.346891867911813 1
0.373717630688348 1
0.352498090303917 1
0.329305829500824 1
0.326277673114608 1
0.385978933339924 1
0.43532772764118 0
0.222495923703661 1
0.332202837742326 1
0.416843728895464 0
0.314379950664351 1
0.304527911967776 1
0.329372512894038 1
0.392868130795861 0
0.323069714199053 1
0.303644255150503 1
0.373605615456626 1
0.448809945480328 0
0.37525310821312 1
0.444974027459704 0
0.326684372524943 1
0.387430795784783 1
0.3574227752794 1
0.344701526403514 1
0.207908124703782 1
0.336962394497349 1
0.303840406748212 1
0.424306834480822 1
0.306623833410126 1
0.329267894237523 1
0.409938166989026 0
0.424641899989764 1
0.420314586089075 0
0.440096348039701 0
0.349396176648999 1
0.336856717294475 1
0.304363074641238 1
0.389728933446333 1
0.350322671473609 1
0.359893697792739 1
0.398823569271534 0
0.309503280139541 1
0.385795193158156 1
0.366965934309836 1
0.393469492424096 1
0.412868224979735 1
0.298500569637458 1
0.349942805262957 1
0.360178024908503 1
0.393316206686508 1
0.407297871635099 1
0.391697518766019 1
0.422761803527064 0
0.470690171331448 0
0.307865372322236 1
0.368463934891372 1
0.371865176540501 1
0.341155809920292 1
0.296153117520643 1
0.437011302814119 0
0.323244320277314 1
0.26300689694933 1
0.281794002719214 1
0.405279548448106 1
0.322314153559111 1
0.351506907828844 1
0.400558976047458 0
0.453168594308235 0
0.36819785686266 1
0.268527260221553 1
0.276235099823188 1
0.370704967434487 1
0.303566602719572 1
0.414740957337102 0
0.306818471424298 1
0.32111559350799 1
0.343512797592653 1
0.285605274407535 1
0.3416887115944 1
0.357067441586755 1
0.339081591167099 1
0.367331959237811 1
0.426635061298857 0
0.422639345614119 0
0.388048029968049 1
0.273365114019744 1
0.384117965841081 1
0.371790675529349 1
0.280568266389987 1
0.290521819225309 1
0.330401134389996 1
0.309680811873408 1
0.331915117933705 1
0.349309873006983 1
0.416751021645257 0
0.335123621682894 1
0.343009751044149 1
0.357115193265438 1
0.362795273199805 1
0.382145320772409 1
0.373807328449236 1
0.340182475074272 1
0.367115515429407 1
0.371463866108773 1
0.345557980294076 1
0.362388407066768 1
0.378091187684052 1
0.381274517150861 1
0.340424515741844 1
0.370418194845203 1
0.338336475638237 1
0.266988436994356 1
0.336615796653825 1
0.393965439685121 0
0.444609002015592 0
0.335054446188121 1
0.314639940774529 1
0.331021729914328 1
0.34044902667273 1
0.310682600135413 1
0.394455933190327 1
0.434811167249077 0
0.425688227114093 0
0.499314252466066 0
0.317242558260176 1
0.325697213018028 1
0.360967996983678 1
0.359764506371187 1
0.333548510407736 1
0.347387400382374 1
0.276569871945163 1
0.314406536191866 1
0.359706614599599 1
0.358485836136174 1
0.356864672825918 1
0.326415627611159 1
0.339400932109427 1
0.326757162160005 1
0.331295854516989 1
0.370217535178119 1
0.342800311388793 1
0.372011161126746 1
0.366451980449432 1
0.376193514870284 1
0.369683281208742 1
0.366114517882322 1
0.327006252326143 1
0.300968113448601 1
0.305723059009425 1
0.307207562789657 1
0.361259850061896 1
0.384214091602967 1
0.36481285177139 1
0.311852813609187 1
0.371194162610492 1
0.292098700285183 1
0.313400970959624 1
0.320587684884607 1
0.374302932321876 1
0.427659525150488 1
0.330508121680593 1
0.424738634395583 0
0.269601412697798 1
0.315828729096641 1
0.341481188186226 1
0.38591463965746 1
0.34667093434144 1
0.326279357845799 1
0.356166129402485 1
0.314795186983015 1
0.378370523374305 1
0.257870126923571 1
0.311425142156017 1
0.404034968672247 1
0.248200069865808 1
0.30274551649814 1
0.383899622583902 1
0.354527758960536 1
0.412747912650123 0
0.430850971277669 0
0.234522011609053 1
0.373413397729561 1
0.308904912174028 1
0.277042244528047 1
0.24051395363483 1
0.372578846124093 1
0.363338279731256 1
0.339678616400032 1
0.357458583098661 1
0.292083359965116 1
0.40548232719304 1
0.310916593076912 1
0.302274426105682 1
0.267010393343088 1
0.360291536237854 1
0.31996468422922 1
0.34782096916851 1
0.342968961372814 1
0.331119622444344 1
0.320792444910102 1
0.259881537327372 1
0.421833846866014 0
0.323099402937294 1
0.281615879307382 1
0.347506685495576 1
0.327377638463601 1
0.389570712461712 1
0.260017436796332 1
0.382111895418215 1
0.279134777951445 1
0.373298209450705 1
0.288464435201497 1
0.32621794834487 1
0.385051142590916 1
0.281272378157835 1
0.330899887135613 1
0.371137456436522 1
0.277909901542298 1
0.349442573926402 1
0.314059215034436 1
0.386948596441529 1
0.397633227877422 0
0.351296949842641 1
0.258686726163703 1
0.367143471138976 1
0.466000106629907 0
0.394594498034756 1
0.294146717517267 1
0.371570723562593 1
0.383870142616252 1
0.361617231094873 1
0.383918929223245 1
0.338808093709766 1
0.277275742986826 1
0.381274509280152 1
0.292534027501515 1
0.370238624755293 1
0.282830645260413 1
0.285569183831899 1
0.322178421525678 1
0.274168402117889 1
0.319691352317372 1
0.327031138925056 1
0.401486373852926 1
0.361609677518024 1
0.367229778216972 1
0.374034708110816 1
0.301441819563691 1
0.408223169673253 1
0.356003107201718 1
0.33722008069135 1
0.282363818549947 1
0.373654748733891 1
0.324455420319655 1
0.277468118528715 1
0.315481090168328 1
0.319305211717531 1
0.347231487807265 1
0.317777564852741 1
0.406001606715071 0
0.333428263598789 1
0.338883417170455 1
0.314084954179828 1
0.422893887932694 0
0.3875582676314 1
0.35734001812561 1
0.410428954267199 0
0.28153291520779 1
0.469071978526625 0
0.336224923519318 1
0.268143140525319 1
0.459535092859276 0
0.309841749401254 1
0.381786837516804 1
0.372261896688808 1
0.266452286242021 1
0.35047344933873 1
0.357911124959662 1
0.341576319200486 1
0.267776257438009 1
0.32381340848138 1
0.324111739880589 1
0.264555241634205 1
0.271994232443706 1
0.358918389667456 1
0.310874446548349 1
0.281371986985357 1
0.350237538327975 1
0.3503432240347 1
0.382747436064601 1
0.321017343119408 1
0.424335087417484 0
0.421717682645833 1
0.220927568538654 1
0.451074103163682 0
0.341567635263904 1
0.274734115868409 1
0.339359682979356 1
0.346212611364577 1
0.335631230425931 1
0.336658307714957 1
0.390348113752301 1
0.390302249308488 0
0.342665237599848 1
0.362973161503652 1
0.365237669817842 1
0.328869124409478 1
0.422666659557544 1
0.413793950066754 0
0.371953720643326 1
0.34000766316122 1
0.387401896222233 1
0.393447256544159 1
0.292397925096824 1
0.341887733832066 1
0.333445208165958 1
0.336876721385107 1
0.313661682181738 1
0.272335381761912 1
0.346553486764586 1
0.397473703306455 1
0.370420338288917 1
0.286774788838312 1
0.37101968754261 1
0.399115654280345 0
0.398314323236283 1
0.414985436081864 0
0.279144728159058 1
0.323660186565619 1
0.366965966158786 1
0.358801129896463 1
0.342945051986594 1
0.382976391807822 1
0.349092370879464 1
0.315432665780115 1
0.464466729114289 0
0.344446193341026 1
0.394360754199095 0
0.30545937592942 1
0.310092646128727 1
0.366841935660076 1
0.315218432866467 1
0.275037714346145 1
0.36142053999923 1
0.396243112166342 1
0.417593248982469 0
0.370518107056707 1
0.340161118610725 1
0.289764346092983 1
0.322563064809933 1
0.373787255754239 1
0.39610848573231 1
0.340284099774463 1
0.317483906392189 1
0.315932877658393 1
0.391818686288262 1
0.379532163355975 1
0.298386868915266 1
0.324157787669059 1
0.368708982631949 1
0.309960001318832 1
0.455276661314322 0
0.396013302363142 1
0.319491168620595 1
0.407104073915341 0
0.361365560108233 1
0.342164207591987 1
0.395469647095507 1
0.39522948853443 1
0.289402726842463 1
0.335433699913092 1
0.375189327939144 1
0.363915961857275 1
0.338762335630217 1
0.285347853586589 1
0.351264685747305 1
0.331255974144166 1
0.272110353932801 1
0.319726809706662 1
0.392200445947341 0
0.293612133769546 1
0.336640840369806 1
0.342583094375882 1
0.265299241272275 1
0.281913527543901 1
0.37991124116531 1
0.246213810052885 1
0.25727761183043 1
0.373163802517379 1
0.33966897894235 1
0.378689799856529 1
0.407128594931514 0
0.409917107369133 0
0.417722395369501 0
0.38116118240811 1
0.283858150481117 1
0.330121169983842 1
0.383949544040042 1
0.277624955062324 1
0.281358110413998 1
0.416527336383964 0
0.318881633104 1
0.320468762920248 1
0.364569863652 1
0.375494543700428 1
0.388030956432335 1
0.358206005733428 1
0.411900160641049 0
0.321302642729475 1
0.405266662582959 0
0.37938000337409 1
0.431934787994428 0
0.405502443641828 0
0.410727223644359 1
0.355816797848922 1
0.393778862704526 1
0.346621462281098 1
0.43998429236667 0
0.329672949328969 1
0.267860989065098 1
0.385943484164284 1
0.332741740262813 1
0.268280604012739 1
0.342403554487369 1
0.341796295267108 1
0.26578548888422 1
0.376714209771624 1
0.443433005284506 0
0.309317256178165 1
0.380642126314225 1
0.344745645385803 1
0.395576343225514 1
0.356557336363002 1
0.310120753543629 1
0.313398622625734 1
0.308550988622375 1
0.283941403496383 1
0.372979585555909 1
0.314512587073618 1
0.344743852156905 1
0.223603833423878 1
0.346422829788099 1
0.288692414916212 1
0.338035381817408 1
0.395212982266736 1
0.307527112857811 1
0.308726132086743 1
0.326347762663263 1
0.263705082951749 1
0.287180713580014 1
0.312441719957036 1
0.396943171114331 0
0.33552620337885 1
0.392894933543188 0
0.256193408997051 1
0.363332223363671 1
0.332083173782592 1
0.461758976910516 0
0.364015331794695 1
0.347898299040659 1
0.317879111152371 1
0.509002879056609 0
0.415881275745184 0
0.311983090006025 1
0.339538918982676 1
0.354106796279838 1
0.357232642242247 1
0.290808778039017 1
0.297056575588331 1
0.418505925882877 0
0.402351369939348 1
0.287441351821085 1
0.392386291178265 1
0.356807015506851 1
0.380007917528478 1
0.366614764465843 1
0.364394262316136 1
0.324681738275127 1
0.355448447616782 1
0.401914374681257 0
0.3061448034335 1
0.364288441924802 1
0.27199984496386 1
0.280708169008727 1
0.349496654083169 1
0.359535857929559 1
0.197359175801681 1
0.320489701201585 1
0.367205246174158 1
0.311124625191518 1
0.400242885382356 1
0.377119437900002 1
0.292224720165193 1
0.376487081567954 1
0.332167404597467 1
0.328404567463736 1
0.424516885300162 0
0.233760309486826 1
0.302561041900669 1
0.290845778949364 1
0.255327630777721 1
0.333880316043834 1
0.387490924632723 1
0.432134957330749 0
0.342471465858251 1
0.352991055133362 1
0.4214508243317 0
0.410789858220742 0
0.339555177544634 1
0.403516466731801 1
0.383645907340331 1
0.3914918204929 0
0.370002830286497 1
0.34914728905934 1
0.343475324275842 1
0.308363556536807 1
0.372228969991942 1
0.33930838100105 1
0.346500346857491 1
0.403528747058271 0
0.470136542459987 0
0.391167356129082 1
0.396321374293476 1
0.372312907029729 1
0.272612584805422 1
0.340527873238079 1
0.345605117381765 1
0.323177148530289 1
0.400673773631615 0
0.2607802996264 1
0.336133645260458 1
0.335524876929413 1
0.30443260263066 1
0.272061876224167 1
0.271325296660013 1
0.41503597391712 0
0.394041526576521 0
0.358214323717498 1
0.427420733264157 0
0.389104022850726 1
0.356730905226196 1
0.305323673456656 1
0.387390086682597 1
0.343469246668815 1
0.353934255969069 1
0.241214223982742 1
0.43397903700512 0
0.246737270784384 1
0.279036175088442 1
0.395992372749137 1
0.375467445465758 1
0.320218789217954 1
0.30159729022463 1
0.358799502752506 1
0.382362818993177 1
0.351215811062683 1
0.450134870773495 0
0.441474983225138 0
0.330774155461766 1
0.297648454959674 1
0.288012107181347 1
0.392280851691133 0
0.282381026299669 1
0.290568661851987 1
0.35663342897746 1
0.243521225807606 1
0.466703095155614 0
0.300633138320564 1
0.434704265175701 0
0.34693647436473 1
0.337162618484644 1
0.293246299527711 1
0.353450863358897 1
0.279866598947807 1
0.364030931007032 1
0.363261725377792 1
0.276279512229897 1
0.248533788179459 1
0.36344094477977 1
0.41155761816684 0
0.208995619880935 1
0.378171135752289 1
0.347997858666869 1
0.380884289490297 1
0.367581125487821 1
0.296452113435903 1
0.266170533827384 1
0.31302702232722 1
0.376634744915766 1
0.333570848686758 1
0.315312526307442 1
0.371517377705238 1
0.413148634768901 0
0.395859659550499 1
0.330527150586069 1
0.266606626510981 1
0.361729785381721 1
0.398138004301133 1
0.378752248389552 1
0.297676321328164 1
0.336048140227186 1
0.314351525916959 1
0.233055074164594 1
0.38485133219568 1
0.288484199893815 1
0.381497106123732 1
0.306564078417506 1
0.407069372461591 0
0.299335290732174 1
0.423323061423756 1
0.379825316018692 1
0.303961389681675 1
0.424942186361859 0
0.354462255751647 1
0.394019035582427 0
0.341614662033759 1
0.309231486690674 1
0.332552854358233 1
0.361699609510603 1
0.336185415029005 1
0.26493793498401 1
0.376330898442608 1
0.35432992184668 1
0.342791041870553 1
0.349214267818124 1
0.434285071496461 0
0.262735269977011 1
0.402974302422555 1
0.301734968746627 1
0.346086824909308 1
0.329127096907726 1
0.300184061382529 1
0.244793024176342 1
0.3129870119199 1
0.353392724680633 1
0.408663438027846 0
0.397683237825388 1
0.409186898765672 1
0.37545720564244 1
0.309597318160486 1
0.369457841540862 1
0.30997957507184 1
0.333485412341726 1
0.414328178084624 0
0.31818783319226 1
0.293146033966435 1
0.27764627977441 1
0.28396045095329 1
0.33673923210577 1
0.357302479169168 1
0.271671381958428 1
0.288599070540555 1
0.280742762916882 1
0.358243952600017 1
0.481264592319357 0
0.395907835297027 0
0.32604355082267 1
0.339423214267516 1
0.297965721781588 1
0.316007215773925 1
0.445438860999784 0
0.354025398674149 1
0.385430382984315 1
0.360352432083764 1
0.365277386325697 1
0.430925737792432 0
0.215636107622118 1
0.350601250292925 1
0.241263470632078 1
0.352964374829776 1
0.40154055508569 0
0.312849316381854 1
0.350207180244163 1
0.377125856625902 1
0.341759945926499 1
0.29673957020534 1
0.269056531056978 1
0.36636624618037 1
0.324314200515681 1
0.36273324311053 1
0.354019286042247 1
0.376165771466028 1
0.375697812740724 1
0.402708827593776 0
0.352843088449195 1
0.402916578759068 1
0.303961293465445 1
0.397923354784103 1
0.369130295324911 1
0.396005607389233 1
0.333835666641715 1
0.330826189777298 1
0.416927392824803 0
0.342976731698797 1
0.342423756389768 1
0.269982399639402 1
0.403228877391949 1
0.362473450685902 1
0.306604568301078 1
0.246376729354538 1
0.289927516963035 1
0.265567423169409 1
0.264056455823848 1
0.374388408259727 1
0.416422706719642 1
0.344302870624336 1
0.264629373612094 1
0.438213956700433 0
0.460875284335897 0
0.325971670967013 1
0.379586128386878 1
0.368713912382277 1
0.344108855038746 1
0.413178384907144 0
0.39175375224249 1
0.311886631632354 1
0.355730046592229 1
0.338876794477849 1
0.37950240172107 1
0.402230324595421 0
0.345079522348678 1
0.322478360517537 1
0.323119274571635 1
0.212323978889842 1
0.332350829353934 1
0.342710619668161 1
0.393719962706108 0
0.34753432605667 1
0.346617861178322 1
0.407453875615125 0
0.291054692515711 1
0.355528899961942 1
0.379295965476118 1
0.398349015775238 0
0.328212138134444 1
0.329093520737511 1
0.261040551032991 1
0.353786790390193 1
0.380702504558051 1
0.475453000269466 0
0.380349801411006 1
0.261425228845071 1
0.34518350098709 1
0.33616035985861 1
0.39377027451786 0
0.435333438089047 0
0.308736954828833 1
0.37982094624662 1
0.396984500391159 1
0.441826700189765 0
0.323978352242376 1
0.338464087108663 1
0.314832367451923 1
0.335502455145536 1
0.355013123737515 1
0.386486611024103 1
0.334301025601596 1
0.326064696238802 1
0.386375229460587 1
0.31117771974621 1
0.398347035236303 0
0.296505693371572 1
0.412418465496143 0
0.419331374318795 0
0.318884068322915 1
0.360751399190821 1
0.365812391528271 1
0.33934136802822 1
0.324786987551135 1
0.342231879165221 1
0.388060016597031 0
0.324315420256005 1
0.35823833154658 1
0.289797022535585 1
0.364604463312126 1
0.311183270781434 1
0.439287369667679 1
0.360248693017621 1
0.357299057613884 1
0.394193570018952 0
0.395941412316225 0
0.353986977744181 1
0.311017514703113 1
0.327502994810384 1
0.344784168490955 1
0.341525125941473 1
0.35897789557743 1
0.250335452098088 1
0.410219679215032 1
0.426158980085324 0
0.354370088314304 1
0.344160183747862 1
0.353461553325018 1
0.334447721358042 1
0.412152349373812 0
0.354054317213995 1
0.279713676797386 1
0.377252813002242 1
0.391043586477911 1
0.305348238814974 1
0.386843446431306 1
0.329200887965867 1
0.39525586641213 1
0.338210380745198 1
0.376163681930264 1
0.281542945042139 1
0.483936894773493 1
0.275003166808173 1
0.340788127844014 1
0.30598388043652 1
0.347506144724076 1
0.347217650621249 1
0.367844729820207 1
0.316311885936239 1
0.270800352568027 1
0.374816277942055 1
0.407638863043449 0
0.31502359791202 1
0.386177448192132 1
0.336476750854292 1
0.387425867506986 1
0.374414962255849 1
0.304167370775285 1
0.434518849278324 0
0.448942489137921 0
0.263770428022562 1
0.255533835285517 1
0.357083399573531 1
0.381976151514933 1
0.402728892132219 0
0.315581414561974 1
0.383173317371289 1
0.418173329160799 0
0.265718312858009 1
0.42168713322239 0
0.319133835135384 1
0.330148004622143 1
0.323835647043558 1
0.403745778131399 0
0.355914970903278 1
0.334971432803315 1
0.360679512513393 1
0.266136506350468 1
0.303996527856666 1
0.296529576614159 1
0.267136519578156 1
0.319033378580528 1
0.343770346990733 1
0.280287271048854 1
0.350275158619034 1
0.330568914868501 1
0.380699596789426 1
0.262533527104501 1
0.443406454734106 0
0.351881522398465 1
0.300975015636046 1
0.358443066720532 1
0.396407313380003 0
0.265655095627497 1
0.431661957149421 1
0.342024965037506 1
0.363882655464784 1
0.406735477899331 1
0.341436610351051 1
0.358496321996339 1
0.31025154603796 1
0.354147600538499 1
0.331301447644693 1
0.289785055280124 1
0.390951158604751 0
0.379593363628933 1
0.418004506026972 0
0.30986071178525 1
0.337467883829653 1
0.43401391163517 0
0.315392050770242 1
0.431360003009336 0
0.363734363684191 1
0.377142627791925 1
0.352242123993683 1
0.305551539654862 1
0.376805895530791 1
0.323868544997145 1
0.347273113455051 1
0.373283226365205 1
0.320305209393102 1
0.262133809185222 1
0.392612676655728 0
0.319740244156925 1
0.343537154339965 1
0.357197131896265 1
0.420752013097064 0
0.399766515012009 1
0.330224728995872 1
0.356479604100838 1
0.378223042315546 1
0.302132150053965 1
0.333794236618681 1
0.351505654359823 1
0.384462151138169 1
0.2761622728063 1
0.32261188173061 1
0.369497224604067 1
0.35664983331878 1
0.352028706830749 1
0.383581155332268 1
0.360317900243646 1
0.429059023940541 0
0.337123150413769 1
0.384022317671889 1
0.353888855339827 1
0.380596170020286 1
0.304744368257886 1
0.32513405231595 1
0.415746405292179 0
0.287466335020733 1
0.426426456088479 0
0.442608513313078 1
0.36555076128728 1
0.397699285033871 0
0.297253653905262 1
0.311631419406515 1
0.350165286461194 1
0.286901384918542 1
0.288363676739532 1
0.335938360936681 1
0.252696032426757 1
0.312555670841195 1
0.362112767498947 1
0.363771279322103 1
0.323906452567547 1
0.365715008880416 1
0.383928960432851 1
0.366749017524967 1
0.312096219688281 1
0.413196093743877 0
0.313692516551385 1
0.321990880797352 1
0.334486425988602 1
0.390256056815453 1
0.27744944904175 1
0.394420831305455 0
0.313676152960282 1
0.356243075508905 1
0.270095162544998 1
0.298978983703022 1
0.351243703170425 1
0.33165089444237 1
0.390844240552485 1
0.324880904268576 1
0.361900364974125 1
0.419913727308866 1
0.334238264587163 1
0.316601157299517 1
0.405306784748685 1
0.383605818223179 1
0.355261438018563 1
0.351300035517197 1
0.468629327542564 0
0.395012620222209 1
0.311669931553205 1
0.351841710020881 1
0.337217776840683 1
0.336447153444517 1
0.273103484612914 1
0.416661537807621 0
0.370441030238916 1
0.378339490242107 1
0.36032843391015 1
0.42646011340183 0
0.306632720221597 1
0.269622429493057 1
0.397411401040456 0
0.34479454816703 1
0.340756673550181 1
0.312178366518176 1
0.372600509234219 1
0.442732745190908 1
0.285216623220109 1
0.382434031895731 1
0.461039778715086 0
0.254716029256717 1
0.364872459095503 1
0.399921591226949 1
0.324817898998421 1
0.321120147249489 1
0.324793100279623 1
0.376088353694314 1
0.365728019752073 1
0.37178520150142 1
0.31758197386131 1
0.383040954053574 1
0.391713949144897 0
0.357967470452282 1
0.332475805719511 1
0.392549311765641 1
0.34304983421177 1
0.364408221734065 1
0.294048445685271 1
0.3646358522704 1
0.278092241917724 1
0.291008475834494 1
0.423939324977246 0
0.299828957138704 1
0.420992480046954 0
0.403016815715159 0
0.403229698760127 0
0.335260702135274 1
0.309305206766181 1
0.412292805786307 0
0.389744529178066 1
0.383260076162623 1
0.381089776707199 1
0.265972550555023 1
0.263266906442739 1
0.408712685038727 1
0.325311016784831 1
0.349083814864262 1
0.380406557215327 1
0.402176246094168 0
0.348440637396365 1
0.338089111699749 1
0.301628148626286 1
0.355317479351338 1
0.311289832447091 1
0.298539996298302 1
0.404802687723054 0
0.302531301159533 1
0.272960449845787 1
0.374787321019813 1
0.308865817986232 1
0.296068497739415 1
0.373771932074207 1
0.372392981385712 1
0.292742922849994 1
0.426393266385078 0
0.342907160475851 1
0.366211492735919 1
0.341092365798378 1
0.333480078024694 1
0.37212764487373 1
0.327651436589245 1
0.343098392894729 1
0.293751759572057 1
0.358037725539256 1
0.422908389078074 0
0.385694959956397 1
0.441455633073159 0
0.371902366531456 1
0.276541368488095 1
0.370414938678703 1
0.264825274307486 1
0.325139410667469 1
0.417282278991368 0
0.337837975401701 1
0.315000350586577 1
0.395785627998074 0
0.257449101806254 1
0.342662571370882 1
0.275712250766724 1
0.352130331974852 1
0.339552317048646 1
0.303507690040133 1
0.356501604604439 1
0.438673261469255 0
0.302910756012914 1
0.313958527268509 1
0.326763863688972 1
0.307504281554069 1
0.385574585522914 1
0.383756891787218 1
0.372087365928045 1
0.301301559394007 1
0.394155692139435 0
0.31230780945421 1
0.315203204426775 1
0.303635702468052 1
0.441980509671813 0
0.367273283379598 1
0.329244581462299 1
0.425837297224074 0
0.308103324721631 1
0.338647984301959 1
0.387284702627609 1
0.29811405496301 1
0.364774464126116 1
0.379122916528255 1
0.33124898344181 1
0.39096585286044 0
0.388345376328768 1
0.368582765143138 1
0.425050458748257 0
0.366440563007564 1
0.392514270211886 0
0.349669914331545 1
0.335352428737119 1
0.375779236428777 1
0.394760825972483 1
0.330793603785125 1
0.422285040051689 0
0.355088019128372 1
0.34958593361505 1
0.289624653696023 1
0.343096241364887 1
0.240936273445944 1
0.286947594982976 1
0.318914854935548 1
0.364095771399343 1
0.342798645331129 1
0.365004673470103 1
0.300867268220083 1
0.34939495466643 1
0.320562010500513 1
0.436409046652225 0
0.397567610928774 0
0.400759403718508 1
0.393020557432725 1
0.325263762863025 1
0.348208138459818 1
0.418560862982953 0
0.35465697956429 1
0.337264120026729 1
0.353054433299627 1
0.404827715907751 0
0.346543808363323 1
0.370135992985118 1
0.389124141740241 1
0.321080613534149 1
0.361642128375711 1
0.390201288282121 0
0.366150262369477 1
0.303002321960448 1
0.45794247482001 0
0.313476561676307 1
0.289067420601319 1
0.349854343817981 1
0.346150164009618 1
0.322752337993795 1
0.293835301432704 1
0.324622254234822 1
0.349395098416802 1
0.256746555091343 1
0.347989786986945 1
0.288018332866175 1
0.334944032316533 1
0.300910268663405 1
0.405290935044997 0
0.433256409051083 0
0.364894200278034 1
0.397903997580079 1
0.314626307523749 1
0.370187646175902 1
0.440433521180999 0
0.317276440931183 1
0.326988514792531 1
0.360642184475373 1
0.430890407787908 0
0.306757334858214 1
0.355408596653445 1
0.367514784466085 1
0.416528576958633 0
0.245510477894647 1
0.325167709431321 1
0.385647343745576 1
0.324703638521039 1
0.450255346873949 0
0.348423588303282 1
0.317217324536932 1
0.377486640510747 1
0.360036304588834 1
0.250746238418662 1
0.316703751614738 1
0.319650283866912 1
0.31222487001274 1
0.399018497873439 1
0.352289827319238 1
0.300408106507069 1
0.420315644849343 0
0.32908425077166 1
0.395639030840038 1
0.323713084873068 1
0.387526468002416 1
0.362676859188429 1
0.302174603608694 1
0.348260332048326 1
0.4282302321572 1
0.310311917571969 1
0.328579596757233 1
0.414616443035502 0
0.337155175854601 1
0.416724996355632 0
0.291147885344783 1
0.376978367887542 1
0.31082799845876 1
0.388281890829925 1
0.373716025809552 1
0.35926458084011 1
0.414147008437696 0
0.406328113197164 0
0.33049015431281 1
0.242956957758784 1
0.361765251095502 1
0.249487474376148 1
0.407039771137956 0
0.386404740353506 1
0.359227259435487 1
0.363892345117063 1
0.405951258735866 0
0.385799099352478 1
0.393823586561202 0
0.331997576910468 1
0.337001058212855 1
0.391747719833771 1
0.36663883249234 1
0.336707161814027 1
0.330964594632026 1
0.217046405707342 1
0.37763378962621 1
0.369775846845583 1
0.321239704790963 1
0.240238213995017 1
0.316671168417656 1
0.33909577076739 1
0.382694512707541 1
0.453518026346058 0
0.34920114256809 1
0.307347481139566 1
0.415802775544997 1
0.322790812771711 1
0.361302578476819 1
0.332971245156494 1
0.331790607160418 1
0.322631534444612 1
0.305263532457717 1
0.342158805457824 1
0.270592240392148 1
0.447110913463653 0
0.278896032518859 1
0.306185823460835 1
0.322289274456171 1
0.331940279574439 1
0.397428075001484 0
0.347570847669029 1
0.318280123174072 1
0.314824528354359 1
0.306607944078065 1
0.262176024860176 1
0.264328271863113 1
0.360091524442701 1
0.251629268927891 1
0.302880920642135 1
0.247051743943464 1
0.330172148228874 1
0.347355087138699 1
0.32934890888852 1
0.31729207149999 1
0.35194075123663 1
0.307736802510067 1
0.307641138921013 1
0.371695918997621 1
0.342835490205376 1
0.393434245222916 1
0.379169826193386 1
0.270784859738424 1
0.310669321146801 1
0.295248591399033 1
0.400446064177423 0
0.382061113569663 1
0.309766867278849 1
0.318794095145174 1
0.426451983714406 0
0.443102081537471 0
0.234487750006147 1
0.331530817834811 1
0.38025203700355 1
0.240772768554733 1
0.364070639154511 1
0.36177992609287 1
0.353696821389283 1
0.415318099627412 0
0.316590332053469 1
0.352279173017675 1
0.270046889258502 1
0.31051469084395 1
0.362621760017248 1
0.37228335816953 1
0.332076750165162 1
0.391416477007883 0
0.346459818929742 1
0.412724834732987 1
0.360528622370896 1
0.349835759543295 1
0.402243257694155 1
0.288990092936477 1
0.256005767401203 1
0.336374197986185 1
0.273711028605381 1
0.406826613904826 0
0.297516788094563 1
0.361332638303286 1
0.33627451926074 1
0.278286261928808 1
0.390430866462927 0
0.341321415539104 1
0.346282138817074 1
0.431667339870667 1
0.40259824446061 0
0.338270451487109 1
0.313999491037298 1
0.269251519963958 1
0.293753239122331 1
0.2662779636871 1
0.380125684195062 1
0.307497368088595 1
0.409171581632745 0
0.342578664554463 1
0.378775758976898 1
0.31878025958628 1
0.382164720965746 1
0.398886674408116 1
0.398047107670083 0
0.341534701324286 1
0.366417320702938 1
0.369199649310456 1
0.411640080112377 0
0.299310939546797 1
0.392145367161754 0
0.430431996775207 1
0.370122461868219 1
0.392370762328836 1
0.331954153056141 1
0.380750388479779 1
0.345072163568633 1
0.381210413493627 1
0.314869450545385 1
0.295820153620051 1
0.391964934062961 1
0.422130699087969 0
0.324645060865265 1
0.330145996335868 1
0.352903058775393 1
0.463627252698159 0
0.363439245941184 1
0.310073651321752 1
0.337568336844647 1
0.336643968049138 1
0.401991363455129 0
0.362323172031134 1
0.373990037783067 1
0.351968485064608 1
0.35185828467288 1
0.254925540045606 1
0.322112775693102 1
0.262948018773622 1
0.434566619176758 0
0.360887564849586 1
0.406787545264353 0
0.314429286019501 1
0.368848912581218 1
0.332737133044449 1
0.361016198975232 1
0.444852748261537 0
0.385520235632159 1
0.312268713544284 1
0.384742034405087 1
0.355858779634125 1
0.276134194615337 1
0.241171665180263 1
0.420921224417862 1
0.432807175399275 0
0.319579811045434 1
0.338374933692469 1
0.326874050660647 1
0.271453295363801 1
0.27544203170111 1
0.323290477307987 1
0.370465419353849 1
0.311200500673303 1
0.417569688311993 1
0.304898684610083 1
0.444099675580317 0
0.460847975074347 0
0.334380130394989 1
0.437483929726083 0
0.313824683933811 1
0.320746325909333 1
0.396411082797236 1
0.402418766135668 0
0.416534858918797 1
0.368626085925687 1
0.395727375002831 1
0.411783666744993 0
0.323116477330494 1
0.408330636638516 1
0.407975199476581 0
0.34312128355795 1
0.349649630795375 1
0.418318293208001 1
0.419373743067551 0
0.386070519836589 1
0.305912422510626 1
0.316648992050055 1
0.401156738818711 1
0.295432819177658 1
0.240409916670607 1
0.301853765905768 1
0.328622363719448 1
0.284465487300307 1
0.323234925520983 1
0.382249905143912 1
0.362890601943158 1
0.453549854366882 0
0.302699669968114 1
0.373494216191735 1
0.350890467621477 1
0.301044150903858 1
0.392922193691672 0
0.323205719175115 1
0.403716232232038 1
0.430179966225333 0
0.299384705460022 1
0.431399597954336 0
0.343204954639899 1
0.37905047064317 1
0.349462431642471 1
0.331383192249174 1
0.359790645807086 1
0.252998694789776 1
0.331803468735833 1
0.353052373370183 1
0.334794306317645 1
0.357325753226248 1
0.398927685844032 0
0.432668432575543 0
0.293327649718466 1
0.338775593763403 1
0.325099710796404 1
0.324044449700735 1
0.359876418746787 1
0.365811837785737 1
0.275359409988219 1
0.273412899676096 1
0.400291845175705 1
0.394795488137286 1
0.288918120426963 1
0.37217091709309 1
0.34099267232418 1
0.371214529240086 1
0.291752856158023 1
0.333911754000429 1
0.342929830521635 1
0.330375546955056 1
0.370786206744518 1
0.343591938686387 1
0.423670634662604 0
0.357901674518283 1
0.3102560421166 1
0.333444002272851 1
0.348945913241993 1
0.448770293173833 0
0.331657694093979 1
0.357056078328661 1
0.314957864074808 1
0.376009782942736 1
0.355998349080786 1
0.337993454999314 1
0.460744748629414 0
0.276412198384835 1
0.319207274328761 1
0.332725003721183 1
0.449687294601894 0
0.287291012288904 1
0.29477900091787 1
0.276332633152005 1
0.343086751492181 1
0.380873236292139 1
0.378530544973986 1
0.333650841150105 1
0.404525866974349 0
0.240951737434924 1
0.254675733618338 1
0.377535210388224 1
0.337944816062975 1
0.243742976857729 1
0.33004390744435 1
0.356059036811815 1
0.356607229933678 1
0.304990085236311 1
0.405960787217922 0
0.296137545312656 1
0.330332511394382 1
0.381139874497535 1
0.363754073683089 1
0.394241089767719 0
0.378015730957466 1
0.306124983529251 1
0.307632290025861 1
0.41222962300138 1
0.386198787884011 1
0.37301974613073 1
0.307050732204228 1
0.236745700203933 1
0.390411352175551 1
0.345385099110011 1
0.356765402115893 1
0.431951236320826 0
0.386078467494109 1
0.239961856950139 1
0.372204200799268 1
0.326328841515337 1
0.300347087075445 1
0.436469972622298 0
0.368928963056562 1
0.28824368017487 1
0.308108360016961 1
0.408826951275892 0
0.383169247801477 1
0.457039458035966 1
0.336127593266032 1
0.310468571851556 1
0.271594765794778 1
0.343856439983122 1
0.262937973303939 1
0.367885207401674 1
0.447134919288715 0
0.294820228934142 1
0.284877050887216 1
0.252325909718727 1
0.29746550168601 1
0.308021014465264 1
0.30850119572826 1
0.250607211681184 1
0.367563514645916 1
0.364406129509953 1
0.274688330430932 1
0.331020975240349 1
0.233898005103986 1
0.474155618548884 1
0.324814259329274 1
0.343253877730415 1
0.355497717563653 1
0.311793493057097 1
0.309732470673599 1
0.365225309537645 1
0.314411943636836 1
0.354434660687559 1
0.453785536322893 0
0.304075373101706 1
0.312693994913516 1
0.286387130352588 1
0.284185776102015 1
0.353931185958392 1
0.408155658992992 0
0.367174672344052 1
0.415158977134866 0
0.212865146822986 1
0.357192237509866 1
0.370738340712776 1
0.423828672651724 0
0.216666800620079 1
0.390447720920635 0
0.371445007809753 1
0.330797329235667 1
0.347425002051867 1
0.321789833330956 1
0.345058671394219 1
0.355804206465877 1
0.380741281613366 1
0.432428459330202 0
0.284385378913617 1
0.324437958375398 1
0.350806940298924 1
0.436204232030526 0
0.454252157591978 0
0.349574661241316 1
0.427681522664835 0
0.416301991415507 0
0.343648962721774 1
0.323351079727068 1
0.381047243020566 1
0.363292616410655 1
0.463279811581881 0
0.503472507135822 0
0.455786853939497 0
0.348645171653529 1
0.293627803942177 1
0.286160463543271 1
0.363050416001876 1
0.28606261724377 1
0.22971261487934 1
0.274373048632844 1
0.32890471204868 1
0.241837411092345 1
0.34711269433114 1
0.322618917779446 1
0.374650050212678 1
0.376247686691695 1
0.363986596788236 1
0.424712087128462 0
0.371606775106573 1
0.371461606224737 1
0.365759455772718 1
0.371312938693745 1
0.315356783997496 1
0.355495355256805 1
0.459792503443154 0
0.410730856870812 1
0.269098786241704 1
0.309169692842064 1
0.34549027425527 1
0.409332438827993 0
0.362309688163562 1
0.4238312533485 0
0.356873180991595 1
0.26623659859538 1
0.366074578149035 1
0.367934420719282 1
0.376888634507735 1
0.313644935317107 1
0.33574750548604 1
0.347727244992877 1
0.366203078061128 1
0.335446935307424 1
0.410768987276641 0
0.361202084291305 1
0.340604602256343 1
0.260342236644454 1
0.405509386834277 1
0.315778396959966 1
0.310630540318286 1
0.360630022999544 1
0.430044411698767 0
0.381105888180223 1
0.328884095962906 1
0.400676397370809 0
0.258232558549239 1
0.303172821061711 1
0.324194261577615 1
0.337774248464073 1
0.375063700994903 1
0.327279738215475 1
0.40561605788121 1
0.30241266311615 1
0.367590747547685 1
0.332211719085542 1
0.429517037636958 1
0.425280107174167 0
0.39596157336931 1
0.267744690760173 1
0.412818107751174 1
0.428196871459658 0
0.384673360148291 1
0.320560761079242 1
0.304710550897373 1
0.33310210493916 1
0.359629718225751 1
0.354732406080947 1
0.343746696835773 1
0.380608477728962 1
0.350958295697538 1
0.301335046131314 1
0.356295612713412 1
0.381923787588102 1
0.343607693093254 1
0.283586722812812 1
0.216184626104231 1
0.399080909669546 1
0.223804543254329 1
0.3078338885737 1
0.372152227219892 1
0.308043064007199 1
0.337307461030417 1
0.346568255228369 1
0.388469242915437 1
0.415271596848672 0
0.438426869283717 0
0.411467487800465 0
0.274943348986685 1
0.308528187170862 1
0.386957839396233 1
0.359375047991748 1
0.265508289080987 1
0.209030334479086 1
0.340449241370944 1
0.401879900644282 0
0.390523734281879 1
0.360400266657188 1
0.38411498665441 1
0.323011664503316 1
0.456718205171541 0
0.329337307109371 1
0.330546257698898 1
0.33838154493099 1
0.341589895570239 1
0.365691872673609 1
0.388135131044389 1
0.385644711024676 1
0.341139588287874 1
0.339870315756472 1
0.378163508439279 1
0.425778159520599 0
0.384807008744049 1
0.35753724154588 1
0.399296435455919 1
0.355477706376578 1
0.306375200097297 1
0.387884613380076 1
0.344997295289531 1
0.425062991499766 0
0.390875072536695 1
0.40082624696238 1
0.399434546393235 1
0.354183485905336 1
0.381764766370323 1
0.326488111508925 1
0.310572753399925 1
0.434590671169757 0
0.351350998500779 1
0.401455434024798 0
0.393354144200397 0
0.363177126879107 1
0.355363303752864 1
0.329214250328887 1
0.298581709066088 1
0.352273638917655 1
0.314369024497175 1
0.343719814493201 1
0.427887450294351 0
0.341225435572238 1
0.401794620500025 1
0.336184332410111 1
0.324911874528443 1
0.395245643099472 0
0.334170850328177 1
0.332208110559181 1
0.3338538568833 1
0.405115329888267 0
0.336059640047064 1
0.431903541561726 1
0.388386465787119 1
0.32885244679722 1
0.37452842854845 1
0.282966596137208 1
0.381567866701352 1
0.482381203122323 0
0.318175469301815 1
0.312847623603438 1
0.336399608545397 1
0.297821243540628 1
0.372807709101501 1
0.435381420865971 0
0.374893457009218 1
0.364107991762728 1
0.369592244019862 1
0.415407700139874 0
0.39053997615386 0
0.298654853375561 1
0.321770839233403 1
0.356587028713248 1
0.263364764719135 1
0.418727460388083 1
0.326472259590155 1
0.386177457105612 1
0.301616004399792 1
0.329832905254091 1
0.3681907698963 1
0.362520303122075 1
0.22718578673711 1
0.267605318066307 1
0.401895265738387 1
0.355343639055962 1
0.383284123568854 1
0.3661370235902 1
0.308899685994329 1
0.321371234937806 1
0.324942100513747 1
0.320781931827704 1
0.360555464248287 1
0.348591914549586 1
0.376515384846386 1
0.338125490692337 1
0.33994389529011 1
0.360685710896244 1
0.353677107856783 1
0.30501409129569 1
0.376327057583395 1
0.30496280326129 1
0.343253029079577 1
0.264015087492851 1
0.310404865276123 1
0.431431556455414 0
0.307858247032487 1
0.377809076077785 1
0.311006155274843 1
0.306825543751567 1
0.320895798090012 1
0.264275519376425 1
0.303553453899735 1
0.428540932939641 0
0.368613012211978 1
0.38902778931799 1
0.331176074225232 1
0.404485773438473 0
0.262060836392547 1
0.330284287618507 1
0.316172719756578 1
0.372450217422033 1
0.364690584828232 1
0.332190473441115 1
0.354415429290338 1
0.318525603780052 1
0.405038744744417 1
0.382417506636345 1
0.383478662299319 1
0.334033970147738 1
0.422936500993303 0
0.404652474950199 0
0.333729570227523 1
0.392688657266382 0
0.302054524899582 1
0.385566606963934 1
0.378413719279283 1
0.258108238260138 1
0.381647270664414 1
0.410963627196741 1
0.365992462125909 1
0.316545399920884 1
0.380995132137104 1
0.340004395626361 1
0.28728045514935 1
0.422895399314579 0
0.308294563050274 1
0.376945009714307 1
0.325819264936566 1
0.412996343205568 0
0.334783834267084 1
0.369204867005848 1
0.343378373178144 1
0.343312685564709 1
0.459140299801473 0
0.414519088193765 1
0.282712779787605 1
0.353026797879907 1
0.399952598287907 1
0.33528344458279 1
0.353131484332689 1
0.418352546201047 0
0.336206104795987 1
0.403884907792048 0
0.397477682523618 0
0.358648774903335 1
0.292221877345097 1
0.371383948047664 1
0.292816145401173 1
0.335000016741277 1
0.364548613556249 1
0.34053973495403 1
0.364512882177565 1
0.330176475087056 1
0.326929689467347 1
0.381149529617013 1
0.374795544474151 1
0.348191731175653 1
0.338859619305705 1
0.30858608335001 1
0.357404567108421 1
0.314352562179772 1
0.285465999261398 1
0.313799000057275 1
0.391156493597858 1
0.432862287798125 0
0.207330896786263 1
0.397825733362572 0
0.264481214085744 1
0.294055108650371 1
0.325180932135893 1
0.374690208319226 1
0.317788192959427 1
0.340764780920025 1
0.34970128424663 1
0.393782261282673 1
0.322533841000672 1
0.321990105096921 1
0.261358147998725 1
0.35139264704425 1
0.39854900968688 0
0.3454038662521 1
0.282502931805019 1
0.326566919797331 1
0.391928590105869 1
0.283400503528696 1
0.301559139603614 1
0.349477684116202 1
0.426177759509119 0
0.389868644127624 1
0.312980657700631 1
0.287655431792187 1
0.332844297816567 1
0.393207981326532 0
0.374380296901655 1
0.326320652592514 1
0.405799576172048 0
0.291446802279449 1
0.301384806719684 1
0.351304695429587 1
0.437531449896615 0
0.410346736797657 0
0.430091329950973 0
0.287503548590471 1
0.452156215421664 0
0.354634172611095 1
0.332121523963394 1
0.400796710224258 0
0.343486110416757 1
0.387894126558262 1
0.432889770589462 0
0.38638446145491 1
0.423298706010221 0
0.427819362060751 0
0.353575180506169 1
0.352382421721665 1
0.357401196148724 1
0.413766258926415 0
0.356599668811532 1
0.418036651366448 0
0.33719853646346 1
0.280031119310869 1
0.351656795716775 1
0.371619646514732 1
0.347334693404908 1
0.403325519806658 1
0.345264415741924 1
0.360925275497707 1
0.353649929591922 1
0.343513672456577 1
0.325547315174951 1
0.27739786627005 1
0.473104148727843 0
0.422696984659235 0
0.31007601542155 1
0.390365426539188 1
0.380972289905601 1
0.40193121042237 0
0.436268186536453 0
0.403921039883635 1
0.265715435578926 1
0.440523300044338 0
0.425253384530482 0
0.441741414958211 0
0.356479928809649 1
0.390586639253731 1
0.355530232610376 1
0.408626304260643 1
0.361817758585665 1
0.435791066496707 0
0.336594578055733 1
0.258396629723574 1
0.382700823133509 1
0.355246985760688 1
0.380299802352028 1
0.314127719428186 1
0.315299241058393 1
0.304606659804222 1
0.365510053363787 1
0.304899579510565 1
0.37785673566221 1
0.334577632397359 1
0.38456176896686 1
0.311895782410656 1
0.353872412113393 1
0.377764128209874 1
0.379612582606081 1
0.411462452966537 0
0.34371052556404 1
0.214965417338989 1
0.31336895595202 1
0.227444325074429 1
0.483594500653808 1
0.341732101394496 1
0.410638020538451 0
0.364394442180492 1
0.360704656500795 1
0.243272307268129 1
0.381166896565026 1
0.342833961533355 1
0.374195371596592 1
0.385604817595883 1
0.402614030969926 1
0.348462732697712 1
0.373239382891685 1
0.344252408920534 1
0.308631187108369 1
0.303756771029938 1
0.282283790460186 1
0.278463490458557 1
0.362495718350489 1
0.366732369953146 1
0.374187359136274 1
0.303551805955261 1
0.351563743357667 1
0.351360878110988 1
0.395628918722358 0
0.39563781292361 1
0.343906857608884 1
0.400217479056034 0
0.292731327701968 1
0.214498883605724 1
0.289213665376793 1
0.399582205373371 0
0.396966206408616 0
0.298011262780522 1
0.429975904629344 1
0.33761324705888 1
0.424381861495675 0
0.405987137428577 1
0.300184160977015 1
0.393676083228496 1
0.334641736150205 1
0.30558968471223 1
0.341443759856443 1
0.317597598784043 1
0.434129998564325 0
0.327829510540115 1
0.318578694925012 1
0.318099298986806 1
0.428944745323426 0
0.297775883648731 1
0.327012251073122 1
0.270357396282522 1
0.361457638358775 1
0.421564354429794 1
0.367685909994325 1
0.382691740494504 1
0.296567100090832 1
0.322361080486324 1
0.397592410150985 1
0.312774139201517 1
0.358927646457442 1
0.282125024319614 1
0.308000477716171 1
0.353915621230693 1
0.402439260589317 1
0.266879225967653 1
0.317920463234805 1
0.397999732911892 0
0.351817999990253 1
0.239870891500879 1
0.332456387397247 1
0.432139074150044 0
0.441660914506664 0
0.257494285889362 1
0.357082324247786 1
0.286284809169954 1
0.270093915609558 1
0.271251600268991 1
0.363816634486297 1
0.414216732239304 1
0.382325734142193 1
0.380757601157027 1
0.333556090493928 1
0.411856845526319 0
0.303358259288499 1
0.251315321810808 1
0.29949567962315 1
0.367196304082692 1
0.28784603453237 1
0.304356721466234 1
0.426501016618467 0
0.345031513495826 1
0.369613064237706 1
0.310562857013978 1
0.309744592999546 1
0.268048458781563 1
0.330205598127383 1
0.28859017027369 1
0.401506775843041 0
0.250868951645017 1
0.33770517430385 1
0.360156256764609 1
0.372961842091635 1
0.381799336593289 1
0.356906899852464 1
0.330223592384856 1
0.251442680392557 1
0.391677816465822 0
0.338028534122867 1
0.369987875852592 1
0.327153250483718 1
0.379403897181994 1
0.333886925606315 1
0.317056893435884 1
0.434105913118769 0
0.292250858232234 1
0.406219292855393 1
0.372433138308269 1
0.364038480076256 1
0.392759712568358 1
0.339527797042825 1
0.311988237352013 1
0.273341835959335 1
0.352875554425199 1
0.403468721275987 0
0.351752526378258 1
0.302261056204575 1
0.322660894751865 1
0.306218460564726 1
0.295409039582755 1
0.366254311092255 1
0.285678514137754 1
0.362416869096357 1
0.381906902643935 1
0.314915671021144 1
0.456208962004721 0
0.276930976208691 1
0.29004264441831 1
0.387656579672238 1
0.347394197601658 1
0.40981628223851 0
0.376420519861849 1
0.324937755052361 1
0.385625201211364 1
0.331921714563547 1
0.374589938500567 1
0.347956661272078 1
0.391381913690588 1
0.293261439696408 1
0.339262429314603 1
0.394527450204835 1
0.342134541569714 1
0.402018283586797 0
0.394371838619035 1
0.247937167769429 1
0.43794521430929 0
0.233388697529566 1
0.347912795525538 1
0.361380941446538 1
0.33722379591593 1
0.374763666271808 1
0.256795469718836 1
0.344578414091426 1
0.241845612042419 1
0.399699723684656 1
0.362972026014276 1
0.349097501129151 1
0.331736857753902 1
0.338981610035001 1
0.400163453059721 1
0.382848515425135 1
0.382638602010313 1
0.318414011383555 1
0.335684386934658 1
0.291319152280091 1
0.29645112822708 1
0.305381740202254 1
0.366839054844278 1
0.348245124866531 1
0.437517620325009 0
0.487575955292802 0
0.280051630747753 1
0.446225481678801 0
0.357668337719467 1
0.416459853092133 1
0.339962626056278 1
0.279142817268153 1
0.272854619161865 1
0.380570274329612 1
0.354980398284774 1
0.342162656670883 1
0.398622300630151 0
0.345116262469966 1
0.320188214523098 1
0.368029562958322 1
0.286205761533077 1
0.320886558598666 1
0.350435313452599 1
0.387758334363775 1
0.319167966226283 1
0.305980027897034 1
0.389734549921082 1
0.389984171606397 1
0.29736378037288 1
0.339772926038923 1
0.263042543664383 1
0.331525085834731 1
0.354105470848867 1
0.380867479201943 1
0.407094421600902 0
0.352812824982701 1
0.390149048975835 1
0.316385342592682 1
0.384190301725001 1
0.315290917911496 1
0.411404940378011 1
0.411356380499926 0
0.261980272053282 1
0.278849823652781 1
0.361791874699405 1
0.363840627920337 1
0.336171621374021 1
0.402523231692108 0
0.311615788641979 1
0.320306460599271 1
0.359949626875622 1
0.465040772144538 0
0.366550326629847 1
0.357363606051403 1
0.299611904285985 1
0.422116189208808 1
0.393619281733754 0
0.428121234579739 0
0.385811806833219 1
0.250560202881415 1
0.315935803556251 1
0.280934683707504 1
0.353659894038959 1
0.244025827280718 1
0.305902650441106 1
0.383679172240945 1
0.368023465467581 1
0.427399582338801 0
0.374439969646333 1
0.483587142164439 0
0.324124294532786 1
0.337614172449589 1
0.443311694498813 0
0.286721819729155 1
0.383034137034598 1
0.323178954084155 1
0.413626508608621 0
0.373891359261507 1
0.374254482726472 1
0.322932397277646 1
0.284749305947845 1
0.417245508434428 0
0.407857171252788 0
0.265775541092111 1
0.324030716988289 1
0.388880797571834 1
0.418814819528356 0
0.285547512476695 1
0.378381385746741 1
0.316678236269302 1
0.367746040052957 1
0.293656678932279 1
0.330918847526195 1
0.429697299234252 0
0.348493858137634 1
0.326357676462133 1
0.354647437309202 1
0.336956448855098 1
0.27719354542925 1
0.285065148774976 1
0.300666062944079 1
0.289459197193778 1
0.373707960586687 1
0.298619869215391 1
0.206980415729616 1
0.374143993077594 1
0.317444090829957 1
0.314891607934417 1
0.381011782683749 1
0.387495542701754 1
0.379300552132881 1
0.367262837858973 1
0.256348994520006 1
0.385987739055128 1
0.366216871384677 1
0.331523014909569 1
0.301762929374308 1
0.391853880524571 1
0.429193347945597 0
0.410359751753688 1
0.390345215367423 1
0.291297676859829 1
0.380172953002649 1
0.373008995144542 1
0.36781396132491 1
0.369556470495876 1
0.335470432351894 1
0.346800371088396 1
0.438732022606689 0
0.323705186788282 1
0.280865902789162 1
0.405552791160885 1
0.386363552363754 1
0.465955116339833 1
0.335369118621001 1
0.390211837676692 1
0.400136235450501 0
0.369958750306139 1
0.381271344600757 1
0.403654924005335 1
0.32421695478489 1
0.369607230796763 1
0.454688294429781 0
0.381846564613085 1
0.270915018694164 1
0.36640512463582 1
0.350811580614093 1
0.39933321769043 1
0.435550650494451 0
0.365095476598714 1
0.293151289549204 1
0.360512517264429 1
0.366006107673606 1
0.310267021710311 1
0.360977308714038 1
0.335565893632812 1
0.380816245807774 1
0.318781319058306 1
0.417427400383576 0
0.281278155274868 1
0.359800353646158 1
0.318483916969622 1
0.39328428432125 1
0.349129960388772 1
0.2686179429324 1
0.350252453229575 1
0.223883274062819 1
0.28504332031481 1
0.410296445199672 0
0.328075045998154 1
0.278621189149528 1
0.359661284836226 1
0.40921420360831 0
0.274385018311795 1
0.416980361674533 1
0.333173443432866 1
0.362968809144767 1
0.285327341693141 1
0.301460526270364 1
0.323084562016611 1
0.385533251110553 1
0.319381439704254 1
0.378908556126157 1
0.323492697654831 1
0.299575881027842 1
0.306344588053631 1
0.233429703112503 1
0.385703152287791 1
0.391894869160731 1
0.402928235558755 1
0.232311145346709 1
0.382427734965622 1
0.34081607923966 1
0.353136414397464 1
0.302150833101925 1
0.373497018906248 1
0.34219514186923 1
0.349046118582656 1
0.403234162673833 1
0.368992668647685 1
0.350450665291091 1
0.336178677686999 1
0.247476631551517 1
0.378106031680533 1
0.275532259620737 1
0.379052685947973 1
0.297402373530202 1
0.280129130301714 1
0.425299380703328 0
0.282049624122409 1
0.29198092238359 1
0.378187301068965 1
0.364114559832996 1
0.339913904603178 1
0.370863781838079 1
0.290428349454349 1
0.291790682182391 1
0.330541987542327 1
0.306510405310558 1
0.348988802575599 1
0.482911709056932 0
0.339473065246701 1
0.386144915468903 1
0.304586592602085 1
0.369141221090711 1
0.350413666970869 1
0.289553234413519 1
0.288725136821314 1
0.375012523691641 1
0.344543616288348 1
0.284480609852043 1
0.39081494580575 0
0.318155423310824 1
0.350301187801915 1
0.343120255486348 1
0.351993787558523 1
0.312877434552274 1
0.300632299702529 1
0.283879205363982 1
0.414041771220434 0
0.346894261192992 1
0.341308722127147 1
0.385824503176526 1
0.411156224513723 1
0.452984478537641 1
0.397084965207847 0
0.297946059077278 1
0.283099269954722 1
0.363070462313697 1
0.317094346500832 1
0.31663025096187 1
0.443984666376163 0
0.341855915106048 1
0.301480849220482 1
0.374078494124007 1
0.376081149627998 1
0.355460342533869 1
0.405893539970703 0
0.332089235781973 1
0.323279274286795 1
0.404824647892004 0
0.360203433726954 1
0.324826173875921 1
0.343266414807944 1
0.271102429266178 1
0.319860864857693 1
0.382664345742941 1
0.370027580531091 1
0.317890801290114 1
0.41687211147245 0
0.269454571010347 1
0.395264223029844 1
0.302383522204705 1
0.354827062006217 1
0.365519759275192 1
0.299997841914671 1
0.288221854857424 1
0.378197692186054 1
0.328879408108914 1
0.32649713671632 1
0.350563098652991 1
0.371605228018568 1
0.420433292311537 0
0.318703564813845 1
0.362784408870438 1
0.331829594627437 1
0.355472161903756 1
0.379766701291855 1
0.368838373092461 1
0.372517421002187 1
0.369431238263417 1
0.400109881306315 1
0.412395346036359 0
0.40539669687547 0
0.299845841922739 1
0.319310514925568 1
0.291668828265728 1
0.274035632964344 1
0.332766828499565 1
0.299251879132226 1
0.353662568773353 1
0.389157543040329 1
0.311492976066471 1
0.313679034261709 1
0.310051687478737 1
0.29700238754514 1
0.365235098743395 1
0.3786946768699 1
0.321472296670879 1
0.339715463804556 1
0.321388694734608 1
0.22482472162209 1
0.36672520330936 1
0.394844956686316 1
0.347273762622972 1
0.4087774605426 1
0.264516406354574 1
0.296083352077436 1
0.352595281513002 1
0.449708995706987 0
0.337488337982246 1
0.406821675395852 1
0.392247400092547 1
0.42597691017943 0
0.317499290567149 1
0.35709358575204 1
0.332059099454623 1
0.30071572805184 1
0.404223093586819 0
0.447844116807304 0
0.329125876917083 1
0.305922926959476 1
0.344770425911629 1
0.292242274596061 1
0.390820657518864 1
0.424563534612135 0
0.364318595861 1
0.409195499192822 0
0.417667003924029 0
0.357606372805999 1
0.363924867223173 1
0.343171850254462 1
0.320383234127132 1
0.336836711405121 1
0.336181434152415 1
0.320812093649754 1
0.348141608008145 1
0.25609705436535 1
0.322435303203266 1
0.302529741672827 1
0.341223069726448 1
0.339999117702193 1
0.360453013576793 1
0.322550724409234 1
0.288148483760439 1
0.47390399893785 0
0.282322937046167 1
0.28649044357299 1
0.441097310125314 0
0.373082045146733 1
0.314335984723865 1
0.291914622255103 1
0.346899557171178 1
0.466871780199164 0
0.23208522547352 1
0.311401693558131 1
0.303957922747921 1
0.308338485521134 1
0.273550637676418 1
0.411354670584013 1
0.253943569137416 1
0.32814650467175 1
0.343134292962676 1
0.40804279957646 0
0.396080727764036 0
0.296069485409374 1
0.342600155391135 1
0.288028364669227 1
0.352072669618526 1
0.352134241016616 1
0.2976628931606 1
0.338672086623028 1
0.324722576881985 1
0.290029746807391 1
0.331482250505562 1
0.415547909123401 0
0.408948228195458 1
0.403684168087589 1
0.410876663860677 1
0.331897793091185 1
0.334471731871494 1
0.292050107238123 1
0.329319875867501 1
0.344031300101318 1
0.34088092999429 1
0.406202407242388 0
0.337287491680746 1
0.301038244382441 1
0.371878356186085 1
0.357183931663564 1
0.346762758218659 1
0.324782109819605 1
0.363504589490562 1
0.351924450133174 1
0.329622330419659 1
0.347385343891931 1
0.335215443050985 1
0.415672786453077 0
0.288581857299168 1
0.326666753303123 1
0.361993137527308 1
0.295938563592228 1
0.319524090671003 1
0.360934103969708 1
0.35139601110979 1
0.323892166740817 1
0.376184002144442 1
0.336561089134634 1
0.371979857773387 1
0.43065738323468 0
0.292068659341062 1
0.299452747594431 1
0.331940512440692 1
0.459656047321745 0
0.276280459734619 1
0.279088859095496 1
0.396006874605418 1
0.437681602934906 0
0.328009698063411 1
0.325885398927164 1
0.285708142202722 1
0.391831354310254 1
0.336820691850913 1
0.340576646763102 1
0.375435855859023 1
0.424544799252918 1
0.302278901639926 1
0.380744785098447 1
0.456684929026455 0
0.24350090576766 1
0.348622472314336 1
0.32230006264061 1
0.326890139585829 1
0.3288856322707 1
0.313411663270799 1
0.370829765879526 1
0.341909196827879 1
0.329124147656179 1
0.278416007679875 1
0.249253269979784 1
0.372146408350426 1
0.288368569314483 1
0.323292965963453 1
0.443215205825995 0
0.416650621198838 0
0.280556562106183 1
0.342977044770093 1
0.355641660050417 1
0.428846535752849 0
0.343581684683296 1
0.418587159450071 1
0.409950395122892 0
0.372761858416623 1
0.373398113224071 1
0.386996994912714 1
0.305521370781738 1
0.350487122714571 1
0.391592895477807 1
0.414264913031494 0
0.333101372037145 1
0.334038517746047 1
0.389405518912662 1
0.373240488016864 1
0.345123575905734 1
0.429937316489953 0
0.313484756987455 1
0.319069245963093 1
0.400940085359599 1
0.448210125100587 0
0.387260785884119 1
0.306186408659078 1
0.348779056548919 1
0.3836755857759 1
0.429019049209987 0
0.23579012088977 1
0.331250475419499 1
0.378245896925415 1
0.319032934543417 1
0.330776387198533 1
0.351779997886124 1
0.31755870715734 1
0.431303351582919 1
0.316478582542063 1
0.275541057110403 1
0.439563718008434 0
0.365015974774902 1
0.330567333236773 1
0.355676902233435 1
0.354642257673306 1
0.302190201319438 1
0.40941362545041 0
0.334776402724875 1
0.301522331361893 1
0.309649043287579 1
0.295988561294626 1
0.41702320575526 0
0.313636086926826 1
0.341925421466129 1
0.421523850308569 1
0.411185939610911 0
0.344158707501393 1
0.321025741972906 1
0.339761181821725 1
0.267876402652697 1
0.396303848366976 1
0.388827144815194 1
0.302653470105082 1
0.356928859040645 1
0.330971553491499 1
0.329960704676821 1
0.392638600839201 1
0.295746588071303 1
0.327450590015503 1
0.286752436057959 1
0.346400680154689 1
0.310203078806634 1
0.382406278721042 1
0.304276237899744 1
0.340840046096484 1
0.315205670992767 1
0.340121549063751 1
0.330187549621085 1
0.299276100625035 1
0.331545123452517 1
0.414130296364461 0
0.389034840554758 1
0.334961588635413 1
0.33760800969773 1
0.341233980367395 1
0.358215067715422 1
0.34235985104124 1
0.348096522935217 1
0.270748950728036 1
0.373134983875006 1
0.27753861255936 1
0.303255380387531 1
0.342458809249481 1
0.286759000925243 1
0.356657694574608 1
0.333800353078835 1
0.365903100055576 1
0.364152322708145 1
0.242956540537107 1
0.360128041960867 1
0.353049614600171 1
0.442234843379851 0
0.352994585107025 1
0.405633467783399 1
0.329173912955069 1
0.350354226987464 1
0.27500372771671 1
0.256708009207421 1
0.334773740203087 1
0.436093113368677 0
0.292823865519275 1
0.342604630398182 1
0.435487824688323 0
0.349934584041768 1
0.333887238650278 1
0.471567031240457 0
0.359059005699717 1
0.425054467977305 1
0.377910051111813 1
0.358351690999657 1
0.347859927285174 1
0.289960375522335 1
0.273294754408628 1
0.280919620880777 1
0.361614716717935 1
0.337022328581985 1
0.463903023954578 0
0.400380265786658 1
0.291812874325299 1
0.278723899638564 1
0.330468929998953 1
0.30111634416492 1
0.38046315400701 1
0.384016781120351 1
0.37019392896951 1
0.317061427300097 1
0.329026858317463 1
0.330068399593317 1
0.301148283722869 1
0.33408392338626 1
0.426269001594157 1
0.384680354723013 1
0.49134179809387 0
0.284743842522273 1
0.375963856578308 1
0.365074307168931 1
0.321668395865879 1
0.364452584424328 1
0.399664639368027 0
0.402117322872528 1
0.311297047318516 1
0.316546752442826 1
0.371027748159254 1
0.442823222253736 0
0.33070313153485 1
0.334706502326622 1
0.374985818270458 1
0.322239764186705 1
0.36561274472825 1
0.346869306606927 1
0.407122866712145 0
0.297663575317243 1
0.337310411298577 1
0.386415202316719 1
0.331054372024523 1
0.416531837049193 0
0.321785877674176 1
0.310991248020837 1
0.297913103893259 1
0.27840895902692 1
0.330132122715737 1
0.319916464808015 1
0.319702413701804 1
0.341089907123828 1
0.37009160558483 1
0.427235020660718 0
0.346291887533805 1
0.396562225315392 0
0.320421578454088 1
0.2956544765185 1
0.340218109364793 1
0.39739025850228 0
0.346912240420501 1
0.415753575152909 0
0.256276297599051 1
0.393191011070177 0
0.266421516952538 1
0.333190788189104 1
0.333393386862733 1
0.309475376491014 1
0.397745547618085 0
0.334728735598033 1
0.371026518144528 1
0.259315040138739 1
0.328399266168011 1
0.346517759786816 1
0.434176997812299 1
0.419825151271955 0
0.330114964677804 1
0.223636377190686 1
0.395759929780936 1
0.364599451803761 1
0.391239148199879 1
0.289986121075498 1
0.358093522793301 1
0.342202599950191 1
0.265606235206239 1
0.328481799760669 1
0.359301060905361 1
0.415812730975473 1
0.366394212065621 1
0.396831873520749 1
0.399918676172928 1
0.378824213666092 1
0.315105685009926 1
0.356987470158873 1
0.389834891141011 0
0.303064101519115 1
0.268908270478972 1
0.270541638185158 1
0.326343272079575 1
0.371810194175805 1
0.347352607070719 1
0.400718197718001 0
0.32346693080246 1
0.260729286307713 1
0.376785547339532 1
0.322567007761821 1
0.350144817141968 1
0.386871089872593 1
0.384367690050868 1
0.334308053405701 1
0.372669018959093 1
0.324549976890442 1
0.247680946435711 1
0.419762406274934 0
0.347015997484021 1
0.377252171980639 1
0.420979806864549 0
0.312731444494971 1
0.3045511902864 1
0.33466455718187 1
0.30846228929536 1
0.511420104040645 0
0.25422847589317 1
0.358527490740148 1
0.304593636433555 1
0.391962124474946 0
0.357629096707625 1
0.342049190635032 1
0.349930247643812 1
0.381298453850619 1
0.4105105520706 0
0.353134302741564 1
0.305279195070116 1
0.311467812459014 1
0.351136197456642 1
0.248980412167434 1
0.251311349481632 1
0.4093692555243 0
0.35146058326639 1
0.392225406166519 0
0.356582912955478 1
0.381941110022909 1
0.380156695320995 1
0.336075677693761 1
0.415640219707493 0
0.388345117143382 1
0.286930928030438 1
0.413156794949881 0
0.384412033382201 1
0.32559770593034 1
0.383436405410851 1
0.327143065761142 1
0.292396918052475 1
0.272580808646776 1
0.36746175224629 1
0.313777650355042 1
0.414529784736906 0
0.452387794734731 0
0.315221152796124 1
0.37610005912536 1
0.32549602701448 1
0.409354649556948 0
0.420985754150657 1
0.329828247546198 1
0.304833047904567 1
0.300517029402794 1
0.263037166740497 1
0.277274210062269 1
0.367573974889583 1
0.305279360720678 1
0.332228537347861 1
0.388723938446636 1
0.268307698761738 1
0.333943960556903 1
0.369242419998062 1
0.361226908479341 1
0.307271246143599 1
0.301542629509243 1
0.385901936626412 1
0.328093048696062 1
0.309244668683485 1
0.424412613852269 1
0.322308427560017 1
0.280349689916907 1
0.351121647347845 1
0.360981201043769 1
0.36764313889053 1
0.277330126552028 1
0.349124499709326 1
0.447598453267288 0
0.340649543846564 1
0.30794807077294 1
0.372695989024518 1
0.417673629008315 0
0.418390064524546 1
0.349108593994447 1
0.423711427206169 1
0.298700623576986 1
0.369023061780187 1
0.374982351727534 1
0.354488741531671 1
0.40327690062067 1
0.293838568934809 1
0.350967344894014 1
0.356186295539979 1
0.365402387069261 1
0.336907989917527 1
0.345294159156326 1
0.356158930074772 1
0.37029218801131 1
0.346880049961907 1
0.3428159685519 1
0.411727215671149 0
0.32470590466832 1
0.454963995314387 0
0.415270857953737 0
0.304390922820637 1
0.326994147755616 1
0.261028960577297 1
0.469985078976636 0
0.33324599640738 1
0.362802457108453 1
0.306798770500276 1
0.429552253529968 1
0.265595494386328 1
0.340255568112265 1
0.382354169069835 1
0.333236788561308 1
0.33952798280563 1
0.330068376236586 1
0.367807198375105 1
0.359508522585431 1
0.279974911345034 1
0.269493890564545 1
0.28159970661092 1
0.308785255301371 1
0.295050867306134 1
0.338704295029109 1
0.377633752592144 1
0.347546551703267 1
0.322759694553506 1
0.400365864243417 0
0.305820446962139 1
0.423560819327199 1
0.459404596781974 1
0.339978192816357 1
0.335962202799412 1
0.341082723163655 1
0.312274944316876 1
0.365838487945287 1
0.341044711162585 1
0.375753374311772 1
0.36881804285282 1
0.362020871407994 1
0.321694150948089 1
0.294723662115777 1
0.377318154685406 1
0.339270029369025 1
0.405531647957858 0
0.383928359873677 1
0.316004988312957 1
0.302985758429496 1
0.442684782321113 0
0.319765205173804 1
0.300895406949587 1
0.348426523214074 1
0.30118962229117 1
0.319838524485825 1
0.448105965585897 0
0.350259092070433 1
0.290562600195555 1
0.408160112437523 0
0.435999507566506 0
0.318657026865491 1
0.399613658173115 1
0.40868558933019 0
0.362944886215989 1
0.272747126401061 1
0.346004002937219 1
0.297792863014094 1
0.319086147075355 1
0.395816158910519 1
0.375193426254261 1
0.272693193436716 1
0.375707507772536 1
0.309161789727728 1
0.326143574073996 1
0.362900437744103 1
0.187602942769935 0
0.345329684325525 1
0.327124040304744 1
0.316341926081018 1
0.348612199099627 1
0.301742698999707 1
0.395006084657199 1
0.363136801499193 1
0.178915450463696 0
0.331192468272445 1
0.325910890161631 1
0.295465371587744 1
0.331875805527393 1
0.330339021863404 1
0.324145881921252 1
0.371557622052545 1
0.363097854266508 1
0.460029602270587 0
0.412723390090133 1
0.312333069648672 1
0.365299505567928 1
0.369771517056928 1
0.283792616692518 1
0.28561238661742 1
0.34555720661649 1
0.245596945320786 1
0.267300822339213 1
0.342852927990426 1
0.282155786757722 1
0.285248622139842 1
0.356084875850565 1
0.305724542883864 1
0.408576148125949 1
0.330457434354696 1
0.312323260472243 1
0.344477966849956 1
0.300659572832303 1
0.373975904385482 1
0.376650772554117 1
0.318278382236073 1
0.361422334514338 1
0.219370740886127 1
0.132707943734521 0
0.290372571384922 1
0.340411935507415 1
0.263280935833132 1
0.396732361864206 1
0.376317234093013 1
0.311870427389835 1
0.324794661003615 1
0.321853627291918 1
0.273289526247185 1
0.359683247717538 1
0.390779626314929 0
0.440889793639677 0
0.228775493653718 1
0.380839463589274 1
0.415787447416656 0
0.363894880969127 1
0.366088022832012 1
0.242730420748874 1
0.414243728271138 0
0.273191596765464 1
0.385201134795594 1
0.337293902382394 1
0.316138328786184 1
0.410143378513223 0
0.24117094264582 1
0.382372252931911 1
0.319924602656284 1
0.351630076892999 1
0.361889967472574 1
0.296052414793987 1
0.358491553662732 1
0.269687279745088 1
0.463257897620587 0
0.330551992447008 1
0.296181051808183 1
0.422770676415352 0
0.346759327896121 1
0.455276257629349 0
0.272716892098544 1
0.258611081521014 1
0.371368729560844 1
0.307046852898717 1
0.332768218961555 1
0.334617501616732 1
0.429517841571419 0
0.291873745791152 1
0.233958763720762 1
0.365470911940883 1
0.409826451322389 0
0.352058355123121 1
0.394880345159213 0
0.389645115423139 1
0.330100311720652 1
0.393862525830497 1
0.33662090229015 1
0.341774559521727 1
0.338958575431574 1
0.269943064758978 1
0.270844178413435 1
0.416368375885388 0
0.367221562447227 1
0.366225000570091 1
0.304707234383958 1
0.400196495427067 0
0.291344367163844 1
0.25530264695075 1
0.377264438745503 1
0.393571774960968 1
0.374646454572121 1
0.376189293896688 1
0.34251053453281 1
0.247056747974777 1
0.391141170466982 1
0.287207097834798 1
0.35455420001069 1
0.347310948888662 1
0.377851076156283 1
0.382788464029385 1
0.452261649389805 0
0.274306385057061 1
0.313389904188869 1
0.316053739968129 1
0.255338257013253 1
0.320449471018024 1
0.363208635093136 1
0.345747822946943 1
0.390510632388451 1
0.362559046566842 1
0.322425180954528 1
0.430734119295422 0
0.312428648821656 1
0.31379507880862 1
0.371653859543548 1
0.281381062804886 1
0.311991257986341 1
0.347915396986066 1
0.344087804522167 1
0.395883793890379 0
0.262296780572647 1
0.32562468023515 1
0.286348669739699 1
0.41407286446448 0
0.32367702453552 1
0.354952720998952 1
0.370769327159047 1
0.282917325102075 1
0.333493338045923 1
0.434141044624246 0
0.366523436415822 1
0.411019447428425 0
0.399334165905702 0
0.367583513482946 1
0.36843690852083 1
0.310642990230976 1
0.330739351518574 1
0.350681210471652 1
0.410028054848693 0
0.301583382017834 1
0.327405788676456 1
0.337859906218355 1
0.286093408305034 1
0.247675138067744 1
0.292003494736896 1
0.388226365764546 1
0.322794747302062 1
0.424361263663317 0
0.347003759245045 1
0.407285622098422 1
0.477126709085038 0
0.391708464812523 0
0.263308429335751 1
0.430851761150387 0
0.366715780532362 1
0.259677467381956 1
0.37479039404562 1
0.37781842167316 1
0.240227952756152 1
0.356024270610669 1
0.35051343665359 1
0.208021721372399 1
0.300077378501823 1
0.354278581425963 1
0.245142755748367 1
0.276471045221923 1
0.292199926886614 1
0.361279458658811 1
0.333266051466697 1
0.354567070232051 1
0.375390882125191 1
0.345633407866839 1
0.314459435644055 1
0.323457645172111 1
0.373420955472017 1
0.472721675333693 0
0.494648177968791 0
0.300171305632834 1
0.344382399080199 1
0.306410984960025 1
0.233040629723035 1
0.374185807016718 1
0.375971681271848 1
0.320695306232334 1
0.225726349757397 1
0.365866556155151 1
0.354284893341023 1
0.27039331773825 1
0.390235906459461 1
0.305461980155701 1
0.325530614139456 1
0.445480702224572 1
0.310709456672504 1
0.439561247228931 0
0.43229204753525 1
0.360741416596161 1
0.389913354888772 1
0.39850075737854 1
0.378040227863917 1
0.278343724710235 1
0.4862910171237 0
0.264332333715062 1
0.36510384878793 1
0.368773981017036 1
0.323030117585031 1
0.350963250021973 1
0.380863407101304 1
0.299926547846985 1
0.383390789137918 1
0.268453253263834 1
0.32648221099887 1
0.329092427908507 1
0.363364207290603 1
0.354323429987517 1
0.347881936208791 1
0.242761845406849 1
0.346573667075264 1
0.360691208965749 1
0.373716275973628 1
0.329340798078065 1
0.393455331089541 0
0.280138007623215 1
0.38823557757072 1
0.379639600424255 1
0.386263272068276 0
0.461588750213185 0
0.273530976771618 1
0.298468761899792 1
0.340439447794231 1
0.379812409473335 1
0.355459222474808 1
0.385895184831665 1
0.330777974415508 1
0.390647554233815 0
0.294006312876273 1
0.329458381713775 1
0.273884902949499 1
0.228438141296378 1
0.192200938973847 0
0.334296425024334 1
0.30945933928787 1
0.320479625231057 1
0.414281749488085 0
0.382450644545073 1
0.265637814213193 1
0.445775682296532 0
0.344563774841258 1
0.336878512218598 1
0.378532583015676 1
0.303557213283707 1
0.39699056473167 1
0.363533570270354 1
0.326160620430948 1
0.405930555835413 0
0.300481501787709 1
0.35266155858918 1
0.323721834310782 1
0.331229105130972 1
0.378293774537415 1
0.370960311878955 1
0.350253310367281 1
0.32816434706525 1
0.249653798629658 1
0.36877528749038 1
0.333863720982612 1
0.384566671612308 1
0.322050615965002 1
0.401839471724543 1
0.347679441131599 1
0.327736763162326 1
0.349559381989645 1
0.243010125448779 1
0.34116175188133 1
0.383665604925106 1
0.2561654594762 1
0.246396916766299 1
0.292875168372815 1
0.314776883485058 1
0.3110485556214 1
0.306439272170794 1
0.378777440903542 1
0.353806195842235 1
0.3710479263444 1
0.295838501247037 1
0.287579533525574 1
0.379134148929757 1
0.282605788311998 1
0.239927543103145 1
0.23667383693812 1
0.353378570602582 1
0.327978705883886 1
0.339706498547231 1
0.277160738217496 1
0.365964990163609 1
0.403725024979396 0
0.394359683309726 1
0.349077363397001 1
0.321793980344331 1
0.27472409892129 1
0.349859937453319 1
0.402666943800917 1
0.356162697185634 1
0.291968477444647 1
0.247893398659117 1
0.411314385939802 0
0.391902684258638 0
0.328336898953746 1
0.370488024897004 1
0.355183365544153 1
0.30843085565133 1
0.297589016283051 1
0.307549588608877 1
0.417415167653752 0
0.342561129879638 1
0.28820506210744 1
0.34933489397843 1
0.396389305578623 0
0.360004577576219 1
0.361805552042454 1
0.428059272620362 0
0.423949611470634 0
0.374629912379969 1
0.326048743791273 1
0.322325009203781 1
0.373751121485061 1
0.290907380751397 1
0.369964999979918 1
0.333958920742744 1
0.460653802151426 0
0.415047212498942 0
0.302294176807559 1
0.455772868172702 0
0.468764763251814 0
0.395485989567794 0
0.329305509443891 1
0.416448788424537 1
0.320197862523355 1
0.386588374788462 1
0.317483381219353 1
0.324984361011502 1
0.352588734909726 1
0.389306544319026 1
0.327955398935288 1
0.316562158856362 1
0.279098339224704 1
0.297309378843867 1
0.336133142336579 1
0.352041966048128 1
0.369850619297147 1
0.301644597650245 1
0.323210104501954 1
0.337633086082603 1
0.289030285974964 1
0.257040027515774 1
0.406476540499712 0
0.30812795498013 1
0.392831645037678 1
0.42795427186826 0
0.392027896993731 0
0.331311797343779 1
0.34578531255433 1
0.319811035162409 1
0.330752500804058 1
0.428287626450976 0
0.276488424435655 1
0.407474873730974 0
0.453683677211158 0
0.333307427197861 1
0.44999386326373 0
0.381997459039171 1
0.293304915509068 1
0.386705432921435 1
0.319987027148781 1
0.354752206442075 1
0.374127107845734 1
0.339573939194888 1
0.404231089446774 0
0.414983659117118 0
0.321179849907692 1
0.375976509403367 1
0.374779396047249 1
0.349361599211149 1
0.177674698969762 0
0.337879461170299 1
0.285320998328887 1
0.312674278662441 1
0.392348139017501 1
0.317818108224606 1
0.460024564055333 0
0.376161876286209 1
0.276955461591985 1
0.374658889533844 1
0.401514401314455 1
0.316151463531177 1
0.368512427216415 1
0.427949376792713 0
0.346164638543081 1
0.282645868208636 1
0.352264522020048 1
0.374053176182451 1
0.37060150634006 1
0.384154966111124 1
0.432986949191924 0
0.371571881936472 1
0.302701296582894 1
0.369172499309832 1
0.411508065072372 0
0.349260152313735 1
0.361960732509971 1
0.305826068176287 1
0.335023081148675 1
0.355665166138522 1
0.350858313685023 1
0.367760018776197 1
0.318513726331637 1
0.301196050985135 1
0.378263591771699 1
0.269012769410083 1
0.343813974211542 1
0.336686991265538 1
0.364330903591896 1
0.298527441760904 1
0.379734653404387 1
0.239070982396557 1
0.37054733196928 1
0.400605923203031 1
0.387117648975507 1
0.327246135919366 1
0.382508951084437 1
0.355127581186034 1
0.405524521401632 0
0.252851359657624 1
0.38749894474334 1
0.306182939845741 1
0.302861829380902 1
0.416733062654898 0
0.383008941691659 1
0.313744794656198 1
0.320325718126649 1
0.271474569365571 1
0.399184803069149 1
0.365106725366258 1
0.353590663262957 1
0.360512987944977 1
0.430214842634401 0
0.38558188541757 1
0.363954152641903 1
0.305793628679354 1
0.311163700707484 1
0.345836017799612 1
0.3638533211491 1
0.315527443204181 1
0.388791318659132 1
0.189522176810854 0
0.364859634563008 1
0.305564027860543 1
0.280951045120716 1
0.37537337371809 1
0.270714132466709 1
0.333044073515502 1
0.301755103898984 1
0.261588382884109 1
0.293701552297906 1
0.351511508093151 1
0.377745345599102 1
0.296932904970413 1
0.351024854703438 1
0.321964241770137 1
0.302906797069936 1
0.321252593402011 1
0.389227144568609 1
0.398942267933693 0
0.375843921343352 1
0.37126380942054 1
0.410553626679934 0
0.452114980884312 0
0.312278846760948 1
0.38240779358638 1
0.389294651985988 1
0.309241475228861 1
0.250893165726067 1
0.403928638582214 0
0.370394019231203 1
0.357376059409461 1
0.368465172999686 1
0.351524956820969 1
0.412080089931709 0
0.301508928853195 1
0.274662730103817 1
0.368120049401997 1
0.368276311204871 1
0.37133940713646 1
0.345036886186916 1
0.395571154206164 1
0.347479759309751 1
0.311448095439685 1
0.327474289455795 1
0.343533993815834 1
0.319157029714257 1
0.346398214095377 1
0.327292693366863 1
0.349486203776349 1
0.418650270220626 0
0.39130517908819 0
0.36330589136258 1
0.308849145551132 1
0.281873497656116 1
0.27753963593168 1
0.304662294745613 1
0.341824652617316 1
0.45159748502643 0
0.337191099145155 1
0.263183446425849 1
0.385702978151187 1
0.35642805442987 1
0.383092207872957 1
0.395414628267246 1
0.319808474439803 1
0.391044676585609 1
0.280080023625785 1
0.362928758700113 1
0.360042898920104 1
0.393991585827822 1
0.308216238386445 1
0.380606975064765 1
0.359442997898187 1
0.341900993523513 1
0.31481210211885 1
0.393724306032236 0
0.326453082568681 1
0.341125463323141 1
0.415625853232151 0
0.418236222010292 0
0.329476053217897 1
0.298384149524334 1
0.332835298377675 1
0.284279200364331 1
0.440063841199821 0
0.356761018635478 1
0.268766508854523 1
0.309546517307178 1
0.361570795106895 1
0.381126225699324 1
0.30171482763478 1
0.278712132163423 1
0.32249342606394 1
0.269846637347626 1
0.375183111752731 1
0.340222543850459 1
0.396276098132447 1
0.298268987857892 1
0.403998270073672 0
0.386896925761078 1
0.405903389722791 1
0.380477297367077 1
0.346044008310236 1
0.29351480769314 1
0.391982918049484 1
0.34266257371847 1
0.27046119532003 1
0.348548906986207 1
0.301627541067553 1
0.341767935790487 1
0.307347007538517 1
0.295504456762961 1
0.378159491211184 1
0.365408097908124 1
0.287579860907269 1
0.313212508403867 1
0.339157125492781 1
0.353643424392795 1
0.375200704932009 1
0.367618764680686 1
0.301187417068848 1
0.253282915622931 1
0.283167183034717 1
0.319507912445798 1
0.381512124923342 1
0.342352716868006 1
0.28300306930155 1
0.414773104452396 0
0.364008382762787 1
0.392597072069374 1
0.283230453378921 1
0.349093485289658 1
0.419232695103037 0
0.3851038625699 1
0.311728429577538 1
0.41781711778762 0
0.30363439171395 1
0.376739259301587 1
0.361857310163445 1
0.394905220283413 0
0.396828813364288 1
0.358246796307916 1
0.273415001362839 1
0.353743340052286 1
0.42900737007588 1
0.345871863295321 1
0.363581162391449 1
0.350117732697188 1
0.37533959250776 1
0.326132792520497 1
0.447508090980825 0
0.219804499972188 1
0.390179772648413 1
0.298118249099797 1
0.414775602864512 0
0.410657087870091 0
0.243701984413729 1
0.360344253922521 1
0.297992760643464 1
0.316898734119875 1
0.35741676300142 1
0.365688364384919 1
0.400300498866354 0
0.339070115884564 1
0.363925576801897 1
0.234467136197664 1
0.289547294063647 1
0.301205515587004 1
0.318645576355859 1
0.391614205972998 1
0.391202766179058 1
0.224943968297167 1
0.381321287302989 1
0.307633398754577 1
0.232163798570696 1
0.447880235478393 0
0.334316699221944 1
0.318644215763341 1
0.338485768512206 1
0.370435065283883 1
0.385962126259279 1
0.383723809767209 1
0.324542081109048 1
0.403683881874079 1
0.338815985241365 1
0.326008690297116 1
0.443194046215993 0
0.371144166133573 1
0.424676929336746 0
0.401658181468268 1
0.394561578570082 0
0.330300571822344 1
0.369217317538008 1
0.349132748959479 1
0.370017740805114 1
0.358886439081317 1
0.315853041130738 1
0.285873757942799 1
0.381042040989817 1
0.473566143703823 0
0.379402499404984 1
0.312780156622856 1
0.317291165946479 1
0.288048540626115 1
0.434632803910889 0
0.407762073925218 1
0.372795976481253 1
0.295609451972232 1
0.270380820242224 1
0.376037481113816 1
0.319092110037141 1
0.369845974646472 1
0.343232648299109 1
0.316229936950422 1
0.36743722143558 1
0.388522169696928 1
0.298016691246277 1
0.350440616076775 1
0.45119425501471 0
0.299529851965748 1
0.295792052505354 1
0.369958838000877 1
0.285308327988374 1
0.289617538532271 1
0.389796408475503 1
0.359238829354298 1
0.357473176287389 1
0.355716918626952 1
0.367122598742251 1
0.308641716712952 1
0.348570748379703 1
0.431372172667181 1
0.282718273407102 1
0.335527021548763 1
0.312792809643699 1
0.42696682039093 0
0.389008617316434 1
0.410158348158399 0
0.341324199828583 1
0.367828437943588 1
0.312319827704009 1
0.2940431203758 1
0.341701180753278 1
0.362633586663343 1
0.340940253179058 1
0.359855814406211 1
0.244758007235775 1
0.307543330508956 1
0.37885608987561 1
0.362963878342826 1
0.340253644949217 1
0.328296068201105 1
0.387706147883387 1
0.389944840272326 1
0.347075087465986 1
0.381710607135505 1
0.272704834496532 1
0.390823449904309 0
0.427833316833719 1
0.380365521691351 1
0.262507451002836 1
0.313670993793491 1
0.35183435718778 1
0.389832889216821 1
0.410653396218312 0
0.270907878497018 1
0.336962777647493 1
0.315797443048188 1
0.453512796058888 0
0.351798505598551 1
0.286688681184099 1
0.42204213666615 0
0.308859105509643 1
0.34361691085607 1
0.36388098053866 1
0.365233065960148 1
0.242920620108954 1
0.358190482150544 1
0.278793646760425 1
0.356166853612214 1
0.468589693132422 0
0.321252564260814 1
0.31503356504636 1
0.399449273184188 0
0.451535544017384 0
0.329281697397835 1
0.298992046293364 1
0.264039300409203 1
0.368964455713161 1
0.358163213037322 1
0.315182546810918 1
0.391766884792084 0
0.348488845918304 1
0.25071787840324 1
0.279231939167666 1
0.308963330422493 1
0.382036223378506 1
0.348265116349134 1
0.239473795587289 1
0.504981788689349 0
0.26666833352415 1
0.375524535060163 1
0.369680141299068 1
0.23660818506649 1
0.313935025606931 1
0.509468705071862 0
0.386801498830015 1
0.254370577209712 1
0.339552838644713 1
0.277736689010642 1
0.415518708363526 0
0.370062250109578 1
0.32783902878327 1
0.273668841804546 1
0.384852955495298 1
0.257101327168972 1
0.323267809679197 1
0.382378643048206 1
0.365667382729631 1
0.316569583476019 1
0.335801911639245 1
0.292288657003975 1
0.415595498620712 0
0.373007553217454 1
0.370538436623319 1
0.31038348347321 1
0.359171838173108 1
0.352594517411115 1
0.310480961288045 1
0.362453298866582 1
0.368910559968745 1
0.279612497665407 1
0.31949363267012 1
0.311267371892494 1
0.351486455975795 1
0.362359914894493 1
0.388424299628579 1
0.437019016939383 0
0.35052529303322 1
0.339253406398157 1
0.312334253381301 1
0.443173045281373 0
0.292282251148858 1
0.333470187954289 1
0.446640549954784 0
0.295630876027748 1
0.335159562578429 1
0.29737148965045 1
0.270314071804756 1
0.335940495518158 1
0.322219842717552 1
0.393472590026941 0
0.362793645344793 1
0.358864560806078 1
0.4100604319036 1
0.340151475937346 1
0.372859753565847 1
0.399271090121412 1
0.321250933038786 1
0.391863861835236 1
0.307887141116843 1
0.391808117654711 0
0.315836374139907 1
0.320319277075827 1
0.300149361446063 1
0.342442304023088 1
0.338186844982132 1
0.344893921209861 1
0.406377184824957 0
0.370115693158217 1
0.389813151418308 1
0.330787567176815 1
0.298462521158388 1
0.329084254568156 1
0.42530481146123 0
0.371671297349761 1
0.262065514822931 1
0.257039031591734 1
0.319878664650157 1
0.284704139427631 1
0.365637198221237 1
0.306908581340412 1
0.365839905904226 1
0.34628976925203 1
0.426303451949181 1
0.370178790793585 1
0.376389321901264 1
0.236244552078945 1
0.370349452159375 1
0.369123795001125 1
0.263880208483644 1
0.289306189980684 1
0.302245321362088 1
0.287043758458577 1
0.451484044344853 0
0.275502787401423 1
0.455746380535743 0
0.339358273764497 1
0.337843980624839 1
0.304596705489239 1
0.313385767820335 1
0.385278162869717 1
0.313701413585639 1
0.349146705118841 1
0.457004127334017 0
0.355967995125027 1
0.381799889477663 1
0.30667592112651 1
0.303220041920756 1
0.362007260461468 1
0.453631292061841 0
0.333278831761817 1
0.347862807288827 1
0.288573599211963 1
0.339446806434887 1
0.393076506561626 1
0.330133907010269 1
0.326293884307959 1
0.335346165384509 1
0.374786646871523 1
0.345601132539102 1
0.423677748803916 1
0.307694558402096 1
0.421765032288547 0
0.343702230756798 1
0.301216109617345 1
0.292127885207925 1
0.319692163896758 1
0.323640355481888 1
0.327468085056958 1
0.354382805570052 1
0.361331276445364 1
0.34259363312985 1
0.217995922290689 1
0.372453299036281 1
0.316002135828455 1
0.345256060445405 1
0.350366575435086 1
0.336979871003158 1
0.339669483300496 1
0.385643184708509 1
0.32041805025139 1
0.347092778288661 1
0.366644611406599 1
0.373164476488692 1
0.309100851986877 1
0.287239902314568 1
0.473107767434943 0
0.398834857822893 0
0.246866055981836 1
0.303341057010357 1
0.452687840785504 0
0.375686790836684 1
0.306720839266088 1
0.43414835701619 0
0.325595897670876 1
0.327752110923734 1
0.376272464611813 1
0.314805270085674 1
0.438454835789569 0
0.304599481145316 1
0.33664422865903 1
0.295753778593666 1
0.284767373988908 1
0.383213276660141 1
0.389939577541748 1
0.319150506580445 1
0.296787197519413 1
0.412469178224651 0
0.381442292562206 1
0.359714669734913 1
0.407205005329118 1
0.328300844255754 1
0.242829015181007 1
0.370703157947863 1
0.373505309404925 1
0.383223610516012 1
0.292965562577518 1
0.410180938168385 0
0.369460012085759 1
0.335022183015353 1
0.370880931666188 1
0.267586918796586 1
0.335472239740679 1
0.365328736371696 1
0.319289013730021 1
0.4011786024439 0
0.42848874565932 0
0.434862170589941 0
0.42214444285909 0
0.366611306507342 1
0.367357853385834 1
0.342584151043285 1
0.387342993976463 1
0.476734066855 0
0.308388372122152 1
0.294652167370822 1
0.341711333775947 1
0.336315866336992 1
0.361945753993315 1
0.370291381282049 1
0.369425565034619 1
0.294521373733685 1
0.332766915663729 1
0.262158572688069 1
0.359285615973446 1
0.304276958704584 1
0.358656593353988 1
0.31369488885354 1
0.31537584728686 1
0.290988631874832 1
0.343620441932182 1
0.417089393201278 1
0.314211601566505 1
0.366791708271755 1
0.404368450699834 0
0.344178265479838 1
0.334250705732761 1
0.376473594109227 1
0.336697110912478 1
0.385089765091144 1
0.361008142275063 1
0.305906246167485 1
0.404917076119434 1
0.32316328522643 1
0.373630039634262 1
0.384213672543851 1
0.343962226060696 1
0.361041247752611 1
0.360622291324395 1
0.313478789475293 1
0.311898114845967 1
0.359178375053887 1
0.367297700946334 1
0.294930499471474 1
0.261581006739604 1
0.3987778363645 0
0.358620486480093 1
0.404306505421543 0
0.351062778749813 1
0.276298571638709 1
0.349848638987579 1
0.351130749212396 1
0.398371160803969 1
0.321013688968528 1
0.32296601904096 1
0.37347626335976 1
0.280831986563793 1
0.390920930881172 0
0.415990939567612 0
0.363201961560388 1
0.28386297196156 1
0.320927651109298 1
0.316938585703331 1
0.380150395726812 1
0.358620428992213 1
0.272945156965394 1
0.399098507169363 1
0.292002874154549 1
0.405639594312491 0
0.337193931808404 1
0.422461800420983 1
0.26242572080021 1
0.365175324233367 1
0.381699076631286 1
0.298385312901081 1
0.370753870142295 1
0.342763384543967 1
0.454846804716904 0
0.314503359732254 1
0.393672268176872 1
0.315616651934399 1
0.320954048785587 1
0.28870300573712 1
0.277135367881253 1
0.402157542686571 0
0.351259469656055 1
0.25070470849147 1
0.271238570797445 1
0.355852748712173 1
0.347168816272269 1
0.374307457065937 1
0.378451350525175 1
0.417179915016203 0
0.32235758067853 1
0.388207681134633 1
0.261324459774549 1
0.377858979445966 1
0.381467734927252 1
0.411953514637714 0
0.319449529858901 1
0.413127240471063 0
0.299792218231603 1
0.322217996777142 1
0.370460306187794 1
0.355391464038164 1
0.37185654002118 1
0.325648790923876 1
0.359093967076455 1
0.295140068477486 1
0.324417394250978 1
0.380272873801505 1
0.299845284703286 1
0.322397654821167 1
0.344381710878218 1
0.416659798723768 0
0.396357217204821 1
0.377340723018869 1
0.339067820359485 1
0.439156251417541 0
0.34576058800001 1
0.327977702732445 1
0.374660325203207 1
0.369521252780489 1
0.338320360597717 1
0.444507397174143 0
0.321024204052392 1
0.357503746160251 1
0.346589541529692 1
0.367606414536982 1
0.291101727282513 1
0.327299741774442 1
0.336678053248261 1
0.411837515448954 1
0.341676374508031 1
0.365790639960075 1
0.335563299318498 1
0.486347124317364 0
0.314473069422871 1
0.386042424979044 1
0.34326518083981 1
0.345391141997055 1
0.328381352553438 1
0.221613735392219 1
0.285259704528773 1
0.493616739808119 0
0.340347749781739 1
0.40249069701463 1
0.445820081509229 0
0.328947287386852 1
0.37486123533776 1
0.340170714252224 1
0.332566734164425 1
0.384795688828813 1
0.38808287446619 1
0.31591069103805 1
0.331259765894392 1
0.361042769697905 1
0.268143390584926 1
0.345401042680918 1
0.401254570811279 0
0.344785006881498 1
0.448303210567678 0
0.329229700533373 1
0.271439585066458 1
0.253114044801809 1
0.342797224858175 1
0.366694987894873 1
0.402594162230292 1
0.388501369878105 1
0.411704443516834 1
0.266572809645798 1
0.387297273787003 1
0.265284909374501 1
0.350761764598625 1
0.305958780472141 1
0.373977548944903 1
0.39342163705991 1
0.378408012236146 1
0.354210759700997 1
0.342733225779644 1
0.356546447273058 1
0.408145872210803 1
0.375446709890265 1
0.384839330702053 1
0.291105788037586 1
0.347728833035635 1
0.394919251998561 1
0.398520306024444 1
0.359620617809454 1
0.295757099845914 1
0.28942786712662 1
0.368135284860331 1
0.382547966405067 1
0.300777553165873 1
0.364437499753214 1
0.373983580892835 1
0.262239700365205 1
0.345478540050172 1
0.3351937934432 1
0.39887726364887 1
0.41051477049981 0
0.371922603597311 1
0.320723428453952 1
0.405770653182782 0
0.391947884605795 1
0.365730156702812 1
0.396192038253228 0
0.395770456213458 0
0.322620475003611 1
0.326292611412108 1
0.361225922276494 1
0.295224587953206 1
0.312444325782515 1
0.368040435239473 1
0.354119054510544 1
0.31227742580363 1
0.414196955116615 0
0.406862137376267 0
0.322760422525044 1
0.467954637358798 0
0.354499151037888 1
0.350975578690375 1
0.249860917594299 1
0.354207625280371 1
0.32624836399042 1
0.368512018416609 1
0.305733482540313 1
0.346819960020773 1
0.309279894419731 1
0.278926894534194 1
0.379626728083145 1
0.314492374466407 1
0.290410912788303 1
0.357348951017704 1
0.323899651742281 1
0.423248681442967 0
0.372327748554683 1
0.385906679152691 1
0.433183387589711 1
0.40862801957606 1
0.235154989979895 1
0.345855949363363 1
0.296216707315195 1
0.348767262150548 1
0.394842040518916 0
0.292855468278685 1
0.260663159177591 1
0.295850775841258 1
0.425589669013906 0
0.225297390328108 1
0.430269398983705 0
0.392403464414404 0
0.399402330620512 0
0.383249674874728 1
0.387772370585726 1
0.35200093864327 1
0.350598152938062 1
0.397485012022569 1
0.335475484847742 1
0.346421559051983 1
0.325500267411068 1
0.300447109772979 1
0.153279481657681 0
0.37730558271494 1
0.351590643888358 1
0.372681965680324 1
0.295056864342363 1
0.465836359588173 0
0.390411245856032 1
0.477789669152404 0
0.247657129361313 1
0.347651522966166 1
0.402050420514966 0
0.242732093039893 1
0.399754045864298 1
0.304239253724246 1
0.400700399670499 0
0.406643637172252 0
0.319873534822462 1
0.392094503681742 1
0.298724587116725 1
0.342922864833935 1
0.399873711353423 1
0.379181634684935 1
0.263476473443853 1
0.270452265217097 1
0.352100777648776 1
0.315459568153951 1
0.344805255807289 1
0.336829642725615 1
0.330883615150014 1
0.363918291884449 1
0.336865994594872 1
0.2746580467836 1
0.403309505733722 0
0.295263633854034 1
0.336317296320674 1
0.246971849332065 1
0.332589264076915 1
0.366328612527695 1
0.213576158244234 1
0.319211857332473 1
0.339794492840426 1
0.418837231949537 0
0.254326760072876 1
0.397332559166448 1
0.343429563749107 1
0.367148942897147 1
0.342124816362328 1
0.266718648445537 1
0.37470734785048 1
0.345529374403279 1
0.388389233975364 1
0.35651746471849 1
0.343567119532969 1
0.387528912251571 1
0.376833502618254 1
0.26293090250691 1
0.308248374783547 1
0.332863600152096 1
0.272312893275023 1
0.422724581449633 0
0.342980715357275 1
0.299820138693713 1
0.370501409627358 1
0.299135757725115 1
0.427361790001742 0
0.342922298011165 1
0.374734192345793 1
0.263328216121405 1
0.347102883008927 1
0.384117213872965 1
0.366301589801595 1
0.435210074062186 0
0.29737396840185 1
0.245580487235651 1
0.341079222439348 1
0.328859232838839 1
0.400357562519157 0
0.306459061365395 1
0.330035726943805 1
0.358757364430353 1
0.351344415812645 1
0.427701250841657 0
0.350362331350701 1
0.482839592117432 0
0.253295902648998 1
0.375284681488802 1
0.34156612488972 1
0.332520899820743 1
0.3070933298265 1
0.34341122096295 1
0.285221058251292 1
0.365551618561335 1
0.323468152532503 1
0.34378598303686 1
0.439865408096171 0
0.340233717445054 1
0.416657577256303 0
0.39808426908511 1
0.337107336759626 1
0.325366578611134 1
0.357902791831506 1
0.387485470180496 1
0.335163011509908 1
0.242589726748632 1
0.3597354678723 1
0.419705553377608 0
0.347695969992828 1
0.363808188965547 1
0.340526632008261 1
0.285636839286674 1
0.394626669396116 1
0.41463319568514 0
0.326035586344422 1
0.277426780832271 1
0.330053424236442 1
0.303107634796252 1
0.358483331211383 1
0.298743216725576 1
0.34397764103157 1
0.396049200353782 1
0.320741660324184 1
0.313961260031276 1
0.377334879489251 1
0.362834633091762 1
0.316725443658063 1
0.257878557559876 1
0.387278716739166 1
0.289457152882422 1
0.444210773086031 0
0.38878591822051 1
0.208652199052464 1
0.353393162734499 1
0.295398890100356 1
0.327506701381481 1
0.409976202381151 0
0.405327843157122 0
0.302493680531198 1
0.401582000211998 0
0.428329568469599 0
0.405634971792658 1
0.380656885933407 1
0.371698322902253 1
0.336450872167988 1
0.283817846882326 1
0.384472087948213 1
0.376657605893261 1
0.325861092337694 1
0.376633063532494 1
0.336242883155954 1
0.302457123610896 1
0.320772228384903 1
0.334756915306262 1
0.354740211091042 1
0.218092782735318 1
0.366458064205932 1
0.441380801769379 0
0.351349125421165 1
0.371111461116348 1
0.339283715546362 1
0.323745670910749 1
0.336335304907615 1
0.412362365524096 0
0.37823219044187 1
0.344364649315337 1
0.291102320855943 1
0.370424739231926 1
0.330267032300906 1
0.344134759252942 1
0.271395382038726 1
0.350931998047719 1
0.38940594928761 1
0.34352589657488 1
0.319663851072854 1
0.373374443248228 1
0.398409465018444 0
0.35788766625143 1
0.362845206687382 1
0.428824067498449 0
0.385869863727793 1
0.330528754038065 1
0.204679416374742 1
0.31445351079922 1
0.325881911146074 1
0.347784110605318 1
0.417543867953475 0
0.347968267079218 1
0.383248685824904 1
0.339255605261347 1
0.361713131252193 1
0.388676697663637 1
0.367293619133394 1
0.366323591501719 1
0.394371100308213 1
0.416559393715733 0
0.302897604682765 1
0.301554926290202 1
0.286700964792831 1
0.350590952851656 1
0.353995332018685 1
0.333620940214276 1
0.432148764246306 0
0.297462367705106 1
0.384141900021373 1
0.37860959562877 1
0.200260780183902 0
0.377053826636367 1
0.34556258877169 1
0.361630454065409 1
0.325298223266996 1
0.345138539477067 1
0.384746993895947 1
0.256998849020375 1
0.348959021544476 1
0.380430726818764 1
0.307048184263268 1
0.307999832107225 1
0.375839789426772 1
0.501426577024475 0
0.403359382359904 0
0.324201586701782 1
0.35039559249984 1
0.339212011307608 1
0.383590216182455 1
0.394970089114682 0
0.356577103113902 1
0.373439379401992 1
0.358722971308927 1
0.461018604615098 0
0.191938395570692 0
0.317602419955986 1
0.292528028746003 1
0.376396921727365 1
0.360104924912249 1
0.337608289107998 1
0.279666543307612 1
0.375635491610685 1
0.34883083933068 1
0.387444172610326 1
0.307632865700572 1
0.297136907750416 1
0.26599379693948 1
0.340710901903023 1
0.419025394343274 1
0.315895117686856 1
0.319462927522817 1
0.327315179920182 1
0.472022703259374 0
0.390457014887959 0
0.321843444175019 1
0.366988217357276 1
0.340693554881726 1
0.411914017972345 0
0.347867573679363 1
0.316687911799723 1
0.345721038728318 1
0.355424000318935 1
0.391123667356442 1
0.310064052563715 1
0.27207356758137 1
0.385504025150631 1
0.347278258824768 1
0.337690937060186 1
0.364840807804946 1
0.312461000657582 1
0.374594096938126 1
0.307124100562992 1
0.372195179537382 1
0.327633792851504 1
0.318155769233186 1
0.357981623106842 1
0.396093440069588 1
0.361533995727063 1
0.382980453538041 1
0.418646713622801 0
0.303844739936222 1
0.380735672497513 1
0.329309549430554 1
0.400721370434267 1
0.328234754003355 1
0.309205963168992 1
0.303306663989734 1
0.441344851887546 0
0.387385481911038 1
0.29620828247477 1
0.381356262679341 1
0.383894376799067 1
0.33795518233623 1
0.28342533514694 1
0.390003117337539 1
0.420869044213148 0
0.340433782861234 1
0.417696865116836 0
0.399509767001929 0
0.378088920975468 1
0.360756285203834 1
0.338478073449213 1
0.354326714645306 1
0.303737919955876 1
0.286641708774506 1
0.493347872548029 0
0.389696420853856 1
0.386165626781898 1
0.387487580950843 1
0.348784227484198 1
0.346200315530238 1
0.325529759253939 1
0.369972519719012 1
0.293570714825873 1
0.363619295234996 1
0.288249497363383 1
0.382342322306922 1
0.327245542841782 1
0.379527719280223 1
0.363744481750942 1
0.364360495517833 1
0.36550120025178 1
0.364579903827656 1
0.388262316367254 1
0.351386612767916 1
0.31660233480491 1
0.339172889975616 1
0.354244303656101 1
0.381809061951209 1
0.335911938482735 1
0.362994337551359 1
0.350042914168642 1
0.283917771299611 1
0.410145799806162 1
0.388794823419459 1
0.407329486184272 1
0.290889451809154 1
0.337639505694011 1
0.389174583912972 0
0.262227121509148 1
0.301198274526632 1
0.442515604548781 0
0.356949287831539 1
0.373703241826175 1
0.308329958269117 1
0.317954041532539 1
0.330013858026989 1
0.39566813009961 0
0.2878753844426 1
0.39179035807149 1
0.330431789365351 1
0.324713847670455 1
0.392367385833074 1
0.313320891066248 1
0.357772839235913 1
0.38105470557795 1
0.397094296158395 1
0.443605115189581 0
0.395889600440505 1
0.436572653583621 1
0.353157641663288 1
0.243317125540182 1
0.42370663517171 0
0.329183399685269 1
0.366235872484283 1
0.320018843965586 1
0.367674787878981 1
0.314201957952461 1
0.408012128181816 1
0.273973936163266 1
0.387700046178212 1
0.250672026046686 1
0.379459266715007 1
0.302642819430501 1
0.356602453432427 1
0.357147668134574 1
0.36445515996594 1
0.321006174885533 1
0.350307476212407 1
0.345595097021197 1
0.335338172560968 1
0.205019554326034 1
0.2967666477696 1
0.359488623348458 1
0.351071814944435 1
0.286328171298923 1
0.319604639921311 1
0.317709120598317 1
0.413213711000095 0
0.342351311426396 1
0.43673870273044 0
0.333018231372142 1
0.38124813394875 1
0.332357934669522 1
0.359932448896669 1
0.286331417123774 1
0.296911369911432 1
0.435582264533786 0
0.312344936351342 1
0.384166639395603 1
0.360817505857968 1
0.319882992243073 1
0.387686884047418 1
0.285448565237762 1
0.324168018214071 1
0.31530737629155 1
0.305569397003899 1
0.297856221238589 1
0.30876576061041 1
0.30963014574113 1
0.282472574792791 1
0.409264592904145 0
0.35467491051618 1
0.27538198820836 1
0.270887024184963 1
0.421606639728042 0
0.292938245680076 1
0.482226622059122 0
0.288821071392447 1
0.326496063079558 1
0.299092153176591 1
0.374112215494554 1
0.218009094440305 1
0.303887649085141 1
0.314119462874624 1
0.390268325783155 1
0.428940577875467 0
0.275943730713513 1
0.3310266158356 1
0.451340117622174 0
0.322439968051019 1
0.335752906752651 1
0.40480141304775 1
0.35349206776361 1
0.405983802671122 1
0.437500759427885 0
0.31639736491168 1
0.425428783062408 0
0.402149321364897 0
0.379174549776632 1
0.415725914045972 0
0.377100085922146 1
0.323963762750798 1
0.256640301963631 1
0.422416801197278 0
0.359467063806164 1
0.292966942285466 1
0.381498842276867 1
0.396790706602911 1
0.279673754764849 1
0.394382091577928 1
0.230060334962449 1
0.306043000545379 1
0.326345849233177 1
0.376943600719832 1
0.380011798811809 1
0.384048622622226 1
0.372042240629354 1
0.340134180201704 1
0.334732453145052 1
0.347217916670394 1
0.288282137422821 1
0.314544464417344 1
0.375820411150309 1
0.411542452006231 0
0.309080528487392 1
0.386854233043315 1
0.330169169589888 1
0.280909970207951 1
0.379962805238213 1
0.455405371412002 0
0.392176057356012 0
0.337741467399339 1
0.307772686658629 1
0.302728401184972 1
0.331288777831281 1
0.352841817951672 1
0.389670033755635 1
0.382134063964575 1
0.362280516403998 1
0.376458298441595 1
0.355208637248887 1
0.366848629938149 1
0.28821823105701 1
0.391852531607353 0
0.357670813428874 1
0.366342542911018 1
0.390404328909018 1
0.420182890062299 0
0.455567312556175 0
0.355076543040821 1
0.359818254782381 1
0.34085151365171 1
0.34715082560937 1
0.305580954567746 1
0.406251608140604 0
0.393318029653549 0
0.207514325724479 1
0.395125564130687 0
0.44306594960087 0
0.43012032336217 1
0.300011728221147 1
0.384127270604802 1
0.250521794331863 1
0.307394697520997 1
0.33287011114743 1
0.306182030673281 1
0.390272869176282 1
0.333492717196064 1
0.268489658950307 1
0.369589010542076 1
0.308438089333907 1
0.348038084327752 1
0.323385296251866 1
0.315782976941758 1
0.336989669585727 1
0.391408397286251 1
0.431364152723478 0
0.319821794281537 1
0.428392582926387 0
0.324415265311851 1
0.39571039800233 1
0.290878994598487 1
0.322528726505121 1
0.341741290227997 1
0.353578054099481 1
0.359519231200202 1
0.316529830306846 1
0.402479547299846 0
0.312969049853876 1
0.319082422494937 1
0.391853672358511 1
0.35063243823915 1
0.392092415068242 1
0.325909555810972 1
0.317641800884827 1
0.357570636165527 1
0.352021973694577 1
0.411279866871182 1
0.325129390846287 1
0.382646001895991 1
0.374101624795546 1
0.402166959370085 1
0.392831784542344 0
0.383737776345156 1
0.348454069689734 1
0.327362755599192 1
0.354126667326328 1
0.436989745843776 0
0.338270564121937 1
0.378680546893223 1
0.405631813801719 0
0.446897152404647 0
0.448074794112768 0
0.318252489952074 1
0.339771187505625 1
0.320039828977725 1
0.377939554971808 1
0.314092700716701 1
0.373388630147612 1
0.286773248329772 1
0.457029368302011 0
0.336348932478634 1
0.330929104251492 1
0.323677238738851 1
0.379967639203188 1
0.288390735224031 1
0.409109058307049 1
0.349602076844731 1
0.311949561936726 1
0.350475098384639 1
0.445853634248435 0
0.387122068386106 1
0.392924636002203 0
0.38267739791182 1
0.352111747751715 1
0.444482206105908 1
0.347948498907048 1
0.388845827862393 1
0.319836615908832 1
0.305244163665629 1
0.393095460627664 1
0.461403134182361 0
0.295839722841475 1
0.333893558619316 1
0.345877935631213 1
0.333270981363541 1
0.304750299246916 1
0.39143323943958 1
0.341489651903468 1
0.397824639742608 1
0.332366857379913 1
0.306558436756468 1
0.306523608629746 1
0.349390521268725 1
0.283032838526134 1
0.356172755817534 1
0.387138913891958 1
0.312477863424021 1
0.314190755305093 1
0.345425511497234 1
0.318088932073997 1
0.450740835945666 0
0.324579847138216 1
0.287966787246184 1
0.345922086266071 1
0.330892582147956 1
0.3160764216949 1
0.427642758486661 0
0.27520344190978 1
0.290243303216616 1
0.336874682789141 1
0.325653611255881 1
0.311780376928746 1
0.385969745300995 1
0.32050587967133 1
0.256033466382352 1
0.330373607650334 1
0.290403170954964 1
0.312327704288475 1
0.455263219209652 0
0.297559969964241 1
0.350459666277408 1
0.298673091399523 1
0.33655694099587 1
0.348432417686576 1
0.421285062827626 1
0.309126641488534 1
0.354185574994784 1
0.381422388861788 1
0.320368903991834 1
0.330663775565146 1
0.333963417704121 1
0.438252192386272 0
0.340961102299018 1
0.44714721666754 0
0.386807867623608 1
0.398450026468196 1
0.346491533415175 1
0.382289696055974 1
0.284728534879929 1
0.33192835368001 1
0.362269523434924 1
0.366995125317116 1
0.427473931192838 0
0.376994192728097 1
0.333303301708388 1
0.454533162521493 0
0.3860739124938 1
0.402958765096194 0
0.394632613707627 1
0.386102092800506 1
0.429694832254231 1
0.307264488360275 1
0.311496804080369 1
0.339192674608632 1
0.367743926114741 1
0.34643006398293 1
0.398437506223794 0
0.304123180374064 1
0.429060441413688 0
0.378456393346508 1
0.431316944213475 0
0.301167781466371 1
0.49200033090963 0
0.360421818353934 1
0.29719343834245 1
0.32709693328029 1
0.418575980903288 0
0.352571493884298 1
0.376625184254404 1
0.440262134056652 0
0.365045839535323 1
0.383237365902928 1
0.349577765419052 1
0.316839970004018 1
0.404132616235966 1
0.435311321542185 1
0.381162180051678 1
0.363150076709236 1
0.278600646443382 1
0.391328339488285 1
0.439305489032655 0
0.389896936718395 1
0.370933466947901 1
0.384955062656903 1
0.281728931449875 1
0.274672788287345 1
0.323956995277596 1
0.324518328384259 1
0.392080669662747 0
0.35470388603293 1
0.252167664774997 1
0.436783419968353 0
0.327013252718121 1
0.346375875151252 1
0.375122085125886 1
0.332875955724074 1
0.421439070784044 0
0.324733146490658 1
0.392569875365105 0
0.37842809561342 1
0.379781042332698 1
0.299254787660846 1
0.326334701261625 1
0.328666924237365 1
0.281130686783103 1
0.297669411461046 1
0.350901087718638 1
0.372895481080102 1
0.275828151770748 1
0.3698682339908 1
0.367676503416552 1
0.403838836954156 0
0.322793179598246 1
0.381412517782721 1
0.241665022696461 1
0.314311008681823 1
0.374689611955247 1
0.321175635948634 1
0.311920137628107 1
0.310537016029357 1
0.285355171178497 1
0.282035244604896 1
0.325093657896493 1
0.38819375121535 1
0.404633703860212 0
0.417226282490993 1
0.317588506417659 1
0.359908908955743 1
0.324383339852107 1
0.254701139405559 1
0.396638805383327 0
0.506319391421938 0
0.364406294177603 1
0.405296855853726 1
0.377417568873426 1
0.315823681486419 1
0.288126892314343 1
0.321950215177953 1
0.357108795468984 1
0.405179020624084 0
0.325614774473942 1
0.425750924271735 0
0.377394259797288 1
0.346767741419304 1
0.318708445254693 1
0.333410359718967 1
0.396952774522589 1
0.303771545509117 1
0.273227864727858 1
0.37345552530278 1
0.356857917790661 1
0.404182042468384 0
0.427373596878177 0
0.395869533748844 0
0.262171267659819 1
0.350283906669664 1
0.323069516632315 1
0.282542769031263 1
0.345048298859209 1
0.356586879188809 1
0.260973397731323 1
0.343178568701817 1
0.350908375876718 1
0.358677086035366 1
0.34115018417013 1
0.319319839973125 1
0.219420909023194 1
0.394747293449139 1
0.393316929028578 1
0.386900518841653 1
0.354126326426115 1
0.315446804335583 1
0.318048953797962 1
0.396165589256749 1
0.413587410558492 1
0.332027464413806 1
0.391894997584081 1
0.293396621014724 1
0.393482364817293 0
0.34537633062388 1
0.322877541262773 1
0.296604006142116 1
0.338001422868235 1
0.330589436766076 1
0.291738072000485 1
0.382354716665879 1
0.409127952598338 1
0.439290571207869 0
0.469149315932253 0
0.324827582423241 1
0.346824619544939 1
0.328880972231568 1
0.334201803679411 1
0.265066312897569 1
0.334502905736429 1
0.318932607039091 1
0.442703625854274 0
0.255751978060156 1
0.374736625008865 1
0.381612148005427 1
0.385225609528308 1
0.275315649174958 1
0.334300126274961 1
0.416297205163747 1
0.222823529183887 1
0.371072407068575 1
0.325102943892591 1
0.269885191875489 1
0.371257644752623 1
0.318089681702659 1
0.373790936847783 1
0.438846268949526 0
0.281023985081447 1
0.394727642007813 0
0.425159739779701 0
0.381107885104384 1
0.347211742134277 1
0.392100372725393 0
0.363662489367187 1
0.395984924015999 1
0.392304670497379 0
0.292102704789348 1
0.233684247347643 1
0.401114145470804 1
0.330989579597825 1
0.430464177396668 0
0.282917595976935 1
0.377479220265506 1
0.347524498210006 1
0.341842351422887 1
0.311268824704859 1
0.304154541243722 1
0.4450869091546 0
0.355612360930349 1
0.330469556278019 1
0.366729404479868 1
0.355458194887485 1
0.279832546635265 1
0.323224901200275 1
0.333969835092502 1
0.30946755068113 1
0.295136461211899 1
0.299729796999644 1
0.306198274697902 1
0.443772339396104 0
0.346370697106468 1
0.372857185433359 1
0.329803699301767 1
0.344982870850922 1
0.311204052762582 1
0.363974422429036 1
0.292730118025696 1
0.302988654303554 1
0.343675085443937 1
0.375603854717924 1
0.397222103366465 0
0.431579160147416 0
0.315942530299565 1
0.351360472654163 1
0.345324093613276 1
0.313601912649847 1
0.346727105346099 1
0.353655394809027 1
0.34452827106482 1
0.336073578263188 1
0.339272542743514 1
0.372476765299378 1
0.414683892720955 0
0.370346397670412 1
0.469653202783647 0
0.264131444770724 1
0.386974760043642 0
0.364359420072068 1
0.420921024141351 0
0.314404950101561 1
0.241690715648636 1
0.277025669533018 1
0.359376228226366 1
0.36747596900234 1
0.377613223160332 1
0.317679144354308 1
0.32834090386079 1
0.391146693812772 1
0.362593727159447 1
0.333632460971757 1
0.29207507934166 1
0.322607787202067 1
0.364355468526073 1
0.384726920269393 1
0.323816672787684 1
0.317543211767197 1
0.373029488843235 1
0.275195537891629 1
0.298458218890482 1
0.363528428515774 1
0.35099031293874 1
0.421325319424834 0
0.271453723868252 1
0.404900693268513 1
0.39453303922723 1
0.269818656945939 1
0.381166008386917 1
0.334850763121785 1
0.372596703808384 1
0.355017693976551 1
0.273487686505409 1
0.280841074095921 1
0.396959988802159 0
0.320466610388393 1
0.344416891831773 1
0.320193450703563 1
0.377232079658275 1
0.346482684192142 1
0.327838309112863 1
0.341293369955709 1
0.330960515887475 1
0.353155173149548 1
0.383435898291926 1
0.330168607866924 1
0.391863553288689 1
0.359917579107848 1
0.367021116149801 1
0.281519666367777 1
0.291957008583571 1
0.293708434448877 1
0.323454122799193 1
0.387095497848246 1
0.385008205882104 1
0.312559914832183 1
0.393018509759919 0
0.33247810616052 1
0.338340734967924 1
0.304945475090693 1
0.342873047316078 1
0.457126960354202 0
0.381018679956778 1
0.355712459377267 1
0.407332899711903 0
0.348964214316241 1
0.348041297037526 1
0.359141304662158 1
0.372583867238886 1
0.300747283861414 1
0.39852608202197 1
0.385878227049813 1
0.346731678577399 1
0.307670590492215 1
0.332958483009277 1
0.318923794385593 1
0.329654544880061 1
0.36110563466994 1
0.377848731970928 1
0.361635010730191 1
0.387872197824208 1
0.215097863316107 1
0.301283747248447 1
0.331171340857826 1
0.312405685269946 1
0.357997025351333 1
0.327896617417074 1
0.313078104176133 1
0.302696742908383 1
0.309360079414248 1
0.407401760076958 0
0.31920602720922 1
0.260364301777389 1
0.285559113826762 1
0.355136420220273 1
0.318411738156839 1
0.459186183347558 0
0.288977702692908 1
0.301294018800988 1
0.344758864740917 1
0.30898100376431 1
0.312006253652953 1
0.324670442581272 1
0.345772936318539 1
0.311230024150919 1
0.319105660862234 1
0.352420284465157 1
0.428059156881444 0
0.408899491714378 1
0.283457302723934 1
0.331786088134364 1
0.341347752297004 1
0.285023333009385 1
0.29792892220901 1
0.429744771894844 0
0.349911257857981 1
0.26310316212042 1
0.326045357259368 1
0.315428713770763 1
0.377078192228893 1
0.308510884155634 1
0.418872084683139 0
0.374014096156463 1
0.311094040690995 1
0.293292750792668 1
0.379667537730634 1
0.295440205113965 1
0.445907664637856 0
0.366757897676383 1
0.345926347051738 1
0.280713075767544 1
0.324847780012345 1
0.324940577330505 1
0.42660520627258 0
0.400812072783482 0
0.289988256610959 1
0.362496101267388 1
0.287353940387695 1
0.41798855010701 0
0.316967210789614 1
0.35850832913368 1
0.375084123482206 1
0.370035792213949 1
0.352229160920151 1
0.373402815327858 1
0.369472601711007 1
0.344123797112579 1
0.39634288351202 1
0.233325397108932 1
0.310795482221486 1
0.37241101215338 1
0.32139453557702 1
0.392098416224102 1
0.368036162235072 1
0.33733593274215 1
0.341499034946832 1
0.250596597834191 1
0.385605273520881 1
0.275430407480415 1
0.335074372421488 1
0.288877403846059 1
0.271967755330286 1
0.405866238019199 0
0.264768956776253 1
0.385350617337329 1
0.373400818050061 1
0.291744179789286 1
0.422791803800224 0
0.323828758769831 1
0.341596213891442 1
0.363982977386953 1
0.412185689956839 1
0.417456223736759 1
0.300046248441902 1
0.489675045369959 0
0.311196239860248 1
0.334846047199149 1
0.354080063698533 1
0.418261273049667 0
0.298048622776475 1
0.380245135359185 1
0.304272515816124 1
0.326251856803107 1
0.377186485698133 1
0.397318083225266 1
0.406168710743522 1
0.367179812648187 1
0.2844930019511 1
0.27636817741523 1
0.329449000635403 1
0.359946919775061 1
0.387323183832581 1
0.391389765446743 1
0.411738918402405 1
0.371508707721273 1
0.256272153872879 1
0.35247450100703 1
0.340160443104029 1
0.3192973659432 1
0.342417786156934 1
0.392428511981463 0
0.33390287730939 1
0.386215119978582 1
0.335917885523489 1
0.452937089027655 1
0.388996626621244 1
0.351861249087753 1
0.357317905833515 1
0.319989257503785 1
0.331758711667056 1
0.267059522399671 1
0.320184199786558 1
0.354959068732386 1
0.359173215200154 1
0.340398029813282 1
0.406969319036946 0
0.357552760639626 1
0.291229146719451 1
0.335339306424312 1
0.307322449351298 1
0.361585784153815 1
0.32642187309739 1
0.359077852926466 1
0.434468462380516 0
0.346274135008347 1
0.355369856308666 1
0.322219423589973 1
0.318079598629312 1
0.391881221191193 1
0.370925144493049 1
0.360984815395919 1
0.397027705560437 0
0.317504956029363 1
0.427580762291001 0
0.387571859557449 1
0.274920713736926 1
0.244174050446363 1
0.374574087264978 1
0.387087162842061 1
0.369088484412246 1
0.334354444081307 1
0.294106189336065 1
0.359019866911129 1
0.424548268508025 1
0.366524677479843 1
0.402357422649137 1
0.338360683203519 1
0.354236399296169 1
0.433355005236222 0
0.360685728761032 1
0.354764219724695 1
0.279838183351608 1
0.451635925311391 0
0.34061708105265 1
0.298521525434463 1
0.382240035955916 1
0.351019544601021 1
0.45331865460672 0
0.31926796996469 1
0.319490763041521 1
0.326402106898087 1
0.371460908033645 1
0.344275759794287 1
0.386239762023967 1
0.308675679103986 1
0.288653759139879 1
0.38896336894789 1
0.348329783774833 1
0.325528708374403 1
0.38129181136841 1
0.380745725428685 1
0.394240493106566 0
0.313855701148102 1
0.367431366714197 1
0.345212725580446 1
0.4257456677739 0
0.397288184921078 0
0.367577501754529 1
0.389159299872302 1
0.291852974880773 1
0.321365068463299 1
0.353061876222144 1
0.307998554120098 1
0.329753639954564 1
0.367540207843848 1
0.383262975744553 1
0.351917056404049 1
0.379280080549837 1
0.451588355281263 0
0.330024669552782 1
0.312529787284393 1
0.367885081272921 1
0.376508361998162 1
0.34001469349885 1
0.266864778145402 1
0.256653766399849 1
0.358761466190412 1
0.444389654956015 0
0.333116698477982 1
0.374396746161982 1
0.402737619288183 1
0.450933158802243 0
0.381136981448174 1
0.304552318779436 1
0.275410346048188 1
0.305038229107662 1
0.303321534314662 1
0.305639063323651 1
0.395931681068983 0
0.322537685507376 1
0.284528306554682 1
0.27884923333114 1
0.397569049019929 0
0.286481405320127 1
0.378393906128998 1
0.388061985628341 1
0.399636769488637 0
0.2842377342406 1
0.297899380320925 1
0.361805950116145 1
0.328350534749004 1
0.263021331569621 1
0.323905671035056 1
0.28651464710878 1
0.329510276988227 1
0.357654914433243 1
0.37845122179829 1
0.449524004485444 0
0.268340809644242 1
0.345699897721489 1
0.367877937533542 1
0.318281838600331 1
0.412167117339637 0
0.378108038607931 1
0.400577644705879 0
0.313453016753385 1
0.366769388883472 1
0.385309734461093 1
0.316458426995807 1
0.287324700015804 1
0.356616150209484 1
0.347165416524081 1
0.373407340648498 1
0.363089756854434 1
0.372785481203337 1
0.269752889154655 1
0.343180576184893 1
0.359818878015127 1
0.378954955164169 1
0.361468957786455 1
0.347861652938941 1
0.254299166443701 1
0.394767523132969 0
0.339778274147111 1
0.342640928473574 1
0.288320192348239 1
0.275835389761706 1
0.334563202701358 1
0.404716787473322 0
0.30792681957206 1
0.279845321078038 1
0.40894413391598 1
0.407961487073806 1
0.290217956974882 1
0.338848991706919 1
0.35936944017667 1
0.317637704139484 1
0.38659721632628 1
0.346889851900013 1
0.400072152692562 0
0.306954047140254 1
0.320229539462605 1
0.3958301419714 1
0.368738479107706 1
0.393054638014287 0
0.308318035105987 1
0.36756819174627 1
0.355532153651585 1
0.373640776651198 1
0.328753149680708 1
0.335080462306822 1
0.394608202557756 1
0.347346749838568 1
0.334396586169269 1
0.293255621962724 1
0.412812714006397 0
0.25735654033265 1
0.313910544529672 1
0.455924398804302 0
0.311876557671443 1
0.36221902434326 1
0.402392386919555 0
0.360704104580627 1
0.271040049895085 1
0.34685331395505 1
0.304389029854287 1
0.385410919538745 1
0.32014462676627 1
0.350811439421833 1
0.306979433378635 1
0.3153136138686 1
0.393098218399778 1
0.251120331585492 1
0.411170930287041 0
0.340992510960435 1
0.293308280123057 1
0.437587930148994 0
0.40565890146015 0
0.310982611989549 1
0.364330312334412 1
0.373472968572414 1
0.453466721465887 0
0.282851087417146 1
0.391365833760799 1
0.302662115116727 1
0.452616912110337 0
0.348918125809331 1
0.31735613750019 1
0.27431445251409 1
0.330297591104665 1
0.259532472809177 1
0.330445202815819 1
0.369519564480865 1
0.333736972672572 1
0.381337928709321 1
0.342717719810125 1
0.349405764561776 1
0.315813105005946 1
0.374375334929038 1
0.449409699883518 0
0.336324441297096 1
0.357128699144424 1
0.368548827481829 1
0.335147368479186 1
0.308445345812566 1
0.348436974710328 1
0.336212766993258 1
0.340614086832853 1
0.329554454248306 1
0.311993805117089 1
0.333016600963921 1
0.471726714011414 0
0.367334883511437 1
0.299421810413294 1
0.358904054703583 1
0.359770394305968 1
0.323921145117573 1
0.443382406567072 0
0.368854544510627 1
0.349610224438289 1
0.404420201045429 1
0.342683269698351 1
0.261434446588944 1
0.252640458050333 1
0.397754705163162 1
0.381635818790628 1
0.393254071334847 0
0.317838398378171 1
0.340446004340771 1
0.426982453497345 0
0.385547561741645 1
0.380854226693538 1
0.305512371763039 1
0.332793519579872 1
0.448189895469514 0
0.365562461599716 1
0.361165634033342 1
0.348773754913317 1
0.315881502340278 1
0.387834213459922 1
0.337562048762989 1
0.358371137127239 1
0.358750331671388 1
0.267898565977811 1
0.346666905079155 1
0.33796885303208 1
0.340523130641015 1
0.348971645738977 1
0.316537403687836 1
0.362496022427166 1
0.280255789309858 1
0.303792788964092 1
0.360372983032084 1
0.341303351431839 1
0.329618095818977 1
0.407253171651915 0
0.325188052697862 1
0.359203403666009 1
0.326247587800911 1
0.259121108103342 1
0.358731582462587 1
0.327597379174172 1
0.394543212285299 1
0.375564958657011 1
0.327662505936892 1
0.368274540939765 1
0.348085733038674 1
0.39060101413855 0
0.269402749428103 1
0.420552200403738 0
0.365882442491558 1
0.371669051118901 1
0.339505748269339 1
0.374941161458491 1
0.402731772527633 0
0.315563241796561 1
0.363968517706419 1
0.355597374716206 1
0.322360698882622 1
0.417480871233355 0
0.29428593390945 1
0.305341439827029 1
0.386249547227173 1
0.313883282759069 1
0.364103284219197 1
0.354766661970845 1
0.343142411183721 1
0.353282160342444 1
0.324260118829499 1
0.367533104190979 1
0.340426464665638 1
0.416359816174427 0
0.248079790313737 1
0.424000374626787 0
0.344869997282312 1
0.435934550028446 0
0.305238005429507 1
0.279753884139698 1
0.313598849219756 1
0.345609750595968 1
0.371185204504544 1
0.326606576239588 1
0.34177133241774 1
0.289869453150142 1
0.355605139368365 1
0.301339225949268 1
0.357179269574158 1
0.403718561819527 1
0.373602351958969 1
0.349491153415135 1
0.392753698470997 1
0.338281738899976 1
0.328404955735231 1
0.404514743458031 1
0.386377721447515 1
0.434011810841581 0
0.433421566932192 0
0.311898099927632 1
0.354142876894704 1
0.37333952842415 1
0.339831729874811 1
0.3522273064215 1
0.291223292443923 1
0.401678684983152 0
0.297095712133393 1
0.359542872336145 1
0.353173714017536 1
0.332764833371297 1
0.445243600847115 1
0.372232619926932 1
0.372993904637752 1
0.401205001700276 0
0.438872039488944 0
0.299779338039738 1
0.358988839550194 1
0.260867769238602 1
0.3499245010321 1
0.371776263399366 1
0.382431465416561 1
0.360591970302298 1
0.350404225649653 1
0.321913485471892 1
0.285956479084376 1
0.31148124774524 1
0.348271048912674 1
0.424879058854244 1
0.431684007919225 0
0.299923822320184 1
0.397457763317261 1
0.342863597951091 1
0.387561136792894 1
0.311162885055108 1
0.313943860816593 1
0.359346809366952 1
0.291637386200334 1
0.431114875994246 0
0.400268698935275 0
0.259516143195701 1
0.271928928113039 1
0.383785241274897 1
0.382148951355108 1
0.324379389549137 1
0.469147090228238 0
0.327178374056899 1
0.327076746993218 1
0.380013385379672 1
0.337783395222239 1
0.392278186304477 0
0.325008199900494 1
0.330440871098967 1
0.295434064740232 1
0.420950294887809 0
0.334173366328706 1
0.421610269274753 0
0.31729433817425 1
0.342195106213251 1
0.405654980858322 0
0.393994059907542 1
0.298161328337965 1
0.34422731774883 1
0.42497689889045 0
0.313894876092057 1
0.343572537436671 1
0.327122875832045 1
0.359671015487224 1
0.375771329046671 1
0.365384095790849 1
0.308502010722133 1
0.337680666262018 1
0.400530358430604 0
0.317512471243223 1
0.329022952183028 1
0.34328863156772 1
0.339839342448028 1
0.356412951428109 1
0.43305431433913 0
0.324266244865236 1
0.33768843434784 1
0.35987431780899 1
0.335206026903121 1
0.332565546123125 1
0.42660280200421 0
0.23476332187627 1
0.307226090213326 1
0.346439282595646 1
0.337485375353911 1
0.27889357371659 1
0.369479560755433 1
0.41843227321 1
0.331692442942865 1
0.317203747641357 1
0.353528622037211 1
0.380054366859884 1
0.343800167777474 1
0.353262038389744 1
0.307556868153161 1
0.422735998515305 0
0.342585401016143 1
0.366246763163702 1
0.309454338648416 1
0.368793514294376 1
0.287561536076872 1
0.315399083038861 1
0.298396000098118 1
0.357474583768041 1
0.278413307164611 1
0.311910145083327 1
0.364661128462349 1
0.323630067637222 1
0.298383302610537 1
0.401535117837113 1
0.3683185947252 1
0.292594703290252 1
0.199162618640477 1
0.408078057332606 0
0.357784577688506 1
0.373653420049734 1
0.276822410802609 1
0.340409916888691 1
0.339041972020565 1
0.253273256882949 1
0.279610676999262 1
0.335532131455539 1
0.370321646174801 1
0.326242564897645 1
0.268466093703405 1
0.444466099807324 0
0.296130650961902 1
0.33398987797619 1
0.359534985856618 1
0.325256382649508 1
0.353228001264997 1
0.379149401443765 1
0.331114361448407 1
0.284438136317386 1
0.434821955395195 0
0.32032398132744 1
0.406858958981206 0
0.362011969386542 1
0.334115726669633 1
0.379986477415287 1
0.420448524423829 0
0.399586341584881 1
0.353611359493495 1
0.374014087046385 1
0.405356747933863 0
0.312181978283213 1
0.408910922492655 1
0.272003935337956 1
0.233946341554603 1
0.344483432994934 1
0.354860204107402 1
0.38088720504156 1
0.269577835714474 1
0.342163883226214 1
0.364194209347627 1
0.206000901851836 1
0.381935353709324 1
0.359436259002177 1
0.303314157316922 1
0.254190643633587 1
0.289080414803771 1
0.306417522382559 1
0.317091944389304 1
0.406125200607279 0
0.44378603986659 0
0.30523266449077 1
0.313916961861527 1
0.369990587838579 1
0.306889836503481 1
0.351507090168155 1
0.431769750695673 0
0.349042740910603 1
0.390679118089961 1
0.414276564151244 0
0.311904511563497 1
0.363038752120365 1
0.424162798475239 1
0.417385912722574 0
0.417065968761572 0
0.329198572252409 1
0.420807193291026 0
0.430042017530509 0
0.459404697559433 0
0.354094449493853 1
0.382873535443425 1
0.27540209140826 1
0.413735097454772 0
0.407561648120739 0
0.339322233871429 1
0.361014027968293 1
0.375213387088117 1
0.348482115550496 1
0.357102390097628 1
0.361146367994975 1
0.31622503257962 1
0.396460079555407 0
0.337649828359866 1
0.330820764698951 1
0.357828527138161 1
0.294362751968688 1
0.372267422491825 1
0.364084217188551 1
0.322224731010765 1
0.360503274102596 1
0.37853061103192 1
0.411789101658735 0
0.243526202933877 1
0.289301937823225 1
0.281835683690218 1
0.382085926777669 1
0.443071026164948 0
0.419234041095112 0
0.311180679145216 1
0.395582250724062 1
0.301654912228452 1
0.353051751660299 1
0.373158613421746 1
0.367475852588344 1
0.36305177976167 1
0.309360804693251 1
0.389703570772771 1
0.328993235311294 1
0.318300480693028 1
0.364895220204433 1
0.311266278256844 1
0.350251486966942 1
0.430339746344401 0
0.228709548825905 1
0.334370877480245 1
0.359715869738816 1
0.242030972367097 1
0.317778708209013 1
0.279349363157473 1
0.331652198064575 1
0.392652112332109 1
0.376510578295279 1
0.437366299728907 0
0.291227855070796 1
0.361377111731456 1
0.325438398599049 1
0.506296780469142 0
0.380845305497047 1
0.35021447467148 1
0.396520155996594 1
0.422273959326069 0
0.356650512822073 1
0.353752368782119 1
0.225999571522604 1
0.325087535515412 1
0.343319572720758 1
0.387951226714344 0
0.356985075614982 1
0.381626698678339 1
0.34992265679716 1
0.334865545251773 1
0.321004589304167 1
0.37599592412114 1
0.39529232234642 1
0.389067887818584 1
0.292811372279536 1
0.335044664307234 1
0.34080371347072 1
0.329959761466001 1
0.31345605585715 1
0.384293961634735 1
0.384345822672858 1
0.367888411866153 1
0.298571378172592 1
0.321752729003623 1
0.376407675655998 1
0.29968011287367 1
0.357259015846395 1
0.29526335773259 1
0.387339982502668 1
0.298072588936309 1
0.326679233808516 1
0.260548585085361 1
0.32429295346889 1
0.440919092830589 0
0.372196013339839 1
0.321627300039192 1
0.357906684478424 1
0.419522361809806 0
0.274615480445657 1
0.279940066578957 1
0.368141944190957 1
0.266450292822235 1
0.374037272052345 1
0.338060432950148 1
0.351029516123524 1
0.322112737580609 1
0.315990430893388 1
0.383969545186416 1
0.214155954012755 1
0.458514248832824 0
0.398259620442587 0
0.337018700369661 1
0.276252968391197 1
0.34976673962723 1
0.483624854432143 0
0.362118957121755 1
0.322464760044722 1
0.386383387020448 1
0.400370003126626 0
0.338684463627449 1
0.332384409013342 1
0.327290432255387 1
0.264672926187616 1
0.325163953976147 1
0.476564240794669 0
0.375468762185482 1
0.420511686606108 0
0.365347173626872 1
0.351697266292298 1
0.438764524824332 1
0.336191436716621 1
0.317963242921748 1
0.33608575124713 1
0.31407268707648 1
0.394257680776321 1
0.448720875385822 0
0.28910128478712 1
0.466409531252152 0
0.340577278796655 1
0.338172321751998 1
0.408596677208108 1
0.308718924524723 1
0.325739946266087 1
0.376138588456447 1
0.398917630188028 1
0.353327087300104 1
0.349637058463701 1
0.278820697972013 1
0.353396953684833 1
0.413276068795554 1
0.406990895397586 0
0.418808753713398 0
0.403291109326908 0
0.332871055229282 1
0.332327185665614 1
0.294372763019596 1
0.297673840447778 1
0.442650630501067 0
0.355819982323629 1
0.546952598847851 0
0.338655605459545 1
0.30073782825351 1
0.334767842148431 1
0.33470053782194 1
0.381584963882156 1
0.34375627003887 1
0.356833006569349 1
0.38761479110957 1
0.311023425609849 1
0.278211558384131 1
0.340278029311132 1
0.346948471614497 1
0.430209678944034 0
0.294211158012238 1
0.323696731464972 1
0.348140015494703 1
0.366439734323007 1
0.410714227187011 1
0.314198334129596 1
0.254473800845078 1
0.295181233428536 1
0.317042588204273 1
0.345689539000241 1
0.34088403584749 1
0.328752514836395 1
0.321199517846186 1
0.388215951488783 1
0.3447306757834 1
0.259265860846939 1
0.371048597964605 1
0.338220899691067 1
0.453526043217087 0
0.347162999330555 1
0.325614679224603 1
0.501656370783928 0
0.283039791211301 1
0.26409273884598 1
0.269232267167176 1
0.281233150952665 1
0.220487987761154 1
0.40143714028902 1
0.367224561515318 1
0.427172864982561 0
0.280253399257827 1
0.376145389724365 1
0.37113897321769 1
0.323650395592384 1
0.379668118851288 1
0.402870114654909 0
0.319576508678626 1
0.329554320206316 1
0.311259725909539 1
0.329293604938705 1
0.261452597528118 1
0.326401269974051 1
0.419596126735911 1
0.412497862336036 0
0.34078531870169 1
0.314395862671087 1
0.375683048632588 1
0.337139620784091 1
0.284488513545023 1
0.354840075186221 1
0.354485573293017 1
0.319710497376836 1
0.386875138159807 1
0.344328902763488 1
0.397271660376331 1
0.341669060264961 1
0.299289248220747 1
0.302179382172223 1
0.313745466395206 1
0.411552619467463 0
0.338488839948601 1
0.436042728530069 0
0.372643747441917 1
0.322830311904773 1
0.343238207997737 1
0.453425578648441 0
0.394191456038847 0
0.360100159433214 1
0.361931288637535 1
0.358750525991473 1
0.264905233706151 1
0.353850252921072 1
0.286044572081865 1
0.345664734621211 1
0.350390720657556 1
0.386764772977337 1
0.337647551546118 1
0.317393390475547 1
0.330021825132867 1
0.347977697763818 1
0.411464537006843 0
0.35945415131032 1
0.38377112666322 1
0.318360437383391 1
0.302330693025594 1
0.397150933659943 1
0.349011408189006 1
0.36961243833393 1
0.3403192174488 1
0.393166525733552 0
0.38091467390649 1
0.402174451496163 0
0.306412356514945 1
0.32376408384766 1
0.279266874328643 1
0.376722811794101 1
0.299907227669113 1
0.298195858155637 1
0.329330180012122 1
0.313814649407481 1
0.296645431924893 1
0.339499035013548 1
0.374934356130086 1
0.370257060666537 1
0.369990069945023 1
0.318917826539915 1
0.395961489061119 1
0.311782525466969 1
0.330772979000634 1
0.354792055746631 1
0.348157059814577 1
0.364333684921108 1
0.383507966684711 1
0.345859713963299 1
0.396548099186286 1
0.272600128535523 1
0.331631967947563 1
0.399530403487893 0
0.384773008289287 1
0.32760899328375 1
0.363153905139527 1
0.275656788404426 1
0.342305014194288 1
0.394979704484979 1
0.388446855825859 1
0.418660645294047 1
0.314823754746248 1
0.358373345347715 1
0.42821420645494 0
0.303115371528521 1
0.316349259946831 1
0.42954649516975 0
0.375832153699312 1
0.407265167710671 1
0.354779133932402 1
0.286391234507912 1
0.323474157628802 1
0.379516309447353 1
0.275392358449071 1
0.360930469708799 1
0.462860634607296 0
0.375702700672184 1
0.364194242984096 1
0.338286311295511 1
0.282264772198483 1
0.301149589078258 1
0.29731808287302 1
0.387646832652522 1
0.313959694132661 1
0.262146109263334 1
0.390792217345372 1
0.302370822776651 1
0.272390643480599 1
0.420109444398816 1
0.344382048451373 1
0.360075356229141 1
0.307566722468597 1
0.344651771133641 1
0.310942672350122 1
0.381466466268267 1
0.326343330238573 1
0.245215139891649 1
0.313176419195909 1
0.362201338985814 1
0.317227840657337 1
0.412291751602104 1
0.347841563261161 1
0.295771358202879 1
0.40320006690497 0
0.446698066631221 0
0.241706854243434 1
0.205281032853599 1
0.331275803160218 1
0.447819037586156 0
0.316773387950831 1
0.283858281262944 1
0.348182298404975 1
0.37101353681608 1
0.438818312890835 0
0.352202886727291 1
0.323310190589053 1
0.307395170870186 1
0.322590661101552 1
0.2668741356688 1
0.379486391094121 1
0.431761977598265 0
0.336434562763153 1
0.307224621919807 1
0.382050441917329 1
0.422297659238202 0
0.35515929244024 1
0.3407634149186 1
0.448151316224051 0
0.339922056387846 1
0.389226440429871 0
0.329484671063499 1
0.305982234409993 1
0.387679443764266 1
0.378596268769094 1
0.376329025912956 1
0.359201984134803 1
0.399666870158103 0
0.331056252221969 1
0.336525288806435 1
0.262824134472599 1
0.407945230271777 0
0.323932289477297 1
0.3569650745719 1
0.292297446021218 1
0.416005584229605 1
0.404483858644733 1
0.340136610119488 1
0.384405664963427 1
0.279961632361644 1
0.311049591757458 1
0.36370762865185 1
0.288087146133652 1
0.374202961890946 1
0.405956771242305 1
0.38644571357026 1
0.323056087323155 1
0.39542814331772 0
0.339432273321854 1
0.401163573620387 1
0.322646269157904 1
0.404218700176985 1
0.376161428657679 1
0.392752507992033 1
0.38831888912431 1
0.33127296965862 1
0.427355787266927 0
0.328947184832515 1
0.312071902451278 1
0.4089710291919 0
0.363263720402603 1
0.325821947545799 1
0.341737475242574 1
0.313061824255899 1
0.405212147433497 0
0.258187622785774 1
0.423892105260475 0
0.381979596139266 1
0.380316660559603 1
0.312470667228043 1
0.304214615401247 1
0.407217610898185 1
0.354017272934371 1
0.37478710705887 1
0.376642585342087 1
0.357373648033785 1
0.39021770739641 1
0.39412353415714 1
0.383710698786311 1
0.338795688508035 1
0.233218799300022 1
0.224122479022926 1
0.383073091808204 1
0.339622240090089 1
0.345626620224603 1
0.307702302673367 1
0.339453597647385 1
0.278637998361497 1
0.396025353193627 1
0.356827396279317 1
0.311722755037776 1
0.351300965632277 1
0.361860762300779 1
0.353998986611216 1
0.320663457510209 1
0.308819223269993 1
0.397177313977872 1
0.393457151573388 0
0.335988074709487 1
0.357119638490786 1
0.49378650974631 0
0.415080462005448 0
0.293561607869181 1
0.407515516465647 0
0.387009436433754 1
0.428300740960501 0
0.397333646429952 0
0.391758322599698 1
0.273144935001183 1
0.351921021426254 1
0.281351646163693 1
0.311297655858012 1
0.375778433080978 1
0.377022318749139 1
0.331724305450896 1
0.371817682131763 1
0.377537076834149 1
0.384403103567566 1
0.317702247092423 1
0.319074473449854 1
0.378204827340557 1
0.361687950485785 1
0.329238257437692 1
0.310012551523441 1
0.288607938275508 1
0.379150020711805 1
0.300845791268478 1
0.329602472305011 1
0.256991486901224 1
0.319056077979678 1
0.431442326916035 0
0.337328275405638 1
0.358972605313381 1
0.314792050271633 1
0.340866507463701 1
0.307506368993224 1
0.307843749971181 1
0.278034967649408 1
0.330384733189464 1
0.370371885671674 1
0.423258454508887 0
0.349073788636709 1
0.346853535516413 1
0.288454977496555 1
0.359449190789909 1
0.358081454868771 1
0.352677500743498 1
0.223688127565417 1
0.330517272890611 1
0.398296790769642 0
0.38421826113163 1
0.309122131706737 1
0.288072860209802 1
0.39363587831489 1
0.347042368153525 1
0.463108556518401 0
0.407625523414478 1
0.39607569027551 0
0.336105844692454 1
0.335385118198035 1
0.258645920410915 1
0.294006140008502 1
0.372319117277934 1
0.377864982028017 1
0.368217763314964 1
0.354308387899231 1
0.388463595201761 1
0.301129788550485 1
0.359538990530697 1
0.306214897715961 1
0.356802192602665 1
0.300143362140526 1
0.373185833792584 1
0.292846482195529 1
0.348364328717442 1
0.360985363394986 1
0.336001590243283 1
0.399502165845072 0
0.303808755314593 1
0.254242296382493 1
0.296390916281916 1
0.349772548949184 1
0.365957219421437 1
0.352950322403781 1
0.365619618437029 1
0.358116656689351 1
0.353962666098354 1
0.382919069464851 1
0.407167427574366 1
0.346950214430383 1
0.302216684452291 1
0.30091942992038 1
0.352316723703862 1
0.297828617623336 1
0.378118107332616 1
0.371445472539351 1
0.337874457044849 1
0.313392066096952 1
0.329969540041474 1
0.303348738749939 1
0.361319145990311 1
0.388522810106115 1
0.34683939685695 1
0.387395568578511 1
0.382038934593796 1
0.430030482956074 1
0.271782924282826 1
0.408639819109052 0
0.46965790424927 0
0.368576751654925 1
0.2948056612722 1
0.38151905514993 1
0.394384562425491 0
0.372264489379892 1
0.287634308885641 1
0.300601004878055 1
0.366826566727874 1
0.325577104985773 1
0.366073072176041 1
0.426011659059646 1
0.405478634749838 0
0.363748479579054 1
0.379536866427875 1
0.333356567669723 1
0.249692469700167 1
0.333313969610745 1
0.439964011506998 0
0.33113479306441 1
0.329593844976604 1
0.330674386266692 1
0.310067252390047 1
0.335989361618769 1
0.326245995355918 1
0.379922567515283 1
0.302283893565499 1
0.351181303888232 1
0.336420253558774 1
0.352003370509896 1
0.314868263314102 1
0.399318532519337 0
0.442402243435013 0
0.370449608223772 1
0.356851042115972 1
0.39073754791631 1
0.370798802181058 1
0.284854046212752 1
0.262790407595446 1
0.314448190645724 1
0.376921862016667 1
0.284510700410433 1
0.332403860579399 1
0.347900689876185 1
0.259647339867043 1
0.298623062081808 1
0.387240357469161 0
0.406397610040077 0
0.307098150036185 1
0.411960009620889 0
0.444084160484892 0
0.33229359440435 1
0.426121284626966 0
0.33293794199635 1
0.409330738219455 0
0.290068208183335 1
0.333052982054642 1
0.352711948374718 1
0.335287814855013 1
0.341908062801266 1
0.382794405350168 1
0.312217852064706 1
0.303783861758894 1
0.36367099073932 1
0.293487669166183 1
0.33151097606626 1
0.30563853197583 1
0.248946343777338 1
0.357252760867454 1
0.371638863601841 1
0.322039876377935 1
0.223371054652321 1
0.380696458815082 1
0.198847834253457 1
0.379337030676433 1
0.42941606741846 0
0.357655648817221 1
0.361519294400273 1
0.271367227342741 1
0.341472449528752 1
0.330966999549438 1
0.299492334257132 1
0.382901173746758 1
0.328082690102743 1
0.339827959595794 1
0.474290716318709 0
0.356539095289038 1
0.35007115657618 1
0.374927373727551 1
0.427677664996439 0
0.354243480797897 1
0.314256209488984 1
0.258945638760525 1
0.33115773987726 1
0.348971256880877 1
0.323523108254647 1
0.303305925233389 1
0.252598772583454 1
0.35598853267771 1
0.368225438887492 1
0.331832058158145 1
0.392991490540701 0
0.361810074924618 1
0.379156057429966 1
0.398063837642623 0
0.331855102450486 1
0.421046335468794 0
0.350504300187236 1
0.282088471308626 1
0.352893390316319 1
0.304049633602358 1
0.399060139833041 0
0.364840200572984 1
0.311274200844101 1
0.26818302938765 1
0.274452786956197 1
0.297329221994531 1
0.303779984831342 1
0.419974968678315 1
0.316646173333506 1
0.320657138727398 1
0.38539509125264 1
0.309097235240409 1
0.338503099621678 1
0.40762035231938 1
0.371071910819638 1
0.446908675137318 0
0.347775985471746 1
0.339644866794601 1
0.367765450969915 1
0.283150005769967 1
0.365791707621396 1
0.285430962578623 1
0.324710158868793 1
0.479659857456702 0
0.352378409243736 1
0.353308026089573 1
0.332948999807345 1
0.37100591783646 1
0.378779709134304 1
0.321826506863631 1
0.381213642804641 1
0.270125750354497 1
0.35405574123478 1
0.334732533216396 1
0.27809688164181 1
0.358781378896832 1
0.357999865054442 1
0.364504926929591 1
0.392058698179761 1
0.313702245428908 1
0.384487528331214 1
0.287386780339137 1
0.381072324228634 1
0.348217292162144 1
0.317431093639752 1
0.341112685879751 1
0.298116062214889 1
0.396146778174772 0
0.306686192017451 1
0.425507005563712 0
0.300833276026496 1
0.265304534795417 1
0.342677043395494 1
0.311918018069041 1
0.332161458446665 1
0.383206294404826 1
0.272460039826339 1
0.374158969594632 1
0.323383363750539 1
0.305542881531088 1
0.420038857422003 1
0.359270201855054 1
0.343517769238456 1
0.366598493111795 1
0.364694030637354 1
0.377829232566401 1
0.320536218901512 1
0.255827286980191 1
0.391797333588134 1
0.329049828535059 1
0.282045870523214 1
0.342622889422165 1
0.431975494122205 0
0.368883002685446 1
0.267873773849786 1
0.38593524719633 1
0.304425989401281 1
0.394119087429902 1
0.365874916512554 1
0.365117588383923 1
0.389833808378331 1
0.345304899035651 1
0.370450456563734 1
0.391437430342308 1
0.442263919255186 0
0.418678628841023 1
0.382744563819972 1
0.280547783256986 1
0.435705166763889 1
0.402235712998352 1
0.320441476219623 1
0.338271717187691 1
0.31671801524618 1
0.338390350728949 1
0.32360591681534 1
0.289374093205234 1
0.360014656859402 1
0.440976608754413 0
0.31539068255544 1
0.416275512738154 0
0.28402783065734 1
0.298819282920328 1
0.293686757110817 1
0.260625513335821 1
0.25914515027798 1
0.29877538851714 1
0.414044752727262 0
0.338932045375814 1
0.329556699283306 1
0.368819968596652 1
0.354162132184648 1
0.331809816257574 1
0.292704826001418 1
0.333920398907695 1
0.323605835423402 1
0.314446229557228 1
0.326278847762521 1
0.349714615759292 1
0.338583007765469 1
0.322556509590165 1
0.363475780834269 1
0.287180210993005 1
0.367990880045827 1
0.383256208300173 1
0.381165939388944 1
0.460263868101876 0
0.30236656702692 1
0.447974655895757 1
0.351117262284028 1
0.323476861200277 1
0.324257802237196 1
0.386449801276627 1
0.275651351737809 1
0.366003431971143 1
0.360087265902613 1
0.282114014644453 1
0.352016370936107 1
0.336452939702688 1
0.249327419935234 1
0.323546230219724 1
0.295810057700649 1
0.332976741423861 1
0.34865899425796 1
0.408435504318284 0
0.347791949627605 1
0.379727291542938 1
0.326766811625834 1
0.336341479165837 1
0.366125882441368 1
0.253005387716756 1
0.404003756487929 1
0.316166757767637 1
0.369778600192855 1
0.252690609394679 1
0.313142062802665 1
0.386942492976341 0
0.368260041141604 1
0.369491592369694 1
0.40094234959281 0
0.292418752854221 1
0.28597697315467 1
0.387080016314083 1
0.307739612624248 1
0.368133179719601 1
0.372741614289816 1
0.310778799029338 1
0.398790912056838 0
0.240569916983526 1
0.356798400967738 1
0.309085700607315 1
0.352549332720107 1
0.359631857000363 1
0.361155879081631 1
0.354710616138083 1
0.401105159993013 0
0.257264944682711 1
0.394584491121734 1
0.335253216506466 1
0.294241457208489 1
0.364476890023437 1
0.327536076806179 1
0.29162789449978 1
0.303447772564866 1
0.244069565098526 1
0.31091004762357 1
0.391037225075632 1
0.412979484585883 0
0.36431128996342 1
0.341427600728622 1
0.327475202086506 1
0.363750355145492 1
0.375293684159527 1
0.328574652912968 1
0.248198619740129 1
0.252173567738384 1
0.391059595168211 1
0.30105205092593 1
0.42717265977492 0
0.420408795434938 0
0.410861594983173 1
0.358762483787806 1
0.326200491663941 1
0.338128602391292 1
0.298420188851448 1
0.325257094964105 1
0.382341868213314 1
0.336860779875209 1
0.340100647539788 1
0.413217559998466 1
0.253510966580266 1
0.314448580247469 1
0.375646042489861 1
0.379962982579267 1
0.268758383551247 1
0.267755613460516 1
0.273464529883932 1
0.405542635848734 0
0.343529306852086 1
0.32751439741348 1
0.257307589027401 1
0.375063906839252 1
0.394154111220543 0
0.376146469696688 1
0.328725814452105 1
0.288325475673419 1
0.427854563129577 0
0.336992403041814 1
0.338576266236349 1
0.35276548258668 1
0.417489423810061 0
0.232445405980075 1
0.376407121358755 1
0.322700555030985 1
0.410095160573309 1
0.396883313058321 1
0.309259275851654 1
0.310742061493445 1
0.368974363187055 1
0.20705818144678 1
0.309663884935566 1
0.319585065015029 1
0.329886476351722 1
0.387500109736644 0
0.402052728298997 1
0.279667882281741 1
0.278078879567644 1
0.344824599745408 1
0.390124474293014 1
0.428216190318405 0
0.363530640262512 1
0.298166765796603 1
0.335764791393197 1
0.318006211496705 1
0.282798171106152 1
0.326589558768786 1
0.294366208841514 1
0.282311850976401 1
0.353372990777687 1
0.316786861294408 1
0.368280052330505 1
0.344011138722415 1
0.2961388977758 1
0.386073562657629 1
0.383675442116704 1
0.401194847603072 0
0.404070666779145 0
0.424256739547386 0
0.417556846947221 0
0.339082014266118 1
0.265039145703878 1
0.305403532191041 1
0.344275667568867 1
0.434138838943866 0
0.443886295211331 0
0.257644731245046 1
0.404317858091409 0
0.284019001281122 1
0.333422366857492 1
0.407601924896995 0
0.383604955188478 1
0.385072103947253 1
0.443208194317024 0
0.370645416148356 1
0.289535939997987 1
0.345724581823745 1
0.318039382537348 1
0.316951678736811 1
0.370904762501642 1
0.379978211348076 1
0.371191489216151 1
0.345531856926085 1
0.290271085405105 1
0.302808625179207 1
0.365643184206522 1
0.352607197983022 1
0.412807082037407 1
0.319296525483492 1
0.385919288365831 1
0.294347966004657 1
0.319841540435812 1
0.324912770530063 1
0.3621314084 1
0.263888138119069 1
0.432848141602513 0
0.368092185948068 1
0.31702600844037 1
0.331700111182253 1
0.373218799877347 1
0.375431168944107 1
0.316726579557453 1
0.346514795503549 1
0.322774118115592 1
0.326988467672703 1
0.318358811681654 1
0.353021695090249 1
0.331336140897355 1
0.3346067679062 1
0.333913385619343 1
0.428054513633026 0
0.367116783382928 1
0.351088309371576 1
0.305016922298577 1
0.31640546719122 1
0.369458064765586 1
0.275412250839095 1
0.399123641608628 1
0.298310870168211 1
0.289751909720483 1
0.429453255260647 0
0.346045559286124 1
0.324565557848816 1
0.337773790643246 1
0.306492479373569 1
0.343638153019728 1
0.37589978950334 1
0.289831909223717 1
0.39748362071987 0
0.396280534246039 1
0.285011058390975 1
0.401187243206666 1
0.288662630731093 1
0.423000885289553 0
0.382409758818544 1
0.291929469756495 1
0.366324907596007 1
0.298622982253262 1
0.356964742139383 1
0.37983118400811 1
0.368256005024194 1
0.365390429559102 1
0.312983205355034 1
0.33938215322663 1
0.371571141974934 1
0.334100356130531 1
0.269914667135676 1
0.361112548081559 1
0.322706682425791 1
0.393406857897361 1
0.360730337249952 1
0.339945826316484 1
0.221051423443699 1
0.413778796960348 0
0.252799489391418 1
0.341380787162793 1
0.255928961280083 1
0.291431824611303 1
0.343154909793921 1
0.283272186517382 1
0.314878525410627 1
0.394054892110567 0
0.246674496503558 1
0.284099243146727 1
0.319252428474485 1
0.398094950910401 0
0.311184581435383 1
0.376515319862039 1
0.283720379187924 1
0.355030071846526 1
0.367328318946635 1
0.341667166369827 1
0.402355980559461 1
0.323709530960871 1
0.378259952789578 1
0.348941225318631 1
0.36681227113665 1
0.348084273271592 1
0.351884768745883 1
0.398791884602642 1
0.368966537739384 1
0.392018015662325 0
0.353192763137351 1
0.339677375207965 1
0.418753335863216 1
0.209563117717349 1
0.403509795938359 0
0.316157854932618 1
0.394223359004761 1
0.358113987024177 1
0.383894397299692 1
0.419964914631026 0
0.368918190833271 1
0.419303364015018 0
0.347840334851916 1
0.409744668635592 0
0.330794305301755 1
0.333679830306301 1
0.316054951145581 1
0.363049047116871 1
0.248370030178864 1
0.337850618094029 1
0.324193940333506 1
0.374468786493563 1
0.412794215201466 1
0.391123994740514 1
0.337320720890543 1
0.353265748581981 1
0.376940586658295 1
0.285444157635039 1
0.418595480312566 1
0.354975559344413 1
0.367422389511666 1
0.334466409825832 1
0.352709213091247 1
0.415878912724615 0
0.36408346787988 1
0.430183922335475 1
0.384507418066692 1
0.343993298978283 1
0.325500555998726 1
0.43045368778998 0
0.307182267331149 1
0.410986916177457 0
0.31162393431093 1
0.295630437251943 1
0.338020390607039 1
0.32166579203456 1
0.343171558917683 1
0.336276753742172 1
0.335217657787626 1
0.354704059095675 1
0.27318362339686 1
0.305307332343787 1
0.409693981174399 0
0.399863385909356 0
0.402213810426875 1
0.338869285999381 1
0.273223744814556 1
0.29308166323242 1
0.289330175218442 1
0.375824542771456 1
0.325124414113265 1
0.297483239246939 1
0.31170974026436 1
0.332407324215176 1
0.386685698910294 1
0.269435686366181 1
0.430076152389292 0
0.246015741371746 1
0.289846042542727 1
0.275848645141091 1
0.371006842627449 1
0.325144118594853 1
0.353722131643227 1
0.316691673627364 1
0.253964290370145 1
0.421406445121292 0
0.271723761418313 1
0.402592042653163 0
0.33684329023876 1
0.34430500084543 1
0.405096454663524 0
0.314146897307325 1
0.316691969429569 1
0.354561299239308 1
0.349203417420046 1
0.316022636297085 1
0.331450927883957 1
0.418226499614531 0
0.28674181893392 1
0.407162854590929 0
0.388791553841899 1
0.346401242870768 1
0.35389814213243 1
0.377339717855569 1
0.335122748059242 1
0.354770396899069 1
0.348702466409855 1
0.343654946165407 1
0.252172715379575 1
0.360496533364681 1
0.379784288147933 1
0.33965074365091 1
0.380733226799776 1
0.332444392735723 1
0.411248181603784 0
0.392567095291841 0
0.258174366493114 1
0.335615185635271 1
0.349395533270946 1
0.29733889583254 1
0.304478231744335 1
0.333625932200754 1
0.445925436720432 0
0.405082638553261 0
0.32165942401124 1
0.355050429672356 1
0.330618489284196 1
0.454758773451416 0
0.349928607873314 1
0.362746339163637 1
0.350374926375766 1
0.394635542188454 1
0.444954028998894 0
0.355234199119958 1
0.264141154825526 1
0.369643739160038 1
0.335418183692472 1
0.370900916051888 1
0.361279434437128 1
0.357550103227437 1
0.325504372902818 1
0.368119718663343 1
0.353161784072388 1
0.456052673655065 1
0.345350519705294 1
0.297808103252621 1
0.398227891272357 1
0.369971225047317 1
0.381475231226298 1
0.300018829890687 1
0.440187970288759 0
0.352916905881 1
0.328191475607649 1
0.299892982778296 1
0.331992563882672 1
0.339503405582016 1
0.348943756013049 1
0.294019184927912 1
0.369284900305946 1
0.330717798233873 1
0.327114316625792 1
0.366144487553755 1
0.313190880345681 1
0.387374124400555 0
0.290933159670179 1
0.314252292854072 1
0.199981196927531 1
0.355377279684821 1
0.264144943522332 1
0.358343268488269 1
0.275095141526426 1
0.268151071080899 1
0.355196116050192 1
0.266253879407025 1
0.349880528209671 1
0.374646086980042 1
0.350460858073715 1
0.341501550925444 1
0.293254368543678 1
0.355621737640017 1
0.320895366552725 1
0.323053004546741 1
0.300869822139892 1
0.346916366877643 1
0.306346350650002 1
0.272774235712254 1
0.36799112698615 1
0.335101331221486 1
0.272581374181206 1
0.367654326872428 1
0.289069928907272 1
0.353499894909493 1
0.320429672401065 1
0.397805589755937 1
0.333327559766349 1
0.492991807046859 0
0.314289062245848 1
0.407590972898695 0
0.42580757021668 0
0.295887015005081 1
0.345516338340853 1
0.288054434841281 1
0.329992261365754 1
0.350781360455478 1
0.361459172579013 1
0.292909372390899 1
0.340127782329646 1
0.373875390307168 1
0.458024200515213 0
0.431657420751633 0
0.370489134625255 1
0.327122631330809 1
0.290884541541829 1
0.368969506713201 1
0.323135652303785 1
0.36019358917715 1
0.352298680342026 1
0.309607454759722 1
0.296081648694734 1
0.324012133065116 1
0.3083326965168 1
0.337652816196001 1
0.287667506967908 1
0.336884384219328 1
0.302437733705795 1
0.334923783725092 1
0.367984690697268 1
0.411103667890023 1
0.404316397061403 0
0.390248768409874 1
0.405964444905059 0
0.396342636964288 0
0.405256886778227 0
0.355734312795569 1
0.291002815574163 1
0.343094273491731 1
0.337113972458037 1
0.343006449032984 1
0.347494969744179 1
0.340611858720236 1
0.448876276851271 0
0.317801395332826 1
0.330611011765574 1
0.319491704972068 1
0.380630491524226 1
0.314159150114123 1
0.382957775149789 1
0.300066645729518 1
0.365885216203559 1
0.390248158299598 1
0.321673550903983 1
0.285418893114909 1
0.305153531881954 1
0.437518654514488 0
0.30537133545558 1
0.329025464276018 1
0.352800563949467 1
0.262986563802037 1
0.328819012314704 1
0.389605570822254 1
0.328118966998662 1
0.312488743322604 1
0.24987238617805 1
0.343952048621228 1
0.342063982678541 1
0.358073725972085 1
0.356309819798977 1
0.340680180209169 1
0.382466404143104 1
0.378574941232259 1
0.443989557852522 0
0.282740131381816 1
0.326149496554739 1
0.349810681718568 1
0.328275058465151 1
0.360441447575779 1
0.258211465432705 1
0.412610797375878 0
0.436556215778849 0
0.365910180434487 1
0.316223812857567 1
0.37447271922439 1
0.338921722207786 1
0.344759497426828 1
0.284007750332573 1
0.355088368780238 1
0.323398192888356 1
0.380889140033555 1
0.367893489170989 1
0.36881079262104 1
0.400366493915678 1
0.391379008452826 1
0.355422180864623 1
0.291011979327267 1
0.405675200399092 1
0.407826984507767 0
0.417011265354331 1
0.307290757237417 1
0.376219316453073 1
0.383669097212563 1
0.349128015505859 1
0.385295987357992 1
0.394172399080496 1
0.297113880948507 1
0.35014377416643 1
0.39275062063374 1
0.377941821248023 1
0.306400270481658 1
0.367929675010722 1
0.39596222767073 1
0.288729541839632 1
0.436354894558999 0
0.270313302067977 1
0.365246040360504 1
0.298028243133476 1
0.321659254932807 1
0.387789739014119 1
0.290188174157047 1
0.335407357713489 1
0.300932013820541 1
0.420558633073923 0
0.382402224126436 1
0.395985958027572 1
0.328542273931662 1
0.383623140313869 1
0.374246394284975 1
0.260214355931091 1
0.428522658945973 0
0.371503166257858 1
0.317122853645098 1
0.322059880350885 1
0.473474534442838 0
0.31786842588308 1
0.373537231443376 1
0.287491217253585 1
0.370833418638165 1
0.349265180047507 1
0.323018963610801 1
0.336314979200595 1
0.401618288540459 0
0.396153840930602 1
0.387966739946666 1
0.386638535694855 1
0.394855245209456 0
0.37678688164297 1
0.373407325254763 1
0.346514409843148 1
0.365748277778556 1
0.398581921740189 0
0.31393736161508 1
0.247649046711731 1
0.412289458177985 0
0.37962645725743 1
0.373695904484807 1
0.382640063582719 1
0.301975114906757 1
0.333716732479979 1
0.387561178351947 1
0.257040967009362 1
0.362856300784964 1
0.364566537664508 1
0.398398923212064 0
0.301998142586495 1
0.361194940902229 1
0.38666022603398 1
0.337540493295228 1
0.387420490799733 1
0.354548288450419 1
0.326395739847717 1
0.312100917259396 1
0.383410751890273 1
0.362601244046883 1
0.28213754292367 1
0.395751065072823 0
0.422400683430786 0
0.380631847078534 1
0.300129405639456 1
0.233038590870463 1
0.286231120170758 1
0.25529115509995 1
0.333412933871635 1
0.344970098107576 1
0.333332920904578 1
0.351124331181061 1
0.344451169828353 1
0.2489714419609 1
0.350798751702874 1
0.401991901591778 1
0.408722329846882 1
0.373657960481846 1
0.286644831266618 1
0.304084742591831 1
0.352125084505055 1
0.286509074356575 1
0.287464645305339 1
0.383557058337092 1
0.330489005723623 1
0.371950649675467 1
0.375894137190103 1
0.331268948726819 1
0.488253424868168 0
0.279100647220225 1
0.334674573616949 1
0.395510614030804 0
0.338427004723881 1
0.329111538190152 1
0.282962022998193 1
0.352568247793232 1
0.304742139882552 1
0.395578673281667 0
0.345239283058806 1
0.410725924177208 0
0.328319019707677 1
0.375665589038719 1
0.332631276685246 1
0.376823090852053 1
0.353846834876917 1
0.415140437228068 0
0.323209514113862 1
0.301903204696879 1
0.375855878216158 1
0.280044605138135 1
0.336768149572269 1
0.279401247294277 1
0.289346415044983 1
0.339671559155752 1
0.323656535501639 1
0.40448676603287 1
0.389818879752238 1
0.367672105728614 1
0.33809336011471 1
0.363019680774496 1
0.340733635857323 1
0.32220231025493 1
0.285254398058794 1
0.382837424972056 1
0.357848189008394 1
0.350641914620457 1
0.413276985905872 0
0.30917512965437 1
0.299759541262379 1
0.308533942559137 1
0.340605914317942 1
0.306738124839281 1
0.418749861514379 1
0.392555908764234 0
0.403209182049256 0
0.428097614437649 0
0.391268749851719 1
0.422748350782287 0
0.30985053779235 1
0.303543024840814 1
0.3422423353388 1
0.334713843420478 1
0.341630958144581 1
0.362654332212298 1
0.383402245785031 1
0.303479973018468 1
0.292586907699463 1
0.346232419818321 1
0.222927456001092 1
0.324970517610169 1
0.305248440141778 1
0.433228925426153 0
0.277360119553288 1
0.263009263456029 1
0.25106839853418 1
0.302576684486528 1
0.426107696799581 0
0.319988392777219 1
0.331794808787042 1
0.339530246608131 1
0.350391145865458 1
0.330313836240311 1
0.304224895496037 1
0.241406424177788 1
0.353931238232042 1
0.402419296285019 0
0.437888251755314 0
0.339703176879166 1
0.344929011238737 1
0.344865573186841 1
0.39110048172356 1
0.329031551416575 1
0.37075289515201 1
0.415296454131607 0
0.307239897106818 1
0.368459326289956 1
0.436893852128513 0
0.406973708272268 1
0.391982352526586 1
0.349996010604481 1
0.332998485847757 1
0.381164275747429 1
0.404714803243378 0
0.371648133774276 1
0.337565621435018 1
0.364611228629691 1
0.384544081029721 1
0.32340444435605 1
0.264572446606539 1
0.289702467068249 1
0.348765560945554 1
0.330795974264008 1
0.304857757504485 1
0.366438873622473 1
0.418757987872133 1
0.440066467494651 0
0.443447318206065 0
0.277618938219093 1
0.322782452296856 1
0.338860119550284 1
0.392552335925179 1
0.281915659970541 1
0.314855342307342 1
0.366315947314105 1
0.428371169573892 0
0.380774917413805 1
0.238861568615534 1
0.301997225170833 1
0.332114371926316 1
0.361173997645039 1
0.223574677593616 1
0.343934200822498 1
0.368591593092031 1
0.318512465770246 1
0.347184365536926 1
0.388866864514461 1
0.343997841142562 1
0.421363632385708 1
0.36371593451403 1
0.306357730498845 1
0.364808180074073 1
0.380554746480927 1
0.291591988931796 1
0.353392880425755 1
0.356304642404338 1
0.351910735369578 1
0.346813261431759 1
0.321314091474797 1
0.309678255730626 1
0.387507622204551 1
0.330265293758329 1
0.355260180835926 1
0.304490198786172 1
0.317894559547159 1
0.314874259713358 1
0.451895204723434 0
0.359735765030492 1
0.321395674975287 1
0.34038171944139 1
0.323000801821217 1
0.336975810528082 1
0.439997327248275 0
0.315844434324831 1
0.2681465887837 1
0.415416643300181 0
0.281327674448141 1
0.287962654313121 1
0.384379658977984 1
0.243150372150732 1
0.449125819239811 0
0.377254597947673 1
0.348834243366666 1
0.321220703671109 1
0.35336864129268 1
0.279184772316394 1
0.368167684559596 1
0.378061979359231 1
0.365313076602928 1
0.368294180623861 1
0.297417485670262 1
0.336607013791482 1
0.37790149918636 1
0.413068146286722 0
0.356083752632807 1
0.405024305876301 0
0.385086723980992 1
0.322412648618816 1
0.366479328709502 1
0.323446842250519 1
0.386321106927998 1
0.257550023091128 1
0.188749419131827 0
0.332828877113106 1
0.311807392876991 1
0.379587016077876 1
0.295415635118384 1
0.460746783231931 0
0.372113814064384 1
0.477922547641185 0
0.308242035485951 1
0.346541518451052 1
0.383996543989086 1
0.407361009616748 1
0.417481890645343 0
0.327761404485397 1
0.277277982125935 1
0.30412190215953 1
0.253654481981573 1
0.289009208238111 1
0.344288884632877 1
0.346337589049581 1
0.356060340515755 1
0.369339541680775 1
0.370135678916104 1
0.362866394458169 1
0.283688141974187 1
0.385315327260408 1
0.346419307703164 1
0.370864484616692 1
0.363560715897207 1
0.271120559324511 1
0.381753294615381 1
0.283013640509115 1
0.283867646912949 1
0.391419920198717 1
0.360950386667886 1
0.374604839372534 1
0.339330175109158 1
0.379473176715686 1
0.312384502510688 1
0.384850937691491 1
0.447512859824579 0
0.33321944201045 1
0.330768827015802 1
0.372475860534981 1
0.329944328025884 1
0.356244149368773 1
0.35627443978075 1
0.28900364498171 1
0.387679363975181 1
0.313833155365579 1
0.288824012437477 1
0.429269677826465 0
0.280848181256673 1
0.386330524337438 1
0.325936985419092 1
0.391359907331991 0
0.383897368739756 1
0.352477763930418 1
0.488375090425429 0
0.352326322878716 1
0.450062339071287 0
0.359478368080421 1
0.480355818636657 0
0.372706332880631 1
0.357884580435793 1
0.28191069502352 1
0.376393284739395 1
0.398110512853719 0
0.296701323692228 1
0.382302210539175 1
0.307977602581806 1
0.297565569690296 1
0.390540985871495 0
0.280375355473855 1
0.35811825956431 1
0.282406074601385 1
0.326052442332638 1
0.299486613002688 1
0.377147065465514 1
0.392973664708539 1
0.408403859879023 0
0.364811968607313 1
0.412558470978549 0
0.294949635046423 1
0.343813284280238 1
0.393011407800979 0
0.365570186917825 1
0.365954515469553 1
0.31473241573667 1
0.31817623605461 1
0.41587031365321 0
0.385078515881913 1
0.347032278188344 1
0.263793315567328 1
0.36316933979643 1
0.342298757221948 1
0.384019476275147 1
0.355767488366355 1
0.321257882970773 1
0.393900336167738 1
0.425471706869444 0
0.398346855436407 1
0.374154006643162 1
0.316226541846736 1
0.376265374075481 1
0.347312818014601 1
0.309944825352858 1
0.321783143193206 1
0.378981429654248 1
0.274472635274246 1
0.347662172353498 1
0.381256589508686 1
0.397085448671319 0
0.31021581685951 1
0.344310877228669 1
0.314215320624862 1
0.339893135329427 1
0.348323356359694 1
0.384898528161244 1
0.336384054213115 1
0.306490547010535 1
0.370299599147758 1
0.356829948497908 1
0.387167000446964 1
0.421480320283676 0
0.471140494717119 0
0.240901002456108 1
0.262294757757631 1
0.290832927242945 1
0.398423436294775 0
0.367205419180486 1
0.370113570700683 1
0.394691353912603 1
0.308633294176204 1
0.372081245897168 1
0.319561036079509 1
0.344152708297543 1
0.412880942728583 0
0.345548175366604 1
0.37029180164552 1
0.310427753459365 1
0.385520182622968 1
0.376382758262948 1
0.342981822641835 1
0.31391109236159 1
0.329781518208672 1
0.375734756344519 1
0.341598330862957 1
0.402581286437832 1
0.324743247416467 1
0.356653712736244 1
0.4122785033659 0
0.398608027746904 0
0.420991160840576 0
0.339676264345631 1
0.439591397238104 1
0.308694497103767 1
0.407674959467617 0
0.358363572537059 1
0.346617824489613 1
0.356197154804818 1
0.30247044561301 1
0.383601499139009 1
0.375532433132506 1
0.396511176156594 1
0.308189874472782 1
0.447018728803395 0
0.323140635569919 1
0.32514563906981 1
0.276766615445697 1
0.351365642461715 1
0.359107513075554 1
0.437810674242858 0
0.412037379299 0
0.288292552360464 1
0.373796843253345 1
0.319470893045795 1
0.273710789845415 1
0.330556344848434 1
0.285177074308072 1
0.403542227689006 0
0.342060871849584 1
0.273401300259038 1
0.181289679887449 0
0.309838846687539 1
0.339356646391993 1
0.306933844549046 1
0.299509208611511 1
0.332755697509817 1
0.380744322504068 1
0.341090162207583 1
0.338137809325305 1
0.402934792711248 0
0.345163924742651 1
0.382431781777558 1
0.396057879957955 0
0.281884620100784 1
0.320491434254695 1
0.398595499039648 0
0.314028692258067 1
0.324374213819536 1
0.318409643524911 1
0.406625394563154 1
0.342387403709806 1
0.350110436612134 1
0.293395960997444 1
0.347176970789606 1
0.33137473820684 1
0.312280500434312 1
0.374272592753717 1
0.372773909581794 1
0.345271739437054 1
0.345786702422343 1
0.29570828653087 1
0.326553681144399 1
0.440660684358391 0
0.348896797108173 1
0.318301925558814 1
0.313537322825623 1
0.335133738078384 1
0.297860410420647 1
0.190792977216237 0
0.348926663578372 1
0.348343991558717 1
0.378153693936162 1
0.35587886217543 1
0.33758326570741 1
0.386572908251576 1
0.343509449388104 1
0.261990243311382 1
0.300959109204826 1
0.34035735746025 1
0.354659683618339 1
0.291069328671286 1
0.369986416718387 1
0.31909311096458 1
0.36497770131961 1
0.277384797287342 1
0.283277521763077 1
0.259873078844726 1
0.268260565193492 1
0.351606750526854 1
0.37809657752266 1
0.347000311035022 1
0.373320028879282 1
0.418573962391685 0
0.389632259082998 1
0.394085399738644 0
0.313604242115179 1
0.390884497708554 1
0.333183470374758 1
0.332079335523769 1
0.299323912062945 1
0.343684109892047 1
0.343402054924664 1
0.3255791032785 1
0.305237606015535 1
0.398987830031094 1
0.320333031848649 1
0.352393595813198 1
0.335168124788243 1
0.40863959837703 1
0.319286897921342 1
0.39012366652043 0
0.397848150486737 1
0.336777501392804 1
0.32678350396603 1
0.328454307082912 1
0.307019769329138 1
0.28620465835131 1
0.374820062024639 1
0.347738596014723 1
0.422278342718125 0
0.357649257343611 1
0.34646563996598 1
0.347794611304906 1
0.343144713337063 1
0.449960185983478 0
0.29908134739683 1
0.28623205633489 1
0.287971650765182 1
0.378032051330963 1
0.372695229818319 1
0.351546951581624 1
0.375787543206419 1
0.333033646745857 1
0.313606060721822 1
0.382669934783623 1
0.363939127977217 1
0.291926158406543 1
0.383996266881036 1
0.458955272179889 0
0.317998032798348 1
0.304700414312529 1
0.35291065629346 1
0.374429212988125 1
0.291562332597475 1
0.35121795493199 1
0.218964945607793 1
0.281026507111125 1
0.366039270927402 1
0.389384960735687 1
0.36542769839009 1
0.354486095219868 1
0.326179998733418 1
0.34471215622761 1
0.36304374376786 1
0.236712133598316 1
0.327555347984066 1
0.445876642099107 0
0.393363253293844 0
0.266525006121201 1
0.374574075867673 1
0.441775781266024 0
0.337999109199691 1
0.35861483969532 1
0.327527064671388 1
0.243920560871171 1
0.346796808164054 1
0.354981047871625 1
0.412573475062717 0
0.278137684424618 1
0.320371397002668 1
0.395178782608432 0
0.30596160796281 1
0.30340608143648 1
0.279099426240308 1
0.499720654644435 0
0.41534503709783 0
0.391998683781485 0
0.496226891706313 0
0.458607580446923 0
0.337267264920664 1
0.4066751472665 1
0.310935098439054 1
0.268851149434893 1
0.387083998840011 1
0.337581782103391 1
0.370041631351623 1
0.445449754869827 0
0.321341594960418 1
0.358035494192586 1
0.418229187601816 0
0.409324844292164 0
0.319330567112927 1
0.422650515588653 0
0.344658638814319 1
0.313480348685507 1
0.300449479383844 1
0.336861278225162 1
0.272274073392923 1
0.370154475470422 1
0.401456227155983 0
0.436156128021389 0
0.391288766640923 0
0.422189494395429 0
0.292949070250537 1
0.447879273469753 0
0.330730181401851 1
0.465309038142306 0
0.284757283001921 1
0.269387852322151 1
0.343376922251737 1
0.375894464218544 1
0.332383315459667 1
0.41467553386683 0
0.268888038037664 1
0.32076645849644 1
0.351672042730213 1
0.37616344505514 1
0.370805139292422 1
0.287361278810888 1
0.346338387939777 1
0.375594999661396 1
0.33604115677964 1
0.387070442815183 1
0.334366864911081 1
0.269741664482725 1
0.306726678277116 1
0.352812367810322 1
0.392266716420965 0
0.414172275212648 1
0.354076704130747 1
0.402632380037842 0
0.446305901973348 0
0.327845723796615 1
0.304887378365246 1
0.277492601737321 1
0.390510555482691 1
0.374153653081915 1
0.409289731721655 0
0.38422364015389 1
0.40437204396417 1
0.295287550568468 1
0.352983824352991 1
0.447296919579971 0
0.38553719159351 1
0.333019045095965 1
0.37297472648204 1
0.329973999669078 1
0.275936849713781 1
0.423962275902458 0
0.33112900077291 1
0.315454697408427 1
0.291210573158979 1
0.408900882188398 0
0.36380881862906 1
0.331643641389793 1
0.378808045158745 1
0.444777832806735 0
0.368915614958824 1
0.405900416608404 0
0.301106254384181 1
0.365027443493887 1
0.417678353129665 0
0.398940645757712 0
0.371217646602064 1
0.344023067786665 1
0.362111339769546 1
0.298147241648806 1
0.23246305859046 1
0.350505298263795 1
0.389220319122096 1
0.371610470278953 1
0.345349528269607 1
0.256611936863474 1
0.443700673807377 0
0.366003119792346 1
0.43252915173741 0
0.363708086386168 1
0.308978549979308 1
0.322548324934432 1
0.309529222178295 1
0.408675479848332 1
0.369471885387128 1
0.422886670971857 0
0.356295818124273 1
0.392740793306719 1
0.376497211477621 1
0.283081354149513 1
0.326150205980485 1
0.361763024549081 1
0.384474267875929 1
0.3569000514882 1
0.334990044611815 1
0.358641193475105 1
0.321905680485002 1
0.360823672256812 1
0.330678103282533 1
0.347685364287522 1
0.33817103728016 1
0.299846167679461 1
0.37737581093681 1
0.303059353300885 1
0.356557394064947 1
0.384861897859549 1
0.406543816654974 0
0.3128247952643 1
0.416808429424171 0
0.291313739614345 1
0.33232746783097 1
0.397032704509576 0
0.294563067394221 1
0.314570853111739 1
0.288355332054921 1
0.279354248556086 1
0.379265993151254 1
0.287859087794254 1
0.338391594527357 1
0.438490495930564 0
0.256219142602928 1
0.2481056239892 1
0.295737480737208 1
0.285033420524436 1
0.364468470371997 1
0.310765869663778 1
0.389987074478618 1
0.25636526107618 1
0.236353605160603 1
0.435016486107281 0
0.342941328648652 1
0.362225297181707 1
0.212813200024012 1
0.353809871954497 1
0.384403418681345 1
0.277205555357342 1
0.380865445357121 1
0.458738313411451 0
0.351183702085508 1
0.317347240567064 1
0.321530101669391 1
0.350195303316383 1
0.375851207786915 1
0.313416688963207 1
0.298782416465723 1
0.373397503784126 1
0.413351059571498 0
0.377635012357398 1
0.289951111582154 1
0.3190307411739 1
0.339437319930929 1
0.329173990157086 1
0.282650330824842 1
0.382135884067999 1
0.403042598416561 1
0.347138298692001 1
0.344975825474229 1
0.332997308248194 1
0.354012976923748 1
0.377156622212047 1
0.349681664673435 1
0.425706391646222 0
0.274778962045718 1
0.298005755908624 1
0.406304851233138 0
0.301910666589887 1
0.279863665157809 1
0.396228873177586 1
0.356959811760895 1
0.394684005940164 1
0.313997291908375 1
0.37506207541673 1
0.227235150651674 1
0.304258686435725 1
0.385769481019236 1
0.388847139278431 1
0.311323713120606 1
0.400537940289253 1
0.324453381213121 1
0.371410964139539 1
0.375448002548706 1
0.362332820507374 1
0.372899538202648 1
0.315037579395355 1
0.40799983270401 0
0.342462748842969 1
0.372087678887772 1
0.291423918892984 1
0.353088100743433 1
0.366870654585884 1
0.392311174484497 1
0.249988771018694 1
0.344662257994224 1
0.34155009885495 1
0.370164535610875 1
0.309891725550601 1
0.418004384871736 0
0.338255129005676 1
0.357445640711533 1
