# Supplementary material for: Bias caused by sampling error in meta-analysis with small sample sizes
Source: PLoS One. 2018 Sep 13;13(9):e0204056. doi: 10.1371/journal.pone.0204056 (PMC6136825; doi:10.1371/journal.pone.0204056)
Supplement: S6 File — (ZIP) [file pone.0204056.s006.zip › results N = 20 theta = 0.3 tau = 0 sz = 500-1000.txt]

"dl.theta" "dl.cp"
0.280885010275822 1
0.305066001645852 1
0.310011074318412 1
0.305030101319735 1
0.313529858307676 1
0.305495723799978 1
0.302320237761565 1
0.313673027994672 1
0.315252778649644 1
0.292539104391727 1
0.327221447648998 1
0.290455848729954 1
0.301562979199584 1
0.305293063490112 1
0.313770536206197 1
0.279540583896092 1
0.299617236355208 1
0.297027880645882 1
0.295023525326106 1
0.323621387372794 1
0.298688304338437 1
0.310330328182378 1
0.315238709796038 1
0.317030442740548 1
0.342372612007274 0
0.287342059579653 1
0.319735331698349 1
0.317242846873185 1
0.292761631459938 1
0.321601563184129 1
0.294813211938541 1
0.279634274138459 1
0.304470531097037 1
0.292187491293179 1
0.291173878555165 1
0.362218160264238 0
0.316547299457262 1
0.30875156635957 1
0.286857100120832 1
0.314427112485931 1
0.265976750763523 0
0.306682813976119 1
0.285763788896321 1
0.270321406435667 1
0.31502379571507 1
0.312668510362473 1
0.313772114033534 1
0.285384721433549 1
0.329124516462447 1
0.293933444370739 1
0.30812477463556 1
0.276152951704841 1
0.324203479328811 1
0.311601153438444 1
0.300991116139461 1
0.31416014737501 1
0.298153601398573 1
0.316125207020716 1
0.299956601143286 1
0.309954637502579 1
0.303044601797879 1
0.334740462764583 0
0.313930055665299 1
0.27472106571194 1
0.315061987497926 1
0.318078438484409 1
0.291806512371598 1
0.303133104460573 1
0.298851589225482 1
0.306600454425132 1
0.328328652011109 1
0.320094687577562 1
0.299024212862198 1
0.315422211843948 1
0.315040441564628 1
0.326152223250403 1
0.302525006414678 1
0.313938707226599 1
0.299769510300997 1
0.296904438341432 1
0.309481851815182 1
0.300948415468183 1
0.319098373472221 1
0.30084705269615 1
0.28577267041307 1
0.302007347011537 1
0.310494279933284 1
0.323314017505231 1
0.327181860642082 1
0.296100827882026 1
0.307164517843683 1
0.302810649672073 1
0.323354775054147 1
0.30258122087666 1
0.332091872352604 0
0.286749982120368 1
0.31361781510695 1
0.311995715860277 1
0.306289136633129 1
0.299783115417336 1
0.335952025797053 0
0.315219356688565 1
0.300436956787001 1
0.318545355885558 1
0.317834645730916 1
0.327113724247241 1
0.303893568792737 1
0.299605500705382 1
0.307417830796068 1
0.3153925923743 1
0.282668956192581 1
0.275791568512377 1
0.322854341647617 1
0.284259659945459 1
0.291624557049771 1
0.272372865951115 1
0.32963870874054 0
0.305120438379919 1
0.293655330291922 1
0.310196361472716 1
0.338069591068293 1
0.292729119240345 1
0.309602204011502 1
0.31848957949015 1
0.297435804667484 1
0.321344345528509 1
0.297687081816443 1
0.27184060536629 1
0.311367376498055 1
0.306031420168873 1
0.321328375681489 1
0.282316411273523 1
0.339870918155686 0
0.32570420477433 1
0.313180162168421 1
0.302867277253202 1
0.303515148301174 1
0.282282752991546 1
0.308403790714864 1
0.305380459092816 1
0.318556212820674 1
0.291845434230179 1
0.334693095466173 0
0.305725081472958 1
0.287388075234437 1
0.313886390087288 1
0.314873256576795 1
0.294051104277021 1
0.325511650892377 1
0.299140814821431 1
0.328545871781716 1
0.310452172759412 1
0.314054322566713 1
0.306319303403906 1
0.311035562819207 1
0.336705988861235 0
0.311797055013592 1
0.290514309400139 1
0.315637337166478 1
0.30299572690365 1
0.319854509933141 1
0.306073422886543 1
0.315919992461311 1
0.282510172568025 1
0.330598193541169 0
0.302675478138501 1
0.296109918390136 1
0.298269584384257 1
0.305748560272465 1
0.31801107040014 1
0.311308358795605 1
0.282149258106287 1
0.302411000563134 1
0.314039489706305 1
0.317247879310952 1
0.320392997947302 1
0.327082348098369 1
0.310501782396764 1
0.313439007345907 1
0.296106048249736 1
0.315892280938411 1
0.315634317057781 1
0.310346158100374 1
0.311739179873206 1
0.29147192963546 1
0.316897925212553 1
0.316857337428804 1
0.321666846770706 1
0.282397369513841 1
0.309274880600196 1
0.328413676539695 0
0.308999604792986 1
0.289023555059479 1
0.320355264175245 1
0.315975647392132 1
0.301174118274283 1
0.290111773532036 1
0.331775222218083 1
0.326181633684174 1
0.304812408351595 1
0.318725890724495 1
0.272737013273715 1
0.292597498067969 1
0.288273298274865 1
0.316070302523535 1
0.300121620253017 1
0.279653626652006 1
0.284723035197835 1
0.279899390376956 1
0.293848225653953 1
0.325217357615414 1
0.295530250874876 1
0.285512219598878 1
0.294511437749698 1
0.311718775529039 1
0.303284363409401 1
0.319533288986876 1
0.291232953463199 1
0.29117117055985 1
0.321776388164344 1
0.293602928208129 1
0.315821770134967 1
0.310831686446078 1
0.306202089554265 1
0.317555753563697 1
0.28779155823001 1
0.322499332513757 1
0.280630064132598 1
0.287969574354284 1
0.309987688165554 1
0.307076407047845 1
0.292779628765224 1
0.307608209464157 1
0.313290064566573 1
0.308551514576372 1
0.312273347707257 1
0.296972790607941 1
0.29872314578301 1
0.293213366404242 1
0.298060956625182 1
0.278042442363959 1
0.309660230490251 1
0.326228950193601 1
0.312747219781552 1
0.28936972327365 1
0.3438263544678 0
0.331781722306243 1
0.288342574721046 1
0.289536140706258 1
0.305416297882421 1
0.290628855876493 1
0.305316684761474 1
0.30518981197806 1
0.304097562625159 1
0.308624864559487 1
0.300220022828942 1
0.287347386788401 1
0.32599217510271 1
0.329900702082748 0
0.301763090345729 1
0.300421327957652 1
0.304256971935363 1
0.296107376745371 1
0.322845962107061 1
0.316138413676981 1
0.288145086589889 1
0.289517985581819 1
0.318788713257111 1
0.29469415097102 1
0.312946593075559 1
0.31596598343957 1
0.32030424913827 1
0.307229076818575 1
0.294756735963643 1
0.327620169215262 1
0.300102809323591 1
0.298545301769534 1
0.315562587211598 1
0.309883789323703 1
0.301225459568835 1
0.305444740261709 1
0.308409736176503 1
0.308418814745883 1
0.296508117014663 1
0.314051255363279 1
0.301480461837895 1
0.309094743377698 1
0.276278785536837 1
0.293087161710361 1
0.308229546742915 1
0.322174588001851 1
0.310574857348776 1
0.300552113943765 1
0.303298419425989 1
0.316702810843994 1
0.323247123204022 1
0.309779385294015 1
0.287347107247705 1
0.300963227665652 1
0.289136791752145 1
0.311180737915481 1
0.29906065409988 1
0.277944497169316 1
0.302234971638497 1
0.314753800051042 1
0.287281669593482 1
0.316112642665937 1
0.324656668437033 1
0.28718743239319 1
0.291607283816227 1
0.308597487348749 1
0.286290247571634 1
0.294807838493981 1
0.328251217655685 1
0.292959106850287 1
0.305970401072321 1
0.277016473825986 1
0.276642237138056 1
0.29072141863556 1
0.303544269865355 1
0.287391088360524 1
0.322032690793579 1
0.305111947212163 1
0.277883234242313 1
0.294157613115376 1
0.275775363370093 1
0.302929091564809 1
0.332119619335208 0
0.297604149327161 1
0.29813174624701 1
0.292060817497049 1
0.29182160803034 1
0.305174262013922 1
0.306640848825662 1
0.302879180036663 1
0.30368619692917 1
0.318887738233881 1
0.312414902033984 1
0.293347502868041 1
0.27769831462831 1
0.295690293016572 1
0.304647630754351 1
0.294481764299602 1
0.303368976118533 1
0.281559165686762 1
0.321259345001588 1
0.31904567253322 1
0.315044772214075 1
0.297112667376338 1
0.278587498342772 1
0.295738112852856 1
0.318563241924471 1
0.304610684945582 1
0.311867077493447 1
0.289759232723979 1
0.296601506350964 1
0.353080157644569 0
0.284635210891389 1
0.295101498430792 1
0.306660364420004 1
0.284425960179309 1
0.287809755491322 1
0.283155224325587 1
0.325833448116587 1
0.31140564178752 1
0.309468328982514 1
0.31184009625825 1
0.329411019493017 1
0.309809097417163 1
0.282529195991823 1
0.317140591066095 1
0.324505254957703 1
0.283657319645733 1
0.300073917763009 1
0.320849033537634 1
0.309098210415731 1
0.293608807325962 1
0.296998560178162 1
0.321385285596758 1
0.326586154343328 1
0.31724336880536 1
0.297948873423629 1
0.311141090311113 1
0.310029634245509 1
0.318926483423651 1
0.299426478637704 1
0.282913943681336 1
0.300150210841296 1
0.308111955377895 1
0.310122869385632 1
0.30630859504112 1
0.301316003651485 1
0.279487889730807 1
0.311899844146948 1
0.285754551740249 1
0.297980344706621 1
0.318399938420381 1
0.321109878817877 1
0.280106471016787 1
0.31142132452245 1
0.295538425953886 1
0.269816724027941 0
0.307149363312264 1
0.315079866739979 1
0.313159920108696 1
0.310427708154001 1
0.320636203528646 1
0.303095633119427 1
0.305117405056232 1
0.290171737237106 1
0.295818209206495 1
0.29987658666744 1
0.322981876164563 1
0.289313348537035 1
0.306477797628116 1
0.287436132538829 1
0.307795875370667 1
0.305027645627252 1
0.310417934990242 1
0.298009537480011 1
0.280398503921747 1
0.278314491842316 1
0.296544247377084 1
0.292482268502897 1
0.334630724382185 0
0.30156081606184 1
0.30340052835163 1
0.308454520150989 1
0.318976353185923 1
0.295077492922649 1
0.28244489395513 1
0.30876669020243 1
0.31529047923684 1
0.325057357134951 1
0.330916889515302 0
0.300772103896173 1
0.286211359441151 1
0.294912638939717 1
0.291189755845187 1
0.294612362060157 1
0.311999031063761 1
0.301312360617774 1
0.310331926047159 1
0.301813607396164 1
0.333320973364241 0
0.28639903105251 1
0.319015314474013 1
0.291246083062186 1
0.302230872069794 1
0.293668815636844 1
0.299485757223596 1
0.30538045485566 1
0.307557950367016 1
0.307995083536494 1
0.299250608002584 1
0.293481999655969 1
0.296265122836894 1
0.331516505705004 0
0.291265820111489 1
0.292826024537847 1
0.314720306795748 1
0.342413190798094 0
0.312781585552814 1
0.296680974050213 1
0.312254421241956 1
0.317513095469542 1
0.290050175482378 1
0.28945725985222 1
0.319544232949061 1
0.295964405705053 1
0.302489845995506 1
0.342143373066832 0
0.323133632007421 1
0.304102923273978 1
0.293027834114506 1
0.323983473951559 1
0.284305306013257 1
0.325214117483819 1
0.297858131028189 1
0.296953851613633 1
0.317364449633905 1
0.302941063049951 1
0.31086484228161 1
0.288831310623984 1
0.287378310809299 1
0.305754907645541 1
0.299606289668151 1
0.293548494853833 1
0.322775443522661 1
0.326353853345463 1
0.311542201497823 1
0.304924065918983 1
0.288346061589717 1
0.284299355351567 1
0.274770316396169 1
0.304239381474604 1
0.30719707275009 1
0.291012595302929 1
0.315971846327419 1
0.302949100830898 1
0.301020414921288 1
0.313789967162486 1
0.282746906734164 1
0.310936295793315 1
0.269874656370169 1
0.298165354237349 1
0.298126648642564 1
0.289522053569189 1
0.319240660621934 1
0.297360393964658 1
0.286094141349724 1
0.319815924331474 1
0.29502978669023 1
0.301700745944831 1
0.315527057869582 1
0.321998572903129 1
0.301695779165625 1
0.261033304575377 0
0.316392514936522 1
0.306445222399484 1
0.319835578947485 1
0.311913355296513 1
0.29129020124894 1
0.267445502870849 0
0.294288831656693 1
0.320414098143043 1
0.289444776369443 1
0.316701629949562 1
0.307560626674186 1
0.269789776229583 1
0.294343592035556 1
0.310256618063362 1
0.286460185500027 1
0.30857921349487 1
0.321086443098119 1
0.289046116858341 1
0.286609496416987 1
0.323376580299789 1
0.313031380716521 1
0.276095616330119 1
0.310193244812629 1
0.310948944093429 1
0.28714818040239 1
0.322609451102712 1
0.305211498437547 1
0.292809053737725 1
0.318390301684181 1
0.328307956325468 1
0.290031217021279 1
0.294717487587717 1
0.311207869878311 1
0.301030837280756 1
0.29931318375933 1
0.308848084082716 1
0.277264884875428 1
0.283302470555776 1
0.333873234797687 0
0.280163672534978 1
0.275752016532523 1
0.316800561778224 1
0.299184789203092 1
0.307083414548965 1
0.31011759185909 1
0.310309137350107 1
0.298383795790973 1
0.333457036713169 0
0.310028973322542 1
0.285136688763441 1
0.319555273669921 1
0.320803473579912 1
0.312445360729759 1
0.301327859545725 1
0.286133430227213 1
0.319359860247511 1
0.278707199199356 1
0.303028645501147 1
0.304779081005999 1
0.292065117410709 1
0.300969983517063 1
0.282474146969248 1
0.293303467543565 1
0.273346884692337 1
0.287064042080834 1
0.307979681480396 1
0.295759993669068 1
0.325591219344465 1
0.330672405854537 1
0.317240555803787 1
0.314291559293174 1
0.327963195452134 1
0.279481928177605 1
0.288628968633801 1
0.311457894224325 1
0.303213178391129 1
0.303999174858234 1
0.315141375501952 1
0.284045962232162 1
0.320519696791346 1
0.273786746077991 1
0.326234405026265 1
0.307802423734852 1
0.30526935371299 1
0.300874682132634 1
0.29960767549691 1
0.294966948388313 1
0.29743178628202 1
0.280400944629537 1
0.308422852944919 1
0.313978891915661 1
0.318783389990293 1
0.31925821661445 1
0.30003839963864 1
0.305328621936009 1
0.301139755251665 1
0.320111091637755 1
0.302246326558836 1
0.305729661449205 1
0.303768569043603 1
0.306194388263098 1
0.2854190552421 1
0.289838518291812 1
0.309579830196503 1
0.335385866931221 0
0.310954285865152 1
0.296948071605681 1
0.305971197881234 1
0.332797548396253 0
0.279885308807971 1
0.31442456911737 1
0.32154979986947 1
0.308227142153931 1
0.311555340459302 1
0.3120962496849 1
0.287389546017105 1
0.311165209980893 1
0.316053992972866 1
0.303200117914799 1
0.288906077643243 1
0.306328006796629 1
0.321306123763182 1
0.283823257551303 1
0.341745903375365 0
0.308615095661186 1
0.311466640092788 1
0.33275527233098 1
0.293010383532237 1
0.32427104195877 1
0.302197228573335 1
0.29158976371412 1
0.303983741680786 1
0.305926149136182 1
0.292348575971377 1
0.307187055005365 1
0.312425790400899 1
0.31104160649482 1
0.307077563638656 1
0.288514578366964 1
0.314972565162534 1
0.303869639406522 1
0.33616952556951 0
0.304028445221708 1
0.297963798024988 1
0.283653369438347 1
0.289343416695577 1
0.303316315485879 1
0.310102468673092 1
0.318908495315714 1
0.312943886771863 1
0.283790628485949 1
0.306644078977407 1
0.30936559817606 1
0.301956350597282 1
0.303073763499772 1
0.312351070389173 1
0.294794601640457 1
0.315322814931523 1
0.3443091322736 0
0.306282071919553 1
0.331968115805312 1
0.296830041215803 1
0.297962629960112 1
0.318109096681503 1
0.291460564189039 1
0.318039469690476 1
0.297613057226216 1
0.300459827353394 1
0.291077545996238 1
0.288669076573635 1
0.273814691045724 1
0.290307077910984 1
0.32955327061258 0
0.299432449769304 1
0.308927550681252 1
0.312910312132459 1
0.292074918650838 1
0.307240895734802 1
0.28077429745159 1
0.29985813201853 1
0.302153215581066 1
0.301325442137228 1
0.310056377865975 1
0.29925282443954 1
0.303809646311451 1
0.308324420039825 1
0.331723796441692 0
0.286573675876505 1
0.298602167520106 1
0.291400913106619 1
0.316297800595433 1
0.325670681484814 1
0.294033368338967 1
0.315747199536768 1
0.342152137852625 1
0.309786924167312 1
0.307466380391271 1
0.283451268721408 1
0.306715961385127 1
0.31693982439692 1
0.300689743889078 1
0.307796010193901 1
0.297343388786991 1
0.26799238112144 0
0.320909480626814 1
0.308289733546293 1
0.326859383956809 1
0.312715152922469 1
0.308220625235066 1
0.314835830477349 1
0.296591217205688 1
0.300897200989733 1
0.325883912224952 1
0.31730781800338 1
0.311935405896945 1
0.307708229698464 1
0.306831823893513 1
0.312354914896276 1
0.338407196948055 0
0.318666575660139 1
0.29030457603776 1
0.305382342856941 1
0.321458271641568 1
0.292995348250123 1
0.31015113032091 1
0.300808495809968 1
0.317508027473068 1
0.309003644811812 1
0.294638713611006 1
0.311477516953987 1
0.315435739580786 1
0.301450091987006 1
0.308131404281611 1
0.307366001390539 1
0.276830129709683 1
0.305443528487127 1
0.292493820714275 1
0.275675884362571 1
0.303511760891032 1
0.323350140800845 1
0.307897110771766 1
0.287413380167619 1
0.298344064935458 1
0.336605954588444 0
0.317466954000319 1
0.31315229636946 1
0.304464435009793 1
0.29410420640378 1
0.305861851122849 1
0.305396408038464 1
0.321380455000127 1
0.324027050998659 1
0.274933757389632 1
0.321630148475758 1
0.314547303607002 1
0.313683226914181 1
0.306181316911957 1
0.309536563151512 1
0.290727750679609 1
0.31756456605009 1
0.322894076005699 1
0.292216675772459 1
0.303344641708754 1
0.33838031168948 0
0.335288344613164 0
0.316383876024185 1
0.309238614161666 1
0.291645976911304 1
0.29750680110194 1
0.33028204531491 1
0.288102537321352 1
0.321023932756068 1
0.33717419590448 1
0.297426058827182 1
0.293476124539211 1
0.323796700650527 1
0.30661109769514 1
0.313122263587529 1
0.281586983452713 1
0.341415600542632 0
0.313099070004157 1
0.315109332108789 1
0.31465671488092 1
0.312630725766863 1
0.275396521408439 1
0.273568171804434 1
0.339509949166169 0
0.298626162029127 1
0.307644952181242 1
0.315976624426126 1
0.290853074104714 1
0.311305375924594 1
0.313244315813371 1
0.311917713101772 1
0.281590445278339 1
0.323428402922211 1
0.327788729057286 1
0.307062043505495 1
0.29869348010375 1
0.306099560007692 1
0.304517424915159 1
0.326947023913718 1
0.278076591230259 1
0.31169125343322 1
0.312972781867349 1
0.296259786939521 1
0.299983451820304 1
0.309245359649138 1
0.312099110555315 1
0.267601275550435 0
0.288267586380994 1
0.295067658463956 1
0.301369750929236 1
0.331266862762422 1
0.305556601272155 1
0.267157915725221 0
0.310186154268611 1
0.295620569852255 1
0.313685366589034 1
0.277688111305164 1
0.306519646607243 1
0.314040939006104 1
0.318469431512894 1
0.310444291579415 1
0.310037731038261 1
0.297849877638287 1
0.302107683623142 1
0.300651218381974 1
0.292381608651975 1
0.308929172424138 1
0.306387401144722 1
0.325644032156484 1
0.308804363411672 1
0.279306105157868 1
0.304378748079217 1
0.285903507478965 1
0.309984619660873 1
0.303573483050192 1
0.297732500811582 1
0.317883817215626 1
0.295594450886203 1
0.300646872379701 1
0.306038897503526 1
0.310150544545094 1
0.310122735754467 1
0.310920300661486 1
0.3093091200369 1
0.318129699837603 1
0.297220090180802 1
0.337872654854839 0
0.29671190709447 1
0.316293314973204 1
0.268480451861449 0
0.315910175648082 1
0.285699593045063 1
0.291578474947036 1
0.300260127005299 1
0.303704836371281 1
0.309679585123307 1
0.314430361598333 1
0.310279763710231 1
0.270703169259692 0
0.300941140180205 1
0.317274217906421 1
0.264538847363516 0
0.280905884913747 1
0.314778602276029 1
0.303599839910837 1
0.306970192752884 1
0.310676127152641 1
0.289621180440343 1
0.30609681107865 1
0.282266740951924 1
0.30089103454047 1
0.302309423820861 1
0.314149689270259 1
0.287871815947002 1
0.333634073660648 0
0.320936701080098 1
0.293236019474484 1
0.287104515886224 1
0.296482350547408 1
0.268567444587 0
0.318062550887255 1
0.337356078585597 0
0.293086153838082 1
0.319650249766487 1
0.306140785079398 1
0.3137238548669 1
0.327042263111627 1
0.30175245869374 1
0.302964903417577 1
0.272538474681569 1
0.307272822343943 1
0.320055348133453 1
0.284857082378356 1
0.298716654251545 1
0.294977718753157 1
0.309814445168209 1
0.290596461303344 1
0.284098516840349 1
0.288851721029077 1
0.280849492094628 1
0.313213617313293 1
0.284445559943534 1
0.307587758064174 1
0.301971648435133 1
0.327477349234053 1
0.329023853573498 0
0.3063712710171 1
0.288800907315942 1
0.319180326013835 1
0.26758970303602 1
0.290963643005734 1
0.318737250205349 1
0.27061482226143 1
0.29572274456818 1
0.320011813671168 1
0.285340734946241 1
0.315982354595373 1
0.321453927167654 1
0.281207726016489 1
0.316368791886195 1
0.320736320521501 1
0.294357204433708 1
0.300751330177204 1
0.320140480668952 1
0.299539999433197 1
0.278242582891063 1
0.305454589067371 1
0.303730289400003 1
0.337743831519675 0
0.280754423832655 1
0.313674872888657 1
0.292124344639225 1
0.315695818404356 1
0.336621625597869 0
0.29812807872233 1
0.299098068423095 1
0.309401512816198 1
0.279971652990876 1
0.303496872965268 1
0.287132722087959 1
0.289345419279993 1
0.290129417729809 1
0.307360539620915 1
0.315360133480757 1
0.272073168599871 1
0.29625387671566 1
0.329515772368439 0
0.303930788675935 1
0.322313518087516 1
0.296576425980239 1
0.30363173778028 1
0.282087060270515 1
0.323241445942064 1
0.312727384002069 1
0.320552627111589 1
0.283741172360055 1
0.328828626619545 1
0.315307599557982 1
0.30108792388267 1
0.310810586961445 1
0.296933123897606 1
0.320728186957411 1
0.300660431973078 1
0.285769988045686 1
0.309876691681845 1
0.309062341652692 1
0.29183108760388 1
0.327612757069151 1
0.314692829515476 1
0.290448474800643 1
0.275916752599784 1
0.29847702899211 1
0.298570556285269 1
0.279395892421105 1
0.304740045604867 1
0.311286362751997 1
0.330606724987594 1
0.319024507163533 1
0.312615264273691 1
0.323658779619141 1
0.351390828201179 0
0.301385480235046 1
0.302533403505825 1
0.294909723689593 1
0.282403440473944 1
0.265668191845644 0
0.286588298358676 1
0.316139810968771 1
0.28422407080347 1
0.304748887913156 1
0.330286064975679 0
0.289539821332608 1
0.308360025411166 1
0.310935212348552 1
0.299702340345085 1
0.289784352923463 1
0.300634982672833 1
0.290922009098756 1
0.298136983518275 1
0.294663710831555 1
0.291413489857522 1
0.287101103830679 1
0.323298176023255 1
0.306724254871892 1
0.293823216560905 1
0.317438001111008 1
0.316629462136773 1
0.322073683862727 1
0.320447731574974 1
0.340672852941387 0
0.315158956554726 1
0.320337228699933 1
0.301267016265284 1
0.284575119013218 1
0.336392220417629 0
0.315792476063624 1
0.293340231149509 1
0.285234238768501 1
0.309296311487091 1
0.320813844208122 1
0.301996494595361 1
0.303604136014924 1
0.314263746628229 1
0.286956495374303 1
0.287640318411646 1
0.261685907006716 0
0.333332060170686 0
0.309019600469324 1
0.28107715575361 1
0.316509808982991 1
0.275058789237964 1
0.29308769152411 1
0.313408703926622 1
0.267884110835813 1
0.312399296137554 1
0.314435790946822 1
0.330877502880569 1
0.310275266843506 1
0.263177794049745 0
0.313158655247614 1
0.2990804463908 1
0.29552375225621 1
0.313770639618565 1
0.302737932202272 1
0.292450392565212 1
0.295234174756192 1
0.299251045548774 1
0.320841010769264 1
0.303220524379675 1
0.280398056781468 1
0.323458126768237 1
0.292375640781 1
0.289315424043469 1
0.334659289583781 0
0.314031009308898 1
0.323533817262875 1
0.290687575191768 1
0.282846071510004 1
0.309486761913975 1
0.32136914916581 1
0.311699048569623 1
0.303700827131285 1
0.298382927201918 1
0.294131271965598 1
0.272691675895993 1
0.294814069592348 1
0.271723044254712 1
0.323397367750715 1
0.305569238152104 1
0.301347668313237 1
0.30190626855255 1
0.303616475793169 1
0.310330695905031 1
0.303647624546594 1
0.296505208195827 1
0.337260999412411 0
0.3008551623596 1
0.31442345560884 1
0.303910876336952 1
0.319130128282752 1
0.29971392638631 1
0.319550258508228 1
0.310782674215739 1
0.333035043176926 0
0.297842134819771 1
0.303804698254334 1
0.29131987554273 1
0.32090421364731 1
0.315624311314552 1
0.296004151679475 1
0.290948937733724 1
0.296795616246679 1
0.298751739199055 1
0.273473464176217 1
0.316984669765203 1
0.325454576112137 1
0.305635158694231 1
0.312083785678931 1
0.32934824640618 0
0.287708425597702 1
0.299064194957534 1
0.287122358042062 1
0.314958546456828 1
0.297539583559582 1
0.297560993249304 1
0.316043033759299 1
0.291471845466529 1
0.341544770811306 0
0.29897217649188 1
0.318998274623621 1
0.290224668444999 1
0.323184442061517 1
0.31197758507648 1
0.314717475783003 1
0.303777940840501 1
0.305553858565971 1
0.296364291145113 1
0.290432768304974 1
0.311904746539714 1
0.295193490506873 1
0.29973045305065 1
0.287786542494328 1
0.306328252897168 1
0.274367830763366 1
0.296539107349213 1
0.316678563443095 1
0.309969093248953 1
0.317029788840458 1
0.29184988184326 1
0.322715210030333 1
0.298858664171378 1
0.312494303268679 1
0.304251609613637 1
0.305723809228012 1
0.319591228878014 1
0.326431863010105 1
0.292584712932791 1
0.295691402265866 1
0.283271293643693 1
0.313130984924009 1
0.293574439361199 1
0.286618108829779 1
0.306399041300562 1
0.301965802041962 1
0.279314287165207 1
0.278741081855915 1
0.317681465275794 1
0.30902303099335 1
0.277969283843305 1
0.29407797936195 1
0.313130872781772 1
0.299241867003911 1
0.296147699219463 1
0.31757153805921 1
0.315728340598102 1
0.321113874495617 1
0.313089758028381 1
0.305027180001905 1
0.300904458622802 1
0.281297564219079 1
0.331503254777454 0
0.286655334897905 1
0.299980263884928 1
0.334784959172151 0
0.308409395856717 1
0.319254389566572 1
0.306519165203879 1
0.319679730058403 1
0.329635070993716 0
0.298277902498681 1
0.309100247984322 1
0.32676052072735 1
0.285909072849687 1
0.310595967209308 1
0.302789899863806 1
0.284465219960723 1
0.303187944107947 1
0.303781525097882 1
0.296022496010101 1
0.314689815404663 1
0.270659290798473 1
0.307547431708154 1
0.297463335509284 1
0.287946819420524 1
0.290740276456257 1
0.293761921859287 1
0.31162826830632 1
0.339649474639942 0
0.308070894805013 1
0.30461176066555 1
0.307275077124714 1
0.306918231068012 1
0.30284843693585 1
0.312987540527861 1
0.297710949867195 1
0.287373555636261 1
0.303164608538569 1
0.295316248026138 1
0.321323419336298 1
0.280847753763865 1
0.298398284195905 1
0.288678281654263 1
0.314925037971963 1
0.24984341080237 0
0.284322554729232 1
0.302141733741097 1
0.300158791425412 1
0.314612268751138 1
0.288083228283046 1
0.272813145467084 1
0.30343656592307 1
0.339145820061006 0
0.285656272489834 1
0.286058006194979 1
0.313299595533483 1
0.284075726236849 1
0.304674062622903 1
0.324334087088594 1
0.312814935827882 1
0.309364007961956 1
0.305222126688258 1
0.309630110823256 1
0.295161012135237 1
0.312122675865257 1
0.269053888252428 0
0.307511356426513 1
0.294529948508416 1
0.31328661408318 1
0.30589657192483 1
0.293633637860517 1
0.299148838785026 1
0.28226923795932 1
0.296192935688067 1
0.313797391219972 1
0.333414298507228 0
0.299993098547715 1
0.300324034372199 1
0.302784123289819 1
0.302680574120825 1
0.308146021249017 1
0.295037353881905 1
0.310773979551885 1
0.287588058731984 1
0.305845126102911 1
0.304691659941948 1
0.299728496458373 1
0.325442712290218 1
0.300998690979169 1
0.305797114501138 1
0.283944159366465 1
0.305591595220646 1
0.301042785587081 1
0.302275926476923 1
0.339487293474729 0
0.30332040895096 1
0.29109518666539 1
0.291719608151428 1
0.296547138704403 1
0.296466805768266 1
0.33111869040461 1
0.309577056358108 1
0.289596741187629 1
0.314009440576933 1
0.301134605652714 1
0.298787328926746 1
0.317748470981124 1
0.281690624942279 1
0.312012042937102 1
0.311596105409926 1
0.291398615213164 1
0.311443590233171 1
0.314727216380037 1
0.32396745355038 1
0.301830217970423 1
0.309064504991944 1
0.306618863084899 1
0.275282685824837 1
0.271251141632033 1
0.316763890050743 1
0.289695516096438 1
0.293389514271857 1
0.275806890355599 1
0.322768830762224 1
0.279005227623637 1
0.309340223260176 1
0.332765967929623 1
0.307753591561098 1
0.289686429357582 1
0.323272226353586 1
0.301747249939432 1
0.320344194802128 1
0.277637557594774 1
0.335425872350707 0
0.301656697028157 1
0.305983088979962 1
0.329855486749438 0
0.318343452158666 1
0.298875847733008 1
0.288066162583629 1
0.311013681460442 1
0.261581416725672 0
0.30288504045314 1
0.308750463490235 1
0.330903632286098 0
0.300495114508884 1
0.307045272868561 1
0.304509902340877 1
0.282217952407506 1
0.293011647265821 1
0.307082557472776 1
0.278820655062533 1
0.287714745368736 1
0.313475511886752 1
0.313830589550941 1
0.278453564868807 1
0.287008036006319 1
0.304814274609146 1
0.292280069385149 1
0.326117692612361 1
0.301285169924714 1
0.309257256498199 1
0.315162160154016 1
0.328681935115142 1
0.295476879517055 1
0.303598167799052 1
0.303564264406771 1
0.299532835119576 1
0.32282978534345 1
0.294155091866003 1
0.28008622598656 1
0.292366973412653 1
0.334297143307703 0
0.31496987932114 1
0.299554034332046 1
0.321164830261781 1
0.316446603599114 1
0.30714881042759 1
0.281313743408348 1
0.303752208454087 1
0.329192859573002 1
0.309011414955752 1
0.306949939152024 1
0.320708630379453 1
0.266389478232446 0
0.294167842501185 1
0.309108706435294 1
0.310698406425981 1
0.312350379594231 1
0.290277308778283 1
0.294382270451792 1
0.299517943973221 1
0.295786002318933 1
0.290515348102036 1
0.280133556534601 1
0.318466799207323 1
0.313939891994862 1
0.295944199230191 1
0.273328383465992 1
0.315077871832088 1
0.317169456862107 1
0.328394545157551 1
0.314797651772372 1
0.292047241033068 1
0.284010534225879 1
0.289133226393914 1
0.285545160900994 1
0.30673449073739 1
0.334064857147999 0
0.315081031597925 1
0.297735299946734 1
0.307727361885716 1
0.315587962627239 1
0.335378668815652 0
0.319400968530801 1
0.292765394462259 1
0.299628239878726 1
0.332334704936113 0
0.30036367394356 1
0.296993311993929 1
0.296664617091972 1
0.30626083308667 1
0.285259561707105 1
0.291844434090749 1
0.309231595978844 1
0.295734602486464 1
0.290228015106927 1
0.293382198225888 1
0.297686011889822 1
0.317554747638781 1
0.299083969684374 1
0.310861043622598 1
0.297151446308936 1
0.308356486481669 1
0.298336287500395 1
0.319350979949804 1
0.281342096266781 1
0.294709672167655 1
0.286852669077456 1
0.301888180981199 1
0.310868596687935 1
0.289001913111956 1
0.325379819921065 1
0.301509148414427 1
0.310006744944935 1
0.291887003618397 1
0.317090834121034 1
0.302033570282251 1
0.290693530289063 1
0.325173739337488 1
0.319791830102228 1
0.309430579190291 1
0.308627709829569 1
0.299765784512169 1
0.31352516881009 1
0.308552080953079 1
0.337583968374117 0
0.307562759109723 1
0.303254672013854 1
0.293321298549733 1
0.272742417368969 1
0.300071050993525 1
0.314333853889315 1
0.313202198664475 1
0.296036051661317 1
0.309705136049899 1
0.295920491178128 1
0.303036976011447 1
0.274474645926666 1
0.312981324708713 1
0.307172861771792 1
0.331613091850439 0
0.339258193481011 0
0.291294795591773 1
0.280676521634072 1
0.301589593761718 1
0.298743137018402 1
0.315417620723936 1
0.306730892444066 1
0.296000010816624 1
0.280637427950568 1
0.322630012264858 1
0.324022680641278 1
0.298803702402486 1
0.29373853139498 1
0.298688764630988 1
0.316729484261668 1
0.304810810855976 1
0.305199278496211 1
0.287440194002524 1
0.303613876182406 1
0.3091559456288 1
0.317206132250127 1
0.325627239749792 1
0.316022634605542 1
0.305366244071506 1
0.312489078235846 1
0.277073113726297 1
0.281028899292551 1
0.297331710936024 1
0.299139213212805 1
0.303013373905087 1
0.313358363159509 1
0.308393917393021 1
0.318108807197887 1
0.287369616520181 1
0.317220782754706 1
0.317338490620978 1
0.283399741611134 1
0.31926978296344 1
0.32554485059597 1
0.28403266375279 1
0.299945930138231 1
0.318801582864778 1
0.297700940271515 1
0.326490882306472 1
0.311113961898052 1
0.297480986210394 1
0.324137500679986 1
0.299603957480631 1
0.283550295971496 1
0.337668923602484 0
0.30795611602552 1
0.305261983157543 1
0.298598246544298 1
0.293063977006354 1
0.290183336119833 1
0.299285309496764 1
0.291446947023843 1
0.30776183246968 1
0.336465576690973 1
0.296065107960177 1
0.287753232890519 1
0.289725674113788 1
0.29332813979515 1
0.305134483868025 1
0.325499828031798 1
0.296180203561297 1
0.298033359930581 1
0.309275600662931 1
0.318522272186756 1
0.317577949770545 1
0.299869625992855 1
0.291708666291826 1
0.299179468313031 1
0.3257284715132 1
0.275560429177509 1
0.292628747354567 1
0.283016769053558 1
0.303417725658064 1
0.308468375399458 1
0.324112966081783 1
0.315444285692468 1
0.317553282361683 1
0.321485337314762 1
0.299054614269303 1
0.302458784427644 1
0.326238145242877 1
0.322026680549444 1
0.312414873869143 1
0.301416557238888 1
0.309492704612863 1
0.331332269641895 1
0.317097653545824 1
0.293254440013319 1
0.307329835250587 1
0.310276396710456 1
0.274030394129686 1
0.305931243502787 1
0.322064914659756 1
0.306679276150834 1
0.310919298124902 1
0.311644264010088 1
0.320364102332994 1
0.308645829606272 1
0.293102888644398 1
0.330056975251112 1
0.290080757524527 1
0.305648537614781 1
0.316822885978715 1
0.285238117084358 1
0.298646160786963 1
0.286158567775363 1
0.322605720499473 1
0.304361047173623 1
0.320113185729399 1
0.315027390153174 1
0.316274265319019 1
0.326373563824875 1
0.278548568864863 1
0.305599769599662 1
0.291792437528769 1
0.330135854001138 0
0.31324207171006 1
0.316477139684211 1
0.304842481188792 1
0.286672760091385 1
0.289383809961298 1
0.285150689353349 1
0.303225828147019 1
0.293998354095784 1
0.305910022259066 1
0.333517550196968 0
0.291164568392655 1
0.315510553750035 1
0.309041418360009 1
0.303478571580591 1
0.314139348499646 1
0.308525037014616 1
0.297063449196908 1
0.313899344656182 1
0.294017689154575 1
0.288624089514235 1
0.306517119873184 1
0.276153047690791 1
0.311481654437591 1
0.288621189847659 1
0.306264043963897 1
0.308353895450038 1
0.295254632838892 1
0.292958952258718 1
0.267164834183117 0
0.305534067240493 1
0.297593229842336 1
0.30002556162236 1
0.294069187488913 1
0.3095422498836 1
0.311991638535436 1
0.286199812502861 1
0.328222096916991 1
0.327466633781655 1
0.289466421713804 1
0.313265232605819 1
0.309575084928491 1
0.284616756401748 1
0.304634405907891 1
0.288695887241096 1
0.32007962091225 1
0.284094143080962 1
0.295301992995791 1
0.29084349620728 1
0.282371818045721 1
0.284794899497 1
0.303542735710085 1
0.299669611558933 1
0.275107302615324 1
0.296049336606759 1
0.32083717270879 1
0.271711700765638 1
0.324273038804469 1
0.317735701981395 1
0.298395158228208 1
0.303200897920266 1
0.301955117397874 1
0.291522119835857 1
0.301964218293362 1
0.308295673942678 1
0.306546543162121 1
0.303928779758754 1
0.291343268530302 1
0.312925499154796 1
0.307892393335894 1
0.31302804327277 1
0.305277986155104 1
0.310526653352837 1
0.290462779576197 1
0.296743464347234 1
0.29144905546968 1
0.302728911071027 1
0.307661115719035 1
0.311613938638739 1
0.262815170077338 0
0.313793826351754 1
0.318501135657863 1
0.300401427826441 1
0.291115068339028 1
0.31501599787832 1
0.311284363764161 1
0.287834316656699 1
0.304589000276213 1
0.297513677677801 1
0.315685734288348 1
0.296079130933608 1
0.315181870102099 1
0.324414960828313 1
0.296668135446394 1
0.285408582600358 1
0.302941941173206 1
0.290421288424931 1
0.311550263560833 1
0.279615990130213 1
0.293731636329444 1
0.298677535690855 1
0.287778707171744 1
0.288512785946061 1
0.343922062514182 0
0.307902970088637 1
0.287417711148506 1
0.308159107809829 1
0.307354666783455 1
0.314860104356448 1
0.277297509421075 1
0.288875170590496 1
0.289768521247268 1
0.289479086990894 1
0.302506973104276 1
0.354855136165547 0
0.310100649883391 1
0.299564751216207 1
0.308301784466283 1
0.272588034489389 1
0.296883332162901 1
0.295348124692487 1
0.317444756361703 1
0.30269924181638 1
0.311031902266199 1
0.304608166461722 1
0.30743701115615 1
0.313758026919407 1
0.312092298924011 1
0.299957535633127 1
0.317967097725096 1
0.31805680565041 1
0.280210133290131 1
0.313883326380323 1
0.295256657592178 1
0.286944726710502 1
0.303095657977992 1
0.30324910056925 1
0.294193380048176 1
0.294175811090302 1
0.291085660154086 1
0.303856477844079 1
0.325779923381683 1
0.289580738846438 1
0.317345815838133 1
0.298060018509113 1
0.337245498981978 0
0.285778751443553 1
0.323606472702785 1
0.318578284968649 1
0.30843893174388 1
0.314666874643028 1
0.276635832227473 1
0.302307716227984 1
0.279125135066217 1
0.34403155868984 0
0.306451599601699 1
0.281694234727402 1
0.327393681058635 1
0.315468510300214 1
0.312512065565151 1
0.311854986493577 1
0.30200382207568 1
0.326316203051591 1
0.253919407247803 0
0.350858776243253 0
0.323710012252453 1
0.294735223748784 1
0.302743748520772 1
0.334230760256488 0
0.30546832288234 1
0.313606913824913 1
0.314182838407021 1
0.323873150715793 1
0.297898074221849 1
0.32207259172441 1
0.304462257751566 1
0.288162248475048 1
0.308226898787132 1
0.278537401273816 1
0.304317380270442 1
0.314568757393341 1
0.297400651647201 1
0.281409129157786 1
0.266097624951195 0
0.303591229131018 1
0.272060774478578 1
0.312704346499762 1
0.2984739178852 1
0.287318501472735 1
0.3297563860834 1
0.287141520135675 1
0.302011905874585 1
0.337378045195225 0
0.323864704299984 1
0.316390426980899 1
0.302550440398233 1
0.299154323448078 1
0.310003936399912 1
0.312165417067414 1
0.295909806766311 1
0.302033490286985 1
0.316469861369009 1
0.294326109390038 1
0.293696776379066 1
0.300343487106947 1
0.303147333126633 1
0.309665324847497 1
0.30429757790199 1
0.305543353344944 1
0.312982937437187 1
0.291984777462944 1
0.307575288256188 1
0.299829669925526 1
0.287938014680733 1
0.307173820193642 1
0.297501508697882 1
0.307155266545386 1
0.300085632847263 1
0.306801138666686 1
0.31438440033052 1
0.302499211113964 1
0.300705757103423 1
0.302646356836517 1
0.269729063428038 1
0.319849535232468 1
0.325670216415398 1
0.309559151867529 1
0.270498852488824 1
0.28614859685015 1
0.289232997360999 1
0.294727070729735 1
0.313957372240667 1
0.303826173483949 1
0.288748748248494 1
0.324574913121734 1
0.286808970953977 1
0.31323582077221 1
0.299835709766372 1
0.29614283126482 1
0.313217270509379 1
0.304456343250254 1
0.292711491278253 1
0.319167950466835 1
0.322218649994168 1
0.310389654687545 1
0.313867471187312 1
0.260873971693911 1
0.285820699087594 1
0.311647251044692 1
0.311476629687211 1
0.321471871657354 1
0.297068103204851 1
0.3170786260113 1
0.286005781675317 1
0.299917807833122 1
0.306139203418077 1
0.331282039353359 1
0.29262632712409 1
0.290094050436804 1
0.300280801890629 1
0.267658374307983 1
0.303551816911982 1
0.302289926273671 1
0.321816697465747 1
0.314622324316315 1
0.295946535620432 1
0.2876972146711 1
0.294381403113979 1
0.305908055424437 1
0.295088510443588 1
0.282776169894602 1
0.307878074311952 1
0.329182408371749 1
0.278951449486071 1
0.323887890031817 1
0.303286576458922 1
0.33624394240603 0
0.298435226237995 1
0.29733415417035 1
0.316908253415985 1
0.30527442929891 1
0.299231281355956 1
0.307834409011914 1
0.300245945678593 1
0.31359931903697 1
0.316275324740028 1
0.321921287193393 1
0.308158149529559 1
0.326916452078656 1
0.311142586713716 1
0.293780486329914 1
0.292825627004503 1
0.30803124618058 1
0.288102185471132 1
0.33406141632448 0
0.29707293963724 1
0.283702051751097 1
0.318239960837435 1
0.291687420389058 1
0.322244209122799 1
0.321004474104976 1
0.324806897475213 1
0.309602077681109 1
0.304706137805356 1
0.250820059093589 0
0.309656782908391 1
0.307436214773799 1
0.285492380366726 1
0.310617656260092 1
0.307446121267804 1
0.29863093336467 1
0.316392493485491 1
0.307527214714879 1
0.311829530227928 1
0.337557465093433 0
0.314927546953932 1
0.311779311549661 1
0.2777223549198 1
0.30207838906056 1
0.328428364909085 1
0.301395697164711 1
0.299740815904799 1
0.290979682445996 1
0.295243297401992 1
0.299834240124032 1
0.313820439317462 1
0.298539153692188 1
0.326183285828488 1
0.315001510886682 1
0.286999627308941 1
0.314542200999547 1
0.307620920770868 1
0.31110929139491 1
0.297400312937866 1
0.298380769144003 1
0.316511372634508 1
0.314989623294275 1
0.285487993209234 1
0.301473906950676 1
0.263390445786525 1
0.300767066865268 1
0.319339352056195 1
0.306362875516974 1
0.304568416108895 1
0.28086995872169 1
0.321825507529614 1
0.326644343474094 1
0.301637665281239 1
0.279865131360492 1
0.293585895528027 1
0.298090959858091 1
0.298181539743488 1
0.28845541990605 1
0.285645548313332 1
0.305578468004408 1
0.278169318715076 1
0.30391036602258 1
0.312828063915158 1
0.30484807574109 1
0.304839568511517 1
0.307530256115884 1
0.290285186156337 1
0.291580934455183 1
0.308157257326018 1
0.297369714716929 1
0.311810084739526 1
0.319043568649871 1
0.318250034636078 1
0.302066069503038 1
0.320094663016936 1
0.324713699602325 1
0.293896608451823 1
0.272039282029335 1
0.287453284957565 1
0.310244366161147 1
0.329396304849567 1
0.275714328052975 1
0.288296092855363 1
0.287304055164867 1
0.298043286745572 1
0.274937604328516 1
0.310747898304444 1
0.309036199363 1
0.291433690404562 1
0.33641698747014 0
0.260620624420999 0
0.29072974380984 1
0.335062873894939 0
0.30527013698118 1
0.309855589066575 1
0.301155186474662 1
0.321029762610551 1
0.315502989070024 1
0.29906857591873 1
0.310311440673242 1
0.295591505331469 1
0.308498292611319 1
0.30120001887765 1
0.282923995216465 1
0.287910138067309 1
0.295270123867799 1
0.275259252526237 1
0.307150540023072 1
0.290795024201458 1
0.29652262013267 1
0.319126737970748 1
0.316418851644393 1
0.284641474885081 1
0.333282998165607 0
0.289131363274813 1
0.321789367646646 1
0.316696851508382 1
0.31001493884232 1
0.293409669021242 1
0.291221959362072 1
0.311263192570412 1
0.320868315473206 1
0.306074675946451 1
0.336950046636264 0
0.2882450749968 1
0.288617839062315 1
0.312197532428877 1
0.329687872237892 0
0.266686320086872 0
0.318016537623127 1
0.290458660793259 1
0.31221156365347 1
0.303809938869137 1
0.278809933589475 1
0.276283286753738 1
0.307467808158278 1
0.301985553416954 1
0.31514143313555 1
0.285478521939659 1
0.298659603621205 1
0.28956766784893 1
0.324399729561604 1
0.290250875180398 1
0.273460299722702 1
0.29199870199803 1
0.303088276008807 1
0.298808612577228 1
0.335493014821647 0
0.311750511328958 1
0.31050339250372 1
0.288604251142267 1
0.323396325604958 1
0.31517212229342 1
0.29757763433385 1
0.291852795055818 1
0.336451356633378 0
0.306881299725731 1
0.308633552557906 1
0.330973819567599 1
0.298701674000788 1
0.30279912084963 1
0.307267736081704 1
0.31270692823059 1
0.290288685221113 1
0.303365415313292 1
0.289086714770042 1
0.323503002682607 1
0.29499161546778 1
0.292767573009418 1
0.285848876553491 1
0.285931467644089 1
0.298419168836079 1
0.326204718473087 1
0.316871014881771 1
0.318532424088595 1
0.291175895706656 1
0.319805983190639 1
0.293074875392781 1
0.324993773707181 1
0.2937625797915 1
0.296961040969422 1
0.301645980742954 1
0.335247776576907 0
0.313134028458467 1
0.304696576555481 1
0.321316867538747 1
0.301578414515086 1
0.32655361633698 1
0.279144994544008 1
0.29123235444001 1
0.293121142906767 1
0.333888112366978 0
0.286713844200785 1
0.282474986183588 1
0.314643126147272 1
0.303784238404114 1
0.320169442245923 1
0.308437263738003 1
0.3181294352437 1
0.31551271377398 1
0.29826168053122 1
0.30362921528636 1
0.315001153236226 1
0.310780369639682 1
0.295737923019543 1
0.313582872303986 1
0.28679958254806 1
0.329295624051571 0
0.279736725473345 1
0.289827895154678 1
0.295540945138558 1
0.308211000223589 1
0.288183814415654 1
0.315986099885807 1
0.302429532033943 1
0.340722859229007 0
0.327106680000087 1
0.296042577891941 1
0.279317281503372 1
0.27953772984884 1
0.29904549408602 1
0.315603495100348 1
0.308483213042217 1
0.255629270971926 0
0.295157057436397 1
0.303501702627327 1
0.281159748537156 1
0.301091357729603 1
0.30541293823369 1
0.321939297938426 1
0.278915777245011 1
0.281699059335414 1
0.3110672193126 1
0.314019139429112 1
0.332236994960239 1
0.296188560545159 1
0.300462283544028 1
0.322938382931916 1
0.320743431963077 1
0.29535267590967 1
0.32174456059709 1
0.296666556433086 1
0.321999749420073 1
0.325500617028519 1
0.298743691282735 1
0.314207421641455 1
0.287561091535405 1
0.315708866329389 1
0.30454593356106 1
0.303554526541505 1
0.296394438221846 1
0.313541282560864 1
0.310689285432182 1
0.296482377766679 1
0.294848092924741 1
0.293988446165477 1
0.306663797291114 1
0.295119578973405 1
0.289412730275244 1
0.331155601973817 0
0.344195301538726 0
0.307954606013003 1
0.316189228001325 1
0.287355988782273 1
0.290896202673621 1
0.283004100838061 1
0.313118259104542 1
0.29314355203318 1
0.29625152289464 1
0.31358104352303 1
0.294285667177561 1
0.316305921295668 1
0.293708609555776 1
0.280567803408122 1
0.333242195197377 1
0.310323024206197 1
0.316121560054888 1
0.312433914852395 1
0.321385126722718 1
0.275843849418117 1
0.292748935442991 1
0.291424674807779 1
0.295999310287576 1
0.332040664364452 0
0.307810257049184 1
0.285405013511371 1
0.281559415479096 1
0.297458215970018 1
0.325576647485003 1
0.331237413123037 1
0.312396240958936 1
0.295932426765947 1
0.301005184807697 1
0.335192299783753 0
0.317864358855829 1
0.331451808814201 0
0.30096559922395 1
0.331326652703779 0
0.315981623258384 1
0.289848480865788 1
0.305536854821815 1
0.294731797503276 1
0.29324893647845 1
0.292272132160394 1
0.321993015304621 1
0.312773943271732 1
0.300859143164841 1
0.312259176016466 1
0.295155521278421 1
0.293238424682383 1
0.298652617259991 1
0.291462164884098 1
0.300770233603791 1
0.295708422327189 1
0.311383333041468 1
0.324052928251658 1
0.302608816066226 1
0.30433313828842 1
0.2936996384944 1
0.307813621829769 1
0.268964798044852 0
0.295547805845759 1
0.295683846657273 1
0.314196707587999 1
0.318910581743455 1
0.322871551865273 1
0.286851009144225 1
0.336974356314129 0
0.316195346313343 1
0.304972874203123 1
0.29745189181252 1
0.272635875045936 1
0.315784222143028 1
0.324982503365647 1
0.321153231333764 1
0.290528351560721 1
0.301626682335246 1
0.303873724570366 1
0.305538480303579 1
0.307686689216044 1
0.287124993098054 1
0.302045655018803 1
0.289437713340297 1
0.290677345934429 1
0.344714383632456 0
0.284757417526295 1
0.305394682473312 1
0.304507859332989 1
0.300519032264173 1
0.309437743623415 1
0.32049384897075 1
0.30233762270595 1
0.30674840040926 1
0.303490484085291 1
0.328647137641184 1
0.331680043475911 0
0.2940934015502 1
0.32867374715211 0
0.303195629969394 1
0.337948007142925 0
0.289393897352579 1
0.312868932760847 1
0.339352692420754 0
0.318195064986548 1
0.316768588508131 1
0.305795624622661 1
0.296469623128798 1
0.332004218211556 1
0.296360351088197 1
0.300802805421529 1
0.302478767506932 1
0.335149933490988 0
0.313107771903553 1
0.307470079459917 1
0.320010710558706 1
0.289541973986121 1
0.304601426009475 1
0.319752964111316 1
0.325558410710539 1
0.312635383658255 1
0.303516396303633 1
0.291060008547991 1
0.286723230983254 1
0.303870393499775 1
0.305326745156715 1
0.302136591949211 1
0.324913882041034 1
0.303313593187142 1
0.284795993198423 1
0.309063353933518 1
0.287987516742364 1
0.261734435379099 1
0.288762081645416 1
0.304867574953199 1
0.304215822456807 1
0.315295322851425 1
0.27953586958232 1
0.287113503897701 1
0.284345779554711 1
0.309665283537618 1
0.333597129619757 1
0.298897229145946 1
0.302077705946267 1
0.316729177598885 1
0.324844948415409 1
0.316657393717677 1
0.311805368969682 1
0.330416535028513 1
0.300054268459292 1
0.292658241143782 1
0.309466330776403 1
0.288377517211369 1
0.310750429732863 1
0.291417391287751 1
0.315665543013736 1
0.294177011428214 1
0.277645078630873 1
0.302818054724096 1
0.313525512237381 1
0.297622990856991 1
0.2933485165126 1
0.305854867633981 1
0.331496479074519 0
0.297823293402017 1
0.315878428763118 1
0.31595011175084 1
0.298769889094252 1
0.293650350140962 1
0.304457486022822 1
0.293711899101022 1
0.327850504288942 1
0.30458045410981 1
0.321483231165519 1
0.305217258691875 1
0.292450510530969 1
0.315507729364916 1
0.289764327825856 1
0.296763751006269 1
0.298266132141282 1
0.316409871405209 1
0.307004555990205 1
0.309082859768313 1
0.294651299728936 1
0.325564276610609 1
0.304372192067686 1
0.316428601940928 1
0.317830879245877 1
0.304721030638961 1
0.290850484271686 1
0.277352082001838 1
0.287436013765636 1
0.275636904480998 1
0.318698936091581 1
0.30105981976557 1
0.320430216749565 1
0.311777942376901 1
0.277614465807822 1
0.288773327050913 1
0.307970300624758 1
0.30388832061558 1
0.343798577120296 0
0.308029032238309 1
0.326312760640994 1
0.301199312090409 1
0.293743762572489 1
0.286975320180286 1
0.290499479069259 1
0.298334645504333 1
0.320090283291256 1
0.287681334330414 1
0.289418881831266 1
0.296379122193072 1
0.31108929351241 1
0.301130354649618 1
0.313681521656938 1
0.330842238023109 1
0.309789825767879 1
0.293606963287014 1
0.323699106347309 1
0.302559251674648 1
0.308733338384515 1
0.33078963539263 0
0.328166747914133 1
0.311817328365257 1
0.294964363687395 1
0.343474149994291 0
0.289957806551765 1
0.296821618567368 1
0.311922552356117 1
0.293363429176857 1
0.320345290159814 1
0.325779217377399 1
0.31338310414747 1
0.315900286844364 1
0.314204364890823 1
0.298553557841426 1
0.315608481548377 1
0.297712373564346 1
0.311854073328286 1
0.294311440672035 1
0.313109223316748 1
0.307756229728459 1
0.31901302161512 1
0.321418417495455 1
0.294839594663791 1
0.323609973214018 1
0.30030928884478 1
0.286329035965987 1
0.31148467861417 1
0.277787663986281 1
0.319502044140051 1
0.311584605347492 1
0.328621890119136 1
0.324231325535048 1
0.302256012817009 1
0.307074425360794 1
0.298448121555376 1
0.286265087935143 1
0.294876527184998 1
0.312378360072393 1
0.275286772575177 1
0.282458121712283 1
0.322354773965373 1
0.300192604874655 1
0.307680006586822 1
0.293125106711434 1
0.319458630377013 1
0.315067349178891 1
0.310024881594397 1
0.256284536213006 0
0.31689472625361 1
0.310321597631602 1
0.333090678630297 0
0.279842615965003 1
0.310937129781094 1
0.327319192643099 1
0.272541619807705 1
0.318366549824607 1
0.33892543207216 0
0.303966625323302 1
0.309404294490341 1
0.329548306028239 1
0.307777166844521 1
0.298292446240511 1
0.28701445295773 1
0.302461748866622 1
0.302040023415538 1
0.312274706828929 1
0.326255885914249 1
0.305133215742675 1
0.312750075565212 1
0.315233064610281 1
0.302396202342255 1
0.292170701493035 1
0.309440687173306 1
0.292983805302037 1
0.293202758296401 1
0.312556123913033 1
0.31091965510205 1
0.308435358788864 1
0.322989953535827 1
0.310210657718042 1
0.313597704942743 1
0.323446344773904 1
0.282587815115531 1
0.29749672017166 1
0.299129506902455 1
0.29004586431349 1
0.318094441235107 1
0.301065941797046 1
0.294357933594427 1
0.286088452719091 1
0.317497586409675 1
0.31448626097617 1
0.293554389988375 1
0.278300436533106 1
0.299783151685378 1
0.309397552684511 1
0.295297099971795 1
0.30362043590133 1
0.312787708769822 1
0.327004913908643 1
0.313312145819983 1
0.289339090771523 1
0.320180104959626 1
0.298124911816599 1
0.294094374902892 1
0.275516908103557 1
0.317263355283484 1
0.28930650966646 1
0.252907252012126 0
0.296099847341072 1
0.302836015642234 1
0.314446950152303 1
0.285181675356552 1
0.319139131044023 1
0.277766971932394 1
0.303191607572975 1
0.319542322858315 1
0.293290182895524 1
0.29485940317762 1
0.326132543915551 1
0.302358399776703 1
0.302983856329379 1
0.272346512296963 1
0.300455163976405 1
0.286452667528434 1
0.290518023465009 1
0.314206123742531 1
0.282430256431506 1
0.286854923681558 1
0.32149399991528 1
0.319410196741583 1
0.3274811061917 1
0.317991436357898 1
0.312399082630545 1
0.311645313637113 1
0.298975116173381 1
0.298297742333838 1
0.317564247705574 1
0.294077708851016 1
0.318112957704889 1
0.285458664918761 1
0.28597711365533 1
0.294357625916817 1
0.282266416707243 1
0.323411904348833 1
0.29155487524275 1
0.301066094937536 1
0.286615880773595 1
0.295466111014733 1
0.317586985573791 1
0.31716854609455 1
0.318149601816116 1
0.285832187302262 1
0.287660198300195 1
0.335393248893016 0
0.29193038152945 1
0.3152521256861 1
0.288815130043318 1
0.287252645192369 1
0.32297298519928 1
0.304749409330875 1
0.295798091788579 1
0.280412590997181 1
0.300524801643865 1
0.292512233469693 1
0.296470246228861 1
0.294792330045571 1
0.293160175841301 1
0.293225202502583 1
0.307900749568464 1
0.314320969620658 1
0.316527441963594 1
0.302960925252634 1
0.319762116307488 1
0.289471540607677 1
0.324982495159886 1
0.314551616167055 1
0.281055754577987 1
0.250336985353249 0
0.337188909193919 0
0.312480210721528 1
0.322654133872901 1
0.310075889637711 1
0.310837126814503 1
0.2981763593525 1
0.306604425005457 1
0.283263648044611 1
0.321031824626353 1
0.304864747281621 1
0.315896847180428 1
0.30807021762387 1
0.34380227629585 0
0.288689905209414 1
0.302848132086712 1
0.310499448139403 1
0.33022051955184 1
0.291026248580368 1
0.285278082411105 1
0.298329738859904 1
0.33016505669384 1
0.306030127066215 1
0.280167910933368 1
0.297101192034498 1
0.311276482572785 1
0.30921142257961 1
0.28692979550115 1
0.294160908384066 1
0.309441032863488 1
0.304620640212251 1
0.316290057976416 1
0.309308977048014 1
0.295464992728959 1
0.311055298722849 1
0.31762243215382 1
0.298522602176901 1
0.300429372000274 1
0.30990473774565 1
0.318434838999739 1
0.32312641819601 1
0.292198502147151 1
0.340042278794011 1
0.303686571442531 1
0.334393696004871 0
0.277550564979365 1
0.305024869130366 1
0.320310675196008 1
0.286407504005791 1
0.306255748428071 1
0.314660187962386 1
0.300602431071612 1
0.317551779506586 1
0.297192262850519 1
0.299892717254746 1
0.30028272908234 1
0.326040929896424 1
0.297971340364642 1
0.300234559326409 1
0.310546710941273 1
0.31532114645411 1
0.281068778624168 1
0.31289026392379 1
0.304384235803617 1
0.298152454442853 1
0.352070903706745 0
0.28117116675951 1
0.296515100842624 1
0.292265523243218 1
0.26961496806869 1
0.294274658061476 1
0.291555493870658 1
0.298459669973021 1
0.28731590997699 1
0.305631235828049 1
0.331472628805498 0
0.304754185615866 1
0.30634825805705 1
0.312687964318054 1
0.271592173919883 1
0.287280416701947 1
0.294618901729599 1
0.291930718165967 1
0.306010323323403 1
0.309184763032801 1
0.321356982682088 1
0.294236282874428 1
0.289281349042873 1
0.288604392535514 1
0.326165510202873 1
0.292964292527859 1
0.324419601208628 1
0.314514919107685 1
0.259487817447144 0
0.284825086680075 1
0.32163989106377 1
0.290884776960272 1
0.293793509557446 1
0.284502560392564 1
0.322119432400508 1
0.317810727770239 1
0.292007190549715 1
0.319575837544168 1
0.290881209872609 1
0.312856966037343 1
0.305714900173249 1
0.284689600002563 1
0.299861867799235 1
0.277798132706146 1
0.313833543214196 1
0.305743432775118 1
0.290329005705136 1
0.304346188123461 1
0.291649858762011 1
0.303534261772714 1
0.324630426334217 1
0.294501626380955 1
0.306498769544036 1
0.312966438694905 1
0.310476399467849 1
0.307597486998404 1
0.301738385448536 1
0.299385585043065 1
0.315972387947832 1
0.289988194908358 1
0.31084885609583 1
0.28696970818767 1
0.310876688568821 1
0.306719820909966 1
0.289392309068436 1
0.337893985933477 0
0.298755175697997 1
0.26989697981586 0
0.332803490656669 0
0.307634673013174 1
0.292176020382972 1
0.303232438005783 1
0.30578420834156 1
0.306087497506792 1
0.307106694416833 1
0.332346513646468 1
0.325060504664907 1
0.310920957290685 1
0.271205322448081 1
0.310154788183091 1
0.299613082822355 1
0.269608358440518 1
0.333764350219516 1
0.309637208828203 1
0.282062902970155 1
0.28210367553884 1
0.297252713752612 1
0.283966432278141 1
0.323366841675379 1
0.30486077140684 1
0.309441607494975 1
0.310949939448385 1
0.290814719397172 1
0.311397284376065 1
0.30715436932139 1
0.28889286623442 1
0.31143825844914 1
0.30096362450773 1
0.284430938664913 1
0.293544608147982 1
0.30771594397685 1
0.2985869917374 1
0.324240345289524 1
0.295313148337769 1
0.312744291009214 1
0.319115814054282 1
0.308476490980535 1
0.285452209030856 1
0.295811623688524 1
0.298909581120469 1
0.31545620915807 1
0.313437566145844 1
0.309092692883101 1
0.297277001797035 1
0.287544705002684 1
0.293063971495347 1
0.28682709378991 1
0.336986169353381 1
0.308484085686073 1
0.307261637218133 1
0.301198773421354 1
0.280514183001381 1
0.304601605582237 1
0.293743306218816 1
0.314107007151171 1
0.291393795514325 1
0.309525014723959 1
0.297642884964761 1
0.2917801986989 1
0.298092416805478 1
0.306613298658693 1
0.308064124476378 1
0.313061426346904 1
0.274445056351623 1
0.309009327716429 1
0.273789486366785 1
0.30938599092015 1
0.313675468820567 1
0.311138299979503 1
0.289413288381913 1
0.28456521936235 1
0.318694546274991 1
0.31314582269806 1
0.322351944401683 1
0.288484823626786 1
0.325307258481098 1
0.32477672461188 1
0.323023477919522 1
0.301156935303255 1
0.294754252799092 1
0.299936917527142 1
0.317728537302709 1
0.294770957560396 1
0.295915910326033 1
0.284138902169571 1
0.30705290541703 1
0.30668331423528 1
0.293293672146319 1
0.325091234395671 1
0.277850596926104 1
0.309299904077133 1
0.284006453836192 1
0.306343698232175 1
0.314488250694813 1
0.339407668071797 0
0.302336024248722 1
0.268791227448926 0
0.319655841579139 1
0.304813899193025 1
0.325342612961562 1
0.331789436230474 0
0.32105890911028 1
0.299693773588782 1
0.315035264576423 1
0.287514414603321 1
0.299064391874112 1
0.331816053976053 0
0.291628781825918 1
0.27903349248514 1
0.31971947095263 1
0.309433747965194 1
0.322855426221017 1
0.320365503778329 1
0.292009227029974 1
0.318258542814941 1
0.285793485208456 1
0.292972960355289 1
0.293953494874298 1
0.293503749111167 1
0.313589951201868 1
0.315920470937214 1
0.298800262635285 1
0.332880289104358 0
0.303877928560356 1
0.298036138333963 1
0.305433433271426 1
0.297831611814237 1
0.353091182404132 0
0.289669615804252 1
0.328043618666822 1
0.278300077410629 1
0.328076532026077 1
0.313538518205723 1
0.330217227025031 1
0.309690254115606 1
0.333833798986281 0
0.296223669700805 1
0.316554085448565 1
0.293081207648888 1
0.301345099768761 1
0.284482503093713 1
0.306470852518065 1
0.27716655091077 1
0.299664808546586 1
0.316735030297211 1
0.31542491658576 1
0.292715657734369 1
0.298318094718105 1
0.33048672865895 0
0.321223845346711 1
0.250362636134917 0
0.316653617656564 1
0.32947218463266 1
0.322532699382552 1
0.279137554508296 1
0.316844396343612 1
0.305184718515775 1
0.303124826164996 1
0.297992873065377 1
0.315867502519961 1
0.286291447109964 1
0.289731287211757 1
0.32348332455627 1
0.309424895556415 1
0.28845269876866 1
0.323156494834649 1
0.279975422593259 1
0.28405491592167 1
0.298926329631819 1
0.29913659133862 1
0.298392874585869 1
0.333424375187017 0
0.330391900596937 1
0.311509037094603 1
0.297566335397996 1
0.311694670290554 1
0.31228138943037 1
0.298316827397599 1
0.308301800211108 1
0.292053380891381 1
0.302908428989586 1
0.312196177287709 1
0.311915993977875 1
0.301214203709695 1
0.304183597451116 1
0.302771606694421 1
0.315036051287759 1
0.295988299739637 1
0.305062491162756 1
0.27578279502834 1
0.304478177705493 1
0.323766895184891 1
0.300271297840929 1
0.269444497427008 1
0.326828807216202 1
0.31528113209174 1
0.289434990937169 1
0.310492939195502 1
0.295622455827891 1
0.310821821980173 1
0.28628473286228 1
0.322811271854185 1
0.317222880710252 1
0.278573657305733 1
0.294930193463254 1
0.279347777432043 1
0.313542409152707 1
0.316094355918829 1
0.306371312834566 1
0.302283003702977 1
0.301476586327831 1
0.308208139998772 1
0.307742871559902 1
0.317337768122633 1
0.312141582825626 1
0.317036423257791 1
0.331524489823336 1
0.300056929478378 1
0.315078638270596 1
0.316102429282319 1
0.29651663055686 1
0.316649329967241 1
0.31580278288591 1
0.319943853219257 1
0.28916101095426 1
0.331341401017096 1
0.291684422860367 1
0.30486304942707 1
0.31520469717626 1
0.297107871058847 1
0.295662045884528 1
0.301702269044869 1
0.331315514461932 0
0.286945241143803 1
0.326181735918717 1
0.306355107146283 1
0.302200819595975 1
0.299672266161902 1
0.302824597927269 1
0.30074586904189 1
0.320389683948875 1
0.334387797388197 0
0.299957541235137 1
0.329000139944885 0
0.319652915909826 1
0.325203972168616 1
0.325579968648786 1
0.2895134271979 1
0.31766598403406 1
0.298621172814422 1
0.30112258155676 1
0.314124996362255 1
0.285597884732221 1
0.30426660525753 1
0.311858864667453 1
0.325927178023074 1
0.329301752022002 1
0.288278282913364 1
0.294572539914421 1
0.311025196203586 1
0.283607585049927 1
0.30776705032782 1
0.301413882021993 1
0.30558142870279 1
0.292902465502307 1
0.301469008061329 1
0.300623178305182 1
0.323819018950143 1
0.306755394546078 1
0.319757434209769 1
0.324414151375931 1
0.326610510298842 1
0.318769573085649 1
0.306528141978315 1
0.30694329247508 1
0.321795311281232 1
0.295283268167525 1
0.277613849764419 1
0.3033717275139 1
0.294434352285931 1
0.301388873470272 1
0.274191562566061 1
0.292459503148874 1
0.317525613161018 1
0.316479675274781 1
0.289355511977718 1
0.285428070599092 1
0.304082067635745 1
0.287256408239462 1
0.335966493842535 0
0.303144352357681 1
0.301607262258015 1
0.277486641038254 1
0.330713938829989 0
0.275527025311074 1
0.294009619698068 1
0.309057115685442 1
0.301862057918179 1
0.299573786814497 1
0.298119524418753 1
0.273993400612888 1
0.28784411653025 1
0.299812898428425 1
0.303635327641656 1
0.310259289223203 1
0.317476662579607 1
0.306433687859858 1
0.296565449699028 1
0.300989234645012 1
0.304977438181612 1
0.326599094148204 1
0.298791357069414 1
0.290446457660828 1
0.327793387195968 1
0.30980188995883 1
0.295249546638211 1
0.291893415844153 1
0.299542414071011 1
0.271249071910934 1
0.313262257349282 1
0.303169727228233 1
0.296902533602434 1
0.29295086828251 1
0.294224197665632 1
0.296316360209082 1
0.296487603517007 1
0.312762559027997 1
0.287204620779677 1
0.310701643870299 1
0.303917071230603 1
0.32046231383018 1
0.320491777797389 1
0.315486462656878 1
0.286375595640809 1
0.325269254538165 1
0.288594627410894 1
0.282890525982824 1
0.285790607304086 1
0.293406021252856 1
0.294447685460046 1
0.304979080455377 1
0.304234671837939 1
0.299099114279102 1
0.310443557598186 1
0.309828306031904 1
0.294980499827085 1
0.316137546250468 1
0.307564904059038 1
0.333920349593708 0
0.30508183382108 1
0.293802972004252 1
0.312020086458509 1
0.296679362649038 1
0.325311885130341 1
0.279797017398062 1
0.336832923850244 0
0.284420158514469 1
0.307550225047098 1
0.295389129925674 1
0.334965805530019 0
0.30360491983172 1
0.26756764724289 1
0.303578580508349 1
0.288735680373164 1
0.301612807581625 1
0.29467232202473 1
0.308691389640201 1
0.311353211782356 1
0.311930510608175 1
0.301725724690632 1
0.297411369441142 1
0.288457660952055 1
0.311414499810018 1
0.298800217390581 1
0.296379520997475 1
0.306802513733526 1
0.287085959657453 1
0.285814022798778 1
0.323378814961545 1
0.309689860285066 1
0.312917858449381 1
0.30379773453071 1
0.290116166468092 1
0.322590455633698 1
0.322990808750211 1
0.315428176005891 1
0.309057998145279 1
0.330885780720502 0
0.27713652066985 1
0.297770296190702 1
0.309829724673656 1
0.285358527730372 1
0.286068114498859 1
0.31603278458657 1
0.315939411190286 1
0.302684151001934 1
0.342422333148145 0
0.300280587822343 1
0.306653649471419 1
0.31455051101158 1
0.290546442418735 1
0.26287741145383 0
0.281092304289206 1
0.282794878149942 1
0.31524225735542 1
0.28566185935459 1
0.324167266575239 1
0.311263645009193 1
0.302716771795861 1
0.315582998959895 1
0.308207974977732 1
0.323807017116407 1
0.286587200139832 1
0.310358092480319 1
0.287764563503806 1
0.322308805081335 1
0.29066223911702 1
0.332452677618298 1
0.303315457741848 1
0.311559677959688 1
0.30928025144046 1
0.294846721289264 1
0.292856599167463 1
0.301099739058208 1
0.285659213875321 1
0.323586409552534 1
0.292070137525436 1
0.313551628084718 1
0.335687342663713 0
0.290376595076681 1
0.299635707621678 1
0.29866754755523 1
0.317262404869394 1
0.284983743162145 1
0.320058060512453 1
0.30923729482113 1
0.286170718844745 1
0.31582368193114 1
0.324147654356804 1
0.283684358853162 1
0.318623553926392 1
0.30691839301481 1
0.290970574464577 1
0.319159342371247 1
0.307297475146759 1
0.30263794180758 1
0.334678192438415 1
0.33066407113347 1
0.307795788589004 1
0.313092685040272 1
0.293026703679804 1
0.290072924610508 1
0.295321846807952 1
0.316764780243419 1
0.296982631984658 1
0.30714311785979 1
0.29955531342135 1
0.308643361304777 1
0.327273624488916 1
0.283500234380131 1
0.29392286483403 1
0.320508314625547 1
0.29653958300414 1
0.29486428548186 1
0.30385248851881 1
0.299785227098475 1
0.312305409436464 1
0.314207895595116 1
0.301846465201084 1
0.290133404498586 1
0.312791193911703 1
0.300527235630018 1
0.321862349086768 1
0.313865150592783 1
0.304122953672015 1
0.291980899572282 1
0.299969896288613 1
0.30312005007814 1
0.303666494116103 1
0.300164969930268 1
0.304381736096205 1
0.295917369195475 1
0.300439050970399 1
0.295768574830778 1
0.303397679785895 1
0.285594422515247 1
0.298393615057842 1
0.29830869052351 1
0.291429639011715 1
0.311078782105579 1
0.304593032967051 1
0.32510111037888 1
0.305034913209518 1
0.307325569683325 1
0.307005503791539 1
0.289905359359692 1
0.303370895155586 1
0.290090467755583 1
0.30542978031852 1
0.323571396024144 1
0.287527645837457 1
0.310652724484089 1
0.298424058540937 1
0.311934936979253 1
0.315514973723722 1
0.320314890543572 1
0.296237170513902 1
0.278539314472916 1
0.32489301525091 1
0.275491646116434 1
0.276019617398726 1
0.286244911465149 1
0.328611414778037 1
0.299919291826988 1
0.331150966482313 0
0.301080863509308 1
0.310700289496745 1
0.301123612270225 1
0.333579370892755 0
0.31346427223531 1
0.305170003047564 1
0.291020784977626 1
0.317335875576498 1
0.276334589873587 1
0.280744512081722 1
0.286021893179105 1
0.300940113316771 1
0.30853977945519 1
0.278337767794781 1
0.296519333027707 1
0.28458971757985 1
0.292366980458408 1
0.28438966006091 1
0.299042933862992 1
0.304426117616858 1
0.325272769408731 1
0.298413856646336 1
0.310826414195193 1
0.319392628603318 1
0.30549094765468 1
0.29697678014334 1
0.328733093897913 1
0.336595153343181 0
0.307586008505001 1
0.314727021633423 1
0.283443552578071 1
0.292167866923977 1
0.309513565465016 1
0.318799915752754 1
0.337970693838071 1
0.307764746011038 1
0.286282671544521 1
0.287403448566471 1
0.324097758264945 1
0.292304259124402 1
0.287111703346472 1
0.297714383944821 1
0.308549120479555 1
0.308418553474902 1
0.312659946585452 1
0.297151548566177 1
0.318894962708438 1
0.316440685367704 1
0.317133339525151 1
0.306606012359242 1
0.272662352548202 1
0.31101648978379 1
0.303779548060458 1
0.299439167568576 1
0.313032726923732 1
0.314684290202059 1
0.292317847969807 1
0.292086177586719 1
0.319673730732852 1
0.307923575523369 1
0.295177598148972 1
0.31732501135128 1
0.269055574983119 0
0.328907658437835 1
0.313423613896173 1
0.335235609441171 0
0.302742305554773 1
0.328904021037549 1
0.322657313239958 1
0.297666484866632 1
0.303970063972917 1
0.294580031384854 1
0.298200881464878 1
0.262102950553504 0
0.270000498281723 1
0.29343065671623 1
0.319552495115274 1
0.31147111868222 1
0.295743869457095 1
0.302479593223753 1
0.308623456020187 1
0.290684243928964 1
0.31117714575297 1
0.297924774243801 1
0.310872412891869 1
0.316723324376146 1
0.298476323877247 1
0.306629602557608 1
0.299905722148302 1
0.286413331626244 1
0.272064692006034 1
0.318110794152631 1
0.314365874467981 1
0.317685303504475 1
0.286397658890236 1
0.306896494828085 1
0.282512034807584 1
0.314016234589736 1
0.263686280624421 0
0.310158708979036 1
0.325508189007934 1
0.289129345047183 1
0.301145855898776 1
0.31617697927018 1
0.308499917980356 1
0.290436038284235 1
0.302763912554417 1
0.308429205343136 1
0.311768789519221 1
0.292447886659912 1
0.297094597099612 1
0.30213541828504 1
0.310159096526992 1
0.304027108089799 1
0.318909699373064 1
0.311898109174694 1
0.319806399661976 1
0.324469173019198 1
0.310115229662004 1
0.303993160243204 1
0.313953224011791 1
0.284659858669699 1
0.313544353354991 1
0.298627764215185 1
0.317015817525634 1
0.283675437464554 1
0.263610769058553 0
0.285571786005074 1
0.341061759914154 0
0.311423238129973 1
0.327195957989021 1
0.284661834743554 1
0.280496437801383 1
0.309003177362596 1
0.321751036067347 1
0.315778445563696 1
0.303612057623406 1
0.311886625781936 1
0.303218111301538 1
0.312692018043376 1
0.32862535806309 1
0.304024847192252 1
0.313345695769482 1
0.298337009545889 1
0.31328826991 1
0.29744966719841 1
0.321085552239272 1
0.291784612680126 1
0.283061935782535 1
0.323168679436233 1
0.302102044730958 1
0.325390922035368 1
0.311789950102055 1
0.289612919970177 1
0.27141872882224 1
0.25896430335694 0
0.296015463237615 1
0.30821237160143 1
0.29251226967855 1
0.299293337955878 1
0.294388485339051 1
0.290720911229731 1
0.309021767383827 1
0.292924980790604 1
0.308709513404535 1
0.284354683592038 1
0.296451130927948 1
0.325546035085195 1
0.308962707697973 1
0.292340384505726 1
0.277627877053273 1
0.293197181385384 1
0.347635861740579 0
0.311104030189509 1
0.296738667293386 1
0.29429217045307 1
0.320876941158571 1
0.320409879788712 1
0.287972695701434 1
0.305259740745864 1
0.323248810190043 1
0.312513860346991 1
0.287799597638359 1
0.309542492887716 1
0.325038823218128 1
0.313251148516823 1
0.280915405711795 1
0.309115323479557 1
0.318335167772713 1
0.313389816895819 1
0.345334464375621 0
0.303706300866826 1
0.276659151692382 1
0.320166730771027 1
0.288797000917674 1
0.298635371947213 1
0.303234443391884 1
0.289968310410026 1
0.315973957335619 1
0.308941954599772 1
0.321804915932672 1
0.315073269350954 1
0.305567236990536 1
0.314019737443766 1
0.327735424731779 1
0.303045524713668 1
0.287071847824269 1
0.328560375619339 1
0.285136821581741 1
0.301278027062035 1
0.294971960170258 1
0.29365027823973 1
0.324466857389315 1
0.289410445890372 1
0.320674957624869 1
0.30524640970784 1
0.304017273085676 1
0.292871161774458 1
0.314576552780691 1
0.299043184069362 1
0.30299698712308 1
0.31317884341899 1
0.284228104379255 1
0.307696840095945 1
0.309847416080693 1
0.32664880122981 1
0.321485812396698 1
0.302000097253633 1
0.285564525161392 1
0.306399545748933 1
0.291058564032742 1
0.324721980682642 1
0.310255287164896 1
0.29424505250648 1
0.296745964537638 1
0.2936023265407 1
0.286631433961297 1
0.307958141030448 1
0.311342008132453 1
0.313484634454361 1
0.308117093427747 1
0.298102940918511 1
0.309694023063239 1
0.283317848285748 1
0.316129299881759 1
0.300350435386493 1
0.301098964263016 1
0.336839583414064 0
0.292473253380604 1
0.310261285318477 1
0.315239552712574 1
0.284123429708071 1
0.300682513144192 1
0.311917253842282 1
0.271465559305074 1
0.284937832451557 1
0.315981188663276 1
0.31289861274174 1
0.308203868286617 1
0.30455460075429 1
0.313028665040402 1
0.320377836558328 1
0.308658907387685 1
0.287894174819271 1
0.314943810328838 1
0.312123143702514 1
0.309780203733017 1
0.319968273651487 1
0.299630916045363 1
0.32078428133362 1
0.305057085504563 1
0.314190932862901 1
0.284081339969475 1
0.272849498573993 1
0.303292269735983 1
0.306166554174654 1
0.318421944891956 1
0.301595125262133 1
0.299962472051804 1
0.305960076199836 1
0.291880228435711 1
0.328927947534918 1
0.295601080933185 1
0.288347070001432 1
0.313392768845735 1
0.322456454146201 1
0.311999808422438 1
0.290203747804598 1
0.305209321235095 1
0.299036635136171 1
0.294867944172432 1
0.321882499488136 1
0.295289855945779 1
0.291430890075326 1
0.281427503736467 1
0.30910407721985 1
0.309821307883295 1
0.307793859235154 1
0.314380266464724 1
0.329020919747868 1
0.281501212170933 1
0.315777918013786 1
0.306700960640533 1
0.30747170250815 1
0.30955737225981 1
0.294530321786871 1
0.294707592168299 1
0.305673856321248 1
0.323599851410246 1
0.320800523661382 1
0.321798144662747 1
0.311653138525471 1
0.304240100784896 1
0.33898849223048 1
0.292457758909626 1
0.356106015432107 0
0.296095025682167 1
0.286539775704247 1
0.300518532713406 1
0.310491292084664 1
0.304382156844788 1
0.289328451727439 1
0.312340327646391 1
0.328074240998656 1
0.302135114626159 1
0.331274267911134 1
0.347985307434491 0
0.305475400554719 1
0.2963906949007 1
0.31219763868732 1
0.295150376162238 1
0.291823395673205 1
0.305800472704932 1
0.275771838442221 1
0.27829939751207 1
0.280295179510091 1
0.312671130622951 1
0.310254898917151 1
0.315731747860719 1
0.300887107505665 1
0.308218257644713 1
0.313544514529788 1
0.317254020394045 1
0.320713190011832 1
0.312269195981618 1
0.273011381089644 1
0.322347411107439 1
0.300759497152346 1
0.294314265538611 1
0.32816343823861 1
0.309913231412917 1
0.318373266812439 1
0.325039560906319 1
0.31004270602265 1
0.30842528174595 1
0.313014123043607 1
0.298046159637537 1
0.307595238972759 1
0.301602337165471 1
0.303222801827791 1
0.298081771239007 1
0.292961578612472 1
0.317108075904123 1
0.296074574505393 1
0.299242859672835 1
0.302864162653509 1
0.331396879531679 0
0.295079642231923 1
0.296824661240835 1
0.28322566597741 1
0.291314639658852 1
0.30621332194627 1
0.30912669043091 1
0.288918387558195 1
0.288550016210816 1
0.306633678479607 1
0.28946979378047 1
0.301928647449229 1
0.322814315639161 1
0.297710076378884 1
0.316629121415166 1
0.286549587051194 1
0.290655432511081 1
0.326040424318235 1
0.281605935241147 1
0.32299740426032 1
0.320331174418709 1
0.304897247246224 1
0.302530390577063 1
0.297671074630538 1
0.31908189796245 1
0.30746871461835 1
0.309569191631318 1
0.291510132817034 1
0.28998978884294 1
0.306323548105268 1
0.286297545511748 1
0.309145344676185 1
0.297680029058261 1
0.290271142859407 1
0.306733240869754 1
0.284648632103111 1
0.294502375003794 1
0.291932042537932 1
0.300480740419926 1
0.297753725039565 1
0.305175513067623 1
0.30224890446804 1
0.287779917428022 1
0.272233030393671 1
0.291651341330036 1
0.301405645344522 1
0.300472329268223 1
0.292259938948162 1
0.29559561901714 1
0.28508160244766 1
0.331931377493053 0
0.310748701346485 1
0.310437513361705 1
0.293858142419216 1
0.313493145950641 1
0.299696878288412 1
0.307470823799256 1
0.314162081811187 1
0.316997333130635 1
0.29671344363393 1
0.318503119998961 1
0.286977031458837 1
0.323206946114039 1
0.291684167166521 1
0.320781984880252 1
0.302916758571581 1
0.287526450977732 1
0.310408417126307 1
0.299427025765347 1
0.312397029329518 1
0.291679584648729 1
0.302550761060803 1
0.304508915325397 1
0.299343116838658 1
0.296897674465706 1
0.305907284816412 1
0.306389155951963 1
0.334112892071054 1
0.31134839425003 1
0.304749852472093 1
0.285805350264814 1
0.268471508031343 0
0.305615475929276 1
0.306428743647275 1
0.289982156366162 1
0.299253245992194 1
0.33441013777137 1
0.307237379660724 1
0.320385118575179 1
0.314315231431718 1
0.302189557725992 1
0.27300671633995 1
0.306810683045739 1
0.286405182823751 1
0.326216146338143 1
0.314624774289038 1
0.310151027781043 1
0.290986996010753 1
0.329575516756201 0
0.307113270828993 1
0.296969640358491 1
0.321709475964491 1
0.291351221987974 1
0.284838541803889 1
0.311865506762185 1
0.304920670629441 1
0.314452981285218 1
0.305004036141109 1
0.300836646906216 1
0.285219017061315 1
0.305914458054027 1
0.317036615260361 1
0.308743861053041 1
0.26792763135631 0
0.292383920936799 1
0.307046528926172 1
0.322832448261364 1
0.31267462157556 1
0.307827639039808 1
0.300327092971147 1
0.291854634455456 1
0.307010520464515 1
0.317140748360001 1
0.301691884813381 1
0.297332722218239 1
0.310045545334811 1
0.291848127690199 1
0.320688949441539 1
0.317396395426221 1
0.282140255090442 1
0.291862493146319 1
0.309206916221085 1
0.266042875756713 0
0.315542900106441 1
0.29867521592039 1
0.29455016797286 1
0.301196056411006 1
0.301274095467987 1
0.316087333802089 1
0.310261685634956 1
0.27131260417936 1
0.289814095614527 1
0.28471609105238 1
0.333617588995542 1
0.28516325767208 1
0.303872228065308 1
0.321234455938281 1
0.28982534797662 1
0.341729276050612 0
0.317041024705076 1
0.288042224114268 1
0.318196289806631 1
0.311665078688385 1
0.316662866399383 1
0.303376752183675 1
0.313834285520286 1
0.310810101629584 1
0.312257218640695 1
0.279584470924825 1
0.311852435751461 1
0.294626941229834 1
0.297197175066918 1
0.300673983845837 1
0.323716424634548 1
0.31482556038404 1
0.309403734462308 1
0.317901760769823 1
0.33637814052906 0
0.289065219985611 1
0.31804512462856 1
0.312878947388076 1
0.29826079805316 1
0.292216226926023 1
0.298241111511051 1
0.307955999380452 1
0.293963066850235 1
0.312842421664535 1
0.317488044603767 1
0.292208552361585 1
0.274609751276636 1
0.29416103306531 1
0.335015707640753 0
0.3219918236029 1
0.301777393676521 1
0.310806792179669 1
0.306036377731008 1
0.322669506540499 1
0.306236455809925 1
0.309809122087456 1
0.318494763845387 1
0.290211189892815 1
0.314048125645977 1
0.285686944772419 1
0.319572842155819 1
0.30186470670375 1
0.303290056104638 1
0.313288069128062 1
0.303974215935419 1
0.309110609923721 1
0.309592877284212 1
0.288701052858126 1
0.29244148133884 1
0.315596089066278 1
0.296417868773264 1
0.278135363940501 1
0.32949349745906 1
0.317960282193215 1
0.286892555430282 1
0.299873293889577 1
0.331851837506196 0
0.300343968041961 1
0.303023241757943 1
0.299441146206752 1
0.299509142245722 1
0.293085794072527 1
0.302850694545246 1
0.30064305342111 1
0.283135764114218 1
0.291340982792684 1
0.292617704583416 1
0.303186635165146 1
0.309105367057281 1
0.285442636270405 1
0.301472233332557 1
0.281831151760394 1
0.319568274746147 1
0.282570284965238 1
0.334974271522089 1
0.32437779714626 1
0.313071885153812 1
0.325200776460365 1
0.272397667634058 1
0.305468696442345 1
0.307986621568879 1
0.289452416254785 1
0.310976657476572 1
0.304140445467099 1
0.301380626579836 1
0.291443004341422 1
0.278329925194157 1
0.32201942841876 1
0.298834324097366 1
0.317707470609651 1
0.293344897266042 1
0.291696930719187 1
0.327095648399985 1
0.31306534755332 1
0.319854716370331 1
0.300838073714252 1
0.297552281789784 1
0.287573120919527 1
0.3064942513337 1
0.336829618478177 0
0.343431975539725 0
0.291401193229214 1
0.274963827291625 1
0.317249889718141 1
0.286665415479602 1
0.304006785811884 1
0.316524733516155 1
0.303854322806986 1
0.279058042567618 1
0.28683779727909 1
0.303395725534286 1
0.294982810421745 1
0.289082512760931 1
0.292127345195662 1
0.322603261925762 1
0.289534071489271 1
0.319133494170314 1
0.291093698940241 1
0.292603944071513 1
0.296776093923168 1
0.292098258801844 1
0.320031729092907 1
0.311204502549513 1
0.287760833067762 1
0.322786310167992 1
0.305211608398862 1
0.319153851931846 1
0.303079441455742 1
0.335843099266312 0
0.298235595172983 1
0.30290588611726 1
0.301587568029108 1
0.301652394316977 1
0.301652536184775 1
0.301668740449964 1
0.296041957810593 1
0.321774300626296 1
0.3011012930199 1
0.297944827086563 1
0.30584382741582 1
0.307157890773148 1
0.311535267289045 1
0.284964000513572 1
0.316373182228833 1
0.310265490748887 1
0.309553591577137 1
0.308704070881034 1
0.29573257953934 1
0.294501263770627 1
0.296549499330455 1
0.282712816630558 1
0.327486094002275 1
0.337549385626957 0
0.293727880453793 1
0.304567122815988 1
0.316945583753285 1
0.317070051899796 1
0.313091411846614 1
0.316571251840729 1
0.325043723640487 1
0.332074420378752 0
0.317973244646697 1
0.307061058828687 1
0.294477558567705 1
0.287270626095229 1
0.28433327070093 1
0.281494320230054 1
0.309004441543235 1
0.302135328657594 1
0.292289284949749 1
0.292033841467135 1
0.27946887121272 1
0.290716128970673 1
0.279424285509604 1
0.306101317523374 1
0.322076449946396 1
0.299943471248192 1
0.311992633893565 1
0.326333916000956 1
0.303653634043885 1
0.320319171688425 1
0.297381729976703 1
0.300620365946453 1
0.28998623825971 1
0.27952422073375 1
0.32867260655792 1
0.292562678982054 1
0.327467146486341 1
0.318167589409531 1
0.328512371299733 0
0.308494419802176 1
0.287939555722018 1
0.271300003026431 1
0.304622000400263 1
0.279252176261305 1
0.3093132847519 1
0.316038472695983 1
0.307483081913092 1
0.299617898311677 1
0.304729017357336 1
0.329491043157545 1
0.29878778844169 1
0.312471664780591 1
0.343170562601498 0
0.271837745070534 1
0.307698710587893 1
0.30389572473378 1
0.336020971922545 0
0.278569065786989 1
0.296586769673077 1
0.298052967553456 1
0.305236899140013 1
0.284962645051017 1
0.280340083416019 1
0.312176933928231 1
0.313697548132126 1
0.305984271837137 1
0.304882328183721 1
0.331298196568461 1
0.313368248971469 1
0.297737511152589 1
0.324259369353745 1
0.308294938778604 1
0.309491395967557 1
0.283044849874124 1
0.279006670851659 1
0.320079191637801 1
0.334645282027504 0
0.278787384247916 1
0.310230426526673 1
0.303773937825665 1
0.279069497110131 1
0.297036316596329 1
0.329321421690784 1
0.301165600347622 1
0.318260033811351 1
0.314525230322964 1
0.335974799668843 0
0.306517547469281 1
0.28235995067406 1
0.28892176325144 1
0.315215731663537 1
0.317226084467643 1
0.277705771211833 1
0.300042651798276 1
0.312756680497235 1
0.299948676945025 1
0.289531648367872 1
0.309501157585261 1
0.322321365272694 1
0.297907039719884 1
0.33036186858618 0
0.334720180505042 0
0.297055599875579 1
0.295659047535651 1
0.300844006197677 1
0.311331043879438 1
0.314314728926239 1
0.300966960120215 1
0.303235880953312 1
0.288146959771039 1
0.31605071326934 1
0.321278814993228 1
0.281320023013619 1
0.303593372925708 1
0.300435570142496 1
0.301111023348724 1
0.280627376810707 1
0.309992792115105 1
0.291092398792509 1
0.298909731112059 1
0.281826670986764 1
0.297886785335439 1
0.279959307802398 1
0.270067765666648 0
0.309867349789698 1
0.309542289080283 1
0.313963919855546 1
0.308672236604755 1
0.322013604080225 1
0.294828971823865 1
0.323078327840665 1
0.307059423857148 1
0.320470932982357 1
0.32387362774722 1
0.333114891649483 1
0.305846380508229 1
0.296585516339997 1
0.285340897383226 1
0.304743735513325 1
0.303616023582693 1
0.313741199802904 1
0.313523112701593 1
0.320153890237037 1
0.321571545982175 1
0.315418355999909 1
0.316639467911919 1
0.322641890471544 1
0.300311627367939 1
0.294686614001634 1
0.308396605109039 1
0.294858088783575 1
0.282226843577559 1
0.314585234298823 1
0.302791670000881 1
0.327518652240329 1
0.305551378787996 1
0.291441936801221 1
0.294650138217332 1
0.326847941820725 1
0.31714637172729 1
0.304418272275385 1
0.278824558307478 1
0.327548217652326 1
0.309816483166514 1
0.308079167727503 1
0.309716731604478 1
0.300169747177899 1
0.307790470263723 1
0.31495433472136 1
0.309446542935765 1
0.295061742999544 1
0.304243659668013 1
0.310423708142956 1
0.299831018872387 1
0.31014687801871 1
0.335973877587275 0
0.31547195756902 1
0.320808541124876 1
0.322186366875453 1
0.305897008518033 1
0.293387459125357 1
0.328138649406309 1
0.30814565959811 1
0.303383550513736 1
0.333819348321794 0
0.30277425210219 1
0.288548416886265 1
0.322263087405436 1
0.316275437936612 1
0.298295194594296 1
0.326345024327116 1
0.308964295503428 1
0.299426716163638 1
0.27108181881269 0
0.281471887262843 1
0.312510541756194 1
0.311331453982845 1
0.306729997966188 1
0.307750973184416 1
0.317512294112737 1
0.272124131325886 1
0.295115474400535 1
0.323384664693723 1
0.320365750634078 1
0.333410713236293 0
0.30507286247382 1
0.345503792926107 0
0.313872619219988 1
0.306439432073662 1
0.309521879555256 1
0.278152602512509 1
0.318595175802379 1
0.284877233079634 1
0.329552083754202 1
0.312878356026347 1
0.27758730182588 1
0.281021352690253 1
0.277544472500123 1
0.301730248864457 1
0.331404879138206 1
0.306159556696846 1
0.282130320731697 1
0.317225635563206 1
0.320869278477715 1
0.282936294224994 1
0.352108278866164 0
0.295388845582423 1
0.313950428243603 1
0.319147432424948 1
0.283372877755549 1
0.326655517322052 1
0.304587097731135 1
0.280546926612257 1
0.340752625409577 0
0.288410160660716 1
0.29015423539618 1
0.305238160574316 1
0.293564328066769 1
0.292721948624582 1
0.327014294339892 1
0.300085399763339 1
0.309738410188065 1
0.325757372516498 1
0.30296556122888 1
0.288492664358824 1
0.307470572025307 1
0.322752771327771 1
0.290964184155532 1
0.291382735384981 1
0.317574778438296 1
0.328323732387925 1
0.274652020067329 1
0.325912591053672 1
0.262357310134848 0
0.298082709370826 1
0.297445596532751 1
0.322084598231659 1
0.299797558121118 1
0.301211016451449 1
0.293176205076431 1
0.3097883673628 1
0.295818332131384 1
0.31415287500418 1
0.327926393112838 0
0.320982973592492 1
0.285445050565903 1
0.29909710334754 1
0.301565626953414 1
0.31384330704218 1
0.309239801370332 1
0.311714977676649 1
0.31764181290887 1
0.334341857789772 1
0.312203042279665 1
0.289308927734322 1
0.295695026808597 1
0.297965351602761 1
0.278942539399022 1
0.292258789349278 1
0.310362813322194 1
0.301633128581607 1
0.313752980392055 1
0.334261721124587 0
0.34340286693777 0
0.279925482757786 1
0.313773037242681 1
0.276632881065861 1
0.283811197388885 1
0.307968273190738 1
0.279631190865125 1
0.309383109639577 1
0.304140668189431 1
0.315345193289097 1
0.344317476644401 0
0.290224323910283 1
0.318918421730542 1
0.295709700405403 1
0.297514263727921 1
0.316004779216571 1
0.30394376830127 1
0.331349095837081 0
0.317053984446957 1
0.307107683437593 1
0.306728699052001 1
0.304955047431043 1
0.311286592602799 1
0.307563604246655 1
0.248366181853201 0
0.304069107360532 1
0.291171423282558 1
0.30798798832625 1
0.30695873680448 1
0.29762566083365 1
0.321137537659355 1
0.333056566614518 0
0.299473671789436 1
0.288055736475661 1
0.31637748671531 1
0.284350743452249 1
0.319738873337534 1
0.322918501306972 1
0.327485799762895 1
0.315746605078983 1
0.30518006411767 1
0.314134678386914 1
0.327863423182204 1
0.322305188939684 1
0.328895850101662 1
0.322438647570789 1
0.300163908588925 1
0.304658471655335 1
0.2870738695715 1
0.319789277846176 1
0.311823224299062 1
0.278298357062449 1
0.306666423572091 1
0.307854765815326 1
0.280080295735419 1
0.317105478794104 1
0.317024968846695 1
0.311234173932992 1
0.293185614612723 1
0.305754420120052 1
0.316919767163371 1
0.304498186906144 1
0.314314703703974 1
0.361908099442255 0
0.281923856770983 1
0.295134478474525 1
0.29440041100328 1
0.311629688288844 1
0.295451166507017 1
0.313744092735154 1
0.320892329862672 1
0.304738799097698 1
0.287075246941924 1
0.280835151339178 1
0.316697665414951 1
0.322033201114222 1
0.30665479690391 1
0.329923788057921 0
0.31673058563253 1
0.293610401721778 1
0.307352800528987 1
0.285744547342097 1
0.312554746345127 1
0.292324903436623 1
0.321779221712905 1
0.28884198292019 1
0.316134984687117 1
0.318972596269975 1
0.318341351973312 1
0.281314207737441 1
0.283681442548728 1
0.285869513415433 1
0.310462573050929 1
0.320147251606356 1
0.315952083988324 1
0.30253985770285 1
0.267311522621345 1
0.310398962582117 1
0.310959788060364 1
0.283644748197023 1
0.307582355724201 1
0.325018973509426 1
0.311678446665686 1
0.322521344098372 1
0.31628661645319 1
0.310595051193955 1
0.319384263777852 1
0.31469356966572 1
0.300710841772491 1
0.312316601888842 1
0.311098045707006 1
0.326058602138814 1
0.301742645086301 1
0.28595464234682 1
0.293257550565049 1
0.306101185762555 1
0.31161092648849 1
0.320037282823491 1
0.295705737107151 1
0.307152047370531 1
0.299669137741236 1
0.295041782424597 1
0.295742926734102 1
0.295673365182741 1
0.329520605455513 1
0.341976340635758 0
0.301219372893239 1
0.315048533170859 1
0.300797395940073 1
0.314117596971751 1
0.287188256615936 1
0.29454088058481 1
0.330910005989267 1
0.298416798923061 1
0.299193208127142 1
0.31934877555847 1
0.319581598589064 1
0.298923396311851 1
0.30528477375578 1
0.285328109754077 1
0.314021701766972 1
0.279046068235686 1
0.317745241154189 1
0.313876159500653 1
0.314829706724411 1
0.310068884023631 1
0.325048727344696 1
0.317298518433295 1
0.315319006430456 1
0.333987264251561 0
0.307427427171084 1
0.316225245645296 1
0.315739505598275 1
0.308717508969672 1
0.29463820736716 1
0.280954580179654 1
0.31176213118343 1
0.309264498128112 1
0.298826966869797 1
0.285127831673606 1
0.29262044205994 1
0.30057959557488 1
0.315264597582189 1
0.290840707451975 1
0.298946988704959 1
0.270243061894377 1
0.297882116256077 1
0.265304986619124 0
0.300605327157386 1
0.284098217448196 1
0.34224979474693 0
0.308578249833509 1
0.313249862544974 1
0.318899345578075 1
0.300163154557335 1
0.321465652045364 1
0.292025429699279 1
0.306827859151812 1
0.307368043582918 1
0.287926495076451 1
0.280584111299882 1
0.301793513402613 1
0.281900408230169 1
0.320919454899861 1
0.315861750727905 1
0.297716261702863 1
0.338525078128069 0
0.32439701725612 1
0.269411855532222 0
0.280526002457744 1
0.323739643873006 1
0.315790989835733 1
0.285149536598641 1
0.28696765076938 1
0.295875820190429 1
0.295687684219992 1
0.300127686535873 1
0.292021522615031 1
0.318222156105205 1
0.308418694976299 1
0.333947297766587 0
0.303877227430319 1
0.29378222792914 1
0.301011441248021 1
0.31291858832477 1
0.317465392371404 1
0.292926480036243 1
0.291834222358443 1
0.289902695592636 1
0.306402883209228 1
0.294653036659093 1
0.296747206255242 1
0.3191063798398 1
0.310695428653324 1
0.295197221361863 1
0.298293757232295 1
0.308203996649583 1
0.289162093704828 1
0.276094359786891 1
0.336044409921891 1
0.299031821653035 1
0.320489866451603 1
0.325245405995818 1
0.282137922012394 1
0.286991690813328 1
0.281812313967382 1
0.298922862817605 1
0.313080434127779 1
0.319893539522466 1
0.303676350854397 1
0.27055605148776 1
0.30984471801777 1
0.320008247588274 1
0.302620238621253 1
0.315893470932682 1
0.299073868637413 1
0.289755427359446 1
0.302304378340454 1
0.319147843389924 1
0.322390559526806 1
0.301117208827667 1
0.318653012478922 1
0.335912852402977 1
0.306908824785149 1
0.301171440139883 1
0.332713745159547 0
0.325427960661528 1
0.323847054343413 1
0.281062928012111 1
0.337269189253449 0
0.292337778459475 1
0.34072087820569 1
0.286973361814041 1
0.291440490556729 1
0.322675298844894 1
0.28708998733247 1
0.301559526294173 1
0.316534968015611 1
0.303451793961136 1
0.320742317909376 1
0.27404610106885 1
0.305231210783954 1
0.32743085349245 1
0.313277201821393 1
0.295507081047794 1
0.268309828697461 0
0.314441645924453 1
0.304653255870911 1
0.317501875752119 1
0.303302633512398 1
0.328463691852741 1
0.319456366876493 1
0.308901083430307 1
0.285154631578325 1
0.322062907004211 1
0.309741712584084 1
0.304859270478203 1
0.336249515641997 0
0.288565061564766 1
0.286508312788107 1
0.293580921152898 1
0.316589325691415 1
0.306556903968816 1
0.291453476549147 1
0.290416782885973 1
0.28433796494969 1
0.304356955099073 1
0.300974697152762 1
0.303163179948424 1
0.310792823792398 1
0.321097147734918 1
0.321505185388814 1
0.306003414978066 1
0.286248840794695 1
0.336291193089225 0
0.312757130076873 1
0.313686742577673 1
0.300032885701565 1
0.301340655273738 1
0.313238257839738 1
0.315650442436982 1
0.307342063973566 1
0.317758750177935 1
0.288507750854377 1
0.291169690202468 1
0.325012496869277 1
0.325728048579657 1
0.284887016523805 1
0.322655095318715 1
0.295615243867297 1
0.269812549481994 1
0.277069751479981 1
0.292572443819177 1
0.31080841253067 1
0.299386888369975 1
0.316723858292017 1
0.284091324880226 1
0.327441350583545 1
0.292791587009752 1
0.301050659826463 1
0.298478566809666 1
0.305105506815065 1
0.303605210015573 1
0.310580815504488 1
0.309545443965782 1
0.308737568159362 1
0.302144208651854 1
0.299684756530309 1
0.322062521038172 1
0.313885279376716 1
0.290992841099064 1
0.291533173747913 1
0.303114166179119 1
0.271882632323983 1
0.303210225487491 1
0.276271108684992 1
0.295073640023234 1
0.293393560132183 1
0.303727366509947 1
0.321424016807017 1
0.302400872505866 1
0.289840800036421 1
0.302632671217208 1
0.311220203173294 1
0.320894513519412 1
0.326999926899346 1
0.321122225907092 1
0.303531271668775 1
0.333323464432533 1
0.321660932659638 1
0.288178065468793 1
0.284400708633812 1
0.307579125772464 1
0.307613502405606 1
0.301894427888817 1
0.302230539043744 1
0.283806294220466 1
0.312432009306653 1
0.284881544564203 1
0.294637107151013 1
0.277723190108152 1
0.310042634852336 1
0.294090465210462 1
0.32985559689174 1
0.296928853495188 1
0.288022493385362 1
0.287909828826462 1
0.320180709562397 1
0.310206640100502 1
0.290550351412469 1
0.317011533325923 1
0.31419135371208 1
0.279196029997573 1
0.301845748324029 1
0.305300774111586 1
0.306916804466737 1
0.309909235765408 1
0.333444139781808 0
0.287670382623524 1
0.333284940359706 1
0.284454340093502 1
0.276279785584115 1
0.284443873957281 1
0.324366312908011 1
0.297103994162373 1
0.315504137909021 1
0.316443943185527 1
0.282507450542818 1
0.298160184102724 1
0.333124013784225 0
0.311171431025439 1
0.304789899930973 1
0.292015015886974 1
0.286618476359596 1
0.320938968044614 1
0.331438448250016 0
0.323386277672323 1
0.32498386147262 1
0.327672532925223 1
0.29867264909519 1
0.300854054584232 1
0.268081737445873 0
0.304992088102581 1
0.299330565665409 1
0.316619545594839 1
0.324049820932371 1
0.29342670792376 1
0.326400528178049 1
0.308874920831733 1
0.28363250217175 1
0.30880234726103 1
0.298554480626097 1
0.313452207641346 1
0.286440559807602 1
0.31037286041758 1
0.32970123771447 1
0.294326276280101 1
0.319842892559763 1
0.30772030690854 1
0.30341541764054 1
0.301415313092188 1
0.294834565278922 1
0.307589307556251 1
0.321368967450711 1
0.296141206997241 1
0.298819976676472 1
0.256079760985073 0
0.326991433718688 1
0.304960598874786 1
0.315444609143112 1
0.311631989192687 1
0.308945388353092 1
0.27381367042696 1
0.334472570599022 0
0.288453808227399 1
0.296591430636794 1
0.30891651349747 1
0.322909009410001 1
0.295453084584494 1
0.31466433511008 1
0.278091447392448 1
0.300666662121597 1
0.297987222743435 1
0.315679501667939 1
0.277175945077191 1
0.31720460310596 1
0.307778490478869 1
0.293833633805992 1
0.315959029474977 1
0.314838413635716 1
0.303227739014804 1
0.299005146524802 1
0.313425257560745 1
0.290052950945529 1
0.316285203736138 1
0.29124362554732 1
0.311132021637228 1
0.314153471149066 1
0.27774793131527 1
0.304959303397205 1
0.276419918769865 1
0.301344727523548 1
0.295846927566172 1
0.293228651116479 1
0.318851657040278 1
0.331814872948385 0
0.289032513635312 1
0.315098575334407 1
0.325042217650451 1
0.309144888548458 1
0.318091810330748 1
0.327959977803226 1
0.322958092416321 1
0.342103356953012 0
0.308257003526579 1
0.291749772351645 1
0.354323891742555 0
0.302236226191136 1
0.30180348500258 1
0.288904499941891 1
0.329126035158646 1
0.304960119485041 1
0.324830941892448 1
0.28485375872306 1
0.296315455246689 1
0.319163200857491 1
0.29815415702483 1
0.300558398574029 1
0.308378167011768 1
0.2854998541407 1
0.33832097907937 0
0.283149197971201 1
0.309437313316233 1
0.304874645714056 1
0.294847336197145 1
0.303246224757449 1
0.288502953108936 1
0.26511667018826 0
0.305316393425834 1
0.318138079889739 1
0.290432151494959 1
0.301397357152747 1
0.300391093163835 1
0.318360219211053 1
0.301636878694836 1
0.29842372254022 1
0.328539937672513 1
0.281194008613239 1
0.313197394728828 1
0.294715241737692 1
0.325139166259844 1
0.330019997883307 0
0.292235487374132 1
0.349272078533122 0
0.303007271075756 1
0.324351859477368 1
0.297975081750159 1
0.308590490987331 1
0.292587857421225 1
0.305452261162365 1
0.288432830189696 1
0.328871919488057 1
0.313988189481434 1
0.318899689991997 1
0.311339567568213 1
0.315942759692525 1
0.301239351216234 1
0.291926231829165 1
0.314144419239499 1
0.325998974400841 1
0.290449348836397 1
0.289126434148304 1
0.315137767033005 1
0.290462250017975 1
0.284707078916174 1
0.298712782185325 1
0.31184299400687 1
0.297111050092769 1
0.289791322609364 1
0.260787584055518 1
0.304048976565323 1
0.329820354519969 0
0.279396463449163 1
0.30263908538207 1
0.291267032386049 1
0.302897584121019 1
0.289285183283546 1
0.300626180930229 1
0.300704033399909 1
0.302220529811735 1
0.301772999976543 1
0.293069787351921 1
0.324223038581682 1
0.317906219552246 1
0.29828982446497 1
0.289457032642102 1
0.31298275214169 1
0.305881261853764 1
0.31618200657108 1
0.319326824844397 1
0.282180312589024 1
0.306073014355965 1
0.294688456728668 1
0.306391732199407 1
0.302543230547629 1
0.29000663529907 1
0.308128383750467 1
0.315566134807074 1
0.316495711804913 1
0.315157816865924 1
0.310142610003392 1
0.296417346650554 1
0.300516471804642 1
0.291584878585706 1
0.264913075487446 0
0.335313092166252 0
0.316425582803238 1
0.293305130407113 1
0.299983457729428 1
0.318621649066221 1
0.288012779456145 1
0.291401760100428 1
0.335743160305103 0
0.302358021251852 1
0.294290993809001 1
0.304010191764335 1
0.291445871915389 1
0.296828875534224 1
0.314749715919091 1
0.332676394449636 0
0.327407133817325 1
0.311622480689458 1
0.289106549334225 1
0.308885664270021 1
0.325663780362518 1
0.307044877959185 1
0.301341321417526 1
0.30380809872829 1
0.274126918284992 1
0.285063769329765 1
0.318124652879921 1
0.293294132973307 1
0.33460526117692 1
0.300292006336225 1
0.287660403008969 1
0.303224144691693 1
0.299364222286143 1
0.302913925849373 1
0.305066658104648 1
0.309510172594867 1
0.294065669494025 1
0.301639456437566 1
0.323126385535295 1
0.320954067037205 1
0.302540852571962 1
0.309352722139781 1
0.323260715624567 1
0.314260297030126 1
0.303201447786255 1
0.314010783033093 1
0.297827004490418 1
0.295595767395016 1
0.329659822916623 1
0.317356135978811 1
0.316544914805441 1
0.285318140206599 1
0.279012520268488 1
0.318590520304243 1
0.311704192582523 1
0.317848358732922 1
0.30413477032521 1
0.321564222086707 1
0.295491986791544 1
0.307344388428733 1
0.316589384202844 1
0.307049621365004 1
0.280296397011684 1
0.29481316374929 1
0.328920121524877 0
0.28739063048009 1
0.336358699962135 0
0.324242094711552 1
0.276655945327384 1
0.314144314865955 1
0.3011739455007 1
0.274649440058497 1
0.310873026943132 1
0.293317291126133 1
0.297724814700671 1
0.306895528993495 1
0.316291975085244 1
0.30213224294248 1
0.312475939374971 1
0.306799926057914 1
0.301754474869817 1
0.315147941413063 1
0.323152280701632 1
0.307017121522492 1
0.309264702235381 1
0.292838236838857 1
0.298183078871429 1
0.294074508648855 1
0.320358247230833 1
0.284965621336229 1
0.260502757030122 1
0.314074242903893 1
0.303646574915508 1
0.324073179125555 1
0.302103850397681 1
0.303238972552842 1
0.316544784132087 1
0.283699786647786 1
0.277047928517097 1
0.289104647244159 1
0.332212138234665 0
0.279096336196789 1
0.324038341042083 1
0.306655865041988 1
0.299528832055127 1
0.291473076440393 1
0.305228801762918 1
0.290746554874519 1
0.310612990284046 1
0.302897929546289 1
0.301219228984849 1
0.300011756168388 1
0.32972840432756 1
0.323426917965812 1
0.30566765240095 1
0.325891183863253 1
0.269479076179014 0
0.328422529016415 1
0.315739858129008 1
0.291327929017597 1
0.297278667521377 1
0.318370870979187 1
0.306394777582631 1
0.312473516852005 1
0.295113398985079 1
0.278754101276266 1
0.29335544999179 1
0.313598679355556 1
0.309673633942436 1
0.304206938312886 1
0.304035936606988 1
0.28837112505649 1
0.300140377075707 1
0.318849987567689 1
0.334216562188721 1
0.325437539058268 1
0.300284921696481 1
0.313530241892579 1
0.296349600155236 1
0.311748372618846 1
0.303302707037874 1
0.328766337216164 1
0.305880510597359 1
0.30136171364627 1
0.289682802727834 1
0.304714271137326 1
0.300449127756191 1
0.297691442786188 1
0.295611250357131 1
0.28189122153292 1
0.311034381078436 1
0.311088774809106 1
0.291516022360431 1
0.2954634703758 1
0.312173206364913 1
0.29222172389614 1
0.307702338468872 1
0.328327073944719 1
0.291601507080307 1
0.308846426499661 1
0.307256354458884 1
0.30911464738448 1
0.288298659614653 1
0.296660440995428 1
0.294009088259435 1
0.292327614181912 1
0.306600488829624 1
0.290234937206282 1
0.297038068192437 1
0.283258666613862 1
0.322406247917546 1
0.302453813192796 1
0.306263413604275 1
0.297546845582333 1
0.313038876483162 1
0.301793039972919 1
0.319092367625132 1
0.296642875960909 1
0.287304305736761 1
0.307399298046873 1
0.289280484533845 1
0.326320835331525 1
0.31793036597168 1
0.303199755159343 1
0.299809165885784 1
0.294458015478588 1
0.297012983642467 1
0.31318352385072 1
0.295663212555375 1
0.31636804384005 1
0.315365827160808 1
0.301006709149853 1
0.290517390882667 1
0.288263839685332 1
0.318798707783934 1
0.315408897681385 1
0.299808805285706 1
0.311981220057579 1
0.29938819842292 1
0.325689769215138 1
0.297870238425892 1
0.304765796180106 1
0.27455537452084 1
0.313068386311765 1
0.313621979932563 1
0.310845296626641 1
0.314697922462268 1
0.305239325649197 1
0.320601344767361 1
0.291443147750109 1
0.298520375716968 1
0.309177368786869 1
0.320295782165089 1
0.286505050177232 1
0.323891679465952 1
0.340186356255242 0
0.317026404221637 1
0.326523642047192 1
0.313286750010228 1
0.294963608864725 1
0.327495104152586 1
0.301110827457856 1
0.303927603593972 1
0.290904813820049 1
0.306625025211197 1
0.302970323153389 1
0.329319704514684 1
0.280539306029036 1
0.30747522538068 1
0.299048321960716 1
0.308336853792862 1
0.288425685157178 1
0.279279222090178 1
0.30653258080896 1
0.319402153202536 1
0.315170100800168 1
0.30529913083885 1
0.309102359345486 1
0.3124730454232 1
0.282524185337605 1
0.284922879868527 1
0.313820023039304 1
0.3026884704751 1
0.282616692821656 1
0.285526106776358 1
0.294429212882209 1
0.329747911995926 1
0.318943160600475 1
0.293693347796207 1
0.309642349138574 1
0.30586448497248 1
0.312740347330832 1
0.299216331646122 1
0.287040575167213 1
0.305926900382583 1
0.298472457157812 1
0.31048357201681 1
0.315859746811326 1
0.293096424820364 1
0.314552262692079 1
0.29079685316584 1
0.313401345665357 1
0.302318356002545 1
0.302663697378332 1
0.311324683469095 1
0.29961020491021 1
0.274453881596637 1
0.317039999742729 1
0.286734643195288 1
0.312049991099827 1
0.264666608889063 0
0.334641386135847 0
0.315274127553158 1
0.28062654565885 1
0.277737136258816 1
0.325443587204254 1
0.327346576425097 1
0.310431307254645 1
0.307538995151779 1
0.295950170624789 1
0.302627491124968 1
0.307153746129839 1
0.295252629254214 1
0.299962073462652 1
0.303826244353792 1
0.301814441307999 1
0.288121026864296 1
0.299472866179667 1
0.305768199459664 1
0.315278088933243 1
0.326363528616769 1
0.314551216370555 1
0.314657863292314 1
0.337177900525764 0
0.302341967061225 1
0.304147103189695 1
0.296356714875744 1
0.294677430218478 1
0.323047690047155 1
0.287290547698786 1
0.316326987881077 1
0.290820450280232 1
0.298142489527947 1
0.315446491488468 1
0.320666823123599 1
0.278987286765578 1
0.300997577618574 1
0.313807960888841 1
0.288091156978026 1
0.30974772610942 1
0.293525498832554 1
0.310371573195569 1
0.308958960620412 1
0.307630315985125 1
0.317878138688234 1
0.294555094417536 1
0.309006379505909 1
0.30123170092154 1
0.294392840580497 1
0.339940206304999 0
0.308231173697514 1
0.313497899720789 1
0.291384787064467 1
0.297011596148369 1
0.31804207815544 1
0.289572286900484 1
0.292756983252047 1
0.304683752900134 1
0.30739575872135 1
0.278839904088093 1
0.301365897625901 1
0.311672412716926 1
0.297782249398059 1
0.310368530861857 1
0.297638933491239 1
0.315868834433671 1
0.320235581205234 1
0.278267649803693 1
0.322472157885053 1
0.28539860401663 1
0.319433806246849 1
0.295436882387622 1
0.303604926360867 1
0.298448390671368 1
0.301399548407248 1
0.298467646601011 1
0.30757132620437 1
0.316399216115627 1
0.330191798393886 1
0.277902925791429 1
0.291830844657745 1
0.322420494453789 1
0.317384392560383 1
0.277884672424285 1
0.300811308380753 1
0.291226913108538 1
0.302042411873609 1
0.316103047958908 1
0.277641878690543 1
0.314746376474557 1
0.314861819102755 1
0.313017486202977 1
0.296685012189561 1
0.305141753465308 1
0.279347483756689 1
0.309319879001828 1
0.285684301701096 1
0.303309039738343 1
0.28771189653744 1
0.287506475740632 1
0.325493431075788 1
0.301544384565088 1
0.303696665776202 1
0.305893279668657 1
0.304930859232072 1
0.281775366821774 1
0.317020880368019 1
0.311264716991738 1
0.299699804841897 1
0.284182732562034 1
0.309687993048104 1
0.307340312573319 1
0.303373588166094 1
0.303370126544376 1
0.288620697750988 1
0.306860971360968 1
0.338161224517528 0
0.294772415058872 1
0.297231671065715 1
0.308463722140466 1
0.312331249570025 1
0.309267985421982 1
0.309046032781822 1
0.304796432004897 1
0.307743726647864 1
0.314423625585871 1
0.301483536564945 1
0.29783394210197 1
0.307771527669626 1
0.275791624842629 1
0.308828957420663 1
0.321786373300277 1
0.269952682585997 0
0.276961309320091 1
0.326320448912954 1
0.279204001985071 1
0.311397657080297 1
0.286729626259095 1
0.333261739248631 1
0.326509201641836 1
0.31282439468538 1
0.31288017523931 1
0.293725124847712 1
0.300128974422655 1
0.275243365288917 1
0.311743762673434 1
0.312483677211843 1
0.325888613470186 1
0.335976287119334 1
0.319088019302533 1
0.311018331842067 1
0.285516005533637 1
0.296868027627327 1
0.31493701600047 1
0.318495497992802 1
0.304822870536323 1
0.294286609495167 1
0.293948487512512 1
0.264002636624856 1
0.326680547535653 1
0.298298484632932 1
0.336608223785949 0
0.299328741939728 1
0.299742573592833 1
0.305584960041282 1
0.299981418575428 1
0.316276560736124 1
0.333227585145578 0
0.273363977912497 1
0.328834350201345 1
0.289809704243526 1
0.297626881958469 1
0.302752961426522 1
0.289220179479632 1
0.331281273807248 0
0.313836268848139 1
0.311907692552722 1
0.300949897197673 1
0.338334176096446 0
0.32341740422409 1
0.30378212829134 1
0.331933059263023 0
0.324129110079921 1
0.308425609121512 1
0.292269796773733 1
0.302910278093749 1
0.326402757032543 1
0.282395525887099 1
0.325360997601911 1
0.312954810210678 1
0.341857342778716 0
0.282166336882541 1
0.326968137616535 1
0.317552630353809 1
0.311875922701274 1
0.283870740283287 1
0.293491296985924 1
0.30152134461764 1
0.307887101919206 1
0.313785982024668 1
0.297631954788595 1
0.31307281721816 1
0.295859507501369 1
0.305544940498224 1
0.320155951968578 1
0.300848850536401 1
0.302104643924029 1
0.296398395296812 1
0.316635548228888 1
0.304884153366952 1
0.30435879238646 1
0.283465926837155 1
0.308588270866016 1
0.295491309786567 1
0.276223918087611 1
0.295224570364906 1
0.296143141378958 1
0.316577855456329 1
0.264623748036873 0
0.323366460068979 1
0.293788066760813 1
0.30209945819534 1
0.271928047260625 1
0.313979996410741 1
0.297760621216073 1
0.295027084513179 1
0.320923005320709 1
0.301160476852053 1
0.346260803342281 0
0.319164122822629 1
0.301028192263712 1
0.317963356273106 1
0.292816539695011 1
0.317372952671323 1
0.314150500947221 1
0.29700803745944 1
0.311174024025276 1
0.293023366040901 1
0.294684426839407 1
0.287791245807383 1
0.32673966274857 1
0.30088029549721 1
0.349572540944425 0
0.31268298640559 1
0.30788465836698 1
0.301398398660902 1
0.296984961461705 1
0.29591942375719 1
0.310202093046637 1
0.283177019700363 1
0.28999764566015 1
0.309229712712956 1
0.301547295602795 1
0.287734785956122 1
0.29671733742081 1
0.274953719372028 1
0.324139556752682 1
0.295183941113542 1
0.273528822070157 1
0.332197299906266 1
0.326358649066358 1
0.294894006846047 1
0.296563296367244 1
0.32849193871057 1
0.312654014007147 1
0.342842405102126 0
0.296582715335117 1
0.292956034675747 1
0.292251674536623 1
0.271270427631562 1
0.279051724364688 1
0.322598459906613 1
0.322842259895635 1
0.295453600705822 1
0.291724257583126 1
0.302971199515941 1
0.340266033996178 0
0.289958159091894 1
0.295218432267427 1
0.314151369573432 1
0.290853522583009 1
0.290705918729565 1
0.292391316981979 1
0.317244743393293 1
0.281733409014585 1
0.320363251141977 1
0.314626693109515 1
0.319829358353793 1
0.326749663285337 1
0.321152620701528 1
0.304285768104933 1
0.308566747081241 1
0.320045155254425 1
0.317399529532369 1
0.282424977160407 1
0.304410290933241 1
0.31162251807937 1
0.310391422028765 1
0.278512509062308 1
0.318357224897261 1
0.295585808683137 1
0.309200307102511 1
0.309922282263681 1
0.300950997890882 1
0.321963530098828 1
0.277727644155656 1
0.300457603987693 1
0.289987149021282 1
0.305801900707593 1
0.276475067696382 1
0.304105935672818 1
0.294170509351953 1
0.292538390188326 1
0.290167770958376 1
0.314218897308902 1
0.308864073221573 1
0.305252071239101 1
0.315405195645529 1
0.291976502423931 1
0.294718180052639 1
0.300229613217798 1
0.286239247169743 1
0.312926783349579 1
0.312969913246579 1
0.302830374922088 1
0.321218517534301 1
0.30612177960938 1
0.309790601716872 1
0.296748582505642 1
0.322224485364926 1
0.332492587933139 0
0.291699111698724 1
0.330248357866474 0
0.289428616307054 1
0.314076921326371 1
0.2702485865571 1
0.300834414945056 1
0.287496771237859 1
0.29934193298807 1
0.325548693057081 1
0.288665940629874 1
0.312378867746692 1
0.30354164095929 1
0.300252353490684 1
0.293103722995736 1
0.317180356120274 1
0.321856281738345 1
0.298589433371099 1
0.30945339962455 1
0.306241182368005 1
0.293823070687261 1
0.310486906992232 1
0.330866709521534 0
0.315102489686104 1
0.30264454690579 1
0.338586992287875 1
0.298397151083788 1
0.290046973809554 1
0.322574590662162 1
0.282132566325376 1
0.287436550967214 1
0.314397234645335 1
0.333484437233556 0
0.319414235383993 1
0.289077292142508 1
0.317637475896047 1
0.306534171002465 1
0.309108952133268 1
0.315402491395949 1
0.299276528662904 1
0.325499555241865 1
0.310988610307177 1
0.303949260330098 1
0.294039091076356 1
0.3192852317035 1
0.286466932572146 1
0.304798179105209 1
0.306903972467945 1
0.317273425528323 1
0.308709558738491 1
0.313862661566192 1
0.301950343330156 1
0.27931157353387 1
0.289030415343808 1
0.301935053601177 1
0.307069742489863 1
0.288004933683811 1
0.307550366008561 1
0.305129272524902 1
0.298715938853331 1
0.306235884800501 1
0.324183561640697 1
0.294941525336353 1
0.35125512478993 0
0.285125032912407 1
0.308656844134138 1
0.297086174288425 1
0.306705212692724 1
0.304740726980044 1
0.302595787541176 1
0.325706495985413 1
0.307195340141551 1
0.301324771417707 1
0.304379912489687 1
0.302643070827445 1
0.333021208109346 1
0.321923650318077 1
0.308444106827609 1
0.296210118122664 1
0.315832525339742 1
0.301232236838699 1
0.30520465610807 1
0.297502821835215 1
0.30008989467534 1
0.287858129057157 1
0.321572212488926 1
0.339787451277257 0
0.31006022132336 1
0.299673880317613 1
0.301474929281463 1
0.289778831105807 1
0.318421041219184 1
0.322588678587921 1
0.308655827764613 1
0.290782050142948 1
0.316781816122472 1
0.315048202838595 1
0.291919834037255 1
0.31326238210853 1
0.304847506712009 1
0.295090620972762 1
0.289913460824184 1
0.286179160534223 1
0.325682810195341 1
0.300950331639736 1
0.297989147099528 1
0.284018585189953 1
0.290834212349456 1
0.286910463560153 1
0.309104746866182 1
0.286996285323232 1
0.285016085755234 1
0.322666392976294 1
0.303578044484121 1
0.270062772212391 1
0.325937186480096 1
0.309504125919888 1
0.292639745530382 1
0.357392165657829 0
0.282477874036593 1
0.296857492180468 1
0.317617083930173 1
0.302629309468414 1
0.287417271610437 1
0.278794428399988 1
0.302209110850641 1
0.285926506879312 1
0.289928497660045 1
0.293650290688897 1
0.285772535110431 1
0.298520245055042 1
0.290788353748663 1
0.283829245842304 1
0.299889745443776 1
0.31328335002143 1
0.299113473162784 1
0.29973898703281 1
0.299965523739893 1
0.313553151537508 1
0.308759673980522 1
0.319364395620936 1
0.288790905528151 1
0.312636237056469 1
0.340522450136668 1
0.311319224062774 1
0.320422663968799 1
0.301731032576177 1
0.298456352633993 1
0.31542835106527 1
0.309384183229534 1
0.300895378584473 1
0.315213851504934 1
0.312919718172631 1
0.322069022501455 1
0.297555342646257 1
0.322691550368832 1
0.323590600973611 1
0.313894061379746 1
0.304923361056832 1
0.308495312053396 1
0.315848770330557 1
0.321554112095974 1
0.290433050016473 1
0.301428767652075 1
0.30627287114149 1
0.316243665140444 1
0.320066301509059 1
0.274964682719413 1
0.283490329094307 1
0.300458387254883 1
0.303567969909502 1
0.281491668063581 1
0.294672874763117 1
0.347196539962387 0
0.298935409720202 1
0.300247837462257 1
0.310327558221605 1
0.295201152506384 1
0.31943138087232 1
0.319359536791639 1
0.280984524373096 1
0.334840361852506 0
0.309187839335916 1
0.30159004742509 1
0.338597308721968 0
0.306944880032194 1
0.301178122248509 1
0.279729515899811 1
0.28540606826654 1
0.295441557613242 1
0.28505560515082 1
0.297790124845805 1
0.293444349659824 1
0.30016645239144 1
0.30784723441611 1
0.274932283530916 1
0.281920527712379 1
0.308376742745448 1
0.301081643115661 1
0.289175931630357 1
0.310385582832424 1
0.289413866041284 1
0.316809692405422 1
0.292738996299826 1
0.318696329280697 1
0.294175725784683 1
0.320132419461601 1
0.311517241693468 1
0.286505081011367 1
0.308673484735262 1
0.306442041173975 1
0.298415751085176 1
0.304053634424719 1
0.321510610645529 1
0.331229307831603 1
0.300138028231703 1
0.313172722190511 1
0.304344372681449 1
0.306696025727411 1
0.284975922131097 1
0.322465306360362 1
0.300159706176578 1
0.320045679781677 1
0.311734866772883 1
0.300767397480818 1
0.315335268314592 1
0.309725432129909 1
0.304560255980248 1
0.297470130462399 1
0.319960221435812 1
0.301053215705893 1
0.306127062225502 1
0.302056061998332 1
0.309437732894342 1
0.322428868561602 1
0.297614587587234 1
0.3093836577961 1
0.305036633547471 1
0.312610406756712 1
0.320952853045708 1
0.30817447838263 1
0.319846039402085 1
0.321203280678125 1
0.284325278537954 1
0.30460037434239 1
0.295992943977673 1
0.317650657361284 1
0.303812330534076 1
0.289460993776442 1
0.321987055826608 1
0.263470163205616 0
0.286067967409816 1
0.308686830107948 1
0.305377634069023 1
0.2970471000376 1
0.294987323422878 1
0.31754299647974 1
0.312203385848915 1
0.300009574398609 1
0.311467920409495 1
0.294522441708099 1
0.317662613142176 1
0.289930222629214 1
0.334641526384561 0
0.327044747539508 1
0.311228639361497 1
0.314074978343516 1
0.319840345112925 1
0.34415774237493 0
0.292584504086979 1
0.299714962224054 1
0.315598278133176 1
0.318264433367287 1
0.306582086674035 1
0.286926898326751 1
0.298362329427364 1
0.279792827018521 1
0.280497004807801 1
0.329766339666851 0
0.299047860850994 1
0.295467514096788 1
0.312276223932085 1
0.308318813106213 1
0.310976147088431 1
0.320514614407303 1
0.287409958931261 1
0.27462260987084 1
0.279786670520169 1
0.328367134231496 1
0.327411499402192 1
0.282722505787639 1
0.330086670389941 1
0.315523129171179 1
0.275463786067344 1
0.310711472919321 1
0.285635816907115 1
0.296054775878852 1
0.297988590535285 1
0.295038371989686 1
0.290596099016732 1
0.305434710198567 1
0.306365378710394 1
0.294413094646129 1
0.276154620493757 1
0.324360931902358 1
0.309265279753642 1
0.322225202426916 1
0.29731218065118 1
0.300916534004612 1
0.330823733595419 0
0.289071671253563 1
0.298627792809923 1
0.304515084708499 1
0.316794971988393 1
0.297847893291857 1
0.300341022086602 1
0.307808433521805 1
0.326481995839263 1
0.322165108910298 1
0.29624122285857 1
0.327455254755228 1
0.292956904445629 1
0.305820642996625 1
0.334990714343552 0
0.332802000024171 1
0.317350190788188 1
0.297105839655942 1
0.330139873722498 1
0.308547658674991 1
0.316126765567899 1
0.30624789707949 1
0.302304821295498 1
0.325783977558542 1
0.339269367490208 0
0.314092957747409 1
0.302530874783939 1
0.315364809699001 1
0.31695614154694 1
0.307753781718088 1
0.282136796902813 1
0.315119124832856 1
0.308788230994694 1
0.323985705762456 1
0.291945715885363 1
0.292404214365704 1
0.298260787768951 1
0.300417758293504 1
0.321309336519332 1
0.312015908193274 1
0.263787952998232 1
0.315828507555814 1
0.289639331272632 1
0.302486506135748 1
0.296807579912823 1
0.326869502002434 1
0.296826821771035 1
0.291843522689507 1
0.322254191648109 1
0.294605152631109 1
0.347355645421372 0
0.284379544824699 1
0.295238937779912 1
0.315050394855198 1
0.305193436142347 1
0.314296426728662 1
0.336419969766904 0
0.30784354461623 1
0.308050619532009 1
0.313229893595038 1
0.308373200327951 1
0.26101600772935 0
0.28812796815468 1
0.290552305389997 1
0.316082838824336 1
0.307263975515597 1
0.307778286799404 1
0.310236097642856 1
0.313467260827119 1
0.307027430647187 1
0.300619532745939 1
0.316368343704769 1
0.312273972793597 1
0.310822398016665 1
0.299767806090683 1
0.347544648510833 0
0.317945540637556 1
0.294956751811202 1
0.279771588508649 1
0.308746298066701 1
0.308171923446422 1
0.297070207590819 1
0.276652716864548 1
0.317675854482136 1
0.287977556102975 1
0.29809467161951 1
0.314601842383578 1
0.301769292014154 1
0.295405561189364 1
0.299650910915966 1
0.312482585688122 1
0.316193154645732 1
0.293872171318171 1
0.293136838493499 1
0.307451352547819 1
0.332534806311018 0
0.305263233109379 1
0.303709015487442 1
0.280847978334782 1
0.299376264022706 1
0.309857357391988 1
0.31264936230486 1
0.280833167019188 1
0.297970458974001 1
0.311001983127627 1
0.298871797434017 1
0.279694771263263 1
0.279476706318343 1
0.320881600097253 1
0.275171642939568 1
0.287813516748413 1
0.302282100372295 1
0.317512895365254 1
0.294710098606676 1
0.320046696411055 1
0.288629015752542 1
0.313691945145904 1
0.319782529947654 1
0.311116901846514 1
0.279088297597104 1
0.317811797783286 1
0.308219941381424 1
0.314318079347118 1
0.307942111500764 1
0.307493440346579 1
0.307702606463301 1
0.322431972272297 1
0.294844112693451 1
0.298151127411704 1
0.321843578808146 1
0.31032684045712 1
0.334413968572556 0
0.315708105833619 1
0.325579048215547 1
0.310030472334291 1
0.321806955543336 1
0.302483175001617 1
0.300377917466546 1
0.30919925854465 1
0.294057212629911 1
0.300891868010288 1
0.297627650550658 1
0.314881394495546 1
0.30579956000854 1
0.313460325322257 1
0.295898655951201 1
0.287490760905874 1
0.279118085842006 1
0.324528954478806 1
0.28795446914581 1
0.288294787963002 1
0.312972628889482 1
0.278434775449757 1
0.286672518373803 1
0.310926046702036 1
0.295847546604994 1
0.28038044830331 1
0.283780357097221 1
0.326533848204657 1
0.316433759621329 1
0.31079860505245 1
0.319757936287193 1
0.297160439642369 1
0.314015986446214 1
0.305729126362998 1
0.293244149826793 1
0.274728821492041 1
0.293700183277983 1
0.312144143934449 1
0.271328334469487 1
0.293193269235153 1
0.294820877230074 1
0.296088763884891 1
0.321865000333787 1
0.325434120188082 1
0.284735173440131 1
0.308588335337729 1
0.295722169029103 1
0.272518893193103 1
0.296042247357472 1
0.30925246398834 1
0.312977398329599 1
0.307077784186502 1
0.32713628589258 1
0.277850096706396 1
0.318670086013621 1
0.305119501675842 1
0.313957911324102 1
0.318922609861711 1
0.326627080371234 1
0.288949148150254 1
0.290249424391777 1
0.325563432436625 1
0.306318025533514 1
0.284675218851676 1
0.302223842833217 1
0.290384502682585 1
0.314450036387198 1
0.31526364610014 1
0.303473000285903 1
0.324309975342317 1
0.287804472846277 1
0.32355118142656 1
0.285277874924873 1
0.301097467636412 1
0.29352118215496 1
0.295953340041117 1
0.329847147263401 1
0.343244389464001 0
0.29501534672432 1
0.309829647134089 1
0.290687034913397 1
0.314914256163811 1
0.306699481171615 1
0.309152162920401 1
0.33018695221713 0
0.298995851778233 1
0.318114330104521 1
0.311376459690059 1
0.294737176686321 1
0.321262446288511 1
0.331179968476648 1
0.297725966492163 1
0.276616774499103 1
0.321231070251407 1
0.293992203856062 1
0.323761100534168 1
0.310879830227833 1
0.323079311950629 1
0.316725023604469 1
0.277370372683044 1
0.319653044649726 1
0.325814796884643 1
0.299188072959487 1
0.314006821062027 1
0.317951760880218 1
0.303660037533201 1
0.298426360915785 1
0.304640477216976 1
0.322519979956268 1
0.333466503468651 0
0.291944934168984 1
0.313934113805134 1
0.302944967700477 1
0.316540437893722 1
0.302579941941336 1
0.317551285379185 1
0.318145699788493 1
0.32384218131077 1
0.307680472672731 1
0.316021583951396 1
0.297782752563697 1
0.316396215089096 1
0.303863529084565 1
0.306124526414702 1
0.29561744776605 1
0.321711414673892 1
0.298611944444656 1
0.305694214463386 1
0.291479088256946 1
0.296494271115191 1
0.291395663017635 1
0.312929013978416 1
0.299024548908272 1
0.311076110295211 1
0.314525911504859 1
0.319418228429357 1
0.317560321577052 1
0.288336008846644 1
0.329416193298584 1
0.284296268427476 1
0.288961561425212 1
0.307169957481892 1
0.310891108105 1
0.276407534456673 1
0.283572618105694 1
0.304968887286082 1
0.301488278477224 1
0.309781301251731 1
0.273797956403026 1
0.290827797822544 1
0.289434675685537 1
0.287154408746324 1
0.319743202448449 1
0.303908301015271 1
0.307081882954236 1
0.32639550481996 1
0.299076443271632 1
0.302780948608153 1
0.286413521801291 1
0.32598449352307 1
0.306461554323011 1
0.300595191240485 1
0.29366228748825 1
0.316102666420223 1
0.322952907384263 1
0.296513553491611 1
0.293790036008135 1
0.312350508832371 1
0.317162128960516 1
0.324138703721891 1
0.312373162138958 1
0.311765859768724 1
0.308856550950692 1
0.291421495741153 1
0.327117741290098 1
0.291575550852214 1
0.291602435224931 1
0.305572635329542 1
0.2953133441451 1
0.321125773069668 1
0.309658614236883 1
0.307010296819413 1
0.292004084372274 1
0.281510603359306 1
0.280175718034711 1
0.342486316298141 0
0.289230876758101 1
0.303669905950901 1
0.276356493151035 1
0.316707147291892 1
0.310560542275069 1
0.312627841017193 1
0.324822981377011 1
0.286268186183898 1
0.301365259552431 1
0.310457082141557 1
0.300500570486895 1
0.328773581005282 1
0.318548582904697 1
0.299633011166753 1
0.312387310284169 1
0.299208702262928 1
0.285484465820181 1
0.292015006848929 1
0.306130513972166 1
0.312654840172947 1
0.318143715484175 1
0.305683026847357 1
0.279686361857297 1
0.313142135110212 1
0.293431144463997 1
0.305511924671208 1
0.314375540217875 1
0.298748787598729 1
0.302240157577107 1
0.305311728159455 1
0.300524647527914 1
0.326031445533593 1
0.297424099196831 1
0.325816231526318 1
0.29084355713223 1
0.31080988788435 1
0.319102033995951 1
0.309898927418881 1
0.275249698224501 1
0.308700534775328 1
0.347190438583311 0
0.316112101530269 1
0.300074577603492 1
0.285475757597205 1
0.30573024512504 1
0.293831568557647 1
0.318115267033604 1
0.297930728595053 1
0.316656414819656 1
0.297501209874787 1
0.305638194974231 1
0.31000831949312 1
0.322914634144955 1
0.311557910781695 1
0.29337951348595 1
0.32532873444003 1
0.290683627357661 1
0.321768874380376 1
0.328518675267192 1
0.310890371063757 1
0.31561234055172 1
0.330869134203514 1
0.301161936113136 1
0.309649006682288 1
0.315826067111096 1
0.295311426605803 1
0.285612139499922 1
0.303037975358921 1
0.293085533139239 1
0.316528779705154 1
0.294392819221691 1
0.323661114854337 1
0.317957303600247 1
0.308791432831381 1
0.310720635105087 1
0.29966253962903 1
0.287662312200398 1
0.291160557766319 1
0.290024903257153 1
0.32463317080311 1
0.304363725091106 1
0.329856630519851 0
0.327079997998315 1
0.3149700216902 1
0.321288317800802 1
0.289974692087934 1
0.315870222971212 1
0.292240924259036 1
0.292444397859562 1
0.274014302364569 1
0.320009398760665 1
0.302857456077792 1
0.320026919956975 1
0.292598164326539 1
0.319350063619108 1
0.30586012525834 1
0.29914453120547 1
0.318348893829638 1
0.288026264061851 1
0.299234454643189 1
0.323496515201198 1
0.301249287222388 1
0.309890851287323 1
0.316075160991842 1
0.282464569041637 1
0.31025339786245 1
0.306070968478703 1
0.340629602926753 0
0.305326926362755 1
0.287835707092639 1
0.302879791725543 1
0.303895108208997 1
0.28025873956586 1
0.328541221181098 0
0.32855604668315 1
0.329755295023857 1
0.28022836428612 1
0.285228204068873 1
0.302392896591251 1
0.311297083783975 1
0.26786184621897 0
0.317278672906826 1
0.301179893643536 1
0.273832867805438 1
0.291850188761587 1
0.32439994085202 1
0.293760307064496 1
0.314446757914538 1
0.271964022434382 1
0.307809361638711 1
0.290898768509673 1
0.318527662223861 1
0.289869555621435 1
0.294383537816279 1
0.31749825308692 1
0.325933944804793 1
0.317519393713643 1
0.338105076444993 0
0.300755291665414 1
0.315100369636649 1
0.312710217848321 1
0.300810418928343 1
0.321559198764843 1
0.285516357953649 1
0.307074656611796 1
0.309459758977157 1
0.315465527904807 1
0.293563511190224 1
0.288550648356818 1
0.332508770715179 1
0.303225846916451 1
0.30899700450223 1
0.314962239456194 1
0.319846766583066 1
0.308625715065979 1
0.300712679623676 1
0.305028067864307 1
0.308945613433674 1
0.308195049993169 1
0.300997727200802 1
0.310032111517312 1
0.326937573213473 1
0.298814163631002 1
0.320625182886134 1
0.290555661625356 1
0.291983462193229 1
0.295943907348254 1
0.325111312911173 1
0.314550780803388 1
0.301263460296845 1
0.295632423872866 1
0.329936496065359 0
0.300097915298681 1
0.316673904821091 1
0.305774374530361 1
0.322343489058909 1
0.287359920089944 1
0.313044517540032 1
0.286000887526763 1
0.312144362289741 1
0.344934794174409 0
0.333590150654032 0
0.285766560174905 1
0.324883864108767 1
0.286782526538986 1
0.286067788206658 1
0.306367457076748 1
0.319320299814998 1
0.310779740691244 1
0.285730830922128 1
0.309489765651844 1
0.308434930944813 1
0.31246898748508 1
0.313483370597428 1
0.295362972419397 1
0.32103905322956 1
0.334665935351973 1
0.291741851014731 1
0.309346199688308 1
0.327895938317654 1
0.298284471878086 1
0.314905631718179 1
0.300385452323637 1
0.285047839361812 1
0.310423101824827 1
0.315453301245977 1
0.332271323280783 1
0.292172808541307 1
0.283509022652864 1
0.273992502715726 1
0.316164306808294 1
0.298803847336598 1
0.296452468583281 1
0.279695095792275 1
0.289422641899624 1
0.311583349558864 1
0.317776723530092 1
0.324180813174959 1
0.314404217392398 1
0.312217865731566 1
0.300534656414082 1
0.301326707253911 1
0.295544413657224 1
0.309395223455808 1
0.311253511045272 1
0.307833085849542 1
0.281098705910874 1
0.297458194907315 1
0.305101829611002 1
0.326609702803257 1
0.283562990182766 1
0.298131529264489 1
0.327137620123578 1
0.314475468576334 1
0.30057078957737 1
0.306553154815327 1
0.317131260315392 1
0.303563132877219 1
0.308312630127195 1
0.275531983036536 1
0.341596593156161 0
0.303508112178747 1
0.295670852655239 1
0.329671528301978 0
0.310204230295659 1
0.314500068754512 1
0.30757332072328 1
0.318030767044204 1
0.282744621135427 1
0.277503530365274 1
0.30561120859658 1
0.296370923058513 1
0.294896651177271 1
0.263612233342594 0
0.282260610306859 1
0.313607327180821 1
0.31983721175926 1
0.318006204630136 1
0.316308620820461 1
0.294836452933546 1
0.296343533965183 1
0.311863493132758 1
0.318230952451985 1
0.293677811321025 1
0.318814872133986 1
0.307343508403993 1
0.309123300541626 1
0.321156568442528 1
0.320277434446769 1
0.317471333177126 1
0.2775314610418 1
0.303347368889399 1
0.303063007381013 1
0.315254062428891 1
0.281373209568787 1
0.322705255810393 1
0.322395980384129 1
0.334477094649339 0
0.313223008911897 1
0.314265873289393 1
0.305353042492896 1
0.289976348339007 1
0.301520072816808 1
0.30671457599549 1
0.322406858449489 1
0.30138754254088 1
0.31021232798346 1
0.317498582600349 1
0.288255736717621 1
0.297501428265001 1
0.30267007364658 1
0.297745298063672 1
0.320495345161346 1
0.324633528785789 1
0.30800579255266 1
0.308164161773006 1
0.293348894659672 1
0.316473360951529 1
0.287478109783111 1
0.301837330982061 1
0.311553166307021 1
0.315206109591066 1
0.321364646126206 1
0.316479558194443 1
0.300010527926459 1
0.316117020555277 1
0.304366816866405 1
0.314168211525901 1
0.293432182668983 1
0.303436485096745 1
0.311541217633382 1
0.332858743526546 1
0.30656241833122 1
0.289142769434672 1
0.2873124741947 1
0.323856368653109 1
0.305963888993827 1
0.302841943132814 1
0.289434666826146 1
0.311383783876393 1
0.305775960998879 1
0.293122073565242 1
0.303906038470614 1
0.297338171746422 1
0.302954838767916 1
0.312241779024415 1
0.301567802353337 1
0.283593101034795 1
0.324010408752888 1
0.332188434464553 1
0.27332271961302 1
0.320363428064353 1
0.293541986015593 1
0.308557583850304 1
0.306456424908436 1
0.312362899757965 1
0.279120524112469 1
0.313243698804224 1
0.31883044425256 1
0.326801463286777 1
0.29083534337164 1
0.327525843610803 1
0.3451726622065 0
0.304613893647045 1
0.294911266423759 1
0.328170457659217 1
0.2726772389768 1
0.300145574932237 1
0.298613843843379 1
0.317957160709438 1
0.316881091750081 1
0.305336165771641 1
0.324554463635363 1
0.328528368822346 1
0.330506579577441 1
0.294171838534835 1
0.283586423567577 1
0.293011444512119 1
0.324954578392481 1
0.306083612503805 1
0.329517504698013 0
0.295299592544939 1
0.316211114058239 1
0.329057987167392 0
0.298786917970405 1
0.297598985999818 1
0.297957895673003 1
0.320897772082575 1
0.309901892183951 1
0.308295218281653 1
0.330867614308206 0
0.296101245796144 1
0.32776186707931 1
0.311812581531601 1
0.320912630563115 1
0.305596961901835 1
0.301523565800464 1
0.295604828158587 1
0.291972464212922 1
0.290275263256977 1
0.306158331211167 1
0.332492616749509 0
0.293719299983516 1
0.310606396087496 1
0.299430180680434 1
0.30917961381645 1
0.319377605642706 1
0.297803979949131 1
0.300536506983435 1
0.303068643516265 1
0.285558043368954 1
0.303984624746175 1
0.301519171823665 1
0.336966383186237 0
0.297614657523215 1
0.335411634550102 0
0.290617060156664 1
0.307047388385784 1
0.32109625384331 1
0.324671739601204 1
0.280688193375127 1
0.295268155966532 1
0.286245222406556 1
0.312971575046946 1
0.299983022892619 1
0.297576578522241 1
0.318131761105809 1
0.301810522542428 1
0.285672075242299 1
0.300943316739654 1
0.273982049531892 1
0.315190242883015 1
0.314273485181236 1
0.304287486610938 1
0.313729742444234 1
0.291908639814535 1
0.306434760385937 1
0.28079128715883 1
0.271642582206992 1
0.296536708545802 1
0.295534619273471 1
0.305676817999214 1
0.325920893034229 1
0.295049723030808 1
0.331625497392768 0
0.307848290724284 1
0.316647775340851 1
0.32041245732416 1
0.297567393686099 1
0.286761792063326 1
0.308031874230997 1
0.291388223504501 1
0.29120478511563 1
0.304655418189059 1
0.312250701488701 1
0.297410747518709 1
0.305751029669045 1
0.314187616590538 1
0.319872933111589 1
0.325640769642217 1
0.31305690115455 1
0.324016841680186 1
0.284319266444318 1
0.27114212517257 1
0.322231894415458 1
0.301044033590417 1
0.286250283430846 1
0.30429897665738 1
0.323397287484331 1
0.309537018468617 1
0.30343430048576 1
0.313596723926154 1
0.304847608450782 1
0.310805500582398 1
0.333390978949475 1
0.307678466152715 1
0.317100860466169 1
0.322301058638801 1
0.310306138388137 1
0.291694111561327 1
0.303018924027781 1
0.321430860321847 1
0.287893258601632 1
0.308521847254304 1
0.27010340971447 0
0.316518327150693 1
0.323824150001267 1
0.31458332682056 1
0.291173141809294 1
0.346488150401716 0
0.311747803897271 1
0.312347967194559 1
0.322834491375254 1
0.299417969438282 1
0.30854812737708 1
0.290651500578273 1
0.313540978292335 1
0.328858074490714 1
0.285437111422847 1
0.328681798454653 1
0.313068942783593 1
0.310162805417302 1
0.342270486868881 0
0.294651499387254 1
0.310894589517718 1
0.310367999410943 1
0.304155266640233 1
0.329974849117619 1
0.285866086541066 1
0.333591706202728 0
0.265353726354619 0
0.326083686726043 1
0.299116189638168 1
0.325341580284968 1
0.313133692415402 1
0.317833193086186 1
0.305404344797298 1
0.308697321719437 1
0.305290140771677 1
0.298950204977599 1
0.323287001225344 1
0.302598107189168 1
0.331204150050866 1
0.312059531695984 1
0.289614013850314 1
0.291504503109432 1
0.307367182694457 1
0.297885656862545 1
0.317688494673035 1
0.309841349285849 1
0.29547157138308 1
0.298034144949356 1
0.313063904552366 1
0.313869485457731 1
0.301816208159758 1
0.321170919358974 1
0.303721428951756 1
0.303649415911035 1
0.306024388617952 1
0.293730682830755 1
0.286238823540624 1
0.312379220594354 1
0.332519496343401 0
0.272257930287734 1
0.305943640343536 1
0.290860810613839 1
0.308749838461419 1
0.321269264503619 1
0.312255572251934 1
0.291082469112433 1
0.297303423643325 1
0.324815290755064 1
0.306818232722496 1
0.31021913198565 1
0.29519242530628 1
0.306326734943613 1
0.304247424819259 1
0.314395356648955 1
0.332679606350719 0
0.313301889580964 1
0.308346176623649 1
0.305392056801784 1
0.312739536688986 1
0.305296114424747 1
0.293316722783945 1
0.2907388121882 1
0.31121830431073 1
0.307951256220564 1
0.311778987737798 1
0.300501747325806 1
0.316829973122313 1
0.293972124906439 1
0.291546669566227 1
0.320805640433255 1
0.302648055680439 1
0.333695470298475 0
0.307419713946905 1
0.302636610033953 1
0.314126670261047 1
0.291062903180805 1
0.297189986353253 1
0.286924199412412 1
0.310925663237167 1
0.302886906186516 1
0.310463451473142 1
0.292827867014176 1
0.322769733415742 1
0.275342317513106 1
0.300049485433901 1
0.279204187186907 1
0.330769881680144 0
0.294109373300099 1
0.297315162882425 1
0.304105340739934 1
0.309873709997472 1
0.306966122776719 1
0.301140840682076 1
0.273937486382611 1
0.306629300963133 1
0.301335008641185 1
0.316137366521278 1
0.301509034194414 1
0.285225014749417 1
0.331470562126884 1
0.286624466063779 1
0.322837286125193 1
0.322913212780241 1
0.335720521430619 0
0.282128873879938 1
0.288743905953356 1
0.300220834504579 1
0.295405024739694 1
0.310596784946582 1
0.341617824927602 0
0.321732213639273 1
0.316781111986653 1
0.277115227460579 1
0.291967861977166 1
0.2928083252774 1
0.275803643374487 1
0.319281897087978 1
0.297294897435949 1
0.280293763388237 1
0.298154818928435 1
0.306466670175868 1
0.305063558220766 1
0.300809049166916 1
0.305055426493055 1
0.277651375540036 1
0.301375826420454 1
0.2983445204237 1
0.300062462395738 1
0.277296667682756 1
0.293393663445962 1
0.325356619117662 1
0.30045776323596 1
0.327290695584902 1
0.316457338995868 1
0.310092415638307 1
0.306650618746872 1
0.295837050933461 1
0.301668038983289 1
0.312347734767876 1
0.302590332274865 1
0.28353536397683 1
0.301328922086829 1
0.297772681965506 1
0.33237098205187 0
0.309249199191669 1
0.303100826497223 1
0.282269876766969 1
0.295476737490352 1
0.314883886295388 1
0.30205882982162 1
0.303406594694927 1
0.325453337824734 1
0.295710153730834 1
0.321768492019857 1
0.304217526468454 1
0.311038678650909 1
0.297480108407474 1
0.306284554756597 1
0.283639032591838 1
0.303524370812431 1
0.295532950262287 1
0.323733878470514 1
0.322386855346058 1
0.280351317937226 1
0.319338001118112 1
0.301276599541542 1
0.301061851656912 1
0.29163869134357 1
0.301944651100977 1
0.291752695692032 1
0.27414309522143 1
0.312599104215698 1
0.299807017256697 1
0.311325063603269 1
0.32489491988489 1
0.276991812039831 1
0.309177023776134 1
0.289637060040774 1
0.314438808692872 1
0.293837588160194 1
0.28302800783603 1
0.327682222476243 1
0.301657397961646 1
0.30761233989913 1
0.294459402861941 1
0.322244382950944 1
0.327281798214438 1
0.28841750246222 1
0.315352513065713 1
0.346291425064521 0
0.313300749955633 1
0.309924044979862 1
0.31984808460804 1
0.299232989949711 1
0.298577290977968 1
0.319488174584856 1
0.3179787837906 1
0.322951205244594 1
0.27447224665257 1
0.301344762451282 1
0.29145358271109 1
0.268271161133717 1
0.30006050822454 1
0.317541622443384 1
0.287190579184094 1
0.332060528377429 0
0.307995573248719 1
0.285568044981037 1
0.326612949219155 1
0.340788060183136 0
0.312641010309678 1
0.297710381961242 1
0.332550697126988 1
0.313152473689886 1
0.289714562040363 1
0.310781290400012 1
0.299448021808478 1
0.316272591277998 1
0.277941701091476 1
0.323757783998328 1
0.281606094941305 1
0.298902310776136 1
0.278033919137688 1
0.323420624684265 1
0.2911768290402 1
0.270873195636882 1
0.289218424766796 1
0.306908665684719 1
0.277032541934358 1
0.286007127869909 1
0.297817074942415 1
0.289534012700759 1
0.270060489967932 1
0.288427728698179 1
0.287923614874452 1
0.296132253545583 1
0.323469689595436 1
0.301906432191046 1
0.295711412526992 1
0.282263220049403 1
0.306395388043719 1
0.302132732161967 1
0.306314241748281 1
0.285277645723024 1
0.321129282481603 1
0.301925349325909 1
0.316274996756033 1
0.338972356055853 0
0.313680454622267 1
0.297386802446062 1
0.312992125269346 1
0.30162148131346 1
0.288024478286272 1
0.30701784978955 1
0.321592138961016 1
0.300476189032053 1
0.293401359620809 1
0.303818864975503 1
0.32602994368343 1
0.303985165400561 1
0.276817753927459 1
0.300787847481093 1
0.314985858896214 1
0.320808517085884 1
0.302862318881197 1
0.261438638146816 0
0.305016153878904 1
0.314566711920979 1
0.31870618728461 1
0.28857430220215 1
0.322871020419885 1
0.3264779754533 1
0.296995232028612 1
0.284913924587777 1
0.334237172504015 1
0.297099926618955 1
0.331938826758165 0
0.277611685095886 1
0.31258681059979 1
0.312173600043055 1
0.314421062261703 1
0.310475229759855 1
0.318175437970498 1
0.292526202880765 1
0.305865732990976 1
0.314464369645707 1
0.284678941441712 1
0.342669533543319 0
0.312632129080842 1
0.305312518107744 1
0.298582319025992 1
0.305778262460776 1
0.28157669131529 1
0.296895398107422 1
0.314522413218183 1
0.305051126998918 1
0.313863359358008 1
0.343390422183172 0
0.305329895776024 1
0.32626717191956 1
0.31495909912192 1
0.314192824124474 1
0.317176141344942 1
0.30049824768734 1
0.29350087497594 1
0.313292975317986 1
0.294149112529032 1
0.304606591461566 1
0.294859559567984 1
0.292654159372632 1
0.296199506688075 1
0.313445987285894 1
0.293673340294921 1
0.297095811015841 1
0.315583335900347 1
0.303772308978933 1
0.318241582825288 1
0.302819993730274 1
0.299872688182297 1
0.316887672517269 1
0.305942881315309 1
0.32331645700139 1
0.318008703592297 1
0.304316259049543 1
0.295297304689163 1
0.309621715242627 1
0.319225615744206 1
0.299303801710291 1
0.280988802881135 1
0.30390468938615 1
0.286204009198598 1
0.282194510233286 1
0.293343549108563 1
0.315617086529244 1
0.29396967341285 1
0.317294711836784 1
0.344106999686432 0
0.296813817128996 1
0.310189830789041 1
0.300924734155001 1
0.307380801205861 1
0.32390328894995 1
0.335166005270016 1
0.318287659322107 1
0.285047224629668 1
0.308026978159779 1
0.310121199917362 1
0.287248523344215 1
0.294533776871375 1
0.302006877634316 1
0.294001271958797 1
0.282727554532769 1
0.301661067261711 1
0.330030168230221 1
0.309056055197511 1
0.309420969311332 1
0.290174905032538 1
0.28363460922196 1
0.28745378047395 1
0.316935923733021 1
0.310253872526241 1
0.330872503842991 0
0.304998520095825 1
0.32915029184239 0
0.295971696194288 1
0.313013651313859 1
0.328742706477717 0
0.293601462025719 1
0.299193819881191 1
0.290790076192616 1
0.293141838534113 1
0.309616473270248 1
0.299671820928117 1
0.288001344127916 1
0.269003080005506 0
0.289561560435683 1
0.30209112542437 1
0.338697046888839 1
0.326271445027016 1
0.333521038199688 1
0.29608326984277 1
0.316868798130859 1
0.311971104156274 1
0.285289147807162 1
0.299011505056929 1
0.280400154298503 1
0.325595509709997 1
0.293636493845216 1
0.306744683906839 1
0.281167637002134 1
0.284091692053618 1
0.294175550927077 1
0.3217771772806 1
0.294224731816598 1
0.301198661722055 1
0.288084786222424 1
0.301194408980553 1
0.296389282154396 1
0.296428597217985 1
0.332867867170087 0
0.307489137169527 1
0.274317907349261 1
0.292468305145481 1
0.30924335048512 1
0.285925158216476 1
0.295049465494686 1
0.309746248899065 1
0.29319946518285 1
0.292875491290027 1
0.290853523513204 1
0.31898122699998 1
0.305849525150586 1
0.300734812102624 1
0.332000268288551 1
0.27525627463128 1
0.318623817392444 1
0.279404491423832 1
0.326703917070538 1
0.28687939438932 1
0.315885576004428 1
0.330069011687666 0
0.312370883727644 1
0.328860469737211 1
0.3053258611506 1
0.308301670666741 1
0.316232556883536 1
0.326978125888808 1
0.31711665669445 1
0.298610327420407 1
0.299471595865843 1
0.311620339993548 1
0.279290691108048 1
0.317550475401025 1
0.282234802346297 1
0.308059867947508 1
0.299048099638414 1
0.317299192730856 1
0.308248313068586 1
0.308148132503788 1
0.29035080558007 1
0.315522126309497 1
0.303253485583613 1
0.328335343509106 1
0.309264152975064 1
0.334853627883039 0
0.317580877806761 1
0.304681374417297 1
0.35176460190588 0
0.304496124243771 1
0.320538601418633 1
0.288409141726607 1
0.275032970148064 1
0.293704141803974 1
0.308129563391753 1
0.30671363885511 1
0.336525220504425 0
0.310711942894381 1
0.31235741019186 1
0.313403699472409 1
0.328512160733801 1
0.302924098906529 1
0.31166330480601 1
0.286323918896473 1
0.297922478967519 1
0.305217150172475 1
0.292901105202697 1
0.296847570076378 1
0.332666760531835 1
0.303951896263342 1
0.310024287751525 1
0.303735571773789 1
0.316695112297194 1
0.28814709643048 1
0.296050721792773 1
0.321179174744511 1
0.325451819414682 1
0.301960380193285 1
0.306071238822504 1
0.27565436286725 1
0.291090752586872 1
0.302715597437681 1
0.285818815091333 1
0.288907028934715 1
0.310572893184692 1
0.311499214082046 1
0.298426688485433 1
0.319020221291157 1
0.302319557458704 1
0.303631979221978 1
0.320250042672163 1
0.319131373076496 1
0.301300909282847 1
0.318641124858838 1
0.316134028250131 1
0.298010703660647 1
0.26782016441535 1
0.309810068797679 1
0.297998655592302 1
0.317590746225194 1
0.323225697795337 1
0.301857057971603 1
0.299427236786954 1
0.312201238668284 1
0.314061847636914 1
0.296748750800101 1
0.326991247493463 1
0.311112643521809 1
0.255771316916121 0
0.305022972184158 1
0.294461515670053 1
0.27058291296194 1
0.295707304816266 1
0.288131798089228 1
0.316998079624762 1
0.284192212123655 1
0.305664028812083 1
0.295216503744788 1
0.308578092033535 1
0.31953877030232 1
0.281647133087757 1
0.324008189493882 1
0.306916721825459 1
0.296351641478089 1
0.312639336014077 1
0.330075655728108 0
0.296847232604921 1
0.286906960443995 1
0.31350896018276 1
0.319907244352836 1
0.308488412775877 1
0.320061155408545 1
0.29705470961486 1
0.299056519651666 1
0.29816194658119 1
0.274399400894087 1
0.307460884940006 1
0.307046203741127 1
0.329255759189937 0
0.299767446274435 1
0.311957651548447 1
0.313828950610043 1
0.339348889658436 0
0.3111796919161 1
0.309801808219598 1
0.308770012681627 1
0.301311935881556 1
0.334319923111509 1
0.303528746742087 1
0.300922082594939 1
0.289221969391504 1
0.303519891947386 1
0.270391002320657 1
0.307142939195125 1
0.315212393361948 1
0.312095241692215 1
0.287529207352117 1
0.280668387887709 1
0.328881430233886 1
0.293794195648402 1
0.319479228374689 1
0.321492998742649 1
0.288134535747531 1
0.316881234853319 1
0.291040212119734 1
0.286004803832471 1
0.284703531403523 1
0.322092596945167 1
0.297226821439483 1
0.318949504043417 1
0.317977595345862 1
0.302553045080993 1
0.317597930332401 1
0.31267173706258 1
0.297912496862238 1
0.297370717476757 1
0.309269838991957 1
0.316666475935826 1
0.293155172525473 1
0.315395153287742 1
0.318726179436189 1
0.319731892978536 1
0.281274151846562 1
0.312582430747119 1
0.296746436869481 1
0.314035587235564 1
0.317557396608132 1
0.287393340102175 1
0.281901088986509 1
0.270678621679198 1
0.306667741182317 1
0.317117080105275 1
0.299771059886554 1
0.329673673296657 0
0.316971821830789 1
0.310102052029261 1
0.313255121158905 1
0.30768150071208 1
0.286874860664164 1
0.301969772116636 1
0.292738882017025 1
0.316278278784129 1
0.31547173270508 1
0.315332641522763 1
0.299690166531749 1
0.321541607431484 1
0.330274741568741 0
0.311086637893896 1
0.309873712549226 1
0.305416527708348 1
0.316176554014113 1
0.296321377284255 1
0.307333944552485 1
0.30026271155632 1
0.289785127891834 1
0.283030658339545 1
0.285779476311445 1
0.285553212230901 1
0.276435567694345 1
0.316283129690718 1
0.280034074853488 1
0.290632834549023 1
0.283349147041737 1
0.310025646116877 1
0.305767447618149 1
0.311414352885273 1
0.294211507254592 1
0.312788066180427 1
0.304026340480535 1
0.301980667603775 1
0.314726416714812 1
0.305987494701792 1
0.286781596759244 1
0.294598345055778 1
0.293819066468412 1
0.3105412683876 1
0.306676915631084 1
0.26344467919761 0
0.31432872816938 1
0.329874436707082 1
0.303014921474684 1
0.308871652777511 1
0.294336474085323 1
0.306446934321868 1
0.319005797799934 1
0.318303189520287 1
0.299340066794962 1
0.324421229531782 1
0.299597212864591 1
0.294572149195713 1
0.340801070358549 1
0.31855128925509 1
0.289956725915009 1
0.283211240597112 1
0.281798752951386 1
0.320208571293337 1
0.314436633312938 1
0.341123559033447 0
0.32787700771025 1
0.286217151564313 1
0.265169525136656 1
0.29988327891598 1
0.265055192219413 1
0.330013086482709 0
0.305465904945222 1
0.30158456959321 1
0.314003868294125 1
0.298260015227395 1
0.301624397383372 1
0.328916876643845 1
0.294602543014199 1
0.325527363644555 1
0.302267898905772 1
0.313176228007343 1
0.322964366422499 1
0.317953173568005 1
0.294223451016129 1
0.301292288750368 1
0.326572797187215 1
0.315953416312649 1
0.2928125013899 1
0.279034214837483 1
0.277878472818983 1
0.294042260333462 1
0.284578305815319 1
0.312129463908064 1
0.308158497255478 1
0.29786265053785 1
0.317177247254414 1
0.348841942250899 0
0.29840249371562 1
0.290058152891106 1
0.319773895978529 1
0.304064751427857 1
0.31852182447346 1
0.254601195241497 0
0.300106799155975 1
0.275989988292944 1
0.307554549917921 1
0.310867623207899 1
0.297697310397923 1
0.298404034361434 1
0.2978680476645 1
0.322572270436846 1
0.313036376179269 1
0.331666143598739 1
0.306537007127667 1
0.275815769572704 1
0.315377762511889 1
0.311227701729703 1
0.296879597060813 1
0.30382959771616 1
0.291409857452062 1
0.287072347444475 1
0.308357993553761 1
0.300817617618401 1
0.289298430474656 1
0.298649981917493 1
0.29741574075532 1
0.295570836954143 1
0.32611759667104 1
0.27443712122509 1
0.335334002254187 0
0.329425509097564 0
0.308608814059852 1
0.343406151571856 0
0.300644062326973 1
0.295819951207284 1
0.295263061748436 1
0.312598260349697 1
0.319764013866135 1
0.332777054129085 1
0.283291138581664 1
0.291071633848324 1
0.287499949109958 1
0.301539278904369 1
0.303980223812508 1
0.32227404065569 1
0.317103911022466 1
0.291920270291831 1
0.305649360773827 1
0.297410254827913 1
0.290892101728554 1
0.299676931137602 1
0.300655829748631 1
0.318262737928502 1
0.297074851493865 1
0.295910301242961 1
0.312417810710139 1
0.340335589086664 0
0.314032751468836 1
0.310473070116097 1
0.305690713669579 1
0.305375929149389 1
0.309911468759898 1
0.325059397338004 1
0.30811087960523 1
0.295083146267803 1
0.315871896582745 1
0.293424635842842 1
0.282830607716795 1
0.284286470711015 1
0.298273090869083 1
0.267456391028872 1
0.300929825669885 1
0.289264148219663 1
0.351471551695257 0
0.305788092589573 1
0.283772113082801 1
0.3177953146453 1
0.308626275075407 1
0.281697575199092 1
0.287029996285308 1
0.263874856128348 1
0.313850385576264 1
0.309552715974338 1
0.302977436550233 1
0.329570088538991 0
0.284486837127896 1
0.281630850116184 1
0.305017441394059 1
0.311169735752778 1
0.333256058283653 0
0.314554894655462 1
0.293215326741818 1
0.319242204981022 1
0.314901429071535 1
0.331144993557507 0
0.31816467158839 1
0.306766089841142 1
0.292929658690313 1
0.300921368549172 1
0.306838431224633 1
0.28626096790689 1
0.32054588278249 1
0.316540146914499 1
0.281971197336005 1
0.290003152189504 1
0.275536360306067 1
0.316473085853091 1
0.301632336715029 1
0.300027386251441 1
0.294894082967875 1
0.331229542501286 1
0.302403035504775 1
0.294564984741428 1
0.329841936595791 1
0.315251316890037 1
0.29324413220699 1
0.319156098616486 1
0.292905068636427 1
0.294326848346031 1
0.283333542572792 1
0.311666041868096 1
0.278619471645993 1
0.308092620631055 1
0.314771553845666 1
0.331197354003122 0
0.302119924496966 1
0.284321122870051 1
0.300163564949057 1
0.30723190713653 1
0.325034415734843 1
0.318525597030726 1
0.299026100019646 1
0.326291895905254 1
0.325379125050291 1
0.301958541818522 1
0.330434976356494 0
0.276538001238774 1
0.286161213400362 1
0.30828891046596 1
0.301306202553552 1
0.305039202091865 1
0.294992488046254 1
0.326455947579583 1
0.291533436626392 1
0.309802978906904 1
0.349214868645077 0
0.298319863402191 1
0.322658724823041 1
0.305708601118811 1
0.342815532178474 0
0.294872332953045 1
0.304228530432832 1
0.290267935494843 1
0.286761406983596 1
0.336943212578252 0
0.322200693802194 1
0.293594375967983 1
0.29194370881067 1
0.291491704025025 1
0.288145450384567 1
0.295473915194605 1
0.336359399783599 0
0.306223895017995 1
0.343466132135025 0
0.310155400580145 1
0.311373411512987 1
0.302837515530689 1
0.306031345560395 1
0.300548703947904 1
0.309654943854218 1
0.280610997082431 1
0.311763331026224 1
0.277030803286537 1
0.294928719062415 1
0.317033893986359 1
0.289797019003824 1
0.29920285433934 1
0.307420676487035 1
0.34082098893369 0
0.316619739204822 1
0.291650757807006 1
0.294094922493978 1
0.302804618398186 1
0.297496814992426 1
0.295502946574248 1
0.314403660839498 1
0.294178038044455 1
0.306995268516498 1
0.310288488203664 1
0.296732641175493 1
0.285389478323942 1
0.299468871298356 1
0.295523821359072 1
0.311468352344166 1
0.326963441966818 1
0.299778378253933 1
0.303982353800536 1
0.33219008695289 1
0.321334831708078 1
0.331988562964799 0
0.304364683824226 1
0.277074200096794 1
0.302710275686985 1
0.29635437334989 1
0.314114252660019 1
0.311119145647325 1
0.298094567444242 1
0.320232620905923 1
0.32759991894765 1
0.314054918954205 1
0.326555794144825 1
0.303349187359165 1
0.299790396923737 1
0.309166709461 1
0.298433927022644 1
0.278227436420713 1
0.301530530050937 1
0.303395099551775 1
0.312154170229863 1
0.340592215773765 0
0.280015188993853 1
0.326704824095788 1
0.279452087782156 1
0.32657006439471 1
0.307070869381098 1
0.322287031225719 1
0.337684723239375 0
0.308331467206376 1
0.327876920623686 1
0.293581757472847 1
0.298255543997093 1
0.297053788373172 1
0.314802628747882 1
0.326706956176128 1
0.306421568300956 1
0.275353119471979 1
0.301697872932032 1
0.315020923984188 1
0.32317419952753 1
0.308660567366174 1
0.300314161498889 1
0.313189395446115 1
0.306409045867494 1
0.294986919923083 1
0.321763373984599 1
0.298106781567316 1
0.283621767319476 1
0.305794366624814 1
0.306303649190552 1
0.308564345465586 1
0.309922667101677 1
0.280781012123762 1
0.325315799835117 1
0.301764989972672 1
0.303434794188215 1
0.280172152832391 1
0.283028932611417 1
0.320474309985947 1
0.297748871979458 1
0.313856106180894 1
0.297498799523458 1
0.312184025121419 1
0.300256039441685 1
0.302883326260554 1
0.286807440805552 1
0.319791932640334 1
0.300720061525492 1
0.324860704143243 1
0.314343887998685 1
0.27554955212485 1
0.293642950166068 1
0.315707811285081 1
0.312082663643489 1
0.295283894160548 1
0.313532896412667 1
0.318448178175963 1
0.303039013468364 1
0.286469135564891 1
0.323727109900591 1
0.289691970839676 1
0.323059165510922 1
0.304969889170626 1
0.288119013610874 1
0.284159580761878 1
0.30579066535198 1
0.299646464650029 1
0.292742773832215 1
0.323920090187272 1
0.300387427081228 1
0.32522518014255 1
0.278209223540129 1
0.312204031338978 1
0.329569852162485 1
0.318132951799161 1
0.308344100805784 1
0.28904626213083 1
0.308053592580768 1
0.298658478035191 1
0.307735255788563 1
0.315552203702522 1
0.286413533998255 1
0.285303435095833 1
0.312165716594962 1
0.280714735227047 1
0.288929013661659 1
0.307586257925861 1
0.301114953407985 1
0.303396919643914 1
0.291151780508673 1
0.321006684840862 1
0.332348247296044 1
0.293902163785939 1
0.293063324356008 1
0.308831420740578 1
0.314449402725169 1
0.284554490510277 1
0.296678729164622 1
0.319146378983461 1
0.289138282513439 1
0.301190873824341 1
0.298944081897265 1
0.302086036649439 1
0.330862536548925 0
0.324223699260538 1
0.295992305763065 1
0.324976044016677 1
0.293706062453601 1
0.330154862305832 0
0.294309752663382 1
0.320597561178175 1
0.287804178604579 1
0.31422534897372 1
0.330946039030901 1
0.319430386778256 1
0.30825335477353 1
0.300158995021692 1
0.297773162298335 1
0.292534816971222 1
0.33096502219069 0
0.28610810072149 1
0.306901070748768 1
0.318682163210648 1
0.309589331536698 1
0.30945232871251 1
0.277619958790864 1
0.298610545058812 1
0.312755013098144 1
0.303144123919639 1
0.315149083436887 1
0.283751218713486 1
0.309216425107572 1
0.301933198432067 1
0.296236042400025 1
0.30457601312324 1
0.27573589123994 1
0.321299977367052 1
0.295227927996597 1
0.271188974633513 1
0.298194500773723 1
0.29759281607862 1
0.287822002241294 1
0.317084729299149 1
0.303285984432541 1
0.334517209401792 0
0.303058889406363 1
0.294356427075019 1
0.3086318094075 1
0.332232562483838 0
0.285023403902666 1
0.278947267238208 1
0.27599584655144 1
0.284114862220081 1
0.32320415346806 1
0.27741902749977 1
0.281134106289773 1
0.319237083830872 1
0.304173014064201 1
0.320824052345341 1
0.321357995294581 1
0.343181458817955 0
0.316625913964719 1
0.303225308603308 1
0.309840924172503 1
0.296639778297373 1
0.305192852996783 1
0.312819629631949 1
0.320438247417952 1
0.298254404077203 1
0.334910867842066 0
0.3093373367257 1
0.302870499135216 1
0.310652490539078 1
0.278502175439822 1
0.32496914217794 1
0.29987234072768 1
0.299206878280792 1
0.293147550276897 1
0.301912426711922 1
0.330113057515019 0
0.295110582146564 1
0.311545245932473 1
0.323491513733531 1
0.302519413320067 1
0.325738382352581 1
0.295250092953322 1
0.305499704120279 1
0.314403303583401 1
0.301493678569346 1
0.302699713770887 1
0.272396932639095 1
0.300010661001157 1
0.3138694475326 1
0.28025145575402 1
0.319910575640873 1
0.340321455276112 0
0.319513779724703 1
0.30257149769935 1
0.302907810598224 1
0.279609330420076 1
0.290156997930962 1
0.322476714977537 1
0.30806617197162 1
0.286432208041196 1
0.313968407971923 1
0.302398362877909 1
0.297217570703497 1
0.32902001074754 1
0.295815081958354 1
0.322136744320156 1
0.294118769572629 1
0.292692178160289 1
0.278528951173852 1
0.325472213305491 1
0.301615445630935 1
0.311817917496995 1
0.277104195814981 1
0.320002026680152 1
0.299224282135431 1
0.290939045226019 1
0.265182597825984 0
0.316167367689038 1
0.283674094379843 1
0.31137003173739 1
0.266176459703869 0
0.276383898481514 1
0.29378192022389 1
0.31550534278653 1
0.321822160354116 1
0.308357631748619 1
0.273137493187263 1
0.308952312109341 1
0.331106714646188 0
0.321225516320945 1
0.297019771115792 1
0.28449965921307 1
0.29640864054247 1
0.316623845298084 1
0.271924414934268 1
0.297970121247819 1
0.309220971856037 1
0.295078782336408 1
0.303762801049657 1
0.304873515424704 1
0.319685152694526 1
0.289600967232546 1
0.308837755093351 1
0.308525081280455 1
0.314872178033858 1
0.314518012518115 1
0.304262398578312 1
0.305754938925533 1
0.315061608624682 1
0.311977819655662 1
0.285542549922807 1
0.31907761995334 1
0.29198415662376 1
0.286143727479532 1
0.317718256613242 1
0.284414800704817 1
0.316409023582875 1
0.310819792703158 1
0.288992874276398 1
0.311667654830487 1
0.283835148070152 1
0.270392676984586 1
0.282149397179952 1
0.320197819430414 1
0.314124821950918 1
0.287811653890864 1
0.320101737074253 1
0.300868198956176 1
0.286843904512012 1
0.289476759007931 1
0.297529265255165 1
0.290611068348947 1
0.319137423119892 1
0.309011010729726 1
0.307840485897426 1
0.291255225826764 1
0.298614301651174 1
0.320373276701637 1
0.304152036785992 1
0.308684281152081 1
0.307237311821112 1
0.329797225783978 0
0.321522978439033 1
0.310462510358074 1
0.29992504545888 1
0.257547359128679 0
0.295352789521023 1
0.313963410447616 1
0.315636109334961 1
0.275736001709489 1
0.336205301650803 0
0.2903689973574 1
0.294097851424662 1
0.272495613589435 1
0.294538556311289 1
0.316428248831514 1
0.306035089468976 1
0.292900417067805 1
0.293635510183618 1
0.301129535331258 1
0.308450130238061 1
0.286426877623355 1
0.292034616462765 1
0.293997935643183 1
0.31103139481868 1
0.330783409865308 0
0.297720447683078 1
0.320523111967113 1
0.32161177043138 1
0.308389332799774 1
0.295510878217127 1
0.323036989167003 1
0.306286445465146 1
0.330414085384216 0
0.302298278614298 1
0.336833208961782 0
0.320393837043424 1
0.295890126023746 1
0.298403175321014 1
0.308250222570081 1
0.307055165397594 1
0.319801135414641 1
0.317836112629585 1
0.281122192221071 1
0.278332821455883 1
0.285642094089417 1
0.332691337912585 0
0.311051815784926 1
0.286074852235505 1
0.292576368497114 1
0.305734841448128 1
0.302141497282928 1
0.328709429503321 1
0.317922303387233 1
0.311312619547225 1
0.278029365873785 1
0.305547011511156 1
0.309270584750031 1
0.289388622630741 1
0.307616198832528 1
0.310985353332328 1
0.321160899912737 1
0.295531642948112 1
0.309145096433488 1
0.282704211627943 1
0.322595863443731 1
0.311886876481099 1
0.305971060905198 1
0.315027180808014 1
0.316399323775441 1
0.310489698362959 1
0.274901548518941 1
0.299923505615198 1
0.323480357220646 1
0.321133387177403 1
0.337544230856045 1
0.309391946509686 1
0.318433024147096 1
0.316574793837197 1
0.305823507021194 1
0.283529460689982 1
0.326895529683327 1
0.291869949236028 1
0.297558243386973 1
0.279280818859022 1
0.300759942908143 1
0.293429255723052 1
0.310935432165416 1
0.318373148085052 1
0.29441139078823 1
0.286563364726322 1
0.325889383370883 1
0.297956906216409 1
0.310409259596323 1
0.337296143693873 0
0.297289590634516 1
0.315381503228166 1
0.291235357009228 1
0.31093636814042 1
0.302284456905702 1
0.310526666961739 1
0.301412469908518 1
0.305908987360392 1
0.291341586810603 1
0.301526189893903 1
0.321668989592105 1
0.302424304941648 1
0.321945960148254 1
0.299736333359209 1
0.306198546082068 1
0.341845736073408 0
0.306342010994462 1
0.30264899403842 1
0.304807924773695 1
0.269767237593669 1
0.30202474835538 1
0.312965139494349 1
0.289224353620325 1
0.328190712889693 1
0.303359714694759 1
0.29036141899834 1
0.307686521049236 1
0.310897234539308 1
0.309902459077735 1
0.293098524623295 1
0.308756578549116 1
0.301371984764083 1
0.282869136621376 1
0.315680274474436 1
0.307659866140443 1
0.304419640260349 1
0.303725915717777 1
0.305736978309142 1
0.289117134859919 1
0.29645830099562 1
0.305319106934426 1
0.308976816124046 1
0.305746745135223 1
0.30489894363324 1
0.312579403038637 1
0.321084468518696 1
0.286491566301587 1
0.301663569497027 1
0.316338612589798 1
0.314511053826544 1
0.306968509383967 1
0.265495996002292 0
0.321845946618754 1
0.298319165665992 1
0.313010351337048 1
0.311257994322454 1
0.280916265183274 1
0.293383492826381 1
0.322942772839618 1
0.278851768180729 1
0.313872577410508 1
0.296735590257807 1
0.305019711687074 1
0.288979693352465 1
0.304891582621517 1
0.294024968313366 1
0.281834575717851 1
0.278976463535328 1
0.312495056083229 1
0.278491262689733 1
0.307231802594605 1
0.326898652624957 1
0.307418511198454 1
0.347023252496266 0
0.313581727539274 1
0.292361694825025 1
0.273989675725197 1
0.296881796287486 1
0.289100636186458 1
0.316123711670878 1
0.303051944031023 1
0.332127750465248 0
0.302626288891917 1
0.296244038147904 1
0.30526311709956 1
0.313021316760675 1
0.306815590410107 1
0.271309180460511 1
0.314204706675971 1
0.285991604497521 1
0.324909586161125 1
0.308518689457429 1
0.291650119510139 1
0.26285136614073 0
0.302389661090553 1
0.30503799935829 1
0.311116227695653 1
0.327703884630017 1
0.311633541995234 1
0.268864064650735 1
0.318319302869646 1
0.284345556551315 1
0.331020705228005 0
0.301016516428908 1
0.336989092039176 0
0.297598111322025 1
0.290587222916787 1
0.30941813305533 1
0.309683781475068 1
0.295352445460004 1
0.331181308539461 1
0.295408170189519 1
0.294096130575814 1
0.299372299336397 1
0.30669504763666 1
0.305074062610048 1
0.285607343599239 1
0.296517600031842 1
0.268953465561143 0
0.27379922638556 1
0.306267422628376 1
0.307083718988605 1
0.288624873482477 1
0.315816816696966 1
0.326680111318039 1
0.324046736476603 1
0.295991501402524 1
0.290944245152153 1
0.298406752598985 1
0.298575077528323 1
0.306403036537553 1
0.314009950192742 1
0.299528879529749 1
0.298280669235321 1
0.294720820369127 1
0.313162939911985 1
0.316800732482534 1
0.328859198766349 1
0.297955407695802 1
0.260813699650098 0
0.284450615858698 1
0.316684128234315 1
0.285368280034442 1
0.302058381996746 1
0.289344558218383 1
0.332735039530646 0
0.314673402751046 1
0.315474141272989 1
0.275359358870632 1
0.300379379642727 1
0.290685502715882 1
0.291164203032769 1
0.292950573318988 1
0.312446116505806 1
0.307753226804416 1
0.285859949933157 1
0.320293506896498 1
0.304838376404879 1
0.28439469866926 1
0.298119097103129 1
0.298180018146461 1
0.307804130230351 1
0.300628219078105 1
0.30082151870921 1
0.325812849928104 1
0.31663705327135 1
0.310220031208335 1
0.318930641038368 1
0.281287426250319 1
0.293238296779735 1
0.30904965189836 1
0.28944939173141 1
0.329394939773851 1
0.298337810629472 1
0.338183950933324 0
0.280967933028461 1
0.321354176144623 1
0.327640327444637 1
0.314503445219838 1
0.312245079498567 1
0.288488495902792 1
0.308158310382253 1
0.310346681629994 1
0.334158831763472 0
0.2937748547482 1
0.30767248942938 1
0.280113602923449 1
0.299063424812771 1
0.312786742361294 1
0.305921837782915 1
0.263220619605894 0
0.330792698509925 1
0.304227263206319 1
0.307043839213004 1
0.315984657943931 1
0.299723823470741 1
0.303850031856284 1
0.307794593332737 1
0.285293773440485 1
0.31361468324402 1
0.319566212974929 1
0.292042863156236 1
0.284051133598647 1
0.304710019186767 1
0.309742540998693 1
0.305416054718598 1
0.293429476419523 1
0.32588161449164 1
0.304782983728681 1
0.298767067286242 1
0.317930217769865 1
0.29021081523549 1
0.310004850266352 1
0.29019881496935 1
0.311991743924179 1
0.301183042013778 1
0.294648482041463 1
0.302097607439932 1
0.311574902806009 1
0.28172411565681 1
0.311368601749082 1
0.305618089960794 1
0.328650993408075 1
0.302965745277313 1
0.275570585431488 1
0.317022325608195 1
0.316939729695639 1
0.27957064909399 1
0.297827535666472 1
0.282700358478906 1
0.283551909163656 1
0.295159393073815 1
0.313115069213806 1
0.313725625653693 1
0.296187683532498 1
0.321379479519774 1
0.275904346073554 1
0.301398160191027 1
0.286500489869614 1
0.304192835572747 1
0.30528630204566 1
0.319355645689425 1
0.305402384565571 1
0.30416834879011 1
0.287689051242014 1
0.313004598111424 1
0.284082688893922 1
0.310149743598673 1
0.306925105874752 1
0.300658687036418 1
0.291780852195262 1
0.301433004860809 1
0.307359870151046 1
0.291631214544663 1
0.288445608847501 1
0.285070777912218 1
0.298435883065294 1
0.290254827733621 1
0.305846003959666 1
0.321120568845121 1
0.311651702095171 1
0.313364090375289 1
0.308361738870123 1
0.302031876724952 1
0.304218178502104 1
0.343671711630906 0
0.294903432319995 1
0.296340167097342 1
0.317220693999409 1
0.317171155126771 1
0.352071186087139 0
0.288577790367692 1
0.315353226754152 1
0.299964302282165 1
0.294013098626864 1
0.295714103252907 1
0.308175754213172 1
0.32257895621122 1
0.316722887553238 1
0.299140591672753 1
0.299827791272434 1
0.282773570443668 1
0.301081107720928 1
0.294501101854586 1
0.282241387504282 1
0.342506849585693 0
0.324606788290922 1
0.299552358513064 1
0.308398302481418 1
0.296253548058387 1
0.273391883662468 1
0.312308766575506 1
0.300980625693706 1
0.290244531424708 1
0.316142831990875 1
0.295585710295468 1
0.29944391065516 1
0.301039323936378 1
0.291293603547683 1
0.274144761593232 1
0.313950565920717 1
0.298970121466049 1
0.306548557328363 1
0.298903453182442 1
0.29218092354142 1
0.300151942098888 1
0.302494852634315 1
0.320403711720756 1
0.285347989417597 1
0.292598009456715 1
0.317569248322721 1
0.329926692794373 1
0.292195525565172 1
0.30187302295302 1
0.310743010205501 1
0.289451087493723 1
0.309727204617778 1
0.311590283194104 1
0.318968607216911 1
0.308199233515903 1
0.309537568382429 1
0.315214919458714 1
0.290420344835043 1
0.317668725410443 1
0.289573189376609 1
0.318085121634247 1
0.305388448365011 1
0.290208914030987 1
0.30739432144222 1
0.313006496731429 1
0.28776730628401 1
0.294817352081949 1
0.313300583892021 1
0.304464306209 1
0.303918096836296 1
0.291289064841351 1
0.312504545731353 1
0.316161476897629 1
0.307508532672248 1
0.300759145019884 1
0.303488739583768 1
0.296268438210347 1
0.312812917262527 1
0.294445870407983 1
0.301671939075804 1
0.317363174000021 1
0.318424890574405 1
0.309880863448273 1
0.32485014769372 1
0.309109954874449 1
0.304961533970212 1
0.326438502311587 1
0.293888850238397 1
0.312460485799021 1
0.306375779907284 1
0.290195087166499 1
0.320402659736994 1
0.299996377557598 1
0.317738874130239 1
0.316807854672156 1
0.311793276486114 1
0.293279186625783 1
0.304507535626476 1
0.300953400312891 1
0.307530771130042 1
0.334372989954899 0
0.290083046766872 1
0.314870149663263 1
0.303077674730531 1
0.320463800902123 1
0.294531585012701 1
0.296367594071555 1
0.309174466975347 1
0.315291691499233 1
0.340777489407729 0
0.291810705950223 1
0.302715367995993 1
0.318089093420153 1
0.317658019927638 1
0.307813284067438 1
0.278234323875608 1
0.290406968835557 1
0.316468792827815 1
0.305761506139331 1
0.300659020516483 1
0.30691457034658 1
0.309564953853906 1
0.317030618228352 1
0.298984366345171 1
0.303605707551459 1
0.330133481707871 0
0.306347485607997 1
0.322168846869619 1
0.304898045000662 1
0.287178015522192 1
0.301584354136136 1
0.321651061150979 1
0.307268539327335 1
0.308110752474155 1
0.32361235310437 1
0.283384721969565 1
0.301130018805068 1
0.315625508121894 1
0.337570232503275 0
0.323470571481492 1
0.317145501588568 1
0.30377170752229 1
0.259206716963179 0
0.314410676636068 1
0.307591629743171 1
0.337685006616224 1
0.301623737977937 1
0.303009040623671 1
0.274421653685352 1
0.303147518241108 1
0.332453476243628 0
0.325832916672525 1
0.316188266064195 1
0.269539634636947 1
0.322255345178397 1
0.281550698049748 1
0.290476483320484 1
0.2912004197574 1
0.283530723701775 1
0.291297815647145 1
0.294118162489739 1
0.291067312847614 1
0.299694675983352 1
0.315785810328919 1
0.289728114868749 1
0.268730757472765 1
0.278832248712855 1
0.282949610482213 1
0.327237349466351 1
0.304668141628887 1
0.311643839826601 1
0.30599276818073 1
0.319171218496796 1
0.302453573029308 1
0.294798742285357 1
0.294203070260439 1
0.300948380808648 1
0.308009776942853 1
0.327892363498414 1
0.307631999919648 1
0.302719293194716 1
0.301680026151999 1
0.312062589039212 1
0.294690257929877 1
0.31313462118301 1
0.302939673647938 1
0.317320147643337 1
0.28145089407068 1
0.295542333391263 1
0.298681790152223 1
0.295983510586914 1
0.331640042486093 1
0.306557339018534 1
0.294943891647374 1
0.307688894828795 1
0.327330713350193 1
0.33077316652087 0
0.325020815957178 1
0.280621758574858 1
0.314073803763614 1
0.295619632845824 1
0.307982665143146 1
0.305931861656909 1
0.304094087280548 1
0.301244551022794 1
0.303898652440148 1
0.307610546245794 1
0.301208345347878 1
0.266803494269624 0
0.307585767045583 1
0.288866209977877 1
0.297310608746778 1
0.316643848668622 1
0.324841976244919 1
0.288029287949303 1
0.278889564383283 1
0.285186392992477 1
0.29920279234563 1
0.313479787029893 1
0.298216699370393 1
0.310859740611073 1
0.299819855515894 1
0.288781412010702 1
0.321907291791795 1
0.2950906913785 1
0.293018419775834 1
0.321822641253188 1
0.273399487146268 1
0.277911486526272 1
0.318626687162394 1
0.31347951710667 1
0.316162969167572 1
0.305192327134321 1
0.333724510317179 0
0.278335778995547 1
0.261382683530291 1
0.303904125999859 1
0.316504020101109 1
0.303090271734579 1
0.281393404343837 1
0.291469258510389 1
0.311288638832716 1
0.296693052090299 1
0.28910948042835 1
0.303683271223706 1
0.324753435975758 1
0.271153860110764 1
0.333289312388263 0
0.306530151325667 1
0.298958242176499 1
0.294030061501016 1
0.326827231136504 1
0.300462508877474 1
0.301102956345987 1
0.308734358571992 1
0.284657218631923 1
0.309979977405942 1
0.298527666309776 1
0.299549809463087 1
0.308563409056707 1
0.311354879631116 1
0.261276921413576 0
0.313058740608468 1
0.289147913746724 1
0.274908827952464 1
0.317517106088044 1
0.252035141747218 0
0.284613555965253 1
0.303226115966502 1
0.280622511707298 1
0.306290389550903 1
0.286695006194209 1
0.290987472214573 1
0.308279057700312 1
0.298493479475986 1
0.30530957220144 1
0.318322147874077 1
0.292816514513423 1
0.293139409043315 1
0.294544478628108 1
0.327941458998672 1
0.311606553137879 1
0.300750121710844 1
0.281632829876418 1
0.310087766423196 1
0.310402089753007 1
0.299710611730382 1
0.310102092404543 1
0.28030630741382 1
0.280086183737136 1
0.314108565565522 1
0.317807586505921 1
0.293749953136226 1
0.306602762450482 1
0.276878210163951 1
0.288151115034424 1
0.330435116449776 0
0.296162088673371 1
0.289597936408305 1
0.313715042164557 1
0.29854917140645 1
0.306251825726048 1
0.276870590384563 1
0.289021414369308 1
0.30461041272531 1
0.324708793058846 1
0.314459005687653 1
0.314981517614515 1
0.295788389736254 1
0.296705325962314 1
0.293516011416475 1
0.308223664961243 1
0.339316506648913 1
0.294713534652284 1
0.291664416084644 1
0.292499884369317 1
0.302884787119952 1
0.310126901249253 1
0.310425448581776 1
0.326668612286582 1
0.319348779376218 1
0.30550182868789 1
0.313770196438864 1
0.299357524460112 1
0.287151061205637 1
0.303116671100898 1
0.288320052662126 1
0.294851414433079 1
0.300538717027358 1
0.301309950981823 1
0.302005352792444 1
0.304514567870046 1
0.315006300894436 1
0.290913525875469 1
0.280909545476085 1
0.278935055971923 1
0.292721395198318 1
0.302853322869131 1
0.302501963604898 1
0.308727643024154 1
0.32314351416774 1
0.286977798917551 1
0.308944602902649 1
0.277647550690598 1
0.30073389464162 1
0.331846460152381 0
0.317553498062362 1
0.300931014974273 1
0.289711536444756 1
0.298062894877167 1
0.308900463201775 1
0.289788360734312 1
0.289945678867982 1
0.304458104441677 1
0.332669672936064 0
0.306566294452618 1
0.29897647643708 1
0.302520878507986 1
0.297593271865183 1
0.330394035363552 0
0.311701520085355 1
0.322891706052365 1
0.287130658477683 1
0.314502287333494 1
0.319952783287801 1
0.282516796066925 1
0.28614784184998 1
0.329222423102224 1
0.291611247665769 1
0.293428295853804 1
0.298284924690624 1
0.281658810626109 1
0.301190962474959 1
0.295138817296207 1
0.290550539283167 1
0.325999053153834 1
0.29557142666011 1
0.282219774030694 1
0.311155398071524 1
0.291763165955621 1
0.333215337849576 0
0.307986903017713 1
0.29947613993642 1
0.293051974860141 1
0.315533023263523 1
0.309863418431082 1
0.306492167392171 1
0.31751759997003 1
0.27016392545884 1
0.28743786205152 1
0.289838330895476 1
0.32709408655536 1
0.281667655180461 1
0.286134177742635 1
0.306425348940909 1
0.329746987710771 0
0.289171826251105 1
0.308761051843202 1
0.301587312811994 1
0.311843556722166 1
0.307620620605362 1
0.287742539221708 1
0.302850473043348 1
0.296276701403243 1
0.309318200289079 1
0.311574558488166 1
0.329199944599834 1
0.308003007640331 1
0.326072635740016 1
0.286377101507164 1
0.295408074303032 1
0.325800504076481 1
0.29812877923096 1
0.32044741980631 1
0.270923382061365 1
0.273555550111159 1
0.298974070309692 1
0.317503525147236 1
0.32187123610188 1
0.31881212376611 1
0.313341991117501 1
0.297669153828055 1
0.293170180533973 1
0.308906709794845 1
0.310198011925912 1
0.310200438189653 1
0.30351043647926 1
0.302653337226629 1
0.337485939185066 0
0.30978541854246 1
0.314487303663328 1
0.307050171671486 1
0.322062248319777 1
0.327145985139317 1
0.310928008925488 1
0.312944899292288 1
0.336954833023091 0
0.288639542936724 1
0.326348994898052 1
0.311963383107763 1
0.316783789026164 1
0.313530214097392 1
0.307805970578986 1
0.309095804606578 1
0.323888766409417 1
0.321179943630046 1
0.317731985764096 1
0.319388813360136 1
0.294783785214606 1
0.330088234685099 1
0.30372492938664 1
0.309431187547641 1
0.295177540089801 1
0.323098650026275 1
0.321540136610767 1
0.308388807128947 1
0.309126265226799 1
0.293759343213739 1
0.269393003007919 0
0.318350687680414 1
0.333487106413272 0
0.311904613619305 1
0.296023740721546 1
0.309971188662865 1
0.30225167659618 1
0.3087144273115 1
0.286800423401783 1
0.329831624938709 1
0.295717588238428 1
0.293046364975835 1
0.306435313458996 1
0.304259814017652 1
0.287483669610106 1
0.314586414548886 1
0.322205177188958 1
0.277500248477249 1
0.312347747678412 1
0.326331010881933 1
0.31549793663081 1
0.318231238526646 1
0.320101677405036 1
0.337193312472343 1
0.276677971042771 1
0.262350725077816 0
0.31495734773216 1
0.331384954681673 1
0.327504580427774 1
0.309601044522935 1
0.30673548746705 1
0.293536330791283 1
0.321434475441377 1
0.317570644490704 1
0.280917306365436 1
0.300126244353796 1
0.292624772349491 1
0.303401324975743 1
0.282100061579542 1
0.312093297905807 1
0.308301686700148 1
0.310483982309221 1
0.312386979705785 1
0.307539824185406 1
0.312483321825531 1
0.31201348562902 1
0.309896394253719 1
0.286579348841704 1
0.337600314728724 0
0.317904194632933 1
0.316502401597537 1
0.309197781291076 1
0.257089713418483 0
0.266144858229177 1
0.278048558769329 1
0.298029449097814 1
0.276630659341156 1
0.297135796063378 1
0.283363183170897 1
0.282203412326148 1
0.271096533049139 1
0.317625246448344 1
0.31073345325815 1
0.288626020531175 1
0.306111825872235 1
0.283808968007542 1
0.307379255645688 1
0.321400785550923 1
0.28276080369918 1
0.289401681453891 1
0.316816885623482 1
0.313573055274439 1
0.304356954262122 1
0.274919200042012 1
0.296858144809079 1
0.312267513869548 1
0.288251018400103 1
0.300059126670821 1
0.310709594339988 1
0.294710467176775 1
0.3416972167649 1
0.32445370992747 1
0.320182639230672 1
0.279502490048133 1
0.291405003554366 1
0.325182710690513 1
0.29835245278936 1
0.309403601655236 1
0.342434848090152 0
0.320942245913599 1
0.304362595061698 1
0.29797193963497 1
0.313120013262805 1
0.274172524091792 1
0.304275459947189 1
0.321227441159718 1
0.295489352934436 1
0.311482435745589 1
0.312358489189245 1
0.276121170389989 1
0.310655199923637 1
0.293267731725036 1
0.320148541243615 1
0.299074061769389 1
0.333253321030393 0
0.297100850166173 1
0.301520809801966 1
0.276639248935751 1
0.306928811496261 1
0.301058039428674 1
0.296421670642756 1
0.295139298079134 1
0.304318160587821 1
0.302150993868382 1
0.301893213443423 1
0.302935500990054 1
0.326754440619889 1
0.313757848275193 1
0.302182888410538 1
0.276872550880421 1
0.32359194861205 1
0.291018596818094 1
0.293484257832606 1
0.284274090010216 1
0.304457045392047 1
0.303072330839538 1
0.306208172428403 1
0.324455181837534 1
0.312432200808224 1
0.322263029831767 1
0.3027399780489 1
0.330052766269276 0
0.278316601532865 1
0.31465083715832 1
0.307708777519537 1
0.296361918790933 1
0.291484155322175 1
0.286232050808414 1
0.291627008836522 1
0.290533625794684 1
0.330527263602671 0
0.316430049908695 1
0.283103521926901 1
0.307132088233069 1
0.284337077583556 1
0.31053181965032 1
0.305246199943428 1
0.304675539415002 1
0.292163947396594 1
0.315328435496211 1
0.319894415709171 1
0.316784358840059 1
0.282669070060438 1
0.311945828952548 1
0.310260361849127 1
0.333093197294123 0
0.299979982001104 1
0.295866518081742 1
0.294096280456647 1
0.32573356678476 1
0.29116648131611 1
0.315736760767664 1
0.279653804721414 1
0.302755792180445 1
0.286726982101296 1
0.319890633009916 1
0.307902797406837 1
0.312553009707953 1
0.316799695322405 1
0.320944500102562 1
0.321219026637549 1
0.314859287700403 1
0.316582318261784 1
0.313216647931998 1
0.327922750703641 0
0.327538589669659 1
0.314367121911022 1
0.296638795525143 1
0.333386416913191 1
0.306271847556486 1
0.322660648702931 1
0.305058302953242 1
0.288388587539655 1
0.307755890554458 1
0.283936202106013 1
0.313311339481152 1
0.290267465702274 1
0.290770128696365 1
0.315087499400976 1
0.310111582605918 1
0.316659292172924 1
0.25622282930705 0
0.303801314756864 1
0.318308794845317 1
0.280928908636574 1
0.296023640231254 1
0.290581886267108 1
0.306840559760012 1
0.304087927895935 1
0.302587660804243 1
0.321096099377862 1
0.301941091895163 1
0.291277739441791 1
0.29566236383086 1
0.300646497144973 1
0.303715349848972 1
0.270880242324064 1
0.306548585504093 1
0.312325046572863 1
0.293261519549975 1
0.294044390349857 1
0.301237739946579 1
0.307488294201732 1
0.294509101002942 1
0.313954825436788 1
0.30545849529639 1
0.31644457507227 1
0.317770828930087 1
0.289350116344515 1
0.290408098476143 1
0.311688233886806 1
0.291062690334551 1
0.318951155079932 1
0.315224646948519 1
0.289402967389309 1
0.319767585639646 1
0.301280745735205 1
0.29542314680481 1
0.311557629613097 1
0.308649345544798 1
0.307823158452604 1
0.315089488143236 1
0.337681880160065 0
0.325044606376537 1
0.308113168635564 1
0.291103145359917 1
0.301507843577312 1
0.27977147170395 1
0.332843839537187 1
0.297735301209828 1
0.319196698998371 1
0.316183545550174 1
0.314559964296689 1
0.326292351030336 1
0.321455161868264 1
0.305099006219501 1
0.326814913656832 1
0.312065784776795 1
0.320656104975801 1
0.340464984228736 0
0.293418043816392 1
0.315046702975881 1
0.298091589313695 1
0.262990995023405 0
0.329330557076476 0
0.30856952147618 1
0.27408457999392 1
0.259625740896988 0
0.313434453503819 1
0.305571849933935 1
0.330073855645988 0
0.301362311945016 1
0.300122272965096 1
0.308986400288649 1
0.284359443539871 1
0.271901659694945 1
0.311372324703497 1
0.318622215360277 1
0.296303317517999 1
0.303652564871223 1
0.258209905360779 0
0.306983839373361 1
0.307340562252782 1
0.333291619777666 0
0.275158903332518 1
0.298585149774243 1
0.303943066429305 1
0.337250491068848 0
0.284943850750523 1
0.297901729324454 1
0.321215333242101 1
0.297013361091106 1
0.298011723214351 1
0.292766071480041 1
0.301290301002005 1
0.298455985651636 1
0.305679817701065 1
0.299870900074124 1
0.313569243424741 1
0.307360961725469 1
0.280277733710609 1
0.29267426481017 1
0.308756481860644 1
0.316549744329224 1
0.284723159795471 1
0.294489303220348 1
0.290992075926518 1
0.297503103929657 1
0.318669543644285 1
0.320605233270762 1
0.284822482509112 1
0.298187948824441 1
0.311951949962736 1
0.303881167698244 1
0.271422475196665 1
0.310470917594159 1
0.32782319551884 1
0.297362040074951 1
0.323188142341224 1
0.311508023063271 1
0.307172346797631 1
0.296661637761843 1
0.298851777025124 1
0.296666486654274 1
0.311565414139202 1
0.282843164827697 1
0.33453570076168 0
0.290516479162081 1
0.321485984135349 1
0.295183118874853 1
0.291812174867438 1
0.301460394726348 1
0.328676857651931 1
0.307041000933011 1
0.301708866975557 1
0.278808118669933 1
0.289045523529353 1
0.30070095345813 1
0.319195533130201 1
0.295487546386174 1
0.29655203995959 1
0.320170688396305 1
0.308030868906463 1
0.312479981801624 1
0.302214357068628 1
0.297293824160658 1
0.312304873808306 1
0.299779625912391 1
0.282146364522884 1
0.29761827711394 1
0.309608760550597 1
0.29982769402832 1
0.303021218605077 1
0.312643054966944 1
0.328133667987035 1
0.317730658862741 1
0.279344075115901 1
0.305012402287592 1
0.303404474238228 1
0.297423007338862 1
0.318687394221709 1
0.313926974350823 1
0.314842102938433 1
0.301130154390824 1
0.301265061336048 1
0.321446151263025 1
0.28459253348024 1
0.312623924364253 1
0.30584600261797 1
0.315186910730879 1
0.316807895318146 1
0.306388787334325 1
0.284676018906559 1
0.276397432283977 1
0.331799538945657 1
0.331129138593012 1
0.29575049860657 1
0.291680864278017 1
0.324579420570286 1
0.305199373991879 1
0.30502762244681 1
0.305416869569853 1
0.317114082842721 1
0.291424817205498 1
0.302601453149368 1
0.296136723195402 1
0.323643022817335 1
0.288478573010945 1
0.333600792128777 1
0.295484581537934 1
0.314287242137376 1
0.325921372183037 1
0.317894796131692 1
0.27977412825125 1
0.314725004598264 1
0.288028165867034 1
0.305235579211906 1
0.314394352754954 1
0.305976234286569 1
0.303905846005001 1
0.30411716219855 1
0.306094097780576 1
0.307589634284294 1
0.289623884130348 1
0.316558090972008 1
0.324814934854317 1
0.304859275676617 1
0.306757927194669 1
0.328431706653176 1
0.310734725330157 1
0.311897470404894 1
0.311480048688637 1
0.310892674764916 1
0.282702864273608 1
0.270986883288382 1
0.322026745389206 1
0.306459798153036 1
0.296024850170303 1
0.310778276287303 1
0.299058677219469 1
0.311100357884681 1
0.288746895869112 1
0.279522391668703 1
0.324452205851271 1
0.31803780920604 1
0.296755765478149 1
0.275307201477354 1
0.292463339552184 1
0.287629059454124 1
0.314801477756093 1
0.293955167475505 1
0.298909310177409 1
0.298057236799396 1
0.297242522043058 1
0.323683933740824 1
0.292599190180246 1
0.310488023974418 1
0.321424082336436 1
0.290545385876523 1
0.320393312153695 1
0.309658301240747 1
0.3117025189355 1
0.334119891851951 1
0.3048724896387 1
0.292487991255702 1
0.326566127811016 1
0.297038723409342 1
0.305553584656476 1
0.282881563551481 1
0.309306288974244 1
0.317301357883427 1
0.282739744972516 1
0.337530650664249 1
0.321959567996257 1
0.291524001250058 1
0.314442925588646 1
0.321779320264864 1
0.310258885726587 1
0.300140820847018 1
0.300347825113691 1
0.281293638252194 1
0.296588957042961 1
0.305086723458977 1
0.310306668837257 1
0.314362319612409 1
0.30459738705091 1
0.274271131690395 1
0.308066802481351 1
0.314087307498937 1
0.314650323019224 1
0.280959127074806 1
0.303519528841629 1
0.294325165005927 1
0.325185330913779 1
0.30560140986234 1
0.312109631110867 1
0.304969808636368 1
0.328721898208661 0
0.291673552209462 1
0.295246365133695 1
0.320045574463503 1
0.307123742292978 1
0.302966957307218 1
0.313064123659933 1
0.285671436169951 1
0.3117435829673 1
0.313890934952301 1
0.329387443317004 1
0.319025163136134 1
0.286114285389063 1
0.278656944600017 1
0.299496285769924 1
0.324973151444795 1
0.307149688909475 1
0.286246186488304 1
0.303169353132644 1
0.322600271321174 1
0.304366968771068 1
0.297605106479896 1
0.287458944751514 1
0.306802747975686 1
0.298351808197374 1
0.248342834288035 0
0.324296703071355 1
0.29146087405139 1
0.297199085071359 1
0.324720304294177 1
0.268827123286415 1
0.284316290329022 1
0.287789765341882 1
0.294289487639468 1
0.313831325635395 1
0.318260290784896 1
0.319828938959954 1
0.325900668036481 1
0.298940994621917 1
0.306424403168479 1
0.309929716321857 1
0.286844720971008 1
0.298152219090475 1
0.305427282199862 1
0.298022703682515 1
0.321731780991275 1
0.283410380519133 1
0.292043380732244 1
0.281037798186269 1
0.298466580301825 1
0.308133034652317 1
0.32876872958515 1
0.313475389043319 1
0.31835088780371 1
0.309625896427042 1
0.295487941934055 1
0.299997210048809 1
0.276466357973186 1
0.318608548037789 1
0.320147142112805 1
0.28730629317361 1
0.292611993885726 1
0.278001859297921 1
0.309611921211036 1
0.309662804211614 1
0.303277523980637 1
0.305375656859697 1
0.314585429547272 1
0.32540191794239 1
0.281481804588195 1
0.300038705473891 1
0.295445749715606 1
0.315371930213769 1
0.31682081848522 1
0.282577468086171 1
0.339150874482107 0
0.314604472429141 1
0.29446463555609 1
0.311246973760375 1
0.315367496986238 1
0.299009460416368 1
0.308623081502594 1
0.318946990983601 1
0.305601913887197 1
0.321245813214113 1
0.2974301767259 1
0.300353188434289 1
0.291495819173521 1
0.314025541890116 1
0.281566045405006 1
0.286921533840894 1
0.287032733892877 1
0.309475023993832 1
0.291083105001593 1
0.309024808923195 1
0.289910438201494 1
0.311385391493774 1
0.311266253469887 1
0.303398316267649 1
0.308158469065661 1
0.287901922835142 1
0.285919365168783 1
0.298953462986496 1
0.325155930473501 1
0.309889471613446 1
0.3188402782365 1
0.299372828104021 1
0.331673250239638 0
0.295933660505096 1
0.311750756939739 1
0.322852807445484 1
0.312186966764661 1
0.303651255957601 1
0.289862939520835 1
0.2955931142191 1
0.311161753212475 1
0.31220017932772 1
0.295076554777777 1
0.310070538036065 1
0.301331753768359 1
0.284979815106877 1
0.314249047187797 1
0.312545436726614 1
0.315421195757565 1
0.304313673424102 1
0.286750295472607 1
0.320496846371369 1
0.288355216933849 1
0.326320833060058 1
0.300992810585563 1
0.327586683670048 1
0.300762861978845 1
0.290972050885834 1
0.278509345012845 1
0.321291304787264 1
0.328295655236052 0
0.334938349943855 0
0.277781511752077 1
0.32559188656198 1
0.283642484988382 1
0.330040789763371 1
0.299716347639335 1
0.333367833570808 0
0.313807622149088 1
0.318632077747006 1
0.28708461627417 1
0.282259173354122 1
0.294111452377235 1
0.293237964398994 1
0.320598226067217 1
0.281157141021083 1
0.331382545034899 1
0.318415153258369 1
0.300151829217857 1
0.303992236083757 1
0.326297494809542 1
0.251960464773615 0
0.307069236981942 1
0.285902305036101 1
0.319593402759147 1
0.31706726603529 1
0.283634525167017 1
0.332856668421069 0
0.303907859353846 1
0.303522588701223 1
0.30096465044102 1
0.304288882208744 1
0.287763064552021 1
0.324642186738563 1
0.296288160119752 1
0.334772286474915 0
0.31095013449846 1
0.284378432020221 1
0.301937960013362 1
0.307823633464463 1
0.313318397531387 1
0.299643698676837 1
0.298074645719222 1
0.300460178898798 1
0.305576178702008 1
0.315738431357299 1
0.297392484127434 1
0.287008616641571 1
0.282148859121813 1
0.316365889070319 1
0.294526318965073 1
0.287398712869057 1
0.280819400970367 1
0.308774839618901 1
0.312173311798608 1
0.308547825205953 1
0.299329583828747 1
0.314645219648355 1
0.310511769324352 1
0.314079560286474 1
0.293691182035881 1
0.318418542988753 1
0.303141008151657 1
0.309357184504361 1
0.28105923127272 1
0.304226636439597 1
0.324835556370365 1
0.286372024701525 1
0.329831483803593 1
0.314349478052038 1
0.310248963022926 1
0.31128856426228 1
0.305505714431317 1
0.306801446360009 1
0.296047314549233 1
0.316857536438944 1
0.32483430030017 1
0.276151665110184 1
0.301112477927687 1
0.328306680024835 0
0.290304464936468 1
0.29078006163618 1
0.320170434385353 1
0.297710457303334 1
0.303500806222527 1
0.307750870355951 1
0.289612438136281 1
0.304265637204353 1
0.310272870616903 1
0.306180666026434 1
0.305176213886514 1
0.337232667623959 0
0.289217713239969 1
0.322251833953378 1
0.310863540019809 1
0.308487241311274 1
0.32972411118199 1
0.285562005759857 1
0.295236621903922 1
0.286302723029968 1
0.302706525341796 1
0.31689376846136 1
0.32119142261148 1
0.323022194402175 1
0.329225571923784 1
0.305873444122937 1
0.33469912572349 1
0.280302193572543 1
0.296670514909116 1
0.304548624207813 1
0.332381409113172 0
0.320809051431226 1
0.3278701990716 1
0.295966422312283 1
0.298871808621211 1
0.315431776414103 1
0.291938729937925 1
0.319784612425337 1
0.291775232414121 1
0.307303812094811 1
0.284167645309579 1
0.288430149828975 1
0.305146452092734 1
0.283382755258073 1
0.288445725848189 1
0.280033181219958 1
0.295551137823248 1
0.294884465602008 1
0.318724222653837 1
0.307489209408179 1
0.289645454948031 1
0.303803744647443 1
0.293380307397807 1
0.353085850163551 0
0.30865703554561 1
0.320628575014317 1
0.299869605016271 1
0.317977946930675 1
0.312726663923638 1
0.314677950322515 1
0.294077350712227 1
0.29184434697499 1
0.319107610260777 1
0.303317256719062 1
0.338316965160692 0
0.325299784523498 1
0.300221251939415 1
0.314575910778269 1
0.320914201040999 1
0.285588380225673 1
0.319939841106205 1
0.282490899004689 1
0.27960936946778 1
0.295779605144517 1
0.29444053097766 1
0.304420357942828 1
0.285806586351658 1
0.313133059268063 1
0.305711518710813 1
0.293371845489924 1
0.299338531105006 1
0.294135973425755 1
0.285130052934033 1
0.291889471006404 1
0.292161934025382 1
0.294254285977957 1
0.284113058401784 1
0.300305163383501 1
0.280229077136458 1
0.306782726981444 1
0.316993188976283 1
0.299249764534997 1
0.305461787300002 1
0.300531297784842 1
0.30964938587279 1
0.295366179012578 1
0.321749495596505 1
0.275640743136345 1
0.282156005357741 1
0.275181838969758 1
0.312906686148242 1
0.301002962488439 1
0.332782869808892 0
0.282237092444449 1
0.297466157575856 1
0.329776999333294 1
0.302707637147721 1
0.305800007466776 1
0.32449203619673 1
0.314608154618552 1
0.293368410844127 1
0.313516816232988 1
0.297289773006961 1
0.277691449167685 1
0.322119079329044 1
0.313481711090336 1
0.284187770060441 1
0.329681432710139 0
0.319371142390717 1
0.314425408934434 1
0.32946489535278 1
0.317914023097995 1
0.314853007688445 1
0.296162317846261 1
0.298580740472734 1
0.321103080891384 1
0.310626055750449 1
0.315471100413634 1
0.308055815146222 1
0.305727607831279 1
0.311381418153565 1
0.298834888159844 1
0.327894521282327 1
0.328991125836938 1
0.29203948181866 1
0.305812878796169 1
0.314624116367808 1
0.299604401362223 1
0.310864850873094 1
0.313677498930062 1
0.31511709906289 1
0.286196033737388 1
0.285983169549096 1
0.306741987278372 1
0.318040660689558 1
0.260845494185269 0
0.287786283171583 1
0.301678495650785 1
0.29388631104209 1
0.308373326500144 1
0.282761794816376 1
0.315945385943993 1
0.301032253761003 1
0.306290225354209 1
0.312740746854887 1
0.327979915424229 1
0.296875769524573 1
0.291763757193361 1
0.329140790039822 1
0.290226210069376 1
0.317602966808107 1
0.320557444642188 1
0.28705148101297 1
0.325117934851664 1
0.320960162523962 1
0.304902407784199 1
0.30048927966069 1
0.293225423657442 1
0.333031125854661 0
0.313112863383729 1
0.308493987372246 1
0.302951300646876 1
0.258018140464259 0
0.281198585923853 1
0.287418820718347 1
0.284272267242313 1
0.326939182286181 1
0.266720434915737 0
0.317090311893392 1
0.311207485703895 1
0.279030209973602 1
0.291320779325616 1
0.321646854861378 1
0.320377271023672 1
0.317277707070657 1
0.283096891049554 1
0.296022325984722 1
0.31631098317496 1
0.312119665348906 1
0.285304938762037 1
0.296711360546862 1
0.316279000345814 1
0.325835092182771 1
0.293917617036661 1
0.302811939983817 1
0.293987783379549 1
0.294108163328383 1
0.293117861283757 1
0.27339715728068 1
0.292833071022455 1
0.300313588621747 1
0.313615595809581 1
0.309980906920976 1
0.309001618840924 1
0.289326367394725 1
0.337773662828969 0
0.301489584571502 1
0.293341294273242 1
0.276183712865017 1
0.298777871785149 1
0.358817608072179 0
0.312152544282353 1
0.311144889526784 1
0.313933860384579 1
0.297590918591309 1
0.302634598865194 1
0.282392347025097 1
0.299021578498141 1
0.30116679980304 1
0.310065703056472 1
0.297823505669276 1
0.308300770035381 1
0.310674624798221 1
0.306742566902511 1
0.287395443317637 1
0.295709781768104 1
0.310732301023146 1
0.3264705900534 1
0.298634650931869 1
0.309019014251456 1
0.289878392153067 1
0.300656028985571 1
0.292052130724115 1
0.305285116571379 1
0.287385327375445 1
0.285398164040411 1
0.308622688415479 1
0.310497724847362 1
0.308300297735152 1
0.295598503042309 1
0.319689546609633 1
0.288541503415302 1
0.285910663594821 1
0.317209307370413 1
0.288976037592027 1
0.316304364988597 1
0.299619166849128 1
0.301990970567985 1
0.307339813564536 1
0.303833331495123 1
0.285839297780536 1
0.309219072239645 1
0.300016337195224 1
0.293489056335099 1
0.276302892951327 1
0.310025219188927 1
0.290630055228258 1
0.299965860910591 1
0.302296695035865 1
0.273424483829985 1
0.297800058191284 1
0.308816924989779 1
0.281524515781174 1
0.285340708181312 1
0.315427477740081 1
0.319575712345074 1
0.310373522347586 1
0.315298140712066 1
0.289118306017291 1
0.331326256635219 1
0.282446531344159 1
0.299004984925172 1
0.304060337940811 1
0.285053125913301 1
0.309149705079112 1
0.319835640768659 1
0.309041223156074 1
0.324889400095977 1
0.295937906710682 1
0.33157790255545 0
0.292665899250693 1
0.319969347236612 1
0.32286698330908 1
0.312505612681837 1
0.293000755093271 1
0.289613945043529 1
0.303562575408119 1
0.301819571858772 1
0.286954236650561 1
0.310939151708076 1
0.314752314820797 1
0.326823948387768 1
0.322966566493479 1
0.325170305095744 1
0.306558419117812 1
0.309648438707875 1
0.298796081780392 1
0.287591094540602 1
0.296583029332743 1
0.309606307182572 1
0.279815375184771 1
0.288779186888961 1
0.305571131330673 1
0.315096089363355 1
0.318625236705191 1
0.284566901189644 1
0.313018051182873 1
0.30551065665203 1
0.334074684704101 1
0.31976987918586 1
0.304655542631077 1
0.306159975770302 1
0.298569878442946 1
0.297722941061774 1
0.300678275949207 1
0.308286142280346 1
0.300947088358243 1
0.320228857683974 1
0.308665280316601 1
0.303011710603177 1
0.330882274213678 0
0.320794034131001 1
0.286557500388278 1
0.305834748512769 1
0.300462416123421 1
0.296197396802449 1
0.301858883705848 1
0.266263141991101 0
0.327205470147557 1
0.305737744977422 1
0.291101126216559 1
0.308588192830143 1
0.306565403015573 1
0.30643697935393 1
0.305782859342406 1
0.337532386937926 0
0.278090049253312 1
0.331672907907119 0
0.312899717519973 1
0.307563029049647 1
0.297400674649807 1
0.30838397938259 1
0.319517463917819 1
0.284038469243561 1
0.287354982450658 1
0.295197111536333 1
0.329221403302581 1
0.30799095413724 1
0.298570056726043 1
0.303700528093428 1
0.282294220076319 1
0.302872005898213 1
0.294238169292376 1
0.302922826642636 1
0.308622798781792 1
0.299347968813912 1
0.332444305073557 0
0.29227559184638 1
0.310948888479468 1
0.302841099888468 1
0.302838378234355 1
0.291769602166757 1
0.291731467675038 1
0.303490447149809 1
0.317524512165903 1
0.297620653332072 1
0.283637721381398 1
0.311870358623886 1
0.320202941483075 1
0.281085449216069 1
0.332605405978261 1
0.321957121478513 1
0.312122813949896 1
0.266788088093183 0
0.336573082874856 1
0.339766063961362 0
0.305570692575397 1
0.28946890022695 1
0.297577978479616 1
0.309788539591862 1
0.32629750284381 1
0.329176342766044 1
0.288938561557776 1
0.313529667077301 1
0.319208609611862 1
0.307351558552835 1
0.327248869112885 1
0.327863935492857 1
0.340962398513624 0
0.295840404842837 1
0.284498704975405 1
0.295018772709715 1
0.287292878138477 1
0.291191845551874 1
0.319829435160274 1
0.277884069195928 1
0.28315915514076 1
0.320161122054784 1
0.27742434341925 1
0.290386182521104 1
0.291492232769 1
0.306156584041257 1
0.317582253706942 1
0.306758102020742 1
0.307585268833166 1
0.329650513321576 0
0.329144816354865 0
0.27245706910314 1
0.301452106327751 1
0.312907374425849 1
0.306524860334463 1
0.296818666886358 1
0.31605268813105 1
0.312588024754517 1
0.282151117199873 1
0.287603736046362 1
0.291665840831003 1
0.318764480320216 1
0.285739006718308 1
0.290444446269499 1
0.315111915147055 1
0.300248375377612 1
0.337831805474026 1
0.336799946089607 0
0.302054609867696 1
0.311777579817578 1
0.26890218131589 0
0.304663773881019 1
0.305191546872973 1
0.279236761054759 1
0.288832673677102 1
0.29857247402892 1
0.296976825106298 1
0.291860439305171 1
0.315051588337948 1
0.295248701908456 1
0.316904446977539 1
0.299967765255328 1
0.293855088500917 1
0.317360468002099 1
0.329977795936187 1
0.291026131473379 1
0.311449238861242 1
0.286792521523548 1
0.29808796545159 1
0.302407108082648 1
0.322460348100628 1
0.307225205576631 1
0.290005672208281 1
0.285454638158307 1
0.290108445962972 1
0.294846308678222 1
0.290551782480753 1
0.300296463423762 1
0.314514662287971 1
0.284249584115455 1
0.282404782548576 1
0.295563282825079 1
0.286398758063431 1
0.304406663979658 1
0.321644207069723 1
0.286397793713389 1
0.296427297176919 1
0.329711197328082 0
0.298126162551894 1
0.295514708686018 1
0.302394197259918 1
0.284131831522907 1
0.287561917511268 1
0.291879130347881 1
0.323607583967587 1
0.275111069512448 1
0.303838221887372 1
0.311408012827058 1
0.329756013126222 1
0.313361773924468 1
0.30355616958872 1
0.329724610196446 1
0.296981343101251 1
0.310491528734917 1
0.309298265303988 1
0.300541616250469 1
0.282681438602444 1
0.284125017745388 1
0.301110750925838 1
0.310691169244042 1
0.317285601568266 1
0.294924735457517 1
0.331558186232642 1
0.323128115386974 1
0.324671315709394 1
0.309060947009137 1
0.310407535687528 1
0.307701360301432 1
0.307039510912606 1
0.292393970035727 1
0.319376937552517 1
0.341304483721206 0
0.327025045025238 1
0.322609085305714 1
0.303773295787674 1
0.299745070971395 1
0.314354382574979 1
0.313441316165838 1
0.283926848701224 1
0.301947190965796 1
0.312283176130089 1
0.309246845762166 1
0.323721218227137 1
0.301084868283355 1
0.298818728117185 1
0.299333899856636 1
0.272720292837556 1
0.323028108218862 1
0.330058923236534 1
0.310729509588937 1
0.320518155168036 1
0.300709179331662 1
0.276961218515852 1
0.311676166394611 1
0.325025708483891 1
0.294810833805823 1
0.313519195675574 1
0.297367213825819 1
0.284841859851099 1
0.27495813681732 1
0.327935896690677 1
0.321764540344841 1
0.307618356235194 1
0.300592479905551 1
0.309112918135188 1
0.298501518180703 1
0.326334388950619 1
0.31684891235558 1
0.292719729981296 1
0.303698586690647 1
0.312268686037992 1
0.292785075293752 1
0.313376842915471 1
0.324758912585084 1
0.32474539571598 1
0.285269165015242 1
0.314262106820111 1
0.309182795369712 1
0.335398453803655 0
0.307567792032671 1
0.319628789613185 1
0.279735523215932 1
0.3281125811041 1
0.31407599545888 1
0.324347002100245 1
0.318177037834837 1
0.304175828633899 1
0.287984189620301 1
0.298398620774437 1
0.302202148025999 1
0.298400248695665 1
0.295304975128635 1
0.321075379485917 1
0.292988839583326 1
0.326343207913267 1
0.310541828094663 1
0.293213506599215 1
0.282918110342326 1
0.319051311786641 1
0.294991175279978 1
0.301345989030164 1
0.303404326874405 1
0.332162171492323 0
0.295194284180908 1
0.301799447091724 1
0.29937362050476 1
0.308627864379734 1
0.308904734549196 1
0.314180934957014 1
0.32345205966249 1
0.317098528865891 1
0.297526879213472 1
0.316796397835768 1
0.318863771676307 1
0.302205543543235 1
0.295944275569196 1
0.322775473189409 1
0.298753070094937 1
0.291796275269832 1
0.294137478778263 1
0.3053491186431 1
0.288023416961888 1
0.303767348903676 1
0.321600500122822 1
0.322394803648633 1
0.305957438580331 1
0.283124386554076 1
0.293065541612911 1
0.318912658508725 1
0.293344489612834 1
0.289821723134976 1
0.300388045590445 1
0.285218397197394 1
0.301081384200717 1
0.313634381294166 1
0.290525113828301 1
0.307718423024681 1
0.326194135606437 1
0.3367669908969 0
0.286466589249362 1
0.308578400608879 1
0.303725717455972 1
0.30990789536205 1
0.302029716274421 1
0.272343358347031 1
0.286809973578406 1
0.320709364317749 1
0.308217297085215 1
0.299197576485299 1
0.286133030362301 1
0.332697996120429 0
0.306690177943369 1
0.309788277930197 1
0.287131042109232 1
0.289343534685223 1
0.340959974565626 0
0.321941453176518 1
0.315768074022254 1
0.294537357637076 1
0.302712041817375 1
0.29885096679408 1
0.312038004129894 1
0.301978390714632 1
0.279737089287701 1
0.311813282925531 1
0.314652111022143 1
0.288150620194056 1
0.296355898950614 1
0.346889631168836 0
0.298935327339882 1
0.28815898568791 1
0.27199633636561 1
0.31975395410876 1
0.31140623615519 1
0.283228602734761 1
0.313657027098986 1
0.32976133070635 1
0.301315515619295 1
0.299317219497482 1
0.298433629652917 1
0.310648458432575 1
0.316244190992912 1
0.318570454540381 1
0.290856506726451 1
0.292439320882229 1
0.287690544637826 1
0.307174932263113 1
0.318358487474795 1
0.280050524923869 1
0.316923471686618 1
0.311644307884746 1
0.306860078395222 1
0.314901027232736 1
0.279948303457117 1
0.283154344180125 1
0.279712155727907 1
0.305359727290105 1
0.30318630571794 1
0.288611302369277 1
0.300258082803109 1
0.305741718040519 1
0.295988781739423 1
0.307930620227031 1
0.314268458371929 1
0.30231051620537 1
0.324611953942983 1
0.315753245502216 1
0.312493168980011 1
0.291547587411666 1
0.307292535985689 1
0.300458469544203 1
0.289201211643749 1
0.303759747192363 1
0.291542606142796 1
0.283776355898521 1
0.299401797558482 1
0.3149935182123 1
0.282183212482804 1
0.289889416449977 1
0.277518300421094 1
0.291716213292995 1
0.287184965229926 1
0.280995280250771 1
0.295761854753083 1
0.314610615915763 1
0.303216086002886 1
0.311593306102872 1
0.316485443792041 1
0.27792807984196 1
0.303308225727927 1
0.31468033402386 1
0.304735562819523 1
0.305014190719379 1
0.280938120906126 1
0.329067521427861 0
0.303627764965136 1
0.312054083212077 1
0.314832039474053 1
0.310347077960464 1
0.307540311899976 1
0.333058030794786 1
0.292894369601295 1
0.320842334466942 1
0.303793782255675 1
0.301067251342217 1
0.293619375225097 1
0.31650664406947 1
0.305123220979097 1
0.294034325939669 1
0.318017544906626 1
0.299467741217971 1
0.301366355221802 1
0.300279632566455 1
0.320779192915695 1
0.310582188105189 1
0.310509918325813 1
0.301456614797517 1
0.310069750373844 1
0.302006151748861 1
0.28406150870892 1
0.300941063122055 1
0.286525405801204 1
0.314412815845127 1
0.298403229648117 1
0.278506203347578 1
0.316633310563374 1
0.294808594266026 1
0.309087860910557 1
0.300360746475976 1
0.307273969506297 1
0.296390602574756 1
0.278848207584059 1
0.281738693807296 1
0.303647240769576 1
0.302061539346016 1
0.301687333910382 1
0.299175352171015 1
0.29409876692037 1
0.320195000310817 1
0.330818464571767 1
0.270175670991166 0
0.303446885390537 1
0.314221947635313 1
0.296870261041789 1
0.30097458429528 1
0.314198304008563 1
0.279729054595206 1
0.30317953132527 1
0.291163351346404 1
0.296895256097921 1
0.299729520124304 1
0.309406978603803 1
0.342244126733756 0
0.310501235512227 1
0.294524695885883 1
0.311991146719946 1
0.254914412758678 0
0.305519647421564 1
0.31468929063931 1
0.294648990835273 1
0.31439553126894 1
0.294810046224778 1
0.3124632202674 1
0.31708441133541 1
0.294683588119402 1
0.268437757277305 1
0.314193818917788 1
0.315699963305032 1
0.314293774072871 1
0.312142312149483 1
0.32169909091456 1
0.296992637131259 1
0.309648020852942 1
0.319455663316532 1
0.323207346112731 1
0.305184656910175 1
0.291425690149522 1
0.3134093608329 1
0.306054449721804 1
0.327105255128962 1
0.293931106840277 1
0.293438131009391 1
0.309223118010852 1
0.262990310401455 0
0.313330464596463 1
0.290910800659443 1
0.31972566227351 1
0.291594602213803 1
0.314040287843215 1
0.288543299180018 1
0.298892959268831 1
0.305726832391449 1
0.291424898998795 1
0.29547184286469 1
0.316567405117988 1
0.292291978958732 1
0.29723050544692 1
0.306460931778222 1
0.350984473135874 1
0.303930667651879 1
0.292120233379132 1
0.304692699906228 1
0.301976643870257 1
0.277559398512046 1
0.281040572061739 1
0.287405379185857 1
0.300138261397448 1
0.293198334899263 1
0.307367533517963 1
0.294874840965305 1
0.288243634512823 1
0.317364726891734 1
0.312962667028971 1
0.30384291363864 1
0.302930436675895 1
0.315744079631137 1
0.314005004937278 1
0.308777691823563 1
0.299392291117037 1
0.303586162421256 1
0.304293519649952 1
0.297802458088378 1
0.311006909312785 1
0.309520447242932 1
0.328496730365783 1
0.316821316575562 1
0.308636014514877 1
0.306394261414197 1
0.30973680786733 1
0.298400854383186 1
0.290065617329939 1
0.329133993310571 0
0.309527458077985 1
0.300819713982614 1
0.292099990327346 1
0.304745010624124 1
0.283646890137154 1
0.319881453156493 1
0.306131077137542 1
0.302489771907809 1
0.282120314236605 1
0.326426348772442 1
0.321782832794729 1
0.297303398260105 1
0.290760486026933 1
0.317114114527767 1
0.295283749841248 1
0.300244427224722 1
0.296875173604927 1
0.293059952805831 1
0.326234295048108 1
0.304758840560101 1
0.309491448972593 1
0.295521917436648 1
0.321530346927418 1
0.31716375763987 1
0.315443229096415 1
0.281432497897457 1
0.269446277464816 1
0.302707877072849 1
0.322028464844019 1
0.309990570440032 1
0.320023730818933 1
0.323727181702788 1
0.274842765991754 1
0.303588571399931 1
0.294876335859718 1
0.287188939232157 1
0.304861007775187 1
0.270672950689963 0
0.283262710136641 1
0.314251788296247 1
0.296186714459419 1
0.307057254915757 1
0.30836674324749 1
0.336232848904134 0
0.31159025574415 1
0.30614402033119 1
0.322629337813398 1
0.31155900958935 1
0.301408563836967 1
0.321330478273393 1
0.330120677110824 0
0.334134118117553 0
0.311916713438543 1
