# Supplementary material for: Bias caused by sampling error in meta-analysis with small sample sizes
Source: PLoS One. 2018 Sep 13;13(9):e0204056. doi: 10.1371/journal.pone.0204056 (PMC6136825; doi:10.1371/journal.pone.0204056)
Supplement: S6 File — (ZIP) [file pone.0204056.s006.zip › results N = 5 theta = 0 tau = 0 sz = 10-20.txt]

"dl.theta" "dl.cp"
-0.00587068219173129 1
0.35871643665039 1
0.382287849541897 1
0.185093402038766 1
0.383153332424286 1
0.655877117650994 0
0.386617442591924 1
0.590395799327577 0
-0.130864218248233 1
0.208538363874071 1
0.00422931363190475 1
0.260239423668903 1
0.538992994817051 0
0.124361272866434 1
0.441369849770932 1
0.147874668960745 1
-0.0856915247267525 1
-0.0731752053779854 1
0.0344837874554197 1
0.337448495927084 1
0.379561359180528 1
0.18692979578757 1
0.28435657574542 1
-0.0209363450326187 1
0.217449229951817 1
-0.0807390703651564 1
-0.0470691358429862 1
-0.0432637797972308 1
0.294645895161446 1
0.322375999822511 1
0.0146878422122208 1
0.0880342919598254 1
0.0124678858547722 1
0.159095508296882 1
0.295604502508313 1
0.234430672926116 1
-0.113874515572838 1
0.147921603804296 1
1.00141514146157 0
-0.16092700670943 1
-0.0227367747836994 1
0.627483858735668 1
0.0356814096797717 1
-0.0145397708971523 1
-0.130234874791196 1
0.308336742245058 1
0.214444894649057 1
0.067674163748942 1
0.0410881682016481 1
0.401025694161112 1
-0.0902081875557713 1
0.724346689920678 1
0.108351119306653 1
0.34589703118155 1
0.132295976520314 1
0.133126690557413 1
0.0954763931239919 1
-0.0385238925230929 1
0.280231821126583 1
0.252922269262869 1
0.190562382734238 1
-0.0637570448804097 1
0.178968204943221 1
0.576287194915712 0
0.241926747627511 1
0.320834383536077 1
0.362788485631766 1
0.257933947296272 1
0.28960604554186 1
0.858386761598492 0
0.459315644540918 1
0.595063950899118 1
-0.400651595137595 1
0.506399270920827 1
0.307040243089538 1
0.0157347951122982 1
-0.0189873673167721 1
-0.0244514594545276 1
0.0559124338552703 1
0.133593139962794 1
0.353419046624026 1
0.0707934052501802 1
0.41460251818135 0
0.179010369474109 1
0.250731045144083 1
0.387592483330884 1
0.320852658140829 1
0.105290572590255 1
0.717567645615479 0
-0.0279864456792573 1
0.266540632724962 1
0.112577415470196 1
0.160829309546221 1
0.126807231655874 1
0.0839213710716636 1
0.259563687977891 1
0.34954079131692 1
0.492240779933641 0
-0.0719817698526266 1
0.0304939913862497 1
0.227769055309813 1
0.310987142581673 1
-0.0329122240101203 1
0.383781650197638 1
0.254613099355656 1
0.522929272898323 1
0.439030103451635 1
-0.00943767832127516 1
-0.0180974510746634 1
0.626171514647346 0
0.259843511835482 1
0.0561419514532568 1
0.343941956404153 1
0.0362552332246383 1
-0.0509649851944196 1
0.384480938772689 0
0.497126549895531 0
0.454548817479979 1
0.186956887118157 1
-0.0954724801876207 1
0.204914182281025 1
0.399520145551708 1
0.108094369600109 1
0.315813187525618 1
0.377764145093233 1
0.344001290697088 1
0.0984159383366819 1
0.00492760792006819 1
0.445033233917437 0
-0.00122191414021944 1
0.28315031621717 1
0.199997396246426 1
0.0400115158681035 1
0.110789543607274 1
0.585367519609891 0
0.601782549428286 1
0.0315922678426229 1
-0.132388646361515 1
0.0898098345498005 1
0.147935723723964 1
0.559914322119678 0
0.295711471237391 1
0.223948737290632 1
0.057162293750386 1
0.238316221786211 1
-0.0726609390162386 1
-0.151474978777388 1
-0.131906832732923 1
0.0281892812151143 1
0.384195545631711 1
0.244120252017816 1
0.0798133659943803 1
-0.220209143738208 1
0.534467386404063 0
0.615996920544252 1
0.352720770131408 1
0.326166399761408 1
0.193019167891278 1
0.200534644215665 1
0.106343960192623 1
0.453135228117365 0
0.589389887372509 0
0.285395020271204 1
0.0242201529151612 1
0.333109411295427 1
0.0105607140970048 1
0.41506043058495 0
0.53015121736642 1
0.270005009617352 1
0.520171144425112 0
0.438524542811213 1
0.419112333166023 1
0.344174842280693 1
-0.112266195897031 1
-0.163557705522382 1
0.300525041185775 1
0.609843566525144 1
-0.121055590243942 1
0.292805499918189 1
0.760378044360133 0
0.0066081085101217 1
0.182981456503074 1
0.144136950562685 1
0.0565039634506461 1
0.140220295118827 1
0.164923986002026 1
0.444612025885339 1
0.344675427049498 1
-0.181712179220474 1
-0.0387691150406704 1
-0.121254904220478 1
0.0595630118444242 1
0.106951742963289 1
0.128984314694767 1
0.0616451805950871 1
0.149094969631202 1
0.682583432597624 0
0.776258755697649 0
0.744392933349863 1
-0.114783431192419 1
0.0743874081334851 1
-0.0652688782376732 1
0.218906083255864 1
-0.236435953410637 1
0.237926082704036 1
-0.290491915836597 1
0.312931447510129 1
0.498062506946569 1
0.284000657553557 1
0.323937386926148 1
0.418394012872876 1
0.278747279487763 1
0.482402956009193 1
0.641185525209154 1
-0.240487114696853 1
0.0479882356654333 1
0.0826150200934764 1
0.196184924533869 1
0.517137914402547 1
0.376779073872207 1
0.174581453321759 1
0.743513261423086 1
0.144153884614508 1
-0.020527065627283 1
0.565686455500962 1
0.0464967392823044 1
0.585579347138164 0
-0.14062409924311 1
-0.215349274124514 1
-0.0407479894477785 1
0.496660878103035 0
0.213529685327443 1
0.321132951895111 1
-0.00145338255782379 1
0.0137471889015279 1
0.2114406929038 1
0.0334099692922247 1
0.370201765290415 1
0.47903119187082 0
0.178824277379796 1
0.703424817559489 0
-0.285821153051748 1
-0.167282514681137 1
0.36092483699441 1
-0.176473378907893 1
0.670767373340847 0
0.140180457408732 1
0.276154736544072 1
0.0661550043253402 1
-0.0380746967425817 1
0.0910339516909944 1
0.103690305353537 1
0.0819241592146572 1
-0.278561235273261 1
0.443773180125324 0
0.443506085901106 1
0.110920658932024 1
0.248779039368363 1
-0.0840138147148799 1
0.239272377428621 1
0.0079314798800154 1
0.342701904815046 1
0.212879863030623 1
0.251538111023176 1
0.181325657432655 1
-0.507759192956781 1
0.0752295432367307 1
-0.152208539948825 1
0.228280434424196 1
-0.0261880494414507 1
0.203036566943345 1
0.511875761890626 0
0.237664826772182 1
-0.171802831914139 1
0.222409341626394 1
0.385498728279747 1
0.0304541600880318 1
0.151467442545126 1
0.0898704254385608 1
0.272880857368936 1
0.871601397394156 1
-0.308479721875842 1
0.229873746297865 1
0.602438051372641 0
0.100824200118356 1
0.522073300288509 0
-0.213976053488606 1
-0.0736875406240712 1
-0.0412748087245678 1
-0.217139287988347 1
-0.0318818397159772 1
0.000710433184238232 1
-0.240807862719117 1
-0.328255714687594 1
0.482229061245959 0
0.13111368885395 1
0.379797529935611 1
0.208439686575698 1
0.541839352426399 1
0.0402712781398738 1
0.0663314617679165 1
0.294232417495901 1
-0.0852553388076455 1
-0.140681779762832 1
-0.0249289585668864 1
0.134300816986898 1
-0.388041094351741 1
-0.571478648149243 1
0.355158014112331 1
0.0624741327004282 1
0.0158337177002287 1
0.137935101199662 1
0.320326500172993 1
0.0621266444400519 1
0.223060917780134 1
0.441948802422028 0
0.296640019585439 1
0.640003581924309 1
0.469131244497901 0
0.212520490391836 1
0.0612270752341376 1
0.0102482157567007 1
0.281802835645255 1
0.0609157008390984 1
0.0678316047055783 1
0.169039603976581 1
-0.0616450744699359 1
0.132780759760675 1
0.322815443649099 1
0.051184126836137 1
-0.117187234595883 1
0.313298675969368 1
0.505647903075438 0
0.140831572469019 1
0.342707056898312 1
0.505918977686701 0
0.533142141684449 1
-0.464013882449023 1
0.0625890061000975 1
0.266747125569565 1
0.0898333473705286 1
0.363266607630345 1
0.15604128989629 1
-0.22852047165875 1
0.103463271405915 1
0.0722909767911273 1
0.377033735989918 1
0.0966573151747317 1
0.225359757560803 1
0.201735384969922 1
0.284608062664107 1
-0.262341483773388 1
0.4839365506953 1
0.79995909734117 0
0.0580673870884143 1
0.396773569189121 1
0.27747397378051 1
-0.0459961249829189 1
0.169135062530911 1
0.500052428909883 0
-0.206388800001227 1
0.427051883859127 0
-0.19209782026204 1
0.531807319114145 1
-0.00519691843930234 1
0.327819281276553 1
0.302435152345833 1
0.150718038588068 1
-0.0110662408258497 1
0.120225768891822 1
0.452977139223425 1
0.336415913503199 1
0.560543268258633 1
0.128197862170819 1
0.303595785106403 1
-0.0244792294214441 1
-0.36277556196661 1
0.452865456291014 0
0.179443154163249 1
-0.0425000009465977 1
0.0461937968715092 1
0.0744749580725098 1
0.177118054349577 1
0.278222787445486 1
-0.201671368905406 1
0.665510932982127 0
0.315163422249467 1
0.2462049084276 1
0.522665309079514 1
0.373150147357149 1
-0.16323135318789 1
0.225863607620578 1
-0.236366874292581 1
-0.454912376415857 1
0.312589037330021 1
0.390373186309762 1
0.259145114671476 1
0.109119114888413 1
0.277466596041866 1
0.105139299840559 1
-0.00991842447305041 1
0.172931987692256 1
0.353124236664823 1
0.176916966576202 1
0.267724939221073 1
0.625500993846445 0
0.170663306501521 1
0.0695763724021427 1
-0.119362141651433 1
0.619041645449479 0
0.386110200989178 1
0.60450843271801 1
0.26453380057607 1
0.437004110330518 1
-0.0549481452562481 1
0.762105044490799 1
-0.0764076312993145 1
0.550400414956043 1
-0.00580731638170409 1
0.255260100116506 1
0.00435754735522768 1
0.475149951563463 0
0.253796096465306 1
-0.0468204265191666 1
0.878272586644105 0
0.168970736036982 1
0.42775406722211 1
-0.140877393071219 1
0.336792840283351 1
0.261723660137232 1
0.104076487858705 1
0.230232186486302 1
-0.126178013257999 1
0.340200981819249 1
0.286149614994607 1
0.00380975439903498 1
0.209871277261597 1
0.162022807758647 1
0.339077960119728 1
0.412647436210454 1
-0.0819588178472657 1
0.3582439504331 1
0.0939248703743734 1
0.332931762323511 1
0.152486545393803 1
0.445082123772663 0
0.125393766210158 1
0.143214822794293 1
0.22186343240951 1
0.0563100924483345 1
0.116357409049265 1
0.478278137219172 1
0.03049681312183 1
0.427852626562557 0
0.0408474101124997 1
-0.0633171799893999 1
0.773174790343556 0
-0.0991951902807253 1
-0.0539431594972366 1
0.720756899134374 1
0.25607920381078 1
-0.0832123540509855 1
0.160269891357007 1
0.381394827234067 1
-0.0715508533438235 1
0.450929209318233 1
-0.17277773253518 1
-0.0884508028757554 1
0.557071573556803 1
0.456198418103195 1
-0.0213682792120347 1
0.834028861958986 0
0.305578480032938 1
-0.120976313719676 1
0.299476692202842 1
0.000475382472452796 1
-0.0568090813624773 1
-0.212399489122657 1
0.257947941535091 1
-0.13333957896622 1
0.717134022145938 0
-0.164188505591426 1
0.419593754486385 1
0.592712446113066 0
0.427262700485347 1
0.0590655327998021 1
0.306440608033271 1
0.615439907632427 1
-0.0535040474055099 1
0.00797109999715138 1
-0.0134584220331894 1
0.310887028153966 1
0.189951928571967 1
-0.400890413572266 1
0.09192786849475 1
-0.0147195315871159 1
0.0570928504380967 1
0.00473079076667571 1
-0.0257711604961774 1
0.160671660382171 1
0.520811791310371 0
0.222331495191329 1
0.364439140692528 1
0.486995895017847 1
0.388978431915895 1
-0.0167661676588672 1
0.227522358546249 1
0.297714216742166 1
-0.180987626026228 1
-0.0893153711637024 1
-0.0344471519653837 1
0.354986970566107 1
-0.252381368515882 1
0.0647547452530118 1
0.642057728982471 0
0.101886278880162 1
-0.171697466850485 1
0.243686765579678 1
0.168178537539129 1
0.361319488600497 1
-0.136151342133707 1
0.117818656487565 1
-0.459707223165034 1
0.0338513448638325 1
0.115339509764522 1
-0.0659740894506713 1
0.802170278503984 0
0.30716748221422 1
0.166416158587678 1
-0.227439637763904 1
0.637906363470081 1
-0.164300122141161 1
0.430906627838198 1
-0.146012378584177 1
0.324554363392992 1
0.208208412216001 1
0.259970520455804 1
0.312612548907072 1
-0.00467359152404856 1
0.2794478035732 1
0.259611373599653 1
-0.117708537864519 1
0.651062302016765 1
0.204192632884209 1
0.22427204711398 1
0.151026538886825 1
0.112021376689997 1
-0.121527868497543 1
-0.0848296764743709 1
-0.059560390272059 1
-0.084526998028986 1
-0.0246133734865567 1
0.447898186096895 1
0.0813803658476565 1
-0.118310932963725 1
1.0965269189177 0
0.459710234833172 0
0.640976205600046 0
0.418804594525723 1
-0.360904884985704 1
0.313692115121058 1
-0.217216040330998 1
0.639589831663444 1
-0.0477332204291298 1
0.400013062149841 1
0.320438952286904 1
0.575046250545079 0
-0.193091882986966 1
0.02000852195066 1
0.321309018857306 1
-0.027619318179904 1
0.289659638634442 1
0.22304545904391 1
-0.0947495507344031 1
0.0185900671458243 1
0.287033205192734 1
0.425368189798514 0
0.54240767531121 1
-0.550272083221097 1
0.149246672368349 1
0.459809589519524 1
0.165125395404887 1
0.0837842061852205 1
0.364931773970945 1
0.428666049328233 1
0.459947546764632 1
0.0231452428408638 1
0.207500106408489 1
-0.0971572617443989 1
0.612668877853755 0
0.492775255102662 1
0.130517213577315 1
-0.0855335358600725 1
0.11457856662773 1
0.572321021106818 1
0.0807445772892585 1
0.0565075657892868 1
0.0833222698588692 1
0.335445253330962 1
0.122625962267617 1
0.234311673205097 1
0.640805370721879 1
0.361551573880127 1
-0.00758696500670201 1
-0.119614728317912 1
0.367953740857008 1
-0.232723726586763 1
0.0595510281222281 1
-0.208715924286335 1
0.341382115466753 1
0.370857743458063 1
0.428612879637121 0
-0.0575064208977877 1
0.165999990846532 1
-0.17174098431713 1
0.5706922376152 0
0.255220580599631 1
0.203952010493332 1
0.357222453971735 1
0.0925028193444848 1
0.019253049301323 1
-0.186676788260605 1
0.242016481742459 1
0.124388136998762 1
-0.0437647600824258 1
0.275660792391278 1
0.217063493966909 1
0.131088280557916 1
0.458510116816798 0
0.0650873165602043 1
0.0840579688205622 1
0.671853358622035 0
-0.179890535027981 1
0.287798509318814 1
0.0764031014090042 1
-0.137929352449836 1
0.388738186077037 1
0.00801678339133191 1
-0.151925083441648 1
-0.561215498712459 1
0.024121319777919 1
0.435240930003707 0
0.169843658319934 1
-0.470633318755281 1
0.51406181333181 1
0.128093321599324 1
0.326204348377689 1
0.621750973121719 1
0.514067202192817 1
-0.244210466160166 1
0.356081608074168 1
0.183452149369252 1
0.464518320008095 1
0.000440140460062584 1
0.124630474591512 1
-0.031509504711998 1
0.245563762151059 1
0.560177510925677 1
0.404024603572568 1
0.0246606176181308 1
0.28425654397069 1
-0.332869015468988 1
0.646314099884798 1
0.036444340778577 1
0.318387631551888 1
0.346218874116726 1
0.376262348015472 1
-0.0227167782327164 1
0.152525183935182 1
0.0534072228343749 1
0.0148963807897603 1
0.957205964029081 0
0.299848091825771 1
0.308301621361955 1
0.380116589393703 1
0.0987298109850942 1
0.391016990295534 1
0.0729543313123143 1
-0.1875634654088 1
0.145651680668418 1
0.0297438111707428 1
0.14102205248156 1
0.0972529454521636 1
-0.0222808334614355 1
0.18072339235574 1
0.104141322037408 1
0.338615772884097 1
0.574872017155475 1
-0.0435552851036009 1
-0.0727029941942041 1
0.11383131072049 1
0.296468313924659 1
0.182599223860953 1
-0.104508225369533 1
0.199436238926856 1
0.171241560294488 1
0.361186251233143 1
0.363342141792784 1
0.126213784993721 1
-0.305038642046779 1
-0.345534310312901 1
0.230977732158015 1
0.263047701864282 1
-0.0232835597022085 1
0.437771030589501 0
0.019427308885423 1
0.337273707848843 1
0.0970428124004595 1
0.0255406986601126 1
0.307400949688639 1
-0.35516055462185 1
0.44119738764716 1
-0.193334508636559 1
0.292793639940449 1
0.238828767907188 1
0.584267725838248 0
0.16399246820218 1
0.500528522772245 0
-0.121140223115448 1
-0.0910123136184123 1
0.281971020105495 1
0.107391767058071 1
0.230764978655972 1
0.442914999365918 1
0.825751192051584 0
0.41749157811518 1
0.0980609389976067 1
-0.143679815104358 1
-0.0832591549761575 1
0.152140087887697 1
0.17921255202373 1
0.269334536954724 1
0.00033319513737276 1
0.908136839399429 1
0.203280081594044 1
0.432761798314549 1
0.173913674547008 1
0.211104146303206 1
-0.0726400171043076 1
-0.00168361651535569 1
-0.15550648106858 1
-0.153757758123722 1
0.0818918690196005 1
0.7080656078301 0
0.255410549826316 1
0.00638993172555299 1
0.259481898336201 1
0.0629567701572068 1
-0.237033852978148 1
0.0358647772667573 1
0.365053468986807 1
0.0198943474478896 1
0.203221355640171 1
0.165928725775813 1
0.318286619014232 1
0.475226821052928 0
0.148248208002837 1
-0.458573001530101 1
0.388740008069272 1
-0.0184369449754907 1
0.314843734865948 1
0.0982655918657682 1
0.19129575752027 1
-0.0973873516085826 1
-0.115799595086056 1
0.390862544215944 1
0.41479602296798 0
-0.30377026688776 1
0.475022666691662 0
0.0446936177107975 1
0.157724815271224 1
0.472893001602753 1
-0.196353893815864 1
0.110243593056418 1
0.300838434956209 1
0.3194115637714 1
0.117687158884971 1
0.460807795237812 1
0.1624452491905 1
-0.0679075623721835 1
0.29180997168476 1
-0.0150139161382362 1
0.229544459985253 1
0.34572001948723 1
-0.00948344394242836 1
0.142250996693664 1
0.303855532216525 1
0.371712092014553 1
0.138564289669333 1
0.251683649703892 1
0.1724787006365 1
0.0957387493243269 1
0.0512266506156827 1
0.455236980168186 0
0.254144852449775 1
0.433073315543315 0
0.185067714304006 1
0.105104716240545 1
0.166232712590876 1
0.465882733626991 1
0.767588027704762 0
-0.0375452533805291 1
0.422054698542317 1
-0.058399740043636 1
0.0299768302913993 1
0.459121470126767 1
0.0827781485753687 1
-0.13533679101355 1
0.471334305897844 1
0.490589054667579 1
0.508748386821233 1
0.263392719959286 1
0.125971253927442 1
0.287581306399113 1
0.234249318460566 1
0.161030842976398 1
0.551219178931249 0
0.550855325201128 0
-0.296258151905036 1
0.452734233902787 1
0.212603914135343 1
0.560832375772835 1
0.30754689652479 1
0.237489114601328 1
-0.270983095993221 1
-0.0831728551248069 1
0.115826003031369 1
0.508374662451245 1
0.40740982587308 1
-0.15115948189399 1
-0.0666673441822923 1
0.321596164369802 1
0.650527113761379 0
0.49220762981341 1
0.00798402626822407 1
-0.089097359318804 1
0.350360638480609 1
-0.234970075975744 1
0.18864822513886 1
0.312674116604381 1
0.479876372381475 0
0.142937279998599 1
0.0914327726149878 1
0.148053489677722 1
0.429028540632272 1
0.0849649532145203 1
0.222012188483988 1
0.283927350267585 1
-0.187705723857977 1
-0.175468223231502 1
-0.0273170070362472 1
0.448420057534209 0
-0.056976476905593 1
-0.0433937990118978 1
0.373829267950674 1
0.107412358729183 1
-0.0822493738173453 1
-0.050423660191187 1
0.257669870922013 1
0.263204546258421 1
0.290177242655374 1
0.047514617666872 1
0.25604252986066 1
0.133378408625658 1
0.484517008817031 1
-0.589879966533607 1
0.0504575076366709 1
-0.172343379564242 1
-0.265203380643476 1
0.196031980431883 1
0.548241423627884 0
-0.214853981171412 1
0.475275025322918 1
0.93230841564692 0
-0.0667050053711838 1
0.376213000731664 1
-0.0488786296589417 1
0.125179028984471 1
0.120201778578944 1
0.139619239695313 1
0.353528425616923 1
0.1955791442041 1
-0.253581333410957 1
0.284253142849307 1
0.403644332184282 1
0.137212666389519 1
0.0690670027582078 1
-0.0489997114949213 1
0.206802668859098 1
0.328472474892429 1
0.330206026718396 1
0.336482468588923 1
-0.152243541747697 1
0.0653666918203252 1
0.187646482429918 1
0.0283968164544873 1
0.0924090757141031 1
0.176747924325129 1
0.18320233849966 1
0.387841909119444 1
0.319442123497838 1
0.0827239408272548 1
0.224409098301703 1
-0.157954056337443 1
0.206743791961678 1
0.21517527058923 1
0.135134832140135 1
-0.160361442344892 1
0.124820723830127 1
0.0727303418156259 1
0.465017956215951 0
0.34879595814177 1
0.398348397305076 1
0.338164007533462 1
0.179015207033732 1
0.399733255333969 0
-0.168294586529161 1
0.49780871039596 1
-0.0108132971707527 1
0.616237181435535 0
0.809698521602199 1
0.176187289287036 1
0.181726527600367 1
0.382987948371479 1
0.153179685817097 1
0.318023796206914 1
0.259200077006781 1
0.580716801093878 1
0.256166485640265 1
0.171011340855212 1
0.50669362310079 1
-0.0802069497716578 1
-0.215747119867609 1
-0.104494979073345 1
0.326289091043197 1
0.0204117295675836 1
0.379973746731814 1
0.241425045242609 1
-0.0559992532322907 1
0.367125114425904 1
0.480520151299199 1
0.206433288967392 1
0.210111350540205 1
0.175062441011922 1
0.023240980950896 1
0.0382038311437497 1
0.197071794509645 1
0.884293539922962 0
-0.00945459959908733 1
0.153327426094961 1
0.109035503693486 1
0.507030448874463 1
0.261500328807144 1
-0.187981981365263 1
0.62543233235339 0
0.250599340797674 1
0.842072377999127 1
0.0787998578219417 1
0.247940290961989 1
0.224713278284064 1
0.536845915956999 0
0.0863397132687267 1
0.652760029354404 0
0.223909137065619 1
0.212432086530772 1
0.380271723241979 1
0.470906357330451 1
0.218305382752057 1
0.364522453270328 1
0.0157904294662107 1
0.287309480786807 1
0.3877675151781 1
0.404553929524768 1
0.0919327320913344 1
0.132266286848836 1
0.373966498975455 1
0.155999612445323 1
0.195576780535986 1
0.302099260969376 1
0.100203602431719 1
-0.038211786912161 1
0.35556589823892 1
-0.0948964964970824 1
0.391859895042956 1
0.096858022567334 1
0.168401665540607 1
0.0894844959648578 1
0.32705083628398 1
0.0673193887445126 1
-0.547245374403054 1
-0.0657745739950619 1
0.163613119903382 1
0.374274296018494 1
0.200574233746397 1
0.3108591168121 1
0.290371015949517 1
0.116211015153314 1
0.185671190867923 1
0.0689592436985007 1
0.0745235722407398 1
-0.168030806873448 1
-0.0799655004460827 1
0.146721294758168 1
-0.10979611885212 1
0.52285852843397 0
0.158567153487708 1
-0.307742666820807 1
0.336500908313665 1
0.452814897495468 1
0.533734036817408 0
0.372688060830183 1
0.22179331634433 1
0.547287475737171 1
0.78133666252905 0
0.10739973130505 1
0.295162439274628 1
0.354441041755559 1
0.241624853713085 1
0.0159975806376567 1
0.597009363890619 0
0.330901303178651 1
0.243554955386241 1
-0.434360302188615 1
0.225759641075756 1
0.20250432924929 1
0.214069745495959 1
0.214160147449833 1
-0.522275923790438 1
0.798599855838516 1
0.266568045225398 1
0.58914237663323 1
0.276542489101212 1
-0.5022600128032 1
0.479191759965168 0
0.75199632331233 0
0.247469077589418 1
-0.11327794201195 1
0.166007885502741 1
0.128504653311115 1
0.450651623169476 1
0.481044079147121 1
0.157068257067128 1
0.430071413217083 0
0.611541498709568 1
0.234357254688064 1
0.486206915855795 0
0.862004581658264 0
0.353662092893065 1
0.188661561907873 1
0.339995578758498 1
0.00821923578078287 1
0.194087288571721 1
-0.155651133383255 1
0.333568798910742 1
-0.0305960919689227 1
-0.327798348347511 1
0.279647083011111 1
0.411086060196368 1
-0.0381722168729471 1
0.266780603241983 1
-0.192429612883591 1
0.252475346223695 1
0.699317312639499 0
-0.26832517577825 1
-0.289369801134499 1
-0.477046114873044 1
0.32708420107836 1
-0.197280412396867 1
0.169365392673757 1
0.245672284289573 1
0.232869200641822 1
0.474849704296222 1
0.35621711493397 1
0.38147543337946 1
0.38511015993006 1
0.385207926822599 1
0.0655290269264045 1
0.434613257316419 1
0.652368692331417 1
0.21050399198171 1
0.0218136905905757 1
0.244889100293665 1
0.532907257883491 1
0.307845405034322 1
-0.136359552366844 1
-0.111592544120947 1
0.162703750079095 1
0.236522904182597 1
-0.131741991488895 1
-0.197689276468376 1
-0.531246244355319 1
0.131536035495832 1
0.346848691750805 1
0.120776162409243 1
-0.127746210674014 1
0.265849479879652 1
-0.116270415783494 1
-0.0366241146550101 1
-0.067050949461513 1
-0.0686352332565404 1
0.000834287884326563 1
-0.0525900376475283 1
0.0796646443630097 1
0.580328402909509 0
0.369690718460076 1
0.164248326512793 1
0.347644350535119 1
0.619328828171622 0
0.521811314697642 1
0.137380863088784 1
-0.109593899760829 1
0.0751473931543258 1
0.315237162109834 1
0.258811167380821 1
0.55872800568279 1
0.1940785661551 1
0.531788458094322 0
0.1529743257952 1
-0.201189902401916 1
0.70359473776707 0
0.0261896609316753 1
-0.486376438214302 1
0.456733329850969 1
0.158645945249961 1
0.291308080714749 1
0.492543944977658 0
0.226417611081086 1
0.614640292033275 1
1.01284161345023 0
0.168035258594695 1
-0.0405640628798623 1
-0.338200228532542 1
0.452090548374099 1
0.420794250922423 1
0.168875884362367 1
0.217716482542019 1
-0.000497741488214486 1
0.404942255782703 1
0.0393153114891517 1
0.338141719231308 1
-0.110758569460272 1
-0.00781198162516147 1
-0.236060080484071 1
-0.155330021810352 1
0.126933183770902 1
-0.0344367595214397 1
-0.10591408113471 1
0.258503508959923 1
0.179892182146114 1
0.331366946382595 1
-0.0927236777397599 1
0.352651184067571 1
0.265439495008285 1
0.399325598412459 0
-0.120341247856363 1
0.563995668211232 1
0.224968290783978 1
0.108081964203095 1
-0.0431826571370935 1
0.351264989772095 1
0.27150452913814 1
-0.128171012906195 1
-0.399272669593248 1
-0.0233414826678191 1
0.143351468797392 1
0.337934665207441 1
0.060462637254096 1
0.247016197237108 1
0.278319249346076 1
0.0499151848930296 1
0.130364673800558 1
-0.0511737185739172 1
0.364449662251413 1
0.321152544019302 1
0.475986891373592 0
-0.291498809952643 1
0.60758292327941 0
0.337005076730853 1
0.491547177851018 0
0.443060362061008 1
0.0797060795222755 1
-0.681936145380944 1
-0.0789609107814839 1
0.0300677286753624 1
0.111866944769787 1
0.115181155494438 1
-0.0209805267634377 1
0.362521437505487 1
0.628999793483752 0
0.103756389136943 1
0.409235683512406 0
0.519768107087299 0
0.017208918454665 1
-0.176791551425769 1
0.396145336784498 1
0.354906166931682 1
0.216089983856702 1
0.0731233104321697 1
-0.00933851218045118 1
0.286679637707884 1
-0.0672147043381181 1
0.0229497291633037 1
0.0745829073098683 1
-0.062900774883381 1
0.630082926715679 1
0.508527262131498 0
0.870502251376361 1
-0.0636577205976561 1
-0.0918665465511376 1
0.0500301798561423 1
-0.258977088840298 1
0.981429172996645 0
0.320247251849542 1
0.481175655113533 0
0.101724795310863 1
0.619825785419434 1
0.150336295628188 1
-0.51633619930824 1
0.202863638149116 1
-0.326234478291669 1
0.140213952773214 1
0.0289429581528019 1
-0.0662598467831284 1
1.0639481211047 0
0.0490041235618117 1
0.43534348182883 1
0.0210828393938615 1
-0.0482021678061942 1
-0.227045998984775 1
0.321296605397019 1
0.255694341352911 1
0.295720670015419 1
-0.183932472301627 1
0.0112529115399731 1
0.0195967756818792 1
0.248448857506937 1
-0.0526891329372951 1
0.296413224592392 1
0.166304672156632 1
0.170628887080637 1
0.247275242887312 1
0.0778356798749371 1
-0.0545471603085129 1
0.260496804297006 1
0.166838333657275 1
0.252606277060621 1
0.393457422641637 1
-0.119070008524007 1
-0.278770368532117 1
0.390340450099558 1
-0.011507357312207 1
0.492466196438516 0
0.130396149418089 1
0.0302044488986521 1
0.0998734622079349 1
0.528610766860572 0
0.421394859385757 0
0.730088959733448 1
-0.152147411021309 1
0.794771414071958 0
0.384461344693129 1
0.0260070891538334 1
-0.125864341767105 1
-0.0790538469226536 1
0.500056918381089 0
0.575088086429808 0
0.23892025306806 1
-0.177463177728492 1
0.441384269094045 1
0.236949902236847 1
0.15278519930874 1
0.12024805294324 1
0.425985470018745 0
0.645542994805444 1
-0.0425529817348594 1
-0.534061775060573 1
0.410377936692056 0
0.316161695010165 1
0.0165697379660343 1
0.301077662396396 1
0.2333871784769 1
0.646654161153287 0
0.356063454016958 1
0.162353535444589 1
0.203357036361862 1
0.120462794179234 1
0.127084878510537 1
0.473957197390917 1
-0.412020346502817 1
0.305590368943576 1
0.476886318074655 1
-0.00737104011755488 1
-0.060371307528583 1
-0.0617668676265161 1
0.259110502171717 1
0.29296609882287 1
0.105225853701796 1
0.0440850854882595 1
0.31790082739115 1
-0.199170188759214 1
-0.0103343211389439 1
0.540593435789735 1
0.417420845493013 1
0.528957933981239 1
0.0845448595084257 1
0.219232871322589 1
-0.127576911706758 1
0.588566590091089 1
0.590208035719111 0
0.273258571652193 1
-0.156679928566533 1
0.0450903991154132 1
-0.172928079989782 1
0.0456811629222979 1
-0.188995206436583 1
0.198618566527015 1
0.102388540384109 1
0.457740715795808 0
0.851818389308189 0
0.1784520001742 1
0.250171610052048 1
0.355918002009226 1
0.204836360213658 1
0.370380797859883 1
0.582834392489988 0
0.231514685875138 1
0.269320380183054 1
0.448399737355473 0
0.361161636667128 1
0.0794023247538513 1
0.179103992710241 1
0.226344344753928 1
0.162323594354107 1
0.281525429817542 1
0.295210075878295 1
0.411842872519223 1
0.0598379226284749 1
-0.0465225672544717 1
0.273110591371893 1
0.104216511357786 1
0.00702539688825065 1
0.163980878482586 1
0.0699107308604057 1
0.264222587241353 1
-0.0283100172670785 1
0.0826837261769552 1
0.0883341198817528 1
0.27565274540386 1
0.531377013361964 1
0.554834920352678 1
-0.0384017807623318 1
0.514762271005035 0
0.56830190340444 0
0.154877355841873 1
0.406380223887033 0
0.308073951510363 1
-0.0425349029800533 1
-0.444775932657756 1
-0.0163975561777379 1
-0.167087688299749 1
0.724087856902125 0
0.0734762296848563 1
0.193385137286537 1
-0.22320070833258 1
0.177223508971015 1
0.122466914337523 1
0.394141065400964 1
0.429510810199877 1
0.107447329031904 1
0.260705020294401 1
0.187009277505902 1
0.459536815941104 0
-0.195024405563138 1
0.0154735862370041 1
0.0744951839135824 1
0.245553852028347 1
-0.1564487800769 1
-0.112054913913788 1
0.129941372532787 1
0.0805871360813228 1
-0.188026947710883 1
0.334739807975627 1
0.0842528526287972 1
-0.0528909573897159 1
0.340561536914542 1
0.560082461038873 1
-0.0302659022420934 1
-0.202951932733253 1
-0.106414474602197 1
0.47293685529156 1
0.353702686346006 1
-0.147317765073524 1
0.424190958396718 1
0.259711099463125 1
0.113246539479638 1
-0.346806916693947 1
0.375922096279119 1
-0.0161024343404059 1
-0.17699256818017 1
-0.0132054556520503 1
0.178074507822925 1
0.174230849202421 1
0.238406544105812 1
-0.245312960124174 1
0.178571426615474 1
-0.0543401843376842 1
0.294147654060942 1
0.557996156409438 1
0.488123660164194 1
0.830163522053934 0
0.511451628224215 1
0.068949199787932 1
0.0839811235174159 1
0.363691222639902 1
0.322235406284726 1
0.564818292974897 1
0.647446117355281 0
0.707003774302463 1
0.479566357076125 1
0.187397616094364 1
0.524778812852123 0
-0.0549087957346182 1
0.407203104410682 0
-0.238677281875159 1
0.278554854200204 1
-0.137955552030825 1
0.436671047123661 1
0.271276614905118 1
0.201286862918023 1
-0.368583066544291 1
0.398945014154966 1
0.0586422874931792 1
-0.00137463408362884 1
0.710428475234416 0
0.110341132577302 1
0.984143055381992 0
-0.342269370892015 1
0.112255016367467 1
-0.00177987955794098 1
0.0265874189085827 1
0.828758337702092 0
0.45710650440075 1
0.524456645521959 1
-0.0577279776182416 1
0.144441767754522 1
0.240108758248666 1
0.0435791054850728 1
0.457074766637545 0
0.26685754386462 1
0.244267639415621 1
0.119657793628566 1
0.537225431190821 0
0.0273491133133906 1
0.499190375865509 0
0.236288294768729 1
0.0235075704538293 1
0.606395901767439 1
0.111996792271556 1
-0.261970533137192 1
-0.0477334125361066 1
-0.0757307030730686 1
0.107588408505407 1
0.487304625146463 1
0.306148345963638 1
0.728836427980696 0
0.123506233485024 1
0.40029412616213 1
0.536748430231065 1
0.361488781619759 1
0.158528107966444 1
0.0744544875681596 1
-0.0992217579105026 1
0.230441213136206 1
-0.0918480719933 1
0.464277001865992 1
0.819908764864289 0
0.0502376028343127 1
0.198319449812442 1
0.256811460925885 1
-0.308750559648668 1
-0.455528544070339 1
0.177887184661526 1
-0.2873685713996 1
0.0588929798103473 1
0.495163599151084 1
0.128543905744622 1
-0.0513484433101473 1
0.193986281099194 1
0.596007935574159 0
-0.18436818267558 1
0.300880720503324 1
-0.322193811456053 1
0.26757605561909 1
0.210326901194582 1
0.684199830613775 1
0.0102205909487192 1
0.560267942364343 0
0.35005318811621 1
0.244506783121393 1
0.382009487347258 1
0.476696431845198 1
0.0307017088796002 1
0.154142263156091 1
0.320938500821954 1
-0.0434593441328885 1
-0.0859734536491986 1
-0.0586586425505337 1
0.0853884852658922 1
0.152176943149988 1
0.744018254876827 0
0.0921862097834196 1
0.520930557042394 1
0.137155597306589 1
-0.138996026442175 1
0.156250289778549 1
-0.191141980500989 1
0.226244215381109 1
0.169754238236232 1
0.366582766299285 1
0.262470375882238 1
-0.225381984818899 1
0.32230371634385 1
0.0846736010318354 1
0.178827680982439 1
0.180062196947894 1
0.0691272150959389 1
0.349241092653416 1
0.112809849854243 1
-0.333752772980417 1
0.37422587145352 1
0.383262051849201 1
0.586869678861301 0
-0.0373894556608898 1
0.575917057063481 0
0.124645518373246 1
0.230092559692174 1
0.215605271951527 1
0.00636022619633413 1
0.321940341438189 1
0.222322836886182 1
0.353565684001484 1
0.754444293112257 1
-0.061047204036723 1
0.30040581461023 1
-0.104101758846935 1
-0.178329264864112 1
0.457912907433604 1
0.330842804094948 1
-0.163589422205805 1
0.531748127672688 1
0.538417093484279 0
0.450045352829287 0
0.289383731683843 1
-0.0953917106778641 1
0.289347361094692 1
0.212508546676919 1
0.436748677069811 1
-0.015067017050796 1
0.294211473015811 1
0.626382691275531 1
0.49532301836147 1
-0.201670312985154 1
0.0646171738949589 1
0.60567037194406 1
0.350494263510683 1
0.310406477451959 1
0.35254419405129 1
0.339695697282142 1
-0.374387780294921 1
0.197256472567949 1
0.0611499111836212 1
0.614921619209374 0
-0.0122184314243971 1
-0.161448675945397 1
-0.199352568281818 1
0.0942368993382175 1
0.11361290005255 1
0.123567459064153 1
-0.130343623180816 1
0.590775407171491 0
0.424021581857011 1
0.261789950244334 1
0.395798038490096 1
-0.100665954650976 1
0.522207840308397 0
0.514667980355835 1
-0.303542189632709 1
-0.0634930436965751 1
-0.0815794525680723 1
0.393827390892607 1
-0.0679912502207208 1
-0.0127431266144238 1
0.14625669731782 1
0.0436012287034756 1
-0.11789436065086 1
0.322290117396266 1
-0.142954307033238 1
0.962580701416303 0
-0.131755042718517 1
0.0615081721891669 1
0.431239458804936 1
0.128385437440627 1
0.0815689385413971 1
0.713135101938524 0
0.191969713951007 1
-0.176150161148963 1
-0.304387143330285 1
0.336102643598476 1
-0.3696456000398 1
0.342616383842833 1
0.436235058346866 1
0.147567755989138 1
0.218031636279169 1
0.159977203078928 1
0.0836788481500165 1
0.39706511484293 1
0.216671699416958 1
0.550438821704407 0
0.266682005525619 1
0.1999699054023 1
0.662266812035038 0
0.253001929635648 1
0.284789632019181 1
0.194407581370761 1
0.154253038574436 1
0.265962800997879 1
0.376567606552908 1
0.237489181491404 1
0.352434283419987 1
0.394933537533985 1
0.210866722144332 1
0.412579908164287 1
0.0587325884200316 1
-0.022834748745812 1
0.44774074829714 1
0.202401720864091 1
0.299537499084255 1
-0.668115745651114 1
0.145143066900998 1
0.397485388916679 1
0.338729744076859 1
0.326457360901972 1
-0.0654813182570373 1
0.0602266953073994 1
0.117004931531215 1
-0.00153977463600205 1
0.159098476894736 1
-0.0562967118443193 1
0.169800192753533 1
0.324276610275386 1
0.0340467576354118 1
0.129526681239498 1
0.16512990588411 1
0.754627076715539 0
0.0619307331310439 1
0.335610137215307 1
0.317915412990239 1
0.355171584875271 1
0.156110275904064 1
0.30400078015602 1
0.719150769556662 1
0.636230383493602 1
0.46788263644149 0
0.375890491634313 1
0.203721629488978 1
-0.188796014643386 1
-0.0999333686138876 1
0.58594279470034 1
0.406647997742503 1
-0.103677206885214 1
0.215204255847797 1
0.000861085279010104 1
-0.577032361068855 1
0.168476654527633 1
-0.0154518638616918 1
0.125997028830061 1
0.315287325754775 1
0.0791384219875678 1
0.0688431190988445 1
-0.233807807069212 1
0.221348746325904 1
0.599321700888675 1
0.0534981194403605 1
0.368515781370146 1
0.445672083542142 0
0.293194304932296 1
0.566893488930271 0
-0.104198260024801 1
0.589409700428193 1
0.448777651148156 0
0.327158984880705 1
0.153108176018599 1
0.247382572510441 1
0.304205178371466 1
-0.0504485376124694 1
0.584794959790582 0
0.224446386608494 1
-0.149530125544152 1
0.114759239978809 1
0.436159395387916 1
0.0981259229828533 1
0.211647117629792 1
-0.188391037683262 1
0.213349289542345 1
1.22778441059457 0
0.0971783040449642 1
0.392770931814252 1
0.301461247048842 1
-0.163986059657661 1
0.253977864382352 1
0.185224537211676 1
0.198915204437727 1
0.069826340557726 1
0.212310353073329 1
0.242166759711453 1
0.00970616275052395 1
0.565604087778019 0
0.107515655499483 1
0.211605352048883 1
-0.425320002599222 1
-0.0698284558517348 1
0.149380802405356 1
0.0974552579906638 1
0.13216681753775 1
-0.0395774889704837 1
-0.100742626929505 1
0.188651097562219 1
-0.111352455350442 1
-0.0201352159512356 1
0.0927937546706007 1
-0.140950362179776 1
0.0239234280005905 1
0.398126432461461 1
0.223089726198732 1
-0.216763600268678 1
0.0487591757136922 1
0.183572830620323 1
0.0651426176892988 1
0.352612559444666 1
0.0228313422898573 1
0.13636445648863 1
0.519104910124691 0
-0.211439016310772 1
-0.024272413033462 1
-0.653026417433624 1
-0.117548192582039 1
-0.225778551280673 1
0.167137512740995 1
0.275876839212324 1
0.272951489332352 1
0.414063543201487 1
0.419454243826367 1
-0.163830633330141 1
0.355008173902114 1
0.307028074756011 1
0.490468288596439 0
0.0185779341467203 1
0.0223155113180926 1
0.40682525216613 1
-0.290997120847153 1
0.0847164359345294 1
0.0803891264228808 1
0.21482815979652 1
0.125562116118571 1
0.177614465376343 1
-0.242817835664358 1
0.153157178067001 1
0.518907992279579 1
-0.297816828903549 1
0.421509807542513 0
0.206045332807955 1
0.526053922382719 1
0.189273796691627 1
0.277847737291954 1
0.432468483542051 1
0.320406978297356 1
0.0611076530034752 1
0.332097236030868 1
0.0884609074109834 1
0.652321276040749 0
0.385969421474229 1
-0.0633312548545674 1
-0.0884295082225896 1
-0.000148739064029471 1
0.0979875730872953 1
-0.325140817910369 1
-0.288351420691717 1
-0.205217382202625 1
0.108761020970562 1
0.305619638098346 1
-0.0397329688841729 1
0.249784164483375 1
0.283166533695591 1
0.2393820914117 1
0.0549425208127145 1
0.0730948372309298 1
0.139054012185513 1
0.44106708858209 1
0.193106904896088 1
0.629316742775657 0
0.0642073371596223 1
0.37297564117456 1
0.266161318164946 1
-0.31437839929688 1
0.217100924429597 1
-0.133590594359542 1
0.268011243262693 1
0.212416833175309 1
0.211911463631297 1
0.400697296269649 1
0.116531272875691 1
-0.0292918300613005 1
0.101396534079392 1
0.179604545791944 1
0.238951931908371 1
0.355018160193274 1
-0.411343973307419 1
0.185964809689174 1
0.324807031795525 1
0.419147560171411 1
0.513984471725348 0
0.0591333647170613 1
-0.0747920915238627 1
0.394310692570772 1
0.442504338694258 1
0.237590469340503 1
0.031117481702702 1
-0.0652255714706143 1
-0.0817595636945862 1
0.451792651642162 1
0.0893280433296243 1
0.147888441133939 1
0.254163380308886 1
0.12358410700449 1
0.295564360902075 1
0.0561275387064238 1
0.293250163228425 1
0.134009724615097 1
0.353437289814872 1
0.250244516414159 1
0.0952528669600911 1
-0.554692829410414 1
0.367664880328316 1
0.320721830249378 1
0.167831653149126 1
-0.0833349237683345 1
0.523147354380678 1
0.403620798064421 0
0.17849589982306 1
0.488201839763378 1
0.0946387375026678 1
0.191200825892362 1
-0.095548956019148 1
0.268301995144699 1
0.0910485830375344 1
0.621192549230965 0
0.336123799168164 1
0.315725798043138 1
0.273404355279864 1
0.587407270025919 1
0.417586101814019 0
0.418524612561968 1
-0.0587099043893301 1
0.550405481048911 0
-0.419734863531973 1
0.0544561199312273 1
-0.310201258278854 1
0.245447106044866 1
-0.0235311579983148 1
-0.13891699172111 1
-0.0123490563571214 1
0.185760318494431 1
0.00290142906345519 1
0.0681403512935823 1
0.566990032151085 1
0.246268996619809 1
0.175800069865658 1
-0.0294771018793999 1
0.317145081711732 1
0.314998994133183 1
-0.0307714670946345 1
-0.396391130341702 1
0.353701354197442 1
0.113125667513043 1
0.00448101923477262 1
0.245812715393903 1
0.266068593236472 1
0.54958692364288 1
0.161814593655263 1
0.225840497114358 1
-0.0345033558504239 1
0.360198618322363 1
-0.0547025615117555 1
-0.846889118395752 0
0.355699289723224 1
0.171909138709853 1
-0.0691935083298554 1
0.482001211665595 1
0.239502327325298 1
0.878614523379842 1
0.0706511784592267 1
0.140793880014828 1
0.573912814346733 1
0.514204278630758 0
0.302521042664299 1
-0.0172438525727789 1
0.339036136663399 1
0.593048063431872 1
0.222175025285653 1
-0.234116186794247 1
0.165446728398663 1
-0.237358840891494 1
0.295390647094921 1
0.433605052751444 1
0.347236609639617 1
-0.17646445077919 1
-0.272193898396343 1
-0.198916587563748 1
0.191204192556088 1
0.180481107244789 1
0.649500448366988 1
0.834540221256214 0
0.246038303819389 1
-0.15313538500061 1
0.0365379859729174 1
-0.138520260390329 1
0.140685800534957 1
0.127308929644087 1
0.322050288652351 1
-0.109778677317741 1
-0.0317805786179444 1
0.165535870641736 1
-0.0483202978475115 1
-0.26991249874121 1
0.25871894890738 1
0.302568624418404 1
0.320393955082016 1
-0.160232621472545 1
0.124684957760246 1
0.318310047158857 1
-0.0204122161679609 1
0.281988038976436 1
0.244562658225193 1
-0.251463600595154 1
0.082590772121278 1
0.159436462450769 1
0.195323639016581 1
-0.0143200395307663 1
0.783415819634027 0
0.333560847912665 1
0.292099357332536 1
-0.00367510894361581 1
0.708704690225909 1
-0.016556179807709 1
0.307143793267908 1
0.308337357559328 1
0.163996161685752 1
0.355939715123191 1
-0.168299609265992 1
0.0615669963478594 1
-0.279452393942005 1
0.432819309980142 1
-0.177354285062517 1
-0.618983031363062 1
0.147891638514696 1
-0.00554466468293695 1
0.364047014327095 1
-0.0386470166977165 1
0.160857442114646 1
0.696031994099805 0
0.894081938706152 1
0.240496460487502 1
0.410879253104004 1
0.180550587236044 1
-0.105980182773746 1
0.573420602759246 1
0.0820378267110919 1
0.0232160907795848 1
-0.270491099553578 1
0.279475876995067 1
0.369737677939562 1
-0.201552585955899 1
-0.22043815511796 1
0.264178806457793 1
0.208430762982177 1
0.386584768181656 1
0.137633825166579 1
0.43046560627409 1
0.336494135309697 1
0.0123579238342554 1
0.232802998462231 1
0.384939951963667 1
0.248261798367953 1
0.363174693326359 1
0.0171709456525425 1
-0.000243126618394984 1
0.280343739042659 1
0.240493730680169 1
0.0623092806188994 1
-0.159967004926788 1
0.0480551058374408 1
0.126012764497215 1
0.129049039576091 1
0.151524696472573 1
-0.126679605283519 1
0.430228691782044 1
0.164558683854479 1
0.185614807085401 1
0.418550988329993 1
0.173660185954478 1
-0.0917891312613707 1
-0.200349451541758 1
0.424974071648323 0
0.530353209386876 1
0.0965343370689658 1
-0.0120664068307123 1
0.176555166296929 1
-0.102180753913041 1
0.0181686210854864 1
0.0927753912510947 1
-0.0975042263430519 1
0.674870551977748 0
0.34176725486242 1
0.224076150441301 1
-0.0199210824816983 1
0.0554540099462851 1
0.261553198815504 1
0.245793071379203 1
-0.100325420771159 1
-0.079113627246453 1
0.214281515435636 1
-0.332999057050571 1
-0.449164519205099 1
0.0108078889864163 1
-0.0542465122749468 1
0.617823581451235 0
0.31264546026234 1
0.19073686290051 1
0.293324722069427 1
0.0242091637359527 1
-0.201642356520991 1
-0.210001451304665 1
0.121831413483923 1
0.489037343853922 0
0.142111904294407 1
0.345738048031155 1
0.414769058633631 0
0.133226248833737 1
0.509892542338509 0
-0.127144127628957 1
0.563079956979294 1
0.235725563184062 1
0.393611378826347 0
0.339458610702253 1
0.380896300890614 1
0.232270912752142 1
0.345693275180288 1
-0.4410492275068 1
-0.030803440441884 1
0.223174734397347 1
-0.0071066775974706 1
0.156490692060302 1
0.0558227742335859 1
0.0105648617708627 1
0.92052996670903 0
0.606089521728888 0
0.264430036060799 1
0.22852121051382 1
0.250168586751608 1
-0.0158862404907427 1
0.0283423794555841 1
0.455985442412395 1
0.465013878923444 0
0.074488421848355 1
0.310500609754149 1
-0.0297598541548265 1
0.748454745526588 0
0.301909518658564 1
0.201273266868992 1
0.792258390218349 0
0.435978205726293 1
-0.0479318209987604 1
0.141239655832311 1
0.119792230921426 1
0.211764493257019 1
-0.193963199299882 1
0.652157011893268 1
0.39415967778926 1
0.315351929180734 1
0.388446335031987 1
0.284531910752965 1
-0.0316786810487067 1
0.0203185304932762 1
0.38341956462204 1
-0.182404104887244 1
-0.406845691651545 1
0.184059759700494 1
0.153920804951407 1
0.247030839723592 1
0.723148230797421 0
0.160467020984984 1
0.129851768607999 1
-0.17488146515664 1
-0.000952945038867906 1
0.0314013037328383 1
0.734895074948163 0
-0.0487014678455269 1
-0.407822710124069 1
0.0413663656926116 1
0.0210577609764299 1
0.0679685915764847 1
0.603804197759534 0
-0.242096309517017 1
-0.30832103270503 1
0.658002575275617 0
0.543623686126608 0
0.384328937262878 1
0.716799313868278 0
-0.720106766447214 1
0.0105201899343023 1
0.305245664960037 1
0.504846688512101 1
0.412692753362458 1
0.420303954599264 1
-0.0771958311320931 1
-0.00913036297000577 1
0.288125867426071 1
0.221883749252372 1
-0.526062294168506 1
0.522262911649416 1
0.283462889497426 1
0.429480829261583 1
0.129403202314818 1
0.0805258184703119 1
0.23427334296886 1
0.203618908748452 1
0.59913788777705 0
-0.142278981851419 1
0.170182456309117 1
0.180506300072945 1
-0.00919494021678795 1
0.127844773581047 1
0.60412894093064 0
0.235639870382806 1
-0.0773759493867038 1
-0.115019731004694 1
0.272733553463115 1
0.416861204559317 1
0.538073513488635 1
0.659417923841956 1
0.438212130408327 1
-0.084222997168749 1
0.61625060790351 1
0.647131695620176 0
-0.0330986459869553 1
0.609416306573506 1
0.645534424400466 0
0.203731373067054 1
0.000598471824194369 1
0.287679735462992 1
0.176696573755535 1
0.148543072538749 1
0.347283405346482 1
0.409767535062822 1
-0.317505514226054 1
0.590690080515529 0
-0.238240130765434 1
0.451641785494108 1
0.16276475853596 1
0.711377481807615 0
0.393771700327298 1
0.151931257964726 1
0.106035044630871 1
-0.0159612693621775 1
0.0755702049317361 1
0.119615925980058 1
-0.0174910547856371 1
0.0205486988825841 1
-0.0613235924458615 1
-0.189003930001147 1
0.436127116477826 1
0.39822837080791 0
-0.0525855747569944 1
-0.0321832197516013 1
0.554023389416919 1
0.692017689528861 0
0.39419126746599 1
0.0592553490791822 1
0.533359684781051 1
0.641728931462166 1
0.161683666878151 1
0.145601383781268 1
-0.0160320174920761 1
-0.113349146182051 1
0.0418950556045096 1
0.038035558996061 1
0.121239586676626 1
0.163671248659414 1
-0.290595127948705 1
0.339873516308028 1
0.413461769427061 1
0.436613916003985 1
0.0178438856438449 1
0.394884767311119 1
0.401731516967727 0
-0.0181395193029395 1
0.334811432102385 1
0.410408968128659 0
-0.139719907771565 1
0.0802052205290531 1
0.110521979930704 1
0.282818876214446 1
-0.00820343458998582 1
0.252720635898523 1
0.431572301512224 1
0.423843717347168 1
0.0875670597916549 1
0.145761924456158 1
0.338595319739744 1
0.236966994084331 1
0.238603904882508 1
0.21763670837517 1
-0.275775707338771 1
0.189190040195163 1
-0.00841099267424274 1
0.542426233052932 0
0.0704804468860674 1
0.0615760552700766 1
0.316659694921301 1
-0.025700545313392 1
-0.122739069211436 1
0.221403922451883 1
-0.19813793491647 1
0.241109797541044 1
0.343296000574066 1
-0.276242373775643 1
0.319776419374896 1
-0.168413081063137 1
-0.285628280872223 1
0.217786871399812 1
0.206656927780839 1
0.144903395407872 1
0.127148606180986 1
0.225253340425952 1
0.219424868805666 1
0.0686970557780213 1
0.170042445520418 1
0.16640139698444 1
-0.219260478500988 1
0.308476937276219 1
0.247970954802039 1
-0.224011248315469 1
0.185693566934058 1
0.366021245953328 1
-0.317808870434161 1
0.157311496818757 1
0.0562017781273597 1
0.227139363657088 1
0.501950504085172 1
0.0887575464588777 1
0.448189031833304 0
0.586714236036401 0
-0.399400250230995 1
0.424447977264132 1
0.106901097145522 1
0.426917841232693 1
0.519317650490502 0
0.146828630684417 1
-0.0360069702889873 1
0.508601798328516 0
0.478663830942653 0
0.316457711145659 1
-0.0516105004310166 1
0.598436380533875 1
0.171045662939938 1
-0.0953994642014497 1
0.300121032780992 1
0.226380773799657 1
0.395265742549283 1
0.171642894429105 1
-0.322785240148883 1
0.240719848719954 1
0.0569015931333561 1
0.465723944553536 0
0.529998081656397 0
0.435102102836969 1
0.0187402547671659 1
0.0739578177240576 1
0.65382460052792 1
0.308847176874562 1
0.274788263641363 1
-0.343764053453343 1
-0.070449949618463 1
0.259959831489823 1
0.0986937250986166 1
0.218065158365905 1
0.569058580606158 1
0.726029776165587 0
-0.0175913548431204 1
0.160023243289649 1
0.259256497333306 1
0.189692574982563 1
0.0414253092330618 1
-0.212939640183273 1
0.296061861103117 1
-0.192551466094279 1
0.143389072421622 1
0.394251457916433 1
0.605176564477105 0
0.147495995072542 1
0.225951472335228 1
0.437482656460925 1
0.312457401217357 1
0.130135354275671 1
0.1131387872219 1
0.0908677601996549 1
0.391203347568793 1
0.231818183914809 1
0.308155112669067 1
0.416835017118787 1
-0.322930271530445 1
0.650987939908483 0
0.0429300617249742 1
0.0395840158759172 1
0.441584043854896 0
0.181875333595673 1
-0.608765876334024 1
0.127581928459619 1
0.0119925197734992 1
0.375108612584336 1
-0.235362063984158 1
0.131788460266503 1
0.513213465580954 1
0.00294947563499667 1
0.460796489509593 0
0.0420854036999866 1
0.0648154551154018 1
-0.171792925435381 1
0.0597756562823824 1
-0.0143027448068507 1
-0.504105952510676 1
0.136253451775882 1
0.447744929691991 1
0.333322862091213 1
0.0935324262320416 1
0.238479973010349 1
0.31394098913785 1
0.0517559490744802 1
0.740984589034494 1
0.769078932670359 0
0.303187605294128 1
0.343968289555755 1
0.16529893855656 1
0.520007387186647 1
0.327366257947062 1
0.30175644073969 1
0.0326788539859004 1
0.144620774244421 1
0.0438067678424938 1
0.357177572780107 1
0.440250476065976 1
0.598295951128781 0
-0.0257510391237469 1
0.49485555846191 0
0.308911021094419 1
0.131435323996165 1
-0.229581487243128 1
-0.0215519199019964 1
0.742548965700228 1
0.0888292307292249 1
0.102851764783575 1
-0.0152463031471386 1
0.160653653405222 1
0.297189280822405 1
0.223504010576656 1
0.566062568597253 0
0.174829221626756 1
0.0658759921010684 1
0.137556928397513 1
0.204554524602605 1
0.125987055487415 1
-0.10937404877453 1
0.217753697606555 1
0.172798410301117 1
0.0299293928809868 1
0.750872270137761 1
0.236145191097493 1
0.393411029806569 1
0.16120094904077 1
0.191999479149009 1
0.359748814197549 1
0.467894396138909 1
-0.207326776061919 1
-0.0431443195978941 1
0.209374722402824 1
-0.0814822196502341 1
0.315826179146509 1
0.158041399757284 1
-0.0862744898594616 1
0.0131994546247835 1
0.389374126328276 1
-0.0425148407610804 1
0.191853987838075 1
0.73319611163315 0
0.363709618536503 1
0.187462719862236 1
0.375207335301244 1
0.0668139685353424 1
-0.0923365753052879 1
0.15572530653905 1
0.139497999865792 1
0.00599651586081337 1
0.140105908326131 1
0.568994312972747 0
-0.187543724123955 1
0.188747856483831 1
-0.121105769513413 1
0.405705713507475 1
0.509282691714967 1
-0.142572369087838 1
0.698423366569095 1
0.271248127996922 1
-0.145269974300699 1
-0.175834171200166 1
-0.191407699146232 1
0.274138148089639 1
-0.0183113430634446 1
0.098602797040486 1
0.874079351969729 1
0.388959430148381 1
0.12968284569368 1
0.398009705001103 1
0.521748521599605 0
0.28765737373898 1
0.386520925840333 1
0.683170683018174 0
-0.21326424438269 1
0.0207715641457358 1
0.191225524372551 1
0.484461049053516 1
-0.0667288270417896 1
0.488235284433329 0
0.0857358479624111 1
0.446118331165335 0
0.212678300867144 1
-0.0634082703233828 1
-0.0309916385505273 1
0.433368082900745 1
0.413071198466496 1
0.209861089812499 1
0.906478258944819 1
-0.241515973277911 1
-0.153116622743421 1
0.157644832479083 1
0.171767186958131 1
0.303704476785039 1
-0.0957637282866105 1
-0.102131921343389 1
0.161449625249525 1
-0.0241843002575821 1
-0.0902767360843391 1
-0.289398851988661 1
0.0860415055114489 1
0.326675146515071 1
0.378095242990772 1
0.516103627925687 1
0.397244967059443 1
0.113699480913718 1
0.585968100753123 0
0.439622811328144 1
0.600493965343265 0
0.57174120071915 0
0.0737256934897785 1
-0.052412829206727 1
0.157561998559248 1
0.0388069262742331 1
0.456925006980685 1
0.443085313860372 1
0.0433115712403638 1
0.139383491424317 1
0.341026821867753 1
-0.379894691313192 1
-0.125444379460762 1
-0.109286151400673 1
-0.307239329880693 1
-0.424253482913529 1
0.250784891002177 1
0.271180101843746 1
0.252284497098475 1
0.126265778544509 1
-0.0279768170177058 1
0.0232055351823479 1
-0.188426722804548 1
-0.114067660132787 1
-0.0869958313080313 1
0.48320574120292 1
0.216500376875425 1
-0.164660642825347 1
-0.241658495382322 1
0.0854742305113126 1
0.16708612978364 1
0.190344798746196 1
0.314773998275793 1
0.357817823330005 1
0.216940018528055 1
-0.0565112443714552 1
-0.0333998439970356 1
0.00665381864972983 1
0.362676094664878 1
0.36448062258775 1
-0.216740733704048 1
0.33343136173261 1
0.101562183249557 1
-0.118577553480033 1
0.506634757128642 1
-0.106240725735966 1
0.358083610732339 1
0.289087166534498 1
-0.124300648139894 1
0.0124615947603003 1
0.0813729001202316 1
0.189877576794717 1
-0.0495092634321394 1
0.152139525992559 1
0.888982524051576 1
-0.358768860585719 1
0.177518988039664 1
0.0562054437578536 1
0.212062314687428 1
0.0528242531199505 1
0.270757524350583 1
0.0123545914691967 1
0.225717065107841 1
0.240734901255093 1
0.307654638104873 1
0.058448123324685 1
0.00813313880982605 1
0.297811006009245 1
-0.18441085062851 1
-0.0464930382264863 1
0.118555958625498 1
0.488963655624934 0
-0.0212335187330722 1
-0.273277470640855 1
0.66865885260091 1
-0.0925304434418264 1
0.0692242074989726 1
0.446812716544398 1
0.481767370276871 1
0.105022263387721 1
-0.105730879375845 1
-0.281737214144204 1
0.126604146789061 1
0.369926043799522 1
-0.0903076231315951 1
0.0736956550376531 1
0.395102125491459 0
0.0303948444433406 1
0.164835714899622 1
-0.0139218515854703 1
0.30163965894881 1
0.0345588594814315 1
0.231765020144159 1
0.725051868810682 0
0.440947916545306 1
0.349512936832912 1
-0.0183974027267371 1
0.137870412210509 1
0.353928234425749 1
0.0135729691185606 1
0.514977908758495 1
0.147024257928781 1
0.718653699490253 0
0.317050389892258 1
0.382263746402431 1
-0.0970105123912421 1
0.142423257168381 1
0.114110113815408 1
0.203948590948201 1
0.0716223449084367 1
0.25527715611716 1
0.503969721174007 1
0.218454431090607 1
0.483532411831478 1
-0.230080206209464 1
0.365156620987621 1
0.50188072607182 0
0.108982020269439 1
-0.18824823228543 1
-0.0512075821554507 1
0.32021727596959 1
-0.444306418295609 1
0.110116872045054 1
0.10678679032658 1
0.291885188880421 1
0.485944353443221 0
0.47227459096972 1
0.50803803525722 0
0.248323953446883 1
0.412396590151068 1
0.0132808860284042 1
0.0426328918371915 1
0.333899160171838 1
-0.453568612962716 1
0.0421967947177513 1
0.182930858659387 1
0.125434152094024 1
0.232401028950586 1
0.0679826909605904 1
0.463383126486735 0
0.085599597931107 1
0.175491771064813 1
0.153615187125761 1
0.838059463079732 1
0.408589123106607 0
0.515244779536316 1
0.115784869564478 1
0.120315548591021 1
0.348162640846182 1
0.0232973354503162 1
0.187371995730559 1
0.459707199922794 1
0.305111890146427 1
0.460146079669221 1
0.160086221547869 1
-0.0101994019225755 1
0.0075600514812133 1
0.156425722112577 1
0.433774920631241 1
0.116048169370393 1
0.479483526288242 0
-0.0611194626478518 1
0.484130751002704 0
-0.2052540545262 1
0.0778472712533441 1
0.32326725947605 1
-0.261190545431896 1
-0.109720240907685 1
0.205031111212845 1
0.211796975152937 1
0.00738800540965671 1
0.573574824864295 1
-0.0267175803526338 1
-0.0560626879195586 1
-0.172364278136446 1
0.3554619141708 1
0.0887636355355698 1
0.137622696546706 1
0.615718921303126 0
0.18617191772557 1
0.455080187817316 0
0.216107471957605 1
0.398726467847093 1
0.194041243804632 1
-0.0568333609496537 1
0.071464546134114 1
0.264030596176131 1
0.320772252444019 1
0.0979730486899452 1
-0.0819500496095761 1
-0.0184571166526009 1
0.124664972918486 1
-0.0152162939611968 1
0.642037150778542 1
0.173997417808227 1
-0.0211184559940307 1
0.320555743230549 1
-0.0920692767523296 1
0.0171732861591597 1
0.222542476787225 1
0.249847387280127 1
0.214456427039517 1
0.398210670739619 1
0.168427037377426 1
-0.185567558652493 1
0.371209521977381 1
-0.0374543480844262 1
-0.138627339454748 1
-0.00793828400547995 1
0.378236010894756 1
0.12511020045834 1
-0.0256813757230037 1
0.0629972335600905 1
0.0767432601572817 1
-0.0408803559143966 1
0.397887871429412 1
0.161971952453256 1
0.265967501700144 1
0.0963692056636717 1
0.360737207451772 1
0.158629991781937 1
-0.0750807194644593 1
0.360425872623894 1
0.188675707240693 1
-0.0587232239191373 1
-0.029538380261169 1
-0.120319460988195 1
0.167218697802632 1
0.426289647054999 1
0.178908866593835 1
-0.146260362701105 1
0.0249522495901332 1
0.0978833239818036 1
0.660420143325267 0
0.167144496813789 1
-0.21677297313045 1
0.727789022477776 1
-0.001238928970911 1
-0.0435842516423183 1
0.507561006176165 1
0.201317526230506 1
0.453243147122831 0
0.263211487922705 1
-0.25388917687138 1
0.411840907088854 1
0.492142097943468 1
0.138059750493785 1
-0.209142814351317 1
0.318440493275003 1
0.173808123274404 1
0.418209664220735 1
0.0253959035982936 1
-0.379561220963496 1
-0.027952942117075 1
-0.163240134116581 1
0.00910212203300804 1
0.235173933775505 1
0.252184580872092 1
-0.100924994106088 1
0.327624290142224 1
0.104951799049264 1
0.0733150680113314 1
-0.0518759398365586 1
0.408678857023546 1
0.557947663883806 0
0.379084228523127 1
-0.193762692043928 1
0.331248908898921 1
-0.0523399669682355 1
0.50223984532883 1
0.0176183005846553 1
0.541588002435375 1
0.0567373772213047 1
0.412678157341631 1
0.0700777551050494 1
-0.0511212003581616 1
0.0314907322666973 1
-0.152049603014397 1
0.289236555309991 1
-0.417036171678168 1
-0.0783083425097952 1
0.0400704380541773 1
-0.0360403049349726 1
0.0815532372561694 1
0.602018901955691 0
-0.387758482300874 1
-0.00971648874191954 1
0.313710647305774 1
0.368076946221489 1
0.271044337318328 1
0.773388989013092 1
-0.296573283499872 1
0.698038662431095 1
0.215887753353453 1
0.145379051324414 1
0.317015446678948 1
-0.0594296060679315 1
0.195413959616574 1
0.248879735049687 1
0.664665008462822 0
0.462173700161675 0
-0.00668391446761606 1
0.149491728646944 1
0.84245273445131 1
0.204102152313195 1
0.300019668619445 1
-0.322685253360048 1
-0.0934849075396923 1
-0.142650059639311 1
-0.13952132809655 1
0.405518159590995 1
0.374865725555349 1
-0.0931903056889991 1
-0.034882460931779 1
0.278293155909089 1
0.557772287307289 0
0.125083121734688 1
0.162210055635984 1
0.47657105796839 0
0.163835116074093 1
0.30406432817718 1
0.0609472244621546 1
0.401126963439555 1
0.0947911873682617 1
0.212002561579836 1
0.320307982186769 1
0.600904432355971 1
0.0532332168027456 1
0.111581814622935 1
0.40661896556145 1
0.283095111859403 1
0.0758023124585109 1
0.116147412440076 1
-0.451372314625681 1
0.23740491668471 1
-0.205584281215963 1
0.390075203981479 1
-0.0286840175293073 1
0.213007747718907 1
0.216801217728014 1
0.668154765908825 1
0.160762598916152 1
0.236517449781626 1
0.268171061573344 1
0.641404133787544 1
0.406275998395501 0
0.320844875766144 1
0.265189868085335 1
-0.187277455620244 1
0.0026266130835973 1
0.330939298339402 1
0.287301610814548 1
0.4099751900173 1
-0.612544734107707 1
0.279123068915593 1
0.809518895123938 0
0.370294623292699 1
0.279464086163945 1
-0.132073477441264 1
0.270878363520982 1
-0.459623522960944 1
0.10002870421396 1
0.16371640149714 1
-0.0718306306150853 1
0.0633728357648488 1
-0.279188279390076 1
-0.0919583535550187 1
0.0048883840812374 1
-0.0597363545965099 1
0.077783356297321 1
-0.117312602534109 1
0.250590955184825 1
0.411142715633405 1
0.188171749559617 1
0.0369775128836301 1
0.290780727091401 1
0.118214422279489 1
0.109605216184904 1
-0.132284138439247 1
0.132480703579425 1
-0.12864307335408 1
0.311071724691019 1
0.101819370217267 1
0.52796982386333 1
0.0324849567853874 1
0.574209249162774 0
0.694259277882965 1
0.41285505356864 1
0.384435538537743 1
-0.0489157791461378 1
0.0694099500866149 1
0.40850415837273 1
0.0245320087729892 1
0.104617420470585 1
0.397501970912726 1
0.431903359895226 0
0.105230145013518 1
0.193557948123962 1
0.0650621147145183 1
0.475063223229788 1
-0.353705593911693 1
0.198559472218673 1
0.22721889732566 1
0.0137760241718455 1
0.549204980518547 0
-0.185212797715103 1
0.138049107811836 1
0.325158157545865 1
0.0307686948482312 1
0.429013176287611 1
0.183721984850074 1
-0.0690845880565052 1
0.250363026358175 1
0.236482112655567 1
0.376811474409398 1
0.394821380310632 1
0.675620519726262 0
0.67227888734345 1
0.407950087213674 1
0.145189225915882 1
0.234276642847468 1
0.709133645433155 0
0.330136416919161 1
-0.0342380375888943 1
0.266162793176357 1
0.180953912537475 1
-0.0678500158124233 1
-0.0230976954406454 1
0.289553471140406 1
0.470553694310148 0
0.611910751645484 0
0.242097896495525 1
0.102323819574313 1
0.280689898547963 1
-0.209971024975406 1
0.281362397901436 1
0.448367129969764 0
-0.155594584749443 1
-0.243750451302463 1
0.502305031204641 0
0.452154413208606 1
0.191657704852124 1
0.0667690360795968 1
-0.189000939029463 1
0.188986144386649 1
0.310167581167703 1
-0.277878140537413 1
-0.290774390174288 1
0.175382423051963 1
0.0534115424462184 1
0.0159258200714056 1
0.175258575629016 1
0.495652205809613 1
-0.205108241291799 1
-0.161251314071029 1
-0.0188070154409847 1
0.45258956825067 0
0.395081702979006 0
0.11164658534531 1
0.160453990438004 1
-0.0132980247404809 1
-0.271618393343664 1
-0.369401637875668 1
0.245071743029457 1
0.316902382632502 1
0.370053772544816 1
0.386852917488709 1
0.228449837900383 1
0.359369306048275 1
0.0898988548117526 1
0.302963196705236 1
0.0408748386017195 1
0.105441152641683 1
0.385163350227956 1
-0.0513945479524413 1
-0.0215089045906945 1
0.669845952562012 0
0.300883923497537 1
0.284768374068671 1
0.258617614885023 1
0.213465825818714 1
0.441190459214439 1
-0.0942509958491542 1
-0.0696003995791712 1
0.451647753474653 1
0.0333348566457416 1
0.492319808196624 1
0.0515457067418164 1
0.717804025863292 1
0.810230119597304 0
0.183939204833885 1
-0.0219912855936625 1
0.0221775278068763 1
-0.0455825113708372 1
0.455504263967833 1
0.0851436367761507 1
0.0476775398106192 1
0.0188197943042516 1
0.29861411662248 1
0.419771231386409 1
0.149256949191562 1
0.200836830740092 1
0.156540334182832 1
-0.00930878856439688 1
0.162234316919434 1
0.3698205443788 1
-0.330130372894642 1
0.167981080963012 1
0.154571096279606 1
0.214017335432993 1
0.198486266639165 1
-0.0950172045703955 1
0.426195630487075 1
0.225621926593373 1
0.453843766659367 1
-0.00130156131396073 1
0.174526021669913 1
0.441858448866081 1
0.466989440897515 0
0.259535982381265 1
0.278418182302304 1
-0.0568778879919231 1
0.214893228184844 1
-0.307802784718693 1
-0.180717940323932 1
0.360254876805174 1
-0.125587667959394 1
0.206191404240427 1
0.114608656101508 1
0.374089399589813 1
0.673579598972939 0
0.0704764558982737 1
0.0538655597723702 1
0.310304386741768 1
0.226498756919152 1
0.520440938310027 1
-0.0264860895429367 1
0.288392475057658 1
0.140388072668334 1
0.0232388315134964 1
0.338056971926844 1
0.229110493330777 1
0.0260693429276731 1
0.062899065640939 1
-0.11001527021871 1
0.336205243051612 1
-0.262195492000282 1
0.055596976945121 1
0.366899776210177 1
0.059784228444873 1
-0.261988788349101 1
0.479412488851352 0
0.289286658613123 1
0.100712712703869 1
0.177023141010717 1
0.106340430390706 1
0.353853875964492 1
0.172068744710738 1
0.0261459762882742 1
0.204855789466678 1
0.278637368371567 1
0.323685122450223 1
-0.0953280257149784 1
-0.238546850314684 1
-0.123411324011528 1
-0.109692684045393 1
0.746251745357747 0
0.262772955982785 1
0.169878793365559 1
0.351781466992456 1
0.347406387822814 1
0.173001526361696 1
0.0915330674876643 1
0.169526381077825 1
0.156829210683419 1
0.552968077148223 1
0.688142843899774 1
0.0786476669393565 1
0.0644539240553814 1
0.265916483091372 1
0.323272827903518 1
0.029214828047021 1
0.030224701034623 1
0.361356709194527 1
-0.0462774522234425 1
0.14827114401334 1
0.288335635042173 1
0.157077930111354 1
-0.0861924263704702 1
0.000309546054734107 1
0.260743163520199 1
0.232354503938712 1
0.551026376389633 1
-0.101496268592256 1
0.0213342227525841 1
0.436223454979827 1
0.734432379461696 0
0.50076849622267 0
0.0665627994261923 1
0.197605428040588 1
0.79444558689715 0
-0.0503238548046527 1
-0.0547348298393055 1
0.0616667292602329 1
0.109038363895685 1
0.327225645963949 1
0.400670251200073 1
0.0480348155222206 1
0.297539695814995 1
0.00276854153881981 1
0.409152643686553 1
0.524378524175686 0
-0.0807547108964672 1
0.279211398830244 1
0.083425625155096 1
-0.00930186747962702 1
0.0711483111005313 1
0.488825589483062 0
0.230015249828894 1
0.0743671586017472 1
0.0689153278716498 1
0.267882556818325 1
-0.130233314526852 1
-0.156532004096249 1
0.549819288074049 0
0.534682289344538 0
-0.356888881978509 1
-0.00172253207703469 1
0.113162952155416 1
0.488918750160863 1
0.0638581975781363 1
0.133994033347895 1
-0.057872457526647 1
0.145606481355397 1
0.103333019486257 1
-0.20140303937062 1
0.662029754169573 0
0.478613403953771 0
-0.0260682783621784 1
0.381283570262712 1
-0.345495040442388 1
0.347580162245709 1
-0.0714533240850244 1
0.823901660439752 0
-0.260803521507782 1
0.163233590743686 1
-0.0331613703376755 1
-0.00645108526341898 1
0.419952109690452 1
-0.0938405102321603 1
0.0310283611847475 1
-0.0280053746096621 1
-0.00349451142824078 1
0.284302821545735 1
0.100996119217108 1
0.120869174364882 1
0.425890190112253 1
0.182110472386242 1
0.145106608383294 1
0.109681517041319 1
0.208330488354621 1
-0.230144781170782 1
0.526975226652736 1
0.494778362140446 0
0.0374089815520086 1
-0.237264979997443 1
0.0814454087112143 1
0.218592361336309 1
-0.0563086043216864 1
0.310322015200887 1
0.478530356059957 0
0.480244430440432 0
0.218639968302397 1
0.161438864794557 1
0.655180452132523 0
-0.278772155481534 1
0.242984399929566 1
0.300749160700563 1
0.205631171271248 1
-0.0278893066736016 1
0.345465643351011 1
0.727101663643484 0
0.13248385202679 1
-0.111809612011874 1
-0.230598042923852 1
0.299716763304408 1
0.109106901419951 1
0.314452587956351 1
0.0798795147234005 1
0.00412140278333854 1
0.236547362092196 1
-0.414851775377274 1
0.283038003813761 1
-0.192479914520267 1
0.219974744960087 1
0.192862296327124 1
0.0247454874338279 1
0.278189022374103 1
0.499344621529183 0
-0.127001228336896 1
0.115052793647586 1
0.578510359311525 1
-0.301118488142175 1
0.243055576302717 1
0.167291772434009 1
-0.0346729805139574 1
0.4049066049195 1
0.315572668830153 1
1.11233567633308 0
-0.647189679962511 1
0.39454489499706 1
-0.0282917437806259 1
-0.301168551524368 1
-0.179779764842617 1
0.274258231490976 1
-0.120696065371528 1
0.615157318851448 1
0.890798517367041 0
0.254036339175145 1
0.307170447080285 1
0.844491504331993 0
0.497438292553881 0
0.527463972088919 0
0.465338996443613 1
0.283291618809926 1
0.00412604387903433 1
0.554871073594595 1
-0.213654440485315 1
0.0448878151137024 1
0.189062084422577 1
0.0182975872011848 1
-0.146350216419072 1
0.1081972500579 1
0.217595454861415 1
0.567433529324485 0
0.383442745080046 1
0.126902498332009 1
-0.347542918768811 1
0.0242816756185904 1
-0.0147107197347691 1
0.0592381191347844 1
0.387459428735449 1
-0.0812402053521147 1
0.815945741642265 0
0.24921326949376 1
0.309952525933107 1
0.383278981174865 1
0.477230145178712 0
0.305328100182462 1
0.187819310499957 1
0.461082698306555 1
0.483298135106577 1
0.241061919260505 1
0.144342467896335 1
0.318082382160949 1
-0.00520504326407939 1
0.917312836626577 0
0.0683727187067106 1
0.340014816844137 1
0.117329053880686 1
-0.536893333370688 1
0.482904632679878 1
0.698278141221235 1
0.289620143918132 1
0.141670294520291 1
0.507286158717203 0
0.170603449081744 1
0.0427336088564815 1
-0.177353017442295 1
0.195001903916338 1
0.78494493193182 0
0.664195430702352 0
0.125424482624005 1
0.284852307421743 1
0.360630134284824 1
0.420302312969994 1
0.0462991930343104 1
-0.233358595663881 1
-0.309079128525548 1
0.194021345338376 1
-0.087107641684821 1
0.306684853704177 1
0.216835263791742 1
0.256684698392674 1
0.249528922751018 1
0.246548078197493 1
-0.0141716021355316 1
-0.627276423954152 1
0.289901321342749 1
0.239313434448599 1
-0.278468330678243 1
0.553738319601574 1
0.357626695616106 1
-0.0972334486386132 1
0.352378695083149 1
0.548147774487576 0
-0.234543346607916 1
-0.221178036988434 1
-0.364115706125454 1
0.439129099756818 1
0.288802973623047 1
0.254343221188338 1
-0.105789474214881 1
0.0312099001267823 1
-0.117596897721193 1
0.59300169037394 1
-0.263727033096376 1
0.253134484117856 1
0.643139025433596 0
-0.00700218359753502 1
0.0220034757426849 1
0.254259468135485 1
-0.275877118738385 1
0.0796388862118122 1
0.218933971291481 1
0.746239816984762 1
0.67641612185333 0
0.0208602479631761 1
0.296583866508323 1
0.389545553094301 1
0.748384246265522 0
0.394631081621145 1
-0.480784096989833 1
-0.297545244853733 1
-0.170932856483242 1
0.062811634129798 1
0.242866671331556 1
0.274277798122405 1
0.226508516809912 1
0.371847540303198 1
0.253366923009457 1
0.326624434664283 1
0.396042142903842 1
0.20712529087645 1
0.507834163706144 0
0.162080796792352 1
0.203751730797827 1
0.215997074846991 1
0.127556040569411 1
0.525198908810697 0
0.632174832758002 1
-0.253338934400423 1
0.159129581995818 1
-0.251014576920928 1
0.193482110479547 1
0.201113201305601 1
0.508740986767436 1
-0.00275214845699898 1
0.274304020159614 1
0.493227951711214 0
0.131423335020833 1
-0.0798813250202206 1
0.251346079606897 1
-0.18291125388198 1
-0.161820717897095 1
0.0406034885585189 1
0.116657442680843 1
0.225593164077101 1
0.262930713722564 1
0.593095080822273 0
0.0888133263621052 1
0.399238089013193 1
0.0130341953556404 1
0.55198337849368 1
0.068705368267238 1
0.5428128635453 1
-0.16108580072404 1
0.0385203429018936 1
0.307487479652295 1
0.247115740900547 1
0.21132173630616 1
-0.0925390120457273 1
0.291533820658581 1
-0.113452270938218 1
-0.203257949219026 1
0.461214728226687 0
0.0123044407888662 1
0.133670422288697 1
0.199786986444741 1
0.152223415452896 1
0.0494392060452991 1
0.319920450770097 1
-0.13999907343545 1
0.756464554883008 1
-0.210432279035809 1
0.265298024045292 1
-0.0560478711763924 1
-0.0863355246952089 1
0.092701791059851 1
0.158706454088127 1
0.00205289507879632 1
-0.288714005127729 1
0.52551507027941 1
0.336695632248362 1
0.720125524089324 0
0.360060404802348 1
0.562636501250963 1
0.249408073514928 1
0.529022858504551 1
-0.170023510418408 1
0.443682756666842 1
-0.326847839846199 1
0.671060414688612 0
-0.356930716836395 1
-0.0989281281864484 1
0.24534220045122 1
0.37634689048906 1
0.29279370592832 1
0.200317718808548 1
0.718903479997417 0
0.0509886343479452 1
0.0984827416532665 1
0.285176675728906 1
0.36981696933731 1
0.172150244422906 1
-0.0818720732780664 1
0.290101763610693 1
0.30383387055601 1
0.404525460608988 1
0.0379572401741361 1
-0.141748794577834 1
0.218585062992743 1
-0.0557537816828036 1
-0.171626708710258 1
0.475926929627522 1
0.198012641660699 1
1.0148502762086 0
-0.0736031870068068 1
0.147405016092519 1
0.335666010490047 1
0.397971139423357 1
0.299344271223741 1
0.3732716352009 1
0.240392479739595 1
0.314175343304514 1
0.290973387732041 1
-0.239276322407804 1
0.0782181617162543 1
0.0341836480095541 1
-0.161925479087142 1
0.292692140979849 1
0.337932020731886 1
0.336019155621919 1
0.254902938280909 1
0.210597937487851 1
0.371818953758003 1
0.198129366815607 1
0.01244114438819 1
-0.411736726544823 1
0.205213378050194 1
0.478649488296462 1
0.414340394031095 1
-0.205058162734032 1
0.199858449388339 1
0.0404904159700402 1
0.0511979020041031 1
0.516240553468827 0
0.679620558824631 1
0.377994797600573 1
-0.133169589292104 1
0.519944847101828 0
0.170097077734119 1
0.410602392774654 1
0.136180265677779 1
-0.353238622532884 1
0.527616730907089 0
0.334394513039124 1
0.0751480014840062 1
0.40592740073835 1
0.0311748720561618 1
0.109077427542785 1
0.0381816736297883 1
0.222445802445675 1
-0.22383634316428 1
-0.153631759513682 1
0.380718229093364 1
0.131495793616158 1
-0.403063900175411 1
0.0113725154256371 1
-0.242023335241943 1
0.211687599394136 1
0.528517519782075 1
-0.154160555938552 1
0.29317041007533 1
0.286047519799705 1
0.500449608619944 1
-0.238238155283089 1
0.525270895993261 0
0.306062048333501 1
0.137794380085001 1
0.346986898231871 1
0.22099191472345 1
0.47775441158643 1
0.54812826328973 0
0.220504995725113 1
-0.136258432366811 1
0.00474851313490494 1
0.019884902712954 1
0.205011861839642 1
0.0916876392551274 1
0.392880033798022 1
0.0499266337001337 1
0.0407656079803089 1
0.219585447852626 1
0.384772863030203 1
0.300927808176318 1
0.527655714705808 0
0.199656462210003 1
-0.30125575732092 1
-0.302770485074961 1
-0.129589751136901 1
0.345824755635118 1
0.516768642820919 0
0.431325729956303 1
0.172584538535299 1
0.656680147324954 1
-0.0530487666596638 1
0.497871625101072 0
0.283276377918438 1
0.077415933853844 1
0.216565617234997 1
0.0554045921920274 1
-0.458605352673666 1
0.0308526742763954 1
0.184461714519393 1
-0.126325371660602 1
0.036249599780839 1
0.453452423821567 1
-0.0250304975492132 1
-0.201817940027343 1
0.157507896128783 1
0.0582512105058462 1
0.238898094830092 1
0.0520989384943022 1
0.582931270383379 0
0.0650127198870175 1
0.201724220973048 1
0.175786528582289 1
0.42215395308279 0
0.354287450204068 1
-0.203392290664 1
0.418544838668723 1
0.0341236361641849 1
0.78281126029355 0
0.00891163345403053 1
0.147602783056473 1
0.49605723116087 0
0.586046850345607 0
0.182109835102362 1
0.392047327556577 0
0.339452748425858 1
-0.215457640945557 1
0.732264481209685 0
-0.107220677502316 1
-0.250293803998031 1
0.428437853733286 1
0.385166339422889 1
0.295103854680479 1
0.285855159481294 1
-0.198251432548097 1
0.0690989996256516 1
0.115584690318451 1
0.674575996288972 1
0.309677504004806 1
0.235265554059979 1
0.152831525897188 1
0.497375459539171 0
-0.0534714265630629 1
-0.0250195373782313 1
0.364584799637094 1
0.275955469102782 1
0.213907334959118 1
0.375100650288039 1
0.273958830866486 1
0.617959567735168 1
0.320126621435045 1
0.156016715624665 1
0.28538666567139 1
0.163583965307018 1
0.711813862153336 0
0.525301637567257 1
0.297793554875017 1
0.0742036795892961 1
-0.108852830370859 1
0.167298239483353 1
0.252528873950191 1
0.493826504888566 1
0.714559190046082 0
0.354060027008321 1
-0.134025152547394 1
0.369576838690382 1
0.194663387280457 1
0.252478330366915 1
0.19339848547749 1
-0.0372960063542464 1
0.841813296227883 0
0.132563862092735 1
0.196915266792033 1
-8.10813072190802e-05 1
0.311340017956454 1
0.45650172841996 1
0.609135416491943 1
0.186484043405686 1
0.157982243798799 1
0.133891297368288 1
0.465231293724808 1
0.323906288560233 1
0.0698498590901688 1
0.0669497832670622 1
0.289402053653387 1
0.108300260684294 1
0.451500312125639 0
-0.00147820592826112 1
0.428839961934659 1
0.121822793676579 1
0.177360412747203 1
-0.23152663097759 1
0.258352875735894 1
0.0447275841587078 1
0.400801293296071 1
0.231705799757279 1
0.098319425774704 1
0.37788291774993 1
0.0581153899313709 1
0.135644196156286 1
-0.0183200058713589 1
0.408635488251447 1
0.448625216130602 1
0.063273752769243 1
0.326291990059627 1
-0.102207089773193 1
-0.0181815633157119 1
-0.0210736807681885 1
0.636725012058393 0
0.095443674874737 1
-0.129716242573225 1
0.1536627722466 1
0.346836193237844 1
0.522012122970034 0
-0.0957557375299949 1
-0.100920256050055 1
-0.140574213002817 1
0.24864380959921 1
0.507568082497678 0
0.0510573257418245 1
0.0425440933337414 1
0.314875562375352 1
0.0184322955337667 1
0.320349666527493 1
0.152212094935312 1
0.0671159321951406 1
-0.188397147591685 1
0.499256955103616 1
0.252034128296563 1
0.468898532711315 0
0.283486555939465 1
-0.0229469839385263 1
0.547657746172247 0
0.315408445286825 1
0.622094783125886 0
0.223656043663326 1
-0.114917479286448 1
0.0722470256275192 1
-0.0738535901781268 1
0.529746108981205 1
0.646800212450593 0
0.0114250577978617 1
0.462430838967595 0
0.128212739039826 1
0.209980569945828 1
-0.052720507860859 1
0.278918361746493 1
-0.150707587519128 1
0.424739117822326 0
0.0554814316017509 1
0.355572327933371 1
-0.272054666416123 1
-0.1055614267647 1
0.13147366289571 1
-0.0833696559016746 1
0.292859548400015 1
0.390763544496062 1
0.00955384643406675 1
0.33183330501903 1
0.426213518978223 0
0.460656169858281 1
0.111981999570442 1
0.0239704699959387 1
-0.0405532483045839 1
-0.319195560410908 1
-0.0375761125999515 1
0.0638705327196661 1
0.308511022262825 1
0.59663154058176 1
0.241156587989885 1
0.0866957516328793 1
0.13438567326456 1
-0.0418024105589245 1
0.0895556494940898 1
0.132978098113898 1
-0.212328927608132 1
0.448493148279571 1
0.802193912293165 1
0.28979065734525 1
-0.0125774710995786 1
0.238710459472621 1
-0.0533944359054544 1
-0.0206315108748182 1
0.428703281338541 1
0.370810649621323 1
0.388612899607758 1
0.58225664801618 1
0.153312611537554 1
-0.350958857473352 1
-0.0841510907110137 1
0.60028984237747 0
0.0692503192751101 1
0.0862643978681618 1
-0.177205086555422 1
-0.0337721126479674 1
0.319208754569909 1
0.308542561449809 1
0.178246110711339 1
-0.22952910850551 1
0.450125782078631 1
-0.142446063681585 1
0.340624397163458 1
-0.320377924363078 1
0.263631328353705 1
0.469141852323398 0
0.0932777152206555 1
-0.113279084840534 1
-0.0466916387789292 1
-0.00103368475516903 1
-0.118272242155902 1
0.708635422733805 1
0.137928897852845 1
-0.15738012219926 1
0.0838449990098415 1
-0.145057768459654 1
0.25509964119343 1
0.89653548386561 0
0.448920628806273 1
0.325856818855916 1
0.102568668203101 1
0.220256803439179 1
0.284428822647964 1
0.116965170516106 1
0.364854102624605 1
0.0452026956219441 1
0.251428281608581 1
0.364448692575187 1
0.104832886447041 1
0.35978953839971 1
0.049309088976509 1
-0.255093906202377 1
0.0729445402786548 1
0.121569249874206 1
0.131282642883629 1
0.517519095069187 0
-0.265955062507059 1
0.505266999799393 0
0.169672535387092 1
0.266543964806196 1
0.0529431514014347 1
0.0836349266220636 1
0.0437278210832014 1
0.255709860562529 1
0.0623084822519536 1
0.101769104399986 1
-0.0327218760975685 1
0.109971973585969 1
0.390620121961029 1
0.0441823261974217 1
0.017724233455737 1
0.217919625140903 1
-0.0477789197470532 1
0.93467987781953 0
0.537880519779776 0
0.241729960559034 1
0.125728935406218 1
0.4334979517971 1
0.164511308064355 1
0.702244529147525 0
-0.183960863407301 1
0.205798269225227 1
0.414536621511495 1
-0.151544392173013 1
0.301916320131619 1
0.121053026466255 1
0.646808282393774 1
0.222710798045529 1
-0.0537459895650243 1
0.181319677541027 1
0.238906955621796 1
0.25127523100347 1
0.806451383929701 0
0.462349213459071 0
-0.0967163636936841 1
-0.0264928882186701 1
0.0327573982159328 1
0.22768046168348 1
0.393507061402481 1
-0.21234432101105 1
-0.0785322880814271 1
0.0689968458079667 1
0.0205248554638059 1
0.104363379381303 1
0.212568800835141 1
-0.0900615865856892 1
0.240785719110066 1
0.517490788614891 1
0.58748893699966 0
0.358846297002934 1
0.311804843436497 1
0.133684331454987 1
-0.303070330782176 1
0.0125388235354168 1
0.210245269108492 1
0.532468211064332 0
0.147345648595655 1
-0.0696213490152278 1
-0.457988271512635 1
-0.161600283417289 1
-0.026110528196621 1
0.409377076519631 0
0.508868458640404 1
0.0526534937866589 1
0.176422221871084 1
0.348169866035688 1
-0.134017225486169 1
0.451620818027738 1
0.341665163917537 1
0.137815606953375 1
-0.514336417009022 1
0.552212410591928 1
0.696604451230507 0
0.173805061950321 1
0.446729954387948 1
0.0166787594027643 1
-0.0273526282610238 1
-0.430069631337608 1
0.0565348467333983 1
-0.148876786310669 1
0.000661970880119225 1
0.118110635099287 1
-0.360657186206849 1
0.321152750780698 1
-0.122322597148172 1
0.467278753705634 1
0.789079115048469 0
0.127574813191336 1
0.349806441647255 1
-0.200954168036266 1
-0.0131291157048219 1
0.565025067418765 0
0.0511667799592287 1
-0.0450531299926494 1
0.201649010254305 1
0.501439562005785 0
0.0536031160596874 1
-0.249370147992171 1
0.391610140497602 1
0.222876071094572 1
-0.126150931961717 1
0.104899487809009 1
-0.113958763497622 1
-0.0737079698184286 1
0.0293275781836204 1
0.613993473014 1
-0.104823373133013 1
0.0450183597315584 1
0.451886231743272 1
0.188736180006985 1
0.165345161852946 1
0.35791157219496 1
0.258400082432952 1
-0.109251899637562 1
0.377541910855428 1
0.173316755960903 1
0.13486782297591 1
-0.146320811854922 1
0.538374088106776 0
0.00361294152133743 1
0.318765370302806 1
-0.252525613856703 1
0.501727208459974 0
0.065723974073373 1
-0.124190606105551 1
0.249722246519702 1
-0.0156641494781202 1
-0.146142904999376 1
0.370433603476946 1
0.026905197858366 1
-0.0974921315863508 1
0.126489630864467 1
0.508448800967238 1
0.390535451072195 1
-0.143167548425717 1
0.454817070999673 0
0.5112930983363 1
-0.0644118369786519 1
-0.010060454572709 1
-0.000814831421936182 1
0.240979918398823 1
0.821220511935208 0
0.618881717441701 1
0.634904281305549 0
0.157732343663353 1
0.637809127043572 0
-0.112291104982405 1
0.0324640135670554 1
0.241937919688899 1
-0.0557677584606341 1
0.0652107244913588 1
0.200852821490269 1
-0.0149516351721469 1
0.737889783096818 0
-0.0859179500255156 1
0.245045675654258 1
0.067660308335713 1
0.347418924644819 1
0.0818467201292658 1
0.13901465474867 1
0.203688523741439 1
0.0986377708768569 1
-0.289315096449281 1
0.302662300893267 1
0.427308238822451 0
-0.24688203784393 1
-0.311372649656549 1
0.373772801159179 1
0.140874798817911 1
0.484928176681156 0
0.338531161984951 1
0.590800622487231 0
-0.0909838886318639 1
0.210265551260248 1
0.275951952908249 1
0.224921703146006 1
-0.072185775475659 1
0.700730984064291 1
0.080300693767791 1
-0.128776900294153 1
0.122741025860282 1
0.525841107848556 1
-0.0783770713658722 1
0.341595694576478 1
0.288926130994638 1
0.0645345853389978 1
0.00905028391466935 1
0.721737284894516 0
0.606089041767382 0
0.535556115563667 0
0.26041475738416 1
0.156675139570347 1
0.138689385117225 1
0.159866990577755 1
0.18862796612612 1
0.65289154487968 0
0.561393158565154 0
-0.0690250652440939 1
0.0602933746936752 1
0.389691731002545 1
0.566773305731563 0
0.19690834480064 1
0.0374275686388356 1
-0.0439661979399314 1
0.167286281006928 1
0.313040673642779 1
0.244998645759372 1
0.231469900753538 1
0.223604269027951 1
0.602397307080442 0
-0.0249013597162503 1
0.288318015343822 1
0.429222095612715 1
-0.0164213933423428 1
0.436719259187218 1
-0.0244475365979323 1
-0.0555503150286369 1
-0.0986750330620425 1
0.528540780100117 1
0.671057122921585 0
0.587256445603705 0
-0.542200102651612 1
0.340615768819521 1
0.155265023518297 1
0.0216057505454306 1
-0.0893507633325798 1
0.0582953098885054 1
0.104489417516729 1
-0.0752872657506217 1
-0.00702049711587055 1
-0.629485369284164 1
-0.16847650031751 1
0.211668396410118 1
0.148449574804506 1
0.397878210858736 1
0.396561797900703 1
0.22756741039579 1
0.287613735985259 1
0.307209593641094 1
-0.00488348552191802 1
0.442541413495052 1
0.285346822731026 1
0.0158100937134453 1
0.125132337422106 1
0.510542820312949 1
0.405292230838093 1
0.350349105746196 1
0.281638511964295 1
-0.308177943024194 1
0.111020615833468 1
0.244435276140453 1
-0.193203755636877 1
-0.0241525073951114 1
1.0147789613185 0
-0.983567302635893 0
0.134487816357549 1
0.483912443966788 1
0.594727944626032 0
0.068813958751684 1
0.438776840946971 1
0.0111834790762737 1
1.2545546341627 0
-0.0534143602554014 1
0.59699051690381 0
0.0282876984274132 1
0.285783731881105 1
0.0546151294062631 1
0.310807636581132 1
0.0402232159492445 1
0.424986711017795 0
0.0483813411621232 1
0.15573058210235 1
0.559469654862326 1
0.0980031469182699 1
0.18794280432131 1
0.197109663321977 1
0.0585688173263239 1
0.187321485009353 1
-0.259754054633235 1
0.414328506126021 1
0.343861163712794 1
0.25305392821354 1
-0.098990547008305 1
0.373648422320396 1
0.200031276884036 1
0.144698718566053 1
0.199049908630669 1
0.377876854582993 1
0.777127344587222 0
0.217213368406441 1
0.319322304962403 1
0.698357832338313 1
-0.204667469010297 1
0.206276475667179 1
0.12473420794433 1
-0.0658294240166896 1
0.316757433964897 1
-0.259576003074014 1
0.183327661236929 1
-0.125569550075119 1
-0.276474272523631 1
0.491321700322276 0
0.813460614480943 0
0.25811998839469 1
0.336932558233914 1
-0.110784308501796 1
0.0260798450611946 1
0.254214344834251 1
0.425397024891583 1
0.281549598045799 1
0.0889177384989071 1
0.115908580104942 1
0.116091205030097 1
-0.0446645138448128 1
-0.135863977523929 1
0.0490748572098069 1
0.204542428167554 1
0.0871507430957277 1
0.353452154147998 1
0.225636508047668 1
0.264216822912864 1
-0.579408940580956 1
0.302699544151144 1
-0.37304573726713 1
0.049195844491272 1
0.539349719688376 1
-0.141397833657199 1
-0.086889874642572 1
0.438030546081131 0
0.540530172532591 0
0.10114552381138 1
0.246594586623028 1
-0.0576050544029907 1
0.258265761645467 1
0.185021277270453 1
0.107120769892271 1
0.145278201957908 1
0.151907742762028 1
-0.01356745273785 1
0.162495012615242 1
0.355437801926224 1
0.189429939421172 1
0.168533025456975 1
-0.0537549617878478 1
0.230192017500251 1
0.550327195063988 1
0.486148329514638 1
0.707527931351492 0
0.450018443970462 1
0.119031048881028 1
0.32408840280583 1
0.298386817248504 1
0.521437662770889 1
-0.22817068262256 1
0.355589571322659 1
0.453264861932048 0
-0.129153890613054 1
-0.14514392805581 1
0.226612336396982 1
-0.163603400413717 1
-0.109027026851939 1
0.223304577557337 1
0.0331810150550633 1
-0.311447535225269 1
0.634931056556135 1
-0.315533017593511 1
0.0454862996981146 1
0.356912508877892 1
0.356875529478753 1
-0.3157629715111 1
-0.115905991823167 1
0.19318360789393 1
0.194072570760198 1
0.402796681091966 1
0.285918240842954 1
0.174374523084761 1
0.615723899790098 1
-0.0821056386707532 1
0.236533582976989 1
0.617798855501605 0
0.33467094342987 1
0.346927928456373 1
-0.152178013583902 1
0.312575908757601 1
0.571744403693074 1
-0.481752681814396 1
0.307069846424916 1
-0.133990911417802 1
0.983149704432578 0
0.320981076639482 1
0.0657331784041611 1
0.249353501787461 1
0.332733405932261 1
0.168181764931469 1
0.020533100997762 1
0.120345074920102 1
-0.160873690291935 1
0.0436126017703704 1
0.0365593430449591 1
-0.59728246113803 1
0.0648385648063774 1
0.0665395491259121 1
-0.153168645478713 1
0.187815278816254 1
0.291157377911404 1
0.487765435137952 0
0.0747302733373302 1
-0.25518904550204 1
0.450976020604239 0
0.0838034908123403 1
0.273614855110173 1
-0.638154943478873 1
0.473697688628681 1
-0.0996755307248896 1
-0.177646644430519 1
-0.050744293431031 1
0.738271304488493 1
0.391514444101584 1
-0.0148115679569247 1
0.109746426594625 1
0.621207532097089 0
-0.299178309368266 1
0.0706937980832389 1
-0.0537171145137939 1
0.0418564771030372 1
-0.368896089255465 1
0.460675705742917 1
0.26377418476433 1
0.0730889233777312 1
0.244054810411227 1
0.497082054536419 0
0.423943724004589 1
0.323389457911722 1
0.185848368594262 1
-0.0312084703135823 1
0.08452834746809 1
0.183770042102335 1
0.040558874581431 1
-0.116744103286635 1
0.306967860801795 1
-0.23481189921801 1
0.262173324386327 1
0.4621221876937 0
0.230224634311002 1
-0.09492540624082 1
-0.103949396017757 1
0.197621293894478 1
0.154770254893368 1
0.8495380990873 0
0.594396890803697 1
-0.251489610495193 1
-0.0839805602784033 1
0.32933278601524 1
0.425144980682314 1
0.518748145093145 1
0.311928578825748 1
0.276851723786155 1
0.415304046921288 1
0.430375293916212 1
0.251868747027913 1
0.336574703054909 1
-0.0877005856156934 1
0.542341409086889 0
0.561611645657326 1
0.0298799206655288 1
0.218489036310375 1
0.114228539626688 1
0.259758539801196 1
0.854446814420076 0
-0.0515085562671485 1
-0.0961962269979198 1
-0.239744795392576 1
0.176132234353327 1
0.377065530602787 1
0.0418800357648687 1
-0.0159181618849952 1
0.486869382145005 0
0.215231197503231 1
0.0961788037491567 1
0.291423368293798 1
0.296214067649256 1
0.107909412654373 1
0.305294600007141 1
0.170269510870859 1
0.402853373146484 1
0.266125444198378 1
0.384432007138521 1
-0.0379644535488534 1
0.161405092278035 1
0.479762087687465 0
0.182925485526281 1
-0.622038314278553 1
0.0288136035435043 1
0.0893129833265653 1
0.787301422841977 0
0.210239321502169 1
-0.0146116068511124 1
-0.0218899267316186 1
0.194815659835979 1
0.278642834422801 1
0.260366019165416 1
0.355140757206021 1
0.089768276935299 1
0.31582830125381 1
0.0420967619317264 1
0.233556878826539 1
0.549813350083879 1
0.210276795401884 1
-0.0856763089047133 1
0.257939161994557 1
0.582008854099456 0
0.36323931356882 1
0.935148290939573 0
0.709448807764955 0
0.270638863633917 1
0.0227198941257609 1
0.0427601338255718 1
-0.00511880274458285 1
0.0963424436783843 1
0.324995016749649 1
-0.0128906558529922 1
0.230508696693821 1
0.15477270947501 1
0.0896742877075765 1
0.0447440307486691 1
-0.153552406323577 1
-0.3213727976632 1
0.334068479956799 1
0.161061914989127 1
-0.26017412447712 1
0.243579802758627 1
0.295327186186335 1
0.513034473004582 1
0.0989357946400514 1
0.228330934929473 1
0.112806863051096 1
0.509316635628644 1
0.126713748299976 1
0.131511987280602 1
-0.374008285133125 1
0.368598604032778 1
-0.011113937839104 1
0.120410858572573 1
0.542783523210598 1
0.118274298087841 1
-0.00193826482554482 1
0.319975596613465 1
-0.225402939862998 1
-0.24483195377845 1
0.466993330359441 0
0.390943028564636 1
0.337275898235895 1
0.536515639377029 1
0.113063914365728 1
0.386130105170759 1
0.051357143264973 1
-0.116443483875543 1
0.929449292985246 0
0.242401255184746 1
0.23458377968497 1
0.566828913605651 0
0.415148123738382 1
-0.678244722663867 1
0.482962778312826 1
0.0446609992204956 1
0.0800839231989548 1
0.441286159163938 1
0.0321806799854096 1
0.168657209501033 1
-0.26111168367836 1
0.382973492724479 1
0.42898961651482 1
0.296699910847774 1
0.220620514665287 1
0.0354311456098954 1
0.282241166130578 1
0.0601964741476038 1
0.0534304285418927 1
-0.12619997772264 1
-0.19021419768452 1
0.905818352434012 0
0.421726849567974 1
0.234369415794079 1
0.196099370993239 1
0.0896913580939775 1
-0.0493996511440762 1
0.235265419233323 1
0.351511456157166 1
0.350121651310251 1
0.500698289573658 0
0.188229397432604 1
0.132609274689456 1
0.518129038193761 1
-0.115334399138072 1
0.362781529012507 1
0.567313316686306 1
0.11488916085749 1
0.387883766753818 1
0.261294349803692 1
-0.187516026787298 1
0.304870717668901 1
0.210770493542836 1
0.472650058534225 1
0.266756386161227 1
0.295922404575673 1
0.202464082707982 1
0.837320599074423 0
0.20944503229363 1
-0.315417937347759 1
0.405498206851696 1
-0.198536124927049 1
0.295454279533794 1
0.553365588873488 0
0.40631224533848 1
0.252280727779022 1
-0.181269763368055 1
-0.160198858635959 1
0.0680801948516896 1
-0.024229635371993 1
0.410225443187584 1
0.0757402756461582 1
0.326752918543288 1
-0.318307966487888 1
-0.217099885937749 1
0.18949015654469 1
-0.030940616420176 1
0.204634405575593 1
0.0918684232582717 1
-0.173927091975083 1
0.122817733792962 1
0.0234291336026144 1
0.450004774937376 1
0.599521709051307 0
0.162196234737956 1
0.535499779533719 0
0.16827342611007 1
-0.108509542835125 1
0.126098331530469 1
0.532013819644499 1
0.113946711129962 1
0.483279136166339 1
0.601010111170608 0
-0.0358484152635545 1
0.271368152197627 1
0.130967305298471 1
-0.302188790439742 1
-0.138798983654941 1
0.0709272855013593 1
0.375896999070934 1
0.338154679004506 1
0.0961746767877792 1
0.22758394619906 1
-0.270212561917092 1
-0.0385333553247058 1
0.397711159069448 0
-0.866361559554985 0
0.267540293427327 1
0.00826181348752475 1
0.257911511875897 1
0.26292342394692 1
-0.304223294948855 1
0.307134601249665 1
0.318916294841771 1
0.227422549852118 1
0.118586822967077 1
0.326978529717997 1
0.340588694556516 1
-0.391761345547479 1
-0.0193191924556109 1
0.294130777996749 1
0.287935770815924 1
0.000843942331808067 1
0.0625105840102832 1
-0.0369404608379286 1
0.407820898421071 1
0.0175777865449822 1
0.0531696233766556 1
0.61069815208825 0
0.00974041808372309 1
0.28195394243535 1
0.91050503589317 0
0.161924475906216 1
0.37878328855104 1
-0.151758634371031 1
0.619515687685914 0
0.0247066639125292 1
0.613390511974795 1
0.174320902534127 1
0.521603594565175 0
-0.0631962253829713 1
-0.300248467331401 1
0.0229894982379132 1
0.197363424443499 1
0.47210847621947 1
0.0717924271159475 1
-0.104820976667998 1
0.179083780712774 1
-0.139639438749084 1
0.233549945861142 1
0.367099799470547 1
0.410715872420816 1
0.273067682655963 1
0.0405455840651734 1
0.400223099794588 1
0.698445195840618 1
0.13598245404239 1
0.351027688651758 1
0.666851582998874 1
-0.122747938438383 1
0.173125252819991 1
0.601048831387145 0
0.403261944712396 0
0.229746171653683 1
0.136105170424724 1
0.1799512451604 1
0.0486825680584937 1
0.66162445667532 0
0.456628372055803 0
0.555712741300742 0
0.0959963945735196 1
0.260446164146442 1
0.22263663649786 1
0.361104977341287 1
0.647018394686593 0
0.141608032712673 1
0.183743595471508 1
0.160770699020876 1
0.223354716961404 1
0.29294985641939 1
0.0353261825394509 1
0.378569976359822 1
-0.0317012257677461 1
0.580972810667461 0
-0.328851843698741 1
0.366342853809517 1
0.378181034154154 1
0.175853721377691 1
0.107079388518322 1
0.127753243563289 1
-0.0018321533692827 1
0.185897960404624 1
0.182772477045956 1
0.515619286784965 0
0.578008888845338 1
-0.0268904204122477 1
-0.0187111843493244 1
0.358560127666141 1
0.272452479318047 1
-0.0398872230598362 1
-0.0197542267469642 1
0.380949383265255 1
-0.0478552683133727 1
0.234673933733852 1
-0.849836971423924 1
0.299305027183805 1
0.120447856051548 1
0.245061749990201 1
0.20775988110284 1
0.476498134465573 0
0.391359189279177 1
0.224023514688767 1
0.206485520091994 1
0.328633344920825 1
0.222176644304561 1
0.386808271553107 1
0.0654188508080434 1
-0.0640348217321528 1
0.105214954028449 1
0.135977458810844 1
0.691726972827423 0
0.125979181772361 1
0.158868139986517 1
0.471400597470863 1
0.0155677029468273 1
0.117454337865745 1
0.393124931393244 1
0.195297016892204 1
0.128827572546017 1
0.244527890359361 1
0.570783218372139 1
-0.100854229285559 1
0.413572614577475 1
0.27863516451036 1
0.268407088670768 1
0.306473899397374 1
0.411086309207208 1
-0.102807039594828 1
0.125129131788128 1
-0.222049655695376 1
0.0116442027997994 1
0.0482516402151176 1
-0.379282602740423 1
0.139341912657345 1
0.20289652309594 1
0.472802428454259 0
0.0314352533340281 1
0.11860722905911 1
-0.345706216829405 1
0.438438400626672 1
-0.382054125704426 1
0.145407596042205 1
0.0173083665013973 1
0.0654340877742118 1
0.166954650574338 1
-0.140308185451361 1
0.401052277993619 1
0.373821777468682 1
0.340793114895514 1
-0.0901247562368123 1
0.0208205702267805 1
0.228826879646251 1
-0.0499020541770583 1
0.173338721793585 1
0.187239864578063 1
-0.143439654347629 1
0.317268889107563 1
0.259206483411311 1
0.112538616693245 1
0.502631381100565 1
0.28009062889026 1
-0.429937007068925 1
0.0345205528197722 1
0.665860562370379 0
0.192246492137479 1
0.0963637670682026 1
0.471378995410702 0
0.847135397947465 1
0.00359941134067061 1
-0.0217628623580342 1
-0.0723089125693305 1
0.943768623145654 0
-0.117459613145474 1
0.146794931067216 1
0.130218380224097 1
0.0337158945908041 1
0.0352372834072183 1
0.14981661127392 1
-0.310300284905592 1
0.148755794941658 1
0.333407799193045 1
0.254201928957199 1
0.120167813466636 1
-0.00390922193638679 1
-0.0909686284689985 1
-0.0436895620581579 1
0.116254205283808 1
0.802097237356775 0
0.235678875166642 1
0.220987683279408 1
-0.0632171643599849 1
-0.276730283360545 1
0.25289023014487 1
0.0403853053586794 1
-0.0193469311552901 1
0.395456538240379 1
-0.150548491674549 1
0.224122047770693 1
0.0620805923703395 1
-0.00941687001315572 1
0.12897194125993 1
0.33377169165517 1
-0.134567247852444 1
0.0779626210100539 1
0.0745677257627367 1
-0.0106230076595139 1
0.354361806735889 1
0.251514575453175 1
0.665160478464077 0
0.150024757542559 1
0.0562909310737265 1
0.0842774398981087 1
-0.0696009531339984 1
0.229873793258767 1
0.345305199399117 1
0.30887672388689 1
-0.0289121725543903 1
0.125277907292066 1
0.442237409105304 0
-0.0224092978084079 1
-0.0926534224250682 1
0.242681370017289 1
0.621738065919503 1
0.421616554076964 1
0.0594392958968108 1
0.398163070711224 1
0.434157772580553 1
0.0271375030603133 1
0.475579615633604 1
-0.0861884128429494 1
-0.0953161155044452 1
0.746974129601781 0
0.783167039600832 0
0.245460938330757 1
0.266688531423915 1
0.285445769608612 1
0.207700297657937 1
-0.1025772307031 1
0.323947934629862 1
0.0796843919165518 1
0.326276538613735 1
0.269260185833135 1
0.0520577058463202 1
0.626297827567691 0
-0.00558586642372284 1
0.402704202318955 1
0.679512331222659 0
0.253286827458446 1
0.257251023164898 1
-0.378384590860806 1
0.123447902699963 1
0.607952276012656 0
0.353020630549355 1
0.691678395663225 1
-0.2970419712094 1
0.472627890714851 0
0.0698926646519382 1
0.287269068146462 1
0.263373097548967 1
0.300486594151089 1
-0.048947314622911 1
0.145714767941992 1
0.0124924699678341 1
-0.0294024163737243 1
0.207607013292948 1
0.290568497219481 1
-0.109021955856529 1
0.3339692150578 1
0.480370862026033 0
0.148532375284917 1
0.497512452560033 0
0.163166949208732 1
0.473808400434291 1
0.610917746031581 1
-0.141563305502994 1
0.395553410695567 1
0.555150457583983 0
0.206385044970775 1
0.469767432675671 0
0.108521844165735 1
0.135444430722504 1
0.74032620703904 0
0.0673181381457809 1
0.997288244594611 0
-0.0606319755690635 1
0.0727330409265556 1
0.0743071001636675 1
0.19014845248944 1
0.627634980389836 0
-0.111876350061703 1
-0.111971736746761 1
-0.302644445975656 1
0.185108344508066 1
0.163334881134791 1
0.347891409078272 1
0.103167573893985 1
0.252661707496563 1
0.801181127717726 0
0.089603474064231 1
0.431175097858793 0
-0.0112025503328236 1
0.0833784040311495 1
0.362551442933467 1
0.306253479195259 1
0.0797290641844081 1
-0.03440647865799 1
-0.041456262473403 1
-0.162020861039776 1
0.246666125449608 1
0.226159941028624 1
0.565887445018029 0
0.75665467973432 0
0.318200285218315 1
0.443132435642165 1
-0.0420829010546023 1
-0.231677806182233 1
0.260042173425719 1
-0.0863123377434183 1
0.286330758747621 1
0.541156612484422 0
0.44665594080908 0
0.451722105365444 1
0.19180330126942 1
0.317703577309085 1
0.224958247839149 1
0.620707679981849 1
-0.182602447382198 1
0.638290329824863 0
0.39411430492098 1
0.0950647944316897 1
0.132377028394121 1
0.295224070100133 1
-0.0704250253213058 1
0.594271204707281 0
0.210835721785208 1
0.0960256992146409 1
0.402706618644935 1
0.722451034799276 0
0.0879508575410765 1
0.169036477537733 1
0.626116341810373 0
0.17625384154782 1
0.125580024917189 1
0.24922314606864 1
0.339691149343655 1
-0.209249268600778 1
0.516652719362101 1
0.48754823537894 0
0.219101466596082 1
0.182235285762424 1
0.623857980989258 0
0.853923094850002 0
0.0133522317806838 1
0.339456174169261 1
-0.509900480373389 1
0.0535409162051762 1
-0.0798642629602863 1
-0.176308895949274 1
-0.188479092254491 1
-0.328671878581222 1
0.357231848657896 1
0.298847375077474 1
0.251209605205241 1
-0.0448690189317272 1
0.484646736771159 1
0.392678740788439 1
0.192485102334409 1
0.0719551837014382 1
-0.166860243387925 1
0.119578147890946 1
0.256550727804843 1
0.464252256401002 0
-0.490656184952795 1
0.666295497516477 0
0.893387754673979 0
-0.136297181143744 1
-0.402718222480563 1
0.102757635883575 1
0.369817583391204 1
0.267699210113344 1
0.0900193755976587 1
0.223864955766151 1
0.340402346175718 1
0.499443248055683 1
0.159929298631073 1
0.217357638184713 1
0.143453068737033 1
0.123794981861166 1
0.0623253344153353 1
0.237546587502328 1
0.362342338809792 1
0.136765961144 1
0.568601962301065 0
-0.0391525854789969 1
0.0391523856684001 1
0.226585148136678 1
0.227714637986282 1
0.351496955804229 1
0.389998291533098 1
0.233302422222998 1
0.276635699136187 1
0.636697876682204 1
0.21960446425924 1
0.112308064473224 1
0.40567440651624 1
0.0794107379537761 1
-0.167175379491157 1
-0.243179013713495 1
0.0331828800316997 1
0.500178571910823 1
0.0652614047945516 1
0.219581716619331 1
0.025141203104926 1
0.201518250390458 1
0.22418702165921 1
-0.0795408780006548 1
0.390221547551869 1
0.21579001294128 1
0.267279719684766 1
0.167062802784366 1
0.663233310497371 0
-0.398977061476057 1
0.543053875376244 1
0.0824212238945148 1
-0.351172919115912 1
-0.153096639725779 1
0.566319189773372 0
-0.223828657142865 1
0.554777897348472 1
0.3441915717844 1
-0.451595657508104 1
-0.205697726792428 1
-0.0886333917717692 1
0.289511437573234 1
0.731843171566763 0
0.251361620442686 1
-0.117550559096257 1
-0.00653018178159464 1
0.540198436226532 1
0.232088300652245 1
0.257181125096728 1
-0.0525721403697503 1
0.287429465830344 1
-0.307491094662165 1
0.154077152191849 1
0.57238838260332 0
-0.0480067263984594 1
0.0425351857666517 1
0.340472689346999 1
0.455991812526081 1
0.126010902297953 1
0.0860690981642234 1
0.312412077191896 1
0.478594913526549 1
-0.187894484386592 1
0.230543991744834 1
0.0787042093226449 1
0.201464025515076 1
0.162998132903909 1
-0.122232646069529 1
0.0332847784297943 1
0.311190172796182 1
-0.124217238778713 1
-0.153531833134217 1
0.692736657758197 0
0.162146239151694 1
0.0398349557803463 1
0.164159711939786 1
-0.0256668855926495 1
-0.0885516707437355 1
-0.10639562897922 1
0.352767689998117 1
0.662732102001461 1
0.360911076633789 1
0.3030372306356 1
-0.0138266295371447 1
0.50210715853908 1
0.381743054943457 1
0.342238502457825 1
-0.116693708755374 1
0.181797188384082 1
-0.462945113633631 1
0.357759269317702 1
-0.507796151619043 1
0.354233755356624 1
0.000913066722967554 1
0.317511756089647 1
0.397803308173113 1
0.297384514707716 1
0.411003045796383 1
0.326581079603202 1
-0.0697061273336761 1
0.0207454609208821 1
0.0692753419218164 1
-0.116754004760001 1
-0.438252557987521 1
0.0363626294698386 1
-0.0869472413460851 1
0.332371804984356 1
-0.158727806977998 1
-0.506345805961144 1
-0.0548255328060182 1
0.358200527479009 1
-0.23752769062922 1
-0.086261805773798 1
-0.0268417747388045 1
0.452613994326518 1
0.0551421878956111 1
0.358690360645523 1
0.330590084925966 1
0.364042321044362 1
-0.223077480460916 1
0.00845763672858739 1
0.364697551974685 1
0.392676574275997 1
0.395356323074317 0
0.276091321775884 1
-0.305498967032435 1
0.323165580525707 1
0.53675196365861 0
0.695093087139702 0
0.113378243041782 1
0.207804618720677 1
-0.153064515530779 1
0.142375995539505 1
-0.392794967906044 1
0.00444720693471089 1
0.45874736929661 0
0.33607664627816 1
0.658917500036451 1
0.13209862763663 1
0.0825400827977321 1
0.133299210897345 1
0.608817472112184 0
0.755890791266582 0
0.746495341127938 0
0.12881665241235 1
-0.474071224581112 1
0.0978097020126222 1
0.141125027263054 1
0.113981024842822 1
-0.10208778245641 1
0.0295384542848581 1
-0.164468267623042 1
0.26862582624667 1
0.248638269488872 1
0.140836948123662 1
0.431208119168598 1
0.346232967281736 1
0.239663896960729 1
-0.218854966608408 1
0.00824329981940583 1
-0.138823267878123 1
-0.0322735728044863 1
0.00191736698750535 1
0.284534797977191 1
0.210588119051471 1
-0.0858601996181489 1
0.487703420625149 0
0.526896768355789 0
0.192163556193105 1
0.0385348893252706 1
-0.483924676504583 1
-0.366285293966588 1
0.704440504310649 1
0.265281739724682 1
-0.285050650926731 1
-0.0892764724006743 1
0.33054200452965 1
0.0185973473012674 1
-0.114362429340882 1
0.0433939486510413 1
0.663187526439574 0
-0.332670186888713 1
-0.146513996817197 1
-0.00255168632663177 1
0.376591981835431 1
0.0945685781446839 1
0.516714220663836 0
0.482534407630772 1
0.159661870563471 1
0.0321745544053045 1
0.21361090685632 1
0.242081650220504 1
0.327831406323249 1
0.192838403320476 1
0.442876665195361 1
-0.0779095055157374 1
0.532812452377555 0
0.23350632839585 1
-0.197370367125413 1
0.683972004360312 1
0.336565175648944 1
0.510171226930057 0
-0.0808979773211826 1
0.250260354994737 1
0.246129160171262 1
0.479319135745767 0
-0.163776636119384 1
-0.202220022718897 1
0.307060235636222 1
0.583146614637742 0
0.467262520741602 1
0.270529520583925 1
0.0587112578790246 1
0.185491111788062 1
-0.303315072184127 1
0.0599854716628765 1
-0.0643349155226858 1
0.0940531456491098 1
0.465320910501648 0
0.514694071806654 1
0.198358233855592 1
0.144798755690354 1
0.0737154794547382 1
0.143859925890064 1
0.5054802862057 0
0.00716336452253785 1
0.10352818921356 1
-0.0313378946472738 1
0.0273521387014627 1
0.0458306247682456 1
0.257335535124516 1
0.116832478903254 1
-0.0771400326093676 1
0.380097839057967 1
0.558187987390823 1
-0.0306174845693351 1
-0.000335362169687006 1
0.135448381468615 1
-0.375010035811487 1
-0.0805248563374883 1
0.146475981175959 1
0.572101218384724 1
0.350003206768109 1
-0.0373776467577798 1
0.217159767508515 1
0.322132626333769 1
0.333001937119774 1
0.338921799239764 1
0.549891536271596 0
0.0982847986157661 1
0.0542595585567743 1
-0.0940501258528982 1
0.191086105125573 1
-0.359085437214831 1
0.638945714151337 0
0.258257618059659 1
0.127160541381105 1
0.262737737562689 1
-0.280179082041598 1
-0.123683098337864 1
0.410976608577234 1
0.253901323634494 1
0.353079435553786 1
-0.0809387038631632 1
0.366915366082933 1
0.46618464266279 1
0.13124976776908 1
0.409298175161804 1
0.505096662344674 1
0.160745027742234 1
0.174324942328491 1
0.110472848094016 1
-0.275403860974582 1
-0.210487119008781 1
0.666806998254882 0
0.20429041999252 1
0.411199655438646 0
0.242754978850226 1
0.394938570284092 1
0.0888791861135744 1
-0.0268899902395805 1
0.18699232854353 1
0.461063470822993 0
-0.0582582255767777 1
-0.273273471833165 1
0.0777574502493178 1
0.52842471878358 1
0.133604243459126 1
0.583568728215594 0
0.606443100277118 0
-0.16236092971452 1
0.365111175357092 1
0.273223199798126 1
-0.14179945212591 1
0.0328868037456722 1
0.0677845048809698 1
-0.151569509829199 1
-0.220057391626082 1
0.38062731534113 1
0.63882253379995 1
0.168315847538897 1
0.364528313138948 1
0.492493168826198 1
-0.0962337705225905 1
0.536040445098659 1
0.320375106659298 1
0.284763442422787 1
0.433352092915231 1
0.386478297535715 1
0.118744585859236 1
0.0546864543805107 1
0.0356755594923731 1
0.60780202218612 0
0.0582101553553146 1
0.0680583253765403 1
0.515990269036963 0
-0.109077903543083 1
0.253188827546622 1
0.37405784041053 1
0.039544600062455 1
0.511903165749332 0
-0.38130211002784 1
0.681212065644553 0
0.556971109903511 1
0.462291515000725 1
0.291041005712277 1
0.646810186890302 1
-0.053109188878366 1
-0.117126411809711 1
0.471498470831772 0
-0.00915610453427511 1
0.12638386216785 1
0.270654817617203 1
-0.0240196708498113 1
0.440353934618565 1
0.138131968408846 1
0.191867301992381 1
0.593541826401559 0
0.203624880699724 1
-0.193638638203737 1
-0.048233586964353 1
0.317256125559483 1
0.202170513963337 1
0.207456746532639 1
0.272675894503176 1
0.335973820654232 1
0.00793420165699784 1
-0.161640513180807 1
0.597690723437794 0
0.145755218434374 1
0.140490800600923 1
0.127613283955137 1
-0.113188523900642 1
-0.094815856207571 1
-0.133579876775167 1
-0.0680008426387749 1
0.749231824265886 0
0.0442391884872558 1
0.377775830477571 1
-0.0135771874766755 1
0.468929431062012 1
-0.019616296340131 1
0.000237764000870805 1
0.152068891596508 1
0.0988202307627409 1
0.0530616246650719 1
-0.297358526912183 1
-0.075110796333464 1
-0.126581778029674 1
0.102660440881907 1
0.409498936744191 0
0.114405759578482 1
0.269203734386829 1
0.247913522982124 1
-0.0506028836028453 1
-0.759072561560263 0
0.33606559552006 1
-0.0757696351235446 1
0.292358599312681 1
-0.171473294763774 1
-0.0507615042591623 1
0.63470683793132 0
0.298685730865685 1
0.0909651656746058 1
0.0187205535583874 1
0.342978937870101 1
0.336964758146751 1
0.00465099986100195 1
0.366257172489041 1
0.448924696828535 0
0.0765939748469021 1
0.418567782148118 1
0.0363278581030095 1
0.658891254818132 0
0.62310983672157 0
0.437432376026751 1
0.212346232062235 1
0.154385283252364 1
0.283936260437317 1
0.152441123822575 1
0.267458403058875 1
0.292333224731141 1
0.262154058592315 1
0.509052554034397 0
0.479688466667948 1
0.452362512060902 1
0.276672372320288 1
0.27845461710545 1
-0.0445729406880255 1
-0.245444305475888 1
-0.0250988123845632 1
-0.155535411099584 1
0.00351903874879051 1
0.575864776449172 0
0.24709838384634 1
0.28155053418428 1
0.430416826188419 0
0.0779807507699082 1
0.396553621852233 1
0.414520199155599 1
0.234617071173175 1
-0.0219344070457492 1
0.104808688582545 1
0.618242497694865 1
0.182802606197239 1
0.278698871851972 1
0.110389513070428 1
-0.018568282124186 1
0.250341643536367 1
0.0112837680774333 1
0.251853735646299 1
-0.0786062779686965 1
0.467649715024374 1
-0.204246511641104 1
0.592601552534403 1
0.137581907318185 1
0.378004947446997 1
-0.23111388704302 1
0.41034850489998 0
-0.809899037006544 0
0.252916896893412 1
0.019721364224831 1
-0.141156500970151 1
0.0146233273646876 1
0.346332758540066 1
1.07491570817112 0
-0.247067144568213 1
0.0989025959832494 1
0.326220208691613 1
-0.485587891980648 1
0.356971998029343 1
0.768096151986828 0
0.0591488892030799 1
0.319634046461429 1
0.320070327792529 1
-0.196811437980306 1
0.0604631111469163 1
-0.000971124568346984 1
0.418133947534571 1
0.326831584765952 1
0.323591568423124 1
0.291528300209443 1
0.593290183958695 1
0.267598227342206 1
0.359825595586034 1
0.273716484302377 1
0.370591860248325 1
0.0441275434022858 1
0.21600303990528 1
-0.191793881981041 1
0.207348918267836 1
0.654110613273609 1
0.0897630753296569 1
0.204128992386822 1
0.322131864700748 1
0.41384041047722 1
0.470020904039733 1
0.608554786778861 0
0.332637167232746 1
0.0466284992719365 1
0.450549695820394 0
-0.114942003997113 1
-0.675281553898997 1
-0.316053455439619 1
1.04357698924322 0
0.151376697270934 1
-0.11852856141871 1
0.88432990218143 0
-0.170204650420314 1
-0.0137043382363586 1
0.322792885746579 1
0.0353251105378422 1
-0.0521054059982027 1
-0.163335232617413 1
-0.272673225173715 1
-0.074570382185468 1
0.108852927953257 1
0.286193503214129 1
0.545263041987921 1
0.78493856504753 0
0.0389568785882766 1
0.0460265518072378 1
0.154219189036094 1
0.27160736491237 1
0.155730243114729 1
0.0522003489965054 1
0.347216582607482 1
0.389179152971146 1
0.0368889339129864 1
0.137784358045561 1
-0.0241705515617554 1
0.26481636161614 1
-0.281314097940662 1
0.531588199667477 0
0.366931749123105 1
-0.0452502035224681 1
0.0137737487306762 1
0.0826357734763561 1
0.529467292705635 0
0.222048206208082 1
-0.0331630605199159 1
0.359595401857804 1
0.591908695877975 1
-0.138027320847356 1
0.100494829194745 1
0.181830755130362 1
0.329219050200068 1
0.346952203074782 1
0.312149751434462 1
0.481083666137368 0
-0.135239670436052 1
0.381427082917156 1
0.411891941474768 1
0.0551640402322826 1
0.328062197147606 1
0.287392594864267 1
0.304236568940183 1
-0.00868531878744942 1
0.0697565263955895 1
0.0157259910001129 1
0.514710724738872 0
-0.0561806988636402 1
0.193596606662504 1
0.374504969815572 1
0.312112092552222 1
0.296846945290476 1
0.108367123094259 1
0.484768583334632 1
0.404922586187803 1
-0.0193109300542397 1
0.183565796216706 1
0.120419614141307 1
-0.0493409104411588 1
0.00641759248382325 1
0.471074690405401 0
0.66448444786659 0
0.293656504202656 1
-0.0886636570797688 1
0.713019013029805 0
-0.342533495041426 1
0.505940251893287 0
0.165871510961877 1
0.121362224451802 1
0.311325883514439 1
0.123016579533443 1
0.092201547811548 1
-0.103139300069235 1
-0.204014321976865 1
0.122400010577996 1
-0.295687895634863 1
0.0127068183525468 1
-0.0490658076073263 1
-0.366297965096328 1
-0.117881725721449 1
0.17187782527137 1
0.0341203030071658 1
-0.571684431447651 1
-0.0803432269520569 1
0.0431254208335882 1
0.47054303100523 1
0.310481053941888 1
0.325062215329158 1
0.465940539959912 1
0.128828748845652 1
0.0265703531572226 1
0.169178365864572 1
0.657926766002858 0
0.190000840243672 1
-0.134417221695543 1
0.108048482124126 1
-0.0685759996688625 1
0.13208751376277 1
0.204778760220689 1
0.21108246290796 1
0.0282152023578436 1
-0.154312679298625 1
0.516356862147496 0
0.102006085445277 1
0.394120533649762 1
-0.00280075828685654 1
0.166247044827064 1
0.798052765446506 0
0.389391259072933 1
0.247100088341871 1
0.419437859178808 0
0.369531583711124 1
0.0279982259043308 1
0.340604676557639 1
-0.0513021760053198 1
0.076806890008864 1
-0.223103618204859 1
0.139996120457856 1
-0.031244691128161 1
0.122124305452278 1
-0.0742285607249651 1
0.236195069990696 1
0.32798664627877 1
-0.185744584206814 1
-0.250498541915466 1
0.289479773039311 1
0.51332060187994 0
-0.0477715684793368 1
0.397267571637862 0
0.112611127127267 1
0.078016160171903 1
0.208674761650983 1
-0.332063321498272 1
0.344931189819051 1
0.0438794818873537 1
-0.217934564961027 1
0.322680498698479 1
-0.194269544403669 1
0.184200060692739 1
0.0940967702390355 1
0.135753318432387 1
0.223219972388079 1
0.231354549748966 1
0.156882803102995 1
0.446691263215533 0
0.207311720722153 1
0.758473556611892 0
0.320360653478366 1
-0.0105183324295613 1
-0.117039856294269 1
-0.372063255092003 1
0.138808278549438 1
-0.132177396127394 1
0.556569680259623 0
-0.077192242987792 1
0.0403007075124246 1
0.367195839753002 1
0.392185990207871 1
-0.151515141202652 1
0.144936683534231 1
0.242470603876837 1
0.19781269529892 1
0.0859292446960079 1
0.209105381447966 1
0.0302392178632284 1
0.0166272503315747 1
-0.00440917909479147 1
0.198979250925813 1
0.353915673760858 1
0.346527805399715 1
0.196037564300055 1
-0.128998530147109 1
0.0111372883027621 1
0.447026537468518 1
0.22533606593205 1
0.545594830314045 0
0.528272609243766 1
0.265276122272932 1
-0.0867858256926651 1
0.0143859719470034 1
0.543570821755918 0
-0.174572439155751 1
-0.220168161333528 1
0.0666915183134212 1
-0.787719888793443 0
0.487899145461604 0
0.727160261069067 0
-0.0231218283219356 1
0.00318503665365081 1
0.0560142050730245 1
-0.190546097673019 1
0.475757322134906 1
-0.338696551174932 1
0.272062729672201 1
0.590389513203717 1
0.28151023199515 1
0.336414850467186 1
0.173131875670557 1
0.833715587976065 1
0.0016389875555699 1
-0.0260817493944469 1
0.122125154128724 1
0.289314202949161 1
0.140504048107732 1
0.440206009353266 1
0.332587052093424 1
0.248651174118659 1
0.0437252399256293 1
0.328103607659102 1
-0.113587560682067 1
0.091424983475289 1
0.276639365316354 1
0.339482622637222 1
0.316939692329407 1
0.188620802837326 1
0.145704407867591 1
0.359374774154932 1
0.434001765315996 0
0.682389444168866 0
-0.0879583054940046 1
0.373104328108098 1
0.064794480095252 1
0.228254596788763 1
0.0398673118986026 1
0.32619402399368 1
0.0287102029773061 1
0.222752006058936 1
0.0558326860640396 1
-0.17230993681434 1
-0.090095241227001 1
0.234805650318838 1
0.0614413470718927 1
-0.235847560856974 1
-0.188192590125782 1
0.0496303796335481 1
0.154843406353045 1
0.310968906822318 1
0.577524317325149 0
-0.172067294841183 1
0.417770567323909 1
0.253159124404657 1
0.184831261342403 1
-0.144677952654931 1
-0.0220135575762491 1
-0.0447235075333016 1
-0.00597027312957854 1
0.232661640957938 1
-0.0993812239314365 1
-0.0724952877517406 1
-0.018822993245469 1
-0.449944084021741 1
0.311043738126474 1
0.448213636061824 0
0.0990879634543294 1
0.195366516282402 1
0.179961170883644 1
0.361196098511425 1
-0.0456285304204376 1
0.0811499401497964 1
0.182563782366082 1
0.219757422908315 1
0.270064243907379 1
0.256421599660799 1
0.491276763864173 0
0.257270378008583 1
0.230882487526451 1
0.080209616456125 1
0.13268629284579 1
0.397459668589056 1
0.1452065973903 1
0.285704256126718 1
-0.239167957364541 1
-0.0312301366682513 1
0.57175972734851 0
0.212475436349109 1
0.187944256746146 1
0.267231108132686 1
0.417895543687655 1
-0.23773484515744 1
-0.105088446195627 1
0.226774880012803 1
0.204533966510742 1
0.364456691299376 1
-0.143873824135521 1
-0.0407678588202545 1
0.433020361171468 1
-0.046415716190622 1
0.390307983277251 1
0.230274563429515 1
0.300930305829517 1
-0.227066585016975 1
0.144474314153598 1
0.261166216101202 1
-0.0101433008559314 1
0.202154809211048 1
-0.136801764965068 1
0.106596182034678 1
0.198140952730082 1
0.452296973413081 1
0.130474779366523 1
0.304719112691346 1
0.0808410343844604 1
0.101633043641038 1
0.367450016395447 1
-0.247787715047452 1
0.186998170075797 1
0.110472097615775 1
0.364335372591898 1
0.141123969117672 1
-0.0623476047062936 1
0.207341956768829 1
-0.735610373039794 1
-0.188929710595841 1
0.286275311161894 1
-0.0172923136338128 1
-0.0453819974843501 1
-0.227360997288407 1
-0.119111175704158 1
0.051401513202658 1
0.661145387921556 0
0.308626031964283 1
0.346434241041982 1
0.0222373422896524 1
-0.300238130019856 1
-0.0712557675510173 1
-0.0403339921057807 1
0.543478105667404 0
0.368736247731094 1
0.422253187095334 1
0.443940819343501 0
-0.0277848502156107 1
0.152053633438844 1
0.734376368501711 0
0.140185288408481 1
0.124058586296561 1
-0.206095043564716 1
0.25759293153514 1
0.703240788008075 1
0.106784596832286 1
0.260240470603651 1
-0.132446551140512 1
0.39071508608703 1
-0.135338552889213 1
0.298100350546459 1
-0.124302123558671 1
0.203085592116767 1
-0.569273856896518 1
0.101676595408655 1
0.407834420447125 1
-0.169733503667467 1
0.0338107985430184 1
-0.0582334351539077 1
-0.0314497001487195 1
0.194643931000157 1
0.139428786877001 1
0.043685460229455 1
0.63982513372097 1
0.503541915351388 1
0.414790674286377 1
0.0862366975311535 1
-0.0827782582545056 1
0.47263064484002 1
0.388766929870714 1
0.191520743743854 1
-0.266115476155281 1
-0.0191598535781172 1
0.143410106695682 1
0.0910412059813305 1
-0.00824667632616806 1
0.0269454141275756 1
0.313028622377321 1
0.109853164157216 1
0.321468736764887 1
0.0959056374174049 1
-0.54934769985684 1
0.55828436713475 0
0.26226397237083 1
-0.213612868251713 1
0.201796361890126 1
0.46508553103042 1
0.0270337379253907 1
0.049963687732886 1
0.0290956853013218 1
-0.0493782275295872 1
0.31790540273414 1
0.159907895782041 1
-0.00167010318965762 1
0.14507935675719 1
0.0257015279290678 1
0.374767014019186 1
-0.111533560113608 1
-0.161402815862367 1
0.408530962593851 1
0.252724250561369 1
0.0635272234348506 1
0.557436031832998 0
0.384912584442119 1
0.598218458163224 1
0.508903380628284 1
0.0315871546399882 1
-0.301050058957703 1
0.56664834967664 0
-0.475510818681084 1
0.00149529578165872 1
-0.00151471286779668 1
-0.124311050475251 1
0.125465434360602 1
0.102894389714096 1
0.265317897323046 1
0.0237151874185338 1
0.446276440658768 1
0.505278592877135 0
0.398926702834164 1
0.147627956785272 1
0.512949671650094 0
0.139685268745508 1
0.303803092360756 1
0.208755815924317 1
-0.153397320319335 1
0.652883523911535 1
0.237464600734651 1
0.500683710954963 0
0.328061625807924 1
0.280480790052712 1
-0.385029466802146 1
-0.0693050705535774 1
0.190642483881377 1
0.432015208619188 0
-0.0925159063617872 1
0.192393048491342 1
-0.0692228381402902 1
-0.236800423946652 1
0.0223824122918415 1
0.14585370018199 1
0.160434367357622 1
0.201425851098716 1
0.593657309872041 0
0.107214538495874 1
0.312420228912797 1
0.727681317597882 0
-0.102381155558734 1
0.504162383162058 1
0.219203785374027 1
-0.249121012192144 1
-0.0752906847915573 1
-0.314915852662079 1
0.0998690553984507 1
0.0193003674224395 1
0.0789898302544696 1
0.414864149781083 1
-0.264238888573438 1
-0.0500844317904602 1
0.192066983126277 1
0.44331102478502 1
0.105276785782063 1
0.12432560441199 1
0.0827873646930626 1
0.409633854981618 1
0.170317450110122 1
0.405518409997331 1
0.108777176384898 1
0.323385578289461 1
-0.300254074600778 1
0.235889734475852 1
0.341600013800257 1
0.184381983272952 1
0.154878132523838 1
0.483300410350485 0
-0.0412434793808191 1
0.0839918452128986 1
-0.350268745126874 1
0.182112705816414 1
-0.123054603012175 1
0.44050105419337 1
0.242000362743289 1
0.0401853836616818 1
0.422870403657379 1
0.36095721313817 1
0.214781860141884 1
0.812084329728427 0
0.533122383596023 1
0.392555833971982 1
-0.15967642447529 1
0.00144318249374899 1
-0.0401647937126324 1
0.440182883503619 1
0.168401047122304 1
-0.0745639951452067 1
0.37792610964511 1
0.722363644538392 1
0.0250715146492796 1
0.272810945615903 1
-0.115767573377225 1
0.343261750796475 1
0.431047293318827 1
-0.357173993841597 1
0.382856396060521 1
0.904886195355593 0
0.0911400874257872 1
0.577315885818378 0
0.110730286515667 1
0.255370034438787 1
0.330203203651566 1
0.603144596488073 0
0.418814276097266 1
0.840031222604463 1
0.0908419975871216 1
0.654307687314725 1
0.242193147046887 1
-0.0703418813185231 1
0.976740493445448 0
0.0364566021885365 1
0.506483740475297 0
0.397823124482914 1
0.429576714095538 1
0.366574237322239 1
0.221634287818726 1
-0.0730369088795292 1
0.104760695565611 1
0.16505395216083 1
0.151144075918196 1
0.427322329951656 0
0.325969723500112 1
0.417058395272262 1
0.267016457847025 1
0.658152825912193 1
-0.219717855992883 1
0.330338811952528 1
0.107073366194085 1
0.0156085373135004 1
-0.0546997503302032 1
0.447465844193412 1
0.0631773612326826 1
0.0755916410925914 1
0.251479814621599 1
0.182974308363291 1
0.271685029011825 1
0.09548648516738 1
0.223280695895677 1
0.264257004268316 1
-0.0766771757895047 1
0.273200858074643 1
0.528149332797142 1
0.190471763501774 1
0.453403348538943 1
0.496302111357489 1
0.202211667305738 1
0.300659620697082 1
0.100156456196441 1
0.0884090839244211 1
0.0401096263159075 1
0.2645628303706 1
0.625856213966942 0
0.0244515707900597 1
-0.0435989837084543 1
0.50202761675396 1
0.269520250429393 1
-0.0789973267811437 1
0.221661580673214 1
0.00499895873153827 1
0.58817198823749 0
-0.0464389430947958 1
0.257253665474493 1
0.340324943302254 1
0.0236774555659568 1
0.0022245091521072 1
-0.0581931291433256 1
-0.322242266936553 1
0.170162957760764 1
0.428591506503978 1
0.286005203603762 1
-0.228754931525414 1
0.441029080943509 1
0.0150862473655835 1
0.445853751403894 1
0.375490354726115 1
0.418397203433867 1
0.149188063211702 1
0.345608644526982 1
0.538155283512196 0
0.129614155587071 1
-0.203539057726549 1
0.141061075664891 1
0.338841506276178 1
0.277828063039395 1
0.335198016041225 1
-0.0674035059259388 1
-0.0809950043517508 1
0.383851923140769 1
0.650536453023176 1
0.201513102683117 1
0.16384129785601 1
0.0980536864122452 1
0.596058574605744 0
0.265245336315533 1
-0.0564752433427446 1
0.346158759868608 1
-0.152519256673435 1
0.345737156579949 1
-0.096996428693994 1
0.546313693136168 0
0.317320945821742 1
0.174525599549354 1
0.0830126527778366 1
-0.00315935908518739 1
0.286342486417086 1
-0.207002741501514 1
0.213799037858593 1
-0.0065334885312356 1
0.345742637949339 1
0.485124971281003 0
0.0139023020915114 1
0.347618901591865 1
0.106168924008627 1
0.126111324730072 1
0.108688475510504 1
0.3978569675771 1
0.506924031406796 0
0.121130192515544 1
-0.434461830040757 1
0.0699411682682842 1
0.357310130752332 1
0.543519508994399 0
-0.150793169789096 1
-0.0660790753197356 1
-0.091377087431331 1
0.0853938460531523 1
0.181038504444346 1
0.344185629174669 1
0.589473606662331 0
0.0956974086361682 1
-0.188255397091768 1
0.107435603852623 1
0.314620340762639 1
0.19120330224639 1
0.325718835035875 1
0.121091090167616 1
-0.252869666152849 1
0.420694693854 0
0.0679627350990135 1
0.304977993572309 1
-0.0163150134357482 1
-0.210293667793892 1
-0.041733256273839 1
-0.0892150700849626 1
0.0770532094196217 1
0.250115017588987 1
0.763494688872481 0
0.372911391708397 1
0.226765507639959 1
0.0131865504750714 1
0.142298600290243 1
0.556603459366752 1
0.263613024304211 1
-0.110439150587086 1
0.227037887579208 1
0.0481734807029707 1
0.228631462693014 1
0.31058565659299 1
0.0535122624030613 1
0.312983724513495 1
0.0525412198700776 1
0.331007730275961 1
0.126938314917318 1
0.373602539160738 1
-0.0776137166259589 1
-0.378393475096666 1
-0.169910192429951 1
0.620736026828543 1
0.213159117282934 1
0.17065073795509 1
-0.169132070318936 1
0.279112386697728 1
-0.0778681372152797 1
0.248359999604958 1
-0.532710137414767 1
0.0092258533830072 1
-0.00409338121375363 1
-0.186005907906766 1
-0.0721867763516031 1
0.255955219251121 1
-0.23960184887899 1
0.337164677917859 1
0.438984576672671 0
0.222496119477237 1
0.300489129290081 1
0.592568509882709 0
0.0118325646419166 1
0.147889234141327 1
0.00123271997547961 1
0.0142963262132318 1
0.0967187890994396 1
0.389314672797071 1
0.661428821215642 1
0.619676571507497 1
0.621298757037329 0
0.281107208483259 1
-0.00142921839386091 1
0.239302058776166 1
0.0113040413219736 1
0.175612753594443 1
0.358732690366163 1
0.810988337106386 0
0.368506232287729 1
0.0654562810550644 1
0.520645461212492 0
0.191018487412408 1
0.361617743088934 1
0.333590603905872 1
0.615115867013763 0
0.5989122479478 1
-0.335201801499996 1
0.431075239186826 1
0.269507089971494 1
0.218164469930681 1
0.532401506453306 0
0.76841004579955 0
0.407037427213897 1
0.209582990679872 1
0.488379330164093 0
0.344327566925872 1
0.0893871594133 1
0.12196721311471 1
0.0589053569311332 1
0.0651727393869087 1
0.0528300313627503 1
0.132007559131791 1
0.141564334299985 1
-0.158858322411228 1
0.624220107214815 0
0.0610235576073819 1
-0.215886762294057 1
-0.439989610747596 1
-0.0615061764295013 1
0.0784763915706997 1
0.668114794222004 1
0.124435866732482 1
0.123474236382624 1
0.350179799266173 1
0.891752272740764 0
0.402342529099163 1
0.297909599973584 1
0.406614489251571 1
0.208736638284304 1
0.243535318616252 1
0.180767644503366 1
-0.00204096848647473 1
0.450224543320813 0
-0.169337898389165 1
0.22776870220936 1
0.0530167177237705 1
-0.143330797779058 1
0.205629667828297 1
0.400607103742525 1
0.293166845157084 1
-0.114839295921149 1
0.58881391399492 0
0.226328292381129 1
0.472694674059931 0
-0.271434762193379 1
0.229764638483632 1
-0.260070248790315 1
0.0446377461203062 1
0.258496608537209 1
0.191503141913904 1
0.707537784639833 1
0.133667880420625 1
0.0166466650881125 1
0.449180872983467 0
0.187588753606495 1
0.491719168615134 1
-0.151340043737444 1
0.195794158612952 1
0.288678382913325 1
0.262843130569908 1
0.281419162198817 1
0.200380574407592 1
-0.052203150665058 1
0.44964456775518 0
0.520648315943626 0
-0.0679930158256564 1
0.137461036286545 1
0.418832636655853 1
-0.0354930825008937 1
-0.069308222253794 1
0.069504325416596 1
0.382103684398549 1
-0.378014672024066 1
0.303129248298067 1
0.669821018172039 0
-0.16064677773683 1
0.148919728906668 1
0.197804851744869 1
0.378113094483677 1
0.296459930866537 1
-0.289073624102702 1
0.113704672810966 1
0.272030431583727 1
0.400540254721837 0
0.692011040453041 0
0.174392548665472 1
0.16753515477777 1
0.47622592176697 1
0.332052891217649 1
0.178692006942629 1
0.452918824011217 1
0.0211361570951556 1
-0.0616888735586511 1
0.327490747738793 1
0.660441194233951 0
0.0660446664796649 1
0.00303467595670966 1
0.150985110303281 1
-0.137493587240453 1
0.0656384786505232 1
-0.106435837535027 1
0.145565309218994 1
0.260834168776769 1
0.612580978843114 0
-0.0810359494351444 1
0.432970423351292 1
0.651167096581198 0
0.113014526946434 1
0.120577784240215 1
-0.015464046327104 1
0.0215481581753787 1
0.196829359767297 1
0.111277107255423 1
0.103949672218187 1
0.0649986779022701 1
0.103429473187763 1
0.669543728778304 1
0.875693438044853 0
-0.236290808607116 1
0.439368725385365 1
0.21342576026393 1
-0.0734145714058544 1
0.430142250338214 1
0.370092654340085 1
0.392399152340422 1
0.225068379497869 1
0.235016860315961 1
0.231821177749021 1
0.149688778200439 1
0.329038378826891 1
-0.0109360442324367 1
0.164291773361738 1
0.595173150156629 1
0.344668284000015 1
0.182508834678466 1
-0.204170767311675 1
0.170947011712181 1
0.344985766406463 1
0.270357790883272 1
0.263703808996172 1
0.16450316174466 1
-0.0745717537714739 1
0.196247781301331 1
-0.27091635022066 1
0.00806897815920157 1
-0.197499304371169 1
0.283146417621363 1
-0.0545064793138183 1
0.107147892291697 1
0.29205450080611 1
0.388404233156367 1
-0.0255811290020785 1
0.439120291273131 1
-0.127387099891767 1
0.332487701537954 1
0.346471325522037 1
0.0822188208408343 1
-0.0567430266898328 1
-0.0969873885463872 1
-0.176312328360255 1
-0.0335566885639634 1
0.304986299411684 1
0.171071239440973 1
0.124262682151795 1
0.0129126282617837 1
0.823182504283957 0
0.15077656035126 1
0.520140362440166 0
0.567135116901124 1
0.084104395165976 1
0.497953646913136 1
0.186815432374017 1
0.572231622382085 0
-0.353630152857299 1
-0.0509139057398837 1
-0.0240610190565866 1
0.149943552061233 1
0.0542120255480135 1
0.393416710837903 1
0.59087855238238 0
0.23348939219827 1
0.068246956047299 1
0.0817570363987409 1
0.626819769348594 1
-0.0242344348827625 1
0.0892150673815077 1
0.267862281601127 1
-0.222473309863636 1
0.471494058093228 1
0.451010272209759 0
0.449074431349708 0
0.259555369361637 1
0.409753435453844 1
-0.168672658111221 1
0.447490263332883 1
0.216380554639096 1
0.0744286535811234 1
0.154731894693474 1
0.450449116047629 1
0.0444848990210754 1
0.128977247677605 1
-0.173560076960863 1
0.193577593041132 1
0.53000358499454 0
0.698794926630175 0
0.105936663078814 1
0.342001458160615 1
0.38574547508932 1
0.286459614629082 1
-0.109499367025435 1
0.0364361861223212 1
0.130439183889157 1
-0.205685438828369 1
0.499611661793927 1
0.557294544094603 0
0.490696321111301 1
0.119469701347977 1
0.0895146244340413 1
0.26314938294596 1
-0.0220746794214355 1
0.335421397322333 1
0.189573121410149 1
0.154385506661409 1
0.109052328307405 1
-0.02957822153415 1
0.24385555421884 1
0.128029523056982 1
-0.00207408704047032 1
0.471085730042171 0
-0.112614231481777 1
0.0271547700075852 1
0.0515515312943738 1
0.447510752291178 1
0.25027158928032 1
0.0914725356500208 1
0.322339716122834 1
0.649677621805703 1
0.262514065997661 1
0.216520213340896 1
0.102805227620474 1
-0.463152190883527 1
0.569665625715411 0
-0.54481676623385 1
0.0355774048985465 1
-0.0570648113262271 1
-0.137018988910097 1
0.145078783732465 1
-0.534595377958703 1
-0.27189733838102 1
0.155774802028592 1
-0.288323078454725 1
0.202044965377131 1
0.0855165415234668 1
0.276630068466423 1
0.373440875327182 1
0.126248757076657 1
-0.206981682847063 1
0.215910761222473 1
0.349256725445108 1
-0.158703525273548 1
-0.00897054538309071 1
0.124396839334408 1
0.855313236243813 0
-0.0112902426041298 1
0.264572850470203 1
-0.157071734461192 1
0.321451375372465 1
0.149951332393629 1
0.326984143746549 1
0.587949009378136 1
0.413411123749583 1
0.0334897009705574 1
0.038754103839411 1
0.208069931045476 1
0.163807679592541 1
0.0315994785061167 1
0.0252172240419653 1
0.0384350554663387 1
-0.119997551834269 1
0.246327655733442 1
0.515132186943451 0
0.676549224574653 1
0.108189966934697 1
-0.181968756208657 1
0.397496230331375 1
0.36415321356225 1
0.665518202757464 1
-0.0483313361634122 1
0.278890771263227 1
0.71833547118295 0
0.708745176287644 0
-0.0613260288527888 1
0.171279673409348 1
0.373467807943159 1
0.0430476675614618 1
0.293510364568891 1
0.239031144531323 1
-0.165388258468307 1
0.329556514666319 1
0.313336663781522 1
0.505590148953787 1
0.179368377809116 1
0.482390344039162 0
0.19987276438357 1
0.141515065867966 1
0.425505097038762 0
0.260252037388627 1
-0.157583961451886 1
0.0569586471743371 1
-0.088479741309194 1
0.0366516169172525 1
0.225824012249417 1
0.3860109211032 1
0.411593830174468 1
0.156017187636669 1
-0.0688949469423535 1
0.236208697661545 1
-0.116447591219184 1
0.110636868055154 1
0.208957788106101 1
0.692770671175134 0
0.332237401342643 1
0.102304454614558 1
0.678941592248701 0
0.246500250067015 1
-0.0108516766224119 1
0.362741890599649 1
0.335137616444488 1
0.115866874643257 1
0.0176861934715 1
0.663819952350531 1
0.350968477812416 1
0.311467781556513 1
-0.442891375984711 1
-0.0928123522298049 1
-0.067158371244382 1
0.0962171747162827 1
-0.356679252826237 1
0.136238232284375 1
-0.0548132148083622 1
-0.0392945455464046 1
-0.098689378265253 1
0.155258938582125 1
0.417789492695929 0
0.163414409371363 1
0.16242320547726 1
0.420205905865677 1
0.13190687216484 1
0.343850636598924 1
0.115556344410202 1
-0.109843401961768 1
0.313791639608114 1
0.0955893146931932 1
0.425892260001213 1
0.012950124503866 1
0.00444249980840382 1
0.521098764404911 0
0.631813513181656 0
0.184651380177631 1
-0.0904725627923322 1
0.425471238941791 1
0.374911223045284 1
-0.346710118416066 1
0.47407283660036 0
0.429279409824804 1
-0.0129938592979444 1
-0.140379697327366 1
-0.063907153771098 1
0.234583565914458 1
-0.347301845871294 1
0.407397604463906 1
-0.203185212912517 1
0.098542128780497 1
0.177060562699467 1
0.443539607806697 1
0.313168161650227 1
0.428373758106596 1
0.152506692320999 1
-0.0219380308423408 1
-0.284896799834381 1
0.244535849199939 1
-0.0933780320302507 1
0.296893042190622 1
-0.0678477755936616 1
0.305370182277874 1
0.202951593848219 1
-0.122864515581818 1
0.502211963944967 0
0.382760013357219 1
0.0946206781409961 1
0.4037065997432 1
0.0954390784717849 1
-0.141884249711358 1
0.530669208500452 0
0.870492604022889 0
0.461607553495776 1
-0.08887894103571 1
0.436031307939478 1
-0.0745361061103811 1
0.932454896161749 1
0.508119089788438 0
0.0715579976896543 1
0.202641786553042 1
0.156456020358896 1
-0.0734431169964646 1
0.485544446796642 1
0.0668182610395755 1
0.383289553773499 1
0.441157310167514 0
0.307382611784038 1
0.195110658858107 1
0.37092895040513 1
0.706836882626163 0
0.566892454152463 1
0.458754414427169 1
0.0779688891920863 1
0.303769123274257 1
0.14967489312131 1
0.670733899259279 0
0.111793342842228 1
0.172078730177592 1
-0.242310821791444 1
0.418877253707243 0
-0.134389654105686 1
-0.0959095397124417 1
0.0187904391168308 1
-0.0296027914451238 1
0.883819663457917 0
0.0560657085950963 1
0.496432302679722 1
0.113916559575483 1
0.394153088686035 0
0.0960027197684141 1
-0.0947668632637644 1
0.347387053658305 1
0.619333985943686 0
-0.0599376653400538 1
0.540124407943865 1
0.301894927342132 1
0.0617671765286158 1
0.22862834655554 1
0.375185022161242 1
-0.313724620139979 1
-0.675944359630431 0
0.28592186192647 1
0.868483695449212 0
-0.0597286654153773 1
0.328614346341023 1
0.14403597092455 1
0.244197633995447 1
0.0275130421631098 1
0.049126349890551 1
0.227878366950151 1
-0.136814335480365 1
-0.842881922682912 0
0.451876964472499 1
0.2590089033775 1
-0.0889571504178951 1
0.199883882460384 1
0.301697791504927 1
0.0429900928383211 1
0.224269448222764 1
0.123690528968614 1
0.321918468972206 1
0.100897892620275 1
-0.0159452508880563 1
0.0164341807695906 1
-0.310307622525664 1
0.364948643222385 1
0.140874161330992 1
-0.0304847924747397 1
0.479948734578622 1
0.574309184827231 0
0.53138531995774 1
-0.14098127252674 1
0.195324916849852 1
0.21032222219309 1
0.559507090237722 0
-0.091770806044012 1
0.39044548427448 1
-0.0229475874330333 1
-0.00136505017168997 1
-0.158147768383648 1
0.797746426930452 0
0.237684580018988 1
0.465262620461338 0
0.429658995392487 1
-0.207640408736251 1
0.0335262280631949 1
0.88137382498022 0
-0.165129884165295 1
0.221787941712242 1
0.176151440482445 1
-0.476758456167256 1
0.058553085733295 1
0.465750916284757 1
-0.157807161849822 1
0.247921829237146 1
0.321307348172064 1
0.335754432687659 1
0.168333008089432 1
0.456111881934228 1
0.200797826181684 1
0.208984684357654 1
-0.0547041590047592 1
0.677375038933561 0
-0.0569127658563457 1
0.353342066374978 1
0.543761977045186 0
0.293714594193101 1
-0.0277388360593957 1
0.0448535667425813 1
0.151925623506486 1
0.157984378385061 1
0.179781696052744 1
0.137435438652193 1
0.286116557222371 1
0.297253510662693 1
0.227776356094294 1
0.436264738701331 1
0.547554329237287 0
0.0919483110350219 1
0.602006739925038 1
0.347663782236799 1
0.200591508372684 1
0.347121464959041 1
0.76942092538474 0
0.237308890200688 1
0.822846472643761 0
0.217277342244693 1
-0.0314205183135042 1
0.393176572189615 1
0.251001529720351 1
0.391634858161193 1
0.0256309392081352 1
0.625813419056401 1
-0.0322496530027042 1
0.463362214450155 1
0.0875816735549807 1
0.323896026199254 1
0.508294684001251 0
0.249107088337522 1
0.193211390773405 1
0.369980760907726 1
0.610233368446467 0
0.21747382759371 1
0.35978181951137 1
0.712206473272316 1
0.221784354838343 1
0.0338504833628687 1
-0.199375762422975 1
-0.449813885251117 1
0.241469050854877 1
0.166809734673192 1
0.630506496193415 1
0.314325816610814 1
0.247767854764639 1
-0.020038208352942 1
0.220126237228641 1
0.224753106995851 1
0.192344667997178 1
0.191682015403511 1
0.154429084090291 1
0.281250566243835 1
0.485336399693321 0
0.28056294103427 1
0.535628703738117 0
-0.0561918681113198 1
0.44756095032736 1
0.423381584506817 1
0.162509633112647 1
0.207131053847605 1
0.287726235876667 1
0.200490527671583 1
0.562043298010582 1
0.0272287347605985 1
0.224453119986661 1
0.0806244636788589 1
0.100304543331537 1
-0.0366239853309012 1
-0.0215467930754113 1
0.444677573788138 1
0.522267867224983 1
-0.145302222449223 1
0.132072051208253 1
0.103363935526794 1
0.317027885587142 1
0.464515568502229 1
0.104079914118388 1
0.185060805387438 1
0.125147987443472 1
0.177150277125719 1
0.382012617013172 1
0.175070187206494 1
0.144046991279727 1
0.210596915024788 1
-0.245856949706588 1
0.51921422301009 0
0.128137068026143 1
-0.16922965202395 1
-0.0390479480304203 1
0.103020430770725 1
0.183046989479154 1
0.324000843436939 1
0.326721948265315 1
-0.110796577421644 1
0.271548543437927 1
0.163125841728683 1
0.497978787624173 1
0.533797733935763 0
0.451774345299514 1
0.696164243748457 1
0.265379204017968 1
0.296972599372987 1
-0.113266160031545 1
-0.00806108561635505 1
-0.0413800852049638 1
0.131484474371664 1
0.122707843601584 1
-0.0904664089572434 1
0.032323730061168 1
-0.180321856455939 1
0.0945827957915908 1
0.243965778180829 1
0.366715676504552 1
0.177842950211994 1
0.269649887700298 1
-0.159606449835825 1
0.336528762757302 1
-0.36453257644934 1
0.862865207686139 0
0.0764782997723086 1
-0.370320834612088 1
0.270547215582411 1
0.0800880668089842 1
-0.105892783031461 1
-0.0897957267268152 1
0.456547870844036 1
-0.194899887501492 1
0.0438644150531719 1
0.370162283454594 1
0.0659930757974117 1
-0.282704500118814 1
-0.110501874994283 1
0.225345951057044 1
0.0041441385274492 1
0.179450861615874 1
-0.278329396827323 1
0.818152215878869 0
0.714830117943575 0
0.269398901668866 1
-0.441664501497436 1
0.051987490682635 1
0.335358399519585 1
0.327809103449936 1
-0.0011064673566836 1
0.111291673574683 1
0.413401890138903 0
-0.0106595915255311 1
0.0477478383850485 1
0.490733962431425 1
0.338706640837557 1
0.415706069572594 1
-0.00117715616114258 1
-0.0181131848501665 1
-0.0278694713354513 1
0.0964260089896147 1
-0.0805814145862817 1
0.518852602958799 1
-0.197011472735801 1
0.152141996877404 1
0.184697462224568 1
-0.0468989230665741 1
0.327453786407126 1
0.0283800677238347 1
-0.0165824322867263 1
0.107379489369234 1
0.0423687518052011 1
0.259666038835237 1
0.30850858919576 1
0.720856671509624 1
0.316294342581303 1
0.083594637657595 1
0.504878678139422 1
-0.248010799988177 1
0.185182630910345 1
-0.346589699277007 1
0.0820100076593166 1
-0.0920814869138789 1
0.249833557409394 1
-0.117059746586476 1
0.382800722828417 1
-0.45981874801437 1
0.494208559935819 1
0.747932533872059 0
0.00781747720371241 1
0.0333698743043128 1
0.108664498746471 1
0.29646295079955 1
0.389275743603025 1
0.354850545201333 1
0.274446027536501 1
-0.184051981775791 1
0.157471060359813 1
0.143515356860879 1
-0.642617016137301 1
0.536091218824036 0
0.188540658890399 1
-0.105727574488567 1
0.636163872442924 0
0.127538806917585 1
0.33786488373564 1
0.121945610384714 1
0.109657781980435 1
0.149446672646773 1
-0.219749195208603 1
0.219325915128971 1
0.391802640207657 1
0.0760153877393748 1
0.217700826800726 1
0.230789670670372 1
0.0766492865303009 1
0.16712650265705 1
0.0724868273410928 1
0.265696190470097 1
0.226683080993708 1
0.241913521320217 1
0.124331058159143 1
0.329053896503237 1
-0.141520369598419 1
0.922610631687798 0
0.290604156419055 1
0.0894821066801358 1
0.546326376931581 1
0.177194923803415 1
-0.0654548093858838 1
-0.123978388497652 1
0.355457080816707 1
0.0726092685024432 1
-0.0676510608093658 1
0.0174621285012761 1
0.237240481363353 1
-0.0408621526139368 1
-0.000265442254208235 1
-0.0798799872457313 1
0.0230390372168024 1
0.322000678617178 1
0.10906578113266 1
0.0321962238140835 1
0.336354125444586 1
0.0858945319584195 1
0.533918822717738 1
0.0552665601363145 1
0.523341698460773 0
-0.489043004728052 1
0.0612832448415038 1
0.10128960019831 1
0.0219602208167661 1
-0.0311580567256751 1
-0.214467320164665 1
0.182852514240141 1
-0.181159186892797 1
0.368115174859342 1
-0.278884767350169 1
-0.197045184657842 1
-0.0838843288161136 1
0.293091948007772 1
0.222409298591679 1
0.138203863606827 1
0.371982516500905 1
0.30928310863253 1
0.238271922923269 1
0.356785324541762 1
-0.170061630954416 1
0.218341355766834 1
0.197691693041918 1
0.254901309426879 1
-0.0372119244340039 1
-0.0169102272965745 1
-0.39929825694911 1
0.288883689813466 1
0.360196347610903 1
0.027495875872965 1
-0.26345014892921 1
0.512282055852831 0
0.280288005779292 1
0.140457848902706 1
-0.147424541863769 1
0.0879311908336352 1
0.149576401832398 1
0.197870772624964 1
-0.210853766383325 1
-0.115627577103295 1
0.630290693800628 1
0.836556783784101 1
0.195165060637312 1
0.0466920684182247 1
0.521927863365582 1
0.0605164319019862 1
0.219489384878077 1
0.162907722592213 1
0.114293429256478 1
-0.250095778667131 1
-0.45414967126858 1
0.201130932596768 1
0.271468610086141 1
0.123788657796032 1
0.412955019922085 0
0.0636873693496098 1
0.37409027879418 1
0.172972893789107 1
0.383368420384263 1
0.0510993490127796 1
-0.37729560795537 1
0.0503615252139892 1
0.351359024080449 1
0.0857411041557266 1
0.0669826940003299 1
0.103189732471584 1
0.581755491774071 0
0.0295222655025882 1
0.851457664844946 1
-0.0249385999828228 1
0.477900132611174 1
0.143488064127963 1
0.336380556317743 1
-0.335860517800453 1
0.0195224515926809 1
0.735405119500139 0
0.168618616782494 1
0.363709216353655 1
0.298802162247406 1
0.620217085504325 0
0.137257844333904 1
0.465818857691319 1
0.0813163277185299 1
0.149951417829713 1
-0.0660531906847104 1
0.0676448209697197 1
0.664115585020613 0
0.408434106915663 1
0.015863344333437 1
0.113002371961553 1
0.547281778695568 1
0.352252336834531 1
0.113165074822801 1
0.291047978336786 1
0.554117259292726 0
0.714860411182113 1
0.268293386064815 1
-0.0397661762320385 1
-0.0882930070938604 1
0.194918503624648 1
0.0578405000174866 1
0.0738703259096458 1
0.457641043249706 1
0.109600060589992 1
0.085951540081644 1
0.459879364668706 0
0.169975012109641 1
0.25319041853608 1
0.0781461485510402 1
0.132441833816165 1
0.320300798883918 1
-0.0025595251089337 1
-0.345848737510395 1
0.0920973235203749 1
0.3581425393387 1
-0.0804775206528282 1
0.149026487869129 1
-0.0475768408561935 1
0.14037258722967 1
-0.365563018381837 1
0.512525566094042 1
0.242380638221333 1
0.602821275120755 0
0.192070080274909 1
0.56019811278444 1
0.142675399038857 1
0.319346263775276 1
0.480754342554011 1
-0.0750114548753885 1
0.0852951969049813 1
0.17775083501709 1
0.268045788115616 1
-0.0852204829299525 1
0.0956701805007607 1
-0.00139365535603516 1
0.229205674938804 1
0.467196375456447 0
0.193340196110551 1
0.108603784702895 1
0.127366293886807 1
0.219581436860043 1
0.20334804778133 1
0.025226968354773 1
-0.258238077415909 1
0.568836816352675 0
0.54551118578326 0
0.202128139117972 1
0.206806624082834 1
0.148989885087892 1
0.759969965186545 0
0.402579397659017 1
-0.0565514580884093 1
0.329168391987911 1
-0.135339752388904 1
0.38353427721291 1
-0.0877259600656187 1
0.403629861175602 1
0.12404148426925 1
-0.308839744687011 1
0.370658963396945 1
-0.133237233302122 1
0.136263861155227 1
0.489234778158993 1
0.305352237708063 1
0.240822563027527 1
-0.0956199824487597 1
0.103704707627432 1
0.332855240921939 1
-0.0229671957963531 1
-0.268232878084056 1
0.246392598705722 1
0.155352066167305 1
0.2222142911099 1
0.471529761876949 0
0.216191131299392 1
-0.547023501515014 1
0.179468304326759 1
0.165674520541159 1
0.289195615179933 1
-0.137653313771886 1
-0.329670385630991 1
0.169834578269996 1
0.0912315223273154 1
0.454494026472646 1
0.296694920104577 1
0.350719109044268 1
0.10037906731706 1
0.141267423710282 1
0.698334880171878 0
0.320059943724703 1
-0.307339148158115 1
-0.197912485581172 1
0.301823998687361 1
0.014952102155597 1
0.240350176220397 1
0.413106861968485 1
-0.224990195299816 1
-0.418925345971611 1
-0.0745752416316369 1
0.0341007167543684 1
0.647206710942837 1
-0.326798506132878 1
0.205675073467723 1
0.121583071378992 1
-0.0260915838011219 1
0.205131807086713 1
-0.0789641466611055 1
0.174120083562332 1
0.36799722245401 1
0.209373036182841 1
0.027056198263041 1
-0.0520553378551395 1
-0.0487140228263988 1
0.568701229443646 0
-0.00725569959400999 1
0.455814157777324 0
0.536503264582075 1
0.430644062825209 1
0.258697933596483 1
-0.131105589283359 1
0.50405368317464 1
0.408669666556954 0
0.259988787160249 1
0.180107873193826 1
-0.0905703418660386 1
0.0135694117438845 1
-0.00104555104108928 1
-0.0756978275448906 1
0.117926973385067 1
0.442179025636653 1
0.15649306604459 1
0.572370148450714 1
0.242484384572913 1
0.31623862658858 1
0.364728142567545 1
0.141553000256565 1
0.355083849407497 1
0.330380497775125 1
0.223872735187405 1
0.0160767973149782 1
-0.178572686801041 1
-0.25924875849833 1
-0.556714991125792 1
0.133695831690902 1
-0.0878137447380657 1
0.866864176141374 1
0.247755806366778 1
0.175774158378308 1
0.364624297609463 1
0.304998572643788 1
0.582257237653862 1
0.0589714304324749 1
0.531867717370742 1
-0.71429082338123 1
-0.0638279635140947 1
0.514971549371878 1
-0.328481288902429 1
0.396882905579461 1
0.187605500597625 1
0.139352542945177 1
-0.0568961009928287 1
0.225916443101566 1
-0.188070391364851 1
-0.194244941160714 1
0.427365512471692 1
0.331509660276915 1
0.176520031948483 1
0.362237363298818 1
0.00836294276535336 1
0.0292751567503413 1
0.29919814381502 1
0.0159649565585117 1
0.494402355424412 0
-0.231456158671063 1
0.07027301210465 1
-0.010287987090723 1
0.0252655008924424 1
0.414393573377279 1
0.0684610348839223 1
0.246985164862115 1
0.54269706475626 0
0.0894738767101464 1
0.507567643074158 1
0.277622477256267 1
0.278845241439623 1
-0.00192491318053701 1
0.0541102400028268 1
-0.191307483324977 1
-0.465988484638932 1
0.641977563949429 0
-0.056234718516775 1
0.0627954331975803 1
-0.176388509238238 1
0.259487766633165 1
0.361425720011955 1
-0.240749774665456 1
0.16076016159007 1
0.434872715936074 0
0.547688495985603 0
0.0576244405342513 1
0.362464726241919 1
0.232134654890902 1
0.0401632383140622 1
0.338824451032456 1
0.363870471362618 1
0.65326828677446 0
-0.226029462989447 1
0.144949603692421 1
-0.104401287205729 1
0.328483934039975 1
0.734088055608643 0
-0.455264062822662 1
0.120177646711794 1
-0.176199466003317 1
0.108616335058147 1
0.0366488711523029 1
0.460502923110004 0
0.235857535049436 1
-0.0444601409246869 1
0.312354468392153 1
0.18623575111168 1
0.0609304711082567 1
0.706618481021077 0
0.549741523111627 1
0.42941335387002 1
0.130310214809074 1
0.0666240700880207 1
0.395750901611389 1
0.368575084500422 1
0.0244878073856933 1
-0.258293324003215 1
-0.189860868436934 1
-0.247810740717254 1
-0.0525834949188611 1
0.254740161671479 1
0.294164736735904 1
-0.117541577672539 1
-0.367287712005224 1
-0.401017367752919 1
0.448161065907461 1
-0.00496862633125433 1
0.280570795866495 1
0.235093424049112 1
0.382757338786699 0
0.163981560697811 1
0.443105332182118 0
0.0758224763080107 1
-0.0279651434749896 1
0.0869012905195715 1
-0.17592784822153 1
-0.144476486851534 1
-0.128582337206393 1
0.151976459336054 1
0.851091158692076 0
0.0533486845832834 1
0.158301301512084 1
0.36582341479286 1
0.26531970727609 1
0.252602636882296 1
0.447506308081783 1
-0.517820056783393 1
-0.0803943621335234 1
0.374899188451176 1
0.232015786860749 1
0.496214124453039 1
0.927740741067134 0
0.177145965395322 1
0.636478930015584 0
-0.0867986132950878 1
0.0839226740970139 1
0.172010274074774 1
-0.559864902759791 1
0.30802824601764 1
-0.0256436207896579 1
0.132937232553531 1
0.0190404293683058 1
0.365861197729271 1
0.128032235698313 1
0.283048369469843 1
-0.00500094869595133 1
0.577719751638655 1
0.630291510047045 1
0.0218867602370369 1
0.178529885526635 1
0.467297871593868 1
-0.048530920494349 1
0.614903920207869 0
-0.0139421197744833 1
-0.0191895008448866 1
0.163522937360349 1
0.535421232380376 0
0.442987890326137 0
0.204774979790576 1
0.547293084923272 0
0.327272535473672 1
0.447832291488001 0
0.0069453616951916 1
0.197359558572925 1
0.206007182077492 1
-0.00373802597426991 1
0.525304450986144 1
0.259648853536142 1
-0.0876823613423833 1
-0.31351714205916 1
0.0634699760397336 1
-0.176491881005824 1
0.0465126309199358 1
-0.0655671331048664 1
0.302473846364803 1
0.774225020084003 0
0.277185633668886 1
0.397145261595318 1
0.413759562827614 0
0.492129297158866 1
0.373155187803342 1
0.379403501004618 1
0.385761934781446 1
0.317416628161835 1
-0.0974014295756152 1
0.568194301270956 1
0.0222618080349068 1
0.0533865846464607 1
0.120575133380342 1
0.349656099498253 1
0.174525309218543 1
-0.236847095968086 1
-0.105078816217271 1
0.440824938020726 0
-0.0927507903573563 1
-0.178823097514995 1
0.216698626595191 1
0.402152683855316 1
0.154281912074849 1
-0.152088116647006 1
-0.111949156308909 1
-0.140075846632056 1
-0.0821704332240829 1
0.24517688067374 1
0.202140968902198 1
0.263106503462188 1
-0.118742428363124 1
0.0495154598923244 1
0.0469146091138102 1
-0.112051119021841 1
-0.185738726315296 1
0.64076295162373 1
0.577192419730192 0
-0.220685263978886 1
0.100816467327553 1
-0.458349302501415 1
0.41256733575071 1
-0.0604045377930736 1
0.0815289386795865 1
0.252194352879724 1
-0.248353050511497 1
0.374082169686511 1
0.269751610113785 1
-0.165670563698866 1
0.173129023118303 1
0.283939162037655 1
0.21577064175056 1
-0.172915405442285 1
0.262804127774749 1
-0.12830241785964 1
0.12365715866518 1
0.204560643274558 1
-0.3918309817497 1
0.669714306871989 0
0.0197696387192813 1
0.472226966717373 0
0.108786430224615 1
0.397289110083011 1
0.388689343301868 1
-0.258193065033419 1
0.360290875344132 1
0.303712594603217 1
0.423572743416676 0
0.234828467254937 1
0.676116520546826 0
0.229661871905604 1
-0.0340369385370168 1
0.477207179123968 1
-0.0560847750310199 1
0.238687210762739 1
0.151951818241699 1
0.329664305288624 1
0.610911897759276 1
-0.121219529653895 1
0.167340144600678 1
0.554375341015592 0
0.291420430103367 1
0.960432499666533 0
-0.0844213936244217 1
0.298350845608187 1
0.233865105639553 1
-0.0490480701689016 1
0.0551112849086281 1
0.267793606727088 1
0.117817481027982 1
-0.0526920585798163 1
0.788177272433459 0
-0.132208152420555 1
-0.0648948822945238 1
-0.167276655618328 1
0.276052099968154 1
-0.0285014240964964 1
-0.349077712163268 1
0.216633937058473 1
0.351401835153351 1
-0.227999987250457 1
0.0588297703712594 1
0.064189950762494 1
0.12949235006208 1
0.214417771147771 1
-0.0532732384493134 1
0.565065202478182 1
0.191436425336672 1
0.302734286518489 1
0.233740598782316 1
-0.140827333435013 1
0.593405914652226 1
0.0795330875868317 1
0.213863600143002 1
0.300453384219989 1
0.00588223177272579 1
0.274817069001891 1
0.273951591978767 1
0.21023924481527 1
0.239541438564985 1
0.238510033784337 1
0.123681868010099 1
0.305533007028186 1
-0.238636306471274 1
0.159161295735833 1
0.231083995132039 1
0.349695214397118 1
-0.114468324952825 1
0.146537352551413 1
0.496950333348564 1
0.670160249526889 1
-0.387154600878025 1
0.176392644816663 1
0.320680821838718 1
-0.357265466845246 1
0.509230364190007 1
0.34577952205703 1
-0.0721423372165293 1
0.343161657199016 1
-0.120777594787188 1
0.16095255258453 1
0.401167651283191 1
-0.365829703359921 1
0.136190945750656 1
0.229768407241943 1
0.260424402294283 1
0.275569231988284 1
0.0111865048232836 1
-0.179870637465344 1
-0.455409581115752 1
0.21232801586782 1
0.52465485592864 1
0.300957007514185 1
-0.460418925326655 1
0.154504631784886 1
0.0643882294586735 1
0.0898080167189024 1
0.290398042419926 1
-0.248182243862904 1
-0.118133899009503 1
0.362832352431379 1
0.600966662775452 0
0.520429085703623 0
0.0811901048659051 1
0.165569414531813 1
0.314749794121061 1
0.529626872685081 1
0.28320997139774 1
-0.186009907855298 1
-0.370201978934826 1
0.0633952924423729 1
0.0295545844474957 1
0.193811446532099 1
0.23943062601602 1
-0.226065595081882 1
-0.15054552899433 1
0.790062016190718 0
-0.101688183383224 1
-0.219132098748169 1
0.110788701699249 1
-0.106364787165159 1
0.0714878962785716 1
0.325426082030901 1
0.470057980185997 1
0.0147472334656034 1
0.21493180396691 1
0.166078650716595 1
-0.165729733306832 1
0.482543887147227 1
0.416228204570057 1
0.398629169432921 1
-0.0151792641979209 1
-0.0267838656121779 1
0.61045723266387 1
0.0535250639278264 1
0.60493535352995 0
0.132348941445573 1
0.0108993842068359 1
0.615954944072319 0
0.200005143834916 1
0.616429062274766 1
0.387428799610697 1
-0.0774907817574452 1
0.00227133197846766 1
-0.262298774976257 1
0.329529993076548 1
-0.236690970993175 1
0.353862797537408 1
0.231530217740679 1
0.2682216839576 1
-0.304104437076438 1
-0.205305600339598 1
-0.235040225039965 1
-0.0886396695188813 1
-0.0936277116304067 1
0.149689763482092 1
0.0300236446493276 1
0.105429254054507 1
0.00569765205359019 1
0.168938299433509 1
0.414000871465239 1
0.0559995257059902 1
0.280408093645783 1
-0.139811491925388 1
0.129937084389996 1
0.980674454223705 0
0.216749949783136 1
0.198027718312654 1
0.468016154226795 1
0.467348816541047 1
-0.119295789091264 1
0.241993455439326 1
-0.203067153170247 1
-0.219010885928172 1
0.71318065761999 0
0.791095272981795 0
0.324678816689032 1
0.125795782909541 1
0.0661527739896567 1
0.581421334369038 1
0.355202863078401 1
0.0329918828628231 1
0.0496297934432872 1
0.532185430681325 1
0.645849015795223 0
0.413267376148426 1
0.00667563772555727 1
0.081826559621242 1
0.708009642680757 0
0.174593195465384 1
-0.215991261440873 1
-0.0448732449652529 1
0.347872243814508 1
0.119500421875135 1
0.361332267819344 1
0.229763205943682 1
0.022804954774645 1
0.588513409347467 0
0.189631340470158 1
0.683346721956119 0
0.199217026032097 1
0.290363988730535 1
0.123885993411555 1
0.371952160956113 1
0.0384689199955472 1
0.931447668913639 0
0.890062806465226 0
0.430468843961322 0
0.275079091739262 1
0.302058694121153 1
-0.0121318126244553 1
0.454104370589801 1
0.322918508833541 1
0.502350770639144 0
0.213862157169013 1
0.22629741609637 1
0.331167716416356 1
0.103715260294956 1
0.662626567046495 1
0.316160114559485 1
-0.241424336202225 1
-0.154971218430336 1
0.119452112739129 1
0.212157410238893 1
0.205501082449617 1
0.32759471810571 1
0.0206782364734177 1
0.652259056214213 1
0.0981547880042276 1
0.258951724600442 1
-0.0455231602433569 1
0.433629307234482 1
-0.176722052632886 1
0.155310549696225 1
0.588650174421961 1
0.374893612443957 1
0.0921434739216852 1
0.471664237117732 0
0.46005042993835 1
0.381370857399208 1
0.489986547740974 0
0.351508639662823 1
0.467863311205477 1
0.192566730957476 1
0.161338704605982 1
0.315934446956753 1
0.0667045920882431 1
0.182316283765533 1
0.149271106790208 1
0.146100806621494 1
0.230860638426851 1
0.285746394805277 1
0.298596631875849 1
0.406488906902038 1
0.162863466257878 1
-0.267255139687324 1
0.524214542862547 1
0.359991676171626 1
0.448271340044782 1
0.288515571059786 1
0.0865866973263504 1
0.295729790026242 1
-0.324046377027303 1
0.329098594563601 1
0.0816228670676832 1
0.200437610154226 1
-0.051090447706385 1
0.0915462129719602 1
0.471354114930439 1
0.799442824273766 0
0.427620571327436 0
-0.267368776146847 1
0.449204311127768 0
0.0772623448041179 1
0.209530853153698 1
0.241866170519439 1
0.702989265957308 0
0.174863837698733 1
-0.308573537984698 1
0.408277685376609 1
-0.225598839583271 1
0.0614531676368935 1
0.389554648438969 1
0.714809825660224 0
-0.264441254864637 1
0.0272216943414203 1
0.0385247502364665 1
0.350626606594615 1
0.0534301525239414 1
0.160121863616327 1
-0.313663928148826 1
0.584218097005068 1
-0.104869573111072 1
0.167881073606935 1
0.41377077331852 0
-0.0838633155199675 1
0.548126126800718 0
0.109841175508718 1
0.127930195490168 1
0.320099431283565 1
-0.398030471553267 1
0.536008416180321 0
0.0871970851953039 1
0.217332604552005 1
0.357914378173748 1
-0.169200772769855 1
0.224119596063487 1
0.0735232070366031 1
0.941711934578678 0
0.524714025321081 0
0.352891816930971 1
-0.00118021402622991 1
0.104653560762999 1
0.054143336356534 1
0.310580786091623 1
0.0990324560127714 1
0.438275882869831 1
0.882452417282804 0
0.22087213198086 1
0.303108140517357 1
0.394704025871784 1
0.189649219356876 1
-0.101445175773991 1
0.0141233895205268 1
-0.0502620120007456 1
0.022860758385765 1
0.307913935189386 1
0.175787425085931 1
0.00204460851765458 1
0.376028573053721 1
0.376644661524524 1
0.0580890168447134 1
-0.196227327955335 1
0.160825414025303 1
0.524539332470878 1
0.321199238492276 1
0.400476717806573 1
0.240189274928927 1
-0.103898865194733 1
-0.151462784972528 1
0.0263737420473864 1
0.220658840971672 1
-0.232789069925476 1
0.363434612410187 1
0.216957381703785 1
0.202696359550803 1
-0.036076996675595 1
0.436201744271869 1
0.234049423075382 1
-0.0536629889359689 1
0.00462408327491362 1
-0.13318526034651 1
0.199873354724462 1
0.372816760278558 1
0.237705381911695 1
0.568995554312636 0
-0.475467917523024 1
-0.0424698323198688 1
0.131665542445111 1
0.684400376306777 1
0.473944889312639 1
-0.229365136252857 1
0.552169505654637 0
0.671336776862278 0
-0.0129765665629966 1
-0.114026311324119 1
-0.0183335254381168 1
0.350888259170984 1
0.0218501004911943 1
-0.128180899772243 1
0.181457710041057 1
0.828817026016465 0
-0.498393334331747 1
0.408109020824719 1
-0.164088230901265 1
0.839355566667193 1
0.306130185307811 1
0.342970996847527 1
0.0064707240530861 1
0.26508422573075 1
0.484996601656746 0
0.102689695548882 1
0.168506430314729 1
0.338281820540764 1
0.121021023022723 1
0.0335320540360663 1
-0.00233474914773087 1
0.0922773865409283 1
0.248518536776143 1
-0.308623314083993 1
0.34715061428762 1
0.508670322960699 0
-0.0323842390170895 1
-0.166645928139496 1
0.53656730092082 1
0.216318078825692 1
-0.540626273553706 1
-0.0849999047126399 1
0.596779764908022 0
-0.146494816102059 1
0.1672211913538 1
0.125489139771466 1
0.125354377160824 1
0.617961307314534 1
-0.230962283840349 1
0.246283957138798 1
0.460380355503837 0
-0.0645441432243768 1
-0.245538317416624 1
-0.236775952417078 1
0.148823937656963 1
0.305246610813798 1
-0.0865617600693713 1
0.0980761396067743 1
0.769631777217102 0
0.309019556107071 1
0.634661942288328 1
-0.269044850112298 1
0.188738207413496 1
0.62714262780526 1
0.220475796415013 1
0.235397612086325 1
0.401966410647608 1
-0.00990470720141123 1
0.35992371202359 1
0.0939439409349334 1
-0.356605710461065 1
-0.0102217172996675 1
0.165627085701397 1
0.231702755831924 1
0.334603800665671 1
0.063433111829628 1
0.10239903275645 1
-0.0767906059518529 1
0.656493370150424 0
-0.0556528169689873 1
0.0270292514972227 1
0.0938083322832938 1
0.43721719549795 0
0.488157705400562 0
0.19553870949222 1
0.185571822501456 1
0.106666399674217 1
0.239202735389941 1
-0.167566500818961 1
0.467780990351232 0
0.0465988742313018 1
0.0716871050083751 1
0.158290049888611 1
0.635716243482092 0
-0.161859664524849 1
0.209620794076622 1
-0.262971634289264 1
0.184314149351032 1
-0.00805137998073303 1
0.563774534687694 0
0.144870751107874 1
0.236948977297723 1
0.37674579081782 1
0.494637805110525 1
0.394751853901841 1
0.100648090993384 1
0.0189197038549045 1
0.0728956699831581 1
0.0928484132920374 1
0.221075805573084 1
0.437806100530387 1
0.0281649823410222 1
-0.0128854100734447 1
0.351741393669499 1
0.351583329068374 1
-0.0712359268050063 1
0.192873988487385 1
-0.0816471166090618 1
0.342905455224878 1
0.423189843667944 0
-0.402979476100635 1
0.577814465830268 1
0.0698360127791774 1
0.205747511163761 1
-0.231198371836446 1
0.0885109181934742 1
0.329045501865065 1
0.195749579115057 1
0.260655569840064 1
0.326956584916931 1
-0.00636528338197496 1
-0.00985410407489719 1
0.68011573799606 1
-0.00719693308792512 1
-0.102221472026182 1
0.371299569911981 1
0.271760657234357 1
0.300324193564869 1
-0.623103534302087 1
0.45439941735974 1
0.0191986765205709 1
0.31117830368343 1
0.218596190184736 1
-0.120485213879947 1
0.286018685380142 1
0.0122499405054536 1
0.0332187066988183 1
-0.00397726882694846 1
0.481552455797763 0
0.0640943340112757 1
-0.0804562701539882 1
-0.174576970693293 1
0.517280232606043 1
0.0570520005876914 1
0.513888619876122 1
-0.185075757682165 1
0.510810577644836 1
0.982977313752653 0
-0.078099217486465 1
0.63289057270212 0
-0.0173161700972055 1
0.364705484935767 1
0.496128106313519 0
-0.274159187013171 1
0.523638497189729 1
0.346317523842451 1
0.508268771710769 0
0.449752628303431 1
0.122639248133422 1
-0.00603589101678785 1
-0.323004281509994 1
-0.0463843123390653 1
-0.151970134539542 1
0.254216888086212 1
0.470835871614977 1
-0.0514905423442489 1
-0.200128721101992 1
0.0208371383956191 1
0.225004251054146 1
0.134562422393903 1
-0.0708216753678409 1
-0.179913665376366 1
0.277607602789667 1
0.508082977956132 1
0.0844353853151892 1
-0.208233201948521 1
0.163990470176169 1
-0.0321059143014961 1
0.40383423624028 1
0.559876909542518 0
0.147540730367312 1
0.222663425737445 1
0.47299007229686 1
0.413019501594009 0
0.394948828601011 1
-0.614902088609068 1
-0.0393856391585783 1
0.497682638065425 0
0.160529050921735 1
0.182729150867083 1
0.019076752417352 1
0.362822698545337 1
-0.503823818827716 1
-0.154667862131902 1
-0.141708731494475 1
0.11876580286278 1
0.287949577731711 1
0.204939847862299 1
0.161006839729135 1
0.00795642045728512 1
0.053816056232096 1
-0.0429059337527926 1
0.173519715742669 1
0.202384000529596 1
0.437305527788269 1
0.712042065866996 1
0.493683996795416 1
0.27130726918249 1
0.0608538652797505 1
0.303329113867523 1
0.60705407960695 0
0.0320059567220673 1
0.107510270917031 1
0.251367374555011 1
-0.166168434861418 1
0.162415066335697 1
-0.0258875551066268 1
0.179420689442795 1
0.120501753382865 1
0.296998340827658 1
0.804832175374176 0
0.405604689329693 1
-0.154264878840838 1
0.361780192215921 1
0.19207380215286 1
-0.0584257622050569 1
0.170422516857329 1
0.525655588122577 0
0.542441490806249 0
0.109138233558172 1
-0.0816014880122035 1
-0.0543652219165301 1
0.28779329162465 1
0.153613385844644 1
-0.181973575842139 1
0.258603721473891 1
-0.0803628613857384 1
0.647711225671074 0
0.235961686733975 1
0.532350438527654 0
0.0770787918649758 1
0.274263213123341 1
0.141900534888579 1
0.149715732115523 1
0.327554845527414 1
0.127269942065204 1
0.125004656667559 1
0.261437446725355 1
0.079507213835904 1
0.204778003627288 1
-0.16703647804216 1
-0.204209471722327 1
0.423253295774194 1
0.440830584334896 1
-0.125707778977379 1
-0.0456759759075591 1
-0.131468977998486 1
0.241540742959898 1
0.000225363267241582 1
0.236989615331228 1
0.121338241537363 1
0.0357397477829301 1
0.0443630617557043 1
0.102749721025229 1
0.376484046590461 1
0.652531154891321 1
-0.181683618726653 1
-0.0955612507934516 1
0.172752233930965 1
0.405629917478189 0
0.0755455909131721 1
0.42630742484739 1
0.0769181388058329 1
0.0819415397216791 1
0.0918857108290322 1
0.000711065607209765 1
0.356058272194029 1
0.497440024728726 0
0.27319978814806 1
-0.264556064817458 1
-0.449208650384691 1
0.00636014964516492 1
-0.318482637576784 1
0.278035642294512 1
0.0270538439731048 1
0.122508948064292 1
0.211771198847518 1
0.222051297000801 1
0.352679966990407 1
0.214606433789773 1
0.340548480178422 1
0.617981246323128 1
-0.211039676579716 1
0.18315873630858 1
0.327658395263311 1
0.91355141693027 0
0.0731804341797749 1
0.158644943710549 1
0.320781684895752 1
0.106882373949983 1
0.0188840757063356 1
0.0279679285506833 1
0.575350869764091 0
0.14735966137894 1
0.484350574606163 1
0.392594493759828 1
-0.297675054169257 1
0.648167467192643 1
0.0174004097636003 1
0.533769207828054 0
0.196952350308661 1
0.560143604007055 1
-0.291942269086479 1
-0.0636430174380782 1
0.0441818763753076 1
0.0833553993271446 1
0.155006873128451 1
0.355437185264738 1
-0.20917820632966 1
-0.0534504900217137 1
0.165603584748051 1
-0.0615948609227317 1
0.158336979179237 1
0.340037495861306 1
0.0945145373141423 1
0.574361891704502 1
-0.251352180077913 1
0.35918841447742 1
0.266816108378259 1
0.253233542752859 1
0.51174634009828 1
0.0441407563861614 1
0.286237560880288 1
0.332584998790365 1
0.483473705954919 1
0.407389277489719 1
0.506656116356144 0
0.265277786848327 1
0.111381550413228 1
-0.0363347860436474 1
-0.0657354528680708 1
0.104774606176537 1
0.311686365657898 1
-0.143742946611196 1
0.198231298747902 1
-0.111115724810759 1
0.230861648520694 1
0.252562040733899 1
0.313456128115726 1
0.150634934982162 1
0.132321628556004 1
0.36454597308545 1
-0.449850117966622 1
-0.122545887861945 1
-0.0580409757886875 1
0.940084540293729 0
0.301915677601795 1
0.244696467061596 1
-0.23798380054644 1
-0.0245398340016975 1
0.0658120414871501 1
0.410244596596496 1
0.267817749206702 1
0.695978301486345 1
0.301438892628283 1
0.00219064321515135 1
0.129999038930306 1
0.193416886759709 1
0.873268274068325 0
0.0334144356791513 1
-0.392776565694903 1
-0.146112588446436 1
-0.0831837553687979 1
0.0413999809879772 1
-0.0294552728917694 1
0.185631188724746 1
0.344270685403144 1
0.294744699397143 1
0.45114547369346 1
0.21956282230294 1
0.270548791240292 1
0.14954398562958 1
-0.205154614206101 1
0.516650736502959 1
-0.23130555155312 1
-0.221811010749927 1
0.0302422519332517 1
0.12994076331544 1
-0.0688178640490042 1
0.23651685579802 1
0.0614012513904639 1
0.46984015565874 0
0.0265568058559491 1
0.323952812617442 1
-0.252177517755232 1
0.158673957240312 1
0.0589660414505695 1
-0.0257592358555292 1
-0.0281984948903647 1
0.212504557801783 1
0.158045398148371 1
0.0430043015209107 1
0.17853812022651 1
0.150573020953359 1
0.109273146668774 1
0.172565709872836 1
0.11792994944651 1
0.604556746711089 0
0.473284906208048 1
-0.18738725243385 1
0.448146792329407 0
0.740639713008668 0
0.07459651164827 1
0.0417225348334087 1
0.561142935595467 0
0.186994287077858 1
0.329512552462718 1
0.329152565234108 1
0.0821501696553394 1
-0.337389663639706 1
0.0774382193987758 1
-0.0618160769690881 1
-0.0112717512845167 1
0.121002971943094 1
0.0787462977869551 1
-0.406194352814003 1
0.00122188024019222 1
0.068193397184846 1
0.275877065202815 1
0.292794022293257 1
0.0905302809456316 1
-0.0678410849939203 1
-0.179883882242651 1
0.149758091973868 1
0.0325451381035943 1
0.88161784010748 0
0.343175620507066 1
0.0630667124149083 1
0.216516884794427 1
-0.0927059063530349 1
-0.0923392366771832 1
0.0273923396614189 1
0.385802762303406 1
0.544342400667422 0
0.182482060585781 1
-0.122317343736118 1
0.209391347193027 1
0.548576132629642 0
0.318529661977018 1
0.226348878641174 1
-0.00217322040221104 1
0.157353509086176 1
0.757755081228952 0
0.22211710283304 1
0.216888536088089 1
-0.00866078377143561 1
-0.00782202624428096 1
-0.392726530707604 1
0.382472828213911 1
0.449249200046928 1
0.223012654435807 1
-0.0689250749228689 1
0.383407472240383 1
0.166785037894893 1
0.163957247574903 1
0.0893664560508178 1
-0.337451698779007 1
-0.182066597761327 1
0.260637798159687 1
0.461820943059167 1
0.0363243499879553 1
0.500804694907714 1
0.508173190848908 1
-0.323032028822549 1
0.176880712979371 1
0.211798101380406 1
-0.139961798291609 1
0.212384959659128 1
0.55941265699651 0
0.570345189788998 1
0.285006940027048 1
0.281726242526121 1
0.103903185441212 1
0.448061867919069 0
0.171266621736375 1
0.121212982827387 1
0.350191726529086 1
0.411749361930553 1
-0.0102270557219643 1
0.219742536240249 1
-0.078970349701382 1
0.0246082118271989 1
0.078293242653618 1
0.576682584023725 1
0.190345721144271 1
0.0691307908140065 1
0.582883656759865 0
0.00834181174711396 1
0.629881444771236 1
0.246770717279281 1
0.0235576530128136 1
0.199709953988258 1
0.137146318292593 1
-0.492469071768053 1
0.385372945135609 1
-0.278038684918621 1
0.334220159834953 1
0.114398661185056 1
0.518534263657743 1
0.0298927657909546 1
0.0668231051598721 1
0.126713505224222 1
-0.165906450080897 1
0.142160410471639 1
0.29325243295067 1
0.375789272457441 1
0.831815337895285 1
0.382517300135914 1
0.233720718143499 1
0.108725949072547 1
0.00170316065160374 1
0.073753126415859 1
0.263252335031029 1
-0.242085318301908 1
0.175998493989618 1
0.142883745474061 1
0.0200771633771624 1
0.527990844186208 0
0.373759523869394 1
0.627043115013317 0
0.134235409327839 1
0.198428812646674 1
-0.20858394030683 1
0.671091211185894 1
0.412223063193645 0
0.262516178156603 1
0.0993783949489761 1
0.379817432128149 1
0.164233910507165 1
0.540545699152751 1
0.35403616967603 1
0.457965601126989 1
-0.0704129857646583 1
0.147246008269653 1
0.0772283939388757 1
-0.0580678615953598 1
0.550849473684821 1
0.325534815222844 1
0.132713346081482 1
0.0401308120415768 1
0.385449269457309 1
0.251376103963692 1
-0.1970271404445 1
0.166978310941769 1
0.108062780214373 1
0.328366262272162 1
0.162269871676168 1
-0.184942926657821 1
0.143069866939637 1
-0.102444381768136 1
0.0619239856100565 1
0.189354454735466 1
0.455666637839195 1
0.18662966836706 1
-0.0222385288990741 1
0.249923856745234 1
0.707272916685825 0
-0.00642472918238698 1
-0.172250821041063 1
0.803727193495696 0
0.376425765849055 1
-0.207059291091018 1
0.459388436958644 1
0.623751066616055 0
-0.02962455299032 1
1.08247249355569 0
-0.0359174954059613 1
0.25047816735305 1
0.115902814473995 1
0.108582262651137 1
-0.0650622926351439 1
-0.23547572959423 1
0.563914239948297 1
0.0426625966764203 1
-0.0307635600446964 1
0.212668539935508 1
0.373703410255448 1
0.179134993763047 1
0.0671066632801005 1
-0.0621500365668817 1
0.455777457506458 0
-0.0249026751033092 1
0.545749716706811 1
-0.246024083252332 1
0.138011026882298 1
0.23478659828586 1
0.447490489361691 1
0.0551649540133413 1
0.217893739958175 1
0.135133825423819 1
0.00849597788049396 1
0.500146509469533 1
0.135148964190811 1
0.502219093430264 0
0.0283325484202169 1
-0.0319705556035958 1
2.03640318990478e-05 1
0.0293804645543651 1
0.29603837175853 1
-0.265877557256867 1
0.235814123950151 1
0.546687718772102 1
0.0849228455283247 1
0.671596676136525 0
-0.284171370524659 1
0.143152908589482 1
0.408823809596545 1
0.131436641216692 1
0.39489693742101 1
-0.0118112015143023 1
-0.332883558023713 1
0.337813584687367 1
-0.351157939484879 1
-0.11703804422312 1
0.237185387520287 1
0.0566860045295936 1
0.314337561775316 1
0.113359771718861 1
-0.394671141051258 1
-0.0724600123890402 1
0.294852946665401 1
0.39895083643465 1
0.275963150226975 1
0.0496757629284615 1
0.358352553153293 1
0.285597824314356 1
0.18220232226238 1
-0.224127439565401 1
-0.66124820154597 1
-0.334028962131135 1
0.313579791542078 1
-0.140747853405262 1
-0.158715563215055 1
0.33607985451185 1
-0.0518612461447024 1
0.524756098364742 1
0.38333330545126 1
0.413183661117212 1
0.169096895991363 1
0.230270515383658 1
0.501266299283629 0
-0.0069002748540338 1
0.366637937695213 1
-0.406660956217794 1
-0.233138122715161 1
0.035092043952725 1
0.146298184392144 1
0.113982737260065 1
0.143234070003803 1
0.376904218268647 1
0.539935997778095 1
0.150708672213709 1
0.634638362932977 0
0.201225829645085 1
0.323213060001836 1
0.120194444466642 1
0.119623162862174 1
0.176357438469457 1
0.335368200944111 1
0.168472052970468 1
0.291934426047615 1
-0.240189376744464 1
0.233235013425688 1
0.473496120281671 0
0.445289610360006 1
-0.0171627036974846 1
0.329375722796158 1
0.019125496885175 1
-0.0182150549883075 1
-0.0520358183022868 1
0.355111294920279 1
0.598124697380774 1
-0.288236262153325 1
0.238864821877724 1
0.185527092185677 1
0.179496888466566 1
-0.176897719012009 1
0.0529926114808064 1
0.634855883836535 0
0.355122768424397 1
-0.255802169709416 1
0.210465061164814 1
0.253313486065297 1
-0.0347928667345209 1
0.251092893593348 1
-0.462138851354834 1
0.582773346432898 0
-0.0104349801138706 1
0.393943663880276 1
-0.122020099056573 1
0.11774822845348 1
-0.217343455854993 1
0.340819239673409 1
0.0190776175620632 1
0.538007549983066 1
0.268193387922038 1
0.215658633373476 1
0.102212157763936 1
0.185097800235829 1
0.146304789638568 1
0.255765053931423 1
0.0756177191834033 1
-0.000869885533170897 1
0.0610167388599307 1
0.327775196991286 1
0.0583709496658268 1
-0.194014541757802 1
-0.00229341952913259 1
-0.0854396682614895 1
0.272852538906129 1
0.660517132896784 1
0.325365777970113 1
-0.374657732613558 1
0.35852600886253 1
0.203302607340035 1
-0.190680661046864 1
0.00782261718618796 1
0.184005928219989 1
0.557951560754722 0
0.526332563660698 1
0.134992360033982 1
0.269663097293035 1
0.0986020122386597 1
0.475069592348024 0
-0.23663977124524 1
0.520193129764771 0
-0.193996442332368 1
0.347919718710879 1
0.301253021493538 1
-0.127523716072682 1
0.051569691267862 1
-0.130860664304528 1
0.914719465969763 0
0.439511155878199 1
0.458510412188319 1
-0.0278077484932858 1
0.142842876787809 1
0.0730459255015085 1
-0.2586014077593 1
0.62787483592411 0
0.325632426639764 1
0.102259168213454 1
0.424327447438234 0
0.366048768416927 1
0.28747693853869 1
0.0467206385548255 1
0.221330509104339 1
0.463310446159909 1
-0.45970529212571 1
0.630288214593182 1
0.206216357270481 1
-0.411951455921913 1
0.189220257793394 1
0.0981486198235288 1
0.494912678976109 1
-0.424925473807989 1
0.488083368620755 0
0.524673275435385 1
0.0515227498527567 1
0.279602533486219 1
0.220752389603041 1
0.287830147743237 1
0.335671695622998 1
0.224542805794263 1
-0.205306105201808 1
0.301716059278108 1
-0.0240628663575016 1
0.230258576433519 1
0.247048552097095 1
0.218807351367466 1
0.324145786991864 1
0.320601561576064 1
-0.159398388470658 1
0.0213695264210155 1
-0.0637053818110468 1
0.0475174732337958 1
1.81048046185156e-05 1
-0.0833858523344482 1
0.579304372072143 1
-0.0236018878008625 1
0.253413167233581 1
0.2170010654472 1
0.108101895164019 1
-0.204999944496579 1
0.124742972016711 1
0.172933055689523 1
0.327447764423579 1
-0.000832944313533035 1
0.692253366834102 1
0.493826998394032 0
0.882387343241382 0
0.277091177426665 1
0.113256910389315 1
0.368120647733628 1
-0.0904449869247213 1
0.377381426468581 1
0.0877656381639848 1
0.504814803063249 0
0.0136338580511849 1
0.683731840541267 0
0.11189261853964 1
0.318997814694046 1
0.00710893710413765 1
0.291160637928556 1
0.0652203695315557 1
0.223950844260065 1
0.0857132916166647 1
0.00188718834794198 1
0.343305764457393 1
0.327833549683681 1
-0.184167934443279 1
0.172539365297961 1
-0.00522269871527742 1
0.186710525137653 1
-0.0356441640836756 1
0.613035175901066 1
0.736549968313482 1
-0.154863680513376 1
0.0681642706187333 1
0.0230235248521655 1
0.665873853887259 0
0.700573309705637 1
0.15584044973581 1
0.51722958052809 1
0.0935835894838207 1
0.253298655857503 1
-0.0377545882485958 1
-0.307539355490043 1
0.151516996177506 1
0.198706873939947 1
0.0334477976821267 1
0.145975158608381 1
0.32895984388818 1
0.0645812599507754 1
0.237818547941546 1
-0.00659668983667323 1
0.315074850261206 1
-0.172394402170359 1
0.119661284472563 1
0.297321112253803 1
0.623465612411173 0
0.202104112998616 1
0.241187350955401 1
0.0734692705194304 1
0.0409786662020862 1
-0.384689948608564 1
0.238916523429957 1
0.233599288595537 1
-0.127038461238596 1
0.594161502711206 0
-0.0551094906195498 1
0.416413333420505 1
-0.375115561686325 1
0.653446024320215 0
0.680454165884221 0
0.149649911177705 1
0.14056326011359 1
0.050314131382646 1
0.271167480352504 1
0.19808276840174 1
-0.189722880284453 1
0.274382733251113 1
0.263700452227103 1
0.125265911200081 1
-0.278748022476174 1
-0.307864595510341 1
0.195809393191476 1
0.166025601361774 1
0.240017885389503 1
0.307348751816988 1
-0.119283511335396 1
-0.071150376964357 1
0.0040006650605386 1
-0.150228645653372 1
-0.216543194574817 1
0.205736654751752 1
0.0874953363609657 1
0.328467741682387 1
0.0929333363496036 1
0.29837868417255 1
0.331353772530783 1
-0.162683414076827 1
-0.128595554410262 1
0.0550446398747877 1
-0.21751847651493 1
0.338986865226833 1
0.159043986237646 1
0.00153914749868335 1
0.233275464546623 1
0.448022113116127 1
-0.119695577365388 1
0.174112830346677 1
-0.366720866343343 1
0.464674799415858 0
0.641513908795671 1
0.336631608631599 1
-0.0917327655758323 1
0.232039386805028 1
0.395033015400288 1
0.0722084106459248 1
0.118176093328965 1
0.596601235275678 1
0.231430976913545 1
0.178851420227769 1
0.123748270418509 1
-0.0656633302987491 1
-0.0465198853503226 1
0.555467742716002 0
0.391951591943551 1
-0.126991318973123 1
-0.137421126019748 1
0.0602986816420499 1
0.09049567591251 1
0.211982304334769 1
0.0642278272109988 1
0.420186422424691 1
0.169707356394217 1
0.381470739526362 1
0.571906121792734 1
-0.0772438642065326 1
0.221155482391382 1
0.217497138099003 1
-0.142283210175792 1
0.423745795885657 1
0.234327158879408 1
-0.383289255268937 1
0.252639660027989 1
0.40779210645107 1
0.504444115714452 1
0.104697338289068 1
0.149567812986292 1
-0.00974793351046618 1
0.461957858715312 1
-0.273225416792063 1
0.18756701853442 1
0.297447766428746 1
-0.169027609667113 1
0.606253827184039 1
-0.0572631282934863 1
0.404944227317905 1
-0.653405167052817 1
0.600836832243538 0
0.108951409136906 1
0.412888525435332 1
0.442443487063512 0
0.332583836270254 1
0.673750161535839 0
0.151710896987996 1
-0.157336439821809 1
0.261867579131204 1
0.381307121259502 1
0.0615872438666447 1
0.440417774117307 1
0.119481512193535 1
-0.236217540665768 1
0.100829421374378 1
0.182251992698639 1
0.133582354905473 1
0.200412254325929 1
-0.545936254244359 1
-0.047208990329417 1
0.724262256297468 1
0.137066949419623 1
0.442439151803416 1
0.349461054740412 1
-0.13333383309686 1
0.584390744244855 1
0.245677857445421 1
0.440325894680894 1
0.15371270849594 1
-0.278378847494582 1
0.326359315936282 1
-0.125546858096081 1
0.508599232884147 0
0.0200665045114133 1
0.0609942476752192 1
0.429855040524233 0
-0.159740405866651 1
0.307754736495351 1
-0.262115414511855 1
0.345632367837704 1
0.574851948406642 1
0.841905176450854 0
0.279207914902043 1
0.236043644507664 1
0.272747980394281 1
0.385629955339372 1
-0.253499172180985 1
-0.0287527793968595 1
-0.289093362323556 1
0.173758416237345 1
-0.131875977584476 1
-0.0892281084419861 1
0.214703422863438 1
0.393885912709059 0
0.302498408785725 1
-0.0902460057664506 1
0.15120043935832 1
0.414315574145159 1
-0.272059085523168 1
0.365142215424296 1
0.30520328146862 1
0.288211583912206 1
-0.239876879239204 1
0.0644513701285417 1
0.569467316318458 1
-0.389822054367144 1
0.16287672556759 1
0.200279634102993 1
-0.0472442519254035 1
0.286393322180176 1
-0.0521573410874364 1
0.42246121438974 1
-0.170958464906442 1
0.33394850965761 1
-0.112951019263616 1
0.503385989289407 0
0.0888318047641408 1
-0.0139999310049538 1
-0.130804125013403 1
0.0151110971317907 1
0.711753897383914 1
-0.509756758606825 1
0.339600216559944 1
-0.125902024973474 1
0.660706591920107 0
-0.0366747940325192 1
-0.437549019887017 1
0.450410211358804 0
0.00812448706179698 1
0.582341280374485 0
0.141551163380222 1
0.344523621944084 1
0.136622224146955 1
0.370524395329837 1
0.165932689062302 1
0.2564191938001 1
-0.142816754938466 1
0.314537834519284 1
0.634760034412355 0
0.0914682694911539 1
0.316237501715685 1
0.629628700501265 0
-0.154956865057841 1
-0.0551062975311925 1
-0.00610066078086759 1
0.243813582323647 1
0.438133889513989 0
0.311344121937609 1
0.264941336657795 1
0.748986157538357 0
0.204411984433989 1
0.0534571916681294 1
0.532782293444067 1
0.540509979549281 0
0.168684058742582 1
-0.056430825907069 1
-0.110494379893444 1
0.0258441195933599 1
0.420863790444769 1
0.161893537770806 1
0.211920145353414 1
0.180346430425189 1
0.307672974020202 1
0.420322528125321 1
0.367821064801759 1
0.246045843515915 1
0.127112518563233 1
0.380290120243494 1
0.11770210398761 1
0.395522727947624 1
0.14358508179833 1
-0.0396716564754828 1
0.111802854513798 1
0.577201809305149 0
-0.0304436238495522 1
-0.10878611891132 1
0.0291581086226439 1
0.0219341519688794 1
0.0430316953833297 1
0.289343376303521 1
0.361026470092047 1
0.442809835513946 1
-0.193531739653673 1
0.439732310029067 1
0.471413699072932 1
0.260635059409177 1
0.345289019172486 1
0.169213918828119 1
-0.0157297726998197 1
-0.0201898356852752 1
-0.0677481657783971 1
-0.132505192709474 1
-0.139167225862389 1
0.0711416457487026 1
0.315650954431455 1
-0.242812537241777 1
-0.190188610444688 1
0.0286155090854449 1
0.146416068207487 1
0.377268485197852 1
0.257124756105604 1
0.598314380744013 0
0.133637344909256 1
0.508536462282169 1
0.643492329746898 0
0.463370195922602 0
0.112209286141319 1
0.00121552039746314 1
0.382890060459801 1
-0.0208688839315744 1
0.247830176501591 1
0.3614811474663 1
0.237778656842677 1
0.303102128437728 1
1.03886556796462 0
0.0066716516153423 1
0.337438687176474 1
0.226065424470142 1
-0.130315110361953 1
0.53624390533177 1
0.0747127998751777 1
0.119643975132748 1
0.175669504767083 1
0.366469148594875 1
0.088155291809834 1
0.17191752512868 1
0.000791145337046439 1
-0.316546595257882 1
0.095472146599574 1
-0.402181128156323 1
0.37720171934376 1
0.109142667939454 1
0.263714962643187 1
-0.126692302901686 1
0.205238387903267 1
0.0433461951520658 1
0.556965979767369 0
0.0480385486366157 1
0.0843337137812027 1
0.237383889625658 1
0.639609101991475 0
0.464616847291863 0
-0.0638600712533526 1
0.598101801477535 0
0.284117694827452 1
0.0942313203026536 1
0.391886500549265 1
0.414849451286354 1
-0.0489956533600724 1
-0.0995835892793735 1
0.0938885995897147 1
-0.695320808345732 1
0.640585779453329 1
0.305237526107571 1
0.414804590329912 1
0.0608049090612719 1
0.361234161424274 1
0.407082126274931 1
-0.0730313828838424 1
0.0517678783196764 1
0.117609362948871 1
0.119062573742422 1
0.554773961260092 0
0.304177073582279 1
0.311312911795316 1
0.26672111759412 1
-0.0281151589331522 1
0.348109382538789 1
0.52054040197601 1
0.0367474146947834 1
1.26908211090643 0
0.142323900626403 1
0.108865248339013 1
0.151618653647607 1
-0.0296246956740615 1
0.0129421882845514 1
0.17280924970002 1
0.172084773233608 1
0.439495233827343 0
0.118016371595427 1
0.707666674198407 0
-0.137515200431091 1
-0.02762818576635 1
0.328372625945646 1
0.208072671999832 1
0.254833696877261 1
0.551748559968535 1
-0.213865262149565 1
0.340452169250408 1
0.216351263118521 1
0.053011677437225 1
0.125489768070691 1
-0.146108978605665 1
-0.272906765237048 1
0.000782473545890075 1
0.304636865094174 1
-0.194770655549057 1
0.0993588026235774 1
0.28681516455766 1
0.501035064368906 1
0.297771990523037 1
0.288982484784061 1
0.177229526632853 1
0.638348679472397 1
-0.434541842020808 1
0.425915338444269 1
0.435248703925507 0
0.128733438912774 1
-0.0392084819051525 1
0.360529465181708 1
-0.0946289058854632 1
1.13313450568628 0
0.229044454450867 1
0.0126612931938741 1
-0.140263246231757 1
0.500198586917779 0
0.617606587653089 0
0.209074700470978 1
0.224087877597291 1
0.475957710874389 1
0.512487088672683 0
0.391479728222544 1
0.0311211421604961 1
-0.174000745701035 1
0.163036097374763 1
-0.130884423873326 1
-0.0555958598891835 1
0.161501841963007 1
0.822923572908074 0
-0.152217657055773 1
-0.173542552985418 1
-0.167018743050785 1
0.582026572998545 0
0.303240113860084 1
1.12313198907239 0
-0.226111646728457 1
0.396563850293073 1
0.301553556753998 1
-0.0810204643328793 1
0.0857759594352676 1
0.376538132600309 1
-0.0979000037077933 1
-0.509911351151556 1
0.094283853839558 1
0.676320433029966 0
0.303397784161884 1
0.758050667487666 1
0.433387766207729 1
-0.0582647585546219 1
0.6534160039048 0
0.379428787318831 1
0.290818624048878 1
0.238733596504369 1
0.0960085791473006 1
0.448107952620558 1
0.555746150497564 1
0.350110570820875 1
0.184694752156742 1
0.287849024406615 1
-0.215744810677712 1
0.82322585612129 0
-0.0340675548058181 1
-0.146136455746969 1
0.199768685534372 1
-0.405352791875518 1
0.0644995640481207 1
0.289066709718468 1
-0.110400403874058 1
0.118728793307557 1
0.0350425673989202 1
-0.350634214567008 1
0.558550376754742 1
-0.38895416636899 1
0.124130412513015 1
0.586759274800451 1
1.02247702809131 1
0.37884130249508 1
0.247530977148416 1
0.258701855675365 1
0.0806087103237152 1
0.0997540530317595 1
0.35878194194905 1
-0.411769754574168 1
0.396774256746567 1
0.0391893336919324 1
0.00496305769616052 1
0.123729365151944 1
0.11301638776991 1
0.882289770678872 1
-0.219941485961725 1
0.0229213816631648 1
-0.0639483710908759 1
-0.0861979484419436 1
0.271785279660677 1
-0.040430898135162 1
-0.248228254003418 1
0.200374668335047 1
0.31087260338592 1
0.174254511751046 1
0.0393132552145821 1
-0.241390650724915 1
0.126299223721653 1
0.0336928579492672 1
0.419817221985178 0
0.211852068979622 1
-0.169786111563183 1
-0.13502676638086 1
-0.140840424413961 1
0.409834073814922 1
0.400602187229466 1
0.275087970888404 1
0.164409846025179 1
0.23157913856055 1
0.444531993323285 1
0.381730814472635 1
0.29819200904523 1
0.430698730475789 1
0.324131642553454 1
0.167404503013618 1
-0.0732019051578646 1
0.0929907459790449 1
-0.109908862437776 1
-0.0767748704736499 1
0.440498220631662 1
0.143733894995498 1
0.251093552746373 1
-0.045256811797683 1
0.286606234539755 1
0.361744262781597 1
0.336669399881614 1
0.368957967339868 1
-0.0176786637261123 1
0.181691432372173 1
0.56112316461498 1
-0.0421314247397441 1
0.39583468421839 1
-0.03371624452466 1
0.00322644139676593 1
-0.273911779267402 1
-0.0541194930374016 1
-0.0900478155209963 1
0.0905281005712379 1
0.118105100042309 1
0.527845774157161 0
0.355304488099541 1
-0.0448702267538782 1
0.401319655325877 1
0.156484054413563 1
0.231651736951286 1
-0.406632307589744 1
0.0793470949174205 1
0.374551816795396 1
-0.000347258156881719 1
0.31414651022386 1
0.308901278831987 1
0.675608077991487 0
0.26890619086216 1
0.331964639126367 1
-0.108302282601651 1
0.0387655861763023 1
0.698268342547061 1
-0.00243320129683272 1
0.162571544207102 1
0.0919151458948421 1
0.385006919044328 1
-0.264626513307309 1
0.759597609156689 1
0.300968369788433 1
0.730205189152611 1
-0.0884636323650951 1
0.384927419085656 1
0.246844611555652 1
-0.119346955094924 1
0.223717088671098 1
0.597688732465455 0
0.117814238539105 1
-0.281762456659473 1
0.0186013100003203 1
0.139792033137487 1
0.513940475374633 1
-0.203628000305515 1
0.157026472934048 1
-0.0985099942057126 1
-0.0170790333185107 1
0.488295970222768 0
-0.345897871175638 1
-0.000230416301065337 1
-0.219162780002106 1
0.207827641448435 1
0.294167861534228 1
0.472661561148124 0
0.487895259942182 0
0.268402669628223 1
0.261165653316636 1
-0.174304087994647 1
-0.00428337629368784 1
0.151189014943586 1
-0.0605521005341371 1
0.456551792645303 1
0.722482341241515 0
0.000183585232158431 1
-0.187418665953821 1
0.424650710554432 1
0.360593888788575 1
0.697926248039844 0
0.229797610122191 1
0.460413033574623 1
0.366749769486877 1
0.552192490541626 0
0.240346371863823 1
-0.125402992078845 1
-0.434320639456613 1
0.14962789274719 1
-0.287998634732336 1
0.157402189178506 1
0.204977009345821 1
0.706993060442762 0
0.199766072491921 1
0.024301042049124 1
0.0439208532057469 1
0.184293156568591 1
0.117354174028031 1
0.154348173220323 1
0.149418438166389 1
0.0412676374623965 1
-0.201457749208967 1
-0.245565823791441 1
0.282495995667064 1
0.33625633645559 1
0.262612421387276 1
-0.168807546264215 1
0.391826640832119 1
0.0519220182751467 1
0.0491362521820226 1
0.123044658945314 1
-0.174130639234712 1
0.335022983441654 1
0.242988731813458 1
0.312004547451233 1
0.233396488554756 1
-0.153651684253457 1
0.576205577214347 0
0.298786403810188 1
0.102974552442535 1
0.379569764298293 1
0.127319936730283 1
0.288881245788548 1
0.177513214590998 1
0.717291920688446 1
0.223630425720111 1
0.533457940525809 0
0.45646733966264 0
0.215964727951268 1
0.474984630012838 1
-0.0639532923657367 1
-0.087396397793833 1
0.107146001613523 1
0.201517567699989 1
-0.0726883590628275 1
0.362270467819062 1
0.192696570173676 1
0.297182280411028 1
-0.0338176434273379 1
-0.0917207326533414 1
0.0643523096731742 1
0.125562022099949 1
0.201783481879437 1
-0.032233102792721 1
0.269225075888408 1
-0.155892923568091 1
0.0306435828259853 1
0.218783478008527 1
0.0811632504551113 1
0.2918724155555 1
0.0689027730052698 1
0.574553411831758 1
0.0747554080990766 1
0.262141281744284 1
0.218254130736073 1
0.118185150162417 1
-0.290391382654667 1
0.167873895385409 1
0.15416511385941 1
-0.136486647895194 1
0.395482000722928 1
0.0105889237383224 1
0.423270459873071 1
-0.0752566479970507 1
0.0890657854148909 1
0.00306777642896293 1
0.0262270469944557 1
0.17922016996809 1
-0.274700290214377 1
0.130593259868555 1
0.435609890514521 1
0.104429762760698 1
0.0767094033696687 1
0.309172324489059 1
0.128057126466515 1
0.254814159241682 1
0.579362886917834 0
0.178469684556298 1
-0.368631300967194 1
-0.119152428437313 1
0.0919925647881289 1
-0.415253891143969 1
0.114539806656237 1
0.267905250410237 1
0.430606568926025 1
0.503602299172814 1
0.298765400152181 1
0.216827130328347 1
0.215360396344799 1
0.61050434169191 1
0.17071602585791 1
0.539718880382318 1
0.287848540441937 1
-0.379985745049827 1
0.217658420757307 1
0.103424392860413 1
0.152841815059836 1
0.00519956686814388 1
0.0134504486362967 1
0.279658593718439 1
-0.0111564763136143 1
-0.036397595047122 1
0.291385625683607 1
0.47619415710944 1
0.616671272504256 0
0.374496220326464 1
0.126001128836004 1
-0.267876834310547 1
0.128136604349963 1
0.231719412741954 1
1.04748195937479 0
0.0664982466441994 1
-0.148815607315219 1
0.156030860687241 1
0.692080425934441 0
0.17134195237982 1
0.494193178421124 1
0.0924083261518555 1
-0.0760598323589157 1
0.0696460601478001 1
0.489454890997351 0
0.450104285419818 1
0.267604412032887 1
0.100687686664757 1
0.200271216783543 1
0.173161778449329 1
0.306089599136648 1
0.181614083448835 1
0.621428792181137 1
0.154207145022325 1
0.023334296202313 1
0.12328693073099 1
0.200972759763022 1
0.390010969804855 1
0.0577112320006276 1
0.420641389043531 1
0.560977551406823 1
0.0511080528428143 1
0.38877845570243 1
0.15137922809063 1
0.401143907312552 0
0.40895307451101 1
0.347826890305629 1
0.59115938557234 0
0.183633959166264 1
-0.596166067134246 1
0.0541692639828601 1
0.518339910401521 0
0.0922342706796775 1
0.0456375576288791 1
0.0516091818890619 1
-0.17472804628633 1
0.361450004558437 1
-0.333440790600332 1
0.504320288687658 1
0.262172241031188 1
0.300052229609286 1
-0.331886727874239 1
-0.349536191455111 1
-0.340314250530963 1
0.109250761321041 1
-0.0125921843575785 1
-0.11775579804856 1
-0.299419501035437 1
0.387182850709783 1
0.00752950151322827 1
0.175777904486159 1
0.699347192066991 1
-0.00883125389258219 1
0.261365661077824 1
0.185087179484124 1
0.632440626012008 0
-0.371742602003666 1
-0.0230080813307637 1
-0.0221028998890152 1
-0.0538227379663721 1
0.0911148753700688 1
0.348040694099691 1
-0.515933068786721 1
0.48175377597409 1
0.413588433719588 1
0.274906154380744 1
0.265015141479421 1
0.103736972372946 1
0.0395099816794409 1
0.123461488995775 1
0.260323335029942 1
-0.171423509403034 1
-0.236883759732577 1
-0.0151269525294727 1
0.403007432868645 1
0.246373680065502 1
0.378236733725153 1
0.179958515579957 1
0.433663630285798 0
-0.0877807492661152 1
0.407220498207909 1
0.252009917475406 1
0.0125588365485438 1
0.0638490685007777 1
-0.18913429697101 1
-0.123356380271142 1
0.347034218708531 1
-0.0250374690081492 1
0.554624327746889 1
0.126664057464375 1
-0.0941224730669149 1
0.208612645670682 1
0.0704023545940672 1
0.258645721828487 1
0.307031684341492 1
0.12976277392354 1
-0.0492806747665572 1
0.650302299946049 1
-0.0428417252091399 1
-0.00870932543030442 1
-0.0678149119335658 1
-0.286407792628342 1
0.0410365366446689 1
0.0650455734257749 1
-0.22974534495651 1
-0.132795000990221 1
-0.174694461385414 1
0.389194340352597 1
0.234609759849063 1
0.434786422687348 0
-0.113809284542041 1
0.0496132405549717 1
0.308456295514758 1
0.32141308608643 1
0.372503764990207 1
0.403138376475755 1
0.138940143118851 1
-0.190666098679993 1
-0.717774291351831 1
-0.125178591190893 1
0.162585439089975 1
0.270230420638917 1
-0.0603365290512745 1
0.466371461741935 0
-0.52764242700097 1
-0.0778981801091151 1
-0.166719123057473 1
0.121203824540778 1
0.570090307809954 0
0.522034626605606 0
-0.0724212679683209 1
0.123888853859304 1
0.358833952464349 1
0.270046906390884 1
0.773623335723157 1
0.197860987148946 1
0.247855797530111 1
-0.146103310369848 1
0.0607927085720542 1
0.538727555384861 0
0.189626447248131 1
0.250560716671556 1
0.474019025666473 1
0.580532535520512 0
0.00827744941282167 1
0.20002645964593 1
-0.212215169520859 1
0.650866318973659 1
0.067612530253828 1
0.328158976990042 1
0.203848549643837 1
0.396196621020922 1
0.942167579013163 0
0.00155277992860772 1
0.145229472800066 1
0.0559695536586643 1
-0.289875626776225 1
0.409592041565308 1
-0.779829264541885 1
0.389895233536383 1
0.111427293955709 1
-0.0530846004475629 1
0.135369865550188 1
0.345448678498715 1
0.226883799917815 1
-0.197998044534377 1
0.270501971756965 1
0.668685273003779 0
0.077025999493307 1
-0.0265976083644405 1
0.35684267460676 1
0.220265728021198 1
-0.010419209323543 1
0.446298222234375 1
0.246485577356731 1
0.381350094003057 1
0.349933060753045 1
0.120239821859282 1
0.387775498812462 1
0.131008381236738 1
0.273914607227545 1
0.166011565992784 1
0.0474771191814935 1
0.0218728653681013 1
0.285355008943094 1
0.222147708198269 1
0.305095571873084 1
0.377273859887289 1
0.0582358226695804 1
0.308404086085439 1
-0.0397698765747184 1
-0.00721467337477254 1
0.304756783328737 1
-0.0309663959508769 1
-0.0474309397425463 1
0.349877106571796 1
0.658172228237507 1
-0.23748635571518 1
0.630471215877648 0
-0.0707215394231782 1
0.115584107476949 1
0.326762495720977 1
0.478096857728578 1
-0.103776931265007 1
-0.0819236859493156 1
0.0582194799525913 1
0.181235071405447 1
-0.0246234979075279 1
0.0787311796392854 1
0.0418679669838696 1
0.388890190115863 1
-0.421413819213871 1
0.174391538562012 1
-0.0258914395043377 1
-0.00247527103936412 1
0.504703814008619 0
-0.119028573674656 1
0.0185937301281967 1
0.427935979764617 0
0.129452692953515 1
0.344106854272689 1
0.0977750020179998 1
0.312520028967518 1
0.187016996154198 1
-0.0629875942483345 1
0.0745690943517533 1
0.12005184334784 1
0.0108361582333027 1
0.0990400332713476 1
0.265021997925959 1
0.336097068800998 1
0.420933479257656 1
0.318666804274578 1
0.613061394546982 0
0.11504731771251 1
0.243172383408997 1
0.202593072590769 1
-0.0485454405589374 1
-0.00721017937492287 1
0.188683764994385 1
0.378274822396153 1
-0.0671116903151862 1
-0.0252538436992896 1
0.326440713912658 1
0.119128120231125 1
-0.137080846919971 1
0.194089972630421 1
-0.389788423099832 1
0.459994593417929 0
0.211136894220378 1
0.329005652847258 1
-0.396980740486014 1
-0.0491530490150449 1
0.164996477725328 1
0.392800637179501 1
0.00266220492652723 1
0.364447846702213 1
0.197071778467018 1
0.433526576420951 1
0.0899764499741445 1
-0.111905875192111 1
-0.25419692259461 1
-0.0831773761090944 1
0.17635985345563 1
0.166308633350169 1
-0.043837309081794 1
-0.232974018460449 1
0.180079349780399 1
0.0447446202357724 1
-0.139244831934069 1
0.0792505219006588 1
0.134147646139662 1
0.334181803855456 1
0.815728435615993 0
0.382216132485698 1
0.120013119819854 1
0.00666654401862068 1
0.386703519007967 1
-0.0590359041910694 1
-0.082561249692081 1
0.424149328094033 1
0.241871898409167 1
0.163632949050327 1
0.407157162153872 1
-0.0753574564515625 1
0.261854339642429 1
0.134650461833398 1
0.253568112702397 1
0.467592765252063 0
0.0577493929900983 1
0.574006384918293 0
0.216372366118094 1
0.251601213317048 1
-0.0299296199335545 1
0.50521657442517 1
-0.0620293773101434 1
0.437738131976355 1
0.577222558107635 0
0.35068059531756 1
0.00696967754733156 1
0.0163491513380112 1
-0.0451625880311941 1
0.212183185773474 1
0.285916178100805 1
0.646961327634182 1
0.0480375024911806 1
-0.023684210724426 1
0.0269526870353451 1
0.194912500541042 1
-0.129260515850924 1
0.0499229317632963 1
0.21788381781037 1
0.323302371215576 1
0.47859271071752 0
0.581306194656305 0
-0.189709087749028 1
-0.223744300218282 1
0.191965478283265 1
0.616813884436339 1
0.569789041314234 0
0.317872409576033 1
0.0334478124460471 1
-0.356965504558507 1
-0.00878536687015709 1
-0.087207908113654 1
0.437020851519737 1
-0.0213451442532689 1
0.213699594125573 1
-0.0182305489204385 1
0.338478706506853 1
0.0347505795542307 1
0.435098710566924 1
0.343250467595037 1
0.323800925035472 1
-0.065647162132867 1
-0.0245864355919546 1
-0.0327753485472674 1
0.0988696361094714 1
0.243380062131476 1
0.120574891202937 1
0.16868093370734 1
-0.230949998288526 1
0.241146820234479 1
0.230349123204853 1
0.110840647782237 1
0.744115702184422 1
0.0256881977922472 1
0.521219682725051 0
0.178599857621031 1
0.421050682282734 1
0.521248591343143 0
0.258285942260698 1
0.0832996489543336 1
0.289872388640385 1
0.0720329011939355 1
0.193443895129345 1
0.427292980741357 1
-0.221694775164155 1
0.423897052784389 1
0.459920547004246 0
0.325561872736949 1
0.151659252271237 1
0.618531412227019 1
0.437892520834385 0
-0.0893655833167891 1
0.257168485607709 1
0.420587778305439 0
-0.0700216144728206 1
0.0235546647349035 1
-0.00438752548849301 1
0.188017855861132 1
-0.109585535497105 1
-0.127004736385071 1
-0.067132230410959 1
-0.123683578575288 1
0.475258837883585 1
0.387154086806493 1
0.146638939962808 1
0.19902091324973 1
0.310577364170842 1
0.151115172452411 1
0.23999743505935 1
0.378440030679966 1
0.559701440398414 1
0.470524279081455 1
-0.0416618776232763 1
0.244652549346116 1
0.245654037777467 1
0.429400885009622 1
0.126092062600518 1
0.133117104777579 1
0.107693022827202 1
0.5489132156034 0
0.433251863938848 0
0.402980387258233 1
0.404017948656249 1
0.458392806834326 1
-0.120002604901844 1
0.372999113936562 1
0.15972526060116 1
0.650449597776767 0
-0.508910359717212 1
0.275905177523143 1
0.233487868474315 1
0.0259140122373458 1
0.255432620797026 1
0.298726034021454 1
0.420651459550534 1
0.245832595014164 1
0.081093937402777 1
0.559310268760896 0
0.226795010986321 1
0.144521977264883 1
0.133608225229422 1
-0.275556475309712 1
-0.0580170893913921 1
0.572941043097812 1
0.190982720104214 1
0.127010058763461 1
0.095963177105198 1
-0.320716627734051 1
0.67421660711487 1
0.185058740099528 1
0.0808463884347791 1
0.3233325944385 1
0.22644427489882 1
-0.182132771500229 1
0.236380877884056 1
0.0166360263769729 1
0.334648827921631 1
0.0907158213142266 1
0.02679168381967 1
0.194247821650008 1
-0.0814167911270233 1
0.168139040646997 1
0.211396117200182 1
0.284079058530459 1
0.745607945549046 1
0.265845877319741 1
0.163109136693633 1
0.372832228156443 1
-0.06241563067661 1
-0.358726299765682 1
0.215681141204827 1
0.507395317869344 1
0.042288688503224 1
0.0643928363204662 1
-0.146467818431641 1
0.393583160166025 1
0.589496452065483 0
0.225669609760087 1
-0.246818530181145 1
0.227262721028734 1
0.494620070160931 0
0.0546707216192682 1
-0.226341999745364 1
-0.330045187956894 1
0.49074984944807 1
1.18069399569765e-05 1
0.64233614597975 0
0.324318659387776 1
-0.0973764667570872 1
0.216528042128604 1
0.419532573790237 1
0.602778556468024 0
0.325931180433607 1
-0.11161956117719 1
-0.000554015175928877 1
0.0158479451102525 1
0.512961802990956 1
0.187397837294874 1
-0.50135517618488 1
0.563259691674262 0
-0.169055502438512 1
0.271364592039488 1
-0.0820549083246851 1
0.319528387371815 1
0.33230964214583 1
0.397546807776054 1
0.0110430916511613 1
0.133414182509908 1
0.171790542432138 1
0.598583932983305 1
0.0563589079112493 1
0.108989908815875 1
0.28401471346237 1
0.46408995425456 0
0.167076328910877 1
0.365470203327513 1
-0.193696253327742 1
0.532507876858263 1
0.165773895089996 1
0.526408396588487 1
0.469403729337356 1
-0.0121128497938812 1
-0.158616529513231 1
0.283983978982864 1
0.200753491223816 1
0.317408536515572 1
0.176637022907352 1
0.64533328501923 0
0.080682675537398 1
0.625892166350802 1
0.153624439258742 1
0.361354728518061 1
0.583240629372686 1
-0.00949888243307346 1
-0.0921145991445816 1
0.36613602221448 1
-0.758013052808881 0
0.308551024434789 1
0.251072316292335 1
0.25964379849712 1
-0.00605712711241735 1
0.271700976790087 1
0.529511017217674 0
-0.0294952065103722 1
0.538249763227708 0
0.0804467042816015 1
-0.147615831586475 1
0.239400018431674 1
0.231821865104568 1
-0.105540016629982 1
-0.121617208200405 1
-0.325941239586306 1
-0.404344806924828 1
0.0135727225259789 1
0.0296377288316595 1
0.568197295969146 0
-0.244061734649459 1
0.409043500600006 1
0.11446880445863 1
0.111295628836889 1
0.35239976513588 1
0.765724305999926 0
0.38152781284247 1
-0.169222713485233 1
0.177443359193698 1
0.282304316115972 1
0.246357157933213 1
0.593738685579018 1
-0.234199883347995 1
0.418881294644244 1
0.389391589676804 1
0.0903621876178798 1
-0.0428349820290226 1
0.372476620886785 1
0.62817976058161 1
0.0532707641227599 1
0.119402806674496 1
0.545564068824324 1
0.217325181945482 1
0.273203707070866 1
-0.0616625580795327 1
0.238561223299911 1
0.134906629222473 1
0.041595814443064 1
-0.042072204837603 1
0.582350513223071 0
0.0530984975662352 1
-0.0132758016919136 1
0.0330382937750445 1
0.243348084435724 1
0.48254986391822 1
0.142856306448108 1
0.431161618242459 0
-0.0722675640852504 1
-0.0414305875009676 1
0.315981787964833 1
0.0313150674619958 1
0.216617882812908 1
-0.177679611425911 1
0.337259260477752 1
-0.0409079254852956 1
0.0657791952265332 1
0.381717341010691 1
-0.0607285707656968 1
-0.0382750989322995 1
0.493822389051782 1
0.267152198801701 1
0.435837409899534 1
0.486925028192159 0
0.137527012094449 1
-0.0515937416603133 1
0.348807653800313 1
-0.0255821627026885 1
0.180433361197024 1
0.182955596679279 1
0.169662329248313 1
0.139916890913384 1
0.333403604895227 1
0.262777383445396 1
0.533683381436711 0
0.0172333586481838 1
0.302273823316269 1
0.247873298224698 1
0.0281313488296048 1
0.640453998974242 0
0.79631796916089 1
-0.468553033036561 1
0.359137471838635 1
0.148270162593868 1
-0.128810231077591 1
-0.318158916943436 1
0.152261938121857 1
0.655645377406734 0
0.297935926802538 1
0.260380755973244 1
0.0190955447556619 1
-0.117650237393294 1
0.252143383230088 1
0.0760553291628421 1
0.558111874999188 1
-0.221180438369947 1
0.259868394553203 1
0.324993942090778 1
0.190000652081567 1
0.0498146808116689 1
0.213685646900988 1
0.100176371186677 1
0.517996230491125 0
0.217550810619809 1
0.384826671346669 1
0.12202085036295 1
0.175675395115643 1
0.2210625818341 1
-0.0646692956070704 1
0.00336723348535996 1
0.230315818376983 1
0.162189157258289 1
0.0765574059318443 1
0.588838248211235 0
0.236462328451286 1
0.166143011942583 1
0.265194884814847 1
0.400141867430648 1
0.286555409365379 1
0.410767802176902 1
0.160814212652694 1
0.464986040953247 1
0.385046212946147 1
0.0775418903986842 1
0.506799172958538 0
0.548022946385774 1
-0.0333052663943499 1
0.681889415029611 1
0.253260123258449 1
0.440340156404519 0
0.141779181342023 1
0.494448714577658 1
0.525571953629388 0
0.343441104455836 1
-0.0521561580644205 1
-0.156040104264439 1
0.00154014565767453 1
-0.0272656069837311 1
0.25139999930564 1
0.162325512850139 1
0.171363861863027 1
-0.437869265119614 1
0.151807789636018 1
-0.0462684640345731 1
0.591264372651191 1
0.293223568863436 1
0.316624847382501 1
0.535065116618235 0
0.203069204993339 1
-0.220796774319297 1
-0.751633543511703 1
0.188252486957504 1
-0.0504961261441397 1
0.108851442274391 1
-0.0401109946262021 1
0.256216162783525 1
0.2671587517811 1
0.13639428153587 1
-0.275822524836068 1
0.504933383909102 0
0.528831243778922 0
0.231400533138862 1
0.44845354939869 0
0.328353066920526 1
0.194170946373746 1
-0.14410260836161 1
0.0738876453721754 1
0.350163610195562 1
0.13221572421241 1
-0.444366889587387 1
-0.197963114986519 1
0.113696446512142 1
-0.0467811994406804 1
0.0738238326166861 1
0.337471350438545 1
-0.0276108141510227 1
-0.309308821515106 1
0.333696104575611 1
0.181428047521412 1
0.0262401598277775 1
0.15465745145199 1
0.464331136260936 1
0.156413045592168 1
-0.186769690254484 1
0.324937292344324 1
0.550650223041882 0
-0.126205746415588 1
0.152478985564977 1
0.178720386469866 1
-0.0866717891060807 1
0.163237930989603 1
0.0356271186573998 1
0.00480593008408815 1
0.121606675793026 1
0.501260726083026 0
-0.0619741252902991 1
0.13003782339196 1
-0.156622778131697 1
0.176733208463959 1
-0.140700974955879 1
0.527948414349463 1
-0.147151360623664 1
0.0168987485743219 1
0.262244449749852 1
0.461612983685713 1
0.0563891848707272 1
0.241690345284361 1
0.0707719195341059 1
0.265973362127203 1
0.371737290522648 1
0.0195694799182281 1
0.202094409913627 1
0.281021896220189 1
-0.0190895398052517 1
0.158524925467811 1
0.345724447097368 1
-0.0418784312341417 1
-0.200560315757813 1
0.232025962660592 1
0.339438577812891 1
0.438348778422215 1
0.386351924348974 1
0.0548874398525466 1
-0.190845686159714 1
-0.146889911676829 1
0.209123114834096 1
0.190851592728988 1
-0.0891099137392291 1
0.0191301237337606 1
0.211527059249183 1
0.149375489613859 1
0.556812677078155 0
0.116479217718767 1
0.958697300492373 1
-0.0500487528134111 1
0.17818139529786 1
0.307807836998317 1
0.123627475160677 1
0.0588550284695864 1
0.256247104495117 1
0.0320798367755529 1
0.0852741090622153 1
0.241552678430524 1
0.137952805752078 1
0.574623255317353 1
0.180056709066292 1
-0.157231593476063 1
0.6736214371414 0
0.0372409062635227 1
0.143707842819473 1
-0.235613699190635 1
0.041275133282999 1
0.365618090803282 1
0.361108950173477 1
0.031587071085139 1
-0.209183803704835 1
0.315934756593844 1
0.236648992405382 1
0.239398208225302 1
0.347266723990493 1
0.075900297064771 1
-0.2658548900104 1
0.464286783223781 0
0.157858996885079 1
0.236966446182892 1
0.155967670138037 1
-0.000720364523509882 1
-0.458979467610648 1
0.227837653210368 1
0.0745924385304735 1
-0.00564764960938288 1
0.745254846855264 0
0.174552682904025 1
-0.0121137441220878 1
0.508297257301375 1
0.0195244780623822 1
0.441914807039756 0
-0.110858953217669 1
0.270059701856665 1
0.781042826908006 0
0.121334086867528 1
0.117723532211527 1
0.321182649382031 1
0.133006823431955 1
-0.0778135989618951 1
0.278027180252512 1
0.461613568030754 0
0.213530877691015 1
-0.0236279206812025 1
0.0927004048867357 1
0.267640394984621 1
0.113703159251376 1
0.126035149229448 1
0.0190640068343312 1
-0.0351834469454503 1
0.245784585089821 1
-0.119802788475644 1
0.436255627801599 1
0.057452159593165 1
0.170676459903646 1
0.188386029726404 1
0.233732609191471 1
0.0900191366324299 1
0.305093890780254 1
0.0476862530478999 1
0.0513775389217104 1
0.0814643164942112 1
-0.22928806546528 1
-0.285908809438987 1
0.444380630732932 0
0.0559978159467001 1
0.224732258408396 1
-0.173425482871136 1
0.290633751994223 1
-0.110410433997442 1
0.266653897941063 1
0.307663803887472 1
-0.121531771117432 1
0.483956306228067 1
0.182514624860118 1
-0.0353069253079749 1
0.704685608368526 1
-0.262752294123171 1
0.281290669476518 1
0.690004697275442 0
0.382422001060966 1
0.151439813150186 1
-0.558081477503179 1
0.0247892144159626 1
0.211985455386537 1
0.0977800062172947 1
0.0809553278591902 1
0.0283504850122552 1
0.262268594226738 1
0.198227898052768 1
0.801095682401327 0
0.258382227711282 1
-0.0087678316998083 1
0.326502600445513 1
0.63064973934956 0
0.262301605791506 1
0.019947254630549 1
0.457963598163995 0
0.193356060422875 1
0.081722059087034 1
-0.0140541918839003 1
-0.200124719644557 1
0.282469244570094 1
0.243021754800515 1
