# Supplementary material for: Bias caused by sampling error in meta-analysis with small sample sizes
Source: PLoS One. 2018 Sep 13;13(9):e0204056. doi: 10.1371/journal.pone.0204056 (PMC6136825; doi:10.1371/journal.pone.0204056)
Supplement: S6 File — (ZIP) [file pone.0204056.s006.zip › results N = 5 theta = 0 tau = 0 sz = 100-500.txt]

"dl.theta" "dl.cp"
-0.105970770211453 1
-0.00412638160104866 1
0.151438548254225 1
0.0264984721186097 1
0.0696252797954036 1
0.0248610395735656 1
0.0476632995911986 1
0.0861098411941282 1
0.00650649684988078 1
0.00244881879187521 1
-0.0402139612431104 1
0.0319893622449105 1
-0.020449856173143 1
0.0612302337828857 1
-0.0340367034182316 1
0.0336076094234887 1
-0.0310156720907074 1
-0.070416519169219 1
0.0780807244546711 1
-0.111917543143579 1
0.101984217012033 0
0.0186924385693955 1
-0.0729662473649039 1
0.0563209953297846 1
0.041568715210803 1
0.0410147261952666 1
-0.0412001060109438 1
0.0390338058829143 1
0.0472695684730711 1
0.0168508406358207 1
0.0733459920402586 1
-0.106506582951602 1
-0.00436072603688458 1
-0.027975385714243 1
0.0423995004768224 1
0.0196082351228915 1
0.00477874611131569 1
0.0837079658577155 1
0.0131849559378882 1
0.0090648698299295 1
-0.0240876370310805 1
-0.0050297279605881 1
0.0632278659854219 1
0.00720784227554248 1
-0.00423376140276707 1
-0.0758986871647557 1
0.041971572686004 1
0.0029705152764667 1
-0.0269623484434643 1
0.00854784253669278 1
0.0408349083378515 1
0.0105494411348536 1
0.0292503880581668 1
0.0955069699017194 1
-0.0568607328934832 1
-0.110890259028953 0
0.070407767961237 1
0.016852736255163 1
0.0217546499845366 1
-0.00235466690108743 1
0.00277191874486902 1
0.10288667120769 1
0.00969793821461851 1
0.0793995041908779 1
0.0530595129251514 1
-0.0246156739487437 1
-0.0134001378996529 1
0.0266856511775105 1
0.034009011735189 1
-0.00389227296930682 1
0.0890307701394096 1
0.0123661616556127 1
0.0493788290663311 1
0.127661879607524 0
0.0866188630058254 1
0.13810490015964 0
-0.0452830277572504 1
0.00302286698226736 1
-0.00635812995208647 1
-0.0675414728637335 1
-0.0530261150742678 1
-0.0112202480618024 1
-0.0268256028505317 1
0.079293971551925 1
-0.0766827153373355 1
-0.0310678118169004 1
0.02291046933301 1
-0.0432369772960513 1
0.00533330372200851 1
0.0666483224431827 1
0.0329479889312045 1
0.033287714572464 1
0.0374075361332101 1
0.0841667266402777 1
-0.0360189828434598 1
0.131801613030907 1
0.131898353207455 1
-0.0539837861465629 1
0.0123167824044003 1
0.105092414190306 1
0.0101312556823967 1
0.0900230843793725 1
0.0181933656577469 1
0.00729612685680033 1
0.0564929620238865 1
-0.0736237178091036 1
0.0684418460955297 1
-0.036882450385863 1
0.0182178242077463 1
-0.150515937010738 0
0.0922969074720721 1
0.0563529511701546 1
0.022967631601214 1
0.0159924289426145 1
0.0990865351234742 0
-0.0284224333618428 1
-0.0404350702083166 1
-0.0128757514297043 1
0.0220795207794569 1
0.0168396108149571 1
0.12845738533706 0
0.115742803160258 1
-0.0128016955785056 1
0.0736526871193777 1
-0.0488443388544032 1
-0.0651113099498158 1
-0.0323433539445336 1
-0.0129143115951876 1
0.00670586191325492 1
0.0188738453724396 1
0.0142727900472401 1
0.0477887834964601 1
0.130502533534415 0
0.0692546085283283 1
0.136485836352932 1
-0.00557937127414641 1
0.0403684605328208 1
-0.02818511309921 1
0.0012847977077405 1
0.112259783789322 0
-0.000656574726991191 1
-0.0351467002354327 1
0.0282187975862716 1
0.0199520881546808 1
0.0359400246046142 1
0.00384955182949127 1
-0.0241925284432769 1
-0.00125665467484605 1
-0.0692217853186474 1
0.0243293489428301 1
-0.0328760830591198 1
-0.0301312026123709 1
0.00639845937073615 1
-0.0201503729382589 1
-0.0475496317068569 1
-0.0774787765726158 1
0.0260479045711932 1
-0.0293562414745362 1
-0.0453634283414307 1
-0.01858931003447 1
0.0693401026114932 1
0.0675614447926422 1
-0.0533574741099952 1
-0.0532081013015156 1
0.132734870313575 0
-0.0401336042502685 1
0.00276655133702192 1
-0.00766064182940947 1
0.00413904499303017 1
0.0305657509894048 1
0.0959375836173426 1
0.00748081032057715 1
-0.0885793639867236 1
-0.0669955989316339 1
0.0542952065870282 1
0.0381026890663782 1
-0.0252190539677059 1
0.0341608078752307 1
-0.00736165964791431 1
0.0361012792866269 1
-0.0402727016479936 1
-0.00556234519392799 1
0.0417292830742798 1
0.0391902294541872 1
0.0249190223742695 1
0.0208925862238318 1
0.042303963781167 1
0.048925289235311 1
-0.0359895303991565 1
0.0491691430622999 1
-0.0159034128915785 1
0.00686720262371386 1
0.112513093085573 0
0.0502919958723845 1
0.0831338666050821 1
-0.0323524297639487 1
-0.00273682862813608 1
0.063366848971124 1
0.06188600146319 1
0.0225791906921867 1
0.0184495048523125 1
-0.0185620520881744 1
-0.0127126613910717 1
-0.0334125821458963 1
0.0136751254734015 1
0.0782835866227464 1
-0.0925031445568601 1
-0.0989124913418811 1
0.00134349259629809 1
-0.0634403182762645 1
-0.061899805478997 1
0.0419283526151045 1
-0.00795400230150795 1
0.0176869752569791 1
0.044698050550559 1
-0.0332110329311678 1
0.0722947732059001 1
-0.0165725139001742 1
0.0261086658289144 1
-0.15444745393755 1
-0.0767685717351985 1
0.0225512289358212 1
0.147913556200997 0
0.0704925777794367 1
0.0689693036499713 1
-0.0473587817226191 1
0.000403853958427739 1
0.0779779477501751 1
-0.0686772983124251 1
0.0583783843437141 1
-0.0055844096737384 1
0.0490328356874721 1
-0.0435263663294612 1
-0.0447375241991813 1
-0.068420353666292 1
0.060801254454016 1
0.0809141231992342 1
0.072609169478442 1
0.0321149724062507 1
-0.000699989447800065 1
-0.00229584767564489 1
0.0709443236798561 1
-0.0506731554612075 1
-0.118843964472366 1
0.0365015180009359 1
0.0574964554323307 1
-0.0591186223879954 1
-0.0114427349766764 1
0.00112000697313464 1
0.020120319700437 1
0.0300553445156231 1
-0.0064145952748615 1
-0.0261400333662584 1
-0.00558777845327488 1
0.0821126698217025 1
-0.0847427233764105 1
0.0107569513394863 1
-0.0325754950052987 1
0.0134947583839811 1
0.00389197183750233 1
0.0224735094825741 1
0.0137228419427327 1
-0.0147308562525978 1
-0.0358805367751691 1
-0.000735779886634355 1
0.00692082054498222 1
0.0225274492039183 1
-0.0338806047621051 1
0.0682312025084759 1
-0.043586647499606 1
-0.0733877600392085 1
0.0787810637039245 1
-0.0121630483178888 1
0.087909665194928 1
0.0524381136574694 1
0.0142860515806485 1
-0.0214294334821202 1
-0.0156025707562672 1
0.139445960442975 0
0.00175665082185662 1
0.0462208565350821 1
0.113278649500075 1
0.0139518935364889 1
-0.0428494142888758 1
0.0678891223954852 1
0.133190874164931 1
-0.0180812756048848 1
0.0717145403374226 1
0.0146465643908564 1
-0.00274028206393176 1
-0.0376676213305673 1
0.0689635746018822 1
0.0188837098590473 1
-0.0450589902879738 1
-0.00731489507678783 1
0.07217464256345 1
-0.0209447445273766 1
0.0275775948842876 1
-0.0353258155878583 1
-0.0628056400196977 1
0.123257726867037 0
0.0839726963722968 1
-0.00493847919452218 1
0.0502580535591269 1
-0.0302138124065995 1
0.0721670596656158 1
-0.000941309911874862 1
-0.0238278811959024 1
0.0254448626722819 1
0.027063398924361 1
0.128914845248542 1
0.0248980676084668 1
-0.0153949676592911 1
0.0518372195253349 1
-0.0193408014747815 1
0.0180373809745347 1
0.0032909511473496 1
0.0469516269208065 1
0.0565457575477943 1
-0.0266029874832931 1
-0.0395954987738946 1
0.00841879040025232 1
0.0277252898295019 1
0.0308990378817836 1
-0.0829035806972733 1
-0.0690928947807107 1
0.0115883862686753 1
0.0792713860083278 1
-0.0931294911361149 1
-0.0656331862643058 1
0.0243808684019993 1
0.00237591431808769 1
0.0177301521958555 1
0.016068212805667 1
-0.0153511661223425 1
0.0503134278702387 1
-0.0819771051967038 1
0.032781921687397 1
-0.00863197217715734 1
0.0504823589371036 1
0.0443413864431034 1
0.0365256788212453 1
-0.0412227177855644 1
0.0965801751547318 1
-0.105411717900677 1
0.0628426042547014 1
0.0465561976815232 1
0.00188260186629367 1
-0.0102549239766552 1
0.0233688123261024 1
0.0444466353560728 1
0.0107573015349919 1
-0.0149532724321684 1
0.0874213087553393 1
-0.0270101421683124 1
-0.0244822804011241 1
0.0570921156816791 1
0.00841478436761153 1
0.0347055185173728 1
0.00471265902935087 1
-0.0419789463501903 1
0.0907869290033188 1
-0.0554364648348682 1
-0.0748190741159197 1
0.0148353161455749 1
0.0279482777054983 1
0.0541706255195748 1
-0.0330889439220727 1
0.0563314115557082 1
0.0788764664583471 1
0.0360349645891676 1
-0.0207382219532581 1
0.0837918172557451 1
-0.0892287986352051 1
-0.00325014796728649 1
-0.0203271602273537 1
0.0409993636972223 1
-0.0415857550816817 1
-0.0201248775976336 1
-0.044926309976316 1
0.0332519481287069 1
0.00175251695551734 1
0.0582081786136022 1
-0.0018126347587702 1
0.0991358234718506 1
0.0327686011434473 1
0.017666387503871 1
0.0220291142698405 1
0.0844067583288898 1
-0.0576274149351685 1
0.00592714660729972 1
-0.0213634084347994 1
0.0455721964435103 1
-0.0717557378149426 1
-0.0239297575099467 1
0.0488668593265984 1
-0.0198021524350319 1
-0.0425931845893921 1
-0.03855897189084 1
0.0215719086786789 1
0.00534051153874659 1
-0.0468985235648691 1
0.0273726357056461 1
0.103512630260823 0
0.0658054817264951 1
0.0428737813414008 1
0.0369014575806005 1
-0.0284809078094061 1
-0.00987797241006281 1
0.0702773779012851 1
-0.11629424916606 1
0.0618611981224023 1
0.0179296608111034 1
0.0437512886848866 1
-0.00812045716911591 1
0.00124751302870412 1
0.0284128693669826 1
0.0505314874092649 1
-0.102815396947559 1
0.00250508338889797 1
-0.0178623735075895 1
0.026987108099897 1
0.0856337987735764 1
0.0874596595436338 1
0.107294444844234 1
-0.0310757180272273 1
0.143034996060289 0
-0.0105666708129191 1
0.0138310636862494 1
-0.00940593298800333 1
0.000998315645937088 1
-0.112930285841808 1
0.0899147350337496 1
-0.0555625236672332 1
0.06448018134302 1
0.0199051062068703 1
0.0293225111071549 1
0.0554218626795644 1
-0.0404214621548346 1
-0.0998545792470602 1
0.0420562463557086 1
0.0275251261955492 1
0.00766443256191749 1
-0.0445553763326086 1
0.0276662098892225 1
-0.0133682203650362 1
0.098032920429594 0
0.129797124714651 0
0.0293843089365168 1
0.00480142619505527 1
0.0236318255304836 1
-0.0601566389189728 1
0.0262330966101119 1
0.0422197461139577 1
0.0554455048882997 1
0.00157791880868493 1
0.0177143189083945 1
0.0437496664749971 1
-0.0125159756406869 1
0.129102424568499 1
0.0395817549663903 1
-0.0474097067809459 1
0.0101883538212904 1
0.0371379131873534 1
0.0373627819566712 1
-0.0101545470427693 1
-0.0246014498594294 1
0.00777829437481277 1
0.0305186640355059 1
0.0939895677412146 1
0.0157674142841429 1
0.0538596834953492 1
-0.0149748565474889 1
-0.0258117091842116 1
0.0675583194875928 1
0.135573125579559 1
0.109289400377507 1
0.0902813127081558 1
-0.00360075923531301 1
0.00333503362226644 1
-0.0247761068727558 1
0.0349365065450165 1
0.0297930065744394 1
0.0561987092651064 1
0.0251932092349092 1
0.0556192944017637 1
-0.00930958659421318 1
0.00821423509368678 1
0.142823105226167 0
-0.0902498851912155 1
0.106972753760154 1
0.023642852465432 1
0.118043326493389 0
0.0302735347866297 1
0.191556282908397 0
0.0254274487742968 1
-0.0387977185808758 1
0.0458800236521655 1
0.0664193648431563 1
0.0207248218493494 1
-0.0135341230473201 1
0.00333438073578299 1
0.0137579991020873 1
0.000365548426069902 1
0.012128851102754 1
0.0440757660253316 1
0.0133128264595072 1
0.0550052147535141 1
0.0517302050673067 1
0.153688461178273 1
-0.0359606072011036 1
-0.0607042810162039 1
0.0826382509372846 1
0.0637654341269822 1
0.00498697562013704 1
-0.00938246182245665 1
0.0148837970686923 1
-0.0270542664931781 1
0.0453833111834812 1
0.0420269878848943 1
0.0715491859664941 1
-0.111546353367489 0
0.0170651756381684 1
0.114826031200604 0
0.0466626896287386 1
0.0348935523320641 1
-0.00542460571271643 1
-0.0257257949616434 1
0.0436207625918768 1
0.0100896034461278 1
-0.0704949121176648 1
0.0847245183233782 1
0.071414178156635 1
-0.0517052597183494 1
-0.0140396630807065 1
-0.0873248532444519 1
-0.00165062643137706 1
0.0414817246337938 1
0.0934286226516144 1
0.130996064703839 0
-0.0498440344220331 1
0.0104752965761547 1
0.0457681824371711 1
-0.0213094954384857 1
0.00882857098156488 1
0.0396880972844553 1
-0.106596781264746 1
0.0922309693808806 1
-0.000782073575498844 1
0.072015478567934 1
0.0338985771854814 1
0.0800398108319766 1
-0.0139941546614349 1
-0.0493907149178545 1
-0.0915817275834885 1
0.0293364852744176 1
0.096660479524704 1
0.0515224405811419 1
0.0866466450007463 1
-0.0408435221529004 1
-0.018501967070961 1
0.0649536277792649 1
0.042263296331153 1
0.0674979897462686 1
0.0827646983012025 1
-0.0304219652294133 1
-0.0101142598629918 1
-0.0135135416003605 1
0.0365415484609658 1
0.0429737333268853 1
0.0242116809596081 1
-0.00138734678425626 1
-0.000924996282171946 1
0.0710294623420478 1
-0.00872927006810052 1
0.0253957451481082 1
-0.087789523151469 1
-0.00869453075722416 1
-0.0323821364881292 1
0.00163940557330691 1
0.0355087480059423 1
-0.0153429662303024 1
0.0164571860503583 1
0.092359996893149 1
0.0886406973584856 1
-0.0103326298561304 1
-0.0393132433380708 1
0.0553118529972608 1
-0.0736733157098391 1
0.0262761761838984 1
-0.00662271435260402 1
0.0507819320942202 1
-0.0913437257431191 1
0.0063291584838255 1
-0.0175477617309262 1
-0.0908013704019654 1
0.0528145649817341 1
-0.0189492301722389 1
0.122887618544576 0
0.0925399744570887 1
-0.0524864029407658 1
0.0126908140327129 1
0.000159566962952204 1
0.0217430525847628 1
0.0255292708489051 1
-0.0777264978245223 1
0.0627193041220274 1
0.0668218947042304 1
-0.0470995637436182 1
0.0150446489574743 1
0.0290451234558571 1
0.0246284987909406 1
-0.0612050777050257 1
0.120545500995504 1
0.0901068962309075 1
0.0799581486337089 1
0.0744694744271388 1
-0.0272480345728761 1
-0.027910010839471 1
-0.0943770874628015 1
-0.0125470482264736 1
0.0264520669222242 1
0.0690986016848914 1
-0.0544313067135599 1
0.0636735096367493 1
0.0162292643858627 1
-0.0888292418440749 1
-0.030747767050671 1
0.0635360166352201 1
0.0017591743746558 1
-0.00925527957626975 1
0.0638221667395211 1
0.00993183666626602 1
-0.0335033875198121 1
0.0058699457579852 1
-0.000909628558767043 1
-0.0479425360516344 1
-0.0720656654122556 1
-0.0927183859303901 1
0.0162474658163665 1
-0.000274373474666435 1
-0.0409831872244613 1
-0.0614595576904159 1
0.030176483996658 1
-0.00786501522115728 1
-0.0426330573679084 1
0.0325048043867732 1
0.0902270192181497 1
-0.0626093106030879 1
0.0108008919080292 1
0.0743300408886114 1
-0.0605807426670625 1
0.0323982655855247 1
0.0980904561769377 1
0.000414296050465585 1
0.0108264367426512 1
-0.0424129389040924 1
0.0180008129798665 1
-0.0253379591270867 1
-0.00848620300019402 1
-0.0726064100463993 1
0.079020735421469 1
-0.120861760952694 0
0.0217460674051897 1
-0.0325458842663022 1
-0.0163531775127148 1
-0.0311343519699835 1
-0.023055153776702 1
-0.0327558291943847 1
-0.0318930050363234 1
-0.03739725081927 1
0.019168892138165 1
0.0586493757167621 1
0.00124035459122084 1
0.023544082843467 1
-0.0590600766055387 1
-0.0257853690447654 1
0.0211248208076307 1
-0.00255379153329899 1
-0.0113893852517239 1
-0.0483851110875116 1
0.0315081240983546 1
0.00605884883617542 1
-0.0659202889077937 1
-0.00579038767510861 1
-0.0603141656790942 1
0.109406564381808 0
-0.0261938834823031 1
0.0529692411961757 1
-0.0657587201480486 1
-0.026223193623516 1
0.0976358402730056 0
0.012453976969816 1
0.0176736605002907 1
-0.0690136742916032 1
0.0100513332573873 1
0.066055953714496 1
0.0321494101257684 1
-0.0275676688151046 1
-0.0639166832725233 1
0.122358406785813 0
-0.10018625665549 1
0.114752142905456 0
0.0443267228234374 1
0.0107765880596076 1
0.229976687340305 0
0.0220440322292626 1
-0.0696438712820594 1
-0.0624175464130685 1
0.0448796146276145 1
0.0706545016685818 1
0.0856330355775101 1
0.0544134509772669 1
-0.0417005597305618 1
-0.00594768586522378 1
-0.0814326319504193 1
0.0302405529151807 1
0.0921687014435111 1
0.0219628070237733 1
0.0660189664100849 1
-0.0577375071476825 1
-0.014967945157288 1
-0.019161248256056 1
0.0460776179510591 1
-0.0625113867822549 1
0.0330996257040139 1
-0.0815980384683307 1
0.0204906334747628 1
-0.075349662017488 1
-0.0242713208470152 1
0.00533852051979779 1
0.0362548122668762 1
-0.0763835785069404 1
0.0667045281887731 1
0.0403229296317015 1
0.0317020460624914 1
-0.0885563429962656 1
0.0452549175172145 1
0.128049706342547 0
0.0271177087384177 1
0.0842957252493644 1
-0.023205655911094 1
-0.100975838266675 1
0.00219755756234687 1
0.0329664980284748 1
-0.0609499398851722 1
-0.0341511169198644 1
-0.0445450528604913 1
-0.0328420949163332 1
-0.0148666147269278 1
-0.0170562729354934 1
0.0360081382561341 1
0.0572998298673731 1
0.0214436090794969 1
-0.0800436930414781 1
0.0151470621464029 1
0.0217240375528561 1
0.0938982416211047 1
0.0127791859514698 1
-0.0665455566618011 1
-0.0506028541974605 1
0.0243654719078523 1
-0.0302420719496143 1
-0.139602954792642 0
-0.0280923201679898 1
0.0958195449425253 1
0.0303368354765104 1
0.000793817563418502 1
-0.014079313269459 1
0.047285398941471 1
0.010603163114846 1
0.0419780722180377 1
-0.00565069555999323 1
-0.0268878419405706 1
0.0768184022740452 1
-0.00975822374296637 1
-0.0109425493139007 1
0.0471445516268391 1
0.105614240158104 1
0.0203936942994279 1
-0.0473932185462682 1
0.127664463337735 0
0.0148765663339678 1
0.0114795731972262 1
-0.038691164355869 1
0.0420067497232448 1
0.0364534087910801 1
-0.00673618724569251 1
0.0280870337659409 1
0.00139969058645 1
-0.0344363365736127 1
0.0298914164794573 1
-0.0282336072158333 1
0.0173300038166058 1
0.0727726552627897 1
0.037407165106415 1
-0.0515120204625014 1
-0.0619038298146281 1
0.0123248407494563 1
-0.113882221395131 1
0.116571167752923 1
0.0597642442883104 1
-0.0144397284491631 1
-0.00720957668405137 1
-0.0246405028983479 1
0.00542409046852819 1
0.0299893267140365 1
-8.949440253551e-05 1
0.00703230602682182 1
-0.0695373339719053 1
0.101037295878561 1
0.00476880299756226 1
-0.0259473662762085 1
-0.00415788418699499 1
0.0240841703948297 1
0.0343767716966155 1
0.034271861172691 1
0.0699037780478637 1
-0.0115840385447622 1
0.0275727635931833 1
0.0166460521835621 1
-0.0086047705683433 1
-0.0263022787365934 1
-0.016064803719595 1
0.0619710672381388 1
0.0219446874804412 1
0.083005098818698 1
0.121382503708262 1
0.0701374409802217 1
0.0708202650317778 1
-0.0110500646237493 1
0.0446486548456643 1
-0.0268917577043202 1
0.130124500018102 0
0.0677583010750598 1
-0.0706332688077873 1
-0.00403878603146802 1
0.0676034287426057 1
0.0315708200845392 1
-0.054329726704119 1
-0.0158450992415807 1
0.0906822761394699 1
-0.0641724110342134 1
-0.0376382779006091 1
0.0905639906178826 1
0.00057299479402114 1
0.0830133872483364 1
0.0292755869676048 1
0.0780108257486081 1
-0.00059182112046253 1
0.0598177198409157 1
0.0406406507292614 1
0.00916524432401611 1
0.0882562739702447 1
0.0714712374252408 1
-0.0038408228537032 1
-0.00672909243613895 1
0.0131589935847906 1
0.0423582277016139 1
-0.00581268516332255 1
-0.00231269473724075 1
0.0106996882615197 1
0.0173238467234302 1
0.0391963323395721 1
0.0706986086820385 1
-0.100941351068046 1
-0.0448708936130525 1
0.0974332895092993 1
0.209251806293027 0
0.0783615487534463 1
0.0273446111754486 1
-0.0300609400586961 1
0.0729493709596007 1
0.0742984575311487 1
0.0651149718166844 1
0.0905339422975944 1
0.0772445007887249 1
0.0772807689097739 1
0.0811633612876475 1
-0.00140954660880581 1
-0.038604504598207 1
0.0308411263723749 1
-0.0824426972214067 1
0.0187973855310371 1
0.0292309223479262 1
-0.0605267851824475 1
0.00284020354764707 1
-0.00417966127926367 1
0.0241555312511608 1
0.00435407564494731 1
-0.0398588073189022 1
0.0154257568269114 1
0.0869501934078915 1
0.00959254937898522 1
0.0447315456469744 1
-0.00261877784942434 1
0.140299609774294 0
0.00693476387637049 1
-0.115655466636516 0
0.000128303728710552 1
0.0706587934256162 1
0.0413217652446957 1
-0.00753083498765137 1
-0.00886644459340995 1
-0.0480888976884767 1
-0.0134544335458059 1
-0.016233797971103 1
-0.034259633005718 1
-0.0537007187996133 1
0.0240860261273595 1
0.0109506921754298 1
0.0155394385659282 1
-0.093395031606759 1
-0.0318867764839104 1
0.0505089319915758 1
0.14231203657584 1
-0.0379904591454593 1
-0.0301145495516456 1
-0.0196031046966406 1
0.10639430678287 1
0.0108408824566745 1
0.0427716188142529 1
-0.0359272770440163 1
-0.0124302192909003 1
-0.0171606021467264 1
0.0298368858022219 1
0.0324759221106019 1
-0.00125566297391095 1
0.0552932817092228 1
0.029714942929999 1
0.0465743751329579 1
-0.0227200462756805 1
-0.0677525497995032 1
0.146173036930131 0
-0.0486545355864286 1
0.0335518101222028 1
-0.064323596389055 1
0.094159612340854 1
0.0213445062015608 1
0.0864273391318134 1
-0.138606109543333 1
0.029798818079028 1
-0.0768229014657151 1
-0.00839899363826532 1
-0.00210813423680338 1
0.062243403369924 1
-0.0120629818384476 1
0.0166624729762751 1
0.0753366072319711 1
-0.0230091225666961 1
0.0686861169284997 1
-0.000426050543158168 1
-0.0113071203384334 1
-0.00447204257924835 1
0.024775037552372 1
0.150607938957902 1
-0.00694433158130977 1
0.0242480182350341 1
-0.0240417690486658 1
0.0400863151498412 1
-0.1010515224162 1
0.025922950049666 1
-0.00693740077860313 1
0.137053665385994 1
-0.048915395532118 1
0.0519748028206569 1
0.039075259328402 1
0.0700623703614287 1
0.101377702251631 1
0.00209797816342182 1
0.0358904182298099 1
-0.0148087896956969 1
0.00388402446284344 1
0.00248214476328869 1
0.000456187916795982 1
0.0377757270838491 1
0.114268196378529 0
0.0726023960552093 1
-0.0339048992122479 1
-0.0441374289987495 1
0.0653608059966617 1
0.0741497625626511 1
-0.00586445886400009 1
-0.0209534674710414 1
-0.0212486848920407 1
-0.00341550691676497 1
-0.0168976705653679 1
-0.0284151008154327 1
0.0143718147685941 1
-0.046880123326895 1
-0.0643449055416745 1
0.0548254103457342 1
0.0381729381195453 1
0.038892811107672 1
0.0676812366759105 1
-0.0330297215427515 1
-0.0139569964056467 1
0.0753634182025826 1
0.00812496808957638 1
0.0426409868938321 1
-0.0124179871374413 1
-0.00567166991916598 1
-0.0333543108473759 1
-0.0198765740952231 1
0.072196247524761 1
0.0459728912779739 1
-0.016224555523206 1
-0.0461432627233935 1
-0.0297710946667782 1
0.0238838367594871 1
0.0879565987973445 1
0.0506041776250937 1
0.0075240785631549 1
0.0180626215698539 1
-0.00165704786532696 1
0.0800139113462437 1
-0.0175217948804719 1
0.0480628092377549 1
0.0493961741159803 1
0.114046269709161 1
-0.0125032815110194 1
0.0342755521273153 1
0.0820580584928715 1
-0.0377489734638053 1
-0.000582902712935013 1
-0.00400275063747597 1
0.00497166216326145 1
-0.10552882407535 1
0.0631275937491638 1
-0.0176968118428444 1
0.00549017470676532 1
-0.100744893227131 1
-0.0683534830671634 1
0.0283282244798085 1
0.0671496921025485 1
-0.0224259109627981 1
0.0375835266496981 1
0.0783465077704508 1
-0.0233591297648444 1
0.073073802722067 1
8.63221190350455e-05 1
0.00234666314843416 1
0.0402624604739321 1
0.0482264406978579 1
0.0198651791887762 1
-0.0353172762076004 1
-0.10908596779002 1
0.0172113380620848 1
0.0809245955565936 1
-0.0640513856850083 1
-0.00378025021793905 1
0.0546052877100178 1
-0.0569013011941832 1
0.0684437165542619 1
0.0812352259523316 1
-0.00325056686930928 1
-0.122921221343263 1
0.0416904648651384 1
-0.0169191056029997 1
0.0152499025348683 1
-0.0663262854015611 1
-0.0787768850321402 1
-0.0302686201717781 1
-0.0325556903321052 1
0.0875362067894224 1
-0.03805886028455 1
0.00601428754297076 1
0.0803613654708484 1
0.0402970636086711 1
0.0602284215289094 1
0.0364161888679436 1
0.0304040084861147 1
0.0397650823302508 1
-0.011648030036473 1
-0.0589627388209777 1
0.0557320778988742 1
-0.00750636167543756 1
0.0253355722831824 1
0.0325289661851189 1
0.0437406329333777 1
0.00423339542700268 1
0.0221392596540421 1
0.0739395164510252 1
-0.0261042732823319 1
-0.0875619615876601 1
-0.0519717902442517 1
0.0477590040749146 1
-0.0729125109607565 1
0.0644800281113231 1
-0.017682640897472 1
0.0366521117555271 1
-0.0373483108834969 1
0.0946549087600427 1
0.0590161645519683 1
-0.023315126344499 1
0.157098268546061 1
-0.0659960280179802 1
0.0472415608658463 1
-0.0575374777617211 1
0.0350584930860488 1
0.0474376602800728 1
0.023520868420387 1
-0.0472930898421194 1
0.0251658514996457 1
0.0898933470533563 1
0.0414633738581148 1
-0.034633026638451 1
0.0252368341180721 1
0.094961810582734 1
0.0132072760384575 1
-0.0127750107434129 1
-0.131199285776409 0
0.0194326466159804 1
0.0576736232441594 1
-0.154516077765564 0
0.0313000495748457 1
0.0489884896955015 1
-0.106602559406464 1
0.0323620646048171 1
0.0536829544671653 1
0.125272693611264 1
0.0663292192353158 1
-0.00540347359999712 1
-0.0462904770495797 1
-0.0267347734395424 1
-0.0471334206512715 1
0.115486516505093 0
-0.0122813813772555 1
0.0395417349460121 1
-0.0498700633651713 1
0.0399239884484157 1
0.00797412862837412 1
0.0198950266979072 1
-0.00310146529431914 1
0.00356129177768481 1
-0.0481923684713503 1
0.104715784178785 1
-0.0259568397086095 1
0.0779827573861301 1
-0.00637344275257753 1
-0.0249973712241469 1
0.093025552134011 1
0.0987909983763791 1
0.0101142257323903 1
0.0232723038485082 1
-0.0456254767122378 1
0.00655744203510964 1
-0.0257536045806808 1
0.0141611346303584 1
-0.064267182085762 1
-0.0256373415937268 1
-0.0395952651678299 1
0.0519568394946763 1
0.0342729574795362 1
-0.0418853681867033 1
0.0177066668077591 1
0.113237132472139 0
-0.0386541305969206 1
0.0398825998539489 1
0.0299346839948818 1
-0.00789847133957656 1
-0.0379737150817666 1
0.0203297170855719 1
0.121593749042977 0
0.0409738525800141 1
0.0588971921648569 1
0.0196412934238265 1
0.0115174840827874 1
0.0178161591330047 1
-0.0176699438919694 1
0.0168647476371024 1
0.0133635290808136 1
0.129077724357352 1
0.049795581951953 1
0.0138875523495314 1
0.0474194227888479 1
-0.0506610278620599 1
-0.0325544642466349 1
-0.064261461833959 1
-0.107402977016408 1
-0.0223409419473426 1
-0.0227445698843709 1
0.0193508599766295 1
-0.0212329954313363 1
0.0263306204125552 1
-0.010358655976936 1
0.0409403991833339 1
0.0576305605675882 1
-0.0699666465894837 1
0.0105433518836904 1
0.0496174165657391 1
0.160382427290046 0
0.0605825470699187 1
-0.0616913605614407 1
0.00911618158640704 1
0.0150254723626946 1
-0.0308479653886959 1
0.0502213702725506 1
-0.0166494176057752 1
-0.084295098156624 1
0.100005398459728 1
-0.124307481634962 1
-0.00274981731524306 1
-0.0733062478477535 1
-0.00801390020945403 1
0.0906816754579623 1
-0.0143067588067129 1
-0.00231804180743102 1
-0.0446321797177276 1
0.0503351706906436 1
-0.00691893852711984 1
-0.0447334413989428 1
0.0336832916341408 1
-0.0426330729673327 1
-0.0205721516221488 1
0.102348714301384 0
0.0269980701178402 1
-0.0703223667245292 1
0.0470050420897559 1
0.0520714766152126 1
0.0443203067906253 1
0.131711488441795 0
0.0671365588870748 1
0.0382470060739018 1
0.0167385466179324 1
0.119231704706114 0
-0.010988106166031 1
-0.0262654186584996 1
0.00135364576738609 1
0.149368113477084 0
-0.089836232676242 1
-0.0271344917848787 1
-0.17175251363027 0
6.276496142614e-05 1
0.0295558269319686 1
-0.0320379880884482 1
0.0925936981424581 1
-0.0588283604542075 1
0.0695318804754006 1
0.00624958375978292 1
-0.0201382417712933 1
0.0652722345853777 1
0.0624091840968478 1
0.00836209372697112 1
-0.120622900004362 0
0.0129778497351319 1
0.0518015769174049 1
-0.025405657671942 1
-0.0309785451347605 1
0.0196861811996755 1
-0.00233618279754345 1
0.0549532301154643 1
-0.00916017708343413 1
0.0276478748249224 1
-0.0189998938717757 1
-0.0542319988798247 1
-0.0158354536572177 1
-0.0149003005056821 1
-0.00657631866446133 1
0.0216540646455354 1
-0.0188701227147051 1
0.000757919702342966 1
0.0258972009033047 1
0.0748408662685109 1
0.0458004771458925 1
0.0520121250998415 1
0.0578377199359233 1
0.0826763087617633 1
0.0847548571402422 1
-0.00548120679328434 1
-0.0138588825449896 1
0.036577174690335 1
-0.0301945003616007 1
0.0244858141034666 1
-0.0171931285709749 1
0.0529262212591016 1
-0.0234133806371567 1
0.0412392013167712 1
-0.101324930021011 1
0.129476074514007 1
0.0237587973436959 1
0.0507838754104832 1
0.0374549834434534 1
0.0144546498632628 1
0.0209415990283289 1
-0.0587730198496203 1
-0.0691468622533935 1
0.0061784366603713 1
0.0450095188832531 1
-0.0387950819490798 1
0.00625155861098014 1
0.12730289401571 1
-0.0591640932397739 1
-0.0213636919473051 1
-0.0190553877021106 1
0.0404405862891688 1
-0.0167019441090409 1
0.119785315866714 1
0.00852417359820091 1
-0.0178846675552119 1
0.0531034933980573 1
0.0412572203330095 1
-0.0185363375542141 1
-0.0742816805108185 1
0.0636999298785324 1
0.0423173999267188 1
0.0708109004800391 1
0.0394696114997517 1
0.0732352546219516 1
-0.00740280242209147 1
0.016942254628233 1
-0.0206000111578606 1
0.0782772850760834 1
0.0339852330691401 1
0.0133437253087074 1
0.0555611877493443 1
0.0440815865218808 1
0.0044625581772536 1
-0.039203959512783 1
-0.0375186739333548 1
0.00695492044996107 1
0.10189883912445 1
-0.0670971533114082 1
-0.0427636802604634 1
0.0259957888596295 1
0.0304179089209404 1
0.00345819849308301 1
-0.0120250736249776 1
0.00832053888998004 1
-0.0628614763970868 1
0.0224403539118202 1
0.0243526135580928 1
-0.00372151799475707 1
-0.000291570903570248 1
0.0370124712599192 1
0.0163860276837777 1
0.077016726381295 1
0.0327557147133553 1
-0.0591535663730519 1
0.0324194030322123 1
0.0895631619513202 1
-0.0111619475145926 1
0.0332896446112373 1
0.0183742229245806 1
-0.0126515837218832 1
0.093245791936749 1
0.049180883593322 1
0.0292050794943623 1
0.0201695222130672 1
0.0301425315199672 1
-0.0353741740375407 1
0.0157427812555637 1
0.0123057753334072 1
0.0134714280504571 1
0.0485099356831468 1
0.0104958497677112 1
-0.0534504137421523 1
0.0963003431318818 1
-0.0186758334355082 1
0.0131564887598102 1
-0.00237862572269702 1
-0.0104334881118027 1
-0.0208109352222781 1
0.0249134683151541 1
-0.0963793678201284 1
-0.028048683188928 1
0.0140837534204523 1
0.0261784113103789 1
0.121276052511864 0
-0.0229646182495623 1
0.10937304028437 1
0.0127747689228274 1
-0.0200360544807284 1
-0.0146220322771557 1
-0.0952707947509809 0
0.00147708304390796 1
0.0690920482188857 1
-0.0802629103248162 1
0.129780832730271 0
0.0648330280109796 1
-0.0692907317368552 1
0.035791483504906 1
-0.0670621807957682 1
-0.0164139749434878 1
0.0384616769876162 1
0.04314638898129 1
-0.0299760875966796 1
-0.00598389012253695 1
-0.0273305690291408 1
0.115846021765156 1
0.00164232078118851 1
-0.0332718085877402 1
0.105331782204787 0
-0.03367879807314 1
-0.0767064404204772 1
0.0428572299980781 1
-0.110885224722824 1
0.117051863493781 1
-0.0216077035915631 1
0.0115064723803037 1
0.045577557128524 1
-0.0272103742769376 1
0.00377544150126457 1
-0.0215497830360699 1
0.0909725393781412 1
-0.0250352275878935 1
-0.0823461596172832 1
-0.0425739665930556 1
0.0887083319302314 1
0.0354086017724564 1
0.0253142777801855 1
0.0136765481442564 1
0.112194408898095 1
-0.125286246655084 0
-0.0181908745607343 1
0.0881229311900513 1
0.049568414837828 1
0.0799119989941359 1
-0.0481091372211838 1
-0.0562664658950514 1
-0.00189336134731058 1
0.0634981834190549 1
0.0241265209448191 1
0.0784230393097104 1
0.0369111741472762 1
-0.008123983381773 1
0.0147704182498012 1
0.0567208137077655 1
-0.0176575678556576 1
0.0694243093877269 1
0.0251572592890483 1
-0.0724799150967929 1
-0.0417389240818456 1
-0.0804849172202095 1
0.0242012248910919 1
0.00702312537245068 1
0.0553227994812557 1
0.0293084569230819 1
0.0195701863066545 1
0.052633563455624 1
0.118638639201217 1
0.0121692504373447 1
0.0111267637368099 1
-0.0242493871213541 1
0.00585325857260063 1
-0.0612166669793876 1
-0.0751757393272249 1
-0.00890874480520829 1
0.0187122773889941 1
0.130684245108794 0
-0.0187175541009589 1
0.00671290119113542 1
0.00953230163173284 1
0.0469365005226251 1
0.0975734494541565 0
0.00311188246034151 1
0.095403966906269 1
0.0512091194595299 1
-0.00151889763520817 1
0.102565823037378 0
0.0689007973730708 1
-0.0241756034807374 1
0.0569706936339518 1
0.0360607019112414 1
0.0725985256954199 1
-0.0857086732892406 1
0.0322383537956651 1
0.144663251068492 0
0.117978815521933 0
0.089623535019172 1
0.0973397048381265 0
0.038822218039657 1
-0.0289014558810979 1
-0.0325502040144678 1
-0.00131637852683835 1
0.0850202059614524 1
-0.0716627029594931 1
0.0974113668176875 1
0.0408657050622111 1
-0.0299917731157809 1
-0.0160368333734118 1
0.068257870136567 1
-0.0208377706882569 1
0.0076970677128784 1
0.0796790400446017 1
0.066792247424336 1
-0.0707807561071027 1
0.0705014863184782 1
-0.0232578730330079 1
-0.0453170124482406 1
-0.0159418194704186 1
0.0369471735544777 1
-0.00107601653702396 1
0.0749161594069976 1
-0.000871501019641075 1
-0.0529446436204311 1
-0.0353838152687806 1
-0.0183784615994667 1
-0.101777484021492 1
-0.0446727205004269 1
0.0157012466579278 1
0.024734937048366 1
0.141529698920174 1
0.0860537429451677 1
0.0450968243590367 1
-0.0945520272850566 1
-0.000282057967012698 1
0.00357222290473683 1
-0.0765796063190757 1
-0.00578050757992961 1
-0.022511943757928 1
0.0289380843660371 1
0.0382497174387279 1
0.0180718775742495 1
0.0615888841839695 1
0.00603035208630611 1
-0.0549584882415049 1
-0.00300801202820516 1
0.0515736700891195 1
0.0970893258735976 1
-0.0278720513248257 1
0.0213394030940193 1
0.0535002522381176 1
0.0137892408916268 1
-0.0763579749807262 1
0.0487207737171918 1
0.0890004598148572 1
-0.0493631255024563 1
0.0111435473574042 1
0.0156289023560187 1
0.0337038494080921 1
0.0595508461667395 1
-0.016290452582965 1
-0.0525467493552155 1
0.0135672326628343 1
-0.024730958052206 1
0.0350871188131169 1
-0.07300511094367 1
-0.0190094925217256 1
-0.0715015070590401 1
0.0336070332627474 1
0.166671766799786 1
0.0302897756340065 1
-0.0507700836629046 1
-0.0496814787378469 1
-0.0142468308754099 1
0.13305518855777 1
-0.025963056891988 1
-0.0332891881525378 1
-0.0666017860920709 1
-0.0306591676148509 1
0.00123580993358785 1
-0.0133605818627363 1
0.0456271048948432 1
0.0528052184905355 1
-0.0275809167523125 1
-0.0361744315853091 1
-0.0372006149797503 1
-0.0622443941624149 1
-0.0502916321946706 1
-0.0941887565796315 1
-0.0174350951168139 1
-0.0207999889808837 1
0.0298426545328153 1
0.0374203337438695 1
0.0345213185810934 1
0.0502835490185908 1
-0.0178287576465358 1
0.116247044971526 1
0.0513420405430096 1
-0.0761155588015254 1
0.137986937803586 0
0.0550898364503767 1
0.0715893167064949 1
0.0369664868935396 1
0.0351709197433816 1
0.0944126079051451 1
-0.00336522097096534 1
0.0346093986362859 1
-0.0172110997197027 1
0.0679717637052884 1
-0.00586603994129271 1
-0.0911785149530065 1
-0.0315786576106056 1
-0.0421170068411229 1
-0.0536469774432042 1
0.0246694789391699 1
-0.0291177991247246 1
-0.00696596124657025 1
0.0464062753010286 1
0.00511219293078529 1
0.015989164684728 1
0.0855351847798206 1
0.0207379473371066 1
0.0936678911304306 1
0.0981522941434544 1
-0.0713362115170005 1
-0.0240627189023926 1
0.0128628224144322 1
0.0428706521945655 1
0.0434245278341316 1
0.0314666137966899 1
-0.0189298009330468 1
-0.048649821204885 1
-0.0285451767411178 1
0.00691550182390623 1
-0.00250697579721998 1
-0.0509480156990019 1
0.0991105391472655 0
-0.0423268032821808 1
-0.0124289914625161 1
0.00074993191832428 1
0.0197672190408206 1
0.0709894584631477 1
0.0284614668791506 1
0.0432805219969304 1
-0.00441690390309372 1
0.0070959892287746 1
0.0265934796956553 1
0.0493866238391658 1
-0.0132993954072893 1
0.0110710294889435 1
0.0677030449238844 1
-0.0291508753209216 1
-0.0413326583017837 1
0.0080228485451328 1
0.0832194026232072 1
-0.168768058470455 1
0.0695047480894941 1
0.0238733260076156 1
-0.0748616698985396 1
-0.0129938131558698 1
0.00340225585672379 1
0.0249303837905475 1
0.0119985912824253 1
-0.0472502284758263 1
-0.0403901699186449 1
0.201483351265669 0
0.0618121672669976 1
0.014961174078139 1
0.105482243885356 1
-0.0109189377048024 1
-0.0844989874846721 1
0.0736801117860361 1
0.0615476360352795 1
-0.123866934745407 0
-0.0509885885805312 1
0.0386860038657144 1
-0.0564210047105915 1
-0.0763129194382151 1
0.0985335629827827 1
0.0766274124839547 1
0.0570140050256056 1
-0.0346643183510719 1
0.0248931603297054 1
0.103771238485362 0
0.0544615435563252 1
-0.0450790926037975 1
-0.000891413789767653 1
-0.0404868925608387 1
0.0173873135529804 1
0.0975785942972871 1
0.0234951315345079 1
0.074093133975494 1
0.0759311232854528 1
0.0135770824143211 1
-0.0904926096389053 1
0.0531354226784181 1
-0.032269673338747 1
-0.00372103482221856 1
0.0832161836968187 1
-0.003303472777211 1
-0.0309271959899294 1
-0.0800569171047222 1
0.0168554309129332 1
-0.0458517916877152 1
-0.0427239523285659 1
0.0192809650028825 1
-0.0650009677222929 1
-0.00717426456672689 1
0.020876970188648 1
0.0957696550325482 1
-0.0598960438078334 1
0.0235164288642316 1
-0.0459395155680217 1
-0.0201481066366863 1
0.0331190166470314 1
-0.134156690556543 0
0.0082712323743355 1
0.0356894116268312 1
-0.0527902702532098 1
0.0506606344676812 1
0.0407175670723535 1
-0.130175974310799 0
0.0476439038445074 1
0.0201235863836408 1
0.0101647866140004 1
-0.0419016704078802 1
0.140201658449089 0
0.0398777606505475 1
0.123442263660064 1
-0.060982426682533 1
-0.0391947134483343 1
0.0692615137493193 1
-0.0654680405366698 1
-0.0347134641647245 1
-0.0281133760371189 1
0.0201263756359501 1
0.0118735691059703 1
0.0510509217973193 1
-0.0536079384728522 1
0.0379465115483985 1
0.0282327858888653 1
-0.0969910241415076 1
0.00850675165421937 1
0.0119586694987057 1
-0.0121752230010871 1
0.0755314268838293 1
0.0487811797498962 1
0.0502896320688209 1
-0.0440726822940053 1
0.055018732517611 1
0.0165257061145699 1
0.0366233177892084 1
0.0491258779946576 1
0.0926023803184885 1
-0.00591268396624756 1
0.0235560579924447 1
0.0263854363432805 1
-0.0963211633950395 1
0.0553732102291307 1
0.0623403406833087 1
-0.021868431661259 1
0.0769737969183086 1
0.0359303409415409 1
0.0305922663689492 1
-0.0370531071445046 1
0.00670625520922349 1
0.0556414931774441 1
-0.0182788554958732 1
0.0717147706902464 1
0.0268524630123509 1
-0.0109061428566138 1
-0.00959914163768724 1
0.0490037765236342 1
-0.0207747089384112 1
0.0146668596012047 1
0.0183281141526351 1
0.00142276471981362 1
0.00176199923938189 1
0.0871290243459366 1
-0.0301144750803482 1
-0.0220146921273773 1
0.0579342317674864 1
-0.0388759432674003 1
0.049480469148991 1
0.0232755600608762 1
-0.0118584609533454 1
-0.0356717028897572 1
0.0155102291440129 1
-0.0260721565887207 1
0.0199442771702603 1
-0.00366846518285419 1
-0.0314237348974952 1
0.0478525362123526 1
-0.013181695221983 1
-0.0189092525825543 1
0.104438911839748 1
0.063927162075548 1
0.038195104504753 1
0.0443030469370269 1
-0.0322632960850832 1
-0.0712562834441362 1
-0.106516978212152 1
0.044574246127869 1
-0.0575927267526505 1
-0.093534890414416 1
0.0250166808197398 1
-0.0384371836185795 1
0.0427299495056612 1
-0.00168945209500409 1
-0.0772800231958795 1
0.0918738911152095 1
0.0292212195617901 1
0.0358905460878928 1
-0.0323630751377727 1
-0.0426766874864424 1
0.0045900240588035 1
-0.0482850917418953 1
0.0363354364427479 1
-0.0639742292194679 1
0.121316689681113 0
-0.0102944495078569 1
-0.0232775133009261 1
0.0298433918436184 1
-0.0209861296739406 1
-0.025510120870797 1
0.030776962765936 1
0.100938957487029 0
-0.0269071921336592 1
0.0432842730610544 1
-0.0443913810789006 1
-0.00868679306227143 1
0.0633354787362856 1
-0.00763222546116234 1
0.029360545599496 1
0.0071708886495148 1
-0.0557402926222509 1
-0.092702831508602 1
-0.0550670995635252 1
-0.0105885671018168 1
0.13774827575631 0
-0.0145721760045585 1
0.0236130697526808 1
0.00602550999062688 1
0.00405578091507716 1
-0.0793420879452021 1
-0.00132422334493568 1
0.0970690875629211 1
-0.0249587183702001 1
-0.0575324590213206 1
0.087353290394603 1
-0.0612201375593692 1
-0.0962348936927407 1
0.00733912149402812 1
0.026729843146073 1
0.005413071452944 1
-0.0225017479115528 1
-0.120793323257799 1
-0.12105877427323 1
-0.0712086027675787 1
0.0597085565849857 1
-0.020630369385817 1
-0.0384199663502562 1
0.0327313115597512 1
-0.0466132184259354 1
0.0444836111073014 1
0.0244232189098572 1
-0.0301201364228194 1
0.0507282426465274 1
-0.00241893384918095 1
-0.0753118852717749 1
-0.111824974609298 1
0.0776821556196044 1
-0.0288089096237986 1
-0.00517010982888715 1
-0.0220876147388777 1
-0.00388748273269596 1
-0.064267406839172 1
0.147738541504011 0
0.024273958609337 1
0.0131737735861331 1
-0.0658824265236703 1
-0.167534499990026 0
0.108335287316583 0
0.0236949070068897 1
0.0760893124494975 1
0.0528676242207972 1
0.100577451340958 0
0.179079313562231 1
0.0641185268923846 1
-0.0267555436962666 1
-0.0413358313914114 1
-0.00947217739380463 1
0.0363230781856732 1
0.0558143548890922 1
-0.0149452162108189 1
-0.0477110536122478 1
-0.0477616232479655 1
5.39520222471515e-05 1
-0.021587631141442 1
0.0866237713772601 1
0.00897696850984604 1
0.0247050365373009 1
0.0607950277323108 1
0.0105490532667927 1
0.00993833852700902 1
-0.145763755076439 0
0.058386514247557 1
0.0102019574011578 1
0.0275199223692891 1
0.0271972707454664 1
0.000281620174597215 1
0.0342497482725842 1
0.116837551010502 1
-0.0253254689631685 1
-0.000140517991258381 1
0.0159859573358218 1
-0.0455473040557265 1
0.000684523930459847 1
-0.0450638613180564 1
0.0144839552915274 1
-0.026640158613831 1
-0.0152377998406718 1
-0.0417616625850126 1
0.0577817288424469 1
0.151364887618305 0
0.0737020996700446 1
0.0162840928702184 1
0.0716588437575695 1
-0.0186499903857129 1
-0.0339321320875298 1
0.167623861526639 1
-6.27630535462843e-05 1
-0.0317881026426444 1
-0.067617772932725 1
0.00970768084946385 1
0.0487826200883049 1
0.0634733630215039 1
0.00367581953624504 1
-0.0327825584702313 1
0.0558044378163422 1
0.00433419323546052 1
-0.046441430454338 1
0.108027108972603 1
0.0366977672574612 1
0.0444941098583411 1
-0.0565928872954314 1
0.147352978113906 1
0.0164328910815772 1
0.146029842027801 1
0.000302125236758002 1
0.0265266352703923 1
-0.0767056177691713 1
-0.0229859921484037 1
-0.0379844563745299 1
-0.0397992399170568 1
0.0218791526051166 1
-0.012780518755909 1
-0.0417138938939663 1
-0.0276566587045119 1
0.0435378016832243 1
0.0185106056466984 1
0.0492300833298511 1
-0.0248955668825854 1
0.00469019560648083 1
-0.103713396281213 1
-0.0255657970233063 1
-0.00325471575689136 1
-0.0591640407401629 1
0.0392321586163586 1
0.0241427176686354 1
0.0201727138821979 1
0.135806652011164 0
-0.043389289499676 1
-0.048774299378183 1
0.073075275614522 1
-0.034067196163837 1
-0.012088860049529 1
-0.0405852330745623 1
0.0168920618502823 1
-0.0266296517453958 1
0.0446697410574269 1
-0.0415308880634418 1
0.022838733987164 1
0.0461257657524268 1
0.0331205202636298 1
0.0397847897497701 1
-0.0470193082237178 1
0.0389922193113076 1
-0.0312131027914203 1
0.0923629111912215 0
-0.01334006860127 1
0.11265686499922 0
-0.108362590115832 1
-0.0299899627937951 1
0.0520641656861817 1
0.15082957636655 0
0.0716046721277568 1
0.0875741467420232 1
0.00816237881695665 1
0.000854424233472394 1
-0.00522387402858142 1
0.0116145440446795 1
0.0784442121590231 1
-0.0282278497528117 1
0.112553295148114 0
-0.0166511369309281 1
0.0515776807682198 1
-0.0847177949620821 1
-0.00137265301576777 1
-0.0723592113209615 1
-0.0465309856341338 1
0.121362362242931 1
-0.103974441124724 1
0.0803402555022492 1
-0.0301697536462308 1
-0.060470669706683 1
0.0554284910690708 1
0.0231346029936475 1
0.0228391361119854 1
-0.0268648467093515 1
-0.0228612847232365 1
-0.043827772380487 1
0.0221577736782346 1
0.112590444110683 0
0.0220863254685926 1
0.015057314716954 1
-0.0276004329831596 1
-0.0305814149431207 1
0.0929486576760728 1
0.0216923601466605 1
0.022310826054076 1
-0.0726625155717691 1
0.0177144563002356 1
-0.0169939695002895 1
-0.00583929467691421 1
0.0346723542335532 1
0.0398316652298786 1
0.0692702487322653 1
-0.0418364764847168 1
0.0431427556377114 1
-0.0902101829193075 1
0.0479500408484024 1
-0.014872123465772 1
-0.042688428763974 1
0.151509363972042 0
-0.00405503589080946 1
-0.00146368709292301 1
-0.0847005433899065 1
-0.00361100273794268 1
0.078297188578739 1
-0.0585263464094845 1
-0.0412099618530317 1
-0.0124446567075722 1
-0.0702808608680121 1
-0.011724040407105 1
0.0726956070521594 1
0.0256926473113618 1
-0.090903833863344 1
0.000748702393966514 1
-0.0617324496193263 1
0.0974355135853406 1
0.000424526214468309 1
0.00893656818971626 1
0.00952327307280118 1
0.0448750311374604 1
0.0953068441396107 1
-0.0372629966803697 1
0.069516968408347 1
0.0596717393178136 1
-0.00458874020004817 1
-0.026221581822986 1
0.0406618276109345 1
0.0297860513143107 1
0.0718753958469661 1
-0.0637292624552586 1
0.0109250472056054 1
0.0392579701275627 1
-0.0351464838635406 1
0.0106651653417823 1
-0.0387775827466897 1
-0.0292517766878046 1
0.00148457503855258 1
-0.00685010998307411 1
0.0307348294048181 1
0.0981135763087426 1
0.0400687264133907 1
-0.079477371656436 1
-0.00177416889587671 1
0.00211718430002223 1
0.0187735037566409 1
0.0189085992164463 1
-0.0916178799559331 1
0.0289148843263266 1
0.00864504405674365 1
0.00663493714955513 1
0.072841522194847 1
0.0164905148805052 1
0.0472746203200307 1
0.0487364280963633 1
-0.0734527494808089 1
-0.0302426830121383 1
0.0706341666561233 1
-0.00520155426348125 1
0.00907730412147862 1
0.0713889179248221 1
0.00321121932852854 1
0.0427752023366666 1
0.0168049020678887 1
0.0708952902199662 1
0.00994255855982122 1
-0.0150085197463431 1
0.0913325952189633 1
0.0256564317045384 1
0.0354414528785996 1
2.76893521262305e-07 1
-0.00791850430274657 1
-0.00135132694720476 1
-0.0780345718849526 1
0.0890790593658214 1
-0.0167602580954405 1
-0.0339253097119506 1
0.0302570376331762 1
0.0653985442288747 1
0.0337919471027727 1
0.0285619548720515 1
0.016978891432806 1
-0.0293307520470861 1
0.0325523747868143 1
0.0740433867465469 1
0.0205106717919359 1
0.0591468442246702 1
-0.0239695769829071 1
-0.0535156333137397 1
0.0676700253296821 1
0.0259800320057237 1
0.0275988341424021 1
0.0239416441624821 1
-0.05205948565476 1
0.00748201777733497 1
-0.00790599243383022 1
-0.0229161686468348 1
-0.0949211550854773 1
0.0636501398834266 1
0.0180705856574472 1
0.0763776381761241 1
-0.0147835930274417 1
-0.0479550660843851 1
0.0849617928992118 1
0.0248655432544642 1
0.081784711405118 1
-0.042664254512166 1
-0.0370781130441599 1
0.0481250583148891 1
-0.0472221032732522 1
-0.0523116943491942 1
-0.0606401264004512 1
-0.0621621378835613 1
0.00555111484682872 1
0.0653815627755664 1
-0.0109371781468363 1
-0.114677483882626 0
0.00609193149332922 1
-0.0663221625635095 1
-0.0135316080052136 1
-0.0595898491310142 1
0.00116475209191525 1
0.000819554130660986 1
0.0597702954663788 1
-0.0681374592029918 1
-0.0507449682750051 1
-0.00978019187669347 1
0.0606823155571476 1
0.00233769086124825 1
0.0252236922126163 1
0.0847256959433909 1
-0.0320132089452362 1
0.177546183709897 1
-0.052802849813568 1
-0.0223598656976525 1
0.0188261690006638 1
0.0789499811689922 1
-0.0212701279887829 1
-0.00138540809213645 1
0.00394671824449083 1
0.0689488318229807 1
-0.0284451348822784 1
0.0428085738698713 1
0.065861286824445 1
0.0224116101268831 1
0.0817229867142072 1
0.0956589810788208 1
-0.00861530294793397 1
0.0262058756835354 1
0.0268764334632815 1
0.00791587140168044 1
0.0649390654761846 1
-0.0798940643258162 1
0.0448981936626556 1
0.0395154939394179 1
0.0426773958844649 1
-0.0129988222238299 1
0.0286595705301988 1
0.0282969048081539 1
0.0840073412096862 1
0.0151106086426289 1
-0.00137485367042302 1
-0.151523462577303 1
-0.0119384164886839 1
-0.0391128384470685 1
0.0252313088593487 1
-0.0445533934272526 1
0.0359702363605174 1
0.0661078679237176 1
-0.0359055725198143 1
0.0130855877917416 1
0.0182302380629822 1
-0.0305006620970636 1
0.061818444313132 1
0.0284634561283314 1
0.103821100687371 1
-0.0579170369437057 1
-0.00637235062315417 1
-0.05092911961634 1
0.0207604989003093 1
-0.0099784038441071 1
0.0372548628643897 1
-0.0483702149434422 1
-0.0166119471368566 1
-0.0172549177925574 1
0.0296307266431939 1
0.0551628289923759 1
-0.0119261208594672 1
0.0713864178544971 1
-0.0755590146310806 1
-0.0375445717855452 1
0.0399667917124108 1
-0.0109935293135248 1
-0.0633285747824273 1
-0.0418480700487508 1
0.0450332712032922 1
-0.0013481490429188 1
-0.107180353934109 1
0.0644021980389581 1
-0.0329251689778421 1
-0.114212028311056 0
0.0428269321409785 1
0.00809411428272287 1
-0.0267648486382379 1
-0.0272584619182705 1
-0.00382040689956158 1
-0.0450143947599491 1
0.00540841547966199 1
0.0111695416653246 1
-0.0114158317906379 1
0.00927780899296217 1
-0.0544418763952718 1
0.0639831772492076 1
0.0223297594118197 1
0.0252049561320459 1
0.0127397102810495 1
0.0447464449928221 1
0.0458401543812927 1
-0.00328675860133349 1
0.0436390628196093 1
0.00554930306510802 1
0.0638396450430647 1
-0.0337762790087304 1
0.00291073505346868 1
-0.0667504884066167 1
0.0127619535210987 1
0.0674626023744765 1
0.00928962449462194 1
0.0792627010514591 1
-0.0142833797389918 1
0.0281599310722554 1
-0.00890222384725843 1
-0.0588212851145517 1
-0.0326115891911996 1
0.114751540365745 0
-0.0265794711933078 1
0.0270983160461687 1
0.00621343632181636 1
0.02929950976948 1
0.0764080218920648 1
-0.0316100668376319 1
0.00738914487325209 1
-0.107550477085514 1
0.0510728357856717 1
0.0693746215596606 1
0.0303041033886383 1
0.0365502356198089 1
-0.0666208798668078 1
0.0152623277185078 1
0.0284727852715735 1
0.0442666553865712 1
0.0721729565001688 1
0.00677619163542972 1
0.00457234195160911 1
-0.00116786190626244 1
0.0769532831999775 1
0.0309953719664713 1
-0.0522130750797141 1
0.0537206768581358 1
0.0692054226624458 1
0.0840995234109891 1
0.00108752198252218 1
0.00532286347576393 1
-0.0526703293012078 1
0.0760629239108098 1
-0.0190320854533161 1
-0.00256779034710988 1
-0.0687690851858834 1
0.0992776804888852 1
0.0481533441268332 1
-0.0128651357180612 1
0.035163604298865 1
-0.032230219993234 1
0.0398111748903464 1
0.0486495963261032 1
-0.0409841983065245 1
0.069465360050871 1
0.0134000012837791 1
-0.00993268073056282 1
0.0622233613669597 1
0.032598496890919 1
0.0614049152977931 1
-0.0318943852127757 1
0.0430549212328527 1
-0.0268808978712138 1
-0.00277615606319158 1
-0.00894529087677523 1
0.0336070541879576 1
-0.0163514499398093 1
0.0474229140884925 1
0.00974490172269201 1
-0.0372457680451287 1
0.0229803432991215 1
0.0182791342786942 1
-0.0180233820556894 1
0.041696020282254 1
0.0474964247361783 1
-0.0131202155119561 1
-0.0804792457137422 1
-0.0184026253853802 1
0.0904072280133671 1
0.0462982239197048 1
0.00953464495794363 1
0.00347080216781611 1
0.00636478713034747 1
-0.0396466587124134 1
0.0850434011609077 1
0.0621794583646495 1
0.0456078943291658 1
-0.0972502503286968 1
-0.00205146452625087 1
-0.145811371987885 0
0.0237771796848688 1
-0.154382605804506 0
-0.0412434577731682 1
-0.0261157148437375 1
0.0966414592402007 1
0.00646541280940175 1
-0.0145113911771616 1
0.0677864083301347 1
0.100212985704779 1
0.0594648339933247 1
-0.0624072275476381 1
0.189851529836237 0
0.0576352781546405 1
-0.0688886150299373 1
0.0880611883415412 1
0.026905956537672 1
-0.0128623897489764 1
0.02432295123656 1
-0.0115615594192154 1
0.116936724220386 1
0.0406122162676551 1
0.050765511865967 1
-0.0969285046657076 1
-0.0820186937974958 1
0.021932915307688 1
-0.0125727404079816 1
-0.00436313867650854 1
-0.0280130453077856 1
0.038339945883064 1
0.0657752395224036 1
-0.0364039229432694 1
-0.0211831690878834 1
-0.0239933034287848 1
-0.021935669793012 1
-0.00649182639006698 1
0.0720048724864527 1
-0.0423283788869717 1
-0.0185199534499733 1
0.0213000447897683 1
-0.0360034673561235 1
0.00602055247409614 1
0.022640096132792 1
0.0380031475456496 1
0.126325873817188 1
-0.0322524894651732 1
-0.04109140941535 1
0.00881594219515042 1
0.0120115092445031 1
-0.00912141065302422 1
-0.0582381658076485 1
0.111768553193765 1
0.0906338696463724 1
-0.021508793353265 1
-0.0611757737226439 1
0.0607899443717463 1
0.0271225620979445 1
0.0145012071819908 1
0.0774751173533009 1
-0.044533660317367 1
-0.0635248762666736 1
0.00406734578831644 1
0.0853049861756574 1
0.0110902254346552 1
0.0237373949522269 1
0.047241627809619 1
0.0264068655351992 1
-0.0265651648493356 1
0.00385339771414509 1
-0.101900651690071 1
-0.0343994925157953 1
0.0125936390740756 1
-0.018978149293381 1
-0.00455280348465221 1
0.0528973005735161 1
0.00914812325621096 1
0.0105500187505198 1
0.0809793804037005 1
0.0550043624876247 1
-0.0585285712821217 1
0.0843009889614204 1
0.0227401898630172 1
-0.0489962783834304 1
-0.00706475765308308 1
-0.0849777230258433 1
0.0783915100891266 1
0.088576389446525 1
0.0790862180831593 1
-0.00141648477826598 1
-0.0285933238131278 1
0.0869068283634986 1
0.0606039234721984 1
0.072722454006011 1
0.110296860790061 1
-0.0485330965010853 1
0.0577037876891323 1
-0.037046241118128 1
-0.0361650107398066 1
0.00828611828550691 1
-0.118084759751588 0
0.0964927481420217 0
0.0429416184653838 1
-0.00554560454748074 1
-0.0179528187832967 1
0.0976719454266875 1
0.0471681489956315 1
-0.0170546810780078 1
-0.0805835767607608 1
-0.0207251251425903 1
-0.0481118181806347 1
-0.00408202990099193 1
0.0317275613731773 1
0.0508053565334785 1
0.00800281057226342 1
-0.00623437081552689 1
-0.0263993474350369 1
0.030744651788795 1
-0.0714399610005416 1
-0.0435319153922517 1
0.0630949989729491 1
0.042258897739052 1
-0.0848077951772519 1
0.0863497080299542 1
0.0885197065230433 1
-0.0622911008043658 1
0.0434726480129498 1
-0.00652426158314385 1
0.120462272924719 0
0.00031787226411557 1
0.0432608341435855 1
-0.0422342433763757 1
-0.0194073651824401 1
0.0993443753611206 1
-0.0464026194552809 1
0.0408751978706179 1
0.0378280191044956 1
-0.0269282932750097 1
0.0196285209885863 1
0.00426513940090985 1
-0.0483836257897806 1
0.0565566000495221 1
0.127902478244586 0
0.154956813707714 0
0.0137155381395163 1
0.0859580229426966 1
0.0688626882472471 1
-0.062720176741213 1
0.0334829770761037 1
0.00938543335628498 1
-0.0201650094341768 1
-0.0346195432322175 1
-0.0101979276307448 1
0.136712425855484 0
-0.0959156591800342 1
-0.0603107096079806 1
0.0330299760156227 1
0.00214221559465035 1
-0.0133353136960946 1
-0.0230996360718089 1
-0.00881614813095346 1
-0.0295077819907893 1
0.0347824958607229 1
0.00144368340550466 1
0.0110600908908071 1
0.013299109463574 1
0.0345215662070775 1
0.0583712774796881 1
0.029146728726493 1
0.0133382655359653 1
-0.0310669436188164 1
-0.0376807523039557 1
-0.0252238581192382 1
-0.127672511521088 1
0.0192339840280668 1
-0.10233128535857 1
0.0178144957644644 1
-0.121547699981812 1
0.0314963046392652 1
0.0515111222124101 1
0.128751393704569 0
0.0532406277778817 1
-0.0373949508674445 1
-0.072573701246549 1
0.0294748676688102 1
0.0508237314343387 1
0.0179364101668144 1
0.0322825741276764 1
0.0154612979022577 1
0.00573106318065863 1
-0.0867056147864043 1
-0.0103752766299442 1
-0.104932849298946 0
-0.0493474729578375 1
0.093953754360327 1
0.0114696900665551 1
0.0594787426083505 1
-0.00212137827041368 1
0.0519992655202145 1
0.0585309078386245 1
0.129573296686227 1
0.0772381041718115 1
0.0297856449705289 1
0.0113609937161141 1
-0.196043183473616 0
-0.0023439518275892 1
-0.0277355201209608 1
0.0785404932346434 1
0.00278502429166097 1
-0.0323596624058933 1
0.0197257860129388 1
-0.0218022624170208 1
0.0952916862376276 1
-0.124926692542497 0
0.0134766644701705 1
-0.0230538175002571 1
0.0535963428884381 1
-0.0108468360351017 1
0.112678182523192 1
0.0191123217677021 1
-0.0677082242827305 1
-0.0180875498958033 1
-0.00899361043580975 1
-0.0216113413090791 1
0.00910350610675309 1
0.0797884827807979 1
-0.0874983647390754 1
0.0232318286276132 1
0.0479649290253015 1
-0.0489202016338395 1
0.0910846650561588 1
-0.0503508756436798 1
-0.0823622644608763 1
0.0480004147328451 1
0.0126166698049841 1
0.0589762647305096 1
-0.0636470005298639 1
-0.00536232386844522 1
-0.0123002418713762 1
0.017530254258799 1
-0.0633571112663152 1
-0.0597984942440512 1
-0.0506479905279238 1
-0.0212841228729037 1
0.048079817177399 1
-0.0507588925243857 1
-0.0561582826268997 1
0.0809010932436307 1
0.0213431118196923 1
0.0169517417078851 1
0.0234711515869882 1
-0.0136292632266685 1
0.0457023155668172 1
0.124649161101787 0
-0.0168126137630277 1
0.0704194036335006 1
0.0258853603820448 1
0.00101141050525588 1
0.0354124619982421 1
0.111481392913151 0
-0.0224450248232856 1
0.00500160715682649 1
0.020156351255605 1
0.0352388295000175 1
0.063017077724989 1
0.078378158449095 1
-0.073289481372515 1
-0.0156151549645104 1
0.109317917201813 1
0.114075644094775 1
0.0680332790351587 1
0.0191617236475516 1
-0.0374768027953391 1
0.101894061912036 1
0.00857648385453414 1
-0.0758503311725633 1
-0.104259658307067 1
-0.0550462788867924 1
-0.0604888375535348 1
0.0147245804176934 1
0.00720721621151871 1
-0.104365259953238 1
0.000773782897982574 1
0.0642705775336122 1
0.04354760335638 1
0.014980421350139 1
-0.00996159842398248 1
0.0385170058802213 1
0.0241066259166206 1
0.079530373636828 1
-0.0720390326969284 1
0.00472450060460241 1
-0.0580825331823304 1
-0.0203277925372666 1
-0.0418523068838502 1
0.0596099944894124 1
-0.0179530045803799 1
0.090332592857513 1
0.0418597131518429 1
0.00946375789502449 1
0.0192533753459822 1
-0.0345978459618188 1
-0.00547034790955639 1
-0.00939697220953452 1
-0.0897738351228877 1
-0.00423999149196404 1
0.0161943416703247 1
-0.00395722250309314 1
0.0219782768712494 1
0.0345286688762101 1
0.018172363032007 1
0.0476997127100209 1
0.000683935204390397 1
0.0510679184689911 1
-0.0787712661637822 1
0.0471748078944657 1
0.00347471072171611 1
0.0312014058148928 1
0.12366437160116 0
-0.0212232558691153 1
-0.0235128100774615 1
0.0880939027927285 1
0.00196936516518838 1
-0.0427071678205722 1
-0.0534652570854565 1
0.0825461278692863 1
-0.0253997726847009 1
-0.0578899468575339 1
-0.00609626880895429 1
-0.0544968581607665 1
0.0386968558525004 1
0.0446926203636066 1
-0.0130751600353979 1
0.0354159972484023 1
0.018487066615993 1
0.0729605709146707 1
-0.0324584162673018 1
-0.0902918747410541 1
-0.0349251000778958 1
0.10466568698405 1
-0.0816340527449081 1
0.00679941294983644 1
0.0170034036827921 1
0.0688402323680913 1
0.0847178482449014 1
0.0566872943289958 1
0.0106609035606406 1
0.0581238556564324 1
-0.0639726757623455 1
0.00961461098756048 1
0.0828269367544509 1
0.0201680762777142 1
-0.0245782268014065 1
-0.00909148615595764 1
0.0454408231173348 1
-0.122716668689389 1
0.0951370074899572 1
-0.0110020219392072 1
0.00641991586334197 1
-0.0359439516928284 1
-0.0647716464937283 1
-0.0416387343800136 1
-0.0322245699754699 1
0.0551259695467071 1
0.0141077376509951 1
0.0643533621486585 1
-0.00943652277312988 1
0.012034231634785 1
0.0837099402802682 1
-0.0819760785237579 1
-0.0739322562182427 1
0.00967673961084703 1
0.0843624205475965 1
0.0619505279882475 1
-0.0589902488491804 1
-0.000137821723712867 1
0.0515685874292745 1
-0.0537493931665077 1
0.0451018804615884 1
0.0618171769638038 1
-0.02481675050952 1
0.0669388054845491 1
-0.116701638453983 1
0.0570249662464027 1
0.0770337723187138 1
-0.020037350777224 1
0.0228139441973857 1
-0.00656788458435904 1
0.00944674359936713 1
-0.0228793814709049 1
0.0555042348944692 1
-0.0546360763538294 1
-0.0259601189292399 1
0.0477957534147457 1
-0.0527338684069052 1
-0.0531893159160325 1
0.0126216491465383 1
-0.018760448831456 1
0.0117250483169684 1
0.060512150727427 1
-0.00988906063629335 1
-0.0519238353916457 1
-0.0489464228814751 1
0.00391881711410513 1
-0.0254845818766623 1
0.0415555935051329 1
0.0357927895337733 1
-0.0358803791575974 1
0.0299844412355592 1
0.148867770634276 1
-0.0423811003148328 1
0.0150561936870907 1
0.0202031330437642 1
-0.00291140524398192 1
0.00753175746701565 1
0.104062123028459 0
0.010139398441063 1
-0.0231687773087545 1
0.0991377807580372 1
0.151555332089356 1
0.0888384079474646 1
0.0685883139787407 1
0.0187538104005748 1
0.0141304160655901 1
-0.00372485827744872 1
-0.0511722843304894 1
0.0127869981874077 1
0.0111038020752198 1
0.0292533072260243 1
-0.0333536753008308 1
-0.0577563465677081 1
-0.0194029923703665 1
-0.0329316057278348 1
-0.013548327959162 1
0.0387226402601485 1
0.0192863817621711 1
-0.0592377055484498 1
-0.00803804032760453 1
0.0892063480065317 1
-0.0258887499111275 1
0.0194132559069256 1
-0.024399252936437 1
0.0452847986686306 1
-0.00866552523701121 1
-0.0677552044730777 1
-0.0948687399945874 1
0.0615595797436431 1
-0.0238693340228205 1
0.0374124613684758 1
0.0154066592963611 1
-0.0643234784118022 1
-0.00480291338057625 1
0.0809658948822597 1
-0.0392391570227672 1
0.0418926744040291 1
-0.00537372019638362 1
0.0113392315564836 1
0.0516245198063112 1
0.0146702026919237 1
0.00494397280680834 1
0.0769065133174839 1
0.0595496185701529 1
-0.0302743761062842 1
0.0372065474834585 1
-0.0159867574563563 1
0.0549009646742441 1
-0.0185975673937189 1
-0.0337947591935149 1
0.00875678265554337 1
0.0393495628436529 1
-0.129921457254123 1
0.101973877767089 1
0.0264907742835298 1
0.0148691851495926 1
-0.0180774529540558 1
0.0967387638192975 1
0.0220443491063052 1
0.00349327374803305 1
0.0139033339217469 1
0.12205013372909 0
-0.0834384931430585 1
0.00898794048593146 1
-0.049830451861598 1
0.0223492218126653 1
0.0363442822074271 1
0.00671790720551346 1
-0.0279014112820577 1
-0.0453644103264947 1
0.034867321124513 1
0.00409975126816986 1
-0.00191491478815455 1
0.00117524190185059 1
-0.00949284484929092 1
0.0894281170477265 1
0.0737284550672319 1
0.0154268684249114 1
-0.0353053319532209 1
0.20893192431558 0
0.0650450125056573 1
-0.0464609914195944 1
0.04538826401256 1
0.00274813699774182 1
-0.0212367134466102 1
0.0275587088542256 1
0.0333757364791331 1
0.0540735742037011 1
-0.0664869686527895 1
-0.0208359400101918 1
-0.0799343758383317 1
0.0434174335398682 1
0.0840110441369018 1
-0.0542628477974444 1
0.0182811164999463 1
0.129533642332002 1
0.0549679341335528 1
0.00509412187113634 1
0.000324708944225455 1
0.016462148213269 1
-0.00571367172320922 1
0.162624644346254 0
-0.0265570278143539 1
0.0828236788108671 1
0.0927255279169715 1
0.101658681529015 1
0.0032885360572405 1
0.0298386962063659 1
0.034139259098335 1
-0.0205697721452859 1
0.0633595215531665 1
0.00797557392237148 1
-0.00249684903831507 1
-0.0204067479791866 1
0.0516654419512281 1
0.0329135181814593 1
0.0647649757944675 1
-0.0196015432959488 1
0.118229715021754 1
0.151483157595604 1
-0.0307809170398551 1
0.0307783156688151 1
-0.0502814190192743 1
0.00207675380959086 1
-0.0181201075097681 1
-0.0813603333997621 1
-0.074777888071917 1
-0.085545922064726 1
-0.0275223445442499 1
0.115849683995515 1
-0.010157026163224 1
0.0384337640450602 1
0.0232133609347252 1
0.03472148819546 1
0.0386520646810511 1
0.047157604818254 1
0.0331467029489437 1
0.0674418273188289 1
0.0231550187657356 1
0.00735582852388823 1
-0.0362061766982247 1
0.00412075808970025 1
-0.0849645426271458 1
0.106961152131021 0
0.0325356604851999 1
-0.0308089149778069 1
0.0464525611108068 1
-0.00569832176633174 1
0.0595708861751381 1
-0.0299568263953143 1
-0.0409300855622971 1
-0.0535971508467329 1
0.0395654881944073 1
0.156777407068647 1
-0.0700472633103164 1
-0.00758284787368361 1
0.0118182096829825 1
0.0989166156056969 0
0.0764066295681262 1
-0.0442637498301054 1
-0.0368656783756571 1
0.0431503316698708 1
-0.0286180692549386 1
0.135146864920272 0
-0.0367831543632936 1
-0.0664071861813027 1
0.0354540320644304 1
-0.0372371326590718 1
-0.0483948816303938 1
-0.0412613564035383 1
0.0110672074027959 1
-0.0389892635005302 1
0.0407136145601756 1
0.0237081458314052 1
0.00648109335859508 1
-0.0276691511818427 1
-0.0406764675015756 1
0.0614270633570412 1
-0.0461151916125073 1
0.0119183213650676 1
-0.0410730690259465 1
0.0531834437837214 1
-0.086023734143132 1
-0.0362211017768553 1
0.0475648024696714 1
0.0214789920573975 1
0.0371932831819407 1
0.0747909657918607 1
-0.000694164240950745 1
0.110786241261767 1
0.0220781530892445 1
0.0204846204287585 1
0.0779919869894074 1
0.0426382763313466 1
0.108833230046241 0
-0.0507391410813874 1
0.0992371618535263 1
-0.018961259027277 1
-0.0545858112791379 1
0.0181283373313874 1
0.0469804152612546 1
0.0174414087318133 1
0.0666681927101004 1
0.150757417725979 1
-0.128988767868209 1
0.0673082245804181 1
-0.0120902214130804 1
-0.0144375819321383 1
0.122323338334715 1
-0.054989437848603 1
0.0373314663590086 1
0.0164416488025945 1
0.115798754446492 0
0.0329087855745836 1
-0.0334992973249761 1
0.0878319118899865 1
0.10415971195228 1
0.113823762240388 0
0.0341716277629378 1
0.0377150634990445 1
0.0020035204210341 1
-0.0427849107505971 1
-0.0197299618668391 1
0.0752182065319718 1
0.0324164055471977 1
-0.0640762061809909 1
0.0144605351168445 1
0.00600557946882793 1
-1.60224823418098e-05 1
-0.00767162209034069 1
0.0218418246273619 1
0.0716626542749937 1
0.0254314013999195 1
-0.100988759290317 1
0.026651897311561 1
-0.0801143502180022 1
0.0171083714163145 1
-0.0630237328802012 1
0.0390642301607883 1
-0.054707025853536 1
0.0170740687018988 1
0.00939358060679213 1
-0.0272227864096608 1
-0.000428170264550875 1
-0.000903979924827311 1
-0.0176955052912467 1
-0.0265406596803249 1
-0.0635998462322075 1
-0.0236113909927168 1
-0.0631486373678515 1
0.00483672761818049 1
-0.0280487739564014 1
-0.097640318715118 1
-0.000168293162025927 1
-0.0218328216623608 1
0.0658461711099699 1
0.0070835530518912 1
-0.013513693864649 1
-0.143553477090531 0
0.0764069541189261 1
-0.0897313267689424 1
-0.0212605607751975 1
0.0103549421611893 1
-0.00400263668687228 1
0.0314090108046398 1
0.0296770052606445 1
-0.00859172970908471 1
0.0833770545787241 1
-0.0594087851219364 1
0.0416271273555996 1
0.0531866988646347 1
0.0193424110753675 1
0.0475279925560901 1
-0.0286046592668251 1
0.00110803590046429 1
0.0339829609468833 1
-0.0759859631363892 1
0.0681016385493406 1
0.00924917934002879 1
-0.121624644588034 0
0.0193676216948797 1
0.0837245897992499 1
0.0329166667212362 1
-0.00167031056962419 1
0.0987476216331806 1
0.122992695368335 0
0.0186895237595883 1
-0.0239193232486756 1
0.017740376950957 1
-0.00582976453732283 1
0.000832139778362304 1
-0.0134608752294327 1
-0.00165616355526649 1
-0.0145795835106668 1
-0.0209560686239245 1
0.0397518019847637 1
0.0747631100766789 1
-0.0465941024564013 1
0.0406185499311995 1
-0.010082619165157 1
0.0270058665941933 1
-0.102067352903414 1
0.0362596740159396 1
-0.0368960805348212 1
-0.00791725875835218 1
-0.000676746889884607 1
0.0437737942082563 1
0.0657604013493204 1
-0.00433179112564226 1
0.0603399126211272 1
-0.014148503633168 1
-0.0207602707280137 1
-0.0304369589521084 1
0.0459478554109282 1
-0.0600505233345814 1
-0.053468072759268 1
-0.0352114982811656 1
0.0748494987577146 1
0.0673263253216438 1
0.0892956671711174 1
0.064592641260833 1
-0.174526529082725 0
0.053036974890817 1
0.0406553419173561 1
0.0338074589732298 1
0.0188182372772692 1
0.0161728499272528 1
-0.0735078331154757 1
-0.0326893520808213 1
0.00125749625471076 1
0.0942797643257148 1
0.0874033096693887 1
-0.0891241054673728 1
0.0785926311512469 1
0.0185865835698241 1
-0.0537852360335502 1
0.0935613266069221 1
-0.055735673475553 1
0.0211384218730419 1
0.0325609302544551 1
0.0354288544093305 1
0.0382065140981614 1
0.0076602256099317 1
0.0567043755030655 1
-0.0486914850569054 1
0.0450528683371061 1
-0.0886125408754071 1
0.0304449516997872 1
0.0419287987501391 1
0.0763110535478991 1
0.0139057016514963 1
0.0953184432389992 1
-0.0454007315417251 1
-0.00730055127996281 1
0.0580487222906796 1
-0.00855595583904277 1
-0.0251119107209705 1
-0.0456097171134726 1
-0.0534135240790585 1
0.0387808744828333 1
0.00649152646293618 1
0.074845243773807 1
0.0538225163733015 1
0.0229504596006327 1
0.0162108212099924 1
0.0539560564640226 1
0.137192089788363 1
-0.134102565701025 1
-0.0920052670353501 1
-0.0319837196925356 1
0.205401663113938 0
0.0575643421485093 1
0.0873572920886759 1
0.0358058066985837 1
-0.00872248792900446 1
-0.0140908242186826 1
0.0359096758462473 1
-0.0681734101294794 1
0.13736063478778 1
0.101726383948293 1
-0.0128763354723935 1
0.061844656720073 1
-0.0835184349932992 1
0.060183872569117 1
0.107986778283187 1
0.0427730704908462 1
0.137464331384211 1
0.0551841431408569 1
0.00480621137619547 1
-0.0506301185421355 1
-0.0051728281236441 1
-0.0618286326729567 1
0.110520221840184 1
0.0140292119855742 1
0.0553964469142747 1
0.029027281552141 1
0.0571782710200036 1
0.139555172528298 0
0.13526867655402 0
0.107842786709722 1
-0.0166518696319105 1
-0.0554229951394787 1
0.0499829602416798 1
-0.032593760199656 1
-0.102281440302556 1
-0.0106257730344348 1
0.0468400381010895 1
-0.00216170611981752 1
-0.0577283195304231 1
0.038244274676258 1
-0.076217159049678 1
0.0224323239840298 1
-0.00303761690105263 1
0.0854532206552877 1
-0.00482597134879678 1
-0.0314358752661371 1
0.0287404718345634 1
-0.0169208481856418 1
0.0630682826463813 1
-0.0729200704235935 1
-0.0557491143793863 1
-0.0287776007489018 1
0.0307381048844705 1
0.0105725238582536 1
-0.015267902224468 1
-0.0458318959972348 1
-0.0087903372563695 1
0.00755951809299515 1
0.0448958926970272 1
-0.0585554948507407 1
0.0882858406830602 1
-0.00139377244629371 1
0.0519693545576203 1
0.0778319346706738 1
0.0903577819253184 1
0.00274634169613193 1
-0.0215185747942942 1
-0.0543063677949412 1
-0.0707128048990241 1
0.0167031975813444 1
-0.0083024636327595 1
-0.0313975493028597 1
-0.0328393509969062 1
0.0111695620713753 1
-0.0214541092582961 1
-0.0117695236836774 1
0.049583497951368 1
0.0497105988463461 1
0.0806697182858341 1
0.103637751109703 1
0.031377563811391 1
0.0485904122433413 1
0.00722034687652211 1
0.0770626316823534 1
-0.10182931873104 1
-0.0148160318546575 1
-0.0459080518227592 1
0.0382869461216296 1
-0.0112633488878807 1
-0.0778134697700978 1
0.0100928808478991 1
-0.0314369653107477 1
0.00731459220426935 1
-0.103798017061468 1
-0.0395584966482083 1
-0.056285962958567 1
-0.0106838854214497 1
-0.0215065860206722 1
0.0211171827681835 1
0.0532889432790684 1
0.0291537215251919 1
0.0399001303562565 1
-0.0399304585366975 1
0.0256764024959141 1
0.0834517536721354 1
-0.0461369325745016 1
0.0924973310967237 1
0.0263140914432368 1
0.0585270988337872 1
0.0270652751005866 1
0.0764662701009336 1
0.00110524277077848 1
0.0483460168704396 1
0.0537631137832758 1
0.0918984136976603 0
0.0280474729638288 1
0.0306943659880248 1
-0.0289319017042546 1
-0.0424654575723725 1
0.0495825147995581 1
-0.0114421266200826 1
0.0522098291903656 1
0.00429937482393919 1
-0.0624669853322248 1
0.0150850192294644 1
-0.059985004019398 1
0.0585977672966367 1
0.0755812343458752 1
0.0134552798544753 1
-0.0481541980459197 1
-0.00219038658973507 1
0.0725912939950349 1
-0.0724706305650192 1
0.0580807283368098 1
0.00430316266354937 1
0.0277604906779715 1
-0.00678977668722531 1
0.0900375537143026 1
-0.0587738137092393 1
0.00354605324305604 1
0.0205094750501127 1
0.0491139959031848 1
-0.000587434513186477 1
0.0377641812583697 1
-0.0541203735399177 1
0.018339055899129 1
0.0235808201010474 1
0.0451524756621664 1
-0.0724674069113065 1
-0.033723510736289 1
-0.0322133054931924 1
-0.0127294734463324 1
-0.0589290397753944 1
0.0411089012824527 1
0.000936807002206171 1
0.0924724552565784 1
0.012321985593896 1
0.00216541643344347 1
0.0620345394782437 1
0.0251092520150361 1
-0.01745937446745 1
0.0921917217863313 1
0.0931918218571186 1
-0.0809410800901218 1
0.0286009111982618 1
0.0622352128899126 1
0.0599669627251263 1
-0.0106390716999524 1
0.0747070641058365 1
0.0123978526847019 1
0.162420448718582 0
-0.0709427078776462 1
-0.0472357394541119 1
-0.0665091519377251 1
0.0250650798722982 1
-0.070032761970529 1
0.133545675665367 0
0.180165222573523 0
-0.0555051568842286 1
0.0684862553355187 1
0.0722743951929151 1
0.0529711122668325 1
0.0587846870744709 1
0.0705594315053535 1
0.0826983835284235 1
0.000736106550966342 1
0.00774440518150591 1
-0.0480478976514067 1
0.0148229590317638 1
-0.009426894793602 1
-0.0204434320466654 1
0.0428694908475161 1
0.0870438930521151 1
-0.027601437909713 1
-0.032780974053511 1
-0.0188755125458182 1
0.051058299975473 1
0.0932653316849582 1
-0.0898761853624538 1
-0.0398106879806257 1
0.0156560181467461 1
0.021678112177526 1
0.0102560118805941 1
0.0315788821270637 1
0.0236881051834446 1
0.0296702031859457 1
0.0012979362284285 1
0.0391629736572281 1
0.0074388619715411 1
-0.0551475963064145 1
-0.0405731044013226 1
-0.0577449721503064 1
0.0225690580732292 1
0.0672629804772384 1
0.013124793479299 1
-0.0338329152060983 1
0.0675536455203437 1
-0.0383362340710524 1
0.0528496772282734 1
0.090613771217054 1
0.0155381716218972 1
0.0722323241535006 1
0.00823712605118651 1
0.0331134814844621 1
0.0262939022232785 1
0.0207348660234729 1
-0.0822039154253081 1
0.0200436579501148 1
0.0152374577173838 1
-0.0233387812404773 1
0.0805121645971523 1
0.0734060477536901 1
-0.00802660037142947 1
0.0465470675539649 1
0.0300897849104276 1
0.048215846385944 1
-0.0537167840038041 1
-0.0163725427682975 1
0.0219441567534584 1
0.0903131019994084 1
-0.0875236514533379 1
0.0301319488704631 1
-0.0413295048426014 1
-0.108372697251314 1
0.0409923192932343 1
-0.0640643505883382 1
0.0643058089962654 1
-0.0416414706485682 1
-0.00505237366293092 1
0.0137214018456775 1
0.122343920641268 1
0.00423732841495703 1
0.0589971024549967 1
0.0109674152720715 1
0.0145242382417735 1
0.0205354405207672 1
-0.0498065059260962 1
0.00998275471301467 1
-0.0577490433246422 1
0.0711721167845225 1
-0.0747528135079317 1
0.0526130459081664 1
-0.0437719087515077 1
-0.00700372423211628 1
-0.0746999476354059 1
0.00302292420266477 1
0.0543035295753026 1
-0.025877560092004 1
0.0200625216664491 1
0.000138772929457206 1
0.0624208603714228 1
0.022735806845779 1
-0.0311756830888413 1
-0.0112093026503118 1
0.0233715671106654 1
-0.0279629938416795 1
0.0198437851059703 1
-0.00732316100033327 1
-0.0628964959768951 1
0.0623650587273058 1
0.0416154044090411 1
0.0390235400455074 1
-0.0278382881007498 1
0.10697112543821 1
-0.0248924309089006 1
0.0285695726688075 1
0.0680618332825099 1
-0.017206601057473 1
0.0623656347134798 1
0.0430004292788761 1
0.070552672366206 1
0.0526836271189889 1
0.0351613866171416 1
-0.0617157417973183 1
-0.0610623750683924 1
-0.0412557634118975 1
-0.00530461449628866 1
0.0286856699371387 1
0.0749324555185217 1
0.0785818456733037 1
-0.00383251687581177 1
0.0189416757254893 1
-0.0387873625482817 1
0.107464831354705 1
-0.0334745713427579 1
0.019836388254078 1
0.0604242430978288 1
-0.0636726801432554 1
-0.0727213074658379 1
0.0106978042465699 1
0.05049360237871 1
0.0284764632037241 1
0.0181513465605594 1
0.0489390296837087 1
-0.00572797635844329 1
0.037054720841546 1
-0.0347474193449106 1
-0.0090944451960364 1
-0.02826295142249 1
0.0801567701707428 1
0.0355309226585375 1
-0.0258227509981196 1
-0.0447954022019257 1
0.0263779401686967 1
0.0287766176217392 1
0.0659952308340224 1
-0.0793522430484842 1
0.0275142504054275 1
-0.0916738297316033 1
-0.0334832191232333 1
-0.00352040012520612 1
0.00529740225213796 1
0.055290006126598 1
0.0329208932565532 1
0.0407513052161707 1
0.0655020367097532 1
0.0634537514531792 1
0.0771466355693583 1
0.00583879152320085 1
0.0999496881598132 1
0.0286297584345444 1
-0.031733738052196 1
0.0331205774779466 1
0.00646745469463018 1
0.0763155090518758 1
-0.114258282200096 1
0.0164226728341847 1
-0.0233622165415685 1
0.0676465987579697 1
-0.117504757985297 0
-0.00162595106308086 1
1.32671646921492e-05 1
0.047308797556126 1
-0.0327326713488283 1
0.0258335225755994 1
-0.0641837898515598 1
0.0503050871038378 1
-0.0702675820017014 1
0.0257820644195329 1
-0.0346782883972568 1
-0.0260675252395974 1
-0.0870271694737049 1
0.00947477492278369 1
-0.0482682795198556 1
-0.0506595654764666 1
0.0612356026393813 1
0.000808704755024491 1
-0.0565989843452599 1
0.0555628500732124 1
0.083980868392925 1
0.0110600474430463 1
-0.0610210087465478 1
-0.0701862946335936 1
0.0473062426389859 1
0.0616846379686888 1
0.00288045394478176 1
0.025779696242639 1
-0.0243115544039254 1
0.0511776857462785 1
0.0597860059240033 1
0.00592413851861687 1
-0.0589035107301085 1
0.0776650307903229 1
0.0328563659702513 1
-0.00392521330457551 1
-0.0318952263219875 1
-0.0553725283927485 1
0.0411308487986354 1
0.0269092182043651 1
-0.0261043226975837 1
0.025370694292496 1
0.0261940781262008 1
9.7650952282629e-05 1
0.0349887815014636 1
-0.00778693028520543 1
0.0726166819952901 1
-0.000491529958883193 1
-0.0720025635347525 1
0.0474970936995053 1
-0.0597668554231447 1
-0.0849538047178594 1
-0.101016947295442 1
-0.00282750869442803 1
-0.0178867844863549 1
0.0282071013982354 1
0.0605896792974911 1
-0.0184965710524678 1
-0.0422527613027586 1
-0.00757566124870489 1
-0.0512611057713039 1
-0.0892442485901516 1
0.0810227033296924 1
0.0207834716385724 1
-0.0274230355507638 1
0.0928429755668225 1
0.0540556285692407 1
0.00534328322267359 1
-0.0130912551979623 1
0.14620832665174 0
-0.00547334287726354 1
0.0238280819184509 1
-0.041448379479898 1
0.0251398376687023 1
-0.000474249948008536 1
0.022718436912565 1
-0.0886441498885468 1
0.0119155721136183 1
0.0971292348247156 0
-0.0128272000152844 1
-0.0434068846251084 1
-0.116519596897225 1
0.0408132079643826 1
-0.00826880486489822 1
-0.106774307572656 1
-0.0298004024153512 1
0.0210524316511796 1
-0.0550433792864573 1
0.00971387708990457 1
0.0571138550395539 1
-0.0181591641601838 1
0.0238340254966185 1
0.0541824195707469 1
-0.124784380582738 1
-0.00111055229406741 1
0.0762007817492916 1
0.100411021649539 1
-0.0166629062657914 1
0.0317037362844068 1
0.0346143509061473 1
0.0286316465294938 1
0.0708124512368064 1
0.0281403143451924 1
0.0244354747052306 1
0.046420375207575 1
0.0418612316170575 1
-0.0678302488119242 1
0.0104016201545454 1
-0.0240193747561389 1
0.0745381884150132 1
-0.06030636819753 1
-0.125979768175305 1
0.0661073042052581 1
0.0582872365748131 1
0.0108996448092446 1
0.0489487499856682 1
0.0191849847329368 1
-0.0899280669937291 1
0.00515183743236572 1
-0.0212075134143012 1
-0.0207449200567764 1
-0.024491216744593 1
-0.0241647685178728 1
0.0593129502786403 1
-0.00315342223315541 1
-0.0508858093814034 1
0.0370260984207026 1
-0.0244413625283532 1
-0.00515149989918924 1
0.081145231755425 1
0.0987780704998769 0
0.0146440033426335 1
0.0782980798423237 1
-0.0767417794166356 1
0.000375551666890566 1
-0.0438328368020552 1
-0.00907766383685522 1
0.0472320182012788 1
0.0875184075265582 1
-0.0713342822018845 1
0.0238914783506737 1
0.0612124100854824 1
0.10309746207865 1
0.0569522669759122 1
0.0184100583775649 1
0.0874692748857711 1
-0.0314584860366177 1
0.070123216467244 1
-0.00270377020953601 1
0.0385155723732469 1
0.120691802198788 0
-0.0604139739310984 1
0.00269096670218851 1
0.0819087028566892 1
-0.00526429359197275 1
-0.00634714624729812 1
0.0321472880313189 1
0.116141270114427 1
-0.042648028994098 1
0.0198692189645493 1
-0.00563476899621273 1
-0.0878793643220907 1
0.0659307574960218 1
0.062102504743373 1
0.0459080549816014 1
-0.0755214597370874 1
0.023729116080286 1
0.0479999361882055 1
-0.000518028179023862 1
0.0544778432209475 1
-0.0608078541943725 1
-0.000666293522081737 1
-0.0343612069719471 1
-0.0395242093088407 1
0.140876345307629 0
0.0418614883405084 1
0.00863489068827413 1
0.0222696986086858 1
0.0532483812466376 1
0.00830543352560545 1
0.00117938525955519 1
-0.0358193932191657 1
-0.0599375163217598 1
0.0158800569209358 1
-0.13499956947253 1
0.00526370771332602 1
0.037014798621711 1
0.0169792962322027 1
0.0497889183558941 1
-0.0776710334611673 1
0.0599975282397835 1
0.0648134348880449 1
0.00191887734090611 1
-0.0455791942764214 1
-0.0188744116366118 1
0.0565472917185831 1
0.0207635252390328 1
0.0138815775124378 1
-0.00083037958409187 1
0.0392811139510932 1
0.0174332644260721 1
-0.00143653236864188 1
-0.0246601959085048 1
0.00920839572108886 1
-0.0112387976886365 1
0.055458660371971 1
0.0119982755626708 1
-0.092042901189079 1
0.0105243114311799 1
-0.00912820764989981 1
-0.00153520370878982 1
0.0358895622039079 1
0.0159414697819235 1
0.0344832895423002 1
0.106720570170258 1
0.0633355390100378 1
-0.013972171943826 1
-0.048304812459297 1
-0.0232333377323903 1
-0.0100998630912307 1
0.00150475051218019 1
0.0212339111295351 1
-0.0419530629246581 1
-0.0824900750772106 1
-0.14747752760711 1
0.0827591770668004 1
0.0565465074152435 1
0.0557671869408506 1
0.0146625890650848 1
-0.0368432740017028 1
-0.0592704604474074 1
0.0249147648356043 1
0.0310482129291822 1
0.0130606217469199 1
0.0207109051367004 1
0.00101126842904594 1
0.059766647873823 1
0.000588662504498703 1
0.004811888994091 1
-0.0702153249962905 1
0.10716617172908 0
-0.0593981421425394 1
0.065795999698434 1
0.0017703142574938 1
-0.0807402654344106 1
0.0950054525043739 1
-0.0667872298572049 1
0.0322457135963709 1
0.137757625449479 1
0.0184540054931745 1
0.0574921456970929 1
-0.0676906252877761 1
-0.072391590021674 1
-0.00548597697272545 1
0.0146085789306602 1
0.0126202355360982 1
0.0737838598947616 1
-0.0302693771855307 1
-0.0516141014372785 1
-0.0415361543368649 1
0.0718034411329695 1
-0.0376419534998469 1
0.0226440871814012 1
0.174424965110074 0
0.151009444912477 0
0.0171339749793058 1
0.102112020726168 1
0.0486235869773422 1
-0.0593210685308402 1
-1.79303497141528e-05 1
0.086867695398867 1
-0.017870297051767 1
0.016122854907632 1
0.036955132256841 1
-0.00699575603839032 1
-0.0502893308862784 1
-0.0735166719837211 1
0.0733984920869667 1
-0.0442435716574044 1
-0.0486638905344383 1
-0.00446492133688945 1
0.149021856156008 0
0.0349306812561438 1
-0.0777115944015053 1
0.0351597273687324 1
-0.00871634200385 1
0.0409184033018376 1
0.11424197882964 1
-0.100936867266146 1
-0.026272777096435 1
-0.046287905387106 1
0.0577904856461979 1
-0.0448458814286666 1
0.127716272249738 0
-0.026766876609342 1
0.0644866298856481 1
0.0197022087000681 1
8.23223066585346e-05 1
-0.0148568540110489 1
0.00733808556895113 1
0.0598973369618133 1
0.0614705903531264 1
-0.0139555605823301 1
0.0429337075021909 1
-0.0082517305300984 1
0.0942339375672031 1
-0.00106394655119019 1
-0.0152730519413487 1
0.00277627636886446 1
0.0349152746410928 1
-0.0159193136525982 1
0.00973588486242064 1
0.0200804447404813 1
0.128357253790442 0
0.115335676994437 1
0.0377158239295207 1
0.0580029124291865 1
-0.0805737149461998 1
-0.0481053845024975 1
-0.00946756183298041 1
-0.0656718001825269 1
0.0393785511465952 1
-0.0564079373569976 1
0.0776776849871361 1
0.0520547355417254 1
-0.0568264671880004 1
0.056657198841999 1
0.0249943878376476 1
-0.0807191965472176 1
0.0801935362197508 1
-0.103653033494009 1
0.00116075286305329 1
0.0169715269345289 1
0.0120012967031712 1
-0.00893953925958832 1
-0.003956710255584 1
0.0168657784765103 1
-0.0211500816653048 1
0.0530869465642538 1
-0.046506038532008 1
-0.0301065685271272 1
-0.038092873872766 1
-0.00639993730376744 1
-0.0221759756868319 1
-0.0257742127317915 1
-0.0164724727795075 1
0.0452473713350026 1
0.0372742718720649 1
0.0281319445850304 1
-0.0088398547905586 1
-0.00806750675238452 1
0.00342136756090587 1
0.0321813413398409 1
0.0121581797095674 1
0.0485463282264287 1
-0.115268723852029 0
0.0262524423548292 1
-0.0815664944225123 1
0.0288258417399896 1
0.049860680458493 1
-0.00637163518092354 1
-0.0782275787006527 1
0.0711789911474264 1
0.0237851812088407 1
0.109805327416336 1
0.00901675977828387 1
0.0502441704280793 1
0.114470466454833 1
-0.00322237315416176 1
0.0109098603755409 1
-0.079395215455799 1
0.061540436961276 1
-0.0381334416114358 1
-0.0726135901118986 1
0.0358447231090368 1
0.0772238501733975 1
-0.00147454657721004 1
0.075715544485242 1
0.034928849514572 1
0.12936529268984 0
0.0273339534946287 1
-0.0970665511290573 1
-0.0257489039709978 1
-0.0080614987864129 1
-0.00383157700199156 1
-0.0827881555583859 1
-0.0535467185936113 1
0.0224483067039386 1
0.0214745730151477 1
0.0774318891602701 1
0.0595705824024574 1
-0.0780439945817135 1
0.0447896601696832 1
0.186022067175326 0
-0.0166686383047746 1
0.006859610863443 1
0.0879051135621625 1
0.0191540103648177 1
-0.0240667370571535 1
0.0822969168538857 1
-0.00494190630134479 1
-0.0201282607302451 1
0.019581796438507 1
-0.0199553597318031 1
0.0663875819034689 1
0.0442891646956516 1
-0.0599646582364999 1
0.118679685456951 0
-0.0428840287041292 1
0.0534594901121689 1
-0.00697144525563804 1
-0.0580088096882901 1
0.0436987867600261 1
-0.0462807930422865 1
0.0165373455792567 1
0.0336349631857921 1
0.0644307770110092 1
0.0293395466214792 1
-0.052275278064147 1
-0.0494150596174311 1
0.0698005322060899 1
-0.0398263623566063 1
0.0201217953809976 1
0.023866474158288 1
0.0736567863253439 1
0.00592281410208741 1
0.0481618203905317 1
0.0502365126945194 1
0.062353248206119 1
0.0714418225849125 1
0.106391960264278 1
0.017761467083669 1
0.0150195828953406 1
-0.0107397438504443 1
-0.0602521222825288 1
0.0565322795494462 1
-0.000430935302486123 1
-0.0598853959515993 1
0.0433753674075414 1
0.0867965657030231 1
0.0410219003015726 1
-0.00729279758134921 1
-0.0917682516491592 1
0.0722865026960794 1
0.0406972662142256 1
0.0543206132161893 1
0.0289645727049483 1
0.008270475505344 1
0.0572836641505849 1
-0.0342547586436059 1
-0.029932411641992 1
-0.0650021253035253 1
-0.0180930565239928 1
0.00317697189529533 1
-0.0535268904121723 1
0.0781113774760882 1
0.0399450723643297 1
-0.0385704316637337 1
-0.0369045880430373 1
-0.00823717448720167 1
-0.0238480380325528 1
-0.095014357064835 1
-0.0241404551101484 1
-0.0871846416690622 1
-0.0361331267660555 1
0.00513301572454972 1
-0.0867909126975359 1
0.00188348508485665 1
0.000562561665814338 1
0.0276081280793474 1
0.0215095399336632 1
-0.0126091997147264 1
-0.0686710318107429 1
-0.00398969458346049 1
0.0306894688923353 1
0.0341979911664524 1
-0.00370752354594526 1
0.0419885874975225 1
0.0348122959545134 1
-0.0691151412175537 1
-0.0539242325473341 1
-0.00683662691954072 1
-0.0129516186304341 1
0.0749658221481818 1
0.0115725555116203 1
0.0458435450482109 1
-0.0730054385408793 1
0.0315237852506588 1
-0.0345749245975082 1
-0.0609080833881348 1
0.00138330823806037 1
0.0406562305780329 1
-0.00236282757489051 1
0.0287753203082776 1
0.0184010940343298 1
0.0454533282112823 1
-0.0352012457297277 1
0.00984449989479607 1
-0.0603788050567345 1
0.0591716279000369 1
-0.057461763750334 1
-0.0123705098353689 1
0.00723446516764978 1
-0.0561438989947598 1
-0.0371201830485621 1
0.0117578413770017 1
-0.0254833217848293 1
-0.0138243009844341 1
0.00343285539177807 1
-0.023656146948216 1
0.0161637684316791 1
0.0835716284177848 1
0.0362491905605361 1
0.0377655184434862 1
0.0708533390953725 1
0.0865990016025839 1
0.0291866990444035 1
0.0445819356501419 1
-0.00642927593480152 1
0.00921330256911235 1
-0.0669138891521338 1
-0.0138220092820438 1
0.0855227149585973 1
0.0228983063875682 1
-0.0834654595137791 1
0.0493781087117148 1
0.0427488850733402 1
0.116144858839556 1
-0.00985882942751605 1
0.0233231772008818 1
0.0838811769012242 1
0.0414927395866659 1
-0.0483521961374527 1
-0.0379059439429845 1
-0.000742379217953948 1
0.0775544405711335 1
-0.10871817533535 1
-0.0487427607899485 1
0.064204871604954 1
-0.0628647764857962 1
0.0411470523641117 1
-0.0312312339486163 1
-0.0125087087092793 1
-0.0511865989034663 1
0.0233091265312184 1
0.0142493861612062 1
0.0411196607008744 1
-0.0471698774878633 1
0.040040311553814 1
-0.0202787872395704 1
-0.0143940755972878 1
-0.0584890182416158 1
-0.0376332431508217 1
0.0379580648837523 1
0.0135629840660882 1
-0.0275943918287985 1
0.0656991793517572 1
-0.050029033783381 1
-0.0183972335810296 1
0.204600794931423 0
0.153991488037264 0
-0.0243788361047192 1
-0.00470381107153563 1
0.0876816497087647 1
-0.0239516745815197 1
0.164974100553785 0
-0.0542055669534065 1
-0.0368481431191095 1
0.0579130497052422 1
0.116553838162121 1
0.031246506771895 1
0.0818816169384659 1
0.030776560093415 1
0.0874658130343407 1
-0.0289712951094087 1
-0.0430380224149886 1
0.0302181098392339 1
-0.0953513099301333 1
0.00650646726540443 1
-0.0234959521045984 1
0.00484357868046801 1
0.0300364801003467 1
-0.00587082237415395 1
0.00592852371444619 1
-0.00269706430231639 1
-0.0526575624693898 1
0.0472851362023844 1
0.0439041041016571 1
-0.0216772552730949 1
-0.053832091692225 1
-0.045592507490406 1
-0.0293638414786607 1
0.0835953102375767 1
0.10229400396155 1
-0.0173009667018124 1
0.0695172050354114 1
-0.125640306190691 1
0.0576977100230407 1
0.0724955894255889 1
0.0625686348426284 1
-0.0660941684384048 1
-0.0469132828897511 1
-0.107470908487522 1
-0.0414744512487111 1
0.0424538801198753 1
0.0404267938485475 1
0.00296866033150841 1
-0.0658999524742893 1
-0.0895525711699159 1
-0.123706492662786 1
-0.00546260088201968 1
0.0521818615377672 1
0.0837565037255987 1
-0.0296542537171629 1
-0.102303585496667 1
0.0828151389263139 1
0.016101229919212 1
0.0308618876111374 1
0.0870769543136076 1
0.101875606752982 0
0.0272919051175765 1
-0.0135749469810383 1
0.0689306172671286 1
-0.0657654267394709 1
-0.00687081797134653 1
0.0957505587624134 0
-0.0438106806498668 1
0.00796242358338178 1
0.0755762550372426 1
-0.0647307100982751 1
0.109149493849747 1
0.0839840277597923 1
0.0341838170429611 1
0.0348164509918674 1
-0.0117716999150617 1
-0.0476522812360915 1
-0.0269708565773007 1
0.149367113784408 0
-0.0241938332596488 1
0.0289374428850352 1
0.0480133257929963 1
-0.0770869051149598 1
-0.0141974604106308 1
-0.0644888735804489 1
0.0910398418761127 1
-0.0366363376315548 1
0.0177286342427267 1
0.122841004393327 0
0.0189284833024998 1
0.127815212728377 0
0.0542644437545454 1
0.00120330962449028 1
0.0480485214397563 1
-0.0707967670810887 1
-0.0819473146097828 1
-0.0151144550161233 1
0.0705252327079739 1
-0.0412814538844714 1
-0.0204200225402298 1
0.0391755341578717 1
-0.0423366880401169 1
0.0277692384034698 1
-0.0641665212576926 1
-0.00884162814982181 1
-0.0279524926019514 1
0.0866977798349029 1
0.00114703882148258 1
-0.0535715478786813 1
0.0720170856933092 1
0.0688754459504141 1
-0.0866567362971371 1
-0.0641534946751584 1
0.0424329271278171 1
0.0490747673226456 1
-0.0721782686124018 1
-0.000202231361987024 1
0.0263154744398601 1
0.0194240240579224 1
0.0172816146523801 1
-0.0301710614502983 1
-0.0377865857485582 1
0.0249681557013865 1
0.0341243258216925 1
0.000891897469609371 1
-0.00902998436005796 1
-0.0828373571215554 1
-0.0316866225999481 1
-0.0249874751569772 1
-0.0622900154985232 1
0.0383609404284926 1
-0.0349786704059035 1
-0.000981205421576798 1
0.0945471546960646 1
-0.0327077288043126 1
-0.0132155140888372 1
-0.0048420450321045 1
-0.103474647081901 1
0.0239330278880021 1
0.0397118473472594 1
0.0455167761548262 1
0.114171549056181 0
0.0787663300394592 1
0.0333942602189085 1
0.089599907691638 1
0.0485375829328061 1
0.0714269269936437 1
-0.112823043792297 1
0.0569235723233773 1
0.0637814967171552 1
-0.0670322468902867 1
-0.0819147445848297 1
-0.0277709277793274 1
-0.101890398183987 1
-0.00745303714781506 1
0.0634488894747475 1
0.0382329319176347 1
-0.0445054009313751 1
-0.00450128319183069 1
0.0080506143293577 1
0.0508330082753804 1
0.0377837767358334 1
-0.0142377996686681 1
0.0549448485503078 1
-0.0410698403866084 1
-0.044754100335755 1
0.129811676277434 0
0.0797427374272927 1
-0.00955440387788069 1
0.0167023273078647 1
-0.00579086168724978 1
0.0403633687287697 1
-0.0216337193298885 1
-0.0259195482656263 1
-0.0161975785824197 1
-0.0320203022615615 1
0.0692352339511732 1
-0.0623377784446337 1
-0.0678488449419805 1
-0.0210563687973693 1
0.0283781677236241 1
-0.0518936511553084 1
-0.0414719436745018 1
-0.141658020645535 0
0.0379716609418272 1
0.00770868558039397 1
0.096880857048579 1
0.0833268285209849 1
-0.139680392367812 0
-0.014282036363856 1
0.0652429500663484 1
0.0495769542519254 1
-0.0237768944314299 1
-0.0479189919726519 1
0.0521273487099978 1
-0.0723256258718257 1
-0.0284963202106754 1
0.0379194128057645 1
0.0985453379068764 1
0.0341437969468085 1
0.0378898138324891 1
0.143422773757113 1
0.0223821319329697 1
-0.0145403021087058 1
-0.037134446195032 1
-0.0172232812834221 1
-0.0382529479093456 1
-0.0293885498310398 1
0.0938099195507467 1
-0.0732699584641062 1
-0.0200496876492307 1
0.0296727641208207 1
0.0176194112779623 1
-0.158631452109504 0
0.0285820082669047 1
0.0375500936144952 1
0.066113915318225 1
-0.0730982088436401 1
0.00649726403369725 1
0.101884435958173 0
0.119979162938913 1
-0.0141307482099184 1
-0.0267247985652533 1
0.0873012563078322 1
0.0914227570198072 1
0.0508597385580711 1
-0.0794300857388531 1
-0.044455596369979 1
-0.0503604761147879 1
-0.0509888169095597 1
0.0394060939636979 1
0.0753186143721315 1
0.0160770038303484 1
-0.0146118474939729 1
0.05361471424744 1
-0.00950830528691744 1
-0.0143474642172204 1
0.0536658393126923 1
-0.0803235521118219 1
0.209223692169766 0
0.0470937986570345 1
0.0907176390942092 1
-0.0427580054388229 1
0.0116603462564123 1
-0.0288140566873007 1
-0.0498880030651067 1
0.107649642323801 0
-0.00151459078126556 1
0.0695859025258804 1
0.055210919790879 1
0.0828903183664262 1
0.0302040690746106 1
-0.0205954335229765 1
-0.043528693057085 1
-0.00567157992223525 1
-0.0393581723107875 1
-0.043166181574867 1
0.0368354553235159 1
-0.0163545567947094 1
-0.015059708121598 1
0.0283978035263838 1
0.00410134758627409 1
-0.0236872766496713 1
-0.0663441341593357 1
0.0708230265269271 1
0.00450110540190428 1
0.043460912131889 1
0.0423664992993692 1
0.00583922885904909 1
-0.0182076784243831 1
0.00133029000988675 1
0.0826229405214135 1
0.0227215397822135 1
0.0737701039256101 1
0.0166421526545958 1
-0.0565440859665413 1
0.0232582145627727 1
0.0262009900746324 1
0.0486008356681324 1
0.0212573965191469 1
0.00600005108520547 1
0.0118543861304345 1
-0.00616391211934048 1
0.114355302463264 0
-0.0410423738783713 1
-0.0412302412208735 1
-0.00171140966067592 1
0.0263088911007343 1
0.0250640836607314 1
-0.0557175869298693 1
-0.0263152434220417 1
0.102080167343689 1
0.0096656853193029 1
-0.0602415723729205 1
0.0718643343030554 1
0.116539230453256 1
0.177237527989545 0
-0.037944189077108 1
0.0730215170392343 1
0.0225605649702321 1
-0.0092626468229714 1
0.0245422968203182 1
-0.14706509776082 0
-0.00506389616777429 1
-0.0421542086910052 1
-0.0939070002194563 1
-0.017432825060421 1
0.0633458189275598 1
0.0199615952739106 1
0.0498372425488494 1
0.029103163945602 1
-0.0578516229653969 1
-0.0630259789035971 1
0.0228360659709895 1
-0.0122547067714804 1
0.101495135643546 1
-0.00810772521285454 1
0.0194834385165805 1
-0.0682981980808828 1
0.087335539044148 1
-0.0944765743045295 1
-0.0428097566728886 1
0.0525212481756814 1
-0.0352558805089192 1
-0.0441889086563806 1
-0.0184654788337548 1
0.0320978869995943 1
-0.00817615544363247 1
0.0463187305660529 1
0.0307536894976333 1
0.0599092296767978 1
-0.0204052974262763 1
-0.031935800720721 1
-0.0414492015140644 1
0.0423090467055407 1
0.0425088186704692 1
0.0127473016428375 1
-0.0499015804671103 1
0.00793608340183685 1
-0.0152944774798662 1
0.0149391195179903 1
-0.0543806007787073 1
0.0793853662321183 1
0.0869073445585222 1
-0.00533386181209677 1
0.0734824391636474 1
-0.0129258584982198 1
0.010371925638433 1
0.0756968396487754 1
-0.0403242100704672 1
0.0394990232186321 1
0.0247078199136068 1
0.0299741079184489 1
0.134778057282658 0
-0.0192824291397502 1
0.139364792549914 1
0.0415293577834676 1
-0.0938739319378721 1
0.0333498401769452 1
-0.0692753550423517 1
0.114803696188204 0
0.0952661479889899 1
-0.0329624828904947 1
-0.0422111210348419 1
0.023079399741328 1
-0.0574053932656792 1
0.0682385498948238 1
0.0198116143130593 1
0.0499915616857024 1
-0.0218239140139931 1
-0.0267372377621639 1
-0.0101257722337137 1
-0.0497114678795271 1
0.0638048485967904 1
0.0906839698386845 1
-0.0643514767597918 1
0.00170674327153353 1
0.0848935103275125 1
0.089380333993156 1
-0.0309113496845317 1
-0.0546937945956899 1
0.0410493999596475 1
-0.0343228500322773 1
-0.111743807700018 1
0.0886083154628403 1
-0.0225219136887535 1
-0.000646363836094323 1
0.0158562491270226 1
-0.0657842801486055 1
-0.098229628306426 1
-0.0722529590914801 1
0.042493229723966 1
-0.0373500719479147 1
-0.00720652531469072 1
0.0365510237955392 1
0.172718505236248 0
-0.0559120990027311 1
0.0238012726002454 1
-0.136086599137912 0
-0.0453315785001848 1
0.0732139034058811 1
-0.0770256521799021 1
-0.0308146909408187 1
-0.0326754864122317 1
0.0257653812043952 1
0.063463156671738 1
0.128282840348221 0
0.0325312384670689 1
-0.0850044404755158 1
0.0389756411142725 1
0.024194213543432 1
0.00477413558278947 1
-0.0127770615502373 1
0.00483747330508148 1
0.0976716032714777 1
-0.103756107434159 1
0.170458346820714 0
-0.0708027225924812 1
-0.0156122101361389 1
0.0189893793570841 1
0.0387076166506443 1
-0.0210780398426726 1
0.0814795944147453 1
-0.0219979328907459 1
-0.000361666564733054 1
-0.015472647306332 1
0.0691193601110282 1
-0.00636428637448551 1
0.0971035330589892 1
0.000251476800079441 1
0.0216329574229339 1
0.0423306547058714 1
0.00833945308292977 1
-0.000336130847549278 1
-0.00882106291208639 1
0.0134802606361215 1
-0.0073975138282189 1
-0.0220133497844908 1
0.0376065411607227 1
0.0154286570506052 1
0.0193280701682182 1
-0.0338569127290622 1
-0.0522857584705273 1
-0.00952101788996961 1
-0.0596490632444109 1
0.0356644159786169 1
-0.00280076516972005 1
0.0524290753915072 1
0.0495293720216669 1
-0.0521078258716299 1
0.0898351868956567 0
0.0664445762714484 1
-0.0131541621429229 1
-0.045735571067833 1
0.043030848586097 1
0.0171644662637606 1
0.0440064323584969 1
0.0599852811119467 1
-0.189709047813549 1
0.048285224752631 1
0.0308094851354946 1
-0.0372181502474427 1
0.00607140021219017 1
0.0691119156090112 1
-0.0284099344946078 1
0.0159212157235888 1
-0.0292655464839033 1
0.0140684065083565 1
0.00640742988127254 1
0.0530483393326417 1
0.0172868654297699 1
-0.0987932933747234 1
-0.0116873176383626 1
-0.0530174228205687 1
-0.000596999361776748 1
0.113978131138489 1
0.0115184954309217 1
0.123691506085898 0
0.0554513128663086 1
-0.0120076433747344 1
-0.00156452656379315 1
0.103734791962436 0
0.0733399987014161 1
0.0810924686963823 1
0.0928041579310506 1
0.125998164335223 0
-0.0157353945615519 1
-0.00825895284253886 1
0.00203048668039341 1
0.00149069704843703 1
-0.0417733983522885 1
0.10094217901343 1
0.0265658142879448 1
-0.0290296741658049 1
0.0736915920466024 1
0.00684256151194777 1
0.0442563438584088 1
0.0404382190184937 1
0.0125521514870495 1
-0.0840672167960227 1
0.0191864565535412 1
0.0511013187116113 1
-0.00385759849504582 1
-0.0741255057117372 1
-0.0399860968113481 1
-0.0602634681365644 1
0.0980176378009253 0
-0.0166471291470091 1
-0.0155483353275571 1
0.0365444310350544 1
0.0743989489278225 1
-0.105469655428427 0
-0.00620313892247088 1
0.0456855679723959 1
-0.0144716521787489 1
-0.00718177843535545 1
-0.080145636483584 1
0.0217310983006919 1
0.0849011619488634 1
0.0856209933415811 1
0.00012247886868195 1
0.0415423714520536 1
0.0221051791125512 1
0.111886027294523 0
0.0274093246272503 1
0.0751629803234881 1
-0.0451481734453697 1
0.0766856081046423 1
-0.0810170335479432 1
0.0575911710029388 1
0.044614332784613 1
0.0386053755047286 1
0.00464981122051134 1
0.0617266298120876 1
-0.00701094174725348 1
-0.0191420251579298 1
-0.0286782693373472 1
-0.085842253464945 1
0.1135276565065 1
-0.0153635574861269 1
0.000768036202077485 1
-0.0946732355397819 1
0.0306833198466355 1
-0.0695688266541249 1
0.0929962555827718 1
0.0145865372545048 1
0.0729535234944207 1
-0.0170208105103025 1
0.0777258413545768 1
-0.0451763484786731 1
0.0524816760073233 1
-0.012593745064349 1
0.0695747794370654 1
0.0128024821221427 1
-0.0439553448111907 1
0.0768670548476399 1
-0.00340402821943145 1
0.0723210900218993 1
-0.0369761318777865 1
-0.00800232250203495 1
0.0760115355815754 1
-0.00318274854496887 1
0.0143504109122004 1
-0.0236175808189769 1
-0.0245026699160527 1
0.0740258449941978 1
0.0489927697848375 1
-0.008113418509908 1
0.087534670624141 1
0.00822050231803102 1
-0.0247465202799572 1
0.0369774699110147 1
-0.0472086398055995 1
0.00276126676885299 1
0.00281084569989985 1
0.00999640350953769 1
-0.0233224337034422 1
-0.0406964723763212 1
-0.0344820591159117 1
0.0823449628454592 1
-0.098200957621069 1
-0.0092351381509755 1
0.079588764233313 1
0.102703273364008 0
0.0216998960661099 1
0.0353634214916898 1
0.0107893433039175 1
0.0455636273036398 1
0.0270741476105388 1
-0.0782312341066459 1
-0.0286602133027484 1
0.046352765168235 1
-0.0287456701616491 1
-0.0252226639139562 1
0.0326452763377518 1
0.00614305873538281 1
0.0405970121541003 1
-0.122676222252048 0
0.124754875262123 0
0.0233917564521294 1
-0.00560068001625874 1
0.00732275564393117 1
-0.0678057676366495 1
-0.0111599799634036 1
0.0965910598564181 1
0.0445044417871553 1
0.0392559194949773 1
0.104323793899349 1
0.0172305846305093 1
0.000845363299693462 1
0.0365460706862648 1
-0.0171714347871924 1
0.0334736525609939 1
-0.0678127869806873 1
-0.0225807860380893 1
-0.0181076651282369 1
-0.0671356820794288 1
0.0572748220889408 1
0.0142191708068131 1
0.108621524593948 1
0.0583115633152941 1
-0.0153333121259015 1
-0.0176044664682801 1
0.0701885559628967 1
0.0384661491173939 1
0.00920154799446863 1
-0.0320111323625271 1
0.111026795320245 1
0.0364244626108205 1
0.0617483617058855 1
0.173967027681988 0
-0.0792825084981074 1
-0.0370774373192364 1
-0.165757526893648 0
-0.0173058483770659 1
-0.00750295059202993 1
0.0787954969570145 1
-0.0351770543859551 1
0.0483985992927714 1
-0.0936341162782997 1
-0.0283772379476968 1
0.0252738104514374 1
0.0339957611220821 1
-0.0851554470854967 1
-0.0258569075749756 1
-0.0156561391710812 1
0.0359743728264269 1
-0.133860776135985 1
-0.0470659782848343 1
-0.00215680797487716 1
-0.0399022118995876 1
0.00299661680396996 1
-0.0901498346581085 1
0.0729276007492417 1
0.0639048498183307 1
-0.0366066650013316 1
-0.0247825932008998 1
0.0386643592663374 1
0.0958890161896578 1
0.0876019762244581 1
0.151423141264344 0
0.030376098496595 1
0.0269790285366776 1
0.000643065977734899 1
0.0286760436649513 1
-0.0248475245161393 1
-0.0329717269460022 1
-0.00170222092673684 1
-0.0200988728131039 1
-0.0581489949728237 1
0.0677243833639003 1
0.0280721704773266 1
-0.0817497512983175 1
-0.000372937341802389 1
0.0397084435041469 1
0.0982202902720515 1
0.0594450500582892 1
0.00781684895868576 1
0.0362809989317622 1
0.0831933506988826 1
0.0568306345661466 1
0.00118517864838432 1
0.0587065789010608 1
0.013564930413905 1
-0.00505676597535273 1
-0.0134008097804587 1
0.145920350852803 0
0.0459343825771645 1
0.00139950706016009 1
-0.00915740165036254 1
-0.0684157131680735 1
0.153417022887523 1
-0.0345477406578072 1
0.00841013904730538 1
0.0659019630199879 1
0.0658600214630304 1
0.171826687682365 0
0.0143140692812515 1
0.0194427212578011 1
0.0817637631454221 1
-0.00318636601159968 1
-0.0916526549759023 1
-0.0342735027250373 1
-0.016593330373 1
-0.0412166971745045 1
0.0333152172397907 1
-0.0907469574464072 1
0.0574973763673777 1
0.0200290022833253 1
0.0152500700889397 1
-0.0935291611503659 1
0.061372131190332 1
-0.0291207749972322 1
-0.00998694886880831 1
0.114242779377614 0
0.0773320275469704 1
-0.0523487610244625 1
0.038941197214565 1
0.0528167495628264 1
-0.0870613905461561 1
-0.023623689283671 1
-0.0005655914472424 1
-0.0819583709221738 1
-0.068069173202344 1
0.0220996306262295 1
0.0429882171335648 1
0.0254447237259293 1
0.00160977512581465 1
-0.00953453737778713 1
0.115890847286971 1
0.00344417608797789 1
-0.0229148234365149 1
-0.00666141137187844 1
-0.0127559734958859 1
-0.0575421116305331 1
0.00463342292738786 1
-0.0476834219954582 1
0.110799073019527 1
0.0107728974762119 1
0.00958244941081789 1
-0.00825181292233056 1
-0.00874014267411061 1
-0.0079330582880319 1
-0.0829044472823628 1
-0.0567327667389553 1
0.0817071064423235 1
-0.114977176062304 1
0.0708031337801522 1
0.0618495884617326 1
0.0208929108764144 1
-0.0772563399804393 1
0.0279867323092322 1
0.0496792777095924 1
0.0874062034282768 1
-0.111555775416103 1
0.0301805713700928 1
0.0592232527540226 1
0.047188807640465 1
0.0470350342339645 1
0.0657936067633915 1
0.0644337272799074 1
-0.012271496132986 1
-0.0193780680664856 1
-0.0438647603690491 1
0.0311820610589072 1
0.024925401464333 1
-0.101957184839068 1
0.012473642714616 1
-0.0595700682667047 1
0.00990585168390513 1
0.0630648364377539 1
-0.0557574946665678 1
0.00251030226725004 1
0.0475166593712949 1
0.0146730355922509 1
0.0447592743209374 1
0.00976690505677185 1
0.0600468216874234 1
0.00110146632072744 1
-0.0820781328571728 1
0.0534040491715441 1
0.00488722227214822 1
-0.0541256628717372 1
-0.0269936751398729 1
0.0765406334232489 1
0.105950823337426 1
0.0802282905495991 1
0.0112003947510471 1
0.0633223349635001 1
0.127382477703444 0
-0.0107014844771601 1
-0.0160094931391329 1
0.0529282297069723 1
-0.0431585951306601 1
-0.035910950627444 1
0.0121258496312681 1
-0.0310180526968256 1
0.0954230461202559 1
-0.0128003740588429 1
0.0272219704498708 1
-0.00477528145807603 1
-0.0672771237862648 1
0.12021524330082 0
-0.00347967574048476 1
0.00578217248499294 1
-0.139077319049173 1
0.0838635744765275 1
-0.0112067821099519 1
-0.0293026779768712 1
-0.00160673131183166 1
0.0903296451908449 1
0.0278768727238305 1
-0.0784520428280402 1
-0.0610893926318304 1
0.0409126515338896 1
0.0960884135412373 1
0.0393751771984391 1
-0.026184346219959 1
-0.039242618648812 1
-0.0249935930831302 1
-0.111348352866341 1
-0.0176760611619095 1
-0.0301490364147075 1
-0.0534951077246583 1
-0.0589507125428087 1
0.00876065991017891 1
0.127184967834012 0
-0.0148880114824503 1
0.0245625326688973 1
-0.0404826653661653 1
0.00191339744352266 1
-0.0352119508673768 1
-0.0737488256338006 1
-0.043589247735241 1
-0.277083964846397 0
0.0875133588884954 1
0.0145752066457828 1
0.0493866861542612 1
0.0555747077416809 1
0.0776455197929038 1
0.00363346684619965 1
-0.0724175699972489 1
-0.123164713197426 1
0.112275453701627 1
0.0129050738954862 1
0.0272283642484491 1
0.039849797223422 1
0.0309652415537989 1
-0.0350087155927562 1
0.113012208153789 0
0.0690166647369408 1
0.0131058775535587 1
0.0775090943982135 1
0.0157302149278939 1
-0.0461483624344344 1
0.0925137215459641 1
0.00209817287882614 1
0.0272686208719494 1
-0.07694263106224 1
0.0443693109876863 1
-0.129392869087002 0
0.0614679191851567 1
0.0969909959378199 1
0.0068179796994402 1
0.022510867878256 1
-0.0083444396777448 1
0.0215807232560489 1
-0.00110413105452681 1
0.0498101548712993 1
0.0870265111510073 1
-0.0752670305983928 1
0.0130823627384888 1
0.0759839656448991 1
0.0846815400322857 1
-0.023824917203904 1
-0.0592708322685124 1
-0.0609479752975115 1
-0.0379390857284599 1
0.0461243435958296 1
0.110973557358421 0
0.049341008623018 1
0.00846044341072105 1
0.0398100728914481 1
-0.0586395383931682 1
-0.025258215011142 1
-0.0302250720849737 1
0.00134082004140655 1
-0.0133288158639157 1
-0.00609305262307319 1
0.066725229149265 1
-0.0425606958997726 1
0.102210675474437 1
-0.0270655047128307 1
0.0990210297670917 1
0.0519188361325462 1
0.0563584374736233 1
-0.00857960329996047 1
0.0489246402264955 1
0.00711623499587772 1
0.00373630238844982 1
0.140085705006409 0
0.0686051852825357 1
-0.00906322244226735 1
0.0846053964414789 1
0.0272604295574982 1
-0.0230253683655074 1
-0.0328157538453882 1
-0.0339653002627025 1
-0.0363053137115815 1
-0.065849807396149 1
-0.0512810788600989 1
0.0117502692605472 1
0.0472157225006435 1
0.020856377872325 1
0.0176597595708349 1
0.0106293607669564 1
0.0479913491268245 1
-0.0416633361872812 1
0.0040985190464041 1
-0.0835285117149911 1
0.0728054423445198 1
-0.0566435823602619 1
0.0267031584938699 1
-0.0132757874708487 1
-0.0536398215737247 1
0.0313352552568073 1
0.0599655422544458 1
0.053868171636927 1
0.0377463851504415 1
-0.137550284323872 0
-0.000792351389840107 1
-0.0414290551946273 1
-0.0583765654818307 1
0.0474366633482077 1
0.0256446094978786 1
-0.0546835299765227 1
0.0199181849906337 1
-0.014968565952089 1
-0.0714474565124357 1
0.0163362709581665 1
-0.00360677919532334 1
-0.0627387445814973 1
0.0156597230832936 1
-0.0696555472334767 1
0.0963361220169789 1
0.00181189489940164 1
0.034145571556565 1
-0.0496372377799673 1
0.0485747958126715 1
0.00931912742145857 1
0.059467646965283 1
-0.0241800169011655 1
-0.00561031342875277 1
0.105704658604441 1
0.0498369386832289 1
-0.0523824937249298 1
-0.0320253396983714 1
0.0643795864235029 1
0.0152670752776364 1
0.0125203585533461 1
0.00133150558794914 1
-0.0941421432817722 1
-0.0426118247493188 1
0.125768580054786 0
0.0168386476701218 1
-0.0379109808620984 1
-0.024738549467063 1
0.0243968997543225 1
0.000224736148053818 1
0.0256511513283072 1
0.0973634926022193 1
0.0252067963153603 1
0.048732279167733 1
0.0333973013369393 1
-0.00841504332829714 1
0.0426798778586525 1
-0.0288805590331581 1
-0.0238723352829519 1
0.0281179464573098 1
0.0433064586743596 1
-0.0636771114376583 1
0.0857916750478005 1
0.117217295145249 0
-0.014896106672734 1
0.0977586994254756 1
-0.0323554390281109 1
0.0331518128265802 1
0.0487200675072988 1
-0.0738984487184647 1
-0.00428521321614715 1
0.0154025331322407 1
-0.0421176648394259 1
0.0402824852907003 1
-0.053951659110561 1
0.0556844657981389 1
-0.0412684287326326 1
0.0265842638912944 1
-0.0415234073814588 1
0.0318371010515469 1
-0.0406860016642141 1
0.177767242803949 0
-0.0344942214848401 1
0.00823292213024994 1
0.0444802389786057 1
-0.0126341632099765 1
0.0142088765669469 1
-0.000188306613717642 1
0.0576695625246675 1
0.0154819306614347 1
0.068771649865515 1
-0.058697974741667 1
0.0274276551209527 1
-0.0059063025735892 1
-0.0382384990684013 1
-0.0143092211176636 1
-0.112099165013071 1
0.0788422351390369 1
0.0241260870663643 1
0.0182482315366321 1
-0.00987688620981751 1
0.010104616521088 1
0.0481782705691873 1
0.09064927872604 1
0.0317399501481539 1
0.00256299634844078 1
-0.0390664484581365 1
-0.0485842904444845 1
-0.0215157168233783 1
0.00318673945518596 1
0.0312643440224481 1
-0.00824783308611947 1
0.0272177926815006 1
-0.0477390121388338 1
0.00339009288006266 1
0.0432318345240123 1
0.00302674466565569 1
0.033241844346094 1
0.122385271965246 1
-0.00236397802255123 1
-0.0486408617374617 1
-0.0209052253961228 1
0.0493220290977294 1
-0.00291444245720557 1
-0.127468893934027 1
0.0348549931334177 1
-0.0492996958755852 1
0.022801215074832 1
0.0464695867151735 1
-0.000751006145004347 1
0.00709130371622554 1
0.0515242778385011 1
-0.0623587873382967 1
0.115697840687443 1
0.0748277988926287 1
-0.0423942762179746 1
0.00242771793912828 1
0.0817416220168477 1
-0.0589620609190393 1
-0.00339123769420694 1
0.0245553359332152 1
-0.124458180950914 0
0.0553424788438226 1
0.0432616431089558 1
2.79958931822758e-05 1
-0.0495487564884721 1
0.0838674317780594 1
-0.00726688207904312 1
0.0588384098284992 1
0.0205554177570922 1
0.0550815015764945 1
0.0303327957029763 1
-0.0251736200589023 1
0.0605418448331035 1
-0.0728686556815488 1
-0.00299414890511801 1
-0.17400056600892 0
0.143771341466454 0
0.0220011253847069 1
-0.0273855369070181 1
-0.0496414067751777 1
-0.0167805998913062 1
0.0238601482683676 1
0.0376800106789013 1
0.0448601275354258 1
-0.0432650918946719 1
-0.0455699233492561 1
-0.0491824987937872 1
0.0382745356900401 1
-0.0136957699513222 1
-0.122652713299726 1
-0.021022001915824 1
0.0262582820587346 1
-0.0413332822127531 1
-0.0308046374756841 1
-0.0132006029890319 1
0.00170822078845109 1
-0.0098365461325586 1
0.0512027871135485 1
-0.0433132556688494 1
-0.0349542017783557 1
0.072498675106142 1
-0.024360250649189 1
0.0959712553989683 1
-0.0231885951006936 1
0.0274042685073518 1
-0.132029996907948 1
0.0324927512799376 1
-0.0111316489149043 1
0.023172373517624 1
-0.0269935653917102 1
0.0451931637489709 1
0.111211263722463 1
-0.055764624098179 1
-0.0404444027223107 1
-0.04113322100082 1
0.00305592032087668 1
0.0206592273278198 1
0.0645829962073057 1
0.0762588531088872 1
0.00838303838593255 1
-0.00240320865239882 1
0.071320446075529 1
0.0348218694151445 1
-0.012117476322503 1
0.0166469088892754 1
-0.0389918272787646 1
0.0142164944403636 1
0.0241268959910608 1
0.000100609513088501 1
0.0315782988594992 1
0.0327458876273203 1
-0.0669098606417735 1
-0.0294548684498147 1
0.0157732144689166 1
-0.0106756900233218 1
0.0127767461505882 1
0.0521192906813682 1
-0.0495654981030574 1
0.0751330283984096 1
-0.0394617098247244 1
0.0279751933970137 1
-0.0943938687199985 1
0.0207088779002709 1
0.0271954156820737 1
0.0031528249634252 1
-0.0361967118043855 1
0.0213644049314319 1
0.0477191509172048 1
0.0469511065582582 1
0.00814919661131978 1
-0.0312271090174368 1
0.119613640278241 0
-0.0669000271635069 1
-0.0309242346205409 1
0.0152895748851697 1
-0.0289553681229972 1
-0.0647006209069456 1
-0.0266420209335489 1
0.0422767996430765 1
0.0341698705482784 1
-0.0555759202106453 1
-0.0646136571132828 1
0.0205397784783038 1
-0.0367459477786931 1
-0.0434959529536163 1
0.0977090011356662 1
-0.00571196239322525 1
0.0827746592864234 1
-0.0392734883163778 1
-0.120206231046831 1
-0.0322791649660179 1
-0.0479087695025998 1
-0.0513621006949832 1
-0.0074063870420959 1
0.0603861781847648 1
-0.0566678533354541 1
-0.000460218674648644 1
0.0104172889178178 1
0.0391036338539465 1
0.0806317590220931 1
0.0268335399609626 1
-0.0724186421452232 1
-0.0313140409795503 1
-0.0783636126598967 1
-0.0124069914614914 1
0.0200046105248646 1
0.0478453656269038 1
0.000396026218496354 1
-0.0410111539884076 1
0.0114557411706598 1
0.00440540953852675 1
0.0381248004815539 1
0.00789768467383987 1
-0.019166518779074 1
0.0992306214232647 1
-0.0195536014722474 1
-0.0890374112221658 1
-0.00980038047620913 1
-0.0274151845155278 1
0.0342836186971853 1
0.0573598111326565 1
-0.0144024158834496 1
0.0467229574845975 1
-0.053284191516168 1
-0.0871170818172272 1
0.107658348683462 1
-0.0642900985789479 1
-0.0176859826567711 1
-0.0644127708524199 1
-0.00994943806114459 1
0.127175570208462 1
0.0760907992105529 1
-0.0199160578397682 1
-0.0497829649932762 1
0.0270080388096316 1
0.0245957387337641 1
-0.022729524324731 1
0.00144592333946439 1
-0.0668998374178951 1
0.0208549919117654 1
0.0384255928102127 1
0.0537376500456449 1
0.12478572951336 0
-0.05742273869102 1
-0.0196603783244012 1
0.037215165534789 1
0.0465909323132084 1
0.0575006526357273 1
0.0404722015565097 1
0.0323944679039437 1
0.0350256277710885 1
0.0667999038814016 1
-0.0198673275116616 1
0.0910101693822246 1
0.00620812027617155 1
0.0211021410578971 1
-0.0648157068397223 1
0.0921260913791985 1
-0.0360631797904002 1
-0.00222776362407571 1
-0.022881282267073 1
-0.044821406093394 1
0.00201902748978125 1
-0.0186643173552698 1
0.0937581899994437 1
0.0134051784230166 1
0.0860017587181602 1
0.0077696307549097 1
-0.0855188721595797 1
0.0331471873656286 1
-0.022532834174326 1
-0.0717321916357715 1
-0.0198617260485483 1
-0.0384443190370034 1
0.047565641286896 1
0.0546615466477914 1
0.087099729391326 1
-0.0710033346505122 1
-0.0298325019657106 1
0.00458437403261869 1
-0.00873566121845818 1
-0.031192190942658 1
-0.0991407924049715 1
-0.017979832564303 1
0.0224665358259421 1
-0.0614893639866943 1
-0.0346529372175615 1
0.0200539958096759 1
0.0363756755844634 1
0.0392522737521645 1
-0.0388712772366866 1
-0.0399720751497284 1
-0.0440979857353939 1
0.0532546966924561 1
-0.0401987360792252 1
-0.00829977752242194 1
0.025675530651299 1
-0.00620748408612346 1
-0.0143232432173363 1
-0.079544055664394 1
-0.0277643739809125 1
0.0350106754062224 1
0.067198922826574 1
0.00499742091321933 1
0.0342873178994748 1
0.0141222666938159 1
0.0610136920548602 1
0.129622795915125 1
-0.0500156017495016 1
-0.0282347679211638 1
-0.0515503500957006 1
-0.0828685290883222 1
0.0883244988004726 1
0.0416273330862365 1
0.0942098679239923 1
-0.0237497642991531 1
0.00410024523190842 1
-0.000878017475257221 1
0.110110633071625 1
0.0458095437281315 1
0.049377971342322 1
0.0828164714595914 1
0.0869389199427522 1
0.0997023540502462 0
0.0381844621617864 1
-0.0174135692384294 1
0.0212347831439684 1
-0.013873609448042 1
0.0521734210035181 1
0.0941211184670465 1
0.0120446055401123 1
0.0427074389071584 1
-0.063036356588533 1
0.039522134940536 1
-0.0168883908028372 1
-0.0372611147285706 1
-0.00808574598318044 1
-0.0878445689967018 1
-0.0276643954392284 1
-0.0759861543153289 1
0.0336092939268699 1
-0.0414933724789935 1
0.100545670246884 0
0.0165415122022548 1
0.017282397562973 1
0.0413971234888569 1
0.0511558567501732 1
0.0601711262171544 1
-0.0240973212239662 1
0.0206381665327325 1
-0.0279383500200193 1
-0.0422603792466767 1
-0.127341767273877 0
-0.0517689314635137 1
0.109260327371124 1
0.149287337681199 1
-0.0953457003011276 1
0.101594697469863 0
0.0270293639920202 1
-0.0282517071007122 1
0.125881996239903 0
-0.0712232634130804 1
-0.033193557548471 1
-0.0744352362387731 1
0.122968648275633 1
-0.0233586143491753 1
0.0098158174018842 1
0.0423223716614728 1
0.063066408799295 1
0.100922958747426 1
-0.0838488651521441 1
-0.0771220444650658 1
0.024317739340838 1
0.0415479808686986 1
-0.0404475085467878 1
0.000189540529268813 1
0.0394293034598328 1
0.0217628563020911 1
0.0545171558030575 1
0.19461857075973 0
-2.34597490587594e-05 1
0.0377739692082972 1
0.0450847311620188 1
-0.00522771069857454 1
0.0438160230543764 1
0.0779355793889228 1
0.0562155227935444 1
0.0306942995354351 1
0.132595116615045 0
0.0476377607141556 1
0.0582704431104568 1
-0.0367427238248062 1
0.000213857217889458 1
-0.0389413698574685 1
-0.0136044001595116 1
-0.0311488051949977 1
0.019865555285804 1
-0.0665990564656816 1
0.0469856270177159 1
0.0612112467317283 1
-0.101249880566661 1
0.0614449332974222 1
0.00508569818789701 1
-0.00415923424748766 1
-0.0579018110024445 1
0.00267681750680341 1
-0.0504711682995949 1
0.0473027515699271 1
-0.0456306800415827 1
0.0609619727683063 1
0.0381819456504596 1
0.0483738124975122 1
-0.00433928039708883 1
0.0134871181091225 1
-0.0131651160485589 1
-0.0412174426235106 1
-0.00093094655188077 1
0.0265523748797979 1
-0.0167740889102682 1
0.00713352760834565 1
0.0193160986924121 1
0.0969622614174983 1
0.0332988453820821 1
-0.0723819865314013 1
-0.00357956904676458 1
0.0261310620481609 1
0.0248042130335015 1
-0.0329503275153504 1
-0.0549896083175986 1
-0.0112405838393965 1
0.0198454725976601 1
0.0120901180804776 1
0.0405762093950364 1
-0.0509226173734496 1
0.00354569633005093 1
-0.0394705251783678 1
0.0339471742180333 1
-0.000847508559632115 1
0.109996943079206 1
-0.0690172438047527 1
0.0150113740184021 1
-0.0696666745453734 1
0.0402523531568262 1
-3.12025508254453e-05 1
0.0411681076334479 1
-0.0146542887321931 1
-0.0125471366127589 1
-0.0475443514970597 1
-0.106571919739927 1
-0.0274230014137267 1
-0.0461743020343663 1
-0.0339145430647817 1
-0.0166140621008513 1
-0.0614889019401224 1
0.0301873401041904 1
0.0645978688182729 1
-0.0267276232961981 1
-0.0530597135457478 1
0.047976859734705 1
0.128350436562848 0
0.0641933964998025 1
0.0673155804280118 1
0.0280292898744378 1
-0.00185490426363491 1
-0.0105599909482335 1
0.00562513476470727 1
0.107437132586949 1
-0.0471041250427944 1
-0.0136791833294801 1
-0.0449404376875222 1
0.0294252241106414 1
0.0262124967436107 1
-0.000146393936206933 1
0.075909919110219 1
0.00815904975159011 1
0.00908255059996317 1
-0.0132266376074746 1
0.0793940942330221 1
0.102941483362221 1
0.0341207886316611 1
-0.00925757959250514 1
0.0348635574839478 1
0.0128071671798691 1
-0.0203478473430424 1
0.0249656031980537 1
-0.154721715515653 1
0.00357313461933235 1
0.00794858287536605 1
0.00922611460214085 1
-0.0268353483253644 1
0.0438578913165646 1
0.0649972246486112 1
-0.0625128505441063 1
0.129515183809512 1
-0.00313695691281201 1
0.0713124667375868 1
-0.0110281601923274 1
0.0552053606098213 1
0.0470534570696789 1
0.0594324839794102 1
-0.0154490413935256 1
-0.00844741444746944 1
0.0511656147953205 1
-0.0473696506906935 1
0.0152455890383312 1
0.0357887750426056 1
-0.0402631828471308 1
-0.0234810616525906 1
0.0514102307640397 1
0.112290660266643 1
0.00792317886642741 1
0.0436550684709278 1
0.0242542937231952 1
0.142292966572736 0
0.0234517733886066 1
-0.0778368725707117 1
-0.00902214623661618 1
-0.0281142114624498 1
-0.0620879987796083 1
0.0600399627544601 1
0.0882407877887263 1
-0.00151461548908493 1
0.0370499947414571 1
-0.00652671638071018 1
0.0173557434448507 1
0.0216915769635649 1
-0.0807073957026819 1
-0.0241427955234532 1
-0.019251614130722 1
-0.0951311506716827 1
0.0267594622726723 1
0.0696482955004459 1
-0.0388814882421677 1
0.0802058391066103 1
0.0136815273551827 1
0.0655533944574154 1
0.0096482883283255 1
0.0507604665907975 1
0.104912573477645 1
-0.0406529186989109 1
-0.0384023901571519 1
0.123446755217324 1
-0.0303056503049839 1
0.0228954529736684 1
0.0537481474002501 1
0.0200501792225189 1
-0.0086092910726914 1
-0.0829698397887494 1
-0.00911104328953529 1
0.0817901694960721 1
0.0255661582604666 1
-0.0575356697601484 1
-0.0550356790571398 1
0.0280436051835604 1
0.0305448508453642 1
0.0913125541831764 1
0.0449276425165132 1
0.0133903285162358 1
-0.061401247341037 1
0.0321070178126124 1
0.105394522337586 0
0.0618389309822944 1
0.0517699764237711 1
0.0701592721516208 1
0.0300970615033286 1
-0.0174539485751024 1
0.0394050174847248 1
0.0248157094740967 1
-0.0214867629193712 1
0.103207297166104 1
0.00681909271080138 1
-0.0392630244005127 1
-0.0079760034252277 1
-0.0244311717161121 1
-0.0205385362177335 1
-0.00387549370394803 1
0.00920552574337827 1
0.0542146465114982 1
-0.0577559128908283 1
-0.0802361827996048 1
0.0289649986214104 1
-0.0451466911152954 1
0.0612658934559113 1
-0.0121236035839988 1
0.0470074983236265 1
-0.109236750806083 0
-0.0458759481293728 1
-0.0631853808289754 1
-0.0751603609749341 1
0.0256322651841471 1
0.141702222409864 1
0.00237283290639958 1
0.0257364442341321 1
-0.00722044249888083 1
0.0566233540963643 1
0.0372123842743024 1
-0.00483581129226942 1
-0.0349667008684597 1
0.165826275067641 0
0.0065781012236169 1
0.000881799998108797 1
-0.00299293399287215 1
0.183574068864967 1
0.0606746377364058 1
0.0137721656506306 1
0.0125920800898273 1
0.059871519029105 1
-0.00276735406796914 1
0.0451538041226914 1
0.014659610124177 1
-0.0141757779560998 1
0.0470773339827009 1
0.011213163426117 1
0.0294634741129168 1
-0.035247514116361 1
0.0303053191689721 1
0.0603174128218758 1
-0.0434821613097485 1
0.0238167799891549 1
-0.0186446891253804 1
-0.0636889695254469 1
0.0383399225079169 1
0.0338031025041622 1
-0.00936456110027403 1
-0.0286948196940841 1
0.0979249061613119 1
-0.099123136525037 1
-0.0151952816980473 1
-0.0734126445510941 1
0.0052706323218774 1
-0.131608258692386 1
0.00822971577202105 1
-0.124151912781599 0
0.0291375537135407 1
0.0272835278492055 1
-0.0306380298369531 1
0.0300300776883919 1
-0.000324883357151296 1
-0.0221236456084033 1
0.0157679536432997 1
-0.0196977125243744 1
0.0826499590085165 1
0.043383769956736 1
-0.0199825659013704 1
0.0190472437915402 1
-0.00982952671523336 1
-0.0104265692717719 1
0.149057469498327 1
0.0405739514620598 1
0.0214034251651078 1
0.141276607594645 0
0.0228087724440708 1
0.0494863787400781 1
0.00807831381061468 1
0.156845234921979 1
0.0470522699450677 1
0.0746204567439744 1
-0.00706755845116048 1
-0.020778975325234 1
-0.013760827602523 1
0.0747851541371626 1
0.0114576693272691 1
-0.0465675671976359 1
-0.024944107729476 1
-0.0498768745425838 1
9.50590170483573e-05 1
0.0471250516168017 1
-0.00624653614574857 1
-0.0407855904679754 1
0.0453171079498415 1
0.0563035014250886 1
-0.0301542115359173 1
0.0866718840698737 1
0.0479857223575825 1
0.0896713055316836 1
0.00968722196652698 1
0.184687514652721 0
0.0497516967710374 1
-0.0135210628463245 1
0.00833553234421958 1
0.0380955619118754 1
-0.055732619231665 1
0.0134193740893804 1
0.0210153064961451 1
-0.0222283035492898 1
-0.0686721327197031 1
-0.0125163601118726 1
0.109168492091854 0
-0.0123356072662397 1
-0.0204811955106429 1
0.0727458479327541 1
-0.0301635159591956 1
0.0172863890131304 1
0.00866849929018452 1
0.069448388272253 1
0.109322656121958 1
0.100254235586338 1
0.011331950714331 1
-0.00855812078107112 1
0.0455077551151614 1
-0.0530735279022364 1
0.0173482406167239 1
0.149638620596259 0
-0.00360648445601262 1
0.000495475998303716 1
-0.0294242777784578 1
-0.0228985889979985 1
0.0312862751611375 1
0.0301269711900284 1
-0.00383115452914482 1
0.113214532613655 1
-0.0739917396431232 1
-0.0422618739341492 1
0.00179878558918755 1
-0.0426964877062476 1
0.122904463815509 1
0.0914415779390159 1
0.010934076896486 1
0.0529612242204124 1
-0.00184245871327243 1
-0.0598075919737904 1
0.0970498038805089 1
0.11070798281117 1
-0.0424011374358553 1
0.161027819194611 0
0.113568628666206 1
0.0226229734100152 1
-0.052067898991168 1
0.0871628656035243 1
-0.0594627548380465 1
0.0182998496964216 1
-0.0504430189838175 1
0.0128945210085195 1
0.00635391435521445 1
0.0903681622506493 1
0.013614525550183 1
0.0275678522468592 1
-0.0220567649400449 1
-0.0195180821111975 1
0.0834608904735089 1
0.00809978560867426 1
0.0847935517961523 1
-0.0597286755968315 1
0.0855731992604351 1
-0.0714707636833705 1
0.000620870055995509 1
-0.0551468577360704 1
-0.0595381294923267 1
-0.0679988009602971 1
0.0145566727024255 1
0.058562390150271 1
0.0294444200429783 1
0.089593835963247 1
-0.0127697547777664 1
-0.0597348322525947 1
0.00693921190854389 1
0.102216129815498 1
0.135408467998516 0
0.0597433623075103 1
0.111835044831325 1
0.133569688685033 0
0.00290577048390658 1
-0.012193742234463 1
-0.0521566930126006 1
-0.100571771077367 1
-0.0207937810160158 1
0.00677120290691199 1
0.0570344060622303 1
0.00340529743870961 1
-0.0892711409696935 1
0.0484933646026448 1
-0.0622713924426733 1
-0.0172115173829784 1
0.0332722459624626 1
0.0150273878980724 1
0.127914266133112 0
0.0615779766662288 1
0.0396048578796094 1
-0.0749939530914075 1
0.0206952715728504 1
0.0496118435635952 1
0.0216029510914542 1
-0.0133445015406901 1
0.0243566247793259 1
0.0236870741432416 1
0.0679079342935653 1
-0.0768652476139861 1
0.0208941177398724 1
0.00295251849640175 1
0.0403004506173672 1
-0.0275383343296701 1
0.00138348077322297 1
0.00635966071310759 1
0.00461949032176967 1
0.0389211670092929 1
-0.0212714308308366 1
-0.0104293779458312 1
-0.0297498913881632 1
0.0264593562424341 1
0.0161335291547173 1
0.0551709145597892 1
0.0238436611079026 1
0.160807777352964 1
-0.00440113999524834 1
-0.0438431491640194 1
0.0628751924787246 1
-0.0206056872482173 1
0.020670719413498 1
-0.0848356891100855 1
-0.102591735867679 1
0.0335892354996448 1
0.0650475777425914 1
0.0748412028493807 1
0.0337174171782508 1
-0.0283793567769666 1
0.010237792471414 1
-0.113293689175461 1
-0.0241727584055495 1
-0.0238442190818504 1
-0.0449362709442128 1
0.0679293299548717 1
0.00649819805877465 1
0.0099195883033446 1
0.0500753433825501 1
-0.0323714666554176 1
-0.0469847052387938 1
-0.0365837198724552 1
-0.0232047907334394 1
0.063612138272502 1
-0.112304648010045 0
0.0283692685445969 1
-0.0272339443327502 1
-0.035287386303439 1
0.00391667138086724 1
-0.0760030040431226 1
0.0224994663106953 1
0.0504593208418601 1
0.0422413296763197 1
-0.0141260358298281 1
0.0995737062343368 1
-0.000409217624718705 1
0.0733185240281198 1
0.0347541166564168 1
-0.0772672775979882 1
-0.0378539214351969 1
-0.019231489511426 1
-0.0171918534490176 1
0.0216767208368957 1
0.0327901025067809 1
0.0764296283220374 1
-0.00722583166461026 1
-0.0248921880440519 1
0.0020168874049793 1
-0.0372382907416051 1
0.0341380491898563 1
0.00492279988182288 1
-0.0586725189957029 1
0.044348233169821 1
-0.0267258264874392 1
-0.0490751569797626 1
0.0396073152311167 1
-0.0193966616855417 1
-0.0139751625231522 1
-0.00980642842721517 1
0.215544852020731 0
0.0707907548222525 1
-0.0829539214166781 1
0.0210602861064594 1
0.0772420341840732 1
-0.0392843223219073 1
0.0156394080185658 1
-0.0535759403922969 1
-0.0918962303655222 1
-0.0431772854877657 1
0.0870680389579785 1
0.0438073949882309 1
0.0635022250066988 1
-0.065855890290275 1
-0.149099298242994 1
0.0808578398044476 1
-0.0118898051168573 1
0.0599437927675137 1
0.106521038391938 0
0.018316945146347 1
-0.027458114528738 1
-0.0885022065524059 1
-0.00485969511064318 1
0.00847154676663508 1
0.0521149935870113 1
-0.0241303534558872 1
-0.0998671327673241 1
0.0810107055949595 1
0.0175526732348719 1
0.0928160865275616 1
0.145940891141247 1
-0.0188888815944748 1
0.131488931720538 0
0.106202307708351 0
0.0527851986214798 1
-0.0356619209144761 1
-0.00377806883706205 1
0.0159117739405888 1
0.0369692129014148 1
-0.0149667465141129 1
-0.0061305539341834 1
-0.0684264948769797 1
0.0111136640589297 1
-0.0124449157625883 1
0.00250237726739128 1
-0.0573287589627448 1
0.0576826195177234 1
0.107919717412849 0
-0.0637626448359448 1
-0.0316405946174974 1
-0.0219314593260259 1
-0.0400195337974815 1
-0.0221742285828453 1
0.039861465193696 1
0.0952850915489976 1
0.0360675853245928 1
-0.0898359753131146 1
0.0503291352735363 1
0.0602601466113064 1
0.0605426137464833 1
0.0134523630452319 1
-0.0558753186428919 1
-0.0195514566503372 1
0.0682463341375398 1
0.0291531256551858 1
0.0853541538160898 1
0.0871534858954391 1
0.0291182545446855 1
-0.0203078933828633 1
-0.104686394230092 1
-0.0419918041569923 1
0.025069944537875 1
-0.0418486476684023 1
0.0172615327369015 1
0.0507264879823734 1
0.0130650121618694 1
0.0621257471919521 1
0.0690431464062822 1
0.0540699447297084 1
0.0332576666620971 1
-0.0145300293504091 1
-0.0239315862845386 1
-0.0166783259729172 1
0.0754692744369334 1
-0.0127096073663626 1
0.107119661740713 1
0.0593598240495557 1
0.0160910884192749 1
0.106013656721553 0
0.0356127742949334 1
0.00847835978288906 1
-0.0579950961334892 1
0.0302434365734143 1
0.00652909764434249 1
0.0554459309109737 1
-0.00538883114643644 1
0.05012603441085 1
-0.0640785878087984 1
-0.051861242066339 1
0.105869347058006 1
-0.0357803015335633 1
0.0489837354996097 1
0.00693877190121403 1
-0.0360966080850376 1
-0.0183486091479168 1
0.00137571249554903 1
0.00502689843293574 1
0.0524456734125446 1
-0.0299768394088228 1
0.170851610307085 0
-0.0530603904366252 1
-0.0297617919505071 1
0.0870029471712192 1
-0.0141346926378915 1
0.0825097407126511 1
0.0143785284223839 1
-0.0544534384885239 1
-0.132948624885511 1
-0.0493923036487063 1
-0.0314194821817158 1
0.103103223550636 1
0.00989297626379141 1
0.118417096848008 0
0.016900922314722 1
-0.0917496827431314 1
-0.0206928755301881 1
-0.0383401588705772 1
0.0495791734464583 1
-0.0780494208925943 1
-0.0468697663411461 1
-0.0210604535174076 1
0.0366822950761086 1
0.058581119915264 1
0.038323293971446 1
0.00882551532543061 1
0.0408674680548164 1
0.0312589135291481 1
-0.0436528511791286 1
-0.0812151476519253 1
-0.0974908073917427 1
0.0659636760168269 1
0.0332234918312267 1
0.0197240409211009 1
-0.00170182068172119 1
0.0419478131068354 1
-0.107992803022526 1
-0.0345791731573536 1
-0.0905486363306757 1
-0.0316341162847139 1
0.0166591485916015 1
0.0210648378983957 1
0.016712718150345 1
0.0337617035961697 1
-0.0550869189729103 1
-0.0353662511147322 1
-0.0166692261621004 1
0.0279033802038577 1
-0.0309539101486477 1
0.229162181207892 0
-0.0514103133248855 1
-0.0544633420617778 1
-0.0107064724108836 1
0.0300013193643405 1
0.0614441703353671 1
0.0417464221573536 1
0.0309146297500114 1
0.00356824086515157 1
-0.0154848971168193 1
-0.0500588515064265 1
0.0880956194546955 1
0.115826370923516 0
0.0596050673675451 1
-0.00759436662926986 1
0.0048739253201126 1
0.0437604185923138 1
0.0584654934447889 1
0.0399116029652451 1
0.0252655300152812 1
0.0427355663955307 1
-0.00960568449675942 1
-0.0329719407431939 1
0.0137689064639838 1
0.0348341238842053 1
0.0480761494258871 1
0.0723122347326606 1
0.0194626782159576 1
0.0668153382326828 1
-0.0670861898347928 1
0.0510035518603018 1
0.0856072080943219 1
-0.00829054370452589 1
0.139588755980875 0
-0.00346537910077502 1
-0.0379728224106834 1
0.0398747219350662 1
0.063814002075261 1
0.0397143798344776 1
0.0729403414566063 1
0.0268012875361289 1
0.152599405450635 0
0.0273267362353324 1
0.131163647984303 1
-0.0495667843269951 1
0.0176448838582275 1
0.00390518068003878 1
0.0325023969314559 1
0.000975327306454813 1
-0.0339033671974164 1
0.0341482890113141 1
0.0276748374788016 1
-0.00226720320394604 1
-0.0376462848690071 1
-0.049803001334395 1
-0.0131059777724096 1
-0.0802941968135066 1
-0.0177920255111639 1
0.00787020918672687 1
-0.038029963367962 1
-0.0377737473094145 1
0.0201107816976114 1
0.0489829774176889 1
-0.0414959957478148 1
-0.0406210257314251 1
0.0212568311281319 1
0.0617555847862737 1
-0.00620112177431031 1
0.0314822525825242 1
-0.0543117068814478 1
0.0413674368409112 1
0.0851147081512503 1
0.0537328723625609 1
0.050373622071574 1
0.052609827296475 1
-0.0504251170579311 1
-0.00245461083608386 1
-0.0338522690165556 1
-0.0322923869457562 1
-0.0161686766642071 1
-0.0722575482310818 1
0.0158014579389216 1
-0.0441097307394017 1
-0.00514070408852714 1
-0.00630917405513642 1
0.0302753739340839 1
0.0242115195720228 1
0.0578340454245342 1
-0.00743415973081093 1
-0.0341452426648688 1
0.0369328526255686 1
0.0212415717539965 1
-0.0275397596861376 1
0.042248455835072 1
-0.0248935687546258 1
0.133050730750345 0
0.053166312249814 1
-0.124649290975135 1
-0.0475167097151399 1
-0.0614901857654652 1
-0.0075548857884279 1
0.0149888297901311 1
-0.0922187344122668 1
0.0605614031274001 1
-0.023925456940606 1
0.0693721238587441 1
0.0364437367020702 1
-0.0409223218590052 1
0.115587052243675 0
0.00640401876012522 1
0.0649917428136539 1
0.0511972717320647 1
-0.0553899213470415 1
-0.0784202807492923 1
0.0157622761617808 1
0.104227403616675 0
-0.0297235766629797 1
-0.0435327621135992 1
-0.0433120474509883 1
0.0620035331611622 1
-0.0753448449033174 1
-0.0121529038716286 1
0.0365668835829453 1
0.0397191627833246 1
-0.0752436537401682 1
0.0764286909858078 1
0.000270143186480137 1
-0.0482688687140696 1
-0.0485869125913829 1
-0.0276854963196189 1
0.0206685896679786 1
-0.0572913155196192 1
0.0251760356318003 1
0.0539731330315285 1
-0.0346751860444635 1
0.0282675977496996 1
-0.000796193647441118 1
0.0253946220746144 1
-0.128226727155018 0
-0.00993890384663802 1
-0.049500840816576 1
0.0325999753013393 1
0.0386485291801061 1
-0.0490119104655863 1
0.107547281648412 1
-0.0357020261670372 1
0.0220367592955545 1
-0.034298433745079 1
-0.0255527886095937 1
0.0831080379487204 1
0.00109583793996672 1
0.0602258556172357 1
0.0213650968830768 1
-0.155232842194844 0
-0.0627164898350552 1
0.00563111242449498 1
0.00486518741035996 1
0.0820091441806406 1
-0.0971461105157547 1
-0.0261228118375366 1
-0.0113387143119172 1
-0.0310341310850765 1
-0.0716504306179359 1
0.0319064365797767 1
0.0954912877769233 1
0.0320921419834885 1
-0.086482918516785 1
0.0661520161734228 1
0.0145141963334137 1
0.00901224046693455 1
-0.00635390954985879 1
0.0561740365651159 1
0.0812180834220131 1
-0.00522407079911854 1
0.00391534354198765 1
0.0418842131470074 1
-0.0481230179914006 1
0.0517252174828342 1
0.00373747598580745 1
0.00920854053242627 1
-0.0561136794277207 1
-0.0187799397607286 1
0.0195362278566492 1
0.124194617319981 1
0.056895544407847 1
0.0397047686338632 1
-0.00189241717664898 1
0.0572480199376561 1
-0.00763194169768792 1
-0.000978657311891812 1
-0.028544704091689 1
-0.0762437724156366 1
0.0560679733290807 1
0.017171397118785 1
0.00704422112859821 1
0.0173961467221271 1
0.134673663769593 1
-0.0341587852887248 1
-0.0184513388668894 1
0.0309579445417172 1
0.0279750738584311 1
-0.0454113537931453 1
-0.116171729099037 1
-0.0947785932659809 1
-0.00306783509142243 1
-0.0174757339954894 1
-0.0100876628546498 1
-0.0618941980344738 1
0.015864299617735 1
0.0163253056419697 1
0.027662396486985 1
-0.0396888431087452 1
-0.023589202671489 1
-0.0600994140227369 1
0.0230514679369243 1
0.0337567839640521 1
-0.0146585116276943 1
0.0129329339076945 1
0.0814347743571004 1
-0.0174176945452718 1
0.0374988660538101 1
-0.0297614814649737 1
0.0795844640339547 1
0.0549034709273136 1
0.0508297910861185 1
0.0314279925152373 1
0.0254492395769033 1
-0.0169013638544527 1
0.115263115984869 0
0.0290219615480142 1
-0.0616768606901828 1
-0.00776455223105794 1
0.112676536118704 1
0.0905812298315108 1
-0.0284506023959184 1
0.00639645286600104 1
0.0084514292003181 1
0.00430796921859293 1
0.0239177380535554 1
0.00390954172098085 1
0.0531740371160667 1
0.0639463474831185 1
0.0393071635239761 1
0.0591122108273854 1
-0.0114622925378897 1
-0.00110227099276869 1
0.0646423778186116 1
0.0106287626759604 1
-0.00963556950225018 1
-0.0330044862753254 1
-0.0874941457540369 1
0.0539335792415001 1
-0.0100471227357355 1
0.107404677488319 1
-0.0208171866755181 1
0.018966031078212 1
0.0319849382556729 1
-0.039199931680076 1
-0.0101005420625293 1
0.0197251829277836 1
0.0845052974709108 1
-0.0110232344362742 1
-0.082980551125004 1
-0.0544666115263538 1
-0.0281747987476727 1
-0.0873922921686971 1
0.0237989361269878 1
-0.0401848027273695 1
0.0758385320206413 1
-0.00767392669502547 1
0.0522857069081984 1
0.0300270959164286 1
-0.0459800807440888 1
0.107970011296606 0
-0.0414594665628616 1
0.051424672777942 1
0.0423160644343687 1
0.109401926993586 0
-0.0303898855436256 1
0.0405160529893681 1
0.00277203318497958 1
-0.050806076233562 1
-0.112595071370056 1
0.0409743797630715 1
0.0318919405919163 1
-0.0299851333360241 1
-0.084334076324792 1
-0.0125991795514239 1
0.00287371270307607 1
-0.0576528081800716 1
0.0378562606050272 1
-0.0620340573549473 1
-0.0315253039578758 1
-0.0174673722774996 1
-0.0138487780661766 1
0.0173939759200293 1
-0.0552564692336818 1
0.0170325979674035 1
0.0848271764770069 1
-0.0376516863095479 1
0.0415275588878365 1
0.110040283132344 1
-0.0602999818091039 1
0.0622896116788701 1
0.0175371013026774 1
0.037212487197682 1
0.0649427367396111 1
0.00600869299186036 1
0.101424804634369 1
0.00756296294061105 1
0.0543302219220434 1
0.0160389880841675 1
-0.0198591846816539 1
-0.00818260806375374 1
0.0181694361602578 1
0.0954718616418471 1
-0.00104256048117664 1
0.0375043099611738 1
-0.000336311113455683 1
-0.025957822657402 1
-0.0461285745126391 1
-0.0665456546808522 1
0.0881229348322527 1
0.0524516175087839 1
0.0465003694074779 1
0.0558262834862276 1
-0.0272304779613737 1
0.137522091923757 0
0.0127904092058613 1
-0.000796229928642778 1
0.0549695330303346 1
0.0824742670499516 1
0.093352340207997 1
0.0285443979458975 1
-0.0404722606314778 1
-0.0031571904263792 1
0.092980276401378 1
0.0115434901810571 1
0.000351837625946389 1
-0.0120400821938973 1
-0.095614116597675 1
0.034359684038113 1
0.0536900876814054 1
0.0783115678748122 1
-0.0139538676364658 1
0.111878736726303 0
0.0309014120206992 1
0.00152897938166128 1
0.0679100281681641 1
0.0103914035981442 1
0.0469080797648083 1
0.047673698321066 1
-0.037709875373704 1
0.0936352017609164 1
-0.0619529324554824 1
-0.024469888513464 1
0.00713658365179133 1
-0.0393345023601646 1
-0.0601366060316873 1
-0.0182557490184809 1
0.0436298115639111 1
0.0376643621683964 1
-0.0411130358046578 1
-0.0888438963540203 1
0.0558170766365035 1
-0.0828510698139116 1
-0.0144501428618566 1
0.0659224872948248 1
0.00476230134146945 1
0.0152102853972173 1
-0.0676876394966676 1
-0.0237806076918207 1
-0.00568840353700275 1
-0.0277929303438832 1
0.160341471125434 0
0.0532050529640663 1
0.0438361772216019 1
0.0358633781966566 1
0.0563503830281194 1
-0.0027953295259193 1
0.109812772570566 0
0.00684640886246157 1
0.0591654477779346 1
-0.0281576403690897 1
-0.0376565012308001 1
-0.0680625182387544 1
0.050278655548344 1
0.0238515430041785 1
0.0162488105984985 1
-0.00454108304778814 1
0.0140084912641961 1
0.0449356812234236 1
0.0358465061307942 1
-0.0543527976177893 1
0.0178135949627501 1
0.0779858519261855 1
0.0977676275331966 1
0.0636417206552756 1
0.0357653423376905 1
0.0251892816643881 1
0.0460869170368277 1
-0.0189975098276479 1
0.00982457847665979 1
0.0523432903190131 1
-0.00684623911420799 1
0.0380299409598837 1
0.00129920783399181 1
-0.0168126326141142 1
0.0721807425019189 1
-0.0412244147049994 1
0.0175929346660774 1
-0.0331484623087682 1
-0.00462026131807671 1
-0.0363192932757432 1
-0.0556312108193145 1
0.0777128445339343 1
0.0383973000908838 1
0.0753847608133984 1
-0.0501627818109334 1
0.0114553407118514 1
0.00207574174887612 1
0.0182767607724417 1
0.11471994247401 0
0.0799192719543139 1
-0.0163438107453409 1
-0.0615116167435914 1
-0.0287203575327122 1
-0.0183490640740894 1
-0.0323498369111392 1
-0.00410777358964092 1
0.00897351814056213 1
-0.108382442120365 1
0.030022989563221 1
-0.0220981533161086 1
0.047995965641838 1
0.13037088627017 0
-0.0706085833220314 1
0.0818521691095701 1
-0.00287723576258049 1
-0.0294266377275747 1
0.0567517238318476 1
-0.0310032134492948 1
-0.0334439886577279 1
0.0393004240452964 1
0.0633032814155796 1
0.185769210074926 1
-0.100120747704915 1
0.014377829537501 1
-0.028544171774741 1
-0.0497839210103044 1
-0.0881032530936149 1
0.0607314128411645 1
-0.000381405811340484 1
0.0511270398395322 1
-0.0514642126356275 1
0.0221201298355834 1
0.0236822441592399 1
0.0107026185221376 1
0.00712629077859937 1
-0.0985191006331764 1
-0.0131585245888691 1
0.0300464003547155 1
-0.0155535744495179 1
0.0169544122259809 1
0.0173059694176833 1
0.00578261612910429 1
-0.0462572774330231 1
-0.0258641312879875 1
0.00713414723440439 1
0.0788149086100366 1
0.0896450343887901 1
-0.0260750235623661 1
-0.00548278228977939 1
-0.0560561406453079 1
-0.00641554248621804 1
0.0497490007900158 1
0.0343863278593038 1
0.0885746094097601 1
0.018769664923632 1
0.0359995512624054 1
0.142978695612782 0
-0.0376080601320389 1
0.0494643081632557 1
0.065303378538198 1
0.0382615331337643 1
-0.01479404313351 1
0.0124992538732716 1
0.0603544168488018 1
0.0798364543211279 1
0.0257850094337674 1
-0.0602807194561897 1
-0.0515270570101962 1
0.0354644749702766 1
-0.000766540708340139 1
-0.0677894343178531 1
0.0479984430951811 1
0.0501134913524903 1
0.0308790248753111 1
-0.050738236944704 1
0.0177148156372541 1
-0.102853763288819 1
0.0967022556092224 1
0.0885538387530529 1
-0.00186305680494945 1
-0.000295825899032445 1
-0.0944247350115035 1
0.0660883164099133 1
0.0959855822813817 1
-0.00812605881840539 1
-0.0170674300399001 1
0.0619225608354651 1
0.0507630928070761 1
0.0808241689182038 1
-0.0318130543070796 1
0.0703896502915863 1
-0.135447112544479 0
0.0272885590276835 1
-0.0219642308452165 1
0.144777497053693 1
-0.0547884795121262 1
0.0540499326494772 1
0.0262532756579959 1
-0.0242544870320807 1
0.0487803467287567 1
0.0551917231919562 1
0.121880262431924 1
0.0168493079210868 1
0.0155280838474156 1
0.0496758377866767 1
0.0497797083530399 1
-0.0143409659561702 1
0.103451408035736 0
0.0259874178570062 1
0.0139734743112707 1
0.0494830138615678 1
0.00597422293902547 1
0.0628252678002832 1
-0.00752914414398679 1
0.0124814730596804 1
0.0484836236349245 1
-0.0646071264620053 1
-0.0343755603125327 1
-0.0281358181298676 1
-0.088263391376543 1
0.168003729237092 1
-0.0724002351311258 1
-0.0548773144779737 1
0.0070082098825795 1
0.0738452594664294 1
-0.145603529538016 1
0.041900851023059 1
-0.0496470324621841 1
-0.108867684355898 1
0.0296209525891548 1
0.0755371152949892 1
0.0132629090354994 1
0.0663619284176796 1
0.00670929110507167 1
0.0521917821395384 1
-0.047198968013629 1
0.044717515605997 1
0.0240375212444924 1
0.0780316536818088 1
-0.0386445200763666 1
0.0577398257968308 1
-0.0441340893709071 1
-0.0959338824527262 1
0.0436825012204531 1
-0.037820978626865 1
-0.0456009775151514 1
0.0755971807937431 1
0.0509767493537427 1
0.0855048540755923 1
0.0165560451685611 1
0.022941524080897 1
0.0164916795904471 1
0.0860970182289128 1
0.0467829446945469 1
0.0518144202314318 1
0.0462346661302256 1
0.0260298522047599 1
-0.0469473265137972 1
-0.0732990910667571 1
-0.0308919766216952 1
-0.108813089018357 1
0.00188837483938935 1
0.037348845811757 1
0.0528139715998758 1
0.0639037931907345 1
-0.00684275043301485 1
0.0561761363811986 1
-0.00641184940583133 1
0.0566767139934583 1
-0.0871779887797542 1
-0.0614205093295126 1
-0.102947030077928 1
0.0652999372172612 1
0.0859955351396047 1
0.0298960657768261 1
0.0135264978558431 1
-0.0768219104328085 1
-0.0328797699513161 1
-0.0351254157916654 1
-0.0402387161004227 1
-0.00465487345979773 1
-0.0732892835117678 1
0.0443863246835027 1
0.0863798554293052 1
0.0361027699263903 1
-0.0461192800507154 1
0.104963377614245 1
0.0280258783838217 1
0.0608882191569329 1
0.030207746207601 1
0.0383231888528959 1
0.00930961601986469 1
0.0456504669280826 1
-0.0434339665740232 1
0.0847087798750848 1
-0.0150674356266841 1
0.0173192380058774 1
-0.0202452013913216 1
0.0404136207500982 1
-0.0363188185739428 1
-0.00815036878744266 1
-0.0223145296181821 1
0.116842044499092 1
-0.0226654048250365 1
-0.0160449151826685 1
0.0713697789023405 1
0.00488223730368007 1
0.0121498483116319 1
-0.010033309946796 1
0.0577062479489356 1
0.0347790648918574 1
0.0512346324682952 1
0.0136914233790989 1
0.0432407924173324 1
0.0128007159555666 1
-0.0847972794655487 1
-0.00509419392391722 1
-0.019671511336347 1
0.0767742353929876 1
0.0338699232188002 1
-0.0160003516271639 1
-0.0562778230374633 1
0.00314517545879497 1
0.0669100808943387 1
0.0835965019384668 1
-0.030101618626787 1
0.0684772867885646 1
-0.00606377470376154 1
-0.0332433844649143 1
-0.0272434200184206 1
-0.0260392539655896 1
0.0437416896425913 1
0.0534165038499764 1
0.0433009672335671 1
0.0103377511267512 1
0.0476539533164065 1
0.0907598798871516 1
0.0828969248992377 1
0.0115418247754583 1
0.121662555012708 0
0.0467343844973449 1
-0.0024296446524547 1
0.055213712878558 1
-0.0642812394733243 1
0.0148242426011701 1
0.0266556629677572 1
0.105498047720576 1
0.00139519095861795 1
0.0253334536795669 1
0.0608151278048631 1
0.0005876776862899 1
-0.153141605065619 0
0.0419641190871728 1
-0.0886677422395576 1
0.0306292810904709 1
0.0475530225164231 1
-0.0610565605400394 1
-0.114958535463961 0
0.0651712345304926 1
0.0521966157530325 1
0.0847264894316514 1
0.0711092873024942 1
0.0849551419810117 1
0.0768483054197285 1
-0.00375780144213697 1
0.029991007714151 1
-0.115287992690908 0
-0.00143280521627405 1
0.0693311216338983 1
0.0180242629318455 1
0.00468321050805694 1
-0.00718515247878604 1
0.0643137767492951 1
-0.0387418696457685 1
0.0600034741627483 1
-0.0602074146533522 1
0.00502701884545327 1
0.0163882458781374 1
0.0107934589642983 1
0.0780063960527244 1
-0.0694080129848459 1
0.0103525302331716 1
0.0116621580786659 1
0.075973014337479 1
0.0840547824031704 1
-0.0593764203024182 1
-0.031749067555426 1
-0.0942616299490546 1
0.0637401338048554 1
0.0964071839274987 0
0.0241576019399382 1
-0.00654331141020411 1
0.0425728388432253 1
-0.0449978662225337 1
-0.0259954495412494 1
0.0482673166316491 1
-0.0329958840242358 1
-0.0439055863403573 1
0.0242674140557271 1
0.0115746470195437 1
0.0341554669362768 1
-0.132856758714674 0
0.089965666878216 1
-0.0059196676470817 1
0.0121314032495979 1
0.133457009711004 1
0.00395519848507564 1
0.0725927449136865 1
0.0198996479322857 1
-0.0759822531809599 1
0.0320777416644194 1
0.0813508334655315 1
0.0896161072624084 1
-0.0207976011356084 1
0.0113418878151577 1
0.00562677857251592 1
0.0584287785662778 1
0.0286640994358253 1
-0.0224091042783034 1
0.0375157138455765 1
0.0746656995421713 1
-0.0660134503267086 1
0.00560745926033112 1
-0.0453739039232878 1
-0.0674739238196921 1
0.0165999596100181 1
0.0313082814163504 1
0.0649195223316434 1
-0.119613061851769 0
-0.0354377497137706 1
-0.00579260310387515 1
-0.0129038580997355 1
-0.0988917266963607 1
-0.0520815007502761 1
0.0147235630569326 1
-0.0122508105913616 1
-0.0366989955588747 1
-0.0720752347148236 1
0.0326035200744036 1
-0.0398115881420949 1
0.0542623669643965 1
-0.0108407178105143 1
0.0343328054224936 1
0.0587076120948656 1
-0.0529947805812609 1
0.0120578784684733 1
0.0358336462935181 1
0.0135987588611529 1
-0.0266367375785249 1
-0.00853021480978807 1
0.0156719685730828 1
0.0241943749700454 1
0.0632903922119789 1
-0.0502317296835182 1
-0.0658449917184034 1
-0.120914870366263 1
-0.0575700507513547 1
-0.013754902891857 1
0.0825364248916145 1
-0.0726188778307838 1
0.0738469642155518 1
0.0498039306168226 1
0.103741263746255 1
-0.0113848650438127 1
-0.0603882220628595 1
-0.00504326633531216 1
-0.0951776362430357 1
-0.0245449324364753 1
0.0034473444143463 1
0.0325866439493715 1
-0.100562238950851 1
-0.00490711863970657 1
-0.0864887419895688 1
0.0927939583403585 1
0.100324716695991 1
-0.0184390886189809 1
-0.0561396451545963 1
0.00842740109131203 1
-0.0141335610717883 1
0.0362600319477364 1
-0.0646788316770472 1
-0.00307071199811942 1
0.0475078267753505 1
-0.0050752587310662 1
0.113786696109943 0
0.0459553952493952 1
0.0191769087477619 1
0.0547822863854057 1
-0.105329406431022 0
-0.0566215468214289 1
0.0253952584708501 1
0.115307927358411 0
0.083091813430599 1
-0.0034305912556091 1
0.104638516149976 1
0.129391479538588 0
-0.00907312366319811 1
0.00960802596660768 1
-0.0210953236209064 1
-0.0294392759871005 1
0.0644235636729305 1
0.00110266803624037 1
0.000516446936688238 1
0.0494796901542045 1
0.0474744834607397 1
-0.0724702954995912 1
-0.0211467643207248 1
0.0481490747683108 1
-0.051819514240305 1
0.0510701154933529 1
0.048599137540685 1
-0.00149286896170112 1
-0.0620943143858089 1
0.0360520993227276 1
0.01146453485409 1
-0.0167736062496648 1
-0.000525937479899005 1
0.0324383756242966 1
0.0250606331700418 1
0.0628398629629005 1
-0.0155470430726236 1
0.107901595852419 1
0.0547909283983882 1
-0.149366493591684 0
-0.000135333846849727 1
-0.108045980922275 1
0.0364141185623431 1
-0.0493713220966147 1
-0.0401912005130622 1
-0.0199201136888879 1
0.0404942897200175 1
0.00320019177170895 1
0.0683766065170521 1
-0.0141305154868532 1
0.110826941782795 1
0.0406523441866816 1
0.154357775331817 0
0.0265454060260898 1
0.0388987398210827 1
0.040673773438116 1
-0.0166269337400564 1
0.0114841141462236 1
-0.0161544467830356 1
-0.0161596493649417 1
0.0101112615948685 1
0.0924417587350108 1
0.0169782612748872 1
0.021437466871127 1
0.00429097356125132 1
0.0163838803743817 1
0.0388433850296896 1
0.0436573656857965 1
0.107808023042858 1
-0.0120768078409051 1
0.0356639785731562 1
-0.0867629101727062 1
0.0142300557200684 1
0.0233644590881127 1
0.0346392515449011 1
0.0179249888951905 1
-0.0251352420320812 1
-0.0228758102467662 1
0.0914567944852939 1
-0.0738342597534281 1
0.0477400177920688 1
0.106995036713453 1
-0.00311797482467543 1
-0.0470995756449197 1
0.104806248698945 0
0.0579305993555157 1
0.0199033836043017 1
-0.0224258150116205 1
-0.0950338010408452 1
0.0883547995237217 1
-0.0802066210082309 1
-0.145930540754284 0
0.00373014447061725 1
-0.0111419555703892 1
-0.10541790455669 1
0.0182417506249617 1
0.029475149942027 1
0.0355338543025913 1
-0.035575886906834 1
-0.0692277289863769 1
-0.0845296357861889 1
-0.0479000669068923 1
0.0247018995663246 1
-0.00590918165903174 1
-0.0245708405496015 1
0.0460727211638869 1
0.0107117967344245 1
0.0497439191959659 1
0.0406059888568786 1
0.00519290420208972 1
-0.0573137826938372 1
0.0354079728518137 1
-0.0569352322578959 1
0.0386131219249606 1
-0.0282055840759455 1
0.132897469650513 0
0.0334484060655792 1
0.0807424125006811 1
0.00796658727651044 1
-0.0691384361919346 1
0.0894676275786902 1
0.0366027600387838 1
0.0627745898804101 1
-0.0493775401445615 1
-0.0184790955505152 1
0.0365028517646923 1
-0.0234809687932756 1
0.00613916975089534 1
0.0743198017452887 1
0.0281642187590307 1
-0.00640701109699252 1
0.0249458978542946 1
-0.0562908294103185 1
0.035390303233483 1
0.0622606010099525 1
0.00920651009049002 1
0.0813450895045279 1
-0.0594704009045028 1
0.0717138488598668 1
0.0156725050305052 1
-0.0585009795786877 1
-0.0499201029161057 1
-0.00927986314928695 1
0.114235029827479 0
0.104474224050226 1
0.0146322808354865 1
0.123042070636002 1
-0.0107935003901722 1
-0.0561877221559172 1
0.0530451749229495 1
-0.0220319985439342 1
0.132083738171243 0
-0.00740081508698791 1
-0.00666084953256962 1
-0.0370417351749303 1
0.031889721546046 1
-0.00148553437763629 1
0.0825860045156363 1
0.0766773822463089 1
-0.0240213098316816 1
0.0166539979632219 1
0.0129078989153344 1
0.0566065364144844 1
-0.0114807348625162 1
0.0875592205380632 1
-0.00679201236869954 1
-0.0472695640064956 1
0.109625369222883 1
-0.0866440486641056 1
-0.0297562448424995 1
0.0185610649957458 1
-0.00868190139569577 1
0.0739935350001608 1
0.0141047853803085 1
0.154238981863746 0
0.113352944498734 1
0.0708559411953558 1
0.0581821826898465 1
0.0747721206907751 1
-0.00947241506095291 1
-0.0442726515678534 1
-0.0340489282679336 1
-0.00899969938979558 1
-0.011201878486504 1
0.0213858573440316 1
-0.0293094250299155 1
0.00879657053989054 1
0.0545686996821826 1
-0.00212633630611507 1
0.0606878288775838 1
0.0156619572072427 1
-0.0636063723216658 1
0.05601153243761 1
-0.0234746838876711 1
-0.0315241042214381 1
0.0517910498306502 1
-0.0234865585607221 1
0.00223973636991573 1
-0.00801880749370074 1
-0.0521389578198985 1
0.00455521412018212 1
0.034382517254555 1
0.0761763834356745 1
-0.00275321148526219 1
0.0303793200688775 1
-0.0889428794374426 1
0.0603494378649753 1
0.0973497145619965 1
0.0271908045089687 1
0.136746450017996 0
0.0447826205614141 1
-0.0428728628160233 1
-0.11615468485231 0
-0.135735417164055 1
-0.0759786446409232 1
-0.0343312871512868 1
0.0437267087668232 1
-0.0277801765850793 1
0.0224772426864454 1
-0.0477786679848082 1
0.00481054992531196 1
-0.0770278575023425 1
-0.00508029698332267 1
0.0448690222121523 1
0.021085474517808 1
0.0584487624880708 1
0.0055159645328815 1
0.051434592439153 1
-0.0211321663485718 1
-0.049179097658765 1
-0.0609683170962914 1
0.0502334858337875 1
0.0210307920764104 1
-0.0240482934171722 1
-0.158897325218958 0
0.0272616050938353 1
-0.0528503236872788 1
0.0407928966086597 1
0.0561109290933299 1
0.0343406348981787 1
-0.0241987603866206 1
0.00782397046021188 1
0.0380894654048098 1
-0.0440425025010967 1
-0.0174397694302541 1
0.0176936576394153 1
-0.00671795132676163 1
0.0128483443878881 1
0.00936338835935859 1
0.0119618363875973 1
-0.0453571490792423 1
-0.0395737853227173 1
0.169573471514661 0
0.0977355960826821 1
0.02138132011834 1
-0.0296507270784123 1
0.118693567707657 0
0.0486624548970552 1
0.00954470257767967 1
0.0359513327306925 1
0.0201884390495713 1
0.044702646509151 1
0.0389408175630623 1
0.083077231428921 1
-0.11751558164031 1
-0.100264759716622 1
0.102380572628577 0
0.0427668740950606 1
0.0519146694013281 1
0.0537278304891909 1
0.0395005561764984 1
0.0736140534914888 1
0.101170389746195 1
0.0114024149301917 1
0.000908020502663257 1
0.110714641404432 0
0.0370344298633569 1
0.0714302615250064 1
0.0447077170998442 1
-0.0772178054938843 1
-0.071202609553926 1
-0.0255266254944302 1
-0.0692487788374644 1
0.020943382500956 1
-0.0350658915180706 1
-0.165319596100649 0
0.00370128813086112 1
-0.0220428737939835 1
0.0961388071584364 0
0.0163566705139138 1
0.0607314956287335 1
0.000760096687450293 1
-0.02061459657239 1
0.103369408449118 1
0.0399841463340779 1
-0.0393612925491808 1
0.00723316564753392 1
-0.063285132604494 1
0.071090144496391 1
0.0779176410507983 1
-0.0157134876848718 1
0.0766592477988945 1
-0.0470902242601383 1
0.00464768994106607 1
0.029542446484091 1
-0.00115821438556019 1
0.0395956431764924 1
-0.0358123170107469 1
0.0633053206212595 1
0.0582244598401715 1
0.0415609904414196 1
-0.0321096565236776 1
-0.027903249390288 1
-0.0179558313969929 1
0.063685567451214 1
0.12302394411241 0
0.00785476914576899 1
-0.0315392167769464 1
-0.00158669869950173 1
-0.041101869636885 1
-0.00618369526433361 1
0.0805349302317916 1
-0.0741048681275038 1
0.0553405929315676 1
0.0726444989937249 1
-0.0379133904118317 1
-0.015477880810075 1
0.0725838030001781 1
-0.0849919625974313 1
0.126446312239504 0
-0.0313344645524959 1
0.0657267043210325 1
-0.0358501936103017 1
-0.00336121093318928 1
-0.00337241736496675 1
0.061052239234968 1
0.0540975250194097 1
-0.00942072903759105 1
0.0622554798224644 1
-0.00697628676700232 1
-0.00619876731588364 1
0.0772271159997333 1
0.0265450079944881 1
0.00389145614664733 1
0.0137506003302863 1
0.01917238340804 1
0.0354056856293651 1
0.041878335709233 1
0.0966618237623554 1
0.051452974292939 1
0.0711708477532913 1
0.0263953199309609 1
0.0823372337485943 1
0.0564496566598749 1
0.0684239559577287 1
-0.0299087895377159 1
-0.027713135184212 1
-0.0893846296011864 1
0.0103898931854705 1
0.0423263853492501 1
0.0576140118331717 1
0.0111707571119029 1
-0.0533956095970946 1
-0.00849107622468073 1
-0.0350127712264557 1
0.0128054506945484 1
-0.0257987481245922 1
-0.00256372125013734 1
-0.0118562739740145 1
0.021938871110625 1
0.0353887401138762 1
-0.0321779750390078 1
0.0826395590018073 1
0.0379916841747946 1
-0.0480054941770886 1
-0.104991336263201 1
0.0700221728421866 1
0.0275487945529596 1
-0.00792097117935456 1
-0.0564353152181105 1
-0.0655874870725697 1
0.0120719725089194 1
-0.00628750840116244 1
0.0273098658120789 1
0.0302602316028426 1
0.052058755880323 1
-0.0457214208780698 1
0.0224815511392931 1
-0.11255220355326 1
0.0129851598222691 1
-0.0231527503808881 1
0.0296988884527235 1
0.05571057695784 1
0.0125077052639422 1
-0.0148115059932779 1
-0.0877574056946371 1
0.135383739612839 0
0.00385641678187673 1
-0.0156080473720928 1
-0.0536611545447007 1
-0.00741017590350107 1
-0.0209833669406515 1
-0.0522694060025859 1
0.0568649204821373 1
-0.0651872963629591 1
-0.0797082528903166 1
0.085302464835755 1
0.0757782291148526 1
-0.128321482616058 1
-0.0124754411646351 1
0.0535551894938805 1
-0.0432336188327915 1
-0.0238416711454274 1
-0.0345875737525081 1
0.0328183093470244 1
-0.00316231543142817 1
0.0977171721081803 0
-0.00924749116025872 1
0.0569771246725548 1
0.0193786348443777 1
0.00868668890843736 1
0.177843998361104 0
0.00973926999939087 1
0.0502780948711593 1
0.0368407017544385 1
0.00489535675428769 1
-0.0227422400172223 1
0.0817402954707248 1
0.0453373563383776 1
-0.11336762438767 1
0.0141762218758114 1
0.130780012688413 0
-0.0425743819497657 1
0.0367006022599263 1
-0.000403251952746222 1
-0.0148920833387668 1
0.0304970758447806 1
-0.031761606227115 1
0.00308744031673527 1
-0.0309468598557901 1
0.0359787004113356 1
0.0218666632233366 1
-0.0794089844871766 1
0.0237502039634544 1
-0.0313662709887767 1
0.0443585367383079 1
-0.0673712483679112 1
0.0183846345919557 1
0.0349513449121279 1
0.00853293034018715 1
-0.0111890008606366 1
0.0204371492277416 1
-0.045152986294153 1
0.0777590888166817 1
0.174704049840883 0
0.00698672967868677 1
-0.00958642761174954 1
-0.0204625183697702 1
0.0064616008773376 1
0.150994920536641 1
-0.0586953522021122 1
0.0359800026907912 1
0.0415488979244599 1
0.0176659913033814 1
-0.0439761071474953 1
0.0792857775994078 1
0.0658554136424522 1
-0.0370486846599929 1
0.0855832831343714 1
0.0115881177881315 1
-0.0278053697755701 1
-0.0297647229897456 1
-0.0616309818421887 1
-0.0517820343787158 1
0.00109786403372968 1
0.0617882061931107 1
0.0842118286941722 1
0.0814735682951061 1
0.00610748150329385 1
0.00366690616894156 1
0.000147317747392101 1
-0.0178918253319568 1
-0.0564399962301646 1
-0.0422639634327047 1
-0.0612939893400562 1
0.0769690245418714 1
0.109462732975374 1
0.0451620533028818 1
-0.029629727760537 1
-0.0292820423644695 1
0.0151926383506843 1
-0.0022143532730288 1
-0.0508114822501637 1
0.151820728751068 0
0.0657835744638017 1
0.0338986649105192 1
-0.0798905768130768 1
0.0105461237217033 1
0.0282946652847564 1
-0.0492231138181339 1
-0.0118637763033504 1
0.0304593336782647 1
0.0637565269116376 1
-0.00535426711563458 1
0.0697707651722378 1
0.00563085025659388 1
0.0330824473033158 1
-0.0591546718708551 1
0.0654628120295055 1
-0.108676061036584 1
0.056222830286905 1
-0.00873678228889431 1
-0.0914039733395883 1
-0.0177196079257027 1
-0.0308009387331081 1
0.0769691057401481 1
0.058808903339801 1
0.00490616162432727 1
-0.0205619129571313 1
0.0168267095735684 1
0.0229013230725253 1
0.0934935693271188 1
0.0791472593489332 1
0.0741583381514257 1
-0.0092795904822451 1
-0.0243052586438346 1
-0.0389631010076003 1
0.177539805005157 0
-0.00243762319981305 1
0.00639866506952471 1
-0.00291021756505259 1
0.0657353149139894 1
-0.0120410341802117 1
0.0397244179095948 1
0.0665137551456911 1
0.103766474278435 1
0.0779353631952248 1
0.120818083507511 0
0.0447492360395568 1
0.0619874575360867 1
-0.0697893393215941 1
0.0909300202668194 1
-0.084684878344305 1
-0.00539929920511542 1
0.0549112729889712 1
-0.00464234023731517 1
0.00573531270094766 1
0.0235040685239067 1
-0.0379143628074776 1
0.0719472095153355 1
0.177690965741152 0
0.0678418312300487 1
-0.011533491617963 1
0.0945237737042971 1
0.0367837106974998 1
0.00564695286024985 1
-0.0414832874583059 1
0.020059774825204 1
0.0091829619674302 1
0.075567739905049 1
0.0373851791333264 1
-0.022407037009816 1
0.036257207077776 1
-0.04459912044442 1
0.0255266206070286 1
0.0333136564121731 1
0.0288160232018285 1
-0.00526144049372006 1
-0.0203350076503532 1
0.0499984106602709 1
-0.00143544737083482 1
-0.0675331014936796 1
-0.0737292227384983 1
0.0791836526339848 1
-0.0466412945997544 1
0.0732764017856267 1
-0.0253508266487412 1
0.0246048380418478 1
0.0991130302101199 0
0.0191306515647674 1
-0.0664883691360191 1
-0.055420709099369 1
-0.0550264231256212 1
0.0979806727736696 1
-0.0154648091221115 1
-0.0763092936321861 1
-0.0663391252711895 1
-0.0275211772507317 1
-0.0453212128288762 1
0.0593664554768656 1
-0.00120646831658165 1
-0.0249155093758791 1
0.0175691415315098 1
-0.0292888861937773 1
-0.0515631507452531 1
0.120067853755384 1
0.0183074743064332 1
0.0259317512999459 1
0.143000172714719 1
-0.0200399783186192 1
0.0444796711881812 1
0.0571946618866602 1
0.0188255606601134 1
0.0104565239840664 1
-0.00442907275446737 1
0.0386189707915225 1
0.0967925455023255 1
-0.0495082454856877 1
-0.0928527645731843 1
-0.0358167663090924 1
0.0175686009294475 1
-0.0997059574679464 1
0.0125229514806149 1
0.0222357744893559 1
0.049950063744516 1
0.0466480808373876 1
-0.0714640648637528 1
0.075920693591866 1
-0.111359208013482 1
0.0313131058653447 1
0.0215946117387855 1
0.0126721487222417 1
0.0257410606269549 1
0.0359306451186321 1
0.0105008672691439 1
-0.0361637706696778 1
-0.0240517417115833 1
0.0395191113193199 1
0.0781496422197794 1
-0.136519211303538 0
0.0265188666517798 1
0.0761343270445301 1
0.129347981633713 1
0.0364275339209141 1
0.109967186729106 1
0.150556822256652 1
0.0624634946613869 1
-0.00647226743716863 1
-0.0189378513219372 1
0.0127486152973119 1
0.059010063578305 1
-0.0197667742595044 1
-0.0127699961417861 1
-0.0334277045628555 1
-0.0116125948701848 1
-0.0637412720133656 1
-0.015393437201319 1
-0.010000027025735 1
0.123500190636304 0
0.046951792193207 1
0.103057586896992 0
-0.0490303776755405 1
-0.0474445070952189 1
-0.018622992640683 1
0.0128835292994617 1
0.0722770918237193 1
0.00411929228109959 1
0.0718227279797599 1
-0.0602121956426719 1
0.0749554535615601 1
0.0732708726218482 1
0.000256953930360175 1
-0.0387977649908967 1
0.0199468003846665 1
-0.0522045928852484 1
0.0638445925363126 1
0.00569891008523865 1
0.0997401557934765 1
0.00846789549628096 1
0.0361974538804168 1
-0.00427243971888421 1
-0.00610179134226746 1
0.0663314056180231 1
-0.0178469580933781 1
-0.00843863426019326 1
-0.154542760293855 0
0.0698304420637457 1
-0.0210369125072955 1
0.101566462027821 1
-0.000920739022839228 1
-0.00122707326856119 1
0.0118223821156808 1
-0.0281604840216857 1
0.0464260712280114 1
-0.0844345024905116 1
-0.011869060899933 1
0.0703519086136893 1
0.0343642241473766 1
0.054528361290055 1
-0.0149389095099559 1
-0.02054632990585 1
-0.017064265893615 1
0.00784213159105373 1
-0.0454516648262251 1
0.0710991432260036 1
0.0152220227198591 1
0.0203140657333959 1
0.0593093574799295 1
0.0280870349597312 1
0.0316141602418524 1
-0.0223834284476298 1
-0.00792106143059982 1
0.0398196863215343 1
-0.0165969101711734 1
0.0846890501656838 1
0.125257550732553 1
0.021187271784137 1
-0.0542376726787076 1
0.0482699605410897 1
0.0832326388902472 1
0.0189907671736136 1
0.0267838975675852 1
0.0203953641621253 1
0.0464573778975076 1
0.0364104038546342 1
0.050721904270664 1
0.00487818245001897 1
-0.0278027291016077 1
0.115471660054198 1
0.0711888494716125 1
0.0124262690797384 1
0.0295948626196244 1
0.0419345815403967 1
-0.00460116610547487 1
-0.0163535871086375 1
0.00488510046122327 1
-0.0288833093202444 1
0.0266772981941487 1
0.0468229482194747 1
0.0504668418241413 1
0.0287371929225993 1
-0.0141558791435713 1
-0.0460131190145622 1
-0.00598235712282371 1
0.0175405418140298 1
0.0229469988296876 1
-0.0884180243215926 1
0.0614319043533684 1
0.0276672263441126 1
0.0373277169328646 1
0.146134102985641 1
-0.0148595322651479 1
0.0406288018617143 1
0.0576124897762979 1
-0.0503197878424941 1
0.017705041587162 1
0.0783990970118375 1
-0.0686445573588042 1
0.0145836339633031 1
0.136357261637458 1
0.066175781042427 1
0.0597478752969967 1
0.0946185555499403 1
-0.0169858276023635 1
-0.0402581115303751 1
-0.0470699168750355 1
0.0532137545610462 1
-0.0188749557733984 1
0.0559655501461913 1
0.0950478047597385 1
0.0267881109554186 1
-0.00210140905934277 1
0.111779814420314 0
0.0423370406719516 1
0.036492718023894 1
0.0810327515233421 1
-0.00833244271730291 1
-0.00406467404407903 1
-0.0022926890140497 1
0.0234709533089251 1
-0.142502742150734 0
-0.0555158094717542 1
0.0944904840583116 1
0.118185526485368 0
-0.00250468372560849 1
0.0308456697712939 1
-0.0879753953041671 1
0.00710455474796339 1
0.0214993298762402 1
0.0117989530038468 1
0.0344047297958446 1
-0.0284020782372573 1
0.052163820314886 1
0.0721165153895913 1
-0.047298443855226 1
-0.0881867135834275 1
-0.00797608152519075 1
-0.0047469207912279 1
0.154062001073518 0
-0.0643241863253203 1
0.10067729781766 0
0.0851690848942188 1
-0.0703903422347004 1
0.0212556961241232 1
-0.0848610116443446 1
-0.0331441742594616 1
0.118649488357558 1
0.0119968879510041 1
-0.0329718345669353 1
-0.00591213459538391 1
0.0116865739577723 1
-0.0284790916635604 1
0.0119257845859797 1
-0.0495349614457425 1
-0.0541200084104847 1
0.059500688020989 1
0.0271024916080741 1
0.0350244670502259 1
-0.0236061228505548 1
0.0188767061267202 1
0.0102518578149449 1
0.0195383359292212 1
0.0647988189363632 1
-0.0310971683037393 1
-0.000165611201145551 1
-0.0492814026797103 1
0.0456568500278301 1
0.0166672424413476 1
-0.0459191353247686 1
0.0344291248343689 1
-0.00873164740929685 1
-0.0435030632565641 1
0.0186343572922149 1
0.043860631045123 1
-0.103192948109533 1
0.030621681301821 1
-0.0422633189022866 1
-0.0459027445382076 1
0.00130739387329117 1
0.0210255488880846 1
0.172925954689353 0
-0.0523182154001665 1
-0.0276852295061551 1
0.0194611516410168 1
0.0946728253483615 1
0.0636193200524214 1
0.0182803043425042 1
-0.0249857559547287 1
0.0306587270174351 1
-0.0212185020886172 1
0.0318013864479406 1
0.00190619878252895 1
-0.0192123312180842 1
-0.0718413854509007 1
0.044530366496693 1
-0.0933866386239113 1
0.0177338211408936 1
0.0074886666193974 1
-0.014967413190886 1
-0.0544458468375858 1
-0.0225360095353173 1
0.0533436405671042 1
0.0210334805731649 1
0.00255165422118247 1
0.0219113395342973 1
-0.0328457063472037 1
-0.0525356973470166 1
-8.6802893997321e-06 1
-0.0268473141955043 1
0.0109553698515917 1
0.0157195557071964 1
-0.0442612086260755 1
0.0265776884498174 1
0.00387471904505678 1
0.0541179840264008 1
0.0339924907523173 1
0.0476290281677897 1
0.00358873902939062 1
0.0124151665347992 1
-0.0881039049667882 1
-0.0928121271148678 1
-0.0458974638855696 1
-0.00534902523544581 1
-0.010143289849832 1
0.00502904444135954 1
0.038562150404735 1
0.0150498516863662 1
0.0145309120932093 1
0.0267142733248267 1
-0.0218904633061156 1
0.152361128223216 0
0.124399590122683 1
0.00905491141603447 1
0.0348021247566852 1
-0.0159612391283438 1
-0.0585760524226451 1
0.0252473577982775 1
-0.012139766156025 1
-0.0578181394282 1
-0.0569359324637999 1
0.0598988812893854 1
0.0216543878257021 1
0.0587782957693191 1
-0.0776836902267294 1
-0.0551315746713042 1
0.0219122573062285 1
0.0447092006680894 1
0.0609021174067498 1
-0.0282410446308987 1
0.0402607176522243 1
0.06542113522135 1
0.0712954476132033 1
0.0107107239304849 1
-0.0128310831685603 1
0.00398496401709365 1
0.0595556483074954 1
-0.00323355925143539 1
0.0907023123363521 1
-0.0580034728748353 1
-0.0140081403088256 1
0.0371114194276246 1
0.0382780368970373 1
0.0610326551057 1
0.0222897545438015 1
0.0357951116074839 1
0.0145273028719218 1
0.0393364619215907 1
0.1000381278334 0
0.0691980028223925 1
0.000108753701196841 1
-0.120140521224928 0
-0.0240341230195364 1
0.055400996762018 1
0.0780321950150775 1
-0.019404386282509 1
0.0230983595640686 1
0.065993912534362 1
0.00522360221924667 1
0.0793596395702103 1
-0.0567981039864383 1
0.000177926865922639 1
-0.0323468370723983 1
0.078792331079379 1
0.0205140255907148 1
-0.0562373599462915 1
0.0203286146141425 1
0.0811049805936079 1
-0.00378400710081685 1
-0.0391692102077207 1
0.019745560436806 1
0.0198518110436415 1
0.0485910372762554 1
-0.0117114974389512 1
0.100552265591364 1
-0.000578350201832677 1
-0.0431883425666762 1
-0.0301152172647667 1
-0.0856793238705721 1
0.0636265601109923 1
-0.0396480387312011 1
0.03027456612538 1
0.0306705300504841 1
0.0369150441038155 1
0.114151360540383 0
-0.0350122121169911 1
0.0706552008745197 1
0.00652914329645285 1
-0.0429145126995667 1
-0.0476563846851795 1
0.196202008148503 0
-0.0106064251248425 1
-0.00296393623930241 1
0.0691915293892261 1
0.00132958178089021 1
-0.110200733804373 0
0.0207055743460826 1
0.0187849664817739 1
-0.00978574436799817 1
-0.0799147158852558 1
0.0273705233949189 1
0.0169425592464216 1
0.00294136992448276 1
-0.00377304051576566 1
0.127684083541272 1
-0.0486550506721985 1
0.0222160529321937 1
-0.00050307234160455 1
-0.0107879288972294 1
0.0110352084157029 1
0.0570847035218459 1
-0.0094343753975949 1
-0.0381835816751681 1
0.0854987627604751 1
0.0199963598065039 1
-0.0715873887976056 1
0.0233422498782947 1
0.0348858303409158 1
0.0330683001699411 1
0.00179784177468408 1
0.0394407322693943 1
0.0172491136623804 1
0.10086212899358 0
0.0145896911810892 1
0.05240403778746 1
-0.0612333665546675 1
0.043629191602289 1
0.0719681820041044 1
-0.0514586486636208 1
-0.0170608660588873 1
-0.0233287262311728 1
-0.00100391546391027 1
0.0333044409040208 1
0.0131316612980145 1
0.00462156989199951 1
-0.00270188808958128 1
0.0374654793829708 1
0.138079418512886 1
0.0630835191968382 1
0.0385441574815812 1
0.000284433298964683 1
-0.0418817122925481 1
0.0104795566023393 1
0.0686788911807343 1
-0.0560880846870464 1
0.0321283469487168 1
0.0362067411942209 1
0.0587823447875617 1
0.028021825417202 1
-0.04676829065467 1
0.0468236406649813 1
-0.0563047160734068 1
0.0729866401636579 1
0.0760552765221175 1
0.0445801505481047 1
0.0307078672823503 1
0.111612345713915 1
0.0198245698264711 1
-0.0676565858814984 1
-0.0515051952101875 1
0.0199636056815897 1
-0.021540206547816 1
-0.0323810809575591 1
0.0945351207428346 1
-0.0664092004561024 1
0.0755550363885284 1
-0.0241207367969965 1
0.00785568817335172 1
-0.0631769048450949 1
0.0668649741888631 1
-0.064515618383917 1
-0.0105311613511257 1
0.0558170709794906 1
0.0792225844154305 1
-0.0734067356145835 1
-0.0316665572166474 1
-0.0158219247165215 1
-0.0777266754177031 1
-0.0222559384338843 1
0.0266597968968511 1
0.0915543703385318 1
-0.0959888943247305 1
-0.0449467400873947 1
0.0559208640801216 1
0.0842068331340162 1
0.0451383838787214 1
-0.0228403522469255 1
0.0327792823106391 1
0.0202272141557575 1
-0.0631808516292009 1
0.0791560491891008 1
0.000262254619773587 1
-0.0333855092497477 1
-0.0554264203510861 1
0.0258620321239822 1
-0.0252618046612311 1
0.0068596514269534 1
0.0736849406025638 1
0.019048900220686 1
-0.0435634047652694 1
-0.00836536272594369 1
-0.0377554601669527 1
-0.0233077526915536 1
-0.0671138390623969 1
0.0262493019134386 1
-0.0111504152951926 1
0.063535997075497 1
-0.00119435262304647 1
0.0262249117635665 1
0.0511751223343332 1
-0.0208036531438822 1
-0.0458260273139365 1
0.0444327915217913 1
-0.0569761801547407 1
0.0138313968217521 1
0.00337688254880246 1
-0.014669478445935 1
-0.0621310825430233 1
0.00210134768309476 1
0.0578446639617533 1
0.0465869723255262 1
0.0241564356036136 1
0.0418676625689462 1
0.076063339333185 1
0.0436085234173988 1
0.0102996433172153 1
-0.00971612614717182 1
0.06923918181973 1
0.0168027321700807 1
0.10287834824971 1
-0.0281942507027983 1
0.0512502928375371 1
0.0688747378181359 1
0.0427034159975877 1
0.012785974722596 1
0.0384836115940759 1
-0.00794983687594336 1
0.0208530734398767 1
0.00831327805985236 1
-0.105007405063174 1
0.0370360569147438 1
-0.0279757756746988 1
-0.0646145287188657 1
-0.0202275246099305 1
0.0790060592104834 1
0.0273381158500621 1
-0.0596895843861871 1
-0.0949867506651671 1
0.016201647306262 1
0.132876521767437 0
-0.0209465986721511 1
-0.0128169886247934 1
0.0118505374461355 1
-0.019790623920765 1
0.0249865292050399 1
0.0348236131936895 1
-0.0126457783477283 1
-0.0710445099968405 1
-0.0230073778369101 1
0.0260776827736511 1
0.0466280103730335 1
-0.0944683338417134 1
-0.0603611983664255 1
-0.036729020223191 1
0.0922487634242407 1
-0.0811278946759161 1
-0.0409990100662681 1
0.0194831415188621 1
-0.0262298197345374 1
0.0450902422064519 1
-0.00237398488116208 1
0.0893306012065582 1
0.0907370944479915 1
0.000765977869445109 1
0.0428036629374336 1
-0.065660060670828 1
0.0116725596978829 1
-0.0235038375282635 1
0.000258478429186103 1
-0.0465626233767202 1
-0.00551232899449998 1
0.0733855592796427 1
0.0587299590270358 1
0.062180160597139 1
0.0396806575607311 1
0.0345496212553394 1
-0.0399489787723002 1
0.0696857085604299 1
0.0743784578433805 1
0.00529051724211482 1
0.0151053202390932 1
0.150798857926557 0
0.159766676191898 1
-0.0345738134412876 1
-0.0292066738346863 1
-0.102272380855523 1
0.0298210508470212 1
0.0346655159910238 1
-0.000241334407673151 1
0.0534312440505472 1
0.0300776257088446 1
0.0325056085099162 1
-0.0296215185850417 1
0.0318147144302321 1
-0.0558297093393966 1
0.126577461751906 1
0.00422332840764013 1
0.034257270144539 1
0.0209020176392293 1
0.0462588261154719 1
0.0588993002472408 1
0.0506783118739458 1
-0.0887244749369118 1
0.0907475468947955 1
-0.00770704722776589 1
0.0284512613619873 1
-0.0231105740820394 1
0.0517130378358822 1
0.105500561658 1
0.00477296814440187 1
0.0421963253164841 1
-0.0326833374955206 1
0.121373638419635 1
-0.0185529347762978 1
-0.100480812441845 1
0.00952183207056773 1
-0.00852272469967185 1
0.0913863626943641 1
0.0348866754739435 1
0.0275577642645378 1
-0.00187520609914544 1
-0.0392105872326692 1
0.0807203168507398 1
0.0825699240473088 1
-0.10616927916292 1
-0.0124371406997064 1
0.0720649670622376 1
0.0662157986015473 1
-0.0013771109487195 1
-0.00300170596208766 1
-0.0764734439980689 1
-0.0833740908010818 1
0.104926386568786 1
0.0184393045839656 1
0.0443849554784804 1
-0.0373492156809224 1
0.127145179692349 0
0.00976881968042384 1
0.0216157782227789 1
-0.0132367213355089 1
-0.107169049809529 1
0.017182280428037 1
0.115735546850908 1
0.0683619310814206 1
-0.027467359683381 1
0.0913869488635897 1
0.063403290765216 1
0.096004441951074 1
-0.0306571417078581 1
0.0431696121801391 1
0.0157479831808412 1
-0.00290694684746682 1
0.0261779295900464 1
0.0427060533046612 1
-0.0426201666148551 1
0.0987735731784365 1
0.159821051289207 0
-0.00116842741066032 1
0.0487128107309017 1
-0.0317837001545008 1
-0.0409623844460982 1
-0.00203984330443892 1
-0.00622417337636849 1
-0.0218994448955184 1
-0.0273808009987411 1
0.216395253991489 0
-0.00373991021890518 1
-0.0454631159912729 1
0.067668491195197 1
-0.0159265080735473 1
0.0561833194930616 1
-0.0377480259614427 1
-0.00761843509091349 1
-0.0351838186412243 1
0.0294271612660337 1
0.0415995298493853 1
0.00715957896912657 1
-0.0125581690121204 1
-0.0224740189229149 1
-0.00227842762390662 1
0.0549056854162865 1
-0.0101333128748121 1
-0.00719968569801097 1
0.0039216281127513 1
-0.15561907100131 0
0.00495607951797681 1
0.0475950456916956 1
0.0899939486839518 1
-0.00825394675131835 1
0.0965784680198702 1
0.0527760343167247 1
0.0720189083216175 1
0.00617862285940149 1
0.0561389617686279 1
-0.000934345264127546 1
0.00667138115635951 1
0.0420742803422465 1
-0.00742112914261289 1
0.0218762670603721 1
-0.0653039592101397 1
-0.0014970127687074 1
0.0372793624497369 1
-0.0209940160812732 1
0.0151774644525956 1
-0.0385989696629698 1
-0.0458760711982807 1
0.0332983197749931 1
-0.029301925251468 1
0.0493744151838779 1
-0.0157998688776875 1
-0.0459846992422969 1
0.0942415633591338 1
0.0294103237244976 1
-0.0331703253390561 1
0.00989515019886527 1
-0.0984827648089188 1
-0.0236866910496271 1
-0.0191334620327393 1
0.0288144563629061 1
-0.0988049426527459 1
0.0213641552307775 1
0.0126497089626369 1
0.0365661295039307 1
-0.0251802679723058 1
0.0033012548818897 1
0.0140063008234399 1
-0.00583256372984608 1
0.0112696951831401 1
-0.0145667435904038 1
-0.00762692331528226 1
0.00510887762178618 1
0.0437723902048577 1
0.0808074270295207 1
-0.0120802178425638 1
0.0885718930311989 1
-0.0888823774604576 1
0.0798627691777638 1
0.0414548696949084 1
0.0693672104725492 1
0.0219444993983194 1
0.00372977395322074 1
-0.0173278150521922 1
-0.0679031084553685 1
0.0281880887333824 1
0.0978097659393472 1
-0.0230702724823534 1
0.0367237863058039 1
0.063720649694199 1
-0.0138061902224328 1
-0.0227543392400971 1
-0.0135559238677594 1
0.0284832754419988 1
0.0789956562248538 1
-0.00817672392853708 1
0.0163931406630188 1
-0.0047271096466447 1
0.0644392159641637 1
0.0677558115954114 1
-0.00528474075031589 1
-0.0323345776847547 1
0.0211314828890808 1
-0.0343661127564291 1
-0.0111560127440071 1
0.132334400337031 0
-0.0270112535065247 1
-0.00190199639208739 1
0.0375076511599833 1
-0.0209372804656194 1
-0.0109115975719324 1
-0.026112476870892 1
-0.0779314298011482 1
-0.0539156823323751 1
-0.0275231425708305 1
-0.0243853462784382 1
0.0861484634612222 1
0.027358676589139 1
0.0349789876858605 1
-0.0985180670476061 1
-0.00629613584190539 1
0.0118282667806588 1
-0.00690083377413685 1
0.0351295924951288 1
-0.0549426092587515 1
0.110825616875148 0
0.0157205926495428 1
0.0500946919127379 1
-0.0806284940304796 1
-0.0087910347362575 1
-0.00901722376183766 1
-0.0246085124917079 1
-0.0435418357214696 1
0.0503554553746211 1
0.00520262935187227 1
-0.0529308512421652 1
0.0882888217106583 1
-0.045550473065734 1
-0.0245450328666504 1
0.0742532081277695 1
-0.0495584389552354 1
-0.0607807936289375 1
-0.0323330169143355 1
0.00795708348824708 1
-0.0142952155437104 1
0.0170100588761553 1
-0.0108195645179026 1
0.0757920245922095 1
-0.000903863877327941 1
-0.0169823143796235 1
0.108804670894602 0
-0.0976701826290629 1
-0.0644325225205847 1
-0.0129691869473976 1
-0.0831500586262865 1
-0.0700554070267689 1
-0.0086515019239373 1
0.119817771385788 0
-0.0302417610990173 1
-0.0779106534778765 1
0.0665847972092587 1
-0.0162561818591084 1
-0.0820153293032417 1
0.0062542518563167 1
0.0787240143248044 1
-0.00700308650155632 1
0.0344206307530366 1
0.0871866248883194 1
0.00976206244742708 1
0.0926236507937227 1
-0.00725110266068241 1
0.0102080322907325 1
0.100949106602434 1
0.0567571725860562 1
0.0803403354282823 1
-0.0249712623960522 1
0.0391038311763174 1
0.11756995840149 1
0.0899878563138405 1
0.0999045761873008 0
0.0125580116719614 1
0.0832963448433185 1
0.0758134586246685 1
0.0400887360899938 1
-0.00422219294129973 1
-0.0339683780067373 1
0.0305450695556926 1
0.00288064511563354 1
0.0127033268429701 1
-0.0594752777602502 1
0.0405522445220336 1
0.0550496399757711 1
0.0543105591653052 1
0.0509087848257442 1
-0.0144271205410801 1
0.0165828768773211 1
0.0565979488212 1
-0.0115844985428151 1
0.0613166827351143 1
-0.032481897176602 1
0.0893146490195086 1
0.0830842711056553 1
-0.0563638390178695 1
0.0103418117937322 1
0.00335028463426206 1
-0.00673387173350185 1
0.0671204894586684 1
0.00291395221914905 1
-0.0700638738749103 1
-0.0185857055198792 1
0.049137463427937 1
0.00913047955181715 1
0.0679050209897872 1
-0.0325586548171355 1
-0.104209181802484 1
-0.0175286810718176 1
0.0421394788342216 1
-0.0192801134167945 1
-0.0519599378041872 1
0.00536165756820225 1
-0.00265923617289707 1
0.0042267958418931 1
-0.0117919468494705 1
-0.00475060135077817 1
-0.0542074395280837 1
-0.0550610910169759 1
-0.0517962709654404 1
0.0126437545274024 1
-0.0215780147947807 1
0.0192838323708957 1
-0.0863376917804294 1
-0.0188138395755777 1
-0.0384808323369614 1
0.0384647879358336 1
0.0848573858729498 1
-0.0897611903664114 1
-0.00596556573767107 1
-0.0363622954314759 1
-0.0207408202151679 1
0.030194087305369 1
0.0349699295186032 1
-0.0154869015835933 1
0.0184431387468896 1
-0.0743696004990097 1
0.0633351021934634 1
0.0732604121246643 1
-0.0450959437489435 1
0.011634065789409 1
0.131537430249753 0
0.00317427446030525 1
0.0859960998347278 1
0.0030966719923511 1
0.0648200151792097 1
0.0127368251306494 1
-0.0235738071716281 1
0.0488259643367073 1
-0.0449864669305077 1
0.047221960537564 1
-0.112312056972338 0
0.00637978861207833 1
0.0398436904771104 1
-0.000276764666006017 1
0.0886315520566678 1
0.0125742518525756 1
0.0411643705618868 1
0.11029356579981 1
-0.0534208943590318 1
-0.0486174921336203 1
0.106538081579676 1
0.0151779329387816 1
-0.00397389611397434 1
-0.135562719216701 1
5.89856091848034e-05 1
-0.0542864001486241 1
0.0318307526504233 1
-0.00249680024276862 1
0.00484685779665145 1
-0.0129353748832808 1
0.103134287762757 1
-0.0238342777207007 1
-0.0438069691375569 1
0.0394427765152682 1
0.0269116256454164 1
0.0430083771012825 1
-0.144520660692385 1
-0.0728692344267371 1
0.0675717466230741 1
-0.0492414235107562 1
0.0765220844221105 1
0.0302273173308179 1
0.00951589166344139 1
0.013959076707252 1
-0.0113556017046292 1
0.0203316804944874 1
0.110324782710906 1
0.0303334321614047 1
0.0159603106879201 1
-0.100460925050343 1
0.0450454001986039 1
-0.0348956888691242 1
-0.0133278963902231 1
-0.0739359853869311 1
0.0119919307030729 1
0.00923605064441273 1
-0.084221945366726 1
-0.0363515078579039 1
-0.00438714445998101 1
-0.0233449093837239 1
0.00397199222254148 1
0.0458841169852837 1
0.0403949550812769 1
0.104937626409934 1
0.0140772964104548 1
0.0198513035552167 1
0.0171988677489481 1
-0.01393040671644 1
-0.0589757990408291 1
0.125866621641354 1
-0.022565715643511 1
0.0803204772306664 1
-0.0118738220164195 1
0.0241712193641188 1
-0.0087516460070631 1
0.00392835124230927 1
-0.0216106782941715 1
-0.0553675895621734 1
-0.0534739389215057 1
0.0658441920259339 1
0.0391162493542066 1
0.0125208721080129 1
-0.042625845827442 1
0.0499732518571782 1
0.0186162688661316 1
-0.0172473010667537 1
0.0038212548843006 1
0.0331361714285596 1
0.0279366269890731 1
0.0602656418116725 1
0.0573310591201413 1
-0.0214198426120394 1
-0.00958860864738788 1
0.0925959879741534 1
-0.0489511820709417 1
0.0727953884883157 1
0.0386934386985627 1
-0.0444656284978648 1
0.0376716944638825 1
0.000850317311045054 1
0.0471841654966252 1
0.0580802926425456 1
-0.0387457114574687 1
-0.0293723386432335 1
0.0905132912155156 1
-0.0170450974373207 1
0.0260624786778979 1
0.0112209974329827 1
0.0224063796320075 1
0.00416175399263937 1
-0.00228863357117052 1
0.033045141432613 1
-0.0507917724104133 1
0.117224459970621 0
-0.039151405334073 1
0.0530524634024869 1
-0.0393388073663386 1
-0.102288746244042 1
0.0205330055882135 1
0.15058962732345 0
0.0965837735696823 1
0.0182835208293131 1
-0.094312555467738 1
-0.00598909453332461 1
-0.0186877822034084 1
-0.0488352809947463 1
-0.0825316197968851 1
0.0473138338644879 1
-0.0053930759921253 1
0.108619672729722 1
-0.0151575458676835 1
0.011179090367219 1
-0.0531142441586299 1
0.053652154031025 1
-0.00333120910281999 1
-0.100190404702643 1
0.077726159405291 1
0.0412884085960635 1
-0.0378234839616918 1
-0.105602273161904 1
0.0928064018686442 1
0.142427389719905 0
-0.0112244383150093 1
-0.0661878365990031 1
-0.0058590468357217 1
-0.0679879531057919 1
-0.0392167798804295 1
0.0445957420050668 1
0.0697328206937117 1
-0.00944374207893311 1
0.0187788906105342 1
-0.00868272810597763 1
0.0726209861306426 1
-0.0442118255023937 1
0.0859011761926324 1
-0.0353283819073888 1
-0.0538722056929325 1
-0.0366546304583825 1
0.0177134212376147 1
-0.0528456249729259 1
-0.065251568856116 1
-0.0566128328088603 1
0.17216539342244 1
-0.0164687795188503 1
-0.00202351010528124 1
0.101605853545377 1
0.0410827035785083 1
0.0368345210637896 1
-0.0481225423396125 1
-0.0134152843229427 1
-0.0452404205210508 1
0.0186806377502468 1
0.0443122983843338 1
0.0459852879982162 1
-0.0191338582457419 1
-0.0290606064179613 1
-0.0648007341232985 1
-0.0580177150994288 1
0.0245644763933229 1
-0.109170711551822 1
0.110966054924356 0
0.0652593031981026 1
0.0425548761718834 1
0.0139042373904488 1
0.00606743933430465 1
0.00436467281028065 1
-0.0382678857402663 1
-0.139234385833193 0
0.00130892578874624 1
-0.157287368019103 1
-0.0719161610142854 1
-0.0303064529240652 1
0.0326012571685726 1
-0.0438444716508367 1
0.0235775561640249 1
0.0173988824821907 1
-0.00975293785751415 1
-0.0358419764850735 1
0.0398379227089659 1
-0.0114824097896766 1
-0.0276346530770646 1
-0.088978198744703 1
0.0277317592802459 1
-0.0118819044104005 1
-0.0780385209692377 1
-0.0055243554931424 1
-0.0921271208573439 1
0.0539049744601365 1
-0.0500161329874115 1
-0.0418617092014291 1
-0.00132422494628994 1
0.0210554092878681 1
0.0300888520866942 1
-0.0243907528625982 1
-0.0241979900134035 1
0.0304932526857797 1
-0.107136750447305 1
-0.0124603984913581 1
0.0416815558972937 1
0.0231704920353741 1
0.123359743369325 1
-0.0458160136693139 1
-0.0979991209150363 1
0.0619905735732656 1
0.0050433728396588 1
0.0219366960418031 1
-0.0400465957338346 1
0.0592528424021377 1
0.077063468228606 1
0.0249182894902788 1
-0.0529239602286067 1
-0.00177912597338386 1
-0.0202882582990089 1
0.0450353717008973 1
-0.0403368621577336 1
-0.123139895069304 0
0.0322895255941141 1
0.0237159053801976 1
0.030454776484022 1
0.0536886947274653 1
-0.0737046493168983 1
-0.0284334724090259 1
0.028056628835757 1
-0.0345444919273528 1
0.0536509686454474 1
0.0305140611892344 1
-0.0222369488902756 1
0.0570385118966049 1
0.0398078823539434 1
-0.039007877440653 1
0.0414636689501461 1
-0.00334780083781015 1
0.0095005142139768 1
0.0343241887804891 1
0.0588417649326014 1
-0.0498870665538287 1
0.0650811617005345 1
-0.0186765230624285 1
0.0518016545902759 1
-0.0526551034972328 1
-0.0210362093634077 1
0.0512406669367396 1
0.0959913621072187 1
-0.0344489948301209 1
-0.020782464904077 1
-0.0238224364474215 1
-0.0420022778473768 1
-0.0115315336910368 1
0.0158164217178911 1
-0.0994834984507553 1
0.0123573727323431 1
-0.0364508709175678 1
0.0130769708936466 1
0.030280696900003 1
0.136805720531068 0
0.0177374954206798 1
0.0267927954346708 1
-0.0575808494253569 1
0.0865359106136941 1
0.104283090356099 0
0.101261574886259 1
0.0155134447231922 1
-0.0376455679236687 1
-0.0277897886158801 1
0.0136825962748845 1
-0.0692628011031973 1
0.0358317941946015 1
0.0266631254938393 1
-0.0787982892927125 1
0.0755652250053766 1
0.0399094380583408 1
-0.0350848641599886 1
0.0664411779578037 1
0.0456303807570789 1
-0.0794829088949128 1
-0.0504495852446604 1
0.11061599783228 1
-0.0376142011579119 1
0.0532207692134382 1
0.0777821576931614 1
0.0166602047710694 1
-0.00363230073380089 1
0.0408546897885452 1
0.120776131998052 1
0.0125699020647618 1
-0.00697833366470028 1
0.0392993341917775 1
0.0157380794290076 1
0.0921076116506348 1
-0.0152498380375987 1
0.0530273844930678 1
0.00139037335504157 1
0.0849244446703125 1
0.122387910371577 1
0.0015403983093391 1
0.0671174240888249 1
0.087286874954214 1
-0.000153096766408678 1
-0.0931645439852727 1
-0.00140451474855252 1
0.0211537003541314 1
-0.0460998534606866 1
0.0547073903970867 1
0.0145282824360232 1
-0.0155046124823719 1
-0.0296361228128387 1
0.112375602921639 1
0.109106057311195 1
0.0619857208206949 1
0.0923118501407836 1
0.0656187744500062 1
-0.0540471558524563 1
-0.0482404898790541 1
0.0442795412431533 1
-0.0660637306786725 1
0.00480407370218383 1
0.00859164268586035 1
-0.0728984688437338 1
0.0820875969398215 1
0.0452989798099312 1
0.00307125641682359 1
0.0199254165592379 1
-0.0125763658260103 1
0.0877395866025068 1
-0.0493519223132925 1
0.00762517539103206 1
-0.00813568530031898 1
-0.00068015227699901 1
-0.0152781436312071 1
-0.0713417241563487 1
0.0296970921028636 1
0.0705824023060406 1
-0.0286675456344585 1
-0.116517698507282 1
0.121031021087413 0
0.0369547100773042 1
0.074182506244973 1
-0.0431488152009665 1
0.0755643430863451 1
0.0328275515328426 1
-0.0453855741312584 1
0.0894296359606712 1
0.0156945371987149 1
-0.0225545192094954 1
0.0153589824955497 1
-0.129229130800572 0
0.00128706901218849 1
-0.0256287164692021 1
0.0901275981381688 1
0.0670276409828655 1
0.0473327143125627 1
-0.0766505786591765 1
0.0392930281331532 1
0.0289303702561789 1
0.0237722865554213 1
-0.0358212933368266 1
0.00275379828529542 1
-0.0659864195889437 1
-0.0548655116721916 1
0.0551121742416974 1
-0.026315929730403 1
0.00292337221854113 1
0.00317952255305193 1
-0.0367704839397986 1
-0.0153336903946773 1
-0.0377707557419326 1
0.0462873606418359 1
0.177362098966022 0
0.0316105900583235 1
0.0315543514999354 1
-0.0450885349122894 1
0.0406603009497553 1
-0.0491215289834715 1
0.0136867438964517 1
0.0451134296045997 1
-0.0132993302090365 1
-0.00590226954485179 1
0.0274685673266135 1
0.0112088708117014 1
-0.0192141987733177 1
-0.00194155972607738 1
0.0111290713951254 1
-0.0193363530537559 1
-0.0702192309569653 1
-0.0381213738296084 1
-0.114450440022711 1
-0.062369989508184 1
-0.0390830576471168 1
0.0499744547337843 1
-0.0702839170227305 1
0.0804070620059401 1
0.00080342021929934 1
0.0887931472028566 1
0.127848966037833 0
-0.0269557501449981 1
0.0836255579518766 1
-0.028271302680641 1
0.0932756300513736 1
0.00285857257558848 1
0.0573471056707621 1
-0.021464482016184 1
-0.0232595671234466 1
0.0270146880314847 1
-0.039816835414722 1
0.0348323741568508 1
0.0852067223227316 1
-0.00551589566237471 1
0.128772489831383 1
-0.0615216696036774 1
-0.014484790037145 1
0.0770908365916517 1
-0.0101993615443816 1
0.00459812008329141 1
0.0852374346946972 1
0.0852977779709384 1
0.0802059473745284 1
0.0456983899806569 1
0.157492810947501 0
0.152086464494566 0
-0.015046736153188 1
0.0729718382192643 1
-0.072218645624314 1
-0.0240459715195878 1
0.0143010543126758 1
-0.0103114417628372 1
0.000869936877773728 1
0.00630125055701828 1
-0.0331374824901538 1
-0.00865714516782964 1
0.114052644127855 0
-0.07295148644359 1
-0.0880859717049338 1
0.0955327381508313 1
-0.0474937346379981 1
0.0171118143716701 1
-0.0872948896604962 1
-0.177249718549318 0
0.0853988580064397 1
0.0491067902104927 1
-0.0719198267861018 1
-0.0168066628541832 1
0.0818811975799531 1
0.0234387680612402 1
-0.0192535193589234 1
-0.0681257801363167 1
0.0193800569740292 1
-0.0290342623337288 1
-0.0211697105627459 1
-0.01090949221503 1
0.127962899239346 0
0.111674679841825 0
0.00242465622369126 1
0.0308397316735598 1
-0.000929970764890337 1
0.00230266100918307 1
0.0228400206633084 1
0.0218964661938609 1
0.108789314907309 0
0.0463022889023719 1
-0.102877879056479 1
-0.0536228281524773 1
-0.0497333897108437 1
0.111245967514605 0
-0.0263790603896822 1
0.0397122932196068 1
0.058843924522716 1
0.00312407456552674 1
0.0671749280486261 1
-0.0105703130576112 1
0.141781269517999 1
-0.0400268540978445 1
-0.0132734654929272 1
0.100731736900479 0
0.0803399669149145 1
0.0860834868814074 1
0.0421275688793392 1
-0.0850202557214585 1
0.0315995781881083 1
-0.0196802295258422 1
-0.0237198014535454 1
0.0481143253762879 1
-0.0160655657656952 1
-0.0512128682591797 1
-0.00580252481223396 1
0.0656112859203511 1
0.0393002032222033 1
-0.0842356381362903 1
-0.0803272919782307 1
0.139342900928415 0
0.00920810742881873 1
0.0124938807857863 1
0.1076866157016 0
-0.0761508014393991 1
0.0523180106520031 1
0.00321069594269431 1
-0.022532677621821 1
0.00967397093906476 1
-0.0131895977509048 1
0.0822300395125855 1
-0.0306083874887337 1
0.0116724824816332 1
0.0317370487908199 1
-0.000813916139625295 1
0.00278347864935742 1
0.0574884298882353 1
0.00866817262429811 1
0.0162916502340834 1
-0.0433257905839936 1
0.0834169110157647 1
0.0446144610060499 1
0.0685023751283498 1
0.0280984534420773 1
0.00936877524362014 1
-0.0367953654483656 1
-0.125607265471357 1
0.018400579082118 1
-0.001594887076803 1
-0.0992538276228218 1
0.0374301269854541 1
-0.0933930259234356 1
0.0496223893138466 1
0.10037099283222 0
0.0539265776092819 1
-0.0539466209574909 1
0.024052433563941 1
0.0421320816884377 1
0.0556193371532815 1
-0.0124666678015641 1
-0.0246352167728099 1
0.0115944818999578 1
0.0876217823210988 1
-0.0240828027478449 1
0.0102138583478136 1
-0.027320308596536 1
0.0301085986367802 1
0.0474270887337605 1
0.0525373659539021 1
0.0844846620322412 1
-0.0212477258916205 1
0.0173785427457672 1
-0.0139469547587237 1
0.0264401148782856 1
-0.170279949399223 1
-0.0477034596990087 1
-0.055815434310395 1
0.141416457190952 0
0.0104373848492769 1
-0.0954334535077236 1
-0.0279864210382978 1
-0.000359073239475465 1
-0.122818626680035 1
-0.025815741643448 1
0.0960479567721673 1
0.0103583503322747 1
0.0236939858724629 1
0.123578811917175 0
-0.0129996275227513 1
-0.00441519860848288 1
-0.00084070404797823 1
0.0630631495390441 1
-0.00159533971605489 1
0.0026433877551714 1
0.0240873742744698 1
-0.00226204894176426 1
0.0428254501291221 1
-0.019706513932602 1
-0.0240202055340908 1
0.0367286078837369 1
0.121004203153031 0
-0.0154097556580186 1
0.0806086721477918 1
-0.0609100726527314 1
-0.0413790048071657 1
0.00574535365923999 1
-0.0339036699743724 1
-0.0596581625038335 1
0.0577452642826006 1
-0.0327007476996286 1
-0.0156248199781072 1
0.100382797822593 1
0.0926765822935401 1
0.0635696331267846 1
-0.00477306214432453 1
-0.00772033448159542 1
0.08320375919696 1
0.00159292329227877 1
0.0220123219479424 1
0.00490681921225912 1
-0.0355079783761901 1
0.0508142499659571 1
-0.0628833419331403 1
-0.0347668516161378 1
-0.0263751658381143 1
-0.0057325953048019 1
0.0193027851009776 1
0.0313167822336601 1
0.0185473147170882 1
0.0706490558873371 1
0.0224753225162955 1
0.0212082797157413 1
0.0243929128003419 1
-0.0660522141560348 1
0.0233793405704319 1
-0.0412451402237138 1
0.132233779684976 0
-0.0251406323424053 1
-0.00917293619655447 1
0.0420097884902484 1
-0.0458835791663975 1
0.0118505538728918 1
-0.0437262007223611 1
0.0483244599156654 1
0.13745725637047 1
-0.0386462123716812 1
0.0667554847245883 1
0.00435300406742081 1
0.0393664396616641 1
0.11774030457076 1
0.0232915843382395 1
-0.031620098444358 1
0.107125833582141 1
-0.00578354362340754 1
-0.0404429694228698 1
-0.0406288914154573 1
-0.018737101625029 1
-0.0122486180331996 1
-0.131030716598726 0
0.0531146882205948 1
-0.0543510252866673 1
0.0595290603864474 1
-0.00990695044210363 1
0.105558073517663 0
0.0456698615419632 1
0.0566491402899421 1
-0.0043379957772818 1
-0.0514447675324038 1
0.0269510559515716 1
-0.00520628488032369 1
0.0168121976945775 1
0.0243287455995382 1
-0.0755436042011972 1
-0.0115252093994059 1
0.00845240342598131 1
0.0674611893277396 1
0.118674813056768 0
-0.00694260165414795 1
0.0281285888455479 1
0.096021280412493 1
0.102618562390556 0
0.0532299432649918 1
-0.0764365215915127 1
0.021355509740254 1
-0.0260754773107213 1
0.067272626463119 1
-0.0652109480310767 1
-0.0306494740718612 1
0.0232412742462113 1
-0.0637681775519879 1
0.016407003156156 1
0.0735328771952559 1
0.0176276945165617 1
0.0499589202639643 1
-0.0660201979344565 1
-0.0414438156787006 1
0.0711652505399542 1
0.0984096045670601 1
-0.012674305061528 1
-0.0591733763512171 1
0.0733134522553139 1
0.0132417164947831 1
0.0203371931264102 1
0.00541860313215033 1
0.160278929456545 0
0.0449809169798299 1
0.047552620176162 1
0.129047967352362 0
0.0113203986918428 1
0.00232512028916314 1
0.0718149491153543 1
-0.152167488137091 0
0.0349691901220931 1
0.0345926960102318 1
-0.0244170627103618 1
-0.0991718480531425 1
-0.0355206040593152 1
-0.0611981747046299 1
-0.0324627419767327 1
-0.0857015584153346 1
0.00624918682969668 1
0.0341814276476391 1
-0.00701713320721423 1
0.0438758082858717 1
0.0114907999051162 1
0.110538554814725 0
-0.0396942102613141 1
0.039337335529119 1
0.00692873707402428 1
0.136042914982045 1
-0.02126574239621 1
0.00476821219767013 1
0.0207176110962803 1
0.0155991773970936 1
0.00608885619250675 1
-0.00396625274233142 1
-0.0161851733226502 1
0.0241417071219874 1
0.0745270984119257 1
0.0730145589293135 1
-0.0327056612296667 1
0.014887297154841 1
0.0506967544885039 1
-0.0260165506828122 1
0.10284581223272 0
0.0822196606685298 1
0.107487935501963 1
0.0391994317150388 1
0.0554185270883787 1
0.0303920881179538 1
-0.0147525111456622 1
-0.0462480677872188 1
-0.0230725172825176 1
-0.0930877788053893 1
-0.0176984351224676 1
-0.0819987726486415 1
0.0794789214425614 1
0.0732508896508997 1
-0.046969577373993 1
0.0325087730510755 1
-0.030917673832323 1
-0.049365693098123 1
0.0700811930437037 1
0.0386786943238395 1
0.029319951943417 1
0.0192175315344445 1
-0.00194723082688471 1
0.0932089467110283 1
0.012326733673033 1
0.0466383194918443 1
-0.0723906964759653 1
0.0193357151868889 1
0.106227984319102 1
-0.0682694691358758 1
-0.0352896928376666 1
-0.0998614254784108 1
0.0269534826616725 1
0.097664077119667 1
0.0796279067860558 1
0.105052917432912 1
0.0140425334733109 1
0.0103287943907462 1
0.099095064846079 1
0.0024961649545814 1
0.0235080680840808 1
0.00159772336342839 1
0.0217985082179921 1
0.0262451692297733 1
-0.022908157530774 1
0.0304055053050383 1
-0.057181619973271 1
0.031893422494512 1
0.0168269145538473 1
-0.0177923688407021 1
0.0531604377729779 1
-0.0360946654999787 1
0.0139420912955237 1
0.0148148063470188 1
0.0770157801787648 1
-0.0509478986913968 1
-0.0236895338676457 1
-0.00129538920275543 1
-0.0352422143865306 1
-0.0157424912430697 1
-0.0480719256381086 1
0.000200481522789089 1
0.112038680654918 1
0.0432933708029808 1
-0.00359001852803492 1
0.0667048994890462 1
-0.0454433090708252 1
0.0229116399957049 1
0.186898540746905 1
-0.10620122887078 1
0.0901927654563382 1
0.0334485486181505 1
-0.0404278217411268 1
-0.0153945543631186 1
-0.0888603998905677 1
-0.006626380174364 1
0.0763162737637775 1
0.0214796054121056 1
0.0833120996954815 1
0.0614142440008887 1
0.0279657666879752 1
-0.0264031908979618 1
0.0142479199738576 1
0.0530761106700548 1
-0.0106416845611564 1
0.0586501652588235 1
-0.0293717504895228 1
0.0205644224705891 1
0.0026508205556967 1
-0.153305608682144 0
-0.0309581430556467 1
-0.0496480286348737 1
-0.0326939206596464 1
-0.0416936677725976 1
-0.0399942747157494 1
0.0898111421380263 1
0.0171284656112225 1
0.00934076821549484 1
0.0265101989000817 1
-0.0746467489676768 1
0.0320314409520233 1
-0.0228429483777042 1
0.0282164773466426 1
-0.0368636391205529 1
-0.0236044307215047 1
0.0440644877566355 1
-0.0552034930699972 1
-0.0238542846806493 1
0.0104662691426013 1
-0.0603171765551127 1
0.0255820405719831 1
-0.0746775459891417 1
0.0143783946622461 1
0.0421412661574437 1
0.0411420881202838 1
-0.0205854808899104 1
0.0341068565562095 1
0.00248090972576739 1
-0.0860743152422101 1
0.052821012084884 1
-0.00889097167847946 1
0.0394201362169539 1
0.00146578893447277 1
-0.0225429854230994 1
-0.0495483903043299 1
-0.0483983825212072 1
0.0516861656592389 1
0.0197283774109117 1
0.0015438981842771 1
-0.0267022601644369 1
-0.0673287943668593 1
-0.0246151277931809 1
0.0434665461453798 1
-0.0211138735111999 1
0.0232298638663919 1
-0.0574146409567947 1
0.0339938523444475 1
-0.0353977631639239 1
-0.0635284344099089 1
0.0658275126009931 1
0.0254642396902127 1
0.0252420988720183 1
0.00850397445263611 1
-0.107621402481759 0
-0.0193659441307791 1
0.0153240339431936 1
-0.0219804929674001 1
-0.0295606788448484 1
-0.024181250232519 1
0.018934765620402 1
-0.026992463852865 1
0.0573681124667091 1
0.0266093039494963 1
0.0499459673586917 1
-0.0678687303148901 1
0.0903543243968014 1
-0.0271609488909461 1
-0.0779465159665684 1
0.0838503254490591 1
-0.0318779132010221 1
0.0666254000668228 1
0.0619479809761922 1
0.0668490286360916 1
-0.0269769647546169 1
0.0426257159001077 1
-0.0240692214312034 1
0.0156864628138493 1
-0.016607768801352 1
-0.0567582523569196 1
0.0476647701786026 1
-0.0400998147459722 1
0.0512061276525254 1
0.0626090448135626 1
-0.0737716412370306 1
0.0322938311477371 1
0.00206490349340551 1
0.0585085332310657 1
-0.095129448956084 1
-0.0616058356591775 1
0.0069565887395278 1
-0.00208763849521632 1
-0.000375325765028436 1
0.00815963067896829 1
0.0495073460497083 1
0.127082059351619 0
0.0766477018103542 1
0.0222251336060494 1
0.030187129880267 1
0.0630098376105936 1
0.0472047117648478 1
0.0837346659513743 1
0.0372633314824178 1
0.062291783471781 1
0.0190797007154606 1
0.0442059872884098 1
0.0267070415515437 1
0.0343700612998064 1
0.0353211574710869 1
0.0159071256468722 1
0.0519997132214587 1
-0.0198774790769147 1
-0.036955492978618 1
-0.0220293064754093 1
0.0312834204336934 1
0.0566767523064919 1
-0.00310683607418725 1
0.00115215183128953 1
-0.075172340739656 1
0.0713769447909442 1
0.0835147322989963 1
-0.0725086726823968 1
-0.0207810004409286 1
-0.00134973903122758 1
0.0401845352365108 1
-0.014119152981887 1
0.00910918998898907 1
-0.0139632496956659 1
-0.0573394873245232 1
-0.0491846524947878 1
0.0457257415950946 1
0.132123222689868 0
-0.0286152634103576 1
0.00296412666562697 1
0.0489788468738344 1
-0.00321456750878937 1
0.0506755543368451 1
0.0441918171069191 1
0.0209229906135354 1
0.00488361330816239 1
0.0405624467512295 1
0.00547224533811922 1
0.0169208324329134 1
-0.0492394732958026 1
0.0153186082953691 1
-0.0150802893967047 1
0.0628983100076954 1
0.105787373309894 1
0.0591429064825789 1
-0.117401789445858 1
0.041505461628959 1
0.0431651539244732 1
-0.0469923866353411 1
-0.0660011072387681 1
0.00128710580449732 1
0.0175883328028202 1
-0.0485560264101876 1
0.050359177765887 1
0.0399761817905446 1
0.0572624071676573 1
0.024546982251772 1
0.0129194613917777 1
0.0484629848394473 1
-0.0139020717671828 1
0.0880430861628091 1
0.017233691317954 1
-0.052773988781178 1
0.0266480421365218 1
0.0476775142923483 1
0.0402292502685119 1
-0.0017266511381504 1
0.0132951703965517 1
-0.0960878350268747 1
0.185578632984369 0
-0.0099810130667968 1
0.00611728928353092 1
-0.0307351756720586 1
0.132515063295672 1
0.0332917453979125 1
0.0133001366914084 1
-0.0032892674730547 1
-0.0374164922611171 1
-0.00380582049295052 1
0.0230263878335339 1
0.0368095142151598 1
-0.0144547427429203 1
-0.0569764499573889 1
-0.0244902382477467 1
0.0841019627842484 1
0.0252161731284199 1
0.0921899924462078 1
0.0533287390586839 1
-0.028684403275496 1
-0.0376347191255215 1
-0.136560612316136 0
0.0277154304042661 1
0.0919811046183441 1
0.10445205112623 1
0.0351039940172498 1
0.0338230975880403 1
-0.00439086061479603 1
0.0339662055621465 1
-0.000786161092452659 1
-0.0319707451186962 1
-0.0373560770738905 1
-0.0841987160189187 1
-0.00990479879227536 1
-0.0259605634253975 1
0.0644050715153443 1
-0.0610668332669539 1
-0.0749438613484348 1
-0.0060937677665741 1
-0.0761323534245375 1
0.00247516517130412 1
-0.041613749918338 1
0.0461467874905047 1
-0.0503314743390634 1
-0.00253673324577086 1
0.0424525064653082 1
0.0473878960331619 1
0.00747299500932854 1
0.0215988296035442 1
-0.0433471186722358 1
0.0600880821785131 1
-0.0842142153348581 1
0.0779495008003215 1
-0.027545546952842 1
-0.0157525422491011 1
-0.0864803812096558 1
0.00700668042927538 1
-0.0312411205644426 1
0.0782027245393142 1
-0.0400093585166941 1
-0.0740964884927243 1
-0.0586362947777131 1
-0.000933771316265399 1
0.111397680772606 1
0.0143732391679842 1
0.0549565985682389 1
-0.0876908612779405 1
-0.108787077387618 1
-0.0636548262022779 1
-0.0561394079161223 1
0.0142967326867974 1
-0.049849263383979 1
0.0840205999332373 1
-0.0519987151973738 1
-0.00104841796395353 1
-0.0533422669885937 1
0.0306266009759374 1
-0.0414497785275506 1
-0.0587188843185674 1
0.0810624425892526 1
-0.0232079754299771 1
0.0411961545464254 1
-0.0771282352347047 1
0.121522424087424 1
0.0224964756907025 1
0.0566914281106279 1
-0.0149975687858392 1
0.0186712572464573 1
-0.0114911286417695 1
0.0454285798723806 1
-0.0597483840941135 1
0.0249454421774439 1
-0.103069824729211 1
-0.0677364137042821 1
0.0199927851631328 1
0.038981302840754 1
0.0140660374441189 1
0.0693645962867032 1
0.0891638389429738 1
0.0147333899715605 1
0.0444269387573632 1
0.0560185303372613 1
0.0614584122157976 1
0.020778382408288 1
0.0592545419812802 1
-0.063028347945827 1
0.0289742444889645 1
0.0632842088019566 1
-0.0336777179927667 1
-0.0329385363487646 1
0.113202948197238 0
0.032604903063008 1
-0.00617723230026826 1
0.0468434921980077 1
0.0847643900548942 1
-0.0325556728653489 1
0.0598597346581141 1
0.0254271970365092 1
-0.0439212249227201 1
-0.0309272337251568 1
0.0392879246982928 1
0.0434383553195679 1
-0.0674740284163443 1
0.0336056218643419 1
-0.00807095785727518 1
0.00684588365236343 1
0.0278403112376751 1
0.0929829308938154 1
0.00632666914245738 1
0.035401847206067 1
0.122904169999134 0
0.0724581378842148 1
-0.00831396355912292 1
-0.0757795265790413 1
0.058046694976496 1
0.0451849336885427 1
-0.011906468074222 1
0.016676835439724 1
0.0458062040539024 1
0.0815661259456799 1
0.00166094063610716 1
0.00205004290819977 1
-0.0418476666158427 1
-0.0682599715202265 1
-0.0269955115936419 1
-0.00824021741077965 1
0.0497436513131584 1
0.00743367016005951 1
-0.0714726637237009 1
0.0162282291138626 1
-0.0297114921081595 1
-0.00165553465686463 1
0.0715261926374367 1
0.145109929615601 1
0.108208308160295 0
-0.0650906082413326 1
0.0305425369053729 1
0.0185257112052465 1
-0.0386116498083495 1
-0.120448227664573 0
0.0148247252951529 1
0.0896441368524575 1
-0.060107925885635 1
0.00224506503274659 1
-0.0278276692642726 1
0.0446537493108026 1
0.0723403235174565 1
-0.0914965257726451 1
0.0286210755489486 1
0.113308479920367 0
0.0232651881679364 1
0.0117849234619788 1
0.0344642132765603 1
-0.000451440705257648 1
0.00858416988801931 1
0.0416288779692822 1
0.029434592269949 1
0.0224076693319007 1
0.08105690481547 1
-0.00595644991528285 1
0.0519944692778377 1
0.0172366969790564 1
0.125339896166773 0
0.0364062521878084 1
0.0337229778479061 1
0.0377853539004245 1
0.0014382932904689 1
-0.0259108483631398 1
-0.0161129940618579 1
0.00988088519602932 1
-0.0270676685155942 1
-0.0673797899338599 1
-0.0238928687158587 1
0.0284302113699896 1
0.0716970204469116 1
0.0124603564381521 1
0.0598175353190679 1
0.0668609795069644 1
0.0426834711070751 1
-0.0131627903684894 1
-0.0215259010547726 1
0.0405711398029683 1
-0.0123917354582814 1
0.0404781057673981 1
0.0825246473339764 1
-0.000284849092709793 1
0.0800473282365467 1
0.0181316700696389 1
0.0656329213916533 1
-0.00393514297855412 1
0.0518275128379176 1
-0.00162505813090794 1
-0.0136027457803752 1
0.0396167369495488 1
0.0809139415440589 1
0.0458186125892764 1
0.0149557864172229 1
0.000492157783984945 1
0.0115504941269983 1
0.0352382011027609 1
-0.0292519364030615 1
0.0593226414239564 1
0.102975428021354 0
0.013753216585324 1
0.00574138386054968 1
-0.0382008218360587 1
0.0885347970945372 1
0.0849258749484107 1
-0.0601454511979624 1
0.0488531641288218 1
-0.0556329347357802 1
-0.00435976185994385 1
-0.050074186116962 1
-0.128913030703177 1
0.0306677962514921 1
0.0389478378198369 1
-0.0863959560660917 1
-0.102414168013361 1
0.0474300856599986 1
0.0633808015678187 1
0.0139931006863259 1
0.00645795527761562 1
-0.102119132190592 1
0.0542029753754309 1
-0.021075709327987 1
0.0064985207037264 1
0.0894568825654095 1
-0.0822322420711774 1
-0.0413579626112187 1
-0.0313738899051305 1
0.0634240853144381 1
-0.0137782107939607 1
0.0105189699793984 1
0.000778796568217536 1
-0.103937429382383 1
-0.00700779715947573 1
0.0236797986758088 1
-0.0479912168503432 1
0.044866330043368 1
0.0478953595207764 1
-0.0418303123928294 1
0.00447396892801296 1
0.08182643247819 1
-0.0348517971861701 1
-0.0068362522163927 1
-0.0178156962306156 1
-0.0551275546618752 1
-0.0351006705631839 1
0.0431618985209313 1
-4.78254950061529e-05 1
-0.00663005921605793 1
-0.0802645328618962 1
0.0863653100875183 1
0.00380162464047152 1
-0.0266787909082253 1
0.1414438448668 0
-0.0751105981477443 1
-0.0164511252767162 1
-0.000500501364118257 1
0.0530852079801553 1
0.0388120341207 1
0.0675921764493906 1
0.0973851465170335 1
0.0770599741398472 1
-0.0708081272467111 1
-0.0632923498025621 1
0.077641165523347 1
-0.00314034786541796 1
-0.0272041745708948 1
0.0673041018086589 1
-0.0720009404927528 1
0.0417967740829348 1
0.048663761968309 1
-0.0619612776726283 1
0.12088101529326 1
0.0424722325954232 1
0.00508342356931104 1
-0.000944445834214807 1
0.00459600723136834 1
0.0338514318374339 1
0.0483057071776142 1
-0.0484078332614368 1
-0.0097639985871759 1
0.0646183447906742 1
0.200599804064732 1
-0.0442671901879086 1
-0.0469624020153315 1
-0.0386567619934446 1
-0.0604893968936283 1
0.0333673351204461 1
0.0016393310899658 1
-0.0355231364074191 1
-0.0235501760263071 1
0.0135550144925007 1
0.0537002885339241 1
-0.0420839329598884 1
0.0542741223171602 1
-0.0644733254850462 1
-0.0398170647977302 1
-0.0336213494041577 1
0.0452307478962924 1
0.004953408231802 1
-0.0182775116885273 1
-0.064861567585195 1
-0.124865795583963 1
0.0560743080546677 1
-0.0697384559171485 1
0.0872316284549955 1
0.00392360270623909 1
0.00139868429057838 1
-0.0578461374892733 1
-0.0635033072906733 1
0.0153328508058903 1
-0.0396578060404915 1
-0.0449343593185479 1
0.0133308290501337 1
0.0676827507871264 1
-0.0341930832263334 1
0.0105391828862319 1
-0.107130762066205 1
0.0319462560875272 1
0.0663625842352613 1
-0.00357619421394345 1
0.0141696786284743 1
0.0401581474719106 1
-0.00600497130186863 1
-0.0107232214882583 1
-0.0246269549788566 1
0.0112051151392414 1
0.0672164002706785 1
-0.0444843355982545 1
0.00353840169120782 1
-0.0313889904086749 1
0.027560775364743 1
0.0850390904242902 1
-0.0177750364401768 1
0.0660329441096688 1
-0.0277116326880498 1
0.110935440904532 1
0.038085981360467 1
0.0298229764852287 1
-0.0235908492386148 1
0.163516095565682 1
0.0741704316309546 1
-0.00763703923609479 1
-0.0200497682433751 1
-0.037633383273023 1
0.0171289164628645 1
0.0351609356529754 1
0.119313774617783 0
0.00949137924864621 1
0.00764988442658479 1
0.0318555916457552 1
0.0290361656135553 1
0.100771085136358 1
-0.140149968929383 1
0.059960780451414 1
0.0257259253218387 1
0.0572514064224508 1
-0.00810184258536709 1
0.0662584322588953 1
0.0117347404686797 1
0.00377910985546408 1
-0.0364330532743537 1
0.075224347056728 1
-0.00549967544666383 1
0.00975360793301431 1
0.00968875539073877 1
-0.0424073192220161 1
-0.00423912914278578 1
-0.0367442384836645 1
0.0666867921573062 1
0.070346710162355 1
-0.12651529866058 1
-0.0471522582934663 1
0.0250507830131038 1
0.05739206256031 1
-0.0253953209067176 1
0.0873015311660089 1
-0.107874968818355 0
0.0200239214302546 1
0.0817630188940912 1
-0.00982420417010518 1
0.0121580245367739 1
-0.0151938767117477 1
0.0706549966387857 1
-0.0430247774588398 1
-0.170762446176273 0
-0.00578232847127576 1
-0.146335419702528 1
0.00791871938324828 1
-0.0105030916000317 1
-0.0593469372626104 1
-0.0474526702966065 1
-0.000309438574404944 1
0.0373756687472643 1
0.10507791993727 1
-0.0513990219446878 1
0.064999484129435 1
0.00071829241580754 1
0.0680240355369307 1
0.0406139249178318 1
-0.0604799632104285 1
0.073109665016551 1
-0.025567714677857 1
0.0641787936993929 1
0.04833169723701 1
-0.00931695386854273 1
0.054199814256231 1
0.0178659919897713 1
0.0398643436096971 1
-0.0894177692335671 1
0.00304252133793992 1
0.0185162865685582 1
0.0332335847816463 1
0.0699734364897283 1
-0.00592635144153767 1
0.139691109244331 1
0.0353843854455559 1
0.0178560441145308 1
0.044437357119709 1
-0.0943345436221249 1
-0.0371972293776487 1
0.097556993253569 1
0.0401763587161966 1
3.38274962640927e-05 1
-0.0200962080065096 1
0.0605080439558464 1
-0.0400175428052285 1
0.0047100904015864 1
-0.0492882876033562 1
0.0175996617358183 1
-0.0749072725203273 1
-0.0813604922906114 1
0.0648969346999217 1
-0.0892933450780495 1
-0.0478798013381368 1
0.0481757210485244 1
0.00842055166684823 1
-0.00491185730000401 1
-0.0147930696535069 1
0.0215478855861344 1
0.0303663214267136 1
0.0235114241013327 1
-0.00310130057243537 1
-0.0146891934690409 1
-0.0405152546094788 1
0.0460327725392117 1
0.05622994705118 1
-0.0942859371107685 1
-0.00109808192485545 1
0.116249200988403 1
0.0608121471094052 1
0.0100756858753071 1
0.0254927036060239 1
0.0369967825837977 1
-0.0114049551246529 1
0.132626918842093 0
-0.0144046155271967 1
-0.0426814691333027 1
-0.0404466548117623 1
0.00897338587630157 1
-0.0613805968354871 1
0.0757124561955331 1
-0.0642205029490406 1
-0.010783735504745 1
0.00698737048485998 1
-0.00126075532031204 1
0.0598658335419127 1
0.00681578365040122 1
-0.0232997109254354 1
-0.0279132994396452 1
0.0154992771159694 1
-0.0382385014063416 1
0.22259274182017 0
0.00804357365902208 1
-0.0931569491901525 1
-0.00594935809222561 1
-0.0301071378720292 1
0.0299950570416517 1
0.0443079268578174 1
-0.0114358145066791 1
0.0395884001385421 1
0.0529761364534139 1
0.013007805704342 1
0.0479176084904331 1
-0.0345792525388619 1
0.0420534116913775 1
0.0866280660889751 1
0.0594638718410547 1
-0.0508296081346658 1
0.143552939065295 0
-0.0183622524697967 1
0.0246951326716404 1
-0.0824450863802009 1
-0.0832751116394553 1
-0.0144255010177173 1
0.129436618786706 1
-0.0204592174574962 1
-0.0167241061561424 1
0.0115503353073166 1
0.015884282535656 1
0.018163172249926 1
0.0578732527595245 1
-0.0201754190897757 1
0.0433944620461799 1
-0.026053431235517 1
-0.0244545514663229 1
-0.0482533575560198 1
0.00740148580717725 1
-0.0255898735485634 1
0.0079692780971447 1
-0.0437371537303601 1
-0.0210636978468271 1
0.0172734407149172 1
0.0263221676540064 1
-0.0313028705696203 1
0.0668710921754145 1
-0.0502798623696092 1
0.0448509821561444 1
0.0350675332175123 1
-0.0062935879700965 1
0.0114148781594929 1
-0.0155736367945817 1
-0.0589630529199636 1
0.026220637505254 1
0.0269544536773336 1
-0.0553141619059198 1
-0.0115877156127285 1
0.0867827643343923 1
-0.0752698263474201 1
-0.0305828602045766 1
-0.00907857930990023 1
-0.104341541623459 1
0.00891692159675269 1
0.0149682173929615 1
0.0798164380788084 1
0.0225211575646549 1
0.0118268937184591 1
0.0327204818102482 1
0.0568817804440463 1
0.0583375949460999 1
0.0404333033990728 1
0.066222134531416 1
0.0393703115515436 1
0.0440866907544982 1
-0.0564900804376324 1
-0.0203500971836125 1
0.0894538563942022 1
0.0267787792828662 1
-0.000311321117630929 1
-0.0406743915117904 1
-0.0499853488764005 1
0.0031140716381055 1
0.109306877710358 1
0.0191352076571759 1
-0.0319451574266232 1
-0.0133042505643798 1
-0.00978466045423524 1
0.0572157246032893 1
0.0398439839421534 1
0.153903415567151 1
0.110737821361826 1
0.0220532816745336 1
0.0551420480087424 1
0.0333270782417456 1
0.0410653070392512 1
0.0855905157689704 1
-0.0148260427279693 1
-0.0812700785354613 1
0.0443044090932279 1
0.00295122419106388 1
0.0188865558389858 1
0.0310923645801325 1
0.059130734158394 1
-0.0933086700008321 1
0.0423210517082194 1
0.177780601265262 1
-0.0524255293393381 1
-0.0209876471881119 1
0.0048908062897253 1
0.0795624042555814 1
0.142530817305656 1
0.0224896277920461 1
0.0891874263789939 1
0.184560028970381 0
0.0336754309220875 1
0.0931588863051857 1
-0.0839090787806878 1
0.0828440989801579 1
0.105624510054629 1
-0.0106670058026402 1
-0.0390065160116329 1
0.0465367850944294 1
0.0456486429081685 1
-0.0241147643281307 1
-0.0404733729298687 1
0.0706381465035428 1
0.0538106579518709 1
-0.0305815549192008 1
0.0810742833775511 1
-0.0723911693747661 1
0.0347310649872747 1
-0.0269593544258284 1
-0.0809383372120966 1
-0.0551650746317363 1
-0.000872101675281553 1
-0.00147315162681987 1
0.122842010377044 0
-0.0400090701108452 1
0.0322724324272145 1
0.0147893817568365 1
-0.0650399811530525 1
0.0555461008205489 1
-0.0540659727017922 1
-0.0323449213860456 1
-0.0241248312491563 1
-0.0187884534885064 1
-0.215321964928446 0
-0.0304497024971093 1
-0.040030296832251 1
-0.0148572267268052 1
0.0907837490912167 1
0.01331407006821 1
-0.0583330881499061 1
0.0363011126686074 1
-0.0195299776900898 1
0.0463078716576003 1
0.0054731143403426 1
-0.0789214533315442 1
-0.0487650945714478 1
0.0895498556990351 1
-0.0442806764338843 1
8.92257870023934e-05 1
0.103596391174469 1
-0.00836344793143682 1
-0.0827312468632154 1
0.120897857424237 0
0.0526027886275204 1
-0.00861839249590953 1
-0.115755919739494 1
0.0199874678732262 1
0.000431720556261304 1
0.0918767392826499 1
0.0538291318819044 1
-0.0113177402465028 1
-0.0189766513066228 1
-0.0331223336464403 1
0.0213119044231244 1
-0.00963868799860567 1
0.0378336652453023 1
-0.00937599566331265 1
-0.0153707088483634 1
0.0335623707170239 1
0.025018460460379 1
-0.0681492549197176 1
-0.0248753624370659 1
-0.0542148670558522 1
0.144625149091431 1
0.157810351826094 0
-0.00631056208933681 1
0.0188527765886999 1
0.047386213689752 1
0.0689994412659504 1
0.094587734824433 1
0.0501497319408602 1
0.00816634830534562 1
0.0469196654894851 1
-0.0319331175697809 1
