# Supplementary material for: Bias caused by sampling error in meta-analysis with small sample sizes
Source: PLoS One. 2018 Sep 13;13(9):e0204056. doi: 10.1371/journal.pone.0204056 (PMC6136825; doi:10.1371/journal.pone.0204056)
Supplement: S6 File — (ZIP) [file pone.0204056.s006.zip › results N = 5 theta = 0 tau = 0 sz = 20-30.txt]

"dl.theta" "dl.cp"
-0.0550833201851956 1
0.325952177187593 1
0.254947094171361 1
0.00497113780619854 1
0.251473525300742 1
0.489764790802207 0
0.260876795158171 1
0.365531226918553 0
-0.145952590036225 1
0.146041510612087 1
0.044914761982368 1
0.190575168723834 1
0.351929507964233 0
0.0244605707240336 1
0.357039622667489 1
0.122808288119133 1
-0.0128461177528529 1
-0.101814443029312 1
-0.0059983173445835 1
0.130076835318877 1
0.299186965446825 1
0.112161754294832 1
0.183906982082528 1
-0.0607853090989023 1
0.120064196262508 1
-0.0927813696095655 1
-0.0444426016659945 1
-0.0591990534666851 1
0.181968531259257 1
0.151297810494133 1
0.144662457080022 1
0.0393576009613843 1
0.145678290339202 1
0.0120530944288002 1
0.143425110729639 1
0.146281193273052 1
-0.18079084387729 1
0.0210179101535867 1
0.503886474633938 0
-0.00959331617927345 1
-0.0905472393578195 1
0.376552829110098 1
0.0482195428307794 1
-0.152841414798063 1
-0.135213150943472 1
0.245600735876561 1
0.254086193239535 1
0.0352245329871525 1
0.0748036530965723 1
0.281844844157396 1
0.0314503555552146 1
0.401758300306788 1
0.052816059646488 1
0.190670933840771 1
0.0809491560541525 1
0.111848986746719 1
0.129922287428275 1
-0.0965605443778302 1
0.200793515190785 1
0.0752911741229757 1
0.0966028930457684 1
-0.0650039664554776 1
0.0382893385836549 1
0.390665473257636 1
0.167359790205656 1
0.165280218057159 1
0.27435961692603 1
0.196761176878544 1
-0.043292105333523 1
0.59299173655907 0
0.365831643031814 0
0.623499237397323 1
-0.295800847552765 1
0.366349158845138 1
0.120166735722352 1
0.0656780079034578 1
-0.132680074627108 1
0.0154411815904365 1
0.00637030261818373 1
0.114268708429946 1
0.136679987333989 1
0.156891215083404 1
0.272049363600508 1
0.104388962772199 1
0.209127923442187 1
0.22193017290926 1
0.24686542366907 1
-0.0715145204322958 1
0.371692698478839 0
-0.188009882514833 1
0.21676356922886 1
0.0909700781096217 1
0.16191983454883 1
0.137304769579229 1
-0.0143899567504894 1
0.216309674318235 1
0.157882852393498 1
0.252310944537683 1
-0.0156393301372018 1
-0.157486489084491 1
0.133227652522638 1
0.146627244483909 1
-0.0183142405601023 1
0.269696342644445 1
0.171281796544132 1
0.396811065863336 1
0.346796094112838 1
-0.0504691522906849 1
-0.040521663190549 1
0.342359722112737 1
0.211561901770886 1
-0.0249112186442839 1
0.292480745276199 1
0.0270104443002815 1
-0.0966677370364776 1
0.363309638096592 0
0.359939812246639 0
0.309104373245206 1
0.0967493970470978 1
-0.112884335337207 1
0.193151300693875 1
0.235995498727033 1
0.0344312850012609 1
0.252209702280486 1
0.181441507585609 1
0.239755266713506 1
0.142750612229637 1
0.00954461572825227 1
0.259882062248944 1
-0.0982384042545538 1
0.175673153987952 1
0.110303626827814 1
-0.014401010009409 1
-0.0991836497436345 1
0.366718222939303 0
0.351030008888088 1
0.0758478083611586 1
-0.0902598871282365 1
0.0656482330877389 1
0.119449992785842 1
0.440471382818028 0
0.224572432486315 1
0.141108207016848 1
-0.0259649316361677 1
0.124781409073611 1
-0.0937564588971381 1
-0.0592700212121837 1
-0.0629200051547067 1
-0.0274351550303253 1
0.23750583846623 1
0.152926340894419 1
0.0591728916051716 1
-0.134969977049944 1
0.314468258400345 1
0.208647628800091 1
0.209183721551583 1
0.213548823852067 1
0.151509404165999 1
0.0414264964505643 1
-0.0056591980579912 1
0.240456803867189 1
0.454871040054665 0
0.0349247938262416 1
-0.0378549376075869 1
0.257600509130218 1
0.0311616026176498 1
0.286343940592458 1
0.247315668021222 1
0.110328630732981 1
0.264244514668355 1
0.193572118473207 1
0.243393116303273 1
0.3313342148322 0
7.93724207011626e-05 1
-0.154184130470844 1
0.157849418697749 1
0.376602547103955 1
-0.106246009706456 1
0.243794271380705 1
0.455125764284206 0
-0.0194123473259175 1
0.0896008293351786 1
0.0252758674673502 1
0.127973149926584 1
0.0683510845042028 1
0.0837722741245607 1
0.316593122276985 1
0.181141538645715 1
-0.128193658417562 1
-0.0682020286978959 1
-0.0962758407540284 1
0.0484313135651763 1
-0.0261115393549403 1
0.101004213991866 1
0.0232776936098401 1
0.0602140721338226 1
0.496827162969852 0
0.564199620907488 1
0.490934612733962 1
-0.117755012769632 1
0.0140367721697201 1
0.0273958695370672 1
0.110508960953597 1
-0.188637539245993 1
0.243162265994979 1
-0.264850176449569 1
0.197602399776832 1
0.317300814681155 1
0.18255514508058 1
0.222228361288287 1
0.183368981879986 1
0.179006079748685 1
0.0885337711177469 1
0.496897908565073 1
-0.268067532248063 1
-0.0856284465212174 1
-0.00422765240816007 1
0.0945473475050535 1
0.396867014888976 1
0.273834485554396 1
0.0666246781164607 1
0.509375298020012 1
0.222814941076456 1
-0.0776218608964469 1
0.407593619548184 0
-0.0122822301106729 1
0.451971784462363 0
-0.171454907872072 1
-0.154743251050631 1
-0.0875187107987114 1
0.350118627629343 1
0.0181654195130751 1
0.210641142807058 1
0.0517964281118162 1
-0.109119851214128 1
0.116082523463594 1
0.0168215161957544 1
0.257321001468816 1
0.38503676063839 0
0.0195391202238785 1
0.505191105787886 0
-0.225585565297105 1
-0.165279354393783 1
0.314302611139767 1
-0.195547714283412 1
0.41565083443052 0
0.0117487001129315 1
0.140891579537206 1
0.00702379664158617 1
0.00927010231289594 1
-0.0342241697785777 1
0.175087966031684 1
-0.0338467755057143 1
-0.252739169710126 1
0.363491553993191 0
0.294819533363309 1
0.0148949584317383 1
0.141682344328698 1
-0.130577373038184 1
0.107541617630375 1
0.0210639493186815 1
0.301509386838887 1
0.211811477427191 1
0.18000771817677 1
0.140500228199083 1
-0.392837637014833 1
0.0451882192381786 1
-0.147774697974372 1
0.122013887755626 1
0.0682859521302217 1
0.18443725733534 1
0.350695723460747 0
0.136791746953055 1
-0.154242068820884 1
0.279442118219385 1
0.301869200723553 1
-0.0300947285227473 1
0.104557192395025 1
0.0607723948580691 1
0.169784613941192 1
0.580960553252642 1
-0.22705649414798 1
0.0416067812063212 1
0.407352220325259 0
0.119768526730478 1
0.410060000470122 0
-0.237515225224465 1
-0.0713098580893209 1
-0.0792250750623453 1
-0.242068999838429 1
0.0557903063979031 1
-0.0346971693650839 1
-0.19913486336871 1
-0.236898083395539 1
0.195041832980129 1
0.306051650612894 1
0.192915176051974 1
0.162235002668402 1
0.27041861640029 1
-0.0293046631685674 1
0.00947106025558549 1
0.161973759249085 1
-0.115059701331372 1
-0.160040520105621 1
-0.0115657535778377 1
0.130216814091228 1
-0.314355662900336 1
-0.553485902142833 0
0.275701296443388 1
0.0814365916527847 1
-0.025029772852393 1
0.146064616801398 1
0.121715152019293 1
0.0788279805725403 1
0.179594460017194 1
0.334210293728295 1
0.108799319452252 1
0.440938302742192 1
0.31433141408577 1
0.133164933034928 1
0.0384571565766454 1
0.0697034475259777 1
0.220505982358956 1
0.133156984385017 1
0.004197469850614 1
0.16290793346748 1
0.013199092493015 1
0.154315852555663 1
0.114463799025969 1
0.258023460060564 1
-0.087526652988807 1
0.307426752853203 1
0.378615814763408 0
0.181168230204098 1
0.166933418442991 1
0.357522046971833 0
0.354782602662346 0
-0.331638163613284 1
0.0130772653847934 1
0.150371990697614 1
0.00501969805431934 1
0.197463654474751 1
0.227481832545913 1
-0.207015778872658 1
-0.00251460253751983 1
0.132043547079226 1
0.273975275703094 1
0.092540903381774 1
0.146884601348394 1
0.157184931463742 1
0.136627128711795 1
-0.118919412190426 1
0.384840120492824 1
0.52422176785039 0
-0.00618321914428539 1
0.181834573246171 1
0.159732234147775 1
-0.113707790658475 1
0.0835003800090235 1
0.311477879517388 1
-0.218776609462633 1
0.320450304127135 1
-0.207749219616931 1
0.290305722684811 1
-0.156772617895625 1
0.205438807982253 1
0.125765837458108 1
0.104484033175901 1
0.0362169771613141 1
0.138745264363894 1
0.299463490634737 1
0.23791080161655 1
0.473007933812489 1
0.0162562676172829 1
0.342296282570007 0
-0.0322166014237509 1
-0.395459614312174 1
0.367640543333632 0
0.0805093280921461 1
-0.149962242450743 1
0.0681011293299221 1
0.0493448266003219 1
0.191843471975082 1
0.154591476490596 1
-0.174417176073706 1
0.5067833782816 0
0.171630002482727 1
0.200929092637309 1
0.317632174775388 1
0.0474325471419186 1
-0.146003348314503 1
0.215217088607159 1
-0.0385246400834694 1
-0.383358941532162 1
0.318301479253771 1
0.25233630114298 1
0.230521704592755 1
0.00659683521439453 1
0.153919800451413 1
0.0652895440260301 1
0.00157286679129001 1
0.130944770778294 1
0.230059372715779 1
0.0826610929819254 1
0.149679621965699 1
0.370017834324249 0
0.0573239578657443 1
0.0908598972192761 1
-0.196800588348421 1
0.384802499971894 1
0.20189415690167 1
0.383544759539719 0
0.139869113952992 1
0.29500100931098 1
-0.0372612267415642 1
0.54881256166626 0
-0.128812990299064 1
0.299657241243289 1
0.0199991919612589 1
0.188914575433681 1
-0.0928895939715809 1
0.351434945331056 0
0.160362091537998 1
-0.0650427430081497 1
0.598085767808878 1
0.13126074349887 1
0.118486705643473 1
-0.12949663462386 1
0.258561398159571 1
0.083015799215956 1
-0.0283769252767072 1
0.243507031916739 1
-0.114877875648902 1
0.234177738297964 1
0.139510775621695 1
0.0528179349926434 1
0.159612111830118 1
0.0782445690297739 1
0.167605959580648 1
0.307064307792595 1
-0.0257664554106546 1
0.241072714346765 1
0.0167567125154373 1
0.244361839911419 1
0.152662876558372 1
0.276785663716112 1
0.151825401919503 1
0.122253700314573 1
0.159053603342423 1
-0.133083182489162 1
0.00853525915059927 1
0.127800683722306 1
0.0123002635827501 1
0.430412622112948 0
0.0706764363810569 1
-0.0951471879106355 1
0.613076941569376 0
-0.199638254017207 1
-0.132538054204064 1
0.733398187976976 1
0.107416420422938 1
-0.155798631438066 1
0.0694878046334533 1
0.193969791827294 1
-0.162284879169504 1
0.373159953821478 1
-0.127881546171105 1
-0.0837672251562287 1
0.416627378380493 1
0.326101608214043 1
-0.0681820350656943 1
0.401933847784037 1
0.326459315161524 1
-0.171897948926651 1
0.190336042484955 1
-0.0201844963332924 1
-0.0397732213388625 1
-0.296463247703934 1
0.135395857366823 1
-0.127996718134023 1
0.580164521117714 0
-0.15875574680283 1
0.239000153002592 1
0.338723955860745 0
0.303548022208754 1
0.153997691275361 1
0.14502431778596 1
0.344240392891891 1
-0.0770212186652764 1
-0.0627212142615389 1
-0.100808444410912 1
0.209588699251965 1
-0.052148890467843 1
-0.381079228186237 1
0.0439560230658554 1
-0.0344889112206798 1
0.00317107058274184 1
-0.09297344125872 1
-0.0562795737462657 1
0.0307732882498212 1
0.412637834771693 0
0.166509007764777 1
0.247192970907144 1
0.261673501560391 1
0.288070543727349 1
-0.222589916576384 1
0.189997435505101 1
0.164576461591399 1
-0.126468179216189 1
-0.111544509305903 1
-0.0204954515569485 1
0.273481784862238 1
-0.178560304572622 1
0.0880309021023453 1
0.375228628002916 0
0.0771173622535502 1
-0.072386810232509 1
0.259692948508299 1
0.115563188307804 1
0.25446423343083 1
-0.228081564173499 1
-0.000391933957262669 1
-0.378385486552465 1
0.0588501142586785 1
0.0629175456842279 1
-0.20257111824196 1
0.480159740423573 0
0.155559050768623 1
0.0645973371937655 1
-0.174903976544352 1
0.473446974326961 1
-0.202833738430832 1
0.318253587195192 1
-0.0658997703337641 1
0.129839946832441 1
0.129378080655829 1
0.209357397937755 1
0.139127621428277 1
-0.119181392112459 1
0.276752450975543 1
0.0658812678063195 1
-0.0749753699170632 1
0.453319867507593 1
0.221632737126777 1
0.164358034659571 1
0.10739543905881 1
0.0944174315273627 1
-0.112390766997566 1
-0.147172159192763 1
-0.0674577084117593 1
-0.105189511523323 1
-0.0543736804996309 1
0.385725016167135 1
-0.00747569546112458 1
-0.141876445049056 1
0.760517967383489 0
0.387081518673524 0
0.278370203378801 1
0.194588581856031 1
-0.253679838505666 1
0.232169905950743 1
-0.141657923641526 1
0.317890478096125 1
-0.0254104806284263 1
0.183349165197765 1
0.197926788156234 1
0.389572718625222 1
-0.212494076700956 1
-0.0162073856440492 1
0.299650732730223 1
-0.109376959286715 1
0.160115699407784 1
0.116529021070822 1
-0.112909316691403 1
-0.0561891668575866 1
0.191959679170748 1
0.328990868730844 0
0.477442843825001 1
-0.234364090977288 1
0.135483615344632 1
0.334627467467218 1
0.112608280827069 1
0.0890386566704698 1
0.148893971325766 1
0.248610366392137 1
0.307503635898051 1
0.0428332640629195 1
0.053622870908842 1
-0.0465412104792965 1
0.394388135358017 0
0.225319087427221 1
0.15255573798056 1
0.0373064221777006 1
0.0247928229088741 1
0.429824441904836 1
-0.13795455860482 1
0.012655458348942 1
0.0691756275141645 1
0.221245828315915 1
0.102640772007338 1
0.0912483134269994 1
0.441452605309371 0
0.16282607651179 1
0.00699282902225733 1
-0.17012558937286 1
0.252267772986469 1
-0.183190176328718 1
-0.0244292966959827 1
-0.121834111524593 1
0.338123645155446 1
0.312293662356913 1
0.367530873992332 0
-0.0339285921620084 1
0.194786207293374 1
-0.0876763249232688 1
0.437515732307479 0
0.096422814497239 1
0.0500962539134788 1
0.206888576462385 1
0.0842942894582735 1
0.0615733624700964 1
-0.156091796729235 1
0.188091897005009 1
0.10180725144635 1
-0.0975875728092644 1
0.15232331566106 1
0.178526736573973 1
0.120560539642397 1
0.247777515013197 1
0.0946936341911722 1
0.103002969333621 1
0.492610353901119 0
-0.133596911476248 1
0.0960972444873329 1
0.0304408555290396 1
-0.0869754481958481 1
0.205994718663987 1
-0.0458589260922272 1
-0.183818815740806 1
-0.525797822731831 0
-0.013037757003849 1
0.360107340126731 1
0.174090440589233 1
-0.318499979235922 1
0.355574876962659 1
0.0641711427952563 1
0.281762487330062 1
0.445606603893645 1
0.32162849932322 1
-0.151665962248354 1
0.350898439968549 1
-0.0126053791944451 1
0.328865538002454 1
-0.0514014773620183 1
0.095917840830765 1
0.0527790269349793 1
0.227715891827133 1
0.5704191732423 1
0.270993098520333 1
-0.031476197547777 1
0.259309229230777 1
-0.304099285875202 1
0.465466160654016 1
0.0864945699634108 1
0.180966697139935 1
0.228962091493795 1
0.272032844135566 1
-0.0310440376751223 1
0.121371097752652 1
0.0241991490552675 1
-0.105468696424004 1
0.584196415611504 0
0.167153150586724 1
0.296432372665468 1
0.117836488272378 1
0.0847683226149527 1
0.180843237452255 1
0.00864544642537997 1
-0.193135942644546 1
0.11718674616986 1
0.0179222325370656 1
-0.00980104305128586 1
0.0391239432640022 1
-0.0558966708728547 1
0.19601602457613 1
0.121843008647934 1
0.238182301275219 1
0.38199552888145 1
0.0139666321102422 1
-0.108042622366852 1
0.0926953168189721 1
0.223520603090763 1
0.155079800418697 1
-0.144201662471473 1
0.177231802791975 1
0.125714848083548 1
0.296735570092645 1
0.185921222881399 1
0.0031451893429528 1
-0.196092916438571 1
-0.390622377705924 1
0.19282596846024 1
0.168189371699167 1
0.0425346710204684 1
0.346423460402246 0
-0.0413394035202285 1
0.272638791308965 1
0.0833265161411028 1
-0.00644854764238753 1
0.309743182213585 1
-0.289401341381967 1
0.357285165860109 1
-0.1852806092287 1
0.257999063139847 1
0.222593576847349 1
0.399857022049875 0
0.139699784991944 1
0.240834691281049 1
-0.11441273319322 1
-0.0406954154201746 1
0.207243127318201 1
0.193063328088153 1
0.139820041393878 1
0.283293213544168 1
0.599255369421203 0
0.150564738884544 1
0.0672511487256381 1
-0.141405181894723 1
-0.037577388143035 1
-0.00646200573070888 1
0.0604204098684562 1
0.126248746234741 1
-0.0383925755775742 1
0.520635252883823 1
0.16507230474084 1
0.337714920326674 1
0.120094396768761 1
0.0426894239763461 1
-0.168027540027261 1
-0.0194022931418602 1
-0.192651595523472 1
-0.175129825211027 1
-0.0123709458578006 1
0.457740568767355 0
0.150162941515438 1
-0.102932789671487 1
0.203734248486576 1
0.035535584210457 1
-0.176315834527143 1
0.0220227213819021 1
0.156002863949191 1
-0.0162493705029783 1
0.0591861028336481 1
0.121446923191269 1
0.167205696098873 1
0.30302608033289 1
-0.021722667978712 1
-0.389770344270228 1
0.103225565454125 1
0.0252409995569122 1
0.149909342517363 1
-0.0290464993830139 1
0.161595802077077 1
-0.0778877101962741 1
-0.152342250199174 1
0.278047906277469 1
0.289320736235359 1
-0.266125099155868 1
0.322021361450621 1
0.0562956375813411 1
-0.0336125234724379 1
0.306221108280866 1
-0.188082533825968 1
0.0801204939420401 1
0.0921584354152003 1
0.181197573268616 1
0.0454519779047232 1
0.474908997975158 1
0.131040718817713 1
-0.0614033189523122 1
0.117239920872575 1
-0.055926566833005 1
0.173103380766364 1
0.127976802639855 1
0.0205977772769848 1
0.0902345076514005 1
0.202440654114102 1
0.168714093999595 1
0.08189348832889 1
0.141442150770694 1
0.111100014116609 1
0.144150043630792 1
-0.105484927179259 1
0.290623552805569 1
0.177478571787855 1
0.26525568181647 1
0.146114770212182 1
0.00949297873505742 1
0.0441862492484914 1
0.338683532001035 1
0.461180759695679 0
-0.0599536710483095 1
0.34729261980456 0
-0.0629973309568584 1
-0.0105968076414392 1
0.369411619335208 1
0.0564056610225615 1
-0.160429406624377 1
0.328258131933462 1
0.327096886273934 1
0.297853867722308 1
0.0552492198431203 1
0.118666299633086 1
0.131309952893539 1
0.0713269557541983 1
0.146859900587453 1
0.397456793061125 0
0.471044756803359 0
-0.288304416640681 1
0.324575868729682 1
0.12358665338172 1
0.290562256713804 1
0.262877159467904 1
0.122192649618727 1
-0.240534590122724 1
-0.0642608037048774 1
0.131581117573764 1
0.264349655418849 1
0.291587072648291 1
-0.0515576406906495 1
-0.136772703242775 1
0.205382803318663 1
0.467316323663075 0
0.501284608948328 1
-0.0832104924921593 1
0.0125338632109866 1
0.190961952101972 1
-0.231947265887546 1
-0.0142699626927056 1
0.156781924155579 1
0.360135371010577 0
0.106208311709123 1
0.04706710296243 1
0.0154176813746085 1
0.320915363037092 1
0.10099971793424 1
0.109527364728451 1
0.234201445594618 1
-0.198863293577037 1
-0.235695496794476 1
0.0151183907825108 1
0.359943747032467 0
-0.0437335377342171 1
-0.0868254517890192 1
0.240313455529921 1
0.0234601297549948 1
-0.0916537193904396 1
0.274788807997123 1
0.20032062872476 1
0.151465169920435 1
0.0821558796674614 1
-0.0283316168330614 1
0.0984741465556656 1
0.143227434342678 1
0.377878791200292 1
-0.36101317679765 1
-0.0442146922991042 1
-0.147266361296646 1
-0.269386697066502 1
0.140224182213431 1
0.434530265071105 0
-0.190379651008354 1
0.239122047922616 1
0.828781125146435 0
-0.0241754262066217 1
0.293808823399341 1
-0.0730219274182086 1
0.0244340102352752 1
0.00269609310472955 1
0.0723994507648621 1
0.271728784454066 1
0.267105726488353 1
-0.318376742647066 1
0.136516037947945 1
0.355894231322735 1
0.162189419101402 1
-0.119863083683503 1
-0.000432977952046207 1
0.109230764798158 1
0.261513577316022 1
0.183255961386546 1
0.187100772150808 1
-0.198649822986759 1
0.0205322102408101 1
0.148015685655485 1
-0.038242789046906 1
0.031559686058955 1
0.148187416609459 1
0.165365381962282 1
0.194461616424654 1
0.292645259287762 1
-0.053701765358381 1
0.110818169855582 1
-0.0087614039213623 1
0.202357741425454 1
0.105598227499533 1
0.160495246665968 1
-0.0352085753587591 1
0.159337979185136 1
0.140097549908383 1
0.382459542897528 0
0.191737058219802 1
0.202030557467149 1
0.271485111207061 1
0.17405335837306 1
0.223891242160388 1
-0.136118084362443 1
0.510449314781158 1
0.00958891598981253 1
0.399014316528075 1
0.673470905965653 1
0.0455325930001455 1
0.0584119839150443 1
0.243699849858549 1
0.0199833696497675 1
0.165193532750641 1
0.178214779591459 1
0.395990838134563 1
0.200401528880626 1
0.0214221539232479 1
0.230909081207075 1
-0.0601175245768414 1
-0.171623150550312 1
-0.0420308013506253 1
0.278361837650335 1
-0.0607123763752697 1
0.283396007090033 1
0.198126329823247 1
-0.00993517249663876 1
0.224389400695672 1
0.292734182058337 1
0.23118604992702 1
0.213967482989003 1
0.12039849263041 1
-0.0343703060038609 1
-0.02614426693424 1
0.115741417091601 1
0.651539056537112 0
-0.14686990469817 1
0.0505814976976929 1
0.138186249872911 1
0.167361668764613 1
0.251134194168514 1
-0.228344327284347 1
0.517166087200885 0
0.102325178200246 1
0.548964132572389 1
-0.0113974506634223 1
0.234004935429988 1
0.144985141539405 1
0.345863717519838 0
0.144465799550592 1
0.456666454245575 0
0.129798045601085 1
0.050678469046975 1
0.269823440182869 1
0.215918568781641 1
0.157638922889317 1
0.22769156575274 1
-0.0179186919892776 1
0.254974485281535 1
0.279728605056519 1
0.191445129593912 1
0.055502776311414 1
0.0426794017206362 1
0.108903976641749 1
0.103784435312681 1
0.131168409078139 1
0.169918670260878 1
0.0464547380282316 1
-0.038513048876217 1
0.278570049422163 1
-0.0766019247580858 1
0.326813414626879 1
0.0938237529826824 1
0.0666847599777634 1
-0.0476550523026516 1
0.168729757137355 1
0.136006048456116 1
-0.500649811289452 0
-0.153908061370793 1
0.0384345459005069 1
0.291231166544551 1
0.131859664378348 1
0.272639439931568 1
0.234899618301102 1
0.0229057247698941 1
0.152487237058365 1
-0.129643611513285 1
0.0751583369871797 1
-0.255656094154267 1
-0.100253789952743 1
0.106039836887511 1
-0.0497766616922961 1
0.344744101520391 1
0.049793531389806 1
-0.144217428918067 1
0.247781319598944 1
0.331563398361058 1
0.241467068810137 1
0.277738322396473 1
0.1501183291502 1
0.243222916415995 1
0.512084906141077 0
0.00681563107596023 1
0.0443995842683316 1
0.201878438645876 1
0.227599333923848 1
0.0252662988378347 1
0.360321800002223 0
0.170654121225838 1
0.141559580626905 1
-0.355387923728366 1
0.269375361568964 1
0.135580449857183 1
0.116938877572836 1
0.0465320860911234 1
-0.406464458370689 1
0.617999438145311 1
0.196595368799435 1
0.46081638220323 1
0.157182636906491 1
-0.439518696746486 1
0.48134739693495 0
0.644039982950637 0
0.22196771443603 1
-0.176106891361687 1
0.160477767064549 1
0.105486190225314 1
0.327736494617804 1
0.238607941041107 1
0.094817668720569 1
0.345456343700881 0
0.483694735402534 1
0.109818502137667 1
0.53911835201573 0
0.56218050288094 0
0.209784061567403 1
0.0421747943713625 1
0.263207836417646 1
0.0405939103923691 1
0.132523217423988 1
-0.215759621269853 1
0.0952766994262632 1
0.0158503854896907 1
-0.261379389094216 1
0.187468690912933 1
0.271741210228279 1
-0.0729340432295762 1
0.150752565708231 1
-0.179100346745017 1
0.148746851832357 1
0.485454516155199 0
-0.166099922523248 1
-0.348550744749553 1
-0.354072896354959 1
0.215484918785377 1
-0.224150791822792 1
0.0423061460026351 1
0.133274161430606 1
0.0948339815710484 1
0.238922383398654 1
0.140665184136822 1
0.233727886595347 1
0.216518200622563 1
0.304431369455157 1
0.0414453385982639 1
0.261791293102356 1
0.484734298752367 1
-0.0596462410229422 1
-0.0932855987506011 1
0.143943400260677 1
0.381261504307816 1
0.212286796386661 1
-0.102829017005937 1
-0.106697597171757 1
0.0812165577419221 1
0.176502008074167 1
-0.0441897141428435 1
-0.173694683053658 1
-0.355067399143765 1
0.00933288600448566 1
0.250964375895045 1
0.0952967645958552 1
-0.078302981468163 1
0.231646047153496 1
0.0155405231914695 1
0.00779756168904783 1
-0.147023156497224 1
-0.117786179327026 1
-0.0302065928718644 1
-0.0190789674883362 1
0.0598639323015885 1
0.323302524168811 1
0.269846724249465 1
0.062607052446385 1
0.301372980515986 1
0.286723155059558 1
0.301754677321676 1
0.1114951603785 1
-0.130740209550389 1
0.00404961814559515 1
0.269760070039345 1
0.0552724094804838 1
0.305391352938849 1
0.0549860854835622 1
0.453711384995741 0
0.136138848920878 1
-0.157639304834968 1
0.560705091519754 0
-0.105277012387578 1
-0.457829741583341 1
0.454684844224238 1
0.0973861752627731 1
0.286927987343044 1
0.328891522915083 1
0.219208871172571 1
0.298810106968367 1
0.774864352936133 0
0.0538133504367788 1
0.0407314271191589 1
-0.343272549371161 1
0.427028176972932 1
0.340773379391215 1
0.0740050712806364 1
0.133116224112717 1
-0.0149142906409314 1
0.269727834310752 1
-0.0156683216043683 1
0.244559435681487 1
-0.0385146694903822 1
-0.0237540400288355 1
-0.24791032597574 1
-0.132546078312094 1
0.085635629996976 1
0.034015434393588 1
-0.233551613253331 1
0.126923314226646 1
0.029355451080715 1
0.236541487435607 1
-0.0699142929505669 1
0.178622400681781 1
0.147950812659515 1
0.299046111120216 1
-0.144009689176516 1
0.160502773838898 1
0.114969301240677 1
0.0180457444051375 1
-0.0288140161845419 1
0.294021860026347 1
0.283847592154871 1
-0.165688797492416 1
-0.206471392968129 1
-0.0115267587980465 1
0.0236421370770965 1
0.233337665193093 1
-0.0026148726066627 1
0.213146291337027 1
0.0824814960047907 1
0.0279529170571996 1
0.0550068776771943 1
-0.0262578589187151 1
0.389175422140101 1
0.289030781227708 1
0.220634289179588 1
-0.11501907031933 1
0.438967961646089 0
0.258176606042586 1
0.261640545828564 1
0.347767135962772 1
0.0715367072129386 1
-0.409334255824013 1
-0.0757732138997112 1
-0.0573799115447087 1
0.0248358148011387 1
0.0487074054966208 1
0.052590959782241 1
0.274186565398607 1
0.428041597076423 1
-0.0228026292424615 1
0.292644591902036 1
0.350802075741961 0
-0.103929308572164 1
-0.158829334461781 1
0.278376856113838 1
0.317045720893457 1
0.173788359904312 1
0.0923135900606321 1
-0.0355460296016294 1
0.168431571449066 1
-0.0363783266988861 1
-0.039847871424102 1
0.0467617996133988 1
-0.0721830613643655 1
0.458996697784442 1
0.293883442403564 1
0.426996562609774 1
-0.0702020528706503 1
-0.110808024197357 1
0.0957535859575518 1
-0.261470438327187 1
0.426958155571697 0
0.157500840436408 1
0.308860660532823 1
0.050827447777643 1
0.397764139046257 1
0.105673006349992 1
-0.435029814635521 1
0.0968329568962321 1
-0.211955210818585 1
-0.00404935531802078 1
0.047335352617007 1
0.0279068495666557 1
0.721798583696665 0
0.0141148338812247 1
0.236398905234241 1
-0.0772336860581791 1
-0.175355764298295 1
-0.145955099138462 1
0.0549740639215503 1
0.146821586366216 1
0.156208690869131 1
-0.198714208203105 1
0.0797618520647125 1
0.0511665531516199 1
0.203521094370602 1
-0.131611950197937 1
0.171975378613265 1
0.165392503679215 1
0.0729771494124414 1
0.00518092517084739 1
0.102054660509304 1
-0.0503366690904013 1
0.0447064197175028 1
0.168080908973244 1
0.0827273611319231 1
0.25767099140643 1
-0.0893414245688887 1
-0.347544573714933 1
0.383049402692594 1
-0.0567483449883905 1
0.3936808526962 0
0.0581982095491937 1
0.0198597881992592 1
0.0709862749025753 1
0.247383593917538 1
0.399357777661175 0
0.489395165472818 1
-0.0288927813485726 1
0.536278030252833 1
0.244371524185994 1
0.11112719628242 1
-0.255841500969029 1
-0.160086043689952 1
0.299333992697892 1
0.320579176584408 1
0.161162683814755 1
-0.213691673792273 1
0.202219638702062 1
0.138640784291762 1
0.0765288198807288 1
0.0924281634535257 1
0.329032474696922 0
0.397847521338561 1
-0.0904369032512511 1
-0.416964698956388 1
0.309378727234162 0
0.253372730108529 1
-0.00556052467130452 1
0.29066453250785 1
0.160340141698271 1
0.562717842727774 0
0.275119361265404 1
0.134342264564716 1
0.154840329766152 1
0.146862433745961 1
0.0181035672203991 1
0.209820483336404 1
-0.193315379712003 1
0.0774696593111107 1
0.30558851764646 1
-0.104851429134448 1
-0.135170335508887 1
-0.118155784057984 1
0.0845859342148575 1
0.253876728140095 1
0.062329489172553 1
-0.0263854858709497 1
0.325968401505162 1
-0.104610715075319 1
-0.0293670590257337 1
0.277987492649265 1
0.30287084478074 1
0.441938667144214 1
-0.0145374948536136 1
0.148928902872623 1
-0.108414154946408 1
0.400942217494354 1
0.473580863301284 0
0.199853514452833 1
-0.0958613849387055 1
0.10779734112571 1
-0.182882899313533 1
0.0546700565762362 1
-0.152751822995261 1
0.119435789780102 1
0.0588267307593745 1
0.312466401888961 1
0.560028565612494 0
0.223460785209407 1
0.203676084673762 1
0.237223230418368 1
0.208971222997705 1
0.344241740672998 0
0.354759012136761 0
0.20903297129002 1
0.192192769128454 1
0.434864922765854 0
0.266643694670761 1
-0.00307851628911784 1
0.0484950252587828 1
0.186612637022625 1
0.0731382499083149 1
0.260630402415249 1
0.135805620984737 1
0.211381021411288 1
0.0713653986174321 1
-0.0588733719500608 1
0.126695796284854 1
-0.0311982842497177 1
-0.0749516254592201 1
0.0868554192702612 1
-0.0424553063680046 1
0.202161799802945 1
-0.117520574143731 1
-0.0805619287495656 1
0.0171195600366715 1
0.2290882734673 1
0.476166890385103 0
0.315314757029655 1
-0.192058802206624 1
0.353123724907879 1
0.345035092903946 0
0.0458071233475584 1
0.241491017579639 1
0.309347551324741 1
-0.0167804451966476 1
-0.220956592932372 1
-0.0242237778234097 1
-0.155511474184595 1
0.517548784749901 1
0.0822987437727765 1
0.0556521949377588 1
-0.113883959058941 1
0.189559113546102 1
0.0151752857029125 1
0.280188792971875 1
0.340261144314281 0
0.0627240254506034 1
0.197278833310582 1
0.0557060776515206 1
0.320862363236568 1
-0.0486660889805633 1
0.0338011055283213 1
0.0934183479212168 1
0.154092788996377 1
-0.158285519456627 1
-0.134319792390122 1
-0.0342450968034172 1
0.217474733045138 1
-0.166907295347754 1
0.273153584740244 1
0.0831770547352075 1
-0.11726864902116 1
0.230262625736598 1
0.304032578818471 1
-0.0891543423983849 1
-0.263971226822479 1
-0.10453546449356 1
0.269213553813895 1
0.25661371505729 1
-0.100202580211786 1
0.26125860007613 1
0.0645359237245166 1
0.0503773604646359 1
-0.202624710635067 1
0.179951717010694 1
-0.00400312913461109 1
-0.182348274418701 1
0.163964286380063 1
0.0839835127800245 1
0.151692635476113 1
0.161031366352441 1
-0.354461106831234 1
0.0983535613014776 1
-0.0441438166348745 1
0.0858339523031725 1
0.275499037954561 1
0.259510274758142 1
0.521798272741691 0
0.209917637894722 1
0.031740257015141 1
0.0214400162321987 1
0.101154798657186 1
0.194865223855102 1
0.32058650228851 1
0.327600207785493 1
0.523900821236428 1
0.175393205666742 1
0.1299293600429 1
0.41098147188227 0
-0.120279107627114 1
0.287108825485219 1
-0.203299729195616 1
0.0872327606443103 1
-0.0856599484030465 1
0.319000032277242 1
0.200884733462929 1
0.0609895315621905 1
-0.325890723450246 1
0.287313028778286 1
0.0782856727744675 1
0.133100388988816 1
0.432709387380659 1
0.0134165482805291 1
0.662880726882311 0
-0.344593882451598 1
0.0742721305768511 1
0.0660603466682613 1
-0.00251151507390778 1
0.543442544840023 0
0.293884986835805 1
0.318338562866924 1
-0.0732072152049381 1
0.103634054259776 1
0.0145698772137227 1
-0.0152584914768233 1
0.394852078430916 0
0.181291393239272 1
0.262810366047042 1
0.0594290746275428 1
0.356967242519368 0
-0.0586206670928583 1
0.309851862888936 0
0.176962742688426 1
-0.0133351554208555 1
0.427276700328192 1
0.0588133018310247 1
-0.246590581375655 1
-0.0298713244627274 1
-0.199107227574034 1
0.0709831784808178 1
0.272215203591759 1
0.273326714686186 1
0.433237539016843 1
0.111175421399335 1
0.295504074981405 1
0.343195347967803 1
0.253511211607122 1
0.0543566166561164 1
0.0994293775964264 1
-0.0712363582955489 1
0.0981015062781825 1
-0.0616289364486916 1
0.346278827583765 1
0.541333456670859 1
-0.0999542945081639 1
0.0171150938181937 1
0.111011135058278 1
-0.207909663831072 1
-0.347219464704677 1
0.110653782373203 1
-0.181445420157541 1
0.00736492415140712 1
0.376392376360164 1
0.0417444978123951 1
-0.069074397232179 1
0.067437506260198 1
0.409275054844881 1
-0.233598711086363 1
0.23303638736209 1
-0.338619505789958 1
0.130250584430582 1
0.0761144494637771 1
0.537845412515635 1
-0.072574186819645 1
0.443603952241609 0
0.209341368052855 1
0.139733305680042 1
0.154719920728425 1
0.421057357331893 0
0.1060557738651 1
0.135385290042262 1
0.172830475275143 1
-0.143313662790535 1
-0.0836945147046993 1
0.0316505684475738 1
0.0751478887228743 1
0.0310262631769541 1
0.513447787406534 0
0.130898288909686 1
0.309447124666289 1
0.0473912476273094 1
-0.0984524923658204 1
0.0421990533718934 1
-0.0677082424747229 1
0.140855385030126 1
0.0823799638151118 1
0.369066901254156 1
0.338160884210493 1
-0.0813607666450968 1
0.277025986893922 1
0.0148256667961624 1
0.0791360384711613 1
0.167431696146534 1
0.0337864512292949 1
0.186452494931581 1
0.0752223406724993 1
-0.13412733643149 1
0.151631628340552 1
0.157750764285926 1
0.499198762494352 0
-0.131427305684494 1
0.31141046748664 1
0.0993995446852882 1
0.14310643672752 1
0.112351773002097 1
-0.019089897379042 1
0.202021861949551 1
0.0821919031238372 1
0.250590742963474 1
0.71828278839303 1
-0.177376385432854 1
0.254748528207585 1
-0.0253624239484969 1
-0.115156946777174 1
0.368212200574301 1
0.183102599384405 1
-0.0998168569072269 1
0.40578172336441 0
0.460893568291709 0
0.367301200605224 1
0.127707609696534 1
-0.0709921004484214 1
0.239616166628891 1
0.151842186367369 1
0.146445685339199 1
-0.0541466467468089 1
0.241736804107237 1
0.388817792239439 1
0.280207773595045 1
-0.14361153223701 1
-0.156046094527889 1
0.41012769272744 1
0.190347597834672 1
0.229050635614653 1
0.18191104749605 1
0.232891079791333 1
-0.204029520987335 1
0.102255777382672 1
-0.00110114214624712 1
0.399396197451983 0
-0.0915280814483391 1
-0.256127458562366 1
-0.128865881043789 1
-0.0610916323242712 1
0.0528831417551449 1
0.0669541141033485 1
-0.163531108789528 1
0.423095334979082 1
0.274611640239983 1
0.220761273352873 1
0.209316794136614 1
-0.114028321503676 1
0.304178257139397 1
0.265675661888566 1
-0.25932259776119 1
0.00479302819221252 1
-0.0827822792076945 1
0.283014178574598 1
-0.0282058229175442 1
-0.0107549684975355 1
0.0239449549777605 1
-0.0510808833535764 1
-0.142849598122189 1
0.163448489099475 1
-0.0450927849244712 1
0.795745270459082 0
-0.193649960652353 1
0.00585073283841531 1
0.260937182119803 1
-0.0130602868562815 1
0.0371824854424927 1
0.562882384054609 0
0.169958026293883 1
-0.06906818455265 1
-0.235298513250696 1
0.188479820536582 1
-0.258061110213275 1
0.188840305832129 1
0.277234209045658 1
0.125193339331837 1
0.123015018184699 1
-0.00102207345346831 1
-0.0191370545548613 1
0.288289506586416 1
0.101940141890907 1
0.264954864015543 1
0.108890114995512 1
0.0290376487719186 1
0.441497690337375 0
0.100385716296502 1
0.10235437217028 1
0.0580511412340351 1
0.228374482150274 1
0.167089748661708 1
0.225835086507684 1
0.0669955436832565 1
0.228570872855361 1
0.301206124709108 1
0.149247501604951 1
0.228752602858992 1
0.0831754251483316 1
-0.0228263099689754 1
0.353581227864858 1
0.110613267382438 1
0.138155873522635 1
-0.578896608600267 1
0.0873523554506429 1
0.299178003477496 1
0.155561327315558 1
0.0908146666297203 1
-0.0860347924717539 1
0.063292420422516 1
0.0388988213477292 1
-0.0122479337754788 1
0.112855144714396 1
-0.133113472046618 1
0.168949795809174 1
0.261684551422941 1
-0.111557970691516 1
0.0869010824502912 1
0.17867092395612 1
0.479412718635175 0
0.0359916779436142 1
0.173806535862402 1
0.319665434678943 1
0.222547938625711 1
0.150879848280415 1
0.244378360916467 1
0.379432977680119 1
0.308574396205999 1
0.373117174457041 0
0.302860996346717 1
0.123633466783473 1
-0.127712258455409 1
0.0400351208359537 1
0.44522879965892 0
0.172041252960267 1
-0.132628214770474 1
0.0128333847453211 1
-0.0228893439757374 1
-0.372177000349485 1
0.0827270361340056 1
-0.0602139675794755 1
0.0859129503783795 1
0.2311050070403 1
0.105380728808837 1
0.00963105672898647 1
-0.188121221442992 1
0.081838737780684 1
0.240747058295111 1
0.0246189638946506 1
0.392094973134145 1
0.283308537361541 1
0.0536224415704538 1
0.38290745542897 0
-0.184216921004354 1
0.313720497110703 1
0.49105841651685 0
0.193318197169608 1
0.05946573572846 1
0.159134953335096 1
0.105134760989352 1
-0.0280037665270026 1
0.376922980217419 0
0.197501787136298 1
-0.110074436808552 1
-0.0522933590156505 1
0.365146214899985 1
0.0271725962066289 1
0.0966404972071364 1
-0.206365349399552 1
0.0791424246254509 1
0.863498457195945 0
-0.00630286157864819 1
0.309007689755364 1
0.14746557339535 1
-0.157455384790072 1
0.200441139942563 1
0.138514924621813 1
0.185300384646486 1
0.00920066679175821 1
0.0490149599443605 1
0.229715403528537 1
0.0178456862645382 1
0.319714991589008 1
0.020942963182807 1
0.207737064928852 1
-0.407364587758404 1
-0.0182572494395018 1
0.146360382831864 1
-0.0202488279624195 1
0.122383829183035 1
-0.0581078429844813 1
-0.0557915636950388 1
0.180895357304377 1
-0.12499139252977 1
-0.0279248613402165 1
-0.109700526743459 1
-0.246036141958398 1
0.013257717947772 1
0.310751302275595 1
0.124769425801971 1
-0.0662630581403559 1
0.0235779804184231 1
0.04167124681091 1
0.0257886421471001 1
0.0399879102112067 1
-0.0357849204668498 1
0.106391112257771 1
0.401915457726884 0
-0.178386232167867 1
-0.0364647550961223 1
-0.466520332454593 1
-0.145699714933273 1
-0.18932562082384 1
0.107949566646141 1
0.205513060868241 1
0.155685237518106 1
0.151476248702414 1
0.405064522409325 1
-0.138576886609917 1
0.313704947071438 1
0.101176874206506 1
0.41602954503679 0
0.0330014180114986 1
-0.00112910858012174 1
0.258770424218838 1
-0.209167218232555 1
0.0444097983468209 1
-0.00577974383776236 1
0.179376165792965 1
0.013627940353074 1
0.156739883442363 1
-0.203205176677417 1
0.0965633143837406 1
0.267591358266713 1
-0.391968527908834 1
0.249179361381681 1
0.0355313502329986 1
0.35758538410995 1
0.117638967665574 1
0.11980959909302 1
0.307769892406929 1
0.140620744903292 1
0.0786543726110615 1
0.2454780969049 1
0.118201819945612 1
0.476004006136551 1
0.22905781506908 1
-0.0439242609927829 1
0.0097705603305191 1
0.0280943586690667 1
0.0541356422167448 1
-0.356209853699203 1
-0.302886215401145 1
-0.276551464107139 1
-0.0104460676181803 1
0.385963401008407 1
0.0447206252100681 1
0.0608683060708244 1
0.227059141385039 1
0.149932615288512 1
0.0631568800381669 1
0.0618782008794784 1
0.0492763015845084 1
0.507310812513414 1
0.113728070026855 1
0.480299952566997 0
-0.0327923564687765 1
0.334397106055995 1
0.233463214014301 1
-0.199832276431842 1
0.124594397928063 1
-0.000822812308639558 1
0.206695528495419 1
0.123080957040091 1
0.108140882798273 1
0.286531368785881 1
0.120910488642898 1
-0.0973746145582866 1
-0.0282792219676005 1
0.143821970568898 1
0.0880701286346743 1
0.14707345022715 1
-0.324179069729509 1
0.125938567467345 1
0.178657337135209 1
0.204032613698024 1
0.493625150112434 0
0.0416380448812025 1
-0.0764010861509628 1
0.162608055032047 1
0.259355285795107 1
0.113997099657777 1
0.0585309989469306 1
-0.121829949150513 1
-0.0435136639098749 1
0.312473691665365 1
-0.077717393155127 1
0.127849680352123 1
0.0759386352094053 1
0.0821866628937917 1
0.274549846527958 1
-0.0136903335148788 1
0.157895159448159 1
0.194856682562869 1
0.213139059119864 1
0.143973108933188 1
0.237660768088774 1
-0.486287748831206 1
0.312797502021202 1
0.23285247142103 1
0.149885437734473 1
-0.21412401686773 1
0.334291275026536 1
0.286469007968345 1
0.195293250703106 1
0.186083268709943 1
0.0886463695970253 1
0.128644286059682 1
-0.0641325069041446 1
0.158264049147595 1
0.10949849116702 1
0.51558280151024 0
0.244830285276906 1
0.293181116191595 1
0.22292050057881 1
0.529987472201583 1
0.31472278484039 1
0.0831115030216573 1
-0.115446339970633 1
0.348531761954718 1
-0.571177645314699 0
-0.0191774661807068 1
-0.299854120794296 1
0.171024287667281 1
-0.00437784842860158 1
-0.0844638554443538 1
-0.000506839417366817 1
0.125948986969589 1
-0.0736262129486629 1
-0.0238150414797553 1
0.394541806046931 1
0.340511253442943 1
0.00701985846122983 1
-0.140816119893772 1
0.203349834223019 1
0.301031765481466 1
0.00422467600040553 1
-0.285111317346918 1
0.188027020533824 1
0.00182041469058909 1
0.0194365289484378 1
0.373123423113894 1
0.129600634547435 1
0.330254152892978 1
0.124729696689668 1
0.111036828700159 1
-0.124276948252731 1
0.269469662396479 1
-0.0705029966315332 1
-0.629982528091036 0
0.277738430627553 1
0.0143254895436013 1
-0.00324252339884745 1
0.279827612947628 1
0.252306225807393 1
0.618228198125103 1
0.0248855480489763 1
0.0333089846125345 1
0.448592482213079 1
0.344061758314681 0
0.265641625783692 1
-0.0245178039423459 1
0.290117887495865 1
0.403899390488606 0
0.099216468332134 1
-0.190027708081958 1
0.087176486545952 1
-0.159303680027001 1
0.299864961228426 1
0.266875227716566 1
0.194799787166816 1
-0.168283913936142 1
-0.219459987181497 1
-0.128519032040451 1
0.156148001255894 1
0.27874303575386 1
0.457272197189861 1
0.559392829264226 0
0.161083218875796 1
-0.192441701934851 1
0.0179164317278555 1
-0.111323842626882 1
0.0580994891450712 1
0.0112901758200407 1
0.0477669308603544 1
-0.208511263166741 1
-0.0198709782136106 1
0.0948610662926383 1
-0.081240031213546 1
-0.263356488013673 1
0.157151170092657 1
0.153415987144547 1
0.0633919628610409 1
-0.218189400684663 1
0.09016312204879 1
0.262262999644342 1
-0.0821563956240139 1
0.17873687155086 1
0.0687634456549933 1
-0.231899595068885 1
0.0295570951039954 1
0.17769219274726 1
0.0806694254971256 1
-0.00474676252643429 1
0.425771872950445 1
0.363985786728434 1
0.108975807717934 1
0.0556460170152808 1
0.43670365224077 1
-0.135714823083439 1
0.19177242963333 1
0.162565386634037 1
0.166378370235061 1
0.0843898805647708 1
-0.161269278581775 1
0.0272371853309408 1
-0.185956459818509 1
0.528382900474128 1
-0.0926423516629966 1
-0.60002788050925 0
0.0242440213625829 1
-0.0876387456820831 1
0.291209112698569 1
-0.0416584376919185 1
0.126521073717533 1
0.449784126906855 0
0.568880813569207 1
0.15079500941159 1
0.308657232602928 1
0.125218300047928 1
-0.113199710047014 1
0.481611418275663 1
-0.0369470062697514 1
-0.0328335827441695 1
-0.299827792618876 1
0.165572932121686 1
0.291132995192419 1
-0.241865450627004 1
-0.255387116860096 1
0.232184899780599 1
0.154186988566858 1
0.281443134904521 1
0.0793436242276746 1
0.242562280509575 1
0.239877600574766 1
-0.0434745941061411 1
0.130675476184324 1
0.154708852809119 1
0.0887968178436365 1
0.210573067973703 1
0.0284113939512613 1
-0.00828264910366956 1
0.0340319113408065 1
0.198807766582727 1
-0.0485638277077714 1
-0.116574856481903 1
0.0703921083188955 1
0.129738131014796 1
-0.0672669404402063 1
0.132247555327088 1
-0.157239208938076 1
0.254964699855971 1
0.131752976983733 1
0.164545398857672 1
0.23492558426868 1
0.141069094465174 1
-0.121948570594945 1
-0.194060939473733 1
0.255353961151285 1
0.427612156698646 1
-0.185357527198068 1
0.0110446239555377 1
0.163602084319338 1
-0.0913342808817739 1
0.00203018318223512 1
0.100665819277462 1
0.00694859644750973 1
0.513132536448292 0
0.184267149528382 1
0.189776449188523 1
-0.143006254171106 1
-0.00717565915312772 1
0.195310071427257 1
0.203001453744793 1
-0.179430067407272 1
-0.139341779773848 1
0.188231064743473 1
-0.170046153894095 1
-0.296655675075009 1
-0.0678176117398294 1
-0.0838477730512891 1
0.431711974248761 0
0.174063521206453 1
0.00852939305991443 1
0.331571997674571 1
0.0677448782943449 1
-0.151680271233596 1
-0.0739357664933851 1
0.161516676734163 1
0.234483502560132 1
0.0366264058870105 1
0.153489152954282 1
0.313348320766932 1
0.0371078205054207 1
0.36714036776832 1
-0.182214455099113 1
0.433253650257066 1
0.148162403923221 1
0.248554601161998 1
0.153690504230595 1
0.330817851222717 1
0.163473703699925 1
0.262269062621047 1
-0.264340900281404 1
-0.0173405166284389 1
0.143280674382542 1
-0.0860608666920068 1
0.0495001390581234 1
-0.0333503890087609 1
0.0443369700640319 1
0.568353384379168 0
0.452889996854896 0
0.179447821212424 1
0.0535723180395202 1
0.142668701722936 1
-0.0323999958859377 1
0.0697830324550164 1
0.337482760435343 1
0.315570089642569 0
0.0769694973953958 1
0.0444579896803521 1
0.0205301054963556 1
0.520524549708537 1
0.163992899272101 1
0.0380740642756502 1
0.468364174907309 0
0.367155574582528 1
0.0507303989564098 1
-0.00470732370358765 1
0.124959020655506 1
0.126570582242726 1
-0.0651983647674467 1
0.553346847851068 1
0.237045273708697 1
0.0730732334778801 1
0.227715307464293 1
0.0777787661999778 1
-0.000114487075873998 1
-0.0151281088454716 1
0.139755762907168 1
-0.13908127862933 1
-0.355244588328381 1
0.0179294708470275 1
-0.00825427907055301 1
0.213168390535587 1
0.515224761366079 0
0.111203325731349 1
0.00914948850439083 1
-0.0862232332313757 1
-0.0098201177871548 1
-0.0815703681362728 1
0.531826062412394 0
-0.207567774373333 1
-0.236053803044011 1
-0.0045096589338392 1
-0.0380654321902413 1
0.00472612946299898 1
0.420332728479069 0
-0.165444913096893 1
-0.230147820382954 1
0.449608981374846 0
0.413996117442186 0
0.19780719159157 1
0.410767899798648 0
-0.461331212451492 1
-0.166171937314739 1
0.170963840517701 1
0.476346260281609 1
0.277088826350645 1
0.310837600325563 1
-0.157183222912285 1
-0.0411763882739637 1
0.165397106724808 1
0.117483190127818 1
-0.299809275807654 1
0.167269693429938 1
0.162554284331404 1
0.2910982180912 1
0.0605730621603187 1
0.024424988728538 1
0.167609155878638 1
0.120351563540324 1
0.408080338528339 1
-0.0785969309819512 1
0.118886992424446 1
0.205734535782627 1
0.0190851650850731 1
0.118649392700016 1
0.426972968265474 0
0.0401217592054749 1
-0.0546295374649861 1
-0.182216705878699 1
0.0363158321421301 1
0.189264776793744 1
0.250799745615892 1
0.444270399551321 1
0.189554733920463 1
-0.012020913640956 1
0.339517528645897 1
0.43468641585249 0
-0.0934187106289701 1
0.415959087253818 1
0.492637281206265 0
0.0531268326498981 1
-0.0568093031989876 1
0.206381152760474 1
0.205547139662371 1
0.125997812697522 1
0.225511688692724 1
0.275408958940026 1
-0.194217517436034 1
0.402957430614974 0
-0.203202786870945 1
0.303749093389658 1
0.062841293903451 1
0.510337493045823 0
0.271773752268556 1
0.154373511093411 1
0.101149408218068 1
0.0207788131187766 1
0.0516040394108167 1
0.178766914840142 1
-0.129600384012005 1
-0.118355209791464 1
-0.16163922351898 1
-0.0556464617017114 1
0.317440798744145 1
0.377636986559034 0
-0.0142629841493545 1
-0.0884503678035519 1
0.388269332075522 0
0.415430651393728 1
0.31134446338115 1
0.033711624879313 1
0.317008462317655 1
0.451662960608513 1
0.0947737067773616 1
0.112514961503976 1
0.0157102489634724 1
-0.0950162332721551 1
0.0235169655585361 1
0.0341221430338012 1
0.121054829272972 1
-0.0120833010912461 1
-0.243203257748989 1
0.233737804467455 1
0.376852276695935 0
0.310995150097424 1
-0.092246659128915 1
0.281555659131198 1
0.253326294607876 1
-0.0873053870357978 1
0.256125757719559 1
0.439809464031098 0
-0.17631432017587 1
-0.0636123176417794 1
0.07945033053896 1
0.201922201795424 1
-0.128877862838254 1
0.118615743924974 1
0.222395157884738 1
0.194816197072548 1
0.0618340886332668 1
0.0318740573484717 1
0.18648870898194 1
0.101926276420142 1
0.124787017231774 1
0.124217395465995 1
-0.283147238560635 1
0.139975746689075 1
-0.0417635711948674 1
0.340037250596807 1
0.00872943994716417 1
-0.0151017664442684 1
0.195747815155905 1
0.0670811263178047 1
-0.0683609203497091 1
0.0829077292769719 1
-0.171883525003656 1
0.207579897100235 1
0.266108800674811 1
-0.21667111815656 1
0.104354290074548 1
-0.0543552580355563 1
-0.225753154647308 1
0.0855449907766791 1
0.184156764393046 1
-0.0594805675843958 1
0.109932611238111 1
0.155130200474917 1
0.0563798444478895 1
0.110090053538099 1
0.105861431690491 1
0.189505800190946 1
-0.0901551660223021 1
0.290154424494652 1
0.191851068391488 1
-0.224303543291861 1
0.179782914552228 1
0.330507709978868 1
-0.250107865733323 1
0.0558287101954859 1
0.11850067690233 1
0.163747277898316 1
0.375583779381615 1
0.0739627460999543 1
0.324771085029221 1
0.354651541247944 0
-0.27488384615176 1
0.316282169270514 1
0.0546089950090314 1
0.28899564922206 1
0.425388409701573 0
0.00243592090785941 1
0.0359971870113043 1
0.346340924956964 0
0.361318259641329 0
0.187196257946722 1
-0.0521243287425502 1
0.573052784286011 1
0.182361981921266 1
-0.0758807976920832 1
0.260008465091666 1
0.219057731369974 1
0.218879616957305 1
0.0446677658958116 1
-0.17529097272987 1
0.157189219692798 1
-0.00241903215407251 1
0.286447799519989 1
0.472491467582841 0
0.362547716991416 1
0.148076255359834 1
-0.0847839118957477 1
0.597360257148403 1
0.2099621329346 1
0.129549107381319 1
-0.306239992951758 1
-0.054704963198637 1
0.211370738033575 1
0.105873865928121 1
0.162222193910448 1
0.406096517717572 1
0.488794297930746 0
-0.0330422419170855 1
-0.0253882446329906 1
0.262707393212111 1
0.115402863605373 1
0.0606733124754305 1
-0.172391252584057 1
0.261578797356672 1
-0.184283938272651 1
0.129940103237895 1
0.148595058809647 1
0.43587644906465 0
0.152442408812169 1
0.0453291761659434 1
0.243136176597047 1
0.24229252139575 1
0.0740266932520551 1
0.055312695818229 1
-0.0119972692652739 1
0.311066177859006 1
-0.00245304147816638 1
0.0369998678821482 1
0.308938366585293 1
-0.27336205180375 1
0.425360397454307 0
0.0712023551453828 1
0.0555077776762506 1
0.361398385094718 0
-0.00885474200588436 1
-0.421768910067892 1
0.0324133420885174 1
-0.137493129971247 1
0.239903529644761 1
-0.135646762842731 1
0.344531549830381 1
0.195341767848415 1
-0.165049227056692 1
0.344071091495531 0
-0.0118942955155774 1
0.0522016845855419 1
-0.107417662754729 1
0.0037797640866989 1
-0.0646997826157623 1
-0.284117923490397 1
0.0778299410108623 1
0.340954370609171 1
0.173178625633839 1
0.0888524787198457 1
-0.00202630030549993 1
0.127854872908021 1
-0.0416810052559803 1
0.517800941334595 1
0.560521125886788 0
0.184482024891253 1
0.103434276382461 1
0.000131698581869434 1
0.369981696166433 0
0.244759928257315 1
0.248287752041015 1
-0.0519912244536862 1
-0.0244389961386554 1
-0.0849940436569987 1
0.181331354263923 1
0.446141888932326 1
0.314503261618018 1
0.0321124976131985 1
0.377300704382361 0
0.282442466980369 1
0.0200605424778331 1
-0.15974683271697 1
0.0167077279696965 1
0.593993433236466 1
0.076311337956571 1
0.0602723730443811 1
-0.165154293938647 1
0.0734087437464712 1
0.107462717026111 1
0.136958126313401 1
0.412712428489975 0
0.185438004468737 1
-0.0162196547477821 1
0.117275023579946 1
0.0613972623437833 1
0.0102618880309043 1
-0.0335700009801128 1
0.0401365696604225 1
0.102900338503223 1
-0.00104574540451782 1
0.644872539125262 1
0.115533170748688 1
0.353387681344525 1
0.0230559353595572 1
0.0559970811357071 1
0.183252998186414 1
0.275277881832346 1
-0.11381881123953 1
-0.0870074924345748 1
0.345762797046932 1
-0.164444421657583 1
0.228700085988108 1
-0.0923821088418195 1
-0.0383943324143795 1
-0.0215033727745528 1
0.413737456854717 1
-0.0810329432146886 1
0.0647518156088895 1
0.497484294084861 0
0.156763140285134 1
0.00941463513778605 1
0.180801614233498 1
0.00712724032582368 1
-0.0797786587453266 1
0.123177324185423 1
0.142482126194924 1
-0.0211709476912908 1
0.0103635508788133 1
0.416043836566091 0
-0.133653580715766 1
0.0417010512975542 1
-0.0436527876450304 1
0.304738303604321 1
0.501757067204352 1
-0.0795510709375025 1
0.361883195219512 1
0.305020955998056 1
-0.248393295622436 1
-0.086403180118804 1
-0.11693506737524 1
0.146454030066532 1
-0.0937205315758336 1
0.170160260486859 1
0.618144124941601 0
0.254903666919031 1
0.0662062629729986 1
0.176084922760738 1
0.348960996591473 1
0.230752423119018 1
0.101372196858598 1
0.437106274269164 0
-0.262612807802055 1
-0.145765167422794 1
0.05998885406963 1
0.434164811748789 1
-0.00343606420272791 1
0.331231829746272 0
0.0902947269819983 1
0.366383490377782 0
0.0928094498048419 1
-0.22526992285765 1
-0.0885495575921312 1
0.286223786406388 1
0.267739064553798 1
0.140106698833503 1
0.630729202861067 1
-0.170792645916865 1
-0.134691485459827 1
0.199451190657189 1
0.073813825070721 1
0.165642391186377 1
-0.0414038485345135 1
-0.113276166972197 1
0.0709311434409921 1
-0.0473350420831031 1
-0.0863967311203128 1
-0.407526512398123 1
0.0392136765436493 1
0.234490321630712 1
0.24876073525935 1
0.211198954314558 1
0.229131683272903 1
0.0127972256772212 1
0.307382179702017 0
0.436781467351326 0
0.505661373783976 0
0.512735248653431 0
-0.0606842697300498 1
-0.0939586594179763 1
0.0443432776632234 1
0.0210796601098351 1
0.30048334386524 1
0.352141552718485 0
-0.132890927997485 1
0.0302087028394983 1
0.20297898694391 1
-0.231373107112717 1
-0.115666846622768 1
-0.0534883962601729 1
-0.168988191766013 1
-0.313500782121204 1
0.0534021174441017 1
0.136756769255413 1
0.0673661219449242 1
0.131309435330291 1
-0.0723858476499506 1
0.0940823311225265 1
-0.124549636433929 1
-0.0696360276970708 1
-0.0888802296504776 1
0.12862009270495 1
0.0694553482401293 1
-0.217995755438798 1
-0.192350070185473 1
0.0787311273366049 1
0.0200649626905312 1
0.115030371208697 1
0.319726611021203 1
0.369273942832197 0
0.121139017147264 1
0.0324216084925462 1
-0.0640323215384677 1
-0.059219410280399 1
0.369295975619805 0
0.209140881682709 1
-0.164802140088386 1
0.150545719207512 1
0.0555720455157497 1
-0.106511582142518 1
0.225909277210513 1
-0.12135913490282 1
0.340317576654723 1
0.093764601948911 1
-0.14107047645326 1
-0.0520615541682475 1
-0.00652359624148188 1
0.247182009459259 1
-0.222799998329969 1
-0.0188519817580643 1
0.657861930370858 0
-0.351531320815178 1
-0.102561675279442 1
0.0811677171885195 1
0.00625043813328676 1
0.0126510217380233 1
0.149774623153852 1
-0.0395634041197803 1
0.174422527733648 1
0.183987613534753 1
0.259382991690042 1
-0.0371592729654619 1
-0.143221528520258 1
0.209423461967471 1
-0.184860959566247 1
-0.0149579775197338 1
0.0942778095065276 1
0.287163803151804 1
0.0712601063588898 1
-0.389614297112033 1
0.461475403039105 1
-0.0466632946113397 1
-0.02517471118046 1
0.356399410186737 1
0.423718111068231 1
-0.00726789643882887 1
-0.277260845169329 1
-0.237392287861962 1
0.0534332928821336 1
0.113437767921719 1
-0.146666477750875 1
-0.0354726141673451 1
0.341382528211608 0
-0.0241172533902405 1
0.0847272007971983 1
-0.0335356848591807 1
0.223635733461245 1
0.0568095117623769 1
0.116317821777799 1
0.520697941073985 0
0.338986126782431 1
0.242445570975509 1
-0.0527509819600768 1
0.140432487475944 1
0.216001755122287 1
0.0424318414941426 1
0.403427399229719 1
0.00943537492963405 1
0.417106410447524 0
0.319382875159815 1
0.337786812628621 0
-0.15841781559689 1
-0.00987276839178584 1
-0.023813274503731 1
0.135636085468112 1
0.00559168198624149 1
0.13348501827415 1
0.400227090057566 1
0.133301781309144 1
0.286365181515271 1
-0.123338201603148 1
0.191517869758639 1
0.34847789354001 0
0.11027989921488 1
-0.182531515380895 1
-0.0687616423643238 1
0.310907390866813 1
-0.251339331912566 1
-0.0433050501667026 1
-0.0207009950656864 1
0.129685289514931 1
0.202283302843593 1
0.315973079900998 1
0.400759853706566 0
0.117174173024867 1
0.230461061827403 1
-0.0880881478676486 1
0.0104248190608889 1
0.27866177388886 1
-0.286383299447217 1
0.0636774435278424 1
0.0686333241171624 1
0.132199895480525 1
0.090115654344744 1
0.113143271576358 1
0.362238091654528 1
0.105966804473276 1
0.104257757228852 1
0.0716542447511107 1
0.571336495138867 1
0.263213260846157 1
0.415227531631686 1
-0.0231924853130995 1
0.139579961672771 1
0.259076222297825 1
-0.0452983973590353 1
0.0818243173733366 1
0.215448294165288 1
0.0973721680210601 1
0.267827546848371 1
0.121103003946286 1
-0.00493315826520808 1
0.0223968626678864 1
0.0193304480548253 1
0.288990235131067 1
0.00643254723660314 1
0.302818713173641 1
-0.0341371511823275 1
0.244922225845502 1
-0.238917936319699 1
0.0849389519591893 1
0.11622018696631 1
-0.337740937011449 1
-0.203049034077124 1
0.105508980675428 1
0.213411072419436 1
0.0912393161337256 1
0.391132953112279 1
-0.0127041530294281 1
0.0627496322445443 1
-0.136331655338765 1
0.237547394480543 1
-0.0274463998017023 1
-0.0150709271716285 1
0.54817429331315 1
0.13658760445761 1
0.261832761989935 1
-0.000311699862651255 1
0.262310021230604 1
0.0785951583926361 1
-0.0545406050147687 1
0.1038300194625 1
0.168343365940008 1
0.234496224228354 1
0.0142295314017362 1
-0.110480943194999 1
-0.0710176620163539 1
-0.0448415229852946 1
-0.0710911981102369 1
0.329912885852417 1
0.133012024527818 1
-0.075545035838763 1
0.143719363546951 1
-0.104056461148783 1
0.0239768093711715 1
0.158004955895256 1
0.142033225026627 1
0.189145508497666 1
0.267769736963965 1
0.208750374225657 1
-0.223907389262701 1
0.388061802342668 1
-0.0896545290864085 1
-0.139710384730269 1
0.0660999993054363 1
0.18271007698918 1
0.0298704629822573 1
0.171149673593817 1
0.0517959908878448 1
0.0440927840928533 1
-0.148053485615718 1
0.313639253426598 1
0.110500775640571 1
0.211793891638981 1
0.0669640314483392 1
0.244854721277759 1
0.0854855705113939 1
-0.144608831976576 1
0.375283847326602 0
0.125650293730768 1
-0.134923936811918 1
0.02117563010932 1
-0.134988125541931 1
0.208492807814951 1
0.187751791031607 1
0.0525600685551515 1
-0.0545212744867373 1
-0.0923284926006372 1
0.0510241782235341 1
0.343684112171102 0
0.0761949256463345 1
-0.184508034465431 1
0.565153317568107 1
0.0901616313123285 1
-0.0703494230049656 1
0.398736306646384 1
0.101339147243007 1
0.29572667762566 1
0.0829715991459259 1
-0.317316851992491 1
0.218296719641983 1
0.367858333184442 1
0.107649304206252 1
-0.238794755741383 1
0.184041458594421 1
0.0570187118298169 1
0.256988714435968 1
-0.0545358796766577 1
-0.213405359187931 1
-0.156612336001617 1
-0.106954258568597 1
0.0543283584302917 1
0.213742694430605 1
0.154960147480292 1
-0.00313375101636188 1
0.123563385353823 1
0.0377895585552658 1
0.0852574771137448 1
-0.124071315933041 1
0.306208720913884 1
0.365548109605046 0
0.10258985273385 1
-0.195672899641201 1
0.274019838358312 1
0.0445570854688688 1
0.245479464156748 1
-0.021424044958828 1
0.391370342284244 1
0.180442832877341 1
0.169807793127022 1
-0.0134520611413982 1
-0.188212637888099 1
0.0781308787617735 1
-0.106489241507192 1
0.16261508041184 1
-0.240650514560558 1
-0.0223417822329223 1
0.0428834612898272 1
-0.295287314114357 1
-0.00103956271689877 1
0.327807682601607 0
-0.330943989221429 1
-0.159113885771686 1
0.13047560261131 1
0.252038809819733 1
0.109194945883205 1
0.745723921428753 1
-0.203051846661749 1
0.403691592935605 1
0.176371781013139 1
0.111286589643106 1
0.139899206430577 1
-0.0866238432183709 1
0.121569724919925 1
0.139628153507899 1
0.362576789485707 0
0.3572955216541 0
0.0757052700255427 1
0.0985400809818987 1
0.654425090635909 1
0.107018492603184 1
0.0716951260982375 1
-0.211535812822401 1
-0.00895240535372099 1
-0.0916112026007436 1
-0.209904370258185 1
0.318371872398529 1
0.281869122941201 1
-0.148051628751403 1
-0.00669915289167665 1
0.0720549575433675 1
0.464584428820683 0
0.168707135607512 1
0.0919813267889941 1
0.374815780496883 0
0.0675729275316456 1
0.21463999203228 1
0.00846748194083455 1
0.237968771015768 1
0.112889204236512 1
0.0887865407452604 1
0.24885582775226 1
0.51005508693906 1
0.0524843996938908 1
0.169530021882851 1
0.223644704409804 1
0.233832503763424 1
-0.0130413434837422 1
0.0762724049764045 1
-0.272609174605074 1
0.123760588956287 1
-0.195532448587551 1
0.294999753539461 1
-0.0685207282281399 1
0.0734513197553256 1
0.136965975344762 1
0.477003743168651 1
0.00239283794841758 1
0.143854381862124 1
0.147509845376936 1
0.452782466330482 1
0.294678257359694 1
0.16735157986065 1
0.251143269106443 1
-0.164041864513702 1
0.00103950036815448 1
0.203971552453099 1
0.210480043104298 1
0.283717065833917 1
-0.706700572611181 1
0.156253925937411 1
0.530402872646105 1
0.377947764224781 0
0.204177110259614 1
-0.156960470614152 1
0.237447378109867 1
-0.388127142476785 1
0.0247713427597124 1
0.17911936716205 1
-0.134102349365432 1
0.0251278043252465 1
-0.171140778341076 1
-0.182709808611154 1
0.0120588087352364 1
0.0878298161500783 1
0.0254194352979895 1
-0.0237585223107974 1
0.107387980030077 1
0.259790863911429 1
0.238020017463506 1
-0.00276358947357325 1
0.213417990021953 1
0.138463801553221 1
-0.0139424545909115 1
-0.14100556995534 1
0.0974854700243905 1
-0.0535687563144841 1
0.221356168091673 1
-0.00396985965135658 1
0.34112228062722 1
0.059853014097988 1
0.429931585535171 0
0.536617797806832 1
0.353191334869275 1
0.21573583775461 1
0.0133768213253249 1
0.0861656426375326 1
0.312981152528511 1
0.0256985475214702 1
0.0370816929857587 1
0.225934883262665 1
0.258894672503108 1
0.0678066196330377 1
0.145695508158404 1
0.0741397343015475 1
0.329552093910753 1
-0.25890466183801 1
0.0996464085234717 1
0.186961871860167 1
-0.0602797210562189 1
0.375222083607427 0
-0.208842644683523 1
0.146113306302149 1
0.135750454261573 1
0.0754823899184026 1
0.40689014119579 1
0.20762371547276 1
-0.141951620001647 1
-0.0212860396860307 1
0.218082451686359 1
0.203298363744756 1
0.260403776406647 1
0.490971454789298 0
0.582965951603987 1
0.278855900099348 1
0.11397963829257 1
0.00882341634077544 1
0.57543950143619 0
0.265691063756356 1
-0.0507873892891047 1
0.130011439694082 1
0.0494264132804049 1
-0.142492865253373 1
-0.0217907457049224 1
0.216781579379116 1
0.327143423078548 0
0.399289689583747 0
0.22531857634975 1
-0.00716345605650003 1
0.121878869408158 1
-0.0522196266591832 1
0.111476399385359 1
0.312358188120942 1
-0.0614260900087546 1
-0.189478704479692 1
0.231249671157105 1
0.222097437154392 1
0.0872014532509104 1
0.0331488529975613 1
-0.0982700012805714 1
0.0764477563060281 1
0.265599749378932 1
-0.230823129118363 1
-0.216969117495869 1
0.160144988145967 1
0.116242850292371 1
0.0282449711924126 1
0.154943394196285 1
0.389283518022663 1
-0.170795126080413 1
-0.0876939699911469 1
0.0581112341986706 1
0.324013058888654 1
0.396421793582059 0
0.08240714190887 1
0.0660320811259291 1
-0.122151515381158 1
-0.167300649805138 1
-0.264386545020451 1
0.168352007720896 1
0.156729223282384 1
0.165426604862433 1
0.239997398502626 1
0.147360068113036 1
0.295401318301072 1
0.130829636590739 1
0.220081808656557 1
0.0439416171600625 1
0.0841296938661273 1
0.171344548972772 1
-0.0979719657321084 1
-0.0452523381058803 1
0.548030669211949 0
0.139739345876169 1
0.195440864270179 1
0.265072292340828 1
0.061062767305936 1
0.21797641790608 1
0.052943011866153 1
-0.102437721827507 1
0.252702943851678 1
-0.0560841328685571 1
0.39988569881862 1
0.00585737494742324 1
0.757627700152742 1
0.762932827514607 0
0.146169577201397 1
0.0645234566146374 1
0.106395071510526 1
-0.125681483341331 1
0.319990247512206 1
-0.0245521936339818 1
0.0479085077967592 1
0.00791787891478533 1
0.113102301183299 1
0.370082949226395 1
0.063233832009513 1
0.0230478134973066 1
0.0916642901000386 1
0.0720807841888336 1
0.183040052597912 1
0.377384749653029 0
-0.181865216658225 1
-0.0511425999376384 1
0.101699486294129 1
0.146540077324324 1
0.108769969121352 1
-0.0671401246298896 1
0.258100967388619 1
0.0858228682169256 1
0.231765178956755 1
0.0816662524981531 1
0.172069737193163 1
0.282885205532457 1
0.256958548269862 1
0.273908213012512 1
0.173242499190023 1
-0.229291186193733 1
0.114536953919085 1
-0.192507508127455 1
-0.0234955200428271 1
0.220181679350621 1
-0.19510083835803 1
0.110195507390216 1
0.0960848676239989 1
0.203556206947098 1
0.521345143815642 0
-0.0381828045470529 1
-0.04100582998903 1
0.12512631464711 1
0.121383077537692 1
0.33802921403689 1
-0.12570629053321 1
0.137022264106876 1
0.105746551379493 1
-0.0745499623984695 1
0.0298305601656835 1
0.101888815271139 1
-0.0915697350394699 1
0.0796911587710404 1
-0.0596748752353153 1
0.119476771310103 1
-0.0266740867368402 1
-0.0200534561318244 1
0.289798443885023 1
0.0926764879353545 1
-0.155400936580312 1
0.31711301980573 0
0.0800041769943104 1
0.00770016839224272 1
0.106010399553919 1
0.0886782888613995 1
0.166948951728681 1
0.0295001096149757 1
-0.0772310240938615 1
0.101220166003892 1
0.182057401232853 1
0.175755266932423 1
0.0129543802810184 1
-0.182578087165386 1
-0.104947949888699 1
-0.0193642777939996 1
0.586920119005189 0
0.261725352155057 1
0.0755419294752479 1
0.13686331356914 1
0.224234731855886 1
-0.0663643719380149 1
0.0952923525013852 1
0.0144725620701951 1
0.0982854614413521 1
0.382622648807114 1
0.609213977241637 0
0.0099714482146764 1
-0.00893337036679923 1
0.163603738597974 1
0.253792777883421 1
-0.0543423868989004 1
-0.0760884745341937 1
0.182875747748711 1
0.0602502792263782 1
0.0514770071020405 1
0.166202307315803 1
-0.0124082445117339 1
-0.0755675166996365 1
-0.136619301000801 1
0.265097917704534 1
0.056915730545362 1
0.469472519165295 1
-0.000686788318210944 1
-0.0410107283338903 1
0.39786573781079 1
0.410943001374265 0
0.379064585918567 0
0.0747790282245748 1
0.237505124346747 1
0.432006109178798 1
-0.0555474354764703 1
0.0268431353790416 1
0.0624678449750231 1
-0.0309241886435233 1
0.204295946097621 1
0.308053225505292 1
-0.0588392917856134 1
0.17397506284311 1
-0.060532677923171 1
0.186962710552143 1
0.408130403939787 0
-0.0500966865092916 1
0.298242789729178 1
-0.031063436478864 1
0.0518264206711785 1
0.110498733495679 1
0.349573464858696 1
0.181503692143553 1
0.0382321363430505 1
-0.0469813776777862 1
0.16379850085839 1
-0.129800016100722 1
-0.0434713318081173 1
0.35290185209132 0
0.423702518034662 0
-0.336678527791045 1
0.0131241858538736 1
0.0355028505576699 1
0.198367162122955 1
0.0856921852351181 1
0.151525527366229 1
-0.0865931471212374 1
0.118794238310686 1
-0.134161898624096 1
-0.180957190561517 1
0.423266672439041 0
0.340038676080214 0
-0.0282702065174434 1
0.208009298980586 1
-0.354401930423079 1
0.125389145270486 1
-0.0250518925065244 1
0.427975703002692 1
-0.209227276048992 1
0.113285371550161 1
0.00239291534450404 1
-0.0848460947963808 1
0.333743884518138 1
-0.121361631544158 1
-0.0687640356357422 1
0.0565766521770091 1
-0.0231546765892523 1
0.170827506682294 1
-0.0863224833204749 1
-0.00430322021176514 1
0.280566412516928 1
0.0906815794133636 1
0.0811322545803627 1
0.00777723578071032 1
0.121716573796031 1
-0.301081257014862 1
0.286152308184554 1
0.225240077580114 1
-0.0315367729640611 1
-0.140938608757403 1
0.26032996672166 1
0.11724758787395 1
-0.110851922908561 1
0.206348804672961 1
0.322543609158551 0
0.256194104442668 1
0.0589506054862019 1
0.240439689144928 1
0.468551637237051 0
-0.172739795916626 1
0.157396120582237 1
0.223807903986582 1
0.150606866569059 1
-0.0971037146089725 1
0.215939956875167 1
0.528695120794839 0
0.0442515262185533 1
-0.0778031253461852 1
-0.225349088692704 1
0.153455938096636 1
0.144272380899552 1
0.208949506077058 1
-0.0193429016902653 1
0.021204918844565 1
0.144176290903349 1
-0.38434060454917 1
0.24629860138239 1
-0.0961546491591214 1
0.223485914444136 1
0.101762716770648 1
-0.0128705625948562 1
0.216688166405092 1
0.291010218726935 1
-0.0170039723733524 1
0.0356898981577897 1
0.488177214403441 1
-0.258394763058135 1
-0.0255253299335917 1
0.138746564698796 1
-0.0896644765280074 1
0.222532383409914 1
0.184510534244738 1
0.686961568565084 0
-0.65084493923025 1
0.290626423272031 1
-0.110778126993504 1
-0.259104022725527 1
-0.116027279853373 1
0.145609039763395 1
-0.161342550183875 1
0.444353168691126 0
0.625293181861086 0
0.112055115001972 1
0.227106263947839 1
0.553690200397292 1
0.544566208354527 0
0.370615465765657 0
0.283395058783846 1
0.27156263250843 1
-0.0174264706251916 1
0.311626107746891 1
-0.206633063747152 1
0.0343701482110447 1
0.179200580157148 1
-0.0454339096370701 1
-0.0832167455426433 1
0.00441370097035174 1
0.079712792004972 1
0.393812260477805 0
0.140604432632108 1
-0.0507177757260682 1
-0.393987545485556 1
-0.0222526520580438 1
-0.247777395436856 1
-0.0134678514800557 1
0.211761647086407 1
-0.133631129408823 1
0.490196849376583 0
0.376113801053504 1
0.200534542197909 1
0.259823777128804 1
0.306502531671595 1
0.306619209858594 1
0.072003395640001 1
0.290684148875375 1
0.21317332662065 1
0.145705481079848 1
-4.7098146317745e-05 1
0.187756456621455 1
-0.00724890130037542 1
0.575287341793176 0
0.0274027068126053 1
0.167320816891156 1
0.188644045177136 1
-0.538317207696666 0
0.255281393981179 1
0.471096733310398 1
0.210719066760603 1
0.0676878591856137 1
0.373043068919227 0
0.100480426685866 1
0.00171119801780469 1
-0.180156581673123 1
0.193733562014062 1
0.495200877951055 0
0.550658765397347 0
0.0618598969143414 1
0.120379712647977 1
0.157767692851582 1
0.303840126681306 1
0.01011756188455 1
-0.089285166167796 1
-0.229561422712451 1
0.0890828533886466 1
-0.111580906960384 1
0.131213469069565 1
0.121465148037093 1
0.169703565912856 1
0.0770713472850369 1
0.239955862773268 1
-0.0348180062932959 1
-0.333324658047854 1
0.128697200484213 1
0.238795376134366 1
-0.183739730168793 1
0.537276306659832 1
0.351540517102278 1
-0.135819020699089 1
0.195167731398464 1
0.427329129421717 0
-0.253840020000246 1
-0.246815933222854 1
-0.178227135682944 1
0.349349224711372 1
0.174138533095358 1
0.17193742594589 1
-0.087126756634209 1
0.00776184539107205 1
-0.0896976512055041 1
0.458499175785929 1
-0.178329089489246 1
0.274309203013517 1
0.397837118062978 1
-0.0578147182473566 1
-0.00133301741137309 1
0.158800699556494 1
-0.341747757129485 1
-0.0213828595643321 1
0.270604054477215 1
0.490509457383888 1
0.452972128897734 0
0.0174150899891128 1
0.261084211046921 1
0.4077477687281 1
0.562992641147384 0
0.284955139856116 1
-0.344732758504605 1
-0.222409831155167 1
-0.104453848606143 1
0.120729584611024 1
0.251264087791866 1
0.13241431051659 1
0.12651995122992 1
0.278765122732338 1
0.173260922857569 1
0.212795249865037 1
0.133210332933573 1
0.289937967023978 1
0.412453028388993 0
0.218614653088737 1
0.0627789244167105 1
0.058893413142723 1
0.0644570318209646 1
0.194160579575139 1
0.654434093359987 1
-0.322135820116064 1
0.117317927599917 1
-0.134109689666218 1
0.0694125835584411 1
0.239586815382794 1
0.291680550397164 1
-0.140776751095249 1
0.109054883655049 1
0.335681797410776 1
0.10625128682871 1
-0.064500648104563 1
0.252709706509946 1
-0.080658619936967 1
-0.240563193304904 1
0.0726149729890129 1
0.0553138562646124 1
0.159562746285017 1
0.1110964848985 1
0.370671223824595 0
0.0276415999178048 1
0.270603954249192 1
-0.0525757929554785 1
0.435356698555885 0
0.151142148351694 1
0.444171547619447 1
-0.241519303295103 1
0.0499128540578041 1
0.090144007006754 1
0.134531389215969 1
0.191594932235234 1
-0.092397752585102 1
0.184151886741985 1
-0.100752428212908 1
-0.0765421981690409 1
0.294514970752175 1
0.0392036525639076 1
0.0259024518530272 1
0.147147593165337 1
0.11730821579957 1
-0.00119968023961373 1
0.235609512353416 1
-0.217944600885212 1
0.411301588049825 1
-0.0508639355930215 1
0.243072379467569 1
-0.138148287340049 1
-0.0597471678977104 1
0.0695649818734171 1
0.142143762104115 1
-0.0332169868626966 1
-0.243845206549059 1
0.421931175891662 0
0.276768178444884 1
0.586415868152408 0
0.186624148978351 1
0.403311256178014 1
0.19988289562573 1
0.34123031558747 1
-0.187683947850503 1
0.154032802367158 1
-0.287167552626388 1
0.406286475529675 1
-0.232361890442637 1
-0.231843560950168 1
0.131257263136837 1
0.22334018709403 1
0.215906220283964 1
0.0845379812850107 1
0.438869488019059 0
0.045710648797431 1
0.0178119094317803 1
0.182211493711827 1
0.369280999650622 1
0.0217506980273651 1
-0.118898563203823 1
0.128038778767559 1
0.147938632958281 1
0.2728670556291 1
0.107024859691651 1
-0.293361296256252 1
0.0956416116790134 1
0.0366346039962249 1
-0.0908360665962417 1
0.377736213485323 1
0.0804589848651875 1
0.730114283000709 0
-0.135059073453967 1
0.0725324759904077 1
0.0956853222670459 1
0.309036282433101 1
0.181925622704951 1
0.241001069999818 1
0.0994695184802857 1
0.208112816407205 1
0.262798702371805 1
-0.106790709397911 1
0.0867949359763249 1
0.00322001823830687 1
-0.23109899923598 1
0.210670120900718 1
0.148413274369439 1
0.228734233695188 1
0.162123832072355 1
0.146902205395959 1
0.193891615325733 1
0.147696473791315 1
-0.0498114126617318 1
-0.36872445871965 1
0.130755237021807 1
0.207394190701678 1
0.157290136644574 1
-0.210160592571341 1
0.143134581182209 1
-0.00246379479417703 1
0.0869535829390443 1
0.217079773544394 1
0.498718454629132 0
0.277618910048177 1
-0.17861832405159 1
0.325725213802747 1
0.0714324621540502 1
0.240641888956561 1
0.171216439712916 1
-0.413281981845249 1
0.334282205445466 1
0.169568525870978 1
0.116399697152576 1
0.323642504800362 1
-0.0568811690758164 1
0.115437101082541 1
0.0114382508385569 1
0.218716190568515 1
-0.094881449974486 1
-0.169927280664859 1
0.140819916299398 1
0.10896329859716 1
-0.243765695031687 1
-0.143589154292155 1
-0.123615671253917 1
0.129440238235123 1
0.463559689894321 1
-0.0509871588347627 1
0.191261377894509 1
0.170206298882212 1
0.420292882377252 1
-0.227481536937665 1
0.445125473902572 0
0.287984218674266 1
-0.0407616779937853 1
0.257167454359702 1
0.0521677737796991 1
0.261079027862853 1
0.433489880787457 0
0.0306741208268932 1
-0.148156797284375 1
-0.0434434385346982 1
-0.0297685638336267 1
0.179384805763279 1
-0.0217614560285968 1
0.288729571225577 1
0.146916544808367 1
-0.103575695135594 1
0.0887211252576506 1
0.241234207561184 1
0.239627524847454 1
0.290965831485341 1
0.12344166217325 1
-0.235642652301909 1
-0.283369332998468 1
-0.171125301877366 1
0.305853036807128 1
0.378601650111753 0
0.233472324494905 1
0.0382379722579645 1
0.383937542611752 1
-0.0512171843151117 1
0.387038476257134 0
0.211838528350082 1
0.0787776846427267 1
0.159458873837745 1
-0.0465753323884535 1
-0.384698624500743 1
-0.043939256448045 1
0.123564724852477 1
-0.0653978870931293 1
0.0359011590729252 1
0.212307125885982 1
-0.135729546941272 1
-0.101556007293053 1
0.142662925560268 1
0.0967463077008101 1
0.10991536107226 1
-0.12918397869796 1
0.272645105682465 1
0.00238973385702623 1
0.129817939578537 1
0.0859500635495295 1
0.251489485540307 1
0.287615799872571 1
-0.0839172211636662 1
0.0886498673681829 1
-0.0304434353884824 1
0.407191761930365 0
0.00492815419109013 1
0.0990384241727641 1
0.355077049179972 0
0.333773700556561 0
0.128053134646961 1
0.146873996031727 1
0.241748786093624 1
-0.217292878618666 1
0.471211428927528 0
-0.0378296418582202 1
-0.276408660178029 1
0.19637567922553 1
0.142860541911741 1
0.108938327967225 1
0.23829228472596 1
-0.175009302686043 1
-0.0552436368188793 1
0.0143113998819663 1
0.412325405394199 1
0.169139368155624 1
0.128753883885156 1
0.045428249750153 1
0.272180199124259 1
-0.0680598004621999 1
-0.0179898792384364 1
0.218432910639665 1
0.121496830965561 1
0.195824377558779 1
0.320939752723066 1
0.204362402322302 1
0.370101276939795 1
0.0775314782746047 1
0.21253866300458 1
0.0614645476029162 1
0.113361122388201 1
0.635733089309815 0
0.385225402236378 1
0.151972735767864 1
0.0404834778484063 1
0.0264053556649793 1
-0.0375699414459082 1
0.249850531746708 1
0.277721702574971 1
0.421931510705519 1
0.272548136492309 1
-0.0805042643916957 1
0.274288610748567 1
0.111339064551042 1
0.178310201962618 1
0.0860329074102976 1
-0.0681891391277592 1
0.618307471089399 0
0.00854784608412881 1
0.112182406112788 1
-0.0438268139605459 1
0.0806469829134191 1
0.290790011551503 1
0.543547619609638 1
0.039900304348571 1
0.072476042053732 1
0.0620118603894039 1
0.379531674708079 1
0.323786710179761 1
-0.0558204430994696 1
-0.105191454698749 1
0.203662417238748 1
0.0212758575037977 1
0.333810579834176 1
-0.111501694403922 1
0.253315170118857 1
0.0734100558181148 1
0.182313450470005 1
-0.221785351810389 1
0.164529130277314 1
-0.0318081008828407 1
0.243792964807713 1
0.106604820607358 1
0.0927540700460213 1
0.343521521776884 1
-0.0322202899068281 1
0.0391048362970255 1
-0.128678733718219 1
0.290339611576219 1
0.261960976292865 1
0.0736964768534568 1
0.235748991253877 1
-0.0968490082552154 1
-0.10305450358334 1
0.0616407926097294 1
0.426885395922832 0
0.0687689306149457 1
-0.088668868650437 1
0.11769743280387 1
0.0940789546760771 1
0.374128763837228 1
-0.031755447963507 1
-0.0166618199166426 1
-0.105757903859738 1
0.141094325283015 1
0.358216119950333 1
0.0139349741281447 1
-0.0770811810915897 1
0.211140453061285 1
0.0469283031656977 1
0.173327020910376 1
0.0425850628988657 1
0.00725819128311757 1
-0.156554321895254 1
0.357615912274989 1
0.0792286273466052 1
0.263674772368806 1
0.20717895756852 1
-0.179111114464671 1
0.395854606814952 0
0.217942611184254 1
0.343002788788046 0
0.264699199029856 1
-0.0606069793864281 1
-0.128693192637175 1
0.0920592941417766 1
0.315097258501334 1
0.322395741324021 1
-0.102201453373865 1
0.313092395226797 1
0.106220432444835 1
0.12621493129369 1
-0.19586871972138 1
0.226424193785366 1
-0.125482825112672 1
0.249359546303922 1
0.00838314369005676 1
0.107076612547188 1
-0.22404199337285 1
-0.135659888792583 1
0.128843332122998 1
-0.171350492217652 1
0.218832330141728 1
0.265232863352936 1
-0.0637292334498599 1
0.0675238114761269 1
0.284769970317909 1
0.270750779790239 1
0.116684850519319 1
-0.00500583839887464 1
0.00557434215103439 1
-0.372474091675281 1
-0.0472123007491161 1
-0.0373519576894575 1
0.133699486702003 1
0.401649800941098 1
0.23555997997175 1
0.0622336074434836 1
-0.0207160657340624 1
0.0284926727793804 1
0.0419842392288144 1
0.10854222038622 1
-0.175985079091489 1
0.314960680042111 1
0.873540446701861 1
0.17630865892004 1
-0.0657108165977295 1
0.20115732747855 1
-0.265492890825776 1
-0.0402768581807446 1
0.188224144305341 1
0.211711502994455 1
0.252679310644247 1
0.316940970388447 1
0.0402385976470457 1
-0.269695838780391 1
-0.0213687845899681 1
0.360221695610601 0
-0.0113895323174144 1
0.00958105556367535 1
-0.127502045805248 1
-0.0632589318948789 1
0.248063200566424 1
0.162002312592242 1
0.0303204524060351 1
-0.104953570783724 1
0.395398631331604 1
-0.131353972113228 1
0.168583191360291 1
-0.343841268821767 1
0.189179815025984 1
0.358239517148752 0
0.0401353867679968 1
-0.16012153969151 1
0.056124867373931 1
-0.0564338578595964 1
0.0357172394038306 1
0.554022748261551 1
0.147258897004435 1
-0.205951130672062 1
0.0288465783441992 1
-0.144799092317504 1
0.171719736804821 1
0.59692595254018 1
0.241494756173068 1
0.20158441062861 1
-0.035560415099471 1
0.169856655104575 1
0.147708685706173 1
-0.0991901780887493 1
0.21560583504314 1
-0.019667506996274 1
0.10756142355274 1
0.226783541361466 1
0.153347859957549 1
0.142128487305063 1
-0.00213230487821598 1
-0.186306142720813 1
-0.0722111959368027 1
-0.0113093076258428 1
0.00850448322594939 1
0.114470955826853 1
-0.239981786437673 1
0.34222787312666 1
0.100625415006656 1
0.230327942930104 1
-0.00327416681241376 1
0.054528883868057 1
0.0143689804242903 1
0.13909849524643 1
0.134159151769036 1
0.0611541899961732 1
-0.0407769695490012 1
0.0584187767157879 1
0.229621033110801 1
0.0257921210596439 1
-0.10067451898229 1
0.131298261799733 1
-0.0693079454649663 1
0.728586955439923 0
0.359663098878256 0
0.252746291615186 1
0.0361187007510047 1
0.157877255718041 1
0.122545636445281 1
0.493756726079627 0
-0.137461670769929 1
0.130966288208442 1
0.21569118324886 1
-0.127955529794264 1
0.198713813299202 1
0.0160800490157591 1
0.652648596719165 1
0.117823019369509 1
-0.0231701100067824 1
0.152123969289655 1
0.145852869312644 1
0.0358952582725082 1
0.506266466534822 0
0.389446361736283 0
0.0465872539840485 1
-0.0583918226409702 1
0.0419656407808544 1
0.120303560509908 1
0.19581480465514 1
-0.175263921570623 1
-0.0560101844931816 1
0.19608189481803 1
-0.0204507346236579 1
0.0920214706736782 1
0.204886614256668 1
-0.0901273122561986 1
0.16416571905421 1
0.40097829199328 0
0.388059206289144 0
0.174906532529107 1
0.158487820738822 1
0.0247839392021289 1
-0.289205278118252 1
-0.0185396701149904 1
0.0806110136250006 1
0.312062017736972 1
0.0838790790070554 1
-0.0671917146135793 1
-0.307041946427796 1
-0.0661828404021746 1
-0.122497161254975 1
0.287915313555365 1
0.299685340767987 1
0.00496969956278023 1
0.165387656961822 1
0.195323456218935 1
-0.0621273690767854 1
0.283594946728545 1
0.229090727299269 1
0.0138305553793396 1
-0.426437631178955 1
0.39185755528957 0
0.420786135761658 0
0.14879020690987 1
0.325922507405121 1
-0.0792307548761799 1
0.0405849919028606 1
-0.555992203572061 1
-0.0658590280254083 1
-0.15755213835898 1
0.0134680447042993 1
0.0669711150423663 1
-0.394583643080749 1
0.219598386733262 1
-0.16085542272212 1
0.330638380809264 1
0.551712495691288 1
0.116996684524488 1
0.205615146126426 1
-0.191044579339332 1
0.0154476551974323 1
0.505363806126342 0
-0.0391019841380127 1
0.0119760906782308 1
0.190012515983005 1
0.402932792659767 0
-0.0179130772911372 1
-0.228590638147131 1
0.235121630719762 1
0.0226154704992072 1
-0.156678011421115 1
0.0972875205996924 1
-0.202792078818927 1
-0.0508890254718574 1
-0.0541931913501249 1
0.365381048975576 1
-0.0619416962409175 1
0.0467910948433028 1
0.230758479314663 1
0.0810352925583876 1
0.0507927465641027 1
0.298746917347725 1
0.274764235799187 1
-0.0907338371294685 1
0.249474614974876 1
0.245380492754268 1
0.0760721835990192 1
-0.251914362781303 1
0.329633065774735 1
0.0359059005093842 1
0.218128644862766 1
-0.238525119742011 1
0.396157892902428 0
0.0662414310457274 1
-0.113592219519547 1
0.185270326808826 1
-0.0753792451745502 1
-0.0774801506658247 1
0.329549357533536 1
-0.00834370729875156 1
-0.109480395075367 1
0.0458527936435508 1
0.430268619424704 1
0.326092694001196 1
-0.24089971867042 1
0.358407531144556 0
0.184154439432929 1
0.00115654996936334 1
-0.0181752231914085 1
-0.210617808179662 1
0.177163292394897 1
0.638893688223348 0
0.445453521883284 1
0.561174069707795 0
0.0533231463007957 1
0.491367883500681 0
-0.0770112117246389 1
0.0522186151212206 1
0.243613382160289 1
-0.0470247017606509 1
0.0456283931294096 1
0.155448289052307 1
0.00203030846650587 1
0.46660897655806 0
-0.0537908904274657 1
0.147521990031602 1
0.0413045336939617 1
0.242967181792157 1
0.0365563267756571 1
0.116859166988159 1
0.235506757116428 1
0.0914341407449553 1
-0.234855424932146 1
-0.00982902462990579 1
0.324791390514416 0
-0.204646074110043 1
-0.289165515529781 1
0.197737399880292 1
0.141757803233375 1
0.379395724155665 1
0.173588042014687 1
0.56862049364554 0
-0.0486103295811687 1
0.0440954039966736 1
0.113913389618214 1
0.146057748763546 1
0.024941305389367 1
0.253681775427122 1
0.0945075979973463 1
-0.0746410586440306 1
0.0889382797043222 1
0.518039812881687 1
-0.0361970321939201 1
0.243417975522714 1
0.101881030768259 1
0.0197059836120108 1
0.0935832714897351 1
0.738220684345108 0
0.339473115843337 1
0.321438246683551 1
0.206611502901959 1
0.188032242252789 1
0.0873600237895597 1
0.0401395950761457 1
0.10193982614471 1
0.535513424805632 0
0.314759146135354 1
-0.079532195770423 1
-0.103518503781512 1
0.241990617369071 1
0.368091995643773 1
0.0972780966686274 1
0.0740030392836972 1
-0.0238241736805865 1
0.164636859775033 1
0.31485733683525 1
0.144471309759265 1
0.0490394987546363 1
0.150171159432176 1
0.418088738991041 0
-0.0292898369050081 1
0.26310083303187 1
0.156378093864154 1
-0.067444650995621 1
0.323322317776623 1
-0.0910963347790853 1
-0.165272658396773 1
-0.111153191270912 1
0.420028160904971 1
0.516181642681966 0
0.339986064364411 1
-0.318709407800503 1
0.21934145122115 1
0.128385805627562 1
-0.0216171668025518 1
-0.0946959399230878 1
-0.00928545777606429 1
0.154696975005491 1
-0.0259584859303849 1
-0.00222020005966727 1
-0.466915858155061 1
-0.101681184075066 1
0.200052316463151 1
0.108950505794052 1
0.282941833120606 1
0.182381775250495 1
0.168239609746452 1
0.272421462454687 1
0.215457501490174 1
-0.00690764563717205 1
0.382628223963205 1
0.230903338209989 1
-0.07735069867431 1
0.130537723895917 1
0.292746427656835 1
0.288461125367407 1
0.235619921466068 1
0.1857132335098 1
-0.321943055029609 1
0.137113713481762 1
0.245165093656704 1
-0.185269229658896 1
-0.0301653024006942 1
0.729441588972298 0
-0.645746174912163 0
-0.0247952421632836 1
0.322496921083456 1
0.282085779124089 1
0.00799809839006822 1
0.243481096483182 1
-0.0478823914026645 1
0.732955175067564 1
-0.116205593756853 1
0.377333542897884 0
-0.11447189609136 1
0.201928475246931 1
-0.124061817453876 1
0.134504714476817 1
0.0255931885752089 1
0.248878585186313 1
0.0679204172533766 1
0.0161563929704373 1
0.392933839644404 1
0.0332835962187266 1
0.269273581585605 1
0.139717936054533 1
0.0430828628826803 1
0.172455983176038 1
-0.193355744484489 1
0.292277384468831 1
0.269597976544634 1
0.116268815646228 1
-0.0676938156683902 1
0.346708976679389 0
0.124668712742706 1
0.116219790985734 1
0.0935501445406578 1
0.246812350877602 1
0.506372718704178 0
0.123588810396757 1
0.306035842539061 1
0.612482260735625 0
-0.191070295063817 1
0.142426976566428 1
0.0392679267754015 1
-0.148370535857756 1
0.119008379191771 1
-0.263679033233468 1
0.0887308398877705 1
-0.0785052351491269 1
-0.233289645185767 1
0.365635249394443 0
0.366522119947799 0
0.17440245056396 1
0.241619847404527 1
-0.0747586094038034 1
-0.0148275984277435 1
0.270154631919779 1
0.303079075737881 1
0.223093161342922 1
0.184297448934154 1
0.0664423361316122 1
0.10681807805433 1
-0.0594736231501744 1
-0.0649240250671568 1
-0.0882067273817202 1
0.135617851324348 1
-0.0236134672545473 1
0.26301067326175 1
0.0346346376435182 1
0.166422165825453 1
-0.495201849189609 1
0.120075528854172 1
-0.225101942033377 1
-0.281619547137479 1
0.348908833198867 1
-0.226354422571818 1
-0.00150597675498429 1
0.139084237228386 1
0.320028237050656 1
-0.0946604257780016 1
0.0888613599024903 1
-0.10235159284317 1
0.213038541725973 1
0.0475950440153417 1
0.0160325602571046 1
0.00360640188416871 1
0.179514007538097 1
-0.0334978429343393 1
0.0648471013369502 1
0.174284983775004 1
0.224743428935928 1
0.108218184501511 1
-0.0728897263192854 1
0.145856676725086 1
0.305670319769813 1
0.286070399361412 1
0.475991553555872 0
0.163497788452079 1
0.174035094220386 1
0.132750849296676 1
0.17324629458405 1
0.491664437982779 1
-0.165179746178709 1
0.249598079725498 1
0.33186974118446 1
-0.0853398893794184 1
-0.0883743197300397 1
0.157177659935029 1
-0.292734446222884 1
-0.0970768709007227 1
0.121928533788079 1
0.0338361329785015 1
-0.339734034421406 1
0.436435873065998 1
-0.141164375286986 1
0.0830508876029629 1
0.225678164856027 1
0.199627761294139 1
-0.276466483752438 1
-0.0585407183997988 1
0.0913606281701548 1
0.161391910092689 1
0.245055269488316 1
0.239416003494869 1
0.0957026568208262 1
0.432465760860524 1
-0.0512628673531736 1
0.173944320369953 1
0.465034252581409 0
0.185409814491801 1
0.226449133255071 1
-0.190358934282296 1
0.10360653926787 1
0.39573914911281 1
-0.431834398974115 1
0.2682875094772 1
-0.0933288084675848 1
0.613307981834893 0
0.173609941210459 1
0.112794688890005 1
0.143494084893973 1
0.194888587463977 1
0.202075289550055 1
-0.0391178443784346 1
0.0280654024160421 1
-0.0341766056799726 1
-0.062451769579402 1
0.143864858286951 1
-0.440286013026297 1
0.112824543912637 1
0.0159608666673672 1
-0.194695995793253 1
0.17604263251381 1
0.195046691216076 1
0.287252087420199 1
0.0929143432077316 1
-0.130940480275915 1
0.358909324618159 0
-0.0387083325819846 1
0.194280857325716 1
-0.461283318349283 1
0.223748766658201 1
-0.110869836263723 1
-0.177790269489323 1
0.0172621275679552 1
0.579843304533057 1
0.259711228046385 1
-0.0386378438141894 1
0.069639619351246 1
0.295192654797019 1
-0.309745364457786 1
0.0361300858395679 1
-0.171564597954512 1
-0.0640008029558945 1
-0.392594576547814 1
0.415522550035093 1
0.224321720924052 1
-0.000586248940813119 1
0.211328714061997 1
0.279372420906168 1
0.276917642204711 1
0.208901065880466 1
0.200390510407812 1
-0.0818865654284969 1
0.0850253128189001 1
0.174640300532566 1
0.0244737924837844 1
-0.0810269011225331 1
0.193891854648622 1
-0.265414076754342 1
0.199173779606797 1
0.333797118537672 1
0.157717451111129 1
-0.00796201863328085 1
-0.0499280478971423 1
-0.0148611683860559 1
0.199965685280649 1
0.561566433400655 0
0.401542603359839 1
-0.215040215038972 1
-0.0941063967260585 1
0.187219543339472 1
0.331641991270542 1
0.364489149130496 0
0.198156248650463 1
0.210026125205671 1
0.225610022523374 1
0.268088608874661 1
0.297401976803989 1
0.185932539271489 1
-0.068664480814242 1
0.491722446733768 0
0.29951384082377 1
-0.0208791063375393 1
0.158110169357576 1
0.0533663508038914 1
0.164879551394334 1
0.466255436129848 0
-0.0334728332734381 1
-0.0699917578699532 1
-0.26598563904603 1
0.0307032438436466 1
0.267960754073695 1
0.0246015883495619 1
0.0170288673894326 1
0.404463298977206 0
0.206741256710047 1
0.127773715277468 1
0.211044414146387 1
0.17506459546465 1
0.0728558287766844 1
0.214351399741698 1
0.0570514303800171 1
0.293784197707222 1
0.155376436337026 1
0.140001515033725 1
-0.19629326457631 1
0.100618149023584 1
0.348058775667121 0
0.196761758478174 1
-0.417419471056127 1
-0.0616376438566298 1
-0.0539670414835239 1
0.628558388760365 0
0.214037007416371 1
0.00855567085246031 1
-0.0800791421456716 1
0.120881179992212 1
0.178676823258639 1
0.14003297356245 1
0.281967364926828 1
0.0686777288993109 1
0.184254515987585 1
-0.00504381262708357 1
0.138513379054263 1
0.464363046282795 1
0.0949574836059917 1
-0.0531364010030408 1
0.138762330251353 1
0.479055309820723 0
0.299522793783591 1
0.706787891177373 0
0.484513925827325 0
0.100783612631674 1
0.0309844976733802 1
-0.0376152710510558 1
-0.00956173312489342 1
-0.122874333781976 1
0.289198169062343 1
-0.00251658194262194 1
0.124991655234153 1
0.192976404070815 1
0.0860650366627444 1
0.0175303403865837 1
0.125856413266783 1
-0.322031028465024 1
0.249406799411164 1
0.136646695211095 1
-0.280970596950241 1
0.138606106270616 1
0.299345081067075 1
0.394593581615215 1
0.00587985005714448 1
0.133377346543166 1
-0.0467665822517752 1
0.335329530361971 1
0.101800612439847 1
0.0994718408120641 1
-0.246464640239361 1
0.282856332660944 1
-0.0859619794410195 1
0.0575066769946277 1
0.334980591032724 1
0.177008710171252 1
0.0378565823355592 1
0.273980086605408 1
-0.126801798376276 1
-0.201594957093326 1
0.358061401437922 0
0.286494295921426 1
0.318795985776609 1
0.407158549255678 1
0.0883189559010608 1
0.170186629986488 1
0.0349824815744979 1
-0.016017149952516 1
0.578335725266278 0
0.128641442425136 1
0.165808330476509 1
0.315624373452695 1
0.345127718037311 1
-0.469637851613965 0
0.312824345984271 1
0.000689683935005441 1
0.109404721611675 1
0.295622444500832 1
-0.0324983581027735 1
0.120555768424786 1
-0.254146612836749 1
0.184612019440803 1
0.282346601425818 1
0.119632359362051 1
0.100829259842821 1
0.0140662061184652 1
0.198550302275533 1
-0.0418995228401126 1
0.0148750042857224 1
-0.0583273000870994 1
-0.17819126245517 1
0.613693069609812 0
0.307023401911452 1
0.0708424387941491 1
0.0271400941867348 1
0.0185746599423226 1
-0.13183124609186 1
0.190550878392487 1
0.335932774707924 0
0.199807893787039 1
0.340100129682593 1
0.061931279056034 1
0.0647958945276572 1
0.331451697309491 1
-0.0931163072045186 1
0.320867374537452 1
0.437770613169054 1
0.130086104444369 1
0.210674457725285 1
0.0765693695368867 1
-0.140314773472554 1
0.095074287877408 1
0.0583780827377051 1
0.338065947799845 1
0.189269365078988 1
0.0995857857725929 1
0.0657321983405567 1
0.584164974233602 0
0.110084440964319 1
-0.214793426061686 1
0.271644906079953 1
-0.112784513808826 1
0.213915180875609 1
0.451869778913675 0
0.161665311949546 1
0.12290984609424 1
-0.0751212621564012 1
-0.235047927325095 1
-0.00122196681578306 1
-0.00997741058971511 1
0.348298204536841 1
0.0713285715748394 1
0.263014780730191 1
-0.203268179783662 1
-0.145138301745383 1
0.126207511546654 1
0.0289710625728889 1
0.206887937183141 1
-0.0129108201669632 1
-0.114744242835096 1
0.103856686193363 1
0.0537197994358267 1
0.420797950764191 1
0.425711209128785 0
0.0802539420650901 1
0.288338912944692 1
0.180502401181842 1
-0.0810037876315374 1
0.151308208700587 1
0.385244877980229 1
0.041809188489658 1
0.211370443638299 1
0.311718826774785 1
-0.054615402508643 1
0.139166218704591 1
0.157699473282833 1
-0.31835002585026 1
-0.125831515843978 1
-0.107537670738191 1
0.141294280389923 1
0.243143838892085 1
0.092242009272018 1
0.0772343631916609 1
-0.217408499148205 1
-0.119661288016209 1
0.290607388660209 1
-0.689613427824485 0
0.207234059062169 1
-0.0638253768096939 1
0.276461927824701 1
0.217469279405101 1
-0.327340245775282 1
0.397159574563601 0
0.206925974365244 1
0.232393012070423 1
0.0932795289110176 1
0.264672583236543 1
0.144683364534617 1
-0.372124596338449 1
0.0428308147419539 1
0.0959410176086094 1
0.0723107126895212 1
-0.0280610794521143 1
-0.159981881028368 1
0.0829654731953751 1
0.319279729870098 1
0.0914463220081992 1
0.103392335824606 1
0.314733186552542 1
0.0058611535099813 1
0.17190003086556 1
0.700397056910177 0
0.0394059413101895 1
0.35942259776427 1
-0.362215207963238 1
0.468063787151733 0
0.00588713108766328 1
0.419406361564792 1
0.234784896574302 1
0.383323316711243 0
-0.0808014803368007 1
-0.242881787662814 1
-0.0357425998680306 1
0.0714757012291822 1
0.301135460959411 1
-0.0357043748627174 1
-0.083735776445858 1
-0.058946099519913 1
-0.0782761609031329 1
0.1501367454368 1
0.341571311932332 0
0.191718594813493 1
0.161619048587329 1
0.0829486414877229 1
0.236014941322919 1
0.431181968020786 1
0.16633799137027 1
0.248251340082561 1
0.544450088620201 1
-0.144541758518341 1
0.125684317647429 1
0.432338058353775 0
0.404698665863729 0
0.206638240625588 1
0.0552600718469933 1
0.163464808147859 1
0.130912473854883 1
0.446545614146763 0
0.273525364651806 1
0.398257098573342 1
0.0387339215222237 1
0.290842805266822 1
0.147854309279086 1
0.350756869772157 0
0.501489789432909 0
0.165545644958705 1
0.115270804843993 1
0.041942004835664 1
0.0870746732903679 1
0.186615343026028 1
-0.023144006511349 1
0.264877895157649 1
-0.0286934642268377 1
0.20808029209804 1
-0.18119595814437 1
0.276636136870345 1
0.355527784016398 1
0.119021437660842 1
0.0564576294910826 1
-0.0531759368770284 1
-3.85431366892938e-05 1
0.107508952331525 1
0.165126279872309 1
0.494262362835504 0
0.589512818646791 1
0.0392484902619175 1
-0.107519113928173 1
0.177844923341456 1
0.299277601935303 1
-0.0301718421467083 1
-0.111707089323609 1
0.246710066508304 1
-0.0541616299021929 1
0.18441696124297 1
-0.594220249854096 0
0.16906864947947 1
0.10012477453771 1
0.032003869357887 1
0.055583826127107 1
0.302764513008367 1
0.341461762082385 1
0.200282074609906 1
0.160772422545298 1
0.259402322893233 1
0.0438061095989831 1
0.189070961194612 1
-0.00478161674775088 1
-0.256302652601911 1
-0.0207923008729058 1
-0.0433889467512653 1
0.443081788152361 0
0.163355572476475 1
0.0240108023976289 1
0.239342831179302 1
-0.134556129081056 1
-0.0163420931702649 1
0.252273733363928 1
0.137513958731006 1
0.00371922197364422 1
0.248507949712928 1
0.396305014982982 1
-0.129600626124489 1
0.225076753848933 1
0.177765554204492 1
0.238466472391536 1
0.195963222229572 1
0.225662707851361 1
-0.0844379794556756 1
0.00145508724804952 1
-0.158832577731391 1
-0.00859958899824315 1
-0.0179152606420043 1
-0.281343202571784 1
-0.000470245802798707 1
0.146422364480502 1
0.348413717884718 0
0.0155071744710003 1
0.0685015571386331 1
-0.234521999855453 1
0.275980623277191 1
-0.257224191980189 1
0.0776466072002687 1
-0.136567873978631 1
0.0168212708025143 1
0.110990513594384 1
-0.117327928204626 1
0.200323484293505 1
0.301740950959383 1
0.272320247268634 1
-0.0600482965359105 1
0.0859225142578808 1
0.137340095448107 1
0.0109394830144159 1
0.00310054587868262 1
0.127095187179337 1
-0.187082238480723 1
0.385249369299672 1
0.248387257578661 1
-0.0207674128500418 1
0.349011360076958 1
0.172655381149693 1
-0.396088883308395 1
0.0505660548384497 1
0.375215471646837 0
0.121165890299248 1
0.127034055988313 1
0.290016451693242 1
0.694635471046007 1
0.0479557696267266 1
0.0208229207130851 1
-0.102353012080528 1
0.675643892932927 0
-0.0554411057832217 1
0.0548619006751238 1
0.122506251362658 1
-0.0313214583896327 1
0.0176532858063021 1
0.0670451262074037 1
-0.312817714951659 1
0.125678808294651 1
0.152986961954933 1
0.112173140027224 1
-0.0106268263278655 1
0.0494457823094114 1
-0.0588091698030165 1
0.00501985797294471 1
-0.00423440231123001 1
0.470816568609124 0
0.0960762084258504 1
0.177105428277798 1
-0.153706225353363 1
-0.300812691879035 1
0.168369631800993 1
-0.00655043950218579 1
-0.10316802458645 1
0.162688363030241 1
-0.179253033630112 1
0.204379015075442 1
0.13890595539638 1
-0.0442168508013107 1
0.099071193649339 1
0.222505239360328 1
-0.0952541537632498 1
0.0838999838487264 1
0.0684506126340337 1
0.122605382068747 1
0.177169180038141 1
0.234827168867402 1
0.412474453210714 1
0.10433090682917 1
0.151208311901103 1
-0.0410758171579379 1
-0.0403879096669189 1
0.120021179333502 1
0.277639343290456 1
0.118036215359588 1
-0.0791113864264434 1
0.150758848041661 1
0.315195834876814 1
-0.0535346537942975 1
-0.0636575051088412 1
0.193591140005788 1
0.480628751169398 1
0.348884058677807 1
0.0524466387567689 1
0.293399456965879 1
0.258698592377367 1
-0.102508582697231 1
0.25439808830877 1
-0.0477801405354033 1
-0.197147467337066 1
0.495442264047139 1
0.45698193959004 0
0.123910858959674 1
0.143498585247779 1
0.211587622543355 1
-0.0151219728078405 1
-0.0937183776900895 1
0.209995582081028 1
-0.0259576411659009 1
0.259338323800763 1
0.203805765673207 1
-0.0254595483259459 1
0.407163539121562 0
-0.0842967334569924 1
0.223182389076201 1
0.381539287275485 1
0.261212007877698 1
0.129695818627815 1
-0.434047159305916 1
0.103851462203499 1
0.506544674009884 0
0.174964370400521 1
0.519727977739293 0
-0.209810279599539 1
0.3573713941744 0
0.128602843611471 1
0.190983238158849 1
0.217260231570506 1
0.0303504223846022 1
-0.0759725855923667 1
-0.0088989981606649 1
-0.0813516208955204 1
-0.0977433696889138 1
0.125526148329829 1
0.212971730259697 1
-0.0533805897899116 1
0.328436367841691 1
0.260891114462706 1
0.207221072573506 1
0.261671748354255 1
0.161153942892013 1
0.349997015980067 1
0.552047569704162 1
-0.143008771428236 1
0.242507356694129 1
0.411450541290615 1
0.112412814949418 1
0.353105327545348 0
0.0865216533848944 1
0.0976680384693485 1
0.531281855512825 1
-0.0831235402228233 1
0.506303237532222 0
-0.144474493959479 1
0.0721500978545871 1
-0.0208276048179354 1
0.0221653941658893 1
0.448796393629154 0
-0.100667037769906 1
-0.0170677940992186 1
-0.316652327117923 1
0.139081572633092 1
0.0438501754716896 1
0.279240771400471 1
0.0370190677287747 1
0.087883049540696 1
0.365559594226382 1
0.0325889674016767 1
0.317875157499265 1
0.245228891606688 1
-0.0896588823446564 1
0.175964650006242 1
0.13639235294771 1
0.28758440946141 1
-0.0110361836149966 1
-0.0287822761450492 1
-0.228657597455168 1
-0.0282531442035731 1
0.0948141859162071 1
0.320921884259768 0
0.496198365534656 0
0.289126181279731 1
0.265073226954721 1
-0.0954295902345005 1
-0.0485283696279563 1
0.153699793972025 1
-0.0273774844627789 1
0.164412039793832 1
0.328459595358174 1
0.267399241344821 1
0.298356788550541 1
0.12471592570063 1
0.241272597171027 1
0.0838311324028502 1
0.454424935235718 1
-0.0901243816209683 1
0.48369558748735 0
0.317277266066225 1
-0.0150152928076728 1
0.161515663065399 1
0.26679406635434 1
-0.12032312646928 1
0.440033705398872 0
0.179639637940522 1
-0.0249313272102645 1
0.338378778179449 1
0.600536876730435 0
-0.0112485131813021 1
0.0845144763250795 1
0.489477829279778 0
0.19162312888946 1
-0.0803288804860305 1
0.067697100099217 1
0.249315520027107 1
-0.257284512685554 1
0.296744308267961 1
0.382030802937947 0
-0.00418376808469442 1
0.140841137566604 1
0.420321027924766 0
0.563966197657751 0
0.0117567619318645 1
0.277556333039915 1
-0.363745998113679 1
-0.0189889964054565 1
0.0209439143970381 1
-0.203778449843199 1
-0.108368878584825 1
-0.236423346947783 1
0.226690599110477 1
0.280022973254359 1
0.170786329972512 1
0.00741823347451263 1
0.389223323489535 1
0.364980593823545 0
0.217187383921395 1
0.0967542769015644 1
-0.0987011859241183 1
0.12597040516861 1
0.17823880657405 1
0.368305937556111 0
-0.371102976493976 1
0.444642033175202 0
0.61496560390781 0
-0.158377649645732 1
-0.368197319128817 1
0.0694605952216335 1
0.21844217198974 1
0.0903654983779751 1
0.0522122143418564 1
0.19003718329287 1
0.190574119126548 1
0.123910216925764 1
0.0878896653751252 1
-0.00793566878479714 1
0.0092712290812652 1
-0.0972438865234028 1
-0.129929156491525 1
0.168569737300418 1
0.287098317959862 1
0.0299275378919331 1
0.345804241986127 0
-0.0741746847013642 1
0.0543599702987782 1
0.0439412671959123 1
0.154812838051982 1
0.0252894903633419 1
0.18636448014842 1
0.15503019025713 1
0.218678321192542 1
0.40882416586238 0
0.0443612583102922 1
0.00870458241106613 1
0.373864621336428 1
-0.0429796834604018 1
-0.0902171624623251 1
-0.169509154394763 1
-0.0290132695355583 1
0.242073728018072 1
-0.0230142050288706 1
0.118010254383163 1
0.0249632274358001 1
0.111178573418275 1
-0.0574306152100621 1
-0.0880366858480447 1
0.321071680792686 1
0.183940429607423 1
0.0930150384658442 1
0.0712038901954959 1
0.371224327123134 1
-0.414294570655492 1
0.520313777020811 0
0.0840070937477177 1
-0.257962144237294 1
-0.1513971877117 1
0.365183378111162 1
-0.151656716417914 1
0.443280753604404 1
0.236390958736233 1
-0.295223248150789 1
-0.164327953728976 1
-0.065667474525244 1
0.228603346142519 1
0.453937488849753 1
0.135174903759958 1
-0.0944268363783703 1
-0.0345616073231963 1
0.434344985627749 1
0.0471593885198641 1
0.239284984099301 1
-0.0619486666929426 1
0.227592883760583 1
-0.306111873734819 1
0.126579656431031 1
0.302733080175574 1
-0.169502916055908 1
-0.0312227696668123 1
0.143240162260643 1
0.294354299759156 1
0.123854021890594 1
-0.148539412439535 1
0.227965407899751 1
0.31947168663151 1
-0.11127824256969 1
0.125170875695765 1
0.110543237106937 1
0.137811849436495 1
0.0164859564193432 1
0.0357724926125938 1
-0.0504299095233567 1
0.0148416707417544 1
-0.157476201385076 1
-0.126525311076685 1
0.514572814599581 0
0.0719916064742619 1
0.0338072465651205 1
0.125805149051761 1
-0.0653864746195372 1
-0.21238771076334 1
-0.154447793394788 1
0.212511857321158 1
0.513375361165103 1
0.16052449414529 1
0.185600657387667 1
-0.0617385898813769 1
0.293878849110612 1
0.229193706705806 1
0.257170095243862 1
-0.113719284514868 1
0.111940384821502 1
-0.402991291700766 1
0.178539295018063 1
-0.446906076097377 1
0.269881176597097 1
0.025040986165428 1
0.167696733122633 1
0.369380904613351 1
0.345318008434107 0
0.227927711835286 1
0.244603926396922 1
0.0304208560114328 1
0.119616124541563 1
0.0515960369221934 1
-0.212248027035265 1
-0.204718985938967 1
0.0545689261901284 1
-0.0733390841278821 1
0.282167966677034 1
-0.111089671019652 1
-0.363236782337847 1
-0.0177925386472241 1
0.198567327474983 1
-0.0109726706157597 1
-0.131154184003623 1
-0.0316564433543151 1
0.309926287321489 1
0.0281265670670943 1
0.24020750912835 1
0.163266962693655 1
0.376370859063039 1
-0.189137245478381 1
-0.0988448092635497 1
0.451734399943551 1
0.235197242688647 1
0.211600824340446 1
0.199180338050922 1
-0.198818522899611 1
0.171157723226314 1
0.335026156808932 1
0.422387356188449 0
0.00897601209427831 1
0.172390862110787 1
-0.111900470733561 1
0.0763638132661158 1
-0.371035378575813 1
-0.0464956083243594 1
0.376000019430038 0
0.366116385307153 0
0.474030250362 1
-0.0298100574039779 1
-0.0859533954942009 1
0.224827475088507 1
0.404626452927825 1
0.564566339056795 0
0.396225847383786 1
0.0355439841553562 1
-0.198715833797603 1
0.169979634554523 1
0.0411616747272751 1
-0.0210496785516437 1
-0.013330170816668 1
0.00688700078762187 1
-0.110693790449212 1
0.142542086612147 1
0.213098067804513 1
0.111945164325197 1
0.250370836922708 1
0.202859785656775 1
0.132449931909294 1
-0.151792311175415 1
-0.00552658947292833 1
-0.134731417962757 1
-0.0618945093962338 1
-0.0350553039538857 1
0.277440831107085 1
0.081993486484019 1
-0.0802269572130331 1
0.183791684678983 1
0.340316152403262 0
0.0571032123088437 1
-0.0503505778361105 1
-0.335678898776146 1
-0.273714172016275 1
0.561184045024276 1
0.113363767863574 1
-0.195542187573444 1
-0.0773173673702501 1
0.143809681889202 1
0.0103815404482322 1
-0.172945446623331 1
0.0435484036296939 1
0.329066230523333 1
-0.140315250128441 1
-0.122399340546347 1
-0.104967983393445 1
0.318818260543167 1
0.114427025309508 1
0.299838208679452 1
0.347124779741414 0
0.151996953587765 1
0.0266566079111215 1
0.084559852891421 1
0.0774077151597694 1
0.146595832235698 1
0.135496177372665 1
0.291484386073295 1
-0.0455161796266877 1
0.29768492875609 1
0.138622831157933 1
-0.162387302981964 1
0.601739509973721 1
0.231622980653748 1
0.431518649662484 0
-0.015843362651668 1
0.154326893869557 1
0.151165349010956 1
0.332949387655535 1
-0.0624081393099147 1
-0.112185133054512 1
0.229386449372673 1
0.324583450360351 1
0.305612626745195 1
0.125927859983401 1
0.0337078654804426 1
0.0483912464348279 1
-0.250726710868105 1
0.0330166784695577 1
-0.0694294992396717 1
-0.0652163160373649 1
0.137624839918296 1
0.301309700553329 1
0.111789603328209 1
0.0421947781262633 1
0.0914143188208592 1
-0.0249601852496576 1
0.312310064083924 1
-0.0575346341609511 1
0.175304213587966 1
0.0341814824858318 1
-0.0230436034386349 1
0.035775463944144 1
0.199120890608256 1
-0.0369756652485096 1
-0.0816688730488299 1
0.173637884015517 1
0.438016877584788 1
-0.0285337016806209 1
0.0243429323752432 1
0.0125893586414119 1
-0.206696264441913 1
-0.177203220959778 1
0.0911895038981744 1
0.419152690973273 1
0.256426452013443 1
-0.0140397565966447 1
0.195399138003505 1
0.295318473294361 1
0.204123546296239 1
0.170611700423907 1
0.409393337197022 0
0.0353623022728169 1
0.0555054909189696 1
-0.0456263177736543 1
0.237345490572854 1
-0.237251785517764 1
0.308277540348361 1
0.231766128449847 1
0.0968962960903091 1
0.169537008363222 1
-0.203859365340398 1
-0.0764080584665848 1
0.246654842233295 1
0.217010810906442 1
0.256144900844466 1
-0.0808579580343853 1
0.158040584307891 1
0.380266953398319 1
-0.0109310902497245 1
0.196261319900984 1
0.20175782305579 1
-0.00183202907938733 1
0.20961027483138 1
0.0345780142643907 1
-0.160808165751283 1
-0.234122717164795 1
0.358889080116264 1
0.212210991339431 1
0.390096138244036 0
0.160929289964505 1
0.355609567790667 1
-0.0624740563527732 1
-0.134618383760369 1
0.129984619024912 1
0.184442277870895 1
-0.130552945837582 1
-0.13157773230206 1
0.0259983686653692 1
0.441708407391659 1
0.163721271213824 1
0.446460335316346 0
0.441043166110377 0
-0.196368340503099 1
0.251500987885818 1
0.162156474797225 1
-0.121518907087347 1
-0.0902105319058373 1
0.0692839782619328 1
-0.0246121181052962 1
-0.117951067828985 1
0.170754314120369 1
0.50803388145979 1
0.109286186980691 1
0.245423961640051 1
0.375311539831433 1
-0.180775494677549 1
0.368457809405545 1
0.274584939155479 1
0.303976834109585 1
0.253533694560553 1
0.170503004373995 1
0.0277043702271873 1
0.0558527948227142 1
-0.0261005649564749 1
0.405031180461205 0
0.0350503492295156 1
0.0459393429576573 1
0.319455657156054 0
-0.116793357800392 1
0.114595818861748 1
0.191328464876744 1
0.0590967888695745 1
0.32779900276846 0
-0.231778500145526 1
0.356412067086838 0
0.527399079008819 1
0.230286733077911 1
0.308851348819826 1
0.467804735936959 1
-0.0682684614507903 1
-0.0875613060651652 1
0.285400473217992 1
0.00869081330346655 1
0.0270557298880964 1
0.135623153972407 1
-0.0277674743369928 1
0.378425159882489 1
0.0729820683615816 1
0.0637471478587776 1
0.38727992134209 0
0.142104940103174 1
-0.183980567843203 1
-0.0272456349093316 1
0.187558313131538 1
0.101334259750863 1
0.0539834723746286 1
0.246085328295199 1
0.267915246732527 1
0.00278127162677075 1
-0.137406592144826 1
0.413414663696332 0
0.147252972555331 1
0.109143888071691 1
0.0715196084496602 1
-0.0443642202507058 1
0.00998678922036037 1
-0.120810627348711 1
-0.0443582901704342 1
0.548816832106812 0
0.0926991067259944 1
0.241472571024953 1
0.0566373958301183 1
0.225533910890994 1
0.0527203092494944 1
-0.0656821481197562 1
0.0277064189009723 1
0.0294841309013964 1
0.0795173307569471 1
-0.203130553388647 1
-0.0325061691846451 1
-0.0801729496011342 1
-0.0545015815475081 1
0.249719109861503 1
0.205377984687006 1
0.12795066670312 1
0.113020441092633 1
-0.0706117574400118 1
-0.644838411669143 0
0.264475989414527 1
-0.054432829404959 1
0.140819616105626 1
-0.123387611031343 1
-0.0776713523548153 1
0.613552936565147 0
0.200684689873316 1
0.0220341007035382 1
-0.0884099101211673 1
0.217030737795735 1
0.243962245272691 1
-0.0348472391222907 1
0.157746057423909 1
0.297800381977541 1
0.0568021882053974 1
0.396736993109108 1
0.0657749494509207 1
0.530440380163812 0
0.352576450317445 0
0.200765876650543 1
0.104847841414839 1
0.0852596482746966 1
0.172717842931407 1
-0.00900407066456162 1
0.19963657947535 1
0.234224940180105 1
0.121317310673072 1
0.331809194624921 1
0.36158568029813 1
0.348635610251112 0
0.164830149003945 1
0.149575650681206 1
-0.0984945239566497 1
-0.179795990257862 1
0.0522749733627579 1
-0.170056195663448 1
-0.015277787719134 1
0.377701337083119 1
0.158360624494744 1
0.091986417203595 1
0.207365999007529 1
0.180602413876784 1
0.229026501196355 1
0.325684412511135 1
-0.00612045797077958 1
-0.0930337799649872 1
0.0802258513753289 1
0.431823209491934 0
0.202363566755174 1
0.154962147229294 1
0.011689846802037 1
0.0261596029815447 1
0.201786681000901 1
-0.0524866531637036 1
0.0150506163221193 1
-0.118805830822344 1
0.440943283429118 0
-0.145485786167832 1
0.356976439215987 1
-0.0643435454677552 1
0.10506114636148 1
-0.226854754435551 1
0.243470000126194 1
-0.364268462245741 1
0.168892377497254 1
-0.0198567587619931 1
-0.0872387043741074 1
-0.110455382503778 1
0.129066376949277 1
0.55261655935021 0
-0.195880291260762 1
-0.0882535644307845 1
0.282743312293825 1
-0.383049793285346 1
0.226532986078041 1
0.57153499404765 0
0.0384782664596511 1
0.191041904741461 1
0.297457443333652 1
-0.300295432671288 1
0.274770753888442 1
0.0184875607784318 1
0.200229403523724 1
0.317667469316727 0
0.0755846144052812 1
0.122201564622433 1
0.449470724436841 0
0.154103492205722 1
0.266696925308394 1
0.21523604862613 1
0.191293567137879 1
0.0972328281306221 1
0.20728493770967 1
-0.104836483786848 1
0.0855830327846662 1
0.35968599932552 1
0.0548316128267455 1
0.161299158457522 1
0.136327703601145 1
0.405767642071843 1
0.0793098437221412 1
0.425797649171036 1
0.133311460555209 1
0.122701264485539 1
0.227468458426009 1
-0.0767592030009943 1
-0.522378986274826 1
-0.293574751055994 1
0.500542391990144 0
0.0542950954219374 1
-0.123705874915496 1
0.542930679831835 0
-0.220331735802236 1
0.0483238478108271 1
0.176996583367936 1
0.0626034093106271 1
-0.0924871307689589 1
-0.0955592538194583 1
-0.239195854562484 1
-0.0696802873828339 1
0.126154469746562 1
0.166624801355265 1
0.363162535710732 1
0.465288558481144 0
0.0340160505362463 1
-0.0749099314063065 1
0.0186948889036178 1
0.20619281942956 1
0.0740966054709428 1
0.0936007287067694 1
0.183714635313488 1
0.246182361758551 1
-0.116087798748011 1
0.115689533410303 1
-0.0584476614651005 1
0.169817037646695 1
-0.152984701454647 1
0.351374125466073 0
0.229959290172572 1
-0.0127214660138858 1
-0.0598765136945262 1
0.00363547321928477 1
0.371015106159455 0
0.00846647151697463 1
-0.231549624753263 1
0.174633339268439 1
0.393894639463081 1
-0.153536189977188 1
-0.0169269620003157 1
0.119202125733707 1
0.0874286783174772 1
0.224673012639803 1
0.120020865596118 1
0.277447275918077 1
-0.199021440990831 1
0.186068516097328 1
0.334051425680168 1
0.0545704798664212 1
0.25137479855083 1
0.157551096416097 1
0.0995898681810381 1
-0.0250483509863675 1
0.0128364222146431 1
0.080991195784542 1
0.371036463617061 0
-0.0568947602829215 1
0.154086256392729 1
0.221586277005337 1
0.345389286538635 0
0.221226308294338 1
0.144050778939275 1
0.298506165052183 1
0.187523582355763 1
-0.0429684641755926 1
0.110940352604803 1
-0.10613439459084 1
0.00437481857160181 1
0.0313213594961804 1
0.249223805190064 1
0.526701595517123 0
0.208043640604515 1
-0.102717024607454 1
0.454667433075918 1
-0.20646940783803 1
0.451291199624927 0
0.122135726718685 1
0.00615720991438803 1
0.20866525356372 1
0.140318230463989 1
0.0438333793655204 1
-0.129680687053408 1
-0.190645991845757 1
0.101561874669576 1
-0.277993577900873 1
-0.0688221322517982 1
-0.0642115138291904 1
-0.303435095907059 1
-0.0769928759667868 1
0.0268443920586508 1
-0.00624175291230902 1
-0.298619833085024 1
-0.104607824552018 1
-0.034162551789786 1
0.50535091014411 1
0.190017143399735 1
0.371824678829298 1
0.273430570064036 1
-0.0370750397568741 1
0.0226404214740984 1
0.207594850538723 1
0.380844468273463 1
0.0715184044881388 1
-0.116480338827538 1
0.086476542333034 1
-0.11061237562104 1
0.0947931397420336 1
0.0935486853867973 1
0.188848851127816 1
0.0244466864365027 1
-0.0366993782923669 1
0.451999134346428 0
-0.0780911836200536 1
0.297175378178962 1
-0.0812243509267711 1
0.189293709355782 1
0.560525117202206 0
0.298042897431639 1
0.201401068230429 1
0.278816472999812 1
0.352632374421543 0
0.0915795566744881 1
0.0942117867676336 1
0.0285686778191824 1
0.10957493371146 1
-0.193490127537145 1
0.0589375012788929 1
-0.0815209417324289 1
0.152920025127772 1
-0.100179609543435 1
0.113109710339919 1
0.266796691218814 1
-0.0914732396161243 1
-0.1550427152896 1
0.188025553933124 1
0.417683531470567 0
-0.123715898497671 1
0.289782548868406 1
0.0554195945035695 1
0.0489503838391904 1
0.19105687142486 1
-0.134436274389757 1
0.255320002403705 1
-0.0252865247973011 1
-0.260363597967802 1
0.246898354475058 1
-0.139669020532463 1
0.137116019376565 1
-0.0168475966464975 1
0.148623503381606 1
0.178268612032921 1
0.0377149991783099 1
0.143677280879111 1
0.249901002783854 1
0.112593226813065 1
0.564650393635276 0
0.36055507195077 1
-0.00402103731990221 1
-0.129866457289122 1
-0.307784122158618 1
0.0146105483837982 1
-0.03735924100934 1
0.344787117269832 1
-0.100501746429738 1
0.00541175180962493 1
0.213834837615822 1
0.248133428242853 1
-0.169535821374004 1
0.028912261386229 1
0.241823823860467 1
0.156713759061267 1
0.157134966047243 1
0.146968557055922 1
0.0263341397036657 1
-0.0347591108341614 1
-0.0964616579445426 1
0.0390674792414371 1
0.224695439176227 1
0.31235870669273 1
0.157769614389248 1
-0.0825772047863646 1
0.047507353002416 1
0.255183176359953 1
0.153821729080761 1
0.290287865457667 1
0.321314058677953 1
0.187463895471805 1
0.00103371963107785 1
0.0668612302705687 1
0.282454249217942 1
-0.164838676663519 1
-0.322342119802895 1
-0.0396259531005161 1
-0.561848626124546 0
0.295743325159854 1
0.470268189168524 0
0.0175391562660613 1
-0.0363966230452178 1
0.0147294501112676 1
-0.174099707668631 1
0.267356999322349 1
-0.281740001377505 1
0.207249117983882 1
0.356435978064715 1
0.19132326644228 1
0.236254365769045 1
0.0492617642819981 1
0.595373686010256 1
-0.0892881466285405 1
-0.0303099196654707 1
0.0972445586138078 1
0.12622796551667 1
0.144311464400338 1
0.251279127467449 1
0.158812313539689 1
0.225383044837911 1
0.0191149089074315 1
0.347258915704437 1
-0.0699489175088311 1
-0.0524921131989819 1
0.184845250419793 1
0.254869340811045 1
0.135259580189168 1
0.145113735967549 1
0.0377342426733985 1
0.242857589871601 1
0.261508145338533 1
0.391811773002797 0
-0.0510404897301498 1
0.114063926703334 1
-0.0300224820522948 1
0.165054115850804 1
0.0502975418705658 1
0.25365376069346 1
-0.0823616429899081 1
0.153616240791679 1
0.00621778110145685 1
-0.333013578806652 1
-0.139246414973573 1
0.144485796734701 1
0.11932624386433 1
-0.258962142606717 1
-0.0816175140728114 1
-0.0363440548830956 1
0.114182168051736 1
0.219009150027791 1
0.349692041361225 0
-0.102485467981495 1
0.168196074493298 1
0.187547410128768 1
0.143647471634419 1
-0.191419769869296 1
-0.0934394622021032 1
-0.080618392801582 1
-0.0250816343443855 1
0.0839740293536348 1
-0.011788448928552 1
-0.183917253854174 1
-0.135275176704249 1
-0.337648487648693 1
0.140266999769011 1
0.329844934900957 1
0.0197558459452623 1
0.0504666516579223 1
0.067308264432832 1
0.241477326824976 1
0.0446943596048491 1
0.0735765697754225 1
0.0477717652254043 1
0.134684830661393 1
0.201855143377247 1
-0.0356813372396857 1
0.416699734305154 0
0.218896575198825 1
0.0455217349209638 1
-0.0326952883936924 1
0.0619787289127703 1
0.289954641679854 1
0.0862232233502703 1
0.0374350772502365 1
-0.143900311824902 1
-0.0550550594008857 1
0.409584740691712 0
0.126490887228959 1
0.179715010360287 1
0.218312772863757 1
0.213665450703906 1
-0.158604050015859 1
-0.0659836875189314 1
0.172904718598327 1
0.1742262481814 1
0.212408671026783 1
-0.0814237277893055 1
-0.0887924254371241 1
0.322146426951085 1
-0.174523936333591 1
0.38762540172151 1
0.175742074648635 1
0.255441350456889 1
-0.218599735256548 1
0.0320232671617339 1
0.19963559889396 1
-0.118919479856616 1
0.0267874850960046 1
-0.215890973943676 1
0.0552040303754026 1
0.0534451861366238 1
0.286638080196079 1
0.0394004705569511 1
0.0963238927955753 1
-0.0316711408235733 1
-0.0197598477516588 1
0.209568902889347 1
-0.196211602518635 1
0.0107990485168514 1
0.0959507431963853 1
0.305616541443528 1
0.0302348326843741 1
-0.0549425536539974 1
0.0168287562604584 1
-0.487549193403147 1
-0.0916185150227718 1
0.169518273069984 1
0.0159054872751019 1
-0.0274587099693931 1
-0.115012314480961 1
-0.130822273910314 1
0.0803000614226665 1
0.439819714896129 0
0.242628668428682 1
0.162973231516379 1
0.0313855765366907 1
-0.157418867723908 1
0.0305165707267143 1
-0.059311589503672 1
0.299642508854525 1
0.315105109603325 1
0.238962006487563 1
0.246896118694749 1
-0.0336705926568468 1
0.12862449691515 1
0.686280304904675 0
-0.153312046236484 1
0.0709360168862963 1
-0.164744860360419 1
0.165522470418578 1
0.499957682230459 1
0.0175424571517035 1
0.0830716430339832 1
-0.103044103979749 1
0.316027049997837 1
-0.113080926511972 1
0.227644042494542 1
-0.14842582916065 1
0.187807219696876 1
-0.432070759740495 1
0.0792409255619486 1
0.165242487251133 1
-0.197992883992839 1
-0.109673006135169 1
0.0107588706482717 1
0.00380021977146746 1
0.111634766661034 1
0.147708466196479 1
0.110427021757727 1
0.444530541428398 1
0.395797801340806 1
0.342389924281895 1
0.0364711689486752 1
-0.051357570585344 1
0.267363982243833 1
0.274483312045844 1
0.070643341297965 1
-0.199047346660048 1
0.0614890352359204 1
0.00832725699914882 1
-0.0297569606261758 1
-0.0274699581676031 1
0.0121491865196838 1
0.210053873619652 1
0.0943644688586825 1
0.12127778862507 1
0.145072932268357 1
-0.389496041116914 1
0.466507995335648 0
0.107153415470682 1
-0.268201025476601 1
0.16547486017588 1
0.342965630310758 1
-0.0679728970394041 1
0.0640377579067542 1
0.0209351349822914 1
-0.129941933146034 1
0.183850643053184 1
0.145688191074923 1
-0.0437303058615469 1
0.063941508007508 1
-0.0181724188286849 1
0.156087145455062 1
-0.0682669428374146 1
-0.230092778918357 1
0.305253969436655 1
0.108922231181351 1
0.0159228272479222 1
0.411988109851123 1
0.304882537344422 1
0.341059889358136 1
0.350420075761093 1
0.0704638261019852 1
-0.159028207627065 1
0.401698969350064 0
-0.246527291267142 1
-0.0423655250232285 1
-0.00476526042609211 1
-0.124483684678763 1
0.0362245518847641 1
0.0540369464474218 1
0.159946493765366 1
-0.0339662390455846 1
0.36297114721375 1
0.246809810362315 1
0.158085239418631 1
0.118795712622348 1
0.287643757102905 1
0.116003949276208 1
0.212757796704769 1
0.0635811218173406 1
-0.185683955729452 1
0.538165300858678 1
-0.0031361249223671 1
0.295687623621503 1
0.295558619877749 1
0.14013567581399 1
-0.262319618721606 1
-0.120402003802572 1
0.170708677329432 1
0.27928003153695 1
-0.226909132755894 1
0.0934367314344848 1
-0.109976457622659 1
-0.20074405194353 1
-0.0925670670583523 1
0.055882876076219 1
0.0870578189448163 1
0.155943237227623 1
0.373308154954816 1
0.0756543090861262 1
-0.0507348754511927 1
0.527948733506136 0
-0.121545564285859 1
0.3562193402924 1
0.159853921240863 1
-0.267328746262794 1
-0.0559363014903192 1
-0.329190580914231 1
0.0244966470936248 1
0.0564838410533025 1
0.0278810980101927 1
0.305472098796783 1
-0.205533332754567 1
-0.0341205602412679 1
0.0747789183997652 1
0.334318198901125 1
0.0893925484590193 1
0.0908339910104517 1
0.086477024440337 1
0.350558870290067 1
0.152105278387566 1
0.30477929807503 1
0.0227446157274328 1
0.181896375987834 1
-0.364814291679725 1
0.0627505095257171 1
0.242929170938671 1
0.0576512550835291 1
0.175852931520737 1
0.33677446665966 0
-0.00860248483836969 1
-0.076370356890832 1
-0.262751519553561 1
0.131371247267554 1
-0.0767464004169343 1
0.31129278688378 1
0.177211798365452 1
0.0350063716645526 1
0.317538726087562 1
0.282339649278273 1
0.151373819644953 1
0.595575263671248 0
0.380780322122148 1
0.382245162687945 0
-0.0986012178662221 1
-0.0857194787021199 1
-0.0142636158455328 1
0.285304948706877 1
0.0707567122399368 1
-0.170543020847746 1
0.191935454323541 1
0.473965027560056 0
0.0395596076910893 1
0.024215226548161 1
-0.131771770537086 1
0.10426237615045 1
0.221715745036634 1
-0.18645245133272 1
0.242192079859727 1
0.560755168068185 0
0.0869948250862516 1
0.380663985740881 1
0.0528740701926325 1
0.168527207742022 1
0.181242555530531 1
0.367388798323874 1
0.202611220953055 1
0.561645255117294 1
0.123237431679041 1
0.250247202276034 1
0.0999804923710421 1
-0.0224182860888005 1
0.562676404814738 0
0.0945800129736225 1
0.336163526144803 1
0.367675673427431 0
0.215692017982191 1
0.27322909497623 1
0.137777260693364 1
-0.000766235406454527 1
0.103805466867043 1
0.218212346261471 1
0.212318457917276 1
0.284306724974651 1
0.197967923014564 1
0.243062880062612 1
0.108326308879471 1
0.435339690278074 1
-0.130104064137572 1
0.228727866617872 1
0.0105670172419266 1
-0.110637359166565 1
-0.0274606656251488 1
0.368358167263359 1
0.158996066794542 1
0.0317157601044578 1
0.235761610576718 1
0.195515875978167 1
0.124679145314589 1
0.174533159733611 1
0.108788741748464 1
0.105837815608566 1
-0.164696163167444 1
0.142120836694697 1
0.362721661515486 1
0.16453146234002 1
0.270514530387248 1
0.268366847428545 1
0.108089186968868 1
0.252462572292082 1
0.00814514884234728 1
0.0539576198930976 1
-0.0548232721374777 1
0.14183985969602 1
0.396894362462607 0
-0.0631307837495004 1
0.0150670294036329 1
0.340028306225124 1
0.261438989583071 1
-0.0675702719437992 1
0.146181270398863 1
0.0211750846363328 1
0.473647418137297 0
-0.0558643934517035 1
0.203603071464569 1
0.293874306282465 1
-0.145612536017327 1
-0.00293128515705689 1
-0.0266641364002033 1
-0.238016211302131 1
0.0975310240422524 1
0.323757441336953 1
0.166517384400147 1
-0.206148572850241 1
0.411490792001008 1
-0.0539987985452606 1
0.287712917177328 1
0.253637354096058 1
0.0915700765673678 1
0.0508172622862601 1
0.154341339118065 1
0.389177864598742 0
0.0842826462250261 1
-0.225157941235052 1
0.0255379514494279 1
0.289921509320522 1
0.310104242688967 1
0.320334051384916 1
-0.00210748530281481 1
0.0242461761189525 1
0.277205318367302 1
0.415237483384117 1
0.034321994084907 1
0.0130143945378952 1
0.019841534837349 1
0.323597078857122 1
0.122923459848299 1
-0.132095786129657 1
0.217946580124441 1
-0.228585558245254 1
0.0534662642079362 1
-0.117859023483894 1
0.189468572618463 1
0.254905049202527 1
0.101417700002828 1
0.125234195967663 1
-0.0675039987291719 1
0.127370896525542 1
-0.305260619013313 1
0.188003481390265 1
-0.0425998956933349 1
0.125738997751743 1
0.30801923712721 0
-0.0185564434182348 1
0.259247929285991 1
0.0629147024760035 1
0.0217656645467858 1
0.120073201192238 1
0.307831174106997 1
0.278743353851181 1
0.083606299578315 1
-0.291979547013535 1
0.163891997443211 1
0.28468685196385 1
0.360836289650652 1
-0.110363768548393 1
-0.0662123431650455 1
-0.0549846461139082 1
-0.00156632296597026 1
0.145833290938909 1
0.227485117277977 1
0.312330388232995 1
0.136119974352587 1
-0.147172562121544 1
0.0643290799499418 1
0.167727627328709 1
0.0271566514792185 1
0.209533309781532 1
0.116654182203541 1
-0.0927406513798878 1
0.323478590737247 1
-0.0131645229557533 1
0.196079104045954 1
-0.0480859463307817 1
-0.206297964031225 1
-0.085977471760532 1
-0.168948250191661 1
0.211818690452131 1
0.213660860791888 1
0.562012435618763 0
0.236092241645891 1
0.114179762401945 1
0.00571593866048013 1
0.0509697767830923 1
0.457562117085238 1
0.290808798535377 1
-0.150555923409983 1
0.158039335980794 1
-0.106144479976748 1
0.166805087047966 1
0.168242066312032 1
-0.021099294636897 1
0.32210191811909 0
0.116286683028747 1
0.186465921267523 1
0.0558024955868171 1
0.283011665645291 1
-0.138793075918412 1
-0.253938633431498 1
-0.107124627040126 1
0.383153977137951 1
0.0567494613548683 1
-0.0182954651030739 1
-0.0525070829169412 1
0.155901631610455 1
-0.236575356475923 1
0.179608114284511 1
-0.411392778848172 1
-0.130749816283846 1
-0.0187691478882236 1
-0.16509828851325 1
-0.0662310597862714 1
0.238236979190914 1
-0.146603296986472 1
0.127267871447796 1
0.328631763955879 0
0.15653396645882 1
0.152895031858344 1
0.371153984024765 1
-0.0482446389479215 1
0.215548027568893 1
-0.046626710000792 1
-0.0246358803940259 1
-0.0325058659899395 1
0.299222786686287 1
0.436701581336338 1
0.464466593957541 1
0.414423823295768 0
0.0224286055008257 1
-0.0221056564793565 1
0.130916113977461 1
-0.0463643243029178 1
0.0575663808131285 1
0.277172385841378 1
0.544677988411073 0
0.338955088640701 1
0.0943738234603603 1
0.377030516121231 1
0.158073308656454 1
0.188992150749831 1
0.375268081335216 0
0.478955895339529 0
0.436216819783261 1
-0.232534364848258 1
0.28637991756007 1
0.262679047129975 1
0.133619260510778 1
0.279977007046035 1
0.575220211805162 0
0.327190343858601 0
0.0518538369358464 1
0.307903985302929 1
0.259276996689204 1
-0.0562777607426224 1
0.0843964258331561 1
0.0761640082083879 1
0.0968392048231045 1
0.0553896439277816 1
0.0577801159304968 1
0.108117416850127 1
-0.0969092489604271 1
0.437428939773 0
-0.0176847094416377 1
-0.219963258517802 1
-0.290881716788894 1
-0.0529101060670492 1
0.0472432420568948 1
0.357724747844879 1
0.0281319166675592 1
0.0241506559506921 1
0.273701197958522 1
0.634098355373456 0
0.182833861637456 1
0.172156555557428 1
0.208108811640229 1
0.0954636314357533 1
0.258437804163754 1
0.0557624520792604 1
0.024675686613801 1
0.353164641190833 0
-0.0765432109005655 1
0.0854116330945441 1
-0.0345362793216667 1
-0.130589785741181 1
0.11668210517044 1
0.162275836995292 1
0.223290366657312 1
-0.0800909236530239 1
0.460168665673633 0
0.0981433330989135 1
0.410806742836119 0
-0.19847518986406 1
0.127853523408029 1
-0.27519941640929 1
0.0677455987100191 1
0.0441447361705505 1
0.138477877128358 1
0.344878910188718 1
0.0476213420890395 1
-0.0196052733722337 1
0.330161558040306 1
0.136057821413743 1
0.251956039384308 1
-0.0504582398783235 1
0.103770336614919 1
0.227532049473566 1
0.123497869453611 1
0.158478862557081 1
0.0957400290172594 1
-0.109335773419787 1
0.306444192710692 1
0.311073129364906 1
-0.101215029833985 1
0.0134713345089359 1
0.262424066293889 1
-0.114946485500133 1
-0.0419249268564162 1
-0.0338842732679064 1
0.441954566077626 1
-0.391152430613051 1
0.256001410348981 1
0.410826245965984 0
-0.214453174342972 1
-0.0706319533153577 1
0.062949839977719 1
0.306696371931293 1
0.113877805341699 1
-0.318453155615889 1
0.00530420483716804 1
0.224487509606076 1
0.256852848066632 1
0.494355478539776 0
0.159465000229268 1
0.187091157329275 1
0.259477341955066 1
0.251663654122682 1
0.134080514532884 1
0.25249288190921 1
-0.0650968663315332 1
-0.065893034172693 1
0.132645326518122 1
0.402524692612343 0
-0.000297550236249607 1
0.00307262650379627 1
0.0064202115866043 1
-0.000191721181471566 1
0.0443495668700503 1
-0.112375390193825 1
0.0812807541112936 1
0.0667314896310252 1
0.410463069123492 0
-0.0930660691924255 1
0.210039389524506 1
0.364641562360608 0
-0.02051990032456 1
-0.0130849924224412 1
-0.0538995352673083 1
-0.0771862086404574 1
0.131862732272318 1
-0.0228091811519019 1
0.0579142952952474 1
0.142648072602224 1
0.115270849735505 1
0.479989051542646 0
0.491379173780564 0
-0.292889933176602 1
0.242610252015818 1
0.171462276617134 1
-0.149974342545062 1
0.265260418182356 1
0.240598102214591 1
0.272737457925591 1
-0.00825450741208973 1
0.186144648850908 1
0.236787251773085 1
0.0292950522855523 1
0.159437443997964 1
-0.0171225783622485 1
0.118563463422039 1
0.404537969430511 1
0.265136807021583 1
0.194386476318049 1
-0.176014806508763 1
0.080226861345887 1
0.195324402187729 1
0.192109105510635 1
0.133290866594641 1
0.00882456899454542 1
-0.146106486318729 1
0.139292146482491 1
-0.196408864346538 1
-0.0655905183512814 1
-0.0603421135981185 1
0.131168058656397 1
-0.0825389329566829 1
-0.0301962918592679 1
0.300061666486369 1
0.358901884723251 1
-0.107740135518422 1
0.244563301767321 1
-0.115341738325616 1
0.223927370797022 1
0.290034931427748 1
0.102496875447144 1
-0.0457572236549679 1
-0.10028516362656 1
-0.196395043555096 1
-0.00740065412858597 1
0.0730449654064474 1
0.139407625787488 1
0.0527952316611404 1
0.0306971435766396 1
0.634527666293128 1
0.145116205176446 1
0.42200881297923 0
0.359183741409131 1
0.0681598110828941 1
0.39092843943011 1
0.103882103297068 1
0.277730319178353 1
-0.210862004995356 1
-0.0962071819938411 1
-0.0622671623320885 1
0.22413286845782 1
0.00801828652750981 1
0.419983852740707 1
0.412431283126891 1
-0.00536487726097703 1
0.0559088121999912 1
0.0272634200863505 1
0.350782985496614 1
-0.172217169833291 1
0.00897547665759401 1
0.186391790751806 1
-0.195034619320147 1
0.302208050228704 1
0.319840130321889 1
0.377180649437037 0
0.17206281884501 1
0.29654583071465 1
-0.140673348280167 1
0.323587747428251 1
0.171144396326379 1
0.0723191608297299 1
0.0589944233715731 1
0.291704023731073 1
0.0337890237592541 1
0.0829306977152781 1
-0.148543922958045 1
0.202340473944344 1
0.303424122276474 1
0.500436670828298 0
0.0882411137832075 1
0.185526817170611 1
0.32158459358031 1
0.111961119468924 1
0.00264046421905144 1
-0.0512431318605977 1
0.0651576726224017 1
-0.200919114507602 1
0.39404417090318 1
0.411428519617852 1
0.396878589867622 1
0.0809752543271429 1
0.0632422177561589 1
0.234594715469726 1
-0.16631683880092 1
0.238032803514027 1
0.18824847142614 1
0.0657408924255778 1
-0.0185334732852053 1
-0.122408429093413 1
0.183489819938582 1
0.00442057651203203 1
0.0391844345759521 1
0.279787101179245 1
-0.217458789153171 1
-0.0383952829953499 1
0.187576307012543 1
0.264415008711224 1
0.159898776618921 1
0.133249608067576 1
0.118894228577645 1
0.422919166470879 1
0.158003021454714 1
0.219424286746233 1
-0.00187151356541687 1
-0.310701932154613 1
0.351370202176084 0
-0.408226075625779 1
-0.0350635907622113 1
-0.0368769525452811 1
-0.191777339146248 1
0.0550010242613581 1
-0.323216456183214 1
-0.117547885032909 1
0.0919379194737441 1
-0.289911435100752 1
0.0944144181201546 1
0.15472630780849 1
0.0658925972682918 1
0.132002744843035 1
0.055034425820242 1
-0.235832417974203 1
0.10806303994278 1
0.207674067597126 1
-0.124644588947019 1
-0.12011204601502 1
0.0897281832444816 1
0.508728176967463 0
0.0231182064402902 1
0.156547653962706 1
-0.18720941261804 1
0.211213294137169 1
0.113178071824736 1
0.14593241508542 1
0.494179435444005 0
0.418371668064643 1
-0.071622273666522 1
0.0474587472079346 1
0.172139847346982 1
0.0509080871841213 1
-0.110742186896761 1
0.118362014606432 1
0.0814495768383321 1
-0.0272769131488841 1
0.0674577569640982 1
0.210865047278886 1
0.486699076243816 1
0.017518861790699 1
-0.177810512725353 1
0.222343219120471 1
0.327432705262733 1
0.437265781184832 1
-0.0311137952410862 1
0.160851693515203 1
0.542074026973355 0
0.468181540051019 1
0.0296009602682445 1
0.187768533944127 1
0.112047336815755 1
0.0650613562542607 1
0.147590883228602 1
0.226574429409938 1
-0.0727991698350765 1
0.332768145307922 1
0.197800173532264 1
0.322907780034485 0
0.120909031087599 1
0.288489083552979 1
0.0700758532867077 1
0.0376228760841177 1
0.32514963761328 0
0.199193666905449 1
-0.0768073909315991 1
0.0494698803579958 1
-0.0919770191187488 1
-0.0619003707253626 1
0.149971522729083 1
0.248878297693994 1
0.316990751240627 1
0.128979331346422 1
-0.010179065304116 1
0.107308043029518 1
-0.0810288824985786 1
0.0199695261855083 1
0.0896217722772984 1
0.422246366945725 0
0.274735395535636 1
0.0223247564617043 1
0.362662274428785 0
0.251222871666521 1
-0.0185601290016826 1
0.290190088785814 1
0.188138875442474 1
0.0489666908917063 1
-0.0495598206767915 1
0.381781812273574 1
0.403220408858446 1
0.297345861370376 1
-0.229653621196436 1
-0.0642334286128679 1
-0.059307480185984 1
0.0371219826194584 1
-0.352618186885289 1
0.146040904312301 1
-0.0724218926875778 1
-0.112821116696251 1
-0.220755540437997 1
0.0683493987498304 1
0.252187550540963 1
0.0256742642087457 1
0.138841481508602 1
0.369942016134105 1
0.00820949384236151 1
0.283352449181357 1
0.0101302918384296 1
-0.0407389740645471 1
0.243226447037997 1
0.0697519328779962 1
0.220098451926484 1
-0.0220394254992684 1
-0.126493537731067 1
0.367081061286282 0
0.263705687212903 1
0.186861573412177 1
-0.00794047713554214 1
0.197087396091139 1
0.246712210000232 1
-0.265985962341276 1
0.246572596624738 1
0.211339497078784 1
0.0104721301676198 1
-0.261007736827263 1
-0.0260928677982495 1
0.127409334878283 1
-0.39283000738804 1
0.240838565926925 1
-0.0555988390753037 1
-0.040059974035216 1
0.0810467669038807 1
0.20488085594743 1
0.192485356263244 1
0.134355757449157 1
0.143479351298442 1
0.00834551541420071 1
-0.186229107082749 1
0.256480384333729 1
-0.0214953241808795 1
0.238819958097303 1
-0.041848175171305 1
0.24196660165173 1
0.146660162739288 1
-0.0964792559738384 1
0.285971025696487 1
0.196326759225389 1
0.128763128969225 1
0.254085522473092 1
0.153549883797121 1
-0.207865152861789 1
0.374459338085754 0
0.448180630674919 1
0.379440136507684 1
-0.137956987567595 1
0.334145051120449 1
-0.0726887658748028 1
0.665869081548312 0
0.406162953422857 0
0.109887683589134 1
0.0826059265399715 1
0.150490307885977 1
-0.143342746996528 1
0.450202155684303 0
0.078561285226779 1
0.279161365340744 1
0.303781811214049 1
0.245307967095781 1
0.0394632066132333 1
0.217553769743655 1
0.613000055545336 0
0.387665839427783 1
0.226462672213734 1
0.130617873905475 1
0.175642760901385 1
0.0550012260505503 1
0.53316263494188 0
-0.0521365978919758 1
0.197474803486316 1
-0.214438550736822 1
0.257701128370395 1
-0.0979518489225009 1
-0.0899611250673361 1
0.0805862107165178 1
-0.089555274072658 1
0.657319591745683 0
-0.0360565123447508 1
0.224658636014651 1
-0.109091062242053 1
0.302975688940664 1
0.00564247860986154 1
-0.0407816150665294 1
0.259826659230485 1
0.459591648192908 0
0.0211483240457318 1
0.237926544086737 1
0.206327445705452 1
0.102199141211836 1
0.1944304416359 1
0.276074800144747 1
-0.139008758629513 1
-0.423625694598022 1
0.350965116051426 1
0.505274480814487 0
0.0132312920113933 1
0.267036621022022 1
0.0945527570222634 1
0.147550770261615 1
-0.0596303622468268 1
-0.0221777775790895 1
0.121738174555916 1
-0.071080350165204 1
-0.6289924398359 0
0.252384643524374 1
0.118879802460917 1
0.00966150231187412 1
0.00214341526425348 1
0.3024154098582 1
0.00481890704107589 1
0.204462264407098 1
0.101781426421381 1
0.292617528966504 1
-0.0129639061295009 1
0.0933715110433332 1
-0.0162724258318972 1
-0.274724716520414 1
0.281386166248912 1
0.00596279750135147 1
-0.0175410908867769 1
0.156076544621699 1
0.312457611029557 1
0.372522800056445 1
-0.0253351029922811 1
0.153645693151613 1
0.196514360537676 1
0.406149350136179 0
-0.20023775101341 1
0.187321766350558 1
0.0167402152474946 1
-0.0737063398143234 1
-0.124586052300635 1
0.571203994966888 0
0.234727190533694 1
0.304039460952126 1
0.212226857469377 1
-0.207967965980941 1
0.00497649821022622 1
0.74284293014615 0
-0.0814130890150096 1
0.182412154196999 1
0.102384377478048 1
-0.335647846522817 1
0.00717434707477059 1
0.41019594059649 1
-0.151352389879549 1
0.120324397664598 1
0.357082808475402 0
0.217270328433868 1
0.0759765220783252 1
0.206063880892581 1
0.00622932039257921 1
0.159289844924247 1
-0.11924090899327 1
0.447515804989855 1
-0.107707104640821 1
0.175561020264563 1
0.412587984053317 0
0.230198044737247 1
-0.00245713593649663 1
0.0832167936107642 1
0.0521888030271997 1
0.159611546468831 1
0.0253487301735338 1
0.0986824370969766 1
0.193156278719859 1
0.247834080164282 1
0.0718919840376123 1
0.309237602645012 1
0.379155836502405 0
-0.0309275692878663 1
0.370575917498062 1
0.200269397383799 1
0.12149423489237 1
0.113051500137882 1
0.631015383807341 0
0.21523244082199 1
0.659636052909444 0
0.134743061739441 1
-0.115971856985363 1
0.226214899818968 1
0.138751637842781 1
0.225516050495031 1
0.078976501871173 1
0.484715281133629 1
0.0283178883070159 1
0.283673935499699 1
0.0412544874449306 1
0.231552946385611 1
0.317203268492356 1
0.128547385604517 1
0.144720180727232 1
0.32776499935183 1
0.341680025647121 0
0.166780259421719 1
0.265124330412776 1
0.579663639744065 1
0.139114872837466 1
-0.0124416430247727 1
-0.137407789090031 1
-0.360431292478851 1
0.138360752738465 1
0.130099731441902 1
0.404237971549659 1
0.0994803857676322 1
0.111291487975456 1
-0.170240070626897 1
0.131698305575268 1
0.235741569923757 1
0.184486165827508 1
0.119185442321515 1
0.0389970047596306 1
0.153844352517859 1
0.339871934850349 0
0.157170905913579 1
0.392876759898072 0
-0.0921102632431787 1
0.219466083028287 1
0.304235735562237 1
0.0624395841066302 1
0.0837104126894974 1
0.268453921126094 1
0.141628192849162 1
0.312940758897595 1
0.000156062400831679 1
0.134915971775216 1
0.121561484519874 1
0.0339386135584419 1
0.0110724827630789 1
-0.0023899499663464 1
0.328484803709605 1
0.372037380986821 1
-0.209509501937365 1
0.0915949691871131 1
0.0297938854244437 1
0.169869106611924 1
0.20318337178178 1
0.100258566195382 1
0.108197424839314 1
0.0386054755026938 1
0.119756236060406 1
0.228810688467146 1
0.209737557004265 1
0.0384124650630026 1
0.180887869395033 1
-0.186516882673488 1
0.267100117550753 1
0.109591180632124 1
-0.0413696527935829 1
-0.123606479282911 1
0.0951042856607913 1
0.169173435958281 1
0.159992707020919 1
0.23244905938494 1
-0.0312540049059538 1
0.15887458788246 1
0.14391083637567 1
0.414271829280075 1
0.297679249731279 1
0.303246875558941 1
0.415293483048734 1
0.116093965952766 1
0.227334453697801 1
-0.0472222343155964 1
-0.0919936062792705 1
-0.0365541404081923 1
0.0558597067527697 1
0.0878391363983536 1
-0.0512956378808536 1
-0.0732793646033121 1
-0.219242219667735 1
0.0142365038855022 1
0.175027554805196 1
0.286978996934843 1
0.124814736846183 1
0.265082238905914 1
-0.0950996772913073 1
0.211841997079423 1
-0.240345167479023 1
0.548624535698762 0
0.0118762823029541 1
-0.295066210554882 1
0.151822803503911 1
-0.0097119441723927 1
-0.094075407512694 1
-0.182649841909734 1
0.295653924837571 1
-0.154620144548855 1
0.098586512133171 1
0.190422138878774 1
-0.0273330501811743 1
-0.2729033537473 1
-0.0154550073198848 1
0.0888647104729218 1
-0.041055666645157 1
0.0486893560066853 1
-0.114902957877884 1
0.370261162305875 1
0.554825606969968 0
0.0768523425786002 1
-0.3553696960223 1
0.0665669270555352 1
0.111944672785608 1
0.171296711691973 1
0.0851938086918182 1
-0.0600377580686946 1
0.188444949504959 1
0.0219263209990703 1
0.0793883908694547 1
0.365722554212879 1
0.270922846505759 1
0.336876038073064 0
-0.0478823490226302 1
0.0100900870600095 1
-0.157357091666215 1
-0.0175933964568996 1
-0.0187053458015295 1
0.345228780202255 1
-0.121941345579813 1
-0.00461318140731217 1
0.111677390759345 1
-0.0743314539474868 1
0.209459054775127 1
0.0161091803608995 1
-0.0548873802357023 1
0.0688838327178175 1
-0.136800845027429 1
0.12741687206604 1
0.276993082183087 1
0.520524066369847 0
0.196197574927458 1
0.127392984181495 1
0.260044490724482 1
-0.15760803785337 1
0.118289047118001 1
-0.523163251873963 1
-0.0479241019657785 1
-0.0476722021904516 1
0.0529976397846328 1
-0.0438774126035952 1
0.313480184366615 1
-0.457526267700575 1
0.35195015156016 1
0.595548889816329 1
0.00245877074877744 1
-0.0689657701609376 1
0.0145412602629921 1
0.21043821028451 1
0.315685092283075 1
0.25993783188674 1
0.145695081698897 1
-0.172836206783156 1
0.120873360036959 1
0.0664775742770982 1
-0.483954987960671 1
0.428397924336391 0
0.0123962645366111 1
-0.0890318327096861 1
0.354294893318512 1
0.0331167169851796 1
0.176277153585584 1
0.109581472419883 1
0.113345873343619 1
0.0109741822358462 1
-0.228489909823147 1
0.0739125799915634 1
0.22583266195947 1
0.0228891139833442 1
0.148183404182253 1
0.117965443828944 1
0.071514898708114 1
0.0997419822749291 1
0.060444939712592 1
0.18024778591121 1
0.128413562994833 1
0.136091501756933 1
0.0213187864260992 1
0.243351713682465 1
-0.0713995517131017 1
0.597310811042456 1
0.227388467249666 1
-0.0227830558644372 1
0.336231777043337 1
0.0116286334766299 1
0.00282860378872023 1
-0.103722984570718 1
0.24532459753184 1
-0.0543735342079786 1
-0.0728321632476385 1
0.00370426844890856 1
0.223834869392262 1
-0.122704410659103 1
-0.0823291929401644 1
-0.031269800822535 1
-0.0134341938232664 1
0.286283865740378 1
0.0250641911483068 1
-0.0324032621096383 1
0.179367959070255 1
-0.0598599757324827 1
0.282885917161612 1
0.013289976747025 1
0.355152822416688 0
-0.31791941007674 1
-0.0176576218009628 1
0.0309748171758892 1
-0.0516060174178489 1
-0.131302293735708 1
-0.145960249207359 1
0.0722516116407374 1
-0.218163426731628 1
0.236475723820659 1
-0.260746202862509 1
-0.100476841894965 1
-0.0613013777456243 1
0.226339019443397 1
0.0878915100911241 1
0.159152094545708 1
0.272538934056463 1
0.0878824761364201 1
0.328626688644125 1
0.361339515013934 0
-0.251022768769064 1
0.189003198746379 1
0.179635500943412 1
0.225968144207091 1
0.021884032779549 1
0.1028500586354 1
-0.208780838936007 1
0.17485929117441 1
0.199809322773629 1
0.00837308077412859 1
-0.190793765143636 1
0.436061496694926 0
0.182618218260848 1
0.039456274338579 1
-0.123455310442946 1
-0.0314356334154793 1
0.118977522963959 1
0.142336146350827 1
-0.100020928074796 1
-0.226818989521627 1
0.402941512118547 1
0.643334204062869 1
0.0941682928010444 1
0.0658972334427246 1
0.452347250447782 1
-0.0894209448405541 1
0.138845027655295 1
0.128134178602144 1
0.0772125384327053 1
-0.330506816779349 1
-0.311252441400238 1
0.212109101979223 1
0.104955390330478 1
0.163560103875231 1
0.338506834653581 0
-0.00701068905789882 1
0.212221575707386 1
0.134885193648204 1
0.272890704217342 1
0.0616928166245657 1
-0.379076717271508 1
0.0558440806935078 1
0.0735450200384739 1
0.0142178221178394 1
0.125462787846798 1
0.117914906106404 1
0.391897045208672 0
0.0832281235618545 1
0.732495744026417 1
0.0350310484628661 1
0.329637295805998 1
0.114409201654662 1
0.257631249517445 1
-0.28942559217632 1
0.076141645654196 1
0.557957710531673 1
0.0962390803718738 1
0.165381745552695 1
0.181627467521135 1
0.374350717305136 0
0.203667363502616 1
0.310943494395256 1
0.151004773340659 1
0.121173555024477 1
0.00577993007155875 1
0.101479500613494 1
0.559504020517849 0
0.2549172441684 1
0.0750012218722101 1
0.134491781785877 1
0.448792040501318 1
0.28611591046121 1
0.0369286019907037 1
0.154151018593071 1
0.366482771419324 0
0.518178121175808 1
0.206760726118131 1
-0.0713086054728446 1
-0.0693366787060613 1
0.0985078413874947 1
0.105216692508116 1
0.0576888842584514 1
0.277001790187104 1
0.197353935763416 1
0.0566677220676247 1
0.364481216331042 0
0.181590033703814 1
0.126527230980864 1
0.0466578728051552 1
0.00746803254170691 1
0.273595768180748 1
0.0522411154546563 1
-0.297725548368604 1
0.0111240848831051 1
0.233410710541976 1
-0.12191122650109 1
0.0432930827184975 1
-0.0955119497103991 1
0.204687287298257 1
-0.303386740152704 1
0.380197379019241 1
0.164962813813537 1
0.275925659727771 1
0.0933203161818765 1
0.403243244297876 1
0.0520471804081721 1
0.260027755970397 1
0.258631583946547 1
-0.0704503603524977 1
-0.0645241246661305 1
0.21233846882173 1
0.216960529054465 1
-0.0825857479733694 1
0.12257113405574 1
0.0344175021922392 1
0.17407336969118 1
0.346019695249956 0
0.0129865521073447 1
0.0202599584265127 1
0.125244466073072 1
0.11340716967393 1
0.159380589923204 1
-0.0103909928803786 1
-0.290461008983607 1
0.425977597776583 0
0.215050571762954 1
0.118609093256453 1
0.171179435905633 1
0.125134549351045 1
0.627804323470355 0
0.179804309859091 1
-0.0972794578516345 1
0.277189576270614 1
-0.204959783412235 1
0.199850641345682 1
-0.119191361828386 1
0.21330424254039 1
0.0943409920157799 1
-0.261458612132085 1
0.311083708919156 1
-0.0103368438449622 1
0.0977332292125582 1
0.288028096191437 1
0.0795967380919833 1
0.105918444025218 1
-0.129944617767282 1
-0.0147293546214033 1
0.212171849876047 1
-0.218042319333406 1
-0.00622751638548837 1
0.0180451963669624 1
0.16850273529186 1
0.176933069714557 1
0.205364404665437 1
0.174717687054591 1
-0.364732422621948 1
0.208558603066859 1
0.046731552614981 1
0.28234087967754 1
-0.189914045012377 1
-0.24424227485583 1
0.0730442333740984 1
0.0509857881918026 1
0.270312833180576 1
0.0952651584641438 1
0.210024497996366 1
-0.0215408965118841 1
0.125774111920164 1
0.523625469561963 0
0.276618116188124 1
-0.274920860335895 1
-0.13317475671012 1
0.142955564478096 1
-0.0379174205783525 1
0.158906439555547 1
0.284887894831546 1
-0.224231607511578 1
-0.227681241807206 1
-0.0299591153527769 1
-0.039542764497363 1
0.401569398536081 1
-0.301389957470424 1
0.20964040242605 1
0.119142872014449 1
-0.108258161504953 1
0.110903565771145 1
-0.16134307368416 1
0.100382440556576 1
0.239528084324102 1
0.186440866794883 1
-0.00790355228901194 1
-0.0300820738692106 1
-0.0861304454636363 1
0.329870919911484 1
0.0135482208771987 1
0.341196038326995 0
0.447422088332264 1
0.296985589204966 1
0.413417976924934 1
-0.123405352868543 1
0.406538059677416 1
0.337229006743861 0
0.377365660017519 1
0.0534061123375075 1
-0.0312228677913484 1
-0.0294838157152028 1
-0.00052798588538433 1
-0.0250545738535303 1
0.2033315831574 1
0.264901503989262 1
0.152499655658578 1
0.425658762818642 1
0.154243521266468 1
0.0414587137602169 1
0.272070710894282 1
0.0486831274920106 1
0.306202475491121 1
0.231059639274953 1
0.117201550650524 1
-0.054739921092577 1
-0.270483767618386 1
-0.225216497097401 1
-0.460534355829368 1
0.0899709369856701 1
-0.042959097071447 1
0.581468392215052 1
0.149300677844202 1
0.223617401521281 1
0.239879217509265 1
0.208409170081104 1
0.436923812092639 0
0.0261526035151581 1
0.34124714057653 1
-0.586044913695588 0
-0.107968307472489 1
0.252922062125702 1
-0.268715461679049 1
0.218121732836013 1
0.143757061664052 1
0.163700809282961 1
-0.108093237745088 1
0.227226939999416 1
-0.158741562051306 1
-0.20225974705052 1
0.342803115909228 1
0.290618439547734 1
0.105783163686572 1
0.235524830059987 1
0.050007110443894 1
-0.0672215992049812 1
0.169097888482736 1
0.0134358419695619 1
0.170899215686986 1
-0.23641613229873 1
0.247028992342085 1
-0.0198411412136954 1
-0.0650285909425162 1
0.306730924482639 1
-0.153989420353776 1
0.112856061321579 1
0.337266541316517 1
0.0234507686630815 1
0.40387923153516 1
0.161262175630783 1
0.136599916174585 1
-0.0870148747763632 1
0.0410509698187353 1
-0.10648900009761 1
-0.334595747791676 1
0.308523622743164 1
-0.0507277454251575 1
0.0298103525018682 1
-0.139365087829911 1
0.137929202148235 1
0.221148141171257 1
-0.209038138300139 1
0.0192629359323736 1
0.395781658440897 0
0.396858895206769 0
0.0180810876994232 1
0.33287223339804 1
0.215913195065901 1
-0.00416311187915466 1
0.152315648759797 1
0.186528385622728 1
0.444875643538104 0
-0.0834307758567243 1
0.0574553029998525 1
-0.0362082852370458 1
0.125761624829269 1
0.462799573925957 1
-0.365749130985283 1
0.0751610653472598 1
-0.0579093759592098 1
0.0381137738678542 1
0.0369628539204933 1
0.234429330860794 1
0.199559508339199 1
-0.157002293888022 1
0.160563463985404 1
0.106626506845532 1
0.0277578286351528 1
0.48478806744421 0
0.454753109186645 0
0.328268231740712 1
0.124628872060155 1
0.0777357843249026 1
0.290964124767344 1
0.293877099476731 1
-0.0634839725377124 1
-0.231089083994636 1
-0.159358848765855 1
-0.22773520207098 1
-0.115025253831684 1
0.15772153594588 1
0.161385938857364 1
-0.0781914801604847 1
-0.196040808026092 1
-0.239883606714043 1
0.244504623992385 1
-0.0321313177538069 1
0.272070604344975 1
0.0392260796172927 1
0.208548638295331 1
0.147147327540066 1
0.351275052648832 0
0.0796949078092186 1
0.00532717806490994 1
0.123956308908395 1
-0.318404412569694 1
-0.123716480855236 1
-0.105326653426799 1
0.208491871368528 1
0.718635288199971 0
-0.0225760944716577 1
0.0227230021232928 1
0.175786861222022 1
0.128949324555166 1
0.261228669414567 1
0.420563429087288 1
-0.253316177891126 1
-0.113285519916058 1
0.304793734336205 1
0.218475573743389 1
0.318159558578819 1
0.581401755545955 0
0.0648610339744856 1
0.386988798967256 0
-0.0122039667323191 1
0.0300079030247808 1
0.0051704071961153 1
-0.37497032238159 1
0.227238231153821 1
-0.0717029757760821 1
-0.0111143360860823 1
-0.0616744659277694 1
0.175071360157605 1
0.116665948030475 1
0.190284778415288 1
-0.0847307168645652 1
0.358364744164199 0
0.579670171262284 1
0.0404069702682232 1
0.149849090715109 1
0.297914699597677 1
-0.0172767434696713 1
0.408025075754876 0
-0.0300929686516854 1
0.00324186795503925 1
0.176853766072389 1
0.352722535693049 1
0.338626466590453 0
0.0916415128951841 1
0.290714706804158 1
0.181661618581132 1
0.216685358251415 1
-0.0497802458424521 1
0.131523046969654 1
0.11606574913169 1
0.0442584298612434 1
0.238781578633614 1
0.207836343746282 1
-0.053967030618374 1
-0.248120160255156 1
0.00946630388359228 1
-0.0477562396052457 1
0.107579665620979 1
0.00618820057420322 1
0.146363053941568 1
0.47467375326307 0
0.154009359504826 1
0.316750166685573 1
0.281313538436003 1
0.25053070119593 1
0.23781017674077 1
0.275994393307295 1
0.241758515392293 1
0.17115301037113 1
-0.265895836429672 1
0.242826834078965 1
-0.0793200408569733 1
0.00226345384576976 1
-0.0396820383241138 1
0.24123680175074 1
0.0999593063249706 1
-0.284560093564179 1
-0.0715478652738944 1
0.314553761732637 0
-0.118299758278642 1
-0.119196849002115 1
0.0707498730576706 1
0.274413199333667 1
0.0359363276876739 1
-0.0507375140733424 1
-0.0775758814591034 1
-0.112130002528116 1
-0.0153203050091687 1
0.10287339126069 1
0.271061977437319 1
0.196141178043564 1
-0.309521745851223 1
0.0858120017566313 1
0.0425408014103765 1
-0.174127953034284 1
-0.20724523901296 1
0.535710860740629 0
0.36852095413999 1
-0.0971066424128314 1
-0.0407367714938529 1
-0.330080749673298 1
0.22089840362224 1
-0.0408920602323567 1
-0.00706281619502265 1
0.21959147282016 1
-0.111404844297877 1
0.234878283950499 1
0.124640061454614 1
0.0108898064156592 1
0.0348677076157647 1
0.176925945442583 1
-0.020017637653692 1
-0.114247473556317 1
0.0968362011845323 1
-0.0149869050213913 1
0.221658609424591 1
0.106520726748901 1
-0.303045525302112 1
0.548911530352855 0
-0.086882276537834 1
0.329196517737196 1
0.12569099759273 1
0.320181704338104 1
0.273080782557331 1
-0.149785689452236 1
0.261511628274624 1
0.0902377065909416 1
0.359057697871962 1
0.163740983633197 1
0.552826179123358 0
0.112968252275442 1
-0.132789942761312 1
0.233076352851767 1
-0.112542418604472 1
0.201713515342193 1
0.128784106625421 1
0.246172364236815 1
0.384383436293834 1
-0.0312402733675198 1
0.0905738933092751 1
0.429862490289225 1
0.161327990982227 1
0.834373662828921 1
-0.0314506598802529 1
0.270599762825928 1
0.162192996271016 1
-0.0261182591666109 1
-0.00172027672545924 1
0.175191907663683 1
0.0584560625955487 1
0.0872488483811391 1
0.597074746876214 0
-0.101245606968386 1
-0.00947373025949578 1
-0.0292069713077186 1
0.110305654670575 1
-0.172745808671544 1
-0.293038370098771 1
0.0729299978321159 1
0.270865687870086 1
-0.109909429060123 1
-0.0317488191984602 1
0.0500261492071352 1
0.133174371920538 1
0.0131913621512874 1
-0.0205527081890163 1
0.432353461944337 1
0.11715370306858 1
0.23683298302081 1
0.0656678661987685 1
-0.0676591266342683 1
0.415011884465367 1
0.0150236779931905 1
0.164601613052742 1
0.191875129619874 1
-0.24307017542962 1
0.138966706453063 1
0.226332226271732 1
0.043040827172431 1
0.114489312053174 1
0.14993279045087 1
0.0108744915377066 1
0.169084561395653 1
-0.0650701695512435 1
0.111579850614966 1
0.198792767629512 1
0.235302148855907 1
-0.0536312161107144 1
0.0797600186583785 1
0.357547549499079 0
0.50407263372323 1
-0.259378605897133 1
0.106357893554395 1
0.170060944790283 1
-0.293252771131684 1
0.335383499734631 1
0.38349257506282 1
-0.0627500300631723 1
0.189668266328789 1
-0.00607952010312957 1
0.0237698638384747 1
0.178611443373501 1
-0.373486674942092 1
0.0281463094040955 1
0.0545997608410084 1
0.169168588526835 1
0.11828614061682 1
0.0298540793283905 1
-0.324944729504269 1
-0.374168951506225 1
0.09426369665597 1
0.256579206745185 1
0.161817924057289 1
-0.36835324950098 1
0.150419176902966 1
-0.0371248614866076 1
-0.0746552655360095 1
0.133643339598168 1
-0.132302888241605 1
-0.0926073139751807 1
0.261056694774731 1
0.359155131737292 0
0.361378591130377 0
-0.14791307337993 1
0.205760371269996 1
0.127265840454124 1
0.297274480882576 1
0.303498953608908 1
-0.16215051599401 1
-0.280795721980538 1
0.0857120809058381 1
0.0127930851200027 1
0.143944128844075 1
0.105696936830067 1
-0.123966432769886 1
-0.236764034461145 1
0.539322532526169 1
-0.132645897539172 1
-0.234041617180118 1
0.0734292167648116 1
-0.0837514187908601 1
0.0432354483556002 1
0.175499395252323 1
0.347883649991747 1
0.0665361534727969 1
0.157858411570897 1
0.0151939500333724 1
-0.0869621475009446 1
0.309612720928706 1
0.357742209762206 1
0.229611397056242 1
-0.0392772399096578 1
0.0470136596713132 1
0.374664962084896 1
-0.0142616359401677 1
0.303555544575065 1
0.0969741921645186 1
0.045660003398171 1
0.312057601378768 1
0.0727913784800886 1
0.550186058272688 1
0.179066672579461 1
0.0192219331769647 1
-0.122749330688886 1
-0.339511971074866 1
0.287560475005186 1
-0.150743998107564 1
0.142009487708231 1
0.183371542454474 1
0.223927414362261 1
-0.259097832452639 1
-0.157740304473735 1
-0.0779540108387007 1
-0.233370360015165 1
-0.0664305532542287 1
0.0780614012966452 1
-0.0670276555181048 1
-0.00535229147281038 1
-0.0730629137729861 1
-0.0527471111899065 1
0.105652032138849 1
0.051170445466709 1
0.173858304331021 1
-0.118622718763292 1
0.0943260884002171 1
0.568466032531376 0
0.0418211399312823 1
0.229032688782954 1
0.271151309713301 1
0.370156316222841 1
-0.103421373233883 1
0.202233419964866 1
-0.188818022435385 1
-0.155144093043439 1
0.705374619580859 1
0.51848313478169 0
0.218974698459269 1
0.114781172957376 1
0.0735670751650268 1
0.36109335491273 1
0.240754177983853 1
0.0144927501824556 1
0.0958463485959642 1
0.305873550136379 1
0.422231168627619 0
0.202386631525962 1
-0.00583410108282389 1
-0.019567925603404 1
0.466435027252167 0
0.073461676296373 1
-0.0215284942978009 1
-0.139561415563951 1
0.191047602108814 1
0.0163840960443455 1
0.0679822497729212 1
0.0664298361709071 1
0.000665378416277007 1
0.441341772173408 0
0.171485014098028 1
0.373804215256022 1
0.162189451184282 1
0.112438478265923 1
0.207332919494169 1
0.182848812769118 1
-0.0310267999053908 1
0.626080718100289 0
0.615699347314925 1
0.200230804137453 1
0.183599695203353 1
0.152069447300879 1
-0.0387442272374108 1
0.334143834680329 1
0.0986486014059543 1
0.380076302554125 1
0.103558305509088 1
0.122957795712721 1
0.232878488587059 1
0.0644033262353493 1
0.393985431325291 1
0.231720402338049 1
-0.233077621315411 1
-0.0712315543362081 1
0.133113365482179 1
0.212274782965328 1
0.00732243470759036 1
0.107972033683507 1
0.104461225897528 1
0.431789915892277 0
0.0362027213165954 1
0.193123880124217 1
-0.0192574493652943 1
0.243340477933463 1
-0.140728142436746 1
0.0300515652643178 1
0.561580888055032 1
0.312581706365107 1
0.0228741363583095 1
0.324461602202348 1
0.21670561372908 1
0.185290010716912 1
0.420598960590615 0
0.200866673172855 1
0.205736122210046 1
0.0932830907757771 1
0.0956747901043833 1
0.21768501599557 1
0.0419193421108846 1
0.170149752515774 1
0.0764466139581021 1
0.127234748692355 1
0.0801292092353519 1
0.125644675752228 1
0.148166761382164 1
0.134418264734579 1
0.0797670925327069 1
-0.157580848064915 1
0.471022591888047 1
0.279886612832802 1
0.240808330694946 1
0.229580558175782 1
-0.0457979470740149 1
0.255255889725162 1
-0.221542835072661 1
0.183311620965592 1
0.109023919010496 1
0.122205387731078 1
-0.038347079525041 1
0.0453136300588555 1
0.29657032550567 1
0.627058238092803 0
0.291016517215924 1
-0.205899495468888 1
0.325945974654504 1
-0.0885711035668506 1
0.105879368477645 1
0.218389781498959 1
0.424038167076168 0
0.147282588409384 1
-0.229529239581842 1
0.267406000059357 1
-0.343768008460865 1
-0.048846097568563 1
0.182124871876303 1
0.513132470170913 0
-0.318109299311161 1
0.00700399255718408 1
-0.0268616101427729 1
0.199271405174453 1
0.0230771021392937 1
0.171487504912587 1
-0.246935087522441 1
0.402850288765905 1
-0.231928476947927 1
0.142397785816754 1
0.361163488034962 0
-0.102156256872801 1
0.29117321312041 1
0.0276310638082461 1
0.0208188998823692 1
0.235692274194926 1
-0.25247397700942 1
0.440346691988767 0
0.0382955058860761 1
0.121298924806179 1
0.266607812803674 1
-0.171504645461979 1
-0.00951393906466254 1
0.0322540213369658 1
0.69557035111582 0
0.373893846075703 0
0.258235759185224 1
0.0552456720369167 1
0.0193284117762224 1
-0.0213850449818792 1
0.216452683127463 1
0.0924715170255842 1
0.269760881028644 1
0.711896712312492 0
0.125035466653016 1
0.211353026785913 1
0.222549871984692 1
0.126047980937611 1
-0.0297795042775458 1
-0.0521136863228044 1
-0.0806367528208276 1
-0.0311090462191519 1
0.110044000070979 1
0.0207638893786444 1
-0.0261527527103481 1
0.174267429466111 1
0.208315403929898 1
0.0878316934191324 1
-0.14262346946864 1
-0.0111475697972638 1
0.294108947799685 1
0.231233320258769 1
0.357753029994276 0
0.162080921278201 1
-0.0734630654584465 1
-0.199037730136827 1
0.00658612699186818 1
0.188353456719497 1
-0.118936166980165 1
0.160141874012063 1
0.174119114328248 1
0.175759129073995 1
-0.0962232919077808 1
0.339186854951791 1
0.0687330214083113 1
-0.025423455596947 1
0.0562105296079598 1
-0.0209721951240238 1
0.0358343178689503 1
0.319023927839256 1
0.119578692551151 1
0.553443635267027 0
-0.393686196642318 1
0.0442174064567142 1
0.0842432854662391 1
0.412334502742079 1
0.320048889750674 1
-0.124460838198271 1
0.372290005452003 0
0.468211915604512 0
-0.0211293686691462 1
-0.0766311513980872 1
-0.197123378052362 1
0.322827503221783 0
0.107579667963853 1
-0.1332650571869 1
0.0872503891176807 1
0.452047744589217 0
-0.442105631386235 1
0.329601781886532 1
-0.0947030691433255 1
0.634635579285884 1
0.101474942383291 1
0.205458659501358 1
-0.0571622551535101 1
0.210202981866501 1
0.225054665059643 1
0.0705831280611319 1
0.0589343705761284 1
0.237570752275689 1
0.102016402283561 1
0.0483930046961901 1
-0.0955508058071125 1
-0.0173032712119394 1
0.170314850356448 1
-0.181546804147497 1
0.120133501973869 1
0.44876572429972 0
-0.257787061601391 1
-0.140062388253826 1
0.336380043803337 1
0.0928101831076037 1
-0.419625685500426 1
-0.128973386977497 1
0.329774612612921 0
-0.119706523799124 1
0.19183906316552 1
0.0697426476113575 1
-0.0258071572673119 1
0.45843133312201 1
-0.315144781260895 1
0.196651364912283 1
0.256863506499328 1
-0.0581086235242767 1
-0.202278017573171 1
-0.153485850684636 1
0.173915255097405 1
0.19538332765822 1
-0.113296395495966 1
-0.000656004865150064 1
0.403627454271489 0
0.211346807482886 1
0.572866655931686 1
-0.131363124491341 1
0.114320583641076 1
0.356893838407238 1
0.0647244263708263 1
0.21489596428415 1
0.307068581746572 1
-0.0310931333299549 1
0.281941695573367 1
-0.0737965859609076 1
-0.301701728001171 1
0.0309214083731803 1
0.273225744849307 1
0.0724998701069048 1
0.330102023063988 1
-0.0924039174905002 1
0.0670679509233557 1
-0.196196143364333 1
0.49425174890125 0
0.0242785157647637 1
-0.0125459834856231 1
0.0412670959376152 1
0.334308042310228 1
0.28647048934914 1
0.171893403514365 1
0.147429747656602 1
0.101214797478787 1
0.0803873536269868 1
-0.12776427928816 1
0.228771711088076 1
0.0141854226404635 1
0.0732317567019234 1
0.0320443776604201 1
0.278896557706842 1
-0.222083300605114 1
0.125253113477968 1
-0.247751204946579 1
0.229966980605234 1
-0.0425758007783787 1
0.29390331612308 1
0.00326118524613796 1
0.0525019649622804 1
0.315945153930378 1
0.347616408904546 1
0.155239689091885 1
0.0641521989587183 1
-0.0733605461532518 1
0.0712551966980569 1
0.131827351842474 1
0.121527603905392 1
0.192439817327293 1
0.0222129601293875 1
-0.032020792357682 1
0.322596981765292 1
0.236478288128677 1
-0.114500412922192 1
0.0711058995264327 1
-0.0851269678586383 1
0.273768900412913 1
0.292477955792475 1
-0.26560299549195 1
0.333526077711105 1
0.0382120751945089 1
0.125832752655555 1
-0.127395717167401 1
0.0633842090315034 1
0.220716315048776 1
0.186893313460767 1
0.28675832121033 1
0.244859743799236 1
-0.0528332565815313 1
-0.03033921857125 1
0.318783424694447 1
-0.0513100741306504 1
-0.023638961224058 1
0.27060838929194 1
0.220455039281092 1
0.102955513699466 1
-0.487707164210681 1
0.262076317700287 1
-0.0145015066324589 1
0.198300614136648 1
0.145548977834793 1
-0.130648789201112 1
0.165893878510655 1
-0.0822267297684997 1
0.0592782288230056 1
0.0076562856221576 1
0.32670273434562 0
-0.0428330484802331 1
-0.12731440848645 1
-0.131521447944583 1
0.356071818482821 1
-0.00315555394949516 1
0.19061611278904 1
-0.318657420458201 1
0.375810848195532 1
0.637309653883846 1
-0.0753903550122924 1
0.395680127319789 0
0.0112570061944967 1
0.223721988770234 1
0.385848986553038 0
-0.245904577060704 1
0.318504557058477 1
0.219827332878329 1
0.257081904040047 1
0.286781319404397 1
0.0965690449891608 1
-0.0293137911852827 1
-0.242143471916603 1
-0.0330013220941257 1
-0.0373172353211234 1
0.145352627656889 1
0.16276213246901 1
-0.037998072879416 1
-0.229821446441396 1
-0.0246259129217203 1
0.150280506246282 1
0.0546029388553465 1
-0.186085807537434 1
-0.173950460593764 1
0.318710689449055 1
0.368396075074352 0
-0.00587763656688713 1
-0.214612993822925 1
0.0791058442605847 1
-0.00512099278600672 1
0.313800164565747 1
0.491294852070699 0
0.188981254241214 1
0.214810203403943 1
0.354695222452369 1
0.348333859125448 0
0.222199306375622 1
-0.367633191364382 1
-0.121478321826852 1
0.412150059338233 0
0.115199986897526 1
0.0423511725747096 1
0.0295161207292293 1
0.267664755600706 1
-0.315017829235531 1
-0.122546918244421 1
-0.067149909812256 1
0.0516326263396641 1
0.224696745959084 1
0.108331534770529 1
0.0731034533859266 1
-0.0942640015531062 1
0.0416530203327474 1
0.0176155216149944 1
0.187752641589657 1
0.0952855017529431 1
0.370195875501416 1
0.490248091285284 1
0.294459373923437 1
0.0919762264015636 1
-0.028196968012423 1
0.0927222288447017 1
0.402124038695065 0
0.0608452389924332 1
0.0735624991399142 1
0.0426410454036158 1
-0.138755317389042 1
0.1468842329724 1
-0.0353495147037617 1
0.0785885158804871 1
0.0688113093639747 1
0.0901929599211054 1
0.51092946662465 0
0.208773817206749 1
-0.197579658189663 1
0.231356347795289 1
0.0799453489690689 1
-0.082330825940316 1
0.0422956185438361 1
0.367817118853052 0
0.3732251911131 0
0.100107431210308 1
-0.140964592224585 1
-0.0820645599277673 1
0.19391660929092 1
0.119295583790219 1
-0.164893209018337 1
0.1391721643206 1
-0.0669601706269398 1
0.509232568573119 0
0.164606435609257 1
0.388101574673813 0
0.0725738665671424 1
0.199628748158724 1
0.0477700266456902 1
0.0701436028471199 1
0.140379291642896 1
0.10780006182275 1
-0.0258609332040227 1
0.159065871183028 1
0.038573690705709 1
0.107983868940505 1
-0.214264741358162 1
-0.144168908969854 1
0.238691650244712 1
0.246041045158544 1
-0.206863409324762 1
-0.118914622968635 1
-0.025993985108148 1
0.122527185626946 1
-0.0588850504729534 1
0.195733213932393 1
0.14644462790409 1
-0.0507415489833579 1
0.0832560675352024 1
0.106855061484789 1
0.237623903420028 1
0.438124963966005 1
-0.236627370282891 1
-0.0762352561134516 1
0.0556369390141973 1
0.254196702974757 1
0.132699919966111 1
0.150456055621021 1
0.131355004089873 1
0.0343830720003837 1
0.0273904968126167 1
-0.0370639060992259 1
0.254037267552033 1
0.281724367638163 1
0.236893670487555 1
-0.224270715020434 1
-0.305155822946899 1
0.0371817404208553 1
-0.355418507779904 1
0.226763155163903 1
0.0782481397598999 1
0.0826804866550055 1
0.0772941065197898 1
0.214950718204811 1
0.329580562628795 1
0.0396483765397377 1
0.122415990343384 1
0.412444160684769 1
-0.122960227064236 1
0.0688124384803869 1
0.112601431426355 1
0.576928992760877 0
-0.0340760739590096 1
0.0492516241096736 1
0.24765673181971 1
0.0109010414223513 1
0.00451133260879833 1
0.0166705572885804 1
0.377058931323596 0
0.0524641887394254 1
0.29486670352137 1
0.165363945564016 1
-0.226567976943165 1
0.504043355683767 1
0.0740036944158988 1
0.334325449599275 1
0.187337705946322 1
0.313518086093759 1
-0.180272405652046 1
-0.0385681739670179 1
0.090357199863031 1
0.07937468088661 1
0.158210987679229 1
0.326122837084498 1
-0.0946882816460842 1
-0.122070696233267 1
-0.0094140587102553 1
-0.044915211340297 1
0.0601542104894782 1
0.176993405179954 1
0.187882706648693 1
0.36667498201687 1
-0.184027425678245 1
0.232874113154587 1
0.177638788037778 1
0.15552403766205 1
0.411869828570336 1
-0.00274942025999401 1
0.20023561930373 1
0.268003440552131 1
0.246417501419617 1
0.366699948060333 1
0.315878434999121 1
0.226913780484597 1
-0.0718023452651333 1
-0.0812899355578115 1
-0.162113962567436 1
-0.0685751614491276 1
0.160530886553423 1
-0.061389828044296 1
0.0304857650400009 1
-0.278649636773728 1
0.0884956355895079 1
0.079227541656766 1
0.215584113413611 1
0.215781451580462 1
0.0167018372400415 1
0.289973265633779 1
-0.214173149513479 1
-0.0972370528383167 1
-0.112586864447773 1
0.603207718525751 0
0.214673828412882 1
0.269312080487124 1
-0.105684617635168 1
-0.0619340032833974 1
0.0415655852215863 1
0.239615160993575 1
0.154554640744942 1
0.57553443322626 0
0.203754475321153 1
-0.0415071123719402 1
0.0981728821524096 1
0.192199876949551 1
0.504856219792334 0
-0.0133032817966017 1
-0.337142585665308 1
-0.131300954547042 1
-0.156661563363204 1
-0.125762493782873 1
-0.0666446702671763 1
0.0693130878927919 1
0.188942931939308 1
0.143024522071517 1
0.311304369220173 1
0.233220688078006 1
0.13607775820475 1
0.165909111395323 1
-0.196647871402467 1
0.373679695516171 1
-0.0732731559598494 1
-0.169967561120824 1
-0.0975816209903189 1
-0.036037184888478 1
-0.0697237040013482 1
0.125505394571055 1
-0.00445870580168774 1
0.279139867443404 1
-0.0915729099254743 1
0.0784622355823117 1
-0.178421209532342 1
0.0487828490008649 1
-0.0836050822134005 1
-0.0297009178206248 1
-0.00762524555111482 1
0.158429759381405 1
0.0759151702607635 1
0.108664055428667 1
0.115344693241322 1
0.0560317802594937 1
-0.00188262441187165 1
0.159539314401418 1
0.131442717231434 1
0.41005106856403 0
0.26984220233914 1
-0.255755531806393 1
0.309444873546254 1
0.401775171987885 0
0.143269475554451 1
-0.0806687624457953 1
0.38971220673552 0
0.239070568456793 1
0.197614170339812 1
0.297246752427141 1
-0.000478775482606206 1
-0.13597457209428 1
0.110155790345515 1
0.0141530900292089 1
-0.0121267411852254 1
0.123382555629869 1
0.0757510263743948 1
-0.175988810628629 1
0.0347415161420082 1
0.142294355869062 1
0.121225021462607 1
0.170297232630428 1
-0.00273544909939046 1
-0.0799253299789366 1
-0.130121002938059 1
0.0317810204082753 1
0.100483604609474 1
0.571321386901928 1
0.0391661366573443 1
-0.106793071807004 1
0.115480794902467 1
-0.132882514377579 1
-0.0467144664838542 1
0.0300271396670873 1
0.340966516243797 1
0.486707690804678 0
0.0292350834384768 1
-0.182718041066307 1
0.0327603410305701 1
0.308215936853188 1
0.247426756522391 1
-0.0635431213404384 1
-0.0124350331595163 1
0.144136973032501 1
0.561381989768394 0
0.164359921745412 1
0.201270750181704 1
0.0418761243216086 1
-0.00989383372234063 1
-0.344767236920692 1
0.285452935974439 1
0.334093969322309 1
0.144458443828223 1
-0.139011099353173 1
0.238425777753534 1
0.0546521695768399 1
0.0566350116010847 1
0.00581493332238139 1
-0.281878958423288 1
-0.149227170695032 1
0.265946492338624 1
0.386512781271565 1
-0.0332465675224693 1
0.432616265055033 1
0.424425182458137 1
-0.327474021868038 1
0.0798284118756823 1
0.00246649967563961 1
-0.229770962473441 1
0.137992971787176 1
0.336557392132227 0
0.387012230341721 1
0.132269791215859 1
0.214291773454669 1
0.00420938514003224 1
0.258026841545068 1
0.0961498300704501 1
0.0680853235704857 1
0.284083897155167 1
0.172278521724505 1
-0.10122509807442 1
0.131670153019627 1
-0.10229212106063 1
0.0164047051259658 1
-0.0343177185313121 1
0.288091503981861 1
0.168237896152135 1
-0.0544997607465551 1
0.381749204357612 0
-0.0127438979133158 1
0.707712505386791 1
0.0258079265040206 1
-0.0476486437921935 1
0.121085171699979 1
0.00237253361935404 1
-0.387726020332935 1
0.374125189051888 1
-0.157589772297015 1
0.274508129424623 1
0.17588863821187 1
0.30153900181024 1
0.0439377710546112 1
0.0548559025607174 1
0.130528402352302 1
-0.158730552532552 1
0.0899577654885701 1
0.171509442630732 1
0.270131538390214 1
0.597852934970638 1
0.335074625190691 1
0.10044768908055 1
0.0111630851693938 1
0.0329267437676516 1
0.0181321888105284 1
0.0995227352206313 1
-0.143041862381587 1
0.116652869436291 1
0.0473067428506979 1
0.0483106521866395 1
0.294451899857823 1
0.202346432920007 1
0.474041538975605 0
0.0374748139996734 1
0.0336203561734467 1
-0.28778740403029 1
0.32942487876336 1
0.258710237207665 1
0.114222930839968 1
-0.0131820827592405 1
0.278162634563283 1
0.0721916986784556 1
0.300550637819382 1
0.314429673007921 1
0.236468380126494 1
-0.06906046969831 1
0.105259130092235 1
0.00384171336464435 1
-0.0681429037520439 1
0.307328380608375 1
0.164836036238858 1
0.00466142137526915 1
-0.106398044973455 1
0.159080666414896 1
0.227640518257276 1
-0.180565188787893 1
0.193763086784782 1
0.0845018033886913 1
0.2212350983118 1
0.066034032949622 1
-0.281394559811359 1
0.187768231609946 1
-0.0974665231708815 1
-0.0329457773661504 1
0.086177096382454 1
0.321151442151062 0
0.0487998991347583 1
-0.0618824786138097 1
0.141808737917612 1
0.436697687550844 0
0.00716240928518629 1
-0.162829418401599 1
0.414576324720552 0
0.283590528815287 1
-0.154728582256073 1
0.346134591900445 1
0.465761273255331 0
-0.0924865656341969 1
0.715183288098207 0
-0.0741083300867298 1
0.0537257647151899 1
-0.00754357227770518 1
0.034077567361367 1
-0.0640333034669133 1
-0.219531503563683 1
0.329580038308489 1
-0.0266494702394764 1
0.0938380318390002 1
0.109336906031086 1
0.264915984398733 1
0.0616538079720273 1
0.0904864599029129 1
-0.0969725696536441 1
0.326772391960835 1
-0.0503517584450707 1
0.393921747325114 1
-0.177670287533258 1
0.0201353642898586 1
0.0833495144011187 1
0.410550088860097 1
0.0699246615279673 1
0.107125026705476 1
0.124507623236117 1
0.157181474713145 1
0.306252123434519 1
0.0210116604518532 1
0.352724301482741 1
0.0752729604765024 1
-0.0591731750951123 1
0.0269341478123493 1
0.0573985518825456 1
0.19599366159652 1
-0.232663327653712 1
0.202970882098989 1
0.371662620721449 1
0.00710252931764119 1
0.483367055504764 0
-0.0832233958363053 1
-0.0496237855455245 1
0.116004637521245 1
0.121391026701722 1
0.224114218315944 1
0.0270582300589288 1
-0.229027101355851 1
0.295297964723986 1
-0.431638904805572 1
-0.0756875367543521 1
0.226888573375884 1
0.0086608294447461 1
0.277404130352749 1
0.147777868653965 1
-0.241673773421452 1
-0.117541390092622 1
0.248545390396285 1
0.41921120694467 1
0.181093508493463 1
0.0245224849490893 1
0.204535447052181 1
0.282296436620148 1
0.0721488786750846 1
-0.154694231047509 1
-0.500998324446541 1
-0.278340328930079 1
0.142018306738475 1
-0.161710949895473 1
-0.222350086476276 1
0.222179096179738 1
-0.0171063055688714 1
0.322522333886217 1
0.184479065877771 1
0.255515906238275 1
0.162676504870909 1
0.176495695752963 1
0.378292618254697 0
-0.0301026174924213 1
0.32734332868826 1
-0.277077844797453 1
-0.176267384140301 1
0.0675379918142726 1
-0.00596107175416491 1
0.0725221347817677 1
0.10077199661638 1
0.282351615493318 1
0.463996286686885 1
0.0733071230017078 1
0.467855223932778 0
0.129918626937067 1
0.162562708087513 1
0.129003311961866 1
-0.0184293506129467 1
0.188335894232482 1
0.0843994968092326 1
0.107022116168155 1
0.162646915254013 1
-0.0330149458632195 1
0.20366616338155 1
0.24261789593754 1
0.136005313942848 1
-0.0699686760373559 1
0.158505329853203 1
-0.0250104297093029 1
-0.0379349868364405 1
-0.0938217015662716 1
0.206202806849111 1
0.336981127289458 1
-0.207372257948106 1
-0.0847857013732128 1
0.0970768132799039 1
0.16288834280606 1
-0.100082962926226 1
0.102661900295057 1
0.452493499945678 0
0.240196993831753 1
-0.250281345262256 1
0.146240579504323 1
0.289497543015131 1
-0.0360079160431784 1
0.234158059146809 1
-0.343383434168491 1
0.320164525165734 1
-0.0812002358224124 1
0.274330613880306 1
-0.0686350670491306 1
0.114865651572478 1
-0.12012122374505 1
0.199848115951066 1
-0.0977349844015375 1
0.357897962003572 1
0.162628765821333 1
0.208896327269195 1
0.0101970457430401 1
0.15698289461166 1
0.169547928313171 1
0.152106779016666 1
0.0861816205951784 1
0.0202620654115709 1
-0.0527809385522493 1
0.196386040420428 1
0.0785337118939234 1
-0.238917147239236 1
-0.0152796142238159 1
-0.0818382646288666 1
0.327185703593398 0
0.543319047200292 1
0.364650226311322 1
-0.371958789014708 1
0.361955269629326 0
0.0944250567345458 1
-0.125125199020468 1
-0.174386568103371 1
0.138454299605283 1
0.44036856338866 0
0.361078069229807 1
0.172195997415145 1
0.207311881148589 1
0.0316394214125103 1
0.388970948546504 0
-0.166913640053806 1
0.407365512983686 0
-0.147021642356813 1
0.176398930697546 1
0.137453120455213 1
-0.0795373756322581 1
0.0566467564604772 1
-0.0803459613995064 1
0.547862846437957 1
0.410445617564236 0
0.324001403155289 1
-0.0467855437195334 1
0.0562205075410233 1
0.0510962088324667 1
-0.213606093410741 1
0.358432325906624 1
0.212546185664742 1
0.102253336154258 1
0.296087237377129 1
0.210094555393136 1
0.222162732183394 1
-0.03956622489402 1
0.0957403670601238 1
0.344562770484945 1
-0.280407049303607 1
0.397700158222218 1
0.0772743841106897 1
-0.287910887251616 1
0.074820778682378 1
0.0196342299809955 1
0.204139736300332 1
-0.22396893105884 1
0.332232581474777 1
0.34282487537925 1
0.0891061236506991 1
0.128723219024179 1
0.0753227205065367 1
0.307223542484425 1
0.280443417756342 1
0.157387276065778 1
-0.223263307480543 1
0.196187743657871 1
-0.00166303402609359 1
0.213726295807051 1
0.134746044239347 1
0.0536644265538583 1
0.148868412232525 1
0.231588392168338 1
-0.28363681916433 1
-0.0168130684756333 1
-0.0450216052929642 1
0.00815783569513 1
-0.0142545613365709 1
-0.121677606650377 1
0.307594030812918 1
-0.0849161246263908 1
0.105690594878546 1
0.192659531187225 1
-0.0214696988236716 1
-0.201911509461245 1
0.048263425250215 1
0.120087358315982 1
0.256618940844695 1
-0.0024016979796617 1
0.483645645468805 1
0.397273323612939 0
0.441705240548278 0
0.212026849514412 1
0.0514269747280712 1
0.245556223073234 1
-0.248037103672516 1
0.222575772279851 1
0.105460922317432 1
0.229594511967941 1
-0.0242325584141517 1
0.461300443749562 0
0.117829537280479 1
0.162341026461631 1
-0.14401174077317 1
0.137510595780806 1
-0.046850956510321 1
0.107126072288148 1
0.0718205114312545 1
-0.0567942327486419 1
0.140508330217207 1
0.231609896067912 1
-0.153368006112392 1
0.0952909082807287 1
-0.039766646509011 1
0.108725698164042 1
-0.0281388922481849 1
0.397977040111239 1
0.551903160775083 1
-0.278755226794746 1
-0.0475229357889566 1
-0.0141857611359553 1
0.338382326111125 1
0.452650274029924 1
-0.00966073917423487 1
0.303688267129879 1
-0.0743106740954778 1
0.217382724501153 1
-0.0675136102095497 1
-0.19533719431696 1
0.128352095973953 1
0.152361612831897 1
-0.0061677051087068 1
-0.00428809492102275 1
0.139068486052967 1
-0.0253584386054481 1
0.424504464596171 1
-0.0929775293042599 1
0.25550545389569 1
-0.116541790261982 1
0.061275252367706 1
0.138804741552158 1
0.555075501889571 1
0.0989851572494672 1
0.205613774627964 1
0.0287400790397376 1
0.0160619436341029 1
-0.196188712468005 1
0.151658351688172 1
0.196978408095021 1
-0.124280177518919 1
0.346837406663838 1
-0.0251355570142524 1
0.244150479995726 1
-0.404171955496922 1
0.445787256064274 0
0.466574610174544 0
0.166187907476162 1
0.0338271130704005 1
-0.00743479284810321 1
0.166949966593907 1
0.184843599471119 1
-0.105931152491534 1
0.150384303578138 1
0.126800713008146 1
0.0536901343376221 1
-0.277767633563016 1
-0.216541120200672 1
0.0205084236371002 1
0.152537841662972 1
0.177240750202042 1
0.0981357200458723 1
-0.135191151756405 1
-0.116363696885014 1
0.052444128555882 1
-0.123805461458926 1
-0.225579446011873 1
0.0615053714929016 1
0.0454704661112549 1
0.161592876807588 1
-0.0140864870202271 1
0.193748199974461 1
0.273314112112311 1
-0.171151831387333 1
-0.159067033026644 1
0.0519789924310339 1
-0.18458536740078 1
0.178520716336465 1
0.0841730076655515 1
-0.00546293176933267 1
0.185905126310267 1
0.234951246067299 1
0.0467425890551306 1
0.23793102104188 1
-0.293081518804332 1
0.30625532646338 1
0.480960753808006 1
0.265352705553653 1
-0.0267118283308286 1
0.194258694156042 1
0.311563609928074 1
0.00187888830335745 1
0.181105164635092 1
0.287037045934448 1
0.101455772144042 1
0.0362242292530079 1
0.0449573491895024 1
-0.00814293822391322 1
-0.0951298185967822 1
0.343816215816484 1
0.196109265720021 1
-0.121357117394482 1
-0.124352134841693 1
0.0451415368788917 1
-0.0880693273973311 1
0.279346829036341 1
-0.0320944766250904 1
0.313184037988474 1
0.00923286244131144 1
0.190097983891796 1
0.554819176916278 1
-0.089009166654384 1
0.080122097214742 1
0.12230587974343 1
-0.0302839072302808 1
0.285002542982338 1
0.232692740854854 1
-0.322186253437753 1
0.173838016374468 1
0.168643618037727 1
0.354617521041786 1
0.0226380948957926 1
-0.00257019943264507 1
0.0334816241186222 1
0.310105384957067 1
-0.185406828713725 1
0.204544129548627 1
0.272821505015973 1
-0.17050717784215 1
0.412632003219747 1
-0.168154205425892 1
0.354711235988324 0
-0.482650053457357 1
0.432532802419534 0
-0.116725688827361 1
0.316470537493283 1
0.279623030258932 1
0.224548150720655 1
0.597789070336859 0
0.0486169391814411 1
-0.296227279182384 1
0.208416092089615 1
0.226770428559679 1
0.0301304814783613 1
0.327106961975135 1
0.0991969434247991 1
-0.302918126730924 1
0.145196977834739 1
0.10171348035419 1
0.176289176930328 1
0.139038206966452 1
-0.359019417660351 1
-0.023309181277983 1
0.56550192928023 1
-0.0167403134124969 1
0.253194216672902 1
0.146099761778654 1
-0.172339346916361 1
0.40449502034336 1
0.0749468453174206 1
0.300307340217253 1
0.0308187126516521 1
-0.252123006605756 1
0.135133769461519 1
-0.119514512752753 1
0.466487173704373 0
-0.00925695621226449 1
-0.0394340941509416 1
0.306742051195709 1
-0.124327753756963 1
0.165231775234084 1
-0.178005829601962 1
0.167111907680873 1
0.391819458335062 1
0.593112532422934 0
0.220366871185597 1
0.135190466866077 1
0.205353175209521 1
0.277953852322967 1
-0.233564997028492 1
-0.0868217617905526 1
-0.275112748677414 1
0.0485250038219997 1
-0.110915151873273 1
-0.101849920442564 1
0.185246602060712 1
0.278541614038601 1
0.129046833090968 1
-0.00873178731936058 1
0.248160788216019 1
0.343543989688861 1
-0.391672539079189 1
0.276236655362834 1
0.284885341404905 1
0.241876212302793 1
-0.161375366026895 1
0.0177385530292473 1
0.346516533620999 1
-0.262074201558761 1
0.0214799193825638 1
-0.0411280289973638 1
-0.0820484851700658 1
0.310604990791422 1
-0.156703424502612 1
0.221987565279783 1
-0.207043150180673 1
0.317172214949083 1
-0.178967793847249 1
0.407720069516261 0
0.0662786622771004 1
-0.106727524254047 1
-0.0148681719705787 1
0.0319597779927124 1
0.5734825909241 1
-0.441789272646835 1
0.247761107754957 1
0.00925036009120976 1
0.248609375130587 1
0.108587234471997 1
-0.415406894635013 1
0.255299498262518 1
-0.00333935263988703 1
0.426311455402911 0
0.14901326120744 1
0.265937259605097 1
-0.01095704098167 1
0.156525404615585 1
0.0287737708816398 1
0.169590225529372 1
-0.192526037383379 1
0.19196045060137 1
0.442737428753214 0
-0.0111902246994961 1
0.105526906042305 1
0.476572966111683 0
-0.147495758100042 1
-0.0317244036922309 1
0.0495204423751225 1
0.151680992166583 1
0.284869957214271 1
0.216439522504495 1
0.163506737568088 1
0.598193177945402 0
0.180889444957496 1
-0.07414518203619 1
0.372138376240785 0
0.379043881817733 1
0.171322450421372 1
-0.0618921550256467 1
-0.153814843796463 1
-0.111809314654018 1
0.467602043577168 0
-0.00333100944201815 1
0.102503211375061 1
0.101740890175202 1
0.1293364404006 1
0.22389593819864 1
0.208812022703241 1
0.140232368945604 1
0.171005183087839 1
0.211677181290213 1
-0.124873099353445 1
0.16638781327562 1
0.016753908165065 1
-0.0481317771871175 1
-0.0459850275509631 1
0.37058712835737 0
-0.096190484638838 1
0.0141236663851716 1
0.0163372774956389 1
8.99032614231771e-05 1
0.11229363247137 1
0.0758812662238577 1
0.141047454426047 1
0.347344256800643 1
-0.148434274168997 1
0.197517559624344 1
0.243525558283292 1
0.19511119325627 1
0.251337604277263 1
0.137607537005266 1
-0.0605340716725121 1
0.0419097598492787 1
-0.000936129912347622 1
-0.0739990638716618 1
-0.058256878293508 1
0.0172566687923262 1
0.183653993387754 1
-0.167608743065801 1
-0.197047794297024 1
0.00164417418384624 1
0.0313337206080796 1
0.20897974711962 1
0.152304868234313 1
0.4109803530172 0
-0.00456021015767929 1
0.22482498907017 1
0.47160336581945 0
0.350457635794747 0
0.131873043057727 1
-0.0964472822710052 1
0.368427804130836 1
-0.022037344969532 1
0.100363676590442 1
0.3041816393477 1
0.171884953150674 1
0.264329152160513 1
0.687582236979258 0
0.0232150677264742 1
0.157277842771265 1
0.19358946104184 1
-0.0752546225811948 1
0.353539082818643 1
0.00842851828904362 1
-0.0226311137150866 1
0.102199726504225 1
0.295893594659675 1
0.0273321495136436 1
0.0713485813471751 1
-0.0706697163756104 1
-0.259801408267691 1
0.0195336232863573 1
-0.292278268291383 1
0.263309606732155 1
0.069001409766467 1
0.178486752785375 1
-0.153005973399308 1
0.148140548629206 1
-0.0321682722550244 1
0.360604752429023 0
-0.0801005213914074 1
0.0799665382897539 1
0.0319513271783341 1
0.408782161448089 0
0.287978763814005 1
0.0425466834520826 1
0.420530688792841 0
0.113685433043719 1
0.106156339292123 1
0.252343023383326 1
0.172069520613401 1
-0.0390862238910159 1
-0.0275367959510732 1
0.0303230539401626 1
-0.453585365970313 1
0.379787593967785 1
0.225693539626425 1
0.325537885084485 1
0.0913952101099624 1
0.0899577108826744 1
0.222517921900124 1
-0.0873417766610926 1
0.0769068768020404 1
0.0889537560342068 1
0.105379494391869 1
0.417200859135982 0
0.214102549013484 1
0.188784907608578 1
0.192729463127717 1
-0.0352396885875243 1
0.267460181590152 1
0.385429832439733 1
-0.0303915016398457 1
0.898629913002713 0
0.121903623237366 1
0.0745982362627153 1
0.121694415037475 1
-0.0336711660323435 1
-0.0435250829983128 1
0.0569525680838195 1
0.131248787176903 1
0.291359539514635 1
0.0734073670875459 1
0.398268765897119 0
-0.0417149893320805 1
-0.0331614375459739 1
0.20018871286324 1
0.0131342232898005 1
0.220048754459955 1
0.402844423614193 1
-0.150332876196614 1
0.225610879294091 1
0.167850785458697 1
0.00465928787151466 1
-0.0475906819271246 1
-0.192746859452181 1
-0.182788804608422 1
0.0254363760179749 1
0.21573341110378 1
-0.218308508988625 1
0.118443834815109 1
0.244193738236121 1
0.421753171248214 1
0.334533769043423 1
0.285382775620381 1
0.0974757819813929 1
0.246363519910452 1
-0.378066849234315 1
0.300577876351107 1
0.325473636445302 1
0.0607805603338918 1
-0.0941572652786128 1
0.298256850411577 1
-0.0928953304382302 1
0.683849784102093 0
0.150445813070339 1
-0.0488859021486375 1
-0.114777918765115 1
0.335570480139732 1
0.360110180302283 0
0.124861738216552 1
0.153540670177162 1
0.489936433157244 1
0.232735172068152 1
0.279982736687435 1
0.0337125614562946 1
-0.0826832885085717 1
-0.102578151700797 1
-0.0345431727413262 1
-0.123807874672034 1
-0.0398390819482142 1
0.461209277984743 0
-0.152547267561284 1
-0.0447986753727033 1
-0.116652383484504 1
0.38864917516268 0
0.0162922267904758 1
0.64335301112904 0
-0.249146874713813 1
0.244474726550033 1
0.151557724607744 1
-0.112645932345843 1
-0.0188426953107124 1
0.204916682693544 1
-0.0280822260214767 1
-0.42501636424438 1
0.0353706695637973 1
0.356043257287289 0
0.207219681592836 1
0.561568014831777 0
0.288292654117119 1
-0.02112028123018 1
0.398102382244409 0
0.263749811948046 1
0.267931055279518 1
0.21829568314467 1
-0.0900759540726976 1
0.171638660667721 1
0.386856753777893 1
0.187411602425664 1
0.168924236401817 1
0.375370702787446 1
-0.0690430690378099 1
0.451562649111407 1
0.00880299578750023 1
-0.175312276336592 1
0.0613960726418397 1
-0.394214855873013 1
0.0469041405841863 1
0.138286208272407 1
-0.173069822485196 1
-0.063782598702652 1
0.0380329514120251 1
-0.224394241650847 1
0.598673633631581 1
-0.233378342859221 1
0.0720244100163424 1
0.456944065530422 1
0.570561331552274 1
0.167413617973273 1
0.112619223164361 1
0.121997032231484 1
0.0998036890027338 1
-0.0124054150468539 1
0.21387956087136 1
-0.4179094958918 1
0.269226146317635 1
0.0510905086749274 1
0.0239834240415881 1
0.146729861530063 1
0.00990561864145805 1
0.490924214495108 1
-0.212297387828992 1
-0.0235051075224136 1
-0.0401296149570313 1
-0.0261706432625797 1
0.226049086433565 1
-0.0513312568843924 1
-0.178777845830006 1
-0.00307284700768895 1
0.159880167852332 1
0.0446537675267117 1
0.00887176131500352 1
-0.402715436466496 1
0.135800952058213 1
-0.0728972496828348 1
0.267568906041076 1
0.0533722493297018 1
-0.107445620438978 1
-0.0295812365089675 1
-0.260419596854304 1
0.231058407562806 1
0.168963258118656 1
0.176614843715799 1
0.0689078617391415 1
0.149905881161884 1
0.246992226244451 1
0.29071771714714 1
0.223653821386759 1
0.289387772395696 1
0.10483038937777 1
0.0587061708728111 1
-0.210247521977115 1
0.127927559142416 1
-0.0414459113864679 1
-0.119781939414921 1
0.345169839868894 1
0.0738488113472819 1
0.234753304311357 1
-0.0461975079569669 1
0.266617588785133 1
0.150348000861424 1
0.28140596750589 1
0.25262745827814 1
-0.0522094625890232 1
0.0910302441875448 1
0.435439712496066 1
0.0764186720190258 1
0.252340911890409 1
-0.00256068047139788 1
0.0378895762236422 1
-0.202601344834187 1
-0.222755926139537 1
-0.0330810735104085 1
0.0997625802812827 1
0.0722553904854041 1
0.409647374560364 0
0.20333655492515 1
-0.161927433042975 1
0.248182105183832 1
0.101757440669499 1
0.194264321197229 1
-0.250199116356704 1
0.0245958325520299 1
0.207427929786501 1
-0.0885370258493218 1
0.141448584076602 1
0.205538527722024 1
0.501035599896155 0
0.255641479866298 1
0.189322554393032 1
-0.0570550725987704 1
-0.0507502263878025 1
0.757214348804519 1
0.0207352166179645 1
0.208285187110081 1
0.103050374121399 1
0.272786018283977 1
-0.130568965348742 1
0.486815968162099 1
0.236355599130401 1
0.365501666079251 1
-0.101123486193475 1
0.302822789382088 1
0.189282061308695 1
-0.229948424278522 1
0.205122080497909 1
0.36530189299355 0
0.117700413061678 1
-0.21874960512377 1
-0.0600813603018417 1
-0.0202496004276239 1
0.27467147086552 1
-0.0274793289647884 1
-0.0143297480509498 1
-0.0934550235743049 1
-0.00047807792111651 1
0.316689877830664 1
-0.176298260797853 1
-0.0272914053161539 1
-0.253865049076838 1
0.190385583887445 1
0.205758483855128 1
0.305731885087336 1
0.3826527250264 0
0.222513858000527 1
0.184549913995137 1
-0.127698965680066 1
-0.102473216731557 1
0.0988472578177592 1
-0.032840714767032 1
0.341052397378647 1
0.436645787778875 0
-0.099184428776194 1
-0.306338798872079 1
0.287059607813244 1
0.156768645344815 1
0.400983621219179 1
0.0730298204284939 1
0.335992887194337 1
0.150800062330263 1
0.544173330402334 0
0.107934552352662 1
-0.0275918693370732 1
-0.322017539898634 1
0.0250979319534982 1
-0.145017720156898 1
0.0326850738221486 1
0.194142839436807 1
0.558936643989314 0
0.0792861866599548 1
-0.024619852303912 1
0.0365766299866861 1
0.149320370213326 1
0.117094169499146 1
0.0123298036897342 1
0.224491372457903 1
-0.0940704399906088 1
-0.0862527197558187 1
-0.203947722965141 1
0.252305223564241 1
0.23220344372146 1
0.176829997538543 1
-0.0504520988730926 1
0.255175791931816 1
-0.0309892756705573 1
0.0219447190257877 1
0.0637254777732335 1
-0.0896239971506639 1
0.411376447297415 0
0.164071626434632 1
0.169510646341064 1
0.241689924272973 1
-0.143286632660792 1
0.296244632493513 1
0.195910796453621 1
0.0954515177513822 1
0.30015204570067 1
0.130594589646716 1
0.168208039119635 1
0.137929850441903 1
0.462181960356979 1
0.08533793843503 1
0.311376779222747 1
0.288316410956492 1
0.101107671761697 1
0.307357666080123 1
-0.189891839493289 1
0.019182210354501 1
0.144211541242638 1
0.122450187991995 1
-0.0315518325780875 1
0.244602628891572 1
0.0852944401648246 1
0.158092628807283 1
0.0567104982331331 1
-0.131203288113378 1
-0.0337112121191067 1
0.0507631977074876 1
0.0394008636439548 1
-0.0118734202622479 1
0.16776665301331 1
0.00903657303279649 1
-0.0819956818953616 1
0.110824797355665 1
0.0715244342864475 1
0.137999135177741 1
0.0289222294293352 1
0.381394887166018 1
-0.0698314483300316 1
0.244792250475164 1
0.14277337553215 1
0.0751059172989882 1
-0.188117377946484 1
0.144432358366097 1
-0.0245715702857632 1
-0.0688166895904118 1
0.37233458889531 0
0.00291053277223455 1
0.146423978900751 1
-0.123152396042497 1
-0.0151537921125288 1
-0.0485723314837903 1
-0.0219554287686115 1
0.108667713489183 1
-0.227099033526527 1
0.0558896605055184 1
0.388592431892972 1
-0.00750818326308433 1
0.0247101556862282 1
0.175246678089645 1
0.00230458942292137 1
0.139359289446523 1
0.366181327421822 0
0.0580447607859013 1
-0.322848610957761 1
-0.226074200859732 1
0.0951029128489789 1
-0.332392198776275 1
0.0761613579166323 1
0.213065636232133 1
0.242621898788418 1
0.508566584366817 1
0.164422163390791 1
0.0885048732565784 1
0.0426291639971378 1
0.513152400177855 1
0.0432201485619521 1
0.468609099430187 1
0.167513583395307 1
-0.311903664248773 1
0.0530307590286005 1
0.00850654564738898 1
0.0950510476360805 1
0.00805083244449242 1
0.0353933779295582 1
0.156567542935808 1
-0.128903614029211 1
-0.00964192404114385 1
0.201234212829414 1
0.277862041005709 1
0.491358472421671 0
0.261036315292071 1
0.202181223404268 1
-0.233448270939176 1
-0.00112625070880142 1
0.0220755262893 1
0.60480566833736 0
0.0607568323892859 1
-0.20737581447913 1
0.147421588092954 1
0.469070144993451 0
0.0562517936339356 1
0.399799090958544 0
-0.0786125427279715 1
-0.0317536318129143 1
0.12159568156531 1
0.32657192295514 1
0.390815635797378 1
0.229025446592746 1
-0.0122440794208327 1
0.154761827253467 1
0.127041246207564 1
0.248477238890709 1
0.00349218688094462 1
0.5451802475795 0
0.088215124953775 1
0.0198377924142166 1
0.0308532021816601 1
0.150774338319438 1
0.313462181433174 1
0.0146783096657907 1
0.249555936877001 1
0.465691981165337 1
-0.0825112731331386 1
0.247174926825133 1
-0.00169711828752522 1
0.212924339207512 1
0.327677602747708 1
0.227983535855116 1
0.405411774729253 0
0.146689037091263 1
-0.376783585526644 1
0.0209443864387224 1
0.345669481258358 0
-0.059983846483005 1
-0.0605903255756406 1
0.0559179972469757 1
-0.153420961523522 1
0.295781764102161 1
-0.30207999198395 1
0.287831691558482 1
0.137109143814717 1
0.292022111344208 1
-0.267643368296261 1
-0.212835575577547 1
-0.0913384794223339 1
0.0429633367168878 1
0.0672700071930771 1
-0.0324470518046333 1
-0.283702302439114 1
0.321215002534374 1
-0.0495833591816366 1
0.0837216190330504 1
0.495520364746015 1
-0.061154926882271 1
0.151537488580346 1
0.17873170937133 1
0.41999811495746 1
-0.286745842949025 1
-0.0184354934312858 1
0.00568809594316604 1
-0.0330558803151336 1
0.0260902162695001 1
0.226582337546728 1
-0.197735594968487 1
0.338600356707129 1
0.236087781090824 1
0.189306108159677 1
0.290417684339505 1
0.164611230109597 1
-0.0830553103075777 1
0.0211690186618039 1
0.116116178692974 1
-0.225211427705226 1
-0.135785102262294 1
-0.0417729027066605 1
0.250306010380841 1
0.248444391918766 1
0.25386114983477 1
0.0560023662902692 1
0.277030535786702 1
-0.0897853087104753 1
0.251490973621412 1
0.137369060701052 1
-0.0275748958272259 1
0.127417459300023 1
-0.237198228527496 1
-0.0505391198347157 1
0.0805294994719763 1
-0.102381120647293 1
0.279756901388076 1
0.112800789038599 1
-0.0291331537338556 1
0.0865502265242681 1
-0.034463768217057 1
0.206611909616952 1
0.108692970345934 1
0.148752784199805 1
-0.10787025484241 1
0.548315769170728 1
-0.0754430211933698 1
0.0614621615765937 1
0.00875200625537624 1
-0.335005025471958 1
-0.0162372611285085 1
0.0558374193520234 1
-0.151500477071063 1
-0.0737767554755978 1
-0.148419871855886 1
0.248799748106027 1
0.176218436366696 1
0.385614388228223 1
-0.168587430867611 1
0.025649936332446 1
0.194304418327489 1
0.160872058734345 1
0.303003224269711 1
0.370172017526392 1
0.0365258751197738 1
-0.144095887928135 1
-0.524282690922672 1
-0.0941792756460527 1
0.138016380129908 1
0.106179146202998 1
-0.0141404282431109 1
0.269232957041349 1
-0.359890359763974 1
-0.122557458625454 1
-0.200056024718708 1
-0.0214988021954895 1
0.464240869444258 0
0.387027087617223 0
-0.0648519300726622 1
0.0161628225101818 1
0.187214228151081 1
-0.0452265143302075 1
0.694277768051091 1
0.0700891011392694 1
0.169422239737427 1
-0.199645660700794 1
0.0462112428548677 1
0.335165195817772 1
0.189335334143536 1
0.0576198196225494 1
0.312915340145588 1
0.364827855112855 0
0.000647080905532248 1
0.0693194508695004 1
-0.112963098434957 1
0.408228529223036 1
0.0375402773820346 1
0.224054647269089 1
0.138284538990911 1
0.323339568173844 1
0.602362822908546 1
-0.0232550534022035 1
0.00390273029965232 1
0.0171202125418912 1
-0.320285354688052 1
0.220023151771042 1
-0.583354661823967 0
0.274753428331709 1
0.0396553766676508 1
-0.137590289502534 1
0.103512002925637 1
0.220449052937333 1
0.195297170905694 1
-0.249294199468615 1
0.231843631230214 1
0.50348290335926 0
0.0537945645634254 1
-0.117585746559831 1
0.143814939123004 1
0.113124456018407 1
0.051939861408288 1
0.264360970544197 1
0.207774220320501 1
0.171897043188376 1
0.236279274081742 1
0.0909226989508437 1
0.159726095139609 1
0.102576127056316 1
0.133988433328689 1
0.163725854806097 1
-0.0502905341616514 1
0.0683231757526317 1
0.229146477576471 1
0.0830829022446557 1
0.251988377228452 1
0.305612565135342 1
0.122029131226597 1
0.16707327046573 1
0.0833750671860259 1
-0.0409966366878592 1
0.269898335065971 1
-0.0959031464464941 1
-0.129852383607936 1
0.130610194639761 1
0.44131257671772 1
-0.17063614692957 1
0.339098352501277 1
-0.0380877461376014 1
0.0935275537223789 1
0.19894098511311 1
0.450548659295024 1
-0.0677779789486416 1
-0.0270375967093155 1
-0.0468659101384827 1
0.148618090107276 1
-0.0426235522010868 1
0.0594619551052633 1
0.0404818767612742 1
0.345938621465565 1
-0.350732235346947 1
0.0244797464122357 1
0.00330492103084767 1
0.044922481222382 1
0.239651800742634 1
-0.0817632989935993 1
0.0482393349384101 1
0.272348981190964 1
0.141044068634437 1
0.125408940955759 1
-0.0704080919716946 1
0.18744951947444 1
0.052406333909947 1
-0.0543764461945596 1
0.116821284869871 1
0.0872247041729547 1
-0.0310237907334108 1
0.0542496983016173 1
0.0947594954146807 1
0.146618416383912 1
0.274264801408661 1
0.228050588339078 1
0.445365789915931 0
-0.0116499013969284 1
0.14631242214299 1
0.115600865796994 1
-0.0466986523649112 1
-0.0555224901009419 1
0.152963166090447 1
0.195523260639413 1
-0.0512956329190198 1
0.0198072002182251 1
0.118648086625308 1
0.109558038505961 1
-0.185667343703573 1
0.140384693776748 1
-0.213708706804373 1
0.285816678053303 1
0.190805949236876 1
0.131868909813258 1
-0.240546719529733 1
0.0925153484496406 1
0.103036131076255 1
0.34326249602481 1
-0.0903262073151772 1
0.296827391327645 1
0.0697657002527678 1
0.325679706766672 1
0.237852549433287 1
-0.106694680377747 1
-0.358519437308055 1
0.00344023253117513 1
0.0397134890188861 1
0.0233926457810218 1
-0.025832900532729 1
-0.0655491758528494 1
0.14029855797804 1
0.094124154393352 1
-0.12500120968892 1
-0.00409137316498972 1
0.0660190127718018 1
0.178200961667215 1
0.576176006708434 0
0.163971394681848 1
0.0378597560698617 1
0.0483389352946614 1
0.223375556874051 1
-0.0431889577084396 1
-0.154210259658849 1
0.335496647914751 1
0.193775029471459 1
0.217986672720365 1
0.245267925224372 1
-0.0444713506324591 1
0.252638251041738 1
0.102871342094121 1
0.150439314709906 1
0.253093372900702 1
0.0426468046556604 1
0.3357334389643 0
0.138168818719078 1
0.155116410575013 1
-0.0786803098838835 1
0.343947705934674 1
-0.0309412493289135 1
0.182937314209764 1
0.32047197411272 0
0.140979159550334 1
-0.00225215892888628 1
-0.095354694587365 1
-0.172674238928398 1
0.162122437616467 1
0.22631703337898 1
0.424465515826651 0
0.0568178011964513 1
-0.0539160215306665 1
-0.0263469856906469 1
0.141657675530008 1
-0.131843317304697 1
0.00112741817706584 1
0.133055614535405 1
0.167848808052424 1
0.317320921456824 1
0.317002230893239 1
-0.200238010240173 1
-0.0874683990229744 1
0.0373313387115452 1
0.546307865808239 0
0.271317857304757 1
0.287505300508579 1
-0.0369631750439122 1
-0.352787172600343 1
-0.0436482549215612 1
-0.101137017658923 1
0.332736702503548 1
-0.0708803618971714 1
0.148930417114998 1
-0.0273107614271005 1
0.223177511782227 1
0.0104343266143231 1
0.322858530860974 1
0.171521170790432 1
0.235072220311104 1
-0.0449964540135853 1
-0.0160592165955281 1
0.0192274983416381 1
-0.046712025188677 1
0.277968903680373 1
0.098089813429703 1
0.13337513743935 1
-0.206127413469478 1
0.114933893685607 1
0.206366036827997 1
0.0687644678913656 1
0.650052922834905 1
-0.0506296216495728 1
0.448916873021831 0
0.101798031505899 1
0.277788150597156 1
0.27960233954127 1
0.233919131878142 1
-0.064153099808279 1
0.199307261580447 1
0.157844977148054 1
0.0966599652436533 1
0.373628484702478 1
-0.113625520389152 1
0.193567338015643 1
0.455678259142143 0
0.14196329844117 1
0.107174542548761 1
0.506075175629763 1
0.182809673403369 1
-0.0160964957509504 1
0.211083715126796 1
0.34873468819778 1
-0.268921604767153 1
0.0263121772145826 1
-0.0120765634575436 1
-0.0133863569434356 1
-0.0665784171482989 1
-0.24889420983684 1
-0.0839708784963325 1
-0.113802333497144 1
0.342188885709041 1
0.344241245823448 1
0.105567844455023 1
0.141425549963153 1
0.209953800597328 1
-0.0547821710504161 1
0.0896734958735688 1
0.275303833732351 1
0.47603323480369 1
0.364679219227318 1
0.00395298626204936 1
0.174527371791241 1
0.216341965056379 1
0.438245918475943 1
-0.212956636099194 1
0.0942336758034091 1
-0.0160587175651622 1
0.292445368365046 1
0.439279125478471 0
0.186418342385404 1
0.242133374405548 1
0.292711664496613 1
-0.084235091615131 1
0.294555505129296 1
-0.000266914827773176 1
0.447693536702868 0
-0.34374335662684 1
0.196349779549337 1
0.0816093337928977 1
0.0549137784366576 1
0.0989894838037576 1
0.111674608623022 1
0.215272175022417 1
0.0490528644199489 1
-0.00606883431626117 1
0.362023196405541 0
0.0593073038359964 1
-0.0516421933563537 1
0.0526347613386695 1
-0.205738745490733 1
-0.0279716893924231 1
0.440625505692906 1
0.138726093542162 1
-0.0148514190938064 1
-0.0641292069773399 1
-0.328105844075413 1
0.549566865986651 1
0.176599461895416 1
0.0305427852885757 1
0.265585507331401 1
0.161864412424023 1
-0.170598113662195 1
0.120727691953163 1
-0.00389955093199115 1
0.259954436727259 1
0.0723561782743032 1
-0.101282737442315 1
0.21586664472723 1
-0.0594329012354373 1
0.106178185934236 1
0.139203227701977 1
0.196802189787473 1
0.610782978024222 1
0.160002653732517 1
0.0939759453096451 1
0.231595133330067 1
-0.0230874580956849 1
-0.248055908109204 1
0.141634628524089 1
0.333119649052375 1
-0.0163860829567497 1
0.0420132817504382 1
-0.0469104032811679 1
0.381206312107586 1
0.448574472361496 0
0.168512574549577 1
-0.178912806339197 1
0.220475467171061 1
0.384698623122116 0
0.0342175572996438 1
-0.172784179634153 1
-0.219752422281925 1
0.331662270532139 1
0.0818926688796233 1
0.549750600913468 0
0.193005775802918 1
-0.140726177244873 1
0.0612059100861301 1
0.1883542678606 1
0.356319133659632 0
0.256950065475507 1
-0.049402840962402 1
-0.141279769032017 1
0.0265589433143932 1
0.469203800722437 1
0.234346125771231 1
-0.365941797499238 1
0.420130988130787 0
-0.155952945542286 1
0.0910273408025526 1
-0.0120561246193562 1
0.251549115777001 1
0.215525880042732 1
0.299692763603357 1
-0.0106709210875075 1
0.0448616688732431 1
0.109566815851035 1
0.765349047338873 1
-0.0474335200663654 1
0.0882894645343744 1
0.0757070893591269 1
0.414802346052908 0
0.0594331055565431 1
0.341297363700339 0
-0.244479465828158 1
0.253107641536486 1
0.0662321441092932 1
0.316193512599139 1
0.326430363751779 0
0.0649969961404544 1
-0.0942054170372622 1
0.3137669092606 1
0.0953287379127026 1
0.213432861934663 1
0.0636613288154341 1
0.488544415882452 0
0.0297093365802491 1
0.336047074739665 1
0.0511608799131606 1
0.183051672949575 1
0.281190031520978 1
-0.0444334375816056 1
-0.141477799797557 1
0.169485933046276 1
-0.50885286833636 0
0.105060348664783 1
0.1557285240933 1
0.233155594036912 1
-0.00407836756630142 1
0.169214319909327 1
0.288313704730356 1
-0.12519483893534 1
0.42920990900317 0
-0.0316400593946531 1
-0.0657144205254215 1
0.173481575939862 1
0.204962012745688 1
-0.212328948143973 1
-0.0440705629773795 1
-0.283107146826084 1
-0.425079051354854 1
-0.0166392821197821 1
0.0946454632441134 1
0.358047251399055 0
-0.236654181011984 1
0.123065842948806 1
-0.0159848022287543 1
0.124520599389272 1
0.252543354662865 1
0.488047569041838 0
0.236553904439384 1
-0.150531696031599 1
0.176512090351123 1
0.246489577566909 1
0.149381986928031 1
0.4025580556791 1
-0.120097917878918 1
0.125624749204809 1
0.20762930871744 1
-0.0453582673886742 1
-0.103372730747917 1
0.229958715624982 1
0.353834614917385 1
0.0488741358336308 1
0.105671199454749 1
0.266386515162526 1
0.167810000950264 1
0.18077483624643 1
-0.180641255348059 1
0.0860190031279036 1
0.099749650907976 1
0.0493178847947295 1
-0.0626511796483283 1
0.423125897754809 0
0.0821923922019455 1
-0.0044502264589302 1
0.0431500474349194 1
0.208004990591284 1
0.321141452020258 1
-0.0242650140176896 1
0.386623162292075 0
-0.0629423118352343 1
-0.0217279709376244 1
0.123881999789254 1
-0.0849646601540755 1
0.0685375389849661 1
-0.161342896890174 1
0.217501295605502 1
-0.017696157157879 1
-0.0397096010080861 1
0.246503329915595 1
-0.00128273688517707 1
-0.0740957251283781 1
0.4585615040773 1
0.219740050094992 1
0.330219383052157 1
0.373652922156637 0
0.052959626338727 1
-0.0637479107112381 1
0.245391253687704 1
-0.0677219217800478 1
0.309811958175573 1
0.0344040196659643 1
0.0822890697532235 1
0.117930073975746 1
0.282341662450396 1
0.0807146212961855 1
0.325444539136073 1
-0.0219300811617811 1
0.212130879956669 1
0.139727173170916 1
-0.0546062470004688 1
0.427600961072469 0
0.471053732817663 1
-0.349374197081085 1
0.142211065515545 1
0.0990024379672491 1
-0.101154629891091 1
-0.225344445898338 1
0.00543415730456042 1
0.358190026104218 0
0.110291897644248 1
0.163884447905521 1
-0.0148311574829992 1
-0.245289850636985 1
0.248743286293193 1
0.137598144266328 1
0.453777040406875 1
-0.323312274637751 1
0.143064774690383 1
0.147500175102787 1
0.0608628658854895 1
-0.0723339489488514 1
0.171088264038725 1
0.0452047390830673 1
0.31086268304607 1
0.0277806369099448 1
0.555483737309517 1
0.152162148920072 1
0.169323012693879 1
0.173577623740587 1
0.0180149778146185 1
0.0367889164905668 1
0.170218362091901 1
0.118454417752637 1
-0.135848590700155 1
0.45620342889013 0
0.0700621810546705 1
0.165432910105197 1
0.15377841207941 1
0.191375106999329 1
0.231734744177438 1
0.276412938335862 1
0.0913763695797165 1
0.122329649429233 1
0.307461054927756 1
-0.020162874702984 1
0.367954093155346 0
0.256173746636963 1
-0.101611970975584 1
0.492625731475547 0
0.192890386341716 1
0.348713003171988 0
0.0495767504293002 1
0.283804444625532 1
0.41667254342116 0
0.0916416453938343 1
-0.180837412494493 1
-0.161883375613875 1
-0.0673198365638131 1
-0.0369812734667529 1
-0.0100833109688954 1
0.154511089522657 1
0.0691503500653016 1
-0.320305143060015 1
0.112820486812482 1
-0.132694476868614 1
0.412690444464557 1
0.246854455060465 1
0.299278759196902 1
0.245486429924765 1
0.273097846008703 1
-0.131523559086352 1
-0.51985529000709 1
0.172595238167378 1
-0.0478628957413805 1
0.0306544860734051 1
-0.109900022414508 1
0.0752738006150278 1
0.248810454357547 1
0.0949611940948184 1
-0.271550683347826 1
0.353740365917273 0
0.427543486650612 0
0.117786442903694 1
0.268535821534792 1
0.175227434248217 1
0.0727241916051541 1
-0.125095872210644 1
0.121777075931013 1
0.255999807652468 1
-0.00508572888021261 1
-0.298545986037931 1
-0.162667270931595 1
0.0466233433328536 1
0.003197289332095 1
0.0834498978729412 1
0.161145861861608 1
-0.0377436766275419 1
-0.440691186194193 1
0.142668172989541 1
0.185997386142329 1
-0.0550557113184045 1
0.153656538997051 1
0.310932682383203 1
0.0799986882023396 1
-0.201820321942453 1
0.214897611569572 1
0.281474492208746 1
-0.122122637915375 1
0.211235351809256 1
0.010326724094408 1
-0.115294707788888 1
0.0676825973133528 1
0.0155821540490804 1
-0.00477226732292996 1
0.0358180695999111 1
0.313349006756819 1
0.061089797573376 1
0.15259701572589 1
-0.0637649343956148 1
0.0907773027924139 1
-0.089102035571728 1
0.55350022918743 1
-0.222059715125437 1
0.0168268893705986 1
0.136267030075104 1
0.261966344708108 1
0.0552794109282774 1
0.115941924511095 1
0.0522609567283661 1
0.171257564835873 1
0.27446136172368 1
-0.0611289583367726 1
0.152674472168765 1
0.150217883072256 1
0.00067884541316425 1
0.095142731336199 1
0.210370144245852 1
-0.0431776040872296 1
-0.216715621260985 1
0.142518120738436 1
0.162052255802867 1
0.427854861858836 1
0.330853534468244 1
0.0783566933226363 1
-0.171789055521095 1
-0.104508622892444 1
0.0725108754195198 1
0.175359875488215 1
-0.0566477981239218 1
0.0423380016482716 1
0.0336897626006507 1
0.198917227156978 1
0.316558362228371 1
-0.0109886869197038 1
0.729901941174483 1
-0.169316749012798 1
0.133669968088697 1
0.168159441561473 1
0.00235999803877407 1
0.0262623235420061 1
0.295401754030208 1
-0.0551706058466452 1
0.178012844686312 1
0.178539666613646 1
0.0169018749622164 1
0.382256355501026 1
0.16391150700624 1
-0.0247716027446404 1
0.443134988034977 1
-0.0719959988356983 1
0.260902848738228 1
-0.18384885526035 1
0.0293535645584402 1
0.263515343916113 1
0.246432248119162 1
-0.040509066620903 1
-0.133669532236848 1
0.141651922175367 1
0.226248864875532 1
0.0731447368758631 1
0.124025790637359 1
0.0817013122260488 1
-0.24748040583713 1
0.191620747473605 1
0.141718599692432 1
0.167887965546225 1
0.111739403405891 1
-0.100778967756203 1
-0.280144607290177 1
0.129661627901782 1
-0.0012483519605479 1
-0.0692113593599113 1
0.509615940718375 0
0.0735862285733924 1
0.074015671213789 1
0.392789154514532 1
-0.0556450110007635 1
0.28405466528577 1
-0.11040870663225 1
0.105042238009302 1
0.489867221871259 0
-0.0156802435027075 1
0.123446938761288 1
0.12009187137444 1
0.0648754771206317 1
-0.16508666135691 1
0.0920416359917084 1
0.193674221959219 1
0.126554051842964 1
0.00701680682719206 1
0.0607485141773313 1
0.272509855161956 1
0.15443937315237 1
0.0732831809153934 1
-0.135752633974006 1
-0.0681658129618955 1
0.0728101682685548 1
0.0939068081154759 1
0.319564252173016 1
0.0441150966752899 1
0.0730443357684261 1
-0.0196165918102287 1
0.257931600779307 1
0.0802277636708496 1
0.173231902551505 1
-0.0248772848874762 1
0.0443205184600438 1
0.0125476503108225 1
-0.152454704703712 1
-0.170969629570065 1
0.294322716861763 1
-0.00234618341750471 1
0.189268765142747 1
-0.167669375404539 1
0.254800390461539 1
-0.0348808800809015 1
0.101987831768415 1
0.114620019758598 1
-0.17083684932702 1
0.271201229205923 1
0.100988706398355 1
-0.195913644635549 1
0.575498526510932 0
-0.0985071062729419 1
0.181940299436013 1
0.326992817374261 1
0.283068726047896 1
0.119517691874129 1
-0.4013782349973 1
-0.0629011731729786 1
-0.0120013040162574 1
0.0991091376484775 1
0.0556826628001648 1
-0.0231953680656373 1
0.122069261464606 1
0.00788598189503936 1
0.473788060454117 0
0.198535098853124 1
-0.0237876397632723 1
0.192571827284854 1
0.414017866792438 0
0.117382930040727 1
-0.0312016100341309 1
0.492498787308185 0
0.0221837929379437 1
-0.00848209387757765 1
-0.0886257178166123 1
-0.187491433716832 1
0.252053335968126 1
0.148908840416733 1
