# Supplementary material for: Bias caused by sampling error in meta-analysis with small sample sizes
Source: PLoS One. 2018 Sep 13;13(9):e0204056. doi: 10.1371/journal.pone.0204056 (PMC6136825; doi:10.1371/journal.pone.0204056)
Supplement: S6 File — (ZIP) [file pone.0204056.s006.zip › results N = 5 theta = 0 tau = 0 sz = 30-50.txt]

"dl.theta" "dl.cp"
-0.061569987424658 1
0.173907230191323 1
0.191007434386629 1
0.0282426113849454 1
0.188003136604425 1
0.347563206901214 0
0.130874424216036 1
0.26351691458594 0
-0.0698418681309193 1
0.102236253561559 1
0.00767400963350362 1
0.150349200230828 1
0.259168227599421 0
0.0426747885600958 1
0.262005508534237 1
0.093902507803112 1
-0.0344694825611724 1
-0.0960068880295073 1
-0.0372374342340302 1
0.0619122736065363 1
0.213897999095215 1
0.0962072519183262 1
0.111813047195336 1
0.0200070590872523 1
0.0686396196228008 1
-0.0714600920072244 1
-0.0561007019165363 1
-0.0442082546771274 1
0.106370881409034 1
0.0797487362492445 1
0.0814595757844293 1
-0.0827642781219969 1
0.0492823080488789 1
0.0290054873122949 1
0.0738874984454002 1
0.0882734882492358 1
-0.0804977521044107 1
0.00568278414353364 1
0.444406576524253 0
-0.0895951883532287 1
-0.0482750510158711 1
0.278328775739472 1
0.049507641680972 1
-0.153332301956073 1
-0.110433063936593 1
0.174132421442277 1
0.133031923495883 1
0.032389798771937 1
0.0375977214533514 1
0.210985106191291 1
-0.0339841297505166 1
0.348444382595365 1
-0.0487900485400307 1
0.237972436156815 1
-0.0205127659116291 1
0.0755994740492962 1
0.0603296331727657 1
-0.0740337379142712 1
0.169871579509503 1
0.0410067946908667 1
0.0548829078668666 1
-0.0760696949329497 1
0.103622166954317 1
0.237025652166477 1
0.105487282449499 1
0.10423768996638 1
0.173415617301413 1
0.158983387019957 1
-0.00726615025336285 1
0.42361072940109 0
0.220603610424675 1
0.349420645420118 1
-0.214020687659563 1
0.304841420034107 0
0.0748255694642459 1
0.0628472402235874 1
-0.0636344478145192 1
-0.032229914226027 1
-0.0363113649179965 1
0.0782206468592441 1
0.0892247625390074 1
0.0343325021654655 1
0.160093680528475 1
0.042938822031176 1
0.174412215902645 1
0.108365486034503 1
0.212333206284559 1
-0.0187282545721921 1
0.28831477515075 0
-0.118169888494584 1
0.137817369484717 1
0.0494922655086591 1
0.0478974783888375 1
0.109662347096839 1
-0.0393592583228291 1
0.145187413541917 1
0.128250140123791 1
0.143182815394859 1
-0.016642488412295 1
-0.0875636501345739 1
0.0904500657650912 1
0.0792958473730288 1
-0.0726535481104434 1
0.174932198545151 1
0.0871121353620398 1
0.32693908470998 1
0.186490493105518 1
-0.0672057255420019 1
-0.0603621265469504 1
0.293245215176241 1
0.118042016470117 1
-0.0568806549444435 1
0.217158335327205 1
0.0286865464658271 1
-0.147762707136472 1
0.275541562629631 0
0.233790401579022 1
0.196291497706738 1
0.0429926195873281 1
-0.0827755027505776 1
0.147314558535296 1
0.202303658971592 1
0.016809754555807 1
0.174801881379555 1
0.152653087501206 1
0.168143941694905 1
0.0688882798270076 1
-0.0611263154033343 1
0.21425622364123 1
-0.053661522723359 1
0.0668060579882533 1
0.0685324360694445 1
-0.0230357153745549 1
-0.0250105339783356 1
0.273730480468492 0
0.326318811065218 1
-0.0401312522048659 1
-0.122269928269288 1
0.0242973943379249 1
0.0285265496729976 1
0.334158821925898 0
0.141651714642721 1
0.100380746143174 1
-0.0204950541239373 1
0.0939662895254198 1
-0.115830211513027 1
-0.1340600159967 1
-0.0485281803184305 1
-0.0432272659942725 1
0.175214153981513 1
0.140083266033461 1
0.0410995876961965 1
-0.110511755839536 1
0.260942152198548 1
0.080282907281128 1
0.134086028520136 1
0.171075868549953 1
0.0728443436846346 1
0.0364882925610606 1
-0.00910950722554074 1
0.188259066543326 1
0.341038690094171 0
-0.00230670476606573 1
-0.0501262124663105 1
0.216267865916886 1
-0.0616370535091463 1
0.198033522079737 1
0.113154952943964 1
0.0365554156085659 1
0.193302239859111 1
0.135196926629728 1
0.172949136205391 1
0.209181069519876 1
-0.0783563001536459 1
-0.0973553665544869 1
0.0907284878327677 1
0.227230489529863 1
-0.0859967277124561 1
0.164328041273479 1
0.291232700017845 0
0.0271668690141888 1
0.0660767325575088 1
0.0124183389246041 1
0.0539378264368736 1
0.0341220501907987 1
0.0756025383296483 1
0.263560126013458 1
0.0947453101394943 1
-0.103756276732805 1
-0.0672512252919901 1
-0.0521174636457027 1
-0.0272072511288676 1
0.00230766657279558 1
0.0608182870625948 1
0.0110102722568969 1
0.0564538426699244 1
0.323045748015384 1
0.388490010513139 1
0.297961755127546 1
-0.159799566411257 1
0.0317012389081674 1
0.00618185358755399 1
0.0995776117359522 1
-0.200486233449532 1
0.209484943477247 1
-0.191154660895126 1
0.126466621549929 1
0.290312992017478 1
0.155762145856447 1
0.188627045093996 1
0.175105236846131 1
0.0789971153779652 1
0.131635601459884 1
0.373906319503193 1
-0.205874688114389 1
-0.0429202844657822 1
0.0197047177635968 1
0.0405962885269434 1
0.273925591967622 1
0.109751568085131 1
-0.0191313882514476 1
0.329352216710322 1
0.117719327647128 1
-0.0977237158951579 1
0.239078159712343 1
0.0175559502406811 1
0.371081249015398 0
-0.09508357472991 1
-0.171812995440817 1
-0.126585237430797 1
0.267485118286799 1
0.0172926546195918 1
0.139161963440384 1
-0.0703485986506987 1
-0.118091010043478 1
0.0931464219316134 1
-0.0361450270251608 1
0.134635362036142 1
0.254831073213319 1
-0.00850926133641779 1
0.343216350752854 1
-0.20219797620026 1
-0.144328530752552 1
0.167792463429618 1
-0.130038613384153 1
0.23821264489149 1
0.00378728354706648 1
0.0857895924610592 1
0.0201705297257076 1
-0.0474728831964206 1
0.0419152026010282 1
0.127743391238695 1
-0.0482179126118175 1
-0.209766921625548 1
0.279342455247353 0
0.234268868437027 1
-0.0457382635223352 1
0.0621263706376552 1
-0.0468194976929711 1
0.0442743217975714 1
0.0464785164336529 1
0.221556629704992 1
0.168380384169939 1
0.156076364150482 1
0.048500824036423 1
-0.31635091252163 1
0.0376155926607436 1
-0.0550299669115695 1
0.10319131206748 1
0.0240027616702962 1
0.171968944568061 1
0.249166812664807 1
0.0300951702667246 1
-0.15809251768554 1
0.153305150700149 1
0.210280222761109 1
-0.0324844221294864 1
0.0304517368559907 1
0.0490194653095234 1
0.101234628856118 1
0.520929072141643 1
-0.144162144908049 1
0.0661971404670329 1
0.284092451860923 0
0.111402449194712 1
0.310935410505651 0
-0.170099740261824 1
-0.0844178711098724 1
-0.0460535563291512 1
-0.180051138330404 1
0.0188811470554134 1
0.00705205579669269 1
-0.201661238528623 1
-0.206731423476441 1
0.153055311703614 1
0.23400018829761 1
0.141807829007941 1
0.10871463964474 1
0.147036578318923 1
-0.0400690832533233 1
-0.0965858918256364 1
0.127531066750885 1
-0.0735148147181927 1
-0.142969115284676 1
0.0085416237722943 1
0.022898920404248 1
-0.277167711623011 1
-0.410410907587968 0
0.192399661767157 1
0.0188320115891585 1
-0.0497764349762247 1
0.139688348009391 1
0.0296427623439983 1
0.0610094618461172 1
0.136737665666274 1
0.276136101456084 0
0.0819268608702824 1
0.311656704918677 1
0.248387714635021 1
0.0599335432192921 1
0.0220818871042045 1
-0.010467323977292 1
0.188509761157917 1
0.0228051637635952 1
0.00710646305758619 1
0.0532242885339925 1
-0.00390980140864669 1
0.099714722912245 1
0.124634114574152 1
0.131080956771907 1
-0.0721482569686324 1
0.168866022581269 1
0.239780035980424 1
0.0854695129554012 1
0.107583337055244 1
0.263020190117489 0
0.280604975865827 0
-0.255771295186136 1
-0.022077037064894 1
0.0906574925565019 1
0.0110719640287884 1
0.0672763965827474 1
0.156542715682948 1
-0.181447899862104 1
-0.0232950834535345 1
0.0452829155666401 1
0.260207057072368 1
0.0455957034470457 1
0.151499090313235 1
0.161306484227694 1
0.0832610463557406 1
-0.138498115256025 1
0.281810965646656 1
0.333196780361605 0
-0.0248546364401339 1
0.11564240817444 1
0.15108100799761 1
-0.0716146083497706 1
0.0984180345843435 1
0.196388947863358 1
-0.243767087245091 1
0.255654782927284 1
-0.174057696010857 1
0.252697193811966 1
-0.080199370832669 1
0.104571102754738 1
0.105677412352069 1
0.0524642888813033 1
-0.00324531409050696 1
0.0395964133039193 1
0.198448884419735 1
0.163434803220875 1
0.267062579994133 1
-0.0472685348863426 1
0.246477623286263 1
-0.0464157239519139 1
-0.269222852254914 1
0.223797228440824 1
0.0562649848959821 1
-0.112093415453486 1
0.0467386487157838 1
-0.0068917641498672 1
0.0856175090317528 1
0.295893435797875 1
-0.139663074399135 1
0.359442575337524 0
0.123077836735351 1
0.110277228698724 1
0.238991478161794 1
0.127329711637559 1
-0.103239089563933 1
0.117019582573997 1
-0.110046752975978 1
-0.272936766329003 1
0.139701134114732 1
0.143783890241966 1
0.10145713138059 1
-0.00464436510791404 1
0.139965038210663 1
0.0302329743584135 1
-0.0409269343786376 1
0.0497582446339451 1
0.204634200593928 1
0.0712303344580735 1
0.0825803516052237 1
0.253113726763006 0
0.0197815256596372 1
0.0473849512472804 1
-0.167380666388504 1
0.271718551437924 1
0.167626419391575 1
0.272444832372851 0
0.0909233857477345 1
0.228043858885047 1
-0.0902522636162127 1
0.36647136294497 1
-0.0975065082521619 1
0.241561759104346 1
0.00428065955312295 1
0.12359488322637 1
-0.0664601851596022 1
0.286737110414922 0
0.113164402715438 1
-0.0550310822637785 1
0.434035599124279 0
0.0800750882526823 1
0.0744524259342199 1
-0.0858114084301545 1
0.102752028030643 1
0.0648913414046294 1
-0.0347984097369512 1
0.223367074048174 1
-0.0934750614952139 1
0.151108084775014 1
0.0609715474345165 1
0.023245108844474 1
0.0918372049175525 1
0.105965536845301 1
0.136070560673813 1
0.270782015622793 1
-0.000844094341836528 1
0.172414142383126 1
-0.000474850521232667 1
0.169435994091703 1
0.0530210050313804 1
0.207600524287247 1
0.0956707443159916 1
0.00720203572456826 1
0.136289126930736 1
-0.0930994931632547 1
0.00892130212514611 1
0.0782948741758425 1
-0.0215930095579852 1
0.263098522915073 1
-0.0268938892642652 1
-0.132399497856096 1
0.405725289947097 0
-0.171357540382405 1
-0.0808889137343493 1
0.461974321858178 1
0.0514149811896958 1
-0.118292701249792 1
0.00927347366044389 1
0.180439110203699 1
-0.0794096787767046 1
0.258557131624268 1
-0.0367257161101419 1
-0.0343819398739412 1
0.303736928889588 1
0.196209175872117 1
-0.0784813805663612 1
0.299176760699693 1
0.215552937332753 1
-0.104439317679695 1
0.140130503606401 1
-0.0265108498780617 1
-0.0207068317249237 1
-0.240059084130972 1
0.0728018663647909 1
-0.0917644169689142 1
0.407350057219337 0
-0.116399358310438 1
0.168354864796099 1
0.255440288554881 1
0.226499961386683 1
0.0671534441792231 1
0.118720107198454 1
0.201086420235007 1
-0.0519945598760719 1
-0.0176927756632247 1
-0.103599296994661 1
0.114423173380387 1
-0.0501370644427807 1
-0.335769778490396 1
-0.0105607770343025 1
-0.0423803224454307 1
-0.0132338365125436 1
-0.115488340351419 1
-0.0693030945439281 1
-0.0456156588982749 1
0.293264885723975 0
0.119826600414342 1
0.143926008508692 1
0.155285837469112 1
0.0431706583455127 1
-0.204901044174279 1
0.130041796567876 1
0.0562161836958298 1
-0.084465207027305 1
-0.123669771442108 1
-0.0649251685302341 1
0.203132211052652 1
-0.107103890985346 1
0.0239653658589286 1
0.24195068388544 1
0.0655174624457865 1
-0.0481056577897341 1
0.190881800176524 1
0.0879898156965387 1
0.132263699769541 1
-0.170306530167638 1
-0.0449361829307804 1
-0.340287542064656 1
0.0253852889923716 1
-0.00625423920902731 1
-0.156922853890683 1
0.432771506675488 0
0.0979538429147027 1
0.0936945058326646 1
-0.195979420533254 1
0.322193530172496 1
-0.145060419318826 1
0.241106447339463 1
-0.0719413433520944 1
0.176396120248813 1
0.0685540268227898 1
0.173665551694679 1
0.01168077843802 1
-0.0994162184739274 1
0.214151306194406 1
0.0229465405568022 1
-0.0847970017497928 1
0.282491241677075 1
0.0776626917369892 1
0.069470567425672 1
0.0797354007981442 1
0.0675393980055836 1
-0.0233158898997957 1
-0.0714425000846724 1
-0.118207398154665 1
-0.100079213187326 1
-0.0194879799561078 1
0.293791967844108 1
-0.00674691395747725 1
-0.200437195621461 1
0.545786489262292 0
0.267746814523096 1
0.248522158058225 1
0.119775503162479 1
-0.212798305177971 1
0.117099756372474 1
-0.107437481640299 1
0.283179364709155 1
-0.0564233702982777 1
0.186889360914876 1
0.162499103833748 1
0.28329563415607 0
-0.16223236752705 1
-0.0175766928769202 1
0.236187387306104 1
-0.0806783314923165 1
0.0762568458513547 1
0.0671713536411495 1
-0.0711869739838847 1
-0.0596626338513033 1
0.117364427932846 1
0.269813715591582 0
0.430237898276395 1
-0.255219071471537 1
0.0715697116123971 1
0.228413599617556 1
0.0800130062480155 1
0.108105583486969 1
0.120286922967482 1
0.213971702500971 1
0.235848276535274 1
0.045946857819929 1
0.0477413857497933 1
-0.0980359852636409 1
0.292216595869082 0
0.194255784862901 1
0.00421679847421631 1
-0.0385781239013241 1
0.0100874156108079 1
0.2465874275416 1
-0.0596439162656366 1
-0.012735643253343 1
0.0175047514587581 1
0.146808681706647 1
0.0519859592253437 1
0.0648745417874558 1
0.385073489456868 0
0.0828879426159111 1
0.0197691309528494 1
-0.161704181616618 1
0.155419399602212 1
-0.217436478299351 1
-0.00613764556035493 1
-0.0976122320366427 1
0.205182216279038 1
0.20529128287937 1
0.247311695421265 1
-0.0569970123968739 1
0.139151856528465 1
-0.188484038309984 1
0.312277935828019 0
0.116732544913811 1
-0.0747983613187885 1
0.13977228435759 1
0.0928416127432536 1
0.0442254651052845 1
-0.132300211398996 1
0.114119837037576 1
0.0898620259656585 1
-0.150803972230803 1
0.13824334684072 1
0.133846532239656 1
0.0798368028670164 1
0.217242912477014 1
0.0280304904608417 1
0.0376239309048372 1
0.296131476141873 1
-0.100052726030149 1
0.0902247419334182 1
-0.0243354609184122 1
-0.110256450515743 1
0.165511057793159 1
-0.0593687652194033 1
-0.170661111374411 1
-0.392133698486405 0
-0.0286634657470089 1
0.294219289966987 1
0.119084068449119 1
-0.301777070124952 1
0.279960851473621 1
0.0343724004781774 1
0.171009306183047 1
0.339841093408331 1
0.31333805576128 0
-0.164813393848414 1
0.204198967378864 1
-0.0170834045028292 1
0.255043616732538 1
-0.07064261374625 1
-0.070541527987164 1
-0.0842904944244609 1
0.171167082720346 1
0.322048312195376 1
0.249594038005499 1
-0.141381604226094 1
0.160457650793341 1
-0.23134337289012 1
0.32692403783679 1
0.00756418319753366 1
0.140376678567675 1
0.179746893098253 1
0.111691605966819 1
-0.0132834810233813 1
0.0324206357397672 1
0.0233898737370511 1
-0.0773317305544262 1
0.409804736433723 0
0.0647994356288869 1
0.169035766344087 1
0.119997769907826 1
0.0861935949923334 1
0.0264381182399095 1
-0.00662211194566284 1
-0.184178348741149 1
0.0627851118565677 1
0.0181214898058133 1
-0.0113647131703768 1
-0.0287369860016747 1
-0.0820049776106123 1
0.115066011955094 1
0.0777435074789307 1
0.15488782216164 1
0.248488085572418 1
0.0158001421825547 1
-0.0776107583334296 1
0.0324966784092562 1
0.175572701347758 1
0.0901349292244121 1
-0.151321747006779 1
0.0747449765825255 1
0.0704337126630066 1
0.177058104731256 1
0.113266129561272 1
0.00612018378747746 1
-0.151024342597297 1
-0.310036771734269 1
0.102508649976026 1
0.109481181714027 1
0.00942574033769192 1
0.193969747942687 1
0.0119097702000068 1
0.193594601500504 1
0.0489656054494704 1
-0.00293657807153196 1
0.168693693785301 1
-0.189512383080448 1
0.243319814819465 1
-0.233678617863676 1
0.187559943413332 1
0.132670662646194 1
0.251002013125904 1
0.0471348638683286 1
0.237262453131068 1
-0.106113223417858 1
-0.1041108685523 1
0.165006197783901 1
0.062926756455132 1
0.0994964559380923 1
0.222486952114938 1
0.377608813525102 0
0.141447981376266 1
0.0336250558318636 1
-0.124052279890658 1
-0.054689625591145 1
0.0276378479059224 1
0.0596060287045356 1
0.0544707776355724 1
-0.0685107620279159 1
0.393413632941423 1
0.137029898401499 1
0.215815280700913 1
0.11867844224778 1
0.0517644526661105 1
-0.0738916385176885 1
-0.0738531502421909 1
-0.132262498612692 1
-0.114858387864957 1
-0.0328473103431688 1
0.320865937452755 0
0.109932604679245 1
-0.0887844721251411 1
0.162485140115092 1
0.0046889087055146 1
-0.157573920397431 1
-0.0572194782239294 1
0.160261541984976 1
-0.128613807471509 1
-0.0396733451807039 1
0.0753551375866753 1
0.0690386339897532 1
0.235317304405824 1
0.0743899515740458 1
-0.339343543762457 1
0.0314555967461989 1
-0.0330433449307745 1
0.134825833169902 1
-0.0550851949000507 1
0.140645026483285 1
-0.0653314353278829 1
-0.183952509798504 1
0.187561964174884 1
0.204397671183516 1
-0.171862854140544 1
0.267964119699747 1
-0.0049916754989706 1
-0.0293071785689038 1
0.158653924538324 1
-0.146058610825234 1
0.0409397832313542 1
0.0389480168455306 1
0.108305775962901 1
0.0351808658404505 1
0.353932844403299 1
0.0865089980885936 1
-0.0986939130853581 1
0.100366063113968 1
-0.0303456240025154 1
0.0889326730337825 1
0.0681828761292241 1
-0.0161774107630135 1
0.0637194088160911 1
0.119741929123411 1
0.130105865590778 1
-0.00617141818007286 1
0.0777301130317869 1
0.0241616873645644 1
0.0842735839761606 1
0.00398048958290696 1
0.23499095896702 1
0.105380209322801 1
0.260417235861498 0
0.114841106500926 1
-0.080478546392414 1
0.0380373482411645 1
0.292551712156118 1
0.370046465401803 0
-0.0402524224576877 1
0.245740507570852 1
0.0116796995172117 1
-0.0871657140688412 1
0.249602734203815 1
0.0334867103493414 1
-0.117232972592553 1
0.219300628260033 1
0.231885807878384 1
0.234068270921011 1
0.0884712599156536 1
0.116986409412869 1
0.130964101649596 1
0.0533861510960417 1
0.0321023570709922 1
0.33195046490033 0
0.325356068968954 0
-0.23397467665498 1
0.164812238497581 1
0.0826766992641022 1
0.253608649835918 1
0.168160716459996 1
0.0371586249945136 1
-0.215013769817201 1
-0.0690224133416571 1
0.0662583168799295 1
0.182610997117027 1
0.20003127192421 1
-0.0842981325081239 1
-0.114298293043466 1
0.175644458871934 1
0.291779093829834 0
0.327736527019115 1
-0.107292744977568 1
-0.0797995206814628 1
0.176493664493744 1
-0.18279505623466 1
-0.0200754986752127 1
0.0894123045960892 1
0.290341996426674 0
0.0475827179642475 1
0.00163881776855315 1
-0.00696246262599238 1
0.203980777706903 1
0.0369698943219833 1
0.0596877281330001 1
0.188087282748242 1
-0.195773478178899 1
-0.187331328576516 1
0.050185036846898 1
0.262857442279512 0
-0.02578338128924 1
-0.0483430656033486 1
0.190275003309051 1
0.00658232506032005 1
-0.0478608923646126 1
0.111172498418362 1
0.131265591555246 1
0.105405390519948 1
0.058417977541132 1
-0.0487632693466896 1
0.121330737364902 1
0.0607786564822583 1
0.265112828485063 1
-0.257189607682312 1
-0.0263870325232598 1
-0.170778466581507 1
-0.197528572524413 1
0.0815962192569586 1
0.326514054532616 0
-0.228446734613146 1
0.184804888501497 1
0.5583562704726 0
-0.0733994292960279 1
0.193279135535594 1
-0.099531074085163 1
0.0101735797782685 1
0.00158539035415443 1
0.032162825538434 1
0.171378766914298 1
0.0723899501382752 1
-0.260835313969318 1
0.0827094263539071 1
0.2544620017141 1
0.112059649234422 1
-0.106956800752085 1
0.00407858736018168 1
0.06311087600273 1
0.158141775375641 1
0.134871413162679 1
0.134499875401748 1
-0.156427199902596 1
0.0557303549341969 1
0.117566068397188 1
-0.0643053518542031 1
0.00528947087145015 1
0.114545064138912 1
0.103219028360632 1
0.135388590693791 1
0.242308908157963 1
-0.0598962583572292 1
0.0893856208347746 1
-0.0183552411615123 1
0.130445628229385 1
0.0561686690165832 1
0.118743527821542 1
-0.0190970567230507 1
0.0768747685601796 1
0.0870068879696047 1
0.304207663123664 0
0.119549036696903 1
0.116277187867251 1
0.165302809991614 1
0.0878758400485143 1
0.193231680078829 1
-0.111404301886036 1
0.272842839013979 1
-0.00228227849697021 1
0.372616276102673 1
0.544280867573522 1
0.00989202179493286 1
0.0298234333157199 1
0.207180305173919 1
0.00511752275561173 1
0.0982241342110549 1
0.102365960401336 1
0.207168002009325 1
0.210639778909518 1
-0.00521344779876541 1
0.0928489891729682 1
-0.0800467269585772 1
-0.217244580215532 1
-0.100221117270376 1
0.176303173025748 1
-0.0750197440067465 1
0.145730152393305 1
0.0939892385598137 1
-0.00389737073681122 1
0.14454343494106 1
0.162467048343651 1
0.120014505585819 1
0.141539636387037 1
0.13142214947076 1
0.00308589910726444 1
-0.058399633936208 1
0.10415182790041 1
0.442786461178185 1
-0.151158265730145 1
0.027643910924376 1
0.0841308203563367 1
0.155250390015184 1
0.155937222536208 1
-0.245388404113688 1
0.359398081606048 1
0.04910106332076 1
0.33866021981212 1
-0.0720459976671193 1
0.232861148842176 1
0.0754535751893317 1
0.23563693785211 1
0.119006804253479 1
0.353753423145962 0
0.131014449716128 1
-0.0745525323935008 1
0.206871622031795 1
0.168263625644367 1
0.135124343327572 1
0.142074582641745 1
0.0270863564461505 1
0.19156562483342 1
0.215867096123459 1
0.157245214398712 1
0.010530179285122 1
0.0242142736346039 1
0.102686539531792 1
0.112695560703066 1
0.0262827929851942 1
0.106681511124992 1
0.05662034916004 1
-0.0015223688233466 1
0.16773645583542 1
-0.0784838705329479 1
0.212136441521675 1
-0.00464756598878432 1
0.0540130017446112 1
-0.0495417992188385 1
0.173367070271198 1
0.0396632873868666 1
-0.453813714312506 0
-0.0424642583464725 1
0.0554717736067805 1
0.1884257772877 1
0.00328961654539028 1
0.20477448020914 1
0.139700819699833 1
0.00282653180641791 1
0.112131770373038 1
-0.0844782915354525 1
0.0427135840301691 1
-0.223655351894019 1
-0.0870738414966696 1
0.0351054412790672 1
-0.0347143106947707 1
0.231504096104714 1
0.0725887145154157 1
-0.128801058812681 1
0.141051077022217 1
0.223072524713701 1
0.190118985755336 1
0.182302234560011 1
0.145030700472789 1
0.183221692823039 1
0.450180710219151 0
-0.0267419451255986 1
0.0961513421327737 1
0.140903163151353 1
0.153613254153693 1
-0.0169626016849817 1
0.315225444288865 0
0.150218801642957 1
0.0950763040078522 1
-0.271591530679323 1
0.0848010615646085 1
0.0566770848079554 1
0.0762087917419328 1
0.0765607495812267 1
-0.291997728056518 1
0.447579179883648 1
0.188812122427951 1
0.3306174780798 1
0.11648698853038 1
-0.326942207375738 1
0.300668974787609 0
0.383339300820094 0
0.124550786648169 1
-0.104111063725402 1
0.132136854235907 1
0.0576270047476259 1
0.218112404326779 1
0.14650934322465 1
0.0191860359334654 1
0.24193013586809 1
0.326521456513847 1
0.113031014366718 1
0.395091027731923 0
0.449033574829939 0
0.146064069399411 1
0.00481416368345122 1
0.177578966036365 1
0.00694667761440437 1
0.0585832639161698 1
-0.243808812059958 1
0.0482692725316485 1
0.0114892787476745 1
-0.181035857890496 1
0.186639991317432 1
0.213806355526422 1
-0.0927223641951131 1
0.120621678079272 1
-0.198362153967027 1
0.0899148667272828 1
0.365687995502618 0
-0.0990799015174969 1
-0.261845093585736 1
-0.309092244985912 1
0.127393195182448 1
-0.249069249927936 1
0.108580738071109 1
0.122526077460398 1
0.0333295260344486 1
0.213763442592038 1
0.0955743051005852 1
0.146917367455592 1
0.168117322459593 1
0.268268910320738 0
-0.0373836641722924 1
0.143361871542374 1
0.361970905094251 1
-0.00553426033453562 1
-0.0205478744227779 1
0.118352019986921 1
0.219467876105604 1
0.16160891984546 1
-0.13298446438226 1
-0.118893986991336 1
0.0183244983679831 1
0.11875621942513 1
-0.0337696418149173 1
-0.133880567130802 1
-0.24712013993228 1
0.0369148235478921 1
0.235931587898042 1
0.0439296164995673 1
-0.0867168249371734 1
0.112268521420841 1
-0.0405040162708725 1
-0.0317591605855956 1
-0.155734971037231 1
-0.119227135244641 1
-0.0199863371623335 1
-0.0967945503596834 1
0.0492482758831073 1
0.262834288485801 1
0.160079212985771 1
0.0521321387467771 1
0.174261811567886 1
0.19369777442406 1
0.278090660537391 1
0.0644773328405048 1
-0.0956544172649263 1
-0.0111438313759191 1
0.108050527111572 1
0.0666124352422374 1
0.246349585904706 1
0.0708419560976555 1
0.376587339094031 0
0.0571708782478146 1
-0.178648221863838 1
0.388640065377252 0
-0.169913620207403 1
-0.367393782002579 1
0.244107493403419 1
0.0464673902411137 1
0.156669765244281 1
0.256024694918373 0
0.18101465817575 1
0.194651753696668 1
0.521740072983565 0
0.0580123722287169 1
-0.0172276905140586 1
-0.211420205166395 1
0.261707603078072 1
0.171428090742189 1
0.0141886607153571 1
0.154787434702825 1
-0.0170878169186013 1
0.135633039773898 1
-0.0270563664800958 1
0.144126049309928 1
-0.088488218428069 1
-0.0100788543576152 1
-0.212378195924583 1
-0.123990137099633 1
0.0975036599496781 1
-0.0187924604717618 1
-0.253198437425292 1
0.143346710566835 1
-0.0536732902614053 1
0.199024707064462 1
-0.0263200161620953 1
0.205603608603327 1
0.103955548481295 1
0.192158802639799 1
-0.116383716093661 1
0.168498506347514 1
0.0678249298441004 1
0.0179129174994666 1
-0.0441953364764129 1
0.170784536170052 1
0.190178172555714 1
-0.122877783653923 1
-0.244034921148265 1
0.0136038046438763 1
0.0139371826421782 1
0.165510161651493 1
-0.00094323420383062 1
0.135700540402902 1
0.0541168214308215 1
0.0238468855698671 1
-0.0248497193794901 1
-0.0408255041066215 1
0.315342470715845 1
0.170937311571772 1
0.14767051162356 1
-0.136267712120743 1
0.336646078632982 0
0.212672241693828 1
0.195768726039435 1
0.226577901351833 1
-0.00118251685289551 1
-0.300228926301143 1
-0.0902802727772831 1
0.0734062949602032 1
0.0157518644936425 1
0.0910211739997871 1
0.00218862024836837 1
0.201684837816725 1
0.355245736208541 1
-0.0338204429685495 1
0.180954556293559 1
0.286560255286287 0
-0.0568284024018189 1
-0.133176443317774 1
0.230484910282245 1
0.189732767381056 1
0.091482320343409 1
0.0123817030713763 1
0.00717191508470393 1
0.169665511061295 1
-0.0361914713283152 1
-0.0266328121656432 1
-0.00949786577579862 1
-0.0946566353241332 1
0.334704957245671 1
0.212477131048846 1
0.277637932192424 1
-0.0289365924088387 1
-0.098282043807308 1
-0.0116473103378455 1
-0.265168277462781 1
0.35627865534427 0
0.0855208308033928 1
0.221219395633299 1
0.0289186847105624 1
0.233885545796728 1
0.0670998005703495 1
-0.322248931855294 1
0.0989967969393563 1
-0.185006477014185 1
-0.0429637195264511 1
0.0191363092254421 1
0.0131034251228322 1
0.497001897894915 0
0.0101417809838825 1
0.166840635003151 1
-0.0125096163073275 1
-0.10906094294509 1
-0.169607245764663 1
0.0305449721329625 1
0.0372355643206717 1
0.105089603814879 1
-0.128306235254593 1
0.00234562876496522 1
0.0358051017357155 1
0.108294848510547 1
-0.245851107390145 1
0.133455018313181 1
0.112201850725684 1
-0.0272916871104516 1
-0.00595737295380452 1
0.0620730037258054 1
-0.0507548575774434 1
0.0238703192553237 1
0.0730796002623786 1
0.0513215550254058 1
0.132903101412719 1
-0.0966432134341699 1
-0.233647210468367 1
0.343711950937037 1
-0.100988480493603 1
0.263014735377448 1
0.0240480348744836 1
-0.0336485719453548 1
0.0215703743039429 1
0.219011694309435 1
0.260872869214992 1
0.30331322435535 1
-0.045715720591462 1
0.447952238437491 0
0.141937096894298 1
-0.00993052923842443 1
-0.171946972401641 1
-0.166207729835061 1
0.17366887615493 1
0.293500451432708 1
0.0994410633269624 1
-0.22246658661135 1
0.126253101245499 1
0.165771506430366 1
0.10517870080168 1
0.102435574671483 1
0.29169080492947 0
0.235588314613768 1
-0.085182737935608 1
-0.276228145769404 1
0.24286115840112 1
0.149437201551202 1
-0.0743297773987871 1
0.182995014760713 1
0.148438400339372 1
0.399543860629678 0
0.172324088085748 1
0.0596301011503045 1
0.134794063342527 1
0.140847227420948 1
0.00976661889142938 1
0.207759904529941 1
-0.142375061176498 1
0.0756842389293652 1
0.234421429929424 1
-0.0909810857634038 1
-0.0938841706548785 1
-0.0661678156748863 1
0.0464275512838729 1
0.185716359863504 1
0.0338282964729898 1
0.016934359515365 1
0.167143672787849 1
-0.152447276754201 1
-0.0581378001664769 1
0.255061749822044 1
0.154929226550474 1
0.354210734939434 1
0.0156931102432342 1
0.140057859191887 1
-0.146860507943866 1
0.284900204689396 1
0.328342280315489 0
0.110545678572575 1
-0.0986744356207261 1
0.0294621645479138 1
-0.12436293863278 1
-0.0147966940241858 1
-0.145447760007894 1
0.0406297794627811 1
0.022672385954368 1
0.160181715193597 1
0.41169643286737 0
0.126442013108141 1
0.183892419219568 1
0.149031461166291 1
0.141264586247047 1
0.253428556907486 1
0.287931481182007 1
0.192629054964866 1
0.127178582613622 1
0.291821045757769 0
0.198711666702774 1
-0.0324493126544844 1
0.0348087301591236 1
0.127097264625218 1
0.0721286470814073 1
0.203106476213016 1
0.103699805802969 1
0.135374751981423 1
-0.023646680449869 1
-0.100446012649895 1
0.0579259379539891 1
-0.0345043951873331 1
-0.0169793378657429 1
0.0569064951666797 1
-0.0516621454052546 1
0.145656016479303 1
-0.131001004861086 1
-0.0761606842011644 1
0.0452529120725625 1
0.199983075786411 1
0.31318002307113 0
0.258046493700378 1
-0.131481768547871 1
0.255164414000466 1
0.233548536879636 1
-0.0433953707156848 1
0.214554094817975 1
0.312991864486766 1
-0.0730401630878535 1
-0.250344921361325 1
-0.0622362725284954 1
-0.137420654366963 1
0.341068180297471 1
0.00495037056363353 1
0.0829962026642119 1
-0.155926427574366 1
0.0935219576011536 1
-0.0851483787985742 1
0.17666986876241 1
0.210330442056458 1
-0.010432116286527 1
0.154213754516507 1
0.0317292870585298 1
0.263796799789721 0
-0.119628129082535 1
0.0433672894161707 1
0.0476828384171995 1
0.140073823446885 1
-0.105209066509301 1
-0.107214136090945 1
-0.0514861765964292 1
0.172727635285184 1
-0.073328620428701 1
0.170172125545741 1
0.0274264103346654 1
-0.115336738682955 1
0.186444891017411 1
0.24953098109813 1
-0.0987234768630207 1
-0.215467653821238 1
-0.0955085605845904 1
0.181817684986298 1
0.177767518891942 1
-0.137708538248069 1
0.218595171752892 1
0.0222043846014534 1
0.0530166381894437 1
-0.177311987881605 1
0.178452217739157 1
0.0313569025770577 1
-0.1703258430417 1
0.0483888624196231 1
0.104523446878423 1
0.10898241701382 1
0.0915070691826187 1
-0.282033910342723 1
0.0629983873058773 1
-0.00136882303645238 1
0.0734839898472676 1
0.189282035843488 1
0.0798180082012283 1
0.440572618713706 0
0.155307892827604 1
0.0212670949636462 1
-0.0752048578989855 1
0.0448179406782079 1
0.156377021190061 1
0.247660950373099 1
0.30391956487051 0
0.308123926991784 1
0.17486342354351 1
0.0887819567216989 1
0.285277351810809 0
-0.104389959371873 1
0.262670796205054 0
-0.181851467049356 1
0.0331372456463543 1
-0.0787860159679771 1
0.22175145517268 1
0.154154963198822 1
0.0428205145408012 1
-0.334441191603989 1
0.208012038271612 1
0.0839269171875905 1
0.0196592053686796 1
0.255447251413504 1
0.000725349475229731 1
0.428479890375675 0
-0.206541375203171 1
-0.0516079759107395 1
0.020734312352273 1
0.0149638902487559 1
0.487959237411644 0
0.171331176836693 1
0.24808967446022 1
-0.0446091815991221 1
0.0741152709248556 1
-0.0460668902460066 1
-0.00723873493035487 1
0.26566037070919 1
0.163954045691311 1
0.142303458934691 1
0.0355203899322248 1
0.288005311933738 0
-0.0858695327096795 1
0.18883495373983 1
0.0668331209521053 1
-0.02341749016705 1
0.374860387887107 1
0.0343966372996993 1
-0.161535070059129 1
-0.0586160707686194 1
-0.136788081230293 1
-0.00243325858102535 1
0.0841294614347507 1
0.0957900285789909 1
0.327934484602554 1
0.0277271305916268 1
0.21543488422713 1
0.192260708093776 1
0.146295584346355 1
0.0390861639252534 1
0.0109302494162073 1
-0.056670938097154 1
0.0787312863343981 1
-0.0364645487195095 1
0.187261815397906 1
0.435667538493938 1
-0.0343127760641768 1
-0.0939465188447633 1
0.0504841534445322 1
-0.1803764825316 1
-0.242704006033334 1
0.138164306962573 1
-0.169562884340205 1
-0.00530600443852924 1
0.233774414605036 1
-0.0336587181861885 1
-0.117317546848575 1
0.0427734699865979 1
0.295355289792264 0
-0.14656658134878 1
0.160798820252832 1
-0.25716933665394 1
0.0990452332073841 1
0.00539867703500959 1
0.474247500296839 1
-0.0193593669268775 1
0.367731966958678 0
0.164458600817231 1
0.116354142299478 1
0.098069864400483 1
0.298774188281361 0
0.074831785503197 1
0.0987508222508222 1
0.117451541801385 1
-0.0849749802322745 1
-0.127009893431223 1
-0.0592668906770333 1
-0.0265296019990514 1
0.00218702400376207 1
0.373382596415532 0
0.128373580350188 1
0.241261359280291 1
0.0719720889002446 1
-0.0492571621837656 1
0.0329267106668903 1
-0.0583883175953151 1
0.119610421235567 1
0.0515504327330951 1
0.184748393839316 1
0.153695686632799 1
-0.0699903788596356 1
0.187320557882304 1
-0.0636636559255227 1
0.0578008204976837 1
0.063728314943256 1
-0.0297184325695211 1
0.151040008838181 1
0.0577485667066247 1
-0.134451385771405 1
0.0806792655958322 1
0.102726137332161 1
0.343052170786474 0
-0.0575404498878226 1
0.278251319695462 0
0.0573846573890544 1
0.0975075826963416 1
0.0572088987981352 1
0.0277074452636387 1
0.116603493228955 1
0.0612971901666483 1
0.155467296627921 1
0.666521435622179 1
-0.229928758485416 1
0.214341713859759 1
-0.0386346919783316 1
-0.0674490023015204 1
0.233603714189422 1
0.0860459471348355 1
-0.0584968918358078 1
0.300980492128072 0
0.325887494145462 0
0.233042159985789 1
0.133674619428289 1
-0.0779447737190463 1
0.138209293045755 1
0.0780635125111209 1
0.211442546454674 1
-0.134103263342045 1
0.219716293017891 1
0.313684173451526 1
0.193917854095969 1
-0.17391961716348 1
-0.139006008430392 1
0.365151805881062 1
0.10874158380481 1
0.156597345519448 1
0.151579298303611 1
0.147458434813101 1
-0.222507922937538 1
0.0586830942980071 1
-0.00876735609054057 1
0.304977778876375 0
-0.0953049696295927 1
-0.140974457635 1
-0.114495017804026 1
-0.00602489506092046 1
0.0311958726340081 1
0.0505330624122811 1
-0.0954598424812945 1
0.307944483060093 0
0.217988246011167 1
0.159131016592199 1
0.172909249518266 1
-0.130450135556836 1
0.207726914406547 1
0.144313904250207 1
-0.152863798149155 1
-0.0910342110846545 1
-0.0695909398088932 1
0.181885231902952 1
0.0115323960911421 1
-0.0441114661879045 1
-0.00922168977858269 1
-0.0747162754122968 1
-0.169932877828426 1
0.0502720849243846 1
-0.0327651484879267 1
0.474943677008194 0
-0.177941894367558 1
-0.0298528493616709 1
0.224453094094788 1
0.0154959263526826 1
0.0218736251347208 1
0.381559105074173 0
0.115335748153658 1
-0.0868391651819866 1
-0.201743634488837 1
0.16260322729531 1
-0.206492796828765 1
0.190879144659718 1
0.227173329015212 1
0.0696607344557204 1
0.0759840952267521 1
0.00227477211756324 1
0.0107499231074179 1
0.246563037691665 1
0.0550801523832074 1
0.196315777346695 1
0.14248112739484 1
0.0892272956088802 1
0.276771824621452 1
0.137092331731197 1
0.074244371241873 1
0.0144669358730191 1
0.153458259374575 1
0.088569284518245 1
0.0437632173560507 1
0.0220895114262109 1
0.130495228744013 1
0.184776728916634 1
0.160885461341788 1
0.193123902581087 1
0.0552851569566978 1
-0.010289155805941 1
0.235034820795803 1
0.0694083643075672 1
0.0707338905799108 1
-0.385741402815367 1
0.0881445282826258 1
0.160321220080255 1
0.100131304403885 1
0.11272139264964 1
-0.083756762041009 1
0.0154987918260114 1
-0.0177206574626651 1
-0.0773666269567599 1
0.121732313726021 1
-0.0839368164313359 1
0.0472471547948436 1
0.184286406878602 1
-0.061774927871194 1
0.0731368285817781 1
0.0638900952173064 1
0.362149762745959 0
-0.0397256017007532 1
0.119505529288557 1
0.221792226767564 1
0.154002156422073 1
0.0564402079349429 1
0.142968198405827 1
0.227839774081814 1
0.224981537523156 1
0.287115873770132 0
0.201531396820257 1
0.0802304032362195 1
-0.126470411217118 1
-0.0305656295715213 1
0.275748230375487 0
0.104382772853593 1
-0.193662440171824 1
-0.00707938581916644 1
-0.0123198601966916 1
-0.233691542133825 1
-0.00821917403786197 1
-0.0838017654716182 1
0.0288422346442106 1
0.102620993836443 1
0.0723931844023766 1
-0.0120585135615772 1
-0.0872074710008201 1
0.11043385410263 1
0.204841916835094 1
0.0301800761477932 1
0.390053493304514 1
0.20942488729512 1
0.00492874546866739 1
0.340172790778436 0
-0.155436401605441 1
0.217085841066754 1
0.367851071893673 0
0.147484520794561 1
0.0753832710564602 1
0.127951836459764 1
0.0985449581274206 1
-0.00777159346881093 1
0.342641607563701 0
0.138932994142423 1
-0.10726575001013 1
0.0475977421600272 1
0.195682653432877 1
-0.0493856434383471 1
0.0715869923396032 1
-0.204584939439051 1
0.0796283175537076 1
0.56817662145838 0
-0.00541248152067431 1
0.217710274408644 1
0.206221447341956 1
-0.175800317157825 1
0.126836373824397 1
0.079553638282003 1
0.0878352747143561 1
0.00969811732843539 1
0.0263372688507227 1
0.172084002778912 1
0.0057882379448929 1
0.199202322176089 1
0.0128022980216361 1
0.0952296243286136 1
-0.376106994382079 0
-0.0603608561968798 1
0.124251027560975 1
-0.0157441443869965 1
0.082637402545028 1
-0.0183578005501381 1
-0.118619510714477 1
0.0612890890192156 1
-0.118625785046234 1
-0.060339784707258 1
-0.0631137061157496 1
-0.170875501368506 1
-0.040280693208265 1
0.194423342535396 1
0.0965881835156162 1
-0.120433942088846 1
0.0181220691647866 1
-0.0141216108758309 1
0.038936448046997 1
0.10175404711929 1
-0.0437669986619944 1
0.0681582304556325 1
0.328992703213822 0
-0.122996152610341 1
-0.0322664753668215 1
-0.361292885199601 0
-0.0931612329193001 1
-0.15047888227654 1
0.0865111104288975 1
0.167291415830388 1
0.104934343709415 1
0.197202965142676 1
0.233396645474264 1
-0.13423177388114 1
0.216973646533509 1
0.121900145730982 1
0.279234653720465 1
0.0453539603007945 1
-0.00774958169085417 1
0.207392675392632 1
-0.139150709677302 1
0.0154187326433826 1
-0.0281441293150011 1
0.116576617583808 1
-0.0573623639677099 1
0.0587771998490146 1
-0.156828911108949 1
0.109801077340009 1
0.174006550861073 1
-0.249001324225939 1
0.249275126892295 1
0.0732163693985479 1
0.261046678122929 1
0.0752507110445768 1
0.0984163455917479 1
0.229682577603371 1
0.125670572508718 1
0.0436580078335857 1
0.170536841719732 1
0.0714940001635465 1
0.385876552704888 1
0.143286008030907 1
-0.060936191924271 1
-0.0284198066010627 1
-0.0511682977578973 1
0.0190490646640122 1
-0.256693227346653 1
-0.229957279491467 1
-0.192724647066985 1
-0.0871625903422369 1
0.216722272833576 1
-0.0433628558265111 1
0.0348310826831005 1
0.176610170755776 1
0.102966750656364 1
0.00431173227628541 1
0.0131188930820742 1
-0.00905243580434612 1
0.441106172952267 1
0.113821445078273 1
0.299026411734235 0
-0.0411408527675192 1
0.152139739721661 1
0.13153742210942 1
-0.140671257647754 1
0.0366285656244289 1
-0.0955929356349219 1
0.14068037772759 1
0.0659814087089 1
0.028542955352126 1
0.270245802622403 1
0.0432333053763915 1
-0.0692366580081634 1
-0.0126368931908939 1
0.124401170558359 1
0.0679783643456275 1
0.168223596568825 1
-0.292328995327579 1
0.103973056803675 1
0.191509805218509 1
0.176705067090136 1
0.332493418577876 0
-0.0338416100001317 1
-0.127633133688087 1
0.0803722194495215 1
0.219215233198671 1
0.0686546844714509 1
0.0490859999374007 1
-0.0792567070615997 1
-0.0380069893954504 1
0.173690561645924 1
0.0160801074699082 1
0.158179972884449 1
0.0935357428479626 1
0.068537838170898 1
0.164409459012369 1
-0.0924453349544218 1
0.116441028192745 1
0.173728362483971 1
0.145469504112612 1
0.139510786837502 1
0.105177047773155 1
-0.385621237448272 0
0.194599239518694 1
0.12529161738777 1
0.0970285794689575 1
-0.183346765310283 1
0.204177413204554 1
0.219450922616535 1
0.0911582244273285 1
0.157474261302615 1
0.100693359723279 1
0.0851645586762088 1
-0.0595677751176118 1
0.0424823425304595 1
0.0484039216865136 1
0.351001583222829 0
0.180866519105526 1
0.244521134544326 1
0.149703167481173 1
0.561055041601632 1
0.260462852343242 1
0.140846646456185 1
-0.124165798800867 1
0.23894083598122 1
-0.370283348541838 1
-0.0482368277437816 1
-0.210760206321791 1
0.126505564281144 1
0.0182889389532109 1
-0.113147801601373 1
-0.0178004477984744 1
0.12548514722509 1
-0.0419039327527824 1
-0.0278247461483366 1
0.322483102836041 1
0.26277930131446 1
0.0379661450838022 1
-0.0853342487233666 1
0.112583191443084 1
0.193169640673295 1
-0.0378504054749458 1
-0.240936758374309 1
0.164377788520943 1
-0.00189297040799258 1
-0.0464792498848995 1
0.230031706768035 1
0.104046635583129 1
0.204915791202153 1
0.0518633090168258 1
0.0911768843297149 1
-0.143336096608129 1
0.191420821762575 1
-0.0377120532338486 1
-0.526586396686412 0
0.169611851023211 1
-0.00766173789993135 1
-0.0427492377141621 1
0.226349296765921 1
0.077519329331858 1
0.387501502731237 1
-0.028036027776648 1
-0.00342155114920528 1
0.321824473855093 1
0.231488519886476 1
0.248411219207426 1
0.0296314583462433 1
0.16399515733944 1
0.324810918258132 0
0.0896890236949192 1
-0.120275360597251 1
0.0877917050375688 1
-0.157484293049928 1
0.216677280366115 1
0.221119494790826 1
0.115228612660347 1
-0.128050158622069 1
-0.209675381837294 1
-0.0806463874159962 1
0.115640096738857 1
0.154674240244638 1
0.287578140936936 1
0.409864090178598 0
0.0459724267445715 1
-0.198172051396251 1
-0.0280085634231996 1
-0.122419753000827 1
0.086142222416596 1
0.0040941705068327 1
0.0607068311305968 1
-0.203977413919827 1
-0.0320431210565086 1
0.0410486757428061 1
-0.0612282820952391 1
-0.198735382269395 1
0.104500545963869 1
0.106426216638037 1
0.0487328944296747 1
-0.299653920263927 1
0.0594467938971775 1
0.157409354967596 1
-0.0142309597508759 1
0.151423860187644 1
0.0337483932444831 1
-0.226364616903187 1
-0.00805695482749301 1
0.129168756365072 1
0.115280376220871 1
-0.00475526626489599 1
0.360312956969111 1
0.255129421559828 1
0.125830128613361 1
0.0439051612356732 1
0.290039770838062 1
-0.128261485383206 1
0.116271531386637 1
0.060519107805798 1
0.0794383211674519 1
0.0984459476403086 1
-0.1204165255756 1
0.00257091043750802 1
-0.241256756952928 1
0.435929108075781 1
-0.0662376080276793 1
-0.357286610225529 1
0.0142973116401778 1
-0.091454837961532 1
0.199685960236287 1
-0.0486348530327849 1
0.0698107372527797 1
0.369698649991195 0
0.409591694239482 1
0.152403902455617 1
0.197942442667364 1
0.111485360428818 1
-0.165327480686061 1
0.315666103999664 1
-0.0538969108540464 1
-0.0172742308097666 1
-0.266111362195324 1
0.177128904697873 1
0.162495511920414 1
-0.192937165909658 1
-0.200709887374829 1
0.145563288822336 1
0.105161677396584 1
0.232419887769672 1
0.0432563400135394 1
0.188577671426082 1
0.125796419742941 1
-0.0423664076012147 1
0.0705353094134866 1
0.242527115253653 1
0.015039828285155 1
0.113482204081273 1
-0.0163467339228269 1
-0.0440147440812532 1
0.0133952572190829 1
0.0998045660757135 1
-0.0305633064556715 1
-0.0674260117771624 1
0.145932839888223 1
0.0286529231697607 1
-0.0633439050219352 1
0.0802776111213209 1
-0.179530098286785 1
0.137104868667281 1
0.0337839757295479 1
0.143363610654726 1
0.180453459751087 1
0.114354403027486 1
-0.159058447294906 1
-0.212700026868323 1
0.237775721908644 1
0.316774115844624 1
-0.19808521356865 1
-0.077443349809537 1
0.160461048681964 1
-0.0353074605169226 1
0.0528244765988106 1
0.0458831615298573 1
0.00540792782138201 1
0.392455738261165 0
0.170007596528232 1
0.111350819651216 1
-0.0829477894512513 1
-0.0363814291683141 1
0.148849678381195 1
0.10518921369614 1
-0.120092905193932 1
-0.100168421100083 1
0.16979375077853 1
-0.183954564778105 1
-0.238792803189195 1
-0.0572555256356749 1
-0.0418008947439143 1
0.261018104277345 1
0.139128034693981 1
0.0234803560151839 1
0.151099595697947 1
-0.0293573063278191 1
-0.0734497665306642 1
-0.0828291422904589 1
0.0398966046986117 1
0.160251074008582 1
0.00838284342679713 1
0.120314052064447 1
0.247560447632753 1
0.0258927496341163 1
0.239910540232775 1
-0.150091660632574 1
0.266539446194192 1
0.0850257934732749 1
0.153636195327973 1
0.171403744145035 1
0.0994834703864024 1
0.14747663988415 1
0.200973201928337 1
-0.247743756086521 1
-0.0707884843492527 1
0.160124625649262 1
-0.0419114623747356 1
0.0621591155787345 1
-0.0423139794372546 1
-0.00883871059562942 1
0.400138568185657 0
0.337401869747558 0
0.135275495666305 1
0.0592258919695612 1
0.126401028452666 1
-0.0414882934435049 1
0.00478398209358185 1
0.269798119987478 1
0.224137658994519 1
0.0448979802921201 1
-0.00383909208918285 1
-0.00574876103398474 1
0.373226588079641 1
0.0697139560516059 1
0.0151438495566532 1
0.358356271457661 0
0.219165064131564 1
-0.0206631195613553 1
-0.035662675128806 1
0.0944964747819458 1
0.0189291332162934 1
-0.0899664819108446 1
0.287022744354871 1
0.0700846808420536 1
0.0665767520719636 1
0.196799707938887 1
-0.00059616868421878 1
-0.0359214237817671 1
-0.0541063073640255 1
0.077783670396479 1
-0.136920127293973 1
-0.28768771754033 1
-0.0385043657723413 1
0.00373845253763946 1
0.127007402242506 1
0.371395080963379 0
0.0976346744878496 1
0.0392120485892722 1
-0.117363599956919 1
-0.0279924169758908 1
-0.051385962057333 1
0.400734397896212 0
-0.0973302099098363 1
-0.179273356446398 1
0.015537265856481 1
-0.0590748351641452 1
-0.0062128287570383 1
0.320041463279652 0
-0.126933681950807 1
-0.141489149024758 1
0.327103742473712 0
0.351277244299015 0
0.131171379034285 1
0.363782063408588 0
-0.391346102298878 0
-0.0231868838139817 1
0.142564456098684 1
0.468964896656324 1
0.182967403084207 1
0.231465295775727 1
-0.0560442291113273 1
-0.0507110120818367 1
0.116114751552246 1
0.0785116306882992 1
-0.315834891562266 1
0.0646654994816843 1
0.142471896923921 1
0.221062497045944 1
0.0262008525401192 1
0.0310924835164102 1
0.0799604236401971 1
0.0904974054134973 1
0.266397554419934 1
-0.103423400712921 1
0.103307636954864 1
0.156486558865149 1
-0.0345306872608685 1
0.0603243812603588 1
0.276093936071649 1
0.0439914797182707 1
-0.0784040330162949 1
-0.206112719747281 1
0.1062151727647 1
0.135735591257588 1
0.170345138165765 1
0.313896907700457 1
0.108725534290019 1
-0.0303899478811384 1
0.146087183827034 1
0.360051105451973 0
-0.018415679075648 1
0.259878414472184 1
0.385581577888569 0
0.040592149845707 1
-0.113805329739418 1
0.176826285203941 1
0.160045465057135 1
0.0831484716193595 1
0.19614478245804 1
0.201207136272189 1
-0.246806595323416 1
0.31263165208238 0
-0.136740322762822 1
0.224870580437001 1
0.00644293710454442 1
0.384836633556091 0
0.176014616906523 1
0.0672513507340033 1
0.0404061768183242 1
-0.080020554563206 1
-0.0523206653634033 1
0.0971237433524033 1
-0.102185417152387 1
0.0117254341797717 1
-0.141291146885272 1
-0.0515642733732282 1
0.179162025620427 1
0.259398718371584 1
-0.0413210727689744 1
-0.0893543595785215 1
0.312920073814454 0
0.344364915543992 0
0.164765805316104 1
-0.0204449788755758 1
0.239076740585027 1
0.280118795416681 1
0.0993124890756795 1
0.0899808367175243 1
-0.043427667747604 1
-0.0881202717998879 1
0.0132901572423747 1
-0.0501806264578907 1
0.112852459375879 1
-0.0130508388310526 1
-0.140977688038765 1
0.197150043272371 1
0.224543627723481 1
0.195100274189568 1
-0.0716080328500045 1
0.199905731162707 1
0.229291066752806 1
-0.0578127852022199 1
0.18777225402911 1
0.299466822696723 0
-0.199753332494574 1
-0.0417359933848032 1
0.0012695489951744 1
0.167351202957532 1
-0.108106511365838 1
0.0446822263615171 1
0.190482286471945 1
0.0857289306875551 1
-0.0017310702063602 1
0.0264726143408653 1
0.138771983279216 1
0.0150298028692727 1
0.0737803449656415 1
0.0736265172456245 1
-0.236944411405832 1
0.0838283260546042 1
0.0190401672352225 1
0.200014275890003 1
-0.0485388887376211 1
0.0476179982345948 1
0.149091321981317 1
0.0444633682389338 1
-0.0468164605090996 1
0.0840256610352962 1
-0.190424188492967 1
0.158115859787009 1
0.159708781395182 1
-0.203301965652549 1
0.0308148865479119 1
-0.0258605554475222 1
-0.180610331012841 1
0.0789941033472937 1
0.144217570052417 1
-0.0811289418723488 1
0.102186045039576 1
0.102810586241911 1
0.05447492027976 1
0.0275656850702042 1
0.078898533369772 1
0.0901917990613642 1
-0.071753523331923 1
0.207762880549616 1
0.0912269140792991 1
-0.195705173809097 1
0.136315002185676 1
0.205005922307701 1
-0.216677639091617 1
0.0082957933581673 1
-0.0622494510594665 1
0.120693994403152 1
0.269666450911774 1
-0.0136537782918069 1
0.219444664298618 1
0.271859349152308 0
-0.192854238284434 1
0.169548190583175 1
-0.020829399957473 1
0.182594974341383 1
0.309541730354947 0
0.0393322891661259 1
-0.0514191515612908 1
0.196238972918875 1
0.213365062346147 1
0.148549392209468 1
-0.109076929549353 1
0.499664659336675 1
0.0974782451905696 1
-0.11829305918852 1
0.133653772559037 1
0.145119030559042 1
0.100409814799039 1
0.0409936657544448 1
-0.177224157363391 1
0.150100723946683 1
0.0145992937140712 1
0.193559955804708 1
0.402855094859109 0
0.185619745824631 1
0.03381284315793 1
0.0241132090356497 1
0.427833015071668 0
0.147061371931849 1
0.149025291991252 1
-0.245083282097655 1
-0.0243715918061411 1
0.0130930623793442 1
0.0750419955283275 1
0.0723815156816915 1
0.292711994810582 1
0.387844697551554 0
-0.00162186201390522 1
-0.0544827540222826 1
0.14401806248378 1
0.0896901524256376 1
0.0342711443769021 1
-0.105220616799107 1
0.15826642677397 1
-0.0668135685563987 1
0.0536580385779453 1
0.148282667001573 1
0.2682573595241 1
0.110322649100614 1
0.0861991401594834 1
0.145594012241049 1
0.11537227325901 1
-0.0152065349571811 1
-0.00486335688098704 1
-0.103316088445969 1
0.207775541102352 1
0.0991174930175051 1
-0.00299284053247804 1
0.195850704584786 1
-0.193854651953405 1
0.295313129101956 0
0.112531299318907 1
-0.100745955807973 1
0.320391010791031 0
-0.0167301984603411 1
-0.382303489786175 1
0.0560018832390186 1
-0.110796466981569 1
0.12953810354253 1
-0.121137626178199 1
0.272649829225335 1
0.0999410949654137 1
-0.0898445668072146 1
0.298241768291016 0
-0.0237181397282747 1
0.0475952144969027 1
-0.154939158607671 1
-0.0524038647473138 1
-0.0294350920598754 1
-0.269138103760143 1
0.0046302519567021 1
0.275969907479713 1
0.104884930917453 1
0.0868795421935241 1
-0.013774222622002 1
0.147769721604193 1
-0.0206029979962752 1
0.333684785888989 1
0.331075478595303 0
0.104974547680228 1
0.141223684101501 1
-0.0160070513544901 1
0.293337794699127 0
0.180286257137226 1
0.216732738364179 1
-0.0761048294636297 1
-0.0108706989121172 1
-0.088284270661248 1
0.168585844109738 1
0.294082645974678 1
0.261056169512509 1
0.00863977367426244 1
0.272519265179167 0
0.176317276958011 1
0.0766190315762071 1
-0.158551239963778 1
-0.0543363396692628 1
0.49598209459783 1
0.0759851461045748 1
-0.0183629172348619 1
-0.116242328104052 1
0.00874983759464631 1
0.0224004365853853 1
0.147273417751016 1
0.293670770250286 0
0.0928656054170844 1
-0.0449720514308428 1
0.0524120989810478 1
0.0640379972649863 1
0.0330903349874684 1
-0.0488200844194634 1
-0.00414647232502367 1
0.022836072286759 1
0.0182623637274943 1
0.545251204026199 0
0.097680933074984 1
0.247140702319347 1
-0.0684246566201314 1
0.0322499240384384 1
0.145040022401181 1
0.13704977993329 1
-0.149104043362102 1
-0.056960862314955 1
0.204255595180795 1
-0.155694165852554 1
0.149871932500699 1
-0.11824803667207 1
-0.0758900765390077 1
-0.0205340498799597 1
0.248601297552834 1
-0.0984420415883356 1
0.0573491422294173 1
0.32997439331647 0
0.101047554857208 1
0.0415642886509497 1
0.119298350858828 1
0.00825462279305584 1
-0.112377130334986 1
0.0541286855380975 1
0.0989204158321125 1
-0.107063901016132 1
-0.0110205635403272 1
0.339541010475682 0
-0.11509232013416 1
0.0373750543227741 1
-0.105515101530852 1
0.165141328345412 1
0.305742605973556 1
-0.143595716226556 1
0.260231116901576 1
0.188094569921105 1
-0.176441814780113 1
-0.0915007835368458 1
-0.102930954783921 1
0.0631840089203972 1
-0.0918199660858113 1
0.100302142132195 1
0.393323234610801 1
0.195804455567169 1
0.0109749875044385 1
0.0793734660227327 1
0.196829891051096 1
0.197075756399749 1
0.118148865192421 1
0.308086170355445 0
-0.160746217910013 1
-0.0715681083669144 1
0.0581085771824736 1
0.223678246322999 1
0.0183146781521757 1
0.198810849849228 1
0.102088348605173 1
0.196944945729849 1
0.0702748290181332 1
-0.155741116023905 1
-0.0213543565472547 1
0.211615249468261 1
0.198064054825068 1
0.118124353709606 1
0.429060144660729 1
-0.145931587405265 1
-0.127458529705187 1
0.127358017660863 1
0.0286832774295044 1
0.144220216163649 1
-0.0817270673118614 1
-0.0791834742516024 1
0.00175077254480746 1
-0.0297701115046223 1
-0.0762226436416452 1
-0.256917782978445 1
0.0223937574002592 1
0.0796415506471412 1
0.178446483132126 1
0.168106512688794 1
0.225370344253392 1
0.00426926272987616 1
0.264490844137541 0
0.276920765383856 1
0.367524021010171 0
0.416879654127108 0
0.00174450147764459 1
-0.0562190656291816 1
0.0170736127192994 1
0.00438412324335308 1
0.266329982227167 1
0.268100369788032 1
-0.158731079168456 1
0.0463225399410434 1
0.16728437499251 1
-0.191221575722027 1
-0.0687816601305218 1
-0.0964632959282462 1
-0.141632503906495 1
-0.233038285751495 1
-0.0100907642326525 1
0.0958415831240268 1
-0.0397582686238884 1
0.069547084078189 1
-0.0497129893562394 1
0.0406740899940635 1
-0.0975233872806931 1
-0.149343858993636 1
-0.0842637554372501 1
0.156775054796858 1
0.0912148010312826 1
-0.180895989626815 1
-0.134290902203524 1
0.0521946641808349 1
0.0567668126406615 1
0.0678671077319716 1
0.158638345830905 1
0.236700591214879 1
0.0825368688231051 1
0.0358072250238034 1
-0.0342450407960685 1
-0.0518119381040838 1
0.272692781074189 0
0.223988134675949 1
-0.143574449107901 1
0.132981608249801 1
0.00648332786440395 1
-0.104304669279097 1
0.160262074943525 1
-0.126254995278596 1
0.230501958961176 1
0.0667050818341376 1
-0.122888259015421 1
-0.0492066710121677 1
-0.0782919174620405 1
0.0726012571287382 1
-0.213810011978879 1
-0.120580306062066 1
0.494453613352822 0
-0.274115306007691 1
-0.0389114267781535 1
-0.0465357190162271 1
-0.0170116703532197 1
-0.022206120358616 1
0.0333122709483392 1
-0.0739823016127063 1
0.097763934903283 1
0.124044872429684 1
0.161855529937053 1
-0.0723759886318618 1
-0.0951252307044181 1
0.0734147436728061 1
-0.0834796274429767 1
-0.0258911769658655 1
0.039789916239027 1
0.252332028062831 1
0.000422250080444234 1
-0.290532997128128 1
0.25673988058066 1
-0.0457453457326479 1
-0.00907766950997379 1
0.28653944324912 1
0.296970760828125 1
0.0335043671111515 1
-0.268861565723598 1
-0.20666518106532 1
-0.0121130259699993 1
0.102954726203443 1
-0.186715960437919 1
-0.0930422373305025 1
0.242785297295903 1
-0.0331374526011419 1
0.050452976820795 1
-0.017822297894056 1
0.156063889729271 1
0.0226962055545462 1
0.0651738488858819 1
0.337960510191749 0
0.248277410484744 1
0.200550981506693 1
-0.0264093760129005 1
0.0843180952478326 1
0.131462227265367 1
-0.0354002216507426 1
0.264760461731994 1
-0.000748801898838247 1
0.242781925173716 1
0.182856376982868 1
0.258131077474495 1
-0.114595208407131 1
-0.0298050683271302 1
-0.0665860064988366 1
0.0900750760797425 1
-0.0437072525190252 1
0.0819093018845472 1
0.269453910928778 1
0.0729789991983187 1
0.218859147795188 1
-0.0839984744215736 1
0.145380004012656 1
0.274703395641382 0
0.0295137270051767 1
-0.131019099018862 1
-0.122426849834496 1
0.209244560677896 1
-0.261900531439737 1
-0.0564690761266236 1
-0.0120670239323912 1
0.105373418900531 1
0.205195880739877 1
0.234892951582458 1
0.287789517873667 0
0.0725070872564428 1
0.175155535879759 1
-0.117369760252658 1
-0.0198649982655929 1
0.163204280404728 1
-0.287585663491578 1
0.0320333632387001 1
0.0530694499963472 1
0.106679173113483 1
0.00234179379448299 1
0.046031669128207 1
0.261398068215755 1
0.0178777152826837 1
0.179529856495504 1
0.0692973815193818 1
0.396163409367285 1
0.205950174414899 1
0.270279521426888 1
-0.00187016828881384 1
0.0350310974238793 1
0.100086993642108 1
-0.0860128830489034 1
0.0241386830843009 1
0.172343404598893 1
0.129171912519431 1
0.174473222382996 1
0.0669807799019807 1
0.00397239984554381 1
0.0547520357021617 1
-0.00144112460677157 1
0.230692640125926 1
-0.0446107272679537 1
0.204376368711915 1
-0.0393885224064528 1
0.219921077790827 1
-0.215113084704488 1
0.0201816491618793 1
0.0601437498341562 1
-0.331788836208281 1
-0.176698374029174 1
0.0749021043855121 1
0.105166072397025 1
0.0649267700999356 1
0.347190958604675 1
-0.0268620351477039 1
0.00919491434827927 1
-0.140171736271841 1
0.152471560243827 1
-0.000727559720931317 1
-0.0157446331679681 1
0.349129864514575 1
0.126410149538814 1
0.188780259025475 1
0.0702321562673154 1
0.194453561354132 1
0.084278217048594 1
-0.0181474389589889 1
-0.0461255167846127 1
0.126485357473904 1
0.147192529693409 1
-0.00368893971795366 1
-0.101331700597592 1
-0.0347044589731566 1
-0.0867326077918699 1
-0.0760718712511285 1
0.199208840545472 1
0.0916376759159681 1
-0.0773951612667526 1
0.121703774324515 1
-0.0867936998051505 1
-0.0141296421253522 1
0.0986284107242889 1
0.103160103148727 1
0.138754675926239 1
0.177838576687138 1
0.0807527003392844 1
-0.123885961386012 1
0.190699338831128 1
-0.00912025785586294 1
-0.204651685518069 1
0.0115121435747541 1
0.102967482761369 1
0.0209200509946001 1
0.0407995583188455 1
0.0303065624496862 1
0.0381923992254623 1
-0.0827004797501481 1
0.210742241943798 1
0.0382365142344525 1
0.157746033997075 1
-6.88513385776399e-05 1
0.123575250949502 1
0.0543247002149628 1
-0.113112783210249 1
0.231098814967749 1
0.0712524007030644 1
-0.0747108075380693 1
-0.00382485552431627 1
-0.159124292095637 1
0.0493879165976963 1
0.224269785696666 1
0.0742528471875548 1
-0.108635981769753 1
-0.0994413242337022 1
0.0663328003636293 1
0.318091222117454 0
0.0446417578966748 1
-0.19082048006568 1
0.398679463353258 1
0.0217606965430967 1
-0.0212181340456289 1
0.257423563987979 1
0.0709816915291854 1
0.142812928545633 1
0.10850156036821 1
-0.300830534572162 1
0.166626954718705 1
0.304547183360136 1
0.0662946588579637 1
-0.128113214877389 1
0.110727646926319 1
-0.0543382606456023 1
0.183873493382988 1
-0.00509991485465697 1
-0.199441169990872 1
-0.160580999240971 1
-0.0639146305965638 1
-0.0335651605443464 1
0.141131315036802 1
0.126026334292367 1
-0.0394927043320488 1
0.0335766756107474 1
0.0377804363499962 1
0.0826737872357449 1
-0.107439367528506 1
0.236805799763507 1
0.317952836866234 0
-0.0174865665108795 1
-0.184263695143775 1
0.14270265802888 1
-0.0314065913844187 1
0.202836063998758 1
-0.0306759385492339 1
0.299914861423675 1
0.0927526927458696 1
0.161042103365314 1
-0.0190794074831545 1
-0.0991201639176436 1
0.0549657213860622 1
-0.180648196891854 1
0.135364235780666 1
-0.223962774183496 1
-0.0424159124847674 1
-0.0121143902615724 1
-0.286427164102752 1
-0.0263249587104291 1
0.255220760614988 1
-0.163815004796119 1
-0.0609578120210199 1
0.0969943450503349 1
0.195289039891686 1
0.0613937713279818 1
0.605039940929475 1
-0.222269675710331 1
0.293700796652135 1
0.139353735430157 1
0.0736485115219256 1
0.134598420230187 1
-0.109798827356183 1
0.0890954187533583 1
0.0956864175813633 1
0.226624882950042 1
0.266778047894132 0
-0.0347018760218188 1
0.0442664019432072 1
0.46204104767426 0
0.0975832989107501 1
0.00352551569730204 1
-0.179364058486868 1
-0.0754881492784699 1
-0.145404196263295 1
-0.174981635404285 1
0.202011728817496 1
0.179309631654004 1
-0.0673559967666187 1
-0.0289915816765173 1
0.0324343844821003 1
0.347077416424794 0
0.0870551768096797 1
-0.00763441987676104 1
0.239959868166821 1
0.0719411658843013 1
0.139236991019413 1
-0.0201930621814877 1
0.195943177138687 1
0.135894287927778 1
0.0397540309669634 1
0.155300515692364 1
0.390594054228406 1
0.00774666000251589 1
0.0854459941915089 1
0.116404963105683 1
0.198772294964043 1
0.00691553245278487 1
0.0580078570436035 1
-0.224576346536465 1
0.154695614726538 1
-0.171688260366656 1
0.203502384614617 1
-0.0749077606544151 1
0.054409382727801 1
0.0926138965671539 1
0.346934264706292 1
-0.00198404630070814 1
0.114022463076144 1
0.129462631300828 1
0.348427852255568 1
0.246789834141835 1
0.108354716304814 1
0.182880417803402 1
-0.155022330299739 1
-0.0194991205664922 1
0.153269627050236 1
0.16790557121007 1
0.224905232755218 1
-0.332480144044006 1
0.101041701119942 1
0.435287826511773 0
0.301666344565917 0
0.108365678969192 1
-0.169598293073604 1
0.131061820371498 1
-0.252356859578228 1
0.014154203494547 1
0.00996516768103851 1
-0.0649642837570897 1
-0.0469235166631544 1
-0.180116622125913 1
-0.147910153862271 1
-0.086365918338265 1
-0.0323743884894566 1
0.00239894858023629 1
-0.0736033546601988 1
0.129861393255148 1
0.23522975638882 1
0.145721343961272 1
-0.0324301704421644 1
0.231698698012742 1
0.0888845328375552 1
-0.00398533205313636 1
-0.105162039611574 1
0.0423178489080753 1
-0.0963047440531034 1
0.13505163282016 1
0.024148617837793 1
0.188809887913114 1
0.0142204769893864 1
0.370417411276309 0
0.296676040134452 1
0.287381727154372 1
0.163983671845737 1
-0.0402889890273895 1
0.0704052251191342 1
0.246454627148469 1
0.000837430029342293 1
0.0402469825106535 1
0.139005151393028 1
0.198956693937939 1
-0.00428018616345213 1
0.0659538071764559 1
0.0532673442810028 1
0.281729093901628 1
-0.227037420105228 1
0.0840790656154207 1
0.0988326208946633 1
-0.0797390181360434 1
0.258760253528544 1
-0.116974839158338 1
0.0798101139813973 1
0.0701276635009815 1
-0.0503991599704127 1
0.264104364192865 1
0.127278175972848 1
-0.0855684607460505 1
-0.0382839901491711 1
0.135919813917771 1
0.0971946309084078 1
0.162819493415071 1
0.310458301298027 0
0.47932611729681 0
0.1853426510467 1
0.0311309237775719 1
-0.0451210955224483 1
0.368899604488498 0
0.161443869466811 1
-0.0300628616519952 1
0.105752927335163 1
0.0412322180216504 1
-0.0948098296886703 1
0.0134547857720088 1
0.178596731301263 1
0.216058390259768 1
0.281665591553782 1
0.206976762117688 1
0.00696702985824134 1
0.0768068866217868 1
-0.0548925402137127 1
0.0692950316642806 1
0.279632419768595 0
-0.178893440382209 1
-0.144990750217066 1
0.158609043075856 1
0.119493485795657 1
0.0175680242839169 1
-0.00872579539496186 1
-0.096030562138324 1
0.0331290284111768 1
0.235199607217064 1
-0.180366335429137 1
-0.224814195657469 1
0.114578267803829 1
0.0771194363958188 1
-0.0296794968602075 1
0.173315019517586 1
0.242411985279231 1
-0.126715709244733 1
-0.0501727574662504 1
-0.00308381252760195 1
0.255522980897658 1
0.270557976638072 0
0.0345983851465832 1
0.0604073951236509 1
-0.0773018386916327 1
-0.122423293727379 1
-0.244708517109677 1
0.140388423792552 1
0.114208183686503 1
0.105609200335209 1
0.170430345336471 1
0.116952551558766 1
0.152509689342899 1
0.0218766293520884 1
0.207942708339154 1
0.0180351856170112 1
0.0653255076165605 1
0.114241596012226 1
-0.0945263337860953 1
-0.0606796004012967 1
0.342392405551943 0
0.136089145976679 1
0.102403187039525 1
0.141071653102653 1
0.0289344453517554 1
0.150195438037745 1
-0.00298798086813984 1
-0.0788058977166324 1
0.14445279417959 1
-0.0240596849969407 1
0.262064657079468 1
-0.0287739283075118 1
0.513021374399191 1
0.547902438149155 0
0.102100627285386 1
0.0689460063889061 1
0.0990102811174839 1
-0.0548212631147886 1
0.18761093999166 1
0.0159835677725217 1
0.068396042134266 1
-0.0310791766050266 1
0.0868930201165076 1
0.223556078833871 1
-0.0196139176315816 1
0.0756400410636018 1
0.0491345515540365 1
0.0498836094097206 1
0.114186302113347 1
0.270871872488126 1
-0.233804466997947 1
-0.0287587143129545 1
0.0235442239468543 1
0.000577198674853344 1
0.0186569641567566 1
-0.165381018030479 1
0.138471333220381 1
0.167961230290122 1
0.17379282854654 1
0.073181754895374 1
0.0596406287685986 1
0.253603390737901 1
0.178859876114675 1
0.114459036962487 1
0.0727527356161664 1
-0.133586069454104 1
0.0607259907958581 1
-0.161075268535599 1
-0.144751148572389 1
0.214605683387907 1
-0.114125374626793 1
0.110066272064896 1
0.0465797009799929 1
0.129620494327294 1
0.379370644433237 0
-0.000248345879658449 1
-0.107352837021741 1
0.146573000750737 1
0.0408194571711301 1
0.235046075910117 1
-0.134119864743063 1
0.156716494445164 1
0.0660427383538351 1
-0.00144706924444024 1
-0.00598236161693604 1
0.0188300291149915 1
-0.0872538867701815 1
0.0618888160934 1
-0.100968945408051 1
0.0740895459944708 1
-0.134117908026633 1
-0.0513277815597277 1
0.200575554480083 1
-0.0235593772479894 1
-0.117293144415842 1
0.218558105080562 1
0.0158561130643426 1
-0.00262229069553853 1
0.0862402844926186 1
0.060283624560329 1
0.132142287344533 1
0.0880705279612451 1
-0.0610954595137289 1
0.182113580584159 1
0.104981810955673 1
0.122031903025328 1
-0.0829928096826973 1
-0.216803802266728 1
-0.0870167856900828 1
-0.064297366465954 1
0.312658230430427 0
0.1813748674999 1
0.0404356332114182 1
0.11022177240802 1
0.141505023528933 1
-0.119825010877226 1
0.0559492492385737 1
0.000822629317548614 1
0.052708935599556 1
0.285789897373544 1
0.50002019518029 0
0.0258610655151445 1
-0.00456410620455365 1
0.114570677684586 1
0.198771287788353 1
-0.0569540419940517 1
-0.032382318284594 1
0.128779978557084 1
0.0428462514804386 1
0.0765237405628145 1
0.0643328338891702 1
0.0497472670511344 1
-0.117621118107266 1
-0.0498019137350758 1
0.144817908478954 1
-0.0221546509332645 1
0.34652674305775 0
-0.0731517480289463 1
-0.00887475362019332 1
0.248380993912351 1
0.363745803745507 0
0.291572051884051 1
0.0487210166726518 1
0.125042595927403 1
0.322327875419424 1
-0.0827883372872477 1
0.0550113250422111 1
0.0624478111864308 1
-0.0316943754834397 1
0.114817160744573 1
0.16843034518902 1
-0.0479046362212416 1
0.110596801698411 1
-0.0562586686329094 1
0.222335122637827 1
0.349342062067412 0
-0.0142970541443207 1
0.141060555783729 1
-0.0571432198167106 1
-0.0824434402415665 1
0.0905125595300214 1
0.230384636668118 1
0.107276787691649 1
0.00878415710580811 1
-0.0223642941862585 1
0.0880261609373397 1
-0.0644426398256762 1
-0.0281815614381358 1
0.240400040028711 1
0.307174783706173 0
-0.238930302818573 1
0.0312560950183198 1
0.0221493763148614 1
0.17789541810684 1
0.0675066331447958 1
0.0760615964159061 1
-0.116221195461171 1
0.09302230958652 1
-0.0892051361889233 1
-0.136517265776642 1
0.326814539898428 0
0.165136734636781 1
-0.0403706025412089 1
0.15766976319438 1
-0.282756315266865 1
0.0496970172020052 1
-0.0590635115963062 1
0.368732638078977 1
-0.205603729990448 1
0.0470959706236067 1
-0.0108213931060584 1
-0.0797950922947273 1
0.33296296579396 1
-0.0851560416815796 1
-0.00583200334214543 1
-0.000881911084327253 1
-0.00777513890130387 1
0.138154802397865 1
-0.0991701311881335 1
-0.0317390300408426 1
0.164109530876968 1
0.0760936107642049 1
0.0717003018051766 1
0.0165877393640643 1
0.0757268492730462 1
-0.206919814047191 1
0.183261770423333 1
0.150905752520728 1
-0.0207801548445619 1
-0.150561189175805 1
0.210850402175157 1
0.0630591423080635 1
-0.139864352134814 1
0.142982696274701 1
0.181033263217117 1
0.212740856515566 1
0.0496810214975354 1
0.127109606437021 1
0.331290666631533 0
-0.1745075255801 1
0.0699360600010594 1
0.124670899090588 1
0.0839681330609009 1
-0.0846386622333586 1
0.140461818134636 1
0.404207869578637 0
0.116207972934377 1
-0.170444582696516 1
-0.1595705576931 1
0.115107286503316 1
0.0678055652413128 1
0.105229106853763 1
-0.0761847127699182 1
-0.0138601296730785 1
0.138317756676462 1
-0.195181755570773 1
0.197920007369541 1
-0.0370064057602756 1
0.183910107753496 1
0.0754904402267541 1
-0.0439788390609736 1
0.139725590426065 1
0.253296701620841 1
-0.0355725153734882 1
0.0622471735575713 1
0.349483761118718 1
-0.232198828873148 1
-0.062631252108602 1
0.0784506046508563 1
-0.060290084409977 1
0.191924485165322 1
0.132255660240493 1
0.511883498836004 0
-0.544705778741914 0
0.155355254875685 1
-0.0459103932852566 1
-0.253386098871051 1
-0.0868100349397043 1
0.13166238197005 1
-0.127439609777017 1
0.328446773643343 0
0.503132966705786 0
0.0357841559031715 1
0.13784258905915 1
0.377151388883446 1
0.360283116846323 0
0.255779144587736 0
0.246697258230965 1
0.197057578094765 1
-0.0675959979807532 1
0.260356121468648 1
-0.244330117989875 1
-0.00134502265223403 1
0.0865386381344798 1
-0.0468357461845568 1
-0.0797104891364546 1
-0.0170124674087199 1
0.0399209828334753 1
0.28035898005684 0
0.107721912926196 1
-0.0933041058326111 1
-0.310301969878809 1
-0.0579026040027742 1
-0.236601126313142 1
0.0103699954780553 1
0.165660191763982 1
-0.121258669942462 1
0.358615296710664 0
0.194190255180892 1
0.0965463378617789 1
0.150791977544825 1
0.268762882569563 0
0.216180305989242 1
0.0613917732990619 1
0.174981945344798 1
0.12436985266085 1
0.0746158578286398 1
-0.0405732913154621 1
0.132822606761779 1
-0.0137188445117341 1
0.503135490381912 0
-1.57411938466606e-06 1
0.106420951025574 1
0.117153118090429 1
-0.39241433754287 0
0.220621895648856 1
0.335037018409928 1
0.255075436268735 1
0.0860012704020931 1
0.271821070286689 0
0.135394547207894 1
-0.0378865724245479 1
-0.187798497016341 1
0.111298021741824 1
0.374627795429652 0
0.353378999445225 0
0.0998233618792255 1
0.0786610456026422 1
0.146351333005005 1
0.204149013742586 1
-0.0192939524973225 1
-0.119524291264363 1
-0.146531560828446 1
0.0614910133004894 1
-0.103738514810466 1
0.0516228712319066 1
0.0879806499996773 1
0.120018049365485 1
0.0603623843951681 1
0.123261695639883 1
-0.0441932530253904 1
-0.232420829522165 1
0.0465672254048548 1
0.195222698277796 1
-0.121832722163476 1
0.339517766363616 1
0.236541173064543 1
-0.129339714882281 1
0.162057995722411 1
0.255462884588562 1
-0.127095331157285 1
-0.194508619930847 1
-0.183947427030612 1
0.237045443239615 1
0.120758900563067 1
0.162513382159757 1
-0.109146528443409 1
-0.00317137341061194 1
-0.0627826184322735 1
0.344203502130992 1
-0.168267093044636 1
0.124566225769033 1
0.26848349758839 1
-0.00763726745775439 1
-0.0162546681250529 1
0.139025616584613 1
-0.247893135520422 1
-0.00632789784533927 1
0.120469934916565 1
0.305105807294643 1
0.366912729050079 0
-0.0503830995181627 1
0.0984733934218779 1
0.23737406515286 1
0.39885914826769 0
0.277281626627132 1
-0.360419554441109 1
-0.173168414896666 1
-0.173103969701159 1
0.101867877500068 1
0.13766636806925 1
0.0416393562852231 1
0.0971744453695298 1
0.216437579302821 1
0.0996173560966902 1
0.138339780058145 1
0.179214882300341 1
0.153737600696373 1
0.272439038612563 0
0.0954014998937323 1
0.00205881246512878 1
0.0400974887933486 1
0.0618559294884023 1
0.172562319887976 1
0.531752628123438 1
-0.306447910799971 1
0.0231449232619425 1
-0.148004165849122 1
0.043219239063938 1
0.108080908870004 1
0.21659180098725 1
-0.0714093124432264 1
0.0532504916182744 1
0.224151834265754 1
0.073376239596795 1
-0.0879748023835442 1
0.136593096749099 1
-0.136455646452422 1
-0.09946479477906 1
0.060192131707965 1
0.0412341056019927 1
0.0628625867466986 1
0.0558987539120218 1
0.273485000008117 0
0.0469153133131639 1
0.116204058477479 1
-0.040066704478687 1
0.278980405077607 1
0.0933653359309953 1
0.343877011340747 1
-0.182260987941601 1
0.0218186067359905 1
0.0772674457661722 1
0.119614525759043 1
0.111606264056098 1
-0.157736415000357 1
0.117383296972246 1
-0.0490201328451998 1
-0.110200534197636 1
0.228404081736689 1
-0.0239098901767877 1
0.0665462470790114 1
0.0678546089407303 1
0.0392341641678056 1
-0.0018485400815411 1
0.180238658099534 1
-0.164808547457356 1
0.311210869670615 1
-0.0680246375488729 1
0.193995073268623 1
-0.102282431062218 1
-0.085971207756808 1
0.0518655636344106 1
0.0977720458206084 1
0.0150969298467461 1
-0.210615536259039 1
0.333852126440966 0
0.210993371705282 1
0.414003879972911 0
0.163812580887679 1
0.264040038639161 1
0.146672357462315 1
0.207230405350755 1
-0.126227362468436 1
0.139486356311892 1
-0.20700746456548 1
0.243631288343001 1
-0.207110707642729 1
-0.153154206817284 1
0.0868901622003518 1
0.178202938201139 1
0.0569448201979351 1
-0.0194817621436521 1
0.312692326498751 0
0.00241717929117566 1
-0.0326296807212577 1
0.176097081610037 1
0.257285434645929 1
-0.119438917651581 1
-0.11968341082789 1
0.114637025769939 1
0.126044675214936 1
0.176172421368891 1
0.10190074460423 1
-0.198282363221504 1
0.0649914581133403 1
-0.00291666409489381 1
-0.117072176625217 1
0.228380993031599 1
0.0223549561690252 1
0.518291189230604 0
-0.129610438431596 1
0.0610577095385312 1
0.0992612799365269 1
0.213725694509696 1
0.0939570471465836 1
0.157508002639488 1
0.0688081180584232 1
0.157430275722801 1
0.142545371220368 1
-0.106530783531526 1
0.101862069981974 1
0.0203481469022033 1
-0.196917993639366 1
0.178293456594715 1
0.140126403371873 1
0.134107852724336 1
0.138725363123706 1
0.146154047758839 1
0.164677227990487 1
0.0395467985372037 1
-0.0591612424517547 1
-0.264237649277751 1
0.0578201809404592 1
0.260033319591888 1
0.0547032675694148 1
-0.20991363554081 1
0.119140734154377 1
-0.0150109290043537 1
0.00978049220227818 1
0.103390675278387 1
0.429510985736111 1
0.233691692326964 1
-0.105334181142239 1
0.256903388636484 1
0.0711981444698504 1
0.204510439119797 1
0.136237176811414 1
-0.271146064112302 1
0.246589518347479 1
0.180907683330021 1
0.0512416484454254 1
0.202968542026456 1
-0.0780626178791099 1
0.0651191999435849 1
-0.0194504107761825 1
0.137136675355068 1
-0.0877285167787055 1
-0.188296251685256 1
0.0908872248144376 1
0.0996226269306998 1
-0.227440518164902 1
-0.164853785655039 1
-0.139032588064124 1
0.0956596522307565 1
0.315234376691843 1
-0.100781411011136 1
0.095711834560675 1
0.108827290162549 1
0.284737139300813 1
-0.226578854533376 1
0.354063750407116 0
0.229044602714255 1
-0.0147986952657631 1
0.212429720944582 1
0.0296121765104169 1
0.261803993378363 1
0.308923043272881 0
0.0116056845080239 1
-0.136342953293257 1
-0.0447788348118439 1
-0.0733460930887502 1
0.157382319467981 1
-0.00758338131689715 1
0.229497791279145 1
0.117180036164408 1
-0.045994819670121 1
0.12161974657346 1
0.190015885385496 1
0.116881013445003 1
0.208301593528483 1
0.127970948236892 1
-0.126994545750223 1
-0.257247800309168 1
-0.0937680564009722 1
0.161435173902663 1
0.254343988710194 1
0.150961370918203 1
-0.00154162381092646 1
0.360425368177631 1
-0.00137506595823311 1
0.291019606224626 0
0.121199589460717 1
-0.00764325201602933 1
0.113206289873747 1
-0.0248157134520452 1
-0.340033848913898 1
-0.0421752619978098 1
0.0441375120229058 1
-0.122541610345676 1
-0.015063527476433 1
0.154035549877667 1
-0.0370560584392778 1
-0.135208699777203 1
0.0360628126344245 1
0.055261727039376 1
0.073609838575015 1
-0.0650918830984087 1
0.198986083039585 1
-0.0309288037422087 1
0.101769187036517 1
-0.040051888956741 1
0.244640917370297 1
0.211506019760076 1
-0.0610275963755248 1
0.0930498896265961 1
0.00621711524469908 1
0.259217763456577 1
0.0241464702073625 1
0.0229840133425616 1
0.281972729977529 0
0.297500949996952 0
0.0816596937308036 1
0.124988655937768 1
0.116974541840397 1
-0.145195073016128 1
0.330577601712244 0
-0.0939839793794925 1
-0.18384808298225 1
0.219678849974775 1
0.0268509901772916 1
0.122579079463315 1
0.222220207845874 1
-0.110284461935472 1
-0.0848980497627421 1
0.0301704308350863 1
0.272068036352302 1
0.103937355194399 1
0.0976192954721116 1
0.0114703531974042 1
0.234590159190968 1
-0.0681738807667242 1
-0.0884879759371925 1
0.172616438829711 1
0.00951010639048022 1
0.1230117921992 1
0.221091504972309 1
0.116758062643555 1
0.296213584357336 1
0.00218650348514721 1
0.165492043201552 1
0.059138673290934 1
0.0196504383037193 1
0.455088560765032 0
0.328073598598414 1
0.100310578656106 1
0.0326066635500524 1
-0.0282412521215898 1
-0.0101888152472008 1
0.119309171840922 1
0.230138996283988 1
0.323514268488208 1
0.165437605196976 1
-0.0492964421140463 1
0.148190585577327 1
0.118768533564593 1
0.132053621480665 1
0.0265707410993144 1
-0.070215319820406 1
0.483700103365842 0
0.0146604860595849 1
0.0512737070328285 1
-0.0484774597448738 1
0.0616364351683066 1
0.23794467666489 1
0.324422289824631 1
0.0798476786709976 1
0.0423507331314331 1
0.115257705593113 1
0.298317572504919 1
0.197590499469645 1
-0.0102339236762825 1
-0.0786500593492439 1
0.0817763011898704 1
-0.0807521279311808 1
0.260782315062696 1
-0.0884259995112018 1
0.177170908525484 1
0.0298712492637427 1
0.149526471203889 1
-0.191235713713204 1
0.0462146814654707 1
-0.00324641061385516 1
-0.0102811222777726 1
0.120688380319905 1
0.0200623012020698 1
0.515235895927561 1
-0.0073783158854341 1
0.0491248575516863 1
-0.0505843255650866 1
0.181714246885964 1
0.187836996884062 1
-0.00657429751877228 1
0.154071480952963 1
-0.0964543665498965 1
-0.10360546662375 1
-0.00491339862730011 1
0.310479735829572 0
0.0871790989956827 1
-0.0835963116172506 1
0.0329596257358236 1
0.1041351677634 1
0.313507324864551 1
-0.0307619394575093 1
-0.0420102289653449 1
-0.10204634494124 1
0.0769066870449297 1
0.202683826891828 1
0.022197679385589 1
-0.0214075960442892 1
0.210581687381768 1
0.0158832482526287 1
0.156994276486431 1
0.0150709218389851 1
0.0182424214246494 1
-0.139614577600644 1
0.169210010274225 1
0.0529720421030928 1
0.201628274236416 1
0.104305125179577 1
-0.106399230066752 1
0.308091006542799 0
0.164749251477709 1
0.30019702174929 0
0.128801313859258 1
-0.0403919809271151 1
-0.055146169504698 1
0.0524829608826262 1
0.210818867879926 1
0.235377828305711 1
-0.163595933784752 1
0.204271159341178 1
0.125915895935726 1
0.0726403064655329 1
-0.231131591344363 1
0.112414143316725 1
-0.0622154951593053 1
0.177463175691765 1
-0.0500568891030604 1
0.0541878253478012 1
-0.154968681290113 1
-0.115033044786705 1
0.0476449677152803 1
-0.223457763105957 1
0.170100121406989 1
0.174318695279592 1
-0.0430137241601076 1
0.0296164085895454 1
0.250943915149659 0
0.138323310862673 1
0.0715699060598302 1
-0.00527310578507111 1
-0.0435211041415328 1
-0.333835250094579 1
-0.0138218649089887 1
-0.030556225197637 1
0.0381115558139953 1
0.317366310448969 1
0.122860670421769 1
-0.0144272954565683 1
-0.101954366245046 1
-0.0208479749148565 1
0.0230746678635759 1
0.0670650819444895 1
-0.144034356789436 1
0.211682215597308 1
0.765184155473141 1
0.0601876987521559 1
-0.0303387295109431 1
0.110446464539648 1
-0.206237886355495 1
-0.060932251325353 1
0.143164945193067 1
0.113899199740947 1
0.21530426297351 1
0.246610032715081 1
-0.0170329942249088 1
-0.193218782941764 1
-0.0391296274050131 1
0.246225643405399 1
-0.00691104644303966 1
-0.000566578070548857 1
-0.137957700556864 1
-0.0501116008404931 1
0.205155712472913 1
0.14680683288264 1
0.0510555625384232 1
-0.165877424328647 1
0.233612999069388 1
-0.0850784070707849 1
0.102932359659725 1
-0.230601387378982 1
0.127951513206314 1
0.243284410311719 1
0.00407781932356937 1
-0.170980366520753 1
0.0465041042569191 1
-0.113815112267355 1
-0.00400106788226012 1
0.438006426432282 1
0.0789312111965515 1
-0.213535645156292 1
-0.030632582367083 1
-0.138910004209746 1
0.118290211514097 1
0.441408467375391 1
0.210676882472044 1
0.0953361865194132 1
-0.0252325559492394 1
0.115314401714439 1
0.126160266333341 1
-0.130275918323286 1
0.198586905536182 1
-0.0462547749069033 1
0.0586480620230497 1
0.160528705802348 1
0.0769951308181682 1
0.0761550465958231 1
-0.00962940475199319 1
-0.100689097030581 1
-0.0159349608661285 1
0.070998568358265 1
0.0497144616336727 1
0.0938812477286778 1
-0.201932063242022 1
0.262891924886394 1
0.0704673730081108 1
0.0769237328732055 1
0.0529255461405396 1
0.0615794172842176 1
-0.0522197314949491 1
0.087549554130792 1
0.0907489350803634 1
0.0520581826025356 1
-0.145579971693089 1
0.0317005030310437 1
0.105323289096444 1
0.0236968783371315 1
-0.107992889569512 1
0.0740565068904726 1
-0.0911726751468963 1
0.572494476111203 0
0.310605665898196 0
0.138206671412626 1
-0.0640304026480796 1
0.0506140904446256 1
0.0468010370627762 1
0.415264612932252 0
-0.0615061305995961 1
0.0675289032061058 1
0.136816758770011 1
-0.113307760218979 1
0.163593907405839 1
0.00703693253499094 1
0.429973583009192 1
0.13612767314882 1
-0.0530752400918095 1
0.109729814749719 1
0.120425516085007 1
-0.0576182601040581 1
0.445231509561943 0
0.31351524377938 0
-0.0392938524125361 1
-0.0707155334729351 1
0.0395758318020532 1
0.0872888402449929 1
0.208688673244589 1
-0.206989597623963 1
-0.103208635550158 1
0.0803588633138288 1
-0.0964709379810321 1
0.0530930343602767 1
0.148992848467419 1
-0.0625778480822536 1
0.134885350418327 1
0.273086342913353 1
0.236140759601217 1
0.0893773993612213 1
0.102771490526247 1
0.0431361711819425 1
-0.289974145814174 1
-0.0472173975196582 1
0.110967239815073 1
0.203905613386821 1
0.129907749925581 1
-0.0781042624664763 1
-0.266241734693666 1
-0.00605003075231713 1
-0.157508685294642 1
0.247165829431259 1
0.14435884999798 1
0.0175671257615705 1
0.0673869770317169 1
0.0693983553485895 1
-0.0428730356674798 1
0.185060647687908 1
0.069332427725831 1
-0.0275487267023859 1
-0.336353626284528 1
0.278931580356717 1
0.320906205078279 0
0.086170135544064 1
0.244386215643277 1
-0.128853694057384 1
0.0066463676725079 1
-0.411937305093447 0
-0.0061719318791931 1
-0.16591011436413 1
-0.065473175917045 1
0.0381706502362378 1
-0.290812850699129 1
0.110963654203215 1
-0.156715471219837 1
0.287823639907318 1
0.419525927623979 1
0.0549781146585299 1
0.17576616331018 1
-0.118219804220413 1
-0.065848376987214 1
0.372286585597846 0
-0.0371651383104797 1
-0.00406259169489544 1
0.0944031634225681 1
0.302082850393353 0
-0.028018425761489 1
-0.139264436800542 1
0.151025355002277 1
0.00184157505207717 1
-0.144234150445001 1
-0.0249652583958101 1
-0.187511155532621 1
-0.0696277839736792 1
0.0321861129052857 1
0.306563259623998 1
-0.0623031499851007 1
-0.0292608425670296 1
0.187735660076957 1
0.0692377586040392 1
-0.019239384594938 1
0.151035018335327 1
0.179765436404593 1
-0.0997271603338451 1
0.153472415643259 1
0.222027476093679 1
0.0725039519219583 1
-0.207643462843584 1
0.210872446459807 1
-0.0423640515266996 1
0.192920839956831 1
-0.163404818829173 1
0.304850876995934 1
0.049663295154091 1
-0.105744459246446 1
0.104075824736411 1
-0.104735187191958 1
-0.0731731841690211 1
0.283246523622275 0
-0.0286420809028259 1
-0.140667697032106 1
0.0563264324659407 1
0.285588340386067 1
0.350184897493775 1
-0.235341550098115 1
0.199990737376438 1
0.160697922499057 1
-0.0606164194284742 1
-0.00786993207823127 1
-0.152134498166986 1
0.0768852049190321 1
0.515090351386841 0
0.281648039820142 1
0.379215047501387 0
0.0152006127617906 1
0.382896722678737 0
-0.0461598617274796 1
-0.0233400531550873 1
0.235184225455491 1
-0.035088439226845 1
0.032873931056515 1
0.0842888523962579 1
-0.0340464987020381 1
0.377521083700225 0
-0.108035846823398 1
0.0703783802645121 1
-0.0089457266433482 1
0.191057098307639 1
0.0739097431249844 1
0.105012377396744 1
0.0848511192451878 1
0.0444545281996865 1
-0.255555091914011 1
-0.0122830048235609 1
0.218615777766723 1
-0.158275231173496 1
-0.186167063645134 1
0.143762117215599 1
0.0519729867410713 1
0.321090912786271 0
0.14301292392482 1
0.419096959754835 0
-0.0421775999711299 1
0.0139939635746519 1
0.0908558135115141 1
0.108393172667291 1
-0.000459601641661832 1
0.163858913610434 1
-0.027851246639464 1
-0.158916480338311 1
0.0355030900194307 1
0.564356156093948 1
-0.0652932889227669 1
0.19528694600329 1
0.0319030471618551 1
0.0276910649464283 1
0.0206939948812514 1
0.570629925666143 0
0.304702578477609 0
0.263472312860338 1
0.166874107264443 1
0.0738782599826434 1
0.0742151627242131 1
0.0397194367120834 1
0.0733843904657906 1
0.408336295045148 0
0.236228141136813 1
-0.0498898082092494 1
0.00170760462963139 1
0.192016170146128 1
0.110613563064891 1
0.0418829482433438 1
0.0161195456677313 1
-0.000803655336902749 1
0.073191211635868 1
0.189798068251654 1
0.0982265764887062 1
0.0993698047110328 1
0.141119840735431 1
0.34961603924232 0
0.00629112661352561 1
0.125239934856674 1
0.116672664843389 1
-0.0310120023038916 1
0.158071476699193 1
-0.0707511687248123 1
-0.161327520938901 1
-0.0633143431027064 1
0.282990902229047 1
0.335901544846073 0
0.263392019036466 1
-0.278112848126941 1
0.123416346563627 1
0.0382170245378708 1
-0.0260356656637847 1
-0.0432480299661084 1
-0.023117221484366 1
0.0409878943641893 1
-0.0282827146061638 1
-0.00997921454065414 1
-0.445575215563837 0
-0.106641113116257 1
0.115964921298681 1
0.0646995249095932 1
0.218418159833213 1
0.120202906496187 1
0.112637829700375 1
0.150643559502241 1
0.157964649047351 1
-0.0439510484852486 1
0.317064154973641 1
0.220794586855393 1
-0.02601912283983 1
0.0594553334798587 1
0.25369904456407 1
0.221842571394259 1
0.143920067290711 1
0.0668317397836336 1
-0.302302266680352 1
0.0514839849996688 1
0.172039092020383 1
-0.130841688787957 1
0.0301550591183785 1
0.536307035150962 0
-0.529884011814489 0
0.0278364396692652 1
0.226191503885945 1
0.260031737045718 1
0.0315579534050128 1
0.16447934905704 1
-0.0553496596147255 1
0.576264930615205 0
-0.053487841699505 1
0.246839758693697 1
-0.0628640044040301 1
0.105943910574044 1
-0.034414470569639 1
0.116828498970917 1
-0.0125860526999407 1
0.257911932238667 1
0.0142063374593851 1
0.0177538812405224 1
0.249615675227519 1
-0.0256765416348829 1
0.175446948598107 1
0.0748218184028658 1
0.0298647344822335 1
0.140273302909821 1
-0.102186639135507 1
0.251903169510973 1
0.22675766735209 1
0.0933463834891511 1
-0.0136082777448836 1
0.246050722917364 1
0.142710608070923 1
0.0591571014797675 1
0.0249558265131932 1
0.163796965138144 1
0.379015497416965 0
0.150645936601055 1
0.236571773712099 1
0.394934380163046 0
-0.183315223602255 1
0.103835396502274 1
0.0691220537839966 1
-0.108110726153816 1
0.108492380593919 1
-0.185389585443152 1
0.114489221900395 1
-0.0796437722083627 1
-0.261701214178653 1
0.277561390029557 0
0.314462354284851 0
0.140041583524867 1
0.222940373656405 1
-0.0789705591284436 1
-0.0323410743136625 1
0.204325388296856 1
0.20090814141398 1
0.14784511393 1
0.064414281560764 1
0.0675324980846339 1
0.0363346210789991 1
-0.0155134905733123 1
-0.122701438762715 1
-0.0549606539511775 1
0.0708027049237067 1
-0.0675485102693498 1
0.20141760004364 1
0.0276349868247099 1
0.0848393159929791 1
-0.33084134977428 1
0.121841427579031 1
-0.203255375509404 1
-0.244415815757892 1
0.249055632879544 1
-0.188194560257629 1
-0.00595842821097511 1
0.111979036994424 1
0.230991817073024 1
-0.036747274577346 1
0.122033274610171 1
-0.0711749713046457 1
0.142028267018915 1
0.0302510599777045 1
-0.0316400406877844 1
-0.0212687835722673 1
0.0731249145237218 1
0.0139074465020338 1
0.0729042633736475 1
0.0956169405489381 1
0.116981352717503 1
0.130530283149331 1
-0.0668875853683365 1
0.115924014072049 1
0.232543318784883 1
0.206921254844517 1
0.351747407732474 0
0.146391731913791 1
0.140372095020411 1
0.0973719529437238 1
0.154582696506479 1
0.311798448422207 1
-0.169585443612237 1
0.232622857985324 1
0.2253984415838 1
-0.0509507028531036 1
-0.113871760920246 1
0.0579922103605277 1
-0.264055702759498 1
-0.142665084823804 1
0.0980188969336732 1
0.0201869197254483 1
-0.310135957258432 1
0.362670724693086 1
-0.180377590578721 1
0.0268233712967009 1
0.148416888886111 1
0.202284934190635 1
-0.254873755550532 1
-0.106599074233958 1
0.0199493406373629 1
0.0735438279485638 1
0.152168707637942 1
0.128294383417853 1
0.100840561586887 1
0.29324495936403 1
0.034879201931323 1
0.11681074078368 1
0.343372451085929 0
0.131423195463813 1
0.192367842302237 1
-0.158402221618604 1
0.0744115769239099 1
0.289930909710372 1
-0.354255487152739 1
0.207443169138832 1
-0.0712924088565858 1
0.504899225565767 0
0.0584761352694327 1
0.0970491823016597 1
0.0639532788009047 1
0.125183009049729 1
0.150468537339708 1
-0.0427409498595256 1
0.0387551879143068 1
-0.0278456183139305 1
-0.0609690794815927 1
0.0445968652857993 1
-0.335021905057688 1
0.0497777349659777 1
0.0010931730667468 1
-0.178686837050517 1
0.116204357267516 1
0.159457572646284 1
0.156968529562534 1
0.0226266117307872 1
-0.0920645986168901 1
0.266882521893781 0
-0.0505046201061287 1
0.164063176428115 1
-0.402073942445077 0
0.190464687216336 1
-0.109566592735849 1
-0.176076891640657 1
-0.103378474891816 1
0.388578205187512 1
0.185380133983869 1
-0.0991010659275187 1
0.00370540045100237 1
0.244667802399764 1
-0.218121867798464 1
0.04821946768081 1
-0.161635373173584 1
-0.0331914085491655 1
-0.241635309473017 1
0.360692247524751 1
0.139825236923445 1
0.0103025954028304 1
0.139180085478766 1
0.237983365306195 1
0.228141645012841 1
0.12231114700067 1
0.0905597912072585 1
-0.0697174040617044 1
0.00709474826947457 1
0.110844424357689 1
0.0278946802119923 1
-0.017735070677071 1
0.124705063442219 1
-0.165606588073171 1
0.156512447329447 1
0.202917833921031 1
0.135878723508461 1
-0.0412706245548855 1
-0.0312596610830944 1
-0.021193582380727 1
0.128538133822523 1
0.41033008862703 0
0.239854673796261 1
-0.220456242727036 1
-0.0403059545312324 1
0.121975014880353 1
0.129021911664469 1
0.285055818313785 0
0.163102551360936 1
0.121792439779093 1
0.179710411168273 1
0.144809582004438 1
0.164957140829056 1
0.100850231578062 1
-0.11798301760252 1
0.312904358219203 0
0.252636084802473 1
-0.0475973191377995 1
0.131730124383577 1
0.0159856892806634 1
0.0259183442707245 1
0.304190086553494 1
-0.0943957740089808 1
-0.0294034745797481 1
-0.227617194455008 1
0.0106756961684779 1
0.220545824671324 1
0.0162056088767652 1
-0.0256547806756814 1
0.254254384148677 1
0.119757313879574 1
0.065964780712023 1
0.114942433254006 1
0.138277933144892 1
0.0303051501658228 1
0.135908285517975 1
-0.00543110027281402 1
0.216212170301828 1
0.0283012052045871 1
0.0707579097201719 1
-0.140881279658989 1
0.0675567916138959 1
0.22295184373784 1
0.155982760910552 1
-0.372360720809267 0
-0.0146308944151812 1
-0.115834045339171 1
0.49012856120334 1
0.0971765305261076 1
-0.0359992856248218 1
-0.0632341387228469 1
0.0666754351346361 1
0.0932102927610308 1
0.0955391196349273 1
0.204233807061297 1
0.0645883376834835 1
0.12618392052195 1
-0.0157542839251894 1
0.0563802963002383 1
0.355175967480102 1
0.100355496774742 1
-0.0931795811449442 1
0.130587822969871 1
0.288550803908641 0
0.227546271855124 1
0.472322575054073 0
0.409188576391272 0
0.059155232662295 1
-0.0179209169069119 1
-0.0519953872843258 1
0.0334127984487291 1
-0.0244603677876035 1
0.154717447943911 1
-0.0404477350203959 1
0.0221250212714993 1
0.113544086782043 1
0.00933238248502379 1
0.0424353429540693 1
-0.044078173725814 1
-0.239928247304894 1
0.128500475635727 1
0.0950769349517318 1
-0.226666345053411 1
0.124143213980971 1
0.222838840283424 1
0.228804629713577 1
-0.0482439005086642 1
0.115376042053786 1
-0.0517791690149581 1
0.159465482582072 1
0.0225177328215583 1
0.0202891940322219 1
-0.283835813859936 1
0.240176757247659 1
-0.0888869118702909 1
0.0829047594841068 1
0.265566984124269 1
0.0788460210396138 1
-0.0163153622534541 1
0.189199945314855 1
-0.119701769762775 1
-0.206713205159832 1
0.26848033121597 1
0.22799874472497 1
0.159668454727379 1
0.223672294198692 1
0.0379495737897812 1
0.148174892208393 1
-0.000477638288687257 1
-0.0497721374973598 1
0.401850874798966 0
0.102775744146202 1
0.115452986916907 1
0.204544931097264 1
0.198566067790639 1
-0.290816754174075 1
0.161226142053108 1
-0.0453598961599924 1
0.0413661653003472 1
0.230818094989362 1
-0.00512331165879539 1
0.0602361845070615 1
-0.215781935109349 1
0.158560239257186 1
0.19610548059385 1
0.146082041097935 1
0.0697175253703769 1
-0.0396087822557937 1
0.159900620813856 1
-0.0274420954297898 1
-0.0179474665377239 1
-0.044803941339183 1
-0.110462205907807 1
0.425866589697649 0
0.174071771125715 1
0.019702780684593 1
-0.0170321944888744 1
-0.0299548160226545 1
-0.0902933511536816 1
0.0665946606088859 1
0.276911466194648 0
0.129485474556582 1
0.246145091832931 1
0.0580100279730265 1
-0.00205149560328842 1
0.233718520306832 1
-0.0760394275173519 1
0.190940219649454 1
0.462196915929813 1
0.0238302900542112 1
0.141528675028801 1
0.0758318250342334 1
-0.0891775554070935 1
0.093568507020017 1
0.0401500143836342 1
0.17645013010514 1
0.136311552206051 1
0.0689311037493381 1
0.115220844520372 1
0.439958336504866 0
0.105413141744326 1
-0.104198612081132 1
0.182436844919465 1
-0.0948201507551354 1
0.155504945239265 1
0.304517011761888 1
0.131273486229253 1
0.0799299500776669 1
-0.0604390211865321 1
-0.223804146708039 1
-0.0130559302280373 1
-0.01307612178306 1
0.177002653554143 1
0.0699266282598934 1
0.124265364511559 1
-0.202543406051237 1
-0.102604074925624 1
0.150336288692962 1
-0.0698011280652587 1
0.105744011850234 1
-0.0704582617448974 1
-0.093731545830407 1
0.0876268742977824 1
0.00166977121817173 1
0.239438245485052 1
0.295838173520987 0
0.0567776463653065 1
0.241884410457451 1
0.184309569245974 1
-0.142509957377743 1
0.117762840347993 1
0.250101759474879 1
0.0274975782045393 1
0.169918491956963 1
0.248965596131097 1
-0.027323416300639 1
0.174328446588722 1
0.0293074723167349 1
-0.257656157477945 1
-0.109807330274115 1
-0.09583457833164 1
-0.0317033487472399 1
0.188047689997332 1
0.0483796997787676 1
0.0253596200702986 1
-0.194775395144082 1
-0.016851243026027 1
0.174697494199932 1
-0.511800600440721 0
0.188624923498549 1
-0.117429849737273 1
0.148555442910792 1
0.126330954262118 1
-0.223461796050891 1
0.217196582664621 1
0.0989521746657853 1
0.0723093445783208 1
0.0862981221130979 1
0.207122708312372 1
0.0237813386301258 1
-0.279312042039574 1
-0.0161068651011197 1
0.06471093845753 1
0.00204259728577486 1
-0.0960776333044967 1
-0.118271872099609 1
0.119532461607704 1
0.19827530703235 1
0.0106368728497058 1
0.0653434384349193 1
0.293793223535625 0
-0.0557003679234367 1
0.127361300067193 1
0.508797289614967 0
0.0218316488584559 1
0.19633367328819 1
-0.239345969190555 1
0.36646684111245 0
0.0331661818811552 1
0.169941508196552 1
0.0971693102479222 1
0.260143383246581 0
-0.0950653738663257 1
-0.147103017966922 1
-0.0387150713814079 1
0.0639267826938704 1
0.242359108334382 1
-0.0282092390600607 1
-0.0934302904379446 1
-0.0203271171431698 1
-0.0423487633440219 1
0.0754207859756814 1
0.193410438209649 1
0.175923726042251 1
0.139494644154294 1
-0.0151871333972283 1
0.158098888716178 1
0.332119688710769 1
0.121695485929532 1
0.139840976996906 1
0.376293897368745 0
-0.124772682277464 1
0.0375459950011727 1
0.346728257816486 0
0.313594737672977 0
0.10427752365128 1
-0.0240495093388061 1
0.105796879863806 1
0.0715982305594305 1
0.362632079892322 1
0.198558189170497 1
0.30916484455658 1
-0.046796344535589 1
0.147479510026542 1
0.070448536464255 1
0.196012725318348 1
0.360785366082291 1
0.143929813238472 1
0.0589334598806767 1
-0.0251012352514891 1
0.041853316364212 1
0.11843097585033 1
0.0155481335980448 1
0.160173840374705 1
-0.0335139581758148 1
0.0882777175170074 1
-0.117813792481828 1
0.209103999529899 1
0.214676245984287 1
0.0745954828253909 1
0.0421564158217226 1
0.00371395656026609 1
-0.0186321279723734 1
0.0638813786814398 1
0.0845974316681486 1
0.350792663825867 0
0.433608722959131 1
0.00759472316647291 1
-0.0685979128429678 1
0.18631838807492 1
0.213188388579547 1
0.0237810128026289 1
-0.0451394073520929 1
0.196960767531828 1
-0.0841995154420323 1
0.100702394195053 1
-0.511873849120993 0
0.154321714931782 1
-0.00282613818547076 1
-0.0163465345899069 1
0.050190079797952 1
0.262501112748363 0
0.30158427465686 0
0.101640216394397 1
0.044457870272965 1
0.165938265563007 1
0.0199995477756602 1
0.121841320987538 1
0.0450772715152121 1
-0.145273305114536 1
-0.00285880495316588 1
0.0212440714640016 1
0.376299250927176 0
0.0862570339424263 1
-0.0224086093929543 1
0.227059531525758 1
-0.123964675250834 1
-0.0110417742728469 1
0.180387174913293 1
0.14381623918262 1
-0.0174623263748274 1
0.211394732314824 1
0.341224761010699 1
-0.125633025811958 1
0.150316921251856 1
0.141510844987712 1
0.0962042302082428 1
0.145960048698754 1
0.159249576539724 1
-0.115708744749375 1
-0.0199658994644668 1
-0.13522315475427 1
0.0249227244345609 1
0.0203291503254175 1
-0.272947340869788 1
0.0140379474837636 1
0.0719943833680546 1
0.244190357602415 1
0.00658919717150367 1
0.0702192334131557 1
-0.247999434811007 1
0.181542737206967 1
-0.16516131684816 1
0.0300126315915875 1
-0.0397027886940616 1
0.0449216176351984 1
0.0623509168270829 1
-0.0907081260999067 1
0.142782958923276 1
0.173060351619335 1
0.253037499411436 1
0.0170715162286506 1
0.0187638592508236 1
0.0290016942889117 1
0.0289236524890593 1
0.0482380863125895 1
0.0228638027155277 1
-0.113082211593064 1
0.13324341787399 1
0.131011124085398 1
-0.0038291624617489 1
0.244181781227219 1
0.144308518464904 1
-0.29594333388977 1
-0.0344411143442757 1
0.282368565140719 0
0.0336486822754668 1
0.0761130948750264 1
0.170210086369204 1
0.490627461284305 1
0.0383661758878588 1
-0.0324528876378985 1
-0.0166312493351614 1
0.487644833292059 0
-0.0897782303679938 1
0.0494981777557185 1
0.0536807766737069 1
-0.0877538744651263 1
0.0213680966489869 1
0.00969791990212922 1
-0.252885794830096 1
0.051674494714444 1
0.144761759358876 1
0.156130249460649 1
-0.00402586141840965 1
0.00687166129618555 1
-0.0600454899042631 1
-0.0821785646012215 1
-0.0464014261318323 1
0.354614336343627 0
0.0638376494455391 1
0.112914461058421 1
-0.214486849475067 1
-0.268872286969279 1
0.131846261866689 1
-0.0524558242086393 1
-0.103746700916499 1
0.116060843124531 1
-0.121874253083313 1
0.141286281617591 1
0.135183491843703 1
-0.0267379117407377 1
0.0442592444276896 1
0.136542969784291 1
-0.161378099461309 1
-0.0109217661044649 1
0.0982516511466091 1
0.065216233884951 1
0.111483942789232 1
0.105436336686796 1
0.273826168293001 1
0.0579721066078691 1
0.0773238810907869 1
-0.0643756278809793 1
-0.0211648820985473 1
0.0377685889269591 1
0.157035645970657 1
0.0931183722140575 1
-0.0438921905773872 1
0.098480545796824 1
0.186148167192829 1
-0.0711662526176541 1
-0.0722305885127003 1
0.110728842135282 1
0.346753485628072 1
0.462573818247395 1
-0.0266571638890975 1
0.195908806650383 1
0.186508350115943 1
-0.0606654094704978 1
0.189160106002107 1
-0.0173721651407087 1
-0.172180997481049 1
0.314432200184919 0
0.291330761786546 0
0.0526614656165907 1
0.189594027334417 1
0.162900310330463 1
0.057550498384735 1
-0.0804212425607527 1
0.17573506257814 1
-0.030507469655771 1
0.223940588001904 1
0.13139183235388 1
-0.00808180119076993 1
0.322997375130955 0
-0.0706924789392166 1
0.212298959195577 1
0.319270994526007 0
0.152532387362526 1
0.117569644933413 1
-0.339908988719125 1
0.0257632678553688 1
0.346052230813661 0
0.126674788660142 1
0.3879341317238 0
-0.220008454082118 1
0.267990690755537 0
0.0867600655496049 1
0.101982503971936 1
0.104624270998453 1
0.0344365900559635 1
-0.119703989014615 1
-0.00857014314681494 1
-0.0635981853993576 1
-0.0827473673039582 1
0.0955796752163816 1
0.182065715145183 1
-0.0609425766502191 1
0.223174944861447 1
0.208863855693135 1
0.0577455784525463 1
0.195266283084743 1
0.103577750096401 1
0.237677387791483 1
0.365137610729533 1
-0.130186782579233 1
0.154953969227988 1
0.302724936821726 1
0.116690507659307 1
0.218716842400997 1
0.0404357431702017 1
0.0598106949271937 1
0.332270251974279 1
-0.0368083104069666 1
0.43473480986566 0
-0.0762911977504184 1
-0.0243179923418047 1
-0.0290254190337171 1
-0.0246509027243475 1
0.270647591223794 1
-0.0899000744237843 1
-0.100582885528286 1
-0.287287335971292 1
0.126658782109851 1
0.0353217297753914 1
0.227894520778209 1
0.0739160638127548 1
0.054575267187786 1
0.296449159604256 0
0.00912820723508925 1
0.175816014655518 1
0.207056372298672 1
-0.0770172247931666 1
0.180459110078667 1
0.105561948462348 1
0.116661293525058 1
-0.0604756896126692 1
-0.0691971773572056 1
-0.140590042194162 1
-0.0266738136120438 1
0.106567291261402 1
0.2147115215595 1
0.410542150634101 0
0.23980750718582 1
0.150464783473885 1
-0.0283406462954948 1
-0.0561329825575348 1
0.0810044526948126 1
-0.0946423752566722 1
0.108942078246052 1
0.31356184458379 1
0.23472751653622 1
0.204944239451009 1
0.0356701413753304 1
0.164007129250251 1
0.0342476049526944 1
0.278216121079523 1
-0.0896893212108072 1
0.279241385779972 1
0.205008618420168 1
-0.0857625349213633 1
0.0801046292337384 1
0.11452898542874 1
-0.126627688934793 1
0.332153994706159 0
0.11699240460784 1
-0.0143413418329432 1
0.29906524118768 1
0.384390876333607 1
-0.0147548587521995 1
0.0368940543828646 1
0.341521717197741 0
0.117307517296066 1
-0.0431447748837106 1
0.0439760668594159 1
0.187027134676459 1
-0.174756819145337 1
0.179319279118592 1
0.282134855752792 0
-0.00943731098606507 1
0.0269291409520778 1
0.223069293847716 1
0.366261837185764 0
-0.0602529423269996 1
0.213488113714378 1
-0.336472919920816 1
-0.0557257794450839 1
0.0201120416542264 1
-0.115021438710921 1
-0.12862928261519 1
-0.23371196004027 1
0.145560095395348 1
0.159926670257052 1
0.100833613635117 1
0.0115856356866651 1
0.278300624787263 1
0.253883242860313 1
0.137612869860284 1
0.0858750074803046 1
-0.0867341042346497 1
0.00558413423648382 1
0.130423542196284 1
0.261742295983397 1
-0.266602111673764 1
0.393403592340736 0
0.390994198243431 0
-0.192716187207892 1
-0.313232455166769 1
-0.0317183235585687 1
0.136353448021866 1
0.0767931628441122 1
0.0638950216206266 1
0.16876515784812 1
0.13918112694795 1
0.103884809727726 1
0.0725345296422378 1
0.00732287808785198 1
0.0262778209795249 1
0.058738269273762 1
-0.119786837424435 1
0.0813823359898819 1
0.187031651054062 1
-0.0160499478261487 1
0.293948607907621 0
-0.0643522920827601 1
0.0309247249919714 1
0.0196752391305615 1
0.131833118904231 1
-0.0291954835163918 1
0.0903379033241087 1
0.168001279072047 1
0.0966226481730956 1
0.316479395950093 0
0.0507184579083843 1
-0.015376939070287 1
0.267322631061785 1
-0.109645251928638 1
-0.00398250339987771 1
-0.129686325674376 1
-0.0791337109282683 1
0.139088892339968 1
-0.0377357807863341 1
0.0435954835123667 1
-0.0196129543972742 1
0.0799120874174854 1
-0.091634145009113 1
-0.0656156638820199 1
0.260848202115179 1
0.15423944618394 1
0.178406941263091 1
0.0810999746303863 1
0.246663764931026 1
-0.326130523344162 1
0.3507368780335 1
0.0923074163852267 1
-0.214757815862204 1
-0.192101183927561 1
0.313301070332139 1
-0.110634644788041 1
0.278751257556018 1
0.18957942595864 1
-0.259801372148401 1
-0.199111774628905 1
-0.133960227316668 1
0.179909935250223 1
0.277319777127055 1
0.121945285347355 1
-0.134335492864389 1
-0.00605662291463233 1
0.342959783655082 1
-0.0144470479651754 1
0.116980131482931 1
-0.0558198726473281 1
0.165199006259823 1
-0.224992180952324 1
0.0914227928350536 1
0.269292267246458 1
-0.14955276259572 1
-0.0187280240735666 1
0.125254226868672 1
0.227952526298587 1
0.114196494436811 1
-0.134295389392736 1
0.145301073133582 1
0.229025337512481 1
-0.127018872508148 1
0.18286826675701 1
0.0304310835792442 1
0.109640304701313 1
-0.00888287059774884 1
-0.0258133817701948 1
0.0161102441479285 1
-0.0478841796686112 1
-0.229463104849802 1
-0.140975277855937 1
0.359595364114803 0
0.0474644386374207 1
-0.000802892266700259 1
0.0354645396628553 1
-0.00643546183184652 1
-0.18296474348131 1
-0.110803024021933 1
0.147619779501041 1
0.389742517038853 1
0.105093349401935 1
0.088314657386955 1
-0.123085015311989 1
0.216282222237847 1
0.154954947288996 1
0.189293788296166 1
-0.127845381464147 1
0.0635882706895471 1
-0.305269567031422 1
0.155381656684446 1
-0.306195705250281 1
0.150666116780211 1
-0.087335368669235 1
0.150634497686962 1
0.263229671386759 1
0.227892226469333 1
0.147427400278039 1
0.136441027339012 1
-0.00864359201821559 1
0.080150048029198 1
0.0219093179493176 1
-0.143278855615381 1
-0.170515020662563 1
0.00760545326572126 1
-0.0446704236826122 1
0.175541902089344 1
-0.089315847855555 1
-0.185650921153239 1
-0.0513524106642695 1
0.0800294977885821 1
-0.0645054688335861 1
-0.120225937395896 1
-0.0168520292164128 1
0.210026678910658 1
0.0293837915477714 1
0.190178347750078 1
0.175329241992905 1
0.290818227615165 1
-0.177498987733866 1
-0.0918581288695197 1
0.333294462921256 1
0.15424148936487 1
0.185155040232333 1
0.140447007201651 1
-0.2219747316061 1
0.123649576601655 1
0.260277171403778 1
0.303976382988815 0
-0.00145259062227036 1
0.0766243765766025 1
-0.0862433791076968 1
0.0675831770421601 1
-0.277166150808408 1
-0.0612051746455697 1
0.295734992187135 0
0.275157817303735 1
0.293449920373142 1
-0.0195240815442455 1
-0.0760973518473896 1
0.149945784269157 1
0.364749664668589 0
0.433827114643722 0
0.325809630522834 0
0.0412408012571184 1
-0.19749890491119 1
0.172159189097678 1
-0.00580871539902766 1
0.0393724456787735 1
-0.034610761457715 1
-0.0828024516537598 1
-0.110617166450073 1
0.155411777125152 1
0.0884179875389834 1
0.0491908109231603 1
0.203177237177545 1
0.151688900221279 1
0.0809584457267066 1
-0.106414949936735 1
-0.0682047995573887 1
-0.100135159566869 1
-0.0600040496971885 1
-0.0780057687602065 1
0.175623732783 1
0.0352325810283333 1
-0.0793201955799283 1
0.164670919119328 1
0.272355426936702 0
0.0828260899842045 1
-0.0853743672550668 1
-0.269700563001805 1
-0.26506959761527 1
0.386973410664855 1
0.122472653325642 1
-0.254037100088306 1
0.00483906973380752 1
-0.00088759094399854 1
-0.0423020616289493 1
-0.0799247583638298 1
0.024153984355071 1
0.301315345275634 0
-0.0838251447690346 1
-0.123027707636908 1
-0.0918767871307302 1
0.228539197982801 1
0.0667997848067728 1
0.259492413625568 1
0.216604391509907 1
0.101574920367378 1
-0.0170663058643961 1
0.0482651059608319 1
0.0627665589002919 1
0.14078147773817 1
0.101804005296874 1
0.21975918025883 1
-0.0227742510654164 1
0.224150596583199 1
0.0662744790119857 1
-0.0618508955997262 1
0.372829423812368 1
0.200677016747544 1
0.383787854035551 0
-0.0381561873471336 1
0.0735818792935404 1
0.101345468922374 1
0.196388480337457 1
-0.064407036917131 1
-0.0961206245664376 1
0.15915832288311 1
0.205233553023214 1
0.247846601538076 1
0.127413572549464 1
0.0941708375040202 1
0.0123153359333422 1
-0.221291629727439 1
-0.00108557677923343 1
-0.0658429854990272 1
-0.0404687995702298 1
0.160230061191008 1
0.198220000253291 1
0.114377670068469 1
0.0563094746880976 1
0.0548624356989367 1
-0.0641539781788068 1
0.233282001871735 1
-0.0675299825202086 1
0.129459695291741 1
0.0196883781797806 1
-0.00555258519552831 1
-0.0181553155270775 1
0.148775983826339 1
-0.0571649960647518 1
-0.0946451144395832 1
0.206584618797654 1
0.307504778558755 1
-0.0192537974852824 1
-0.00597307223353479 1
0.0456979673926662 1
-0.162706072332813 1
-0.107610523180374 1
0.020993839548691 1
0.278434919981202 1
0.146120023341356 1
0.00116756987785336 1
0.0514168985158143 1
0.189609631517271 1
0.129573845770791 1
0.145326593478716 1
0.327424148655307 0
-0.019322455993098 1
-0.0205779116205665 1
-0.0542525293060498 1
0.0953025946391661 1
-0.202257766500072 1
0.270070214838031 1
0.125795473131199 1
0.0889773741297488 1
0.0954093350745768 1
-0.168804831063722 1
-0.0699982062291149 1
0.151061660829617 1
0.14924234840584 1
0.182221792489318 1
-0.0841182222056001 1
0.144111391727004 1
0.267092949825804 1
-0.0496601468456479 1
0.156605365168828 1
0.137848893783541 1
0.0254462552386533 1
0.139241190944903 1
0.0154657871154415 1
-0.121298928207971 1
-0.209493895893956 1
0.260172879428356 1
0.150894300784813 1
0.24356278615801 1
0.101668116842395 1
0.277553817365581 1
-0.0864243748268196 1
-0.0526553204321696 1
0.0655779016710546 1
0.123243135768473 1
-0.0458033446267846 1
-0.116953190994784 1
-0.0125358657315767 1
0.361265963557881 1
0.139211024794662 1
0.355863928152766 0
0.326273534698061 0
-0.151754009734113 1
0.213799203308955 1
0.0978942877379234 1
-0.104301085043512 1
-0.0714963290800582 1
0.049769380878144 1
-0.0291084487784272 1
-0.126067695355875 1
0.115257676471959 1
0.370299937441919 1
0.0965142711195002 1
0.166956419925036 1
0.2636569528771 1
-0.199620257745731 1
0.239141224656149 1
0.166699954398186 1
0.197088615988249 1
0.154207299326245 1
0.17716952723405 1
-0.00996443716468259 1
0.0583248369615865 1
-0.060304720265771 1
0.27657606549408 1
-0.0114560709806779 1
0.0544480009171669 1
0.241003760306919 1
-0.112881683136633 1
0.104631160649647 1
0.164070086930492 1
0.0801042188363921 1
0.274173899432799 0
-0.210679585027208 1
0.264917022663636 1
0.309545764547624 1
0.206251839335802 1
0.153228607376751 1
0.294605099473408 1
-0.0508328458921467 1
-0.0801611295978289 1
0.171833502400878 1
-0.00527430372421266 1
-0.0909656762575547 1
0.149993583639465 1
-0.010562881320454 1
0.272083393711757 1
0.0715898500558834 1
0.0495992841795186 1
0.296349042053404 1
0.0796956411282101 1
-0.205979533524955 1
-0.0928632565825873 1
0.143051882890075 1
-0.00902060074289896 1
0.000499355634891036 1
0.14675250264462 1
0.151636341882821 1
-0.0522313427190906 1
-0.0971075601497504 1
0.322977691459345 0
0.0592453131821959 1
0.0735163377920977 1
0.0420234075813541 1
-0.0305314967609696 1
0.0142944512616278 1
-0.0205163024243838 1
-0.0241342231345473 1
0.35793303349446 0
0.0506479772178946 1
0.226036769191733 1
0.0186609912611982 1
0.193248861451918 1
-0.034038365496834 1
-0.0935445670447383 1
0.0470773048125648 1
0.00708236680533717 1
0.0734754474618455 1
-0.168665984639768 1
-0.0369998924814781 1
-0.166387840385821 1
-0.0632369416301912 1
0.227790937549166 1
0.112368690698043 1
0.0791233104337594 1
0.0769603700982121 1
-0.0290894727619036 1
-0.442819737583226 0
0.158563385033874 1
-0.0644616362710714 1
0.106178604757224 1
-0.0568593719949321 1
-0.0641932410525424 1
0.497526200917144 0
0.0991578905010463 1
-0.0184260243387579 1
-0.123017263441893 1
0.113332297289595 1
0.18617430150021 1
-0.0401200931669848 1
0.0551990906770422 1
0.263500597657486 0
0.0665705624687218 1
0.266926847505686 1
0.00480282867662618 1
0.404356568098122 0
0.270899735892337 1
0.170080795074432 1
0.044536593071732 1
0.090251606151563 1
0.129179825469849 1
0.0186937693274791 1
0.128394159722008 1
0.201271875156201 1
0.0712333091479915 1
0.208173350573572 1
0.289106432313475 1
0.246462473485007 0
0.0708930647799745 1
0.095542026174999 1
-0.10813629155749 1
-0.248579938458624 1
-0.00380134258584858 1
-0.145652770270657 1
-0.0114404909046397 1
0.294616212107822 1
0.102625967946151 1
0.0723287419239526 1
0.183869542204759 1
0.0941127128834762 1
0.132090855676602 1
0.196029052440772 1
0.01618400045432 1
-0.0848674749574607 1
0.0347143818149078 1
0.336535886008386 0
0.10142332864635 1
0.0889030979195603 1
0.0110256776286739 1
-0.0135007893041168 1
0.110145939825645 1
-0.0405585726502964 1
-0.0533107376114836 1
-0.102683670228576 1
0.288669152680707 1
-0.125842113030227 1
0.283892364788497 1
-0.0378393964784081 1
0.0722639768969169 1
-0.184647231175156 1
0.196830153355325 1
-0.383467075201182 0
0.0280831604705864 1
-0.0640274086908635 1
-0.0596538924355125 1
-0.0675402753903813 1
0.0637119456662101 1
0.438226006785996 0
-0.211573092026076 1
-0.102215689959529 1
0.224229538782656 1
-0.275218851449435 1
0.141525727038074 1
0.429522989534493 0
0.0257780043872384 1
0.128891898920089 1
0.224285666083071 1
-0.207130345602967 1
0.104633528533399 1
-0.00211997166414193 1
0.197225847667563 1
0.232338578438008 1
0.0150730288727885 1
0.140120898010464 1
0.302338602249549 0
0.0592544888487249 1
0.163344252509483 1
0.0584831006996563 1
0.133340152043376 1
-0.0312921041665514 1
0.167039278762768 1
-0.134221545355244 1
0.00943188436068351 1
0.197559755945234 1
-0.0146915644685404 1
0.0956793235800261 1
0.172093114021398 1
0.275117899812703 1
0.0665994909373796 1
0.251005220095392 1
0.0894841393119449 1
0.0659133223552754 1
0.181816861580435 1
-0.0672857164407401 1
-0.421119168653098 0
-0.209373530152641 1
0.314462389784884 0
0.022269484582307 1
-0.159014045715091 1
0.386394274786389 0
-0.119182928477771 1
0.0283418950922746 1
0.13464093641289 1
0.0436398957590394 1
-0.0378314853044781 1
-0.0952347908590151 1
-0.158533013296599 1
-0.0651903255108832 1
0.113577661384634 1
0.0516019823704834 1
0.171881014712258 1
0.389828435508635 0
0.0240836736182279 1
-0.0271749513653624 1
0.0102463690973497 1
0.165940498494628 1
0.0556081283345693 1
0.0607926198707275 1
0.12368605276862 1
0.189451475775621 1
-0.0114055172025515 1
0.0506244052781276 1
-0.0671546699897773 1
0.157094560755163 1
-0.159181873070479 1
0.316951713659235 0
0.150665000891395 1
-0.016339264423292 1
-0.0443473352409948 1
-0.0567576813106693 1
0.324755953978456 0
0.083041603285047 1
-0.204402989348602 1
0.148196943923646 1
0.238095820118292 1
-0.100475866616159 1
0.00473189124083415 1
0.0964241231655232 1
0.079561525416176 1
0.225342121083003 1
0.0841550098696788 1
0.252448374629155 1
-0.119870655132886 1
0.127930032257435 1
0.208398188742376 1
-0.0371933633517436 1
0.204307465331451 1
0.0988157122395295 1
0.0174571142427766 1
-0.00168534568164489 1
-0.0339813972313142 1
0.0370764749435913 1
0.223050566321331 1
-0.0694150615160674 1
0.0383273955129133 1
0.165539360236627 1
0.236569292023071 1
0.130621348659882 1
0.0695763649841866 1
0.232369604897266 1
0.144880130776737 1
-0.0500588389709036 1
0.0714933652897141 1
-0.093431180835607 1
-0.0106540630699042 1
-0.0639249377698687 1
0.151953034910663 1
0.334066062711455 0
0.122535419267174 1
-0.0343875793861131 1
0.352878742334888 1
-0.213117825793473 1
0.317044604378043 0
0.0842784517134213 1
-0.0450725887489337 1
0.169991906072974 1
0.107446700092576 1
-0.0201827814693002 1
-0.131243327880575 1
-0.185679699144452 1
0.0874031596697357 1
-0.164960834109455 1
-0.0691150008554141 1
-0.0648722270904591 1
-0.217759885988468 1
-0.117652982370127 1
0.056457401209017 1
-0.0103084743492553 1
-0.251460338416365 1
-0.0761157970130395 1
-0.0813349343368486 1
0.316859855983612 1
0.132231241064901 1
0.22753889775993 1
0.194812665752544 1
-0.0878419349754025 1
-0.00491296535801471 1
0.1197476500169 1
0.311798029028233 1
0.0172032684717497 1
-0.154477702572117 1
0.0433314638496427 1
-0.109298223941424 1
0.0407286599256526 1
0.104128388899812 1
0.094118311401676 1
-0.0261953156668845 1
-0.0515641170092405 1
0.310140120292964 1
-0.0855909201072524 1
0.215055098127602 1
-0.068973271687474 1
0.111365394799295 1
0.37650608522285 0
0.179292429522498 1
0.125824073403616 1
0.164522415030237 1
0.238833626212802 1
0.0483973455401449 1
0.0464186238920202 1
0.00549256629265896 1
0.0864929154371031 1
-0.118193225460634 1
0.0593879429991543 1
-0.0257068842579706 1
0.0537123608411222 1
-0.134427157444562 1
0.0423996963981052 1
0.199227691627126 1
-0.1924711799773 1
-0.157483424958397 1
0.150786651921022 1
0.26422436902734 1
-0.116861714796513 1
0.210352918672345 1
0.0235400281891566 1
-0.0255847928152998 1
0.131267384851234 1
-0.169518075269505 1
0.195288659030193 1
-0.0117766278519116 1
-0.163410342197983 1
0.135860064203148 1
-0.0796279535335223 1
0.13721069556338 1
-0.0463954753539374 1
0.110353142702332 1
0.121748334155728 1
0.0149293064863091 1
0.176436606557859 1
0.183939283665849 1
0.0723501920589293 1
0.366978113879967 1
0.24655618401486 1
-0.027151902272659 1
-0.173037708824853 1
-0.146969767294237 1
-0.0156438767628392 1
-0.0688125755268588 1
0.330416232226965 1
-0.032633588008952 1
-0.0494399201029707 1
0.190462018212259 1
0.18926111129743 1
-0.148290261395396 1
-0.0556001397410931 1
0.1641757259159 1
0.104592058250672 1
0.0811025583327555 1
0.115630240614363 1
0.040390754203387 1
-0.0787787205596504 1
-0.0540907078985469 1
0.0297681646058265 1
0.205822529570308 1
0.169268739178822 1
0.132088970466138 1
-0.0777363786869274 1
0.047448375278637 1
0.199499079067332 1
0.0364882951901393 1
0.181126143939625 1
0.213421797081612 1
0.117017951932267 1
0.00350951100590777 1
0.0549017481992431 1
0.221945204931973 1
-0.169326250855036 1
-0.251088619795834 1
-0.0263266257279972 1
-0.415230037041157 0
0.18102091779317 1
0.358834356742334 0
-0.00646538803701841 1
-0.0612291524378053 1
-0.00806691935919571 1
-0.140667395916749 1
0.142020743452844 1
-0.295620116766363 1
0.111974390502922 1
0.275411352603431 1
0.165927038195749 1
0.128966488816002 1
0.0420636005051239 1
0.384806524973417 1
-0.0306914030916676 1
-0.0673311723276016 1
-0.00224809871461921 1
0.116538165604275 1
0.109920549284253 1
0.178537678673647 1
0.115393890791751 1
0.115780966100792 1
0.0620238111401258 1
0.255829989406648 1
-0.120877748645341 1
-0.10649500936561 1
0.127509094676543 1
0.22766652815915 1
0.123115535414216 1
0.160446340014668 1
0.0257850518320398 1
0.119563358638296 1
0.183423155403386 1
0.300235158265149 0
-0.0495765715492856 1
0.0815082634128707 1
-0.00893343579849375 1
0.101671071574912 1
0.0522489019078094 1
0.188526606142979 1
-0.0325797400086111 1
0.0841925854025519 1
-0.0406071736346418 1
-0.25771902034455 1
-0.0671274783528024 1
0.0798022161197709 1
0.0339207538343954 1
-0.190281966211882 1
-0.104460825888077 1
0.0225537029911823 1
0.0928239193541386 1
0.176443824418418 1
0.325788707313105 0
-0.103582941880327 1
0.0964278749015426 1
0.0868908680401637 1
0.0501962541383146 1
-0.158856320083611 1
-0.123583316706192 1
-0.0852799048655987 1
-0.0549994202517398 1
0.0659538421306855 1
-0.032799150838023 1
-0.203828712145596 1
-0.137685127052754 1
-0.282256445243243 1
0.0962070672750448 1
0.232041248339545 1
0.0285172099271279 1
0.0498443685349398 1
0.0467820988754177 1
0.217344318596936 1
0.0237367215232661 1
-0.00521550446134612 1
-0.00249666990560171 1
0.0938142020449591 1
0.157386105535516 1
0.0708485085722488 1
0.272236915090069 0
0.191018098418242 1
0.0253750842866308 1
-0.0540368665572341 1
0.052001818163586 1
0.171683088726156 1
0.00996165686883919 1
0.029260803371753 1
-0.162403340759867 1
-0.0245513380121807 1
0.274969727491392 1
-0.00438426715288531 1
0.123638398459593 1
0.125078185039926 1
0.164469847020021 1
-0.180356677825015 1
-0.0395989295453502 1
0.138423309979965 1
0.170238192343038 1
0.212355147433947 1
-0.048495909254325 1
-0.108164309186024 1
0.238988087369785 1
-0.133361643318822 1
0.204602387696291 1
0.0975457257522486 1
0.201967677317226 1
-0.113252136241242 1
0.0172942869657251 1
0.13881933773278 1
-0.0972510658700057 1
0.0156724362849959 1
-0.180093828153624 1
0.032707174729269 1
0.0523883546157327 1
0.230583497915439 1
-7.53746903804781e-05 1
0.0950528711997621 1
-0.0689364904525218 1
0.0206345776646209 1
0.215369199350547 1
-0.103264879167028 1
0.117608686414948 1
0.0767574398277633 1
0.237033099763993 1
0.0482576508055321 1
-0.0173475795276255 1
0.0267847718543674 1
-0.448928315318943 0
-0.139388804204296 1
0.0930623869926413 1
0.0126180505853363 1
-0.00324109175142549 1
-0.109274488243634 1
-0.115151913316214 1
0.0386642446612583 1
0.340755426329424 0
0.13892295258085 1
0.179238408530106 1
-0.0180659966041652 1
-0.109425451462998 1
-0.0427435410542509 1
-0.0962282200164627 1
0.189780605992438 1
0.238754938070696 1
0.198795726769663 1
0.264258626483551 0
-0.0860102997988433 1
0.0227998084088058 1
0.471777413326089 1
-0.0743062000131019 1
-0.00954037166821132 1
-0.106755134571737 1
0.00784637660152206 1
0.403251486512012 1
-0.000139214557435432 1
0.0295266722601825 1
-0.116368600020565 1
0.251479915885843 1
-0.100040706200221 1
0.156603645225959 1
-0.157248362221045 1
0.116581783728156 1
-0.406332360848872 1
0.0467807992427874 1
0.111300636599404 1
-0.138328335375976 1
-0.0740022877806804 1
-0.0414024919453208 1
-0.0317583700451092 1
0.0492037728448101 1
0.0936460332507541 1
0.065304490340517 1
0.259052612229689 1
0.313796349136561 1
0.250892268840612 1
-0.0231737071684216 1
-0.114331239332937 1
0.16545471800924 1
0.191649763482737 1
0.0508951812772538 1
-0.186341387347361 1
0.0137405506292881 1
-0.0120349912916158 1
-0.107748082751111 1
-0.05718975984514 1
0.0148440306382494 1
0.150282694563075 1
-0.00454792749943805 1
0.0639676015666844 1
0.101188960275245 1
-0.359928224533335 1
0.341535207436208 0
0.0422346608031789 1
-0.15044151466764 1
0.0926642689579969 1
0.225231794756374 1
-0.039193909764755 1
0.00752340702493748 1
-0.0428042925482658 1
-0.0832071535239486 1
0.174422288661332 1
0.136423411600566 1
-0.0637794022440935 1
0.00218841987536312 1
0.0401300458006747 1
0.114382244283797 1
-0.0766280379170061 1
-0.159665736398927 1
0.162264719129981 1
0.0108418276271473 1
-0.00526504815479522 1
0.220091101287637 1
0.202034313994054 1
0.22336502134948 1
0.197150804781959 1
0.0171140074025456 1
-0.17885496394414 1
0.184258895729024 1
-0.235150830712218 1
-0.0386772678956095 1
0.0608649247329201 1
-0.131605266792845 1
0.0764641521232785 1
0.0288831079569787 1
0.128626033684626 1
-0.0274017238856469 1
0.21803942369931 1
0.284526807342145 0
0.0599235156883772 1
0.05927762567414 1
0.212857043171323 1
0.0823158589968904 1
0.0144852468543143 1
-0.0112338539001491 1
-0.1598241303129 1
0.379005123668658 1
-0.0123294864334044 1
0.282356085594755 0
0.206073482036431 1
0.106498773749737 1
-0.186137052393679 1
-0.109540779948601 1
0.114985991693692 1
0.232352561135549 1
-0.134211586343744 1
0.0154053379581687 1
-0.104606671519485 1
-0.158981255199851 1
-0.0487639710689469 1
-0.0193555240017186 1
0.0252469392879774 1
0.103948425268041 1
0.197943674660034 1
0.0344980045727495 1
0.0592316269198421 1
0.388501466041908 0
-0.113445742609414 1
0.243508600070428 1
0.128586259371668 1
-0.135839875768443 1
-0.0873865904119805 1
-0.300205157568952 1
-0.0111823425580054 1
0.0354645060609711 1
0.00907911549721079 1
0.175021654512885 1
-0.109893229536968 1
-0.10606693821246 1
0.0225394899919053 1
0.25543732606289 1
0.0262377215430375 1
0.0598968349073252 1
0.0319454003181655 1
0.229247550701125 1
0.128800303321848 1
0.20307457799553 1
-0.0077541777828554 1
0.153977668959438 1
-0.285088526936854 1
0.0546803234507782 1
0.176114992801709 1
0.047218904478697 1
0.11978861354036 1
0.217952655962662 1
-0.0281557208272691 1
-0.0670516276782258 1
-0.214713864672089 1
0.0240413509273517 1
-0.13143406467963 1
0.177452061291549 1
0.180726885590295 1
-0.0174688593857753 1
0.172962931651238 1
0.181898350732486 1
0.166238978282559 1
0.416826873839506 0
0.321126427652131 1
0.261112082650214 1
-0.113420452196471 1
0.0396660314756305 1
-0.0266030694704672 1
0.169421879029519 1
-0.0402244715274394 1
-0.134308997207505 1
0.121001470791637 1
0.319892704323583 0
0.0143472764717602 1
0.0953180922701909 1
-0.102384302345031 1
0.128507896939834 1
0.184673245168846 1
-0.264941480268333 1
0.189631871025755 1
0.474356607148059 0
0.0640465190854984 1
0.212243045588778 1
-0.0130191787231091 1
0.0543001022322606 1
0.105562231894479 1
0.337660690146031 0
0.141329090411422 1
0.440450673256975 1
0.0669625389364289 1
0.24162314446664 1
0.0596203418072017 1
-0.0301542555340349 1
0.417040428757597 0
0.0233736972113515 1
0.311829213533807 0
0.275196623498823 1
0.167766674945175 1
0.206734041260044 1
0.032916185803915 1
-0.0262708404220204 1
0.0606541828500424 1
0.0844085651158925 1
0.0819369510231805 1
0.196784225060926 1
0.0868122487983704 1
0.262827867225216 1
0.109909377277464 1
0.297524913598898 1
-0.128374253183929 1
0.239807363765068 1
0.00253895730656778 1
-0.192626242289831 1
-0.0422666611407961 1
0.276176841704062 1
0.0796524668000101 1
0.00483414116217192 1
0.154083975215752 1
0.121873434068033 1
0.118059148177251 1
0.097033440689487 1
0.0209263364557558 1
0.0979159185696706 1
-0.12850771949893 1
0.143397580489235 1
0.296477474005867 1
0.0948273908825377 1
0.090358921791696 1
0.215988944239607 1
0.0695559150467836 1
0.150364538386601 1
0.0154226001881674 1
0.0105277360275697 1
-0.0416876475080464 1
0.0863061835808684 1
0.360692512796821 0
-0.10578363018669 1
-0.0788310372275348 1
0.204761280227833 1
0.121262722285519 1
-0.0353446632278653 1
0.0614369848558807 1
-0.0460051970353286 1
0.351958023526188 0
-0.0657204596366647 1
0.135677144472829 1
0.172166838601501 1
-0.0957434871710617 1
-0.0259942459936779 1
-0.0722280455796279 1
-0.198838786456283 1
0.0240706999283698 1
0.215848294297735 1
0.12996920322536 1
-0.189982830068991 1
0.151376098954703 1
-0.0679300786034851 1
0.264764453858229 1
0.168643451750854 1
0.06507695417441 1
0.0196228945858184 1
0.12114498523064 1
0.345177537147727 0
0.0540501816886636 1
-0.13705744979018 1
-0.0226910741857426 1
0.089296467278739 1
0.189179838416314 1
0.24464303222737 1
-0.0693745194350155 1
-0.066835685744869 1
0.219271196866309 1
0.287656349912551 1
0.000350176515981914 1
0.00915523232978196 1
-0.0365611345101979 1
0.203707655240889 1
0.134638318059151 1
-0.0892683569461401 1
0.0966835812965975 1
-0.232071521094526 1
-0.00127946884422372 1
-0.117944528307699 1
0.073500889739322 1
0.176298794784283 1
0.0718088361159361 1
0.0882517858817841 1
-0.144566858236602 1
0.0545829676006011 1
-0.206533942478261 1
0.0646689252329204 1
-0.112437281629672 1
0.0922306143674669 1
0.241708389285183 1
-0.0868761509699915 1
0.250457350895243 1
0.0231656720614414 1
0.0247373241431403 1
0.124927838171139 1
0.222629720538466 1
0.182898327983764 1
0.110025533722967 1
-0.25981780023676 1
0.0751761417241479 1
0.215064191950554 1
0.235438412648963 1
-0.0410182511209874 1
-0.0542646110053101 1
-0.0613431077982505 1
-0.0513860842307531 1
0.0810382642132818 1
0.143991828838832 1
0.2835544509719 0
0.0460708235119573 1
-0.118969208509739 1
0.0375584948005449 1
0.15931885921356 1
0.00665497567189789 1
0.114719066591839 1
0.00691818365813447 1
-0.0861107505629648 1
0.235271500391802 1
0.0261787372305655 1
0.109981275001508 1
-0.0632652407041774 1
-0.251896396557168 1
-0.0350377425698748 1
-0.108001271410625 1
0.0748490281572297 1
0.141123179990165 1
0.360266671567094 1
0.184151691696478 1
0.0712090876872258 1
-0.009024676355654 1
0.0501016115646331 1
0.287343263508422 1
0.266899340600324 1
-0.140599811508467 1
0.0313718393354124 1
-0.11877411900859 1
0.101260808442559 1
0.148809152867986 1
0.0329831664808761 1
0.189801120407861 1
0.0691112069835216 1
0.0711185655947937 1
0.00665389534867575 1
0.227372327373584 1
-0.11095853016204 1
-0.275007755440567 1
-0.0993663966187455 1
0.318618058303407 1
0.108240357076684 1
0.0279295470925662 1
-0.110743288865965 1
0.0696889563168968 1
-0.156307777194024 1
0.133971478794805 1
-0.230008465096968 1
-0.0598468658214912 1
-0.0461613339417613 1
-0.129692340997544 1
-0.103243033541209 1
0.176560418170748 1
-0.100029051909515 1
0.062343011068084 1
0.209016558867235 1
0.119298711958067 1
0.0406179100457789 1
0.247916602658023 1
-0.105605565470724 1
0.116067330314995 1
-0.199574638653001 1
-0.0526805925068885 1
-0.0800998451050376 1
0.25047606258195 1
0.355034699766606 1
0.418918773584133 1
0.229737499951648 1
0.0669223353700536 1
0.0020069645038631 1
0.101094320580151 1
-0.0226943428449344 1
0.0917139822007657 1
0.203466941806261 1
0.419313959649933 0
0.185006791286734 1
0.0912301391187085 1
0.248865239626437 1
0.104824803910026 1
0.107153362698959 1
0.285983441801198 0
0.357745925807162 0
0.354014077789975 1
-0.145964393730339 1
0.21604756966211 1
0.209222159738277 1
0.0995081889846439 1
0.255837155813282 1
0.408653538664597 0
0.181821644512289 1
-0.00654052083196939 1
0.227268630812834 1
0.217449021747055 1
-0.0234515615587887 1
0.0479617669782661 1
0.0448800645161493 1
0.0101924049995416 1
0.0327034425906089 1
0.0118111833377567 1
0.0758148365748526 1
-0.0453726101840525 1
0.306758602038384 0
-0.0480770641287365 1
-0.139071102751079 1
-0.215277436027936 1
-0.128856627313369 1
0.0773925623409592 1
0.221933548754428 1
-0.00469070070125683 1
0.0811428512507654 1
0.18782883398334 1
0.498094819696134 0
0.0730662049802614 1
0.138597672976868 1
0.173463521773531 1
0.0297031086720261 1
0.190864559538987 1
0.0865272155243817 1
-0.0179465690987414 1
0.195721402006307 1
-0.120660530125353 1
0.0286391395707168 1
-0.0410751135346062 1
-0.139394958908275 1
0.100337667192196 1
0.206541964283036 1
0.11975516584633 1
-0.0825122590895577 1
0.331764547621904 1
0.0872339500017984 1
0.332373135628281 0
-0.136329048520174 1
0.122154650778992 1
-0.168041793266671 1
-0.0208559412038747 1
0.0228933203188943 1
0.0588362249233847 1
0.286114446487079 1
0.044285895478292 1
-0.0399906019124651 1
0.268849736992347 1
0.0382729258594715 1
0.189163644693709 1
-0.0577968125761461 1
0.108430969587801 1
0.0848490476662305 1
0.121517900594004 1
0.133271829203412 1
0.0161764537891279 1
-0.085438835054744 1
0.283314720506442 0
0.244684676333607 1
-0.0954633682309981 1
-0.0433738418484658 1
0.178064552122232 1
-0.0138019076094926 1
-0.0439002517414264 1
-0.120673779637193 1
0.318941248754314 1
-0.330548642303134 1
0.185315000415164 1
0.325162497214934 0
-0.142316609074898 1
-0.0618849943114407 1
0.0700572812504732 1
0.186755245530117 1
0.120326363553974 1
-0.21968242505111 1
-0.034760410690152 1
0.206936893319803 1
0.208280878523647 1
0.346241815204517 0
0.115024858419872 1
0.0976297910480121 1
0.192337965665118 1
0.163604637725189 1
0.0480663424561018 1
0.205047321961161 1
-0.0232287033331855 1
-0.073680692237093 1
0.053715534172176 1
0.291687626683986 0
0.00337027304211354 1
0.0341722714687688 1
0.0220961103557777 1
-0.0430496370494033 1
0.00527339386086564 1
-0.0838318888955761 1
0.0763314979334581 1
0.0165632866538494 1
0.311357551539801 0
-0.088194439575002 1
0.176274036548091 1
0.230888035673078 1
-0.0498141080523988 1
-0.0203235357486141 1
-0.0936554388544006 1
-0.0115164626637403 1
0.0834507518347225 1
0.0284165203129515 1
0.0631277977584624 1
0.0562695984909617 1
0.085142207617903 1
0.314238903533672 0
0.37561042032998 0
-0.263989440893829 1
0.233444288574885 1
0.0908062502881481 1
-0.084652961148627 1
0.218240960172793 1
0.212155098381097 1
0.162446221934633 1
0.0158644422450512 1
0.144706606593509 1
0.180520140936401 1
0.00113027912372077 1
0.114440959459684 1
-0.0120093959925382 1
0.0461013813582165 1
0.327236696099452 1
0.150810029637236 1
0.161445565867095 1
-0.140968404936347 1
0.0471792239181351 1
0.18653480334261 1
0.0513624962751222 1
0.0892391065855083 1
0.0622138187883721 1
-0.148552127359004 1
0.0863911305998447 1
-0.152815576062767 1
-0.0354742818718357 1
-0.0815124868480966 1
0.0535152933888266 1
-0.0558311735170577 1
0.064869301306179 1
0.122927662353078 1
0.253780602707472 1
-0.0914003528769865 1
0.162999048954298 1
-0.120479160895986 1
0.163078416935426 1
0.206564796089908 1
0.0263278023752534 1
-0.0538845660596653 1
-0.108190529124345 1
-0.225018807250041 1
-0.0547758656634442 1
0.0270222896968258 1
0.00905052988067251 1
0.0483316422705474 1
-0.00868583105782633 1
0.433795640869906 1
0.0820756007861688 1
0.275144504279107 0
0.236115696758821 1
0.0912985705240821 1
0.276496734006175 1
0.0846284976163623 1
0.259048027896438 1
-0.202807942272446 1
-0.0812915757659354 1
-0.0796645902391427 1
0.152709326429469 1
0.045192514980182 1
0.355825285612497 1
0.281692327673746 1
-0.0204046802137749 1
0.0117228648337046 1
0.0247041587652625 1
0.3173984500584 1
-0.0837041809556904 1
0.00779788347058139 1
0.114217556651598 1
-0.133635819528217 1
0.21307310723564 1
0.210725664664442 1
0.242322727126739 1
0.148972171778974 1
0.213189574725742 1
-0.133616431061959 1
0.152033266495525 1
0.190201059550867 1
-0.0189084044379195 1
-0.0037202385651901 1
0.237642314722107 1
-0.018001624936051 1
0.0623234199669931 1
-0.112882189308711 1
0.0893410560503926 1
0.252408775410752 1
0.304953561003712 1
0.0112035809054297 1
0.0788369763557416 1
0.0817295079341852 1
0.0733601224933447 1
-0.0226861183312318 1
-0.0471509165133416 1
0.0409439753877147 1
-0.16318684272104 1
0.234309816277595 1
0.338101966164104 1
0.273747044232771 0
0.00516827882829506 1
0.00545732854176381 1
0.140000010468937 1
-0.21360042440247 1
0.184743183126254 1
0.167717275607367 1
0.0117658982575413 1
-0.0159476049951623 1
-0.109322205726094 1
0.0852908371507467 1
0.0031115128177457 1
0.0365793238827715 1
0.221587620700192 1
-0.129900629591803 1
0.0336092018715644 1
0.078664900020303 1
0.227802219937283 1
0.0999951858413361 1
0.0965210226455156 1
0.123361321869444 1
0.336722045581308 1
0.11130620422616 1
0.171628564254245 1
0.0215091954182701 1
-0.225713058027515 1
0.270603934134916 0
-0.309199157037427 1
-0.100086863759658 1
0.00415095660749503 1
-0.129930226847894 1
0.0861223217769822 1
-0.313723630989485 1
-0.0884760223416464 1
0.110439974157274 1
-0.210335497894373 1
0.0698263707697649 1
0.0654823735442681 1
0.0524835811442516 1
0.0770870413270182 1
0.0335101972543959 1
-0.22995556217953 1
0.0879946135239246 1
0.155885772765674 1
-0.111454195760436 1
0.00784043241428571 1
0.0511056474552533 1
0.395572330237866 0
0.0323350882449457 1
0.15836449459156 1
-0.139136411279537 1
0.153756153927921 1
0.126112363792403 1
0.0978986972421149 1
0.287300371083838 1
0.298444871136481 1
-0.0392853935220566 1
-0.0221783348288218 1
0.0975784982666541 1
0.0192858893137635 1
-0.0622067888121378 1
-0.00216873138365405 1
0.0502395734566507 1
-0.0255512124416488 1
0.063715892114036 1
0.213620759741226 1
0.33517576829457 1
-0.029414877171262 1
-0.174243488777696 1
0.174909852333059 1
0.250781325088954 1
0.279420161068859 1
-0.0301723890640579 1
0.0897905614473124 1
0.401598963790768 0
0.331133782582929 1
0.0333250177703023 1
0.152087265562969 1
0.13798113372077 1
-0.0273759963586639 1
0.0465586736689889 1
0.13085213011561 1
-0.113287916590709 1
0.208892633591811 1
0.163801441949102 1
0.236214392338757 1
0.068466891196531 1
0.226982605679088 1
0.0168463542464087 1
-0.00192804830137384 1
0.231111345994978 1
0.162870343898506 1
-0.0668256227172593 1
0.0119433634828269 1
-0.0205139509977002 1
-0.101625462416921 1
0.0796991321554913 1
0.182078380030002 1
0.231549202619892 1
0.104510052588543 1
-0.00818511954080153 1
0.0116470272305051 1
-0.0676568444767808 1
-0.0268882763768868 1
0.00784007802456073 1
0.312262601985927 0
0.218205342192387 1
0.0199399143723102 1
0.300660640016525 0
0.155015966302601 1
-0.030371843250905 1
0.23698902554964 1
0.183288861035536 1
0.0444701641253038 1
-0.0640393870598682 1
0.262199602347712 1
0.235372108967404 1
0.22071037972488 1
-0.204779704780968 1
-0.095003746098064 1
-0.130917281010777 1
0.0501359779794553 1
-0.308272503805374 1
0.0398369690910843 1
-0.056737468489488 1
-0.0626826086267849 1
-0.111989814675553 1
0.0695569475640436 1
0.149072355701017 1
0.0387337545199722 1
0.074084676826301 1
0.215247151781086 1
0.0280000361407291 1
0.143530078903248 1
-0.0567789153746302 1
-0.05155120679561 1
0.135146238570749 1
0.0200632224667882 1
0.123372321488984 1
-0.0418025428214131 1
-0.0580191636539547 1
0.275048051254633 1
0.244381168776709 1
0.096624518376651 1
-0.0750524268805619 1
0.214902453177364 1
0.187957233283646 1
-0.215042009022773 1
0.217989061553858 1
0.153792305607064 1
-0.0226161394665271 1
-0.196375603322253 1
-0.0298535418612822 1
0.0774942733583096 1
-0.269020320522588 1
0.220914548378061 1
-0.0732884497146164 1
-0.0684367685167276 1
0.0612808076703132 1
0.191364932639914 1
0.125700118877278 1
0.11155931947229 1
0.0538160688580525 1
0.0351724015526278 1
-0.199754865173469 1
0.205554749627657 1
-0.0888163247594861 1
0.194760397603248 1
-0.035394546861485 1
0.128591096771325 1
0.0364793269558032 1
-0.0785544674313891 1
0.186702671203077 1
0.108748231984157 1
0.122190818622749 1
0.206001256781135 1
0.088488069784323 1
-0.18796163891806 1
0.258838968834884 1
0.389475933207367 0
0.303014042243094 1
-0.184446091034329 1
0.242048175984857 1
-0.091688932108266 1
0.503315680735478 1
0.288642659625534 0
0.136891638077541 1
0.102690893907022 1
0.126469455052489 1
-0.107344958869306 1
0.28242721875866 1
0.0154529145515012 1
0.191790383003464 1
0.193738500591619 1
0.191348502873289 1
0.0847318463930334 1
0.0687686012303103 1
0.32869183036801 0
0.290269735365071 1
0.199425732265893 1
0.0595710501651728 1
0.123408886219404 1
0.110481243377121 1
0.363729587508661 1
-0.026023613633758 1
0.094933674735772 1
-0.202563972547527 1
0.21122542838274 1
-0.0685382872718266 1
-0.0385547875017698 1
-0.0390345591616687 1
-0.0309610306354899 1
0.497532315030942 0
-0.0156932488523153 1
0.15843664483819 1
-0.145957402306164 1
0.22709857421699 1
-0.0180153430150162 1
-0.00874362548400943 1
0.13957774515077 1
0.301042574065132 0
0.0408280354995117 1
0.180405104927989 1
0.130031574870936 1
-0.0187934701170496 1
0.141927566344033 1
0.225592549736369 1
-0.185969211010301 1
-0.322643296963808 1
0.194288801186682 1
0.246161431652927 1
0.0268892782474092 1
0.145547795426253 1
-0.000528869878185109 1
0.105000343797626 1
-0.0582405677700436 1
0.0212825571057505 1
0.171118338824287 1
-0.0648457527109964 1
-0.537872946830012 0
0.202042093075565 1
0.0642401725102105 1
-0.083922304320364 1
-0.00189079648303883 1
0.256628004133703 1
-0.0287580054763182 1
0.151447485426813 1
0.0396035032501516 1
0.195643149368057 1
-0.0427538713562274 1
-0.0444452565040317 1
-0.0538217352153565 1
-0.215087795411847 1
0.216143936507844 1
-0.0122885362878825 1
0.00196719032841083 1
0.083288764606611 1
0.26422411226964 0
0.32232879071019 1
-0.0275815578139678 1
0.0776380334616668 1
0.0413078433577289 1
0.298746393884644 0
-0.119842682180537 1
0.105290117576928 1
0.0316848869200918 1
-0.0433905827576546 1
-0.121811889504459 1
0.439765309647497 0
0.138568798484827 1
0.219910137652976 1
0.134380373368742 1
-0.243559575007865 1
0.0114155159273727 1
0.593137250389466 0
-0.0995016072400974 1
0.19474074848516 1
0.0412571010886406 1
-0.301816978286084 1
-0.0427768669903924 1
0.34225849167366 1
-0.129367294218239 1
0.0748684960086416 1
0.242982501522282 1
0.15430064112046 1
0.0489881955663038 1
0.161376689856242 1
0.0187544986332213 1
0.0775862893369653 1
-0.133548389322857 1
0.334040822302656 1
-0.102838622556407 1
0.136321047736446 1
0.286785406006827 0
0.198160784099254 1
-0.000868057007272216 1
-0.0511716890726948 1
0.064715344483379 1
0.0828482197381644 1
-0.0093608993694405 1
0.0601318044671546 1
0.0703515739073757 1
0.175457646484725 1
0.0627314867182861 1
0.179006670793548 1
0.281773299179181 0
-0.00420400057274113 1
0.237356443416939 1
0.153862559599166 1
0.0571433360590755 1
0.123651190136527 1
0.42488645271688 0
0.127664186666044 1
0.522962397289925 0
0.143929588410782 1
-0.125428923812262 1
0.0970222178165683 1
0.159546245751646 1
0.115713751984634 1
0.0491468027299736 1
0.310679772960726 1
0.0108762728833392 1
0.23342455590403 1
-0.044485965291424 1
0.122270027728697 1
0.238666641767439 1
0.111174975672599 1
0.116972520511813 1
0.226651356034381 1
0.264746267436704 0
0.123850592389442 1
0.205389901567897 1
0.298018300638473 1
0.149448082176701 1
-0.0327851313781826 1
-0.125159689475476 1
-0.262690466654453 1
0.124208547495395 1
0.113451630265002 1
0.291674657313627 1
-0.073574851726048 1
0.104579766058209 1
-0.146555184332009 1
-0.00697787189152045 1
0.165501616092537 1
0.100734907682362 1
0.0654370321579919 1
-0.0545538302048653 1
0.174597219441668 1
0.228676711679516 1
0.0928707127288155 1
0.335650583956794 0
-0.102451100952132 1
0.182971216993591 1
0.243934487331428 1
0.0317342092342352 1
0.0213940314234679 1
0.119346925812645 1
0.0404628539778261 1
0.229629943593961 1
0.0394007478684747 1
0.0795388971012902 1
0.0732603363076171 1
-0.0669802161171558 1
-0.016208144901993 1
-0.0114122725014196 1
0.202256559282596 1
0.202604642278313 1
-0.197395616035805 1
0.048696985701969 1
0.0478697381023151 1
0.0496646107002132 1
0.126877243058622 1
0.0126004082162961 1
0.0952516615346938 1
-0.00599093384644173 1
0.00680096091850443 1
0.164370777033196 1
0.0992519386528829 1
0.0305044215840687 1
0.106472455604607 1
-0.143620976663121 1
0.263127327102333 1
-0.0141709336402649 1
-0.040186835317146 1
-0.156250846371594 1
-0.00125446072594327 1
0.0748071765968163 1
0.148678789792155 1
0.16446842582938 1
-0.0674305398702731 1
0.0808649707600013 1
0.116388198184538 1
0.315699519436585 1
0.225218188188831 1
0.249424973342779 1
0.294934367238482 1
0.0656458877741991 1
0.188663393565356 1
-0.126662046256068 1
-0.0398969361824245 1
-0.107210510762447 1
0.0136017933533415 1
-0.0361909949434419 1
-0.101700002512771 1
-0.08388728700327 1
-0.188034579895843 1
-0.0211076675993142 1
0.109941986230046 1
0.222769407642521 1
0.0871001198504127 1
0.195423822979537 1
-0.0568770363090069 1
0.0914562947298813 1
-0.165079602848345 1
0.328507043638565 0
-0.00880431027345804 1
-0.214554335668109 1
0.101144146876953 1
-0.00289467612872468 1
-0.0879146298775492 1
-0.143644527183358 1
0.247273988905735 1
-0.0962184903604389 1
0.0675528818481616 1
0.13859285189936 1
-0.0391224177178263 1
-0.208568220663939 1
0.047068849848166 1
0.0920096274263171 1
-0.0282679724894951 1
-0.0282449848528852 1
-0.0885065999055356 1
0.329671610737832 1
0.416618139399825 0
0.0399739251999411 1
-0.23944267143514 1
-0.000561171894655738 1
0.102201537139694 1
0.159304998465912 1
0.000722260681704723 1
-0.0397213369021285 1
0.131714369765021 1
-0.038438532011548 1
-0.00680216625528847 1
0.266701846631043 1
0.225199560800237 1
0.18528177132184 1
-0.0363424180668259 1
-0.00444907670648815 1
-0.061296054713516 1
-0.0678244033271163 1
-0.0705538639162534 1
0.269520386290463 1
-0.0860556188037288 1
0.110239379550232 1
0.0554665888859851 1
-0.00760134301370208 1
0.179519819976912 1
0.0103109786711391 1
-0.0436824654577519 1
0.0373091600944127 1
-0.0472866448387102 1
0.125857318067008 1
0.247762282885726 1
0.407261475234865 0
0.0720143135528412 1
0.0617496270940621 1
0.242912511112423 1
-0.107762327688201 1
0.0871662758111514 1
-0.350589709514147 1
-0.0171828852510465 1
-0.0037775393537455 1
0.0603002855122199 1
-0.134213664218638 1
0.176802964690099 1
-0.307610345705951 1
0.235107920198244 1
0.429658359682977 1
-0.0741895436016485 1
-0.0489414239276361 1
0.0164410325920225 1
0.188951563878477 1
0.189370139603447 1
0.162722389606042 1
0.0604944976709017 1
-0.070003893273601 1
0.0414515807180764 1
0.0555160126202602 1
-0.409449823736437 0
0.290452546814484 0
0.0565929909809674 1
-0.0768829845513608 1
0.302857251462857 1
-0.019275434230457 1
0.165186492245515 1
0.0308275363871261 1
0.0921747953142855 1
-0.0575920745810321 1
-0.158979454206783 1
0.0590395899663627 1
0.161759578177614 1
0.0146421159444236 1
0.0716719687250953 1
0.124883100371465 1
0.0404602655997935 1
0.0811094168027359 1
0.0390933758472734 1
0.162747228581529 1
0.123913303264697 1
0.0563850682185333 1
0.0479213070914227 1
0.148780177022944 1
-0.0174354317259241 1
0.477555614922991 0
0.151432494503508 1
-0.0158384728872665 1
0.240323893593993 1
-0.035598928286336 1
-0.0691565349504428 1
-0.111602347239963 1
0.148225123343573 1
-0.0208279103348634 1
-0.0679248269127774 1
-0.024228011654945 1
0.171469107495082 1
-0.113707690931153 1
-0.0651956911301781 1
-0.04212428419366 1
0.012737938497044 1
0.189647645858672 1
0.0175792107746208 1
-0.0261522294654907 1
0.133407422070952 1
-0.0472739838364703 1
0.197678201927555 1
0.0128507046248396 1
0.250847580006299 0
-0.260464759868025 1
0.019868768434881 1
-0.00431070747472301 1
-0.016166610515338 1
-0.0978313398825269 1
-0.103353664833441 1
0.0891640850549557 1
-0.0761929823066566 1
0.212406603280703 1
-0.19657921359595 1
-0.0618338822755082 1
-0.0494436465082593 1
0.180873824065712 1
0.0640163913843262 1
0.0806511923925977 1
0.189915162451481 1
0.0770490674980485 1
0.256017034925386 1
0.251366658649522 1
-0.192194285889505 1
0.105985944651611 1
0.0888165107846381 1
0.137111066832135 1
-0.0301028480078498 1
-0.00149576495283583 1
-0.17801479870419 1
0.105499130634344 1
0.132912964248806 1
-0.0305091073328835 1
-0.126909734061332 1
0.308551292699978 0
0.140723287488489 1
0.0179818788518076 1
-0.167949714054796 1
-0.00950760938142092 1
0.0709581471153888 1
0.125536076433021 1
-0.103408074713151 1
-0.145456701062943 1
0.367957368328541 1
0.374613753709481 1
0.0315627533874195 1
0.0264707161136441 1
0.25231310961023 1
-0.0774501490553768 1
0.121600372283127 1
0.147730560478393 1
-0.0227849437158892 1
-0.207356117523168 1
-0.283487919511761 1
0.181599792208957 1
0.120933836616328 1
0.132718982153567 1
0.292931970320539 0
-0.0145688662440753 1
0.175215981562263 1
0.0976387426258166 1
0.231194631573927 1
-0.0291052249378714 1
-0.274530020758346 1
-0.0545033899236635 1
0.0917910819058612 1
-0.0386698107940225 1
0.107323410742128 1
0.0777367044034065 1
0.286437368424763 0
0.0637022451439053 1
0.510244446033955 0
-0.00429148565152668 1
0.277299431930221 1
0.0418506810618093 1
0.202377398800289 1
-0.204259308201937 1
0.0446192289493862 1
0.406790817324186 1
0.0751105053734977 1
0.112145595474413 1
0.0794179595958308 1
0.328610363774475 0
0.158844302721935 1
0.196074448595032 1
0.0409231490652211 1
0.146826782818873 1
-0.000315314735910462 1
0.00622425751724578 1
0.342527266728546 0
0.208810874796038 1
-0.0111642622167263 1
0.0874440517658179 1
0.336158080738009 1
0.211883055085435 1
0.000478089328332487 1
0.0847536879339145 1
0.261858455493823 0
0.343790537885289 1
0.143085526052711 1
-0.00787464179787739 1
-0.166254630543125 1
0.0823705987686425 1
0.00885370355385087 1
0.0572520324683177 1
0.21069682095191 1
0.118112360471787 1
0.021789793438267 1
0.25976674167214 1
0.133837123734026 1
0.0859971044633796 1
-0.0281092872273401 1
-0.00571903628416724 1
0.239214888610163 1
0.00798347772906 1
-0.254670767222955 1
0.0413039780470966 1
0.192319260665808 1
-0.0347038830538051 1
0.0659784673660243 1
-0.0730153017994727 1
0.129292905669062 1
-0.169690573396897 1
0.262283929242372 1
0.149138159446142 1
0.21733159855206 1
0.0642223939412352 1
0.267545355385089 1
-0.00821323343511141 1
0.164698844715144 1
0.203360042296566 1
-0.0518210180507123 1
-0.0232336902228048 1
0.16470328984379 1
0.167984603999097 1
-0.0912712365150273 1
0.0800048842654121 1
0.0114991968656292 1
0.0832201129552705 1
0.216378369988284 1
-0.0139145877697559 1
0.0279455941401876 1
0.0481069648775714 1
0.0676472577932918 1
0.086671597258656 1
0.0100540801152541 1
-0.28834950175425 1
0.28066654365503 0
0.247580357597837 1
0.0812876049468056 1
0.123042692147596 1
0.0700575818989515 1
0.496852131681414 0
0.181442936133054 1
-0.0642751246039652 1
0.2683130341547 1
-0.179189535179607 1
0.0984398798130077 1
-0.133409459358559 1
0.157596948233269 1
0.114236680716166 1
-0.191564305682855 1
0.212845746273031 1
-0.0212546275236692 1
0.0147154920658285 1
0.197600903302427 1
0.126111060771361 1
0.0809137972225338 1
-0.164623514947797 1
-0.0323450572453504 1
0.14953670370505 1
-0.106225913139043 1
-0.0589190262941151 1
0.0391904250794672 1
0.116391131297187 1
0.133505308490201 1
0.181632545378238 1
0.0936282072551314 1
-0.326820084819344 1
0.137467298827557 1
0.0903297763050169 1
0.197590989604499 1
-0.158240841942672 1
-0.186338156615217 1
0.105087631208227 1
0.0600546385643313 1
0.18104284115286 1
0.0485267186464357 1
0.186522975698632 1
0.028326790381828 1
0.0721021014248289 1
0.382442376882648 0
0.176224980019784 1
-0.193277715350218 1
-0.11912481207665 1
0.116857584919744 1
-0.0394389505423361 1
0.107096548358 1
0.160317202558119 1
-0.133947445197227 1
-0.219839337081957 1
-0.0567984566551929 1
0.00946145514890909 1
0.285607771575398 1
-0.201278857783509 1
0.141406653959334 1
0.117883599743109 1
-0.0628734942222558 1
0.0677267656372587 1
-0.157387861983211 1
0.0602945309701288 1
0.164903302608709 1
0.142354486479876 1
-0.0565293365108297 1
-0.0578498350589116 1
-0.0650967169427416 1
0.261409227308626 1
-0.00698055412612185 1
0.191812247504358 1
0.300408160546456 0
0.296302959366751 0
0.222521755167471 1
-0.114912233624622 1
0.227673117956467 1
0.244969007112676 0
0.232498372798393 1
0.0387662437064066 1
-0.0879706007737766 1
0.00152088166403833 1
-0.0443400325732974 1
0.0186542946127592 1
0.120233957062864 1
0.232009198528611 1
0.139197386212555 1
0.345505004668965 1
0.00490699796425439 1
0.0769138748430106 1
0.24574551465156 1
0.00485717410265814 1
0.159103353476561 1
0.124686643196108 1
0.0157326370646851 1
-0.00924258141299597 1
-0.262863872646402 1
-0.179257268078404 1
-0.314159484296226 1
0.00598818752988248 1
-0.05388728763186 1
0.456777850675821 1
0.0864299500590985 1
0.192299974538367 1
0.282170989654545 0
0.107136948442994 1
0.289929512482864 0
0.0146552225624162 1
0.265887403929413 1
-0.529740994284488 0
-0.0919210575646146 1
0.254096254474112 1
-0.311548006415662 1
0.152962270847047 1
0.170199915276954 1
0.0645980201050799 1
-0.155716690725563 1
0.146140854481253 1
-0.110698233806075 1
-0.156797096284832 1
0.213666296799965 1
0.211294747359706 1
0.0758990553211393 1
0.196755126192137 1
0.0098061456579868 1
-0.030933246645542 1
0.1378903767005 1
-0.0444578742524674 1
0.142554564302729 1
-0.195907024196713 1
0.123850081213268 1
-0.0959143050047728 1
0.0163886265821964 1
0.233339956430321 1
-0.139583766067644 1
0.104703116027582 1
0.261236569377723 1
-0.0662569824971308 1
0.247106756187974 1
0.0950171575693686 1
0.078318234240209 1
-0.0221321518621212 1
0.034965233951102 1
-0.151376203965395 1
-0.306485320949681 1
0.258170434578063 1
-0.0422125947099995 1
0.000470798813429117 1
-0.121599931383199 1
0.128881959674837 1
0.125704388081672 1
-0.0623293138386082 1
-0.0200156429471105 1
0.26688395206052 0
0.340287922862281 0
0.0131488173245939 1
0.21535656054597 1
0.122588160434831 1
-0.0224306894956917 1
0.148887358192237 1
0.132045698856159 1
0.305568098246529 0
-0.113138157139469 1
0.0666589826457978 1
0.0101154770209344 1
0.11955313719423 1
0.33661003814247 0
-0.309305844936208 1
-0.0602755385761965 1
-0.0240314629415627 1
-0.0305820360247821 1
0.010000977427087 1
0.126638834383517 1
0.0889928776802674 1
-0.209250279762115 1
0.124611143330583 1
0.111782627035154 1
0.0363369777476576 1
0.364784373935508 0
0.310857062421041 1
0.307954549723898 0
0.0389212710827907 1
0.0244581039217022 1
0.2469399371651 1
0.204501729609652 1
-0.07379191651745 1
-0.143360284506673 1
-0.129086427728429 1
-0.124880204212441 1
-0.0739747255374444 1
0.090980777686785 1
0.144550862576719 1
-0.0533950471857763 1
-0.179778524176749 1
-0.218078558187075 1
0.123704249197025 1
-0.0537474149708701 1
0.082876731835977 1
0.0785353393305515 1
0.189166307968395 1
0.150825926281129 1
0.218365953911447 1
0.0204527698395699 1
-0.0246347412276424 1
0.0850001971244345 1
-0.228625071234524 1
-0.120638867902793 1
-0.1758924196418 1
0.0520602174258778 1
0.512534104248681 0
-0.0541647263513033 1
0.064873352612974 1
0.150900301357896 1
0.0933425253437572 1
0.169899833614402 1
0.300302150483549 1
-0.310619996567849 1
-0.0850236013886316 1
0.141031736258726 1
0.158947754477856 1
0.261703732473269 1
0.494174508043775 0
-0.0176044305962457 1
0.265275595611978 1
-0.0372394074120285 1
0.045303807251379 1
0.0217969001090703 1
-0.290324552742736 1
0.118145676976906 1
-0.0796528717655825 1
-0.00474017171498159 1
-0.0529118576709309 1
0.0686063164378523 1
0.0711964501297832 1
0.132701849710652 1
-0.0784828398415479 1
0.22379233115322 1
0.295344636854258 1
0.0340347958940411 1
0.128078046262967 1
0.270289281843759 0
-0.0198585676319499 1
0.237703084895035 1
-0.0202601976150767 1
-0.0336147992273747 1
0.111511211717545 1
0.269264028472078 1
0.247940217794673 1
0.051514798453496 1
0.243147594134046 1
0.102728114962318 1
0.18867518956303 1
-0.0224314785017401 1
0.0755529836364312 1
0.0568426121190466 1
-0.0157732482956083 1
0.239200598760557 1
0.155834230039193 1
-0.0338000170644557 1
-0.209095022807668 1
0.0119454253396173 1
-0.11094114275814 1
0.0419136249853292 1
-0.0409645809927559 1
0.10541228458639 1
0.277799917772564 1
0.095777940955718 1
0.246287552470699 1
0.212956379443466 1
0.233043578943595 1
0.108813678544441 1
0.242776376619537 1
0.176738271418517 1
0.121958464172434 1
-0.17396461809115 1
0.194427120494201 1
-0.0387694359909782 1
-0.0361068251076253 1
-0.0573044866773129 1
0.149684436070548 1
0.0201991258510671 1
-0.200455870968484 1
-0.129280762652636 1
0.232522146299769 1
-0.11454483661749 1
-0.108349703000134 1
0.0427292307397485 1
0.181646845790529 1
0.0103272261108744 1
-0.0943942544035044 1
-0.0796175294377766 1
-0.111628472424144 1
-0.0429165004003384 1
-0.0270068154846143 1
0.192589787294788 1
0.146181878717673 1
-0.253729866017547 1
0.0689005339167131 1
0.0277457630151026 1
-0.103182376089113 1
-0.214041947192111 1
0.400494202384571 0
0.268270108293892 1
-0.120939487218323 1
-0.0182541013058871 1
-0.225031002260168 1
0.182364735407899 1
-0.038118438291052 1
0.0179710803646782 1
0.11585496388999 1
-0.128441132909303 1
0.174401208579811 1
0.116725679710097 1
-0.00678758819792812 1
0.0461355552477381 1
0.127392487904182 1
0.0528112461972326 1
-0.0811946120071404 1
0.134675377480314 1
-0.0885663682128465 1
0.0905525458047586 1
0.0718827809989049 1
-0.253794115348927 1
0.357535196774428 0
-0.0823080086302243 1
0.206616265396695 1
0.0533697941971588 1
0.189338043253643 1
0.109462036377315 1
-0.147512934091416 1
0.168608218056568 1
0.0365192655322074 1
0.202884492337195 1
0.111306846647341 1
0.382051610010804 0
0.100760486628692 1
-0.0366937545864634 1
0.199583048912862 1
-0.0431297422854813 1
0.0921708594290701 1
0.0491774771713546 1
0.26383242890097 1
0.287044810887093 1
-0.0789494565772972 1
0.0202937739294341 1
0.232160004660812 1
0.103860333211625 1
0.550435265875134 1
-0.0236203056150263 1
0.217105356056756 1
0.0331426808666964 1
-0.0506588013183477 1
-0.0290754276489058 1
0.0728560113342341 1
0.0330363345017557 1
0.00116305352856393 1
0.403731850703813 0
-0.135415816866946 1
0.00846189373679546 1
-0.033427705593729 1
0.133050598564954 1
-0.148065147901407 1
-0.2558241348561 1
0.0447406508553695 1
0.189946455210323 1
-0.0786328421562948 1
-0.0690957434957482 1
0.00509279114423926 1
0.055106549163311 1
-0.0408467049625027 1
-0.0448148271953755 1
0.300375273393915 1
0.0682983514924379 1
0.142463687851892 1
0.0870634425308948 1
-0.0808630355458321 1
0.292461334329988 1
0.0540115376657798 1
0.13842681593401 1
0.162919770916131 1
-0.0969006195652355 1
0.0409928848264066 1
0.104343065295544 1
0.00163776265973662 1
0.0273261535572066 1
0.0680406822290522 1
0.0862952571329281 1
0.157427353073667 1
-0.126492940139525 1
0.0724392058657309 1
0.128979345560489 1
0.209341916031276 1
-0.0179614532412072 1
0.0494059090984478 1
0.320614949035129 1
0.342901205131869 1
-0.218201978289095 1
0.109857361462375 1
0.124385456987365 1
-0.229114824962479 1
0.157840214387589 1
0.156357749610033 1
-0.0872206258502902 1
0.108021147884551 1
-0.0343504372311358 1
-0.020106971311031 1
0.110780756632558 1
-0.259712700876116 1
0.0473849738785202 1
0.0323116891037165 1
0.0865667751648596 1
0.0840693250820814 1
0.0166076773230954 1
-0.327844818665231 1
-0.228785664675939 1
0.0574787827256247 1
0.252223138485329 1
0.123535962893658 1
-0.29092127430925 1
0.12147857451769 1
-0.0605520246159414 1
0.00884485297752101 1
0.100608619782391 1
-0.191306279578256 1
-0.0554201938021078 1
0.22226705471376 1
0.243243887223793 1
0.233489603413108 1
-0.0738403146079564 1
0.220762880082366 1
0.096356068303546 1
0.214117749580031 1
0.234272655582799 1
-0.128045207374776 1
-0.181217258767192 1
0.030641450845123 1
0.00368658246584152 1
0.0404796506377731 1
-0.0249060920830587 1
-0.112416116802966 1
-0.192281564071454 1
0.328045593492386 1
-0.0853458624428225 1
-0.170732533418969 1
0.0125486111122461 1
-0.0639900067946407 1
0.0276086575808718 1
0.1027094749142 1
0.303126966897686 1
-0.0326041387758755 1
0.0926432015933915 1
-0.074131965387398 1
-0.102039888379107 1
0.225974491455689 1
0.243507307421912 1
0.211556775375242 1
-0.0967605989282158 1
-0.00446512595893061 1
0.214592041342684 1
-0.0534825013684371 1
0.259713844272222 1
0.0630982958619682 1
0.0274883314007609 1
0.204588880544692 1
0.0933539883518132 1
0.391549010413141 1
0.184782637723883 1
0.027518413723354 1
-0.0723212924952664 1
-0.247146416955605 1
0.16376175785834 1
-0.182421074049923 1
0.164838764218159 1
0.110458301191866 1
0.113079084345263 1
-0.222397948344306 1
-0.111625496148105 1
-0.120726564247699 1
-0.196336004137937 1
-0.0664849167113666 1
0.0127910344497563 1
-0.091523190792855 1
0.0143128466499699 1
-0.0726140442018552 1
-0.0208307980858252 1
0.0180773635971757 1
0.0132742924363943 1
0.123467089055226 1
-0.173528923162948 1
0.0969621510608069 1
0.445557476612169 0
0.0482091922493841 1
0.151229792623306 1
0.141426704520836 1
0.156205352314962 1
-0.0323400385275244 1
0.128717104809589 1
-0.171570817357651 1
-0.135712973947824 1
0.460584659660276 0
0.378014383836089 0
0.144513115343068 1
0.0288738202679084 1
0.0402803531369983 1
0.233702933706273 1
0.149279987527865 1
-0.0176629318537557 1
-0.0207561726163168 1
0.196186725042019 1
0.247759334107244 1
0.137817929850226 1
-0.0360203558643028 1
0.0909661426976164 1
0.39318862625735 0
0.065313502657065 1
-0.073301859489383 1
-0.101381372051155 1
0.140342839444959 1
0.0319619413208557 1
0.0863601769409245 1
0.0357607414870462 1
-0.0396949872735198 1
0.245318704145889 1
0.0998030840035325 1
0.271688264794349 1
0.0241093719374058 1
0.0812617775264105 1
0.1367860111561 1
0.159404532054952 1
-0.0695009403755175 1
0.469966580781527 0
0.447879031939647 0
0.135398076547369 1
0.155153691794121 1
0.132080401773336 1
-0.0444781895923955 1
0.160308083840928 1
0.127709363663609 1
0.202920583418592 1
0.0657846342089462 1
0.147817274574781 1
0.210099670547251 1
0.00687743631011658 1
0.289848982517235 1
0.218548224396785 1
-0.16158288795028 1
-0.0429206830258829 1
0.130696833657226 1
0.128286557440429 1
0.0503483698374023 1
0.114263402566473 1
0.0621863648816821 1
0.3417079200121 1
-0.0113728938734737 1
0.152413630964413 1
0.00315954689603036 1
0.210309514000501 1
-0.0560038453185594 1
-0.0181604169615598 1
0.415002257834926 1
0.211274198917465 1
0.0575416869952777 1
0.180537738271012 1
0.128137706707903 1
0.193096648983565 1
0.316909320097933 0
0.117205005065928 1
0.127576501499036 1
0.0501255961081656 1
0.108590283547909 1
0.126642332906928 1
-0.0242448992676344 1
0.123185706577155 1
0.0858582490968875 1
0.0929037964769515 1
-0.022162225346939 1
0.127670857034306 1
0.1238081133916 1
0.0928102563013655 1
0.0618715230256736 1
-0.16283274033377 1
0.365246469498877 1
0.201889320596876 1
0.165362861443882 1
0.144938864083995 1
-0.0262944478615596 1
0.176887730464438 1
-0.247756604780839 1
0.112787879884055 1
0.0833953246089794 1
0.10401358491507 1
-0.0887111710272318 1
0.0685618036929085 1
0.143023886725481 1
0.461991472069592 0
0.267241321627145 0
-0.0895931899831886 1
0.239231127624799 1
-0.118499984106274 1
0.0662568039313113 1
0.12130916311983 1
0.309574737725017 1
0.091142366743038 1
-0.217196575888644 1
0.20956389718946 1
-0.291353282782133 1
-0.0103926937912004 1
0.213460012935768 1
0.390003694570218 0
-0.278174470689403 1
-0.0103500135652224 1
-0.0341901837597748 1
0.178041890577424 1
0.0111367833446838 1
0.126845069519373 1
-0.205439122002899 1
0.270316037026012 1
-0.254309364938186 1
0.0664123071967257 1
0.289826750359977 0
-0.099745185734579 1
0.24165529443684 1
-0.00457095582223738 1
0.00821849508905939 1
0.106298452300584 1
-0.145606999471793 1
0.294167904042506 0
-0.00302768665514106 1
0.0695534221110174 1
0.214263267252188 1
-0.135088721630325 1
-0.0503981628969105 1
-0.0346796246903986 1
0.466881801997861 0
0.245456179561979 1
0.18266194464843 1
0.00830215707613986 1
0.0315717849973015 1
-0.0259512428769093 1
0.181149647923367 1
0.0345218324441729 1
0.217576028854373 1
0.483092920587935 0
0.102498306563366 1
0.128118490196202 1
0.202309522053391 1
0.124592532786096 1
-0.0597192036788791 1
-0.0367206142117209 1
-0.107184771661397 1
-0.055347289586207 1
0.0869553877689823 1
0.0047515863699946 1
0.0178017070590979 1
0.160325611740399 1
0.16594415813505 1
0.100581388191559 1
-0.152568988677032 1
-0.0346690683507857 1
0.153374988195631 1
0.12848601626988 1
0.264702303131549 0
0.0847050541001808 1
-0.0697197291621179 1
-0.0629002493333077 1
0.0409149912872458 1
0.182966588219465 1
-0.123761128583347 1
0.187119923091598 1
0.0550253481158379 1
0.114300064005684 1
-0.0557208872503611 1
0.245312433340785 1
0.0305529051592277 1
-0.0421449349941017 1
-0.00291819958918183 1
-0.0805892687155364 1
0.0447000906898263 1
0.272837457912308 1
0.115888782826922 1
0.352837623283695 0
-0.312539833049722 1
0.0497064678675173 1
0.0752738415690834 1
0.217573426100005 1
0.229300625526969 1
-0.132989219538294 1
0.345224886146391 0
0.346469409962829 0
-0.0167886073139499 1
-0.096659519605021 1
-0.0954227132970837 1
0.219227199914839 1
0.109885142450627 1
-0.103331721736211 1
0.0903724921820496 1
0.334590744037821 1
-0.290680574814506 1
0.272242534427346 1
-0.0983714308846479 1
0.408419014259016 1
0.0941421937179807 1
0.183188898547128 1
-0.0288538977805631 1
0.158606338428311 1
0.234951872976254 1
0.0146318842044311 1
0.0189231669419006 1
0.172473639424762 1
0.0988880098937049 1
-0.010677655041618 1
-0.0722626094045115 1
0.0311088797227227 1
0.0987228044724447 1
-0.24268860054631 1
0.0784109694679948 1
0.261496363555377 0
-0.14253028204188 1
-0.148654567492068 1
0.213293258978856 1
0.0172587272243533 1
-0.290830277652035 1
-0.103865765295221 1
0.31216700338665 0
-0.0740856835631306 1
0.0746781899691508 1
0.00650869702120243 1
-0.0101924323603738 1
0.366898384504062 1
-0.209148617453836 1
0.120085597534077 1
0.145038500245001 1
-0.0364030796516044 1
-0.149618239832459 1
-0.192309413084063 1
0.0835432409899871 1
0.140708484444521 1
-0.0750691995839627 1
-0.0246731841102019 1
0.365793103213425 0
0.151333919413829 1
0.401020576406962 1
-0.156295705045268 1
0.0390775532077603 1
0.231396670251274 1
0.0279622782597212 1
0.164487534952276 1
0.259785339985739 1
-0.0695482108787256 1
0.162444025044518 1
-0.0497116196653216 1
-0.327297256785461 1
0.0052719055398399 1
0.263268471886956 1
0.0176044405279738 1
0.252244419028583 1
-0.0760094052296824 1
0.0494137116842563 1
-0.209592132546508 1
0.303858797039737 0
0.0527912518494397 1
0.014060443059447 1
0.0130832965399726 1
0.206248659457023 1
0.192696326731043 1
0.133201578218611 1
0.0623562233769068 1
-0.001578045522558 1
0.0678758138391535 1
-0.101587611814165 1
0.145928322723608 1
-0.0360449098845796 1
0.0102021954906718 1
0.0261152932938441 1
0.218093925959048 1
-0.147535418973125 1
0.0695343602450907 1
-0.192060221779165 1
0.155292350809452 1
-0.0352032232802623 1
0.233748207532731 1
0.0592766789988543 1
0.041912726484717 1
0.182305052950321 1
0.233456566840233 1
0.121786342580035 1
0.0326841035786468 1
-0.0633879364453053 1
0.0242616662140827 1
0.146198143861454 1
0.0459538366843062 1
0.121862391019239 1
-0.023164519221663 1
-0.0488749079957897 1
0.251609390246323 1
0.141342782795893 1
-0.0874196569150271 1
0.0597746338694924 1
-0.0980927786730017 1
0.171206977316628 1
0.243932982514463 1
-0.272834822108552 1
0.281322951469241 1
0.00431390243664981 1
0.0379865616267945 1
-0.118040915842225 1
-0.00184563636919076 1
0.0985641504706152 1
0.110084943596186 1
0.146559965282235 1
0.161952669596394 1
-0.0735762674321524 1
-0.0132897964882245 1
0.230824192684307 1
-0.0372404858797712 1
-0.0432747770456353 1
0.14471234324684 1
0.128177429658088 1
0.0999631498113187 1
-0.405337755988521 0
0.221276751031178 1
-0.0240279128814114 1
0.138151591457757 1
0.101082066656397 1
-0.0988154940604235 1
0.109105442361005 1
-0.0423616651386728 1
0.0232540853283305 1
-0.0127470230984303 1
0.193339152357853 1
-0.0118484376011792 1
-0.156863108580852 1
-0.105800342508227 1
0.167366954366924 1
-0.0214048127746389 1
0.183099462557331 1
-0.234217681516718 1
0.271114459594993 1
0.573015997580501 1
-0.0756451716206168 1
0.256940327671715 1
0.0179448605524978 1
0.199703486472202 1
0.341279520081738 0
-0.213496934783089 1
0.233950107279477 1
0.184330272827518 1
0.183642403449432 1
0.238292909800012 1
0.0385971697256072 1
-0.0410794332812794 1
-0.192020936346362 1
-0.11524366574685 1
-0.0834585845933901 1
0.147870775026244 1
0.125962134306906 1
0.00430875708585565 1
-0.159326971925082 1
0.0114979059065976 1
0.157687841624386 1
-0.00705586437588826 1
-0.146414484979732 1
-0.144500123931421 1
0.168215739692544 1
0.23629764269993 1
0.0116116043350391 1
-0.169962461768382 1
-0.0137862644419605 1
-0.00104422405944915 1
0.186947918877324 1
0.312137199363138 1
0.0980768593251636 1
0.149690942402575 1
0.275915059253211 1
0.296252281622955 0
0.123341300245697 1
-0.366484895218253 1
-0.140751241949729 1
0.353855847051061 1
0.104003891204527 1
0.0772843361108098 1
-0.0275893950268927 1
0.179580563390967 1
-0.250725566375141 1
-0.146277626564969 1
-0.100418663544696 1
0.101993468694485 1
0.173700338484244 1
0.0220426409488264 1
0.0283773957319173 1
-0.0468138134090396 1
0.0386916823057091 1
-0.0690311610179882 1
0.104799753912778 1
0.0754943489519648 1
0.275066434464752 1
0.377327920550445 1
0.161266196072331 1
0.042868796811704 1
-0.0376459315861923 1
0.145747514407351 1
0.312079359151992 0
-0.0109738918779343 1
-0.0648842803708737 1
0.0685474042581504 1
-0.109344532029181 1
0.141304706199082 1
-0.0035923960119173 1
0.0170966589266035 1
0.111081403953304 1
0.0837259198393667 1
0.392733210638111 0
0.16975000859184 1
-0.0964013035217837 1
0.166774969235219 1
0.0483177832657425 1
-0.0633442597537412 1
0.104558876205149 1
0.289801435965845 1
0.309276593806908 0
0.0641865647527095 1
-0.169534572408123 1
-0.136023693747062 1
0.134441772206576 1
0.052006316379931 1
-0.126832795959687 1
0.0810713589060545 1
-0.0421427019683721 1
0.354394473061291 0
0.0506470320577346 1
0.207388552398253 1
0.00599035338843907 1
0.180382441445536 1
0.0181217648189822 1
0.0372264231911207 1
0.0829713228720777 1
0.0701449561308258 1
0.0152021568736339 1
0.156717984569926 1
0.0338612391716342 1
0.0843492575057345 1
-0.19955099301236 1
-0.0831856238794567 1
0.165186791045989 1
0.224984701169484 1
-0.189168892458304 1
-0.124154039591136 1
-0.108214896977471 1
0.127131797849293 1
-0.0784904359919626 1
0.12416500258174 1
0.0744377866764475 1
-0.0939082701966982 1
-0.0246771227083654 1
0.109825590429387 1
0.230671834799884 1
0.250056033727973 1
-0.133844170579221 1
-0.0907079443683769 1
0.0780746936450882 1
0.159753950978629 1
0.0534727664762726 1
0.141471680104612 1
0.0699280406977361 1
-0.0631515811244715 1
-0.0133910646486485 1
-0.0108756237629653 1
0.166697668031518 1
0.185154196479897 1
0.172581251496166 1
-0.239053232472458 1
-0.218325788569538 1
0.0417706448722689 1
-0.207889553087733 1
0.110780813416063 1
0.0305268396461886 1
0.0484629155205017 1
-0.00975734928502989 1
0.133692237783814 1
0.283894686002369 1
0.0484946311330808 1
0.127656583964801 1
0.321856158304786 1
-0.174353408114959 1
0.057474763222175 1
0.134150462315502 1
0.453153988104473 0
-0.0802375994958922 1
0.0497300429905182 1
0.13597001058688 1
-0.0380385324183223 1
-0.0243096541107916 1
-0.0974806138649032 1
0.267873666292324 1
0.0196450423602738 1
0.181311621985164 1
0.148307885117525 1
-0.229440265238727 1
0.360069017426981 1
0.0333861613263742 1
0.213829772397604 1
0.0861224995552556 1
0.252947398959463 1
-0.213283357855323 1
-0.0905063795008892 1
0.058966173243625 1
0.0127101935214025 1
0.0478613441667827 1
0.207044925936714 1
-0.0781841067782046 1
-0.0965859501770102 1
0.00898769141536468 1
-0.0253113620525532 1
0.012432722294085 1
0.121290373535935 1
0.0906625732107401 1
0.262294978656898 1
-0.171485559252578 1
0.252649309183101 1
0.12834500330201 1
0.11176003691714 1
0.327731137390705 1
0.0415215243615115 1
0.140855893946076 1
0.212566816433957 1
0.176127262320412 1
0.282631715558527 1
0.287130394931617 0
0.136222934222332 1
-0.10166151595634 1
-0.10016359590189 1
-0.138052854028481 1
-0.115124849575873 1
0.126240421738593 1
-0.0631998268228182 1
0.0738759213914374 1
-0.215702893626179 1
0.023931566847081 1
0.0146712594307801 1
0.0905090683185621 1
0.18337883760425 1
0.000707015701498309 1
0.256845914053928 1
-0.198537554230436 1
-0.0895769719701744 1
-0.13388024539712 1
0.419551720319658 0
0.0960833562969457 1
0.135672952398475 1
-0.157948474465124 1
-0.0433880155757939 1
-0.00178525776308167 1
0.168555706643052 1
0.146617705053817 1
0.407784798218421 0
0.124702687685517 1
0.0584568473267949 1
0.071600773103221 1
0.103540531020365 1
0.342162832374725 0
-0.0310096195663122 1
-0.269292847052048 1
-0.0953157873475323 1
-0.157120280189149 1
-0.0927365105697657 1
-0.074919017695132 1
0.0136947820472045 1
0.0772523114690669 1
0.062382934933689 1
0.354663731493307 1
0.154685691165271 1
0.112916244118897 1
0.0967114084911547 1
-0.161953134318647 1
0.317847488613046 1
-0.0746695353538437 1
-0.126699770535595 1
-0.0343935953260748 1
0.0253650693868835 1
-0.0930839646034019 1
0.0415335370884976 1
-0.0141556226951313 1
0.195393938310874 1
-0.0849072398105207 1
-0.0193517165995891 1
-0.160270542429139 1
0.0568519190799364 1
-0.0837136333681702 1
-0.0913000534150452 1
-0.0228609428369603 1
0.0631463861632392 1
0.0686825651708575 1
0.00929814491380893 1
0.0960280605093975 1
0.0149022157903822 1
-0.0276989955267223 1
0.0547340405565871 1
0.0729703079320026 1
0.30314612055305 0
0.186519127677474 1
-0.174432702520584 1
0.2284431831967 1
0.275433870164832 1
0.0822693201312019 1
-0.00376240196350773 1
0.294839620257694 0
0.122573769106991 1
0.0900019930635963 1
0.105192335733877 1
-0.0482862744834755 1
-0.159713611865854 1
0.00446380861406179 1
-0.0218256601057523 1
-0.0462175140635338 1
0.0560781078800913 1
0.0298867631766159 1
-0.193815406075773 1
0.0396118435642847 1
0.100351749764692 1
0.0885729072524032 1
0.113489409925167 1
0.00618592169986716 1
-0.151931497878562 1
-0.132926880253767 1
0.0754832673580502 1
0.0104900666008033 1
0.40773497989614 0
0.121626192223191 1
-0.115344057322143 1
0.0470919698833492 1
-0.127421427404882 1
-0.0708175875344773 1
-0.00395303598589024 1
0.199584647307589 1
0.310983383314665 0
0.00410509529469583 1
-0.0851666948996342 1
-0.0641563308021356 1
0.246665691416598 1
0.167774744518979 1
-0.0144740375236692 1
0.00413971288784153 1
0.110376532673763 1
0.390630244595846 0
0.156540454153101 1
0.101945674177292 1
-0.0367146510943636 1
-0.00518910429902194 1
-0.263730454642755 1
0.16627023845692 1
0.255398256798207 1
0.0757458027750602 1
-0.0717133314034627 1
0.163385983491535 1
0.0441549370312931 1
0.0507673132719761 1
-0.0220208151313854 1
-0.202499887776527 1
-0.165666830885657 1
0.14355075430563 1
0.305811011752852 1
-0.0395967610727063 1
0.347126605464204 1
0.240183252958444 1
-0.31925196261588 1
0.0526535452383659 1
0.0472572163777466 1
-0.0834092398668454 1
0.132726827777631 1
0.26327299570393 1
0.275103196102871 1
0.163302120568581 1
0.1683930010213 1
0.0326096462678578 1
0.210822615165888 1
0.0599364105961145 1
0.00376785637935317 1
0.142657975147874 1
0.149084165729174 1
-0.0735099577857869 1
0.10749802516263 1
-0.0735058610617736 1
0.0169968120978303 1
-0.0461204259066937 1
0.253513998159632 1
0.109191061791359 1
-0.0212901054918913 1
0.286028838464963 0
-0.000986333121504982 1
0.398978965904464 1
0.115744881116486 1
0.00033414406926059 1
0.0691838693466471 1
-0.00612640739415239 1
-0.276808594136629 1
0.292586886114061 1
-0.160926901088202 1
0.137286748714126 1
0.115095368874288 1
0.192314392727545 1
0.030435440668763 1
-0.00484801187855876 1
0.0467400174691704 1
-0.10685706802678 1
0.0425509268971296 1
0.0509824181312338 1
0.256201163412831 1
0.539692374606096 1
0.230497383199907 1
0.129798896117913 1
0.0470648520523888 1
0.0146702213038248 1
0.0035201080633805 1
0.057551020468148 1
-0.120623887068738 1
0.0528389988338735 1
-0.0086008832948418 1
0.0416019030694889 1
0.213531313934424 1
0.138283500393524 1
0.3582451385696 0
-0.018151287478203 1
-0.025079395705766 1
-0.159471763059792 1
0.22453914618877 1
0.16713929071801 1
0.0935268262214207 1
-0.0204385362314411 1
0.210015485247277 1
-0.0146477959506033 1
0.139921516251084 1
0.195364811897313 1
0.196407761734941 1
-0.0657187993188928 1
0.0977667790748334 1
0.00436688632892177 1
-0.0342909856418914 1
0.199743459393289 1
0.108270657980996 1
-0.0159165659077836 1
-0.113847969284714 1
0.16529669957751 1
0.0721660715167734 1
-0.147835989274623 1
0.126463575807776 1
0.00684564827013559 1
0.168884697590226 1
0.0568344167057278 1
-0.181281162919766 1
0.12248961474632 1
-0.0455405610620251 1
-0.019403085920209 1
0.0407949654198456 1
0.233242016241327 1
0.00564357014059165 1
-0.0282577864164064 1
0.0886286407628637 1
0.295696911507093 0
-0.0231723951250309 1
-0.164346701753025 1
0.35503563491897 0
0.176876970422392 1
-0.132865308730999 1
0.236042102827614 1
0.375096353104032 0
-0.101418940084005 1
0.525212425171023 0
-0.0390459599586607 1
0.0807257524281236 1
0.00955332508655361 1
0.00198298694098863 1
-0.0567050281624302 1
-0.169476061727752 1
0.214941105237374 1
-0.0199538644982577 1
0.0625768301430644 1
-0.00666009650416116 1
0.197262888773485 1
0.0494595753883224 1
0.0426050152675057 1
-0.124737270482414 1
0.190078288563374 1
-0.0278545371321565 1
0.252352059050666 1
-0.123131666151226 1
0.100609446976143 1
0.0709817664026797 1
0.308484676372816 1
-0.00565042529759844 1
0.120723637468732 1
0.066099480627081 1
0.0757242788210248 1
0.228446746169729 1
0.0686641517386199 1
0.215905058300424 1
-0.00319834760802763 1
-0.0945777366733606 1
0.071043964080722 1
0.0522276614792327 1
0.131657767008308 1
-0.153010097245916 1
0.118627703462264 1
0.290199402733275 1
0.00986176410722716 1
0.421542172058733 0
-0.143735580464618 1
0.0267833525012694 1
0.156358554827558 1
0.0358024585418368 1
0.180894257403344 1
0.0432416433787775 1
-0.167857750034009 1
0.143424867181415 1
-0.369037004287433 1
-0.162996454065697 1
0.138470948495236 1
-0.0103891839240924 1
0.140867974810887 1
0.0571164379379206 1
-0.192211724104334 1
-0.150869781988328 1
0.237284848672293 1
0.268633077459127 1
0.0777504105551069 1
0.00449908968766639 1
0.174040725492429 1
0.226797673784124 1
0.039254537380387 1
-0.134910775634187 1
-0.425757804909779 0
-0.184952560671037 1
0.0625942173357547 1
-0.128915029889028 1
-0.213182665963821 1
0.176460178703674 1
-0.076630726394149 1
0.286424498678306 0
0.0879289423974057 1
0.12784378521314 1
0.137138725223927 1
0.0640321202318265 1
0.274637190950694 0
-0.063321521639423 1
0.251708447795679 1
-0.238375668756139 1
-0.162162404754454 1
0.0766623779071521 1
-0.0414601365510325 1
-0.0335625887687001 1
0.123560859412497 1
0.215687084729365 1
0.327787484977547 1
0.0589581280922873 1
0.363165458443634 1
0.109812783699582 1
0.0413531728255499 1
0.0508411489046231 1
0.0204800960542931 1
0.109725207078359 1
0.101469595115627 1
0.108740352309432 1
0.145486439687419 1
-0.0819971100732414 1
0.111189495620764 1
0.213235774798096 1
0.082591155588258 1
-0.00169548723899606 1
0.136568068319492 1
-0.037005177741107 1
0.0149061784447413 1
-0.0532506490843677 1
0.257551487366902 1
0.257528962374137 1
-0.150667641211647 1
-0.102393230834801 1
0.0592773223395345 1
0.150570343881214 1
-0.184398513814857 1
0.0724235161129968 1
0.374775719276909 0
0.17900768674596 1
-0.167509678605515 1
0.100232971442873 1
0.234491012611102 1
-0.0461406196691865 1
0.127941307551283 1
-0.326270597141599 1
0.282305448537952 1
-0.0836103979356505 1
0.169449086943235 1
-0.102628826173241 1
0.0483146903239742 1
-0.126208394254036 1
0.156607850765816 1
-0.100060431995209 1
0.278308986655893 1
0.0984477963101946 1
0.111867088538675 1
0.0222592895727318 1
0.0869878349447731 1
0.104375347331143 1
0.118053287582487 1
0.0141089211660057 1
-0.032240928219212 1
-0.0673252652085277 1
0.16525645664111 1
-0.0142507083496358 1
-0.0802324057143327 1
-0.0449724196657527 1
-0.0679765884014375 1
0.213239860202632 1
0.333061171480906 1
0.225255203456683 1
-0.284187558664349 1
0.216371146402465 1
-0.0257989568573692 1
-0.099416406529278 1
-0.110154086743771 1
0.0772270041059323 1
0.247111034259846 1
0.20231680225714 1
0.109323423199877 1
0.109778203017545 1
-0.0174805531494667 1
0.219197159288951 1
-0.179379478118648 1
0.257761121177794 1
-0.0975816647095665 1
0.171000896386362 1
0.107570113929637 1
-0.0857612666196893 1
0.026456380119425 1
-0.127188981363288 1
0.451521004639071 1
0.234152475915687 1
0.220386229436941 1
-0.118397853592125 1
0.0634459160918522 1
0.0526919979452097 1
-0.160638398371794 1
0.243203009454403 1
0.185475122064839 1
0.083260656722836 1
0.227127212532394 1
0.176030724823247 1
0.170086591683451 1
-0.0700565484316762 1
0.0351193373428528 1
0.214510184264038 1
-0.311986024518829 1
0.228594782177801 1
0.0509553334969848 1
-0.294698749267186 1
0.0844770260653861 1
-0.0203118937166981 1
0.210756445297249 1
-0.199529663029496 1
0.201891338540949 1
0.252771282431381 1
-0.00197381082917679 1
0.115205607593937 1
0.0713373576766264 1
0.196591761317936 1
0.178886430871512 1
0.147550261072107 1
-0.128223788524091 1
0.121801217552913 1
-0.0463240059835324 1
0.152469199178341 1
0.0864180307628884 1
0.0761360868084294 1
0.156653657542465 1
0.165690300106712 1
-0.198119186406612 1
-0.0813910131577924 1
-0.063927880118029 1
0.0197094861553391 1
-0.0776120712766826 1
-0.0764920259930802 1
0.219063867617024 1
-0.110808276130456 1
0.0475128546586088 1
0.154587207091518 1
-0.0601771192602078 1
-0.208585001502904 1
0.0120114608289065 1
0.0295272049294486 1
0.149398993467162 1
-0.0194092872532271 1
0.324155961503532 1
0.293614437196283 0
0.39258911890238 0
0.103081657966899 1
0.0775510388471931 1
0.144320322396873 1
-0.163546804817226 1
0.225588346100879 1
0.00894253293169566 1
0.151094084662329 1
-0.0207413703776771 1
0.326117678575007 0
0.0330819966382289 1
0.104290258293143 1
-0.0872584159940569 1
0.164039605341612 1
-0.0738653749251122 1
0.00117382645438677 1
0.0665197977332724 1
-0.0367665158154039 1
0.0885920277762068 1
0.172618618555414 1
-0.157276820985235 1
0.0257031500571303 1
-0.057677135345467 1
0.0445457749910233 1
-0.027074735906043 1
0.279200930088699 1
0.399548878009194 1
-0.276983342934595 1
0.0221680266755408 1
-0.0838724138894228 1
0.278204447494985 1
0.346328883124662 1
0.016828054835795 1
0.265728453881265 1
-0.0345667165901343 1
0.166322347941513 1
-0.0584267516330539 1
-0.151733990779231 1
0.135937586001084 1
0.0821792765502849 1
-0.0338351359447371 1
-0.0378088549116566 1
0.0931233184542249 1
-0.0557829579340407 1
0.201920274189009 1
-0.133592078454072 1
0.210302047669754 1
-0.142621544121184 1
0.00405725112928221 1
0.0967491009567903 1
0.440818890106196 1
0.0895467466043781 1
0.112860517091511 1
0.0137702723961184 1
0.00349798121596304 1
-0.209812512411223 1
0.0961991297300523 1
0.144201386989263 1
-0.0976168979415392 1
0.19172242168705 1
-0.132865831730091 1
0.103343590405323 1
-0.275679557284848 1
0.399709371635695 0
0.370219414277278 0
0.117100277841921 1
-0.00421940505436049 1
-0.00729851050709679 1
0.0635519026698172 1
0.127953395574845 1
-0.103861564185486 1
0.125870247018183 1
0.0960755099807565 1
0.0444248847175402 1
-0.21277285183263 1
-0.213385397988998 1
-0.000750118261387184 1
0.0936672698320671 1
0.153408752661497 1
0.139807369682287 1
-0.0869809469816345 1
-0.14070322680063 1
0.0156786931767015 1
-0.106533223053047 1
-0.156359943245495 1
0.0234954759207205 1
-0.0154889705231745 1
0.16226325617066 1
0.0153384943499883 1
0.123521237059063 1
0.131710040621345 1
-0.192706007918308 1
-0.139351242800371 1
0.0875457513577602 1
-0.173544177914211 1
0.134750950251011 1
0.0823112468216421 1
-0.0850816917821646 1
0.0889090970863926 1
0.179001756835085 1
-0.00832835686066782 1
0.0983717945048403 1
-0.229603737085225 1
0.221421060851891 1
0.349208622473229 1
0.207373905265574 1
-0.0199068682958563 1
0.127628588954746 1
0.235708387566412 1
-0.0717161815710691 1
0.0856930562903882 1
0.273803127311393 1
0.0693407892344468 1
0.0506302809357348 1
0.0691968402563994 1
-0.0759227686593017 1
-0.124543680770393 1
0.262317975374056 1
0.157076273095442 1
-0.116101255429361 1
-0.0875854972148782 1
0.0229919597000498 1
-0.0198287350803497 1
0.166419022249927 1
-0.0561748953605898 1
0.203002995711265 1
0.0605639627629006 1
0.191548085436677 1
0.349654190272054 1
-0.0217847356666437 1
0.0863438971994707 1
0.0589486305532162 1
-0.0501894417042258 1
0.245800313428546 1
0.12238052506706 1
-0.230552200729635 1
0.0740899046727203 1
0.132090098592169 1
0.254872064842437 1
-0.00073139118194691 1
-0.0495785508948498 1
-0.0525598630221413 1
0.277157207532959 1
-0.157355893013853 1
0.0356384960655606 1
0.136888042267306 1
-0.0813308632153602 1
0.196990236550251 1
-0.127027036633884 1
0.24087347316507 1
-0.448854248500797 0
0.353507166951953 0
-0.183225836243702 1
0.226058160644538 1
0.226439815325677 1
0.111225258716397 1
0.352321899105307 0
0.0274796252152671 1
-0.208271819593304 1
0.136882334195617 1
0.204813938277993 1
-0.0110690464748754 1
0.150498418564079 1
0.0544813682413773 1
-0.174660702992185 1
0.0740208862401405 1
0.0178236525388398 1
0.111015580743965 1
0.153102068982317 1
-0.301216784586512 1
-0.0922065943590736 1
0.421157001597925 1
-0.0156444488786836 1
0.200747247351399 1
0.0416639535398452 1
-0.128576017767318 1
0.269661366138669 1
0.0179108213190111 1
0.268931878961373 1
0.0338975261654702 1
-0.189867028210042 1
0.0881021583627848 1
-0.151248086258285 1
0.394892152182983 0
-0.0265160510216909 1
-0.0980819160856419 1
0.199022620514175 1
-0.114534175309997 1
0.0881872951278417 1
-0.144743065700417 1
0.137557141344702 1
0.223563201390812 1
0.493333352954776 0
0.123389335769154 1
0.0714008383422089 1
0.12868985788413 1
0.168718317738723 1
-0.227758276684302 1
-0.112636506675368 1
-0.166069243566642 1
0.0434432709186932 1
-0.0299539993081886 1
-0.0712466289335267 1
0.138020680032028 1
0.18675422344709 1
0.103542259890713 1
0.00736447226249344 1
0.122482256538126 1
0.284890727278338 1
-0.303503648946203 1
0.195387687563492 1
0.233115705903658 1
0.157142512563696 1
-0.0881138344683855 1
-0.033379044560822 1
0.288863166683195 1
-0.242682231000792 1
0.0146476225000296 1
-0.0671886763010027 1
-0.0964880504083741 1
0.197715299411124 1
-0.0997623929699466 1
0.168911350747307 1
-0.154425742710454 1
0.182846334490592 1
-0.0426579218997931 1
0.256506226950743 0
0.00240529755025906 1
-0.125099297424424 1
-0.0226293476550792 1
0.0248588657733166 1
0.404498049123115 1
-0.3687470020005 0
0.172187827779007 1
-0.090103620930222 1
0.226991376916856 1
0.112623166583956 1
-0.339548072916002 1
0.216265044538002 1
0.0254308793995267 1
0.259696559388432 1
0.0957289962036464 1
0.215140855081868 1
-0.0174027542846591 1
0.124222773602877 1
-0.0242649861827374 1
0.150251491720798 1
-0.0930537808432198 1
0.111098673405275 1
0.306459522662929 0
-0.0306254070382154 1
0.0697319007197569 1
0.37177773022454 0
-0.155656716948204 1
-0.0468682081015458 1
-0.0077163238578413 1
0.11575722546632 1
0.253413535821372 1
0.124256989311336 1
0.124989450253239 1
0.467102279862137 0
0.142767023870596 1
-0.0484863003730074 1
0.250945640943943 1
0.228190349720579 1
0.0752651664262929 1
-0.0526134674482777 1
-0.123108966168802 1
-0.0470954064214006 1
0.332761958948343 0
-0.0352782859795657 1
0.0856643778903837 1
0.0404397781118903 1
0.105846403326948 1
0.159947400527056 1
0.204862326902065 1
0.0857514126863347 1
0.14118174583549 1
0.150347563927672 1
-0.11043805976173 1
0.108344999968119 1
0.0261364631113788 1
-0.0431836937085955 1
-0.0293760041212505 1
0.287968180168372 0
-0.106707191144606 1
-0.0668925446661656 1
-0.0817199992569716 1
0.011649537384391 1
0.0520078536054567 1
-0.0091985840080093 1
0.132924304309654 1
0.179547068539293 1
-0.121686607947398 1
0.175104422444939 1
0.124788062672391 1
0.10235392009738 1
0.199527684468519 1
0.136897793001659 1
-0.0393395111552224 1
-0.087393432350329 1
-0.0149295397771526 1
-0.0782830153084215 1
-0.0395781336179123 1
0.0399471269832465 1
0.106989210321332 1
-0.167235520455521 1
-0.131376802614677 1
-0.0167602900183306 1
-0.0325897988445873 1
0.113177472043141 1
0.101949268306623 1
0.282603414154682 0
-0.0207464374548996 1
0.099027739127691 1
0.317267946655476 0
0.177121271270139 1
0.0335829168699962 1
-0.0640850848479851 1
0.262782238436719 1
-0.0264136662629759 1
0.0455362621266517 1
0.239781694223929 1
0.176274692032137 1
0.10428172181648 1
0.464097367817611 0
-0.0231457436314301 1
0.10225965671293 1
0.115707277253776 1
-0.142177155126265 1
0.287037612749017 1
-0.0129621949960401 1
-0.017701211422392 1
0.0482794146011725 1
0.234392371526796 1
0.0800828529550843 1
0.0288013896483756 1
-0.0814014285302425 1
-0.235156434070155 1
0.0126426683106581 1
-0.309478397854342 1
0.198219380884865 1
0.0107888351847462 1
0.115750838218941 1
-0.140930358892695 1
0.130416063203224 1
0.0132780626293893 1
0.300445850283406 0
-0.10697111879308 1
-0.00939911159278654 1
0.0458548389602582 1
0.378542060498031 0
0.217226913993639 1
-0.0380067174889197 1
0.326410657054851 0
0.106582608864071 1
0.0609195460702606 1
0.21242355763875 1
0.15021525206847 1
-0.0979455040100739 1
-0.0255238286076556 1
0.00641290727771837 1
-0.350011183317527 1
0.324535421409646 1
0.168875117030489 1
0.153446527548739 1
0.0442790184318634 1
0.0952753166087045 1
0.23130894616623 1
-0.155058962266948 1
0.0391697554504101 1
0.0819512192404054 1
0.0380250392085058 1
0.364254562573857 0
0.134325000586839 1
0.125656044152802 1
0.0918370579554547 1
-0.0101071459625121 1
0.16424086799649 1
0.260427955527303 1
-0.0775713707065818 1
0.649481264596212 0
0.0773928361182082 1
0.01741313754562 1
0.0716274128181175 1
-0.00903830614059204 1
-0.0550211323370667 1
0.0189758848056037 1
0.056295949525534 1
0.23917561832893 1
0.109707326067491 1
0.357754582497336 0
-0.112291797253504 1
-0.0428016925653766 1
0.111514576845758 1
0.0164912276886292 1
0.162052861797293 1
0.34280501229275 1
-0.155637132897109 1
0.220594680818477 1
0.0983876311717244 1
0.0151768946356718 1
-0.0133147800481287 1
-0.0906352475064786 1
-0.136142538998551 1
-0.0190900271067032 1
0.0925890807173957 1
-0.175054267584549 1
0.0662875054029197 1
0.111890666749488 1
0.311225256455855 1
0.190614881197183 1
0.226579477300907 1
0.0551505271992485 1
0.191551600117416 1
-0.291070987397267 1
0.256670101050073 1
0.233410619780588 1
0.0957641980259801 1
-0.135911152772081 1
0.182071223589114 1
-0.0307564084957311 1
0.479209201352477 0
0.0881812396304486 1
-0.0587720549866698 1
-0.0755569769057186 1
0.223808405754663 1
0.293454940835201 0
0.0107307578366075 1
0.0825660454954718 1
0.293058945045454 1
0.194552130244125 1
0.24928812267245 1
-0.015527769731869 1
-0.059746985389253 1
-0.0482257698261629 1
-0.00895556123636118 1
-0.13754544197058 1
-0.0161279381323769 1
0.332939407852481 0
-0.100031526748312 1
-0.0844425875582801 1
-0.133964659912957 1
0.299282029348362 0
0.0401224287159268 1
0.449832656302927 0
-0.229021867099603 1
0.187185160035992 1
0.0993958977823435 1
-0.0775010365183649 1
-0.0214778161145067 1
0.106532064958237 1
-0.0621080245801311 1
-0.339236420711185 1
0.00579325290151038 1
0.319718315449056 0
0.108926820383904 1
0.389803862976474 0
0.214977094216367 1
-0.0652018231465906 1
0.285857784403409 0
0.224494866132094 1
0.155580918901028 1
0.0932246060660024 1
-0.0220631196752872 1
0.0903841914705553 1
0.263535997992947 1
0.20272610120884 1
0.122468815265504 1
0.29209402768353 1
-0.0809555579385138 1
0.322333654106776 1
-0.038902298962113 1
-0.167514107988145 1
0.097960956754408 1
-0.330133222988069 1
0.0322813081871618 1
0.0800762060333031 1
-0.104796436092567 1
0.0229171744951895 1
-0.0358803660644392 1
-0.234014049425454 1
0.498833435545257 1
-0.183674572708859 1
0.0004531140586847 1
0.365433835674638 1
0.427927191404897 1
0.126122895280807 1
0.0713546662984761 1
0.11012127544107 1
0.0735567762897303 1
-0.00799247740564212 1
0.143534948111092 1
-0.315920686710496 1
0.190330069410632 1
-0.0201577611496422 1
0.00237268761321325 1
0.0878203448746187 1
-0.0110589878409082 1
0.406986307656539 1
-0.194582392733217 1
-0.0104300266896974 1
-0.0235915209138665 1
-0.0429327227044525 1
0.120736330965638 1
-0.0796940094319018 1
-0.157344986693655 1
-0.0539142954286786 1
0.104363415027436 1
0.0683431025664035 1
0.0217128003712366 1
-0.377897409181707 1
0.053453607529884 1
-0.11692839561912 1
0.25396869082919 1
0.00882213454873794 1
-0.0800454920461381 1
-0.0897531650744376 1
-0.152436058270736 1
0.204519114373565 1
0.190391033913783 1
0.123054348087428 1
0.0392702319251261 1
0.13523441404312 1
0.205983823187423 1
0.242289101379058 1
0.110539770687353 1
0.153720151239247 1
0.0698326615985425 1
0.0149405134061876 1
-0.186741437743239 1
0.101329054114866 1
-0.0589852543534658 1
-0.0969079286825176 1
0.209256522139351 1
0.0167994891908479 1
0.149098420589209 1
-0.0603619020885259 1
0.161463426347983 1
0.0976963324229781 1
0.180777624141086 1
0.233055928385425 1
-0.0492713007268843 1
0.029055590094747 1
0.28148085097549 1
0.0165740446254885 1
0.166870788260869 1
-0.0120438253370624 1
-0.00935514319801938 1
-0.112396602496918 1
-0.24135330686406 1
-0.138099772794542 1
0.053406767175978 1
0.0337419916826501 1
0.288872339326117 0
0.169121005499366 1
-0.082475229569853 1
0.178799983622816 1
-0.0156485820508548 1
0.131307899163677 1
-0.177567223364741 1
-0.00696425479844952 1
0.184159569579043 1
-0.11578129722791 1
0.0756414481034248 1
0.147881392579903 1
0.361656340999711 0
0.152709165735096 1
0.151382129632698 1
-0.024704942443644 1
-0.027606591984143 1
0.517411568810837 1
-0.061256940694149 1
0.138356636132778 1
0.00335139851419368 1
0.184761750757311 1
-0.136917556063363 1
0.314184568103365 1
0.173478791846233 1
0.243193570138891 1
-0.0741539461365847 1
0.18464263776598 1
0.147745679568081 1
-0.171552599800684 1
0.148295027777607 1
0.258531573300559 0
0.078283045613485 1
-0.138080089414569 1
-0.0657014351186995 1
-0.0134728643584921 1
0.163209937091066 1
-0.0560157925254084 1
0.00703223931268286 1
-0.115536630229595 1
-0.0629220522486561 1
0.167839907998381 1
-0.199237336627224 1
-0.040252521944496 1
-0.175249225099427 1
0.102120691504384 1
0.127191677485654 1
0.188787984547035 1
0.249396982066295 0
0.137564799908188 1
0.105918258863768 1
-0.130039881612963 1
-0.124795767102302 1
0.0150825234074956 1
-0.0661202207898208 1
0.280363337943008 1
0.314151386794097 1
-0.0451481911427953 1
-0.141543333185564 1
0.134622836848168 1
0.134310382758664 1
0.283256622939236 1
0.0872120199900747 1
0.223723385924026 1
0.120344296549563 1
0.36006406450011 0
0.139718354157639 1
-0.061955212558296 1
-0.227359847137262 1
-0.0237702464692494 1
-0.0847930832129586 1
0.0289362042389028 1
0.12954828651298 1
0.350027553497606 0
0.0343183733184125 1
-0.0267214709372066 1
0.0218566977881689 1
0.0597624098034578 1
0.066510106637217 1
0.0349182289082688 1
0.0840226436143964 1
-0.0185846464231772 1
-0.0998663938758097 1
-0.151772959268557 1
0.142799968031315 1
0.1720525297015 1
0.16997489305134 1
-0.0637347061249999 1
0.155818080942983 1
-0.0646871283900932 1
-0.070664304213769 1
0.0328652413738903 1
-0.155595185704157 1
0.244170637824526 1
0.0962495553705367 1
0.0498261236172673 1
0.174120568716941 1
-0.0980824208700325 1
0.237472765220705 1
0.108343200517986 1
-0.00423935149745931 1
0.198615258004238 1
0.0661675100958704 1
0.103925395474473 1
0.077762229825083 1
0.361501739876203 0
0.0902942912338408 1
0.199791373663307 1
0.253640631535824 1
0.0290287513151866 1
0.230172173722938 1
-0.138119789842749 1
-0.0486301061409196 1
0.0318182477107698 1
0.0458682795219272 1
-0.0423248846652615 1
0.187367481843267 1
0.0807561423208102 1
0.0387585028229788 1
0.048046685543348 1
-0.0843618596122838 1
-0.0684298195628272 1
0.0342098228723584 1
0.118959923318223 1
0.00610270965354716 1
0.0960741990034815 1
-0.0568167011744659 1
-0.0230855799952269 1
0.168095061475805 1
0.0103262780341814 1
0.108521553278064 1
0.0717555956093356 1
0.30220167146424 1
-0.0502875625325324 1
0.170991764814395 1
0.137031705589326 1
0.0172050309053155 1
-0.198532408290725 1
0.0608767065129714 1
-0.0712319416248157 1
-0.0965873426134354 1
0.205187142191915 1
-0.0481191388083312 1
0.130182411031208 1
-0.126228498335702 1
-0.0726274163626256 1
-0.0443131590143716 1
-0.0432664198350402 1
0.114681943329122 1
-0.227888429231997 1
0.0275044584804568 1
0.312129466793642 1
-0.0253994000841925 1
0.0480683978628414 1
0.140610541337513 1
0.0241105854402757 1
0.061169346789795 1
0.290164421902526 0
0.0204480696770505 1
-0.239573053003892 1
-0.126328680884306 1
0.0678964272617736 1
-0.265402476334894 1
0.0312481309004495 1
0.126629347287371 1
0.189857413805522 1
0.329934272998807 1
0.154792037359495 1
0.0756013031329215 1
0.0693477532757971 1
0.378786941632295 1
0.0161747514325711 1
0.357614834392002 0
0.146333750253767 1
-0.262420781912917 1
-0.00708982936333569 1
-0.0456599393655194 1
-0.00998741943783632 1
-0.0302628140275532 1
0.0779046407922038 1
0.0787770861739618 1
-0.0808966706938042 1
-0.0476488991163199 1
0.13089590503934 1
0.24669475245601 1
0.331865216553099 0
0.166262546787092 1
0.0912635346502259 1
-0.192306582921806 1
0.0564139059256495 1
0.00485723765394375 1
0.476123561909748 0
0.0242885391755025 1
-0.23522623470609 1
0.0974567100758578 1
0.354659722797064 0
0.100839672819324 1
0.279999882546074 1
-0.0206662886912531 1
-0.0577892371721169 1
0.038977764277588 1
0.259347384244293 1
0.226131781823664 1
0.176236847915701 1
-0.00189782473901255 1
0.0462903005112403 1
0.00354228881257758 1
0.172439618255878 1
0.0190087468600714 1
0.412225884165944 0
0.0825597612439646 1
-0.0191028572962612 1
0.00268847181104951 1
0.0656649393414278 1
0.214639128777943 1
0.0485760204276882 1
0.147490076857831 1
0.320699223651825 0
-0.0428479748024091 1
0.187108084593514 1
-0.0250066847763947 1
0.176816399638174 1
0.244203253738778 1
0.1450341506568 1
0.341492907052963 0
0.14908656755054 1
-0.262308543380935 1
0.00742527599490792 1
0.216748253392893 1
-0.090603570091133 1
-0.0400013293309344 1
-0.0330519887398767 1
-0.120032845936918 1
0.206146872502078 1
-0.211711106985467 1
0.186163069720957 1
0.115147270000983 1
0.201828430005414 1
-0.21672055680037 1
-0.177586213084214 1
-0.163964276988496 1
-0.0144252500095543 1
0.0297683026978452 1
-0.044066327076713 1
-0.240456429938063 1
0.255694871550338 1
-0.0552846200333626 1
0.0461509609025933 1
0.388359707769346 1
-0.0654163692780695 1
0.131208466369428 1
0.14430288198306 1
0.25889065109098 1
-0.259916408959241 1
-0.00685883321489957 1
0.019517700746769 1
-0.0559704692351361 1
0.081429936590715 1
0.101329646784304 1
-0.263059143681727 1
0.224981368291136 1
0.184410206799391 1
0.11817508256354 1
0.240297116106523 1
0.141732053307269 1
-0.0834780938524136 1
-0.00958197330844529 1
0.105904091616672 1
-0.172962770352507 1
-0.131540659405815 1
-0.0485512559058698 1
0.260324247269839 1
0.135855002159367 1
0.190129834731725 1
0.0620446071402146 1
0.178717291009842 1
-0.0726342101309715 1
0.182997510213023 1
0.0923591420994521 1
-0.0367095299944863 1
0.0265508452521758 1
-0.220479797098317 1
-0.110590749347231 1
0.0879497769143927 1
-0.116909676660671 1
0.225057042879262 1
0.0191947171349474 1
-0.033214836324591 1
0.0592976567315781 1
-0.0168749559114619 1
0.114955297446493 1
0.0366806796316844 1
0.102822964592718 1
-0.0655739408048978 1
0.350224824386143 1
-0.0928164167263735 1
-0.0171779284717883 1
-0.030147593417932 1
-0.238330468472881 1
-0.0357812691045941 1
0.00650600460303266 1
-0.115191661622053 1
-0.161922725158233 1
-0.130518233008156 1
0.194678345341348 1
0.116952421874102 1
0.292623511302622 1
-0.0843618405045904 1
0.0219190753649416 1
0.0709973030725009 1
0.16049217321561 1
0.258841600453644 1
0.214651948401429 1
0.0717734917621858 1
-0.145575077844248 1
-0.335137876558374 1
-0.0402089352652118 1
0.0304171006987028 1
0.0828971961289058 1
-0.0580478449471895 1
0.209923474370041 1
-0.292766833344822 1
-0.123824222354791 1
-0.171674321960431 1
-0.0595375270638631 1
0.330318974335803 0
0.350148226227492 0
-0.0891964376156493 1
-0.00880996610514207 1
0.15568254679424 1
0.012872132479946 1
0.494174032206458 1
-0.00937338131837109 1
0.109232479378525 1
-0.165982796617036 1
0.0672116699816867 1
0.247465280775766 1
0.134251859472062 1
0.061600929785257 1
0.231803200897159 1
0.254039195792438 1
-0.00288818516163758 1
0.0695648615922459 1
-0.106396615540235 1
0.267744735137781 1
-0.00271517768109228 1
0.176473406129255 1
0.0639713078111073 1
0.200175542866126 1
0.492972474078369 0
-0.065825308461985 1
-0.0269344553321815 1
-0.00763259722553778 1
-0.183661501329532 1
0.218361909643606 1
-0.397366219336328 0
0.187829560491171 1
0.050079470042813 1
-0.142833243928499 1
0.0582597854004424 1
0.137749666111417 1
0.120733195381719 1
-0.208720671956626 1
0.10295857330885 1
0.348095882952702 0
-0.00661067336438688 1
-0.124596659631339 1
0.0931478704292353 1
0.0120809928864464 1
0.0468958384213272 1
0.196755996878617 1
0.129838228879942 1
0.143133908169195 1
0.175722373622393 1
0.012680411828726 1
0.12959641351735 1
-0.015487854118848 1
0.0778617286059405 1
0.122403240861463 1
-0.0799403211120637 1
0.0267750179312569 1
0.138183913023521 1
0.0446454884555287 1
0.134700375700084 1
0.18229080760904 1
0.0995807348590198 1
0.0989196051169079 1
-0.0202664731756724 1
-0.0415663476667736 1
0.0826515712339195 1
-0.0826443522550464 1
-0.166093366579884 1
0.129575066776475 1
0.389915317334974 0
-0.160030766817114 1
0.270651685959799 1
-0.127427446785118 1
0.0384338679335262 1
0.149137239944665 1
0.326408064897059 1
-0.0927455361621042 1
-0.0739823002367161 1
-0.00435944054560056 1
0.104351320114174 1
0.00922691518547059 1
0.00582626504399422 1
0.0427611227266174 1
0.195164481324177 1
-0.215060122078542 1
0.0139485623872648 1
-0.0164262393233434 1
0.00907088316371747 1
0.222137780686819 1
-0.0665947103239227 1
0.0435356702773235 1
0.225170601535503 1
0.0793926820684564 1
0.0908248205442704 1
-0.0922548484186591 1
0.092710148528943 1
0.104742339646371 1
-0.035201673716928 1
0.0144044902424536 1
0.100949500247765 1
-0.0248663000659568 1
0.0413696923126845 1
0.0628436131949775 1
-0.0182504444013433 1
0.188947104511316 1
0.158228470274446 1
0.335295920724461 0
0.0393567527206739 1
0.0807589635447303 1
0.0745807215628518 1
-0.0117988297715103 1
-0.104610842223025 1
0.0580538782981139 1
0.183331368611219 1
-0.0605462678355953 1
-0.0334723347429795 1
0.0247455817204028 1
0.0752902128776266 1
-0.137743883508054 1
0.0750167085772377 1
-0.242208539113375 1
0.183640163962736 1
0.175645361059336 1
0.0628772957794408 1
-0.239138767890452 1
-0.0281198878935373 1
0.0806459556017429 1
0.278119954144313 1
-0.0634883759500312 1
0.171690694640788 1
0.0592572515360612 1
0.24415564877603 1
0.104738530820236 1
-0.0982492511236655 1
-0.266010708266074 1
0.0149256647251209 1
0.0371630560784112 1
0.0336663121386534 1
-0.0153157253418551 1
-0.076650782611938 1
0.0925505439973808 1
0.0946968395723179 1
-0.116986829919487 1
0.0234181811423188 1
0.0400756580974152 1
0.122314894972203 1
0.330145115514411 0
0.145048556564015 1
-0.0172157587230405 1
0.0143396625106721 1
0.176572144483606 1
-0.0609310248941902 1
-0.0795297678227951 1
0.256515158948555 1
0.150358828248656 1
0.165414522335753 1
0.161022808861442 1
-0.0156792930447011 1
0.134704495759251 1
0.0127501380225583 1
0.136810387568835 1
0.237434433881567 1
0.0221223899024655 1
0.268305737750949 0
0.141641717097022 1
0.0740489374943126 1
-0.0737183894139194 1
0.272474468067595 1
0.0201825479484381 1
0.162659446998611 1
0.233541699942658 1
0.0616982522736298 1
-0.0575111163788954 1
-0.0789421640070422 1
-0.0929103058744782 1
0.100041466485007 1
0.157689119773444 1
0.254940916653598 1
-0.00181471971997991 1
-0.0215715884232633 1
-0.0198347655917311 1
0.108658192214232 1
-0.170633121340511 1
-0.0612312221872661 1
0.069336742489729 1
0.0349494137094691 1
0.233308381408114 1
0.232854017970086 1
-0.0744070196930221 1
-0.124355642441411 1
0.0798762664545787 1
0.295858614216756 0
0.189715126609426 1
0.215677820092431 1
-0.0136343161351087 1
-0.275888417038179 1
-0.0325610287406003 1
-0.118471674836126 1
0.187835740880256 1
-0.057913351328419 1
0.102668618415039 1
-0.0179697700319352 1
0.105258018742166 1
-0.00223388174066198 1
0.226335581126089 1
0.141607948878639 1
0.144380884667945 1
-0.0329926641230041 1
0.000394711336487601 1
-0.0597575954050242 1
0.013098638651678 1
0.17073239319751 1
0.0456087313301055 1
0.11903701309482 1
-0.192784879427784 1
0.119313802771172 1
0.119414729429303 1
0.0475357596197961 1
0.540594920506983 1
0.000768488702039737 1
0.270877020356916 1
0.0905533447234143 1
0.242829714605886 1
0.269623259159332 1
0.155089969876205 1
0.0114133313878818 1
0.150116905592753 1
0.0954836569892142 1
0.107039220527409 1
0.26847647802258 1
-0.14463121391419 1
0.147304096008888 1
0.346703697521687 0
0.101042099798812 1
0.148852091316162 1
0.451020798529679 1
0.18893430723041 1
-0.0226376121383702 1
0.110015703752027 1
0.254805591725879 1
-0.261212419190332 1
0.0504199367727433 1
-0.011988703288212 1
-0.0743260942052833 1
-0.10387187808059 1
-0.196448982989295 1
-0.0428524706755657 1
-0.0767198924921173 1
0.23477894340395 1
0.246815641385645 1
-0.0526386777957542 1
0.107987857476353 1
0.166025853131432 1
-0.0350968126681443 1
0.103890822094742 1
0.191872970656529 1
0.361613551972211 1
0.251442285621659 1
-0.101863742855068 1
0.188149477452547 1
0.0860176504098324 1
0.304268680497656 1
-0.125898600468991 1
0.0626820988097988 1
0.0142039005724661 1
0.266382314971457 1
0.28643343321339 0
0.0929855306330434 1
0.17347274255172 1
0.187332389777008 1
-0.101713216530124 1
0.180202684344513 1
-0.0444253141435847 1
0.336039172928286 0
-0.276391339938517 1
0.112831880741485 1
0.0457443950853287 1
-0.0502217110936344 1
0.105944931133284 1
0.0510431061093054 1
0.179360722346864 1
-0.0204870723046141 1
-0.00982006699334487 1
0.237980471869777 1
0.088320985053928 1
0.012420374523917 1
-0.0117928221108725 1
-0.169048985690215 1
-0.0176787402564077 1
0.214573112325621 1
0.140406870398973 1
0.0250870287477565 1
-0.0673766690718675 1
-0.290242501997646 1
0.378815424728979 1
0.042838546754778 1
-0.0084541463853927 1
0.168654379285643 1
0.135857009093946 1
-0.120804638273689 1
0.0845006682768418 1
-0.0407966428287055 1
0.1693844587858 1
0.0718236704542906 1
-0.0927396209542181 1
0.132770523389557 1
-0.125947974410302 1
0.0644413863036251 1
0.12544617702604 1
0.107324546462805 1
0.408988351902137 1
0.125822640603756 1
0.0674239755156924 1
0.205053280251879 1
-0.0294273101974054 1
-0.166038331909098 1
0.14069791535555 1
0.220672601308569 1
-0.0855266204796625 1
0.0340773505745347 1
-0.0342633345107449 1
0.260995451261335 1
0.337305028462532 0
0.103428543663484 1
-0.181401592672898 1
0.100337234628609 1
0.252564517926375 1
0.00926533670680839 1
-0.165515618565123 1
-0.240501892502747 1
0.273752054932996 1
0.0176256985357559 1
0.444873783594148 0
0.0940914622734769 1
-0.0854054304465255 1
0.00692919293811484 1
0.141734753133795 1
0.276196662080792 0
0.142782696015056 1
-0.0453128343446373 1
-0.0961252637061431 1
0.0303431488516592 1
0.408488424197026 1
0.0772715447565265 1
-0.328837694324932 1
0.295314831058345 0
-0.115694250079077 1
0.102393726859945 1
-0.0162009762879993 1
0.173302049006075 1
0.128497665831 1
0.20070672933746 1
-0.0100311157634238 1
-0.00100226149425742 1
0.0512161167953007 1
0.435046410123288 1
-0.0810932071366882 1
0.0175433985278706 1
0.0575339973407133 1
0.318852150561034 0
0.0961773719189913 1
0.20751325843178 1
-0.115523792908495 1
0.205301479362477 1
-0.0170400393654472 1
0.214135770155252 1
0.269095442897968 1
-0.026641111673873 1
-0.0634028270784577 1
0.20788962988952 1
0.10746770390715 1
0.165151205098179 1
0.0617009486319468 1
0.366636000603104 0
0.0356681697416183 1
0.155045250486755 1
0.0557490135587695 1
0.159008575773954 1
0.210534784358403 1
-0.0311552165540598 1
-0.110639272979392 1
0.130844415157527 1
-0.440770700087783 0
0.126760587060959 1
0.134013895666852 1
0.192652440406146 1
-0.0890377362680264 1
0.121213335680111 1
0.223896218992286 1
-0.135548649350823 1
0.305972200450071 0
-0.0550534799842331 1
-0.0663003863926768 1
0.142491251854408 1
0.23301556831163 1
-0.219109126868263 1
-0.0993867003192468 1
-0.221493247658889 1
-0.327482275821976 1
-0.00521486901425419 1
-0.0154768055496092 1
0.249526635384028 1
-0.220656424705185 1
0.107424055451101 1
0.0449837144022185 1
0.0413183295098766 1
0.187443540527368 1
0.390059277124154 0
0.198622102424741 1
-0.0984777611071783 1
0.0791701691280059 1
0.150001935866697 1
0.0455719620141063 1
0.385252932842991 1
-0.138908006032862 1
0.091915025636523 1
0.18746883272127 1
-0.0891743854835039 1
-0.0587118400266435 1
0.207068673286846 1
0.265791011297828 1
0.00137226958147874 1
0.0290243382388954 1
0.195220341452357 1
0.0559464175712581 1
0.166061334416959 1
-0.277987360292577 1
0.0154170861164181 1
0.146142164701152 1
0.0460719662886918 1
-0.0727501124825269 1
0.298825505900133 1
0.0259052135525701 1
-0.0468003153178025 1
0.0317100919410541 1
0.121970999048804 1
0.235554512353124 1
-0.04536786834464 1
0.252257866779844 0
-0.0685350743819596 1
-0.092351012833245 1
-0.0229557944826719 1
-0.0743876085191067 1
0.0501328219548114 1
-0.159244225535628 1
0.202128681605343 1
-0.0111206284040113 1
-0.00700265752869175 1
0.179585677407492 1
-0.0434700253637551 1
-0.107879167013747 1
0.279249754835141 1
0.0755204402557897 1
0.237493532273606 1
0.300764952631268 0
0.0351036591719356 1
-0.0230831353740188 1
0.13261384207897 1
-0.0554205941809239 1
0.187177334272112 1
0.0578349202682726 1
0.0609465745067533 1
0.113653302601182 1
0.202854230542698 1
0.0930987178368893 1
0.260195355980751 1
-0.0485711226485406 1
0.197136944970797 1
0.095637277803856 1
-0.0252562870817966 1
0.314730191932467 0
0.40662223095351 1
-0.335848014819549 1
0.105431133534128 1
0.0830112238312196 1
-0.0769760316290252 1
-0.179604094926326 1
0.0122412584671943 1
0.28708146511996 0
0.12753968663423 1
0.0397689598327384 1
-0.0400999825837293 1
-0.181208868970906 1
0.119968390725369 1
0.101320056164533 1
0.369526647383955 1
-0.223646616482674 1
0.0793877796070588 1
0.0326897864973121 1
0.0489305038667294 1
-0.0106624835520864 1
0.129139017571865 1
0.0164509973497656 1
0.294014920588516 0
0.0534852675881342 1
0.414978914115905 1
0.100131429233725 1
0.0839756816953803 1
0.0759670897354564 1
0.0202888486670039 1
0.0135929439853034 1
0.112791058608524 1
0.0844876024713001 1
-0.0501826290808241 1
0.301687628400463 0
0.00907333710793498 1
0.104278598939385 1
0.15045652999188 1
0.190791285916934 1
0.066114915139431 1
0.137455461164985 1
0.0782459281739393 1
0.110779947915553 1
0.224460182550938 1
-0.00488816328453059 1
0.265080867685254 0
0.163658883723535 1
-0.0116414438838164 1
0.335170138053909 0
0.155562803353088 1
0.225847738123672 1
-0.000756530648126703 1
0.230154131657802 1
0.275505836868986 0
0.14363199634386 1
-0.17200117885045 1
-0.141680305905116 1
-0.118475207461942 1
-0.00537206878325374 1
-0.0317893361387006 1
0.00551881732559133 1
0.0332623538497508 1
-0.26705375380138 1
0.0213586872003756 1
-0.0868410324926173 1
0.296558253052534 1
0.161601672812954 1
0.11849399824782 1
0.210032822845493 1
0.184700927840192 1
-0.125793580317919 1
-0.460696579312199 1
0.125730784368129 1
0.0158041996843263 1
0.0670000889060143 1
-0.0730843341315534 1
0.0666360804450994 1
0.152093804241566 1
0.0592439490819338 1
-0.160866201420899 1
0.30711085595086 0
0.349509462607497 0
0.12005990028755 1
0.199968318464007 1
0.132264911946334 1
0.0471715540209796 1
-0.0963396874528005 1
0.0170459721781942 1
0.22305640575002 1
-0.0040275832090953 1
-0.284423672495916 1
-0.121347552506842 1
-0.020050118391579 1
-0.0179063381541219 1
0.0229911127883776 1
0.165222055698176 1
-0.0919295499222471 1
-0.3968607344026 0
0.0858520362201285 1
0.0946234944254989 1
-0.0566900570907647 1
0.08651741948683 1
0.197550489026305 1
0.0462950553012811 1
-0.132178325019525 1
0.136388847006562 1
0.199744891565345 1
-0.0900679689466739 1
0.159299829276186 1
0.0374382189560584 1
-0.157082253762946 1
-0.0337826606835931 1
-0.0957865715243237 1
0.018314081953559 1
-0.0411109484954455 1
0.200609836142527 1
0.03528767289751 1
0.12857620093923 1
-0.043772457261482 1
0.100257997870862 1
-0.10855687659331 1
0.315563272554529 0
-0.197762451028532 1
-0.0161577068574864 1
0.0848781525744341 1
0.167179322080277 1
0.0638884840807252 1
0.0660098303229343 1
0.0115671413675108 1
0.0985889417219446 1
0.209539286131049 1
-0.0792756087778938 1
0.131805276757515 1
0.0829011102054159 1
0.0239365511784885 1
0.0513671760130755 1
0.117391503162484 1
-0.0549726509526548 1
-0.181449149065506 1
0.152063565695565 1
0.11737038959536 1
0.31941597271751 1
0.244317424496664 1
-0.0406824822674838 1
-0.177383677744962 1
-0.115141754663872 1
0.0632868041225761 1
0.094077068601866 1
-0.0704740604689464 1
0.0696520243803899 1
-0.0177043790609296 1
0.103505756369525 1
0.26210150920739 1
0.0130607117440575 1
0.591937819087238 1
-0.126387283599615 1
0.066564162944063 1
0.15212887957506 1
0.00149692326308901 1
0.0180171594553444 1
0.116895598869244 1
-0.0577838109196626 1
0.109584457186223 1
0.139254079092192 1
0.00119936426253339 1
0.241027991584999 1
0.104394545053218 1
-0.122892724824706 1
0.332528590169426 1
-0.0174229053728221 1
0.103907493373129 1
-0.199427173323552 1
-0.00401052188964768 1
0.164272015050809 1
0.169332255000037 1
-0.000318978792305372 1
-0.141912768616479 1
0.142702968823071 1
0.155085276717803 1
0.0657538788729778 1
0.107787460333041 1
0.00216296567780205 1
-0.211422441085187 1
0.113773702698667 1
0.106641760873853 1
0.0679156537273025 1
0.0388621691269092 1
-0.0618131465037015 1
-0.225532736847917 1
0.0195618892082707 1
-0.0441097752641078 1
-0.123437896426053 1
0.401069949589365 0
0.105827606256355 1
0.0125178126432255 1
0.290783962202177 1
-0.0688119409055671 1
0.158754011770144 1
-0.104819115551453 1
0.103472798226165 1
0.388636171308923 0
-0.0236839579232252 1
0.103887803515496 1
0.107135658796054 1
0.0421353597380514 1
-0.13573404383598 1
0.0905658578440813 1
0.160391347724875 1
0.0703400992148184 1
-0.0112873164174639 1
0.0294709888666218 1
0.125151108151193 1
0.104646579558515 1
0.0387475171473041 1
-0.0935218524043511 1
-0.0318799993813369 1
0.104969170470949 1
0.0311962087705441 1
0.15956725768955 1
-0.00577784138423745 1
0.0533873544970166 1
0.0528362958325276 1
0.250769459591829 1
0.103289140547391 1
0.0857891813744759 1
-0.0787471434912563 1
0.0089150539822409 1
0.0118500993787498 1
-0.173554548136582 1
-0.207671361082096 1
0.227163917573057 1
-0.0484208192735744 1
0.0854938747337632 1
-0.103970810048793 1
0.139790187785875 1
-0.135608050206161 1
0.0825736953086125 1
0.0509589369950773 1
-0.220107018481002 1
0.189005327633678 1
0.0738366017291822 1
-0.121278558973111 1
0.429030474022793 0
-0.0663581576805964 1
0.104817245038776 1
0.292787951006573 1
0.204834933514956 1
0.0764721367983494 1
-0.339453322177711 1
-0.0850407330339202 1
-0.0124680047971529 1
0.0122304452647412 1
0.0344468557299919 1
-0.00577410368019271 1
0.0926984993451137 1
0.022417995939798 1
0.355681332794985 0
0.169575535253286 1
-0.0953442879094627 1
0.150639160487876 1
0.335944456317188 0
0.0402366675125356 1
-0.0672160792295112 1
0.31289156909327 0
0.0884313335808279 1
-0.0226296951764836 1
-0.0562522780250995 1
-0.216259681494462 1
0.113501584776451 1
0.107675255272226 1
