# Supplementary material for: Bias caused by sampling error in meta-analysis with small sample sizes
Source: PLoS One. 2018 Sep 13;13(9):e0204056. doi: 10.1371/journal.pone.0204056 (PMC6136825; doi:10.1371/journal.pone.0204056)
Supplement: S6 File — (ZIP) [file pone.0204056.s006.zip › results N = 5 theta = 0 tau = 0 sz = 5-10.txt]

"dl.theta" "dl.cp"
0.165338956701217 1
0.567737191464202 1
0.412765911617052 1
-0.0657791192491106 1
0.772079819713614 1
1.06276704810935 0
0.415011808989978 1
0.733566703663372 0
-0.0939055279432533 1
0.536040328094254 1
0.19289545140826 1
0.416045724797776 1
0.723554721432283 0
0.366720973202661 1
0.713987661862198 1
0.45987694533704 1
0.0706316988660818 1
0.100308855199963 1
0.0172848732801076 1
0.349746380198205 1
0.758810049490512 0
0.409712872557565 1
0.472887006488828 1
0.0516353568239679 1
0.139400780432838 1
-0.0983322579814784 1
0.323053663343957 1
-0.0225051108282702 1
0.428396623559529 1
0.591651158357697 0
0.193645248976932 1
0.478614031863038 1
0.133065683027425 1
0.4049801401804 1
0.550825235684698 1
0.370993273344701 1
-0.0477818000352832 1
0.218113890631327 1
1.08214264956354 0
0.107722001016739 1
-0.062596184244226 1
0.945066800609171 1
0.4148538319291 1
0.225238195563435 1
-0.365652016238854 1
0.503482542860834 1
0.501048187995781 0
0.25461170118591 1
0.306856591293107 1
0.644262704596645 1
-0.144661370304169 1
0.701988910684944 1
0.311381277790918 1
0.618077084936867 0
0.0843929567455423 1
0.186089558136234 1
0.21887549741244 1
-0.110642197728913 1
0.496340735652441 1
0.529459563633166 1
0.303474561205598 1
-0.00858197070238706 1
0.3441221399757 1
0.915119629182753 0
0.333539913645676 1
0.314566358873767 1
0.581443468781316 1
0.287174401520001 1
0.560296634350713 1
0.934406483372171 0
0.897189004837087 0
0.582681128300167 1
-0.345688638686436 1
0.739975237970901 0
0.409534651043875 1
0.273298557103702 1
0.0687679939802571 1
-0.132700693562603 1
0.000392822501024181 1
0.283799485684732 1
0.434246997867179 1
0.253529298315593 1
0.661358987579653 0
0.0637125187100037 1
0.374831674298764 1
0.4360849521769 1
0.53541001172132 0
0.256205727765984 1
0.958502338154708 0
0.152413898598253 1
0.521018473589182 1
0.246567346997712 1
0.4634910652567 1
0.339579523525091 1
-0.00130172311364382 1
0.431292779560359 1
0.408755400486365 1
0.5168785011556 1
-0.0499368547913108 1
-0.248082928102919 1
0.272369703101891 1
0.445248219962572 1
0.0601073662102775 1
0.562352453243515 1
0.27839835869762 1
0.818538209711653 1
0.524025139201637 1
-0.0519903371086301 1
0.123252296533436 1
1.04728830145148 0
0.330377545281435 1
0.0644241385994913 1
0.591673846276934 0
0.122326562831763 1
0.101649787073916 1
0.599663017319115 0
0.759378100680419 0
0.571169658852153 1
0.222438077108301 1
-0.198190452009529 1
0.636449354818428 0
0.57615944064687 1
0.302342197502928 1
0.360235404226984 1
0.239873541321362 1
0.956843973544195 0
0.285438744796788 1
0.354561318744977 1
0.589806675691206 0
-0.0612753688527085 1
0.746137902836776 1
0.366882227368854 1
0.112979714160113 1
-0.0167068621217876 1
0.785104571370177 0
0.59897954635856 1
0.1260868430388 1
-0.0956209037737505 1
0.24858735619749 1
0.0292010907824252 1
0.814309342161379 0
0.37684212083552 1
0.193428410102287 1
0.217072997482325 1
0.37873009979139 1
0.259048477007726 1
-0.247684831898235 1
-0.102251362726832 1
0.303385407714139 1
0.474834761584035 1
0.480883484277021 1
0.297587584863198 1
-0.190257679320555 1
0.750722137436652 0
0.636417473426438 1
0.327798472834262 1
0.484062449807451 1
0.496351665839114 1
0.271491208837003 1
-0.208636908564232 1
0.819459943101064 0
0.982894866341446 0
0.326926634251409 1
0.462622567229967 1
0.589137304621206 0
-0.0824077939269174 1
0.781900190433168 0
0.66392882646314 0
0.623967872589619 1
0.683524131335759 0
0.365835376051341 1
0.753671147355795 0
0.466835239221499 1
0.351959140611242 1
-0.0896048402624043 1
0.460861247008329 1
1.02874918149706 0
-0.0468258823449223 1
0.57848891079549 1
1.0398756833183 0
0.0139241304944004 1
0.375036662267162 1
0.388423420327346 1
0.332662798330174 1
0.260661096151647 1
0.623118730107096 1
0.529757925077124 1
0.313980992949934 1
-0.137347392266422 1
0.0308100946514655 1
0.0566539430933859 1
0.113820699514785 1
0.219272278008743 1
0.386238261968916 1
0.427957225581084 1
0.41847213747898 1
1.03496027229088 0
0.996786433966248 0
1.13710703926538 0
0.14359071932859 1
0.394069324673275 1
0.173244708623351 1
0.185348357505858 1
-0.102469056543389 1
0.697190098312559 0
-0.547662584640024 1
0.425188306608963 1
0.852298730536985 0
0.507050394294806 1
0.555507877093218 0
0.63347637956048 0
0.342523584931556 1
0.488449205761859 1
0.878023036623306 0
-0.361335801402864 1
-0.0180769925440005 1
0.0809509719701019 1
0.325137757711091 1
0.79676259625344 0
0.517887209539363 1
0.261186274790929 1
0.889563028113826 0
0.253953579877829 1
-0.0123767913064107 1
0.682701772579248 0
0.191073013646021 1
0.835375219465182 0
0.00666296726125748 1
-0.0520940715776956 1
-0.149104858252434 1
0.770674542950715 1
0.290231418029911 1
0.393046455255649 1
0.305588685478169 1
-0.0659949065379758 1
0.337509961657184 1
0.0816024714834884 1
0.431303190621281 1
0.790887040591693 0
0.18424597175187 1
0.836246289024049 1
-0.470369592485919 1
-0.163352468181214 1
0.832071235052495 0
-0.338369871434181 1
0.934303436668311 0
0.153088267432016 1
0.66686225292684 0
0.469784100923748 1
-0.0786141821784648 1
0.367493416276843 1
0.0608919270857317 1
0.111975891360711 1
-0.608001916685133 1
0.437602961739028 1
0.617463044156688 0
0.212683374428756 1
0.578767208623016 0
0.180728348115729 1
0.246279137955917 1
-0.0231579532355828 1
0.475438693041098 1
0.277190471313627 1
0.502553454247303 1
0.386201896708778 1
-0.665692285627301 1
0.318639226111031 1
-0.077078655141318 1
0.547548072265793 1
0.0353547554350739 1
0.349526406612263 1
0.579450041721003 0
0.365728180514703 1
-0.0792055069961287 1
0.622363929234364 1
0.52435498174464 1
0.229309907119463 1
0.00964272500176151 1
0.222310687420405 1
0.33130947026911 1
0.77099417259728 1
-0.18270091979674 1
0.161979332810287 1
0.638877369423877 0
0.437043507074669 1
0.549490609196624 0
-0.321106313655471 1
0.174567706828857 1
-0.130792634077954 1
-0.391888189979806 1
0.17647242248047 1
0.0176607919140556 1
-0.109411359588886 1
-0.473617592469117 1
0.610725535359119 1
0.16694122999083 1
0.461133165403715 1
0.224332533441908 1
1.04288773578946 0
0.0862971180954202 1
0.0427447719194196 1
0.640641456175695 1
-0.114781253998073 1
-0.647666974357836 1
-0.0184520415088524 1
0.366609752986077 1
-0.17553787708711 1
-0.813938403909103 1
0.500015160268612 1
0.192514659563286 1
0.124741816460352 1
0.490703831096443 1
0.360626889870201 1
0.149996181178322 1
0.443134924448912 1
0.79277070076291 0
0.413941702478892 1
0.835886341158811 0
0.672904888365201 0
0.548171224734223 1
0.113684582532555 1
0.205901383191726 1
0.344981546873111 1
0.432896388277485 1
0.136690912802666 1
0.41691646249322 1
0.255805250889153 1
0.337467435836627 1
0.393173717235406 1
0.114687693764276 1
-0.331910231879159 1
0.663342759175874 0
0.593987366130659 0
0.411943898641567 1
0.359166189044595 1
0.703454913601356 0
0.861135796651858 0
-0.678013107214825 1
0.198073055532561 1
0.458157360784768 1
0.0584086313905163 1
0.468803326876235 1
0.869810262637097 0
-0.329660368727538 1
0.277765492506555 1
0.288896178103942 1
0.744936836912627 1
-0.0857111289538883 1
0.26909832294565 1
0.192450039816095 1
0.35608319679086 1
-0.0406746133029706 1
1.08718101156648 0
1.16419054570514 0
0.108448584060812 1
0.368264620488526 1
0.718541153256289 0
0.0632333547450739 1
0.447002601319361 1
0.405705634183859 1
-0.221470792219773 1
0.661383551815679 0
-0.108507720063221 1
0.871184749581267 1
0.046864229672676 1
0.507453172851141 1
0.407885384586689 1
0.108308310315413 1
0.0101162253306122 1
0.447815362002566 1
0.55273350642444 1
0.396786788048745 1
0.581075952524355 0
0.275994070558826 1
0.51069186696551 1
-0.186209545335111 1
-0.213443431166451 1
0.644608175882712 0
0.180528715811577 1
0.147371941407324 1
0.369802972129065 1
0.116552086173754 1
0.319544315560421 1
0.355508144641803 1
-0.441425137698046 1
0.62975740325273 0
0.651565442382734 1
0.44389611765528 1
0.474763473771054 1
0.292076805639781 1
-0.186257616017435 1
0.454021178573409 1
-0.13686268327433 1
-0.332755840145297 1
0.453446443664872 1
0.623895775054901 1
0.45901248902114 1
0.383157189858263 1
0.415990296847431 1
0.336925656428137 1
0.298017733690208 1
0.32404517906903 1
0.609752139314432 0
0.092645487787285 1
0.338689460503735 1
0.837599544744103 0
0.460918150515245 1
0.110479963170594 1
-0.381072128292612 1
1.07134448700692 0
0.620614925473385 1
0.875662911863928 0
0.227585855597731 1
0.538219755126874 1
-0.270912582844676 1
0.887579065582148 1
-0.077265279122243 1
0.816284815801786 1
0.094741843516002 1
0.283656756951203 1
0.186782215381822 1
0.796213280210475 0
0.581261766062015 1
0.0523596004550364 1
0.977481169721401 0
0.688977490500786 0
0.520452205597795 1
0.110550734086842 1
0.299404823371185 1
0.261905342049226 1
-0.00963388766421952 1
0.439020813170809 1
-0.130458326979234 1
0.331021281785553 1
0.480876130405252 1
0.102671212878021 1
0.567223406949866 0
0.0975215352720757 1
0.19433540713546 1
0.664906007758784 0
0.117921945832935 1
0.363155691320088 1
0.0263874051627417 1
0.46834396212624 1
0.219421904844966 1
0.529606416538703 0
0.236487966202562 1
0.38604144961037 1
0.620668234747302 1
0.298780914126361 1
0.160807813010694 1
0.609452965890268 1
0.112651083629815 1
0.814145756985315 0
0.117192184147271 1
-0.172205708811867 1
0.979907554028383 0
-0.0381776548571217 1
-0.17365744231139 1
0.890934953369831 0
0.441448695945537 1
0.113089226167177 1
0.286501733377835 1
0.198258726708278 1
-0.430353733014874 1
0.59695543456145 0
-0.0120971061768728 1
-0.0296993663293963 1
0.970438723843129 0
0.551726387208524 1
-0.124931293834842 1
1.09748696704939 0
0.568666458512848 1
-0.449689880564822 1
0.490794692743156 1
-0.211140659923454 1
0.0537418194634777 1
-0.35239491401582 1
0.407481732696945 1
-0.160865259325278 1
0.675161410837876 0
-0.195918270409188 1
0.500476073798426 1
0.468620189571405 1
0.573367015680757 1
0.266494112967122 1
0.310333445592954 1
0.981646348965241 0
0.0690360674084184 1
0.115316307855993 1
-0.239983143765339 1
0.555705653547544 0
0.0939234493756754 1
-0.64902219930249 1
0.23461101940469 1
0.151209004419324 1
0.134679046419325 1
0.0679645360402038 1
0.311060933059902 1
-0.00194927403643275 1
0.755583714827135 0
0.360194583446031 1
0.239182629151771 1
0.651996394692515 1
0.484126480867021 1
0.0515096522440683 1
0.199206783227378 1
0.301705446092923 1
-0.199341644149719 1
-0.251743136494643 1
0.0608395497570557 1
0.421489373986745 1
-0.0496897223954948 1
0.123398496024647 1
0.805177267158135 1
0.473273227708519 1
-0.115061073458027 1
0.639240369805475 1
0.371807929175867 1
0.496959619445063 1
-0.177047528080715 1
0.223422070669912 1
-0.757937852412992 1
-0.0215539214476792 1
0.339440648927995 1
0.0594514301614137 1
0.862216392303181 0
0.286602250328943 1
0.260059829417094 1
-0.171781481270675 1
0.697452791413345 1
-0.370735412684828 1
0.52552779408114 1
-0.164983816328827 1
0.509544662324691 1
0.371503589720973 1
0.164217082423823 1
0.214793865802081 1
-0.119239741656429 1
0.335401460742531 1
0.32642448271678 1
-0.180660189153086 1
0.670080449363552 1
0.416344654198445 1
0.203557742242167 1
0.47262911742151 1
0.121300998087034 1
0.0531637429734881 1
0.1720648322853 1
0.0181694789720717 1
0.106100253584412 1
0.0695623323574722 1
0.798461113439828 1
-0.013509381840775 1
-0.0519504515720294 1
1.46173039892807 0
0.736048159178595 1
0.662395830264631 0
0.504253071816773 1
-0.24605017673425 1
0.49991128199369 1
-0.138241255816746 1
0.567522871647093 1
-0.153354908595456 1
0.449181610850772 1
0.386207212253151 1
0.943969918432015 0
-0.411232247050848 1
0.0687356126119532 1
0.570368858288933 1
-0.0749636905516382 1
0.527628717158493 1
0.41862106367733 1
-0.225716125903922 1
0.184706956163789 1
0.499379784643361 1
0.541611445244814 1
1.01051655124458 0
-0.371556470727471 1
0.397852658252473 1
0.459121790841336 1
0.450830843318227 1
0.142130473454511 1
0.487803379431331 1
0.463597124703221 1
0.707513710903807 1
0.187984301309076 1
0.363679948522481 1
0.187908544692042 1
0.787851135003055 0
0.465552840874523 1
0.0922098233300873 1
0.205064366166187 1
0.306886627380012 1
0.889433651108867 0
0.389743453431534 1
0.340312208465767 1
0.279645351292062 1
0.425568175669698 1
0.324515243387348 1
0.45771677995664 1
0.819422007538256 1
0.633746504135851 1
0.192241109862471 1
-0.320040144025183 1
0.815369819741493 0
-0.387792690883605 1
0.260320970087058 1
-0.0908264645056574 1
0.600828790242945 1
0.628775085720662 0
0.766239348821627 1
0.0169972673252315 1
0.433471615685731 1
-0.343826447552565 1
0.644958342954999 0
0.30958336158295 1
0.278232730639404 1
0.476151033150017 1
0.225951518136724 1
0.439316467206715 1
-0.356301124498794 1
0.334219681708922 1
0.0366125573328767 1
0.0628395275171975 1
0.379770849294191 1
0.371543212768236 1
0.221826777310922 1
0.776537867080158 0
0.216436416108963 1
0.216449850373226 1
0.735251870254968 0
0.00306162628776326 1
0.265499210661573 1
0.316290116776018 1
0.0452185340309953 1
0.50259922116247 1
0.264687046614312 1
0.0417352012391749 1
-0.867640146277344 1
0.136205241884029 1
0.668103030970797 0
0.322961979896307 1
-0.680644858450161 1
0.589633311170424 1
0.111683610261131 1
0.626129585808943 0
0.803334251206429 0
0.818415298767705 0
-0.325765716951971 1
0.476704902045805 1
0.273286122131954 1
0.510640132066435 1
0.142475566058224 1
0.13565458976874 1
0.0897596984011713 1
0.482666685774299 1
0.772791918885489 1
0.604373085415233 0
0.309734027597051 1
0.681599089898741 1
-0.584901104400241 1
0.895985428964889 1
0.00835694962490191 1
0.521005638407936 1
0.773747396096425 0
0.432321015190759 1
0.124449001988333 1
0.248347389479388 1
0.400524569957969 1
-0.11862946702882 1
1.19495650826512 0
0.292699752709229 1
0.606443326229642 0
0.54654056132465 1
0.226971919963567 1
0.517542586705359 1
0.13011377621861 1
-0.303955003745582 1
0.284665615614821 1
0.257388546076398 1
0.213265045686433 1
-0.1070838216309 1
-0.075877494803674 1
0.313030061529423 1
0.367495722120952 1
0.304281565364519 1
0.453423579647295 1
-0.00341795683357572 1
0.152072693256076 1
-0.0650679733195094 1
0.600173855421823 0
0.223902651049082 1
-0.21031967271675 1
0.298172945724162 1
0.270450697966454 1
0.759397386413505 0
0.415236801001013 1
0.275331625740927 1
-0.353105600132169 1
-0.629189967565789 1
0.394084132118041 1
0.582105790770396 1
0.129768758952153 1
0.739859643850089 0
0.149432955490352 1
0.642642220967948 0
0.24364865892489 1
0.276900198946377 1
0.500007581501854 1
-0.281678757093481 1
0.890924604789542 0
-0.374442852916729 1
0.607208535625366 0
0.332695785106548 1
0.723603398872682 0
0.289807547486475 1
0.53399346024124 1
-0.273277191627998 1
-0.101534487364097 1
0.479286287640661 1
0.357472008322853 1
0.368638655547051 1
0.601956362459611 1
1.03939590295163 0
0.428825952791538 1
0.140149898599529 1
-0.215455198765174 1
0.298726182981812 1
0.469314243380287 1
0.552359666289942 1
0.323883121263829 1
-0.0153739543288756 1
0.945036855642618 1
0.646632660412641 1
0.475961286261706 1
0.108993586150536 1
0.387822800913908 1
0.127997176681501 1
0.381150956095562 1
-0.222506628805966 1
-0.192703804364996 1
-0.030372276124412 1
0.776677070068049 1
0.366544910675329 1
-0.143065482890978 1
0.531361234508693 1
0.190728249522491 1
-0.0999661405451178 1
0.323562295251216 1
0.691049872562591 1
0.112307526489774 1
0.338754039215954 1
0.320658568036673 1
0.350247350549701 1
0.755309670266649 0
0.0463574127855181 1
-0.279798894405321 1
0.498332123091471 1
0.234360244757871 1
0.348432533694678 1
0.0829193307933055 1
0.234087925331957 1
-0.0736195992783066 1
-0.131183096205533 1
0.663156619510968 1
0.585623666979428 0
-0.338085993107653 1
0.496242635891737 1
0.0635026743078129 1
-0.195027448711604 1
0.554060321458054 1
-0.234333863329459 1
0.0303583529606997 1
0.537315750738445 1
0.401623744349578 1
0.452709624198672 1
0.582066095001396 1
0.337189014149012 1
-0.107101933124704 1
0.435602638451107 1
0.0279716709552499 1
0.292117412713658 1
0.176116732879213 1
-0.212012887799713 1
0.322469993112834 1
0.702803592861621 1
0.561359682812672 1
0.307800392217346 1
0.582830258494522 1
0.309246997226654 1
0.322748000434932 1
0.081955851710281 1
0.468375178234735 1
0.6664015800539 1
0.466683759534484 1
0.492048188020702 1
0.268073229328489 1
0.49149117882655 1
0.310137727993896 1
0.831071422054525 0
-0.224951078396484 1
0.784218029284763 0
-0.170326524659129 1
-0.0106262791598131 1
0.371909061821351 1
0.349665858677482 1
-0.416379925924043 1
0.559981102057914 0
0.602899451542585 0
0.66804089922806 1
0.25457890979421 1
0.405202827161348 1
0.587639126412518 0
0.305257987019915 1
0.168178600759843 1
0.864326243794464 0
0.960519571410171 0
-0.227741727161201 1
0.679309355407593 1
0.466990991001315 1
0.708297490116217 1
0.581272049131693 1
0.283966813092853 1
-0.370266837292267 1
-0.0773788893568056 1
0.510399035375023 1
0.769101621337297 0
0.720924644517622 1
-0.261855394542314 1
6.25002291319288e-05 1
0.493984636536482 1
0.800477630722106 0
0.55490244917471 1
0.191908556726119 1
-0.282138954888293 1
0.243679558808259 1
-0.400037612930412 1
0.452258723820138 1
0.152959446548101 1
0.561225296751572 1
0.228136622853389 1
0.16684324938182 1
-0.119705384822235 1
0.617786177300274 1
0.17432849749933 1
0.571888270871275 1
0.479424863293092 1
-0.338704411580959 1
-0.17963362756312 1
0.153316006770307 1
0.648134212960577 0
0.0335018502714183 1
0.00594777684333563 1
0.408290591737326 1
0.296347064561853 1
-0.047716764438844 1
0.0254351273075553 1
0.295489288382037 1
0.522384324359218 1
0.463727288534561 1
0.0314544341835885 1
0.705033771486504 0
0.448646954866785 1
0.664995289289935 1
-0.835793848308022 1
0.0813380428236086 1
-0.175607496495708 1
-0.519846738796496 1
0.165403469502158 1
0.757226329771482 0
-0.421579113166969 1
0.743496282447858 0
0.861840652140958 0
-0.112969868029584 1
0.51741206230067 0
0.0851421902378893 1
0.168823223666317 1
0.265618102772786 1
0.29930298954148 1
0.659553814037901 0
0.430457022423608 1
-0.261051733882658 1
0.450765565873456 1
0.572406505086404 1
0.406216288333307 1
-0.0170862657114423 1
0.240117368719425 1
0.173412591748696 1
0.619163700201634 1
0.454059561730169 1
0.47712845230706 1
-0.274732955602388 1
0.0888916834090158 1
0.493457026535919 1
0.0974585776232558 1
0.078651478512926 1
0.407455848426718 1
0.206148792405423 1
0.353217846215203 1
0.592401370058696 1
0.156774218255296 1
0.450968033156315 1
0.0504434490799327 1
0.388238135664867 1
0.319951329915921 1
0.272186636184761 1
-0.0105022716979751 1
0.381093578805591 1
0.475686857091948 1
0.907839777611956 0
0.523009325015433 1
0.541997167072345 1
0.535171500919065 1
0.276893567471144 1
0.409987815415645 1
-0.0680121975337313 1
0.795784173436125 1
-0.03989907272444 1
0.942207801256309 0
1.07260357843269 0
0.344832670255822 1
0.232071853267783 1
1.05520650439473 0
0.0533692620804859 1
0.368582763452249 1
0.689941970509646 1
0.951127334520547 1
0.405946682845907 1
0.510417994169661 1
0.593073871090515 1
-0.183800573185767 1
-0.0816299601627549 1
0.14226782959326 1
0.517405162241751 1
-0.0936496878643559 1
0.753817659423438 0
0.565828906452236 1
0.0521541659221966 1
0.522311453071087 1
0.561569253177963 1
0.498278352843279 1
0.435583398272789 1
0.243509393271147 1
-0.0299968660400309 1
-0.0616014994411624 1
0.418800717716525 1
0.992816808927178 0
0.00873893526385915 1
0.401327324973375 1
0.188013949235254 1
0.828748859628501 0
0.696573487524579 0
-0.235044455851124 1
0.871261261526247 0
0.477967159977996 1
1.10250573454799 0
-0.151194610364439 1
0.448551191833944 1
0.361122884339249 1
0.826082099700077 0
0.18868427770062 1
1.08873118621679 0
0.663210840596842 0
0.215556647498355 1
0.556054488473974 1
0.688305049443446 1
0.360259214741821 1
0.510887668296439 1
0.0302626496081351 1
0.535374791132122 1
0.266256357723929 1
0.695964798950351 1
0.350683351347652 1
0.462897976667748 1
0.674985347124049 1
0.425811283761513 1
0.291828923347282 1
0.447372686111263 1
0.0871338635552261 1
-0.152255147938824 1
0.439546849232213 1
-0.175150863441263 1
0.433827001222961 1
0.462835698422244 1
0.0840031837027362 1
-0.14089105722039 1
0.740374983136791 0
0.139487101274614 1
-0.702785371146561 1
-0.105608552754666 1
-0.0368688899729218 1
0.682275433350369 0
-0.169788128599202 1
0.604802278434962 0
0.458816247719831 1
0.596315287455519 0
0.550407522070218 0
-0.0790507754586302 1
0.0785942774882481 1
-0.238226505956161 1
-0.22997115069006 1
0.105315723026241 1
-0.123622929687423 1
0.747829386883783 1
0.21805877277852 1
-0.344658333222075 1
0.496563564624356 1
0.577521407352048 1
0.676545390093568 0
0.491161320716165 1
0.265099585678997 1
0.624615482200271 1
0.912608837797759 0
0.315765329587065 1
0.623878584125899 0
0.477584841706115 1
0.500299662564476 1
0.26625489816994 1
0.616664193474491 0
0.435440231434851 1
0.358287067696673 1
-0.361846106610898 1
0.436387286659503 1
0.51798782428546 1
0.274452229661199 1
0.221523431246459 1
-0.839642756359751 1
0.995997762772077 0
0.355818930815538 1
0.936487656541532 0
0.465131775050747 1
-0.254502686444493 1
0.905810756584775 0
0.963207434790906 0
0.492966436844136 1
-0.460635083470662 1
0.480829833244615 1
0.255316294723781 1
0.717745289575058 0
0.533063731657266 1
0.224521653331032 1
0.568489001679036 1
0.665933024017698 1
0.111420385638603 1
0.768629549920976 1
1.01825402633652 0
0.544139414637381 1
0.197855765973282 1
0.423680024163555 1
0.203669634935727 1
0.407705425789156 1
0.0271375032339652 1
0.796046855299718 0
0.360863947063607 1
-0.653769656444365 1
0.413776280025735 1
0.729959668132847 0
0.139108598424042 1
0.133547254165415 1
0.0753061042785622 1
0.16570236336566 1
0.837533839636006 0
-0.314536393549634 1
-0.784940206378405 1
-0.506650335823089 1
0.461465971765478 1
-0.206154493649112 1
0.261796238148746 1
0.063656449287467 1
0.259052132321975 1
0.5752598563694 1
0.326825398102666 1
0.391317625809867 1
0.641107868889135 0
0.494667125037042 1
-0.107214230958021 1
0.38846001906471 1
0.846806847715875 0
0.173336591207168 1
0.0118194844048453 1
0.554737652373398 1
0.719270690206967 0
0.283824991941168 1
-0.13588412735597 1
-0.20628117114904 1
0.211339819560706 1
0.433946124733939 1
0.0188461379271734 1
-0.196385131455098 1
-0.308045245410046 1
0.368258082879989 1
0.414837756361898 1
0.131739234311371 1
0.273381646352313 1
0.269071035311406 1
-0.0567033787688527 1
0.270237635605514 1
-0.526126197780413 1
-0.282473622404936 1
0.286339448837526 1
-0.0369756341582141 1
0.126829075403246 1
0.685412369395177 1
0.458624813193481 1
0.160106974121357 1
0.597132807099028 0
0.595176503930699 0
0.348077965696159 1
0.335938904744125 1
-0.100618654029169 1
0.0319363358489039 1
0.388818456942295 1
0.284497823693444 1
0.410780193506179 1
0.0354593250058188 1
0.53810517579386 0
0.0889298855669404 1
-0.364372325913396 1
0.941469860914053 0
-0.226596127965357 1
-0.404636835375271 1
0.552742178164609 1
0.407311790461429 1
0.376128154202222 1
0.706640393485462 0
0.589898048533667 1
0.622379669212642 1
1.09710335494203 0
0.388346364956134 1
0.268942824513734 1
-0.629972590443066 1
0.541398367080549 1
0.320372945850167 1
0.350680712718992 1
0.38020768905769 1
0.0131074842731954 1
0.522269396312513 1
0.0180930453541502 1
0.520792640659478 1
-0.0011924389623879 1
0.0828917238103327 1
0.0492827485964517 1
-0.352923195351127 1
0.492086952291091 1
0.107153089304835 1
0.0536364602288504 1
0.384493915228046 1
0.381313513834946 1
0.501621809438563 1
-0.112760466679645 1
0.858681628459695 0
0.433833368598544 1
0.351198155724349 1
-0.355065826617589 1
0.702434305037707 0
0.380983214001955 1
0.280616057515694 1
0.282145647322029 1
0.654855685236739 0
0.668292725135362 0
0.199832728757357 1
-0.477617138661472 1
0.206103448230507 1
0.418783530344435 1
0.454875365166631 1
-0.0396202360813321 1
0.606463929560846 0
0.226321434770178 1
0.0279574576033159 1
0.00368447635889017 1
0.298518687482482 1
0.366772688253377 1
0.510309975941606 1
0.719378877661778 0
-0.231869046259522 1
1.11813568649593 0
0.46300152259852 1
0.861415038273908 0
0.604728435178978 1
0.291359743428997 1
-0.406912346273931 1
0.168802049690486 1
0.0309945096894983 1
0.313234408041151 1
0.198238194873707 1
-0.079234341333253 1
0.358940977014698 1
0.779362824505141 0
-0.200156198306179 1
0.465415101768584 1
0.79889110341421 0
0.231159547897067 1
0.326095530327111 1
0.388057655379038 1
0.469833719887372 1
0.449405538224583 1
0.148398201889396 1
0.021933745283256 1
0.411527855575884 1
0.138287942458972 1
-0.166466951706477 1
0.172624657291474 1
-0.0290286586855058 1
1.00446988717678 0
0.396291659463708 1
1.02476236663676 0
-0.228327791893852 1
-0.155646015864624 1
0.277985928238905 1
-0.449925016129929 1
1.12624475608587 0
0.218576807556564 1
0.556905736670002 1
0.252247086405232 1
0.523486777987804 1
0.0308157212071762 1
-0.683651857797161 1
0.171982263463483 1
-0.0969763477425653 1
0.308939808519204 1
0.256992843895743 1
0.244000009451178 1
1.05673991830218 0
0.326468011416646 1
0.582421760188858 1
0.207758494781938 1
-0.138366808086849 1
-0.294800314509882 1
0.341144123526555 1
0.576836480921966 1
0.488763042917285 1
-0.289579378289956 1
0.00788093640424532 1
0.250735476080734 1
0.296451794874865 1
-0.0868699451652524 1
0.450712244300433 1
0.609424024582265 0
0.418207887634897 1
0.210440801601614 1
0.214298699339018 1
-0.199305988847873 1
0.36421815652898 1
0.364816416527556 1
0.375205037156884 1
0.437033427755483 1
0.027015717123927 1
-0.439539765091312 1
0.552654013271376 1
-0.0338735563918444 1
0.713869307328517 0
0.240585155423946 1
0.39853195215828 1
0.279735313994976 1
0.73382246226523 0
0.934480831405575 0
0.794347767353924 0
-0.184183321912971 1
0.908252216182328 0
0.549682491073931 1
0.301918652287109 1
-0.248219218470796 1
-0.0206096890993576 1
0.612290178972804 0
0.932310828818124 0
0.365215568519531 1
-0.453033628339388 1
0.178345231429837 1
0.345691392251294 1
0.224719032037153 1
0.255822586756577 1
0.398020839569961 1
0.479532712057802 1
-0.0731122668720744 1
-0.561039916179645 1
0.538836588466318 0
0.58012451898087 0
0.0883221628669711 1
0.463748665887084 1
0.161884184797414 1
0.945204655108918 0
0.733885837898674 0
0.550939252796139 1
0.452886899936835 1
0.315878483620459 1
0.379110516315678 1
0.742321410672564 1
-0.0820519167116823 1
0.241048777404565 1
0.601735772628262 1
-0.130261132996299 1
-0.295789814794401 1
0.263858643440065 1
0.454232624021995 1
0.315592384224426 1
0.210387327509748 1
0.0391760011595042 1
0.363201509100499 1
-0.374265714295017 1
0.162524899215203 1
0.747884473142799 0
0.458145101742404 1
0.505724830194869 1
0.150527119580294 1
0.290293823464062 1
-0.195495067107705 1
0.668161875530465 1
0.884566752518779 0
0.435391250745586 1
0.166205734619602 1
0.210128795580212 1
-0.347516675002174 1
0.108589834729389 1
-0.213044306266236 1
0.0151003891867158 1
0.250887067104631 1
0.478075881632605 1
1.0241642741813 0
0.524238439176519 1
0.478759070096019 1
0.525608521444198 0
0.453047005098819 1
0.749269457720217 0
0.853682798976826 0
0.415731598697677 1
0.57267203636644 0
0.834122646299104 0
0.626617736230673 0
-0.0919786464243652 1
0.224965705363332 1
0.395330473231654 1
0.153021594477399 1
0.694595378963875 1
0.348677415802601 1
0.380976615068643 1
0.299650443947912 1
0.0988002175652822 1
0.384997335034923 1
-0.262819999820592 1
0.0663338316073645 1
0.333015779185411 1
0.312149998775355 1
0.310097229996215 1
-0.0676762598938197 1
0.219522412556892 1
0.0660090959675838 1
0.533974605527724 1
0.51174572479015 1
0.703097988415619 1
0.128302391229297 1
0.732597256891056 0
0.818298161767228 0
0.541029253914871 1
0.518350127445046 0
0.315689824980564 1
0.207583151295443 1
-0.387059634288651 1
0.00530260139485658 1
-0.0745994441721398 1
0.8228529343208 0
0.175511202537362 1
0.367531266093887 1
0.10942254920418 1
0.142228327043067 1
0.421985152717463 1
0.608610039477039 1
0.797293218230689 0
0.548778934457109 1
0.600324183962869 0
0.0352671635462593 1
0.605993681327389 0
-0.21241599624592 1
0.282514107019442 1
0.297965708443422 1
0.512804787825737 1
0.0635726182664116 1
-0.245395118539335 1
0.408437357947488 1
0.451771262995497 1
-0.113838706288715 1
0.478334075518844 1
-0.01042647205769 1
0.149742847184172 1
0.270086147522437 1
0.691839555709012 1
-0.194072558559339 1
-0.262869007142434 1
-0.366739882391139 1
0.666808413936791 0
0.453387324037792 1
-0.180253010811848 1
0.673446676138772 1
0.0666279051547689 1
0.0496345649223557 1
-0.129559720839421 1
0.217336045721122 1
-0.0307172228233104 1
-0.077336678867275 1
0.448233341433518 1
0.386955547505141 1
0.294081853488183 1
0.516824661935572 1
-0.391728145715878 1
0.273063066642908 1
0.279100676934836 1
0.161707256230451 1
0.747086991889836 0
0.523422165421305 1
1.11745984126452 0
0.471136101780298 1
0.20578483084884 1
0.314002554804421 1
0.311279280775963 1
0.460520653885379 1
0.627406031243076 1
0.858609835192576 0
0.505744880812869 1
0.602052778048779 1
0.216435946536559 1
0.650161472193914 0
-0.178116204360101 1
0.758295387130473 0
-0.20130002867961 1
0.378231119432032 1
-0.123641269133145 1
0.533581394533831 1
0.120814229417364 1
-0.0251188183385784 1
-0.818337110527067 1
0.591298142332683 1
0.272279623038848 1
0.39163561383161 1
0.733962724189365 1
0.250153254501093 1
1.14316062690075 0
-0.445999484328044 1
0.37901190249257 1
0.0852846862688146 1
0.15297702820298 1
0.98925726251724 0
0.763027822177473 0
0.765179306120421 1
0.0894402667120549 1
0.183233409026559 1
-0.200280611029985 1
0.129532003838163 1
0.68694828731762 0
0.445879611537519 1
0.461438131056759 1
0.371323818438986 1
0.918816788463883 0
-0.0857827901994392 1
0.859255848418355 0
0.426380195139081 1
0.203916721149678 1
1.10844500951119 0
0.323669660340761 1
-0.142583216473038 1
0.146323404064729 1
0.0569966737697784 1
0.113474555592629 1
0.70369016161415 0
0.583354941445124 0
0.729954273126408 1
0.369222846895072 1
0.36794868620987 1
0.637103063052352 1
0.495624322189355 1
0.200394153106096 1
0.183835883480112 1
-0.0539750595256402 1
0.340934972501955 1
-0.147135363729671 1
0.748027511396697 0
1.15846195334497 0
-0.105556775916321 1
0.543547526440488 1
0.276823902655682 1
-0.0527539676586102 1
-0.515678910333852 1
0.23549693725851 1
0.126819775307483 1
0.0607664858705474 1
0.732687913216795 0
0.141466631764516 1
0.0457080768938393 1
0.176912943878532 1
0.865649264981863 0
-0.25478043890132 1
0.487986370814019 1
-0.15814421931195 1
0.58496946310622 1
0.289311450054339 1
0.916473153182576 0
0.193502345653884 1
0.868456068170039 0
0.367247086548488 1
0.208745309341039 1
0.591746441783498 1
0.804778504377942 0
0.204994999971854 1
0.191736346948137 1
0.376784764553603 1
-0.505228832203801 1
0.0163583451984544 1
0.130271813778226 1
0.414667526751455 1
0.361247438321292 1
0.99401685715791 0
0.260352074824078 1
0.74804513023495 0
0.147342600820353 1
0.0554560803818801 1
0.250137365970813 1
-0.149363624948506 1
0.408247270103543 1
0.162396339918207 1
0.673421707775549 0
0.619308389605655 0
-0.139745909699531 1
0.316614746087939 1
0.212415516149688 1
0.226550435852908 1
0.310265187366236 1
-0.263910858878304 1
0.237486185210534 1
0.351988802628097 1
-0.171629614753107 1
0.585608490362824 1
0.347808390335539 1
0.766220994124151 0
0.0815981404846534 1
0.675599505079487 0
0.261118828966313 1
0.422004690225893 1
0.371089775434826 1
0.283357208167198 1
0.475227817070796 1
0.364083105577647 1
0.53169703568842 1
0.927615276990316 0
0.131554194918808 1
0.78482980099847 1
0.00315544564177626 1
-0.0447562504163735 1
0.559907383453647 1
0.354199174046199 1
-0.0120995200853604 1
0.824812115579437 0
0.860481747202368 0
0.849447595832656 0
0.521502891986762 1
-0.0753404439928332 1
0.385551657777732 1
0.363548713484157 1
0.322984716360779 1
-0.167972655594642 1
0.686743167675481 1
0.899096932456091 0
0.71825744679635 1
0.00186332261298916 1
-0.0872560255422355 1
0.978739945252844 0
0.521389335519397 1
0.62046854951344 0
0.41252450695368 1
0.382752011360508 1
0.114631760271852 1
0.303035685212897 1
0.288674701756313 1
0.813942715282069 0
0.000344373567794695 1
-0.157739193434211 1
0.0705216806071397 1
0.0660087503319747 1
0.0263284489945972 1
0.197514612875833 1
0.074680651732435 1
0.850125082740895 0
0.460715188910995 1
0.638517353469674 0
0.376638202417755 1
-0.100929919212813 1
0.56289968259269 1
0.664047202771412 0
-0.190917343215631 1
0.131120775537538 1
-0.271240595258295 1
0.371651440061694 1
0.338307702084231 1
0.0365599473893149 1
0.236934172067609 1
0.0726057330059903 1
0.216296035258792 1
0.359606265438107 1
0.0380539344155471 1
1.1207462004522 0
0.296290344114927 1
0.0737040697233596 1
0.599566665657528 0
0.458900329365656 1
0.0626725195565694 1
1.04723902892809 0
0.431687973125325 1
0.236596907142046 1
-0.262174193532766 1
0.25777932633994 1
-0.708385952880173 1
0.726858301163876 0
0.47010684359658 1
0.265444651177551 1
0.651390226326093 0
0.27591343138307 1
0.349358701567424 1
0.510048658704307 1
0.402354784171904 1
1.07036146696974 0
0.379250832143104 1
0.200495985864369 1
0.595559066874427 1
0.348626563317774 1
0.352192330735204 1
0.349718790430637 1
0.488393704014856 1
0.189006085756385 1
0.385408280396392 1
0.587466665486616 0
0.46915700459143 1
0.415209322009187 1
0.625457786842554 1
0.733040069616522 0
0.130462889672771 1
0.243037099135145 1
0.66420319820323 1
0.193566228795328 1
0.375266488290088 1
-0.947613725681349 1
0.332022385313516 1
0.589481922071698 1
0.559694273496939 1
0.422580967548827 1
-0.0654589440576854 1
0.12063891900562 1
0.323227655593332 1
-0.0636746124061209 1
0.439537637689982 1
-0.306620555593452 1
0.519545463026493 1
0.503066269929529 1
-0.131071236371601 1
0.392506310310204 1
0.359359425056137 1
0.720203246997322 0
0.13263128432678 1
0.549230204477161 1
0.302642843271664 1
0.470920670974984 1
0.199054705919188 1
0.59180273430112 0
0.984027281112433 1
0.892085349735907 1
0.883217762245282 0
0.495318842236717 1
0.369582661133076 1
-0.126765475259954 1
0.087430075989529 1
0.902115938663851 0
0.365747225496334 1
-0.307712065520168 1
0.00166175972878876 1
-0.249546324729497 1
-0.552338958520239 1
0.354835344755817 1
-0.228433120288605 1
0.159265921418393 1
0.227677476748345 1
0.337933240401337 1
0.143552639661026 1
-0.171067059746154 1
0.44404804481126 1
0.409678766652755 1
0.182293685038876 1
0.644130014823803 1
0.62133664530547 0
0.526632352691342 1
0.743559908227293 0
-0.346736914175713 1
0.771724722057013 1
0.648968536300042 0
0.380275641073958 1
0.306507734297234 1
0.208066903881653 1
0.184465975155833 1
0.0779509278747565 1
0.857073640359095 0
0.456402098008678 1
0.00242841908029287 1
0.234671843689732 1
0.848379198988853 1
0.398761117458691 1
0.366611350538042 1
-0.0706668482929732 1
0.223495035522791 1
1.25029238152625 0
-0.0138641263519335 1
0.599575619120923 1
0.589531874613934 1
-0.0833589423319996 1
0.228565098335282 1
0.533870605637519 1
0.294077466426638 1
0.128819698441294 1
0.404843748055993 1
0.720181758030536 0
0.257123127397383 1
0.958359885707734 0
0.0837023357880184 1
0.393115784837358 1
-0.923334658931358 1
0.0659909406530329 1
0.46505623108778 1
0.0645249515437166 1
0.472731871823652 1
0.0922444124175967 1
0.0517055876392426 1
0.195317626087827 1
-0.210738701726902 1
0.281454450394607 1
0.126631548049334 1
-0.406483567515666 1
-0.132953985236715 1
0.750965867121216 0
0.364838590605987 1
0.0524725573286835 1
0.0346504416888176 1
0.513826155508666 1
0.0337068297332816 1
0.230587678813744 1
-0.140457481048131 1
0.729739897565531 1
0.794425464809546 0
-0.404567118352992 1
-0.0747350767758585 1
-0.857070327251632 1
-0.112458378848613 1
-0.0974490069188615 1
0.199907702568433 1
0.603640652594502 1
0.579451801620494 1
0.449203751603902 1
0.877805727773924 1
-0.244905902330774 1
0.721847644757605 1
0.482691364207648 1
0.727532293625897 0
0.213466151529694 1
0.0163378649868557 1
0.809070416432906 1
-0.387579802972161 1
0.404340009568065 1
0.293941874470394 1
0.566158014777811 1
0.501910403464872 1
0.366097723986484 1
-0.367367816093915 1
0.284064974645748 1
0.448718292937145 1
-0.519914298232326 1
0.733397037772602 0
0.254302039979557 1
0.76047227349122 0
0.283620139324008 1
0.32782730890184 1
0.447901994964664 1
0.519564656914151 1
0.280617662129719 1
0.541463532566428 1
0.0149434961877933 1
0.842605049430179 0
0.560651043404258 1
-0.0112047396529413 1
0.13410324587235 1
0.129110407259254 1
0.268515460461378 1
-0.361253971997227 1
-0.385956067575326 1
-0.0552038140983493 1
-0.155980944538555 1
0.713657433472436 1
0.180430534318409 1
-0.0315943495727883 1
0.23105045981653 1
0.4546767031297 1
0.18946478447986 1
0.150701038244219 1
-0.000716621369095893 1
0.542744970197417 0
0.179427512282448 1
0.766078643966955 0
0.471696826454563 1
0.545523898282657 1
0.39984694393362 1
-0.583564743803006 1
0.809226775140013 0
0.127256865453419 1
0.53411651707872 1
0.306193676743788 1
0.617816576084055 1
0.571784328711769 1
0.337957213309526 1
-0.0197168171662421 1
-0.115613648721858 1
0.425601990508668 1
0.235871618544777 1
0.658914462434682 0
-0.177003159817418 1
0.434509026469657 1
0.634941103304249 0
0.379442435943359 1
0.863996327912962 0
0.417147695899096 1
-0.164316559982998 1
0.404526247825433 1
0.469527768092596 1
0.270126239578387 1
0.508537345571178 1
-0.0699781708615804 1
0.00447084074978081 1
0.701418863113201 0
0.173006410395344 1
0.236534508406927 1
0.0957853933332232 1
0.214955004858903 1
0.703553817266459 0
0.15166778276284 1
0.614220951956653 0
0.576383490927303 0
0.431107682068288 1
0.610955858774948 1
0.367266256331916 1
-0.899099450617055 1
0.420086806572918 1
0.251699626015518 1
0.287873953773193 1
-0.0444505307937329 1
0.627007417885422 1
0.51050748380963 0
0.413965968613648 1
0.522861134504671 1
0.368809152042689 1
0.285344692230405 1
0.121249410275681 1
0.577290280894824 0
0.424036172799416 1
0.778265985859901 0
0.689959997717589 0
0.771028988715269 0
0.549482860896144 1
0.850249112144374 0
0.657880858065474 0
0.556499090487729 1
0.120331988215633 1
0.733310896155866 0
-0.787418229825655 1
0.320099505108397 1
-0.37542908270501 1
0.541346350541826 1
0.445199951875914 1
0.158555509858733 1
0.0488260603611762 1
0.180827353723051 1
0.122723557089564 1
0.216959773861919 1
0.615297616049079 1
0.524278156412157 1
-0.0830590488340347 1
0.0425746489557042 1
0.316726294378945 1
0.553654617137809 1
0.255751941564786 1
-0.420536048228053 1
0.298597475847826 1
0.114882934374014 1
0.271809858451372 1
0.61922549232291 0
0.314633064086415 1
0.515158566161046 1
0.182669726013677 1
0.39596548080756 1
-0.10091625870053 1
0.308367567231858 1
0.0051147724194089 1
-0.98796199243129 1
0.467835383935397 1
0.273445546640879 1
0.354465315439546 1
0.620129787015819 1
0.17449543490618 1
0.958037576738099 0
0.0603474258490104 1
0.410229403448028 1
0.944161857417577 0
0.621579366730054 1
0.592521232406865 0
0.135135769025061 1
0.786118158531584 0
0.858905418598689 1
0.309613289417161 1
0.16971634296206 1
0.311347563826385 1
-0.20621164057194 1
0.554256226008621 1
0.549626918239846 1
0.616826266319259 1
0.106764162053629 1
-0.220006403960515 1
-0.136776705018647 1
0.450418179072489 1
0.354734308803665 1
0.58944521690604 1
1.12927716081617 0
0.0460356725610787 1
-0.337431714191302 1
-0.00785114566989033 1
0.212482353996954 1
0.390399855847004 1
0.152796180894281 1
0.422760624608508 1
-0.175245041927354 1
0.00994955113298214 1
0.352494306212961 1
-0.0145369645505381 1
-0.258853803077016 1
0.499984319725043 1
0.63424037097309 0
0.065334108579517 1
-0.210511845629012 1
0.248583389837589 1
0.583027447820407 1
0.204868398465337 1
0.462544396208307 1
0.111051325203607 1
-0.289531079438004 1
0.264235772157709 1
0.414128363073414 1
0.455264904617348 1
0.17751562428405 1
0.914397894763979 0
0.761127517050991 1
0.533513581168403 1
0.164142592792435 1
1.04372548473025 0
0.211313166672313 1
0.449520521354569 1
0.335496652015163 1
0.44593632204649 1
0.251813906604825 1
-0.154645308081149 1
0.0392813061443081 1
-0.16891188777614 1
0.39310749938515 1
-0.188115937810601 1
-0.632570690180198 1
0.273288132328241 1
0.17692804238993 1
0.527331192526022 1
-0.008580422839972 1
0.205344700410434 1
1.01749536450156 0
0.948417402342563 0
0.346360891450329 1
0.689063937124939 0
0.429237975405575 1
-0.166836332491462 1
0.491634506469257 1
0.304554710926486 1
-0.178234280298373 1
-0.347648238382951 1
0.547728880431858 1
0.599589131716347 0
-0.49015897945648 1
-0.273357495883961 1
0.463345325343779 1
0.430137034405437 1
0.574128807266654 1
0.0610849147543597 1
0.594567039115585 0
0.588401261723755 1
-0.055597517459883 1
0.269040657244638 1
0.56112326045422 1
0.288608384654968 1
0.168747889704939 1
0.014254537469067 1
0.0453753943256379 1
0.438146161373471 1
0.558235569849854 1
0.351254151901273 1
-0.232216414737438 1
0.0417198934847315 1
0.139474779062755 1
0.304598970012846 1
0.1629255891961 1
0.117050479807313 1
0.730630744958257 1
0.43961797130826 1
0.619922783207033 0
0.540683959667804 0
0.387979492841938 1
-0.145251743129928 1
-0.156817498331002 1
0.379535281156032 1
0.75482599645315 1
-0.138522923460454 1
0.241893863846365 1
0.374832440147246 1
-0.0766362249266077 1
0.23910943425089 1
0.42116268673241 1
0.236953960481897 1
0.871677583853391 0
0.618934623829658 0
0.378869906204224 1
0.234339731726398 1
0.342803475486418 1
0.48505847180722 1
0.465364594126296 1
-0.0295426955093544 1
0.0796837378771491 1
0.426767581522561 1
-0.0311811074073624 1
-0.751904944374908 1
0.231759290013903 1
-0.16932742953349 1
0.830506504586056 0
0.372292330198175 1
0.35001423688994 1
0.494076448093933 1
0.178914431833163 1
-0.125157141479793 1
0.0825859481752353 1
0.150009934031856 1
0.527611093787367 1
0.143758192071857 1
0.38476934343867 1
0.862020963713962 0
0.131916734022331 1
0.820552139681017 0
0.172942092059143 1
0.614178140863423 1
0.363575695355341 1
0.405269413429335 1
0.783432080351745 0
0.668249631051736 1
0.391017616427048 1
0.545763078430935 0
-0.589206795110935 1
0.177489193333525 1
0.29189296129246 1
0.147708022392429 1
0.166102265827157 1
-0.0375454794572922 1
-0.000608905108682348 1
1.19962183229904 0
0.802116455256914 1
0.593233194992826 0
0.658979668194687 1
0.372695712209302 1
-0.0071464402292036 1
0.136650674371421 1
0.697098649199351 0
0.683470673100529 0
0.190643595893746 1
0.209836323316647 1
0.232427348834822 1
0.983500302302691 0
0.45830020087843 1
0.549374220190114 1
0.70229289061648 1
0.542777468137259 1
0.0881192646943058 1
0.0920359573478865 1
0.506131833013686 1
0.126277443822871 1
-0.0332652940331238 1
0.993423294839559 0
0.440870167558244 1
0.470118565547676 1
0.484804644627615 1
0.00467342068074246 1
0.180293895710005 1
-0.0945160479694945 1
0.0821729976460813 1
-0.100277439977524 1
-0.449374482264137 1
0.401648479510988 1
0.357602859413896 1
0.342162405419151 1
0.909729286854966 0
0.417971870960538 1
0.0638160223127039 1
0.0247811652919777 1
0.0769002898956652 1
0.119750584137705 1
0.754242560941536 0
-0.0220813528325441 1
-0.40128274275346 1
0.133610358558777 1
0.109604780259106 1
0.0096782824509497 1
0.799519689173791 0
-0.0746321583118712 1
-0.122133255156802 1
0.906791695073293 0
0.831994364908226 0
0.405932242043059 1
0.911714848760382 0
-1.0661025884828 1
-0.156745321975049 1
0.412723839766023 1
0.722080164026758 1
0.455500011096457 1
0.890647723856044 0
-0.275133729829951 1
-0.0219263267387285 1
0.601437542566353 1
0.192193736457752 1
-0.802873873612526 1
0.509591239653544 1
0.607876721835087 1
0.576993564446541 1
0.325983714632857 1
0.231035112956604 1
0.60373298565904 1
0.542879484193835 0
0.66675032921768 1
0.0356058979815585 1
0.254751971156016 1
0.329845518180467 1
0.0116328788899234 1
0.0410387764395256 1
0.849090638153925 0
0.580583100589305 1
0.180712569989429 1
-0.211330378079577 1
0.366297011964279 1
0.587872718887633 1
0.413733337537552 1
0.774398263441525 1
0.0384964919378951 1
-0.0262911311589789 1
0.453708082419839 1
0.729765048043118 0
-0.00857535043824986 1
0.775390512824969 0
0.895278621544935 0
0.310920259429083 1
0.00235895065345869 1
0.390252759270069 1
0.675531959250387 0
0.231221300137125 1
0.505822462419669 1
0.715118405783153 1
-0.344830704156879 1
1.01970974296984 0
0.12371925583077 1
0.907889407912976 0
0.234586406725752 1
1.00634977974907 0
0.52247580464377 1
0.30767012482149 1
0.155769440820595 1
0.17847848429278 1
0.461697843912771 1
0.387314372683991 1
-0.0528742062477408 1
-0.0134499153713387 1
0.120750954735343 1
0.162407877641417 1
0.347627115391594 1
0.532069180700729 1
0.018162756187088 1
0.158515047344641 1
0.70196206115276 1
0.8776572322045 0
0.773837998021508 0
0.213657180894428 1
0.845550587299569 1
0.576578886963464 1
0.641559026066756 0
0.0236571006406213 1
-0.0442174197917396 1
-0.0593958682089266 1
0.0360080314028941 1
-0.015037429646158 1
0.352924143924859 1
0.405019552781623 1
-0.215667866012177 1
0.539840562629944 1
0.667883468617053 0
0.835214601563254 0
0.0836301394567477 1
0.37728633178184 1
0.391589884075414 1
-0.0214972064869619 1
0.484322656364541 1
0.488053781854054 1
-0.328341467438822 1
-0.100438383008601 1
0.321125076945073 1
0.401942066104198 1
-0.279693951415284 1
0.491813800367757 1
0.644735158943024 0
0.560247880543864 0
0.0660017558846919 1
0.139085152719006 1
0.516766025696699 1
0.279050112897569 1
0.490953528103824 1
0.250139416485858 1
-0.460185173756298 1
0.238471010439126 1
-0.0710262070955762 1
0.774875452834845 0
0.139621365433226 1
0.209344772113594 1
0.281086283914145 1
0.129819903522681 1
0.150869081935699 1
0.446717917559192 1
-0.448243624386214 1
0.573255981729487 1
0.627713074325195 0
-0.270352031285026 1
0.46443681512844 1
-0.205242156226623 1
-0.401110953681422 1
0.206544851229445 1
0.618904238598452 0
-0.224611326011237 1
0.147027466316776 1
0.492384951030402 1
0.102771155093547 1
0.15619208504019 1
0.533435078814242 1
0.504197954412467 1
0.102671072098969 1
0.438889765342689 1
0.140469191543688 1
-0.458029184846489 1
0.233120925320197 1
1.01871101874051 0
0.0133454662587035 1
-0.000406128054130012 1
-0.36104837418952 1
0.316721871251182 1
0.929045917890568 1
0.0658807649782666 1
0.456748599997521 1
0.516587707245757 1
-0.426949442013064 1
0.508884685444449 1
-0.0670357347617625 1
0.628820819997031 1
0.787277746556827 0
0.186720209418451 1
0.306314623135737 1
0.665580010435848 0
0.480720378067612 1
0.422805818099681 1
0.0236917098580833 1
0.380096198202657 1
0.319924942372174 1
0.0171345491550215 1
0.459961032994696 1
0.392142919431871 1
0.599024443004862 0
0.450552763333628 1
0.0498817326487858 1
0.45980551916848 1
0.183224068877125 1
0.60433379895265 0
0.628035513093765 0
0.729675971730736 1
0.469563971600442 1
0.00338915142282184 1
0.859840438321968 1
0.522118171836519 1
0.309872229248289 1
-0.199786512193811 1
-0.00189906859121017 1
-0.0483881148367969 1
0.368712573269796 1
0.654589474547422 1
0.46247666606029 1
1.17210925238358 0
0.112408877506615 1
0.263073497664424 1
0.675905327027537 0
0.363113516780226 1
-0.035919286110564 1
-0.371532710688863 1
0.420662945821231 1
-0.256987104249208 1
0.331311747266455 1
0.576843508069138 0
0.603576597587805 0
0.490456873250867 1
0.613000262543952 1
0.347942775929081 1
0.712816335619747 0
0.216690555117241 1
0.0716366427555722 1
0.0165342546369401 1
0.422718044648417 1
0.278361186175465 1
0.303279474660912 1
0.680560311797401 1
-0.540118291327292 1
0.839292531396814 0
0.239354567977263 1
0.591273127552823 1
0.855173039706798 0
0.235243872219975 1
-0.626247485749777 1
0.131818656387044 1
-0.234089779614319 1
0.432673045991986 1
-0.157618620947305 1
0.286953432049458 1
0.651816342305005 1
-0.336630643457362 1
0.700522335555648 0
0.161911613665222 1
0.269467125510734 1
-0.189837907118527 1
0.450151830180661 1
0.364426697902416 1
-0.701295672265602 1
0.36490041800331 1
0.710311649199259 1
0.531952785962631 1
0.132455747889036 1
0.250595636090341 1
0.38842405724517 1
0.279792875602423 1
0.839330110446471 0
1.10075962610684 0
0.442006919487081 1
0.394744162332375 1
0.216970170279676 1
0.763296462965625 0
0.635517139812693 1
0.524410231642244 1
-0.0328243038598967 1
0.283368052759023 1
0.210758069257125 1
0.72498078189293 1
0.403074514260375 1
0.969813721628938 0
0.391987742119798 1
0.63957331422178 0
0.606496436082025 1
0.166175887174156 1
-0.357547081363506 1
-0.0416144646989034 1
1.06986474521798 0
0.104563490920442 1
0.159611430454991 1
-0.319996885237885 1
0.481387327238554 1
0.0432794329642303 1
0.495986977040399 1
0.872174669408333 0
0.340931432506775 1
0.0131932098250049 1
0.0942511253065057 1
0.0010494743992269 1
0.26207367335066 1
0.107216385755761 1
0.227237317782705 1
0.289900325532213 1
0.0346192613437788 1
0.742726589267007 0
0.460915040480069 1
0.776952740978206 0
0.156668118606383 1
0.390283932474145 1
0.550036431853833 0
0.51448488116846 1
-0.535452678643081 1
0.0109483675184314 1
0.35154516422572 1
-0.305292715663532 1
0.389353336966758 1
0.361821116370457 1
-0.112293029344976 1
0.202682323428556 1
0.809140822086202 0
0.117636047528953 1
0.115384730199173 1
0.76769088289248 0
0.545401441153859 1
0.507966677018726 1
0.315323801292079 1
0.269214683555479 1
0.00231021010834839 1
0.264841770906876 1
0.360810223227803 1
0.070911693491042 1
0.20616406550357 1
0.755275923003514 0
-0.150305306995067 1
0.369180666186275 1
0.0659618084759564 1
0.732434260947544 1
0.748234784749714 1
-0.0337349286796562 1
0.592063898167989 0
0.736725968407794 0
-0.0854275780018991 1
-0.117267189105512 1
-0.00235461685901284 1
0.431375266228296 1
0.125522196919522 1
0.378433213594307 1
0.732603003667964 1
0.614701716265946 1
0.259250447165907 1
0.503453369701026 1
0.592920336044238 1
0.606147494912099 1
0.459279058666845 1
0.678884125935244 0
-0.210465772091985 1
-0.127398573124209 1
0.440932347385981 1
0.7572974094887 1
0.045391418312913 1
0.564390371744192 0
0.300125102782429 1
0.441937090199087 1
0.443782524101414 1
0.0398317319666102 1
0.306050714728902 1
0.833352540600735 1
0.575693624342296 0
0.330178661164658 1
1.19434448373483 0
-0.292083866046402 1
-0.0744564189790548 1
0.445823347715787 1
0.318094977118225 1
0.409169568875618 1
0.0576721292487529 1
-0.0662094790289753 1
0.585021931152961 1
0.41618745611635 1
-0.0086006763954251 1
-0.444503269676332 1
0.337788495972416 1
0.132713998250587 1
0.567414366896036 1
0.711975821205894 0
0.731841257556032 1
0.117451121722505 1
0.71157571092619 0
0.669163049208478 1
0.907239859664485 0
0.864793580163222 0
0.195718222446907 1
-0.0191935589653315 1
0.0850678666678399 1
0.126365819238397 1
0.487551493499646 1
0.701663074419727 0
0.426662065670903 1
0.436114436084981 1
0.400786776987538 1
-0.587824030233281 1
-0.13994333715305 1
-0.182476102648448 1
-0.361172567007799 1
-0.484263715238808 1
0.321595611184041 1
0.503386496191024 1
0.461172056065496 1
0.345794243494426 1
0.0390881556396717 1
0.28329880188548 1
0.155341176594383 1
0.16852066409383 1
-0.172832120905378 1
0.628772741224509 1
0.189385651655903 1
-0.381810817002098 1
-0.0686161272839216 1
0.449122589290328 1
0.390625852613881 1
0.425149284543585 1
0.457728754970621 1
0.532829346232319 1
-0.0442351751444403 1
-0.0827759281692838 1
-0.0309516426631281 1
-0.121567124765438 1
0.654955765646262 0
0.436758583746128 1
0.0563527629845431 1
0.485912647631291 1
-0.0138049379393799 1
-0.139350277544376 1
0.573072265941934 0
-0.041628209687284 1
0.566009247885302 0
0.472184325630153 1
-0.341879629837003 1
0.251439598180794 1
-0.237833413433877 1
0.697485039340925 0
-0.11743901905185 1
0.481220834688392 1
1.29660787483589 0
-0.534637488401446 1
0.319802425989866 1
0.29816860199694 1
0.0650958943943319 1
0.354599784695201 1
0.523069263085995 1
0.184106578277526 1
0.376261099613241 1
0.38976422254764 1
0.498262061308855 1
0.139400635196174 1
0.443655942080742 1
0.331481591733854 1
0.106079173050895 1
0.135290485309993 1
0.20970874853342 1
0.806743578610944 0
0.179277580128293 1
-0.446597112600001 1
1.02032693572068 0
0.159981580549124 1
0.101175140344888 1
0.84646906517392 0
0.418806713676882 1
-0.0348845979018253 1
-0.271623819027952 1
-0.0634293076113402 1
0.101038163103164 1
0.254580813166079 1
-0.184721084006167 1
0.358965598948272 1
0.780022958145574 0
0.00913794094628055 1
0.227163045656558 1
0.0663491564882255 1
0.253013695830955 1
0.0447647894331866 1
0.51886657578633 1
0.833423668612078 0
0.775272984326791 0
0.381158571160676 1
0.280263596101004 1
0.376261132131974 1
0.721959625840707 0
0.0636501700977336 1
0.793853397423181 0
0.000361469784268015 1
0.863065582198399 0
0.619618265111803 1
0.72205577321103 0
-0.109049897763054 1
0.179406444087371 1
0.366820182850811 1
0.301485410942868 1
0.184664007967673 1
0.196615026182282 1
0.461779661768959 1
0.597194209619136 1
0.805437942182504 0
0.218026810893294 1
0.461807898378215 1
0.875948225233182 0
0.126911270701731 1
-0.305949899102208 1
0.31372957412293 1
0.567008562756084 0
-0.471744006007556 1
0.261646769055672 1
-0.0329202490734595 1
0.449483535298519 1
0.464563775847319 1
0.887476096345189 0
0.695600721843213 0
0.190360157293715 1
0.706642841794492 0
-0.0328177551545716 1
0.273476494045562 1
0.456150952735409 1
-0.568267122319682 1
0.337719780212738 1
0.223714125069733 1
0.361141769017645 1
0.33730539162288 1
0.0263101217941025 1
0.823590122695267 0
0.341572456463517 1
0.410479220813034 1
0.332458347281021 1
1.11900186531664 0
0.582333690771763 1
0.842018511668292 0
0.130770367551514 1
0.345534940592765 1
0.557184274298245 0
-0.11530816401372 1
0.372152983906052 1
0.904621198648472 0
0.301436161955397 1
0.605477079185384 0
0.260423872612059 1
0.0512146769708355 1
0.491909689514041 1
0.376910843314897 1
0.446504480085992 1
0.304673984071018 1
0.649105961225686 1
0.19828291365703 1
0.602313092180357 1
-0.582820121462721 1
0.677025167715403 0
0.45420184304455 1
-0.173154889023839 1
-0.392786477517406 1
0.560515040441963 1
0.614635017594204 0
0.0189184215638036 1
0.687545044656054 1
0.0647233280166977 1
0.285094770744961 1
-0.35816262873879 1
0.573077635417665 0
0.250928879127608 1
-0.0174306710217099 1
0.513665072124964 1
0.0980042563857585 1
0.484498921853558 1
0.227296606374027 1
0.52792835962431 1
0.209261555104039 1
0.19632501571033 1
0.440089028740954 1
0.629653603855235 0
0.561310979741778 1
0.264988709797294 1
-0.238989806570278 1
-0.0829323156902477 1
0.0876162797378722 1
-0.261754453560932 1
0.648537267747607 1
0.320624738689592 1
0.0446003117886251 1
0.289672462193379 1
-0.225249352110933 1
0.0652809023308055 1
0.270595871682263 1
0.311628485495973 1
0.455164754945766 1
0.519821849977691 1
0.452397747782682 1
0.135785341235629 1
0.731238579767208 0
0.153427310177129 1
-0.236337337848579 1
-0.225120628957198 1
0.533814962906231 1
0.208284400845214 1
0.162619338116388 1
0.339374530232807 1
0.172415028007507 1
-0.0197331200039604 1
0.604436616750763 1
0.46021442395771 1
0.699421589704119 0
0.59936471878397 0
0.62212621890199 0
0.418731658124882 1
-0.024264393139825 1
0.452897836281103 1
0.220339704436135 1
0.112908943222192 1
0.248041302984372 1
-0.589081670492618 1
0.381019907199468 1
0.480253221395171 1
0.274779984738613 1
-0.266289060262749 1
-0.0512299195670696 1
0.130032284430852 1
0.97478728429457 0
0.0263116229312219 1
-0.36685490073843 1
0.889648301138346 0
0.438998280862446 1
0.230361311387255 1
0.474962960206227 1
0.0102833647651525 1
0.639211788533961 0
0.375915940179793 1
-0.0804495123108636 1
0.507638991383022 1
0.644781072904782 1
0.406845273419664 1
-0.413262288162617 1
0.439268855368361 1
0.394564778609944 1
0.59808856753663 1
0.218650606218992 1
-0.407928450913317 1
0.0621513221681123 1
-0.119467374879407 1
0.331732449122852 1
0.297214131706737 1
0.463226119345249 1
0.359343090571194 1
0.339210719789558 1
0.267951570739905 1
0.241114615961778 1
-0.172870080816385 1
0.649784754135404 1
0.823845033437363 0
0.218321893594556 1
-0.2086859928439 1
0.572253321105864 1
0.344415612494836 1
0.480109825680599 1
0.0535353209706472 1
0.493168309453322 1
0.558326297760917 1
0.466855846426125 1
-0.154094143286464 1
-0.289209242002717 1
0.509570469479627 1
-0.378764464903317 1
0.338785365465685 1
-0.19619179772595 1
0.175280283047343 1
0.346155234430297 1
0.061955238009685 1
0.172351909808819 1
0.662952853282236 0
-0.286129393139322 1
-0.157943100986254 1
0.291040140447019 1
0.638623387542785 1
0.621751432853938 1
0.970801105416666 0
-0.199976510213894 1
0.799928857209956 1
0.522086460980054 1
0.00543192283500842 1
0.751163536000877 0
-0.297346592013237 1
0.305593806337027 1
0.296522296603214 1
0.296561017495108 1
0.617338269494115 0
0.0868171199461233 1
0.117605289197313 1
0.967848179404735 0
0.144337581373453 1
0.214540730652852 1
-0.136401406900568 1
0.118385934451242 1
-0.103490964017227 1
-0.182823313376639 1
0.525057082960143 1
0.399399965127146 1
0.0389358896114557 1
0.0638485252945222 1
0.18920199487898 1
0.781803320988733 0
0.397929805999156 1
0.503911330001276 1
0.547996930466093 1
0.193483437416763 1
0.600143158856179 1
0.0983453114449923 1
0.632470490097925 0
0.334968782708794 1
0.117424254140871 1
0.381801274630882 1
0.806859677518292 0
0.375536877216204 1
0.0988679512768563 1
0.469812299610635 1
0.327413789548165 1
0.325417295325654 1
0.368326596001429 1
-0.784356399725756 1
0.388303987365772 1
-0.242075094627645 1
0.583583217110886 0
0.10395517716959 1
0.307225626607073 1
0.362243854917424 1
0.702563804949136 1
0.0910360486186212 1
0.419065565199569 1
0.224270239628588 1
0.790542734981846 1
0.49937465006289 0
0.486487172271376 1
0.653109169536159 0
0.0946874927937924 1
0.0404127886084696 1
0.466066073492248 1
0.365971086587868 1
0.529626299110683 1
-0.351824371614124 1
0.405285111826701 1
1.06768186219824 0
0.433583163449468 1
0.444375218302371 1
0.106583987599622 1
0.491039488277366 1
-0.578821031956944 1
0.144759265897372 1
0.154453632751744 1
-0.157422266675691 1
-0.21063033764645 1
-0.390314188858553 1
-0.287221726595443 1
0.0495692418298629 1
0.388564877142937 1
0.202023813984148 1
0.106543615499277 1
0.413520022306901 1
0.545658860871106 0
0.327109229593643 1
0.251267723759057 1
0.535813477900829 1
0.303032886430535 1
0.270520161802161 1
0.00669101984433436 1
0.315838298979163 1
0.0954347437963673 1
0.4033393324409 1
0.26586373587077 1
0.947358577874216 1
0.0486290715979077 1
0.710980666063011 0
0.56969830505686 1
0.730149679229989 1
0.573682721685746 1
0.117041054376192 1
0.304919777974764 1
0.581253302420635 1
0.200557102401444 1
0.202744640862167 1
0.703383733180915 0
0.522624270290249 0
-0.119605477139093 1
0.35281188244708 1
0.620872452036076 1
0.41079300428505 1
-0.282266006893475 1
0.0845163395583964 1
0.471943175743707 1
-0.234173810067275 1
0.602285237284566 0
-0.339187750618406 1
0.662331971725492 0
0.48211431818675 1
0.053645154883826 1
0.57917789784146 1
0.463122322804482 1
-0.291821241469465 1
0.487664107903669 1
0.474041120039123 1
0.522844140960297 1
0.444702845864584 1
0.729993424168727 0
1.12990054500705 0
0.641017027184174 0
0.216982143742401 1
0.567743903040771 1
0.768757248246635 0
0.602928673281848 0
0.312838356208136 1
0.410480339183036 1
0.271815319250287 1
-0.0379809903110158 1
-0.0915676483946591 1
0.497312358820196 1
0.756470591134451 0
0.891577453151643 0
0.38906323381741 1
0.0778276208037555 1
0.29439114283756 1
0.0865995000867431 1
0.38737949057135 1
0.852162703764758 0
0.031706093054728 1
-0.209120473145415 1
0.523709591144516 0
0.506816938609957 1
0.120956554486033 1
0.50043334231006 1
-0.121399449519893 1
0.342321549358691 1
0.747106375039991 0
-0.568987290538488 1
-0.469708469362605 1
0.520704545607722 1
0.135981136597308 1
0.189163479089446 1
0.480668721137244 1
0.681244895229008 1
-0.202609916562732 1
-0.34254439431483 1
0.0703957201711776 1
0.714398244949898 0
1.00694313751265 0
0.377435462261965 1
0.229303704266624 1
-0.214106155941088 1
-0.303952196424828 1
-0.4233002319263 1
0.273474464964801 1
0.631779615449954 0
0.397271821359787 1
0.455107072178955 1
0.670752209235615 0
0.504758965470947 1
0.0952136210388688 1
0.470464780923319 1
0.330545671061208 1
0.282054145981674 1
0.724775239662584 0
0.427655383488983 1
0.125282942219803 1
1.19430813668963 0
0.0901804921289112 1
0.32595171986881 1
0.333077758729154 1
0.701445763558037 1
0.859894488813729 0
-0.0478781137760344 1
0.371323795475135 1
0.438054149043729 1
0.148146608419495 1
0.750349344579591 1
0.176820427867594 1
0.973963749875716 0
1.10773500869497 0
0.0659089913049246 1
0.352931084712457 1
0.352262484190174 1
0.127718792090979 1
0.754956393945508 1
0.0922000426239948 1
0.0827129481872093 1
0.121506309587231 1
0.666959268817121 0
0.271378361826448 1
0.596386341661747 1
0.468483083470282 1
0.302693530468498 1
0.180821468329107 1
0.348254110930466 1
0.644048486006286 0
-0.506373365285436 1
0.34898345732556 1
0.324950883496013 1
0.198636064636759 1
0.206626190675836 1
0.0974372585399617 1
0.467274060457493 1
0.46280542892952 1
0.571252002176582 1
0.35480407929257 1
0.664222723757389 0
0.666196093529132 0
0.613426103706666 0
0.436765388208948 1
0.163615891624478 1
-0.392626994308617 1
0.203763008066218 1
-0.207657815670861 1
-0.210327650401517 1
0.56656023885457 0
-0.137198304197881 1
0.339353886402019 1
0.215422195261048 1
0.459845932142254 1
1.30111561094842 0
0.197577910435401 1
-0.252344131649703 1
0.698580034830877 0
0.197752562226693 1
0.665477360426099 1
-0.0332489375824227 1
0.442074827150645 1
0.216208554211957 1
0.0220903058997495 1
0.553963549372132 1
0.373627400007261 1
0.192112597579233 1
0.0456679010652845 1
-0.0380128104259192 1
0.426684399628614 1
-0.00855799955264508 1
0.220082318722614 1
0.471886749708665 1
0.187007807310656 1
-0.333474787973529 1
0.603239394909215 0
0.301192696360511 1
0.202911128199504 1
0.378094107503534 1
0.360990545851761 1
0.444555763009188 1
0.306195446048809 1
-0.0192630777694247 1
0.261801179768942 1
0.371378658093732 1
0.424479899029089 1
0.216980445175587 1
-0.20668057696522 1
0.150059953783547 1
0.0206999671792651 1
0.905193072199865 0
0.650306198025333 0
0.114172593824397 1
0.39842174768912 1
0.394718629384806 1
0.308898087301583 1
0.406189868669653 1
0.163477147738173 1
0.248394834354846 1
0.813650792184518 1
1.34908266988417 0
-0.00735673527788812 1
0.066273319206739 1
0.444083872275027 1
0.644530075310107 0
0.188798873053463 1
0.029220356087393 1
0.313138403501828 1
0.216966171545644 1
0.253623181862201 1
0.263011890719405 1
0.161005717186051 1
-0.340094699250518 1
0.0940488486184975 1
0.476595812729833 1
0.395330642761619 1
0.89685533112095 0
0.0442729536644626 1
-0.0298511758873172 1
0.611232984211992 1
0.951387760900226 0
0.829503033802091 0
0.229996883048338 1
0.329247017598526 1
0.852851697082096 1
-0.0522598084228214 1
0.138947133268532 1
0.221379419527689 1
0.233385671043594 1
0.340294046474409 1
0.436107115210325 1
0.420090455106462 1
0.575928793006249 0
0.133383968358881 1
0.423301532695677 1
0.737011684887423 1
0.0427163418075186 1
0.540922472732626 1
0.368169420244861 1
0.0789281359914254 1
0.13498538873633 1
0.557858260352101 1
0.499662849851971 1
0.197691084844251 1
0.281135507549595 1
0.37848614757161 1
0.139850359312348 1
-0.00523650254108489 1
0.646382311072258 0
0.866963976350893 0
-0.328455467566673 1
0.123914288114113 1
-0.013320482043448 1
0.475114564055673 1
0.627327094721672 1
0.349655001247465 1
-0.158499276225403 1
0.508297891164378 1
-0.0843510511803812 1
-0.0523034047548668 1
0.414479547854785 1
0.482683736643869 1
-0.161454483407282 1
0.409108849603559 1
-0.462190392124965 1
0.597272075741173 1
-0.126675689910646 1
1.13055534082398 0
-0.627100083522505 1
0.343704833067631 1
-0.10271143256772 1
0.388475414477154 1
0.792427981326939 0
-0.0400042800361676 1
0.0609248265580308 1
0.0711843017286292 1
0.179271811985561 1
0.551396097511013 1
0.449959264968025 1
0.223751524722709 1
0.443164375017618 1
0.254524260155861 1
0.146583244373263 1
0.388321579781172 1
0.154632184695247 1
-0.218159556231549 1
0.584743213172605 1
0.510831749418366 1
0.206875309953478 1
-0.2520382980972 1
0.190761367063424 1
0.440364447497164 1
-0.0304176618805757 1
0.461533164710955 1
0.621254240491334 0
0.548196197561657 1
-0.112420919156904 1
0.442221732758575 1
0.775412947422175 0
-0.163830856223206 1
0.35682995148273 1
0.25271172786197 1
0.731972476659966 0
0.137802791967837 1
0.705002097825243 0
0.774135958208723 0
0.294978355376481 1
-0.167614624354877 1
-0.169973312119385 1
0.317366443288529 1
-0.207318595744168 1
0.618335463821344 1
0.474370547434178 1
0.410549341208966 1
0.421494474447846 1
-0.286118066236687 1
0.544504392686653 1
-0.257445722122119 1
0.420376843281691 1
0.495146416524325 0
0.3154255250043 1
0.739082475733508 0
0.441942074659675 1
0.203931187075063 1
0.320408573599884 1
0.583161853268523 1
-0.20683098302754 1
0.143441509713113 1
0.0453580336731984 1
-0.174236199300331 1
0.486425575592917 1
0.33348563206377 1
1.45513982359775 0
-0.465271035079021 1
0.96544069688433 0
0.094285896574546 1
-0.495348599534466 1
-0.0378296716435345 1
0.248269722277094 1
-0.10511933122021 1
0.988497756483883 0
1.24690979529142 0
0.332989791294473 1
0.590276930829069 1
0.829108130394181 1
0.765689209986601 0
0.901346767888353 0
0.564453627981995 1
0.591227262646697 1
0.0731494153341124 1
0.760664227305074 0
-0.0835060058109514 1
-0.0178058763186625 1
0.638440943513821 0
0.0898387607035819 1
-0.274184305975877 1
0.177043667147175 1
0.273320647698838 1
0.645628846558311 0
0.234880677072701 1
-0.0377428977692209 1
-0.680466083046918 1
0.20219712002528 1
-0.276646678646675 1
0.167207303638759 1
0.688622281275756 1
-0.0920699767209355 1
0.954804330663613 0
0.718894024959778 0
0.689692090747703 0
0.666798331237406 0
0.63297606140804 0
0.546422747865514 1
0.461246345526367 1
0.604038375373557 1
0.415217492073189 1
0.32126775346124 1
0.313996848584036 1
0.356476822309871 1
-0.0374518777677665 1
1.06242421595002 0
0.284278853787124 1
0.609510671035074 1
0.478075427659922 1
-0.870953034015383 1
0.972887735036588 0
0.726790036639064 1
0.718284570046989 0
0.0649118023467908 1
0.54957518632838 1
0.428945645008906 1
-0.149913835805645 1
-0.145748794251139 1
0.347761821044979 1
1.03576613104152 0
1.00751475036445 0
0.125883273514319 1
0.457998906754458 1
0.427508256715484 1
0.739620899566024 0
0.266283917117155 1
-0.392837477903234 1
-0.209791253345789 1
0.405909995551094 1
0.22616498313239 1
0.600252639357571 0
0.534778934449574 1
0.392522105986179 1
0.264543111621303 1
0.414313889233846 1
-0.129166358086212 1
-0.879752761355799 1
0.286815108628251 1
0.315371376867427 1
-0.206302198001744 1
0.663153265297423 1
0.536633709421743 1
-0.0212109252643117 1
0.833218547946802 0
0.773390086587449 1
-0.237165452630637 1
-0.00573658442373592 1
-0.0703539947466338 1
0.501542425527479 1
0.36153877097458 1
0.407933711164818 1
-0.0947069186030506 1
0.0634337983548414 1
-0.00751955337474455 1
0.644543494964844 1
-0.399662734592802 1
0.509739004896791 1
0.94263186585187 0
-0.114964844989264 1
-0.0412265421488189 1
0.440555425070838 1
-0.696949560231808 1
-0.0179012552590488 1
0.260259721289268 1
1.09847441900472 0
0.924245743821373 0
-0.0390714694583038 1
0.29783109300795 1
0.595377410601319 0
0.807486928837185 0
0.647826582903419 1
-0.369206234504339 1
-0.378394541298388 1
-0.384050050174056 1
0.306056532744972 1
0.624415708390653 1
0.293398034111593 1
0.336432736155695 1
0.599375206843959 1
0.371283972518974 1
0.481536998152505 1
0.360465064201004 1
0.341976197496701 1
0.847760937275396 0
0.440313511870032 1
0.436323913005453 1
0.184797068485303 1
0.343438253479922 1
0.463882319823605 1
0.974636409530029 0
-0.10752365565045 1
0.290181702473105 1
-0.465478877053803 1
0.351170881378022 1
0.511799901705867 1
0.269364207061534 1
-0.135385887691487 1
0.252590583631981 1
0.637689730112035 1
0.271069953465038 1
-0.377349280803074 1
0.430900444707827 1
-0.181845093669966 1
-0.107910796477113 1
0.200290036915097 1
0.347494822983647 1
0.609051075143391 1
0.15675307165407 1
0.754221182864074 0
0.266908763804251 1
0.796399286777351 0
-0.115470303262272 1
0.807567550981377 1
0.298369344326607 1
0.93309718713027 0
-0.302113011231032 1
0.119654112297131 1
0.476797195631999 1
0.360695275341168 1
0.56352396031266 1
-0.148310086666376 1
0.5595406560385 1
0.0304422886894447 1
-0.353784338230456 1
0.757412511326995 1
-0.151254413224563 1
0.110028581502379 1
0.304441975815048 1
0.0350269160842096 1
0.291752250782234 1
0.712851214303123 0
-0.371406246750158 1
0.62497464044331 1
-0.0393895154226662 1
0.328259034317569 1
-0.377685509631918 1
0.247540074375499 1
0.207701671092875 1
0.0942637544878086 1
-0.046465411696674 1
-0.263013021458843 1
0.680098266604918 0
0.751658102699805 1
0.796627063586187 0
0.364656670943774 1
0.563955380324664 1
0.67489351014983 0
0.785757769914752 0
-0.318301743200664 1
0.35899478095298 1
-0.170250410491543 1
1.23961184875668 0
-0.389226314203441 1
-0.102737791158122 1
0.260177241746118 1
0.276651421429047 1
0.472487909906111 1
0.158936884661561 1
0.789775089777936 0
0.295079177300992 1
-0.354600318059039 1
0.498041899935139 1
0.367856868469481 1
0.324411669273921 1
-0.0425992105186957 1
0.144801450476284 1
0.319833792973556 1
0.467834988025777 1
0.306014294985231 1
-0.339007589999768 1
0.36662781087774 1
0.272497790079424 1
0.0435785080361076 1
0.65448835099751 1
0.202600858700466 1
1.24618774529128 0
0.0182813656862408 1
0.366445901717741 1
0.39657121799903 1
0.55192498230743 1
0.325268319041105 1
0.703674026788787 0
0.410422705216826 1
0.705621832687755 0
0.436631017825399 1
-0.141243092912416 1
0.468369083632644 1
-0.0898688632814336 1
-0.35727433307393 1
0.548423931452113 1
0.494773798604475 1
0.586307352156984 0
0.555885512577754 1
0.450110762538584 1
0.562158947586405 0
0.325273274728302 1
0.0769713978082604 1
-0.433764013679316 1
0.107859053086957 1
0.62039199043684 1
0.673007566863211 1
-0.295088561950838 1
0.149401639746798 1
-0.0317156919770876 1
0.0295507518242813 1
0.278102891498217 1
0.865230316401177 0
0.559653297135553 1
0.403032317204985 1
0.91471699596222 0
0.363430130629997 1
0.711871057102799 1
0.343405637011733 1
-0.212917635500201 1
0.658776951893444 1
0.464460315403631 1
0.331280071355281 1
0.643168191227082 1
0.332955313168074 1
0.0520532052360636 1
0.453037056658992 1
0.469761777622199 1
-0.214965981450252 1
-0.0547032645865791 1
0.572460595770237 1
0.579952439979517 1
0.131307439159094 1
-0.166600203852888 1
-0.0950164616457157 1
0.672182348380683 1
0.623522334429375 1
0.0569900267827413 1
0.701722996409704 0
0.601141571762904 0
0.603828506198119 1
-0.140200387677374 1
0.921642631270554 0
0.541170261651726 1
0.0336396401642351 1
0.568069082263817 0
0.150116812226251 1
0.568893313911963 0
0.757196203411103 0
0.460578336217898 1
-0.159082215063852 1
0.0617170576406368 1
0.0342320695467332 1
0.419226730026721 1
0.0440740451951121 1
0.382252253365233 1
0.349868879650521 1
0.0493564202145403 1
0.468792208563797 1
0.783101951082162 0
0.57919556884324 0
0.54656724334826 0
0.382112195775233 1
-0.239966920330759 1
-0.394775794941603 1
-0.0221685692544371 1
0.584652840260402 1
0.706513566490069 0
0.444166789802036 1
0.248050755723695 1
0.554582259911413 1
0.240456083632198 1
0.739926853424749 0
0.333654315787079 1
0.187770839223375 1
0.572163419082405 1
0.0929653957570799 1
-0.719761840721775 1
0.0948875012101318 1
0.18767099399916 1
-0.177565633709266 1
0.159012165005114 1
0.538574447940221 1
-0.0643611508492223 1
-0.0814719740681312 1
0.202771720804746 1
0.071292620590548 1
0.335580826572672 1
-0.381535264161185 1
0.515844238545959 1
-0.114281598057101 1
0.237888094211018 1
0.30753669505891 1
0.517703425746056 1
0.182908246834884 1
0.0307949231924978 1
0.522275903889933 1
0.43145733708892 1
0.844677597698024 0
0.29296382936896 1
0.0743184932828316 1
0.858156499564849 0
0.836360214957519 0
0.0966159949246087 1
0.632065464660769 1
0.473641158576908 1
-0.207309222390268 1
0.80495778213844 0
0.00320549375124124 1
-0.258840175426778 1
0.763155985508419 0
0.328986277529314 1
0.586217280832705 1
0.0981428671080556 1
0.22781396083674 1
-0.17696075742093 1
0.161067202009203 1
0.59362831983152 0
0.543301107959213 0
0.195112686067705 1
0.20692012346255 1
0.313469840666134 1
-0.0341233809268757 1
0.0163395819409755 1
0.484993582812732 1
0.679429580602338 1
0.410578942840939 1
0.729499426715386 1
0.645262357153665 0
0.969565257492626 0
0.714710482467096 1
0.379247485346931 1
0.303101695749942 1
0.384919418749719 1
1.01149129153813 0
0.727035259650435 1
0.293710784910914 1
0.33212513825819 1
0.119992101190258 1
-0.156886924174641 1
0.509744396803456 1
0.619807889504697 0
0.743132174975796 0
0.65395633595563 0
-0.17286365177025 1
0.790516035475659 0
0.481151532840115 1
0.725843222226315 1
0.28810791141026 1
0.236588106192179 1
0.850955259128596 0
0.259534225085877 1
0.471634163489405 1
-0.00829906438407967 1
0.57741295447407 1
0.490612846198529 1
0.798697129351085 0
0.225944680300933 1
0.428568450919941 1
0.106143131047871 1
0.607706389578475 1
0.50466213553234 1
0.151004688709847 1
0.0728499792972241 1
0.401942196569422 1
0.317957384466542 1
0.622442301768518 0
0.201688079586171 1
0.507059115109374 1
0.533668345454051 1
0.224416712177089 1
-0.377092647372234 1
0.21125363604166 1
0.0772756526567355 1
0.524897505590231 1
0.331807796537866 1
0.273940272406163 1
0.320389177584975 1
-0.0647164835438654 1
0.160825890723592 1
-0.0889692944921941 1
0.606106669424521 0
0.492767792268849 1
0.427184807072645 1
0.544762639520831 1
-0.11784641595866 1
-0.114476717221341 1
0.261023935370041 1
1.13484891536418 0
0.193224654354516 1
-0.0970871540024155 1
0.446202232899948 1
0.375977919136425 1
0.573643602618955 1
-0.182731169854166 1
-0.158426510566166 1
-0.11590796752048 1
0.350228708950365 1
0.697313626919099 0
0.37965353048086 1
-0.0644012884525662 1
0.403729166678371 1
-0.0639177196366094 1
0.412505388443799 1
0.460411281161647 1
0.172419602005981 1
-0.0178681083448744 1
0.685577035668226 0
0.387361198655822 1
0.860874915394308 0
0.554170972633921 1
0.0999629923720253 1
0.571011584790507 0
0.511823410736138 1
0.886908720388021 0
0.475238443175638 1
-0.194475580083115 1
0.204289401156739 1
-0.315732694295676 1
0.99174447139336 0
0.901901909143629 0
0.131984317702387 1
0.441907565433875 1
0.370715224071295 1
0.196136645392799 1
0.0317549818722789 1
0.507067117070885 1
-0.239652562840901 1
0.758984918480715 0
0.0834140915016527 1
0.467427658493552 1
-0.338117395275477 1
-0.0634601837521317 1
0.347488461651057 1
0.113340883160723 1
0.445603552268179 1
0.796237313128056 0
-0.00473614300471885 1
0.412029044096389 1
0.512317631433534 0
0.670579187492419 0
0.0711194866685361 1
0.156665881554373 1
0.400089731760777 1
-0.395268403731251 1
0.00826413272063259 1
0.0452273145202404 1
0.300612844466405 1
0.633700989982689 1
0.67896367706021 0
0.228330846656366 1
0.149817823430156 1
0.197754324988963 1
0.168043454528873 1
0.46171457750317 1
-0.232801422328793 1
0.817899601903063 1
0.811501214852606 1
0.277361419930879 1
0.115364552518086 1
0.41817905203229 1
-0.436772806216378 1
-0.21641827303206 1
0.522775111703257 1
0.47449265928293 1
0.650083792201581 1
1.06117715576914 1
0.0101605506416066 1
-0.414421810256897 1
-0.139399493663778 1
1.06386820365969 0
0.419093549028917 1
0.138544543660853 1
-0.164882248524518 1
-0.0492739874767182 1
0.418942242057095 1
0.467874712333787 1
0.255322360765024 1
0.0325783378069607 1
0.59996291644604 1
-0.0375509413875247 1
0.373986928453927 1
-0.373744174719058 1
0.532511476044562 1
0.745179196006353 0
0.128870402724083 1
-0.106322913347172 1
0.246560595638638 1
0.277728774925343 1
0.0561275188058497 1
0.785670084302826 0
0.195872094646716 1
-0.213379103590797 1
0.17141160926334 1
-0.178661374082539 1
0.343735812840525 1
1.28631217312095 0
0.691696522324441 0
0.615564782111682 0
0.0513808869708171 1
0.325657609671961 1
0.278222070013114 1
0.371261526197286 1
0.446921231815167 1
0.130023302627432 1
0.395247429554085 1
0.562041110979927 0
0.316117421153737 1
0.177249812138816 1
-0.020574865108678 1
-0.360257154360659 1
-0.00398180918525019 1
0.247103315287013 1
0.396695299797171 1
0.618098795717707 1
-0.229975408761173 1
0.791005623731005 0
0.389611247865051 1
0.534166890718334 0
0.147502573473355 1
0.330524542941712 1
0.551184304975266 1
0.492789471069381 1
0.4163841851805 1
0.301730709685125 1
0.175651224082084 1
0.450479142680308 1
0.386773570944246 1
0.335663366051218 1
-0.208813831308115 1
0.501861323653746 1
-0.190949977187285 1
1.10089983973282 0
0.967574913034056 0
0.431324792212234 1
0.0177716214329808 1
0.789380862950578 1
0.553220794543672 1
0.912156345675079 0
-0.147433342719526 1
0.170285691821497 1
0.347055689965761 1
0.0623138568500826 1
0.487515134281638 1
0.453241227573749 1
0.662188509499556 1
0.32580752879174 1
0.0915488070713764 1
0.228464961811 1
0.58574287853408 0
0.445677481089861 1
1.00015634844649 0
0.843160681742394 0
-0.0653713560011494 1
0.203721414729249 1
0.0679689900042947 1
0.426679258997692 1
0.0602477552210099 1
-0.258550977921384 1
-0.108615770792016 1
0.208608454245286 1
0.297242107836698 1
0.207539737815561 1
0.541413439868649 0
-0.0340868890499868 1
0.542462586472598 1
0.658452170541334 0
0.71656249730554 0
0.619199745879432 1
0.575845582420158 0
0.101914679534537 1
-0.211957345990008 1
0.271681222790772 1
0.154745845465616 1
0.775415574737599 0
0.256924488204338 1
-0.0283705391364794 1
-0.4225142785958 1
0.112075362699147 1
-0.0317517769631211 1
0.680006814949014 0
0.759048292433994 0
0.102746083132028 1
0.719141295766557 1
0.662940050201924 1
-0.227730920509262 1
0.532437790011175 1
0.798889843886853 1
0.0643577595319311 1
-0.519839619193118 1
0.841104156690395 0
1.08351922572802 0
0.0844336471377442 1
0.634604037618514 0
-0.634312300575768 1
0.163291379520794 1
-0.784595801816095 1
0.277684642290913 1
-0.0886136231062786 1
0.378831300915035 1
0.368499229643788 1
-0.52615603818287 1
0.509031518130617 1
-0.192124123831201 1
0.698454888033419 0
0.944174729845684 0
0.213606662747897 1
0.36652386808382 1
-0.111448385414063 1
0.117683260681258 1
0.47363185216925 1
0.273714104054279 1
0.0828403913438102 1
0.47236828421953 1
0.79920894343729 0
0.235585933038537 1
-0.126390121685787 1
0.420856155988848 1
0.429742506081833 1
-0.119322119829578 1
0.416587718886469 1
0.0275692683995268 1
0.0803622770115565 1
-0.133754653476806 1
0.568586931525253 1
-0.165871389326559 1
-0.0601988169005916 1
0.586646207924209 1
0.502375609537174 1
-0.123697906166206 1
0.726679614319692 0
0.364348453862298 1
0.0974362545737535 1
0.534600991075914 1
0.221699781064825 1
0.403285958952029 1
-0.468803883625938 1
0.833970109306604 0
0.0665996053502294 1
0.334263309214634 1
-0.438189103805731 1
0.564295016726915 0
0.133075819843167 1
-0.306272932745106 1
0.421286014404037 1
0.176239379318003 1
-0.404626805960574 1
0.526083518707761 1
0.0776096440262614 1
0.0388364615590061 1
0.114269350611006 1
0.639697187895459 1
0.518274909876446 1
0.102985706978392 1
0.608894809272333 1
0.728499840781978 1
-0.176297537657486 1
-0.0183594659896041 1
-0.139719752091521 1
0.342606909186635 1
1.20696909772159 0
0.616878705332837 1
0.873861599378611 0
0.199820875445937 1
0.731697758312864 0
-0.0964974104067072 1
0.0104676215602797 1
0.189728530687533 1
-0.0163917590238712 1
0.161947049415262 1
0.620696789128167 1
0.238152870053477 1
0.921458965298146 1
-0.443413254215427 1
0.523542138477603 1
0.108013246012421 1
0.516103834448074 0
0.34001629706467 1
0.477244968495022 1
0.411040116964065 1
0.193580278483737 1
-0.330616612589047 1
0.253609307476102 1
0.6521536597902 0
-0.00787728676128809 1
-0.267143488355112 1
0.757297558567312 0
0.117529745361621 1
0.469545035843615 1
0.529319048904343 1
0.683331792364724 0
-0.2403188455516 1
0.134361823075171 1
0.468366738469071 1
0.56784546974567 1
-0.0785949275386178 1
0.91898421584357 1
0.305207767528689 1
-0.20576054529786 1
0.180521311432701 1
0.886660303345941 0
0.0996885593969981 1
0.700428827676538 0
0.489145892684261 1
0.031756930983567 1
0.377916172631011 1
1.29724974238213 0
0.841144459351662 0
0.684494418988573 0
0.369750304874393 1
0.267294524032178 1
0.277426517429584 1
0.0780394246829179 1
0.273410139736446 1
1.02340819558101 0
0.798244007944052 0
0.0897696142707772 1
0.165478983493567 1
0.554442860909167 0
0.74173750132341 0
0.559397815766925 0
0.221739267939912 1
0.180875847370913 1
0.193497009292123 1
0.701012525793907 1
0.271559476640902 1
0.272782994494781 1
0.346620000025663 1
0.902439710718911 0
0.0650975960903621 1
0.675942751643219 0
0.560626761867101 0
0.0363264142017623 1
0.501640713318994 1
0.104467718132279 1
-0.115208899648457 1
0.0920664011749914 1
0.545273912608526 1
0.819970957331447 0
0.809443931156628 0
-0.501017998669004 1
0.486009984341314 1
0.56611550983046 1
0.161142553054722 1
-0.0800977744765142 1
0.292547587376595 1
0.0442924039628461 1
0.210781609191862 1
-0.0909618325870336 1
-0.637829569352556 1
-0.0167880598843722 1
0.219561074344501 1
0.396205338828387 1
0.555306127495139 1
0.521828267977927 1
0.424542635089525 1
0.520991671784468 1
0.807480286217689 0
0.0576809545243425 1
0.651657987248511 1
0.660237188822146 0
0.214603596494881 1
0.230650132153068 1
0.760548134087197 0
0.743871258467239 0
0.569021867936269 1
0.559512755333673 1
-0.519534573245207 1
0.542610438178686 1
0.357008361129456 1
-0.316446723294477 1
-0.128036128525647 1
1.28494663034493 0
-1.2103372160278 0
0.0924169354918738 1
0.698584727144008 1
0.655449072023628 1
0.24126949589274 1
0.724171091347707 0
0.0958706440325984 1
1.15711691512182 0
-0.0352232760181589 1
0.831044606495449 0
0.0536237635329284 1
0.501772209772414 1
0.280921664136807 1
0.50895110984057 1
0.0854810210638472 1
0.554806948415579 0
0.0587554454893235 1
0.148606496345688 1
0.516779871556337 1
0.045067936315087 1
0.531726481338889 1
-0.012809626262735 1
0.264006359412043 1
0.659001212341097 0
-0.341326490754422 1
1.06989153515867 0
0.363196367382149 1
0.327301410320844 1
0.0576478228774494 1
0.565941872424621 0
0.452668134386443 1
0.385565234426188 1
0.542729769722694 1
0.576213826077199 1
0.971252719428274 0
0.429363066502708 1
0.51375444253285 1
1.05705568804099 0
-0.0872828554421748 1
0.301337845162778 1
0.136150711164567 1
-0.0734410514403969 1
0.313699364566622 1
-0.266180953052481 1
0.661922509981451 0
-0.090979640119041 1
-0.159974029890141 1
0.737774431508647 0
0.878263257588266 0
0.446573137408396 1
0.393121778202869 1
0.00531062043696733 1
-0.0355523517311312 1
0.554047074686906 0
0.615819410033383 1
0.498463170525044 1
0.132963170792384 1
0.282120456015997 1
0.079952528987137 1
0.101480943191391 1
0.0637811851514067 1
0.301253484139534 1
0.427985324721183 1
0.489055131443171 1
0.695696903194906 0
-0.012285214018587 1
0.305733935722003 1
-0.643470732069728 1
0.446228270411176 1
0.204059180857691 1
0.167490771333155 1
0.519943544441739 1
0.0801114209793999 1
0.122038113492369 1
0.461889248291456 1
0.860405353092662 0
-0.107176507153536 1
0.2756952337541 1
-0.263130711604734 1
0.527888584813272 1
0.423596969318118 1
0.313418401367902 1
0.328933604125848 1
0.436347293957813 1
0.606236993390729 1
0.127848073170765 1
0.636850144292859 1
0.209117835695048 1
0.419948714086988 1
-0.0351403189326996 1
0.491075155099661 1
0.964898126592505 0
0.609549749513788 1
0.900267107408558 0
0.514992603492396 1
-0.152235752809291 1
0.326431947146076 1
0.465160730454071 1
0.640367202103701 1
-0.180352518906406 1
0.306597951057919 1
0.493880041872292 1
0.13921041578798 1
-0.221002699894241 1
0.296214612322158 1
-0.236562451892416 1
-0.148231130357311 1
0.365942973781446 1
0.194459951330058 1
-0.713578348352468 1
0.815714490429059 0
-0.238926352511339 1
0.195939888602985 1
0.514188139170005 1
0.394605886877682 1
-0.423650215853401 1
0.0798303530320189 1
0.703695138689716 0
0.657951339360111 0
0.260781911337971 1
0.367182049964771 1
0.379066892544129 1
0.702920912366264 1
-0.0328378075931212 1
0.44841654560191 1
0.990944257698644 0
0.30121199776419 1
0.560545528460701 1
-0.284604160128971 1
0.5229674631848 1
0.678134517871591 1
-0.693697599304355 1
0.296557339385775 1
-0.178443679621521 1
0.997235190437904 0
0.239620278077037 1
0.118795528695894 1
0.592646199421053 0
0.214779059314921 1
0.127406304380763 1
-0.323123618161214 1
0.409844827346337 1
0.101310870080233 1
0.156886993882065 1
0.517498410838235 1
-0.689774155890198 1
0.459376550485516 1
0.0556327587615879 1
-0.075153182614811 1
0.730863715243018 0
0.303190113803245 1
0.549815183678573 1
0.352069919240464 1
-0.303859227969844 1
0.752084506226362 0
0.0909457781119969 1
0.362999204092407 1
-0.777306940638711 1
0.809516628995137 0
-0.465037055481568 1
-0.0726531914826916 1
-0.0609722895264727 1
0.770198535323223 0
0.582158623517041 0
0.0425633824419501 1
0.418940647761787 1
0.726948671796008 0
-0.43742598017649 1
0.187091557280963 1
0.0549002585641198 1
0.161752401743839 1
-0.0790772855503289 1
0.549916015769458 1
0.560668717241121 0
0.265040831242515 1
0.542326585662506 1
0.656789095464324 0
0.42331106132245 1
0.522849863491585 1
0.674518834745213 0
-0.142445376903499 1
0.308823949761094 1
0.135126173181189 1
0.174674602236958 1
0.143849471705001 1
0.892803761953677 0
-0.343523779857634 1
0.401251540403525 1
0.576124790712105 1
0.424385748620808 1
-0.312550491560574 1
-0.0513673202681556 1
0.280883584582999 1
0.360732744807563 1
1.10263428645663 0
0.750289871980597 0
-0.411156801524361 1
-0.143971159595833 1
0.218316044717973 1
0.495777479774758 1
0.623664563415015 1
0.265008191072803 1
0.676795741355403 0
0.961592364909857 1
0.501203156972325 1
0.612327643015759 0
0.420206822044617 1
0.0728667964016314 1
0.498869759893123 1
0.533848916703299 1
-0.0469035034687102 1
0.371962472855404 1
-0.00601371148959534 1
0.668105827533896 0
1.04789044903596 0
0.331576733729778 1
-0.35655271866192 1
-0.51174416234913 1
0.226228273332643 1
0.595283869871457 0
-0.034967568417991 1
-0.0655415574441821 1
0.619355729374405 1
0.36370550454121 1
0.286106432946869 1
0.528474105423967 1
0.108093042314456 1
0.279385330577904 1
0.418488181146704 1
0.297493033206176 1
0.746923686486853 0
0.541844954983259 1
0.556151053860095 0
0.0922675905214109 1
-0.0312524022851121 1
0.928795599450629 0
0.494525253433986 1
-0.855033694386317 1
-0.0708369319096239 1
0.218129295032389 1
1.12946294814745 0
0.240479358867803 1
0.305594724318592 1
-0.206569788068908 1
0.201485149162581 1
0.400532487816088 1
0.524980405376187 1
0.454788464059523 1
0.0573849968478208 1
0.344832554809514 1
0.201157592172072 1
0.422574459699937 1
0.814945951604102 0
0.444881594840792 1
0.116203145114702 1
0.487748667312018 1
0.983303217594506 0
0.562003487273701 1
1.20521959102621 0
0.968142051975951 0
0.505330686223806 1
0.0897623812424612 1
0.0155779172883886 1
-0.047199450110827 1
0.295971005767961 1
0.746170680770911 0
0.136594551992015 1
0.638486963506368 1
0.533657830171637 1
0.443863207985848 1
0.0467556345015236 1
0.281925279632617 1
-0.528408286901955 1
0.44155376249905 1
0.507583911140125 1
-0.2909676644439 1
0.334155946445113 1
0.689518191063318 0
0.450913136340744 1
-0.0722390109709067 1
0.130470070082928 1
0.0992703670703598 1
0.100088679150594 1
0.330987877027823 1
0.250057819715471 1
-0.186915846859998 1
0.583384207461228 1
0.102171850743052 1
0.0183638546389114 1
0.747012835733054 1
0.285917684840781 1
0.158871776864664 1
0.357409514507249 1
-0.208929847494058 1
-0.215263746740281 1
0.740038003710512 0
0.677191173401439 1
0.473454188530364 1
0.9240150013719 0
0.289201818858171 1
0.454616184198786 1
0.378425782258348 1
-0.0552740068745725 1
1.41283583606767 0
0.37251976309802 1
0.301708009856245 1
0.691352625050468 0
0.530923929417046 1
-0.738323349594986 1
0.254501871356882 1
0.230075006296788 1
0.375861798007156 1
0.553852976379728 1
0.249989390902403 1
0.547717205656991 1
-0.28245103431301 1
0.555219222593144 1
0.447319648287114 1
0.561744421904259 1
0.403630607375465 1
0.379543155935264 1
0.566873008055771 1
0.178263621173105 1
0.0381895565113426 1
-0.0700721405499402 1
-0.268007673182753 1
0.999407624489087 0
0.705919632637481 1
0.297339188486389 1
0.210675418211191 1
0.161455822721883 1
-0.185931142842454 1
0.207010032247739 1
0.721889206635196 0
0.490569579119037 1
0.573056404680756 1
0.2696311029599 1
0.064313711949362 1
0.736299209267686 0
-0.282262391368404 1
0.571607678244601 1
0.532831644470407 1
0.416417171773704 1
0.495320708225028 1
0.240744919635914 1
-0.0712607065982058 1
0.38387934040409 1
0.453419448601501 1
0.555104251107851 1
0.558231271104305 0
0.540983474338235 1
-0.0643218637545174 1
1.07461215317857 0
0.388047876551348 1
-0.221479702701702 1
0.377295484905243 1
0.125271334941537 1
0.479721937521406 1
0.681573494673286 0
0.61712943500659 1
0.470386572440514 1
-0.212815589579804 1
-0.193564335852526 1
0.0882137782528891 1
-0.131654556514704 1
0.531851737092801 1
0.209410371499157 1
0.376171202645964 1
-0.032368495001758 1
0.0226871103974507 1
0.521074838525924 1
0.196128394862468 1
0.446237223057206 1
0.264798341648392 1
-0.179727608783443 1
0.446721319631177 1
0.134385093722506 1
0.68048470144865 0
0.712137704329983 0
0.274908487953412 1
0.627300865966203 0
0.288180254960081 1
-0.282590950711724 1
0.490725708627276 1
0.731902969372277 1
0.251507564946562 1
0.563848653443713 1
0.72044590841987 0
0.226123085385942 1
0.440554812282079 1
0.536341020244914 1
-0.182477756199504 1
-0.120077556759403 1
-0.139642903361805 1
0.338417884057542 1
0.845204422568936 0
0.391673832720998 1
0.261801463149153 1
-0.321226676224995 1
0.134996608719112 1
0.702089818163995 0
-1.1034769288636 1
0.39894675972008 1
0.0820398753618849 1
0.62401957374438 1
0.63397186290775 0
0.0496974681233869 1
0.558707365888136 0
0.651533316521676 0
0.451744130844349 1
0.209774595393238 1
0.363290030163022 1
0.345898097449474 1
-0.48497320559515 1
0.0348247569122859 1
0.233714699252778 1
0.374614092216532 1
-0.00564354499560295 1
-0.267382387037717 1
0.212697142963243 1
0.50699244132129 1
0.342431791979759 1
0.342374115462493 1
0.750245258575616 0
-0.198400278805214 1
0.319366710532398 1
1.17072126853065 0
0.204653134323811 1
0.553653073148823 1
-0.243750745591776 1
0.837664479004334 0
0.230059146947476 1
0.787003026625825 1
0.288224896313702 1
0.733205588638702 0
-0.359347613093767 1
-0.422095987688663 1
0.120997421133074 1
0.469043010803903 1
0.815928235077112 1
0.209817520167162 1
0.177654951360117 1
0.169942955577898 1
-0.0491136810984562 1
0.381185765257991 1
0.728892423181856 0
0.481107159371352 1
0.424822586999259 1
0.290046300647353 1
0.356624931154282 1
0.647077201998031 1
0.371809882473327 1
0.771244707071586 0
0.755336608292497 1
-0.171413464877814 1
0.313819516437638 1
0.832390421183358 0
0.550209760692453 0
0.187142361631923 1
0.421042448410338 1
0.283408416486802 1
0.240104942885778 1
0.894872089617642 0
0.892176579793488 0
0.69337612076324 1
0.0669678693795224 1
0.436508398628147 1
0.473944846370164 1
0.897055423203754 0
0.906075266872961 0
0.397244205305749 1
0.329282097739057 1
0.258542347863214 1
0.20405216511024 1
0.500444564251162 1
-0.0785006250546749 1
0.505079702045857 1
-0.0699752625797452 1
0.470459721026923 1
-0.140797695981574 1
0.747759057007346 0
0.591320541093905 0
0.465773660992775 1
0.228905226665478 1
-0.131270391656816 1
0.143541904085897 1
0.6422111690422 1
0.537395186678001 1
0.896016816615107 0
0.81287612626142 1
0.261542509832101 1
0.101006940543527 1
0.50227138409093 1
0.448696350874208 1
0.0811211427232346 1
0.0992788089987529 1
0.455059656200203 1
0.359521952162455 1
0.430204765515009 1
-1.0581247022652 1
0.72328507704815 1
0.394472456920057 1
0.362131674734578 1
0.417478109042997 1
0.58969750240668 0
0.806827514164856 0
0.412052219424648 1
0.349871164288354 1
0.578959315344 1
0.296071013394601 1
0.744920724215981 0
0.0355916739965784 1
0.354479163902135 1
0.028696435075363 1
0.313641956580241 1
0.748185067700276 0
0.126015920774688 1
0.429439551318862 1
0.506393694910432 1
0.0933692672300578 1
0.0569132664188645 1
0.348921570871842 1
0.437486735420906 1
0.124366945650889 1
0.563329765466473 0
0.685179879013509 0
-0.0909660259463488 1
0.400482973270641 1
0.540555338162426 1
0.602083271934428 0
0.333976639483389 1
0.663597132949554 1
-0.185763381813827 1
0.0483590943949185 1
-0.151694264856406 1
0.474664177376297 1
0.0803841583588473 1
-0.474294987487394 1
0.0461359924507135 1
0.237087382909557 1
0.489494893067348 1
0.175212701268053 1
0.101813014423626 1
0.0998919380661755 1
0.630123466924985 1
-0.583292792793486 1
0.37984449213127 1
-0.019178247220547 1
0.171327942983573 1
0.529851535893351 1
0.0584144025340682 1
0.537630542546395 1
0.616441738542027 0
0.424860170278173 1
-0.00990345808754342 1
-0.00063915337825126 1
0.351761391308057 1
-0.103379995067645 1
0.234396270891123 1
0.398608815371864 1
-0.30900875327266 1
0.522407108976909 1
0.370139744108647 1
0.0952540591868501 1
0.71456521252115 1
0.443660049444289 1
-0.610490826682762 1
0.125089099851722 1
0.884951161706171 0
0.475679047001963 1
0.422236593755673 1
0.441930763785372 1
0.872459133388898 1
0.212966260740272 1
-0.0852512580772577 1
0.0643450502528224 1
0.98230669557562 0
-0.00420045514734844 1
0.506705416131842 1
0.419141225507042 1
0.10383516093805 1
0.12793360128878 1
0.241174085158042 1
-0.0291243749436803 1
0.301562445600018 1
0.540415269823464 1
0.417358313018337 1
-0.0568287996138141 1
0.170636099194722 1
0.221820693324418 1
0.365536546966017 1
0.3383933321215 1
0.742411274375155 0
0.603910721273458 1
0.345769784450521 1
-0.249028158569586 1
-0.470516833279916 1
0.550622423960647 0
0.0579074357071782 1
0.161045005103201 1
0.814340817220716 1
-0.187889674340126 1
0.464301109659302 1
0.464285808682537 1
0.112641014344082 1
0.259202886845508 1
0.441784729850368 1
0.0222722361814898 1
0.43548306025233 1
0.356770587238982 1
0.272177425155339 1
0.526561874496924 1
0.639360280492066 0
0.889353051394395 0
0.139911068059604 1
0.357707079866735 1
0.307041399433766 1
-0.115395060027642 1
0.261310674624314 1
0.336773892175021 1
0.518372686868614 1
-0.338659670342965 1
0.343376967465129 1
0.76073670766261 0
0.194245186272526 1
0.0384619221930944 1
0.480797316003323 1
0.636948385944156 0
0.679033657822843 1
0.0400466837180253 1
0.562740610360988 1
0.724437401524856 0
-0.126914865609428 1
0.542024790853904 1
0.057413193894284 1
0.0791153969590278 1
0.983924932792038 0
1.15304757197603 0
0.376517210649877 1
0.468078199136645 1
0.577675565789325 0
0.0807530856404158 1
-0.152205491553432 1
0.407200601093034 1
-0.0208037893689631 1
0.453026036783141 1
0.381444692933673 1
0.260771019920048 1
0.993460202767304 0
0.10672753537608 1
0.620547077153655 1
0.935092203934236 0
0.298888795954144 1
0.213981794647437 1
-0.605631917717484 1
0.0688031675335537 1
0.939135993311832 0
0.484561988625047 1
0.682393169328095 1
-0.373141973147355 1
0.773290127407272 0
0.300274763540423 1
0.341699871369384 1
0.472512199236828 1
0.608346661527856 0
0.0295390425879279 1
0.222358211117929 1
0.2460834320117 1
-0.0655729605932304 1
0.635727779873657 1
0.625568016956154 0
0.11825434742157 1
0.667348554362446 0
0.571326787193219 0
0.24873351997361 1
0.772786056303375 0
0.333721081932497 1
0.566161141592114 1
0.813735958997262 0
-0.348036452469795 1
0.612483426792914 1
0.762803113282251 1
0.197574205821736 1
0.775674727427893 0
0.300079748354316 1
0.110872481182468 1
0.77226773074894 0
-0.0508196558181305 1
1.37771277435045 0
-0.0741065970943341 1
0.37435062565542 1
0.30690448005977 1
0.356103824894266 1
1.12382377877366 0
-0.0506604808119465 1
0.201980074211416 1
-0.0655123991201139 1
0.335529742854116 1
0.0924394186351313 1
0.516266995318154 0
0.319868018331645 1
0.313722364050471 1
1.0019286439291 0
0.165977947999352 1
0.582756725343775 0
-0.294782883496038 1
0.11093249873808 1
0.596530567788235 1
0.471814100823284 1
0.255490428294852 1
-0.00153309906050438 1
-0.228378330963372 1
-0.672330947987743 1
0.393048774654627 1
0.369714505672366 1
0.797499209522067 0
0.91130810741968 0
0.388782697932864 1
0.512082986928749 1
-0.103972564459064 1
-0.102498304973324 1
0.438730051047464 1
-0.312024575093308 1
0.437805168916037 1
0.860455607159887 0
0.640700056495257 0
0.595222271736968 0
0.139354206547628 1
0.524443720515853 1
0.204968553029902 1
0.877237593080521 0
-0.203614574487935 1
0.524916132543869 1
0.640751210552603 1
0.330586913444152 1
0.499390446686997 1
0.487133516054117 1
-0.175064083325054 1
0.680667205056883 0
0.371382428760549 1
0.312218833803139 1
0.665960214594972 1
1.09665393211561 0
0.209993688695512 1
0.337799341859981 1
0.733092939886484 0
0.223781680088973 1
0.335747748260151 1
-0.207952201027595 1
0.54000496893028 1
-0.278782969745482 1
0.794161098655757 0
0.81813111373365 0
0.128797987293723 1
0.37386845763637 1
0.768623714664514 0
1.09896305420355 0
0.0257250654096783 1
0.432799155202857 1
-0.469580706425831 1
0.10764130751621 1
0.166907556187281 1
0.0847968279597303 1
-0.0915421990253352 1
-0.255291369137102 1
0.317658846637458 1
0.471484775120295 1
0.357581634495951 1
-0.00823752292855351 1
0.412695508875639 1
0.801806892963906 0
0.550090949355886 0
0.284805543885896 1
-0.199370317116366 1
0.0412129631725469 1
0.384866767955674 1
0.588332515759076 0
-0.804768178566088 1
0.839039782249253 0
0.833316363858063 0
-0.274032063096971 1
-0.329194611455259 1
0.275125185765587 1
0.132742733280198 1
0.508578659123252 1
0.193202031264645 1
0.294868889994632 1
0.359826289613655 1
0.378270551686405 1
0.417106561927907 1
0.26559905141234 1
0.467946199142314 1
0.477020169300546 1
-0.00957736239088539 1
0.377089597188418 1
0.450018434428705 1
0.35400468245152 1
0.667529207621605 0
0.250016088123659 1
0.079469339178916 1
0.22475589782998 1
0.523080988673349 1
0.589854135895984 0
0.239929517745099 1
0.253237291643503 1
0.44011879545479 1
0.760012042216245 0
0.218278920565336 1
0.122610351529889 1
0.655984225159458 1
-0.0803675064194293 1
-0.13257447767761 1
-0.242268945735246 1
0.40419875008088 1
0.474979543092706 1
-0.140999428132437 1
0.332031367774177 1
0.215262411681286 1
0.367043486381654 1
0.243399853563631 1
0.111476042793546 1
0.602171962015877 0
0.534365674507349 1
0.311419765714034 1
0.294246978152803 1
0.977409419445953 0
-0.479200234894557 1
0.474494021935534 1
0.397445165824119 1
-0.114657995303232 1
-0.496887504933558 1
1.12266837546176 0
-0.261323250947928 1
0.52784554165523 1
0.384010183360765 1
-0.467020635448599 1
-0.0795789266556045 1
-0.122386400729548 1
0.621973716090008 1
0.995214338162105 1
0.244952276647029 1
0.168013875157815 1
0.188764936814733 1
0.889890635807674 0
0.1084025983266 1
0.275313277204427 1
-0.0894685790244318 1
0.447903799376263 1
-0.566593701859518 1
0.339263998942028 1
0.493781150618108 1
-0.104580900244557 1
0.312582600016796 1
0.515771747599131 1
0.704770253369513 1
0.312644037030628 1
-0.00550103202341556 1
0.6578514454872 0
0.721630549555331 0
0.0393898219629034 1
0.406072938724298 1
0.195873646643909 1
0.254053231817671 1
0.287926580100424 1
0.0586750600358935 1
0.265084285152637 1
0.785590994741062 1
-0.33964898567412 1
0.0138067590827116 1
1.06811287997189 0
0.448809882170153 1
0.342053179463448 1
0.0874208081500201 1
0.0373639098360339 1
0.370833502239448 1
0.0204068727579633 1
0.401526064382353 1
0.978684799056136 0
0.570814695046426 0
0.430216039503932 1
-0.184901868331191 1
0.485543054647632 1
0.488374655631826 1
0.493898954223608 1
-0.0170059921744607 1
0.377786434571726 1
-0.720078269613163 1
0.263020176356792 1
-0.58454794449564 1
0.633159409194814 1
-0.0604230940398658 1
0.38434017108312 1
0.84174572265823 1
0.8366931670181 0
0.571760793106421 0
0.573327689443109 1
-0.0932369298221742 1
0.0945884650195221 1
0.183856872450542 1
-0.190551371924643 1
-0.361943088969794 1
0.122967014288309 1
0.0219991708981728 1
0.622867682400049 0
0.0280177279647024 1
-0.180296966952139 1
0.0225293953517554 1
0.366266815371404 1
0.0685199071272056 1
-0.0871850894624283 1
-0.0820137002053768 1
0.694662231073416 1
-0.134545632488342 1
0.537617206102318 1
0.598020051187093 0
0.480737928966801 1
-0.118223195353652 1
0.165156004233538 1
0.511852178240982 1
0.609818512316737 1
0.272114878432424 1
0.451423241890439 1
-0.236484462412835 1
0.35531297807976 1
0.864370207821172 0
1.03763085110038 0
-0.0710780377302455 1
0.24851360717971 1
-0.166214114657288 1
-0.129495482918354 1
-0.608482154137809 1
0.12605050180779 1
0.729982454310254 0
0.528570638362398 1
0.732931551528849 0
-0.0776723422946228 1
0.316964479781463 1
0.471991923882204 1
0.693310732592101 0
0.93634933423482 0
0.745923527349299 0
0.263683532347123 1
-0.782051506186905 1
0.25945181319056 1
0.27545344868991 1
0.233007549316565 1
0.0211963858342326 1
0.215091732607584 1
-0.139906361820713 1
0.411630987186649 1
0.366581114151945 1
0.311570158261997 1
0.402476857805684 1
0.412017189033483 1
0.449455017406725 1
-0.171363767687192 1
0.196721342320537 1
0.0420387196007202 1
-0.0842187352797715 1
-0.0162222675684288 1
0.222996210744672 1
0.506586716849696 1
0.264327660071896 1
0.432230217553868 1
0.700574705734944 0
0.169352146443569 1
0.24155076408883 1
-0.334525977780402 1
-0.371097415607664 1
1.2333586818794 0
0.525170143634529 1
0.0231073604529847 1
0.146856592823689 1
0.314857503743765 1
0.389487273997685 1
-0.122122189436161 1
0.00421158333194038 1
0.744422115884868 0
0.251123777832465 1
0.0586267931045148 1
0.0697567009252111 1
0.550126212090495 0
0.436613948999247 1
0.400804925621234 1
0.617115818242656 0
0.546740153196378 1
0.0408164283269092 1
0.209035820731282 1
0.499002644897652 1
0.146211493818224 1
0.108703318683494 1
0.355682294284717 1
-0.268559456918775 1
0.441824378270622 1
0.515101769643815 1
-0.0340318006185552 1
1.09298540638628 0
0.520974755216431 1
0.770370357063157 0
0.0861205214193184 1
0.552741456176025 1
0.33125814376908 1
0.768793034878274 1
-0.349936692396445 1
-0.312337549740467 1
0.547692212784891 0
0.62875864751762 0
0.623693543454463 1
0.488487173271134 1
0.128301096674931 1
-0.0331557620098164 1
-0.297812095113575 1
0.110557468859289 1
-0.142031066817597 1
0.158895262696758 1
0.332174746640702 1
0.627453448593211 0
0.431467889585566 1
0.0585822205255929 1
0.0410369197116935 1
0.32267572893624 1
0.874184582863129 0
-0.0270360755445188 1
0.309795504930999 1
0.170187637989525 1
-0.135508284922189 1
0.0976565348582827 1
0.413185293151179 1
0.0681145364425591 1
0.0179690585459744 1
0.556494867620819 1
0.642725382140903 1
-0.200776284909807 1
0.00104496821922458 1
0.102388101760659 1
-0.343465787067596 1
-0.251495392976849 1
0.277203888401622 1
0.744596740357771 1
0.394761155754751 1
-0.246281852215695 1
0.00646013546739695 1
0.705999412117804 0
0.588773626313096 1
0.286611607578704 1
0.644092161289413 0
0.275906834356415 1
0.151385865777432 1
0.0819374775618994 1
0.464688654522194 1
-0.500991043784769 1
0.750969189369229 0
0.302001386993707 1
0.384481210435849 1
0.461451218649605 1
-0.637405880658254 1
0.285743275579523 1
0.313141420461912 1
0.467489127982109 1
0.716225636099383 0
-0.12808982406634 1
0.655306827969192 0
0.931139982456313 0
0.274232707424854 1
0.595419116552336 1
0.877185464581859 0
0.317207603393849 1
0.456942504755415 1
0.250375185288638 1
-0.22730840645197 1
-0.507626127435984 1
0.968075382303632 0
0.524100466631237 1
0.66965449217315 0
0.421464064531589 1
0.715208433893614 0
0.188883324958025 1
0.377111975692409 1
0.269425847489631 1
0.804611733664675 0
-0.0911086444702101 1
0.254744558773638 1
0.415637716042 1
0.712496045266043 1
0.128122243756749 1
1.01556855396509 0
1.06854513756598 0
-0.15864577193038 1
0.733701213355415 0
0.400839534878157 1
-0.225652989106042 1
0.324409621157235 1
0.303499781390314 1
-0.0622246427598932 1
-0.0237629938266862 1
0.313696826456718 1
0.603977859711206 0
0.5930274787975 1
0.437853479568566 1
0.822231619065573 0
-0.131879098854468 1
0.737654481405627 0
0.578177903724605 1
0.699973154704471 0
0.557997166122955 1
0.785220654293252 1
0.304769695740782 1
0.187019450359937 1
0.502570636030657 1
0.793748545412165 0
0.302345906054268 1
0.179888841737326 1
0.641357885601688 0
-0.18893944770033 1
0.480555274900556 1
0.510717905188191 1
0.253499762227806 1
0.934364149678422 0
-0.444236993950895 1
0.77273200984124 0
0.656518494820243 1
0.468505581986302 1
0.504466041122422 1
0.531473489618416 1
-0.19556474494883 1
0.0186328789225416 1
0.511665983993131 1
0.244167739366652 1
0.0568253736339059 1
0.243370317932165 1
-0.140190008805414 1
0.487099414914075 1
0.242783214954593 1
0.293235304074277 1
0.689952738777993 0
0.329597643493981 1
-0.195623929413844 1
-0.134194165069924 1
0.472487794800108 1
0.351312176214143 1
0.213260662671364 1
0.550746988744216 1
0.576119014625529 0
0.136681443676428 1
-0.202225380471422 1
0.880139609288224 0
0.328299191052716 1
0.394876997469178 1
0.345869432189369 1
0.0716922440925503 1
0.0404759500156102 1
-0.14127917283537 1
-0.0480907525836269 1
0.978524614585798 0
0.331725461261015 1
0.674839192443966 0
0.0485061282151109 1
0.57667193310468 1
0.0545147609337617 1
0.26388759843895 1
0.662222268292532 1
0.0632019952686587 1
0.43042605513878 1
-0.579872951102647 1
0.0124560993903717 1
0.0183943744913776 1
0.259130992684571 1
0.623343667866578 0
0.36292640316257 1
0.27862539194387 1
0.303941924465834 1
0.195106895330134 1
-1.09083494420229 0
0.575264305108993 1
-0.0152391162297798 1
0.646395825323847 1
-0.0670599534838429 1
-0.154448413634554 1
0.834064156175562 0
0.51733484252715 1
0.166860291643543 1
0.111588888876295 1
0.315682083752464 1
0.698299526025471 1
0.260555793111442 1
0.408525206043324 1
0.796657892534693 0
0.390406727772817 1
0.727869168930199 1
0.253547858861479 1
0.96563069584009 0
0.967888500642683 0
0.643611853643411 1
0.285944075072853 1
0.0295425586171357 1
0.321715788623427 1
0.242118461454887 1
0.645135617621695 0
0.316781776803289 1
0.0413722448681159 1
0.655758411873549 0
0.727408716325111 0
0.64092556034897 0
0.178219986955576 1
0.494080450021667 1
-0.0496605659801162 1
-0.0733689717429704 1
0.182144937328688 1
-0.00155124305432355 1
0.328282429475545 1
0.795326104338919 0
0.292896312526191 1
0.422479045085386 1
0.573478701018464 1
0.289766682947405 1
0.602770642435071 0
0.749653502025966 0
0.49842783093611 1
-0.156893799443582 1
0.320058295506342 1
0.679183296955163 1
0.401333644350091 1
0.380713641328719 1
0.327044311426751 1
0.16788354535013 1
0.319674243952255 1
-0.0282067141786465 1
0.189524364531767 1
0.161099830523355 1
0.825072626132979 1
0.0607514146912443 1
0.704737274889896 1
0.0507835939677854 1
0.801625466322293 0
-0.282805703220148 1
0.463904527841155 1
-0.612471086673463 1
0.332369359355049 1
0.0423876646246625 1
-0.0615152520428771 1
0.207662111053747 1
0.0239142696997079 1
1.0992496930955 0
-0.339249084931661 1
0.20354119573765 1
0.622153766461293 0
-0.737037556378089 1
0.393828894357479 1
1.0859170172263 0
0.300272184901773 1
0.64005539206531 1
0.600825249675026 0
-0.430831571002128 1
0.084799844863923 1
0.0924685056949355 1
0.533159855004211 1
0.629749777846463 1
0.0711696321464819 1
0.324973001649703 1
1.02015888846302 0
0.615912474592746 1
0.570756237731195 0
0.322419947487013 1
0.398396614820392 1
0.29209884176003 1
0.434034086279381 1
-0.253349574663508 1
0.298344914510336 1
0.590814774197514 1
0.363868936817088 1
0.265764441044281 1
0.473371217416939 1
0.568014278613732 1
0.448331238692219 1
1.04427725770954 0
0.40514997155925 1
0.256449013240993 1
0.133438895172332 1
-0.162610236733912 1
-0.978999927411992 1
-0.265038666840709 1
1.05162133848015 0
0.448438084505353 1
0.047105978408139 1
1.43060578013939 0
-0.394329199636244 1
0.15682943491723 1
0.521991176698882 1
0.0167956075331319 1
0.15340270037749 1
-0.0312377681628527 1
-0.476886368604794 1
0.0946505783357234 1
0.0551404344009366 1
0.180163318267798 1
0.590516502815869 1
0.880849617566729 0
0.00421867252779443 1
0.0919980411333338 1
0.354948674280878 1
0.332742587320756 1
0.136917269367278 1
0.545502956857456 1
0.329501662023058 1
0.428087636805074 1
-0.194811180741812 1
0.178442108944171 1
0.24272812609624 1
0.0290132195697707 1
-0.882766759306349 1
0.877150608283638 0
0.447353278270473 1
0.414588112919229 1
-0.135313503655406 1
0.23589977071431 1
0.643196456098436 0
0.586924436519623 0
-0.225218419774894 1
0.574035839252851 0
1.0517000353562 0
-0.258893201084937 1
0.122252943699441 1
0.349209531575501 1
0.488163337605521 1
0.65308831619446 1
0.219200208195238 1
0.658809329830923 0
-0.158029229636358 1
0.390052199187542 1
0.56742050505964 1
0.282033651843788 1
0.671583870019091 1
0.495054182765255 1
0.454765431489228 1
0.371854659904765 1
0.214730526425419 1
0.370337419285587 1
0.894784230388126 0
-0.0894633723908696 1
0.208566480652302 1
0.771064326229314 0
0.522102396866265 0
0.121230249512285 1
0.333570561362793 1
0.580761019542799 0
0.37996117185071 1
0.0918556740907485 1
0.327537269644685 1
-0.107158886167729 1
0.00423949763598488 1
0.236889756781073 1
0.697216953707927 0
0.964975120251552 0
0.356686224974739 1
-0.106706063508012 1
0.960362756404596 0
-0.371055954626738 1
0.777023943119435 0
0.527448094271168 1
0.23852612189703 1
0.862124495659731 0
0.669099682041238 1
0.41156362026901 1
-0.18729738904512 1
0.00932433810180851 1
0.299053696194758 1
-0.223299224759967 1
0.21960340660011 1
0.0369025631376675 1
-0.243890593818897 1
0.102012106426217 1
0.055493478064891 1
0.225873868312071 1
-0.538148886234437 1
0.0208037700877304 1
0.0361118097303478 1
0.463609818478363 1
0.548876212770939 1
0.37398784831595 1
0.500792583760845 1
0.320404978378486 1
0.0676801793625929 1
0.845830254922123 0
0.928311772200959 0
0.432831140680022 1
-0.405070374093491 1
0.224520798696204 1
0.122220014128365 1
0.336647905650912 1
0.392879978826685 1
0.605350068687671 1
0.397640803754154 1
0.294888561986918 1
0.753664510764301 1
0.282603044787688 1
0.42964028485366 1
0.339023883460443 1
0.30061701397832 1
0.914357565439009 0
0.669343126056949 0
0.192906848305499 1
0.751259288404668 0
0.550931731679231 0
0.197489788141013 1
0.441737238650566 1
0.110312885810536 1
0.324779799865249 1
-0.0621850310422212 1
0.0162019961810474 1
0.196322347454545 1
0.33689096628512 1
-0.168382932931733 1
0.44409962168444 1
0.466734956903159 1
-0.0875616100109002 1
-0.265535374763468 1
0.398242914646761 1
0.572859895056251 1
-0.249744761211132 1
0.624162930336705 0
0.164887438995303 1
0.552024861220045 1
0.306401571555569 1
-0.162236917138099 1
0.705168275696484 0
0.0895576176818983 1
-0.505372917637453 1
0.476331370518005 1
-0.106671702380716 1
0.241844037769484 1
0.244131835416641 1
0.372022028290195 1
0.33978554304844 1
0.169061954228053 1
0.455085819553869 1
0.368925519836532 1
0.363605239127299 1
0.786781237062885 0
0.58334223423652 1
-0.0577789393825019 1
-0.193983569557165 1
-0.415257309363869 1
0.195502457081418 1
-0.0659455746086867 1
0.712301304926481 0
-0.0670986439184192 1
0.323050398526064 1
0.590362186438271 1
0.496723273417915 1
-0.192887398289832 1
0.132621866563302 1
0.408427039898682 1
0.0504781366238509 1
0.22181952820842 1
0.200521228842793 1
0.118461852360754 1
0.289674435618795 1
-0.220069934066502 1
0.369727471546986 1
0.736332926536157 0
0.467357634122715 1
0.196710844346168 1
0.0683423843197244 1
0.25310110418421 1
0.853655184616772 0
0.274969359552644 1
0.716380467104477 1
0.783370018938652 0
0.361772825933077 1
-0.0174572410110939 1
0.197279853361688 1
0.582329364689613 0
0.133748691186925 1
-0.344779155498702 1
-0.115614068253363 1
-1.38362187916636 0
0.719821987307364 0
1.12631530809187 0
0.107130134166404 1
0.0210431150272303 1
-0.0423022324447229 1
-0.0368993346258923 1
0.482149296137573 1
-0.108469067258196 1
0.411549418909534 1
0.688104888138016 0
0.382966354209784 1
0.338073631291228 1
0.308111273772662 1
1.06377701586523 0
-0.0648353113786898 1
0.0172534196313607 1
0.39771014465585 1
0.530424441208855 0
0.438178404725511 1
0.576351747238671 1
0.375908324487291 1
0.38312223100456 1
0.00525493451411978 1
0.583432786788528 1
-0.085246413968575 1
0.264850857816909 1
0.467853185447066 1
0.551677477592758 1
0.279625907869186 1
0.656565441579657 0
0.291537441927721 1
0.519428502185796 1
0.737398349877919 0
0.820366704098343 0
0.134859118479594 1
0.344386990258951 1
0.0418915695107173 1
0.335879973005024 1
0.131751558558984 1
0.529928791524849 1
-0.207768834661084 1
0.553935182636467 1
0.310858445737936 1
-0.22210570347252 1
-0.18944702457226 1
0.291299143414249 1
0.156343022718651 1
-0.22566587651449 1
0.0680244631651018 1
0.0176830752288016 1
0.470582500961952 1
0.383604243901108 1
0.801827242083775 0
-0.299645252293099 1
0.37863573911098 1
0.356542223372683 1
0.0942636228481329 1
0.167437469630688 1
0.1986694032369 1
0.125430146722977 1
0.243187396388984 1
0.384054321925842 1
0.095171845020038 1
-0.148119628561663 1
0.286813792538754 1
-0.520080496453397 1
0.542456712112398 1
0.72371367624682 0
0.383540501627483 1
0.284492775593603 1
0.43584033815679 1
0.714294538298966 0
0.117892367244646 1
0.272632598658413 1
0.362828107736811 1
0.36440054889136 1
0.304986094481514 1
0.243576931883441 1
0.972728232845792 0
0.359415185676106 1
0.455746760287436 1
0.0795597159995744 1
0.333812506481937 1
0.399020377367883 1
0.169905947149499 1
0.362364345209303 1
-0.396342815091498 1
-0.0192670597744244 1
0.707460347949349 0
0.160205842585528 1
0.628990442335714 0
0.447695147785619 1
0.559382226251754 0
-0.154815507198068 1
0.0178973208700108 1
0.495096872037562 1
0.477891224510039 1
0.467742806216966 1
-0.381764731309358 1
-0.144977305077219 1
0.763084205935705 1
-0.120609911787381 1
0.427507648823 1
0.320745062363423 1
0.616477249744116 0
-0.00451289913609619 1
0.250051094658184 1
0.57734076331045 1
0.215629829676437 1
0.44554402310735 1
-0.230465648429276 1
0.452258337482418 1
0.0204444047114832 1
0.413714567787432 1
0.273742693499123 1
0.63459765192573 1
-0.00741838074953311 1
0.123990073786177 1
0.550991644974999 1
-0.206356722229678 1
0.226362385646324 1
0.166724969589572 1
0.698275240991228 0
0.258934914271375 1
-0.169597360543177 1
0.372353263438005 1
-0.782446818597347 1
-0.268378491837893 1
0.613767850842468 1
-0.00160986419087919 1
0.143382134389934 1
-0.260319027910388 1
-0.125029794694355 1
0.216105119585098 1
0.935631823642451 0
0.583336950738764 1
0.478425516029906 1
0.085870555606724 1
0.0689644375380023 1
-0.161704966883217 1
0.00470390291986873 1
0.584591106379844 1
0.399758837238519 1
0.871591402017272 0
0.593921169848109 0
0.032974205710828 1
0.116677470305095 1
0.898818360236207 0
0.219506473098247 1
-0.171868730982141 1
-0.108864529875086 1
0.182372116771891 1
0.918419251853807 0
-0.0724043522574123 1
0.18123792986788 1
-0.0607200663627364 1
0.485378557239574 1
-0.0881372373318784 1
0.472399920588605 1
0.162562460757601 1
0.287401763716202 1
-0.686310253598992 1
0.182717244450111 1
0.455010504535083 1
-0.0907918267268708 1
-0.273714798803149 1
0.140982937487095 1
-0.112501446356521 1
0.146588046811014 1
0.405971377500169 1
0.477421618597224 1
0.831009418100279 1
0.522134156522923 1
0.540288236414306 1
0.286750729671421 1
0.157925027236851 1
0.580692687904698 0
0.434121704047677 1
0.305223123387431 1
-0.334826541823925 1
0.0342878627804068 1
0.178477202172594 1
0.00550718372943153 1
0.541155614027658 1
0.27441272665557 1
0.352005159944906 1
0.231811927283103 1
0.482033951529344 1
0.231865128534006 1
-0.543921866167214 1
0.796247571196294 0
0.349613664516617 1
-0.247568859024662 1
0.204193159626602 1
0.743148232579509 0
0.0919323461017932 1
0.237048773947797 1
0.0875505277633367 1
0.00416096347448116 1
0.291162854021605 1
0.457154541257033 1
-0.143290427824486 1
0.395320777308204 1
0.144046322688428 1
0.486038318996001 1
-0.19765432008701 1
-0.200402115982936 1
0.595529315767613 0
0.575744843418871 1
0.00559616515763865 1
0.527850025389454 1
0.528505349345224 1
0.688311954915772 1
0.691758996506651 1
0.340686889258351 1
-0.356908466853838 1
0.797798796547582 0
-0.549353702457931 1
-0.161747417955425 1
-0.0799851951742822 1
0.342521370656566 1
-0.0318189232184313 1
0.354995572522405 1
0.232516857469564 1
0.0155747120688739 1
0.791617779462623 0
0.632048959313065 1
0.356583754194143 1
0.410918371340832 1
0.726031483567178 0
0.439490991187044 1
0.166839777155462 1
0.242203036270369 1
-0.156695794350947 1
0.806985621995316 0
0.273469961895288 1
0.572011489768665 0
0.542291126711913 1
0.625324265388767 0
-0.462936194322807 1
0.0301423898987438 1
0.418122897242425 1
0.506631194596981 1
-0.273546405108949 1
0.394441314323322 1
-0.0341058177514674 1
-0.272719568667362 1
-0.0927500321189592 1
0.214945195111403 1
0.159248566732307 1
0.299951032507855 1
0.783559259192551 0
0.4434945348971 1
0.403709846843281 1
0.989914608800247 0
-0.178868050747006 1
0.588037696323874 1
0.520631412266882 1
-0.217836009670433 1
0.0609628606469497 1
-0.735101974886733 1
0.301592942648585 1
0.178179377463186 1
0.355932831296261 1
0.639150200386271 0
-0.272014338975942 1
-0.0917404458559198 1
0.182715968899309 1
0.738460440684022 1
0.508755707527467 1
0.171300884347395 1
0.290097782073986 1
0.889760436297522 0
0.383849498626561 1
0.711468616780427 1
0.277654230775201 1
0.479130728047949 1
-0.42672764723553 1
0.141668998429383 1
0.638200233612769 0
0.182342228107011 1
0.330273463559141 1
0.82887686955068 0
0.276144895657995 1
0.0241750265337561 1
-0.489860121583174 1
0.29102196799861 1
-0.140450071636215 1
0.717071618131335 0
0.444397750742707 1
0.0246055299295643 1
0.705415075398385 0
0.389242923302985 1
0.499769690801855 1
1.12995505154526 0
0.780133130731958 0
0.788429646127657 0
-0.144915688211109 1
0.120513583973942 1
0.0768413383509744 1
0.683918740030562 0
0.103373834201771 1
-0.000424308499338194 1
0.381002526805427 1
0.73600501250087 1
0.211619706051882 1
0.410633290725368 1
-0.109377986832078 1
0.515908644403126 1
0.627404047978856 0
-0.385042209524989 1
0.385803566727916 1
1.40175909840597 0
0.244968063531802 1
0.584756827972624 0
0.23108146497388 1
0.293194103972893 1
0.322819232323747 1
0.728655084217587 0
0.568186601402728 0
0.936778586634535 0
0.435296485705481 1
0.573631688512989 1
0.118626254304413 1
0.204898812129052 1
0.956304066204843 0
-0.179879675365232 1
0.554511108555423 1
0.845792656105349 0
0.475124813651717 1
0.556721242597157 0
0.178875557683024 1
0.277666746551775 1
0.337821674597436 1
0.245543624099977 1
0.178371654974051 1
0.472987262401538 1
0.429956185667638 1
0.458955275086414 1
0.146402118984792 1
0.845000125631107 1
-0.306303641636928 1
0.617518005329423 0
0.263431811124731 1
0.134364849657963 1
0.0677567231274759 1
0.694020344251069 0
0.496938106643945 1
0.249674113006133 1
0.598683587848251 0
0.508444383213615 1
0.576872668545606 1
0.104394262466365 1
0.758462133825996 0
0.531491513531578 1
0.0708664995008078 1
0.382400408007853 1
0.726692469009963 0
0.171298641430624 1
0.554884003982841 1
0.860831369740932 0
0.286298627721215 1
0.187225890247161 1
0.21890385679321 1
0.282629146976031 1
-0.121361332384865 1
0.493120261399134 1
1.17445932514991 0
-0.145531952942292 1
0.346070381337812 1
0.497108130666226 1
0.491430291802952 1
-0.199267512084333 1
0.66393993520418 1
0.199688816089914 1
0.61337760596825 0
-0.0837150879828882 1
0.341503575812524 1
0.710860558108105 0
-0.183383153598206 1
-0.153115260026798 1
0.329781895519237 1
-0.315678045430186 1
0.490654803411305 1
0.50342590036155 0
0.636986612663062 0
0.103147788337203 1
1.10342501259055 0
-0.311853060405363 1
0.705565887682784 1
0.662857492897526 1
0.352571240170625 1
0.116897411887535 1
0.443159374250563 1
0.708393854345491 0
0.295307604157733 1
-0.313170044541594 1
0.231124627573132 1
0.586969601662601 1
0.788481028308913 1
0.47452346064493 1
-0.0565911537511712 1
-0.247661388978245 1
0.583442955930273 1
0.902916110544513 0
0.543013077812382 1
0.232108762408621 1
0.236473026616017 1
0.586598122685885 1
0.526125058839225 1
-0.217718543865595 1
0.313295934722794 1
-0.0915252035164166 1
0.223377932697971 1
0.067924857440528 1
0.587338757847871 1
0.571234818082258 1
0.309624260401244 1
0.523468335468466 1
-0.0214057326552822 1
0.486314850818815 1
-0.119535535583751 1
0.630826349166418 1
-0.185743962303214 1
0.445192983201977 1
0.603197036903406 0
0.310208865122718 1
0.669605575999038 1
-0.0162219024279527 1
0.301917280462107 1
0.678049998376599 0
0.721388004737735 0
0.449868005080386 1
0.437865327464486 1
-0.451119530655398 1
0.535470464596147 1
0.615335376716552 1
0.828861882496898 0
-0.399218552948104 1
-0.252249804016058 1
-0.00614489009403721 1
0.0115144329849935 1
0.416214575269893 1
0.544416454919486 1
0.834902725498396 0
0.0441606570504029 1
-0.208196680502471 1
0.0504514677338371 1
0.381957325960111 1
0.256701061325916 1
0.382299343234536 1
0.399319482318934 1
-0.337584967639684 1
0.787536890909943 0
-0.01788336292922 1
0.455950824552637 1
-0.183496301375948 1
-0.025621246403315 1
0.100377138828138 1
-0.216284577729625 1
0.504398020258017 1
0.233699470610057 1
0.962959660875891 0
0.605791951992133 1
0.480729425117909 1
-0.0696331790124198 1
0.422710359404353 1
0.91607299071223 1
0.426425048565846 1
-0.472536201092002 1
0.31707521282778 1
0.0379061211289653 1
0.53587277993317 1
0.612057351363259 0
0.28277262528297 1
0.539070762619627 0
0.2007470203079 1
0.41477963270643 1
0.427825973761756 1
0.494146263924476 1
-0.145555183874853 1
-0.386336423590903 1
-0.0400806449229322 1
1.04337365586783 0
0.51686783414787 1
0.150382597125243 1
-0.0462491961502755 1
0.511076513311538 1
-0.225182780597281 1
0.325915465150839 1
-0.675155432396221 1
-0.131468793313057 1
0.190846941283975 1
-0.152083600763554 1
0.105174873651456 1
0.258458451968017 1
-0.409699856200087 1
0.313985791963158 1
0.541120621149516 0
0.460704181887296 1
0.528156444189428 1
0.80279019584298 0
-0.424506637747314 1
0.477045848379409 1
0.130132262116994 1
0.072442638023572 1
0.20348309068251 1
0.533322073734335 1
0.663945959650263 0
0.902123196683597 1
0.778701754508261 0
0.271706614979737 1
0.0589379887141472 1
0.458887394854199 1
-0.142417905671961 1
0.098942560459637 1
0.629501223764104 1
1.2013291928047 0
0.571699496015545 1
0.0444583408988043 1
0.90649664072827 1
0.480047165598698 1
0.548089113312893 1
0.87851325858107 0
0.906124029249269 0
0.821693785956447 1
-0.419318564654435 1
0.430602719087237 1
0.51326181480426 1
0.2195949500274 1
0.868526194169143 0
1.05670762819405 0
0.529523213507455 0
0.385017355433814 1
0.635737274573508 0
0.564380559290229 0
0.253567025313414 1
0.242860220669668 1
0.301759446065381 1
0.235234259481113 1
0.0165256620610709 1
0.0477016788705392 1
0.253423987258159 1
0.0805779952633809 1
0.714499350428138 0
-0.099243127884841 1
-0.0128737802076677 1
-0.48422290180159 1
-0.0022108316406719 1
0.524554061335112 1
0.452972328286451 1
0.227038930772073 1
0.238433695343077 1
0.754509697388485 0
1.16303581874525 0
0.458761577051228 1
0.382234209266472 1
0.425396290791461 1
0.365657222419845 1
0.675882236957262 0
0.14050275274981 1
0.225916787977794 1
0.622542538080619 1
-0.130289060757699 1
0.120345930510922 1
0.0215368818149307 1
-0.153332907656714 1
0.401518051987785 1
0.692384093138354 1
0.405044383388308 1
-0.260673770825418 1
0.52023419743111 0
0.358012739894828 1
0.87358215589593 0
-0.304646373998994 1
0.349277516374479 1
-0.3065740994608 1
0.358995571338857 1
0.482301524511439 1
0.52960582736449 1
0.814126482324934 1
0.31849182594394 1
-0.249522277461939 1
0.639115113406004 0
0.203490192045751 1
0.890084297932363 0
-0.0694607755261382 1
0.602013107299545 1
0.221275905495645 1
0.369770898606749 1
0.295317713173055 1
0.403722290427731 1
0.335893516475288 1
0.591218998689782 0
0.967612581190047 0
0.0183226076213966 1
0.364899832812253 1
0.659719502207933 1
0.0354984287667551 1
-0.0262943376959482 1
-0.157647266091455 1
0.28341330288288 1
-0.0553029358594019 1
0.51522681796049 1
1.26515191420269 0
0.200353342338767 1
0.36102482021529 1
0.315119993580132 1
0.452328651359234 1
0.315313192311864 1
-0.311831257259596 1
0.164004490521655 1
0.447589485516927 1
0.584097804296569 0
1.13565666352067 0
0.392931771261617 1
0.420827808927286 1
0.600099293243296 1
0.456841947654149 1
0.29832867744105 1
0.608759353284894 1
0.0138345301980657 1
-0.00136426672543477 1
0.498496259919188 1
0.859007027344887 0
0.390853146789802 1
0.0100105743999163 1
0.239505401256311 1
-0.077926920398967 1
0.0578344181051393 1
-0.0101865262843556 1
0.252957809461304 1
0.432617005206964 1
0.90674204130867 0
-0.189927488113405 1
0.559442607410654 1
0.896557468410186 0
0.00806777009666691 1
0.254371458669764 1
-0.0688044035373121 1
0.201585476873144 1
0.466061571464889 1
0.0849250404587442 1
0.219937125057765 1
0.292211945253766 1
0.285420517032749 1
0.953149596690854 0
0.829405370874525 0
0.000324146243583512 1
0.709434512499076 0
0.493379045891297 1
-0.287934748969136 1
0.651911982905606 1
0.637554758098486 1
0.68120187875991 1
0.216226877653892 1
0.284754151046898 1
0.432282233783884 1
0.102878239750067 1
0.740978314493627 0
-0.172945043508735 1
0.348170599680672 1
0.632097614478103 1
0.514607830808187 1
0.328326668169343 1
-0.267320451713533 1
0.152582901745899 1
0.462772546397852 1
0.21746635135311 1
0.210724194833512 1
0.26492464349714 1
-0.135250669379174 1
0.331504497459571 1
-0.260610964808679 1
0.215565455441521 1
-0.0798322986597789 1
0.585114187504477 0
0.0975895724594523 1
-0.0782298421725277 1
-0.0352337695115808 1
0.664771963568021 1
-0.13056135594706 1
0.548524694054589 1
0.0303659124844877 1
0.435215469853268 1
0.477391030369222 1
0.26149809767084 1
-0.21910333157017 1
0.0373975199331424 1
-0.374494479474083 1
-0.168936794063108 1
0.371457443541114 1
0.498866179265238 1
0.258406193186017 1
0.0327161155316791 1
0.66219820852399 1
0.107078214803551 1
1.02318198853801 0
0.860603784289162 1
0.169205430687401 1
0.738877686368642 1
0.442340765048431 1
0.645784713568212 0
-0.143552832911509 1
0.00281576297615392 1
-0.0945507878518143 1
0.28521519223082 1
0.190461291316653 1
0.582965130025758 1
0.876690474708099 0
0.274866454712363 1
0.0824696334162086 1
0.0587883692228062 1
1.24776439713592 0
0.0680363226012488 1
0.0163808157124351 1
0.562722237316846 1
-0.259891138322037 1
0.553297553161705 1
0.602467365343589 0
0.724142916033318 0
0.603256456128093 1
0.609202528008586 0
-0.142886152090511 1
0.647279344951191 0
0.632168619003179 0
-0.0547453439292879 1
0.182203176401362 1
0.677174071119963 0
0.176817120333695 1
0.387236537493297 1
-0.407250116453365 1
0.366098862050764 1
0.822230083627267 0
1.05208788916397 0
0.0114452453095881 1
0.397194386118161 1
0.625370154420116 0
0.276377930327826 1
0.00220548204742414 1
0.307120330078354 1
0.343245297409581 1
-0.187487497092653 1
0.752580642219118 1
0.741586076277377 0
0.812608241816491 0
0.252421425210923 1
0.336790851816048 1
0.40049106427916 1
0.191748756406991 1
0.654267277905715 0
0.427026253372127 1
0.199123085048631 1
0.00970286095374158 1
-0.0544565660339075 1
0.194538543554954 1
0.244883842652178 1
0.352676380842143 1
0.661550805139531 0
-0.449191626459622 1
0.00428124120666248 1
0.108573345591406 1
0.671767768320698 1
0.594939517160937 0
0.347081694338781 1
0.537981795025819 1
0.854231150822186 1
0.339372217728191 1
0.478799921739851 1
0.192651136225351 1
-0.537685011197109 1
0.799726917243734 0
-0.713985592013387 1
-0.0983074233134088 1
-0.169806306840131 1
0.147240409771644 1
0.416263545329542 1
-0.516842498034498 1
-0.21853033939999 1
0.207405294723795 1
-0.594701198943778 1
0.348659455098069 1
0.400454947239262 1
0.377409111715332 1
0.39788464029798 1
0.160828753583054 1
-0.187624563499638 1
0.186946173329484 1
0.739354571826267 0
-0.0130337068275433 1
0.166355405933857 1
0.300637379301923 1
1.03916572973454 0
0.228768096776303 1
0.433878924887427 1
-0.225187540667942 1
0.440672247460153 1
0.280513803359014 1
0.474540557225186 1
0.637047552476728 0
0.700975715817513 1
0.178192387712172 1
0.290993505027497 1
0.250571243883907 1
-0.0447370627577654 1
-0.0335449356133781 1
0.355327406861061 1
0.237832355956506 1
-0.10686536066757 1
0.248132331277398 1
0.870998882440686 0
0.759535049472416 1
0.327871289819142 1
-0.365925823489248 1
0.397688397946453 1
0.737122084831481 0
0.836023356075354 0
0.186555216999225 1
0.448004707671844 1
1.03992147109317 0
1.11839711551973 0
0.165493410335229 1
0.66803645172996 0
0.478269012298936 1
-0.0181483923279672 1
0.48549814855586 1
0.6906160918947 0
-0.0248181136096362 1
0.760763149337402 0
0.364970666056367 1
0.741226112043704 0
0.268277366319547 1
0.585133660050856 1
0.434911764247761 1
0.136286163018635 1
0.473569140043342 1
0.504708511189357 1
-0.115008511378552 1
0.3550904825844 1
-0.175274014431076 1
-0.0454427972114105 1
0.3616238336168 1
0.440040877015114 1
0.568191807308081 1
0.144621960860513 1
0.221591956066819 1
-0.142925738685282 1
-0.137091197862532 1
-0.172257241871758 1
0.418535389480873 1
0.824389389905067 0
0.494332236691586 0
0.426759479047362 1
0.987642186045059 0
0.932472078157113 1
0.25255868655437 1
0.778938722728701 0
0.387008495126251 1
0.299218830359191 1
0.32199620995587 1
0.96610302551857 0
0.630938033541626 1
0.66018517995006 0
-0.453692548750783 1
-0.0860788208800622 1
-0.0201947532669674 1
0.233722565855871 1
-0.462148193075916 1
0.264798884128086 1
-0.153367489244877 1
-0.0984987829428127 1
0.0620190042328495 1
0.387120582336284 1
0.327402215982514 1
0.218191905360833 1
0.00363106403940951 1
0.49224396513215 1
0.31087954210035 1
0.731707187489682 0
0.335869771914016 1
0.225794890154426 1
0.377374229892086 1
0.0863581388255484 1
0.508249772005427 1
0.148209683133179 1
-0.0995694391267295 1
0.814728173756372 0
0.79969240701755 0
0.513753977633119 1
0.0744542283674484 1
0.498294399699909 1
0.523523969897629 1
-0.383678837715049 1
0.53765904229177 1
0.690935820750168 0
0.258449089176556 1
0.0839834231355274 1
0.087730994775467 1
0.544102929056013 1
-0.781381676770489 1
0.62750365487759 0
0.0349003010079747 1
0.230517656174801 1
0.131261055716107 1
0.769790122174367 0
0.445756485417807 1
0.667232126447017 1
0.666965769072297 1
0.0866166853890401 1
-0.117458673047285 1
0.510887671041344 1
-0.41163361241365 1
0.325745342406463 1
-0.0289053347987257 1
0.669129922394832 0
0.270292473070481 1
0.0581196913059002 1
0.560645093282164 1
0.503623603298375 1
0.210613128582495 1
0.670003941546993 1
0.283084479737054 1
-0.220095328374989 1
0.574289280469323 0
1.04811079095443 0
0.675204138347389 1
-0.168349111685706 1
0.592649693526054 1
0.355139732721454 1
0.993884371499856 0
0.708369485858856 0
0.553773923958789 1
0.31184507031445 1
0.197905190899971 1
-0.213780942586124 1
0.675521415922634 0
0.0138827150837188 1
0.691495401389792 1
0.687565342322833 0
0.562054590091443 1
0.423235305696237 1
0.556953675027827 1
1.09137664964837 0
0.844835830151828 1
0.753825725740811 1
0.133396793447184 1
0.435666069122449 1
0.713451068328077 1
0.62306523633396 0
0.0653926324928008 1
0.177517555735551 1
-0.423054790453852 1
0.686996442988227 0
-0.0104634433686421 1
0.0743140252062319 1
0.21915241714593 1
0.00235141336629131 1
1.10686192208125 0
-0.0360472325993711 1
0.437850411016813 1
0.212245862067185 1
0.636615982964155 0
-0.147501523261385 1
-0.0568297456948465 1
0.371291173056789 1
0.644615896748433 0
0.0670422914585493 1
0.642072354877958 1
0.383555434681116 1
0.0511963339327617 1
0.372581839672515 1
0.554764227690201 1
-0.00454084786395259 1
-1.0706636393909 1
0.375134696905034 1
1.12592734808772 0
0.198109499083887 1
0.725291394611744 1
0.452955185999789 1
0.246151924855978 1
0.150041983471807 1
0.0176855021738335 1
0.409260531972781 1
0.102821118172199 1
-0.918011196784187 1
0.661175416936613 0
0.319267107766282 1
-0.357865305936404 1
0.662142901022003 1
0.570007531135708 0
0.069596898634399 1
0.528554468285713 1
0.44392837442904 1
0.659132033787177 0
0.297309806191109 1
0.150131018471567 1
0.129522466474248 1
-0.524001314217311 1
0.811626204373132 0
0.143857443515457 1
0.0775409198858636 1
0.420647258061243 1
0.528777910419264 1
1.08598326089979 0
-0.0187121852097468 1
0.160043789230813 1
0.314687891374621 1
0.82382796049929 0
-0.233738270237574 1
0.44749455902037 1
0.139072963362462 1
0.208400051435509 1
-0.344991776813451 1
1.08539175121731 0
0.472427110083627 1
0.722976039766793 0
0.396549170981709 1
-0.562320024792009 1
0.100867388991118 1
0.983536751786717 0
0.0594404468464143 1
0.718668361752579 0
0.235112053817965 1
-0.557682781711681 1
0.160628186758316 1
0.512377988115539 1
-0.0940049965478371 1
0.512536119063971 1
0.798621234334685 0
0.571393393838679 0
-0.0701892294888299 1
0.586355807094333 1
0.202330951835946 1
0.181343290894722 1
-0.178847552375334 1
0.989545097891635 0
-0.184470117193732 1
0.382351453869446 1
0.831165102226508 0
0.610276000309063 0
0.0667919652178828 1
-0.170328842629599 1
0.314637467829097 1
0.270541636215074 1
0.0669135773471531 1
0.158715026120567 1
0.41085729066662 1
0.466726349415424 1
0.506514466351797 1
0.4678118249095 1
0.69771080182166 0
0.0688023590601898 1
0.900951065955119 1
0.321229365740452 1
0.153345380703527 1
0.403656480295509 1
1.01682354150256 0
0.40834626900118 1
1.07569016819231 0
0.332525029779461 1
0.138576064290701 1
0.236412649992587 1
0.359232563295312 1
0.409003391484875 1
-0.0144619123064721 1
0.753857251084947 1
0.399512563542683 1
0.53102344477052 1
0.200674579312357 1
0.318292494745658 1
0.634068805112341 0
0.298876568780191 1
0.131046786216046 1
0.63864745212073 1
0.835139715380052 0
0.348778195282631 1
0.298641806283672 1
0.893096843476106 0
0.10026599407831 1
-0.077804205271674 1
0.129180272949734 1
-0.503936389753167 1
0.345674629993406 1
0.108111373283481 1
1.27014117689242 0
0.135788171986979 1
0.197878296923259 1
-0.0926995302217535 1
0.48460521910307 1
0.479722440649108 1
0.374994375133737 1
0.372750896030219 1
0.0726594229361714 1
0.611023277456456 0
0.674155148349316 0
0.101961334820526 1
0.493483228496345 1
-0.104143751091946 1
0.725977016508904 1
0.593306073703083 0
0.374948436067491 1
0.366344584829271 1
0.285601114905055 1
0.361491644031967 1
0.744592786284663 1
0.267154725335486 1
0.599151987646263 1
0.272790483526396 1
-0.0724990669426434 1
0.00963080829488404 1
0.260383375436705 1
0.512025501856394 1
0.411945080581798 1
0.315179469923469 1
0.199389563765308 1
0.28370505423815 1
0.642500748705303 1
0.560257805539661 1
0.193421025105579 1
0.27907593429087 1
0.374138768181005 1
0.405460342539222 1
0.455756981385152 1
0.454679713870432 1
0.210452722201247 1
0.40252944773043 1
-0.433452261124733 1
0.489862550461114 1
0.129538103257978 1
0.15375373480854 1
0.0764168779532203 1
0.148320206579667 1
0.407669669239265 1
0.643865685398795 0
0.589664019466654 0
-0.137091106129541 1
0.385990749663652 1
0.539943991027698 1
0.868987290858568 0
0.631251640324945 0
0.709286856871395 0
0.907165911712096 0
0.54649784351295 1
0.500178083052738 1
0.139423824689649 1
0.0903175625314818 1
-0.0110735531185681 1
0.428684379760039 1
0.431425329527469 1
0.117069174077436 1
-0.222380570216848 1
-0.128667978671532 1
0.104721659329936 1
0.261647387410237 1
0.692714710391701 0
0.188651597235266 1
0.70102612010576 0
0.0861065494006301 1
0.334219619965607 1
-0.121587758572724 1
1.15348693385521 0
-0.0424291890256453 1
-0.104667559331491 1
0.449637272332662 1
0.056193835334426 1
-0.0422670611649639 1
-0.141170403324844 1
0.520459351447315 1
-0.285821875119228 1
0.314735214044115 1
0.440587234468549 1
0.190865482413451 1
-0.341462347394169 1
-0.0620254449890065 1
0.00522502639674721 1
-0.179862063380932 1
0.238335724051128 1
-0.384928449848601 1
1.03828643928882 0
1.07971241880351 0
0.234598083774904 1
-0.740116676345935 1
0.22339773197314 1
0.257378895082459 1
0.35237091059794 1
0.183992487978758 1
0.201370570521184 1
0.440698137444566 1
-0.0228059997947676 1
0.319377262575166 1
0.570610490138794 1
0.546944381822121 0
0.493311028631784 1
0.209627152990677 1
-0.00732371692154357 1
0.36610884676623 1
0.0188013685162325 1
0.114895346462939 1
0.583260624748121 1
-0.0343185926152335 1
0.194601053602401 1
0.220730739252879 1
-0.102415988977766 1
0.434226031831377 1
0.0837117796010138 1
-0.14807791165833 1
0.259608372726151 1
-0.0442689501532192 1
0.506176197470563 1
0.627292044807732 1
1.01924261721624 0
0.557664011962654 1
0.240327140640555 1
0.825140633060969 0
-0.0884524835780322 1
0.306786319808919 1
-0.40467507822732 1
0.323933053464666 1
-0.212466912098243 1
0.121786312847074 1
-0.172478885965996 1
0.728253853078805 1
-1.06545284864079 1
0.580841663202456 1
1.01708017779777 0
0.154126230965267 1
0.282554837811605 1
0.271556297841757 1
0.355112608283037 1
0.613373210885413 0
0.474790400299661 1
0.249831126285191 1
0.146043162760561 1
0.336648547934967 1
0.413576773331458 1
-0.790435641243245 1
0.849046054388392 0
0.345632908912561 1
-0.138441192392293 1
0.770865648852912 0
0.209473446605928 1
0.680525807236562 0
0.295954790682687 1
0.417585614182577 1
0.257776093015142 1
-0.462048928033363 1
0.365158850511382 1
0.586637265622492 1
-0.10102940745955 1
0.516203845103254 1
0.425426542104946 1
0.249980207920637 1
0.339164882645051 1
0.277273523096393 1
0.615848640775065 0
0.500230887941712 1
0.441953681139922 1
0.193358701289804 1
0.621503900879393 1
0.08338585259088 1
0.860979237803985 0
0.503105320319679 1
0.390204651127155 1
0.53381874682927 1
-0.0156583437027631 1
0.18853381721824 1
-0.205643471084169 1
0.482262697551671 1
-0.179697463924816 1
-0.122755321002621 1
0.188263889483408 1
0.766637281555858 0
-0.116472530219541 1
-0.160668434251235 1
0.141065839605691 1
-0.15300694425586 1
0.539266892980192 0
0.177913302122626 1
0.157017722951675 1
0.369459407496118 1
0.500229168844659 1
0.791216592275021 1
0.225492712752791 1
0.688288837101624 0
-0.248680517953682 1
0.0920899358500263 1
0.511762003007753 1
0.17710363312806 1
0.0771903693800555 1
0.0467855689413147 1
0.332055209575773 1
-0.104646933255284 1
0.503994915987767 1
-0.107127465005629 1
-0.132907381912095 1
-0.101630707814188 1
0.367514330042074 1
0.496051130624989 1
0.471232579010152 1
0.719716271648988 0
0.444417795784772 1
0.283074378767583 1
0.470678218254319 1
-0.389776319417063 1
0.445411201384537 1
0.353446975646643 1
0.505662409170924 1
-0.0613555489292276 1
0.237685529618819 1
-0.0029159526972603 1
0.44936591273876 1
0.339463765275818 1
0.0791535733069287 1
-0.145791972516978 1
0.780008243690088 0
0.272752040399891 1
0.362695340297089 1
-0.119912104428379 1
0.209619372601604 1
0.377620315293356 1
0.340740688820063 1
-0.037503941918955 1
-0.440309580726138 1
0.802981624943252 1
1.11826271329624 0
0.533733574842885 1
0.133631450781938 1
0.866995981270981 0
0.269198051950103 1
0.4163472411137 1
0.522312105278487 1
0.140414288219518 1
-0.182023803368222 1
-0.683978686255605 1
0.128272251257214 1
0.337112804306401 1
0.65221848100514 1
0.734119476179508 0
-0.00220293762030614 1
0.550328653171193 1
0.213276293138664 1
0.691568402176265 0
0.220449000476909 1
-0.567029862555146 1
-0.0633479782657877 1
0.166861037905569 1
0.0650742218140812 1
0.531272620985698 1
-0.173818852614425 1
0.712272560991216 0
-0.0231183526026957 1
0.939917003296032 0
0.352824088794365 1
0.877252611567234 0
0.394844602729896 1
0.375826945426773 1
-0.408103811248104 1
0.371977733061526 1
0.666012460865922 0
0.595140456581765 0
0.47182377967652 1
0.303025383937014 1
0.618386831507134 0
0.518956753599179 1
0.404458169832057 1
-0.162547809710735 1
0.380126544570781 1
-0.00458483277117222 1
0.359312028610743 1
1.31344800065828 0
0.803292209102542 0
-0.0342674807123848 1
0.349040077040926 1
0.86620365090013 0
0.614220376025215 1
0.175754798818368 1
0.692290170098173 0
0.680374814277763 0
0.913736405289782 0
0.530058804660607 0
-0.44744767741737 1
-0.105099451195664 1
0.371858153737564 1
0.283107296111079 1
0.335734642726778 1
0.60917959126764 0
0.547925202465253 1
0.379829023745101 1
1.06064497252853 0
0.434888073029322 1
0.373213058600039 1
0.0386619736681205 1
0.357405532622648 1
0.495872280014866 1
0.406982971930874 1
-0.505121651773127 1
0.181729563083644 1
0.795290322463222 1
-0.245583649960297 1
0.275734994930575 1
-0.23224318879267 1
0.562265508218815 1
-0.714856826482543 1
0.584116323684731 1
0.277242168321484 1
0.76771215496709 0
0.575014064099993 1
0.664163502500218 1
0.453701285823894 1
0.519412676196049 1
0.314455070465538 1
0.0583089824157081 1
0.0580640229808911 1
0.429826460001624 1
0.290742265175043 1
-0.228614447088082 1
0.238615141929422 1
0.378551781750644 1
0.450103947350104 1
0.799034835820064 0
0.681797543297336 0
0.415079550277051 1
0.402148985146592 1
0.514295497204078 1
0.415375503563616 1
0.156533185916616 1
-0.155579933720418 1
0.908068157419906 0
0.824248606238085 1
0.564468373957076 0
0.454473876749226 1
0.197287991456825 1
1.0088067292271 0
0.441077247513772 1
0.108040320851387 1
0.477863773246457 1
0.00192462634550158 1
0.335839996312505 1
-0.31993999049794 1
0.66442709745917 1
0.44207932808451 1
-0.219611029653237 1
0.274600084618407 1
-0.0352935222762671 1
0.176121621915241 1
0.59430315730535 1
0.512498419025622 1
0.442105072832133 1
-0.239556477499709 1
0.159419338337748 1
0.48565159112109 1
-0.158155492407761 1
-0.0859502665097829 1
0.344891260879539 1
0.491260361145432 1
0.349959918274428 1
0.593848143246048 1
0.341412820522586 1
-0.575283083601797 1
0.575712850782062 1
0.182813833184163 1
0.524380337301837 1
-0.0267733550491818 1
-0.417514373603693 1
0.281291769776889 1
0.242965927577495 1
0.495296745880611 1
0.303831112154944 1
0.45889919353118 1
0.465353801137958 1
0.602020718461175 0
1.3937326520378 0
0.596225231894642 0
-0.470118152336681 1
-0.221390096601561 1
0.622775452683325 0
-0.114492612255778 1
0.328193405429167 1
0.528593582068179 1
-0.437415320487788 1
-0.525816769416906 1
0.144091012536702 1
0.145673055876282 1
0.665875794143062 0
-0.342843348280542 1
0.645163062940636 0
0.463170913033608 1
-0.144627563582739 1
0.381136824602001 1
-0.245587303885263 1
0.299250469832464 1
0.49088168616951 1
0.0759953366599629 1
-0.211823420192064 1
-0.0747359031415566 1
-0.07985648009204 1
0.671112487715543 0
-0.0438626840570575 1
0.677946173134138 0
1.00262983589887 0
0.561400340990861 0
0.505404601646735 1
-0.494119162580171 1
0.607259693564298 1
0.504417937507606 0
0.588390197019404 1
0.207798512571798 1
0.202280382873569 1
0.341711090954956 1
-0.13247775805361 1
0.0259170565881385 1
0.393295679036843 1
0.418661760023394 1
0.385572572287819 1
0.490040553315636 1
0.186617231721542 1
0.291425217071082 1
0.527194910551683 1
0.23359248126535 1
0.334519147468083 1
0.565703885395266 1
0.6187407494088 0
0.37493513862613 1
-0.0371238100271005 1
-0.422152826443845 1
-0.189873175080235 1
0.482942952574467 1
-0.0227380473840922 1
0.937114033379 0
0.485687172974279 1
0.171560687340402 1
0.557358477821255 1
0.483230909588449 1
0.931649496117755 0
0.142030891643292 1
0.596215471484623 0
-0.926056904341633 1
-0.308727743033996 1
0.487419836874478 1
0.0169395108402846 1
0.407624589869763 1
0.502302179646897 1
0.109133877180514 1
-0.270538696464888 1
0.227174453456023 1
-0.387668420961364 1
-0.268938638961056 1
0.58506267591072 1
0.568818477505146 0
0.163973608068256 1
0.561520190573788 1
0.0680308285547373 1
0.333026172776677 1
0.687456295543052 0
-0.0484153610097461 1
0.64495102272618 0
-0.688860539103553 1
0.443848321756195 1
0.205479362660622 1
-0.148290867792043 1
0.59108133620671 1
0.0960667982665855 1
0.402538491520057 1
0.779329668301702 1
0.420029236889972 1
1.01189608572762 1
0.409167424739867 1
0.506473845514489 1
0.217791916454121 1
0.197854232320694 1
0.0200294416734942 1
-0.549826906462536 1
0.801971225424912 0
-0.0450085238957909 1
-0.0902062745330085 1
-0.188555760954218 1
0.236598793683669 1
0.490800221321994 1
-0.386231359621625 1
0.218917418498445 1
0.597388638311148 0
0.964998957509289 0
-0.0534617802728289 1
0.623201307180533 0
0.416520922391921 1
0.168325501784841 1
0.356030507469113 1
0.589104776954192 1
0.91351492593532 0
-0.201212546661136 1
0.176095520037513 1
-0.282989248162881 1
0.52008250413565 1
0.911606286117765 0
-0.393883953045917 1
0.313146820832833 1
0.229603329195041 1
0.198651315279324 1
0.461333808443144 1
0.326919118285941 1
0.663708171080235 1
-0.0228665058150222 1
0.37762486798603 1
0.363901376285953 1
-0.00181199672248102 1
0.958438555669594 0
0.962505151341162 0
0.53337921804733 1
0.264204340623385 1
0.0942962936589076 1
0.645236440154191 1
0.76935152305168 0
-0.0312251949598667 1
-0.454990413796393 1
-0.141347649023397 1
-0.283474587688704 1
-0.0730001810475683 1
0.399225230427727 1
0.278737258330963 1
-0.147458508900262 1
-0.362015418742922 1
-0.610080567434839 1
0.576809750774659 1
0.0976508757622838 1
0.580972838822331 1
0.337198475545871 1
0.452106322099649 1
0.584781980299987 0
0.446352124944669 1
0.155975911011959 1
0.14255215443653 1
0.116128927240528 1
-0.0194632892507436 1
0.0242737862771779 1
0.0204207912433945 1
0.553375927999969 1
1.57094852905674 0
0.247676628443039 1
0.589483757404243 1
0.505124512807373 1
0.385456634672019 1
0.277848825276135 1
0.624395189487107 0
-0.800532738618708 1
0.130108715296247 1
0.42354075846572 1
0.0797596768637436 1
0.620968905305034 1
1.56554890413932 0
-0.0393235803364552 1
0.69667749976736 0
0.0389605147669213 1
0.437105344602391 1
0.453709918579391 1
-0.296078096985397 1
0.500435435122895 1
0.0681397401270886 1
0.109105888606268 1
0.168143680530169 1
0.558432399413443 1
0.400373030634345 1
0.69229246343425 0
-0.239036827226984 1
0.900016280155475 0
0.672284717940706 1
0.225537150365025 1
0.466837863853188 1
0.566733847282031 1
0.0569238781770097 1
0.761238502026908 1
0.123554488624532 1
0.166331254602488 1
0.549969886684093 0
0.886644336539205 0
0.563495655641547 0
0.0872417049128844 1
0.764188432948867 0
0.328899674044942 1
0.644675460534765 0
0.335937481766983 1
0.485163309566606 1
0.346043976674681 1
-0.13360010198793 1
0.63350325512721 1
0.32504237208032 1
0.105517898830433 1
-0.493662567893282 1
0.0772020371962565 1
-0.0832812340172708 1
0.148783907865418 1
-0.194208640983628 1
0.597177712641751 0
0.802023725968605 1
0.440958111076954 1
0.616076319378529 0
0.498611060607846 1
0.361972743823329 1
0.714175324154812 0
0.55738174522799 0
0.697257905971351 0
0.434846257794093 1
0.0544493636944288 1
0.892584186638889 1
0.161758407163679 1
0.206002027514765 1
0.304449749628516 1
0.411257449933679 1
0.202779120777254 1
-0.449998874887207 1
-0.224380472300861 1
0.576916517159329 0
-0.230124080886451 1
-0.171917894521034 1
0.373423589672551 1
0.660094025081565 0
0.294940534422832 1
-0.0307056836587148 1
-0.12690837819525 1
0.00814739388482343 1
0.290992940307705 1
0.369659408826129 1
0.706803830701518 0
0.571808319625034 0
0.14326072693227 1
0.196518313027451 1
0.179802336635618 1
-0.20360830644783 1
-0.287460776775008 1
0.864580678512061 0
0.943792891695205 0
-0.319242601495822 1
-0.0782066406390457 1
-0.769088876360939 1
0.747440563359215 1
-0.0742959987137501 1
0.106185072209114 1
0.222359186082124 1
-0.228463785399995 1
0.361576480777421 1
0.466826193831571 1
0.0662418250437035 1
0.299813992932258 1
0.374278286658266 1
0.201982953206847 1
-0.400418054205502 1
0.246548784251681 1
-0.0891791373636728 1
0.286380151455601 1
0.276547728060336 1
-0.513071751870116 1
0.912645237889089 0
0.15510058568692 1
0.542271785295232 1
0.264741141680375 1
0.732411640155922 1
0.392291657791086 1
-0.314588513546657 1
0.433539811345507 1
0.568793693033724 1
0.732702879936388 0
0.314408307154454 1
0.910131100444742 0
0.130342528076452 1
-0.00996654813440094 1
0.502874409844667 1
-0.0360788090457059 1
0.504230927503118 1
0.230875838724965 1
0.484526587161453 1
0.776744995437552 0
0.360000471621102 1
0.0957809808042958 1
0.582057140032095 1
0.76374237865919 0
1.37252077230693 0
0.0196598734297513 1
0.687659468308341 0
0.147932665019527 1
-0.0262075441881223 1
0.215802566009877 1
0.37582961636165 1
0.346849663237106 1
0.242779205771396 1
0.968811894077689 0
-0.175475505645189 1
0.0695709113830153 1
0.162788776747447 1
0.350300498819155 1
0.106022658556789 1
-0.339685569580668 1
0.347821707437322 1
0.448219224713769 1
-0.157427133836311 1
-0.0977434839438028 1
0.39273293140041 1
0.458753118786626 1
0.425614475894639 1
-0.00164517577288228 1
0.559872939419291 1
0.385273202134517 1
0.753867435167362 0
0.438260334278185 1
-0.0593388718734235 1
0.769819827977824 1
0.238739748474914 1
0.59750037676893 1
0.54830508217557 1
0.104402678211475 1
0.193501397191336 1
0.393208471038051 1
-0.0120256993402568 1
0.215439862310657 1
0.314222474362099 1
0.469026267619833 1
0.456721931391779 1
-0.0998647556176707 1
0.346309422791723 1
0.69205816260089 0
0.585494278190525 0
-0.0452964990234277 1
0.375540006390073 1
0.623221721590346 1
1.04501433429504 0
-0.331296587586308 1
0.368141056907719 1
0.5886202941856 1
-0.208955590287899 1
0.75836582657917 1
0.639396120323467 0
0.0883233486517626 1
0.494304589949761 1
-0.0802091400773008 1
0.376123696021611 1
0.390203908543891 1
-0.520909741636588 1
0.131295675810585 1
0.371388151437437 1
0.419616328502843 1
0.319749841434472 1
0.083374240528678 1
-0.228590303883332 1
-0.406172380137858 1
0.369015260493552 1
0.817140646023501 1
0.421582267181383 1
-0.443947892335855 1
0.331974214492685 1
-0.179593190538062 1
0.548255207773132 1
0.521433585317656 1
-0.0316545043381956 1
0.102547781619205 1
0.697045543364414 0
0.947646041524166 0
0.570710907692002 0
0.0822901598522719 1
0.401330913042379 1
0.582888811691307 1
0.520277386645813 1
0.448467525049594 1
-0.268772158489784 1
-0.0952530872033637 1
0.348642520313559 1
0.391913115684977 1
0.15057421318047 1
0.448992634101995 1
-0.320846222970176 1
0.276326329380548 1
0.763036112672205 0
0.0413617088452924 1
-0.112071885345954 1
0.208589797462564 1
-0.169029515346138 1
0.236240192603465 1
0.553202216692052 1
0.728351517236202 1
0.247318748103977 1
0.172829531048021 1
0.154905472366182 1
-0.0699114397859896 1
0.640714648716848 1
0.782412459738857 0
0.466500971685682 1
0.138957304343872 1
0.132279154767843 1
0.902450551374689 1
0.0270292797919075 1
0.808873235976514 0
0.244410586793982 1
0.154199301926183 1
0.570502054526746 1
0.182604145881795 1
0.715817339611919 1
0.65272290441239 1
0.266735316808904 1
0.16639129234878 1
-0.345766413150759 1
0.527972766186931 0
0.117432109025307 1
0.676376784590039 0
0.186385162508136 1
0.566091568800263 1
-0.0904751975340337 1
-0.0604178689883386 1
-0.209611479651546 1
-0.193777697006627 1
-0.193491709416773 1
0.277970549608459 1
0.227994644487537 1
0.278077090474661 1
-0.0345428586106333 1
0.357423677393559 1
0.826133670471354 1
0.07638361423235 1
0.389937948289007 1
-0.023841533489433 1
0.56579129085741 0
1.28365963827509 0
0.250027475735937 1
0.408924171292047 1
0.581421678845602 1
0.501445119031921 1
-0.150892651848112 1
0.397140381253393 1
-0.424000209819983 1
-0.0333781075469472 1
0.82644496779174 0
0.997876360247428 0
0.344947001413464 1
0.315167532887392 1
0.0674291470239422 1
0.828186107863322 0
0.567391125434658 0
0.355767698531883 1
0.145109423637034 1
0.791029110491489 0
0.78068679421047 0
0.459477468946729 1
0.223690503058873 1
0.285541125856877 1
0.892136756913795 0
0.422269608679737 1
0.0942237644420398 1
-0.0214370476346255 1
0.504641565413156 1
0.0268512354755227 1
0.012138489391023 1
0.0304558519258473 1
0.127377949125188 1
0.789539169200357 0
0.435549338111458 1
0.673390660075296 0
0.28189504315442 1
0.00467956207552739 1
0.264270783816366 1
0.688988542535837 1
-0.185705982071001 1
1.07133735497213 0
1.06215377244678 0
0.610919437013677 0
0.51313809323513 1
0.512066822081631 1
-0.310607411279183 1
0.654026557336889 0
0.460026623215587 1
0.640506165827742 1
0.438324111477007 1
0.304350179994815 1
0.324742165396307 1
0.20759221783392 1
0.961856346198949 1
0.87993909007004 0
-0.204469839389257 1
0.0416962934247315 1
0.262804717698224 1
0.304741209419685 1
0.20593913391758 1
0.444005416532874 1
0.345313960045281 1
1.0804051011776 0
0.174575729991715 1
0.43163412895186 1
0.187939831611975 1
0.603398093715624 1
-0.185057560697016 1
0.283973408071345 1
0.532561216502154 1
0.537416550723302 1
0.419963415072652 1
0.332260335623694 1
0.439366827142182 1
0.448529200854699 1
0.874155852033928 0
0.477197088012666 1
0.247987251595259 1
0.388633093071037 1
0.391479497063513 1
0.519806066927459 1
-0.062935478229728 1
0.421496601742361 1
0.440014731431575 1
0.432113403521024 1
0.557794434531112 1
0.204709872752167 1
0.385550619508633 1
0.370831517253562 1
0.322647523038754 1
-0.289819400717228 1
0.606492300255626 1
0.599120318489077 1
0.682398591218952 0
0.390362790032822 1
0.357099414257884 1
0.539237633628418 1
-0.419930071014936 1
0.461418833535673 1
0.360829153535062 1
0.506321241601588 1
-0.0834627365323959 1
0.243482599295981 1
0.752835571697766 1
1.07622456545425 0
0.437802871347424 1
-0.0387765582787024 1
0.423208620463801 1
-0.088025227217843 1
0.362288918829216 1
0.501412283294629 1
0.971879887968129 0
0.334398710709101 1
-0.535818051028833 1
0.571939254866187 0
-0.261731372354648 1
-0.071138277291091 1
0.420175885919509 1
0.965954251648594 0
-0.35463020287644 1
0.225713300062409 1
0.270430710061112 1
0.374050892934901 1
0.365294129748179 1
0.372163434200587 1
-0.246540589361324 1
0.556144372309625 1
-0.0568269004828589 1
0.175096312171256 1
0.571292655234663 0
-0.143642282158359 1
0.891845038950477 0
0.0976905193719486 1
0.416793438170227 1
0.474381156376195 1
-0.354363886325223 1
0.70980641202784 0
0.113331047892257 1
0.407717799356465 1
0.743804704339403 1
-0.108698839043026 1
0.021721815500615 1
0.398009555631428 1
1.15370264091709 0
0.735265493997806 0
0.486484645380219 1
0.269927561656938 1
0.069745737022025 1
0.277156705928526 1
0.195044361569647 1
0.383825100383716 1
0.664053269252254 0
1.02082350701808 0
-0.110840441440252 1
0.61200494652273 1
0.556578517498937 1
0.445652582605606 1
0.00686583534611265 1
-0.104139339123011 1
-0.0815504468527952 1
0.00798356447346173 1
0.509163166850667 0
0.247113824946435 1
0.252759352737977 1
0.552779672446375 1
0.451365663536444 1
0.0719039386847399 1
-0.29306559132551 1
0.341529881716787 1
0.581381808121989 1
0.661980568942801 0
0.609475841953588 0
0.413914687548599 1
-0.069719594139257 1
-0.205352222047215 1
0.131963973362651 1
0.374040719453895 1
-0.32271853191518 1
0.387453462693965 1
0.514712692040857 1
0.394579244174488 1
-0.00349429345430718 1
0.635077848569118 1
0.233624400978341 1
0.0119187865715786 1
0.151040243961381 1
-0.00825380339294519 1
0.349079654556735 1
0.931147083532731 0
0.529522309089443 1
0.97143195463855 0
-0.44151569395816 1
0.225436023166182 1
0.313344660280028 1
0.922959701896047 1
0.761019218525029 0
-0.329864319657857 1
0.82479071188702 0
0.86105471425192 0
0.00155625388614652 1
-0.102214599621001 1
-0.289569399636795 1
0.612617497372527 1
0.0589048150485237 1
0.081601855559614 1
0.428955003907024 1
0.98178175067363 0
-0.751831003651426 1
0.506316825187956 1
-0.152492656062672 1
1.09913051470242 0
0.424039885621335 1
0.522516641264348 1
0.219025986043193 1
0.524250427063976 0
0.590409375093067 1
0.383092019843111 1
0.341696050207944 1
0.492401828312634 1
0.239121787542415 1
-0.0864907668050431 1
-0.192321989332209 1
0.10271210560143 1
0.28124837382019 1
-0.576792106617549 1
0.307026841705375 1
0.578419833141337 0
0.35129706713114 1
-0.374026886892272 1
0.801487992854882 0
0.401605638720267 1
-0.772561477182697 1
0.0179344042358704 1
0.742394243055907 0
-0.0647799817629797 1
0.0363437688610103 1
0.351206337805794 1
-0.119972982470235 1
0.47113044040404 1
-0.521955308887288 1
0.446880831050517 1
0.6677100904382 1
0.084582378666034 1
0.247381337714381 1
-0.0897533695727479 1
0.30108971542262 1
0.538421766453967 1
-0.305162609872401 1
0.35269562274298 1
1.17300660915325 0
0.546506886669353 1
0.817244072464907 0
0.0108391387411176 1
0.513446085989658 0
0.965502138657496 0
0.2938198212712 1
0.571460841277104 0
0.844017451117883 0
0.0480482171393552 1
0.2253760075416 1
0.0153363456093199 1
-0.256331264672628 1
0.0107804405952775 1
0.190085261142686 1
0.406792729159448 1
0.588562357081088 1
0.0853891806116254 1
0.324772630586215 1
-0.305195183030093 1
0.843410226310025 0
0.17139598310753 1
0.139150719656575 1
0.381684891885752 1
0.462754502417243 1
0.644664886367408 0
0.757637465521636 0
0.279352454447173 1
0.44231530398167 1
0.0252677735999844 1
-0.0514154874847763 1
0.867152879643383 0
0.229076899209152 1
0.329577120967841 1
0.392765627365075 1
0.725741057295363 1
-0.11482864417911 1
0.64501070701896 1
-0.24745315796365 1
0.340852246944405 1
-0.154116129656101 1
0.61075864446251 0
0.200731260757233 1
0.186810015653787 1
0.756704508191879 0
0.731156727276523 1
0.542964376214854 1
0.35618758515932 1
0.0178934628761432 1
0.338137276184889 1
0.39053468873889 1
0.486019530635756 1
0.476567683672063 1
-0.0791276496989461 1
0.227425781665523 1
0.559363171400155 1
0.654702609771154 0
0.0421259442721576 1
0.534741274897264 1
0.17577777668836 1
0.652980465340051 1
0.601581922463081 0
-0.350966530948728 1
0.680381645113751 1
0.465824783425208 1
0.358922216023496 1
0.0543114105010036 1
0.27668334635125 1
0.390389252639414 1
0.371573765714387 1
0.468169185235355 1
0.652529034352294 1
0.113409306665682 1
0.0889427147210997 1
0.995627676064048 0
0.280411995448962 1
-0.00750829313406173 1
0.721434366281504 0
0.485759890404275 1
0.231676518289805 1
-0.552887004544607 1
0.739333790981396 1
0.103960244610486 1
0.422463853155996 1
0.493301903078536 1
-0.333532041272562 1
0.188060081784221 1
-0.00641692611347186 1
0.17403626216655 1
0.195935355709632 1
0.24881275331978 1
0.257778933318785 1
-0.0801612630737158 1
-0.121795334511202 1
0.943568158264124 0
0.206514736808634 1
0.348650703759882 1
-0.149883261989181 1
0.588543857231719 1
1.22541608293163 0
-0.122771766745401 1
0.748388416476361 0
0.109272308425628 1
0.478100837822997 1
0.771561353052082 0
-0.418922093556423 1
0.999256822347587 0
0.720697797498074 1
0.731220297592921 0
0.503590292555116 1
0.334160080807246 1
0.233470689656327 1
-0.219117790935977 1
0.274289876707062 1
0.262374501495153 1
0.398635919608114 1
0.389559979374061 1
0.105160232038005 1
-0.328155867467769 1
0.122377923399818 1
0.52143607209915 1
0.153319393425455 1
-0.264252760782227 1
-0.316974748553923 1
0.742990299196807 1
0.699011013389901 0
0.0540154709467182 1
-0.450374703186062 1
0.149503865335489 1
-0.174773544693345 1
0.828834997306877 0
0.977097243473085 0
0.577009895821357 0
0.406936841277507 1
0.411223352860877 1
0.621575520156458 0
0.478311791058368 1
-0.382433905289039 1
-0.0598796924924569 1
0.770729810082503 0
0.358792477215011 1
0.31340121558047 1
0.0223575350502652 1
0.391356449890606 1
-0.241021774874857 1
0.00736735445604865 1
-0.294924421958263 1
0.390625852613881 1
0.413350613284024 1
0.246839317721266 1
0.346990957419912 1
0.30776181717224 1
0.254435368997399 1
-0.0395694913215498 1
0.503502109927165 1
0.320676232960984 1
0.877974278716356 0
0.91528235160565 1
0.678017760217361 0
0.258310936760229 1
0.31017110463834 1
0.29150126633474 1
0.761458861528595 1
-0.177982065615023 1
0.315301590136108 1
0.260153471526367 1
-0.232494221999679 1
0.41623439948392 1
0.00314998842759634 1
0.449840827749303 1
0.386026627718724 1
0.252329499603882 1
1.07480176384215 0
0.350805876851526 1
0.129233474541772 1
0.563767452457761 1
0.493325024915023 1
-0.0380261438409585 1
0.53505267194372 1
0.708773217624162 0
0.815955704174488 0
0.304302470488411 1
-0.294717043756752 1
-0.119008957945957 1
0.558759599594547 1
0.331508593095965 1
-0.211252411927339 1
0.583670669342149 0
0.0895972778934718 1
0.664499970936756 0
0.400628288916349 1
0.674264694234141 0
0.261659010662462 1
0.467044530149318 1
0.263188644846818 1
0.266880303617939 1
0.46407255092427 1
0.351062694560939 1
-0.236056347452821 1
0.729809453858377 0
0.223964435888458 1
0.180415978935745 1
-0.274051075184759 1
-0.28356846911177 1
0.643361267412574 1
0.610855697311564 1
-0.190985985092268 1
-0.0234096452517294 1
0.106469112742354 1
0.273033488408101 1
-0.137661584076698 1
0.492702435455208 1
0.189487345795509 1
0.157427840324491 1
0.040555571821257 1
0.294187190701712 1
0.741752274902346 1
0.758890058719925 0
-0.211038745917618 1
-0.189219921423442 1
0.0254130927961373 1
0.613528675638361 1
0.535438519704457 1
0.461044868966416 1
0.0382250775275258 1
0.378876017858479 1
0.6127821438783 0
0.100303655772936 1
0.457514103371321 1
0.541316148745772 0
0.592246170502424 1
-0.157118179304005 1
-0.547490848263331 1
0.172195408579074 1
-0.159915607083497 1
0.447433865436018 1
0.074261414438339 1
0.187337486979235 1
0.411000184321489 1
0.555403654204097 1
0.510914435647743 1
0.28834909413049 1
0.370821355123411 1
0.782965730087192 0
-0.1579602189348 1
0.383501237079837 1
0.229262376054484 1
1.23073719634378 0
0.189300902771643 1
0.372809144767252 1
0.283022904315898 1
0.125597266919686 1
-0.0732563869253613 1
0.151036982491306 1
0.737671699474266 0
0.423598510130201 1
0.694357276976955 1
0.420633361434749 1
-0.344812386470362 1
0.96865990424904 1
0.138609400516267 1
0.618642962041913 0
0.417803750448401 1
0.68988899951425 1
-0.0807309580072264 1
-0.0756771787611046 1
0.174371144794894 1
0.176104241733936 1
0.428302725873359 1
0.631339628030386 0
0.0079362302933103 1
-0.143673624325945 1
0.343653387794739 1
-0.13484012019053 1
0.321560129691354 1
0.571425883270511 1
-0.237871139599251 1
0.738223848513575 0
-0.0581332044166176 1
0.594923792726306 1
0.336301673895468 1
0.63933360601675 0
0.686590194750055 1
0.103309008710139 1
0.250645490382889 1
0.572438356927668 1
0.688900694257555 1
0.654036193144628 1
0.604400897054596 0
0.745975095811748 1
0.331996988674081 1
-0.0489772386504227 1
-0.532900003849897 1
0.260832759607885 1
0.34656980842288 1
-0.183090422157154 1
0.0727831396843139 1
-0.267354851279906 1
0.3553239515316 1
0.384482387930991 1
0.593016896750483 1
0.438715845019033 1
0.310618115193678 1
0.562056812177402 1
-0.165926699083735 1
-0.0584627968191645 1
0.0335309531474791 1
1.28071695894592 0
0.498680220044762 1
0.393863390472233 1
-0.119514710951533 1
0.173786517412608 1
0.216094171355483 1
0.773784050787895 0
0.449740379657102 1
1.01739618313646 0
0.326708071538543 1
0.0757669305438434 1
0.268126740688538 1
0.562288765604103 1
1.1868561109486 0
0.327763609663414 1
-0.463250559389872 1
-0.209660973749453 1
0.184576517466384 1
0.12665403859501 1
-0.235087946960977 1
0.447095908719095 1
0.473127646655772 1
0.438835390441403 1
0.477677350308079 1
0.30747458206189 1
0.314726073440873 1
0.125446052391066 1
-0.242559953609186 1
0.97959079854542 0
-0.0761249404120391 1
-0.418748425593282 1
-0.0144210432198175 1
0.209172944763306 1
-0.371658441826228 1
0.158737650064651 1
0.177544495854148 1
0.571000493213183 0
0.0974080373540516 1
0.472065402370318 1
-0.0478886000319903 1
0.372627137302971 1
0.0987898993396361 1
-0.00386230540517601 1
0.186761746270705 1
0.316210701081217 1
0.205008685009569 1
0.195666564946653 1
0.483504166218453 1
0.548497409943847 1
-0.00563384764208236 1
0.164649365248158 1
0.509787253439585 1
0.831704687431812 0
0.766731043781551 1
-0.316883066300079 1
0.595310014042683 0
0.87850389527257 0
0.374319005927132 1
0.156754224700169 1
0.737513110614114 0
0.436547791882033 1
0.380611910021188 1
0.412911114168655 1
0.484726604400642 1
-0.555076084589168 1
0.15153024722673 1
-0.104216216927426 1
0.00533645120328103 1
0.508447334488359 1
0.195681142726638 1
-0.501861637026297 1
0.423330876607258 1
0.404191255347924 1
0.33261339858699 1
0.291747096303262 1
0.22265167649828 1
-0.0765860160721391 1
-0.0697319779150408 1
0.128699881709465 1
-0.142959761612304 1
0.856538516040747 1
0.203085355598235 1
0.0452821714858796 1
0.165209824689407 1
0.0904010589883516 1
-0.118896785126132 1
0.0183693800997548 1
0.713342627828683 1
0.785616490658811 0
0.035517473383211 1
-0.166229503484677 1
0.37098637626782 1
0.705071449134613 0
0.656339784629196 1
0.191094477028008 1
0.161047168044554 1
0.370576883087963 1
1.13853324384728 0
0.605536695672495 1
0.430661517125497 1
-0.093196385400405 1
0.138373076395252 1
-0.615414354744812 1
0.576398553205004 1
0.650968480383522 1
0.0948686115562607 1
-0.0206048793738101 1
0.65359877307162 1
0.412125673204301 1
0.308729482036718 1
0.391145257461349 1
-0.100194325396123 1
-0.171762172242502 1
0.599963650750225 0
0.66811708013211 1
0.268177827797764 1
0.85557273986938 0
0.664252610411196 1
-0.450547613207742 1
0.293938671282221 1
0.184222786443925 1
-0.176107465712282 1
0.445412566897879 1
0.62396233039776 0
0.684557912195704 0
0.493085844348085 1
0.370982001551674 1
0.253845863105283 1
0.491561607569094 1
-0.147060797832314 1
0.111811672128464 1
0.429223142015036 1
0.532320300087891 1
-0.0131911641954585 1
0.177935356712016 1
-0.0400569361035621 1
0.202217005353243 1
0.0322273645209261 1
0.759392008545755 0
0.561688602775474 0
-0.270906813191072 1
0.800638927388555 0
0.0917542222088059 1
0.836611096735215 1
0.36458218000549 1
0.289339490198227 1
0.241294510000121 1
0.241072625886509 1
-0.523154027169261 1
0.823520943162051 1
-0.144008743575125 1
0.535921890682394 1
0.292117412713658 1
0.585329180134521 0
0.0242455041866637 1
0.504344522956768 1
0.344133122092634 1
-0.0699600007498373 1
0.381525425824656 1
0.387724807047127 1
0.682952685053121 0
1.33042417263158 0
0.960974953427854 0
0.328057009958015 1
0.272492867463791 1
-0.0599855004524332 1
0.443907515187974 1
0.709075814673032 0
-0.0893721706399551 1
0.232521338103566 1
0.0591540818317687 1
0.338140571875907 1
0.635616899810863 0
0.542005270613188 0
0.716267803209347 1
-0.0224012355331905 1
0.305166234412181 1
-0.219865743996171 1
0.706154085121059 1
0.546516788843446 0
0.405873168549655 1
0.237929720109854 1
0.494861857418242 1
0.195481200543785 1
0.524061910850294 1
0.634186188021622 1
0.500792583760844 1
0.230300757781686 1
0.345539217588304 1
0.123072684196946 1
-0.0978927783002932 1
0.702787254868354 0
0.554419377205 1
0.266822388167114 1
0.229366961319408 1
0.635898390378911 0
0.597903901096654 1
-0.246602512496253 1
0.413119961973406 1
0.252216184673104 1
0.425747928929666 1
0.370110480586276 1
-0.189641129204422 1
0.594027248836923 1
0.132598691293249 1
-0.0570008591493063 1
0.449572070170997 1
0.631024569408705 1
0.260004569978846 1
-0.00894632947607076 1
0.443761236826408 1
0.986073455306246 0
0.232288363989014 1
0.109210612049189 1
0.900508895942801 0
0.510972381816995 0
-0.00827393732098344 1
0.480608256017134 1
0.87062109638819 0
-0.210651365916293 1
1.01781631957327 0
0.0526469764200192 1
0.342461995226987 1
-0.125784432528845 1
0.101907547561395 1
-0.113376699996478 1
0.0710542119217513 1
0.983604163491385 0
0.247586210031951 1
0.227972659788216 1
0.255733675160575 1
0.627245141208429 0
0.0717712452691794 1
-0.0828529338482231 1
0.203918025306302 1
0.746946556666876 0
0.124562375155923 1
0.658745474909444 1
-0.218734367087849 1
0.230756332970428 1
0.259926770142276 1
0.682393618185483 1
0.101667637803546 1
0.487863164809894 1
0.364244215266903 1
0.533700946301651 1
0.59494976566161 1
0.205038879163232 1
0.58178972325551 1
0.254579043100228 1
0.0801626224184778 1
0.381769738703299 1
0.276883155835691 1
0.331148340715995 1
-0.0989589185868756 1
0.493556504916329 1
0.6139242135816 1
0.0597167902536111 1
0.889351572477628 0
0.205566826036139 1
0.157254872984952 1
0.598182516198149 0
0.280074680695472 1
0.399782860454036 1
0.030262649608135 1
-0.323409966011728 1
0.260072242261438 1
-0.770681087240247 1
0.169054318131036 1
0.470263849199526 1
0.187867781263032 1
0.448976060504914 1
-0.108186607588678 1
-0.485205753483975 1
0.0173134670188868 1
0.522376300715916 1
0.785673572886126 1
0.238041206150488 1
0.15114129058911 1
0.560325285559266 1
0.496782151060231 1
0.360408832846957 1
-0.279408523705564 1
-1.05262468573681 1
-0.460403455304918 1
0.279422341759041 1
-0.402613405804298 1
-0.119735243019871 1
0.614689828052495 0
-0.0860788208800621 1
0.619753703605491 1
0.303068120128425 1
0.415019298798336 1
0.293655160924603 1
0.160041822045554 1
0.650047289743014 0
0.158121114965878 1
0.545159086819426 0
-0.562533420484139 1
-0.0843349668617335 1
0.3891935607254 1
0.18419075857132 1
0.310130392691758 1
0.441826558246629 1
0.766059675847517 1
0.685310057809413 1
0.574042065041724 1
0.914035463679917 0
0.655639235347201 0
0.272925979523343 1
0.39083571403974 1
0.339431357294336 1
0.317319469819011 1
0.485316787078745 1
0.128122092218352 1
0.37826662801011 1
-0.476713771102671 1
0.606299961631069 1
0.784232518380826 1
0.58398581046419 1
-0.162351806182234 1
0.319258621277612 1
0.0444152548761719 1
0.11492927086258 1
0.198563481506587 1
0.432314994180209 1
0.780804245619315 0
-0.167191520762048 1
0.381156296777792 1
0.477254543154266 1
0.179288713838866 1
0.108273323662256 1
0.21483866197018 1
0.853067798146356 0
0.613105843912858 1
-0.40394615237037 1
0.472585587208095 1
0.34864672155683 1
0.0145323516533142 1
0.566476058742145 1
-0.393333251954068 1
0.582270310870936 0
0.163523871835711 1
0.64098853996633 1
0.0380080739709319 1
0.194499294260078 1
0.266825258079401 1
0.411566639691984 1
-0.178994770015947 1
0.994218092811818 0
0.546752168552202 1
0.348420601454912 1
0.489748832409194 1
0.203699682469611 1
0.412941528861482 1
0.341947934169824 1
0.36105763139971 1
0.129015820644906 1
0.0051545543465179 1
0.611671720193784 0
0.309540949416003 1
-0.519828805023757 1
-0.0883782455380284 1
-0.160490713141744 1
0.444339462178708 1
0.716986450720674 1
0.253000752817136 1
-0.384537360989869 1
0.716848561516111 0
0.141454016747444 1
-0.164622595969572 1
0.126357088098824 1
0.354744053359536 1
0.656667293864704 0
0.512052878555826 1
0.679607950617572 1
0.390537887362275 1
0.00518899203592339 1
0.690780999022965 0
0.118950079953536 1
0.501304843364563 1
0.0427364186504468 1
0.380955913238598 1
0.390687713138666 1
0.109959628318786 1
0.142414620031617 1
-0.287146710321825 1
0.79396125123293 1
0.972006060479952 0
0.388468083859682 1
0.177825422273906 1
0.240259837728587 1
0.589243063182204 1
-0.120172284912684 1
1.09379574530476 0
0.316134550369256 1
0.168274581803867 1
0.941300249588753 0
0.533442813284357 1
0.572916773362475 0
0.434119158365298 1
0.575517748526215 1
0.604492977826319 1
-0.846249528968222 1
0.880790560566121 0
0.136503808124594 1
-0.411844242700195 1
0.467248936731196 1
0.250001053962809 1
0.788274287526594 0
-0.476256487061895 1
0.675243815988885 0
0.807256093379113 0
0.207639587717053 1
0.33492938067296 1
0.121955081640836 1
0.540452710596931 1
0.640040037636544 1
0.284533327122289 1
-0.233098006219173 1
0.372709099268985 1
0.315517834733556 1
0.38313077119739 1
0.247367723519297 1
0.514600086735182 1
0.386701891621052 1
0.473635401894648 1
-0.268099334502034 1
0.201984076326533 1
-0.0776284082659356 1
0.176952435702697 1
0.0916376457767225 1
0.00130495435034596 1
0.631517315149622 1
-0.00390454768319459 1
0.405670805515467 1
0.456818842622814 1
0.0426501993853332 1
-0.355740213719733 1
0.359101790446049 1
0.34468601884009 1
0.263799913471593 1
0.100641075940111 1
0.94898239284983 0
0.693877791807854 0
1.15729940751381 0
0.520540166613465 1
0.093049212462759 1
0.391397632371118 1
-0.322095943354091 1
0.132070205301702 1
0.4505387982449 1
0.480974287110447 1
0.280529095303158 1
0.720010363919516 0
0.338911850024157 1
0.25784887794862 1
-0.0162583833412969 1
0.49969905693268 1
0.0180279929064625 1
0.272145538376838 1
0.170806845149984 1
0.0413244221274662 1
0.509491392862251 1
0.669932913106096 0
-0.0541071050262509 1
0.30293997198307 1
-0.010326330094193 1
0.501291767770616 1
0.279655544238106 1
0.85376862528884 1
0.953782489355712 0
-0.0492643051707896 1
0.328057653738502 1
-0.0148092332578155 1
0.922651904824904 0
0.919778357359165 0
0.270536722653251 1
0.724806871599366 1
0.246775224047703 1
0.322157267547248 1
0.10650180013584 1
-0.189125877717489 1
0.520905891302713 1
0.3755984512522 1
-0.17656306315441 1
0.180362044370873 1
0.26741759903125 1
0.247071182264577 1
0.33595610302526 1
-0.285772662797851 1
0.569757594069515 0
-0.27918481692495 1
0.068925084440205 1
0.198403775618931 1
0.838122755336765 0
0.466998943375127 1
0.510546469552948 1
0.132004027305215 1
0.105618272716987 1
-0.224534561673873 1
0.32193751011352 1
0.433216346242878 1
-0.0406345657742451 1
0.630088420972765 1
0.0535105946761399 1
0.717399605337938 0
-0.403870854270243 1
1.08664098303166 0
0.815353381705581 0
0.317961148670627 1
0.205158019006172 1
-0.124252564573054 1
0.423890816718688 1
0.196302033205679 1
-0.0423281624674966 1
0.238180005060234 1
0.143033049917645 1
0.401566440425756 1
-0.279405949576997 1
-0.330334456238531 1
0.0511783293984574 1
0.295450349808922 1
0.461716712433537 1
0.488566492655952 1
-0.304462600091746 1
-0.0781239738609558 1
0.199786631040721 1
-0.337168068904693 1
-0.44457753439668 1
0.390792347017887 1
0.216229163245824 1
0.277683138464478 1
0.0678964694610297 1
0.614448303740717 0
0.532704863468705 1
0.0714892538725141 1
-0.0944183647013677 1
0.131193079220834 1
0.160778639978844 1
0.266965149804348 1
0.263635066109068 1
0.0401745707627532 1
0.591819282117746 1
0.613563349035656 1
0.0990240488117424 1
0.514991215000203 1
-0.456664080357856 1
0.460813797725834 1
0.675874389531795 1
0.499144291711508 1
0.02874535173849 1
0.428204051144369 1
0.745823413777287 0
0.323531146478197 1
0.215967741083248 1
0.574285819109537 1
0.208989658522936 1
0.371037465822985 1
0.293169033468709 1
-0.032186113231353 1
0.188083943351388 1
0.529749113417579 1
0.368463417624033 1
-0.0398311093723828 1
-0.214819393746935 1
-0.00599186245094883 1
0.274912287835498 1
0.41685248389748 1
0.64711502674503 1
0.582230159544046 1
0.25677335611622 1
0.603650364395002 1
0.842845768951773 0
0.0250124946988459 1
0.306176631185528 1
0.0940121268981824 1
-0.0167031132089555 1
0.73512350583391 1
0.39622480809814 1
-0.432089300808428 1
0.496603542684945 1
0.593204591213019 0
0.6392853197036 0
0.143516864349156 1
0.115625241385545 1
0.0733200463145455 1
0.693909059776994 1
-0.214774790206724 1
0.350887659539321 1
0.535735687856811 1
-0.0583582923809932 1
0.707544851099592 1
-0.188893746807205 1
0.76500152086156 0
-0.570320096227373 1
0.903394847907663 0
0.215422881140874 1
0.588400570618845 0
0.448375445331061 1
0.572417226267329 0
1.04318279454519 0
0.162212644051662 1
0.00601118321199708 1
0.193286180414932 1
0.559954445784178 1
0.154799282328504 1
0.433312762442761 1
0.286483147756552 1
-0.373180533701856 1
0.20798882698585 1
0.452790234360425 1
0.376173314193574 1
0.472619181482383 1
-0.531608571783247 1
0.344867568553161 1
0.938248560572954 0
0.267797339901737 1
0.583057001266297 1
0.494903304866678 1
-0.188431806301937 1
0.667710081611828 1
0.371109318404227 1
0.561043436511121 1
0.397440436454864 1
-0.28048993729217 1
0.181212831986518 1
-0.12957246160308 1
0.840346235794132 0
0.0197321873231066 1
0.218857631467137 1
0.503637274204458 1
-0.427915161301355 1
0.189245059371803 1
-0.324401611414325 1
0.534985825201823 1
0.616333784740271 1
1.04878892683161 0
0.455601305160133 1
0.350441587570026 1
0.450779810863457 1
0.49013232859981 1
-0.226297779589409 1
-0.0381528637148167 1
-0.468959483850579 1
-0.023841533489433 1
0.0154492410975546 1
-0.243796226836888 1
0.726125660753911 1
0.735101759759666 0
0.388567055843598 1
0.115589302089654 1
0.338834661149694 1
0.624505096596693 1
-0.0739283360167178 1
0.621869893134348 1
0.799948294230977 0
0.415038674448908 1
-0.163627573595202 1
0.392003912542133 1
0.797548110998039 1
-0.641713254233766 1
0.321188750998393 1
0.319557942685024 1
0.070568161890685 1
0.612773599042962 0
0.115965662565991 1
0.728296104255267 1
-0.224932048171052 1
0.48577571585374 1
0.0876328336420945 1
0.685171849594924 0
0.0556942802225651 1
0.0876518286638972 1
-0.127360248434303 1
0.312006615352021 1
0.984338364721719 1
-0.553357215312121 1
0.507813751040654 1
-0.256747862461921 1
0.66475465904891 0
-0.368107650370977 1
-0.720944271115139 1
0.261957858884831 1
0.132344063444073 1
0.865575582820851 0
0.481151570565891 1
0.769824174335825 0
0.268143912638593 1
0.368611468695649 1
0.193610178710977 1
0.602562914917234 0
-0.110533787943117 1
0.425975561070753 1
0.967584494821023 0
0.219204222652697 1
0.415678096859801 1
0.918165864393574 0
-0.108809191218592 1
-0.0435901994844501 1
0.270933689763403 1
0.245066464014876 1
0.555791455374119 0
0.521180985724287 1
0.593948619662562 1
0.987759371081318 0
0.484546595002077 1
0.387651613370576 1
0.903867462262683 0
0.557583024578 1
0.384495674992808 1
-0.0705664974011385 1
-0.313709036602377 1
0.200123390925138 1
1.04482884473099 0
0.376190436532929 1
0.0303296956507314 1
0.393593105814132 1
0.306357353932067 1
0.487786105769242 1
0.454236199963307 1
0.459818083665898 1
0.485367049144937 1
0.584140584674185 1
0.281879684247489 1
0.418786702701336 1
0.229828255775088 1
0.0102212459592221 1
0.03738640223149 1
0.735172224403469 0
-0.0471962299840027 1
-0.231341124550849 1
0.355715480916428 1
-0.0232871098340246 1
0.315888597531335 1
0.480251507720934 1
0.385444207321935 1
0.714241641808343 1
-0.0312570960094939 1
0.599105582557021 1
0.523564486826156 1
0.549028740967422 1
0.474776798549704 1
0.265503650208011 1
0.22485703309359 1
0.283133650841373 1
-0.0960432343127904 1
0.188610773289971 1
-0.300506961969653 1
0.281961827325401 1
0.436501091670305 1
-0.260303613549967 1
-0.132350518727409 1
0.195789800938918 1
0.506869982312055 1
0.388956061702344 1
0.496048693268805 1
0.817550911359366 0
0.45931765846304 1
0.507515648512684 1
0.774894237274931 0
0.756629217739851 0
0.194259290047567 1
0.282344457956766 1
0.539867839215049 0
0.017692530398117 1
0.34858564047232 1
0.696374853315778 1
0.793151762995437 0
0.489430429405444 1
1.15359671140049 0
0.21045105352515 1
0.530856019291097 1
0.599369304253731 1
-0.183821824731069 1
0.627345996431796 0
0.1816443015041 1
0.192254893327994 1
0.202511422393619 1
0.7165322609543 0
0.222982710966462 1
0.408855630577506 1
-0.133963661595391 1
-0.581085259300185 1
0.364238429775271 1
-0.302839270938207 1
0.60800585059501 0
0.322296108129436 1
0.633130730885551 0
-0.191088045014022 1
0.396705534095194 1
0.381968681437689 1
0.789385264558619 0
-0.182547152753048 1
0.211870246701758 1
0.521002738873676 1
0.908189057721126 0
0.885619154853412 0
-0.0274285725237398 1
0.765442978435352 0
0.477040705052196 1
0.32143652078475 1
0.411682723728722 1
0.522958975774814 1
-0.0743119554564888 1
0.088605382526192 1
0.10416122466845 1
-0.742580476898714 1
1.0177626895326 1
0.227226653713442 1
0.647043458008935 1
0.191526033620206 1
0.321586778303096 1
0.373597536003092 1
-0.227459641982273 1
0.335423513838292 1
0.293892655677329 1
-0.0482910830987531 1
0.969915319677381 0
0.461906469605086 1
0.533976287929408 1
0.593001636254449 0
-0.0969717058742585 1
0.688698470303004 0
0.692754203443511 1
0.0172581056719265 1
1.33549439864261 0
0.481591842698645 1
0.0475439620443875 1
0.367045115390455 1
0.03647752822299 1
0.0289998895945286 1
0.0865924832658531 1
0.16026704338169 1
0.491251376496126 1
0.240690907717531 1
0.86510488446399 0
-0.290736985515805 1
0.119990741839516 1
0.729732261153328 1
-0.189783267360759 1
0.530706763025281 1
0.679494124335583 1
0.0252658239704083 1
0.699366458988426 0
0.387727128701838 1
0.244748254650952 1
0.338147666461151 1
-0.0217427410439876 1
-0.333630851707854 1
0.0807550097430176 1
0.400086356603801 1
-0.195750170123534 1
0.184121060511784 1
0.40099815870402 1
0.78530834191315 1
0.688626273091934 0
0.508231991508733 1
0.292340981811278 1
0.744763323075731 1
-0.60503541888251 1
0.582775743190839 1
0.594073561225667 0
0.174080883329464 1
-0.116951250642438 1
0.397015254936082 1
-0.0205033088612105 1
1.19399790526526 0
0.328667803088926 1
-0.0971589390943635 1
-0.241618191336895 1
0.547660375115956 1
0.60057582848099 0
0.0823942967823409 1
0.439423938620457 1
0.660346646071155 0
0.754660986629993 0
0.481443233786609 1
0.0537283428706868 1
-0.110439737789159 1
-0.0919625482890179 1
-0.0354113971613594 1
0.0941081288880197 1
0.338824899263959 1
0.990981732323237 0
-0.0426961581822307 1
0.0166383732896883 1
-0.0794123825085422 1
0.716240891151007 0
0.513735068549342 1
1.29506349560596 0
-0.170244498080086 1
0.414152941128757 1
0.252532047293778 1
-0.00532721684861776 1
0.579692126737523 1
0.960302373825063 0
0.250691268523585 1
-0.851037381998139 1
0.0217568795329128 1
1.03482947599031 0
0.659039540399068 1
0.87703658048507 0
0.676867163128664 0
0.217554499035127 1
0.998501846125097 0
0.541482643103941 0
0.544291590123313 1
0.349974656524889 1
0.205443618525858 1
0.598881964144488 1
0.495347564178998 1
0.476073235293197 1
0.351420026586505 1
0.786664654265894 1
-0.335137753534144 1
0.844778002801773 1
-0.141259384613034 1
-0.213360061768491 1
0.125081305113703 1
-0.611163314990533 1
0.00737366193748355 1
0.137258365472708 1
-0.0982615212387967 1
0.317099469963771 1
0.263843434890552 1
-0.294179519985453 1
0.792981993393381 1
-0.283407329445107 1
0.406430754698294 1
0.884443863480763 0
1.04868194806957 0
0.564558121630536 0
0.543104532156899 1
0.458574781991455 1
0.0715164771339106 1
0.0179697877710696 1
0.659283081580446 0
-0.763378066494788 1
0.473603386170777 1
0.30515641874711 1
0.0723179107235534 1
0.353545309175607 1
0.398073041787869 1
0.844938270943726 0
-0.382159356223447 1
0.0691443782392147 1
-0.280061368445193 1
0.154427792077596 1
0.568257601026075 1
0.297109217265816 1
-0.308165518133531 1
0.311044037492582 1
0.226068123920677 1
0.0981308580076413 1
0.00980294866522907 1
-0.655784607623315 1
0.327158648850689 1
0.141774167940163 1
0.569291312845028 0
0.42240080207473 1
-0.0334758786700791 1
-0.288439781421167 1
-0.0323186979707435 1
0.439981018992897 1
0.752272595979895 1
0.0788272684595225 1
0.472624253985339 1
0.326321660174628 1
0.640172801845632 1
0.666785418094034 1
0.565097238401872 0
0.629363328944828 1
0.58424699985844 1
0.337344204821994 1
0.0839428467064562 1
0.275848483851388 1
-0.516061836973819 1
-0.188407256636153 1
0.408303954254888 1
0.219801078651203 1
0.496394921699634 1
0.096744827959769 1
0.490798624674666 1
0.607948507311656 0
0.336327729382095 1
0.641244824162945 0
0.145648959090063 1
0.0527054804028176 1
0.968641731547256 1
0.457816429459419 1
0.737892068076708 0
0.274751882928399 1
0.257992929711261 1
-0.198816713577629 1
-0.139539402276706 1
0.00407467515599327 1
0.405123925656418 1
0.0576117696353691 1
0.630142996419051 0
0.633759772539354 1
-0.101698939865678 1
0.740823609638505 0
0.356177757203225 1
0.164782134186027 1
-0.292340633117413 1
0.0713852387569171 1
0.51372696716995 1
-0.244447025255405 1
0.372140595808448 1
0.765057936694864 1
1.07116917837685 0
0.120565187427294 1
0.251405366846343 1
-0.0423045138465712 1
0.360520883240924 1
1.17987212365063 0
0.174824270235563 1
0.346990058967034 1
0.46535793897262 1
0.39494529424727 1
-0.27211098628274 1
0.777197154424107 1
0.439586434797637 1
0.722092058554401 1
-0.326316431251474 1
0.807758348915237 1
0.525616843671535 1
-0.246999233029193 1
0.762781524353537 0
0.504315782918336 0
0.286056887947743 1
-0.366256680973433 1
0.0447469067421997 1
0.10097800298312 1
0.904922784499497 0
0.0209538671876644 1
0.170512548660313 1
-0.141805313693425 1
-0.0592411378187662 1
0.609740594345021 0
-0.350833143261333 1
0.115338977389789 1
-0.0260451282178985 1
0.418937149961502 1
0.463218822851911 1
0.501638448338046 1
0.62866617961605 0
0.672080151822929 0
0.579355123631541 1
-0.310732541343282 1
-0.139265169151468 1
0.197419803904499 1
-0.126002619990164 1
0.433666136981857 1
1.12302084985635 0
-0.168560513140996 1
-0.37086536166131 1
0.668298702994332 1
0.498115005369356 1
1.07972021724775 0
0.431711615719052 1
0.622491091487292 0
0.336095174946851 1
0.874035777600634 0
0.441635417896364 1
-0.0725371736817828 1
-0.540169173491618 1
0.34843675922262 1
-0.130093718873374 1
0.364391741697592 1
0.302716429431939 1
0.992532157078979 0
0.391931674319406 1
0.0961259236897821 1
0.214789753415851 1
0.592787229817324 0
0.266550910593031 1
0.173874235720403 1
0.171033384873399 1
0.0409056658792011 1
-0.410231417279933 1
-0.366847542090258 1
0.0876788403054 1
0.578273825634424 1
0.275031393618365 1
0.251278874501398 1
0.420348998916553 1
0.358636367500434 1
-0.0539077557025928 1
0.0830604152725676 1
-0.279035933038275 1
0.711640730562542 0
0.208787489183191 1
0.173112627668513 1
0.332828227375998 1
-0.0932974135964987 1
0.677216237153416 0
0.236053693524098 1
0.239830348830743 1
0.63341823415523 1
0.367518056117269 1
0.520940743334685 0
0.400332560795426 1
0.930744953095904 0
0.259358593432683 1
0.488419196720618 1
0.642027308148057 0
0.444933979215118 1
0.779737091228569 1
-0.0608060356712312 1
0.117242990676366 1
0.287493214855442 1
0.444719863777088 1
-0.0133718827157592 1
0.51410946794819 1
0.309982140615955 1
0.377874172223463 1
0.246377451385445 1
-0.17282341324056 1
0.0723501650674182 1
0.672416705899563 1
0.376031692141702 1
0.604871040836191 1
0.563685939538666 1
0.309422429790827 1
-0.0834659818158482 1
0.517441761915447 1
0.0610871160716468 1
0.490772698008212 1
0.299331029352958 1
0.398884598739344 1
0.130722393857676 1
0.368640759424155 1
0.413053452920475 1
0.12315339844957 1
-0.440122472301823 1
0.422867809703784 1
0.17406782965336 1
-0.0892491240720241 1
0.466777933781501 1
0.0445362469914496 1
0.376267856953895 1
-0.0755269760561196 1
0.322899045171204 1
-0.0978518454763547 1
0.061466568924265 1
0.406827451129883 1
-0.472721584057394 1
0.229888789862097 1
0.801693248755002 0
0.38166055170955 1
0.418058985679854 1
0.476640845152178 1
0.164813651456565 1
0.47138641719482 1
0.842486616955699 0
0.221986226178827 1
-0.397119640279835 1
-0.20561378082008 1
0.158093850739645 1
-0.623434635461843 1
0.155609670479329 1
0.677953610686075 0
0.695225548430213 1
0.700279416165007 0
0.343477904885461 1
0.447387436009813 1
0.101844030138562 1
0.754946252085268 1
0.304660784612374 1
0.759276466030724 1
0.486463672857132 1
-0.519145726362433 1
0.426971530318989 1
0.00712313698943446 1
-0.0120689956944807 1
0.0114151338221144 1
-0.084136009464771 1
0.287698487518425 1
0.326790169520111 1
0.15354494991189 1
0.592846967310508 1
0.702861170918454 1
0.945155597007972 0
0.717010570067229 1
0.539710634196927 1
-0.575581770805806 1
0.306297587813993 1
0.583081526318216 1
1.14822315857 0
0.0375268735576325 1
-0.0594495210479819 1
0.528209992960812 1
0.887573963126711 0
0.598889081374329 1
0.652812534695652 1
0.0474071941974733 1
-0.0966027915142938 1
0.0176292081524909 1
0.533202472531817 0
0.611757208658301 1
0.510906622399204 0
0.434918624648015 1
0.338151723426681 1
0.0920130115314998 1
0.55918093172345 0
0.170382620543348 1
0.889307314520464 1
0.36316891551962 1
0.150376754737596 1
0.0438842529426225 1
0.0698684772668752 1
0.53268582399691 1
0.13056193447581 1
0.649148406318165 1
0.729203911626801 1
-0.192990140726131 1
0.541676687586599 1
0.184751638501354 1
0.455479341907551 1
0.534031887765316 1
0.510861041864474 1
0.889126095781173 0
0.456155198359159 1
-0.446560239627981 1
-0.0136348285692922 1
0.92907393344479 0
0.324463284045367 1
-0.255465751746661 1
0.167119278215223 1
-0.329844194659178 1
0.610667451397116 0
-0.529951732082874 1
0.800332608347034 1
0.614470698799918 0
0.726283308088788 0
-0.343841331829757 1
-0.472850818937304 1
-0.488486208810839 1
0.207441511943204 1
0.229972039362571 1
-0.00741424158582087 1
-0.370808624068336 1
0.730400273803589 1
-0.145099396777434 1
0.167210209787974 1
0.827659377305964 1
0.242657827177407 1
0.344670181669924 1
0.411408606071048 1
0.975195519743294 0
-0.659737387908032 1
0.250692113987183 1
0.215387175570188 1
0.0173051787023261 1
0.0985949226543459 1
0.433528986464703 1
-0.0170305530688786 1
0.70735514066714 0
0.686090721891322 1
0.143750939518509 1
0.398289146109307 1
0.568619643330034 1
0.237991821561572 1
0.196845151570187 1
0.342688226064189 1
0.00927587469466254 1
-0.204822797482033 1
0.114096993966043 1
0.713244428775861 0
0.60376144549379 1
0.733171702792728 0
0.256543792678374 1
0.676864281387008 0
0.172395747605863 1
0.388532420326242 1
0.495012700887401 1
0.210998490839398 1
0.242029921374429 1
-0.171432722998158 1
-0.0606075798605947 1
0.34932784827577 1
0.260590306652486 1
0.63305287736979 1
0.286479846547806 1
0.0741277086801744 1
0.275994952001098 1
-0.301795585613952 1
0.487757496352778 1
0.408624485365134 1
0.447786799927098 1
-0.304972836096849 1
0.88609400963678 0
0.097120130943331 1
0.0310652128950415 1
0.0307322856423045 1
-0.270317654024264 1
0.0971702663234109 1
0.159392219916566 1
-0.201645836354723 1
-0.436738503707919 1
0.0666495904528131 1
0.565254335041276 0
0.481338926124759 1
0.758744137409448 1
0.0525535922577472 1
0.236381670928577 1
0.493132213916668 1
0.49857675003678 1
0.534423810775999 1
0.580076253105982 1
0.395479702117693 1
-0.102046967544773 1
-0.934907052379102 1
-0.117499715986474 1
0.288615834926025 1
0.482681494739881 1
0.138313174457876 1
0.692850153950886 0
-0.383015798726525 1
-0.0500747789863211 1
-0.167712897648425 1
0.0562217138527232 1
1.01700244586009 0
1.06180640908737 0
0.0795684033330145 1
-0.0571279047978054 1
0.69402990066929 0
0.567734087863179 1
0.795673908427166 1
0.337055666672501 1
0.285807828918175 1
-0.256388055213089 1
0.281883183745507 1
0.605896824284454 0
0.421120314833583 1
0.34903885695272 1
0.563779555986746 0
0.620691964595677 0
-0.0490541973980939 1
0.400615975689738 1
-0.314645609832669 1
0.789701628131508 1
0.355781898523217 1
0.520121684151939 1
0.486254289296071 1
0.495986124946158 1
0.910291247022679 0
-0.1379259174123 1
0.276356468424673 1
0.0443132026007201 1
-0.285216562861955 1
0.94344445843514 0
-0.878808241820019 1
0.774773354109622 0
0.632898484354443 0
-0.418543650374334 1
0.342837121366704 1
0.551103587870686 1
0.422037840924788 1
-0.222826121118282 1
0.531220468909217 1
0.664930137194607 0
0.388453196231333 1
-0.0187386953306856 1
0.513803254362556 1
0.433412451199206 1
0.103235496906524 1
0.530699045850267 1
0.522334373423496 1
0.545505193557043 1
0.551256326160845 1
0.274432934167976 1
0.503632577409614 1
0.420165302607904 1
0.473824177054191 1
0.2485525591369 1
0.135731246093906 1
0.40346767412659 1
0.585771168920101 1
0.603735273163674 1
0.327054091137278 1
0.384548261737329 1
0.385637341643304 1
0.449128933121273 1
0.00241972463167561 1
0.0817143711779748 1
0.829140286831171 0
0.114685033888455 1
-0.040985737190004 1
0.634497822233088 0
1.11820406560631 0
-0.502801799875514 1
0.900746997657437 0
-0.146896090304198 1
0.31734689902342 1
0.311130040573902 1
0.649601425094263 0
0.207415401493938 1
-0.0336316913448616 1
-0.144344791382274 1
0.500858074369066 1
0.520916252092067 1
0.176045513585205 1
0.333010299613515 1
0.629819089979239 1
-0.0545162159710692 1
-0.0382964704543829 1
0.045934864363603 1
0.379255944134498 1
0.585276437162017 0
0.176943922128224 1
0.300285135858683 1
0.537664581938855 1
0.27302551724705 1
0.377436185093041 1
-0.143610066049592 1
0.402306705965427 1
0.38133901501571 1
0.187423959191412 1
0.211560817186279 1
0.137904207325476 1
0.181930536509273 1
0.344902942140637 1
0.285618796142388 1
0.517846690361702 1
0.623774997454843 0
0.511664569855616 1
0.998464009189375 0
0.302998323275216 1
0.147510577944547 1
0.160626011663184 1
0.12535682708441 1
-0.0258705052971144 1
0.291723831219188 1
0.50987067586822 1
0.239934259511255 1
-0.0536751230635917 1
0.325971675264646 1
0.170969085769689 1
0.169702822154975 1
0.5848546860495 1
-0.611771384758942 1
0.55767007809935 0
0.578349723685345 0
0.525065925119023 1
-0.44778866611269 1
0.0656072054628619 1
0.193238739795053 1
0.370872411856026 1
0.356500368402289 1
0.675222352001735 0
0.457137761392243 1
0.650752282101364 0
0.451737408475156 1
-0.123249746496092 1
-0.33400536132457 1
0.392404430336319 1
0.248767424933977 1
0.227262544433929 1
0.0207974132470172 1
0.0161196190871282 1
0.547382866491057 1
0.387517950238015 1
-0.0456964178217833 1
0.104739573013957 1
0.250535157520392 1
0.554956054510232 1
0.855704911458126 0
0.348021745573367 1
0.370122114510718 1
0.134887177315674 1
0.406196056499942 1
0.01739575144095 1
-0.0470225032789915 1
0.606750178433228 1
0.598774903387344 0
0.676953916148189 0
0.604654438369067 0
0.00365480750293247 1
0.335417780371736 1
0.508649913954793 1
0.589355452553909 1
0.636133215549237 0
0.243697764016707 1
0.805263386015418 0
0.38866240221896 1
0.438163362882195 1
-0.00167968134532202 1
0.553706454426241 1
0.0896691003184988 1
0.512859177966288 1
0.723506334927611 0
0.451967027545052 1
-0.0856349332842696 1
0.0446337680091371 1
0.016744610401627 1
0.740384329997112 1
0.457170194077029 1
0.874124916907979 0
0.210925304681742 1
0.263547059183489 1
0.072562175447578 1
0.311064571471904 1
-0.138473837475382 1
-0.153831843789013 1
0.215430797182915 1
0.30407481855424 1
0.786087269859258 0
0.657093617367942 0
-0.0139102590231735 1
0.00154048569491445 1
0.316171175303471 1
0.76871535363208 0
0.556565795664177 1
0.343354089926015 1
0.070520451630599 1
-0.592101889244421 1
0.108426029146163 1
0.153100073530739 1
0.605149219466063 0
0.0380087028405031 1
0.199464922700274 1
0.221208237648359 1
0.377395454376639 1
0.341069131881917 1
0.737816099919697 0
0.265296689363898 1
0.568944053799719 1
0.642493187007901 1
0.0404124883062539 1
0.28323173369402 1
0.00240506811041528 1
0.56346330606378 1
0.22987223904019 1
0.45728612677201 1
-0.474188974771078 1
0.485524649477173 1
0.598598229911651 0
0.235592137189292 1
0.901194570362591 0
0.210591361734033 1
0.844632047998118 0
0.275058398451286 1
0.670123286190635 1
0.671681488212549 0
0.590075090256031 0
0.173150105671378 1
0.359099913757008 1
0.471216347074492 1
0.295426493437333 1
0.756270353892652 0
-0.383838169983081 1
0.55218826683724 1
0.609603416190937 1
0.495777078271135 1
0.461592982489977 1
0.741313807487298 1
0.446055162194035 1
0.166580394227156 1
0.436457488886709 1
0.633674734327588 0
-0.123102448441544 1
0.341026710611338 1
0.296262711515935 1
0.393869636549089 1
0.0702336533688916 1
0.261628326086815 1
-0.0688072122849752 1
-0.150483298617905 1
0.7134900998124 1
0.475417332598609 1
0.058217468407773 1
0.323842825641119 1
0.339076323696859 1
0.20160397711746 1
0.354756708109164 1
0.437713467068607 1
0.854345057392161 0
0.470098479247569 1
0.0537896079310419 1
0.437323067333379 1
0.222729997076469 1
0.783045422076085 1
0.118860378797875 1
-0.0608812991250953 1
0.220354604598875 1
0.523567785694331 1
0.45285241424293 1
0.568118615371781 1
0.516058007295624 1
0.77309873741242 1
-0.0554024994730044 1
0.702433429510338 0
0.23282178670912 1
0.737885053661679 0
-0.28508968029703 1
0.487015847022309 1
0.278622149355824 1
0.132411344275568 1
0.297570348314958 1
0.0936442427860033 1
0.690232161994884 0
0.0105392088691163 1
0.295152622529393 1
0.880416621152159 0
0.235687182677933 1
0.253936187466634 1
0.337666880677059 1
-0.00931954191593727 1
0.0410448284258766 1
0.832219379944361 1
0.399586150184343 1
0.478597803273964 1
0.0894195791913886 1
-0.308240365041385 1
0.786301128404796 0
0.561434473147264 1
0.258024627486168 1
0.390472349797246 1
0.401786361566563 1
-0.00110313038570285 1
0.249857099421516 1
-0.111827503482545 1
0.353564739369365 1
0.492455957864186 1
0.119946948581341 1
0.176620404285022 1
-0.0250044568310874 1
0.144679431398068 1
0.379669371903851 1
0.488812093401502 1
0.831811398250618 0
0.429027977608671 1
0.366152074862497 1
0.668505428972902 0
0.105870336236703 1
-0.238211539388062 1
0.407567039653294 1
0.644726072162075 1
-0.194942138013946 1
0.134709901974042 1
0.100932335747864 1
0.619565983450215 0
0.810215993931804 0
0.259450709283108 1
-0.230193245422375 1
0.587374544079281 0
0.716624612501255 0
0.392504726690656 1
-0.237943113728822 1
-0.234223954769042 1
0.729838650788439 0
-0.0404307613144478 1
0.906870401221867 0
0.63696530871905 0
0.163362642466007 1
0.540407968373765 1
0.654092672254188 1
0.899400027469599 0
0.463710074083188 1
-0.0477305324257815 1
-0.0612674051125766 1
0.2952644917138 1
0.644908184422098 0
0.499746668860981 1
-0.538990308884731 1
0.781008290766441 0
-0.142587533269206 1
0.403685277663913 1
-0.0738059075684863 1
0.545350402592712 0
0.672660202052442 0
0.709345364826936 1
0.0458854736864268 1
0.133086244891563 1
0.190183703599559 1
0.484729697979469 1
0.466398753576672 1
0.199945918310431 1
0.320987584275785 1
0.608134255436927 0
0.231409097865813 1
0.769404477557505 0
-0.180134334300317 1
0.814137331115855 1
0.463382311145808 1
0.649328496586973 1
0.616739095432645 0
0.202148667211007 1
0.151721315122117 1
0.540823933827627 1
0.405973321653969 1
0.546411301007537 0
0.0419257494742042 1
0.932204699157991 0
0.358617002879203 1
0.556143598831507 1
0.16663187904355 1
0.553254409283865 1
0.68471300225307 1
-0.0900039778595275 1
0.0202558274550844 1
0.610452164991364 1
-0.917659997329431 1
0.294108609224659 1
0.499742363523446 1
0.712890291120895 0
-0.0688827127530309 1
0.501763730797659 1
0.604450760823285 1
0.156858069628181 1
0.650558131421878 0
0.1942850260599 1
-0.314348348300802 1
0.522250650474696 1
0.345188543311084 1
-0.200072468418411 1
0.18137030076352 1
-0.467086126256269 1
-0.804038371161688 1
0.357747595261389 1
0.330103489970005 1
0.710845202622964 1
-0.323568354652303 1
0.494589113438514 1
0.229963796934828 1
0.429994881281553 1
0.548954458074769 1
0.891575901138078 0
0.572917942857916 1
-0.264452477456165 1
0.285099946301274 1
0.399417155778524 1
0.40097147420904 1
1.03609820339571 0
-0.0608890637930346 1
0.301305359841943 1
0.34348623428894 1
0.111113111459019 1
-0.106183496054671 1
0.635731201947522 1
0.920679389562589 0
0.339634218854222 1
0.302346245474843 1
0.693314035418401 1
0.536503057683144 1
0.300947031019848 1
-0.230015869369832 1
0.370704795029572 1
0.439729595365339 1
0.380028986914916 1
-0.145754041773399 1
0.474780149813982 1
0.198521922736085 1
-0.136247936551877 1
0.0674152497017673 1
0.436833261320982 1
0.627469067425871 0
0.157711205080122 1
0.683823303535576 0
-0.164705485252946 1
0.0475619013930841 1
0.68413882803594 1
-0.144444369667953 1
0.335149165872128 1
-0.320501312689682 1
0.4830004938788 1
0.175982784421162 1
-0.0264526037470087 1
0.711477340232146 0
0.157046616006468 1
0.285619297860042 1
0.611941008652608 1
0.331556268122528 1
0.709216042951938 0
1.0678573312186 0
0.188372062037508 1
0.104327392782319 1
0.513872326577662 1
-0.027051383162498 1
0.397842010711056 1
0.309360767962338 1
0.370340554793536 1
0.580794950472308 1
0.762352661094645 1
0.330031887395481 1
1.00377237617752 0
0.0667262368760255 1
0.583899977140864 1
0.358551457568596 1
0.0889595775109997 1
0.781285730277435 0
0.810825618817281 1
-0.682049398527872 1
0.322960959081916 1
0.223064249873306 1
-0.267197699377894 1
-0.394450595384204 1
0.378807349986329 1
0.743257988668756 0
0.419401677908391 1
0.363089039890145 1
0.0906845657236307 1
-0.169173322960818 1
0.409840443218941 1
0.370307043296441 1
0.628232419193344 1
-0.423489330212333 1
0.383443820470504 1
0.492356227248917 1
0.125776226717833 1
0.158288691326223 1
0.268009031365842 1
0.0911718439677495 1
0.574728623675858 0
0.482635119511509 1
0.542796714614703 1
0.410935828693299 1
0.506102517772669 1
0.415840745872345 1
0.138521623212091 1
0.131362868905262 1
0.469959821183727 1
0.368459245162056 1
-0.397632831508529 1
0.820758412565638 1
0.325482236053867 1
0.570158654739123 0
0.360092945384825 1
0.585339704347555 1
0.503088093222069 1
0.430148627746906 1
0.269353427536359 1
0.344055394308661 1
0.460572414580055 1
-0.00466436393193907 1
0.564944952581501 1
0.778908355617579 0
0.0210728058024138 1
0.720231659846186 1
0.272937629809238 1
0.617268773331995 0
0.149413747118099 1
0.573101528300888 1
0.826839589121561 0
0.414197187558464 1
0.0422906665045109 1
-0.186269567355873 1
-0.0715651011025208 1
0.141654690426155 1
0.206698286761751 1
-0.0199484468025055 1
0.342150752051189 1
-0.244033066179727 1
0.284411885794179 1
0.178367089301566 1
0.753937464413665 1
0.363139955705229 1
0.286905156532933 1
0.676831174014419 0
0.56272529609852 1
0.108410240273774 1
-0.473821426854677 1
0.519623717495373 1
-0.142626380018089 1
0.420262065281395 1
-0.0864777958359321 1
0.446392022524644 1
0.329786976414459 1
0.426636194526108 1
-0.333400248434488 1
0.786850553155492 0
0.852585205957814 0
0.343716611754755 1
0.89048698207162 0
0.441053637750926 1
0.487657894954493 1
0.0728285792462889 1
0.259820614639618 1
0.678743476017691 0
0.169148633792837 1
0.0388453958524542 1
-0.387968156365769 1
0.183746148055314 1
0.151772279952505 1
0.354318972019463 1
0.458080154787269 1
-0.237794365115004 1
-0.750536262733516 1
0.489031911958216 1
0.323880151143895 1
0.000454622933000595 1
0.60296313319551 0
0.550595073294236 1
0.372599300742382 1
-0.28217836529989 1
0.592532523632173 1
0.497241214856025 1
-0.109767449729491 1
0.583720130544118 1
0.430762567240771 1
-0.222270971882122 1
0.122275273513392 1
-0.0247654563670782 1
0.135085634331217 1
0.141185621301212 1
0.736300043797149 1
0.234663937143206 1
0.00604519277524375 1
-0.115152894040821 1
0.269448509977992 1
0.141231132437832 1
0.882489167714029 0
-0.288058776283483 1
0.145102658337488 1
0.431742683378684 1
0.6290123458098 0
0.216257241217562 1
0.390870831628618 1
0.366082125677797 1
0.244811260198792 1
0.55539705838465 0
0.042745381683718 1
0.223719865804086 1
0.297850118164973 1
0.124427832786993 1
0.181529183942218 1
0.644774173670109 1
-0.0900567068158598 1
-0.237895593992603 1
0.220589886362599 1
0.423556855304006 1
0.724970133716003 1
0.62364157713474 1
0.346050272552838 1
-0.233915150102201 1
-0.0914471463457552 1
0.241602373601824 1
0.353836201488266 1
0.2383223044194 1
0.497456408183647 1
0.0866369521089091 1
0.370543138158562 1
0.581950822389302 0
0.563378482714463 1
1.34573197216374 0
-0.115416202812408 1
0.165004537404475 1
0.375157325741128 1
0.233580832940146 1
0.347323307780036 1
0.817459334477413 0
-0.0440854789308647 1
0.302348693691118 1
0.397455257817346 1
0.278533375434871 1
0.692019893171438 0
0.423593712515518 1
0.0505498848490806 1
0.719506963078087 0
0.0139947621624292 1
0.356670539682581 1
-0.174550133344457 1
0.0530663883656236 1
0.59220043073107 0
0.833334304345559 1
0.353073703152432 1
-0.369412577074043 1
0.391137177623863 1
0.486103003687341 1
0.177038730950948 1
0.450750793448685 1
0.190909926905614 1
-0.347307288071337 1
0.436119107002943 1
0.104823415612435 1
0.287149978952918 1
0.122995688177843 1
-0.174364772108215 1
-0.156553534009587 1
0.290220777481185 1
0.0122286570565209 1
0.201709937519218 1
0.990063856232319 0
0.261823003384601 1
0.0690217948151355 1
0.672585153703836 0
0.428192241882526 1
0.422262294125081 1
-0.0680277950624963 1
0.41744838363161 1
0.905112658526796 0
0.484740186779106 1
0.47739624824258 1
0.272715458947353 1
0.281966724197835 1
-0.0990846379345174 1
0.453166129862588 1
0.510611452154734 1
0.205084991556746 1
-0.0166771956577238 1
0.410930917422415 1
0.434446228661764 1
0.388666911462949 1
0.213576418393687 1
0.202765369281103 1
0.169362183026787 1
0.429968807746504 1
-0.069909952841817 1
0.706598059758479 1
0.0362984891825921 1
0.381009338332583 1
0.388552190792011 1
0.514850954220292 1
0.152191361249189 1
0.370498892565926 1
-0.368349995291285 1
0.0403235288749814 1
0.0964389956039688 1
-0.115258030924089 1
-0.265469630795956 1
0.571426081026818 0
0.23728529843133 1
0.372543174312476 1
-0.0343576330523176 1
0.855073523770544 0
-0.150780938741882 1
0.444488792295702 1
0.363563037843163 1
0.0818826408344192 1
0.641994949524501 1
0.30985192787879 1
-0.263070446468047 1
1.10283589820653 0
0.155668855101803 1
0.334764598957053 1
0.515125004446018 1
0.568072697369784 1
0.438485829601057 1
-0.569264284018864 1
-0.210067654019448 1
0.114922231216591 1
-0.0286596607635193 1
0.163322603147578 1
0.107018178440386 1
0.56037960018993 1
0.17418193578824 1
1.00052418739722 0
0.677843328622437 1
0.204403187156611 1
0.337818666097703 1
0.842549596077494 0
0.651672801257196 1
0.0895644461466565 1
0.657401669828669 1
0.365980045488206 1
-0.0463689717846749 1
-0.243188924115767 1
-0.351109907107062 1
0.285156462117178 1
0.381564067337392 1
