# Supplementary material for: Bias caused by sampling error in meta-analysis with small sample sizes
Source: PLoS One. 2018 Sep 13;13(9):e0204056. doi: 10.1371/journal.pone.0204056 (PMC6136825; doi:10.1371/journal.pone.0204056)
Supplement: S6 File — (ZIP) [file pone.0204056.s006.zip › results N = 5 theta = 0 tau = 0 sz = 50-100.txt]

"dl.theta" "dl.cp"
-0.049117371778922 1
0.0944790097224903 1
0.144480924195674 1
0.0135685702861975 1
0.108990648126379 1
0.268534985890354 0
0.107506105645885 1
0.176374725506165 1
-0.0898425821334991 1
0.0425431604214725 1
0.0053324241760564 1
0.126285393683962 1
0.183475670836417 1
0.011375217264339 1
0.146048861394462 1
0.0786737619823247 1
-0.0351954427460758 1
-0.114080807151205 1
-0.0509087083168563 1
0.00266932294960368 1
0.130727829272069 1
0.0503024800923957 1
0.0946251961572017 1
-0.0406093540939991 1
-0.00411303304454142 1
-0.0671664884005693 1
-0.0620451002301322 1
-0.0940337618364222 1
0.046339440609038 1
-0.0083338126121997 1
0.0568982518362072 1
-0.0372159424259061 1
0.0425133001448984 1
-0.0377769813856126 1
0.0595134458072674 1
0.0670090692235091 1
-0.0876584685927986 1
0.0167537726162406 1
0.267184949649537 0
-0.0821603485161941 1
-0.0519254545586985 1
0.171058695641819 1
0.0146520102791212 1
-0.114944685502245 1
-0.100138527559275 1
0.133028059282421 1
0.0909063205646835 1
0.0345143401694937 1
0.0283781164991229 1
0.153725648898903 1
-0.0258262709889944 1
0.234192084926812 1
-0.0147361272168633 1
0.162290730768644 1
-0.0221830838228092 1
0.016230840100225 1
0.0431080561986547 1
-0.0525649101109472 1
0.113412130210194 1
-0.0825381247395584 1
0.0086313775593435 1
-0.0321544533162222 1
0.0460519136499044 1
0.172853602083984 1
0.0808620354953043 1
0.0798698366428958 1
0.102121982420837 1
0.0815176165520845 1
-0.0381268238022393 1
0.279432697991954 0
0.142516108899511 1
0.264542808043541 1
-0.162333717004259 1
0.211612768390126 1
0.0364226785125994 1
0.0174610718738839 1
-0.0595500633661076 1
0.000927126635548892 1
-0.0227894057157644 1
0.0320336406427286 1
0.0477164457358906 1
0.0280654511677269 1
0.108419098996749 1
0.0416013383882864 1
0.0938799217132228 1
0.10437777564834 1
0.132538915490154 1
-0.0419998071033791 1
0.204954875792741 0
-0.101863149275953 1
0.122930539913515 1
0.0263289073107794 1
0.0639770116428995 1
0.0702964883192438 1
-0.0497898777310873 1
0.0943578942441498 1
0.0637019417269967 1
0.102127664786242 1
-0.0331635033896337 1
-0.0968306193895477 1
0.0675807495520347 1
0.0501891987482328 1
-0.0370385505624655 1
0.104958644307487 1
0.0766607585168274 1
0.206799732457937 1
0.134889160400851 1
-0.0332359764870508 1
-0.0721734162185003 1
0.216666900790398 1
0.0865010761271509 1
-0.0713935775170806 1
0.140962848159779 1
0.00965523321252519 1
-0.0903808611417107 1
0.192059656531265 0
0.152654185730789 1
0.111756242094275 1
0.0362065629111262 1
-0.104002598128706 1
0.10649852707917 1
0.0801250982079171 1
-0.0229622586109765 1
0.132672249350776 1
0.0981877716008483 1
0.147258173200727 1
0.0195975957818192 1
-0.0424583482080575 1
0.165447857019956 1
-0.0470626466955138 1
0.0272350927597132 1
0.0365825833154057 1
-0.0400499098235121 1
-0.0317092780845447 1
0.220543282601397 0
0.187655159377222 1
-0.049613045577957 1
-0.0587225627366744 1
0.022653817588932 1
0.0245338181344991 1
0.19637904436965 1
0.0983742190140321 1
0.0906932637002483 1
-0.0159093324324296 1
0.0629013416370147 1
-0.0981204289471336 1
-0.111928433587798 1
-0.0224173878723907 1
0.00229576037674624 1
0.126041584739812 1
0.0684456002734179 1
0.0376074372396009 1
-0.113999067310506 1
0.150037226801496 1
0.0269926785214347 1
0.109965169445932 1
0.0964445907523574 1
0.049440778831353 1
0.0165480638979486 1
-0.0153052969797351 1
0.142504486060723 1
0.251796375868929 0
-0.00524841954520726 1
-0.053627100510983 1
0.134485990976415 1
-0.0265702297951175 1
0.135557729809255 1
0.0939528515954797 1
0.0299028991274264 1
0.10873933883641 1
0.0998488581382133 1
0.0976810487428628 1
0.160005076451898 1
-0.0551254763117705 1
-0.0898701059620327 1
0.0202442770208704 1
0.148624905204043 1
-0.0894627227676991 1
0.106917343240354 1
0.204408818528392 0
0.0118684525110522 1
0.0251868778221429 1
0.00556934638273131 1
0.0384796543467874 1
-0.0101603609547572 1
0.0538446514988387 1
0.18758982064486 1
0.074784152361021 1
-0.0571143427062261 1
-0.0622745119469872 1
-0.0373150925353486 1
-0.0479527833125942 1
-0.0117846154375823 1
0.0263755464562153 1
-0.0211517855969332 1
0.0396940569997544 1
0.204697756131372 1
0.292638627399389 1
0.211608745830998 1
-0.123883270000021 1
0.000316763301565746 1
-0.00195096017965837 1
0.0616403304104361 1
-0.142210373282436 1
0.111448256912482 1
-0.111195732963572 1
0.0784092506807488 1
0.203303361852055 1
0.0909480599331863 1
0.102279259097607 1
0.0964192496740029 1
0.0445910107579151 1
0.034567182742744 1
0.230925170892038 1
-0.142453972176118 1
-0.038455214574176 1
0.00148155097588485 1
0.0402983661045793 1
0.221917265882659 1
0.0739097938481666 1
-0.029371394312673 1
0.22351399617699 1
0.0794921786316021 1
-0.0605955319821423 1
0.165345578258431 1
0.00328538317090839 1
0.212674448426485 0
-0.0858548382641308 1
-0.148920983230833 1
-0.107304929434234 1
0.175966258141314 1
0.0140737727432603 1
0.0710169942539977 1
-0.0905088331038706 1
-0.0943140018214401 1
0.0464800314031554 1
-0.00344355104556075 1
0.0997944617677878 1
0.169282868737457 1
-0.00199509869529173 1
0.227290539036009 1
-0.146593470823789 1
-0.101645073107724 1
0.118484401403405 1
-0.14545331977649 1
0.192415744911817 1
0.0100804058920281 1
0.0840119118033892 1
-0.025839899014252 1
-0.036674984141196 1
0.0338224821205188 1
0.0581944948397263 1
-0.0327377025808101 1
-0.149136767345908 1
0.184280879096437 1
0.148180058396236 1
-0.0204081601219344 1
0.0517085189955972 1
-0.0410331802413252 1
0.0304894976098037 1
0.021498370669476 1
0.104658749219161 1
0.0884710313431261 1
0.083515861523892 1
0.0337739919927044 1
-0.256861930110938 0
0.0252592418685585 1
-0.0341121075984393 1
0.0501219204136151 1
0.0288737204089421 1
0.11798077131695 1
0.136195564959314 1
-0.00973300359464527 1
-0.117341513760912 1
0.0761017707498002 1
0.170975836284314 1
-0.0341994332289009 1
0.0412279473467741 1
0.0153815444088129 1
0.0212791574665661 1
0.296495608960563 1
-0.141533708539061 1
0.0549677244244163 1
0.187042513475342 0
0.0651062812843072 1
0.194676519591343 0
-0.144688738335621 1
-0.0539518770798245 1
-0.0256321730769706 1
-0.160074165941623 1
-0.0220783963964563 1
-0.0216503386664276 1
-0.121438264753177 1
-0.17607540064382 1
0.0792817796443492 1
0.211559643421629 1
0.0975433320971579 1
0.0671016162598352 1
0.119619730613923 1
-0.0211330024435408 1
-0.0499384964318663 1
0.0559381274586597 1
-0.0669316507103073 1
-0.1277711703546 1
0.0234187549936467 1
0.0218228203276911 1
-0.19226403185514 1
-0.258008072602933 0
0.121786319911854 1
-0.00399117003187795 1
-0.056570420437153 1
0.0613363926061613 1
0.0213852700632151 1
0.0328489983975403 1
0.0629008319368432 1
0.187385279825409 1
-3.59358049852477e-05 1
0.225729020809522 1
0.167943120843702 1
0.0638769606486753 1
-0.0309752187590852 1
-0.0121570853372283 1
0.132034130201055 1
-0.0146340379186453 1
0.0142274234624785 1
0.0479430694987057 1
-0.0163713456422074 1
0.0657075766588245 1
0.0618335245940833 1
0.0817373161068525 1
-0.0953756539955782 1
0.148024124450137 1
0.176719868611518 1
0.042669355950462 1
0.0706058140807566 1
0.180444896218637 1
0.193769766227871 0
-0.160907225678885 1
-0.0241102596426112 1
0.062100773819868 1
0.00494450854831393 1
0.0334875267218 1
0.0958022702943729 1
-0.1232838043079 1
-0.040307664736796 1
0.0138810495636665 1
0.157593850528976 1
-0.00339404307834114 1
0.0555249487780808 1
0.0926126567327874 1
0.0568561144411357 1
-0.11554258347436 1
0.180187463541432 1
0.246588442090985 1
-0.0526659930574187 1
0.0725050814760847 1
0.0435597862164565 1
-0.0814478002733086 1
0.065715815578127 1
0.119716744336141 1
-0.173404930232322 1
0.153052706243174 1
-0.103571284517044 1
0.0623526856764017 1
-0.0856249232139846 1
0.0664002589496392 1
0.0723898901311051 1
0.0125966021263656 1
-0.00918730755182516 1
0.0452656495955141 1
0.141744556318247 1
0.112782187314417 1
0.20835809260784 1
-0.0390776058951677 1
0.178741309820809 1
-0.0604147288221723 1
-0.226080098884457 1
0.210527218323043 0
0.00495739051774831 1
-0.0659316553744044 1
0.0381619819293342 1
-0.0260582539251119 1
0.0841527840264067 1
0.102759519849412 1
-0.116035379462664 1
0.283493173739718 0
0.0735035706014192 1
0.0433730925213841 1
0.142034533731783 1
0.044177758714479 1
-0.0698111717050571 1
0.0867795862191316 1
-0.0626953971043472 1
-0.214886488262661 1
0.121809067885155 1
0.0746832194721079 1
0.076985146829996 1
-0.0159471769754617 1
0.0674400195205551 1
0.0237826196405109 1
-0.017740322885775 1
0.0249732424678361 1
0.112721958807247 1
0.0424306981940533 1
0.0340776899288299 1
0.197773990608417 0
-0.0455023322275096 1
0.00346054425657861 1
-0.113653118038276 1
0.172000499237708 1
0.0519524929704076 1
0.182080358231118 1
0.0420417569747331 1
0.14787897782059 1
-0.102000011838412 1
0.222757456687137 1
-0.101029965535962 1
0.153372003295277 1
-0.0200522285509143 1
0.0854962117255223 1
-0.0648156218748364 1
0.222732279877852 0
0.0486857224287351 1
-0.028483934527978 1
0.312773294580903 0
0.072986671103164 1
0.0776585532630355 1
-0.0913667950904508 1
0.090414297813585 1
0.0142397966833207 1
0.00825551832558782 1
0.135573534341986 1
-0.0812047454874241 1
0.102087079704092 1
-0.00526909035765503 1
0.0232975740408116 1
0.070373112011046 1
0.0415477566483173 1
0.111086542054422 1
0.165726699776264 1
-0.0390118078417186 1
0.0885540157125075 1
-0.0493590293670122 1
0.153105113157635 1
0.0527678960995232 1
0.178444572312292 1
0.0618023624917722 1
0.00468176272932962 1
0.0813044326488469 1
-0.0729014916223828 1
-0.0151415133095659 1
0.0483764709990757 1
-0.0355129039774877 1
0.186522869472562 1
-0.0491723316389972 1
-0.127435939967173 1
0.327035091865333 0
-0.141884796645317 1
-0.0672788103043409 1
0.286113092063259 1
0.0436941348996052 1
-0.119203115791241 1
-0.0113207191281942 1
0.0900878103421242 1
-0.085050550128252 1
0.164460440184445 1
-0.0600273189933944 1
-0.0442990278500115 1
0.168857893732056 1
0.119805627337289 1
-0.0517354406361945 1
0.185162009551693 1
0.135790034641319 1
-0.103568210358733 1
0.09490337419816 1
-0.0340316117091266 1
-0.0769966513393384 1
-0.167908122174789 1
0.0436423893380619 1
-0.0840283813245258 1
0.262562259069692 0
-0.119815140706745 1
0.103531431468746 1
0.173237859924388 1
0.122727221308905 1
0.0166979876790666 1
0.046164115180116 1
0.143234048515992 1
-0.0428775888790107 1
-0.0586400411755243 1
-0.0882146306227264 1
0.0496649581624643 1
-0.0444559058271588 1
-0.224150283012727 1
-0.039593112797551 1
-0.0810905303988593 1
-0.00933790730617662 1
-0.0951109317226981 1
-0.0882803685575181 1
-0.0402078774679655 1
0.181926665582963 1
0.0724867838698554 1
0.122391393496581 1
0.121063010950381 1
0.079288942940825 1
-0.129005175654322 1
0.0787093686240968 1
0.0598964755222355 1
-0.0839330382687252 1
-0.0626007582509764 1
-0.0443657522533512 1
0.0953905713310225 1
-0.106476774452452 1
0.0416454503434165 1
0.190951486556657 1
0.0168548152898484 1
-0.056082066285092 1
0.0950187219661991 1
0.0516299671594457 1
0.0936486149588816 1
-0.113954723702473 1
-0.0464320632310904 1
-0.250407540404513 0
-0.00972652227509024 1
0.0136010233789292 1
-0.139874498129661 1
0.278727012008182 1
0.0633124033838264 1
0.025561242700349 1
-0.118015286372931 1
0.232987183347387 1
-0.102359406982734 1
0.153813162861332 1
-0.0485988780159838 1
0.0740601224044972 1
0.025403753911392 1
0.0931049260099532 1
-0.000999920182555895 1
-0.114431859161911 1
0.14869142534117 1
-0.0291438266484351 1
-0.0657141972832313 1
0.235694413339047 1
0.067153007860579 1
0.0372288489356324 1
0.00627673707467283 1
0.0142009822413562 1
-0.0508612766818266 1
-0.0877617044466961 1
-0.0963755867345308 1
-0.0558423414849958 1
-0.0311200157465395 1
0.208268687466226 1
-0.015780333266481 1
-0.175048281769759 1
0.403054834742744 0
0.1561997793556 1
0.175386781365549 1
0.101758146360812 1
-0.173527922469497 1
0.0788903010471257 1
-0.0669526307387981 1
0.17897790589405 1
-0.029905288120362 1
0.119343876522632 1
0.0813579400767901 1
0.193330567637772 1
-0.0989383121766504 1
0.0107461889491853 1
0.126778514765729 1
-0.0439922005236458 1
0.0842107472935519 1
0.0240554464839374 1
-0.0725842950720268 1
-0.0449407290056907 1
0.0593180740714263 1
0.174451447367966 1
0.255115242019631 1
-0.234367906451576 1
0.0534197708584225 1
0.174206018428613 1
0.0376361510201243 1
0.0721346452857274 1
0.0874705456919504 1
0.142690328162261 1
0.175221324012878 1
0.0184465765849696 1
-0.00447799027296002 1
-0.102527981240662 1
0.219252738296848 0
0.112482960303334 1
0.00835894013775235 1
-0.00857102870645091 1
-0.017826111072852 1
0.162347944944742 1
-0.114641635295316 1
-0.0144085002167619 1
-0.0307212077784081 1
0.0928631522899188 1
0.0222341250531258 1
0.0414727213471982 1
0.22398798835273 0
0.0681890932520761 1
-0.00397746734690287 1
-0.148191311505165 1
0.144463016018013 1
-0.179611228571162 1
-0.00872899429710807 1
-0.0586854343287633 1
0.121032991920334 1
0.154082255477049 1
0.167712707473289 1
-0.0357552890487277 1
0.0632618678408977 1
-0.100453906202484 1
0.226495856280015 0
0.0309145440982533 1
-0.0930117756728153 1
0.0977862510249978 1
0.0241518090460881 1
0.0260037758939402 1
-0.105644403894283 1
0.0759568427667674 1
0.0505750552483134 1
-0.115415190592489 1
0.0740958989250577 1
0.105160885831484 1
0.0523964426718456 1
0.141974531828 1
0.00297925313666933 1
0.0287012378784913 1
0.205298976684672 1
-0.0934665707468987 1
0.00549540721045809 1
-0.0417543503857682 1
-0.119502602893081 1
0.117534297389142 1
-0.045292939054438 1
-0.119467638104082 1
-0.287054388747833 0
-0.0398989991979473 1
0.194242146084583 1
0.0757041141367318 1
-0.25298238724103 0
0.193124461281602 1
0.0212667117986346 1
0.102251761372599 1
0.24003957360657 1
0.181197729862279 1
-0.110296911854478 1
0.134123475335718 1
-0.0393521944813873 1
0.168995767798931 1
-0.0688897318585441 1
-0.0577995780237152 1
-0.0750166540555264 1
0.12131530888339 1
0.214762834131845 1
0.179827291903903 1
-0.0782474925837624 1
0.135086051685539 1
-0.198805681453727 1
0.214422332653777 1
0.00125774848320024 1
0.0715895874351736 1
0.0986967326828349 1
0.0751402962911636 1
-0.00259283137844818 1
0.0095488925142185 1
0.0137308913370972 1
-0.0612553621720568 1
0.302392396813897 0
-0.00519590693398778 1
0.130477767016072 1
0.0849026712816536 1
0.0735874743771185 1
0.0582310402478237 1
-0.0297754526197134 1
-0.158276462891043 1
0.0448829858263406 1
-0.0144505703590115 1
-0.0114449942836746 1
-0.0615676291248652 1
-0.0644690923934052 1
0.0688865734563549 1
0.0760812914073725 1
0.109805776469311 1
0.150182717106851 1
-0.0036897841563246 1
-0.0845647259686364 1
0.0245839589108942 1
0.110848642076224 1
0.0578226669626092 1
-0.105001703275255 1
0.0597231849397844 1
0.0250836475967807 1
0.105791054581826 1
0.0576992745050193 1
0.00508179072035406 1
-0.138460553013638 1
-0.229526332758862 0
0.0710273598537342 1
0.0659209765850975 1
-0.0368458975430136 1
0.15983457126489 1
-0.0149261530311661 1
0.149749303439614 1
0.0152365737602855 1
-0.0273381737583553 1
0.11613903907534 1
-0.131497738679483 1
0.145663392072273 1
-0.163032132454232 1
0.113288358605296 1
0.0806772088613255 1
0.172048653260228 1
0.0432075615847814 1
0.156707037505639 1
-0.119093078812696 1
-0.0960105239728154 1
0.118482337487129 1
0.0440310975667868 1
0.0916659525657876 1
0.139970825988502 1
0.246412282151443 0
0.103037783324153 1
0.0290100400293899 1
-0.0939674074944125 1
-0.0567608666415442 1
-0.0385838622527417 1
0.0417187653545469 1
0.0425707625706731 1
-0.0590088562916899 1
0.210902879955432 1
0.0706545474364437 1
0.132807968293392 1
0.0544033627081979 1
0.011351327740431 1
-0.0905370636938083 1
-0.13251066727092 1
-0.116397609533913 1
-0.0986017263789096 1
-0.00375663363687369 1
0.239801474453811 0
0.0659024652082934 1
-0.101721840519783 1
0.113705751515095 1
-0.0439431790591461 1
-0.0929998120862111 1
-0.0644542681987121 1
0.067280884922439 1
-0.0476432901236658 1
-0.00743667282318403 1
0.0356152802943976 1
0.0345732306290836 1
0.159971504206073 1
0.008946517834305 1
-0.2718351500206 1
-0.0107912091701326 1
-0.0333604578117382 1
0.0605543793805495 1
-0.0426137552918323 1
0.0759596527508855 1
-0.0830090041596196 1
-0.100363278359674 1
0.119453591135953 1
0.141811941897648 1
-0.140995223087787 1
0.137349857259619 1
0.0198737301164506 1
-0.0305884342027924 1
0.0862387076073934 1
-0.109611481905835 1
0.0327652976460823 1
-0.00861250935519439 1
0.0439167564540639 1
0.00310305654387506 1
0.232429520244632 1
0.0610510347236545 1
-0.0672306457811498 1
0.0301935362509444 1
-0.013608263420905 1
0.0593375685454684 1
0.0629734627785223 1
-0.013637941425257 1
0.0353317275683932 1
0.0281425856999763 1
0.0821648971506851 1
-0.0015911684012178 1
0.0435941591197148 1
0.042555356827886 1
0.0513882668122339 1
5.69060531509409e-05 1
0.148826476961404 1
0.0553082265254914 1
0.17310609944825 1
0.0784773816315505 1
-0.0823903217232535 1
0.0175443882262048 1
0.175934466935186 1
0.263431513833647 0
-0.0517760200354631 1
0.165720760392436 1
-0.0017783399851019 1
-0.056358419045885 1
0.131293315747589 1
0.0588225327489236 1
-0.0827289869090853 1
0.140804034395652 1
0.177616050572864 1
0.141307355211974 1
-0.000515981178993749 1
0.0551447296754018 1
0.0472546991068159 1
0.0439416144474186 1
0.023877706273696 1
0.229762788192249 0
0.259568184218329 0
-0.192943966555507 1
0.08023516293622 1
0.0305070160223359 1
0.133202377377087 1
0.125460429849416 1
-0.00829187113965972 1
-0.149704100204069 1
-0.0415913656501572 1
-0.0164358921884579 1
0.0883713514043097 1
0.0985219789104822 1
-0.0710576640653773 1
-0.10056988365275 1
0.131974334708548 1
0.239251942094606 0
0.216703626468775 1
-0.0479010880320748 1
-0.0751036308657814 1
0.112040812797475 1
-0.16136403147338 1
-0.00559851877977279 1
0.0176825490393127 1
0.185785217050418 1
0.0298603259720724 1
-0.00882005216548389 1
0.0202223431009401 1
0.113780525977227 1
0.031580904850061 1
0.0267411339494716 1
0.11016067004167 1
-0.147657023760807 1
-0.155801688695683 1
0.0289119195305163 1
0.184813547635787 1
-0.0269250587495852 1
-0.0229778496209193 1
0.141104335783062 1
-0.00691416908680193 1
-0.0328227577333963 1
0.039184563061768 1
0.0991835762215326 1
0.0531413247361336 1
0.0495511119917409 1
-0.0318452423465459 1
0.0671291136997603 1
0.0277538650084337 1
0.141826939376318 1
-0.173659205625942 1
-0.064797758748083 1
-0.0896118123023861 1
-0.178613543325619 1
0.0630091054611509 1
0.192208591533139 1
-0.175055575047391 1
0.101887008645705 1
0.38945048032934 0
-0.0524789312378506 1
0.117851664583948 1
-0.0788181445601887 1
-0.00648654992413249 1
-0.0231743022115962 1
0.0107414092893125 1
0.115730867209586 1
0.0590900424917031 1
-0.190777539625301 1
0.0527880157695606 1
0.178677881026223 1
0.0583107493828317 1
-0.107288865513372 1
-0.0174320390129307 1
0.0731563981429581 1
0.106458701312212 1
0.107512498660472 1
0.082539631375318 1
-0.070425326391228 1
0.0306465412355294 1
0.0452248843485555 1
-0.074041732400715 1
0.00456064367780874 1
0.047740784920256 1
0.070052647695412 1
0.0875676696124879 1
0.132824047665787 1
-0.0474481248483695 1
0.0449141710069841 1
-0.0509750594488786 1
0.0997062262360013 1
0.0248162123721882 1
0.0733567723850959 1
-0.0675884142145883 1
0.0731964235594848 1
0.0547209443168389 1
0.167185882584393 1
0.0910291157045285 1
0.0576311622541253 1
0.131325241231111 1
0.0153783471024755 1
0.117110024103784 1
-0.102735669438581 1
0.220120038886516 1
-0.00350135123622297 1
0.265622516223054 1
0.331633158444366 1
-0.0224167290291227 1
-0.000108572541524833 1
0.105942269999602 1
0.00161653809351466 1
0.0817368079671888 1
0.0592622376544897 1
0.159965397379929 1
0.095934604099235 1
-0.0248065086792804 1
-0.0365493124780576 1
-0.0928611006064173 1
-0.147181047931475 1
-0.0910773083014327 1
0.11716436327135 1
-0.0583132453098817 1
0.124479909499305 1
0.0663405873841928 1
-0.0223618062835702 1
0.0976679051002302 1
0.106643013270912 1
0.073601556093397 1
0.098835868012716 1
0.073166076805455 1
-0.0296720189079681 1
-0.0125977037650091 1
0.0665380513959474 1
0.291275475749354 1
-0.106108054949511 1
-0.00151647598458683 1
0.0384596218078532 1
0.0700734845010807 1
0.109783201481014 1
-0.161909988983777 1
0.256588789754161 1
0.0356843246834949 1
0.158798015806751 1
-0.0796718239793532 1
0.149524502574835 1
0.0653290069524184 1
0.174165137725757 1
0.0927844925599007 1
0.263761138815151 0
0.0655250254727972 1
-0.0703937280919915 1
0.132684525459951 1
0.122341664023226 1
0.0456423998847957 1
0.0929622059150588 1
0.0280160330554603 1
0.10542945137892 1
0.13642806875398 1
0.120892491377935 1
0.000307604133082159 1
0.00719707913184052 1
0.0275668024270379 1
0.0456716068122993 1
-0.0113006330030834 1
0.0911818168521903 1
0.0457352523211206 1
-0.0365237504078824 1
0.126406117541179 1
-0.0705161040947038 1
0.139932948379591 1
-0.000184896741158617 1
0.0286300440692698 1
-0.046887488175261 1
0.0955618571862726 1
0.0226315210451166 1
-0.37249368744616 0
-0.0649852733585277 1
0.0250944074821497 1
0.130777745206383 1
0.0501395092275882 1
0.115744805475846 1
0.0911441662790998 1
-0.034878741270836 1
0.0701206580847549 1
-0.0440449858950696 1
0.0264483779143748 1
-0.19562651277206 1
-0.0827574575709485 1
0.0350228719758733 1
-0.0614330855083029 1
0.148005207874702 1
0.0321915772425917 1
-0.141181978835641 1
0.0360916650864365 1
0.134277716683582 1
0.155312676312582 1
0.0997130085857253 1
0.0796824622723331 1
0.123904551862905 1
0.300429434533367 0
0.00335317000283594 1
0.0627392403718988 1
0.0619959708799729 1
0.0986233375246631 1
-0.0118952681870223 1
0.228429295134404 0
0.0718531720794572 1
0.0496018133333676 1
-0.20463428696623 1
0.0949545533412653 1
0.0353209191896735 1
0.0626366743939476 1
0.0586364081173793 1
-0.238608391339027 1
0.276422051834122 1
0.0876000343275757 1
0.207344241995394 1
0.0112353771891187 1
-0.280339084457571 0
0.21316515475374 0
0.284735662289137 0
0.0313042805938487 1
-0.0821048636714211 1
0.0670962809369054 1
0.039802590898549 1
0.155277926024708 1
0.097613977861209 1
0.0440946447149616 1
0.162959250257938 1
0.247321861725914 1
0.0504844522111329 1
0.241292679095444 0
0.325003019867559 0
0.083373611424165 1
-0.0318147108564917 1
0.116359839766439 1
0.0087279838281905 1
0.00581721573553375 1
-0.199304907221179 1
0.00576828000266486 1
-0.013818470063427 1
-0.143974322593065 1
0.0978086806160392 1
0.115537933080064 1
-0.0939422305391561 1
0.0502895087275335 1
-0.176434445943167 1
0.0753121217064302 1
0.260755677795076 0
-0.116647336696154 1
-0.193809284926227 1
-0.226261067781822 1
0.114022530511435 1
-0.201813011214782 1
0.0357476320768538 1
0.0521535278708623 1
0.0167059444107289 1
0.10254160120268 1
0.0526830019373402 1
0.0861665554791425 1
0.119609917100039 1
0.194149502581774 0
-0.0641309962007587 1
0.134032728717771 1
0.240988360576223 1
-0.0694779943095523 1
-0.0647769100779025 1
0.101509555846408 1
0.176310591927015 1
0.0902201115845673 1
-0.113003373759616 1
-0.0823467066226928 1
-0.0239172180092959 1
0.0647738474326761 1
-0.0236374114497181 1
-0.102162507825526 1
-0.206862659920254 1
0.0367745885589527 1
0.143411045232441 1
0.0387362249011697 1
-0.0525426851193425 1
0.0563655075610263 1
-0.0211835214602782 1
0.00270261085361771 1
-0.105226752587219 1
-0.0726129787289264 1
-0.0290686076861354 1
-0.0638248952952329 1
0.0179420893153231 1
0.202492179748674 1
0.133613522101025 1
0.0498390275536051 1
0.128557589681209 1
0.136789670172553 1
0.145382777575762 1
0.0417043449770539 1
-0.0872570802105582 1
-0.0178531292197284 1
0.0637542872967777 1
0.04254590547701 1
0.180711683440444 1
0.0402677437859919 1
0.268752302578183 0
0.0550896153555951 1
-0.110063701807611 1
0.291301434964632 0
-0.118184182939635 1
-0.281775087589493 0
0.192533535355002 1
0.0272559583938125 1
0.111923748517666 1
0.156489382441333 1
0.0906555214144934 1
0.120773746087265 1
0.367598781797009 0
0.0190853662575707 1
-0.024045191971606 1
-0.184758406486052 1
0.171208871290616 1
0.135824642131885 1
0.0148994387399976 1
0.099463911113479 1
0.0147451336699815 1
0.0997927665155366 1
-0.020030246221654 1
0.104133822668235 1
-0.0583567470557492 1
-0.0242758931236447 1
-0.14354219969839 1
-0.109569260111145 1
0.0550378897050465 1
-0.0117916386432895 1
-0.207228235269817 1
0.086197379268569 1
-0.0298464428927973 1
0.146342349910122 1
-0.0376279890017465 1
0.122741581425381 1
0.0621463724439843 1
0.140232354433577 1
-0.0872885628563481 1
0.089722872821487 1
0.0588478210048419 1
-0.0376226162793045 1
-0.0482020010155923 1
0.170707895954538 1
0.133446110106312 1
-0.0736365971466177 1
-0.157149541466542 1
-0.0129132498712787 1
-0.0122216399025362 1
0.13260835146686 1
-0.0103066285012582 1
0.101198458463021 1
0.0375605967469313 1
0.0213286972976058 1
-0.00490707007264569 1
-0.058649287880647 1
0.177120007939396 1
0.0862897267517939 1
0.0855291295554913 1
-0.134333510203961 1
0.223352395428939 1
0.120518928542997 1
0.126936708542816 1
0.137631947278652 1
-0.0168252680937682 1
-0.247435005245237 1
-0.0780917871536362 1
0.00581341125203838 1
0.0150949982732093 1
0.0457531578317409 1
0.0335829166832245 1
0.120906161133373 1
0.208438320416469 1
-0.0201211188648102 1
0.149599191596221 1
0.197425271868732 0
-0.0828780828330389 1
-0.0916642007679988 1
0.143762887715226 1
0.0898438907567672 1
0.0637929125334236 1
0.0519231697072952 1
-0.0103043872339047 1
0.0983543628068685 1
-0.0325906203776949 1
-0.0550787276847409 1
-0.0118352879423778 1
-0.0844703596754647 1
0.228601186646029 0
0.137089328329082 1
0.174637686312722 1
-0.066201500954053 1
-0.0607841313411527 1
0.0021881092026554 1
-0.199950508729375 1
0.246722870184671 0
0.071211776182543 1
0.136663481989402 1
0.0127638346501849 1
0.128360076026271 1
0.0438794294383429 1
-0.231196410443138 1
0.0431751059614492 1
-0.134776535264631 1
-0.093020455027559 1
0.0036784671938761 1
-0.00893897081608262 1
0.318754766020281 0
0.0111802862873554 1
0.0784516658584359 1
-0.0435975046874673 1
-0.104013592592328 1
-0.118700831578724 1
0.00465767384787863 1
0.0203673073422956 1
0.04656353736447 1
-0.161796967642593 1
-0.0157502716669732 1
0.00835996454594379 1
0.0918045775642397 1
-0.118453392404268 1
0.0823519832234714 1
0.104714501557756 1
0.0146794519077099 1
-0.0175350530117088 1
0.0420085070813657 1
-0.038056370434457 1
0.0268428765721034 1
0.0423998784054828 1
0.0219359860731044 1
0.068124929584638 1
-0.107965875369692 1
-0.177482406693436 1
0.176519567670839 1
-0.0435782176097976 1
0.176422449182069 1
0.0141371931740133 1
-0.0146670375940305 1
0.0276700962734599 1
0.159258598687603 1
0.19490043095395 1
0.208607564269823 1
-0.0702014313768101 1
0.321847791885766 1
0.131134894221004 1
-0.00116119265509845 1
-0.137003623227665 1
-0.0992558668252444 1
0.122076362723617 1
0.188065277731142 1
0.0743360316996187 1
-0.179198526705434 1
0.0924182809286571 1
0.0856289333251591 1
0.0496388769189362 1
0.0412627073082693 1
0.162387077612627 1
0.184856507445936 1
-0.0674343108522894 1
-0.192142823897047 1
0.152167983616994 1
0.100553201583187 1
-0.0980818556627047 1
0.119161003385972 1
0.0816134304153825 1
0.282124264811707 0
0.0946436967991593 1
0.0506829527435702 1
0.0581265991723897 1
0.0592634187644592 1
-0.0350221112629556 1
0.0977393349177791 1
-0.101457279929471 1
0.0547997116912718 1
0.130199655616057 1
-0.1114525969671 1
-0.0894968880577156 1
-0.0660380797255621 1
0.0620384965644041 1
0.0999864487026159 1
0.0282443723201426 1
-0.0122771893895309 1
0.0931074817370431 1
-0.126999509494504 1
-0.0906642135566455 1
0.115064939213758 1
0.0818581073806671 1
0.180782088788235 1
0.00806322841028879 1
0.109592022943272 1
-0.0732289412110704 1
0.187042306303482 1
0.238635591131827 0
0.0473588675774238 1
-0.0686278985774807 1
0.0470818943673799 1
-0.119105356177442 1
-0.00520215016206995 1
-0.0997339824723687 1
-0.0314238161551439 1
-0.025080877147617 1
0.117935475384195 1
0.273125661360483 0
0.088166532234796 1
0.0772433777665622 1
0.0869069802138343 1
0.0892830594494864 1
0.185393650392667 1
0.184051080491979 1
0.114303308094978 1
0.0940344691648415 1
0.205631708379833 0
0.101342986104456 1
-0.00854328571125598 1
0.0206237387361039 1
0.110045962097438 1
0.0563074466742538 1
0.114104587480546 1
0.0421508035868206 1
0.0877026500010206 1
-0.00433789275287296 1
-0.0808967104518083 1
0.0224319582480633 1
-0.0222806253422484 1
-0.0177087033633006 1
0.045857527958847 1
-0.0775017215181075 1
0.0768535762294165 1
-0.0876526658043278 1
-0.0552872554918311 1
6.67309250201864e-06 1
0.13030833589944 1
0.218077124675914 0
0.15297626922308 1
-0.0915448998300771 1
0.165951396648049 1
0.133721710880798 1
-0.0719984919792803 1
0.120136760888401 1
0.154472901399676 1
-0.0384775641462767 1
-0.170684958246464 1
-0.0562138001702455 1
-0.0896082336107931 1
0.270610011355536 0
0.0215489473360388 1
0.0321900279106956 1
-0.104769713807117 1
0.0953004540651038 1
-0.0914152504200356 1
0.106298412973452 1
0.144685956779048 1
-0.0080072269256383 1
0.116337867404387 1
0.00741027271517666 1
0.142884969463603 1
-0.0798870092331399 1
-0.0125870443580485 1
0.0151837872843989 1
0.0713176752686623 1
-0.0671001994779905 1
-0.0905660937456407 1
-0.0545611939729434 1
0.0712927647136533 1
-0.0550983224721569 1
0.125064902773392 1
0.00484540594053371 1
-0.0772230412839096 1
0.120867948570277 1
0.169709479250227 1
-0.0883921795624115 1
-0.170797258438878 1
-0.0604850264236671 1
0.119117348398658 1
0.154197554328017 1
-0.103925980855026 1
0.124925287480898 1
0.0109077327966456 1
0.0191381380239239 1
-0.124202772932639 1
0.0888325416591496 1
-0.0538494485221309 1
-0.155232640170053 1
0.0166204875554242 1
0.0308552437689203 1
0.0778652221260519 1
0.051660447373742 1
-0.209175775997871 1
0.0331797311250066 1
-0.0377664274096242 1
0.0333250447596059 1
0.0996637688662932 1
0.0751612059980931 1
0.319290690321614 0
0.0868582943756709 1
-0.00545544557561907 1
-0.0670689886063204 1
0.00750249087548407 1
0.106083704178665 1
0.169180194549339 1
0.213274427697568 0
0.199496270303837 1
0.0904745572434705 1
0.0721767403597584 1
0.188628222716964 0
-0.0886451723241572 1
0.170418624982291 1
-0.145438449301617 1
0.00724474318323532 1
-0.0539453993581128 1
0.11204723645955 1
0.0554728792772604 1
0.0275497919183684 1
-0.222069633507675 1
0.111320389014432 1
-0.0012330198481933 1
-0.004357326967874 1
0.166402996436262 1
-0.00272780684922201 1
0.325938700740733 0
-0.160660054552185 1
-0.025120525537885 1
0.0163544464011057 1
-0.0210015936863999 1
0.303167570609239 0
0.113986751437038 1
0.169250221207081 1
-0.0284577677881982 1
0.0444796699680833 1
-0.0576849218737494 1
-0.0519804407136718 1
0.146367019955674 1
0.105464400673818 1
0.119188569203136 1
0.0142670259231261 1
0.185356695715287 1
-0.0560000756620045 1
0.148821160488186 1
0.0521458683552158 1
-0.0706698716620634 1
0.206611206210946 1
0.0277905212714726 1
-0.12737970313871 1
-0.0392220174785875 1
-0.101097168877061 1
-0.00774429435475629 1
0.103545880734774 1
0.0706770976170871 1
0.240833543591127 1
0.0234306847974207 1
0.122077704145228 1
0.160052266363001 1
0.0756353234683446 1
-0.00315911308209821 1
-0.0016937040096108 1
-0.0456360530040393 1
0.0528169686245884 1
-0.0276154344949812 1
0.15377550267224 1
0.26465551778502 1
-0.0752835948648019 1
-0.125747445589147 1
0.0128477820434263 1
-0.131597718380875 1
-0.195075772361502 1
0.0590118827164493 1
-0.141605089684754 1
-0.0229875994763023 1
0.150150851499743 1
-0.0449659058202498 1
-0.0915540652560416 1
-0.00919948699283495 1
0.219826807144227 0
-0.117955540556264 1
0.112306103783336 1
-0.165207235424869 1
0.0156077539456583 1
-0.0127760316103972 1
0.297471752091216 1
-0.0328433978115423 1
0.223032965906873 0
0.0859196058985875 1
0.0635292810169155 1
0.0408787023083957 1
0.205402684292285 0
0.0300094630578553 1
0.0240088892080717 1
0.0760790840677652 1
-0.0634174146861756 1
-0.0698913700697463 1
-0.0245545888340249 1
-0.0379764090208177 1
0.00659848232576489 1
0.28030843257504 0
0.0778426299777772 1
0.185051334116208 1
-0.0238104957336766 1
-0.0173046260900285 1
0.00614107494831077 1
-0.062829764518679 1
0.0694340175992113 1
0.0126843627981339 1
0.134559282494178 1
0.126508805079137 1
-0.0562490430267468 1
0.0798533639030328 1
-0.0353503778743917 1
0.00751593471923492 1
0.0699473483267516 1
-0.0284603655779669 1
0.105384038871058 1
0.0345631294428348 1
-0.130296993027284 1
0.012459445453227 1
0.0733486967012187 1
0.253332264992224 0
-0.0735803852001496 1
0.148812398505477 1
0.0546115488466565 1
0.0706407778125701 1
0.034951839044839 1
0.00630170990973168 1
0.0563105196842197 1
0.0268354362872418 1
0.126631357130434 1
0.395274082457598 1
-0.183855168522823 1
0.115628155873221 1
-0.0625822016731802 1
-0.08113354887517 1
0.187640626522944 1
0.0616130225785641 1
-0.0538161147406515 1
0.229537204687666 0
0.214708561648475 0
0.165452770119437 1
0.0748836170583294 1
-0.0451281892614086 1
0.147565860735239 1
0.0280818874697573 1
0.107531444669322 1
-0.120757125215738 1
0.0958187206606145 1
0.193926549200832 1
0.117238168215208 1
-0.0951966843886962 1
-0.0849454213043142 1
0.205085516502994 1
0.0345510262313119 1
0.120253779473147 1
0.0926249447437414 1
0.0826088418332048 1
-0.172548376430017 1
0.0211869756735729 1
-0.0575745483564965 1
0.238047056029342 0
-0.066149719970771 1
-0.0929300006143573 1
-0.0811146003707771 1
-0.0396170149611539 1
-0.0300989426097777 1
0.0151347996899839 1
-0.0842036736687553 1
0.205652940209511 0
0.138970760522189 1
0.116842060876508 1
0.137723124470811 1
-0.105054689921411 1
0.0873215342498832 1
0.0981729094050264 1
-0.14900618267045 1
-0.059461054533108 1
-0.0160885605763802 1
0.0718871055725823 1
-0.0243994489120842 1
-0.0270917625632696 1
0.0125090815822983 1
-0.0655906690026629 1
-0.146046433066001 1
0.0201351863511132 1
-0.0329619230724285 1
0.391512574998661 0
-0.13959028525919 1
-0.0168768966887422 1
0.171004783895591 1
0.0326316781357966 1
0.00817729669753183 1
0.270496121506313 0
0.0524886497708554 1
-0.0892067253250045 1
-0.13973760920636 1
0.0982595841927877 1
-0.18675207091424 1
0.144729697388257 1
0.167349782382933 1
0.0220829557557578 1
0.0265686461157925 1
-0.0253809771545803 1
-0.0187815549486709 1
0.13163709612617 1
-0.00956682169628012 1
0.146392762602714 1
0.0883979835465681 1
0.0354532205059075 1
0.177888692046681 1
0.0796767369252105 1
0.0310921678860065 1
-0.00638874419052646 1
0.100216745489848 1
0.0445091690159768 1
0.0567640849436847 1
0.009473977798466 1
0.0618293336581725 1
0.132019994345301 1
0.0857917599459752 1
0.149531372036832 1
0.0462938417884769 1
-0.0527926380761055 1
0.150885425760759 1
0.0415882301495342 1
0.0363543699577985 1
-0.259681176365714 1
0.0370679312721827 1
0.140111111506974 1
0.0822203837009824 1
0.0212767193151881 1
-0.0620469524324642 1
-0.0113064818219486 1
-0.0480133662125116 1
-0.0530064711194632 1
0.0655983969299315 1
-0.0604990432161054 1
0.0300755393972435 1
0.122556472466266 1
-0.075592845748834 1
0.0513898809871248 1
0.0779929052388817 1
0.270155779937466 0
-0.0240237364761447 1
0.0775324418813605 1
0.152807612985977 1
0.128381679680647 1
0.0420381211109588 1
0.129176141618752 1
0.13851768307308 1
0.189691408149459 1
0.192342635525366 1
0.112227013141996 1
-0.00689171744567543 1
-0.0970599114478077 1
-0.0461678797789128 1
0.203124849324104 1
0.0474728855315798 1
-0.110476140500215 1
-0.019071804597797 1
-0.0194124307066354 1
-0.220411688066288 1
0.0197985149167999 1
-0.0496768140139849 1
0.0153060234794463 1
0.0461511586730056 1
0.0526691041414344 1
-0.00426858277278525 1
-0.0817233749835341 1
0.0596038623751253 1
0.144153307190587 1
-0.0134081037691524 1
0.210914077909431 1
0.126206828266054 1
-0.0417851867583843 1
0.238239496925883 0
-0.121307500559107 1
0.149015816410324 1
0.232913339132094 0
0.0724253475341015 1
0.0364311356115469 1
0.071111923801359 1
0.0460598403623677 1
-0.022216893267752 1
0.221911193984412 0
0.0713632954132328 1
-0.0496526830710883 1
-0.0301793829986844 1
0.15920178344664 1
-0.0442684047511815 1
0.0127463181109609 1
-0.144919747997333 1
0.0245167004975373 1
0.387439198356961 0
-0.00365219522113837 1
0.15615932967541 1
0.0273264716050633 1
-0.144439651961147 1
0.0619287196497484 1
0.0602200802449741 1
0.0491651785242602 1
0.0284842753371222 1
-0.0147047638293673 1
0.081096592521971 1
-0.0350342179314882 1
0.159438228830914 1
0.0106075128125762 1
0.0669077529152899 1
-0.250143688005405 0
-0.0311669731654987 1
0.0714584528085416 1
-0.00776995793753854 1
0.0689624619522815 1
-0.0364418260724165 1
-0.0872124222223624 1
0.0609154832454233 1
-0.148383814374999 1
-0.0566195779694407 1
-0.0734036364900449 1
-0.127167651619398 1
-0.0320754027923071 1
0.145182045361973 1
0.0641859319016087 1
-0.0990921836739341 1
-0.00458862088101622 1
-0.0392752007879232 1
0.0376536353095359 1
0.033086139739942 1
-0.0387387955439614 1
0.0325925549954883 1
0.202700764633769 1
-0.0856016980496684 1
-0.0298476269913661 1
-0.287042403335216 0
-0.0738962664977742 1
-0.109743881204605 1
0.0407044161801636 1
0.129656952035629 1
0.0323517636699187 1
0.0831904838137924 1
0.180614558642143 1
-0.101042949579984 1
0.126918047380917 1
0.0588011946862598 1
0.164475670895087 1
0.0178238851352144 1
-0.0221500280028016 1
0.11496938633581 1
-0.0901247981028021 1
0.0163235390292649 1
-0.0585681890964598 1
0.0849755650398251 1
-0.0734416809763229 1
0.0547553140066728 1
-0.165506324536675 1
0.0388652275547101 1
0.0777009857163675 1
-0.166068690086076 1
0.188790001706724 1
0.0246939213624468 1
0.158714613042956 1
0.03392978704927 1
0.0796147585923798 1
0.156334835209107 1
0.0922201064692218 1
0.040560747493546 1
0.142517124714598 1
-0.0206978497734176 1
0.233000355764189 1
0.109296396395976 1
-0.122002771271401 1
-0.00296853612144497 1
-0.0772415397471029 1
0.0171603417866976 1
-0.221494283548689 1
-0.152974895431155 1
-0.165977798097901 1
-0.0505729913075388 1
0.142379817723059 1
-0.0549420076508112 1
0.00825261161144254 1
0.156576866110134 1
0.0523359684203017 1
0.00684242217662688 1
-0.0197880921690303 1
-0.0527104259624928 1
0.198775092144695 1
0.0595937192151532 1
0.220098188761079 1
-0.00876706201006095 1
0.114847966331584 1
0.0783411251557545 1
-0.122083209449566 1
0.00534943066517295 1
-0.0512087971899567 1
0.0941640430895624 1
0.0340303580883576 1
0.0263371604012982 1
0.176836214953243 1
0.0252571102561468 1
-0.0559260349603185 1
-0.0345066792613291 1
0.0825474404129736 1
0.0450216826967838 1
0.112565585282123 1
-0.209374567446178 1
0.0792222825680595 1
0.136597118566174 1
0.100390887680134 1
0.208541410811646 1
-0.0356841477262059 1
-0.0851467936734456 1
0.0464098943523219 1
0.157522519678564 1
0.0668662364076119 1
-0.00428821498126371 1
-0.0655421697445175 1
-0.0637942429404736 1
0.129067000202857 1
-0.0298714195509225 1
0.107133567917488 1
0.0522661271932629 1
0.00583119797792946 1
0.117579088172515 1
-0.0292718446422451 1
0.0594355189788147 1
0.0976553383999974 1
0.0930887462155896 1
0.0779128155649671 1
0.0591921428971369 1
-0.297031530074748 0
0.134191124904598 1
0.0975311252214444 1
0.0667695806172322 1
-0.146379542349948 1
0.138063854535926 1
0.159644967214894 1
0.0570883224428715 1
0.0961337538267875 1
0.02904898179544 1
0.0449230242460475 1
-0.0543332083330581 1
0.018798845672627 1
0.0144420786817241 1
0.262764643591802 0
0.120370110888307 1
0.177659566342341 1
0.0853055268051309 1
0.347228250655562 1
0.155963896839249 1
0.0708173555959232 1
-0.104476750350196 1
0.162937600854446 1
-0.266349709126593 0
-0.0239194020865977 1
-0.153310099583807 1
0.094831322948294 1
0.0149604919923106 1
-0.0828343256982882 1
0.00368587941762757 1
0.0824268944145864 1
-0.0276983529648009 1
-0.0269056427199494 1
0.207968226101386 1
0.144890508367918 1
0.00284457155965102 1
-0.064033996079395 1
0.0943312660565429 1
0.128739467535953 1
-0.0223015426663251 1
-0.233324441159565 1
0.0951184262168966 1
-0.0179745263455591 1
-0.0296531414702722 1
0.142590213185211 1
0.0909231302032249 1
0.163281763040975 1
0.00242294266825519 1
0.0638235553011435 1
-0.121648296094418 1
0.097321734589196 1
-0.0339774530759938 1
-0.395740554521862 0
0.137039208542207 1
-0.0461027366823858 1
-0.0413137159183699 1
0.13747361145815 1
0.0696401468014254 1
0.254150081094934 1
-0.0138704398481307 1
-0.0383544426427988 1
0.208257822419223 1
0.215498723768337 0
0.130680047809683 1
0.0125461491345457 1
0.118430424415519 1
0.223223768200603 0
0.0180497776177138 1
-0.133806228607309 1
0.0484138530222697 1
-0.124972956484816 1
0.134968743801975 1
0.125219790354068 1
0.07744288605396 1
-0.11036136853949 1
-0.139211579217172 1
-0.0209588151514748 1
0.0693289592289418 1
0.117096108274269 1
0.194558375354449 1
0.288711936294378 0
0.0207439229273427 1
-0.143686472207876 1
-0.00867828314707856 1
-0.100576780389358 1
0.041509881340656 1
-0.0112487714927357 1
-0.0247193031357176 1
-0.176339858467114 1
-0.0305524009824658 1
0.0328476586633406 1
-0.0653701882425917 1
-0.160723793407496 1
0.0652908936197049 1
0.061511295512904 1
0.00511335467824106 1
-0.245163450302275 1
0.0185461281459027 1
0.100296199073753 1
-0.081293794577651 1
0.0585336761735727 1
0.0277561525012726 1
-0.146783783438544 1
-0.0426942996511284 1
0.0612360438490629 1
0.060572396678461 1
-0.0127958910979429 1
0.232835308731108 1
0.170417402319407 1
0.0864241092452404 1
0.0228459329441671 1
0.192343365547226 1
-0.119704222818845 1
0.0719482068372447 1
-0.00307300593927641 1
0.029442951274079 1
0.0218914795636117 1
-0.116726944304038 1
0.0111995267048877 1
-0.155745081979518 1
0.219386043204091 1
-0.096540728616559 1
-0.305134976098986 0
0.00991084101252275 1
-0.0760492881209528 1
0.121991141939529 1
-0.0312484414333071 1
0.0393797992888172 1
0.265340958638163 0
0.311773246587879 1
0.0979811476504227 1
0.138576536493147 1
0.0556794500934257 1
-0.0993312779509576 1
0.163715535232815 1
-0.063830856883568 1
-0.0518171393402961 1
-0.172263556690718 1
0.104988620558964 1
0.133555015620352 1
-0.143342623673355 1
-0.16514217443159 1
0.0719258251404701 1
0.0492866101950994 1
0.12743930369586 1
0.039475437445266 1
0.0967140769519937 1
0.0792317443255532 1
-0.0329475465295809 1
0.0503506501509364 1
0.141369623518598 1
0.0599388061680254 1
0.0943845539588599 1
-0.0361294776877681 1
-0.0182384896157614 1
-0.0466798368813272 1
0.0416666513890265 1
-0.0742227489996063 1
-0.051602980814171 1
0.0431926437730929 1
0.0249142052518428 1
-0.0429810971519572 1
0.0391839455339391 1
-0.094210396342633 1
0.0838235519024511 1
0.024563604250332 1
0.082713608093988 1
0.128446097601202 1
0.0718050814635538 1
-0.155921568884132 1
-0.151519342496935 1
0.149091118127864 1
0.229548140451827 1
-0.180088305856801 1
-0.0514140536428791 1
0.102059637470492 1
-0.0230238104143479 1
0.0191388632365269 1
0.0134429861293211 1
-0.0179500109525193 1
0.309902614913439 0
0.100880604625339 1
0.103753694852143 1
-0.0732648339827565 1
-0.0637713485749959 1
0.0986404287080445 1
0.072688970274073 1
-0.0860988909250827 1
-0.0645125540259093 1
0.116130563816243 1
-0.15095942008624 1
-0.171576476656376 1
-0.0653927516415962 1
-0.0367433876410868 1
0.206977743038948 0
0.103762540258022 1
-0.00464267214463232 1
0.125587256007297 1
-0.0350726549295709 1
-0.0651220748302234 1
-0.0946099231927039 1
0.0152653795866881 1
0.128359847816825 1
-0.00894045010296098 1
0.100056916935237 1
0.175780404864187 1
-0.00229797225866327 1
0.163424783267066 1
-0.142896053855353 1
0.227391890161909 1
0.0599539917049151 1
0.14896697859808 1
0.123238131002369 1
0.0745856159109784 1
0.0723296668329771 1
0.135839234590267 1
-0.193444679753837 1
-0.10822692793922 1
0.0951003490272939 1
-0.054950360972563 1
0.00559601616467601 1
0.0213720662078658 1
-0.0140691558234146 1
0.272563858378358 0
0.202853017234104 1
0.0799179745697064 1
0.0198111123024449 1
0.0458399837757503 1
-0.0815819962325165 1
0.0207672767557084 1
0.154909679649313 1
0.145775779469327 1
0.00509232293513712 1
-0.0166465461141745 1
-0.02367033238959 1
0.283237453520428 1
0.00179865288280738 1
-0.0457459468689033 1
0.262698350212907 0
0.120375761665168 1
-0.0162039309145185 1
-0.0695375595567588 1
0.0325008823773062 1
0.00895789152851574 1
-0.059700154092927 1
0.198223638013976 1
0.0493897281640089 1
0.0353783810098039 1
0.12338949364657 1
-0.0116471542405608 1
-0.0644620105597226 1
-0.0380505081601164 1
0.0444153316382934 1
-0.108041498874475 1
-0.211742482708175 1
-0.0253439329348922 1
-0.00652911727238346 1
0.076069117305947 1
0.253809111306604 0
0.0336069618574468 1
0.000166277172052031 1
-0.0997916099758838 1
-0.035279946380766 1
-0.101257276554885 1
0.249318467114766 0
-0.099905372919644 1
-0.130655429641575 1
-0.00178116821847409 1
-0.0690950535669267 1
-0.0116956234788163 1
0.231058892242948 0
-0.109082568699107 1
-0.107487481376634 1
0.237252011325004 0
0.230654914669905 0
0.0754178754083873 1
0.200918290911272 0
-0.273302191721808 0
-0.065578409592243 1
0.0484264999397868 1
0.335890070876037 1
0.155943511889818 1
0.139945654695407 1
-0.059452800438454 1
-0.0619597803087299 1
0.0604005250409326 1
0.0470963383820796 1
-0.228269382366233 1
0.0883883192977455 1
0.0585774565397843 1
0.156403719787435 1
0.035049410396583 1
0.0243637035061524 1
0.0489377321979838 1
0.0726840125623376 1
0.18995789480136 1
-0.0927924991066123 1
0.0485489516919288 1
0.0853470655798594 1
-0.0282650725568433 1
0.0350429589516574 1
0.216094813732603 1
-0.00677633118375367 1
-0.0773480282941658 1
-0.14845440216131 1
0.0257386463704768 1
0.0889568419912448 1
0.130708001704266 1
0.157572006479294 1
0.0684971762958734 1
-0.0138898294376194 1
0.112653345815288 1
0.242700922061099 0
-0.04280204821587 1
0.163393793171556 1
0.268893855382388 0
0.0254922735049334 1
-0.0859853028751295 1
0.108580655590014 1
0.101119966769162 1
0.043817315401085 1
0.14837160053873 1
0.119939595929775 1
-0.1668255203918 1
0.209865839530323 1
-0.135823588526597 1
0.160846370429244 1
-0.0045338001780726 1
0.27106069359262 0
0.128671007510359 1
0.0715370645032123 1
-0.011915141873806 1
-0.0447365699503928 1
-0.0749758987124212 1
0.0239905447876446 1
-0.0714095703029375 1
-0.0309613867519564 1
-0.121611953211779 1
-0.0380764714783361 1
0.0858796794820404 1
0.16452028037756 1
-0.0273066528353296 1
-0.0297913310010893 1
0.179931402092411 1
0.213986709777692 1
0.1163141052978 1
-0.0372540480095474 1
0.142636443648496 1
0.178095348019729 1
0.0412803956312635 1
0.0638987603996851 1
-0.0271795948758175 1
-0.0765651816123854 1
-0.0073128588112066 1
-0.0308290037432674 1
0.0848213937366799 1
0.0197563205422117 1
-0.134083612888855 1
0.117275102288283 1
0.157384794421365 1
0.156337187513185 1
-0.0603618003938823 1
0.107554793348317 1
0.152964770912128 1
-0.0526829157069946 1
0.147817066064091 1
0.208170313572145 0
-0.0982687111819956 1
-0.0505132605265756 1
0.013850421449086 1
0.102262184586545 1
-0.114386407039189 1
-0.00480410251204304 1
0.122917882080349 1
-0.00515973030529722 1
-0.00806743884318818 1
0.0092365667342809 1
0.0941953630304203 1
-0.0120031488846897 1
0.0490509439833018 1
0.0555088610482815 1
-0.149205925168256 1
0.0369813717413643 1
-0.0284001952842921 1
0.148887151512235 1
-0.0378596255258502 1
0.0277017052953121 1
0.0750970157036359 1
0.0168128644322491 1
-0.0297112067280338 1
0.0204470612066693 1
-0.144377361528336 1
0.117588978556128 1
0.162304893271949 1
-0.130041366216333 1
0.0102722561777016 1
-0.0486243259856466 1
-0.16002504805063 1
0.0761318120807553 1
0.0989263298192776 1
-0.0827811420267154 1
0.0769757189177734 1
0.0548069303923931 1
0.0327344170176009 1
-0.00960843753792658 1
-0.0102916058450527 1
0.0302704141986992 1
-0.0320622212199052 1
0.124639348327136 1
0.085235925502344 1
-0.14932866427026 1
0.102923599728587 1
0.149196865979767 1
-0.183094184342298 1
0.00900724337241479 1
-0.0521884621193073 1
0.0969760299462396 1
0.215428557663343 1
-0.00857232233213111 1
0.170174276540291 1
0.208081105649805 0
-0.182394895447814 1
0.118380418581211 1
-0.0213017260512379 1
0.0981260410718354 1
0.248120840730801 0
0.0121226093288932 1
-0.0402252214904491 1
0.103504097062044 1
0.0981204513489463 1
0.0913855043466306 1
-0.0946100074204277 1
0.279443985354444 1
0.0502037134304694 1
-0.0754158389329823 1
0.101594278206709 1
0.0751317426946519 1
0.0587444247563965 1
-0.00520143285216337 1
-0.152296971440092 1
0.0941212914546334 1
0.0166488295378826 1
0.116390714841698 1
0.266209629931897 1
0.116275667822874 1
0.0370100880419584 1
-0.0235896896230497 1
0.28758849457594 0
0.0861035259756605 1
0.109030812554411 1
-0.209725985687116 1
-0.034673418455059 1
0.0207388983262524 1
0.0530437747983821 1
0.030614339401178 1
0.236600189320602 1
0.256815158005602 0
-0.0485645662159183 1
-0.10932458665296 1
0.0398822546052598 1
0.0477259970209202 1
-0.0205809765276343 1
-0.0915417597891277 1
0.107460786885951 1
-0.0957028876686683 1
0.0343742506818464 1
0.0745148804071207 1
0.147627832201022 1
0.0917269546576037 1
0.020772675427565 1
0.128440602145867 1
0.0426707002953996 1
-0.0165069988703523 1
-0.0248138095851419 1
-0.0888572590870355 1
0.0936165699664263 1
0.0369721015408481 1
-0.0687028041974464 1
0.153311958618027 1
-0.169666531960185 1
0.223666485996978 0
0.0172326437723414 1
-0.0355488303775231 1
0.188887954380586 1
-0.035152411025129 1
-0.260295217991945 1
0.0209729278003654 1
-0.0854358902367093 1
0.0831179210528649 1
-0.0948571340851323 1
0.136340527376214 1
0.0622138907587525 1
-0.100942710114021 1
0.19370318981201 0
-0.0389376870519178 1
0.00965680454910114 1
-0.114583350344314 1
-0.0804832916702009 1
-0.0458658384108474 1
-0.225646661150007 1
0.00825725197691621 1
0.141858372621093 1
0.0413382620129122 1
0.0596102193608863 1
-0.0245507871644878 1
0.0939583200743691 1
-0.0571442948582208 1
0.214984523263965 1
0.261081739526176 0
0.0497601738218717 1
0.0554532015915139 1
-0.0479911576023329 1
0.172725770787726 1
0.12176169353372 1
0.120861940672084 1
-0.0671780508146621 1
-0.0391853643994683 1
-0.0932004193647495 1
0.0749886772650886 1
0.193819097232762 1
0.101647446564372 1
-0.034815054360775 1
0.188266455152021 1
0.107107977262695 1
0.0502122006447412 1
-0.117206126345215 1
-0.0218279004887615 1
0.320268607653771 1
0.0478497738381435 1
-0.0579459909878371 1
-0.110556728898145 1
-0.0570341030563171 1
-0.00027729277510069 1
0.0660820735785209 1
0.175604341120832 1
0.0690759908757187 1
-0.0354850930363766 1
-0.00441802393075297 1
0.00327909214377672 1
-0.00500226496251382 1
-0.0244198566883721 1
0.0210819876847402 1
0.0366226243050478 1
-0.00784992303553079 1
0.317085342556616 0
0.0553547946774406 1
0.153463170716851 1
-0.0737639510780103 1
0.0154699762165986 1
0.101785146601923 1
0.0752630276898473 1
-0.113699855541832 1
-0.0398191226547328 1
0.124654278134078 1
-0.11413945910642 1
0.0826119015076382 1
-0.0638152156818134 1
-0.0291324419767402 1
-0.0419871318436712 1
0.134099265254329 1
-0.0747605699620246 1
0.0220058568509901 1
0.246180697509923 0
0.0479320192829336 1
0.00239609767300532 1
0.0534963525362519 1
0.00681237618540951 1
-0.0731882923372309 1
0.0556847052350039 1
0.064039174536437 1
-0.0908299518199207 1
-0.00910294750277636 1
0.21024074369955 0
-0.105570390890996 1
0.032475650205137 1
-0.0462628480614623 1
0.107623839285237 1
0.212121326171988 1
-0.0858028504872263 1
0.140414598539914 1
0.148287884596217 1
-0.148874742220789 1
-0.0379619235670811 1
-0.0909254786663756 1
0.0305344757058055 1
-0.0845822399029491 1
0.0383459993704664 1
0.323413916259459 0
0.108993423680869 1
-0.00985391288733545 1
-4.28569050071881e-06 1
0.144985180772372 1
0.1287999286057 1
0.0961177662945146 1
0.245159170135166 0
-0.13818120431272 1
-0.0456745871124452 1
0.054588940182228 1
0.14291191451469 1
0.00422566276036802 1
0.115817058680513 1
0.0418767675889284 1
0.151031113161923 1
0.0338314933002666 1
-0.133736525218019 1
-0.0382406039407388 1
0.115519146532738 1
0.13917239333978 1
0.0617911051937968 1
0.271154315161033 1
-0.108563209428938 1
-0.08371039177979 1
0.0545369563766151 1
0.0377604038692042 1
0.0880825075716971 1
-0.0503819757224844 1
-0.065783840835165 1
-0.0132382920935913 1
-0.0612691995411457 1
-0.0920594772226288 1
-0.209130319552424 1
-0.00448227371713708 1
0.0528738847410289 1
0.0968118335900785 1
0.106139277674283 1
0.117952120676283 1
0.00902433014108883 1
0.148945159109099 1
0.201213442806038 1
0.270317301987454 0
0.255059018650928 0
-0.0314136887011541 1
-0.103817779580309 1
-0.014356895691037 1
-0.0147160554772604 1
0.170321185905169 1
0.195968564256787 1
-0.135238472528322 1
-0.0252858795384299 1
0.10566592961959 1
-0.161357081014006 1
-0.0447448473111938 1
-0.0521662373619205 1
-0.106125657105284 1
-0.18989570771681 1
-0.00230449323200956 1
0.048475509681795 1
-0.0746405330579395 1
0.0308542086116436 1
-0.0486758488533912 1
0.0387391623548133 1
-0.103934763682659 1
-0.122560750736143 1
-0.0997146373897691 1
0.0580254001273002 1
0.0308639484225352 1
-0.125547318175066 1
-0.10581162877535 1
0.0123212792147545 1
0.0296044539382541 1
0.052939867913171 1
0.1106570126257 1
0.196255976185895 1
0.0194668567597877 1
0.0345802871106726 1
-0.044142704939614 1
-0.0254370578930841 1
0.181346632884236 1
0.147407540106614 1
-0.136581462139145 1
0.0595706898103639 1
-0.0145417539993003 1
-0.0712912412116054 1
0.111776186293733 1
-0.082766434929609 1
0.161607453740657 1
0.0564802123551281 1
-0.050152376793468 1
-0.0586050012478674 1
-0.0647079026511702 1
-0.0119342914328655 1
-0.173305950181512 1
-0.0978569180997366 1
0.340079944173085 0
-0.208303051780568 1
-0.0238728779019488 1
-0.05073594392142 1
0.0146131790679712 1
-0.0601692693174889 1
-0.00990299878203642 1
-0.058374573806963 1
0.0644985039405106 1
0.091118771880097 1
0.0962451268524021 1
-0.0783052843118689 1
-0.071341255581245 1
0.011990791184407 1
-0.108550520780391 1
-0.0173787682198605 1
0.0384907704757476 1
0.176410414591452 1
-0.0229979064392688 1
-0.255941918827718 1
0.200352102844916 1
-0.0446098369085174 1
-0.00289375160609768 1
0.163865435972041 1
0.184558626849235 1
0.0263941108112899 1
-0.151305779359269 1
-0.127107917454194 1
-0.00958144531032525 1
0.0410335330256742 1
-0.142711051406842 1
-0.0640862260145312 1
0.172575797888564 1
-0.0263341660315052 1
-0.00570299991699411 1
-0.0256642129331011 1
0.116274160433619 1
-0.0162786308861411 1
0.0182538966708675 1
0.208858070005713 0
0.148842528545447 1
0.141454985077983 1
-0.0176849611835137 1
0.0400275143691379 1
0.0770038035499387 1
-0.0413933498646094 1
0.192296667754328 1
0.0123023037955843 1
0.181063198382759 1
0.0997381968126522 1
0.171603356423996 1
-0.0959827886652977 1
-0.0586803078244104 1
-0.0807456854643425 1
0.0322501767559908 1
-0.0521523408979916 1
0.0216889993524544 1
0.193626662086565 1
0.0249042638912687 1
0.12443142680528 1
-0.0799304535623028 1
0.0819059149632364 1
0.209271870826109 0
0.0113000981259537 1
-0.115616680129564 1
-0.0989208111233262 1
0.144907699786291 1
-0.218204558735767 1
-0.0617781469958811 1
-0.00515857015498029 1
0.0684245509105394 1
0.155183750236339 1
0.152225954132151 1
0.174566521622471 1
0.0313188689301843 1
0.110064103543801 1
-0.0869193365332946 1
-0.00648192283771958 1
0.13333132499551 1
-0.243950766328204 0
0.01877491321634 1
0.0149136962579487 1
0.0524250459363448 1
0.00232860623604586 1
0.0147649329575702 1
0.160433890136342 1
-0.000925001398751089 1
0.0804271012074745 1
0.0370568941863777 1
0.278942365944215 1
0.167207768309484 1
0.186356406070949 1
-0.0303083384735649 1
0.00833212585460111 1
0.108322982061899 1
-0.0612161907931746 1
0.0147202460122078 1
0.110551834288734 1
0.0561265121969129 1
0.0641997781063926 1
0.0390038658583664 1
-0.0463438770988317 1
-0.0210348238156005 1
0.0212230207140235 1
0.166280260950335 1
-0.0154437410724652 1
0.127442447860303 1
-0.0643985410996336 1
0.131117593398072 1
-0.160172319658563 1
0.0175941044982404 1
0.0544825014391672 1
-0.210324883025441 1
-0.12823622813737 1
0.0845178173426541 1
0.0781401484592906 1
0.0176407971822543 1
0.226515421976755 1
-0.0493283045076873 1
-0.0299386750822207 1
-0.100562905013768 1
0.145754934989896 1
0.0108440679063594 1
-0.061252488875753 1
0.209712803391842 1
0.0680026367422432 1
0.12459756023176 1
0.0219114787774904 1
0.139140277162396 1
0.0159360281313104 1
-0.0531229784139539 1
-0.0680229733415213 1
0.0623943737264502 1
0.113030500101888 1
-0.030806476970833 1
-0.077761077788797 1
-0.0338837538847337 1
-0.0313313413560821 1
-0.0653247764586371 1
0.160253711664216 1
0.0654339757549776 1
-0.0830766069331927 1
0.0696138374283139 1
-0.0653449891676547 1
-0.0405556785925798 1
0.0566130996197411 1
0.102267595892001 1
0.0750060326868975 1
0.0947712125840094 1
0.0353358641720956 1
-0.111678810507756 1
0.123834071870927 1
-0.0401398748609618 1
-0.163943608736281 1
-0.0163623041417098 1
0.0551357385113072 1
0.00793111606023143 1
0.0414424272701313 1
-0.0279384117896409 1
0.0166005168155118 1
-0.0796226404291234 1
0.109654591091149 1
-0.0316127765185679 1
0.104927042571883 1
-0.0261718498374122 1
0.073691489665129 1
0.0482655899889561 1
-0.079735264078099 1
0.161962576324839 1
0.0256780451658568 1
-0.0412737653448003 1
-0.0102859163926828 1
-0.128514431364033 1
0.0599555185543394 1
0.114443402074132 1
0.0228878616917242 1
-0.0458577742538956 1
-0.0902442027776284 1
0.0348830233706959 1
0.200179203331535 0
0.00959396164557223 1
-0.181112298287419 1
0.226171694573857 1
0.0185504582350719 1
-0.055932493446668 1
0.180561349925353 1
0.0457388750779831 1
0.0734582542935198 1
0.0528151896195307 1
-0.225331072371475 1
0.0894863713504928 1
0.167736937704591 1
0.0362899370241717 1
-0.0955779700974217 1
0.0596985813399842 1
-0.0204877165585983 1
0.0917253149517517 1
-0.0229948381779013 1
-0.149101714503178 1
-0.135681058440145 1
-0.0761682262174264 1
0.00285361123447608 1
0.0763859116456844 1
0.0839058191878315 1
-0.0183717602207247 1
0.0267280818034368 1
0.00799945067180116 1
0.0332125385447124 1
-0.11754742140778 1
0.171301834906805 1
0.230137830469829 0
-0.00300136194978408 1
-0.102359560157994 1
0.108117360326853 1
-0.036501559999128 1
0.145221569037235 1
-0.0209731531793738 1
0.210490517108085 1
0.0330671265014246 1
0.112051278172285 1
-0.00719008627629565 1
-0.146125548498845 1
0.00684174196790844 1
-0.114143492462476 1
0.0785443438891539 1
-0.158752238101842 1
-0.0237395778236909 1
-0.0297227433210376 1
-0.21280945935478 1
-0.0211000250900466 1
0.157555264372663 1
-0.144891555749969 1
-0.0649159619731446 1
0.0383606262657044 1
0.111003415033181 1
0.0371946495460129 1
0.362515133916968 1
-0.14416089591548 1
0.219420539791735 1
0.0710427163627176 1
0.0435486654383254 1
0.110711979198857 1
-0.122707978911805 1
0.0627771554638698 1
0.080842076006899 1
0.171967456386919 1
0.180903039990453 1
-0.0158042763500817 1
-0.00312425208737343 1
0.346449919678511 0
0.0605808865385848 1
6.21810490680219e-05 1
-0.0894106632750992 1
-0.0410723140035929 1
-0.101940567086846 1
-0.0955347951324473 1
0.107674478236057 1
0.127010639826194 1
-0.0580516482521324 1
-0.0227033390464034 1
-0.0146903762982865 1
0.23633481809187 0
0.0859570805757055 1
-0.00564107623125379 1
0.185353521253376 1
0.00460415092961248 1
0.123304797303187 1
-0.0337341693620616 1
0.132974472409312 1
0.0642385007277153 1
0.0303831881312078 1
0.14486017839788 1
0.27175421068821 0
0.0342224428163056 1
0.0598560178191704 1
0.0868228469822296 1
0.136153663152559 1
0.0197348980497555 1
0.0565036303443265 1
-0.201330122834414 1
0.110813003952681 1
-0.127512267635949 1
0.124503734795697 1
-0.0288414564699952 1
0.00633786328755972 1
0.0345572875021988 1
0.223967410692892 1
0.00264775333772814 1
0.0633366719133507 1
0.0723342267246231 1
0.245799963160609 1
0.166283911923371 1
0.069884787624941 1
0.102159563793464 1
-0.137426901733294 1
-0.0657258851722658 1
0.0682283096800856 1
0.100432994328038 1
0.142410530780799 1
-0.270958175959929 1
0.0880188262931048 1
0.277307294929259 1
0.160704064241441 1
0.107919012253567 1
-0.13670380950267 1
0.0834952859405457 1
-0.212158615675614 1
0.0156548530096663 1
0.0310715629177955 1
-0.0583000954938168 1
-0.0245342747453545 1
-0.137526319241526 1
-0.0975849378711655 1
-0.0350921275070036 1
0.0236500514083586 1
-0.0325238392116621 1
-0.0548315300603075 1
0.0540392611069595 1
0.147765869478337 1
0.0983196402961025 1
-0.0355739358218798 1
0.105221610859774 1
0.00668059907132691 1
-0.0367184238428947 1
-0.083885848081273 1
0.00833248802266783 1
-0.103291000515157 1
0.0854632993285977 1
-0.00472855770246612 1
0.140438560026007 1
-0.00455283937649618 1
0.250213196168959 0
0.177720799231892 1
0.182896778760928 1
0.119881889640258 1
-0.041571885750359 1
-0.00571035373754165 1
0.151960114185518 1
-0.0361692449278494 1
0.00828004612556037 1
0.0894784999483474 1
0.138278455422159 1
-0.028111628282476 1
0.0480562995779728 1
0.0291469886355975 1
0.18942296263145 1
-0.150473287513512 1
0.0600083563417548 1
0.0928426392177757 1
-0.0792525923958662 1
0.173280312297319 1
-0.109648043257866 1
0.0441041055064117 1
0.0250949872577313 1
-0.0577093908980234 1
0.189178846225596 1
0.0796808702761365 1
-0.0632247088707495 1
-0.0584772704661562 1
0.0876483651812231 1
0.0581010801818701 1
0.118211380561379 1
0.211105457821775 1
0.30249600158763 1
0.136174534016963 1
0.0253385958440064 1
-0.0200971804088804 1
0.265424961480806 0
0.124138454153752 1
-0.0336143634193049 1
0.0304179335699477 1
0.0183205406573006 1
-0.0935414126898306 1
-0.00675884434746463 1
0.0991333841004557 1
0.151194534415065 1
0.190219417656418 1
0.147000706091017 1
-0.0233528098394207 1
0.036170536501002 1
-0.0614589607211365 1
0.0292809407723183 1
0.153627204741926 1
-0.0993271113949828 1
-0.100941053407261 1
0.116611399615805 1
0.0960141589973496 1
-0.0230632817633532 1
-0.0072130982679743 1
-0.0958483758989956 1
0.0354336327953142 1
0.128349817934911 1
-0.133555338214204 1
-0.170186544542315 1
0.0687314566927925 1
0.0488529022840019 1
-0.0071285649801565 1
0.103454897632182 1
0.149652721003755 1
-0.0961658560800255 1
-0.116857372084188 1
0.00795099795876521 1
0.194326557509899 0
0.183813217740395 1
0.0201303162836486 1
0.0475411517128668 1
-0.0890588192138666 1
-0.10541023317197 1
-0.189466545118072 1
0.082047439378375 1
0.0673297255739648 1
0.075587577685259 1
0.110122274185192 1
0.0715836900441917 1
0.119883098565688 1
0.0153368054420195 1
0.128723381577351 1
-0.0217004997281844 1
0.00190932770403619 1
0.0980023453137663 1
-0.0657331669290215 1
-0.0526963326620202 1
0.263563916954732 0
0.0911397006351675 1
0.0633287463972282 1
0.0855777236618023 1
0.0280306287359162 1
0.0673060195619854 1
-0.0219381752855909 1
-0.0902180297824073 1
0.149734275888377 1
-0.0310683225935806 1
0.166149792590671 1
0.0128153473747139 1
0.272591441957473 1
0.387592706137115 0
0.0655734449505378 1
0.0100714890833838 1
0.0658105781955858 1
-0.0888371180441929 1
0.099264056871309 1
0.0140112699395105 1
0.0322959302440039 1
-0.00761971936628705 1
0.0410750518518761 1
0.137941404981394 1
-0.0520530644936612 1
0.0530207427466959 1
0.0297603625297696 1
0.0141925063975385 1
0.0351041031135788 1
0.211503568512179 0
-0.196307181833256 1
-0.0555648018656087 1
0.00374246357667563 1
-0.0139229528026707 1
0.0231841343037174 1
-0.105123937040857 1
0.0869076112356773 1
0.0704995432394078 1
0.141714982734159 1
0.0457330886301924 1
0.0410792409510225 1
0.163144319211337 1
0.0684514157395333 1
0.104417009999835 1
0.0424521063027287 1
-0.100500513391417 1
0.022050785155063 1
-0.162796596631967 1
-0.0638825566647775 1
0.133950555297064 1
-0.135145759284104 1
0.0441705285809794 1
0.0147582226945453 1
0.0838562999795844 1
0.213524856621438 1
-0.0374781456583477 1
-0.0685481377067982 1
0.0942985000692495 1
0.0248677547215627 1
0.128198891441292 1
-0.132784452293202 1
0.0883114824331165 1
0.0627900607237617 1
-0.014338707809438 1
-0.0082638469180816 1
-0.00203724139053811 1
-0.0666837189188164 1
0.0505018544911775 1
-0.0539511480884427 1
0.0681978533201078 1
-0.107217381771352 1
-0.0428376267202996 1
0.139152030353577 1
0.0112174222360921 1
-0.0917642553492207 1
0.131180533800086 1
0.0161641496494488 1
-0.0523274339273997 1
0.0608231489379 1
0.00906660970206026 1
0.113115845199064 1
0.034609131091153 1
-0.0866081856780965 1
0.081976530376465 1
0.0395182085475628 1
0.0996186176166516 1
-0.0629060116380158 1
-0.167596741835155 1
-0.0938943720931142 1
-0.0744402342998389 1
0.238171100651113 0
0.100201217477726 1
0.0269966729796319 1
0.0522258772345286 1
0.104902296248272 1
-0.125686549716017 1
0.0265415884081371 1
-0.00194950272339896 1
0.038235561717172 1
0.206241997718566 1
0.340114714576753 0
-0.001595056963987 1
-0.0734705037456464 1
0.0373218869059722 1
0.157043233628805 1
-0.038247528842805 1
-0.0833812614051406 1
0.0815731643941542 1
-0.00240529258284959 1
0.0434041513369834 1
0.0604822531185523 1
-0.00746553685241664 1
-0.0652444251461957 1
-0.0793613935285025 1
0.113633531272644 1
-0.0232371583936496 1
0.227775604120123 1
-0.0500777688151084 1
-0.00621615803529552 1
0.155016941548014 1
0.22146849971063 0
0.194391554819527 1
0.012616851565043 1
0.0857526289023531 1
0.244574119839179 1
-0.0986241535843126 1
0.00788108296122238 1
0.0319221899283359 1
-0.0247338359591085 1
0.0786714769587896 1
0.114148382636749 1
-0.0641867444182701 1
0.0602354363782276 1
-0.0679186495749607 1
0.119649679132117 1
0.22087646727581 0
-0.0448058123855288 1
0.111644097590234 1
-0.00982756975129082 1
-0.02897538928712 1
0.0350807233142577 1
0.172055629887416 1
0.0585322318315916 1
-0.0104532576411684 1
-0.0412697567541874 1
0.052352428656313 1
-0.0882082029096931 1
-0.0498202949520922 1
0.16373835132478 1
0.212773940301495 0
-0.187705422839136 1
-0.00619811664695233 1
-0.0205644038277942 1
0.0986919276965627 1
0.0379157412329771 1
0.0500841136355154 1
-0.0772579172610441 1
0.0468151461108301 1
-0.0751379959259384 1
-0.132490122964047 1
0.219601804448618 0
0.149045693414699 1
-0.0257775878682152 1
0.100238263013382 1
-0.208883542606871 1
-0.00270627059528876 1
-0.0484301078633859 1
0.266420502987262 1
-0.153905817264487 1
0.0691439125764685 1
0.0212724377750763 1
-0.0854415368381837 1
0.183245790819514 1
-0.0667947290220622 1
-0.0256675075431593 1
0.00418191685268664 1
-0.059345860085858 1
0.0662747444959505 1
-0.119682334466173 1
-0.0338634000016502 1
0.112048429034548 1
0.0528325240109874 1
0.0187073237805081 1
-0.0135198773199574 1
0.0783661019301272 1
-0.156483367099474 1
0.154152407804933 1
0.101954305585104 1
-0.017664972740273 1
-0.132403178566798 1
0.0351894114306648 1
0.0566041575809146 1
-0.09233749110261 1
0.0951670715261392 1
0.146763392802385 1
0.115380139341752 1
0.0236062951457053 1
0.0633279090736162 1
0.251880440190722 0
-0.116337167181898 1
0.0612412945950363 1
0.0920935843221291 1
0.0408141881531498 1
-0.0629009291218914 1
0.109246130671823 1
0.231377517756073 0
0.027321296361691 1
-0.0913374844947553 1
-0.151421546850537 1
0.0740420710275342 1
0.0305907424726314 1
0.0574588232676928 1
-0.0666059551750869 1
-0.0399441507981229 1
0.0852564041028075 1
-0.165922628727842 1
0.111843992692284 1
-0.0740407515221206 1
0.13556712613338 1
0.0802067154371848 1
-0.061383185263422 1
0.0652258148999142 1
0.152797397838925 1
-0.0759918174395029 1
0.0198181004100118 1
0.215707597201236 1
-0.173237441148797 1
-0.0310898826600584 1
0.0640505336493107 1
-0.0435714377520218 1
0.117804080109072 1
0.0665780992607517 1
0.353142960291363 0
-0.389188855578998 0
0.111576194681676 1
-0.0797387789111774 1
-0.233845111756374 1
-0.0750169426737615 1
0.0963810602582216 1
-0.135239128441397 1
0.236480930273629 1
0.339199058457389 0
0.00728026951623807 1
0.104214871268709 1
0.240238960493927 1
0.269497762742324 0
0.189515972354912 1
0.126482579571291 1
0.0913251020176092 1
-0.0466299762664236 1
0.178726079330224 1
-0.202724152246851 1
-0.0278892992282851 1
0.0556385527600809 1
-0.00287026075087431 1
-0.0505938591043702 1
-0.0342848298260997 1
-0.00161674402078902 1
0.192463158650554 0
0.0842317478502113 1
-0.0905680394946461 1
-0.20407700964142 1
-0.0692888763079083 1
-0.147609811885771 1
0.00446101701686778 1
0.0693420178731178 1
-0.0908123242194511 1
0.282369144757015 0
0.139901551253329 1
0.0746973085327275 1
0.071762844580611 1
0.210459749692104 0
0.163006484772137 1
0.0178067532724187 1
0.155943414582248 1
0.126043418722012 1
0.0419035597655541 1
-0.0653874525378267 1
0.0798243917804582 1
-0.0307709230808601 1
0.341869594004785 0
0.00741047855628455 1
0.0641312488298144 1
0.0575970411286836 1
-0.300352994941039 0
0.137868328755839 1
0.249394371068823 1
0.158648987785195 1
0.0205387524135452 1
0.18790381439254 1
0.057943749293073 1
-0.0804886996921582 1
-0.102149212427595 1
0.0826391029860633 1
0.260165748364547 0
0.199547265923289 1
0.042333361155609 1
0.0326175502100399 1
0.0673765762072016 1
0.119316414138996 1
-0.0255582528653562 1
-0.090688484084456 1
-0.0835927357556741 1
0.0260326689990378 1
-0.0892393943156146 1
0.00880671735106089 1
0.0785419057463352 1
0.0750479327253103 1
0.0282043926833454 1
0.0743133129817305 1
-0.0265466055150487 1
-0.225012345125966 1
0.026246993540412 1
0.133135751456895 1
-0.120298677987499 1
0.216734282027976 1
0.169357263036815 1
-0.0926265135900805 1
0.11310781417112 1
0.184388019258401 1
-0.10073259864979 1
-0.139672146022506 1
-0.122660810892517 1
0.170177853324955 1
0.0669407929608928 1
0.111115607791945 1
-0.0557846045259411 1
-0.00744211084922951 1
-0.0272353248537405 1
0.290015617726163 1
-0.119103483069979 1
0.0906236889772397 1
0.182423765899796 1
-0.0471791199725337 1
-0.0153431434398663 1
0.0472244504782976 1
-0.185995116809858 1
-0.00352039423099332 1
0.044516463697551 1
0.217835552603423 1
0.267195127403158 0
-0.0193176472113526 1
0.0652098033194501 1
0.169069213048176 1
0.285230339059573 1
0.153955688407589 1
-0.255412778137932 1
-0.112856822430364 1
-0.117546241549986 1
0.0497416153784552 1
0.0816122623160535 1
0.042617221498944 1
0.063779674209157 1
0.11525618921643 1
0.0682345340196725 1
0.061411579959269 1
0.0973420779854818 1
0.072379405832729 1
0.20856280921825 0
0.0788054060882592 1
-0.032385825370333 1
0.0440318201094754 1
0.00791415843176409 1
0.0583423280008942 1
0.359994296555682 1
-0.191264199806301 1
0.0528397150934916 1
-0.0884485176905778 1
0.00725870705652911 1
0.0823648569118354 1
0.120364166936425 1
-0.0846288658187177 1
0.0362038750946705 1
0.159411252652491 1
0.0770262361883361 1
-0.0768878842027286 1
0.0826215116131403 1
-0.0916784220101751 1
-0.117934889094837 1
0.0330701358964617 1
-0.00854328126621172 1
0.0464904760914382 1
0.0416285030205237 1
0.219087053897756 0
0.0283879104781335 1
0.0837328885502499 1
-0.0424421497779474 1
0.167256194714894 1
0.0444498460556664 1
0.217785051778851 1
-0.143556646594314 1
0.0183162162809764 1
0.0496835853031799 1
0.0733800989399845 1
0.0496068696745473 1
-0.124604545575683 1
0.046843672723957 1
-0.0804634098732637 1
-0.0649872099824017 1
0.141423799719447 1
0.0082054503391675 1
0.0419355732219772 1
0.0136020496294135 1
0.0313936275794213 1
0.00277060824166957 1
0.118464060418958 1
-0.13275931263643 1
0.230343774506274 1
-0.0435801744383406 1
0.118777948140108 1
-0.089733215294084 1
-0.0478163912463857 1
0.0491312522271061 1
0.0379702216566861 1
-0.0130251647250767 1
-0.172226879203063 1
0.206644141098986 0
0.124816761668755 1
0.298906609628314 0
0.100010179411796 1
0.153506012097733 1
0.10968251209641 1
0.15171313935998 1
-0.11520614082226 1
0.0878557539071408 1
-0.14936266423584 1
0.17262398045803 1
-0.16514504431228 1
-0.109432144011897 1
0.0525929433645225 1
0.111526232182933 1
0.0584979825243961 1
0.00355262672556398 1
0.212978349134076 0
0.0165910883759783 1
-0.0219421012671368 1
0.112823875192942 1
0.146083954677092 1
-0.0734820302576177 1
-0.105929295133607 1
0.0914866454430593 1
0.0717299177065734 1
0.137430666364504 1
0.0860488560360427 1
-0.182338054550973 1
0.0381610507363521 1
-0.0100785547639266 1
-0.0974500774195569 1
0.145054404136253 1
0.0030523965879 1
0.353609834904829 0
-0.109193047616242 1
0.0129168274266762 1
0.0739722821873299 1
0.162661863773901 1
0.0532651752109895 1
0.0579932603777693 1
0.019680187332776 1
0.0892446259709598 1
0.101372297725594 1
-0.0675590582414397 1
0.0530056321703809 1
-0.00197676961615716 1
-0.176003215034125 1
0.0975246473850415 1
0.0722225190221482 1
0.104344690634509 1
0.101972660046657 1
0.059021781537903 1
0.101289969635482 1
0.0229921779168874 1
-0.0627610877412828 1
-0.243836407303514 1
0.0721890616339431 1
0.12495825882697 1
0.0444213214008434 1
-0.173267218777037 1
0.0408879540744156 1
-0.00256173044306268 1
0.0284814219590265 1
0.0994274060256886 1
0.259554265001051 1
0.143285917757075 1
-0.0986111355469502 1
0.162344547249014 1
0.029223787473513 1
0.137061428357212 1
0.0655549131101391 1
-0.235429796045988 1
0.187232180249076 1
0.111035303849813 1
0.0380568000187182 1
0.145574697512732 1
-0.0775546510579746 1
0.0534874389614694 1
-0.00430654470304273 1
0.0844467937814255 1
-0.0445772737971337 1
-0.0867099612716388 1
0.0679586781223862 1
0.0518117057495086 1
-0.175604191824929 1
-0.139993002294763 1
-0.12739471974683 1
0.0344862619334489 1
0.190119863842514 1
-0.0936758948815202 1
0.0666122820762372 1
0.0568099928215572 1
0.163636315535279 1
-0.170418570879744 1
0.239173578409067 0
0.137854985213814 1
-0.0151441725880445 1
0.135075365162037 1
0.028840651428284 1
0.176546053455817 1
0.192860674683377 0
0.0147108688250503 1
-0.0888617212616152 1
-0.0372379099034826 1
-0.0819650283344438 1
0.076813454776467 1
-0.0225683655131649 1
0.134766471543584 1
0.0600963594935376 1
-0.0664482320937889 1
0.0581854811774321 1
0.112319055640056 1
0.0795589177966525 1
0.133273829093141 1
0.0949314888298089 1
-0.154862794711108 1
-0.184058028986287 1
-0.0706640644950745 1
0.114351219519244 1
0.161352518714424 1
0.0844149500508577 1
-0.00449322966784069 1
0.204232936075337 1
-0.0427717096014595 1
0.194071388482139 0
0.0767713031761686 1
0.0116158973249525 1
0.0483850947115667 1
-0.0848707179541417 1
-0.240821596028613 0
-0.057115395513238 1
0.0126545976478859 1
-0.0734431466649447 1
-0.0378032929860195 1
0.0817564266251059 1
-0.104069735647513 1
-0.0796095315663404 1
-0.0190936770238747 1
0.0219606049608321 1
0.0388488617099172 1
-0.0751285402788688 1
0.114652300824633 1
-0.0280825379505482 1
0.095044021455446 1
-0.0361832460235173 1
0.164893800793302 1
0.136081912193807 1
-0.0810921070911694 1
0.0422312828573107 1
-0.0313651085423871 1
0.156220468950555 1
-0.00977199561997414 1
0.0340920250263577 1
0.192164563699429 1
0.2023031100693 1
0.0592930886926451 1
0.0571547634818735 1
0.0835604958030107 1
-0.123065493355305 1
0.256528431283165 0
-0.068099141204319 1
-0.127764645232027 1
0.134629913327183 1
0.012885354756478 1
0.0506425876524395 1
0.080315015211764 1
-0.0711178506781832 1
-0.0511854628033834 1
-0.0006154935477206 1
0.207005981346196 1
0.0782962745464986 1
0.0489598058608596 1
-0.0158226240628394 1
0.162871816903792 1
-0.0118260644490203 1
-0.0732727130290727 1
0.113955703311139 1
-0.00344813971137134 1
0.107012444989279 1
0.1429998128194 1
0.0846443130783504 1
0.173848719853855 1
-0.0160310917924133 1
0.101577179245914 1
0.0240511451235288 1
0.0663970784532347 1
0.339732593267965 0
0.226723579460537 1
0.0545449983280166 1
0.0109745691821827 1
-0.0566716430070066 1
0.022166866465474 1
0.0939236347042822 1
0.175122858551076 1
0.179084297313916 1
0.120954434668403 1
-0.019158134136998 1
0.128754527009961 1
0.0458006932437668 1
0.0689570776397969 1
0.0217051677083507 1
-0.0364616634544842 1
0.320738868655678 0
0.00104238059403041 1
-0.0110689448629841 1
-0.0759923784385548 1
0.0439900495563304 1
0.121958050991189 1
0.214183090273298 1
0.0435801649853828 1
0.0356112781723079 1
0.0471228109328951 1
0.186372390380503 1
0.0933737702237404 1
-0.0153452106268423 1
-0.075796142515825 1
0.0715445993673374 1
-0.0646318733022091 1
0.189077383534146 1
-0.0631174490624554 1
0.129285798656965 1
-0.0067046386796223 1
0.0810306697888605 1
-0.150272040814481 1
0.0490742080423795 1
0.00477984130632737 1
-0.0679170950806223 1
0.0601893063016199 1
-0.0164633208029108 1
0.281016797247181 1
-0.0163987563586277 1
0.0297376214221449 1
-0.0621987387005059 1
0.110108306102827 1
0.133423881945848 1
-0.0148019300983103 1
0.0855269508273908 1
-0.0791452535195484 1
-0.0470697281761921 1
-0.0569158109362034 1
0.233326390577191 0
0.052670024381643 1
-0.0474242589039598 1
-0.0155422217161129 1
0.0362336806499456 1
0.170116848270481 1
-0.0253496123282751 1
-0.0318355781221378 1
-0.140531981703626 1
0.0441861582716852 1
0.172987188740954 1
-0.00368534185212655 1
-0.0472451065800742 1
0.128160509244517 1
0.0135589994219145 1
0.115648076655465 1
0.0253761244259798 1
-0.0141615685089399 1
-0.111048821168723 1
0.137369199248851 1
0.024121883761458 1
0.173737403503541 1
0.0842048107018147 1
-0.0519736430634316 1
0.240432693440999 0
0.0746748012562867 1
0.184055544124255 1
0.0903888924064369 1
-0.0257244430707884 1
-0.0573264863462019 1
-0.000553476076988482 1
0.157164755381042 1
0.137827210768539 1
-0.0700557360719672 1
0.120218355032882 1
0.0786873362254359 1
0.0802376063472233 1
-0.224823828191242 1
0.0460413946019327 1
-0.0480063357689824 1
0.132557781122572 1
-0.0573916856509648 1
0.046409191949149 1
-0.118039046245501 1
-0.116326673764791 1
0.0360947298290411 1
-0.157410887687359 1
0.102265366876603 1
0.0975971911653546 1
-0.0289332914652407 1
-0.00139546328143884 1
0.179353781867223 1
0.0986738185128735 1
0.0157187532666928 1
-0.0201822797250539 1
-0.0549377194139013 1
-0.267501263305806 1
-0.0283787795478997 1
-0.0249349355905049 1
0.0659953552491205 1
0.213604793779907 1
0.0823201239301186 1
-0.0257196861344682 1
-0.0985792078386374 1
-0.038601446189934 1
0.0143510561461876 1
0.0660805972810729 1
-0.117046833468335 1
0.166998747309546 1
0.521804775865454 1
0.0112130598745906 1
-0.0602251628762928 1
0.0645603605536787 1
-0.149166368817046 1
-0.056709667708196 1
0.102337712178158 1
0.0784319995177012 1
0.117053794585002 1
0.134455005284907 1
-0.0145335258329394 1
-0.134342819738443 1
-0.0601899112510225 1
0.197037803803487 1
-0.0114026263176689 1
-0.0357266737794242 1
-0.113576165717565 1
-0.0449663228301323 1
0.110155395971159 1
0.0938068185873976 1
0.0325124212613455 1
-0.142959092659636 1
0.150332233767613 1
-0.0863420790312567 1
0.0949865514407618 1
-0.168731423527152 1
0.0796025864221042 1
0.152564696331625 1
0.0023752182269754 1
-0.110812113724429 1
-0.00151694064249407 1
-0.0964863116474398 1
-0.0956067950904809 1
0.273818975420036 1
0.0697534899456402 1
-0.200967636357456 1
-0.016485669060765 1
-0.138939608775081 1
0.04746356062881 1
0.294025233179152 1
0.134747311473028 1
0.0817014438331439 1
-0.0570778655610462 1
0.089071633672438 1
0.0869910426945146 1
-0.133115830750844 1
0.138674564456865 1
-0.0270640426709869 1
0.0239755566883335 1
0.0867677519920998 1
0.0472489545643657 1
0.0525767785901449 1
0.0191490731625769 1
-0.0928040631426936 1
-0.0203017949067294 1
0.0266919664513823 1
0.00280018332483425 1
0.0186525997754957 1
-0.156862019304041 1
0.189961241597343 1
0.0227709955694943 1
0.0705038130278262 1
0.000523150815121477 1
0.0193098765845546 1
-0.00119905298175861 1
0.0647024954567968 1
0.049329386257794 1
0.0410523304862054 1
-0.0918393084546032 1
-0.0307608988025226 1
0.064645066158913 1
-0.0181831085269669 1
-0.122911886743665 1
0.0566570747328617 1
-0.0457074634009198 1
0.356388385303392 0
0.192958061939728 1
0.086110393830746 1
-0.0716589969196668 1
-0.00225634661180105 1
0.0144409001425213 1
0.284090345683455 0
-0.0292538899677841 1
0.0689678985248809 1
0.0868137370733564 1
-0.0896121233335556 1
0.107992134975066 1
0.0100856586375136 1
0.302737961053706 1
0.0477091037868832 1
-0.0113858605784047 1
0.0643321590887792 1
0.0513120892130403 1
-0.0600733829147776 1
0.210021518481638 1
0.215964867768102 0
-0.0397769151826186 1
-0.0791079772588217 1
0.00639599297197289 1
0.0584291453323474 1
0.0831568254231288 1
-0.135497576975168 1
-0.0749563346815367 1
0.0590498054610846 1
-0.046689822768154 1
0.0377109864918151 1
0.0897369515469017 1
-0.042616503059882 1
0.0991626897199266 1
0.192437378000289 1
0.188748756344062 1
0.083921096712187 1
0.0519209477093173 1
0.0115376605035778 1
-0.223627622141496 1
-0.0354455101532061 1
0.0498294809432911 1
0.178489616922053 1
0.0676852560912385 1
-0.0802041239884608 1
-0.22792564883434 1
-0.00999592501942085 1
-0.115157452028303 1
0.175750243109178 1
0.0368760352659921 1
-0.0164594730176094 1
0.0338265211025008 1
0.0861674771615977 1
-0.0629930450702516 1
0.0906514289529735 1
0.0345639754853474 1
-0.00719443588544217 1
-0.25106787875304 1
0.196226171541702 1
0.235025384353885 0
0.053060872999007 1
0.149942055296507 1
-0.0700604359301266 1
-0.0220903377951599 1
-0.314810298590074 0
-0.0343667620582047 1
-0.0820716022581927 1
-0.0348232826323881 1
0.0312064613913905 1
-0.23162413351003 1
0.0955092818482669 1
-0.117657213247207 1
0.19928072821299 1
0.233577668328957 1
0.0319187126106399 1
0.0733305617951698 1
-0.103378366381068 1
-0.0332555899144062 1
0.238517945095769 0
-0.0552959454435655 1
-0.0445245630610512 1
0.0653391472334901 1
0.206803738892047 0
-0.00295109663716958 1
-0.126803856575684 1
0.0677948914295433 1
0.0231741353961781 1
-0.134132895415306 1
-0.0324387278689496 1
-0.115667417955498 1
-0.0787307833244529 1
-0.046833137180521 1
0.187759952702236 1
-0.0264027836997933 1
-0.00539231714075069 1
0.0762977391934078 1
0.041755422511948 1
-0.0457396918938858 1
0.106226679130617 1
0.087473095016333 1
-0.101851473438259 1
0.127626934845685 1
0.0975243864795617 1
0.0313878885229672 1
-0.161684981984522 1
0.129075064298427 1
-0.0471201141325033 1
0.119119222469161 1
-0.157014771642117 1
0.201661474585221 1
0.00820070963853157 1
-0.0977530870235441 1
0.0787156028821393 1
-0.0436939262237132 1
-0.0596126853383774 1
0.182707129185429 1
-0.0212032400133668 1
-0.109901146836351 1
0.0346888639470821 1
0.141320712875941 1
0.163654310418746 1
-0.163447095774196 1
0.168855511033725 1
0.104754477880557 1
-0.0265286734625344 1
-0.0137439938615481 1
-0.0839101930490914 1
0.0470240604412814 1
0.36878374077482 0
0.154093918276469 1
0.265263063745093 0
-0.0281076238288185 1
0.277965062749427 1
-0.0856329070916776 1
-0.0190584811438006 1
0.100099143309161 1
-0.0394304643220189 1
-0.00300995594343258 1
0.0271275099731276 1
-0.0524410946904262 1
0.280308463077101 0
-0.119219650779849 1
0.0418900186752417 1
0.0240455394217533 1
0.140383278026235 1
0.052112474512856 1
0.0825881777726298 1
0.0365826581288702 1
0.0215372939852569 1
-0.179441320386778 1
-0.00477772532451724 1
0.152159324330635 1
-0.124072222680857 1
-0.138500268186741 1
0.132460629189864 1
0.029740007076894 1
0.187366651351623 1
0.0922355806366973 1
0.274027950058068 0
-0.0376474867999241 1
0.00699070029583496 1
0.0764781291811943 1
0.0822130856158438 1
-0.035327274927529 1
0.119603813544798 1
-0.00470104266241453 1
-0.126333644874677 1
-0.000332680751720398 1
0.247947538709825 1
-0.0177905312368721 1
0.138703268797246 1
0.0104358536820704 1
-0.00941564347044272 1
0.0100679096992827 1
0.388981638715068 0
0.166416379814542 1
0.151614812397594 1
0.110835040214597 1
0.036966185500819 1
0.0146163102626146 1
0.0125567486053396 1
0.0465190107069847 1
0.283915116410486 0
0.126395045096459 1
-0.0560184160917403 1
-0.0115300006320105 1
0.136773958078351 1
0.093149724385171 1
0.0180941209353681 1
0.00951416710808795 1
-0.000126624361836133 1
0.0401335005987894 1
0.123671626356769 1
0.0396265203565063 1
0.0543183352778116 1
0.0929908915475346 1
0.199143445928537 1
-0.0173354849719878 1
0.0688033439126763 1
0.069700720741755 1
-0.0389111876352667 1
0.122968540884806 1
-0.0464949565280705 1
-0.116849337566194 1
-0.0608452735107813 1
0.17596832574484 1
0.264042624783698 0
0.190597690888345 1
-0.242155693817645 1
0.0708385155857085 1
-0.00686800486313204 1
-0.0166462075487724 1
-0.0413217921675361 1
-0.0661012061614005 1
0.0241675568305791 1
-0.0271335875246238 1
-0.00438624495960742 1
-0.375757758011831 0
-0.124454398796507 1
0.0727847424227882 1
0.0214976872403423 1
0.113127858924086 1
0.0903851787458238 1
0.0838236340276367 1
0.131644843629325 1
0.105098226163824 1
-0.0371899564560823 1
0.189764574871099 1
0.112651728625296 1
-0.0345874959646759 1
0.0319672755078779 1
0.131276195554714 1
0.118129056571642 1
0.0600125784650424 1
0.00819073314182628 1
-0.182670844031457 1
0.00706974580856594 1
0.115899274346862 1
-0.107577158349935 1
0.00575236023086804 1
0.359742995654298 0
-0.395339500643899 0
0.0215427788589737 1
0.175864709833274 1
0.166685531714241 1
0.0192278267533433 1
0.100323213690245 1
-0.032992283595614 1
0.393043681647454 0
-0.0671614847666414 1
0.156962455197974 1
-0.0466248301868599 1
0.0705333973525405 1
-0.0704352496995437 1
0.101634787582624 1
-0.011152540136201 1
0.16100687183639 1
0.0137278888610505 1
0.0084926913023045 1
0.161893699576631 1
-0.010953573947759 1
0.0744705588269656 1
0.0418984459931446 1
0.0199847010466015 1
0.0542992708781036 1
-0.0828143103382677 1
0.165347859140998 1
0.141007575128229 1
0.0366380897107776 1
-0.0361390806911198 1
0.148889996248296 1
0.0852907327841564 1
0.00449642335666891 1
0.0259279909580437 1
0.0771322286876529 1
0.259118998128173 0
0.0973198878512526 1
0.169697477442012 1
0.275831081575752 0
-0.136297163837412 1
0.0493390429317735 1
0.0482447363323334 1
-0.0922711890952557 1
0.0590932632019009 1
-0.129014377941506 1
0.0626781733541052 1
-0.0413328473841544 1
-0.188638499330623 1
0.193300202710803 0
0.157312642425758 1
0.102187812328216 1
0.135475075153804 1
-0.0847908601673003 1
-0.0587375765298519 1
0.120231529799889 1
0.110472073657934 1
0.0962244464347725 1
0.0670475100599139 1
0.0455751746580816 1
0.0193358960956031 1
0.0038460980541619 1
-0.119488373696744 1
-0.0596035188516978 1
0.0544998122650037 1
-0.0648856378503365 1
0.144238954738955 1
0.0218131619681516 1
0.0666566948272684 1
-0.247059199929575 1
0.0686731427745792 1
-0.174766242691541 1
-0.209277248248275 1
0.183044564706744 1
-0.15612629562196 1
-0.00104920780273434 1
0.0778368984898554 1
0.157774618937454 1
-0.0463567558152953 1
0.0424537814829901 1
-0.0603618505640029 1
0.0959217192398449 1
0.0224510375131404 1
-0.0483669914805224 1
-0.0199936182107692 1
0.0397336430349208 1
-0.07726705904355 1
0.0341861345238795 1
0.0646698416975698 1
0.105766639091327 1
0.0691607479961176 1
-0.035356529363395 1
0.0782341006272713 1
0.130362373711697 1
0.0974835235083499 1
0.240412061274567 0
0.0777474645764239 1
0.0420660524451201 1
0.0591362295109235 1
0.117022978380355 1
0.239715191036416 1
-0.162049784395124 1
0.127850386111751 1
0.156116230978213 1
-0.065156569580236 1
-0.0548715874243723 1
0.00923869239569345 1
-0.182248730485138 1
-0.115091514795667 1
0.0578949474076269 1
-0.00674086048961607 1
-0.252428701678164 1
0.227390089394644 1
-0.138816315343379 1
-0.00335611744268378 1
0.0688718403145169 1
0.124115562132675 1
-0.186454839363953 1
-0.115483769892258 1
-0.00292667689278926 1
0.00732752277910137 1
0.0755785694426429 1
0.0913621462216248 1
0.0336303644979583 1
0.203624181301482 1
-0.0190319566416215 1
0.0811677945787892 1
0.263506238694358 0
0.0647985196890282 1
0.0947502746020442 1
-0.14082168300177 1
0.0814665337279556 1
0.181768828371889 1
-0.269421112979761 0
0.103333828094255 1
-0.0789622218914717 1
0.325803951648519 0
0.0861327729447853 1
0.0502006495587663 1
0.0972408271307774 1
0.0688175682257055 1
0.0681347389959992 1
-0.0634497963459516 1
0.00623983879774747 1
-0.0366103130489843 1
-0.0670555903560057 1
-0.00295442813614927 1
-0.242244964016127 0
0.0367407823790505 1
0.00425362450887775 1
-0.146519832796781 1
0.0646536218939242 1
0.094873613720207 1
0.144510695914192 1
0.0232141472712283 1
-0.0789804000875238 1
0.181198235334456 1
-0.0525651320675989 1
0.111497437210227 1
-0.344575648976542 0
0.135504087272365 1
-0.0765881958821163 1
-0.155424386997335 1
-0.0613617181326562 1
0.269943325044726 1
0.132017462809857 1
-0.0986711162020343 1
0.0310021892099054 1
0.149088238812748 1
-0.190989583783028 1
0.0174750885475351 1
-0.139102610441867 1
-0.0498417659672503 1
-0.238929866658605 1
0.263614843223192 1
0.0772348951502032 1
-0.028249908523057 1
0.0767401401870369 1
0.182180864487676 1
0.135995771606135 1
0.0681913014547723 1
0.0507408106393832 1
-0.0874328546275255 1
-0.0273264197187087 1
0.0733670926272233 1
-0.0191921601926636 1
-0.0528816154258532 1
0.0768131814880578 1
-0.126207179829964 1
0.0873845792117024 1
0.135758993667365 1
0.0964727408806428 1
-0.0510747166674673 1
-0.0249236784552997 1
-0.00755579352332193 1
0.0918267579809001 1
0.251540976367314 0
0.162835341046612 1
-0.166581707549402 1
-0.0489068901410451 1
0.0951358459055411 1
0.080968469334469 1
0.170627312724678 1
0.0992886449684587 1
0.0900599331415038 1
0.113792245368883 1
0.0970096223066757 1
0.147936873244347 1
0.0720984765678289 1
-0.0830196801393868 1
0.208146429626844 0
0.151428709087226 1
-0.0440691287108637 1
0.0779055436735028 1
-0.0271974190780842 1
-0.00449139705164136 1
0.215689439063064 0
-0.0924275752962873 1
-0.0368674615179469 1
-0.16005198705458 1
0.0152000056385884 1
0.151983996497066 1
-0.0147313005009901 1
-0.00769162453464395 1
0.20133429722189 0
0.0940284756190076 1
0.0440451469171864 1
0.0813458379241729 1
0.083407931927498 1
-0.0044761741391201 1
0.0981320921510742 1
-0.0281133951166178 1
0.152236963636342 1
0.0098571037739271 1
0.0499344905365319 1
-0.142401378973022 1
0.0198968744744486 1
0.153228653016059 1
0.0958015424803372 1
-0.271625057619867 0
-0.028176132181853 1
-0.111309596333847 1
0.353098614126578 0
0.0571711245727994 1
-0.00197027932079789 1
-0.0507363127650279 1
0.0792302564157366 1
0.0837152650387389 1
0.0543069544413736 1
0.138472188557106 1
0.034278533674333 1
0.118208872994937 1
-0.0158676182828827 1
-0.0190662151293129 1
0.237889991683339 1
0.0387799954711705 1
-0.0771199947754615 1
0.0499313957355737 1
0.206016999146247 0
0.158780866004996 1
0.310394754707259 0
0.258254933946052 1
0.0392735690665908 1
-0.00456910475286609 1
-0.0363468969100926 1
-0.00655500175117434 1
-0.00234740396458993 1
0.120322322981634 1
0.00793110586327515 1
0.0351519106622826 1
0.0273549183708007 1
0.00321595365576471 1
-0.00271220277607167 1
-0.0467167618024708 1
-0.196934159466922 1
0.0788257946404966 1
0.0474633999274611 1
-0.210858312455781 1
0.105107032678375 1
0.159161581473544 1
0.151207927800529 1
-0.0446918811765764 1
0.0757384470356483 1
-0.0268734180901369 1
0.121801164736834 1
0.0228155196254788 1
0.0309825491889328 1
-0.304723247598456 1
0.145613601065041 1
-0.0856351374220058 1
0.0382991578977448 1
0.158167945243765 1
0.0426796422123478 1
-0.00403778865715167 1
0.147915061781573 1
-0.0678154787102045 1
-0.116963475059932 1
0.203593356266085 1
0.1652752570413 1
0.11991509520228 1
0.17670359169886 1
-0.00234254919450276 1
0.0700599038257459 1
0.011327283607005 1
-0.0705897778767668 1
0.274251150251716 0
0.0500230570978571 1
0.0721112898787953 1
0.149378329056012 1
0.129962880414747 1
-0.2462055193369 0
0.15117163879119 1
-0.018561246843435 1
0.0229335895965224 1
0.177894795015745 1
-0.020023244510202 1
0.034607428850537 1
-0.188876908468885 1
0.0966193912926192 1
0.140943342488886 1
0.0703811217164463 1
0.0431796219134755 1
-0.0479361502745237 1
0.119722364822699 1
-0.0286768951248043 1
-0.0295052664988734 1
-0.0405748489880211 1
-0.127252256263285 1
0.322724041134599 0
0.140080883853616 1
0.0623710770638732 1
-0.0153840002178678 1
-0.0247201700100294 1
-0.0849255219814559 1
0.0593907576464062 1
0.171634037571038 1
0.0874988357832206 1
0.150788973927977 1
0.0103035031860181 1
0.00278473880998849 1
0.152296281437227 1
-0.0562230735816391 1
0.137175277942728 1
0.237297531054232 1
0.0277308553787147 1
0.123621836500735 1
0.00287278802101918 1
-0.0729616274371141 1
0.0842781301256228 1
0.00859211335143131 1
0.108969140370215 1
0.0658045618658737 1
0.0612688277808208 1
0.0411399464431648 1
0.295240451822754 0
0.0370593387334172 1
-0.109274697858978 1
0.132577355507869 1
-0.100036304083491 1
0.0931269814772574 1
0.210322414948725 1
0.102743866371659 1
0.0361694241617251 1
-0.0803166046789814 1
-0.17367738590494 1
-0.0190281574051637 1
-0.0480087501335438 1
0.113666659905503 1
0.0196077650368042 1
0.0893540979442135 1
-0.143107970565758 1
-0.0972104044306179 1
0.0956298446194415 1
-0.0302931811280557 1
0.0781468482512222 1
-0.0296011583105359 1
-0.0720281285112285 1
0.0472299210869089 1
0.0201723381416825 1
0.18587749908124 1
0.24206499734386 0
0.0350058978827725 1
0.188445460597937 1
0.147344265655504 1
-0.0846570201197684 1
0.0667548452169245 1
0.157100740311714 1
0.00269011723445329 1
0.101821211398702 1
0.139007757218827 1
-0.0240282113905612 1
0.084969403752935 1
0.0589798537514416 1
-0.204453465858364 1
-0.0781416946498116 1
-0.0993716386832179 1
-0.0104831632285659 1
0.112186274177 1
0.031749076504894 1
-0.00222065413956953 1
-0.15230461163856 1
-0.0624667608908734 1
0.118054742881472 1
-0.38765711788245 0
0.0762713027406791 1
-0.0815535974460951 1
0.0707657430667674 1
0.0788460988711131 1
-0.194949530828673 1
0.149641360922007 1
0.0426435840343443 1
0.0369314894256811 1
0.0292689606206626 1
0.126725046379063 1
0.00841648653382669 1
-0.210288351682995 1
0.0202822543458159 1
0.0605577291894763 1
-0.017275003842801 1
-0.0820448073514872 1
-0.0826467476134157 1
0.0604056441033736 1
0.129864945976138 1
-0.0532245492624504 1
0.0144495943017754 1
0.199840360983621 0
-0.0652497345752185 1
0.0937577293879449 1
0.358738794610672 0
-0.0112108585738062 1
0.141318285751939 1
-0.197221792764029 1
0.248759992109591 0
0.01098198265706 1
0.109141685577818 1
0.0549441839054313 1
0.193158295760067 1
-0.0995139375053224 1
-0.146567150986998 1
-0.0328682342801172 1
0.0271656767074551 1
0.157149788007183 1
0.0058772924180042 1
-0.0688704055823436 1
-0.0270681552280724 1
-0.0442611895388837 1
0.0271880205429989 1
0.157638062727946 1
0.0868760714759216 1
0.123516514410634 1
0.0273156263626636 1
0.068703658246531 1
0.244857620423611 1
0.0796083421376822 1
0.107731937846366 1
0.282645609311253 0
-0.0719838124410198 1
0.000748619188197493 1
0.220885583498596 0
0.194745199153378 1
0.0951999813041242 1
-0.00777839525960171 1
0.0684168722359896 1
0.0225770232313358 1
0.231288034892254 1
0.136657472509842 1
0.208114419886128 1
-0.0483290344996882 1
0.0974304674131479 1
0.0678554359499461 1
0.114671587005706 1
0.20589458203552 1
0.109740903985471 1
0.0592668209242671 1
-0.0505598542809171 1
-0.0225565431651172 1
0.035394873732275 1
-0.0406435100905828 1
0.117421702308942 1
-0.0296133636928714 1
0.0483911382271285 1
-0.0650842457849854 1
0.137781098517316 1
0.142729680592183 1
0.0457722124616516 1
0.0213597740254215 1
-0.0165217244571377 1
-0.0486982174629231 1
0.00695087461887117 1
0.0559052275669535 1
0.230880730130647 0
0.212629158205791 1
-0.0019523155771278 1
-0.0501235319984236 1
0.105101617042092 1
0.133848565795205 1
0.01338035048426 1
-0.0339993959431511 1
0.115784492975203 1
-0.0679361251533319 1
0.101337118757497 1
-0.386659117097552 0
0.064043479900776 1
-0.0150222387299604 1
-0.025178022415729 1
-0.00412224736263476 1
0.141577353583586 1
0.166202356754071 1
0.0867666030475347 1
0.056834189740847 1
0.0803195227085944 1
0.0231790578745651 1
0.103819806144648 1
0.0367694264899138 1
-0.124739013894654 1
0.00190741978980795 1
-0.0281194805006643 1
0.220888168325436 0
0.0661840338390145 1
0.00230930551707623 1
0.128700791389328 1
-0.0725135528128711 1
-0.0393822058202967 1
0.12715694133131 1
0.0649225255559342 1
-0.0167867043402495 1
0.133947127975523 1
0.209610318647331 1
-0.0971294533279744 1
0.109577482361746 1
0.106888963833153 1
0.073110674462171 1
0.0510504268349717 1
0.110474547279029 1
-0.0771852004428158 1
-0.0222528827016658 1
-0.110537861089102 1
-0.019965501573291 1
-0.0229357491605167 1
-0.21048292636576 1
-0.0143398502217956 1
0.0310884571413165 1
0.189628340875183 0
0.00759790649750076 1
0.0425483936434635 1
-0.198944103787742 1
0.129930218575481 1
-0.156069669024624 1
-0.0229487968874757 1
-0.0498540865299698 1
-0.00720447353965499 1
0.0204424287292409 1
-0.088553307988661 1
0.0957717057881814 1
0.106940577049256 1
0.173767234870866 1
-0.0342635104161628 1
-0.00250638036883478 1
0.0353813405596387 1
-0.0149981782680762 1
-0.00194685896228557 1
-0.0445953333299649 1
-0.082922468508776 1
0.117288478603843 1
0.0890241045074626 1
0.000715358717038992 1
0.183318968351872 1
0.111434366055807 1
-0.20160213468989 1
-0.0365783744180347 1
0.213388232915681 0
0.0300689813537413 1
0.0616924324293237 1
0.0998256858731458 1
0.313260371624717 1
0.00372483028875069 1
-0.0348162352643017 1
-0.0569950093062601 1
0.343668675270261 0
-0.0567927093615515 1
-0.00907076576855556 1
0.00649042545474799 1
-0.0517131869487185 1
0.0151636820053437 1
0.00109683863474965 1
-0.186677398669384 1
0.000719714915033851 1
0.120969713843541 1
0.0370847816643299 1
0.00641421119643954 1
0.00910684915875874 1
-0.0332859748603883 1
-0.0672504333794564 1
-0.0641881948769248 1
0.182576246489566 1
0.0351577060405359 1
0.0704606239449614 1
-0.156207064919444 1
-0.205284014074708 1
0.0876631761616363 1
-0.057839985192612 1
-0.0683610920504263 1
0.00416518878479626 1
-0.104802855308996 1
0.0951497695605796 1
0.0507284612349739 1
-0.0261198256473795 1
0.005902053439369 1
0.118454288591403 1
-0.0980864752594251 1
-0.021943815965536 1
0.00793399534232317 1
-0.00982244400910812 1
0.0586899840861978 1
0.0789522885262662 1
0.191236199546645 1
0.0444984580666573 1
0.0193433626814635 1
-0.0160789708065747 1
-0.0342191635321321 1
0.0477017032177558 1
0.118617370391223 1
0.04267281473325 1
-0.0260710134082124 1
0.0831235068918438 1
0.142613254823256 1
-0.0350536619178705 1
-0.0442568613797354 1
0.087577870798176 1
0.227321779494319 1
0.258651964916093 1
-0.004690716469069 1
0.170326698297309 1
0.133994059593447 1
-0.0357732873200875 1
0.123030840262509 1
-0.0241515222645953 1
-0.15452779366232 1
0.229058286641622 0
0.223819877285092 0
0.0313775287491826 1
0.0868953415968345 1
0.101529682771059 1
0.0179071126192082 1
-0.0907380417004279 1
0.116702008257395 1
-0.0392321419462629 1
0.15748265065553 1
0.0779914388449182 1
-0.0374397631984687 1
0.233607770280264 0
-0.051066245548558 1
0.14029672045528 1
0.22520675594974 1
0.114217887365581 1
0.0738914317310745 1
-0.257257425798538 1
-0.00235688068666479 1
0.232434026617312 0
0.0877742384191298 1
0.259564177559331 0
-0.164494897084746 1
0.17716352618159 1
0.0770463052266279 1
0.0512236484457082 1
0.0811723769062459 1
0.00484000862222559 1
-0.102522623877012 1
-0.00673581571898252 1
-0.0900644054013568 1
-0.0676442244261209 1
0.0724199742514589 1
0.0990317708210453 1
-0.0619209992943819 1
0.130659190210802 1
0.163513094963527 1
0.0416117873639724 1
0.12771046560838 1
0.07630322878326 1
0.142234126990821 1
0.25654886311199 0
-0.142865591814837 1
0.0936192408129658 1
0.172348275221622 1
0.0894242600866364 1
0.187594206923158 1
0.0360179549256004 1
0.0619260564903636 1
0.267487370303033 1
-0.0555796326780215 1
0.262354524282975 1
-0.0625749393732726 1
-0.0168855483816198 1
0.00953716781001131 1
-0.026342947507718 1
0.211411753587201 0
-0.0751313136171907 1
-0.0877658372539114 1
-0.219380215473906 1
0.0852146516431366 1
-0.0187556272082707 1
0.131301167608825 1
0.0193854628672035 1
0.0722179375814954 1
0.204488070780577 1
0.00973600151823228 1
0.158998514611614 1
0.0987315089823244 1
-0.0627630319161812 1
0.105741048920675 1
0.0535340090990099 1
0.0165996765838536 1
-0.0559855918419626 1
-0.0421611760112334 1
-0.124270382485815 1
-0.0265418862517086 1
0.0452617438986905 1
0.189095852946844 1
0.293513192879299 0
0.176353499191761 1
0.0754489415191406 1
-0.0672100313848214 1
-0.0364862320543054 1
0.0601342247919817 1
-0.0705501700933222 1
0.0341862510461874 1
0.17584823218069 1
0.14440604171904 1
0.167416134461883 1
0.0405978814355532 1
0.09680632103191 1
-0.00867747450144737 1
0.212110122527469 1
-0.0788338850382878 1
0.211488194362576 1
0.126594517606464 1
-0.0726638032408927 1
0.0402132261751409 1
0.0975569857978902 1
-0.104823117590316 1
0.230427706377785 0
0.0808761265602752 1
-0.00988315405027133 1
0.19098400495511 1
0.278435604100349 1
-0.0329660986203741 1
0.0188119562673323 1
0.244084329074015 0
0.0939053928712479 1
-0.0518703959492736 1
-0.0147305288854667 1
0.10555771215356 1
-0.0951721891431059 1
0.151447102149793 1
0.196632478895183 0
-0.00926911127030253 1
0.00820887915708603 1
0.168644542000663 1
0.254611977411326 0
-0.0515710393037239 1
0.119521347712065 1
-0.235524823422659 1
-0.0481250181384994 1
0.0136206485032425 1
-0.138476996464772 1
-0.0889208400138256 1
-0.152437417298385 1
0.097061854368875 1
0.122063571967368 1
0.0842728677697584 1
-0.0156441114686044 1
0.188230414789747 1
0.150151011421246 1
0.117041640744153 1
0.0735917365712224 1
-0.0840834447133605 1
0.0563250605283754 1
0.0743577751222151 1
0.18945420554572 1
-0.256155106526739 0
0.240640671761041 0
0.270577666505533 0
-0.150034605985151 1
-0.238999982607167 1
0.0218232657392716 1
0.0737339117082766 1
0.0532799521895148 1
0.051682247915215 1
0.0815403757491762 1
0.101494384228194 1
0.0786650926773955 1
0.00616565511267865 1
0.0209791030364606 1
0.0199656329474507 1
0.000475264128505491 1
-0.0655804827647065 1
0.079533550197109 1
0.137046214034906 1
0.0105292739731203 1
0.171289486525602 1
-0.0287077189007436 1
0.0274198740033514 1
0.00678636464449963 1
0.0834670185789538 1
-0.0657770170831423 1
0.019678461117816 1
0.116478039878279 1
0.0664710165145725 1
0.20528167818308 1
0.0255882756637956 1
0.00747421693651235 1
0.172212756066439 1
-0.0580542023857029 1
-0.00789903922704471 1
-0.119013355614787 1
-0.0860698010488755 1
0.114919653714304 1
-0.0483860759449967 1
0.0289579922391601 1
-0.00754655933118294 1
0.0517817365443081 1
-0.120096336618968 1
-0.0683464027261082 1
0.152014442388852 1
0.0807910661968738 1
0.081315815706445 1
0.0392261072974153 1
0.122467794527198 1
-0.20722773879751 1
0.245180584098351 1
0.0602586351694018 1
-0.151347293984019 1
-0.110204160952852 1
0.199729213338939 1
-0.0824455196846899 1
0.193892791372489 1
0.101087020433741 1
-0.168919875734132 1
-0.122294598230641 1
-0.100159919837803 1
0.125023445151656 1
0.193617201689268 1
0.0720116087607231 1
-0.0889722932139677 1
-0.0203971099131897 1
0.258062153094474 0
-0.017912607324809 1
0.139485694863927 1
-0.0182599225920911 1
0.0779452684024602 1
-0.156325031309708 1
0.0488234953603762 1
0.183025987631276 1
-0.158719883126525 1
-0.0537906731728364 1
0.0983333677871952 1
0.164971240084834 1
0.0706302742083135 1
-0.128527078473907 1
0.105659657897526 1
0.186926654817475 1
-0.106025927856172 1
0.101493370921772 1
0.0204661908255987 1
0.0600670189253467 1
0.00211761049457178 1
-0.00875590577516864 1
-0.00754550029539624 1
-0.0655782133640952 1
-0.10033324823538 1
-0.0781269795080256 1
0.255503121477307 0
-0.0146774582843447 1
-0.00203162807646746 1
0.0213735532043986 1
-0.0137188370766101 1
-0.129202279504879 1
-0.0992872025919626 1
0.100542780969457 1
0.293448680420595 1
0.044775443331822 1
0.0701577156258046 1
-0.0640048656667397 1
0.103411686633418 1
0.0891851836660577 1
0.120334417430867 1
-0.103250714059901 1
0.0195189892685625 1
-0.234965307791397 1
0.102881835729996 1
-0.243828662517932 1
0.154072819168633 1
-0.0413619185424974 1
0.101538999917964 1
0.201431470398931 1
0.142376504858278 1
0.0904138349345572 1
0.0927298919411945 1
-0.00191843735609937 1
0.0467708882716771 1
0.0378569522852705 1
-0.129062803233996 1
-0.138973956440161 1
0.027118415452088 1
-0.0554361080655017 1
0.123309433212059 1
-0.0450819543258039 1
-0.207100987510161 1
-0.0327533205155397 1
0.0713906998381439 1
-0.0691715803655834 1
-0.098401575080066 1
-0.0207246428601207 1
0.132599726924083 1
-0.0047838669295228 1
0.137084219209343 1
0.10700489219267 1
0.184117535444384 1
-0.137393670073055 1
-0.112782096420091 1
0.179697986938035 1
0.111513760815918 1
0.104210834156578 1
0.092719550317424 1
-0.204049695287569 1
0.091027557449573 1
0.168144345969917 1
0.226051373356934 0
0.0258221722273047 1
0.0690544657500353 1
-0.0635630587219579 1
0.0491245256878798 1
-0.20629416738609 1
-0.0547683184157564 1
0.199131832821929 0
0.170521279156173 1
0.245371277457155 1
-0.0140559137342362 1
-0.0951243905949892 1
0.100992984063745 1
0.223810172418573 0
0.34063386682159 0
0.18868427698624 1
0.0298846485151664 1
-0.1606130257952 1
0.091794330737277 1
-0.03045621703922 1
-0.0131705376911476 1
-0.0690275780392992 1
-0.0368287886666851 1
-0.0689537524749279 1
0.0809475293422923 1
0.0659811624133227 1
0.0486168832231644 1
0.130264030681224 1
0.0959408992223372 1
0.0470599746564995 1
-0.0710452177623628 1
-0.0567552246179925 1
-0.0854548061137847 1
-0.0649863501436736 1
-0.0156529835404356 1
0.0881584926376037 1
0.0397647850007904 1
-0.0342615404363228 1
0.0930399548839313 1
0.187842993159663 1
0.0404746171272925 1
-0.0610040803133023 1
-0.191614002939168 1
-0.18589519922933 1
0.248775569471871 1
0.0727852881177146 1
-0.220685637079591 1
-0.0573471181615093 1
-0.0769731805299978 1
-0.0331920673480249 1
-0.123354106539415 1
-0.0188425531836262 1
0.195613336875266 1
-0.0684737197332116 1
-0.109271573694008 1
-0.0510296347481321 1
0.160463526876858 1
0.00761639073176405 1
0.135050591541495 1
0.14826463239043 1
0.0905373779376052 1
0.0104306318296073 1
0.0547184043322723 1
0.0826735995832334 1
0.0874541503366705 1
0.0500234167891148 1
0.146838983860537 1
-0.0329042256040803 1
0.150264340343141 1
0.0769810678718445 1
-0.0784245086867892 1
0.273110480931278 1
0.0949771424894859 1
0.224481607366075 0
-0.0352326912250688 1
0.0389873531682422 1
0.0807609717929162 1
0.126951629878316 1
-0.0966178942750451 1
-0.0722813503297525 1
0.074775894920774 1
0.170128698415246 1
0.155513094498117 1
0.057830609683183 1
0.0323265833226689 1
0.00560844550680209 1
-0.150590683296823 1
0.0117744379843526 1
-0.0725419071773949 1
-0.0466140372872547 1
0.0843289093325239 1
0.145306530451586 1
0.0740720903847486 1
0.00270811526934362 1
0.00168915629551365 1
-0.0839450373628189 1
0.158443288209455 1
-0.064640426520406 1
0.0774709213220324 1
-0.0155939916488047 1
-0.0268473932961626 1
-0.0321247936790943 1
0.11233280588213 1
-0.053877741519954 1
-0.0892663617161302 1
0.125663148797101 1
0.189283128531758 1
-0.0317056213408822 1
-0.025150377882794 1
0.0247703145626917 1
-0.140919694534397 1
-0.0550234364535544 1
0.0190014327505144 1
0.167982913506161 1
0.112370879725957 1
-0.0403337142462147 1
0.0716542242272568 1
0.139696321392373 1
0.0864783973951556 1
0.0663186950362075 1
0.196736871661801 1
-0.010847355070206 1
-0.00303111232543592 1
-0.0372926074478843 1
0.0901167001551078 1
-0.152017456663709 1
0.177843681640281 1
0.114806426483438 1
0.0378884929627253 1
0.0224995682321184 1
-0.139121612132877 1
-0.0557989058468128 1
0.111699690779738 1
0.0863527003520481 1
0.110559046061664 1
-0.0644547799659987 1
0.106195164552357 1
0.188024834590938 1
-0.0591586037139089 1
0.116328863178676 1
0.0745527908891142 1
-0.0240704807357066 1
0.0943127188379374 1
0.003185782578967 1
-0.121067098835022 1
-0.129881759022576 1
0.205021925546943 1
0.101935346430734 1
0.182183620593657 1
0.0661212712765238 1
0.172451469817166 1
-0.09303886041072 1
-0.0556080028225254 1
0.0665841862399195 1
0.0599576489896799 1
-0.0725533522247161 1
-0.0947609945616466 1
0.0207381026891383 1
0.203694024109972 1
0.0688100630354051 1
0.247664092879046 0
0.232700445494711 0
-0.104602397654824 1
0.152056654760478 1
0.0556345992146321 1
-0.1074457871491 1
-0.0676658934011874 1
0.0339017861411213 1
-0.0449813039895181 1
-0.0670733497497964 1
0.102530874623246 1
0.252559317418331 1
0.0466369004489559 1
0.0850874656532389 1
0.180614052605412 1
-0.154737854682776 1
0.158446215154455 1
0.128905241851013 1
0.12221856470794 1
0.111057107824095 1
0.12635747059019 1
-0.00141981705560004 1
0.024376233853176 1
-0.0215057429723568 1
0.207459389026278 1
-0.0239225833926587 1
-0.00217498805232461 1
0.156585332737293 1
-0.107605884263795 1
0.0776524294027601 1
0.119453464702931 1
0.0474610645671864 1
0.170162699253293 1
-0.153487530108112 1
0.203984619485304 1
0.249799675407944 1
0.145478103758359 1
0.0775038746597571 1
0.183087214771742 1
-0.0636668873756926 1
-0.0669053495724864 1
0.140139780517014 1
-0.0464307546060118 1
-0.114394289423269 1
0.0622682940834412 1
-0.0392218235202163 1
0.122861780631056 1
0.0321320758088197 1
0.0262474208406613 1
0.229915051769148 0
0.0500601639547919 1
-0.151240561732109 1
-0.0477797223395711 1
0.101762740018559 1
-0.0101411867838791 1
0.00614230182046529 1
0.0929872345546663 1
0.101053299624194 1
-0.00589783591491568 1
-0.0616963477301059 1
0.2149631355938 0
0.0299249951072367 1
0.0553803265576336 1
0.00236408669444296 1
-0.0643411116913769 1
-0.0185136440663426 1
-0.0471501811510576 1
-0.0286198873405869 1
0.250021394093385 0
0.0110634691374837 1
0.15050674599233 1
0.00447316684485283 1
0.0841953202427562 1
-0.0287239393312403 1
-0.096706024953373 1
-0.00763738712269915 1
0.0341783960974189 1
0.0432951344942214 1
-0.129345552309505 1
-0.0514227780137981 1
-0.162100115488828 1
-0.0764416312493373 1
0.137473238997658 1
0.0586325344680671 1
0.051764456863469 1
0.0448262289928798 1
-0.0357436732066849 1
-0.358675858725571 0
0.0960298857811143 1
-0.054310611056542 1
0.0381206253283102 1
-0.0614205540246404 1
-0.0335273708311871 1
0.263611898064654 0
0.0601758132057288 1
-0.0396764849859033 1
-0.102201361609035 1
0.0697905528683704 1
0.106052469938993 1
-0.0409526773963361 1
0.0664895106756398 1
0.188602626326431 1
0.0255867757269884 1
0.163514680882111 1
-0.00408975258166226 1
0.271010550399339 0
0.205287114756607 1
0.0954865467386916 1
0.0134244937131581 1
0.0532149616458778 1
0.100252216098588 1
-0.0293327293196836 1
0.0728174366792487 1
0.137768551759926 1
0.000654671866573503 1
0.114271318454121 1
0.186030792054765 1
0.189990648223538 1
0.0228104515420544 1
0.0763026643492099 1
-0.086117183750854 1
-0.172897898607625 1
-0.0282204608751318 1
-0.115353748530384 1
-0.0451676507756245 1
0.212506593250021 1
0.0640651477525524 1
0.0173327657559747 1
0.12081434138444 1
0.0587499603348513 1
0.0808073787753607 1
0.163593755232267 1
0.0111912220549785 1
-0.0616916469418026 1
0.0308863970713312 1
0.220643246634352 0
-0.0105000130904787 1
0.0410312443779946 1
-0.0218500205662862 1
-0.0354228650946495 1
0.0751686744648956 1
-0.0116104951800706 1
-0.0244447581434159 1
-0.0756041827223456 1
0.225705005881927 0
-0.0840219634910487 1
0.199839777156781 1
-0.0111205883769456 1
0.0523777778666083 1
-0.14385034355796 1
0.0908182814571099 1
-0.300458125725929 0
0.0159403019301038 1
-0.024218946408544 1
-0.0367643259107883 1
-0.0501695368352586 1
0.0648434137450119 1
0.305758003611355 0
-0.139875289620808 1
-0.126082319409514 1
0.144552856820481 1
-0.213596753082625 1
0.0901141623260015 1
0.29589079902855 0
0.0320219281640561 1
0.105975043478102 1
0.148856791570946 1
-0.173607166589221 1
0.0721375540742676 1
0.00550410955742567 1
0.116290987441313 1
0.13934995933712 1
-0.0311015346065937 1
0.0583040703615917 1
0.233199653152968 0
0.0329724514169859 1
0.110956688666782 1
0.0361136320473171 1
0.079635760600351 1
-0.037104660069031 1
0.0778154331165605 1
-0.103507529422448 1
-0.0301806977083389 1
0.144698032064463 1
-0.0180417791885673 1
0.0790933232650816 1
0.0733138127208391 1
0.17449162046495 1
0.0492073452631855 1
0.177858565364147 1
0.0584492923603767 1
0.0250316903198242 1
0.118685461696102 1
-0.0581643324317683 1
-0.323835749102913 0
-0.146544265834859 1
0.217978207664995 0
0.0341499167406091 1
-0.188212156991218 1
0.247946825065905 1
-0.138445756609167 1
-0.0189977782359551 1
0.0857436922381213 1
0.0396276996586856 1
-0.052407591858985 1
-0.118223014077953 1
-0.156393969616853 1
-0.0496938093877219 1
0.0521195289534997 1
0.0468722355934146 1
0.132568392675493 1
0.27599114529327 0
-0.0174534000324475 1
-0.0479231944012707 1
0.0223960468386716 1
0.123912347514997 1
0.0508483108407414 1
0.035497561743405 1
0.0733802502973526 1
0.110113154486694 1
-0.0316781212843703 1
0.011919325765534 1
-0.0654305473754286 1
0.144716394962691 1
-0.13821210790287 1
0.153487330478496 1
0.0770775919476715 1
-0.0461103142165322 1
-0.0579977892835989 1
-0.0194952164644859 1
0.218820553472518 0
0.0359643960805457 1
-0.133257563022646 1
0.0804015539321949 1
0.177463873492285 1
-0.0692479689480518 1
-0.00372246940059878 1
0.0748396353472272 1
0.0853478143975094 1
0.0942957884228537 1
0.0231880062365736 1
0.145944937241745 1
-0.0959117950346205 1
0.103657909390784 1
0.152446808689473 1
-0.0323885596200426 1
0.120629768278726 1
0.0364370912145201 1
0.00660221710187073 1
-0.0024998274537377 1
0.0077974367697991 1
0.0494772223884733 1
0.190342375955538 0
-0.10025824028774 1
0.0092490414453327 1
0.107034503779231 1
0.146970455388148 1
0.0776269396175604 1
0.0544540854342498 1
0.146030127720451 1
0.0578327230889214 1
-0.0475214295200253 1
0.00837476843305281 1
-0.0831527702419931 1
-0.0299286469008927 1
-0.0960194653787822 1
0.135622383895001 1
0.238364604842621 0
0.0911734033326724 1
-0.0792739308364343 1
0.226342064383851 1
-0.166850408112124 1
0.228922432697736 0
0.0617765778375045 1
-0.0471426778021269 1
0.0983142165813098 1
0.0527634667927106 1
-0.000151323286451108 1
-0.064817881867266 1
-0.166046919645119 1
0.0314432370500388 1
-0.124991833433056 1
-0.0671286535631647 1
-0.0345223313238898 1
-0.154101258580048 1
-0.0991692694585644 1
0.0264022419613417 1
-0.0295573297123168 1
-0.194567408732642 1
-0.0552696245040752 1
-0.0830249898519455 1
0.205346386962876 1
0.0692086313204723 1
0.110950139325484 1
0.1254580983083 1
-0.095844646194478 1
-0.0364312046241125 1
0.0648267464720238 1
0.21708341305251 1
0.0258445662481444 1
-0.0989466951051212 1
-0.015864555537553 1
-0.0555875121534948 1
0.0251891438146381 1
0.0478709012978922 1
0.0405193483652738 1
-0.0341253854074085 1
-0.0508335059551293 1
0.228391699105684 0
-0.0952506945036043 1
0.115816880372349 1
-0.0647508829795814 1
0.069232174341354 1
0.257634392705118 0
0.132906609896989 1
0.0776513672842668 1
0.106450614415101 1
0.198975277785848 0
0.0493816710050246 1
0.0226234436753974 1
-0.0148622489387945 1
0.0435104441120197 1
-0.0848525573236665 1
0.0137593875275972 1
-0.0849065320983309 1
0.0482687779612394 1
-0.105139601177296 1
3.21107855019709e-05 1
0.0962025708375164 1
-0.140302344157792 1
-0.111769833903917 1
0.0912036445118014 1
0.198048661151786 1
-0.0988978399553173 1
0.126863159105667 1
0.0311923599754495 1
-0.0459533325808727 1
0.0513331812363345 1
-0.0961550880312202 1
0.14262490114316 1
-0.0232304711190812 1
-0.151404476668364 1
0.106826511619248 1
-0.0661231703954605 1
0.0780702228672335 1
-0.0565003913177973 1
0.0673456496432117 1
0.0176804620799737 1
-0.0549356541812645 1
0.0518358521103629 1
0.130231548553569 1
0.044420465934841 1
0.247157315239554 1
0.140355390442449 1
-0.0305296566957253 1
-0.126156472271685 1
-0.13781366548279 1
-0.0257800494779095 1
-0.0507049671427312 1
0.217208136207309 1
-0.037753430479001 1
-0.0319787371424565 1
0.096239704498947 1
0.142424510117701 1
-0.136273673657578 1
0.00481334813255038 1
0.113580006937994 1
0.043401103209026 1
0.041349079767626 1
0.0597877987788257 1
0.00156068693075136 1
-0.0584733877642594 1
-0.0519792646708681 1
-0.0268995285840092 1
0.127940895168944 1
0.125688154870255 1
0.0764355419717924 1
-0.0740717845778524 1
0.0467591728745458 1
0.126518965889942 1
0.0314064549482941 1
0.11033640486543 1
0.139292098652178 1
0.0860081422094264 1
-0.0349924045270243 1
0.0361201562836239 1
0.123237368160767 1
-0.120079060753244 1
-0.207233624591707 1
-0.0339060087605926 1
-0.291590185634803 0
0.127734755060933 1
0.193360539968406 1
0.00900620722171017 1
-0.0396940291053222 1
-0.019154998908037 1
-0.127851387467699 1
0.0937196676837427 1
-0.220393054367059 1
0.0939012256347208 1
0.193645458592943 1
0.117045272612984 1
0.0921128697163205 1
0.043488049031704 1
0.297095906528305 1
-0.0178930131876027 1
-0.0186677524199714 1
-0.00993914955035657 1
0.0898848178393939 1
0.0833980856061141 1
0.108844057714216 1
0.0564114553459408 1
0.0716426336534476 1
0.0569453174101254 1
0.17612722646224 1
-0.11659527181331 1
-0.110624272512496 1
0.0881703353711975 1
0.156229625736784 1
0.0619577179777913 1
0.0884754036536825 1
-0.0197191656453534 1
0.114288649713282 1
0.108731631348754 1
0.204450197880944 0
-0.0393946000958008 1
0.0441427182964304 1
-0.0159023742790664 1
0.0741051403650306 1
0.0590303552271012 1
0.133968990552661 1
-0.0472950744868647 1
0.0437406334230305 1
-0.0312416507118089 1
-0.167777271946094 1
-0.0650962671840765 1
0.0373507046724526 1
0.04635082563265 1
-0.167530069379884 1
-0.0647714540296986 1
-0.0136974283378811 1
0.0407996333868122 1
0.137624665235672 1
0.176646649971998 1
-0.0660344163943606 1
0.10790866193838 1
0.0660763426860722 1
0.0590929743536626 1
-0.088160151233674 1
-0.0706114386263989 1
-0.06796993083584 1
-0.0613607731664083 1
0.0420192985007554 1
-0.0456908482024885 1
-0.150710063025491 1
-0.135128365293097 1
-0.176343120930985 1
0.0532635783831322 1
0.125468710239562 1
-0.0170225515305763 1
0.0375455976848907 1
0.03734429113984 1
0.157409117071699 1
0.00554223914673951 1
-0.0211940021551177 1
0.0166613764939036 1
0.062230297061075 1
0.105279509664567 1
0.0034046643298113 1
0.209329496138409 0
0.106815296907543 1
-0.00201586369624941 1
-0.0368191905380503 1
0.00577527487051272 1
0.126948645912638 1
-0.0126950079169968 1
-0.00832661721419098 1
-0.132683772802859 1
-0.0496215600600326 1
0.163677880657477 1
0.0115214068334058 1
0.0793360324407342 1
0.0699763339324199 1
0.101786226662852 1
-0.165820772650046 1
-0.0639315119561037 1
0.0764807298604535 1
0.149648066247188 1
0.0684387676893422 1
-0.0805537087940249 1
-0.0492735952332453 1
0.143895116434097 1
-0.0960737769161725 1
0.117617918573925 1
0.0749378837786321 1
0.138862217500918 1
-0.108377899952038 1
-0.00287349058004407 1
0.136152128446444 1
-0.0769980845845677 1
-0.00655294762870621 1
-0.117922269874241 1
0.0267446447736259 1
0.00236388210132163 1
0.135604944408313 1
0.0108687085868968 1
0.0318901926105298 1
-0.0405817813613353 1
0.00246367751039351 1
0.120218458467111 1
-0.10048404471157 1
0.0386950348420659 1
0.027191924194606 1
0.166489067411912 1
0.0169894786507454 1
-0.0311731803066146 1
0.0187075656211892 1
-0.355629458484653 0
-0.087242655510158 1
-0.0319246473585561 1
-0.00473193587306455 1
-0.0372021901311637 1
-0.106543582608197 1
-0.0897949727643369 1
-0.000452742178658363 1
0.260383140512936 0
0.0844538869694376 1
0.130683805514378 1
-0.0111490523584407 1
-0.0660603824635316 1
-0.0253053031756718 1
-0.061184917419357 1
0.128077758042152 1
0.158743447758663 1
0.140610698551682 1
0.147257585653449 1
-0.0625708348397533 1
0.0305327420705723 1
0.25933736340943 0
-0.0403533710483267 1
0.00343791147889858 1
-0.0803208996063977 1
0.00949034250994579 1
0.264494756595465 1
-0.000847336097300075 1
0.0253349625071927 1
-0.0950004543435969 1
0.15090800633951 1
-0.0827790651205422 1
0.102287983395378 1
-0.126581829346247 1
0.0536489355891885 1
-0.326214439375328 1
0.0210591278132677 1
0.0768906450450746 1
-0.105610808848198 1
-0.0601639714322366 1
-0.029967173520476 1
-0.0329807991321813 1
0.0459229634601755 1
0.0772726341417018 1
0.0439530717136679 1
0.15122850653144 1
0.1941614555126 1
0.13780827517146 1
-0.0153894420931084 1
-0.106286679521538 1
0.0938504583614533 1
0.123016345404051 1
0.00657356307437949 1
-0.14504144198425 1
-0.00323025728879381 1
-0.0202145070888134 1
-0.0878826585032679 1
-0.0909583541474522 1
-0.000770198343576528 1
0.135742824394157 1
-0.0257186363372613 1
0.0396464707461397 1
0.0676382679355965 1
-0.272736006053205 1
0.256385439985044 0
0.0149899581361382 1
-0.112274699631161 1
0.0538141548083981 1
0.156542402549313 1
-0.0205495656026633 1
-0.00840337000689772 1
-0.0209488933367767 1
-0.0920345006394193 1
0.0911087579810757 1
0.0820659076129125 1
-0.0582958361599124 1
-0.00650270376589843 1
0.0386312598273858 1
0.05413434269862 1
-0.042717904179622 1
-0.135450468049158 1
0.112685649840382 1
-0.0160416243145846 1
0.00718685415034879 1
0.124064365526301 1
0.140665389595681 1
0.132094566362408 1
0.122724602713631 1
0.0169842547350978 1
-0.115243886877859 1
0.153322043151319 1
-0.182826908399721 1
-0.0272074058810409 1
0.0236797505049097 1
-0.0923243614133318 1
0.0326176567121399 1
0.0162277585255031 1
0.109910755267607 1
-0.00519232424170831 1
0.116887548113922 1
0.13969093794738 1
0.039111082130378 1
0.0391067429521919 1
0.169261504703173 1
0.0599116509481168 1
0.068696970817931 1
-0.0149638352864904 1
-0.0969427878221421 1
0.226138596308526 1
-0.0293979327982729 1
0.182255187434913 1
0.177895467260597 1
0.0669619727972913 1
-0.130939125178316 1
-0.105781971440605 1
0.0509904414990705 1
0.143176962583634 1
-0.119021487251148 1
-0.0171381484276837 1
-0.132625200634095 1
-0.144913463885918 1
-0.0342599158184687 1
-0.0466628309409969 1
-0.0088111898209551 1
0.0777024157490974 1
0.115174774884621 1
-0.0521225700034908 1
-0.0245495991230622 1
0.237424372615817 0
-0.083458226422692 1
0.15238027538564 1
0.0727467118401754 1
-0.138630092947927 1
-0.0736079411225029 1
-0.232029643067894 1
-0.0430953153339643 1
0.00643770771192024 1
-0.00498923392089805 1
0.0949345470658638 1
-0.098329244467755 1
-0.096455857869461 1
0.00768010318177178 1
0.151602867457672 1
-0.00922378153531331 1
0.0315982122534946 1
0.0207081651887441 1
0.142159778198834 1
0.0545449070567125 1
0.129228745654887 1
-0.0118919535216719 1
0.0990230561120571 1
-0.2409337941921 1
0.0249147788660581 1
0.100323436958846 1
0.00557337728104163 1
0.0584282177954679 1
0.131805449220142 1
-0.0505157195288535 1
-0.041367265598347 1
-0.191674331009503 1
0.0145334955327922 1
-0.0811611667719857 1
0.111961469218218 1
0.116778327760703 1
-0.00131949891463526 1
0.115838207256175 1
0.14544090941699 1
0.07904495184386 1
0.262604711157335 1
0.216136820036868 1
0.211534447678003 0
-0.137392455785143 1
-0.045162174869504 1
-0.0301947969792959 1
0.128652562130094 1
-0.00514366287671793 1
-0.125642569452251 1
0.0521573005600494 1
0.213501646745094 0
0.0169157308838779 1
0.00888046482397791 1
-0.0786633391339723 1
0.0210907687440319 1
0.113722509955445 1
-0.173586916529553 1
0.1145442313078 1
0.306676804239912 0
0.027441296894197 1
0.141012161126835 1
0.00210784751398092 1
0.0837070253921297 1
0.10723860864152 1
0.23658649828874 0
0.102920656631312 1
0.282716556684036 1
0.0363774734381192 1
0.161605875039751 1
0.0496234934427673 1
-0.0363112430243416 1
0.288088360385513 0
0.00642431505796043 1
0.22470669540951 0
0.194381201287589 1
0.126497887558467 1
0.138710161587126 1
0.0278325037466023 1
-0.0078474227019466 1
0.0633509317542128 1
0.0512458683405139 1
0.0771322468069277 1
0.143064989447184 1
0.0884744406422315 1
0.155609041337458 1
0.0774123431876916 1
0.186226699475719 1
-0.0941428622851546 1
0.144009057359361 1
-0.00281638504756207 1
-0.105433102122078 1
-0.038159589115643 1
0.161989930381232 1
0.0444460762279026 1
0.00901878184337884 1
0.0875546472246476 1
0.0828393345479842 1
0.0831970147853986 1
0.0628540848550452 1
0.0267043094306842 1
0.0661413889413272 1
-0.116335772449124 1
0.0863377181175326 1
0.23186582251256 1
0.0779593872980896 1
0.0698395277180125 1
0.10886600279229 1
0.0590146273749502 1
0.0938429119233395 1
-0.0130307424100983 1
-0.0410879246176728 1
-0.0627794107572698 1
0.0446187268624916 1
0.236126939986702 0
-0.122417597976728 1
-0.05802559499187 1
0.155116802471579 1
0.0890054645796793 1
-0.058452941946591 1
0.0174064281194326 1
-0.0250846260612817 1
0.24151457016026 0
-0.0745018376260818 1
0.0921994773937937 1
0.107936684729208 1
-0.127179403834337 1
-0.0337038168399522 1
-0.0617042309863057 1
-0.117048267983565 1
0.00499891948089858 1
0.155280010595949 1
0.0728482839516005 1
-0.164415770460242 1
0.118088981564069 1
-0.10662907955284 1
0.195355194707926 1
0.126384266433127 1
0.0392976401379558 1
-0.012412097816958 1
0.0835319453588344 1
0.242407990608526 0
0.0192472015002973 1
-0.0919046390844657 1
-0.0224771814174231 1
0.0947233183490857 1
0.138735055835492 1
0.156954723918241 1
-0.0559566681994239 1
-0.0456379672901813 1
0.129397408737761 1
0.212402150770676 1
-0.065623602016063 1
-0.0266970477370568 1
0.00435481110162302 1
0.13065582935969 1
0.101480605626793 1
-0.0646459441077319 1
0.0568506162812765 1
-0.183609064166194 1
-0.0167492877007905 1
-0.112530089580087 1
0.0744558399910976 1
0.0756941883762662 1
0.0109721864127845 1
0.0892366037366391 1
-0.0989476051731474 1
0.0515318324199314 1
-0.155942213273224 1
0.0512585883076281 1
-0.0846641752703017 1
0.0482223365302054 1
0.196351732548403 0
-0.0371476377253222 1
0.146383344294441 1
0.0106899390656818 1
0.0238797250191013 1
0.0965906546812001 1
0.154683201456654 1
0.153006493930201 1
0.0448958784798349 1
-0.199166715119492 1
0.038768250684849 1
0.0988282226741335 1
0.159305050743816 1
-0.088732753189807 1
-0.0739971545803831 1
-0.0455597527500596 1
-0.0231131371149627 1
0.0443806206174919 1
0.109196795359251 1
0.163397885299256 1
0.0259056000500928 1
-0.109378140957795 1
0.0362172209052213 1
0.0869437734187978 1
-0.00134048403166931 1
0.0742722952688013 1
0.00247307197643459 1
-0.0860573401321638 1
0.175586206742462 1
-0.0154691764676011 1
0.0913200952554543 1
-0.0533847585169404 1
-0.181376709379617 1
-0.0117594013703737 1
-0.116270490000052 1
0.038013220977451 1
0.0940690759924275 1
0.271553576438163 1
0.143504462777033 1
0.0447678031319643 1
-0.0468108228444552 1
-0.00266730479120632 1
0.207576266032528 1
0.136432593880055 1
-0.109956526972001 1
0.0199222787953005 1
-0.078132074591408 1
0.0266421411993226 1
0.0826826279776449 1
0.0264583836206664 1
0.162291269862889 1
0.0362253342051237 1
0.0717248895983423 1
0.00502118114919533 1
0.165456409543942 1
-0.104199876632903 1
-0.228739791106006 1
-0.0848418623897277 1
0.220068553279977 1
0.0506941196887432 1
0.00740326544165786 1
-0.0833355327193007 1
0.0877753473087473 1
-0.116680010489364 1
0.102216268844631 1
-0.171670897453444 1
-0.0744430277805703 1
-0.0481681891834494 1
-0.0979031238386794 1
-0.0973468516111796 1
0.11854425067125 1
-0.0925559868926012 1
0.0534870765481117 1
0.142857526975598 1
0.05508907974012 1
-0.00725200743086543 1
0.134064908335244 1
-0.073131458777189 1
0.0927792043735827 1
-0.173099805393128 1
-0.0294582435337986 1
-0.0321863907697995 1
0.191484765713059 1
0.220924957740008 1
0.249852669547911 1
0.168707544652215 1
0.0157289148293712 1
-0.049188742470172 1
0.0498377900518387 1
-0.0335444622806506 1
0.0451141738144959 1
0.150801145683958 1
0.2623727872485 0
0.143448606804149 1
0.043490824546138 1
0.175552694792986 1
0.0499395517405173 1
0.0644609013307175 1
0.17449060140331 1
0.234541821983207 0
0.249399307030088 1
-0.138708208849187 1
0.144769730409554 1
0.137944771500347 1
0.0763540053261753 1
0.177663562177438 1
0.306382212456539 0
0.135930272156607 1
-0.0272866747476831 1
0.140189096206153 1
0.150109173686933 1
-0.0395819507642662 1
0.0268226762381912 1
0.030298804481173 1
0.0245300574650392 1
0.0210448359801193 1
0.0131842300749417 1
0.0398928765106036 1
-0.0661882046899188 1
0.228553371266555 0
-0.0187103451411691 1
-0.129040209453147 1
-0.164256966181418 1
-0.147635812797653 1
0.0500185997490581 1
0.149344835048979 1
-0.0120236406023829 1
0.0382841714347184 1
0.137817984842881 1
0.362779091497832 0
0.0115891792460491 1
0.0800822899933517 1
0.0926054246417413 1
0.00566405658617046 1
0.124445438765165 1
-0.000167897459399949 1
-0.0843076896724939 1
0.138973160408543 1
-0.11841512436319 1
0.0166623926032511 1
-0.0290808863395897 1
-0.10738037197473 1
0.0782697764873899 1
0.103937501453841 1
0.0592627074107488 1
-0.0779068509824316 1
0.227158857667168 1
0.0598180451743067 1
0.189222324788324 1
-0.133365693932048 1
0.052504695597281 1
-0.141409097301924 1
-0.0319304350276231 1
0.0242103230933639 1
0.0356485494626341 1
0.187459313486637 1
-0.0279435427935594 1
-0.0705326896692648 1
0.169579594431973 1
0.0405267061638644 1
0.117825997523537 1
-0.0792028159889438 1
0.0591778187502313 1
0.0528712900117657 1
0.0692710426291619 1
0.0968412026236637 1
0.0161389782593637 1
-0.0857493499645443 1
0.188561416027767 1
0.178212410827847 1
-0.0547111885964194 1
-0.0876839665784276 1
0.100570225928902 1
-0.0219688872808348 1
-0.0627280972240724 1
-0.108947723601217 1
0.246563832996174 1
-0.224359011367669 1
0.13625792394597 1
0.197554587037275 1
-0.132916632008279 1
-0.0653018438299737 1
0.0165290867691147 1
0.119534161784887 1
0.061655022371903 1
-0.155048971361218 1
-0.156963632951043 1
0.108790624551358 1
0.157207628199625 1
0.229578245002654 1
0.0437527092561784 1
0.0748413415804253 1
0.066292773505805 1
0.0960960421440553 1
0.0153733236706137 1
0.139751360053141 1
-0.0307326247068638 1
-0.0452350714124839 1
0.0199934968449579 1
0.203319237188932 0
0.0478778151731957 1
0.0117648462116189 1
0.00934099300272007 1
-0.0390956477345967 1
-0.00246246532924553 1
-0.0635769477297323 1
0.0237016726666771 1
-0.018663870614481 1
0.221366349298842 0
-0.0782255857660264 1
0.117146692665286 1
0.150453691753409 1
-0.0164356801975079 1
-0.00659536663081532 1
-0.0560730728591633 1
-0.0375696738225949 1
0.0292026981434895 1
0.0152532503929977 1
0.0391684684323138 1
0.0467550203771439 1
0.0308371806484194 1
0.24705661979863 1
0.235444775593591 0
-0.212745202358533 1
0.125469399589659 1
0.0578903147546127 1
-0.103739224446834 1
0.122440354354353 1
0.168568611336216 1
0.123162853906565 1
0.0241487498383718 1
0.0725266139715627 1
0.0985317798172217 1
0.000792257683953766 1
0.0456904873028347 1
-0.0229351902349014 1
0.0203164485403292 1
0.203043716088804 1
0.103163521557635 1
0.129133673264951 1
-0.0817915576433939 1
0.00887406460679908 1
0.121440183794097 1
0.0476838216940797 1
0.0518547717037004 1
0.00956189097235724 1
-0.101285316520356 1
0.034039916831785 1
-0.113125352921577 1
-0.0579818208944032 1
-0.0614022849406334 1
0.0433685670652404 1
-0.0699818807159761 1
-0.00908401047512432 1
0.0837911087271257 1
0.16006743739464 1
-0.0891505197612221 1
0.0967931203698217 1
-0.0866454010280153 1
0.0961524382209463 1
0.160472521790671 1
0.0301472751926058 1
-0.0374803208182008 1
-0.0804340431060686 1
-0.140266975294845 1
-0.0193781812057515 1
0.0198933995752062 1
0.0349864469015327 1
0.0433062802203932 1
0.00148315959812572 1
0.242433886117195 1
0.0371128816425284 1
0.199007268463125 0
0.136508746443129 1
0.0328224879279612 1
0.191847948114386 1
0.0296572168297657 1
0.186072478358643 1
-0.150368908056269 1
-0.0593808942187208 1
-0.0684695142263212 1
0.0447060144096184 1
0.000898276391791925 1
0.195979645638653 1
0.183984351506279 1
-0.0365851757865008 1
-0.0122405327054169 1
0.0206557987606993 1
0.204972612510596 1
-0.0786740846099965 1
-0.0327356890437895 1
0.0484544456490059 1
-0.109327632447257 1
0.140629418378324 1
0.140224232924526 1
0.168743503701944 1
0.100436916337749 1
0.161655503080028 1
-0.107816479592256 1
0.0971982166721659 1
0.0987919211287961 1
-0.0524551192251057 1
-0.0144847694258971 1
0.12511416928067 1
-0.0142927007756473 1
0.00896805034990655 1
-0.0618673548405724 1
0.0366712978722489 1
0.150777876723399 1
0.221144698956949 1
0.00872821138191266 1
0.0344092807635018 1
0.0928811227859515 1
0.0488890853704292 1
-0.0101996292273355 1
-0.0419760914976364 1
0.030351699942686 1
-0.137655065704276 1
0.138427432904069 1
0.230257060768259 1
0.177576212809839 1
-0.0221287056217934 1
-0.0251090745244814 1
0.0582003485491674 1
-0.110959587571592 1
0.122590326600124 1
0.112589027140779 1
0.00380202560993567 1
-0.0729274457486524 1
-0.0721205040888633 1
0.073008377648247 1
-0.0521313688814569 1
0.00974655993035127 1
0.146664952097446 1
-0.11260678239127 1
-0.0208354332604169 1
0.0430519906329663 1
0.15868829090614 1
0.0768480579599481 1
0.052188575538821 1
0.0794829525707176 1
0.253380545784342 1
0.0868700171802951 1
0.11757811526437 1
-0.0227245424669984 1
-0.168798580614473 1
0.173179321732163 1
-0.260827813406273 0
-0.072143427993396 1
-0.0237507576431872 1
-0.141698793856425 1
0.0443742484508884 1
-0.19356531384595 1
-0.0892991304513091 1
0.0596246348969419 1
-0.158341006484888 1
0.0369644614969391 1
0.05361944470945 1
0.0526894053744334 1
0.0369593954350729 1
0.016567717795072 1
-0.176047017739238 1
0.0547585399266812 1
0.141355707288514 1
-0.11622660067762 1
-0.0551070347986345 1
0.0493126605129842 1
0.296478664724216 0
0.00495831789372649 1
0.0848189465851865 1
-0.0932748832986898 1
0.0935002702387425 1
0.0594387599348471 1
0.0567921984769986 1
0.188872326752731 1
0.208770614039826 1
-0.0191596220123384 1
-0.0313244401316681 1
0.0420594928371898 1
-0.00238313217209056 1
-0.0593094631297696 1
-0.0091690235176921 1
0.048313798667608 1
-0.0472910725840335 1
0.0521891428636595 1
0.154297655640768 1
0.228608174571976 1
-0.0607142705171463 1
-0.136941258362073 1
0.121322848091366 1
0.17774622300659 1
0.186250151447421 1
-0.0195468142560925 1
0.0698007771287612 1
0.263971339484792 0
0.222004606773397 1
0.00640564442705327 1
0.101941633617426 1
0.0871854502576269 1
-0.0405500020392105 1
-0.0122078981649844 1
0.0726485531564641 1
-0.0634441663074589 1
0.11789276506797 1
0.0590333236495815 1
0.144840328008474 1
0.0208993717275292 1
0.166814454211045 1
-0.00618461160127737 1
-0.00362051380828777 1
0.150976648216872 1
0.109158294247794 1
-0.0715084359929241 1
-0.00573531047168505 1
-0.0539858721140424 1
-0.0817201696526404 1
0.0673428205233021 1
0.103620613021011 1
0.16796191185751 1
0.0268169307703723 1
-0.0288274102664613 1
0.0126135875453138 1
-0.0499097892091222 1
-0.0327434755617438 1
-0.00216281883710108 1
0.211270184916562 0
0.153388847800756 1
0.00165273835527043 1
0.201131807537988 0
0.107223199426197 1
-0.0309351288793985 1
0.158522572771857 1
0.131068345317686 1
0.033343005323987 1
-0.0402065207650864 1
0.180611747880758 1
0.141321836126436 1
0.132725619526737 1
-0.154647146669115 1
-0.0565411893446165 1
-0.0582899348867615 1
0.0212687272505173 1
-0.223988770440026 1
0.0388465599767112 1
-0.0295033738615776 1
-0.0425923162624129 1
-0.0959580080546626 1
0.0540999526099462 1
0.117625097578026 1
0.0128868257864344 1
0.0315425812799454 1
0.171888114396299 1
0.0243655615846756 1
0.0980531205470493 1
-0.102860003604844 1
-0.0791790225875685 1
0.0983506423402697 1
-0.0129849107122349 1
0.081590987228737 1
-0.038611027571721 1
-0.0296057416902218 1
0.190590730106527 1
0.159438405809353 1
0.0930201142492724 1
-0.0765221265263967 1
0.108205214569444 1
0.130551774292208 1
-0.148973817044009 1
0.129223660712403 1
0.121722516052132 1
-0.0104439275574972 1
-0.182018691247553 1
-0.0220228794762936 1
0.0586123719966981 1
-0.207719262985456 1
0.165706709842259 1
-0.0250833450453388 1
-0.0671882607092267 1
0.0254122653510377 1
0.104110318378465 1
0.0460404105892759 1
0.0555479687786702 1
0.0239461930562294 1
-0.0294951827962391 1
-0.176507078227384 1
0.106494367755421 1
-0.100859521176006 1
0.126100512204264 1
0.00579001287755211 1
0.0550198086866477 1
0.0448733958867052 1
-0.0498985207656187 1
0.125684302574897 1
0.0428770446792135 1
0.0589443605558031 1
0.139017949340718 1
0.0521429212120345 1
-0.159418485809441 1
0.178052156343015 1
0.264606041465361 1
0.147351833105778 1
-0.139206366176348 1
0.141214681383898 1
-0.0454317440111267 1
0.322314042740767 1
0.190363710712634 1
0.0659613932141453 1
0.0512181985425278 1
0.0860067128922981 1
-0.100482708371752 1
0.142632122863728 1
0.0183997262653777 1
0.122972246520555 1
0.143709810421114 1
0.11433696052851 1
0.0175091679295197 1
0.0805500854347792 1
0.276435591000151 0
0.184259941966712 1
0.112741883090448 1
0.019006426690805 1
0.0536773363084245 1
0.049462397660143 1
0.254367992934174 1
-0.0293880887493246 1
0.0431055459961598 1
-0.16094255119159 1
0.158375035526025 1
-0.04403773888854 1
-0.0380729382292479 1
0.0225955961130078 1
-0.000489355673343425 1
0.340723448770628 0
-0.0127445249338845 1
0.0789457303181656 1
-0.104865102705518 1
0.181681879073446 1
-0.0209867858593947 1
-0.00813204052183333 1
0.106140737650367 1
0.221568880440531 0
-0.00496133851849448 1
0.076290856396484 1
0.0779457953879647 1
-0.0116312008347975 1
0.0839230822558983 1
0.1436548232551 1
-0.145226630168147 1
-0.226819888366378 1
0.103956648515948 1
0.195725082538926 1
-0.0049479758826252 1
0.105226405863685 1
-0.00729037368510872 1
0.0903783503174629 1
-0.0647319151430849 1
-0.00463690218303663 1
0.131499953278572 1
-0.0573536203033347 1
-0.360320473192616 0
0.125599446872896 1
0.0173214435976093 1
-0.0426285962583313 1
-0.00247518917379501 1
0.158579387612491 1
-0.0176792948159249 1
0.113063667552021 1
0.014778158589201 1
0.163890939358892 1
-0.0828628122990057 1
-0.035573550374203 1
-0.0441923611242456 1
-0.128643061749931 1
0.167824510900413 1
-0.0277775823757903 1
-0.0193736502092779 1
0.0181008336863822 1
0.182167131688438 1
0.20004919016499 1
-0.0498332596039617 1
0.0139187219694149 1
0.0621216690171413 1
0.195186994436605 1
-0.104941733670199 1
0.0376425887639994 1
-0.00634619701905395 1
-0.0729484218039551 1
-0.0793325534816988 1
0.290218136569777 0
0.0965127008255055 1
0.143139019494432 1
0.0825013561295785 1
-0.163982215065355 1
-0.0205180217459363 1
0.427882507580579 0
-0.0471573275267415 1
0.0906919176153432 1
0.0431969874296807 1
-0.207194484338371 1
-0.00946399052456601 1
0.202055230574024 1
-0.097822734760071 1
0.0525685066123486 1
0.157669938249273 1
0.106138283000959 1
0.00254124141510234 1
0.110366367792332 1
0.0190952415466014 1
0.055546658927555 1
-0.0610954520377069 1
0.228630723501849 1
-0.0682767530968494 1
0.0656769473738557 1
0.197037132875343 1
0.133612444052842 1
-0.0134932770519671 1
-0.0502111782077833 1
0.0170415818317554 1
0.0300250302096534 1
-0.00357409854322094 1
0.0266470320752584 1
0.0326219202155153 1
0.0992028679998809 1
0.0100026289052554 1
0.0684953410161324 1
0.178344645471579 1
-0.0346405181625077 1
0.165552643318841 1
0.0998879812042244 1
0.0244249006692545 1
0.0786243465839435 1
0.309584772508463 0
0.0666197263239048 1
0.386458208458666 0
0.0682382848557807 1
-0.103930362523065 1
0.0785960975541086 1
0.0815641095163965 1
0.0810665302258373 1
0.0223076713866771 1
0.193553251707474 1
0.0578131917830204 1
0.160072063267581 1
0.0058935583768864 1
0.110852332831723 1
0.179873183969585 1
0.0744648662076853 1
0.063745785537612 1
0.10607605111706 1
0.150448295240951 1
0.0873353393252559 1
0.14185805557909 1
0.242452706631369 1
0.113796995265847 1
-0.0367050407294722 1
-0.0927896676837169 1
-0.184798909962559 1
0.0638026045111625 1
0.0424103270231568 1
0.21932293859016 1
-0.11221157749781 1
0.0478748355690384 1
-0.111533282945157 1
0.000549049521248048 1
0.100525542444895 1
0.0739385836717467 1
0.0540117630228761 1
-0.0558073051914287 1
0.0851835279413035 1
0.186188356331984 0
0.054742454409716 1
0.24767119379737 0
-0.0656767561845829 1
0.115885132834265 1
0.164153530656198 1
0.0382343858533439 1
0.00163343271794912 1
0.0408851186775684 1
0.0377569512610073 1
0.147113799473646 1
0.00221504778074697 1
0.0551685771055722 1
0.0728449341687614 1
-0.0349849037535903 1
-0.0319571262957038 1
-0.0196485601502922 1
0.128240628829577 1
0.118012495751769 1
-0.17538969207418 1
0.00969359487888991 1
0.0301735598918831 1
0.0250538417524034 1
0.0972171717586625 1
0.0301954583484796 1
0.0243654653692053 1
-0.0149306075360459 1
0.00884184820847496 1
0.103194889503425 1
0.0884309388755617 1
0.0446209942724113 1
0.034317066818521 1
-0.096394045866885 1
0.160517478228021 1
-0.00613808967459403 1
-0.000553446227165197 1
-0.130005610606244 1
0.00617385356765621 1
0.0462541610774782 1
0.0946242738996897 1
0.0978046170386229 1
-0.0510833995690939 1
0.0319308314452893 1
0.0855175637108921 1
0.192123278417618 1
0.170926507909017 1
0.191744537754455 1
0.189727819228878 1
0.0381957575264619 1
0.138170115126211 1
-0.0691360201752491 1
-0.0505112360752766 1
-0.0954068238836196 1
-0.0393223386975102 1
-0.00611329071402783 1
-0.076433285931063 1
-0.0982762147645971 1
-0.144902758026649 1
-0.0437220113630759 1
0.0909702493379846 1
0.106144082147001 1
0.0482253300447078 1
0.174043388812854 1
-0.0945749742519318 1
0.0913572352954569 1
-0.163266626134726 1
0.266461311639522 0
-0.00848782331321471 1
-0.191186227569925 1
0.0566286037813087 1
-0.0287310029258587 1
-0.0408739162649602 1
-0.152799510003724 1
0.162219517555286 1
-0.0838696484735715 1
0.0168778018928022 1
0.0796045933147912 1
-0.0538525597656646 1
-0.144298517429425 1
0.0112036045554962 1
0.0401835240086132 1
-0.0101490444413567 1
-0.00242541534560033 1
-0.0912871820560368 1
0.198513927818806 1
0.281552954556415 1
-0.034656107266265 1
-0.18288097503797 1
-0.0363445061373575 1
0.0642749438989786 1
0.0965364577688507 1
-0.0220171953921303 1
-0.0415195900916062 1
0.0957861782712245 1
0.00271499450591105 1
0.000637959841328662 1
0.189656475811284 1
0.128199365851436 1
0.152961151472811 1
-0.0604178955377639 1
-0.00461722004750949 1
-0.0836951454562521 1
-0.0647565536568993 1
-0.0668678849502787 1
0.196718728985315 1
-0.104483058771013 1
0.0637652370668139 1
0.0083453971399313 1
-0.0120001565906505 1
0.106953687996317 1
-0.032679531261267 1
-0.0532617772512191 1
0.0621491842261248 1
-0.0806229976874839 1
0.0925420094556575 1
0.136923354458266 1
0.287717149592237 0
0.0407356449845522 1
0.0405163205318159 1
0.15316265319174 1
-0.0992909558632212 1
0.0405324069458218 1
-0.338484260274888 0
-0.0621991691448412 1
0.00279739989570658 1
-0.0199441571370111 1
-0.0771010298535359 1
0.0910315024972249 1
-0.257355357149693 1
0.152073637463379 1
0.288180888550669 1
-0.0443569226458179 1
-0.048543299183628 1
-0.00270783247988272 1
0.123763854587378 1
0.106890686218118 1
0.112390679040351 1
0.0157684025382157 1
-0.0653020333601806 1
0.036232115362268 1
0.0182501178917615 1
-0.312032383208581 0
0.177964851355658 1
0.0173350116563115 1
-0.0854170778280106 1
0.175873596540204 1
-0.0307170831369672 1
0.128537322834159 1
0.0250959311163882 1
0.0387220618850822 1
-0.0529296097448472 1
-0.130124178345251 1
0.00105742994392242 1
0.112852443490241 1
0.00981356108485049 1
0.0548340913050659 1
0.0805229300909495 1
0.0409610937669783 1
0.0189362883918462 1
0.0108087184203871 1
0.107621353746284 1
0.102901350217658 1
0.03981414121399 1
0.029616772065731 1
0.0575353863518649 1
-0.0368404620269591 1
0.335473686088179 0
0.0707484805761446 1
-0.00616529550405412 1
0.136947742640989 1
-0.0546394689066868 1
-0.059190107034482 1
-0.115478677065611 1
0.0958714258923497 1
-0.0344668715384032 1
-0.0721313470857315 1
-0.0408185615302197 1
0.0938120217641338 1
-0.0977969313111287 1
-0.0723257637881895 1
-0.01619200471578 1
-0.0136642976672647 1
0.127244050736458 1
-0.014410071320634 1
-0.0179131194183757 1
0.0587349467944229 1
-0.0448139890914866 1
0.15678742306467 1
0.00144667815207438 1
0.176495453894561 0
-0.198207458363302 1
-0.0075378734138829 1
0.0113860723468035 1
-0.0387410380949035 1
-0.08117622448031 1
-0.117121158945142 1
0.0578633403509286 1
-0.0996191182269087 1
0.0787897114328917 1
-0.148123012267084 1
-0.0550550317828086 1
-0.0121949539333362 1
0.120119226058908 1
0.029342696556587 1
0.0491730487208983 1
0.117683935933144 1
0.0304592234979559 1
0.135483263159092 1
0.16765682514588 1
-0.138062861730703 1
0.0739691902672732 1
0.0104477908463858 1
0.106148313758309 1
-0.0289470523090185 1
0.0231377002745707 1
-0.155262488369398 1
0.0395711479093544 1
0.0824465303235339 1
-0.0279837191992799 1
-0.118430901900962 1
0.214077197186644 0
0.0807901173687622 1
0.00112420424273905 1
-0.121098872567417 1
-0.0372836631900974 1
0.0527587561725699 1
0.0838520479939795 1
-0.0944958435256194 1
-0.108838592328402 1
0.215504641640661 1
0.222657901881733 1
0.00469663448122403 1
0.0155859545414984 1
0.210693456544299 1
-0.079354911406109 1
0.0693179917510504 1
0.0675304326277104 1
-0.0569954679352427 1
-0.155641205157482 1
-0.240720466661664 0
0.102074221224262 1
0.076111856489492 1
0.0846294926229 1
0.175526241549124 1
-0.0145598088764634 1
0.117515082793729 1
0.0447797867347447 1
0.126959924722508 1
-0.00164537618630666 1
-0.196773474688758 1
-0.0218925455129385 1
0.0571166862495319 1
-0.0119707237741333 1
0.0845113885617838 1
0.0391263314533981 1
0.197295417687167 0
-0.0175242873056419 1
0.367165594245748 0
-0.0060903367076367 1
0.170572372829612 1
0.0271559446526163 1
0.119538896492623 1
-0.181552704350392 1
-0.000181016517249263 1
0.253535957119998 0
0.00873036772209407 1
0.0453351709716223 1
0.0203961259210919 1
0.247672565978861 0
0.0982562809433744 1
0.126807770465055 1
-0.0286582393745443 1
0.075409659138396 1
-0.013788727933537 1
0.0142781479673278 1
0.272896446795373 1
0.150919447108432 1
-0.0115201043543781 1
0.0705252120195816 1
0.195902855542292 1
0.123762892058584 1
-0.0221270867068576 1
0.00136728985073802 1
0.201389845011673 0
0.255699501518142 1
0.0993769769619601 1
-0.0583314908034407 1
-0.15267425679018 1
0.0750366585462651 1
-0.0179496946869913 1
0.0016044561287275 1
0.118175639820246 1
0.0532153564125983 1
0.00011331395106183 1
0.157074196745454 1
0.0592928369527089 1
0.0600440666601909 1
-0.0413374012987136 1
-0.0281103733566938 1
0.157120472594767 1
-0.0102918735087083 1
-0.204925201499094 1
0.0301009737399842 1
0.151375513995362 1
-0.0654247312091681 1
0.0506954269154417 1
-0.0637375233934237 1
0.0770688985776986 1
-0.184262314774859 1
0.194725705070576 1
0.0943116615152994 1
0.14955258829327 1
0.0231296824567941 1
0.195485930250638 1
-0.0589664115815509 1
0.0883970808112875 1
0.139891389235538 1
-0.0669902634023377 1
-0.0521138860863938 1
0.100941646527481 1
0.117500767049979 1
-0.0589280506303921 1
0.0652638692573355 1
-0.0375536686784222 1
0.0576564687742473 1
0.148551946669377 1
-0.00988233902331246 1
0.0204583647045989 1
0.0479252145314453 1
0.0696955820890869 1
0.0554823757033951 1
-0.016781244671766 1
-0.229051333966616 1
0.16513838337391 1
0.14499573750084 1
0.0328764707979007 1
0.0440200072561839 1
0.0394148416500307 1
0.360048948628597 0
0.0759333932461664 1
-0.0371727922900791 1
0.16070438402221 1
-0.162563277966191 1
0.0612283902026025 1
-0.0717990646262606 1
0.0925551526959818 1
0.0334596389509689 1
-0.175089305691159 1
0.150501071941236 1
0.0137726800634612 1
-0.0026274883074561 1
0.105115231879851 1
0.0624614028928241 1
0.0638110554682839 1
-0.120875440418226 1
-0.0288516063950944 1
0.106442384511941 1
-0.103165387299418 1
-0.073924684729662 1
0.0169207060626549 1
0.0741284000317405 1
0.0723147828808162 1
0.11153367304397 1
0.0548207828550979 1
-0.208590937152485 1
0.0722206946747704 1
0.0283845152820493 1
0.0969147764807576 1
-0.139140906554499 1
-0.154728127488506 1
0.0605593506002343 1
0.00499679884071075 1
0.131786233031386 1
-0.0120135413609184 1
0.127518786898647 1
0.021491133273888 1
0.0494729101437994 1
0.217158024153106 1
0.10374822655636 1
-0.143573721201077 1
-0.119477467831907 1
0.0426209654682924 1
-0.0265202569321918 1
0.0720920074683817 1
0.0912247511952496 1
-0.105461678838255 1
-0.170282239080278 1
-0.0575233086114577 1
-0.00688141787471701 1
0.197292986493331 1
-0.160344280389535 1
0.101234241211979 1
0.0714594054116468 1
-0.0538483339306359 1
0.0340002158586157 1
-0.100880779356381 1
0.0204123938752234 1
0.08571781419741 1
0.0624005530996665 1
-0.0398700622432552 1
-0.0636582166105417 1
-0.0397028706762866 1
0.200146244286397 1
-0.0403510223869985 1
0.150005905891351 1
0.21898073881846 0
0.177989248731699 1
0.146313509300939 1
-0.0723794419523715 1
0.211473874147363 1
0.17667989198669 1
0.163767206236079 1
0.0341921025314848 1
-0.0683535153545819 1
-0.0324110687293433 1
-0.0427296151667913 1
-0.0071797022000282 1
0.0662400248211234 1
0.125517464800142 1
0.114320431370563 1
0.198689473651689 1
-0.000239611990532781 1
0.00325441822658307 1
0.180495389805196 1
-0.00625343171501094 1
0.132117211739879 1
0.113331279955914 1
0.0391108287665536 1
-0.0526263754641548 1
-0.209926739252956 1
-0.136685045076364 1
-0.285566764987101 0
0.0295973015033999 1
-0.0757162013275116 1
0.316427871334063 0
0.0250197208085138 1
0.139362350774247 1
0.175351184844965 1
0.0382687485263316 1
0.181987172029487 1
-0.0304755280647756 1
0.14791510642036 1
-0.387483133136974 0
-0.0604410521250938 1
0.164861320057161 1
-0.23554717502697 0
0.102548419349709 1
0.0874413759744421 1
0.065763134304166 1
-0.0935420781081728 1
0.072501203310443 1
-0.0953260315594104 1
-0.139067920002269 1
0.188279825790137 1
0.145358338135388 1
0.044517594826974 1
0.139967129818642 1
0.0139559270569355 1
-0.0517513599999418 1
0.118325513324474 1
-0.0443562900605093 1
0.0461163581749003 1
-0.157083735554669 1
0.0497319335022348 1
-0.0666758329276596 1
-0.0135822744597704 1
0.144807045833676 1
-0.123061017378908 1
0.0606095431948486 1
0.172560449452395 1
-0.0365864145408071 1
0.183667384803193 1
0.0617087674326159 1
0.0678048209143309 1
-0.0399074685587363 1
0.0217131115142492 1
-0.118938064356274 1
-0.241816191228816 0
0.1404863368683 1
-0.0495062679941911 1
-0.0127605335491153 1
-0.102523998579117 1
0.0365108336330914 1
0.077941684255434 1
-0.0931573947879412 1
-0.0278156553691304 1
0.202659167244456 1
0.25761048815166 0
0.00450781951545369 1
0.138338005340368 1
0.0926556975909021 1
-0.0325077247557542 1
0.12006457137314 1
0.101134699260942 1
0.257238311353557 0
-0.0884341047745107 1
0.0389036244036714 1
-0.0441431005707373 1
0.0590300830192381 1
0.24772428571503 0
-0.257187417961215 1
-0.0315296636631559 1
-0.023486435908207 1
-0.0402584038774337 1
0.00448113210989696 1
0.109412523666921 1
0.0614489753183768 1
-0.205453312427683 1
0.117408536985198 1
0.0822108378133599 1
0.0013217782164643 1
0.245721735203962 0
0.190773023579916 1
0.163690279820802 1
0.0351186644896204 1
0.0410878432737102 1
0.174015100612032 1
0.129289334542122 1
-0.047461545228222 1
-0.117635424907309 1
-0.10618728643759 1
-0.122928922436631 1
-0.0446809297664714 1
0.0542583495887802 1
0.110305366779767 1
-0.0699000558925276 1
-0.146263371555826 1
-0.174211188268448 1
0.092369073677813 1
-0.0428376155024048 1
-0.00238640497462785 1
0.0335724272274386 1
0.146214835698235 1
0.076921070536526 1
0.18647738258068 1
0.0101981996347514 1
-0.0370594391986694 1
0.0241121872161816 1
-0.155463264593009 1
-0.0602357576451383 1
-0.137151941140978 1
0.066568489760624 1
0.326507616707723 0
-0.0375074405166866 1
0.0063336103236012 1
0.0773795647451074 1
0.0331192337544599 1
0.0941933465803672 1
0.171592135808511 1
-0.17947801187214 1
-0.097777655149993 1
0.13018333966409 1
0.0962132506740542 1
0.133168897714985 1
0.334018360852647 1
0.0134953399994843 1
0.19397836033021 1
-0.0193575117119335 1
0.0105521897757296 1
0.00855129059757228 1
-0.203722719550076 1
0.11815096483669 1
-0.0843106452291927 1
-0.0463517464194953 1
-0.0417857929419913 1
0.0713612956389403 1
0.0547353797520262 1
0.0545808459782223 1
-0.0785545516320159 1
0.141236472260064 1
0.113194615737316 1
-0.0111238731779598 1
0.0650609545509586 1
0.169170442533491 1
-0.0204818051769589 1
0.171218359452196 1
-0.0466107199091517 1
-0.0496613601853996 1
0.0751780355761542 1
0.178353171030659 1
0.151641352957927 1
0.0579044266279446 1
0.147570803451262 1
0.0857971595654699 1
0.0874135173133847 1
-0.0760765854394925 1
-0.00831498849435527 1
0.0464876823733879 1
-0.019729261381093 1
0.155937049342991 1
0.0726830923487077 1
-0.0379079575190911 1
-0.163803024645008 1
-0.0212429428024639 1
-0.0990971972109743 1
0.0136428269981572 1
-0.0260282663579912 1
0.0596482441729069 1
0.205159665309976 1
0.0184130823656024 1
0.206043863806159 0
0.1652619183992 1
0.173001279168752 1
0.117202671189773 1
0.16597525269374 1
0.116751808837317 1
0.0570009536167897 1
-0.152437676702984 1
0.120480438826259 1
-0.0433874535386845 1
-0.0289594751016332 1
-0.0146771718046264 1
0.0954208315317744 1
0.0165921965825505 1
-0.164080301072841 1
-0.0832430162133072 1
0.16388434972057 1
-0.107444103138351 1
-0.0877696196129773 1
0.0238456866287326 1
0.108517048012729 1
0.0107416537167118 1
-0.0686199193409828 1
-0.0620831006270712 1
-0.0901087758244181 1
-0.0326516775934496 1
-0.0196824635145987 1
0.105760669001172 1
0.0978348056075116 1
-0.209192215806464 1
0.0279450749640975 1
-0.00369749805812074 1
-0.108530409519131 1
-0.151800833132392 1
0.259771289502287 0
0.188579157118415 1
-0.0997260824449953 1
-0.0465247057663803 1
-0.198759845387455 1
0.153288667693928 1
-0.0183605558243385 1
0.0188202680119057 1
0.0805249005346653 1
-0.0895122392986542 1
0.152777198704545 1
0.0327050561283836 1
0.00285145173651929 1
0.0447453055971048 1
0.0546792989077738 1
0.00153537060739264 1
-0.0926062812226185 1
0.107367164095966 1
-0.0776344199760676 1
0.0168408614655873 1
-0.00161664044929541 1
-0.200123902156797 1
0.264549707936107 0
-0.0570407658055648 1
0.142362039791592 1
0.00755778939789321 1
0.15002519733146 1
0.100615059848523 1
-0.0634872488127359 1
0.133522991243692 1
0.0214439672024492 1
0.121654691797439 1
0.0641436317787286 1
0.284033138599593 0
0.0838079280256995 1
-0.0673131890769483 1
0.0956512609816391 1
-0.0553574253298032 1
0.0154134910348339 1
0.0467287875280647 1
0.141408783642336 1
0.182800502992223 1
-0.0408998039953973 1
-0.0124442316317281 1
0.171367381843609 1
0.0578252129014078 1
0.410458431918546 1
-0.009323215286906 1
0.125424705863041 1
0.0141128581351398 1
-0.0459280297709174 1
-0.0072857438939946 1
0.0412709564644647 1
0.0264214349561566 1
-0.0290351552059874 1
0.294577526778989 0
-0.0701562104673668 1
-0.00766744646646325 1
-0.0105099831022803 1
0.080238758888333 1
-0.114709642961795 1
-0.190649417069296 1
0.00776545976814738 1
0.131922945902238 1
-0.0584082791457076 1
-0.0545489660982041 1
-0.0241506020398475 1
0.0263060693757801 1
-0.0584491543758842 1
-0.0306000088907901 1
0.193216638708176 1
0.0301891342459543 1
0.1055439195266 1
0.0401871746714528 1
-0.0781691477726623 1
0.201362744589137 1
0.0270238797382353 1
0.0644599817323069 1
0.110900970841223 1
-0.0895814378816106 1
0.011590068692376 1
0.0789918328931923 1
-0.015614167668949 1
0.0262258663797175 1
0.0523168973645815 1
0.00442789140567952 1
0.0714539266785536 1
-0.109292633271677 1
0.0338360466216997 1
0.122399732490795 1
0.129421691982723 1
-0.0492915827509953 1
0.0449169995338644 1
0.20992742858267 1
0.226422471385033 1
-0.141267588746588 1
0.0447058195224393 1
0.0470492805943387 1
-0.200141040706919 1
0.122883743242738 1
0.150462538265288 1
-0.0828906144082323 1
0.0978849968250792 1
-0.0380095432978439 1
-0.0421169825225651 1
0.0498936392894197 1
-0.241660746551194 0
0.0306745675496472 1
-0.0231328986057822 1
0.0470335212423157 1
0.0655107394386094 1
0.00461432915000708 1
-0.232218002531535 1
-0.192070950270164 1
0.0424791129281521 1
0.169061537888533 1
0.0653692710106305 1
-0.227347902977157 1
0.0632136424640624 1
-0.0495746189582418 1
0.000877361965368445 1
0.0378075646312959 1
-0.131549328083362 1
-0.0571296373377329 1
0.147800121017368 1
0.141358620030598 1
0.156773928925518 1
-0.0503153761619007 1
0.1189341274206 1
0.0265398916034055 1
0.14043393085376 1
0.138354990097901 1
-0.10708124387797 1
-0.163845437513823 1
0.0132641705580959 1
0.00224155603208158 1
0.0249258865199729 1
-0.00884625808109023 1
-0.0841980496630023 1
-0.168760800731452 1
0.241534881987048 1
-0.0766581068547874 1
-0.134465121764931 1
0.0130708391686686 1
-0.0987905396979715 1
-0.000151302464683992 1
0.0809246302457025 1
0.210091271512761 1
-0.000474604035130971 1
0.0716050430873116 1
-0.0846530198055405 1
-0.0951169881792734 1
0.146979675775675 1
0.16056731683217 1
0.143748754857884 1
-0.049405801757456 1
-0.0367258554939271 1
0.149189831617684 1
-0.0401638331161912 1
0.151708614033726 1
0.0173962391433912 1
0.0177373135270397 1
0.181763107828532 1
0.0115082889703888 1
0.274747686417491 1
0.118945589531187 1
-0.00321807619539292 1
-0.0956296306107887 1
-0.160434409176302 1
0.126856723911729 1
-0.0923957475240889 1
0.086393155095361 1
0.105209676056057 1
0.0637049439353249 1
-0.154804481625306 1
-0.110237137306243 1
-0.109274700130976 1
-0.130634108811136 1
-0.0878448037639209 1
-0.0127454986553364 1
-0.0972935218568484 1
-0.0120154716083157 1
-0.0740222982985957 1
-0.0582822955913784 1
-0.012711695330461 1
-0.0312426558698554 1
0.0712343062205791 1
-0.0979281177797057 1
0.0579215507253391 1
0.342071833069446 0
0.00938492318785664 1
0.0921639901707417 1
0.116750296971688 1
0.0779038333101182 1
-0.0428866384453964 1
0.0721067489693454 1
-0.113932896234561 1
-0.103179552009838 1
0.282813650931784 0
0.283056260371443 0
0.110168449073874 1
0.0524590444848161 1
0.0457768798124572 1
0.161042841219755 1
0.0783889045976091 1
-0.0255091599691852 1
-0.0138011436184052 1
0.107036037197796 1
0.180218775031845 1
0.0741689455559372 1
-0.0353455188665204 1
-0.0484889231968439 1
0.270696429344424 0
0.0274382328062494 1
-0.0456473690507407 1
-0.069593898315232 1
0.0785459649040332 1
0.0129742448279233 1
0.0239823409004628 1
0.0237165936920641 1
-0.0466674321140431 1
0.217928387868655 0
0.0828492731375863 1
0.204287569558838 1
-0.00868223874433283 1
0.0434382048687221 1
0.059998104231199 1
0.0722232434268727 1
-0.0549658844746518 1
0.335337060917019 0
0.311963272389202 0
0.0913774187793822 1
0.114116700913587 1
0.07637853491732 1
-0.00365139327297142 1
0.153623516039703 1
0.0532400864635214 1
0.107099586420484 1
0.0298908720265573 1
0.0853813322784707 1
0.140870107203378 1
-0.0182478208399296 1
0.209574091280912 1
0.1292588408155 1
-0.0803088068782691 1
-0.0622473577551143 1
0.0830264600414338 1
0.0772706028062373 1
0.00677555244380735 1
0.0597488326917876 1
0.0242180754981056 1
0.241105826334375 0
-0.0121982168773102 1
0.0970831136269587 1
-0.0101474009363251 1
0.148364979586578 1
-0.0922230880352564 1
0.00506686882522586 1
0.213799061781793 1
0.136786011381147 1
-0.00982601316991664 1
0.127433775278182 1
0.0837257044616166 1
0.135938804806666 1
0.189982134361806 1
0.0808485718640561 1
0.054485082738588 1
0.0439761075197369 1
0.0708689061816744 1
0.0638733585860502 1
-0.0177446261325248 1
0.0667429541409721 1
0.021419562065604 1
0.0605705280832702 1
-0.035264449927297 1
0.0570203723940602 1
0.0678866075358059 1
0.0671158110714613 1
0.0271223362754942 1
-0.137618622152611 1
0.190318176430681 1
0.137865845859419 1
0.12677234789362 1
0.0904483463693294 1
-0.0442899631278195 1
0.128665242825435 1
-0.143574116171931 1
0.0471737696484714 1
0.0450196848371026 1
0.0492100486855927 1
-0.100893240373951 1
0.0362712235999875 1
0.0265950184117936 1
0.315360018548905 0
0.210666620808614 0
-0.0984722703088605 1
0.15700721127628 1
-0.129241876072197 1
0.0505366252473444 1
0.087119517701802 1
0.197419020029075 1
0.0516421581907963 1
-0.1577000752335 1
0.179741393622114 1
-0.238574984009894 1
-0.0127902402661894 1
0.100905964019288 1
0.266285143628545 0
-0.183919888341233 1
-0.0158965962241857 1
-0.0433712040292006 1
0.0894583767817832 1
0.00600904101713367 1
0.0488838929327561 1
-0.185110539234874 1
0.174223871723631 1
-0.148302089059904 1
0.0488329732152295 1
0.207140763552831 0
-0.0925360058949094 1
0.174123684359406 1
-0.0275202329340096 1
-0.00422499165288848 1
0.121299135488467 1
-0.139570759076146 1
0.202913102108068 1
0.00083735691604692 1
0.0539331053702002 1
0.157016713721539 1
-0.0861477327397559 1
-0.0503951228497495 1
-0.0470730314890901 1
0.321208980200756 0
0.206837541369683 1
0.157159051017437 1
0.0147722071859683 1
0.0260101299664094 1
-0.0284412412509606 1
0.132895652348493 1
0.0238712523985159 1
0.152982448670034 1
0.3617876882038 0
0.0621444347958706 1
0.0509051468493367 1
0.108857778266285 1
0.0796937116216916 1
-0.0681268673630978 1
-0.0318246238501952 1
-0.0600690088371437 1
-0.0571095704546464 1
0.0340772817458261 1
-0.0200129155032363 1
-0.0335355254807818 1
0.100118004993123 1
0.0778525271585858 1
0.0663791468490321 1
-0.100408000768297 1
-0.0358065511848809 1
0.131447828821136 1
0.0811620078691623 1
0.18654483101892 1
0.0451213873892172 1
-0.0639509262392781 1
-0.0932759193695603 1
0.0303941747950802 1
0.104042141660307 1
-0.0833951443249132 1
0.0983862967576413 1
0.0280674843665087 1
0.095720083964101 1
-0.0486848287988014 1
0.162197635469054 1
0.0438040217753809 1
-0.049239165582843 1
0.0326408073351786 1
-0.0474525303456033 1
0.0313814755483304 1
0.164647357021489 1
0.0606036056758423 1
0.241443892808541 0
-0.20502092165406 1
0.00769106713655157 1
0.0178380379865498 1
0.120819872762426 1
0.118598042593445 1
-0.0860630447887459 1
0.230918461367708 0
0.229657658513321 0
-0.0244951920041203 1
-0.105145814551816 1
-0.0934326256332926 1
0.138887288934345 1
0.0485943042299278 1
-0.102089390885345 1
0.03887635805055 1
0.275998772371678 1
-0.200310416454817 1
0.19392893737408 1
-0.102965647064267 1
0.25950380226447 1
0.0426793673365644 1
0.0959056020235299 1
-0.0559460470255526 1
0.1028209037467 1
0.146003928597289 1
-0.00254640229273985 1
0.00751279480350709 1
0.110482126769566 1
0.0538791024693495 1
0.000850134835038271 1
-0.0959547547914133 1
-0.021674502261682 1
0.0665231945720087 1
-0.158402429632797 1
0.0608548830618191 1
0.188521072463136 1
-0.155569015604037 1
-0.0815464721136078 1
0.140189988701583 1
0.00577140932588371 1
-0.244336876154577 1
-0.079954142370417 1
0.195363683600518 1
-0.0726354354164194 1
0.0176802351455033 1
0.0095396433505711 1
0.00119888406388514 1
0.233409296189655 1
-0.162708070247474 1
0.0824779927715127 1
0.134551432367373 1
-0.0533137942573296 1
-0.115780373192539 1
-0.123728558489847 1
0.0700773362312897 1
0.109555947538121 1
-0.0596641899666319 1
-0.0261202162181783 1
0.251093586785675 0
0.0595662690569983 1
0.2697609914256 1
-0.105589958880226 1
0.00752635669862137 1
0.204093775630907 1
0.0258269217455266 1
0.0967054000892557 1
0.187843316151626 1
-0.0662843907791508 1
0.127863585976919 1
-0.0676236744630571 1
-0.25003465441362 1
-0.000327254425247898 1
0.104593298956236 1
0.00932431301438485 1
0.164302570246895 1
-0.042794824921376 1
0.0323828487277863 1
-0.104897106502661 1
0.233327228408734 0
0.00229438631786012 1
-0.0018998949027827 1
-0.0144412643025364 1
0.173040904097601 1
0.175379739344156 1
0.0745921312837208 1
0.0388071655914786 1
-0.0369599418754553 1
0.0131331916698089 1
-0.0867235822845255 1
0.0993443039227762 1
-0.011657202082539 1
0.0133082234534465 1
-0.0128896539536376 1
0.132596346468746 1
-0.128087576292198 1
0.0463307633518606 1
-0.118822798546646 1
0.0686197664980659 1
-0.0371389771293505 1
0.161477845595654 1
0.0281577765271282 1
0.0268224699506058 1
0.135535313872134 1
0.15483537558997 1
0.0664861740852896 1
0.0307833960390498 1
-0.0322772491408097 1
0.0559485107076448 1
0.0699302774563358 1
0.0736252118879739 1
0.0924723942655157 1
-0.0538935473265731 1
-0.0607515855792003 1
0.169152617206287 1
0.0729192623115877 1
-0.0401440514364502 1
-0.000200096961309616 1
-0.0618077306876759 1
0.141053935946345 1
0.163870109517548 1
-0.189068874207206 1
0.203584553661138 1
-0.0185086752146899 1
0.0256755563718179 1
-0.0770293576445075 1
0.0115817414244809 1
0.0664578355958397 1
0.0521084609398161 1
0.108429187041164 1
0.134443376620992 1
-0.0279020604758587 1
-0.0278365905240618 1
0.169676210129754 1
-0.00646376508720271 1
-0.0700261855952831 1
0.0674646869491624 1
0.0751881362114364 1
0.0533735759256809 1
-0.302607400486151 0
0.12858959659997 1
-0.0305085135000386 1
0.106925455812855 1
0.0738360067683949 1
-0.093519123593204 1
0.116209823438168 1
-0.010725482976413 1
0.0164617289687689 1
-0.000747652211482801 1
0.149076387834662 1
-0.0182758754818211 1
-0.11503884681112 1
-0.085434985779146 1
0.14043116330623 1
0.0141587709779286 1
0.100257542247778 1
-0.180210004655325 1
0.197029575776108 1
0.335293482261621 0
-0.0619887170772863 1
0.175412411183411 1
-0.00759611151473825 1
0.11069123746797 1
0.215761522404452 0
-0.19006361761082 1
0.120390201659437 1
0.105954159472573 1
0.10222706277972 1
0.139632414275507 1
0.00571985625344358 1
-0.0344856221910919 1
-0.129501399699772 1
-0.0689988975263138 1
-0.0540730114546201 1
0.104023377882507 1
0.0665002917293831 1
-0.0411894867103739 1
-0.0836608692959377 1
0.000309355889163546 1
0.0909559138932411 1
-0.0145785938755565 1
-0.125881294166517 1
-0.13428497071204 1
0.105493743082852 1
0.153865633852626 1
-0.0206960418605621 1
-0.134871510067922 1
-0.0304092064482224 1
-0.0500092003377063 1
0.127788778125021 1
0.209601857461286 1
0.0824782665192564 1
0.0854108606371488 1
0.155161346770834 1
0.195052952292076 0
0.0977167557025329 1
-0.270520551090448 0
-0.116589699169629 1
0.210771352632083 1
0.0443160288880062 1
0.0297198711595813 1
-0.0287642872533356 1
0.144832510143665 1
-0.185462699345678 1
-0.122002141706726 1
-0.088270994110858 1
0.0353253309291254 1
0.118063095223412 1
0.0534520799314502 1
0.027375443267639 1
-0.0723140387669775 1
0.00575049374662549 1
-0.0448803068239522 1
0.0942584924047534 1
0.0301639797616573 1
0.196477459514649 1
0.255825036397853 1
0.11251193342129 1
0.0335992085186162 1
-0.0608644211405176 1
0.0445219671622904 1
0.184123117448156 1
-0.0352867819772414 1
0.00233283043572867 1
0.0567214728829964 1
-0.0864372351336774 1
0.0641977339463917 1
-0.0446913138574798 1
-0.0184025098626424 1
0.0384603435101825 1
0.040117670383065 1
0.242107563552403 1
0.103656330315024 1
-0.136532729615505 1
0.0506974522812939 1
0.00762592852878684 1
-0.0459852752832282 1
0.0380648821006278 1
0.209286941579833 0
0.206086810310753 0
0.032765786658441 1
-0.114318022651422 1
-0.117691362869632 1
0.0856131542309821 1
-0.000870792159398892 1
-0.0919681869038191 1
0.00546375372296607 1
-0.0662274121541575 1
0.270245525578076 0
0.0249509231357697 1
0.111917295595513 1
0.00444386730526609 1
0.145378779472207 1
0.0135549826539183 1
0.00417907112050461 1
0.0468203207670267 1
0.0187639301166005 1
-0.00818796310763984 1
0.0977665734423691 1
-0.00887074906845396 1
0.0561298748507949 1
-0.15215145720422 1
-0.086644205553494 1
0.128014531361258 1
0.147591125302451 1
-0.133276507101634 1
-0.0795665789040742 1
-0.134997857381256 1
0.0394960374974005 1
-0.0613632653930357 1
0.0753707917854115 1
0.0818131566966434 1
-0.0691890897899115 1
0.0164212695157084 1
0.0550283823308584 1
0.134742694600335 1
0.181951329545736 1
-0.119312206337481 1
-0.0719785504721398 1
-0.00916909241704907 1
0.0703073781160688 1
0.0134529824554069 1
0.0484241768000873 1
0.0401005723795121 1
-0.0551548567203375 1
-0.00929426065370282 1
-0.0153256796191657 1
0.116536673948208 1
0.0833913124343167 1
0.131800664452898 1
-0.182397700952575 1
-0.225417315764157 1
-0.00803911769436959 1
-0.176377571324919 1
0.0830322769457288 1
0.0141094888900717 1
0.0241223050365611 1
-0.00852659202938812 1
0.0841234923449661 1
0.177677499716193 1
0.0227537564970573 1
0.0636201465464176 1
0.223616464376652 1
-0.121337157715396 1
0.0229442540402916 1
0.0578029436467856 1
0.303023439786049 0
-0.0385726600135794 1
0.0388882447426956 1
0.0732172451425456 1
-0.0264285011932181 1
-0.0163218849265631 1
-0.101323752264789 1
0.175020239168319 1
0.00267836787631801 1
0.0914669084067157 1
0.104400060601141 1
-0.126373986913398 1
0.296199695184222 1
0.015273834868092 1
0.150909679586138 1
0.0318136946959767 1
0.148818190824838 1
-0.130352853083155 1
-0.0881660729214962 1
0.0425647321666342 1
0.00674777139361884 1
0.0230858426235144 1
0.138957107941606 1
-0.0803625297899789 1
-0.0502434289459847 1
-0.00131375388387161 1
-0.061045981170237 1
-0.0092180614822741 1
0.108610257292511 1
0.0585700376766407 1
0.163111879946335 1
-0.160476326730689 1
0.136426772634804 1
0.107652934343665 1
0.0831769418897387 1
0.22064201109133 1
-0.0174166626510369 1
0.106253570078507 1
0.101337365762429 1
0.116109267088551 1
0.173344534162369 1
0.157774867546275 1
0.0611192642309164 1
-0.110409563012606 1
-0.0590421317406249 1
-0.0942316421870278 1
-0.0800450520550565 1
0.0664963557644901 1
-0.0483754539373707 1
0.0540163078227414 1
-0.160408001860429 1
0.00491079261457827 1
-0.00250313294618689 1
0.0687610289809152 1
0.103792883776803 1
-0.0555330344580296 1
0.160566601932781 1
-0.139042724084337 1
-0.0552552292682817 1
-0.111636981194439 1
0.251380355690259 0
0.0671098136409757 1
0.101023469988323 1
-0.108989373894777 1
-0.0661541040228528 1
-0.0188600989822772 1
0.0850070361112604 1
0.103522079545473 1
0.282280209735692 0
0.0730760958539318 1
-0.00102662653403171 1
0.0300348615899023 1
0.0503870068871514 1
0.202613739278146 1
-0.0438600293699118 1
-0.190563067794288 1
-0.0949392170020466 1
-0.140240684667811 1
-0.0748567980690428 1
-0.0546089506344718 1
-0.0119909796994647 1
0.0245356033177087 1
0.0230924103167545 1
0.185725071237605 1
0.108581134505008 1
0.0526988197642561 1
0.0816258618550063 1
-0.123427961990353 1
0.198094631483977 1
-0.0705071186112168 1
-0.14209254304384 1
-0.0411776057283386 1
0.00971128900870934 1
-0.0775894160682574 1
0.0731224886355052 1
-0.017293894786233 1
0.0989232650277427 1
-0.102309629481551 1
-0.082252359683713 1
-0.106557234641132 1
0.0260589161569989 1
-0.0815306632295011 1
-0.0645863366923596 1
-0.0273986503855219 1
0.0352602495748494 1
0.0459852453963298 1
0.0193846514283238 1
0.0350929014599738 1
-0.0288014309065276 1
-0.00916328049758507 1
0.00893077000666861 1
0.0267758816976677 1
0.215794895606725 0
0.131696408921645 1
-0.155813115297661 1
0.143243697021056 1
0.252096250355627 0
0.0380345258494876 1
-0.049446553361952 1
0.192378887117503 1
0.120685295430974 1
0.0548164735578353 1
0.0831628822579443 1
-0.105145811988835 1
-0.114495946881308 1
-0.0105033951040456 1
-0.00072411448925851 1
-0.00968231164461247 1
0.0217224399394499 1
-0.0289887235854796 1
-0.192099304883821 1
-0.019060556665058 1
0.0591860657033638 1
0.0422160192668132 1
0.0458153415560135 1
0.0126628682506224 1
-0.0917539245530753 1
-0.0887237357245342 1
-0.000515375819671538 1
-0.000385088463901437 1
0.279147569164663 0
0.0745128367281233 1
-0.0922288677563586 1
-0.00994876955316253 1
-0.0817731370649526 1
-0.043902045688332 1
-0.0160592220778365 1
0.133900844343898 1
0.220711827445088 0
0.0055478039717675 1
-0.0419531065754123 1
-0.0622392025504944 1
0.149800444578992 1
0.136666151398227 1
-0.0297643353961884 1
-0.0296742368220428 1
0.0638988912702833 1
0.256012652976294 0
0.112993874628999 1
0.049062784186031 1
-0.051706509836107 1
0.0123031431113586 1
-0.183920925511904 1
0.0921166243074893 1
0.163538118620707 1
0.0626325660347998 1
-0.0802552743300741 1
0.1281015928788 1
0.00573906990510517 1
0.0152121100424669 1
-0.0748541873104283 1
-0.181397867158829 1
-0.149419374762265 1
0.0863205065662789 1
0.170243684681386 1
-0.0213952646758394 1
0.244571955468369 1
0.153717836823233 1
-0.199495439364799 1
0.0190056712849456 1
0.00663415373861244 1
-0.0895886773444692 1
0.070538724494642 1
0.200925151581798 1
0.168259710099085 1
0.0675383707241548 1
0.0739041830227576 1
-0.0171510727918825 1
0.10546807568055 1
0.0117847446241241 1
-0.0092761732640374 1
0.0790749363326414 1
0.103791210576878 1
-0.033980194442559 1
0.0960786745671426 1
-0.0673773407769266 1
-0.00493457045342539 1
-0.00247722423102913 1
0.207062832564804 1
0.101483022678564 1
-0.0075374586545251 1
0.168088331487246 1
0.0138953379827329 1
0.228894727896762 1
0.0456003353336868 1
-0.0290887464459124 1
0.0253075373259672 1
-0.0328002265929924 1
-0.214182326732515 1
0.174858192600333 1
-0.109742148414318 1
0.104626160389099 1
0.0595416230968487 1
0.146256789545232 1
0.00932410094120726 1
0.0122918330265989 1
0.0431544336470622 1
-0.0811601369015332 1
0.0042987181224116 1
0.0535964961320304 1
0.115051093385407 1
0.36148721524875 1
0.154635987146735 1
0.0620339404634221 1
-0.00901511683250728 1
-0.0242350124590651 1
-0.0366804338515592 1
-0.0158999077238935 1
-0.0782105141828861 1
0.0161981763886585 1
-0.0163034620617932 1
0.0291259201284402 1
0.152909410331288 1
0.108181582346774 1
0.264479495617173 0
-0.0353383839721424 1
0.00471920846331528 1
-0.143622100715055 1
0.149364351193778 1
0.117589666835924 1
0.0614548222161784 1
-0.0206156849338644 1
0.148058673462957 1
0.0144042621349693 1
0.081631050143126 1
0.158960167638856 1
0.131059763244622 1
-0.110698782352796 1
0.0330123557216338 1
-0.0101295492039532 1
-0.0511523065485123 1
0.144445762984001 1
0.00300909329159943 1
-0.0154388753880198 1
-0.1205386465241 1
0.117448561558157 1
0.0474160027222264 1
-0.109114733714008 1
0.0817741906477499 1
0.0128247543555512 1
0.119522099281071 1
0.0202858735894022 1
-0.162206067977506 1
0.0793895392384622 1
-0.0351263618716518 1
-0.0126702901996027 1
0.00127848999545567 1
0.127302261979469 1
-0.0142408443251006 1
-0.0276190065222399 1
0.0611764141638275 1
0.226034324074069 0
-0.0361050861809612 1
-0.114654267253092 1
0.249194503839755 0
0.118807044719301 1
-0.105704934358372 1
0.147835224054934 1
0.256988577995527 0
-0.0679248339359629 1
0.362365515913266 1
-0.0569759709203261 1
0.0508679962661518 1
-0.0745526871251871 1
-0.00613487186581572 1
-0.046421734364185 1
-0.128853282411786 1
0.153439797787986 1
-0.0376518867151377 1
0.0593193737837963 1
0.012531119909929 1
0.12448036511226 1
0.044224221663082 1
0.0182460748789885 1
-0.084471062214275 1
0.133034522708437 1
-0.0423597397734141 1
0.16034794102983 1
-0.117478869977645 1
0.0145027562919147 1
0.0313286800180112 1
0.207229152614631 1
0.0300513232315863 1
0.0561757865793002 1
0.0460241865946895 1
0.00556847177177228 1
0.135671122877181 1
0.00978839138414307 1
0.118700510564783 1
-0.00787096483650953 1
-0.0671060827485642 1
0.0191467222289774 1
0.00861581217008364 1
0.100511198422247 1
-0.133985952190329 1
0.0668583501377001 1
0.162869315454175 1
-0.00876534030190234 1
0.285893366785845 0
-0.167758663334414 1
-0.00435633650596578 1
0.0710348748655902 1
0.0964334976451969 1
0.108311611821521 1
-0.0106270815231082 1
-0.145173796089463 1
0.109513525523484 1
-0.26177417527866 1
-0.0845558404145473 1
0.0665733887678686 1
-0.0060665963317364 1
0.1134317941989 1
0.0107931082518602 1
-0.142440352082609 1
-0.121315688679215 1
0.140021858305799 1
0.187044420720351 1
0.0358255060875836 1
0.0108555153144868 1
0.0818379010184711 1
0.144215490754544 1
0.0304164091314275 1
-0.100022321510354 1
-0.325151535235925 0
-0.150177075306087 1
0.0326839609105754 1
-0.111830931374538 1
-0.194473650057501 1
0.120998471459869 1
-0.0562075741754671 1
0.181864303269749 1
0.0521851467522939 1
0.0751013622191179 1
0.0586844493507552 1
0.0740139665985994 1
0.182241606389009 1
-0.0592253777195713 1
0.199955334371487 0
-0.181318967050834 1
-0.12955861209468 1
0.0194736820412236 1
-0.0879622799345763 1
-0.0110327577252591 1
0.0496942069167232 1
0.132086927918061 1
0.251775741746583 1
-0.00427068767532399 1
0.217327004234817 1
0.0615726836514471 1
0.0240774747945284 1
0.0103150170310608 1
-0.0162771770533898 1
0.0939117794938346 1
-0.0273101893341925 1
0.0434035339985675 1
0.125559084675373 1
-0.0795525150543749 1
0.0762638533639544 1
0.140597017363748 1
0.0146808671275358 1
-0.00748254977565889 1
0.0942796457061865 1
0.00521850094205208 1
-0.00268944894289826 1
-0.0557183963704188 1
0.18117169446835 1
0.162952750258551 1
-0.141530595492422 1
-0.0491169821677988 1
0.0603101320043192 1
0.086906452279369 1
-0.121337054181856 1
0.0386096298162475 1
0.241205858231808 0
0.0653973536154268 1
-0.137151410284345 1
0.0659840237523864 1
0.150813182373654 1
-0.0694115497049792 1
0.0856639684729513 1
-0.253521152762012 1
0.180118103929597 1
-0.0380800454735363 1
0.121973819674542 1
-0.0977912447987139 1
0.00130962572586351 1
-0.0971704289248205 1
0.100591510031545 1
-0.0949506715892367 1
0.167097896519077 1
0.038120628692852 1
0.0820826433899383 1
-0.0203104918252458 1
0.0589776935800853 1
0.052552336958169 1
0.0608021178246485 1
0.0123067306693335 1
-0.0180218548652988 1
-0.0322575743313512 1
0.0737793541737903 1
-0.0371969201794308 1
-0.0614446246331272 1
-0.049264615908627 1
-0.0383287452324296 1
0.141186558807231 1
0.15337859766238 1
0.142478146066838 1
-0.247404089437147 0
0.18771524151663 1
-0.0181972735594361 1
-0.0660582698541171 1
-0.117124245438128 1
0.0345252167412298 1
0.177400555497206 1
0.146835493972979 1
0.0351897515457741 1
0.10701728407811 1
0.019650519596239 1
0.166261505836959 1
-0.175113168709539 1
0.224607601285894 0
-0.0999584588339121 1
0.110962393964406 1
0.0686459902859728 1
-0.0481873528748774 1
0.0239481335380665 1
-0.0996261498306106 1
0.312579878774745 1
0.148513658597107 1
0.135116997147293 1
-0.0783137456756619 1
0.0305037652319168 1
0.0106934852100509 1
-0.0952310963589164 1
0.142214147233329 1
0.113361103733352 1
0.0431683320839304 1
0.142827913036735 1
0.116746449015643 1
0.0974411051709635 1
-0.0506487649963994 1
0.0557997711396636 1
0.131439320628874 1
-0.228211041826028 1
0.176186520944043 1
-0.00123884851239603 1
-0.2117939511148 1
0.0737115680891225 1
0.00604749498031803 1
0.152367884940646 1
-0.152287490836219 1
0.153232862545848 1
0.167044488691251 1
0.0199539868522852 1
0.0549316461831413 1
0.050350699618834 1
0.113232277796415 1
0.138465792311709 1
0.106552132641897 1
-0.141007286912442 1
0.0837942821629811 1
-0.0486668208275621 1
0.102094540060084 1
0.0346119245339987 1
0.0460331188092989 1
0.0954165744674797 1
0.0978678236899834 1
-0.163112497692973 1
-0.0440513525263272 1
-0.0695413161728713 1
-0.00349856364286572 1
-0.0539170354759746 1
-0.0816314955314264 1
0.138292670305066 1
-0.0827100040652147 1
0.0356547354211825 1
0.115184637994057 1
-0.0345462153495108 1
-0.144504178475576 1
-0.00140213791116044 1
0.0473295024398952 1
0.111556980069123 1
-0.0210398378315538 1
0.212024853674324 1
0.210742398008401 0
0.235669913237086 0
0.0862832665890647 1
0.0223218297077343 1
0.0794798583880936 1
-0.120534301732206 1
0.0918389049428477 1
0.0324216002287788 1
0.106756781426335 1
-0.0509425648942802 1
0.249889696201931 0
0.0137440058844437 1
0.0744500307544666 1
-0.0783378281315397 1
0.0794514481070053 1
-0.0486438025604504 1
0.0148569653193467 1
0.0169180684463858 1
-0.0152958264820763 1
0.0501744275245048 1
0.111464130272431 1
-0.118545253331557 1
0.0351407886464685 1
-0.0762600391869502 1
-0.0159080921306107 1
-0.047962556085162 1
0.18566189969372 1
0.234479600671371 1
-0.229295606840095 1
0.0109951860877292 1
-0.0414042810546109 1
0.213539819443458 1
0.242879924077346 1
7.49339996560816e-05 1
0.161326100777569 1
-0.0338956038797254 1
0.101031259011524 1
-0.0530538348396797 1
-0.128689140302344 1
0.0557801378047337 1
0.0391321421608043 1
-0.0276837418105047 1
-0.021387905301129 1
0.0550975438648874 1
-0.0653906758271872 1
0.162041538191402 1
-0.101040357708228 1
0.135489744544936 1
-0.0989252496701225 1
-0.0178899654090386 1
0.0345722701158293 1
0.321347934238026 1
0.0486244603120887 1
0.0816644587592688 1
0.0111766290155849 1
0.00462063488578335 1
-0.166581744919685 1
0.0630313966886199 1
0.0831688298968401 1
-0.0584492675385966 1
0.127982424423212 1
-0.0908220001449488 1
0.0402650444866412 1
-0.215929441804588 1
0.255745328077463 0
0.2593013178362 0
0.0862167355397034 1
0.0140854722515438 1
-0.0227140351658003 1
0.0334730009029386 1
0.0777664539299327 1
-0.112726583631421 1
0.0170187769174848 1
0.057017179917226 1
-0.013686410067822 1
-0.173797909884753 1
-0.116576025960975 1
0.00657134704243083 1
0.0309343598143797 1
0.108937403349294 1
0.0712193286747986 1
-0.0661087701811215 1
-0.0970414411494736 1
0.012815015597183 1
-0.0485495075349582 1
-0.161396627706165 1
0.0108034985167063 1
-0.00699337427111209 1
0.0981711512071788 1
-0.00206336636068658 1
0.103228209396687 1
0.047943198157307 1
-0.145388741356557 1
-0.137009101563562 1
0.048393853144125 1
-0.172840633261761 1
0.0833928740559258 1
0.0346856590114272 1
-0.0712714391428971 1
0.0626098788492066 1
0.0941839883388483 1
-0.0522059387545985 1
0.0486483243526393 1
-0.149896281494149 1
0.134166280631538 1
0.253033614414234 1
0.0767183285728235 1
-0.0504379855941682 1
0.099687035849345 1
0.12062307944952 1
-0.0641537589238679 1
0.0468255595534066 1
0.15913553841321 1
0.0416626281260875 1
-0.00962988319823818 1
0.0352111806377162 1
-0.0719338947376725 1
-0.0906300669738315 1
0.191168570236543 1
0.0635288401108901 1
-0.0877872519480942 1
-0.0739776208458374 1
0.0203407874720992 1
-0.00158538175801934 1
0.130791011806799 1
-0.0671617310384768 1
0.122045229163456 1
0.0250910234144472 1
0.0989836702715603 1
0.256362250243384 1
-0.0310844524084619 1
0.0539475094869328 1
0.0350198277240117 1
-0.0167216328629248 1
0.154776051876111 1
0.108210058889453 1
-0.198773963150263 1
0.0522226264874886 1
0.1224817029869 1
0.175475643549869 1
-0.0484438556563425 1
-0.0323730964236155 1
-0.0234856302764844 1
0.18363112604073 1
-0.113256967900545 1
0.0624871510844898 1
0.0970347978271116 1
-0.114324192430547 1
0.13510288027312 1
-0.0864691427107707 1
0.174547777197328 1
-0.291862744420352 0
0.204350110618669 1
-0.159935172650171 1
0.154211379523275 1
0.159555442591525 1
0.00462663545218082 1
0.263667390198858 0
0.0364249725742385 1
-0.182657790412567 1
0.102127470581483 1
0.129763204278545 1
0.0125250232078474 1
0.11620840912115 1
0.0522747310935238 1
-0.1357424202116 1
0.0457977962733166 1
-0.00812804473402476 1
0.0187706734542769 1
0.0945249118475742 1
-0.239339285603622 0
-0.0425701361788628 1
0.301483977146554 1
-0.0231015015705753 1
0.121161804384605 1
0.0604137100363034 1
-0.129241425638947 1
0.2071580911791 1
-0.0349376492081045 1
0.164375371032867 1
0.00829773592002656 1
-0.13743445884273 1
0.0636322853372664 1
-0.0671908583973882 1
0.279467764023157 0
-0.0218285081845065 1
-0.0837542731105421 1
0.139964842704167 1
-0.0811735795724097 1
0.0447199258003692 1
-0.119282311469692 1
0.0991251560681172 1
0.167488454801157 1
0.316454757701785 0
0.0946882303987522 1
0.0569948706160539 1
0.0619498539092071 1
0.123149450653521 1
-0.158918522874648 1
-0.11089361676442 1
-0.133660800606392 1
0.0100551213754624 1
-0.0384696970208829 1
-0.0540987230680362 1
0.0900676843826569 1
0.122990205401338 1
0.0274472184903559 1
0.000353655027694612 1
0.0701374903593651 1
0.184489705735209 1
-0.202085598443423 1
0.151703610910922 1
0.140298651588877 1
0.105255850797585 1
-0.125259363041868 1
-0.00774350483986487 1
0.184017915013487 1
-0.171051973899634 1
-0.00875595182422051 1
-0.055943134069768 1
-0.0540801531461192 1
0.137216117696751 1
-0.0821593583587173 1
0.114832981738592 1
-0.129183563417269 1
0.090476334947554 1
-0.0904035522004153 1
0.175550163955428 1
0.00109657607799302 1
-0.0674481166211789 1
-0.0221635099526219 1
-0.00434655043143078 1
0.283902730946288 1
-0.270969080729956 0
0.0972081937383742 1
-0.0928368445480255 1
0.116595399176188 1
0.0782298416654797 1
-0.26454372271447 0
0.166199961590894 1
-0.00104156532193659 1
0.198975647712131 1
0.0610693573853695 1
0.165236170133672 1
-0.0306506640620035 1
0.0511618126785732 1
-0.0224229179832368 1
0.0861137543914608 1
-0.097769201219913 1
0.0615515072924195 1
0.198972090312594 0
-0.00726300173898992 1
0.0407140300927401 1
0.272867000805413 0
-0.084531501507377 1
-0.0289658219653419 1
-0.0175363803339122 1
0.0626144290787562 1
0.130605710684389 1
0.0998699981661756 1
0.0682933622492334 1
0.304872558279645 0
0.066457911925558 1
-0.0662690920299753 1
0.175569441741577 1
0.145940749807994 1
0.0400815043950125 1
-0.0332662093817187 1
-0.130926400929669 1
-0.0566169306588113 1
0.213973009194593 0
0.000185312619387916 1
0.0568646742543494 1
0.0300754855641341 1
0.0541504588185281 1
0.0827332188252423 1
0.150174713783425 1
0.0605992080357757 1
0.0970584570302674 1
0.0818145019032442 1
-0.0928691977060428 1
0.104145765216503 1
0.0282464230658627 1
-0.0235179015626228 1
-0.0446871778368064 1
0.189274479744732 0
-0.0947230139461074 1
-0.0296406568336816 1
-0.133147051556518 1
-0.00747053962044665 1
0.0578398070978865 1
-0.0393396078006676 1
0.0706034370864894 1
0.152560945535483 1
-0.0900412471617718 1
0.0734855950761228 1
0.0736397824107559 1
0.0555595504884305 1
0.11906440554633 1
0.0605243559140625 1
-0.0871002453108511 1
-0.0800514690095969 1
-0.0135913214656429 1
-0.0985770343305895 1
-0.0323962868892947 1
0.00728563035129244 1
0.0889329075099353 1
-0.116046853963462 1
-0.119553766914947 1
-0.00989374576268222 1
-0.0529535426162826 1
0.0691509243757874 1
0.0460290335548784 1
0.182944207736393 0
0.0135565310534873 1
0.0619122416472965 1
0.238908951692375 0
0.135500378244103 1
0.0388072514953797 1
-0.0563967877844494 1
0.182769293263575 1
-0.0472541450559494 1
-0.00815175441051605 1
0.128631452765231 1
0.103267262221433 1
0.0918104511718062 1
0.328521076598536 0
-0.0313156056627564 1
0.0714499400180916 1
0.100750992182266 1
-0.113411207706102 1
0.201048078610829 1
-0.0331952884309116 1
-0.0329221544052697 1
0.0106975959153166 1
0.162122552994992 1
0.0410862759167203 1
0.0168955363415517 1
-0.0620293052294909 1
-0.163219221498718 1
-0.00169193877594696 1
-0.245333893051101 1
0.126029281871773 1
0.00709520689255449 1
0.0647960621610518 1
-0.0819342316775322 1
0.085584085549856 1
-0.0060276744832778 1
0.215798953399897 0
-0.0953248342310288 1
-0.0294200802983873 1
-0.0051542470733594 1
0.226487953843739 0
0.115450944599405 1
-0.0102445217240815 1
0.241588473735724 0
0.0550677744982018 1
0.0314129257243384 1
0.170349476287836 1
0.0834685303874503 1
-0.0768362475392412 1
-0.0153084567729716 1
-0.00106821269909867 1
-0.250294692122092 0
0.195541812034699 1
0.119962095802707 1
0.0917618910736224 1
0.0329636741753969 1
0.0392804846565889 1
0.146618223889198 1
-0.137115691408217 1
0.0321644873804314 1
0.00894079266987511 1
-0.0104916949135878 1
0.237093902577372 0
0.0739926909753116 1
0.0611413085939017 1
0.05091085063298 1
-0.0394405080648671 1
0.065786066565397 1
0.18352816857564 1
-0.108024920172578 1
0.500967897651465 0
0.0648144550346017 1
0.0219340782336666 1
0.057085029650928 1
-0.0158547329488147 1
-0.0221482153278487 1
0.0163196004074182 1
0.0085562065540557 1
0.14986295119793 1
0.0489976550505684 1
0.213330034492773 0
-0.0909920763506292 1
-0.0813454760098242 1
0.0838226041251684 1
-0.0256497057005331 1
0.125566784818012 1
0.253319420808241 1
-0.0889130608632308 1
0.109316803968417 1
0.058196589071625 1
-0.0269841705093994 1
-0.0303072974369641 1
-0.0834478643989484 1
-0.0939836869656215 1
0.00199364672732118 1
0.0772664467040867 1
-0.116416936208606 1
0.0562947441261483 1
0.0902489430482818 1
0.204289334242427 1
0.113545851040473 1
0.162280528969988 1
0.0390246027281224 1
0.0849450143980394 1
-0.220629497389739 1
0.185796472591668 1
0.170770962484922 1
0.0466311166102525 1
-0.0861392422438554 1
0.12933258305965 1
-0.0827176235491965 1
0.322727399914972 0
0.0689442265349844 1
-0.0745767751672095 1
-0.0868988890415885 1
0.163952594111509 1
0.159097800743609 1
-0.00868439174009913 1
0.0315622860278151 1
0.214850464762362 1
0.112201716432496 1
0.182254184925496 1
-0.0619188024749651 1
-0.0602806956314188 1
-0.0390579523045942 1
-0.0300083171540408 1
-0.104982195625738 1
0.0100874106265212 1
0.230909524788146 0
-0.0651605790161311 1
-0.0105562240406893 1
-0.127117441268319 1
0.170669171062668 1
-0.0157496536672834 1
0.30929641747804 0
-0.207519391648633 1
0.13358221468745 1
0.0300781680066808 1
-0.0692896542525765 1
-0.033532450339497 1
0.0218100877501112 1
-0.0674744608780605 1
-0.265372220977791 0
0.0202067327731864 1
0.192109147517446 1
0.0393204022717683 1
0.258643633852499 0
0.150434127826088 1
-0.0683100263413757 1
0.238962803738268 0
0.15908919911007 1
0.0955914351278734 1
0.027062154446384 1
-0.0386389665711055 1
0.0482334593129591 1
0.133924781104441 1
0.0831534327770046 1
0.0824624078880641 1
0.200496339594625 1
-0.0571111477605191 1
0.200791065492518 1
-0.0528264806468542 1
-0.142964575175018 1
0.037864398449869 1
-0.215829018389438 1
-0.00224126078672659 1
0.0863351067581663 1
-0.0845099201704625 1
-0.00173877140749697 1
-0.0290524082430715 1
-0.171646569783482 1
0.322908608242721 1
-0.185577141515408 1
-0.000122424230571502 1
0.235445597623049 1
0.333247584877632 1
0.0753115168620148 1
0.029280370802905 1
0.081655696789525 1
0.0504505426481736 1
-0.00236661514879585 1
0.127065377551796 1
-0.241552145339199 1
0.132440082282537 1
0.000514412016667368 1
-0.00369988192603956 1
0.0411436050677989 1
-0.0390269327919511 1
0.284980543647485 1
-0.15062479750951 1
-0.0249062281786527 1
-0.0593069392652531 1
-0.0517264664207492 1
0.0766826235243391 1
-0.11837937936362 1
-0.139539926841477 1
-0.0804446257242675 1
0.0478921790372372 1
-0.00218336796276374 1
0.0184658873391094 1
-0.220751999347167 1
0.0594899334291346 1
-0.0869128958716282 1
0.152396862310919 1
0.0176200843587184 1
-0.0721734338811029 1
-0.0976634368789403 1
-0.182962207007613 1
0.148091700530431 1
0.0974109156811301 1
0.0950722863525832 1
0.0297871890400927 1
0.072929806341052 1
0.137217336406984 1
0.140430442816192 1
0.0960563579630381 1
0.129991862355948 1
0.0173800938019665 1
0.00557860517487658 1
-0.172007759451416 1
0.0278396953863998 1
-0.0801032133467711 1
-0.0818294236054736 1
0.139378333044771 1
0.0253901085955095 1
0.11135814589632 1
-0.0447813703202723 1
0.106817813260003 1
0.0611474943013888 1
0.146562908146176 1
0.149978234568446 1
0.00105551338368219 1
0.0112015708823065 1
0.217278542335845 1
-0.0110789372615985 1
0.111470048293033 1
-0.0252784484093243 1
-0.00315270870064029 1
-0.0995390102441036 1
-0.141779767023688 1
-0.113434111347155 1
0.0319073601032024 1
0.0250220759713894 1
0.162324548649687 1
0.12521488895349 1
-0.0971272519113142 1
0.0982716790073761 1
-0.0145299491145807 1
0.069709036286973 1
-0.15348187032401 1
-0.0322704879338096 1
0.0839641047835032 1
-0.064598055715803 1
0.0483625822233721 1
0.13465986329816 1
0.257423395160479 0
0.0830162585817277 1
0.0936055559428131 1
-0.0543617434780991 1
-0.0359334012295305 1
0.319851585539115 1
-0.111575977282928 1
0.120080624534433 1
-0.0380373706129905 1
0.157049718624996 1
-0.100593675830462 1
0.22501950437467 1
0.0687964316987542 1
0.110240327283645 1
-0.0820232124898609 1
0.144165679824807 1
0.0516590111286312 1
-0.147082293197313 1
0.0981413088105575 1
0.194663495604893 0
0.0534443596113045 1
-0.145625505359955 1
-0.0496674441562448 1
-0.00100729374283385 1
0.127061141808239 1
-0.0316611573643804 1
0.00448076541691647 1
-0.0531017058612101 1
-0.0544766959852057 1
0.137326980261918 1
-0.140461418433909 1
-0.0318742731138336 1
-0.120773717770543 1
0.0515732768675372 1
0.0689371208735137 1
0.14600491184707 1
0.159377741284241 1
0.0562240083168242 1
0.0417190448661161 1
-0.0655772797791091 1
-0.059643618907655 1
0.00850152124568423 1
-0.0336195809402378 1
0.154728290021108 1
0.228009419337285 1
-0.032970553260113 1
-0.134957011069488 1
0.112765594106541 1
0.0966736869763451 1
0.188289322008311 1
0.0340058230322617 1
0.137337537287555 1
0.114326994888674 1
0.300219113646576 0
0.075590301370491 1
-0.0596080149465653 1
-0.177923241762663 1
-0.0238507580734715 1
-0.0856592781955735 1
-0.0287410093145889 1
0.0959991977067519 1
0.234001871255202 1
0.0179144947739901 1
-0.0207116788867408 1
0.00949541867639679 1
0.0836641144957172 1
0.0467857586729109 1
0.041973620013734 1
0.0317745336750428 1
-0.0155836831007118 1
-0.104062335991307 1
-0.0861733525482041 1
0.0592074545749563 1
0.106554683886906 1
0.0588254797900583 1
-0.0446451563324598 1
0.0971002640796632 1
-0.0420793695981796 1
-0.0278811796055442 1
0.0321853326287193 1
-0.13956091666915 1
0.156865163313397 1
0.0821120528289606 1
0.0294538867259197 1
0.120767500516476 1
-0.0688782333194475 1
0.110268515389061 1
0.0909510183833077 1
-0.00206717911504326 1
0.150334740823913 1
0.00982266877561251 1
0.0389127176774445 1
0.0521891183963889 1
0.236808223780125 0
0.0330333661174041 1
0.117135981140828 1
0.178767876019843 1
-0.00686381270140944 1
0.164077351254623 1
-0.172713152106944 1
-0.069345925792436 1
0.0207164158121665 1
0.0214709744720357 1
-0.023609952610029 1
0.144006023395 1
0.0224236026208838 1
0.017859990801806 1
0.0236497885200681 1
-0.0674834499146907 1
-0.0373686847064482 1
0.0178360871813728 1
0.061629079947721 1
-0.0146861766113538 1
0.0731262290288854 1
-0.0401700316935088 1
-0.0288290093207432 1
0.0924579364881747 1
0.0187750360377307 1
0.0443664898981578 1
0.0359543185424245 1
0.174377668573513 1
-0.0680243031576518 1
0.132859754062388 1
0.0856749853886242 1
-0.00528484596750474 1
-0.126104881014436 1
0.0597333053053595 1
-0.0303640736941743 1
-0.0702164283220912 1
0.164640033458896 1
-0.0155483436252704 1
0.0903603256900312 1
-0.0944356838825188 1
-0.0483251101896337 1
-0.0412676036974686 1
-0.0563063880094796 1
0.0662295800218828 1
-0.148348698820952 1
0.011953482886944 1
0.221177541517135 1
-0.0759662456256119 1
-0.0069700623856189 1
0.093597606103053 1
0.0118469870831807 1
0.0129443146005443 1
0.198254065782321 0
0.00516649302280845 1
-0.184647759738873 1
-0.153880721081573 1
0.0603257286739809 1
-0.2072641917899 1
-0.000516762467489482 1
0.0958836662103798 1
0.144217061432325 1
0.230218766473284 1
0.0912020851466471 1
0.0236734938815488 1
0.0258160243291674 1
0.254702518663852 1
-0.0314900867003115 1
0.24522522607261 0
0.109112754094389 1
-0.188993498545426 1
0.00249531786302414 1
-0.0624236260376745 1
-0.0230403693001379 1
-0.0214546567509106 1
0.0173842389314161 1
0.0590714653091896 1
-0.0845007372413039 1
-0.049525111565169 1
0.0810261824354634 1
0.12899130579118 1
0.236047548296402 0
0.135345621680433 1
0.0516867383721406 1
-0.156801421934813 1
0.0351643673755724 1
-0.0259988166284132 1
0.281201649472174 0
0.0088144460746694 1
-0.147033993559629 1
0.0562285778880466 1
0.228833973495446 0
0.0266675906081131 1
0.194995209447387 1
-0.0493276448290988 1
-0.0553789953771606 1
0.0205621213677674 1
0.138928521499875 1
0.172944584236048 1
0.121019245344018 1
-0.0271371694686229 1
0.0163009822117895 1
0.0286540297962079 1
0.109423712725376 1
0.0189116475454433 1
0.280172188415612 0
0.0242404198408537 1
-0.0211916469932846 1
-0.0286051211447036 1
0.058055831523091 1
0.115615978333924 1
-0.00281544885666372 1
0.101299135642971 1
0.210476688929335 0
-0.0460326332818842 1
0.114106789469695 1
-0.0220794762072894 1
0.113956312767052 1
0.184191578413048 1
0.0667650712535703 1
0.21087326729134 0
0.105218869052179 1
-0.20600506004843 1
0.0154427065471554 1
0.163319221912899 1
-0.124178741041338 1
-0.0480491285637137 1
-0.0112425362455855 1
-0.0850415243368174 1
0.123029313724247 1
-0.197595403208199 1
0.0842208985840522 1
0.0780074616736342 1
0.138141152364648 1
-0.166451842598948 1
-0.131771092151682 1
-0.0766203518949018 1
-0.0309002434611658 1
0.0160382556261334 1
-0.0209041421834031 1
-0.155517054560031 1
0.186239536156276 1
-0.0401728698221893 1
0.0150036625472195 1
0.267894713881856 1
-0.0193691115288742 1
0.0598822732197149 1
0.104817918085408 1
0.176037336656242 1
-0.163317497365966 1
0.00298183941547035 1
0.0178301918480011 1
-0.0225094322892725 1
0.0601639947405772 1
0.0743098508299992 1
-0.205120913960494 1
0.156111749106725 1
0.106596280820497 1
0.0778867677755538 1
0.141147880708584 1
0.0922998716272684 1
-0.0500777998268928 1
0.0015943617151926 1
0.0514621899518172 1
-0.126855350003455 1
-0.0965886264826949 1
-0.0627601657090199 1
0.173222808362302 1
0.109472415017853 1
0.126580728393617 1
0.0158092527408632 1
0.146576410927673 1
-0.0380323114427735 1
0.111826586073395 1
0.0688144506162369 1
-0.0271894412414169 1
0.0410675828059405 1
-0.200585831023246 1
-0.0249921004046092 1
0.051149838703924 1
-0.067512534753968 1
0.150292690050727 1
0.00217588520398982 1
-0.0356268732839603 1
0.0415785224136592 1
-0.0621321474536816 1
0.0562787925637358 1
-0.000864599089937725 1
0.0577237769203854 1
-0.0653058023397903 1
0.220328848450502 1
-0.0514436235779046 1
-0.00855431327922471 1
-0.0488473076502272 1
-0.200674185315478 1
-0.0245150420117436 1
0.0100680011808386 1
-0.0782343771115006 1
-0.0919067878918232 1
-0.0884202374689817 1
0.136004422155936 1
0.0789084567614399 1
0.196290543197944 1
-0.0930418387107719 1
-0.00483975804435205 1
0.0277947023637497 1
0.0913859548475466 1
0.176874878172896 1
0.18020669789929 1
0.0344110401947949 1
-0.115068456152308 1
-0.253396086603327 1
-0.0601189181619545 1
0.0103674408082488 1
0.0486645921163608 1
-0.0499403000607567 1
0.140307209615598 1
-0.210710418936146 1
-0.135672821301264 1
-0.135008540430761 1
-0.0304003987977227 1
0.233947048042148 0
0.217392643497443 1
-0.0815553728194023 1
-0.0610329962595182 1
0.11339900992734 1
0.0106749000721904 1
0.349712158304457 0
0.000710599382355508 1
0.0661786012592361 1
-0.121913871510159 1
0.0485770906708573 1
0.150608989444199 1
0.0783368224873269 1
0.0355318347995435 1
0.166881304894364 1
0.169694657977881 1
-0.014717178340804 1
0.0585729352035853 1
-0.084849762961777 1
0.152257538272896 1
-0.0347998292114022 1
0.104298687377624 1
0.0351972514934537 1
0.158991065195361 1
0.343731316122345 0
-0.0377926522329928 1
-0.0678793584239938 1
-0.00985192074515306 1
-0.13831159977751 1
0.142737264148076 1
-0.314840372298044 0
0.123121907046322 1
0.0017744434359557 1
-0.0828461760461762 1
0.00352021942434601 1
0.076244516428822 1
0.0921737516408993 1
-0.196101750025165 1
0.0727008229314831 1
0.236720481781532 0
0.0115315377945775 1
-0.076716974207549 1
0.0445689479463199 1
-0.0158861457758438 1
-0.0173203109088072 1
0.134913720531231 1
0.0592101546531609 1
0.078890589181947 1
0.122836877001689 1
-0.0045553724130039 1
0.0751778646283073 1
-0.040651013686482 1
0.0127584048179846 1
0.103948257940848 1
-0.0570576805794117 1
0.00704108050269215 1
0.108298484331254 1
0.035558236875131 1
0.0879238139387601 1
0.115660865869653 1
0.0452443917004433 1
0.0922054948801382 1
-0.0240065966684758 1
-0.0351049666812478 1
0.0855495697808597 1
-0.0718665678522748 1
-0.141314897423263 1
0.0536262952842969 1
0.252138534644417 0
-0.151998309422415 1
0.188676685756398 1
-0.0930083530339652 1
0.0163969243354952 1
0.10980474073349 1
0.182271438568682 1
-0.104764435741953 1
-0.0596890983263418 1
-0.00806713546972824 1
0.0683768637432269 1
-0.0241336210134197 1
-0.0132250609381556 1
0.0136715835852003 1
0.162391120412776 1
-0.219259588311848 1
0.0313590188659801 1
0.011579643404822 1
0.00318727863140673 1
0.14362002834298 1
-0.0845796807480339 1
0.0209538400056177 1
0.144219653214761 1
0.0340319021412962 1
0.0730295287995698 1
-0.043042979812717 1
0.0792037882342891 1
0.0418682238881382 1
-0.0376210263039635 1
0.00585061805286804 1
0.0626706858347631 1
-0.0214901825496477 1
-0.0131600981283309 1
0.0577679932068828 1
-0.00958814843123333 1
0.136934690632288 1
0.106082922439973 1
0.236639284485659 0
-0.0264455030908656 1
0.0373468144790474 1
0.0459212913642516 1
-0.0290759311078229 1
-0.0623037536961561 1
0.0347278167793183 1
0.100948110010309 1
-0.0634683690331782 1
-0.0148974887196393 1
0.0339478561039032 1
0.0595795978539896 1
-0.125535995441099 1
0.0554463615025727 1
-0.160164571430143 1
0.135807266070029 1
0.109361223648956 1
0.0517350688009988 1
-0.139141513450354 1
-0.0373365346435357 1
0.0450913205420434 1
0.148188079076896 1
-0.0524131453955102 1
0.10345919179184 1
0.00560088832695008 1
0.133741444177054 1
0.0363155352650181 1
-0.0634433416271313 1
-0.230645890498066 1
-0.0294131603874471 1
0.0259620328163024 1
-0.0158179600515439 1
-0.0221408216625375 1
-0.0750397585031843 1
0.0510039775879524 1
0.025874131379978 1
-0.106097677544383 1
-0.0166501013793191 1
0.0206869353253321 1
0.0647118606247889 1
0.246950878720029 0
0.117876746586074 1
-0.0645459129309306 1
0.0201547881265624 1
0.091203535232447 1
-0.0616572318894953 1
-0.0764424987727533 1
0.202398601584278 1
0.107321909891251 1
0.111436501703359 1
0.110798712995454 1
-0.0267919538146036 1
0.0890727198289511 1
0.0290211139035337 1
0.0627445104633101 1
0.160898223876108 1
-0.0194468842514311 1
0.160767150594191 1
0.0664342386599502 1
0.0509943084104104 1
-0.052780524850193 1
0.18319651763253 1
-0.00397570582739607 1
0.0982488088250453 1
0.168045053526103 1
0.0608392806691996 1
-0.0106932183397992 1
-0.0666406978299234 1
-0.104695569062527 1
0.0707141900101406 1
0.105938768396922 1
0.194288326961652 1
0.0159523836532692 1
-0.0415971994300307 1
-0.0581294188579767 1
0.082149652523654 1
-0.126440061515568 1
-0.0654246783764137 1
-0.00944700409680654 1
0.0276057990023134 1
0.146777672008229 1
0.147830666867895 1
-0.110658257045055 1
-0.09682511004103 1
0.051804833409777 1
0.260851044309975 0
0.100972252811938 1
0.139193811236771 1
-0.0201309376959066 1
-0.216511302187554 1
-0.0149584389668811 1
-0.106396016978229 1
0.156089212107759 1
-0.0471455529408952 1
0.0765884018704678 1
-0.0575056093250591 1
0.0495081287224736 1
-0.0335803011135961 1
0.171813950118044 1
0.0591965195703315 1
0.120847989716975 1
-0.0703354153770649 1
-0.0209646530187941 1
-0.05837790985297 1
0.015328258400873 1
0.100039326170885 1
0.0441689514320291 1
0.0591224823396779 1
-0.16841187651174 1
0.0674962562936591 1
0.0553673008647174 1
0.0323965682879541 1
0.373979638641363 1
-0.0101559709786598 1
0.161587327795743 1
0.0153527770255804 1
0.16303171723777 1
0.176619650400894 1
0.106599984219625 1
-0.0273653517120673 1
0.0741282448946863 1
0.067933084473005 1
0.0460044036789278 1
0.173236269911503 1
-0.131267335677486 1
0.109532896235509 1
0.188376256928385 1
0.0886118747979816 1
0.0889569552010091 1
0.304256873860748 1
0.0889557548040604 1
-0.00232024607132517 1
0.0383718908204143 1
0.166357653344897 1
-0.215379954579791 1
0.0157263459250324 1
-0.0422260637627186 1
-0.020927010555387 1
-0.0838102477445826 1
-0.187505380300453 1
-0.0498804413386157 1
-0.0812287690110128 1
0.184132302407301 1
0.13494533733437 1
-0.0631050598910308 1
0.0827985041262506 1
0.107520183640931 1
-0.0491909058182214 1
0.0481160420407796 1
0.135981366203034 1
0.2553633857016 1
0.179125870390854 1
-0.0307609378284095 1
0.112025846539305 1
0.0652366250134522 1
0.225233885959202 1
-0.0852810057990438 1
0.0126725442826609 1
0.0393115612842526 1
0.191881154354497 1
0.203635400673484 0
0.0836561078142747 1
0.0824445457915212 1
0.115323003892383 1
-0.0790422698438343 1
0.13229247813771 1
-0.0309817270240335 1
0.238910275188726 0
-0.233285738356288 1
0.0781334323454514 1
0.0184708869035848 1
-0.0247413926670293 1
0.0725203956633032 1
0.0230538720185242 1
0.0932848856608085 1
-0.00106817981211205 1
-0.0232693583903517 1
0.143991062114816 1
0.0399254690843703 1
0.00467131192809351 1
-0.0048079888757087 1
-0.176744216042465 1
-0.0283074920184321 1
0.179126321643922 1
0.083211760089047 1
-0.0233639029199552 1
-0.0797152795085897 1
-0.241829555679758 1
0.261697535953439 1
-0.00200212924767071 1
0.00743037389583553 1
0.123229453549721 1
0.0700585150571059 1
-0.102985826628006 1
0.0604942616855554 1
-0.0411176815211767 1
0.119923362152848 1
0.031241318384101 1
-0.0778039425187607 1
0.077139757304168 1
-0.11700024696084 1
0.0503188465838657 1
0.0902711558347539 1
0.0901595672882849 1
0.294373613410147 1
0.0742871370642278 1
0.0142496281273571 1
0.111232927533549 1
-0.0406627070580688 1
-0.156516591816549 1
0.0886707672062328 1
0.142552470349309 1
-0.064855299345519 1
0.0132832646576795 1
-0.0534738024743574 1
0.176381887082944 1
0.24828805614678 0
0.0488562314880912 1
-0.13411558467209 1
0.0421144287020759 1
0.194042002304337 0
-0.00781746253624406 1
-0.12546111523491 1
-0.174368138206948 1
0.180238196581743 1
-0.00381575431552421 1
0.276152063178129 0
0.0282049609596335 1
-0.100876698371484 1
-0.000986188600496346 1
0.0836573034192223 1
0.217726317831587 0
0.101593275842801 1
-0.0420961756682945 1
-0.0994565430737231 1
0.00149591461062568 1
0.253602105678228 1
0.0294917337984911 1
-0.226283291000155 1
0.17877745852063 1
-0.0854511068526173 1
0.029930708765644 1
-0.0411024145990078 1
0.0942473099397047 1
0.0895491820267587 1
0.156735396946291 1
-0.0320269412799161 1
-0.0252240012476626 1
-0.0168161566909002 1
0.31407583282593 1
-0.0853726798059635 1
0.0389151012290807 1
0.0157888034570063 1
0.212955053501981 0
0.0390506173024671 1
0.108890278044719 1
-0.0927809293688446 1
0.121163549411978 1
0.0131364705626641 1
0.160426569846047 1
0.153073181971919 1
0.00924528226623744 1
-0.0633217046460762 1
0.136574971857675 1
0.047543152022429 1
0.0748757209353376 1
0.0184445982111965 1
0.248032976607633 0
-0.00379844425877507 1
0.11686932691085 1
0.014828680016877 1
0.101926257456756 1
0.124622473281617 1
-0.0135185355908787 1
-0.146395721617034 1
0.0831963325306987 1
-0.305254194054048 0
0.0850223290741375 1
0.0529490301727232 1
0.12496091585224 1
-0.0636736991618753 1
0.0633229359058592 1
0.182272104582959 1
-0.0889696087945603 1
0.197077466002513 1
-0.0881733723902097 1
-0.058744168016168 1
0.0672581275980235 1
0.116136610891831 1
-0.199659811761482 1
-0.0858985052161921 1
-0.165347928803569 1
-0.243552757041724 0
-0.0322737738053506 1
-0.0091198078525761 1
0.169717842777597 1
-0.188202142158936 1
0.0708507486300218 1
0.015407698833876 1
0.0469215908701477 1
0.11398244678392 1
0.284791814773258 0
0.14740987730092 1
-0.0607920142718285 1
0.0284031478129797 1
0.0778164366628086 1
0.0249940793750337 1
0.223858995315066 1
-0.0931928150928256 1
0.0313863262786752 1
0.129273949834721 1
-0.0729545770924038 1
-0.0771615538076857 1
0.152905385475331 1
0.174565004700015 1
-0.0333638569997418 1
0.0408958470427787 1
0.114968283517169 1
0.0116711258111831 1
0.0954301394206374 1
-0.195142718576058 1
-0.0304442098636914 1
0.0582326950557791 1
-0.0147042589871959 1
-0.0420736955386255 1
0.188570620669289 1
0.0527425826788298 1
-0.0453006069306019 1
0.0329804054183945 1
0.0640195603262493 1
0.149245857720523 1
-0.0369998032295906 1
0.161121299224429 1
-0.0479445795363907 1
-0.159575933733262 1
0.0198116614025281 1
-0.0286387074023601 1
-0.015601618533833 1
-0.114031940968447 1
0.127623412644762 1
-0.0169035867168229 1
-0.0232456391204776 1
0.147367587807788 1
-0.0411097759116143 1
-0.0692681212668078 1
0.201445949860757 1
0.0353271774388446 1
0.147872555585855 1
0.195650919398938 1
0.011998592284017 1
0.0150229018423611 1
0.104683910631614 1
-0.0543109609043034 1
0.142406190414977 1
0.00997247721675595 1
0.0134620051112567 1
0.0658257831176398 1
0.179005907875428 1
0.0456551422004752 1
0.179726658514751 1
-0.0285689535914801 1
0.0881728350055704 1
0.0652803271937018 1
-0.0192899974890671 1
0.219737276223708 0
0.266537977346758 1
-0.274417188274973 0
0.0662991038947799 1
0.0500602842193738 1
-0.0805691506629938 1
-0.157312624148747 1
-0.0133923575516357 1
0.185944758662885 1
0.0888597385673177 1
0.0157521487205229 1
-0.0205885374440033 1
-0.122056446481077 1
0.0906718447926829 1
0.056135849298369 1
0.265479436211797 1
-0.188704965131175 1
0.0658531461064125 1
0.016002166059309 1
0.0410436735344647 1
-0.02088481130156 1
0.0812761698301904 1
-0.0012273280307885 1
0.217766895830917 0
0.00950982186998803 1
0.242721216983364 1
0.0573986189051977 1
0.0710477519519346 1
0.0155503991741087 1
-0.00173249490441578 1
0.00122418097866677 1
0.111292064645162 1
0.0428016317758841 1
-0.0516614370099281 1
0.229693267172853 0
0.0480431619399169 1
0.0757630130323368 1
0.0798559236057977 1
0.153001482146176 1
0.0593481301670472 1
0.105378511268984 1
0.0304212440209964 1
0.0587420063806041 1
0.15584406563281 1
-0.020666737178863 1
0.173680615350454 1
0.119591011986208 1
-0.0131160716998577 1
0.20469010240263 1
0.0801863994399188 1
0.155136443606097 1
0.0183400797540713 1
0.177401841535898 1
0.20641385286871 0
0.0778868945571229 1
-0.138889120808157 1
-0.117389520993017 1
-0.14104196406881 1
-0.0231286121482805 1
-0.0978734814783279 1
0.0275338323438751 1
0.0113763982341857 1
-0.191069845976124 1
0.0225732419275515 1
-0.0753246023825726 1
0.2506536714626 1
0.107132147578322 1
0.0823372185812416 1
0.142475380972325 1
0.0992504430641259 1
-0.108053557515405 1
-0.300627308383852 1
0.0825612662636976 1
0.000225197319609691 1
0.0534034374440816 1
-0.0453534247674667 1
0.0312928150776546 1
0.119073990648546 1
0.0166968520055784 1
-0.11672962203119 1
0.228466094904513 0
0.250688966350594 0
0.055834763507893 1
0.133228240842958 1
0.109683310613055 1
0.0186873300320745 1
-0.104684179482674 1
0.0125160589198665 1
0.164996222681322 1
0.00596987429578966 1
-0.176587593036057 1
-0.134583045676421 1
-0.0153469031177587 1
-0.00696146249907029 1
0.00114908257466463 1
0.142276850991026 1
-0.0490815235532327 1
-0.269020010776181 0
0.0690582830346673 1
0.0744391828067361 1
-0.0363785943842602 1
0.0689497252499894 1
0.130717656852879 1
0.0338852351487317 1
-0.104620251031818 1
0.0922887922133567 1
0.12378997546733 1
-0.0880538264056978 1
0.0930269871118758 1
0.000194661098060045 1
-0.121889076429492 1
-0.0321561225400606 1
-0.0843699862572415 1
0.00039002829827977 1
-0.0289428215798433 1
0.180027397668927 1
0.00599560525057329 1
0.0696980402874475 1
-0.0623276961898182 1
0.0440371883919665 1
-0.0882472386200177 1
0.2163762572828 0
-0.170335330633087 1
-0.0308949566597268 1
0.0698576076645887 1
0.131117661237184 1
0.0336636925978834 1
0.0142298964878605 1
-0.0100837037441164 1
0.112766418555031 1
0.133913129131242 1
-0.0535554071511895 1
0.095652292487279 1
0.0407050502291219 1
0.0240903538789317 1
0.0499062183117963 1
0.0803112967098435 1
-0.0510700225642966 1
-0.13608042592673 1
0.100825131367599 1
0.0629337474930604 1
0.201048807838926 1
0.167607770971893 1
-0.0158357723906207 1
-0.112904754427668 1
-0.106407872496359 1
0.0487333116381948 1
0.0418515055475206 1
-0.0859046165518708 1
-0.0191208771268865 1
-0.0155594200264883 1
0.0264665080907672 1
0.164561198234035 1
0.0223063033292826 1
0.394158547977194 1
-0.108772031219901 1
0.0453942240573947 1
0.10047842218694 1
0.00878300066530843 1
-0.0171924089170221 1
0.0813794742744831 1
-0.0606067108425135 1
0.0681766689672748 1
0.0307331118158356 1
-0.0345964392829975 1
0.173281159173589 1
0.031508459860927 1
-0.0609927473252018 1
0.282023598489228 0
-0.0274423132175118 1
0.0954620600091364 1
-0.160099319878209 1
-0.00836038259873934 1
0.12167085856647 1
0.0930771317850849 1
-0.0141473951670164 1
-0.0906223089616241 1
0.0790700821078149 1
0.0613512600943077 1
0.0217112310836432 1
0.0580609959403986 1
0.0109432818753987 1
-0.163739225017448 1
0.0956547800429957 1
0.0505704917622675 1
0.0185710156511787 1
-0.00089332147287105 1
-0.0374719303695575 1
-0.151813499779962 1
0.0479154338695599 1
0.0151227669748611 1
-0.110252003331526 1
0.253250888157305 0
0.0532902708342715 1
0.0235951183630003 1
0.194479481134044 1
-0.0738282695939751 1
0.0918500547401285 1
-0.0817378204267303 1
0.0503872114258385 1
0.245612270448428 0
-0.00920975218167389 1
0.0532774615622135 1
0.0659683996017394 1
0.0515547437081997 1
-0.12291136699044 1
0.048411792317098 1
0.0880305736475336 1
0.0526446150331792 1
-0.0192790097677249 1
-0.0473886076944769 1
0.0705759635148669 1
0.043890207363453 1
0.0245880508440704 1
-0.0896179309974443 1
-0.0868955988444883 1
0.0143367771609479 1
0.00202039533233682 1
0.119013605696321 1
-0.0588477810207544 1
0.0500791685728311 1
-0.0108546183183469 1
0.141657401133579 1
0.0757717425284679 1
0.0492750855503868 1
-0.0326989770514491 1
0.00146631852400401 1
-0.0270507320777093 1
-0.130739596898237 1
-0.162621477142912 1
0.15117824499177 1
-0.046776104675996 1
0.0531817555535281 1
-0.110820390729069 1
0.126194066576363 1
-0.0863481294166684 1
0.0581457836337006 1
0.0516605200995937 1
-0.122887930600592 1
0.132833744240331 1
0.0497220137285417 1
-0.108015662052424 1
0.241803760597387 1
-0.0740176910505831 1
0.107348768179789 1
0.220666716362969 1
0.113228389833024 1
0.0813863313701664 1
-0.278571138662931 0
-0.0864731829010533 1
-0.0116012271473327 1
0.0143071281202145 1
0.0129759458560067 1
-0.0280956204451788 1
0.0818392249405798 1
-0.0197087784154396 1
0.22396418312116 1
0.112736961913054 1
-0.0412487416900306 1
0.0772069539250371 1
0.229182652937664 0
0.0410659758623545 1
-0.0787613825666791 1
0.209212626465415 0
0.0406386452944042 1
-0.0259074601938218 1
-0.0943306877048994 1
-0.201219777032379 1
0.0836343491484703 1
0.0662475166482095 1
