# Supplementary material for: Bias caused by sampling error in meta-analysis with small sample sizes
Source: PLoS One. 2018 Sep 13;13(9):e0204056. doi: 10.1371/journal.pone.0204056 (PMC6136825; doi:10.1371/journal.pone.0204056)
Supplement: S6 File — (ZIP) [file pone.0204056.s006.zip › results N = 5 theta = 0 tau = 0 sz = 500-1000.txt]

"dl.theta" "dl.cp"
-0.0494323708990836 1
0.0257672174190609 1
-0.00476406607872941 1
-0.0253952430664095 1
-0.0263805027879023 1
-0.00913424167160422 1
0.00385500932747385 1
-0.0199515243808046 1
-0.00803770558775718 1
-0.0133875185883283 1
0.00694606905352302 1
0.00495285104337241 1
0.00974350015071154 1
-0.0241684069538945 1
-0.0271036112661126 1
0.0156568103745374 1
0.0340581057314517 1
-0.034445443448388 1
-0.0614625725948126 1
9.21863834517553e-05 1
0.0375257411874982 1
0.0432553532625739 1
0.0181904391612972 1
0.0242685395567872 1
0.04142682918132 1
0.0107631751844094 1
-0.0543207576468524 1
-0.0720881000684901 1
-0.017317509017317 1
0.0714811716727437 1
0.0185015697899612 1
0.00723639874686348 1
-0.0119358532738985 1
0.0365454302110141 1
0.0151492603042127 1
0.0385052952506716 1
-0.0018788897656833 1
0.0245577458257928 1
0.00677121600202969 1
-0.0131345645710048 1
-0.00820292879072902 1
0.0165754573520159 1
0.0416781941369731 1
0.000886767581554494 1
-0.0135950128088008 1
0.0314947954520568 1
-0.0196010046461959 1
-0.00987724682168259 1
-0.0555006262039195 1
-0.0101970526035823 1
-0.0354276649313696 1
-0.0214404972379366 1
0.000195993446278221 1
0.0801443138162979 0
-0.0122184901703302 1
-0.0728512948916493 1
0.0501960394213583 1
0.0340528671739147 1
0.0283520677926176 1
0.0339561989950469 1
-0.0253985699206139 1
0.0868777348276232 0
0.0282437262791153 1
0.0698954427168884 0
-0.0911594613001163 0
-0.0300050010968314 1
0.0340575621341244 1
-0.0484623180599229 1
-0.0461550284479856 1
0.0244631968780926 1
-0.00783922734802172 1
0.056939196598999 1
-0.0143045359615708 1
0.0349368368279511 1
0.0278545441704921 1
0.0255844296700441 1
0.0220268963469216 1
0.0539573401810734 1
-0.0297321494445139 1
0.00765697664577709 1
0.0214676922043309 1
0.00361952540052193 1
0.0275478423656827 1
-0.0071084410626928 1
-0.0331575768040217 1
-0.0886060291138778 0
-0.0618792461841869 1
0.0450708451173804 1
-0.0447277574505279 1
-0.00312850752217849 1
-0.00973540534341449 1
0.0332653980940318 1
0.0313649891409326 1
-0.02728552781359 1
-0.021801220193485 1
0.0172953427171992 1
-0.00670357513641551 1
-0.0339061176325531 1
0.0285887486427474 1
-0.0131473921093487 1
-0.0295489681490074 1
0.0216022092758693 1
-0.00770983555245336 1
0.00928203701117544 1
0.0152314027798846 1
0.0171965376980637 1
-0.029076666914122 1
0.0332584894024408 1
0.0734957907134403 0
0.0602056504970379 1
0.00470807713521444 1
0.027888669321323 1
0.0398055489503006 1
-0.0609798835004109 1
-0.0128888250144709 1
-0.00842636810233009 1
0.0312965234306837 1
-0.0436864453619077 1
-0.00287501058843122 1
-0.00676456285711896 1
-0.015077896526758 1
-0.0483285650800901 1
-0.0336081505323172 1
-0.0212418259112939 1
-0.00956013983735672 1
-0.0407092653452183 1
0.0109208779717939 1
0.0639372900203012 1
0.0583110098471852 1
-0.0279094299901078 1
-0.0440699931875174 1
-0.0775868104114616 1
-0.00412977638242122 1
-0.0339358396453735 1
0.000326482391667454 1
-0.0301847415327328 1
-0.0242266429878233 1
-0.000969783978702453 1
-0.0310361221135518 1
-0.0172162183723444 1
0.0669435014632367 0
0.0325366955157964 1
-0.0219682678711019 1
-0.0229072943241778 1
0.0554388951068754 1
-0.0293108455898034 1
0.00372992910161038 1
-0.0134125310509552 1
-0.026721536699949 1
-0.00864678053318535 1
0.00101981844608931 1
0.0436119358819062 1
0.0479644908299477 1
-0.00516148151951899 1
-0.0144981718087182 1
0.0124824274641033 1
0.0162257309138219 1
0.0329351547832789 1
-0.0773194618571931 0
-0.0230667524991774 1
0.00103529078866214 1
0.061396358277137 1
0.00130542789662403 1
-0.0514922928999548 1
-0.0219506581872078 1
0.00590110939252169 1
0.0174462965732574 1
0.0678921755356493 1
0.0290363445945275 1
0.0120965427147859 1
0.0207537189721889 1
-0.00612756720098479 1
0.0356565052216252 1
-0.0693286571929593 1
0.0342013401764319 1
0.0775921974335191 1
-0.0215538847188983 1
0.0362412250565408 1
-0.0093853484159153 1
0.00337889382140821 1
-0.00249463934037795 1
0.00875257911542537 1
0.0569067889019193 1
0.0387636454256852 1
-0.0184321432864304 1
0.0352288324921003 1
0.0568798553493962 1
0.0238062845756636 1
0.0752720400006732 1
-0.0351093125868915 1
0.0378178940562953 1
-0.0105066687344773 1
0.0326060414394629 1
0.0034862862082492 1
0.0125043962192057 1
0.00604171336812684 1
0.0745826383939487 1
0.0266726631651869 1
-0.00859238831797713 1
-0.0256709552750985 1
-0.013025166163643 1
0.02050837651314 1
-0.00715024560016548 1
-0.0367559472411515 1
-0.0618731617965134 1
-0.0596910681879763 1
0.00904344477693938 1
-0.0236794854465226 1
-0.0140808570215461 1
-0.0623256962894802 1
0.0203297088551198 1
0.0123763069131748 1
0.0284354466255705 1
-0.000662841812642262 1
-0.00999995940628971 1
0.0128287268074463 1
0.0564637837473841 1
0.0169937360491919 1
0.0101109712495287 1
0.00698203803614626 1
-0.00865757447548861 1
0.0526679884189852 1
-0.00718754412392431 1
0.00602988917288477 1
0.0019287235946153 1
0.00434740299959005 1
-0.0226447375529352 1
-0.0549223566091047 1
-0.0488406202066139 1
-0.0471880806869813 1
0.0619148294266889 1
0.0413130558062628 1
-0.025446819727697 1
-0.0132036572907076 1
-0.0244714396882833 1
-0.000464362495256536 1
0.0896941446152121 1
0.058370299904639 1
-0.0224180076534026 1
-0.00528613465088692 1
0.0458491521968132 1
-0.0480475745935083 1
0.0395510482326486 1
0.0583107770188888 1
-0.00457718800456432 1
-0.0475864210060841 1
0.0892002499084684 1
0.013939426418205 1
0.0404067291247114 1
0.0343832573423425 1
-0.0317405679769348 1
-0.0558525866353484 1
0.0108754949333917 1
0.0134831116590408 1
-0.0106237005796647 1
-0.0296668180905202 1
-0.0208474876760801 1
0.0394404509621171 1
-0.0324519507760686 1
0.0211325118040352 1
-0.0017535188914861 1
-0.0954563054569777 0
-0.00451771942373814 1
-0.00928665907002538 1
0.0307692460558535 1
-0.00684477795707009 1
-0.0252677491689325 1
-0.0556524123369576 1
0.0178188751989074 1
0.00742688104980421 1
0.0804480621600724 1
0.0189874931977305 1
-0.0182247845610243 1
0.0165531655422903 1
0.01695526920736 1
-0.0234545397342343 1
0.0242501971431477 1
0.0265898269627088 1
0.04834612525381 1
-0.0380900982380389 1
-0.0401762328924896 1
0.00770919493907663 1
-0.025288494034471 1
0.0655606176271687 0
0.0258543079776565 1
-0.0283377152844661 1
0.049489777103373 1
-0.0462407026870542 1
0.00163608850457647 1
0.0262184050365401 1
-0.00555343613296478 1
0.000728072035969918 1
0.0425163844416671 1
-0.00848635739269385 1
0.0251704842838303 1
0.0169504288918335 1
0.0321203572977118 1
0.00911690069799393 1
-0.0308632358982139 1
-0.00222474615679997 1
0.0423858131030498 1
-0.0233757904917981 1
0.0498928267665993 1
-0.0327733361882569 1
-0.0906400528033012 1
-0.0167829577177168 1
-0.000267159386061484 1
0.0570244782881293 1
0.0202848729389949 1
-0.0224764295764549 1
0.0275362232406006 1
-0.0240017974923995 1
-0.0370821321346895 1
-0.0421330291454063 1
0.0327932932983925 1
0.0367024592367528 1
-0.0249419244674969 1
0.0102278713460913 1
0.0345109188233713 1
-0.0276832969360352 1
0.0599259518334904 1
0.0562656999694235 1
-0.0164747351640395 1
-0.0516129472326081 1
0.0327250688649968 1
0.00242111001167818 1
0.00792279902304413 1
0.00710523324850619 1
0.05227579604089 1
-0.0587960800124178 1
0.012780869733912 1
-0.035023493595197 1
0.00723154383609094 1
0.00249555185790461 1
-0.059737087502993 1
0.0624965457595193 1
-0.0593648705208502 1
0.0437743597827777 1
0.0101951520003502 1
0.0125290671998338 1
-0.00928537635123935 1
-0.0145674419544428 1
0.0326403616612862 1
-0.0134194689242497 1
0.0413906164219188 1
-0.0381222014755766 1
0.0483831174627496 1
0.00168140983654908 1
-0.0272686524979614 1
0.0391860242769765 1
-0.0750069911124862 1
-0.0196169376653416 1
-0.0190490428335126 1
0.04948461163019 1
0.0277110110603996 1
0.00332823105409142 1
-0.00535200211905119 1
-0.025657671789639 1
0.00353254788090865 1
0.0435367276137966 1
-0.0406619667529633 1
-0.0258723591329178 1
0.0196266691797194 1
-0.0313886228891422 1
0.023264761425902 1
-0.0605532203964942 1
0.0208691312360911 1
0.0468835440952459 1
0.0124397073439968 1
0.0187584820179375 1
-0.00560349861184393 1
-0.0113007004758662 1
0.057597038368231 1
0.0639525315040846 1
-0.0173263314016681 1
-0.0381985954546508 1
0.0167763902973013 1
-0.0733657194900794 0
-0.0710814754479482 1
-0.0562612094101295 1
-0.0595392231209521 1
-0.0169407174334469 1
-0.0908434344446844 0
0.0122358206400241 1
0.0631696040548126 1
0.00138375059458349 1
-0.00344445141049633 1
0.0204687792782717 1
0.0190841823625421 1
0.0259764958032253 1
0.00821461830474649 1
0.0531052937513908 1
0.0699634283301787 1
-0.0327073077801938 1
0.000370265554790489 1
0.0295827991483817 1
-0.0415655652198844 1
-0.0312445714697224 1
0.00870518584874212 1
0.0153324025685057 1
-0.0579261766354754 1
-0.0308927879042459 1
-0.0647848307186376 1
-0.023002691888278 1
0.039032283793083 1
0.0440256928583354 1
-0.00389907056082537 1
-0.00840502836190213 1
0.0136958476201207 1
-0.00296074217603673 1
0.048308452177814 1
0.0547221652670895 1
-0.0263084742706495 1
0.00912316538573725 1
-0.0343017762840659 1
0.0307260306426467 1
0.0289291147345717 1
-0.0449133023160636 1
-0.118478334866563 0
-0.0329578704141964 1
-0.0169079234513805 1
-0.0136932611099335 1
-0.0238926184113444 1
0.0273663838614496 1
0.0524887323331264 1
0.00533211409469765 1
-0.00684346162467436 1
-0.0195212330437117 1
-0.0101603198523581 1
-0.0449426944036618 1
0.00338335543840586 1
-0.0215082585642875 1
0.0414405874345976 1
0.00439305101917769 1
-0.0139338746085616 1
0.0289556151552752 1
0.021932773053801 1
0.0197607400789517 1
0.00477654441528776 1
-0.0182468704117521 1
0.0521626081757318 1
0.0491568837798715 1
0.0272987967282507 1
-0.0278964576202685 1
0.0266838193964172 1
-0.00854074563758732 1
-0.00753153086778119 1
0.0227140883651751 1
-0.0308590319184954 1
-0.0230868749826264 1
-0.0141622948367733 1
0.0386576928673241 1
0.0382244656558717 1
0.0241049218845624 1
-0.0125575740726685 1
-0.0146100258455512 1
0.021440500940374 1
0.0199581523432086 1
0.0370049839585654 1
-0.0154132820926015 1
-0.034383327512363 1
0.0150278399569173 1
-0.00152854867633607 1
-0.0170944515598723 1
-0.00253154974083016 1
0.0190324243061618 1
0.014499246913646 1
-0.0225076397961795 1
0.000501249752385019 1
0.0285474842394576 1
0.00805139839555519 1
0.0639575526148868 1
0.0178039933122546 1
0.0192627936278686 1
-0.0220006885312391 1
-0.0173228352045754 1
0.0780501620653528 0
-0.0365496954601357 1
-0.00855465402012981 1
-0.0344047084554487 1
-0.0243810041859839 1
0.00661153738658784 1
0.00560441067613064 1
-0.00350555936284378 1
0.0169857904821074 1
-0.0153901689222156 1
0.0405176807480211 1
-0.0564991816840474 1
-0.0108059302328451 1
0.013803271224599 1
0.0391454020802781 1
0.0141121229602033 1
0.0326241627413055 1
-0.0173100649458461 1
-0.00847332717578335 1
-0.00461077017201363 1
-0.0599267408096157 1
0.0815394109209421 0
0.0159739007146944 1
-0.0144453540564879 1
-0.00218159016674154 1
-0.0741614214187915 0
-0.0697890684191225 1
0.00944595588296208 1
0.0524746716849328 1
-0.0228621545155948 1
0.00877919193699991 1
0.0195459100723696 1
-0.0586849491296566 1
-0.0496190574983026 1
0.024296691474184 1
-0.0604358241835539 1
0.0648821145889164 1
0.00267985801718929 1
0.0200887707055579 1
0.0571791212042921 1
-0.0407438527396995 1
-0.0449213948634861 1
0.0054384671059722 1
-0.0125629392811521 1
0.0108312439408691 1
0.0193028255747546 1
0.00640948448821458 1
-0.00778419313149341 1
-0.0929871142022924 0
0.017288423804275 1
0.0146781837474158 1
0.0268729577389664 1
0.0384518744546079 1
-0.00679397271310107 1
0.0359444771606334 1
0.0164938335913552 1
0.00110843426778164 1
0.0549551025581203 1
-0.0188876182539454 1
0.0636480612223485 1
-0.0506498603061634 1
-0.0183440812104641 1
0.0322011243985335 1
0.0385004217840326 1
-0.0158509740084895 1
-0.00663256581835845 1
0.0309403053096803 1
0.0237403903223535 1
-0.0201064532249047 1
0.000312872786810591 1
-0.000724242669138238 1
0.0404300283614585 1
-0.0291897707946958 1
-0.0267042589628404 1
-0.0115857728299335 1
0.00545444819163482 1
0.0304076460407243 1
0.00119661755542259 1
-0.0148195794053764 1
-0.00827796644758531 1
0.0262152300796716 1
-0.0120618533644658 1
0.0315932935456642 1
-0.000690945796875512 1
0.0210907725256608 1
0.0391194152361506 1
0.0389953176152561 1
0.00432129634291331 1
0.0592865391940638 1
0.0081385593174914 1
-0.0480547905155979 1
0.0516390567529579 1
0.0472157400496771 1
-0.0261929294609197 1
-0.0424021948612127 1
0.00608169060857963 1
-0.0793382721881862 0
0.0285690539028256 1
-0.0266870421845459 1
-0.0249209078403557 1
0.0344596261514255 1
0.0112277603722591 1
0.0114416609147041 1
0.0328538139699902 1
0.0150527564318001 1
0.0559332250760539 1
-0.0292750380041387 1
0.000306441288531412 1
0.0398180214766365 1
0.072828727278056 0
-0.0298657349568868 1
-0.00170985527479504 1
0.00838104141475231 1
0.0323338742737266 1
-0.0464161253594032 1
0.0857406003418745 0
-0.0593251861675928 1
0.0152949427494762 1
0.0167253806759684 1
0.0406591927796084 1
0.0576464551996143 1
0.0479254065599298 1
-0.0115015921486503 1
0.00626928327394376 1
-0.0130275178837469 1
-0.00615138974014448 1
0.0316122976813778 1
0.0325057766926838 1
-0.00923985382929912 1
-0.0357448836415603 1
-0.00113511589083853 1
-0.0280863025133128 1
-0.0128556006065577 1
0.0137797801955084 1
-0.0947192069014177 1
0.0347597724052422 1
-0.0136526201976573 1
0.0486462927625097 1
-0.011161761540021 1
0.0450421550794169 1
-0.0302734020994169 1
-0.0246119361116327 1
-0.00641811161989872 1
-0.0367989951621972 1
0.00709556933252625 1
-0.0150046807663849 1
0.0144048054511803 1
0.0229969258807681 1
0.0201163816171593 1
0.0361735019623944 1
0.0110918716367847 1
-0.0180529292574779 1
-0.0159318038254301 1
-0.053720264831287 1
-0.0156768130921092 1
-0.0274862101837904 1
0.0323796237027489 1
0.00452576160894188 1
-0.0173512257739217 1
0.0176255112433841 1
-0.00142772284509159 1
-0.00952326098828762 1
0.0999258508977133 0
0.00064680093703293 1
0.00251025161495162 1
-0.0322005535040049 1
-0.031109838302098 1
0.0643828603507583 0
-0.00864605584764835 1
0.0276534114952424 1
0.0274782216425651 1
0.0259023769455466 1
-0.0239989093188347 1
-0.00829538203050552 1
0.0217868117402051 1
-0.0736613145269172 0
-0.0519777563436032 1
-0.0134649479050174 1
0.0397075308899575 1
0.00839821929541473 1
-0.0344029262004799 1
-0.0149215096547632 1
0.0614797931421729 1
0.0253711902004828 1
-0.0218104597754104 1
-0.0271748058117435 1
-0.0517485482651458 1
0.0232561842219172 1
-0.0434627301357948 1
0.0493024999384513 1
-0.0390883401800467 1
-0.0337302505053479 1
0.0305856400806189 1
0.0263676068438434 1
-0.0437385395968611 1
-0.0254637259973777 1
0.0811474620411616 0
-0.0115543667534142 1
0.0233540336524872 1
0.00542799454196172 1
0.00742777377548698 1
-0.0485492856170805 1
0.0390075157069562 1
-0.0225549028900353 1
0.00321475466787339 1
0.0197719463784229 1
0.0587544816421284 1
0.0499715600561437 1
0.00892738473134031 1
0.00830664329235505 1
0.0406182181150751 1
-0.0448823617478638 1
-0.0129380576175039 1
-0.0235936122880553 1
-0.00393575649600668 1
-0.0618895853532719 1
0.02076651008374 1
-0.000789169086964983 1
0.0250827249014419 1
-0.0283504607494889 1
0.0100772562460325 1
0.00483560496945674 1
0.021379753614875 1
-0.0499841611903522 1
-0.0417388186432764 1
-0.00525577519577585 1
-0.00372735337671605 1
0.0316510454543811 1
0.00503297702223733 1
-0.0545741140580429 1
0.019447984122118 1
0.0199643407510427 1
0.0205940109118605 1
0.0159070224673606 1
0.0303253853087467 1
0.0455663617556152 1
-0.0953662865536706 0
-0.0237903395806481 1
-0.0572504331711453 1
0.0139849308509552 1
0.0166635008081431 1
-0.00369789003416937 1
0.00655770803350539 1
0.054823746258442 1
0.0382224035512461 1
-0.0779948681170786 1
-0.033910142333116 1
0.043131663932663 1
-0.0301100642797985 1
-0.0488058503127771 1
0.0675076688183678 0
-0.00286109011782912 1
0.0172810062151412 1
0.0368395356008344 1
0.047626656409816 1
0.0307475888982073 1
0.0106848812423005 1
-0.0188276333380979 1
-0.00260115448730928 1
0.0210503304690743 1
-0.0181829039373882 1
-0.0381051895664143 1
-0.0066279862598301 1
0.00905007711969773 1
-0.0229325074172466 1
-0.0359229976611166 1
0.0262485235344862 1
0.0336172085443481 1
0.0110865060361893 1
-0.00492718131703712 1
-0.0388090249343463 1
-0.0131491708295748 1
-0.000114354479338678 1
-0.0743490503253293 0
0.00332691406642166 1
-0.0295132832615592 1
-0.0353645968060296 1
0.00275306541560156 1
0.00659706964444221 1
-0.0217343782955213 1
0.0104060731181549 1
0.0198083567968097 1
0.0109187255667726 1
0.00300858713339672 1
-0.0284243944006783 1
0.0101431162237264 1
-0.0197345528818371 1
-0.00589259563087018 1
0.0271914681382969 1
0.0156888196681339 1
-0.0155701821540398 1
-0.00730735278469702 1
-0.00582955909246183 1
0.0258805814856986 1
0.0214151595729032 1
0.0163719300528598 1
0.000440313243075686 1
-0.0189091230609688 1
-0.00804497637764651 1
-0.0153755011351759 1
-0.0148595366435659 1
-0.0284338268556856 1
-0.00973193222237154 1
-0.00127947512352442 1
0.00368849698103384 1
-0.0251838885676593 1
-0.00850686545528411 1
-0.0430775028265558 1
-0.0182557241297625 1
0.0261045551271199 1
0.0517627320636284 1
-0.00469304530412835 1
-0.00874645732276238 1
-0.0192623169459755 1
-0.019559846095245 1
-0.0173945399021405 1
-0.00283918934821701 1
-0.0408186837931773 1
-0.0501370140538389 1
-0.0116443010688663 1
0.0751646060713429 1
0.0999857697916563 0
-0.0601222487514911 1
0.0650754204682947 1
0.056556190359529 1
-0.00186282808639698 1
-0.0449490474943439 1
0.00559093648927773 1
0.0270634721504902 1
-0.0284545670219359 1
0.0434357273982926 1
-0.0240956855182294 1
0.0349303456584427 1
0.0558676287437933 1
-0.0173111004528344 1
-0.0205958189322481 1
-0.0365818457152962 1
0.0222956138919439 1
0.00765924842299439 1
0.0547078939807289 1
0.00752947122889802 1
-0.0462429080928835 1
0.0375484919881418 1
0.0873815897643613 1
-0.011814479110769 1
-0.0568517569900724 1
-0.01394062071717 1
0.0154568410838115 1
-0.0218384915127787 1
-0.0410145736346362 1
-0.0275514622888775 1
0.00926567475279875 1
-0.0194478041368322 1
-0.0592730001629386 1
0.0602840466116966 1
-0.0489071020167544 1
-0.00244944083430785 1
-0.0345854064563545 1
0.00423825032646054 1
-0.0294497983588616 1
-0.0711056913398906 1
-0.0432161166004606 1
-0.00778991931049528 1
-0.039083765699932 1
0.0283192565758954 1
0.0157217213685473 1
0.0355229112025449 1
-0.0263066467649382 1
0.013103967090213 1
0.00935278738351717 1
0.00727112092974596 1
0.0114678059654164 1
-0.00629477104289973 1
-0.032205279755819 1
0.0399657283505599 1
-0.0559325814964655 1
0.0103791254821349 1
-0.00569279080707415 1
-0.0537638807569149 1
0.0315565489206969 1
0.0857373540930722 0
-0.013359053546435 1
0.00092571053843285 1
0.0952238488517407 1
0.000903029685462449 1
-0.0249963985707487 1
0.00979613008258515 1
-0.0296375297378451 1
0.0454378289887964 1
-0.00182109089175592 1
-0.022844111664492 1
-0.0176502669526599 1
0.0696528448368711 0
-0.00385194418014097 1
0.052785881817156 1
-0.0636793618835847 1
-0.00867214220185439 1
0.00217059180688904 1
-0.0250990322085302 1
-0.0139033014095025 1
0.0175225213302668 1
0.0586302042508036 1
-0.0994434157398165 0
-0.0176425974353032 1
-0.0409291374320932 1
-0.00455251594078645 1
-0.0269688627063879 1
-0.0203365672805665 1
-0.00715970757712028 1
-0.00748645550211925 1
-0.000949675313300511 1
0.00683873959325603 1
-0.0258818899679026 1
-0.0156923442710549 1
-0.099013865432455 1
0.0524793297783377 1
-0.0425194631373785 1
0.0556581123775589 1
-0.0354276699353372 1
0.0169094901106205 1
0.0412420319244023 1
-0.0147807222966195 1
0.0306135852440088 1
0.0199627234772316 1
0.0121590724209847 1
-0.0559609779477859 1
0.0157609962962575 1
-0.0247905321093602 1
-0.00413663464494169 1
0.0336681108060216 1
-0.00941460939507282 1
-0.0053250565147214 1
0.0504746050451041 1
-0.00755590168190295 1
-0.000620990730067494 1
0.012607142466297 1
0.104154611609988 0
-0.018132502901869 1
0.0228622778863855 1
-0.00200976231221542 1
0.0684412564715213 0
-0.00558855339170723 1
-0.0132040113941585 1
0.00905758064961034 1
0.0129499908600864 1
-0.00951470328712035 1
0.00703026703922108 1
0.0238397104573249 1
0.0070137915221107 1
-0.0358074180509377 1
-0.0148522897150338 1
-0.00878348522159916 1
-0.0165161277680284 1
0.00352750812813924 1
-0.0209042095075833 1
0.0386312938764081 1
-0.00552924198233135 1
-0.0103628934176903 1
-0.00935462327489563 1
0.00120256845179046 1
-0.0237134114144198 1
0.00487938660611736 1
-0.020853791052066 1
0.0200822096760656 1
-0.0452718297085199 1
-0.0129558034616329 1
-0.0178895469670737 1
-0.00329623981978979 1
-0.011395829422794 1
-0.0233495347467987 1
-0.0149980297740949 1
0.0637293218325371 1
0.00375141638459513 1
-0.0147796476624127 1
0.030437109478255 1
0.037407977022281 1
-0.0638028390316084 1
0.0228894776577462 1
0.0619237360848061 1
-0.0221077545714098 1
0.0208223949928669 1
0.000412081636791411 1
-0.0383878086597244 1
0.047258023151253 1
-0.0284819543621962 1
0.0179933501662372 1
-0.00908384125295372 1
0.0728687490119545 1
-0.0398750841123265 1
-0.0209646941116234 1
0.0035994857965087 1
0.0147093088324849 1
-0.0467062791726556 1
-0.0116983109063274 1
0.0187462925964333 1
0.0325252385149363 1
0.0444758619756718 1
0.00418415027479197 1
-0.00415256003898572 1
0.0217071256565643 1
-0.0179633947106012 1
0.0852794620648785 0
-0.0641479832032818 1
0.0245769613106419 1
0.00884665449082663 1
0.0556732760765063 1
0.013063489418873 1
-0.072096038423212 1
-0.0180212089660533 1
-0.0477407578548406 1
-0.0144010457854689 1
-0.00296430218721076 1
-0.0651515849811485 1
-0.0504781663831116 1
-0.0517903445770328 1
-0.020860820732198 1
-0.0457461715979096 1
0.025261674971727 1
-0.0512879788529415 1
0.0082617311793343 1
0.00241478375490028 1
-0.0275624174300086 1
0.00217792820859626 1
0.0490180837668441 1
-0.0769724445956891 0
-0.0222239169897291 1
0.0338483358493923 1
-0.0413237341833978 1
-0.00797036168903054 1
0.0253805359886208 1
-0.0075740101678485 1
-0.00131095475056942 1
-0.0100009196755077 1
0.0394683764717054 1
0.0488650743087015 1
0.0250011876679213 1
0.0186090290223415 1
0.0511014072076849 1
0.00104389227844257 1
0.0690875823629086 1
-0.00796612595163311 1
0.00371718790641336 1
0.00456976454314962 1
0.00571851757533515 1
-0.0119382426136062 1
0.0249011316013058 1
0.0296763492941239 1
-0.0804814473353518 0
0.0240347485497161 1
0.0680867092247156 1
0.0749372094803228 0
-0.00288397541680526 1
-0.0278502479959266 1
0.00370169843364778 1
-0.047150567980487 1
0.0172102350097082 1
0.0442689158779547 1
-0.000869179879782743 1
-0.00203105140948173 1
0.00286808229924643 1
0.0336137815198352 1
0.0386785230074402 1
0.00248341010397137 1
0.018495412017433 1
0.00981440748719288 1
0.00228070661084925 1
0.0122789606541345 1
0.0252882967939723 1
-0.046979182523323 1
-0.0113123899886738 1
0.0520127209988211 1
-0.0101037986422931 1
0.0104260548948553 1
0.0766528446042601 0
0.0405883134972061 1
0.0082139697645138 1
0.030027591873671 1
0.00621697432060491 1
0.0202086939512228 1
-0.0104569638917445 1
-0.0150874246545512 1
-0.0707868444919705 1
-0.0419925651238438 1
-0.00324285777899597 1
0.00787363274178701 1
0.0144336142782885 1
0.0166279690973087 1
-0.043393768552875 1
0.0210414431525396 1
-0.0326270271019492 1
-0.0505830665214725 1
0.0209920597753086 1
0.0411289425683092 1
-0.0329241243691752 1
0.014993722224672 1
0.00680168943252771 1
-0.0359547123636405 1
0.0353449692150379 1
-0.0387089451210422 1
-0.01725060426473 1
-0.0459142290477803 1
-0.0176943172637132 1
0.00865221169413846 1
-0.0975997031808087 0
0.0712939264835463 0
0.00285046252475659 1
0.0184361587887817 1
-0.0350628023433717 1
0.0775863343206969 0
-0.00295971482874935 1
0.0690527262171877 0
0.00218546992349314 1
-0.00188625869141197 1
0.0287032290301591 1
-0.0513480542784528 1
0.019557798597126 1
0.0371672547539775 1
-0.0321374859675074 1
-0.000668434014027551 1
0.0435765802178204 1
0.0060703884555857 1
0.0121549867001169 1
-0.0449278702455622 1
0.0129549144839163 1
-0.020281852406398 1
0.00315317801496483 1
-0.0593946470944797 1
0.0448469551004682 1
0.0642129048935681 1
0.0317216597839537 1
0.0354658837996892 1
0.0120782624196131 1
0.0296246640206001 1
-0.0175365251275562 1
-0.0353017165941898 1
-0.0433847358944361 1
-0.0951321763505612 0
0.020155545668878 1
0.0216610384821163 1
0.00392779699253713 1
0.0165185554550918 1
-0.0545096432416292 1
-0.00951498870561065 1
-0.0167236532190959 1
0.0254016613062075 1
0.0285264239435034 1
0.00761109776680654 1
0.00730362703327012 1
0.0304730656258971 1
-0.0572866512663822 1
0.0451861694942299 1
0.0117698066655288 1
-0.0354955679922409 1
0.0348664551294947 1
0.0204485055695308 1
-0.0073844474538134 1
0.0246446193297203 1
0.041226987105418 1
-0.0145991135212397 1
-0.0286768842604236 1
0.0469297410059269 1
-0.0155988755563228 1
-0.0267193578517645 1
0.0594869504483356 1
-0.05135538616873 1
-0.0166385606378225 1
0.0192480509279753 1
0.0308477201274703 1
-0.0115835610858683 1
-0.0186504403141276 1
-0.0390839107698485 1
0.046431072418893 1
0.0155657331432032 1
-0.0233412035062989 1
-0.0661522125464189 1
0.0271958684944086 1
0.0862667806908834 0
0.0213666813437605 1
-0.015662928812173 1
0.0176343018873903 1
-0.0383441779636551 1
-0.0261109090430835 1
0.0289381458392112 1
0.0446161216174295 1
-0.00982297938075284 1
-0.00226081267931212 1
0.045626771157701 1
-0.0353550733817758 1
-0.0137046636870965 1
0.0280222704233299 1
0.0638981733206551 1
-0.0370502011721128 1
-0.00857503433006049 1
-0.00159538498140733 1
-0.0586114276420142 1
0.0355907886857666 1
-0.0221370073141427 1
0.0397279540507952 1
0.0283166893101754 1
-0.001909160815587 1
0.0702854515151256 1
-0.0142135572817096 1
0.0418891545972114 1
0.0267882279914701 1
-0.0172135220326951 1
-0.0272383224875648 1
-0.045151041127296 1
-0.0345983081478983 1
0.0099717375183397 1
0.0141996504981423 1
-0.0269084974978779 1
0.0837800838355432 0
0.00417753667975766 1
0.00934646200375835 1
-0.0296352206582576 1
0.0138074852687971 1
-0.015264045528769 1
-0.0483896935849489 1
0.0287066936219028 1
0.0147435810716852 1
0.0391612146241513 1
0.0237220510202274 1
-0.0090879141625794 1
-0.0124028482345423 1
-0.017539364433094 1
-0.0869661925891741 1
-0.0185351847619192 1
-0.0326570938790807 1
0.0344638495785298 1
0.068768177553294 1
-0.0370846640696493 1
-0.0105873113390144 1
-0.0339762842401216 1
-0.0293694268757723 1
-0.0198420791150809 1
-0.0304778201676803 1
0.0521465688871966 1
0.0223652979845159 1
-0.042921100179978 1
0.0293696220846176 1
-0.070175090548736 1
0.025767663321819 1
0.000585623122434811 1
-0.0171084927963636 1
0.0178534673384409 1
0.0632001793629978 1
-0.00523198500530032 1
0.0402981367773411 1
-0.0139258796603178 1
0.0255478943594224 1
-0.0468233046939665 1
-0.0166329102967197 1
0.0256318026911797 1
0.0347910692819582 1
-0.0544382240680776 1
-0.054782093119133 1
-0.0145933938503566 1
0.0404187554816951 1
0.0254910150707647 1
-0.0100550990352941 1
0.00891757497975161 1
-0.0312611473203178 1
0.0140928712522848 1
0.0374240948124228 1
-0.0034724903939312 1
-0.0309335267895401 1
0.0548488548049562 1
-0.0488830083809313 1
-0.0438797277486342 1
-0.0170445382348905 1
0.0463524436215212 1
-0.0164645054903993 1
-0.00529410763788011 1
0.00700754177698924 1
-0.00420796563840216 1
0.0174924160380755 1
-0.0053935169030054 1
0.0982953899105687 0
0.00902060372407846 1
0.00664440865999158 1
0.0275166598347488 1
0.0131959184842953 1
-0.0298947703302326 1
0.0331911833508871 1
0.0332139740641537 1
0.0249861868230424 1
0.0377141630646162 1
-0.0378562284237359 1
-0.0267323479842057 1
-0.0152516728333162 1
-0.00151007699387437 1
0.0525808946457314 1
0.0194804980197663 1
-0.0272131692740066 1
0.00782188918927681 1
-0.042046366263114 1
-0.0510139694229 1
-0.0533078155763793 1
0.0280453909918929 1
-0.024154585722938 1
-0.0438092921967171 1
-0.0316631444366847 1
0.0262981996183106 1
0.0468663831661198 1
-0.0618556837018603 1
0.0380897649762478 1
-0.0261188092200324 1
0.0138922426391874 1
0.0175531253653172 1
0.0162052147183171 1
-0.00461158227716542 1
0.0234103005720091 1
0.00289789135255498 1
-0.0156471423967868 1
0.00236499656972519 1
0.0713760578035045 1
-0.0620415949754876 1
0.0521391306772822 1
0.0172385074638155 1
0.00948480924549385 1
-0.0296147454946798 1
0.0210771936786731 1
0.0532470964055885 1
0.0550646422098271 1
-0.0535732361744862 1
-0.028201074541249 1
0.0352642843001582 1
-0.0228266725792899 1
-0.0301429367455141 1
0.0436966721775571 1
0.00914679651516094 1
-0.0224930165961943 1
0.0158056892698102 1
-0.037391659902468 1
0.0155659101308496 1
0.0146434648048923 1
0.0250942018267411 1
-0.0198013185515698 1
0.0173134523386438 1
-0.0418919234861393 1
-0.0475321509460036 1
0.0600124678884869 1
-0.00405331112333589 1
0.0132890995422982 1
0.0244455264524265 1
0.0366185608219377 1
-0.0734026125669652 0
-0.050392022013998 1
-0.0512482420948334 1
0.0469639164231365 1
0.0203483297236921 1
0.0135562195864128 1
-0.0182438245130999 1
0.009846656947119 1
-0.0442642764250448 1
-0.0205490952092696 1
0.00460893018634942 1
0.032366895392661 1
-0.0121520508071153 1
0.0302166987669927 1
0.0398678681743075 1
0.0573823513689733 1
-0.064524748755112 1
0.035588940164586 1
0.01122010837118 1
0.0373680859431302 1
0.0227333404957419 1
-0.0132841195967882 1
0.00416606843884591 1
0.0256463366856024 1
-0.0104574011995398 1
0.0227011520521184 1
0.00244412572476286 1
-0.0173695865938327 1
-0.0203163966678361 1
0.00967422690748119 1
0.015427275380997 1
0.0407529956299826 1
0.0187111907420533 1
-0.0333724368213076 1
0.0176608583665971 1
-0.0169963760529304 1
0.042663052986254 1
0.0533423610956371 1
0.0150586829840406 1
0.00210680962899349 1
0.00519856137070106 1
0.0197794368131593 1
0.0106102658353653 1
-0.0391852209643306 1
0.0505203604706454 1
0.00054158517348802 1
0.00160271084074099 1
-0.0160612935727339 1
-0.0161998923017964 1
0.0221543972821231 1
0.00293683509719851 1
-0.015129842259016 1
9.17667166091321e-05 1
0.0272658951621659 1
-0.0156606765174334 1
0.0531756232677596 1
0.0604407024854094 1
-0.0284769795114906 1
-0.0299951735198708 1
-0.0626247530483314 1
0.00918780443931376 1
0.0341586043008157 1
0.0251572341430402 1
-0.0203178902030808 1
0.0126749542430739 1
-0.0257742383506118 1
-0.0228653357408749 1
-0.0215846306321086 1
-0.0121355121547254 1
-0.0153354948857364 1
0.0215005389398865 1
0.0130760153900439 1
-0.000599181810835584 1
0.0157831024152091 1
0.0361217876586473 1
0.0262405982547059 1
0.0293343847821892 1
0.00537216598909125 1
0.00962082147168256 1
0.0319749171196196 1
0.0215148001770917 1
0.00211704325880657 1
0.0455669539895634 1
0.0865872758822076 0
0.0065382364533132 1
0.000179267865420199 1
0.0450222621563776 1
0.0284818775011928 1
0.00768913473578256 1
-0.051194781167096 1
0.0570209020427195 1
-0.0460571215289133 1
-0.0212405201588529 1
0.0743774086637828 0
0.0159026399814915 1
0.00323244371828369 1
0.0339883214509219 1
-0.00253672620238974 1
-0.013481612060323 1
-0.0310855279448369 1
0.027823881815529 1
0.0159651862523147 1
-0.0254307453473257 1
-0.0116265017673718 1
0.0671675800915442 1
-0.00835481172272361 1
-0.0254570719042993 1
-0.00504225263169461 1
0.00244418203640381 1
-0.0575809314553474 1
-0.0474657217521403 1
-0.0336570247281304 1
-0.0275595951138843 1
0.0715427061236717 0
0.026711414158918 1
0.0958700537854324 1
0.0813789824403326 1
-0.00497402796621891 1
0.0200454261407087 1
0.00814467214905691 1
0.0439447705403003 1
0.0295660990096621 1
0.0405557438312352 1
-0.00380209501392665 1
-0.0576731981920719 1
0.0355095049802144 1
-0.0332278784462188 1
0.0119620956089424 1
-0.0341391691162221 1
-0.0550244827317446 1
-0.0114968221801054 1
0.0095170461168867 1
0.0248686883670216 1
0.0193237939500679 1
0.0490506849607977 1
-0.0134214825137085 1
0.0151309223298513 1
0.0373730561816003 1
-0.0252483454391617 1
-0.0334809687638799 1
0.0385366280744584 1
0.001294240351243 1
0.0598007853586276 1
-0.0357625327188155 1
0.0110656862068929 1
-9.96649887748894e-05 1
-0.0315958514227564 1
0.0738906127624048 1
0.00592607366602395 1
-0.0311192083169277 1
0.0496225289268892 1
-0.0214614863320886 1
0.000916905447654635 1
0.000273317147385774 1
-0.0456026307407985 1
-0.0163701862700653 1
-0.0218968514132606 1
-0.0078786658460181 1
-0.0390180827818497 1
0.0193388319816135 1
-0.0283593497865582 1
0.0400722279277345 1
0.0502207225606535 1
0.0133731550755003 1
0.0266445228391297 1
0.0320302436004875 1
0.00379813296384268 1
0.0143010943349736 1
0.0141501375276858 1
0.0318954084711929 1
-0.0476356649408576 1
-0.0239699558569888 1
-0.00393032675730446 1
0.0350207741786591 1
0.00965602324327361 1
0.0188363487400598 1
-0.0152558039139111 1
-0.0222246236759384 1
-0.026782040776518 1
-0.023851598956535 1
0.0319270449315503 1
0.0351162455126074 1
-0.0420782934321086 1
0.00665398211989683 1
0.0645318396400547 1
0.0958648880640571 0
0.0206146477272739 1
0.00356031437540921 1
0.0439839185842904 1
0.0209955633258641 1
-0.0184678946387378 1
-0.0272575680528775 1
0.0354937446399598 1
-0.0435899997324017 1
-0.0461614472126279 1
-0.0431057115871344 1
-0.0413519380556262 1
0.00229070074985267 1
0.0659699587956622 1
-0.0201798278238122 1
-0.0116954781528047 1
0.0283109314134048 1
-0.0192065696282145 1
-0.0221866654669286 1
-0.035586047145027 1
0.0531315046333017 1
-0.0360964825755656 1
-0.00765197047437305 1
0.0463218774200465 1
-0.0700735222860719 1
-0.0125998095951767 1
0.0125023873560305 1
0.0156062131761228 1
0.013499962777817 1
0.0175353343211556 1
-0.0109059821731267 1
-0.0224044127373069 1
-0.0134223798573834 1
-0.0241870643423962 1
0.00154538828930001 1
-0.00975125783775324 1
-0.0430157679881178 1
-0.0102099003701298 1
0.0211946800373244 1
-0.0267687365082867 1
-0.0166488721483334 1
-0.0352774452042346 1
-0.0147503583955236 1
0.0131623674671314 1
-0.00776374615584766 1
0.0188424516003645 1
-0.00987586804749329 1
0.0160207296547169 1
0.0204946529392103 1
0.0532033695090149 1
0.0714121843425216 0
0.00451425307284036 1
0.0542114597028878 1
-0.0206593853167044 1
-0.0049611268324442 1
-0.026835552941283 1
-0.0574785332490518 1
0.0316109202656128 1
-0.00411478213656433 1
-0.0981936133483438 0
-0.0381429114122972 1
0.007115986141739 1
0.0109873859793374 1
0.0307505098008393 1
-0.0571368170751362 1
0.0375322771996152 1
0.0163652333556746 1
0.0285511709690102 1
0.0108740125020153 1
0.0168925597442781 1
0.00186718410522258 1
0.0135976283012184 1
-0.0144874750897781 1
-0.0240679032286014 1
-0.00825540799919245 1
0.0017220642442013 1
-0.00140597550509042 1
0.039103837354901 1
-0.0189792424949235 1
0.0250468317241555 1
-0.0224213542629047 1
0.0192194038457877 1
0.0681760961506458 0
0.0152164690934668 1
0.0809862109078889 0
0.0015069637823404 1
0.0307660125815575 1
-0.00917719730969686 1
0.0316060833555991 1
-0.0146427341868462 1
0.0533533007025377 1
0.00438103138285925 1
0.0203948728740375 1
-0.0334802456913538 1
-0.0828729283104745 0
0.000691041405741133 1
0.0180692610384046 1
-0.0351895181570498 1
-0.0173881130696242 1
-0.0149481891050152 1
0.0286673637935532 1
-0.0106363725703856 1
0.00236678160109917 1
-0.0667694234580925 1
0.00799850132279614 1
-0.0430356659984839 1
0.028529319694107 1
0.0674867434651255 0
0.0637160677265639 1
0.0296656385758463 1
-0.0293791223567924 1
-0.0334285574638424 1
0.0485865216896007 1
-0.0460163156082507 1
0.0386392253056096 1
0.0240133351785566 1
0.0371981305035327 1
0.0194029027045136 1
-0.0440770186534389 1
-0.0697331274501642 1
-0.00760453098729905 1
0.0349822731229476 1
0.0244989776558562 1
0.0350976716640397 1
-0.018345923948742 1
0.0114921101849199 1
-0.0502850365209783 1
-0.0121342514597372 1
-0.024629803603188 1
-0.044399492225691 1
0.00462861949501328 1
-0.0227420701648437 1
0.0314690960770005 1
-0.0991547647541357 0
-0.0108591098480288 1
-0.0354921046029421 1
-0.0290692818278249 1
0.0273970247836257 1
0.0215516744271188 1
0.0161194849766715 1
0.00807509393360903 1
-0.0331741236226716 1
0.040852445026098 1
0.0327807192419077 1
0.0281927721110131 1
-0.00214528331690556 1
0.0320944369624854 1
-0.0523837641790679 1
0.0863659595843108 0
-0.0200425565803029 1
0.000741539882325877 1
0.0640446369291838 1
-0.0319326576365759 1
0.0161321121202311 1
0.0252841723239571 1
-0.0371635269479653 1
0.0461380075431535 1
0.0166973485798839 1
-0.0495328276473694 1
0.0435530396141376 1
-0.00653816623692081 1
0.0185344665301406 1
0.0256266838107933 1
0.0189973987898197 1
0.0322352764578321 1
-0.0119435113212979 1
0.010534815471997 1
0.011421000446406 1
-0.0527952356727897 1
-0.0390300121286589 1
-0.0188563125547901 1
0.0349102681228182 1
0.000334846410952373 1
-0.0147940898772594 1
0.0768764486076013 1
-0.0300083433059627 1
0.0532374313372942 1
0.0167074574116963 1
-0.0609137361575705 1
0.0351832199831503 1
-0.00270445971326948 1
0.0224510468332513 1
-0.0212833324248312 1
-0.0210487768879635 1
0.0186244896423861 1
0.015872949539479 1
0.0160356162925342 1
-0.0262871999051444 1
0.0350035120429514 1
0.0852272875524717 1
-0.0395587515293414 1
-0.0189507893991745 1
0.0260403836409912 1
0.0186504589312273 1
-0.0313169699218694 1
0.034576300486814 1
0.0154980592403177 1
-0.0122587043482807 1
-0.0265778020933664 1
-0.0272842472617358 1
0.00476500347709015 1
-0.0319398969282971 1
-0.0136071710474724 1
-0.0281637685144337 1
0.0270901537460247 1
0.00902325480053662 1
0.00688615826013229 1
-0.00375218191944911 1
0.0180494035503439 1
-0.0255409883290683 1
0.0116453009899719 1
0.00731751145139245 1
-0.0028375427267345 1
0.00560570006507851 1
0.00736246241541643 1
-0.0407250531920713 1
-0.0160205977396814 1
0.0232928399665749 1
-0.0430344023320268 1
-0.018526544230238 1
0.0801248106356501 0
-0.0317304564319573 1
-0.0221961677715271 1
0.0340268078047285 1
0.012275858824406 1
-0.00630742937659506 1
0.0199020737727857 1
0.00328760312341365 1
-0.0644417579846296 1
0.0188093705213512 1
0.00264559083826413 1
0.0224729933323783 1
0.0178576050239688 1
0.0124745786856191 1
0.0194052041526204 1
-0.0388352911930283 1
-0.0118775484130494 1
-0.00967062392935013 1
0.0412044917622465 1
0.00369425838128734 1
-0.043345844807027 1
0.0623714665395643 1
-0.00834552425103066 1
0.0836413920806848 0
-0.0261414792803713 1
-0.0188139940852605 1
-0.0599967251760518 1
0.023341092873359 1
-0.0781639748768484 0
0.0750591307575394 0
0.00030907888439048 1
-0.0423714110493308 1
-0.00873026322282756 1
0.0125617237367381 1
-0.0133952222940659 1
-0.0174573880429244 1
-0.0482340434690409 1
0.0633738383459245 0
-0.0066095815811741 1
0.0528478962437194 1
-0.0393371089541319 1
-0.00118170340310637 1
0.0300859121095573 1
0.0759014402658156 1
-0.0120121854078691 1
0.0598391926438073 1
0.0981482315653486 0
-0.0561337908854607 1
-0.0251453421709976 1
-0.0118859154998677 1
0.0149150336286948 1
0.0091255938444429 1
0.0591932375986925 1
0.0108783561551024 1
0.00718031613368381 1
-0.0460590939721966 1
-0.0145816006799139 1
-0.0116672292597906 1
-0.0353610541255455 1
-0.0468495312025801 1
0.0059768730982958 1
0.00527833694503178 1
-0.0100656454912871 1
-0.00874442349398988 1
-0.0331216403385306 1
-0.0418241179397339 1
0.0123838166028674 1
-0.0235178306106422 1
-0.00905000964323232 1
-0.0553320107885233 1
0.0569749142382518 1
0.00570896275928435 1
0.00778989215823459 1
-0.0317243155881713 1
-0.0509994331784818 1
0.0126624561140984 1
0.00516844111096549 1
-0.0444447755284318 1
-0.0751340222085682 0
0.0309227092465661 1
-0.0557691847255534 1
-0.023175430437479 1
-0.00507447809715596 1
0.0211319603001351 1
0.0390296300038191 1
-0.00696157160631433 1
-0.0426594141746576 1
-0.0174920189598938 1
-0.0176767815857186 1
0.0380188622674476 1
-0.0519221504275435 1
0.0276966609991399 1
0.0251376608845489 1
-0.0521064600683718 1
-0.0279127449462606 1
0.0204030516485164 1
0.0163903001208892 1
-0.000853501266470767 1
0.0185484731147873 1
0.0839345906385505 0
-0.00346209619043709 1
0.0119938813441852 1
0.06233230146202 1
0.0533629230529755 1
-0.0184609331020857 1
-0.00731066804162434 1
-0.0404467224210742 1
0.0915547461510004 0
0.0158244516187407 1
0.0182982712418341 1
0.00505647320151192 1
-0.0133716207417746 1
0.0499372604633057 1
0.0800801381911061 1
0.0281163069685478 1
-0.00296005960285592 1
-0.0224770353270102 1
-0.0208458033031342 1
0.0083715877177884 1
-0.0854024560863405 1
0.00236816410801687 1
-0.00570490479337036 1
0.0309307113781459 1
0.0731161721723357 0
0.0505608898457477 1
-0.00387573379495558 1
-0.0445038602389343 1
0.0902097548307103 0
-0.0196729973079268 1
0.0634995014127149 1
-0.00101871401304172 1
0.0498972949646684 1
-0.0481045053167382 1
0.0229690951126228 1
-0.00231659186740659 1
0.0381298087799486 1
-0.0243065052147771 1
0.0353554034842452 1
-0.0972336277322828 0
-0.0162495589699542 1
0.0341182509337159 1
-0.0954479213579674 0
-0.00660592394322207 1
0.018096516603077 1
-0.00868258792771897 1
-0.0393101970177061 1
0.0226751884709095 1
0.0136290763520523 1
0.0200512445303546 1
-0.085536458700813 0
-0.0283674940274776 1
0.0199657399871545 1
0.042014997810318 1
-0.00454560684697743 1
0.0354102165734342 1
-0.0550036928009848 1
-0.0669207468468347 1
-0.0229995690310453 1
-0.0140937958502933 1
0.017306524351581 1
-0.0201477258270998 1
-0.0160815411752215 1
-0.0569521191388778 1
-0.0148979568162105 1
0.0158868528941556 1
-0.0228087407116252 1
-0.0501048170022891 1
0.015156307167075 1
-0.00822693162450457 1
-0.0331526078499343 1
-0.0455887474046326 1
0.0308924340035351 1
0.0950042427111843 0
0.049579812067961 1
-0.00319052367083185 1
0.0475949342586251 1
0.0726160698997313 1
-0.0110366992425335 1
0.00955416280106596 1
0.0196737100988326 1
0.0424238667318394 1
-0.0528510808018915 1
0.0216545856661143 1
-0.0207251500592573 1
-0.0143563343241023 1
0.0224354962219017 1
0.0330966915353602 1
-0.0084200475130037 1
-0.0647478816932018 1
0.00391558002001778 1
-0.0260178949009717 1
-0.027395577431441 1
0.0170621307400957 1
0.0613546063790837 1
0.096496505255331 1
0.04108753034478 1
-0.0351537573170606 1
-0.00327576399624604 1
0.0297830889263158 1
-0.0225282063717723 1
0.0322372991271401 1
0.0290779658816377 1
0.0214486490378051 1
-0.00952482878503438 1
0.0325804032777865 1
0.0415932765825128 1
-0.00992956184972901 1
-0.0256790090634344 1
-0.0265906301334244 1
-0.00673141899860479 1
-0.0294337282831077 1
0.0329081157846777 1
-0.00211902084684018 1
0.0592732083336317 1
0.0222642913692691 1
-0.00826528898951445 1
0.0348928757752155 1
-0.000827902252247514 1
-0.000795494924303412 1
-0.011398201489211 1
0.0220720107657176 1
0.04188044792882 1
0.0114421168628928 1
-0.0209755106456434 1
-0.0275095893686223 1
0.0503021228176023 1
-0.000272496680020898 1
-0.00697784645333746 1
0.0223114381900329 1
0.0275423277161194 1
0.0110870331745249 1
0.0650836645765994 1
0.0402199892422624 1
-0.0497728923463453 1
-0.0916492501697199 0
0.0222561936160587 1
-0.0254167305317109 1
-0.0268238903534794 1
-0.0517489840176745 1
-0.00878027203505535 1
-0.0916546759254215 0
0.00221178698678671 1
0.0261686579272773 1
0.000674082631521647 1
-0.0233964748914397 1
-0.030369083830907 1
0.0345777594973143 1
0.0178882980216362 1
-0.0519056519414191 1
0.0372340464811162 1
-0.00113234305507948 1
0.0404034493014094 1
0.0184473228969754 1
-0.0307100779894671 1
0.00823645837946416 1
-0.031474332092406 1
-0.0541284813110415 1
0.0192552184584606 1
0.0127179609771279 1
-0.0039632163796931 1
-0.00756624115773692 1
-0.0171335372730597 1
-0.000892724410142205 1
0.017213374899181 1
0.08421301108882 0
0.0254083573296868 1
0.0200213233307688 1
-0.00778067833922116 1
0.0458556856319136 1
0.0237234051278799 1
-0.0139331408991335 1
0.0180507565298739 1
0.0292092642757006 1
-0.0399815130543754 1
0.0579891680191915 1
0.00257803202110231 1
0.00919664016320266 1
0.0344031066136411 1
-0.00745412814949482 1
0.00173044143244839 1
0.0249908372315802 1
0.062608353159296 1
0.00910126650777681 1
-0.0338697249095796 1
-0.0228255227689988 1
0.0233328277556524 1
-0.0657567829066638 1
0.0418104575002289 1
0.052390815930577 1
0.0264032274465899 1
-0.0348621243152486 1
0.0313650498493933 1
0.00426483326095247 1
-0.00652199286428256 1
0.022811846940576 1
0.0375371166524647 1
0.0115509310625176 1
0.0387733975625719 1
0.0519725930769232 1
-0.0207734111183144 1
0.0554068234121586 1
0.0291253188656798 1
-0.0111141982519495 1
-0.00288563505759553 1
-0.0423071659284714 1
0.055294982682636 1
0.0101825476573141 1
-0.014297618710482 1
0.0207002137142655 1
0.0337117132065856 1
-0.00488587027281454 1
0.0432503900348255 1
0.0391062753995928 1
0.0107538034794622 1
-0.0219518730775253 1
-0.0137666920955277 1
-0.0651465116227568 1
-0.00116242287351895 1
0.0385535324904339 1
-0.00881005428883489 1
-0.021555102954288 1
0.018027160147046 1
0.00411844984054635 1
0.0626479456818515 1
-0.0248261739868121 1
-0.0517709486875335 1
-0.0459831886809763 1
-0.00906669675537258 1
-0.0143631409028722 1
-0.0147721319866271 1
0.00143284159652076 1
-0.0491678145266871 1
0.06870082479914 0
-0.0114257224256968 1
0.011325829130081 1
0.0494169330738605 1
0.0112800206797153 1
0.0452125897864287 1
-0.0150747246695413 1
0.0249540168787142 1
-0.02312572177996 1
0.0502155029485163 1
0.0338293928237268 1
-0.0101987525588673 1
-0.0532134034716047 1
0.00601944232168381 1
0.00265659793801045 1
0.00452936882273017 1
0.0250432966637946 1
0.0313016850528119 1
0.0332214937519748 1
0.0307698613874284 1
-0.0300427883544246 1
0.032014002364482 1
0.0262991569967311 1
-0.0617694425705595 1
0.0230850328432548 1
0.000391372095616375 1
-0.000650114395419273 1
0.015411017723684 1
0.025031620585105 1
0.0269678505788178 1
0.0452199331928685 1
-0.0426333347239507 1
0.0136054483219339 1
-0.00426872913913284 1
0.0780823139090508 0
-0.0430527667561094 1
-0.00462018127774289 1
0.0467002513733222 1
0.00467437542800974 1
0.0646378648440835 1
0.0725794770019037 0
-0.0660104561878049 1
0.065391206752108 1
0.0307807105761591 1
0.0245543256310224 1
-0.0454135112345029 1
0.0283631002452206 1
-0.0150221028131998 1
0.00666317545110757 1
0.014189965625316 1
-0.054496619142316 1
0.0392311281501662 1
-0.0368080024412942 1
0.0319390952825053 1
-0.00767626245742764 1
0.00495018027621376 1
0.000745043615143206 1
0.00576527695435002 1
0.00461703118169214 1
-0.0510801686961372 1
-0.0140186268848707 1
-0.0330009843327659 1
-0.000466368573383467 1
0.0184921631408317 1
-0.0132360890827205 1
-0.00985885715936643 1
-0.0126820000853392 1
0.000201384503270112 1
-0.0510535495438218 1
-0.0269805873463342 1
-0.0160024355180011 1
-0.0184367776432179 1
0.00294960798133971 1
0.0168860680883611 1
-0.028657344707198 1
-0.00155212387965112 1
-0.000518046999058691 1
-0.0190966778887764 1
0.0662717997460283 1
0.0122692416899572 1
0.0627605370503054 1
0.0224901503091231 1
0.0305883823280085 1
0.0503844213300784 1
-0.00124122210851317 1
0.00790190369220974 1
-0.00196900973556161 1
0.0538114216787265 1
-0.0273947864235588 1
-0.02070305862932 1
-0.0434783229400216 1
-0.0865768767609607 0
0.0420280422472136 1
0.0307345283006282 1
-0.0350539965421588 1
0.0119689220606631 1
0.0400427421316222 1
-0.00235316210801402 1
-0.0188623509024757 1
0.049318461662052 1
-0.049267356720213 1
0.0237771436875069 1
0.00957163719399929 1
0.00860276766257769 1
-0.0146029133656376 1
0.0661609989652956 1
-0.0292070499118288 1
-0.0926996120534074 0
0.0146159553314579 1
0.0104490002797605 1
-0.0265591270258142 1
0.0406360777134475 1
0.0125763192681487 1
-0.0147674368731681 1
0.0879728070384324 0
-0.0465575764866898 1
0.0162226604120863 1
-0.0268938072062077 1
0.0535017904502347 1
0.0435885222344807 1
-0.0118796205242476 1
-0.0870659841569205 1
-0.0227064045153072 1
-0.0484773924695018 1
-0.0515700409295234 1
-0.0273546421505213 1
0.0560052171114772 1
0.0279914908899175 1
-0.00546134088740449 1
0.0197510914440965 1
0.0121477776914085 1
0.0468545905156406 1
0.0426812574101157 1
-0.0569200246685731 1
0.0383344482729305 1
-0.0140381800306959 1
0.04387849509221 1
-0.0709081457432018 1
0.0242204615485565 1
-0.0380063167087543 1
-0.0369046988345848 1
-0.0232856335555737 1
-0.0413788612024352 1
-0.0557024293459656 1
-0.0280629871912298 1
0.0222446286831784 1
-0.0176669647660387 1
0.0409873034996865 1
0.0146131262172964 1
0.0299802254930978 1
0.0196731256201391 1
-0.00589444561031106 1
-0.0282995400361786 1
-0.0357303914388359 1
-0.0618551707313037 1
0.035533009224508 1
2.76484491568176e-05 1
-0.0093579900282726 1
-0.0156708258586823 1
-0.000210009067140705 1
0.0596246174440391 1
0.0331489942064924 1
-0.0138106150487335 1
-0.0222684704181444 1
0.0119925141180494 1
0.00189989540857481 1
0.0141610255822286 1
-0.00505064952614862 1
-0.0651701066072313 1
0.014303117742965 1
0.11976271445256 0
-0.0107699635415909 1
0.00473474864351255 1
-0.0156516692400867 1
0.0121703130167679 1
-0.00143693191737091 1
0.0506581697054648 1
0.0264840941332709 1
0.00135337102403151 1
-0.0436745038782554 1
0.0120097470789421 1
0.0396507693289694 1
0.00469364804303106 1
-0.0227969128219478 1
-0.0320733408679308 1
-0.0282650896013988 1
-0.0221759000296105 1
0.0550869172434646 1
-0.000853967302719296 1
0.00116023081104409 1
-0.0175977546858449 1
-0.0135623433541053 1
-0.0156309264273542 1
0.0487917682671052 1
-0.0497276197060606 1
0.0199639804749584 1
-0.00722128488667132 1
-0.0286066923571377 1
0.00995318635933149 1
-0.0332718544935811 1
-0.0200844209011607 1
0.0253165769481797 1
0.0297385000844263 1
-0.0300523058829176 1
-0.0653954746884736 1
0.0518565858845065 1
-0.00498912498914874 1
-0.0320341832497994 1
0.0136865663481705 1
-0.0356044305161993 1
0.0500155032341109 1
0.0206904351947612 1
0.0613492733338347 1
0.082255410838836 0
-0.00599111755819491 1
-0.0206496133334905 1
-0.00852932818488786 1
0.0382843296161949 1
-0.0366729932874785 1
0.032053111935601 1
-0.00673964054560076 1
0.00710348113277356 1
0.0456923262366837 1
0.0358999988111148 1
0.0587582898669734 1
-0.0164426403244452 1
0.0486964533499355 1
0.0097805465197519 1
-0.0767844943899747 0
-0.0124035323081391 1
0.0289847864595312 1
-0.0161471909617934 1
0.0480811065862705 1
0.0200095311797674 1
0.00919838730556966 1
0.0391030280744094 1
0.0652221745460759 1
0.00956603525174218 1
-0.00965168907122808 1
0.0390634552607192 1
-0.035819422604727 1
0.0514294372390821 1
0.052218892378586 1
-0.0284371228802132 1
0.0324678996663073 1
-0.0173604961508871 1
-0.018738878024142 1
0.0176512407531321 1
0.0411712123120699 1
0.012356832986101 1
0.02589979794586 1
0.0408815371923019 1
0.0258943929269572 1
0.015246327329762 1
0.0078851466046995 1
0.0620634746285676 1
0.0553339282451831 1
-0.0345914838891048 1
0.0141477848164506 1
0.0202730310966692 1
-0.0135966850588324 1
0.0699440250843147 0
-0.0177541666650026 1
-0.0293513451373992 1
0.0290117098137753 1
-0.0214559200764908 1
0.0155010238344786 1
-0.0208355172851074 1
-0.0229901707722232 1
-0.0781941313570217 0
-0.044417499639813 1
0.0134037524664322 1
0.00963218908998424 1
0.0186630768576255 1
0.0105044637967185 1
-0.0449382330401985 1
-0.00620918828855497 1
0.018029981295169 1
0.00206651521727249 1
-0.0337611387015384 1
-0.00855514866251768 1
0.0748531396586828 1
0.0182316923723994 1
0.014264629235582 1
0.0198440876180404 1
0.0418217531505423 1
-0.0232792837025434 1
-0.0102251669018691 1
-0.0327997204743162 1
-0.0612402302634254 1
0.0191137140235755 1
0.00500769372529319 1
0.0463563005607854 1
0.028895432791796 1
0.0684774601922947 1
-0.0107767839815977 1
0.0407478973999834 1
0.0532890355353153 1
0.00714431368831173 1
0.0330847133471476 1
0.0246550499451838 1
0.026448541585862 1
-0.000352870551702707 1
0.0109544539937706 1
0.0404374172210356 1
-0.001536819380572 1
0.00645040753563611 1
-0.0489969228898646 1
-0.0480305405619246 1
-0.0262805029654512 1
0.00687764327161998 1
0.025952522858282 1
0.0474912896606627 1
0.0308518888591152 1
-0.0460627754165133 1
0.024371995483021 1
-0.00743797004077991 1
0.00520234896876506 1
0.027803366830005 1
0.00670069603574677 1
-0.0133891260399261 1
0.00579023151427444 1
0.00947731090239251 1
0.0443072733176971 1
-0.0232955692007537 1
-0.00970226767927066 1
-0.00854931621588359 1
0.0225102158355194 1
0.00912872345542682 1
-0.0147626128770165 1
0.0718812482632295 0
-0.0243276860710983 1
0.0746342510434545 1
0.00194246151906559 1
-0.00658240460796682 1
-0.0187560178217717 1
0.0101512585123368 1
0.00104428846689614 1
-0.0418585485220896 1
0.013292341081295 1
0.0507757311815252 1
0.0562412644104235 1
0.015125389642115 1
0.0636162188491837 1
0.00453777838107865 1
-0.00628163586869383 1
-0.0129219258625327 1
0.00229416366685628 1
0.0248573812183882 1
0.0516295963994679 1
0.0150504838789836 1
0.0262764668948003 1
0.0170338055824138 1
0.0818633190421075 0
0.0662792749436957 1
-0.0103091078418439 1
-0.0122151431527233 1
-0.0327301036714227 1
0.0173954096396912 1
0.0111029798779509 1
-0.0565618156717881 1
0.0388719917116611 1
-0.0280064439060534 1
-0.017379345150902 1
0.0757607171166015 0
-0.0496323428393293 1
-0.0384196322861573 1
0.0125612975400869 1
-0.0104419025869596 1
0.0774941244322437 1
0.00752370540964223 1
-0.0202659537640948 1
0.0167382051243337 1
-0.00337424296360888 1
-0.00205472889339976 1
0.020058175726508 1
0.0282367827115429 1
-0.0267927771081152 1
-0.0093283559411292 1
-0.0161867707737895 1
0.0271356431297633 1
0.108771663781767 1
0.00689690006550828 1
-0.0425946847951875 1
0.017733267775003 1
0.00683776869413331 1
0.0410921306546237 1
0.0594779063039329 1
0.00818591128968893 1
0.013356630638085 1
-0.0250346980929959 1
0.04367188661487 1
0.0218570246752912 1
0.0370926185772382 1
-0.0579084920785171 1
0.068780854429528 0
0.0311982204089669 1
-0.0185779055872043 1
0.0296729591447134 1
-0.0293544175523233 1
0.0187131334970812 1
0.0181087517298855 1
-0.0529294205059236 1
0.0405567172944082 1
0.0255500665428997 1
-0.0633374184099902 1
-0.0426212629835583 1
-0.014085746976467 1
0.0132827559426507 1
0.0536655411061912 1
-0.0268963907778433 1
-0.0226186923839993 1
0.0119230235456942 1
0.0515185004898278 1
-0.0122102012884357 1
0.0111693049830234 1
0.0144956529542168 1
-0.0259926898267903 1
0.0158166536166183 1
-0.000194465871663808 1
-0.0135223262230964 1
-0.0396870574777288 1
0.0106401102846599 1
0.0131624835610315 1
-0.0219918902771217 1
0.0113339113151186 1
0.0107282990885148 1
-0.0239386271106684 1
-0.0151888473698603 1
-0.0717707929479689 1
-0.0292206531237493 1
0.0102902074908315 1
-0.0147434348920023 1
0.0284404639397688 1
-0.0581357268450088 1
-0.00437720941900198 1
-0.0191890135907083 1
0.0614495410293068 0
-0.033640219547169 1
-0.0263410010908742 1
-0.01679420250239 1
0.0448001466989598 1
0.0246020563268853 1
0.0544704277641003 1
-0.0311735725455253 1
0.0175066069763053 1
-0.0223692276244334 1
0.0626494172242192 1
0.00142059126449331 1
0.00384856608281041 1
0.0255408077554227 1
-0.00865208052624079 1
-0.0153229706852252 1
0.016490846532192 1
-0.0032971960349629 1
0.00103652650044063 1
-0.00582281692711401 1
-0.0140305381362844 1
0.0139443164944165 1
0.0421596899435908 1
-0.0145401832468704 1
-0.000829942932738347 1
0.0179219488824136 1
-0.0088443295459303 1
0.0425188348725049 1
-0.0172493860866325 1
0.0330881814159732 1
-0.0220437990198657 1
0.0378315024274191 1
0.0543457026459829 1
0.0122029992458405 1
-0.0070546305824607 1
-0.0207088688952086 1
-0.00983912421649526 1
-0.0287263142278444 1
0.0336159586253794 1
-0.0631349030977884 1
0.0157083648067067 1
0.0390306411152004 1
-0.0501841480737655 1
0.0548539790272586 1
0.00636748198296647 1
0.0945106537639453 1
-0.0575281605044251 1
-0.0686910255580782 1
-0.0036808804063092 1
-0.0168684841743762 1
-0.0204570990759755 1
0.00524275731530639 1
0.0273811762940178 1
0.0356645262864672 1
-0.0556293632385102 1
0.0651680059888346 1
-0.0117713886551205 1
-0.0106018834096608 1
0.0183796791658181 1
0.0187875611004063 1
0.00375244454765216 1
-0.00466905478449708 1
-0.00359553736251502 1
-0.0232803248610539 1
0.00148753063136453 1
-0.010646035733742 1
0.00230259983872181 1
-0.000291095297096772 1
0.014910213466288 1
0.0540931048263159 1
-0.0206069949889577 1
0.00921962011395461 1
-0.0348241518942948 1
0.0458697711060268 1
-0.0404010196277427 1
-0.00682985327504937 1
-0.00279224867446822 1
0.0235617678835876 1
0.0191280928142479 1
0.0271146575839908 1
0.0187965974372908 1
0.0122986587672787 1
-0.00830398335209689 1
0.0704907892014738 1
-0.0289469280144988 1
0.0520469380314621 1
-0.00768900199119723 1
0.0137934693273369 1
0.00979489097713902 1
0.0519254412087886 1
-0.0170350268139174 1
0.0354526122245055 1
0.0206332051299453 1
0.0501587023892288 1
-0.0209339530066889 1
0.000932759598365422 1
-0.0474829797231222 1
0.0517246346759462 1
0.0398461817357741 1
-0.0435109386312762 1
-0.0313100261766647 1
-0.0134637298290991 1
-0.0179214490957374 1
-0.0614160249323448 1
-0.00959209374884673 1
-0.0133760363793387 1
-0.0143880487787308 1
0.0739904916249656 1
-0.0175206451106705 1
0.00883998931000736 1
0.0534213390833057 1
0.0359194759574606 1
0.0215510988158483 1
0.00467088100947732 1
0.00554519981686426 1
-0.0234205004162478 1
-0.055618437198344 1
0.0313889248481493 1
-0.016181206337983 1
-0.0105692392581971 1
-0.0108234841318606 1
-0.0478723160580632 1
0.0119553003638204 1
-0.0128460388333562 1
-0.00165493828569259 1
0.0132028408796691 1
-0.003507858050652 1
0.0302597910955514 1
-0.0592222541636227 1
-0.0140335347065583 1
0.0361726383387704 1
-0.0210988146655836 1
-0.0421063550473059 1
-0.0443172554412286 1
0.00534305785962715 1
-0.075977072463434 1
-0.005568873680951 1
0.0156023173403636 1
-0.00976486899425851 1
0.0164289251779535 1
-0.0528819423551103 1
-0.0373065903456303 1
0.0159030647436607 1
0.0400272865947359 1
0.0476702890427153 1
0.0115059827922607 1
0.00797555599470384 1
-0.0101352647650486 1
-0.0820489710782772 0
-0.0028277315343901 1
0.0518382069694183 1
-0.0548269964706676 1
-0.0168879659591016 1
-0.00815977002566822 1
-0.0249478630111128 1
-0.0274367461477575 1
0.0163764970642753 1
-0.066750175236442 1
0.00452401405048373 1
-0.00377073378983675 1
0.0279205552574349 1
-0.0310651814603697 1
0.0384617469129338 1
-0.0514901133752419 1
0.0420063746324529 1
0.0539130827570987 1
0.0503026729946529 1
0.00591209443607205 1
0.0432678408864354 1
-0.0742564081891919 1
0.0141664765135438 1
0.00252450327559147 1
-0.0313701473546535 1
-0.0247208925916173 1
-0.0262799751483626 1
0.0313016227168029 1
-0.0226768433794151 1
0.0794650251165015 1
-0.0319234001596004 1
0.00668037469633211 1
-0.0171775459866429 1
0.0461302020598832 1
0.0170581466382985 1
-0.02319608815943 1
-0.0277417050197214 1
-0.0131414308630906 1
0.00288553229033181 1
-0.00833879366994474 1
-0.0568580819784953 1
-0.000507891373985015 1
0.0136494183130332 1
0.0179332574896105 1
-0.0261014721023554 1
-0.00894450202702663 1
0.0348236683680148 1
-0.0200673684695132 1
0.0326556718400228 1
0.00835433722673047 1
-0.0085461782308376 1
-0.0736635505061811 0
0.0416207314103736 1
0.0162328804951259 1
0.0194614355757847 1
0.0214194494938153 1
-6.39964438556261e-05 1
-0.0146231225983611 1
-0.0164944833011459 1
0.0677399861576136 1
0.035483227255446 1
0.0648787144928409 1
-0.0228825340627528 1
0.00649130090520101 1
-0.0152024374159839 1
0.0203266387333956 1
-0.00101601204771806 1
-0.00336214348751388 1
-0.0214320740617438 1
-0.0094454386334826 1
-0.0125166145257437 1
0.00673116417941021 1
-0.0124379925729647 1
-0.0445394038221626 1
0.0334804996722259 1
-0.040391424301983 1
0.0199493653848332 1
-0.0271101682157952 1
0.0342487497302793 1
0.0208595683566195 1
-0.0415184374047886 1
0.0185818095195554 1
0.0534372049193793 1
-0.0298348848280527 1
-0.0269875199006025 1
0.040861411961076 1
0.033802283131592 1
0.00146947509870016 1
0.0074557267675365 1
-0.00619167791836093 1
-0.00871630164161118 1
0.0613312895503936 1
0.0160131161892434 1
-0.0320199027607737 1
-0.008055668125286 1
-0.0544272534500359 1
-0.0419788783393421 1
-0.0191850307160995 1
-0.0177093772985838 1
-0.0218390293267803 1
0.0305721895634723 1
-0.00732894053580597 1
0.0341819041281357 1
0.00946416935878476 1
-0.0131502192726691 1
-0.0280603609233526 1
-0.0136027552841183 1
0.0336983778474933 1
0.00461922126041121 1
-0.0386956740172298 1
0.0466636728921892 1
-0.00442129475389084 1
0.0112068374310258 1
-0.0673590152683574 0
0.0304123100927151 1
-0.0519037614254635 1
-0.0179667637071645 1
0.00567458128437426 1
-0.0447515880014081 1
-0.014828447227056 1
-0.0202927532116538 1
0.00372787177949753 1
-0.0229607799986091 1
0.0139473245990809 1
0.0624347136010038 1
-0.0230046185527005 1
0.00561451044530422 1
0.0421822593271345 1
-0.0272560834454409 1
0.0105945307419615 1
0.0292225890592178 1
0.0166464814279899 1
0.00629207924690446 1
-0.00927077039449082 1
0.0500758708904276 1
-0.0248841581601687 1
-0.0200429425188985 1
0.0831961206542521 0
-0.0175379912169371 1
0.0381486222936089 1
0.0417247237588999 1
0.053382011851064 1
0.0058986342324715 1
0.00621510119134262 1
0.0155552920425621 1
-0.0178114595929791 1
-0.0131995263199748 1
-0.0147357070277314 1
-0.00982871671275646 1
0.0814758649114649 1
0.068925701148205 1
0.0359672262431212 1
-0.0681931872335077 1
0.0272212968752716 1
-0.00883232563657931 1
-0.0169542240969811 1
0.0300117101937861 1
-0.0417496908127874 1
-0.00612835755999378 1
-0.00149562179134334 1
-0.0285374131667221 1
0.0107362199327927 1
-0.0214289413541377 1
-0.0312424317617291 1
0.056100119219827 1
0.0175704109543781 1
0.111081658247335 0
-0.0186412963320138 1
0.0111092603207798 1
0.01851205591595 1
-0.00826613075749595 1
0.0148024306016844 1
0.0247059919637699 1
-0.00924683758585139 1
-0.0212967601439605 1
-0.0453123428341294 1
-0.0223289904193874 1
-0.0148218649572441 1
-0.0437978802993979 1
-0.0154264322841556 1
-0.00444356320525983 1
0.0283090943761799 1
0.013559044526844 1
-0.028781296567252 1
-0.0771480060455138 0
0.0110101421441893 1
-0.0520449957966268 1
0.0433961131445222 1
0.0111588080986357 1
-0.0214960348657088 1
0.00978496699396222 1
-0.00459443909875266 1
0.0114861219499961 1
-0.00454923043937553 1
0.0204077689746725 1
0.00526735124966162 1
-0.0177910822528902 1
-0.00693247143351517 1
-0.0135951150335514 1
0.0192271829492958 1
0.0603051070756127 1
0.0705174830051676 0
0.0431724945887714 1
-0.0475607928479121 1
-0.0495490212123684 1
0.0539644001402727 1
0.0653872797075294 1
0.0131547447972557 1
0.0110263542305836 1
0.0114982969006294 1
-0.00917503864413395 1
-0.00499553381921091 1
-0.0244244082401099 1
-0.0205057649624471 1
-0.0167811918435883 1
0.0166887596569459 1
0.00439144049740738 1
0.0257478761060419 1
0.00890700536521325 1
-0.0102840026556544 1
0.0272926608572417 1
0.00331753114135043 1
-0.0235773257887978 1
-0.0283454113506593 1
0.0181258517172706 1
-0.00684215711366326 1
0.0084343266078742 1
0.0251746821393496 1
0.038035528347909 1
-0.0370974960740528 1
-0.0178085650790207 1
-0.0240577499687711 1
-0.025154246004294 1
0.0210374140158275 1
-0.0385996206440026 1
0.0765092483312592 1
0.0287796635720905 1
-0.00817694085941427 1
0.0276033790194702 1
-0.00394321845849836 1
0.0616410289588584 1
0.0109890072841004 1
0.00404317593720214 1
0.0440274075178208 1
0.0082703035883401 1
0.00445663306379864 1
-0.08370081785907 0
-0.0289737138842981 1
0.0407730127388646 1
-0.0468105598603045 1
-0.0352521705926624 1
-0.027004781758135 1
0.0561818325185443 1
-0.0180785738308276 1
-0.00326608453723945 1
-0.0198748821254056 1
0.00257405825070214 1
0.00868343372499504 1
-0.0116064640779261 1
0.00175944545611652 1
-0.0173774695065721 1
0.0315717588277074 1
0.000848428150136829 1
-0.0203641612576061 1
0.0108066842974728 1
0.0245805874077452 1
0.0115665833391244 1
0.00230378931312749 1
-0.0114325803394558 1
-0.0225047169997735 1
0.0131221089119813 1
0.018684414750156 1
-0.0100096248430705 1
0.0468572776378968 1
-0.0135427898676995 1
0.0772514358180048 1
0.0180954070915216 1
0.0521281493948927 1
-0.046431473599246 1
-0.0355321539886794 1
-0.00378001184539799 1
0.00592425599287858 1
-0.0127409139120897 1
0.0248802640425565 1
0.0261938184151504 1
-0.0146275835053302 1
-0.016938145941394 1
0.0296411325023759 1
-0.0186963398817661 1
0.0425938678836712 1
-0.0421016680309064 1
-0.0502333586978768 1
-0.0100627435705501 1
0.013925485231343 1
0.00600507799367632 1
0.0513233105315362 1
0.00813456773583326 1
-0.0374591806601637 1
0.00348820616334674 1
-0.000482071753015758 1
-0.0274412944588544 1
0.07525630980859 0
0.0579818019897862 1
-0.0682121082082674 1
-0.0150035763229241 1
0.050531496479777 1
-0.0182884854184016 1
-0.0205113758648603 1
0.0113477069867202 1
0.0720242747931083 0
0.0636547011978807 1
0.0157473092564474 1
0.0180096549645352 1
0.0153318474253251 1
-0.0211154447368149 1
0.0683437232109604 1
0.0428863331181994 1
-0.0195906848330982 1
0.0392471663673722 1
0.0156105142797474 1
-0.00123372878898667 1
0.0205859747695504 1
0.00513056966893645 1
0.00104290831804763 1
-0.00991340957307635 1
0.00583404991102571 1
-0.00546514932379816 1
0.00561081952616354 1
0.041034354287247 1
0.0584949638940187 1
0.0546692357816902 1
0.0557162053146512 1
0.00359968696981865 1
-0.051232876788622 1
0.0688077142542794 0
-0.0134218749600526 1
0.015773701861961 1
0.00854451861184544 1
-0.0268771955962115 1
0.0569638846743716 1
0.0451608466407651 1
0.0251268698751137 1
-0.0194877598482544 1
0.0174211583038943 1
-0.00338236988737213 1
0.0337224718740438 1
0.0398390775997435 1
0.0209849242470907 1
-0.00456291920223751 1
-0.0384511025223448 1
0.101865108261605 0
-0.00575926261481215 1
-0.0410546858067523 1
-0.074858152584306 0
0.0152724889439886 1
0.0542060107356174 1
0.0263306008818998 1
-0.0177366758499883 1
0.0339460051331875 1
-0.0407834966930579 1
0.0220118848250962 1
0.141642665325936 0
-0.035428722240124 1
-0.0190783802106088 1
-0.00178630167335971 1
-0.0107648247541511 1
-0.00740930320817484 1
0.00233811048912882 1
-0.0414723000869847 1
-0.0777556865928897 0
0.0363249926893232 1
0.0874777064084015 0
0.0746261760685837 1
-0.00374672415944293 1
-0.0013022622543766 1
-0.0174019153200423 1
0.0167774851450069 1
0.0254059856602784 1
0.0127058936807034 1
-0.0185042755709613 1
0.034453283515984 1
-0.0354500315628816 1
0.0209944654773168 1
-0.00261906589571988 1
0.019605707234868 1
0.0323133164075305 1
-0.0190187594379157 1
0.0358699373874553 1
-0.018461773170775 1
0.0200423978168028 1
0.0262160870463176 1
0.02646480042135 1
-0.0365283242284788 1
-0.0110735882733318 1
0.033370432018197 1
0.0451383972013592 1
0.0116437898408476 1
0.0534850062751636 1
-0.00784197166688091 1
-0.00402737552786604 1
0.000912238750762769 1
0.0254427781774911 1
0.0166890594449157 1
-0.0195352093487024 1
0.047726791500368 1
0.0314392392586741 1
0.00737323769336283 1
-0.00445737015872711 1
-0.0533528597385392 1
0.0103923750968718 1
-0.0395226745351741 1
0.0550361533090889 1
0.0151373234556332 1
0.0145871512099791 1
0.0506119331006713 1
-0.027414091053042 1
-0.0310005073103422 1
-0.0166482471857048 1
0.00753437536264958 1
-0.0239036346398865 1
0.0151902402049272 1
0.0517119328371834 1
0.0300712993122324 1
-0.00549677357932439 1
-0.017894755096868 1
-0.0613777902514366 1
-0.0272000096325486 1
0.0108240695608024 1
-0.000502875726044998 1
-0.032925487861735 1
-0.0437354022330481 1
0.0312720566988898 1
0.0636360866046012 1
0.0490550684243255 1
0.0409337613304616 1
0.0233098921963767 1
0.0756296291542142 0
-0.02158492279404 1
0.0150748674596521 1
0.0483126028712388 1
0.116374282178181 0
-0.0699926843815501 1
0.0206589136957914 1
-0.00182026423554448 1
0.0298974788925373 1
0.013239099857335 1
-0.0169949050994106 1
0.0112766209096006 1
-0.0416498498010447 1
-0.0212052639126482 1
0.0492619570263004 1
0.0733114025491614 1
0.0725082655842258 0
0.0471602850308848 1
0.0164073675411415 1
0.0338968841381311 1
0.00955540437947531 1
-0.00427064852123046 1
0.0633692266473135 1
-0.025808884054784 1
-0.0134811366533859 1
-0.0091537104300209 1
0.0171344875388531 1
-0.0105594320274039 1
-0.000576371457583241 1
0.00133464015550786 1
0.0358856419006278 1
-0.0305283759691379 1
-0.0156829695928973 1
0.060534285190945 1
0.0710001037342043 0
-0.0115334918772058 1
-9.12102541569711e-05 1
0.0299701862036208 1
0.0133939205825007 1
0.0101864687267323 1
0.0162322006148446 1
0.000676663222601789 1
-0.0734025291640469 1
0.0594577729298135 1
-0.0455083701832424 1
-0.0200656008414919 1
-0.00420363599163576 1
-0.0325151947151912 1
0.00434067562145607 1
0.0236514698802613 1
0.0336992951651484 1
-0.0531502358720606 1
-0.0266834953808643 1
-0.00580871848081548 1
0.0314406838830795 1
-0.0111501192761953 1
-0.028928895402848 1
-0.00226045866425854 1
0.0286373262675649 1
0.0574471850789751 1
0.0345305581858156 1
0.0285757502638261 1
0.027494982911322 1
-0.0277815493465431 1
0.0207695244910972 1
0.0489146807786987 1
0.0418588864765205 1
0.0287078098700106 1
0.0188611138127722 1
-0.0621294881512916 1
0.0159832810383455 1
-0.0359481660579447 1
-0.0283303806570208 1
-0.0377728418878731 1
-0.0917389210317992 0
-0.00575453682214772 1
0.0641270747471545 1
0.0320374110185763 1
0.0142234630349986 1
0.0107499003994645 1
-5.41612464908003e-05 1
-0.0557406362320648 1
0.0111868986443909 1
-0.0599196026012027 1
0.00829976831021469 1
0.0530937576677509 1
-0.0121168199928159 1
-0.00599546467816087 1
-0.0280984210749831 1
0.0017230686593641 1
-0.0154268581151184 1
0.0640529259455132 1
-0.00660492686035952 1
-0.00741032585605447 1
0.0497587620951001 1
0.051100289309191 1
0.0546987673976178 1
0.0228498549599133 1
0.120771836374175 0
0.0683863605276554 1
0.0576361430657572 1
-0.0208433149901033 1
0.00398124576810849 1
-0.00601944937458497 1
0.0174672505130672 1
0.0310013166673569 1
-0.029804294346954 1
-0.0513672599908951 1
-0.00753887408783508 1
-0.014544036400918 1
0.0100813205549212 1
0.01626273651329 1
0.00616664175519793 1
0.0168050662593437 1
0.00192805907219456 1
-0.0402956963514204 1
0.0731549433710866 0
-0.0457214494525981 1
-0.0886597042802277 0
-0.00650555730978833 1
0.0409348746436156 1
0.0251119768545854 1
0.0230335079950711 1
0.0346529883188788 1
0.00887845769270078 1
0.00805381261558933 1
0.0321901389331851 1
-0.00889912200224969 1
0.0277621733695438 1
0.00560427730172227 1
0.0240347135037084 1
0.00165390335328528 1
0.0183002433359401 1
0.0198206615463515 1
-0.0466653074663664 1
-0.0160543408761392 1
0.0947152385713861 0
0.0161105297181428 1
0.00909595263232429 1
-0.0462154168325861 1
0.00981136365528265 1
0.00571916425826848 1
0.0226328979523348 1
-0.00654126382932069 1
0.0421598104784842 1
0.0134776823723254 1
0.0439982726437036 1
-0.0155195056311782 1
0.00597999929582041 1
-0.0120841519878225 1
-0.0502087988306118 1
-0.0537777937533119 1
0.000552192598734108 1
0.00845910670767889 1
-0.0142863883324945 1
0.0369892451755578 1
0.00706170409504098 1
0.0461655201252485 1
-0.0230251746174203 1
0.0249154448819051 1
0.026436255957303 1
0.0439174410988546 1
0.0313559672626407 1
0.0455216588837851 1
0.0305562494194586 1
0.0468303670823238 1
-0.0148486243541494 1
-0.0436556184675406 1
-0.0170416065337874 1
-0.0448379784744698 1
-0.012503120962628 1
0.061502920773912 1
-0.00357173961860871 1
-0.0106650733388606 1
-0.0393426935954641 1
0.00915504051812755 1
0.00847174548222202 1
0.0458375738545166 1
-0.0233985657867803 1
-0.0711312007938169 0
-0.00357810684039349 1
-0.0103754189142468 1
-0.0215100662265702 1
0.00573027536289813 1
0.0818342773121295 0
-0.0464115898131231 1
-0.00820948546883958 1
-0.00733577671462341 1
0.0322303829786774 1
0.0371903900473012 1
-0.0306080796602015 1
-0.0220043813217863 1
0.0216306633129468 1
-0.0244797077799532 1
0.00528921166560408 1
0.0463074554296112 1
0.0013738567684611 1
-0.0512832993408891 1
0.0518425182330526 1
-0.0367385375018175 1
0.0463571539437679 1
-0.0655820323044594 1
-0.0059609397793414 1
0.027786799429797 1
-0.0262879961177999 1
0.0318543621590115 1
0.0341363833153251 1
0.0277206655485919 1
0.0596218036728128 1
-0.0421916246731757 1
0.0225467513627486 1
0.0499157263909344 1
0.0408830987030071 1
0.0144835993342151 1
0.0119930287681914 1
-0.000563618282619988 1
0.036219311062492 1
0.0267350914058317 1
-0.0135277622342287 1
-0.089720727013842 0
0.0235256721141271 1
0.0365059843865214 1
0.0039501621951098 1
-0.00651067486512574 1
0.0659474957161364 1
-0.00859068479949585 1
-0.0661535940349908 1
0.00262931788648126 1
-0.000800952442637185 1
0.0267284220130056 1
0.00787194821328057 1
0.0294481350928999 1
-0.00632377695207651 1
0.0120406460092938 1
0.054677131007914 1
-0.0218757751179679 1
-0.0266822731376915 1
-0.00630959970694657 1
0.0279172099960572 1
-0.00941029251881224 1
0.0454487499486829 1
0.0595596921594504 1
-0.0100239660406504 1
0.0309922575720391 1
-0.00345109923993968 1
0.018978079724451 1
-0.0559982188846077 1
-0.0734835810755644 0
-0.00665862043692882 1
-0.00112250453289569 1
-0.0232182999671864 1
0.0667093481568072 1
-0.0395465189666212 1
0.0170942772433374 1
-0.0213635293002079 1
-0.0199782414639254 1
-0.0145019167896549 1
-0.0531096121929375 1
-0.0352988525020033 1
-0.00345094136691486 1
-0.0206880681978423 1
-0.0196877096378156 1
-0.0111850017457413 1
-0.0347337009579252 1
-0.00479038085728241 1
0.00841696774169308 1
0.0684068493748766 0
0.0260462045334747 1
0.042488842439155 1
0.00890726777257954 1
-0.033910791444011 1
-0.00017637662208788 1
0.0502609314324629 1
-0.0294385455926911 1
-0.0342762475929682 1
-0.00112482148639862 1
0.021829912795924 1
-0.019530673323609 1
0.0377326382266208 1
0.0430401193624676 1
0.0280360987740169 1
0.0410992502508174 1
-0.0105706377431313 1
-0.0488602859811671 1
0.0235054672530474 1
-0.00091126386297742 1
-0.0161834102194115 1
0.0283897242340112 1
0.0709971134806951 0
-0.00106791401649835 1
0.0760612586744237 0
-0.0460909460762632 1
-0.0146556205607982 1
0.0225215102891892 1
0.056116282604401 1
-0.0351402087654366 1
-0.00405358059319421 1
-0.011042757160551 1
0.00639458475140706 1
-0.0144042121284976 1
0.0326480469209594 1
-0.0355892900707617 1
-0.00595476467058182 1
-0.00198517015776669 1
0.0694168375343578 1
0.0282447932926134 1
0.000270013421904958 1
-0.0128095438135482 1
-0.0271411314372642 1
0.0147490678512642 1
0.017934592266757 1
0.00556520642070433 1
0.0206265405932413 1
0.0153630810624212 1
0.026508978997767 1
0.0153653752606529 1
0.0329512689283887 1
-0.00721789476086646 1
0.0075740516605981 1
-0.0267927117626488 1
0.0341082164164917 1
0.0574976164270035 1
0.0157590030508281 1
0.0160332153534831 1
0.0300549557677803 1
-0.000344824532869463 1
0.056259650556046 1
0.00281381687144898 1
0.00297273268855006 1
0.0156949775827609 1
-0.0132943617901295 1
0.0371332423795011 1
-0.0624941577819818 1
-0.00489772548604972 1
0.0729917440986007 0
-0.0457304723784541 1
-0.0455371265341459 1
0.000676135867652702 1
0.00900425088877171 1
-0.0974058435222981 0
-0.00580680177688514 1
0.127068321949678 0
-0.0387498865905503 1
-0.0134369136446239 1
-0.0188005015253421 1
0.0143220703201451 1
-0.00747502200233614 1
0.0549719365587052 1
-0.00573994522050915 1
-0.00817939686215873 1
-0.0434240548524462 1
-0.00407749265464109 1
0.0352770222084905 1
0.00586808130799673 1
0.0198090881551003 1
-0.0586319112713306 1
0.0146687077591928 1
-0.00855913051111083 1
0.00140393576045711 1
0.0580207027911458 1
0.0312489225786678 1
0.0857870708547706 1
-0.0255174973949993 1
0.0274805732073478 1
0.064036211212455 1
-0.0408861792325319 1
-0.0318537541400032 1
-0.0204385124073924 1
0.0103789020580358 1
0.010899510763403 1
0.0263467824155602 1
0.0901247294544359 0
-0.0158816373436373 1
-0.0200041491924722 1
-0.0418698392748872 1
0.00936283720067569 1
-0.0125759177813201 1
-0.0270341600494337 1
0.03265454513753 1
0.0151815842606431 1
0.0321781886046214 1
-0.0029968598607799 1
0.00994073981662283 1
-0.0155675018244355 1
0.00355455918429395 1
-0.0165075482373089 1
-0.0337700363326261 1
0.0048053012411582 1
0.0307370445054521 1
0.0509645466358944 1
0.0181205657629619 1
-0.0189234356928916 1
-0.0933362186855116 0
-0.0292330598507817 1
0.0405539228263196 1
-0.0177766088230733 1
0.066395484465529 1
0.00301574345830616 1
0.0501998596179788 1
0.0573422495607971 1
0.0664007896013886 1
0.0131310099798992 1
0.0992872440983039 1
0.0217530683163534 1
-0.0376161971798084 1
-0.0551904100691416 1
-0.0148109474718349 1
0.0633248340078099 1
0.00881127569799351 1
0.0139044176585527 1
0.0255907790478736 1
-0.037586421439567 1
-0.0994877252188883 1
0.00287712343090025 1
-0.0118304500626142 1
-0.0354825671114396 1
0.0541347809740529 1
-0.0183697550330787 1
0.04955365100559 1
0.0227451953918235 1
0.00930152977261742 1
-0.026557495294937 1
0.00321008565770223 1
0.0201375920383961 1
0.00365508556844111 1
-0.0109527682310579 1
0.0153263772410294 1
-0.0553087043763517 1
0.0410828879192715 1
0.0659162084824134 1
0.00239908615846009 1
0.0317453997639074 1
-0.0315760222611481 1
-0.0238180283934321 1
-0.0330390609629226 1
0.0440488043912578 1
0.0269412944639557 1
0.0501716563697471 1
0.0305411921903046 1
-0.00447865846091798 1
-0.013468854715069 1
0.0163650711041641 1
0.0395826020221307 1
0.0134685202023358 1
-0.0119430387306747 1
-0.0043260315017234 1
0.0220534762176821 1
0.0454005351568885 1
0.0661869085244015 1
-0.00131055679658585 1
-0.0392169665122927 1
0.0171417511386079 1
0.0687033243843747 0
-0.0279318776684525 1
0.0220488086295619 1
0.0207214970764777 1
-0.00245164854388951 1
-0.0118019315789005 1
-0.0410761380663527 1
-0.0248703971300933 1
0.0131668004563378 1
-0.0493087759894939 1
-0.0360946177962103 1
0.0723324385318102 1
-0.0225861681948999 1
-0.0297837436661414 1
-0.0286761704617679 1
-0.00263298479003685 1
-0.00162776618209495 1
0.0580333217576968 1
-0.055337909591062 1
0.0335296803114649 1
0.0288020301934954 1
0.019438704709906 1
-0.00845462885203814 1
0.0374544402858326 1
0.0340766628638938 1
0.0831000588907511 1
-0.0199283709155559 1
0.0298144182876686 1
0.00792900739201169 1
0.0273742862580078 1
0.00557533313360765 1
-0.0256847801589737 1
-0.0240880022715768 1
0.0309687272055971 1
0.00155456706591108 1
-0.02608925856925 1
-0.0754615557016997 0
0.0852574730534352 0
-0.00840479597944341 1
-0.0545878716695172 1
0.00827196932781329 1
0.0678846643792043 1
-0.0252459330936772 1
0.0390328910209225 1
-0.0652877655371497 1
-0.0547537803121456 1
0.0697019106196127 1
-0.0333908769811417 1
0.00372160260955003 1
0.0423224327403212 1
0.0642117780583759 0
0.0655955770941585 0
-0.0499599687969186 1
0.0113321651361148 1
-0.0404110778587871 1
0.0520596511462307 1
-0.0528130676186303 1
-0.0458109307151795 1
0.055131686764919 1
0.0538615193288234 1
0.031426179762082 1
0.021780278620749 1
-0.0467563683036388 1
0.0480056017470293 1
-0.0175462634261303 1
0.0206264183306221 1
0.00833986518277663 1
0.0191739540108685 1
0.0172422882643861 1
-0.00892710123305706 1
-0.0568939645839927 1
-0.001310614417455 1
-0.00451247981074895 1
-0.00426377071497949 1
0.0678747518998789 1
-0.00205661295552651 1
-0.0209216467009476 1
-0.0172259786924954 1
-0.0334823163968145 1
-0.0253770417628836 1
0.034587529764807 1
0.0269202330218332 1
3.79132125777185e-05 1
-0.0109329582016381 1
-0.0388944830214929 1
0.0471338044040787 1
-0.054548345938801 1
0.0149182573880458 1
0.00974085064703323 1
-0.0290056385120602 1
0.0104119139489908 1
0.0410784693900212 1
0.0111288308387573 1
-0.00211949426061152 1
0.00805097343454272 1
0.00177136723909455 1
-0.037269106932759 1
-0.0189151592997098 1
0.00475426789167382 1
0.0329123020568773 1
-0.000721192679187936 1
0.0255882763105436 1
-0.00275129410783741 1
0.0454629344650489 1
0.0760791072886531 0
-0.0219646542822029 1
0.00985033489165918 1
-0.0484563149672101 1
0.0699773829954109 1
0.0069600097277354 1
-0.00130655662890109 1
0.00916983212461766 1
0.00362030314857432 1
0.0344094297537011 1
0.000690159892160596 1
-0.0875489509902591 1
-0.0630376117515542 1
0.0681396472525999 1
0.0277055334286602 1
0.00645169967908827 1
-0.0424853435817488 1
0.0714283460580367 1
-0.00731751192682764 1
0.0642810897589631 1
-0.0139313737661008 1
-0.00560057826032178 1
0.0296078022688583 1
-0.0501634645938536 1
0.0497140418704104 1
-0.00319384268796074 1
0.0103354887931432 1
0.0450653304538794 1
0.0362257552029234 1
-0.0118483603815559 1
0.0491650889879677 1
-0.0107033806679566 1
0.0112175195280541 1
0.0539783605233792 1
-0.0402491240981211 1
-0.0158198322682879 1
-0.0530751887637149 1
-0.00827420940015096 1
-0.0118321719255479 1
-0.0077046932032574 1
0.0142298796858858 1
0.000327469807921307 1
0.00843038663190806 1
-0.0324799288596255 1
0.00376247932106796 1
0.0212430858726813 1
0.0599006988792483 1
0.0487714483446675 1
0.00466360123867485 1
0.0285090179380689 1
-0.0559908240647917 1
-0.00314306602913678 1
0.0397519276869618 1
0.00316384800916202 1
0.0379692033371273 1
0.0612293209591701 1
0.0442515694465006 1
-0.0297824660169053 1
-0.0279766582558529 1
0.0122919068783129 1
0.0364627391858825 1
-0.0276313858425208 1
-0.0478008694013782 1
0.0295158828120623 1
-0.00037234294874202 1
0.0213717797697782 1
-0.0216399450259516 1
-0.00391100996506774 1
0.033339527596552 1
0.0175041112785723 1
-0.0711838946738942 0
-0.0305768277052363 1
0.0400829074856262 1
-0.023899511321296 1
0.0213867166598168 1
-0.0129062543454229 1
-0.00614968958942301 1
-0.0319123451866168 1
-0.000970251103082615 1
-0.0182543440334226 1
0.0368456195102064 1
0.0895518045892342 1
-0.0145136477787736 1
0.0245162606153861 1
-0.0249769448554317 1
-0.0235549458636179 1
-0.0414426092542274 1
-0.0201783432087477 1
-0.0433197498500997 1
-0.0240254370143872 1
0.00162912363589406 1
0.0212231730948831 1
0.00077963039719 1
0.00246397416839753 1
-0.0621740092055605 1
-0.00532245646793335 1
0.0017249842821383 1
-0.0207051939317298 1
0.0817390181584815 0
0.0590645670911709 1
0.0185897564231541 1
0.0348171515420237 1
0.0233027323483706 1
-0.0294195633469972 1
0.0133200379489319 1
-0.018300276171725 1
-0.0160800298827219 1
0.0332953372868334 1
0.0262910700181962 1
0.0225890997231383 1
-0.0213725688530893 1
0.0359664850333105 1
0.00844344473414513 1
0.0105186246151307 1
0.0359924849039424 1
0.0485537117026387 1
0.0119712588995622 1
0.0908716539120098 0
-0.00485039656388963 1
0.0491061540499924 1
0.00740663643082292 1
0.0253101784504138 1
0.02514462503526 1
-0.0184375335289137 1
0.071086421891874 1
0.0074481622315192 1
-0.0310260094558975 1
0.0495109168031091 1
0.00070279602837017 1
0.0746082833784505 0
0.0102227081982431 1
0.0127755461481679 1
0.0346921156610123 1
-0.00547134699208982 1
0.0381226746681948 1
0.0137082189387229 1
-0.00499573227229987 1
-0.00249345666922045 1
0.0262282157920327 1
0.0577676341838199 1
-0.0511680640853686 1
0.0468284269171677 1
0.0337489570758911 1
0.0630615942370558 1
0.0375791660179107 1
-0.0300563109379008 1
-0.0216055817771043 1
0.0827683518787993 0
-0.0311776292310907 1
-0.00603322639799948 1
0.0504066586778673 1
-0.0229109856946616 1
-0.0495977113849151 1
0.0531262336736422 1
0.0203851172830916 1
0.00283950554230165 1
0.0219125253242108 1
0.0205411093568816 1
0.0147542263202726 1
0.00600006849129852 1
0.00889120167422853 1
0.000975943682861241 1
0.0979645120873285 0
-0.0138336014891508 1
0.019500505851665 1
-0.0111684918818839 1
-0.0131390732966407 1
-0.0236478670740363 1
-0.03043469585283 1
-0.0052266328844358 1
-0.0358104773208926 1
0.0631125714980762 1
-0.0136653306618351 1
0.00855273908643265 1
0.00446996676626534 1
-0.0305562397837266 1
-0.0255283384621293 1
-0.0124407381071477 1
0.0242413361664862 1
0.0717565273057863 0
-0.000837021962845239 1
-0.0811954714312708 0
0.00626941125036956 1
0.0488960369060991 1
0.027575062302569 1
0.0341637834414527 1
0.016791321025144 1
0.0494931022611483 1
-0.011611978604598 1
-0.0329872441361098 1
0.00643578789874381 1
-0.0401828764218661 1
0.0387676715890518 1
0.0588830552859969 1
-0.00285559024864732 1
-0.0295893284829014 1
0.000811787376122458 1
-0.0352966678084758 1
0.034350040815332 1
-0.00654543726922961 1
0.0315319522361442 1
-0.00136311558052953 1
-0.0430381106205592 1
0.0131695585683243 1
0.0250704010964187 1
-0.000872709508440591 1
0.0625708997900863 1
-0.0516510423877744 1
-0.0190050869675592 1
0.011901096856744 1
-0.0287688712094408 1
-0.0633382810279832 1
-0.00955901823961655 1
-0.0360482545529779 1
0.0199571594118418 1
-0.0366408104669273 1
-0.038380069151857 1
0.0145208313551951 1
-0.0161331451154868 1
-0.0356910357931867 1
-0.0713951854576248 0
0.0645836973229496 1
-0.0190631056941503 1
0.0823249660059169 0
0.0171943951796619 1
-0.00299044432453556 1
0.00737145576943488 1
-0.0144095420683399 1
0.0115513894111013 1
0.00463307096571205 1
0.0521283448795458 1
-0.0221939895053222 1
-0.0326547930424295 1
0.0303393896649552 1
0.00453212064992917 1
0.0329424022863291 1
-0.00574347312583848 1
-0.0259302241432667 1
0.024538656807469 1
0.050982546220296 1
-0.0203905000461477 1
0.0413189736153827 1
0.0422991652449203 1
0.0390129676442688 1
0.0214809401478294 1
0.0118536674521084 1
-0.0153963555122394 1
0.0108045189595326 1
-0.0290003750318958 1
-0.0183685917657728 1
0.0547211456250654 1
0.0500544688929528 1
-0.0275396329963968 1
-0.00531728649176483 1
-0.0447311288293673 1
-0.0449333966354223 1
0.0207614178150399 1
-0.0457690554811969 1
-0.0105534815019233 1
0.00783049852086791 1
0.0146542169714615 1
0.0129428324072298 1
0.0161443222232372 1
-0.00989682319275994 1
-0.0270442412202903 1
-0.0237527713857851 1
0.0144840619771906 1
-0.0178186930011386 1
-0.0289321753789374 1
0.0112625469640306 1
0.0211209687487277 1
-0.002160583601486 1
-0.000752057342307444 1
0.0266967089227246 1
0.0135345687333256 1
0.0379718450047101 1
-0.0025984009623529 1
-0.0090618722871097 1
0.0340356526384132 1
0.0119218749811654 1
0.00254861130286677 1
0.0111134899171746 1
-0.0407507581843029 1
0.00850973605783128 1
0.0220717921870441 1
0.159354509566885 0
-0.00935582994982383 1
-0.0356110459566504 1
0.00890584883713694 1
-0.00769048142436952 1
-0.0358444599638835 1
0.00348806707337393 1
0.0401824318851644 1
-0.0343105272299186 1
0.0438009541835294 1
-0.0477890527815831 1
-0.0064743757426309 1
0.0227072604865244 1
0.0084357784962906 1
0.0196239857176348 1
0.0482191190785325 1
-0.00796694175721991 1
0.0390333486134242 1
-0.0494125700709919 1
0.00271904582030093 1
0.00225655525663786 1
-0.0342993216203218 1
-0.00601530986813381 1
0.0286711367295213 1
0.0784240210424005 1
-0.00301034609050976 1
-0.0152781955187697 1
-0.0240110101529533 1
0.0638778135224326 0
0.0685827935315415 0
0.0402324621037099 1
0.0535119501952389 1
0.0319124596460365 1
0.0370186189166051 1
-0.0332805178354265 1
-0.00942087999910587 1
0.0569004895567397 1
0.0192944435552122 1
0.0162770756724843 1
-0.0372157964453541 1
0.0337979556627559 1
-0.0210573735300399 1
0.00513962986595508 1
0.0223951822085225 1
0.0780906735235593 1
0.0637395501505003 0
0.0139345094509904 1
-0.00885159033176484 1
0.0343503657561348 1
0.034983273535192 1
0.0347721738757502 1
0.00183720849985337 1
0.00425024288092041 1
0.02082651443767 1
0.00562799137353472 1
-0.0041080801701725 1
0.00573364039997852 1
0.0447615591897188 1
-0.0318761058009821 1
-0.0292483976847707 1
-0.0456677549638743 1
-0.012819881245459 1
0.020196127065623 1
-0.0496404567647595 1
-0.0033552254997262 1
0.00048538378575292 1
-0.0832592063234226 0
-0.0258821483089133 1
0.0422692452956774 1
0.00190100415293618 1
-0.0171850509663794 1
-0.0321964629763819 1
0.0150800898600256 1
-0.00176085377321082 1
0.0100167685165449 1
0.0133903322984633 1
-0.0309526109014033 1
0.0341488937344395 1
0.0448434458559148 1
0.0260909559144288 1
-0.0448210600570575 1
-0.0242909284135942 1
0.0369917508571649 1
0.0082851570849113 1
-0.000176883876787054 1
0.0075218843278144 1
-0.0205163426234872 1
0.021671880706346 1
-0.000634980003382409 1
-0.0147972769661126 1
0.0323007451696129 1
-0.0287187913548947 1
0.0161533248700589 1
-0.00709014354242589 1
0.0384327740072814 1
0.0024076762697964 1
0.00381126041031915 1
-0.0182483132004199 1
0.0178351090476503 1
0.0471751434670199 1
-0.0744277816320625 1
0.108166461564509 0
0.0481438868951032 1
-0.0342744564706809 1
0.0305940247161025 1
-0.000792667816828268 1
-0.043877316727919 1
0.0202173883773017 1
0.0028259179646267 1
0.00472248400157379 1
-0.00991390221516658 1
0.0327259144145734 1
0.0231808270170734 1
-0.0257616714274086 1
0.00129778463690312 1
-0.0487525579675388 1
0.0685725031633517 0
0.0292053737265273 1
-0.0233126836965548 1
0.0442993012890853 1
-0.0548936531761513 1
0.0288772804143977 1
5.18566791954736e-05 1
0.0174535064121206 1
0.0343370117624343 1
0.012008880162216 1
-0.00991706760289739 1
0.036191514368207 1
0.00986095582305606 1
0.0145002983158422 1
-0.0154095548343077 1
0.056614313540918 1
0.0180621382906246 1
0.0101539568679465 1
0.0103631217850735 1
0.0710861820532425 1
0.0514201559336601 1
-0.013090632205513 1
-0.00318172988059825 1
-0.0341330792790481 1
0.0224927761427841 1
-0.0194037157225716 1
0.0360343133095119 1
0.0203126782691233 1
-0.0249011609780832 1
0.0343987763392689 1
-0.00632534400391099 1
0.0389788949346115 1
0.0265385503322009 1
-0.0036054922591266 1
-0.0224177140031899 1
0.0390887069891418 1
-0.0482405865947004 1
-0.0291643092298157 1
0.0143194898977929 1
0.0340669348466663 1
-0.0204683662242447 1
0.0269857436747332 1
-0.0688302818786483 0
0.00118784582685384 1
-0.00281202460896832 1
0.0135288322120163 1
-0.0775519934518837 1
-0.048432039607012 1
0.000949349894446188 1
0.0115122602163276 1
0.0625882236322077 1
0.042268499284944 1
0.0104095476482961 1
-0.0182301503227546 1
-0.0265325714711029 1
-0.0338460235057943 1
-0.0193695026418023 1
0.0306785039429766 1
0.0346939043231286 1
-0.00633498745496764 1
-0.0087764400755271 1
0.0262163669446289 1
-0.0124177298120522 1
0.0511764606852505 1
-0.0272311395748214 1
-0.00405922078254321 1
0.0505360416537019 1
-0.0208688030998811 1
-0.00519745327868102 1
-0.0436311038190321 1
0.0228046181802211 1
0.0114542682598562 1
0.0162169261330712 1
-0.0261061660993633 1
0.0115385631861611 1
0.086181152172975 0
0.0371709624617371 1
0.0177557521523909 1
0.0142345764289214 1
-0.0289168079441533 1
0.0317813967273828 1
0.0252295592734357 1
-0.0160837524894098 1
-0.0741818278846167 1
0.00656109060389719 1
0.0539929830266192 1
0.0482054237330722 1
0.00650119975083005 1
-0.0039767862478584 1
0.0429039705496541 1
0.0318736740638671 1
-0.0404472176112825 1
0.0311163611577022 1
-0.0346261895513514 1
0.0253622478703693 1
0.0526971595766584 1
-0.0246812815194663 1
-0.091842455506163 0
-0.0304836327996264 1
0.0259831733351155 1
-0.0205054045338615 1
0.00162586483041839 1
0.00850083230927215 1
0.000513050515621233 1
0.0490140057307672 1
0.0444049147342398 1
-0.0330211690292627 1
0.0325520415287624 1
0.0371561603119442 1
-0.0372663044255794 1
-0.0106644221149039 1
0.019467881862928 1
0.009950186888509 1
-0.0246029696980528 1
-0.0193760009824694 1
0.0373212082698808 1
-0.0251313186754226 1
0.0426649286167713 1
-0.0303342955048665 1
-0.0210561603150979 1
-0.00244428739008723 1
0.0447721310427956 1
-0.0237681786063343 1
0.00117676377750764 1
-0.0233018972272173 1
0.013423764759599 1
0.0579930713022758 1
0.0159343488051898 1
0.116947370581275 0
0.0143483873981834 1
0.0120935218497617 1
0.0654364044128997 0
-0.00517637150053259 1
0.0558174801847326 1
0.0456799530632755 1
0.0198243114650473 1
-0.0503484787560712 1
0.0326449925193121 1
-0.0167645118333139 1
0.0249736834863254 1
-0.00249427522649539 1
-0.0256657301113136 1
-0.0121606727224808 1
0.00178577960456408 1
0.0260243621588355 1
0.018388941919524 1
-0.0175601245701836 1
0.0344120611071091 1
0.0136373827297671 1
-0.0463638096428944 1
0.0271308753419899 1
0.0399242692003622 1
0.00448776914962051 1
-0.0578779066871603 1
-0.0167454036131906 1
-0.0108983735936257 1
0.0127814387396359 1
-0.0181191697315991 1
-0.0382369199652507 1
-0.0186601388285255 1
0.0572218209621061 1
0.0169250868000718 1
-0.0838023381378983 0
-0.00716978004207533 1
-0.000175273999109516 1
0.0647010275456256 1
0.0958251092223739 1
0.0719382261870844 0
-0.00285882808943068 1
-0.0262062724139456 1
0.0351037433862182 1
-0.0225656441133621 1
0.0014970902399361 1
0.0254988809314891 1
0.00515781797446072 1
0.0460420856730439 1
0.0394287358215228 1
0.0134661775509627 1
0.00468461661484902 1
0.0381305688434822 1
-0.0619799071070732 1
-0.0608284015886243 1
0.0523848623502466 1
-0.0284360491118893 1
-0.0062760513708436 1
0.0283765030568224 1
0.0587111775355472 1
-0.0313046771475957 1
0.0416934417351372 1
-0.0603554456631358 1
0.0742964728320989 1
0.0438663211657813 1
-0.0363593061661957 1
0.0881543040829588 0
-0.00988588683870514 1
-0.0290451367353929 1
-0.00041291789355076 1
0.0320885944727935 1
0.0053615375942761 1
-0.0162643548251707 1
-0.00232996431646749 1
0.00898743675931348 1
-0.0261724007843236 1
0.051338297100612 1
-0.0163563006928961 1
0.0117364966455649 1
0.00864304309954776 1
0.0518118384272324 1
0.0197713165837346 1
0.0579677253805207 1
-0.0451720490483257 1
-0.00973421185348552 1
-0.0201579157004569 1
0.0336389327404281 1
0.0667383277935559 0
-0.0371080418072046 1
-0.0608099056413486 1
-0.0266667027767342 1
0.0109336461739224 1
-0.0162489701565927 1
-0.0193748599258523 1
0.0201426432602242 1
0.0342329168789693 1
0.0353405907212108 1
-0.0312502408736162 1
0.0137153408268928 1
0.0343855733915357 1
0.00717604920008637 1
0.00714058850570955 1
-0.0241299518507071 1
0.0395531314196612 1
-0.0188970229834404 1
0.0034818712400444 1
0.0342117206495366 1
-0.0485303326279334 1
-0.0282522334158379 1
-0.00745395096993885 1
-0.0475458914449299 1
-0.0387148452747858 1
0.0655184053433426 0
-0.00923937986619746 1
0.0123346491644876 1
0.0441374576424311 1
0.0222598059540483 1
-0.00885231009341115 1
0.0370072052880813 1
0.0294411931376926 1
-0.0443242514055562 1
0.00820133557812157 1
0.0376348963455142 1
0.0679180820812203 0
0.00241403593588294 1
0.0270935187491073 1
-0.0268034443888139 1
-0.0257490505686046 1
0.0300031491380337 1
0.0138087108667655 1
-0.00446908482888953 1
0.0307805642744426 1
0.0103149516050213 1
-0.00342285841174083 1
0.0304129559510237 1
0.0415699178705128 1
-0.0217067407421303 1
0.0487386573902747 1
-0.0269750515458948 1
0.00281588601056939 1
-0.0321986478145657 1
0.0540357497048091 1
-0.00667024701913673 1
0.00929642857923089 1
-0.0489196613497566 1
0.0287777020137607 1
-0.00307570652852988 1
-0.0185213872851133 1
0.026845532452171 1
-0.0279140721037787 1
0.0546975991241892 1
-0.0132959467141272 1
-0.018262975333977 1
-0.0167782635801954 1
0.0675381161810249 1
0.0518105981905273 1
-0.0395790191746885 1
0.0454173368710641 1
0.0316410058048508 1
-0.0243051524137968 1
0.0378879789966221 1
-0.0307154239342692 1
0.0372260603581458 1
0.036021894863929 1
-0.0461202011533752 1
0.0125885148367748 1
-0.0169999528275549 1
-0.0198085676717259 1
-0.0174584679420264 1
0.0131133650371332 1
-0.0681179125373686 1
0.00779216462251148 1
0.0124027465559821 1
0.0531130722368544 1
0.0714324131253446 1
-0.0125565284451304 1
0.0015790146071394 1
0.0475682388322847 1
-0.0068542127089989 1
0.0112159554426969 1
0.0636954319609184 0
-0.00484707499691703 1
-0.0442365224757882 1
-0.0153174528023936 1
0.00345678145454853 1
-0.0445367158655771 1
-0.00311496606042719 1
-0.0789891000223784 0
0.0202075168119383 1
0.00935276026688497 1
-0.00312456180675212 1
-0.0289095460565731 1
0.0173563767916489 1
0.0592132977649555 1
0.00952357594803232 1
-0.0042424716921876 1
-0.00119843249752455 1
0.0158440857652519 1
0.00134647563494502 1
0.0149158989510518 1
-0.0265787109319285 1
-0.0199120358240959 1
-0.0128252183048234 1
-0.0053549882349149 1
-0.011257788217802 1
0.00459102878100789 1
-0.0293430506741242 1
-0.00907404466639197 1
0.0405633412394172 1
-0.0180424309758312 1
0.013786910733853 1
-0.0565918916794297 1
0.0163421515334219 1
-0.0183149300494731 1
0.0188935144911695 1
-0.00244549470365105 1
0.00816721514211965 1
0.085302301967319 0
0.0143236545772839 1
0.0812334002386774 0
-0.0405216470922152 1
-0.0325745272481912 1
0.0220976378012998 1
0.000908563048206253 1
0.0325040132431456 1
0.0129914008547635 1
-0.0201417173492639 1
-0.036432965509725 1
-0.0829475608467251 0
-0.0323216739943896 1
-0.0544439874910074 1
0.0538173148609103 1
-0.0114375041780442 1
0.0600445478643691 1
0.024896692805407 1
0.0043890144854121 1
0.0454477317874761 1
0.0562555734468692 1
0.00406028253975092 1
0.0279546522163924 1
-0.0472819163653672 1
0.0479671186014198 1
-0.0731109019269671 0
0.0472084691903047 1
-0.037439623136148 1
-0.0426312443827091 1
0.0116367790673224 1
0.0586231898938548 1
-0.0439281641877451 1
-0.00633847988903094 1
0.0372540735516797 1
-0.0626352669676804 1
-0.0421981060302791 1
-0.010210463948097 1
-0.00456779995575216 1
0.0566201320777383 1
0.0140659837896015 1
-0.00146876937205343 1
-0.0308305261686612 1
-0.0033056460171874 1
0.0520598785605084 1
-0.0174586398534461 1
0.00872375069712577 1
-0.0413665724638242 1
0.0619936771757413 1
0.0643730622894459 1
-0.00434599415550461 1
-0.0197696620890093 1
-0.0404454359699588 1
0.0207252096685436 1
-0.0152064812876623 1
0.0395198594997637 1
-0.00977259540699186 1
-0.00212938638560025 1
-0.0167386922945106 1
0.0569617529177463 1
0.00994976832568197 1
-0.0272530408878024 1
0.0222369580364265 1
0.00854732666084384 1
-0.0284988183346799 1
0.00433563905070705 1
-0.00927386600178555 1
0.051758374060629 1
0.0547798634731128 1
0.00227736890086374 1
-0.0263574151915732 1
-0.0211552982988819 1
0.012896519710322 1
-0.0254855709487373 1
0.0663981016803079 1
0.0231528226802205 1
-0.0177403820571018 1
-0.061199478803063 1
-0.034229825599111 1
-0.0209688135764534 1
-0.0150214881009195 1
-0.0223409115676891 1
-0.0227305999654124 1
-0.075608346627194 0
-0.0271799846681 1
0.00283270913142802 1
-0.0714856343519969 1
0.0590344591401687 1
0.00211198332900819 1
0.00917940009263354 1
-0.0249219001460144 1
-0.0151706196032279 1
0.0211141899523403 1
-0.00268263437541334 1
-0.00583814521993115 1
0.0253345207224234 1
0.0032525466854147 1
0.0871637930234031 0
0.0378250205945002 1
0.02193740393845 1
0.00356999542557017 1
0.0286612030484923 1
0.00427692924325946 1
0.00850351666657116 1
-6.47979592232825e-05 1
0.0396104944438563 1
0.0396736307467938 1
0.0236400537813305 1
0.0565011403998703 1
0.0197741227341723 1
-0.0303216433501689 1
-0.00403903205502261 1
-0.00285462400241446 1
0.0116456525326123 1
-0.0046841870399592 1
-0.00697013385840016 1
-0.0251923517706337 1
0.0650825430434917 1
-0.00424357627258632 1
-0.0485200093791088 1
-0.00245304742265572 1
0.0229891168852063 1
0.0188650269068649 1
-0.029019901746037 1
0.0204388091809503 1
-0.0359699799781721 1
0.0245752637543869 1
0.0161347772012021 1
-0.00111913897484331 1
-0.0207408151208918 1
-0.0307537608361928 1
0.0468512216278999 1
0.040031353868098 1
0.0222445728124631 1
-0.000708971551738121 1
-0.000792156161566101 1
0.00645873438648635 1
-0.00605675796909377 1
0.0396197985792156 1
-0.0103476601982194 1
0.0107691553691125 1
-0.00666418667439387 1
-0.0278825589741278 1
-0.0102905886501523 1
-0.0699029959420477 0
0.0241254950278102 1
-0.0198945672126623 1
-0.0178527892626928 1
0.00631742422927375 1
0.00328946406858788 1
-0.01215848044736 1
-0.0349687310263098 1
0.019410472993248 1
-0.0222454531205383 1
0.0047818430480262 1
-0.0358688733499954 1
-0.0441365030681844 1
0.0196250773814891 1
-0.0001678386182088 1
0.0298857486025264 1
-0.0257804611431266 1
-0.0643008439107002 1
0.00234269807819912 1
0.00698358007704785 1
-0.0137888071125076 1
-0.0390443456217644 1
-0.10089117146131 0
-0.0578434776745858 1
0.0117606960567039 1
-0.0165527880308952 1
0.0235087283291104 1
0.0293377362832962 1
0.0773474354135003 0
-0.00622562294505684 1
0.000163805135436382 1
0.0424079847260316 1
-0.00910088978612054 1
-0.0296651381756182 1
-0.0397204189657664 1
0.0591874792979132 1
-0.014275506730064 1
0.0487464868355787 1
0.00467604493665348 1
-0.000200531247754466 1
0.0303488628383779 1
0.0346823003093702 1
-0.00821714013766113 1
0.025977738909165 1
-0.0155495261785163 1
-0.0129333880281945 1
0.030759402560999 1
-0.0446986233087779 1
-0.00325936225080908 1
0.0206671024414435 1
-0.0109789738659331 1
0.00059839287873998 1
-0.0699189355122267 1
0.033250775470839 1
0.0320724471988103 1
0.0517003026201102 1
-0.0136006942100966 1
0.0315350348672591 1
0.0669189725181946 1
0.026127588149071 1
0.0471929371373693 1
0.0657859394858389 0
0.0522229711071807 1
0.0262079753152434 1
0.019826686232655 1
0.00642875488776793 1
-0.000112765341514682 1
-0.0255484389080855 1
0.0066871107910474 1
0.00156566972667523 1
-0.067840153544197 0
0.0135140300407315 1
0.0443478124567266 1
-0.0274985855943199 1
0.028764858926849 1
0.0341756087951122 1
-0.0125188245182226 1
0.0743720130604894 1
-0.0176786368475816 1
-0.0340167959722048 1
-0.0126785727666193 1
0.0264877737957723 1
-0.0690666809876456 1
-0.0349380075432301 1
0.00599558643763103 1
0.00150780212559385 1
0.030865613110866 1
-0.0193367663482368 1
0.0194503840500586 1
-0.00133001888168943 1
0.0112233277982332 1
-0.0664297875510602 1
-0.00655988718730054 1
-0.0204239496930573 1
-0.00755386505591945 1
0.0498028253850885 1
-0.0404754967750162 1
-0.0560824262928019 1
0.0671475810792228 0
0.0276050942910841 1
0.0761075741835393 0
0.0657448694579759 1
0.033655500810138 1
0.000615150292397045 1
0.0295058372974329 1
-0.0053655721203709 1
0.0107418489833352 1
0.0224095929967457 1
-0.011533762006729 1
-0.0152359831132103 1
-0.00413431113556524 1
-0.0121681894811061 1
0.024066086402772 1
-0.00968707696603647 1
0.0671540694418528 0
-0.0369290015161998 1
0.0205176341632075 1
0.0110847558914174 1
0.00503451064936322 1
-0.0140134895447525 1
-0.0100593834326427 1
0.0148373903485889 1
0.0491339640456545 1
-0.0149575035239097 1
-0.0177116751263874 1
-0.0369308476284093 1
-0.0252095812531125 1
0.0125080584179552 1
-0.0110412200933812 1
-0.031425236329418 1
0.0472280883288308 1
-0.0106507942478706 1
0.0194985752844716 1
0.0498707733709084 1
-0.043508335994832 1
-0.024208905770819 1
0.0401364366389529 1
-0.0351777911431975 1
0.0162768614154392 1
0.0167248936410019 1
0.0401973492976796 1
0.0117710951832234 1
0.0213867977852076 1
-0.033568230461176 1
0.048946264035467 1
-0.0388351309999565 1
-0.0163299385790054 1
0.0405480246052977 1
0.0210855958939447 1
-0.00421336914737778 1
0.024935773112838 1
0.131439355018368 0
0.00597026108990637 1
-0.0180110999201267 1
0.00118244514881485 1
0.0444185267305989 1
-0.0248672302809487 1
-0.0346823926717732 1
0.0029599161051707 1
-0.0382639547431284 1
0.0266424324655285 1
0.0379562432012904 1
0.027016464492138 1
-0.0643614881901596 1
-0.00861146414160457 1
0.0554103408372638 1
-0.0205478670472519 1
0.0321533878633352 1
-0.0283551077435772 1
-0.0102228762691824 1
-0.0607489944415142 1
0.0386492550355539 1
0.0264223055813475 1
-0.00629803702695268 1
-0.0109922081855149 1
-0.00999656971796561 1
-0.00360293310845689 1
-0.0338675354498748 1
0.0135134087822172 1
0.0233222838967057 1
-0.0169223736346907 1
-0.0616218393535211 1
-0.0234338101003713 1
0.0070765741823486 1
0.00698609804492706 1
-0.00866064909821895 1
0.0156038146132728 1
-0.00789745712530034 1
0.0659303583825062 1
-0.0224771319479925 1
-0.0376508116703261 1
-0.0617649944772562 1
0.0691606335406019 0
0.000727824349774905 1
0.0143229815556071 1
0.0387981812874452 1
0.0430184521819019 1
0.0652965319171151 0
0.0208803158239266 1
-0.0280743550972748 1
0.0194286570318111 1
-0.00392709428021113 1
-0.0470927819052279 1
-0.010345393200893 1
-0.0426206676926681 1
-0.016202998151601 1
0.0234357520155844 1
-0.0340984034294096 1
-0.0199306542726349 1
0.0235887031906282 1
0.012680531628711 1
-0.022193458825544 1
0.0142743336672309 1
0.0653960608825008 1
0.0439332715867073 1
0.0217556855850174 1
0.0538392518847065 1
0.0322745144876076 1
-0.0602003942513334 1
0.0346498824327705 1
-0.0606488568931824 1
-0.00517686143450767 1
0.0293862255251384 1
0.0324368278322169 1
-0.0234069587023082 1
0.0070306784711944 1
0.0576209095607459 1
-0.0553105758478419 1
-0.0209964681639339 1
-0.0233308460472046 1
-0.0144247088462218 1
-0.0112206222351815 1
-0.0367053614566544 1
0.0445329940510888 1
0.0104667091283171 1
0.0389379565327394 1
0.0100365596955612 1
-0.00454240899469687 1
0.00724949917722468 1
0.0261814176427172 1
-0.0223379808485277 1
0.0103724692458802 1
0.00735978209415595 1
0.00474060627734244 1
0.0328471873532075 1
0.0254582945574874 1
-0.0280466726604566 1
0.0202737477164761 1
-0.00423700770742858 1
0.0246172948988113 1
0.0367447386332778 1
0.0128009714610088 1
-0.0234384075885206 1
0.0377671144494943 1
0.0565593839539693 1
0.00314463536107983 1
0.0329478056269109 1
-0.0027438471972917 1
0.0427046156303805 1
-0.0185949712261451 1
-0.0954257181764079 0
0.0147499611469105 1
0.0305632407623187 1
0.0291924747227661 1
-0.039293129580372 1
0.0123692833453938 1
-0.00837861398148877 1
0.057936304588532 1
-0.0584180936319589 1
-0.0538709306640681 1
0.00134653685181592 1
0.00597281912633184 1
0.0804757273962902 0
0.0157345934002082 1
-0.0538121953719317 1
0.00934493656941499 1
0.0166587713015176 1
-0.0312199623811274 1
0.0336016538977456 1
0.0366029119030717 1
0.00937143446661444 1
0.0180067436341252 1
0.0201492332596816 1
0.0169990917541036 1
0.068292172178624 0
0.035048692268995 1
0.00446903429847901 1
-0.0506097424544412 1
0.0516725823527459 1
-0.00844835552992903 1
0.00306811904546889 1
0.00602604080766393 1
-0.0179680424747287 1
-0.0204000375634412 1
0.022170068523884 1
-0.0373815886522802 1
-0.0302328615489409 1
0.0993867697449171 1
0.0526906788674381 1
-0.126922149136085 0
0.0472695025474871 1
0.0200170364250485 1
-0.00112787324846161 1
0.104185730270346 1
0.00787770194473464 1
0.0396780059798197 1
-0.0082695895946128 1
-0.0234578102818759 1
0.0194634201618537 1
-0.02328296240799 1
0.0114871061779252 1
-0.0094260059897097 1
-0.0127180871633338 1
0.0478473899301602 1
0.0213404413423341 1
0.101789325921043 0
0.0176903539344268 1
0.0231501792571244 1
0.0364894134605959 1
0.00842822330180745 1
0.0520792142600476 1
-0.0089233596585089 1
0.0402208110631192 1
-0.0267912766810345 1
0.0522295406165596 1
-0.0523835498964486 1
-0.0397585883727771 1
-0.00672441273559983 1
-0.000364730567136663 1
-0.0299542980245256 1
-0.0412205844725837 1
0.0955221917060697 1
-0.00470102831566388 1
0.00921962956169571 1
0.0247525157017734 1
0.0399441297302828 1
-0.0309043357685186 1
0.0204301073876531 1
-0.0159884377771478 1
0.0186916050450736 1
0.00099893618839533 1
-0.0296501833547235 1
-0.0393211306415083 1
-0.0092978633788367 1
0.0925199516067594 0
0.0815480061405562 0
-0.115880748494475 0
0.0467795755519459 1
0.00411907896829828 1
0.00885158331715296 1
0.00448090158305152 1
0.0262147270692623 1
0.0856136707067469 1
0.0582328127402083 1
-0.0550314433805109 1
0.0331995666627815 1
-0.0543270161522487 1
0.0220703407611179 1
0.00558102968651334 1
-0.0191950110085585 1
0.000277469222136919 1
0.0387782203995439 1
0.0464394634816885 1
0.0140416415981182 1
0.0353489116816428 1
-0.0247120312075484 1
0.0514257532529813 1
-0.00549737323872799 1
0.0127684406403008 1
-0.0310854383769871 1
0.0333706972658075 1
-0.0273245459931238 1
-0.0255719727851443 1
-0.0152813229041165 1
-0.0229496028646774 1
0.0237191396564257 1
-0.0157202443271216 1
0.043951675761031 1
0.0202236970449616 1
0.0341991723936412 1
-0.00748662502967558 1
0.0208522577489555 1
0.0207044846277127 1
-0.0494713835306496 1
-0.0347500071955679 1
-0.0735642623639972 0
0.013976252360897 1
0.0329007510843515 1
0.0054247322608021 1
0.0725002116051578 0
-0.0337873779881646 1
0.0149474636118124 1
0.0146350420950012 1
0.028031248760451 1
-0.0500234709873349 1
0.00155070303476549 1
-0.0821826409022242 0
0.0334120774250105 1
0.0323350206491828 1
0.0419851521915458 1
-0.0633598599968327 1
-0.0380778645445607 1
0.0608142764275556 1
-0.010944122009958 1
0.0541985057994264 1
0.00695008517406405 1
0.037132430447157 1
0.0414201696252052 1
-0.00173856551962698 1
0.0472815439239782 1
0.00878127525826243 1
0.0483384746925599 1
-0.0378076755769486 1
0.0288037928816415 1
0.00836660444410407 1
0.0377699730797873 1
0.0523047673646437 1
0.0403789412965101 1
-0.0183962194505538 1
-0.0232354087475216 1
-0.0659315251549984 1
-0.0482483515475177 1
-0.0193116209467658 1
0.0197471936770938 1
-0.0397331701515226 1
-0.0239059731888827 1
0.0559846081715255 1
0.0450096613937917 1
-0.022407304094874 1
-0.048938776991225 1
0.0442359224240726 1
-0.0426720687574446 1
0.0174780729212094 1
0.0171961743974737 1
0.0181098061024756 1
0.0322785082019264 1
-0.0201730497246957 1
0.00338544615548525 1
0.0422305389461831 1
-0.0171624225016051 1
0.0256150398438945 1
0.0445876171460759 1
-0.0565667340603527 1
-0.00102501985726797 1
-0.0187757517833092 1
-0.000351688341424286 1
0.0382725941585648 1
0.0579738056404987 1
0.0338570923173562 1
-0.0516738755511792 1
-0.0376963985274345 1
-0.0579520273593995 1
0.0154364902452484 1
-0.0434555750034976 1
-0.0216970478652111 1
0.00952238607516945 1
0.0510161604965663 1
0.0253913433233292 1
-0.0273090267492269 1
0.0113251989502316 1
0.0186556107964074 1
0.00140968709031775 1
-0.0124178109816574 1
-0.0688754756621004 1
-0.0376361298478243 1
-0.0235042961003881 1
0.025044459203495 1
-0.0392677638471072 1
0.0131353727748726 1
0.00724649939644666 1
0.00663119995971863 1
0.04544721940712 1
0.000357675574851724 1
0.0443289981435466 1
0.0353313175664505 1
0.0299734732361958 1
0.017045185074087 1
-0.0181513714296062 1
0.0378460568712381 1
-0.00136837520589591 1
-0.0362323380197881 1
0.0293262198946339 1
-0.0173007569376928 1
0.03752656864296 1
-0.0201604075330248 1
0.0032071531198796 1
-0.0528103102022293 1
-0.00538031727923558 1
0.00108000876363765 1
-0.0422392182376535 1
0.0386399384264361 1
-0.0502318328919494 1
0.0364569922861785 1
0.0336753394849142 1
0.0164907681136844 1
0.00450463830352759 1
0.016098028273861 1
0.0303535284690653 1
-0.0185080691791311 1
0.000894173332019492 1
0.052032116779638 1
-0.0121671517937347 1
0.00305047487199334 1
-0.0144874371961746 1
-0.00407376996838138 1
-0.00199535800543321 1
0.113726349208531 0
-0.0091198356826536 1
-0.00955070386470868 1
-0.0412209824974159 1
0.0305932029915361 1
-0.00208268084836477 1
0.0445050072682937 1
0.0230779491480867 1
0.0176093171204344 1
-0.0245709949408661 1
0.00345306001826918 1
-0.00587938296330761 1
-0.0112022958816168 1
-0.0142421304089099 1
0.0310696288484738 1
0.00666547255437118 1
0.0503106623662432 1
0.0288911761864711 1
-0.00219595760782136 1
-0.00229668557392954 1
-0.0266630302185231 1
0.00100103753458195 1
-0.0691026289916005 1
-0.0230466036240439 1
0.0399230265545345 1
0.0367203748633957 1
-0.000429283796680682 1
0.0520437246589089 1
0.0104292147434699 1
0.029246623602226 1
0.0419715905246379 1
-0.051181143630905 1
-0.00508360856155476 1
0.0864423421314305 0
-0.0217178096291254 1
0.0810777975071128 0
-0.0196768668859152 1
0.00819047370443854 1
0.0314339472588407 1
0.0333481980501532 1
0.0386329552952441 1
-0.0513604851785313 1
-0.0371464049674724 1
0.0120786085715341 1
-0.0181458064527494 1
0.0242007161349058 1
0.00780141872329419 1
-0.0228884240298971 1
0.0052607403555244 1
-0.0501840569006013 1
0.0422794738265753 1
-0.0028776140103384 1
0.00701052397942667 1
0.00245762414711708 1
0.0379730191416805 1
-0.00996562233316172 1
0.00556748377416232 1
0.0243484922025987 1
-0.0435065344453348 1
0.00880880965343041 1
-0.0503049363298874 1
0.0209195529929391 1
-0.0762721683080854 0
0.0424293025838235 1
0.00344251480208742 1
-0.0505714376968016 1
-0.0215460695632388 1
0.00318696741300994 1
-0.0135108388745883 1
0.00796847874496766 1
0.0114540270319014 1
0.0339160128704713 1
-0.0223623818115094 1
0.00425197363772076 1
0.103884551088755 0
0.0161858552182646 1
0.0345075041474774 1
0.054841620795337 1
-0.0157466380978212 1
0.0162824454411342 1
0.0233773389561866 1
0.0113600811378424 1
-0.0299688983109804 1
-0.0886256299750322 1
0.00551007353423943 1
-0.0191860976662163 1
-0.00406998636868522 1
-0.00238787647403878 1
0.0630945927384166 1
0.0352721034546926 1
0.0243539550542388 1
-0.00821454363434785 1
0.0212655298126059 1
-0.00136917971890841 1
-0.0329341860946247 1
-0.0411238176284354 1
0.0194323077207004 1
0.0125306777097903 1
-0.016093554644009 1
0.0297933890974328 1
0.0183561411301925 1
0.0876877455702085 0
0.0952060988587267 0
0.021125824854763 1
0.00910488248573653 1
-0.0213651835263154 1
0.071937275579798 0
0.0347661374300903 1
0.004511602657734 1
0.00937419290128758 1
-0.00250240835974229 1
-0.0222630286128602 1
0.0288117938587928 1
0.0355944822025155 1
-0.044893196143001 1
-0.0307359790372526 1
-0.014732225202555 1
-0.0226485431120638 1
0.0374406971885949 1
0.00214504244509695 1
0.0308413188755569 1
-0.0146846247608533 1
0.00100267169434107 1
-0.0064079976292576 1
0.0675739704510947 1
0.0187186697518142 1
-0.0150268841640734 1
-0.0294375623497108 1
-0.0403851422803559 1
-0.0654846899800181 1
-0.0066567816010382 1
-0.0236176580728157 1
-0.0531504637973433 1
0.0481601475580923 1
0.00349799086945473 1
-0.0087333180170757 1
-0.0219118937142134 1
0.0588890210024563 1
-0.018970509580522 1
-0.0473723002985419 1
-0.0451020818505216 1
-0.048946225029777 1
-0.0240103388245074 1
0.0584219634967262 1
-0.0117555037633202 1
-0.0219448126258842 1
0.0687981894250716 1
0.00560018623908143 1
0.0124486830064788 1
-0.010877850129289 1
-0.00556994960959504 1
0.00985135664545273 1
0.0156804880573916 1
-0.0307445626761894 1
-0.00616916184366327 1
0.0467397187325399 1
-0.0418479241559364 1
0.0100706906300773 1
0.00902072533895931 1
0.0627020391627683 0
0.0437259687026973 1
0.0111772908590119 1
-0.0371950550455358 1
0.0465425266900744 1
0.0528094975658951 1
0.0377845077633258 1
0.018049091623393 1
0.0455529550193377 1
0.0315139785563414 1
0.0245906381343892 1
-0.00613223429700782 1
0.0247371529591352 1
0.020070754766866 1
-0.00298477789517257 1
0.0164063667464641 1
-0.0348097384799945 1
-0.0532585360435014 1
-0.00229149810105479 1
0.0406568675344125 1
0.0180976095085877 1
0.00438111705730989 1
-0.0258448421271074 1
-0.00851957075484629 1
0.0997350230244325 0
-0.00232955723712644 1
0.0893903440125288 0
-0.0308262761132555 1
-0.0118531195995111 1
-0.0423335563366383 1
-0.0125545169888939 1
-0.0066743618336836 1
0.0130326103979594 1
-0.0152750888662696 1
0.00994685230755786 1
-0.0269108270861967 1
-0.0517785182896491 1
0.0183360669631816 1
-0.017142039435256 1
0.0240778784011996 1
-0.0057801568658946 1
0.0321931123108213 1
-0.0186668481219833 1
-0.000644849730347944 1
0.0160932475735874 1
-0.0292108748229768 1
-0.0178482202621856 1
0.00626925025035159 1
0.0150769655540567 1
-0.00751537865624194 1
0.053168890018388 1
0.0196149206762051 1
-0.040985120451624 1
-0.0133092035745838 1
-0.0115166822705632 1
0.0438508383857083 1
0.0108642124297736 1
-0.00124278704502994 1
0.0311491373090125 1
-0.000339193321312424 1
0.00821283234838475 1
0.0482904620005483 1
-0.0146217942516315 1
0.0439571641929516 1
0.0184091577386461 1
0.0217623712926105 1
0.0150841555889447 1
-0.0132284703753721 1
0.00417209977919144 1
0.000157787786811258 1
-0.0316139515517906 1
-0.0122305201437884 1
0.00231968244072325 1
0.0284331041455774 1
0.0429389983202695 1
-0.0280110653387204 1
0.0176992298896298 1
-0.0258528968484952 1
-0.0100665964794394 1
0.039839874266315 1
0.0676198342217259 1
0.00524292084780281 1
0.0815180006538896 0
0.044246484328408 1
0.0133775997727602 1
-0.100223453759245 0
0.0280742497172058 1
-0.0300786210727069 1
-0.0671120998589812 1
0.0114710957549994 1
0.0452700489225652 1
0.0296678096467771 1
-0.0249065814653477 1
-0.0462005630629084 1
-0.00697821079028553 1
-0.00257481174847433 1
-0.0255303599074015 1
0.0573627714008923 1
0.0498572953667438 1
0.0616037365147469 1
0.0260266209479923 1
0.0014183711224391 1
0.0317998179985802 1
0.0456451035329769 1
-0.000560310045976096 1
0.00910092457387446 1
0.0467310458922892 1
0.00304765691733071 1
-0.0293427773800466 1
0.0321583024748171 1
0.0643435100325396 1
0.0126705412353035 1
0.0170629746158593 1
0.0148118813978729 1
0.0336078888148488 1
-0.00967686063311268 1
-0.0145199568815923 1
0.0274239602829152 1
0.0467285092974918 1
0.00999201351138407 1
-0.01902331106909 1
-0.0280518237098486 1
-0.012935878442507 1
-0.018687994604563 1
-0.00737492614176187 1
-0.000886161491661356 1
0.00220868108878282 1
0.0585175794467255 1
0.0118115752046725 1
0.00229340288570777 1
0.0101929308556694 1
0.0197257456437898 1
0.0435043078131459 1
-0.0251667104866675 1
-0.039744387441198 1
-0.00819785088328085 1
-0.00424862171405547 1
0.0259700819288661 1
7.64996201978569e-05 1
-0.0298792056412956 1
0.0250428985516467 1
-0.0214267906144084 1
0.0819203009376452 0
0.0605903646071007 1
0.0305496848114832 1
-0.0449615927115689 1
0.0425526914592909 1
0.0340969488992939 1
0.0207327569382666 1
-0.109745071037075 0
-0.0555531828449014 1
0.0637298480905251 1
0.0470862723814284 1
0.0852978092057411 0
-0.0127001056151911 1
0.0484207352006756 1
-0.0223191247510057 1
-0.0305485974998041 1
0.00309445739675227 1
0.0500364782631683 1
-0.0357434522064957 1
-0.00888633508132394 1
0.0443583517965826 1
-0.0634294883836031 1
-0.0525661828915888 1
0.0100006080310529 1
-0.0804971955890521 0
0.0754055598189089 0
0.042868805289525 1
0.0133123738761952 1
0.0302980866119714 1
0.05172978155091 1
0.0524903192679473 1
0.014854763295695 1
-0.0148032887786869 1
-0.00195265964039001 1
-0.0100948326231212 1
-0.0470277393462985 1
-0.0214080905010168 1
-0.0218050072069052 1
-0.0168866677381327 1
0.0235787505417825 1
0.013937775721324 1
0.0375909144402225 1
0.0218761229472525 1
-0.0595196262975909 1
0.0676206671851428 1
0.0428102428063227 1
0.0212101368445303 1
-0.0281475712892136 1
0.0422241676045216 1
0.0348739942644693 1
-0.0353763475715873 1
0.0158994908066073 1
0.00522769153072101 1
-0.0602849192590614 1
-0.0391954966507086 1
0.00799822117291456 1
0.0291604406159555 1
0.025626707130776 1
0.0308025793367271 1
0.0363574557896792 1
0.070232233847516 0
0.00106555896171835 1
0.0108829871403507 1
0.0106807855940988 1
0.0124480152353445 1
-0.031862264864869 1
0.00289550436146767 1
0.00300639222143236 1
-0.018583409595879 1
0.0271661375985414 1
-0.0136352168092362 1
0.0403597610162185 1
-0.0144343721517948 1
-0.0509399633128296 1
0.0183256809910603 1
-0.0205593000929845 1
-0.0288196625809516 1
-0.0132649109004472 1
-0.0118042668875343 1
-0.041835256032341 1
0.0399751156492003 1
0.00612725437405144 1
-0.0265597914109536 1
0.0441383121132176 1
-0.0473652357791625 1
0.000688815395908533 1
-0.00222445964937695 1
0.023420811197936 1
-0.0360264439460673 1
-0.0106050464793253 1
0.00657042493110271 1
0.0938734059664125 0
0.0279565436704115 1
-0.00976114380920196 1
0.0255629727602793 1
0.023506716124627 1
0.0296702888343245 1
0.0222749482431381 1
-0.0269332279204171 1
-0.0428790868168252 1
-0.0186992234044799 1
-0.00468172684022318 1
0.039538003993113 1
0.0917561172901424 0
-0.00498737747771412 1
0.0591921180801188 1
-0.0292395738753244 1
0.0304979655188919 1
-0.0252322117588042 1
-0.0224729892831653 1
0.053371981371699 1
-0.0173616085426545 1
0.0351637542081935 1
-0.012016368977549 1
0.0514716523235152 1
-0.0176346620700172 1
-0.0243130391941526 1
-0.0109278952107924 1
0.0182553161456489 1
0.0529020885215302 1
0.00853947426119761 1
-0.00961258809301032 1
0.0470317650230789 1
0.0373595744635944 1
0.0252111146571246 1
0.0187513282140993 1
0.012497027103182 1
-0.0731199941785187 0
0.0301408456392682 1
0.0443289587191386 1
-0.000844656612861655 1
0.0140137815603739 1
0.0486094850022676 1
0.00429457806425263 1
-0.0680518389305773 1
-0.0105462579150392 1
0.0361910995478262 1
0.000412571761425645 1
-0.0306463384091967 1
0.0242660995266888 1
-0.091177271701537 0
-0.0103873690285151 1
-0.0191008388883556 1
0.0159364108598473 1
-0.020606647478379 1
0.00217026628833737 1
0.0369043727391392 1
-0.0222926995348842 1
0.023303348000192 1
0.0207886397132329 1
-0.0118011760476041 1
0.0868658635710283 1
0.0483531900556473 1
-0.0169059267338093 1
-0.0176642636728541 1
0.0273752977336603 1
0.0238426052396169 1
-0.0110213012373087 1
0.0647379665396734 1
0.0292705711520055 1
0.0163818583154885 1
0.0340760570684419 1
-0.0282183582227362 1
-0.00199850616141813 1
-0.00322748547034668 1
-0.0678335635066882 0
0.069631329201586 1
-0.0225129452469185 1
-0.0403429726629877 1
-0.0270652639669606 1
0.0275424572696797 1
-7.17495877557576e-05 1
0.00307420668532397 1
-0.0209955810981215 1
0.0485719786463746 1
0.0384840295028642 1
-0.0553474832747132 1
-0.00139150672916646 1
-0.0292900696055578 1
0.083607882075602 0
0.032232507844114 1
0.0619304910325047 1
0.0754616636439411 0
0.0308440244136466 1
0.0617023945472909 1
-0.00851531209455714 1
0.0121132118416411 1
-0.0303213408949431 1
-0.0208216824285354 1
-0.00180894325470575 1
0.00947745925400919 1
0.0228775160900753 1
0.0133464728322509 1
0.0910186941422108 0
-0.0407815417910606 1
-0.0133288130278779 1
0.0174397626812367 1
0.0209410294830013 1
-0.0592585323656123 1
0.0229338420633078 1
0.080472244739267 1
0.0380201211997741 1
0.0193035707460329 1
-0.0310038022096104 1
-0.0513875053940735 1
0.012638900995151 1
-0.0699106603704149 1
0.00766119091841717 1
0.0587176294567396 0
-0.0080354096973769 1
0.044419143735515 1
-0.0123382650893904 1
-0.0159303139137113 1
0.0165536598003393 1
0.00046458925657295 1
0.00681471216149162 1
0.0343100883414054 1
0.0199901902732698 1
-0.0254565149728806 1
0.0504000917956035 1
0.00161897556627281 1
0.073952201615984 0
-0.0196157044723984 1
0.0369119236878764 1
0.0331413038963945 1
-0.0207147968122665 1
0.00383352100971174 1
0.0239672234727709 1
-0.0283132526890596 1
0.0375914082545767 1
-0.0731638831209245 0
-0.0585281342401446 1
0.0317158749784427 1
-0.00391419435199686 1
0.00542534741834017 1
-0.0265540516713597 1
-0.0210759354583137 1
0.0217918481033468 1
0.0113082061434539 1
-0.00588681721452305 1
-0.0480698600292661 1
-0.0191867085816869 1
-0.0420610318668715 1
0.0940507709426029 0
0.00969717345686574 1
-0.0126901717110169 1
0.0192304875823529 1
-0.00559944014501087 1
-0.0300814293466644 1
0.00991086082285372 1
0.0370816812273364 1
0.032610661764064 1
-0.0244758155003504 1
-0.0080214709866062 1
-0.0287720412113443 1
0.0509219530670823 1
-0.0121870080931351 1
0.0250555551993538 1
-0.0262464778474009 1
0.0772256235006802 1
0.0227958826967758 1
0.0332540897017287 1
0.0320164475462411 1
-0.054677507311305 1
-0.0178816261376432 1
-0.0627980388272845 1
0.0477309285259007 1
0.000719769766717282 1
0.0136859168452614 1
0.0770789555308484 1
-2.15080707917908e-05 1
0.0103996921437101 1
0.00553997761156068 1
-0.0369557334139462 1
0.0116588730788264 1
0.0123769956353919 1
0.0235916852185446 1
0.0126228349736718 1
0.0111874805492297 1
0.0144725504340591 1
0.00487595660908572 1
-0.0110074756776021 1
0.00118809020631404 1
-0.0135736080432146 1
0.0183719668944935 1
0.00974004763848755 1
-0.000786292144944434 1
0.0864585606081966 0
-0.00942698205016188 1
-0.0179173229547779 1
-0.0201086843266541 1
0.0433383287582005 1
0.0557922010017209 1
-0.0411348765046586 1
0.033269525899688 1
-0.0103741570371038 1
0.0216845531743821 1
-0.0148610484834764 1
-0.00801645540967551 1
-0.0429291028198961 1
-0.0235129502263597 1
-0.00249481956245784 1
-0.0276470546602396 1
-0.0708785198929418 0
-0.00925452758501993 1
-0.0321673206284063 1
0.0306467321221078 1
-0.0112090435925784 1
-0.0291636582870724 1
0.00470004143865622 1
0.0251620867182996 1
-0.0234646328683589 1
0.0179389144635061 1
0.0871345823698883 0
-0.00993996531675726 1
0.0104909377925013 1
0.00537669999171187 1
0.020422514656562 1
-0.10256149751968 1
0.00509141837568672 1
-0.00523966151578476 1
0.00102303258335396 1
-0.0467244914142561 1
0.0150951559989651 1
0.0116435826359621 1
-0.037920103144195 1
0.0106159114298357 1
0.0373697409699399 1
-0.0249376395354138 1
0.0214749120664726 1
-0.0268244497979457 1
-0.0601702647558857 1
-0.06539745833404 1
0.000500473433352841 1
0.0021624020797005 1
0.0116841894494205 1
-0.0164239130181682 1
-0.00660974574606112 1
0.00107530175378077 1
-0.0786878462049572 0
0.00712424363558893 1
-0.0569073234240008 1
-0.0250223982581824 1
0.0533659582346114 1
0.00447092683645644 1
-0.0512978557222753 1
0.038342937654649 1
-0.115771983116306 0
-0.0117248674525216 1
0.0261526023177526 1
-0.00272666225622579 1
0.00752387007946077 1
-0.0260653541618815 1
0.0133976055569785 1
-0.010074557697361 1
-0.00238267785208536 1
0.0208148377000275 1
-0.0350367080597753 1
0.00205592992334355 1
0.0344150342278261 1
0.0444707385710926 1
0.0318025955275707 1
-0.0704465903447597 1
0.0351922813183458 1
0.00821800432706751 1
0.00093479906329071 1
0.0270223432399327 1
-0.00211440267587569 1
-0.00885037489967411 1
0.00164426785273609 1
0.0213727958667251 1
0.00421128581264694 1
-0.00736938059671885 1
0.0506861090158732 1
-0.0300554762439959 1
-0.0229180670072942 1
0.00305665367701715 1
0.090116836607203 0
0.0172171943469328 1
0.000372081974246386 1
0.0137352664702438 1
-0.0475539639733498 1
-0.00435682466533995 1
-0.0316075964638572 1
-0.0105928858001845 1
0.00525609703260715 1
0.0117506300602718 1
0.019641852563597 1
-0.0359042653831837 1
0.0282142850044136 1
-0.0299615547279783 1
-0.00587518637169998 1
-0.000576942692678124 1
-0.0100808539731382 1
-0.0258664568905785 1
-0.0158993012369827 1
-0.0136874113722587 1
0.0257032302373007 1
0.0280290496122873 1
-0.0349690550768334 1
0.0125098242550441 1
-0.019167779931545 1
0.0023081105998166 1
0.0352399975608693 1
-0.00609145501648871 1
0.00689852385755154 1
0.0239322439094522 1
0.0301030829447389 1
0.0276262403698746 1
0.0340987174972883 1
0.00321228673329424 1
0.0207085399014112 1
-0.0379494078560953 1
0.033147564762728 1
-0.051638498944246 1
-0.0103786188976101 1
-0.00860651618557237 1
0.00746711438795485 1
0.00593141238300982 1
-0.00686701725873988 1
0.00704657081975167 1
0.0335376603388354 1
-0.0422502719502869 1
0.00964869138398439 1
0.0557170639415518 1
0.0513912917664332 1
0.0125559073647126 1
0.0892539030043645 1
0.0655975783097522 1
0.0193423359547511 1
-0.0371552312835338 1
0.03843271681192 1
-0.0537222252417791 1
-0.0420739736747698 1
0.126715758317561 0
0.0384731480288668 1
-0.0181668536974853 1
-0.00579533681182738 1
-0.00101699514474055 1
-0.100172061600285 1
0.0162317117117627 1
-0.0414818905939397 1
0.0392606795479756 1
-0.00377240321369875 1
-0.0405636742073111 1
-0.00810852582706632 1
-0.00608303872275447 1
-0.0436195256764486 1
-0.0430676055462592 1
0.00858504714902913 1
-0.0262128361546624 1
0.03267521131943 1
-0.00505421588608867 1
0.00795554034308713 1
-0.0296688375730059 1
0.0909777679496642 1
-0.0127858388544402 1
-0.0361827407566115 1
0.0317727783996387 1
0.0203193711651398 1
0.00490269872043375 1
-0.00361661488723751 1
0.0203920333929097 1
-0.00320548566384707 1
-0.0240158594604081 1
-0.0652008749386069 1
0.00526780628699427 1
0.00726059328235318 1
-0.0410578765584675 1
-0.0273135316698518 1
-0.0382653707727078 1
0.0772804183046518 0
0.0204469918668174 1
0.0265839617191109 1
0.0145575453307842 1
-0.00962792431665667 1
0.0381300691409536 1
-0.01437033589973 1
0.0348926206550562 1
-0.0147173380376659 1
0.0146365992180269 1
-0.0138886033607682 1
0.0373244242644804 1
0.00884386092722617 1
0.0222988734298382 1
-0.00815145905903229 1
0.0203542599951484 1
-0.0762480334128352 0
-0.00238110714696358 1
0.0482612612191363 1
-0.0720803522320752 1
0.00161320292791647 1
0.0837558831117351 1
-0.0564035888031041 1
-0.0352388055900194 1
-0.0072396723268994 1
-0.0435585359875354 1
0.0460380486825092 1
0.0237903293149426 1
0.002575648701649 1
0.00986716660942664 1
-0.00609247637449381 1
0.00187041766691863 1
-0.0142714027006327 1
0.00879461993645025 1
-0.00716748069739136 1
0.0606099436491266 1
-0.00811261323632929 1
0.0198934473395599 1
0.028845806937866 1
-0.00049788762647641 1
-0.0830009628186244 1
-0.039949885976152 1
-0.00844884027957892 1
-0.0158598675807352 1
-0.006120977495297 1
0.062005244899287 1
0.00106438286074949 1
-0.00342082887093569 1
0.0278879081819817 1
-0.00515277180647745 1
0.0230023898125093 1
0.014040377556449 1
-0.00764630382604994 1
-0.0149300147956065 1
-0.0321748965379105 1
0.0108619759683754 1
0.0388335581236465 1
-0.00993804405950703 1
-0.0749578287207576 1
0.0292706799809788 1
-0.0171086917097876 1
-0.0581066392481168 1
0.0996496232040255 0
-0.0381324307914798 1
-0.0209311894283173 1
0.00671127762923312 1
0.0320429357707637 1
-0.0135287018928613 1
-0.0539985554836006 1
-0.0549451218132695 1
-0.0272410361273674 1
-0.0279387448200068 1
-0.0256145766671794 1
-0.00460596529352185 1
0.0154971130103395 1
-0.059960309590199 1
0.0372510733962442 1
0.00650679738832968 1
-0.046459289926177 1
0.0415515472591464 1
-0.0134830104207999 1
0.0569520345799661 1
0.00339993003151563 1
-0.0371619317514921 1
0.0472280970036713 1
-0.0101520878678066 1
-0.00550699029668217 1
0.0204592897502987 1
-0.011465822716476 1
-0.0149097405311617 1
-0.0381772625036046 1
0.033873457298212 1
0.0278223021124853 1
0.0605036791304727 1
0.0538726285126234 1
0.0347322805082922 1
0.0176125087738524 1
-0.0441071857380981 1
-0.0109716132263448 1
-0.0181544153262462 1
0.0308998734233311 1
-0.00272555261742645 1
0.0332220149429466 1
-0.0866805568055458 0
0.0164073829625307 1
0.0449756147318353 1
-0.017338740083013 1
-0.0314728328751172 1
0.0886729290397316 1
-0.00831401484793822 1
0.0372660133133064 1
0.00565328598650305 1
0.000350254649453185 1
0.0492256867659903 1
0.0242160362181801 1
0.0336337624161171 1
-0.0405641478983158 1
0.0148658784425612 1
-0.0629090875431269 1
-0.00250674088354534 1
-0.0268293879228657 1
0.0301031288977903 1
0.0375221677808284 1
0.0322693820843079 1
0.0244497038689312 1
-0.0317730068413025 1
-0.00790149881429699 1
0.0126912293193763 1
-0.00472767281067665 1
-0.030300577506193 1
0.0412380730677322 1
0.0476695001754699 1
0.00284193470569235 1
-0.0297233662017518 1
-0.00083367892995977 1
0.0348856380317392 1
0.00374149412242722 1
0.0651876095334675 0
-0.0386540829042821 1
0.00534934169537709 1
-0.0201217272229328 1
-0.0450647105364488 1
0.039157907879808 1
0.0433603354219865 1
-0.0868780594244511 0
0.00308785318256621 1
0.0237800949578225 1
-0.0218984499498785 1
0.0229975627753953 1
-0.0206205600642494 1
-0.000722067000880054 1
-0.0110375002792243 1
0.0366085112938095 1
0.0316648627832703 1
0.00125614595990944 1
0.0453975645521179 1
0.0480311059798234 1
0.0413308453900958 1
-0.0408400418946898 1
-0.0253418694478523 1
0.0078363906989065 1
0.0171515586123978 1
0.0324099138820805 1
0.00135061473751815 1
0.0272350022251436 1
-0.068747586774484 1
-0.016113994662285 1
-0.00807668826308827 1
-0.0183101408793192 1
0.021492063938234 1
0.00148660994792827 1
-0.0765490663990976 1
-0.020825396250525 1
0.064977053213074 1
-0.0124566414847618 1
0.0222470298831945 1
0.0722277397104865 1
-0.00648257313652658 1
-0.00916445987960842 1
-0.0660414900972141 1
0.030553035611401 1
-0.00175943504584442 1
-0.00386878614818984 1
-0.00247819970975657 1
0.00244096337229919 1
0.00594198952847414 1
0.0616155241087366 1
0.0550675438196301 1
0.0574189532981649 1
-0.0201027180768885 1
-0.0206489961963825 1
0.0300846663763282 1
0.0396005087700844 1
0.0249367711894567 1
-0.027641848852319 1
-0.047525730804155 1
0.0112098912989813 1
0.0346736825714759 1
0.00763419458863186 1
0.0429391400715903 1
-0.0290713721953356 1
0.0500864398467722 1
0.0693856141474014 0
0.0507130413265912 1
-0.0127133163647593 1
-0.0319794096513768 1
-0.00802821591374832 1
-0.00382620532329148 1
0.038173809855193 1
-0.0342270571230913 1
0.00137126907881824 1
-0.012793931080752 1
-0.0204957169260366 1
0.00843326044074159 1
0.0504199494580768 1
-0.0359550696243311 1
-0.0683871629538436 1
-0.0564426569188085 1
-0.0109893966998276 1
0.00197535908781778 1
0.00758889350560879 1
-0.00303694429501734 1
-0.0215472647654751 1
0.0126289935703004 1
0.02035049066762 1
0.028381019112448 1
0.0137977494846012 1
-0.055946760240725 1
-0.00406966781225855 1
-0.039750576291438 1
-0.0201843128208087 1
-0.0218065526136289 1
0.00409112022170513 1
0.039273468839229 1
0.0121438401014922 1
0.0982900888887833 0
0.0361165331316898 1
-0.0217748748295158 1
0.0400282860704306 1
0.0714263839001772 0
-0.00727227261771338 1
-0.0550728924482504 1
-0.0102140177008929 1
-0.0186321229488507 1
0.000117827318553203 1
0.0798466786282635 0
-0.0217296937900168 1
0.0471757214813795 1
0.00974632586205337 1
-0.0257133402175648 1
-0.0248369255132423 1
0.0134571588612832 1
-0.0307888466404494 1
0.0274413610110841 1
0.0751177111247689 1
-0.00617103080211365 1
-0.0142786837675749 1
-0.0320864027394006 1
0.0473960384552528 1
7.32873612549374e-05 1
0.0335729255225345 1
-0.021137649728385 1
-0.0254080765858215 1
0.0286510209660645 1
-0.0289345036315476 1
0.0317868201459457 1
-0.0280793509215312 1
-0.0134672787695706 1
0.0394019077403204 1
0.0301199574366412 1
0.0216877282041985 1
-0.0417348866175102 1
0.00894655749171126 1
-0.00151727894604387 1
0.0593454015699521 1
0.0311401566329066 1
0.0429134163842523 1
0.0144373532005986 1
0.0521368538457771 1
-0.0137097171940915 1
-0.00536824551402031 1
0.0161139381219212 1
-0.0217477612085414 1
0.00660070920185334 1
-0.0220670400295386 1
-0.00883751339370512 1
0.0292084484870156 1
-0.0263510129901723 1
0.0245429925261514 1
0.0459536215766374 1
0.0512346177144313 1
0.00171120246315164 1
-0.0264568396685528 1
-0.0543394247352414 1
-0.00212472275173834 1
-0.010177722690346 1
-0.011531257974564 1
0.031642922555197 1
-0.00978977543080769 1
0.0320515285644222 1
0.00846857859008028 1
0.00142168247867584 1
-0.0173734619367643 1
-0.00804319743490073 1
0.00221937487091036 1
0.0369199729837555 1
0.0191592583802138 1
-0.0280604177354046 1
0.0443947764252797 1
-0.0353777300820536 1
0.0283872165188703 1
-0.0100978911030838 1
0.0159421501008339 1
-0.00947644009466602 1
0.02310371345714 1
0.0605508294438661 1
-0.0071175108669736 1
-0.0435555318959744 1
-0.0100613573189262 1
-0.0365077203816226 1
-0.0307511476116642 1
-0.0345434070463432 1
0.0132651765605014 1
0.0225513596477689 1
0.0219885387914548 1
0.0834261599478806 0
-0.0300690668772246 1
-0.0568501480931418 1
-0.0251996019423054 1
-0.000221704343266502 1
-0.0187321708993443 1
0.0232103350240349 1
-0.000980545671307795 1
-0.00848928080567755 1
0.0169783333059617 1
0.00333208631775256 1
-0.00773921276626079 1
0.0441394722095607 1
-0.0024933032763528 1
0.0156605752179129 1
-0.0182400270166622 1
-0.0222828552282922 1
0.0198694405177913 1
0.055751589931205 1
0.0134175895043269 1
-0.0174417154119911 1
-0.055571371169157 1
0.0442438985361472 1
-0.0158441491925915 1
-0.00796119736321085 1
-0.0128234418859924 1
-0.0136616847122584 1
-0.00252626900699531 1
-0.0195364205608558 1
0.0441692183013847 1
0.0272941643408125 1
0.0241221405412612 1
-0.0224648422567748 1
-0.0015393075662218 1
-0.023442438056824 1
-0.0612499816682819 1
0.0142146777898841 1
-0.00460785033836383 1
0.0307740035415141 1
0.0350090162663745 1
-0.0309036272203337 1
-0.00263653395166526 1
-0.0349325964268931 1
-0.0446725155755818 1
-0.0261832538224068 1
-0.0122404915367341 1
0.0313767869958903 1
-0.0301896959792785 1
0.0250287149418256 1
0.0113398396744814 1
0.048258278448516 1
0.0292607448537281 1
0.0286563737353335 1
-0.0118521760321219 1
0.000734244599353302 1
-0.0241307060188759 1
0.0264225647064625 1
0.0570114631102208 1
0.0127306528538316 1
-0.0549208471653961 1
-0.0116706846235342 1
-0.0180966878799265 1
0.0516463791834933 1
0.011568687751977 1
0.000972299064024632 1
0.042517240649856 1
-0.0244241941470648 1
0.017866052225014 1
0.0107382314240371 1
0.0185746472856281 1
0.00675808120707016 1
-0.0194221532280223 1
0.00589344565364314 1
-0.0424196332007877 1
0.0455140914779463 1
0.0750384088941167 0
-0.0130591438388347 1
-0.0685110546115367 1
0.0233946835762604 1
0.0544341054918346 1
-0.0879171594492249 1
-0.0291005682365995 1
0.0628590546531497 1
0.00164054664770638 1
-0.0147863607039104 1
0.0185456728855215 1
-0.0512130323802434 1
-0.0111547522655705 1
-0.0110903640020295 1
-0.0242998832504047 1
-0.00052038869560956 1
0.0129251308757601 1
-0.0151558168239963 1
-0.023905575084112 1
0.0413189666545767 1
0.000611662897962308 1
0.0151488349213573 1
-0.00684894224061612 1
-0.0132453587182751 1
-0.0292334832702932 1
0.0216724459459157 1
-0.00372265922965231 1
-0.0288673327070752 1
-0.0103918202389544 1
0.0150033688655397 1
0.0262952580686717 1
-0.00132418461265227 1
0.0160692221589596 1
-0.0359917100268049 1
0.0395344958944039 1
-0.010413254145967 1
0.0203233353058669 1
-0.0474843706815729 1
0.0616718249273353 1
0.0479595272382504 1
0.0132936716847042 1
0.045486498254517 1
-0.041538950126081 1
-0.00815707569756584 1
0.00566308486927406 1
-0.0176499050906513 1
0.0452911987729144 1
0.048595765339079 1
0.0720519306606188 0
0.051217982740989 1
0.0482449045762358 1
0.00161357041598932 1
0.0167238828722303 1
0.00711237834726781 1
-0.0175774939963887 1
-0.0459801015381702 1
-0.0278616095697552 1
0.0604014670763319 1
0.0279861055272019 1
0.0256835981178119 1
-0.0176977456905648 1
-0.015520882570628 1
-0.00559102452489899 1
0.0360975920622044 1
0.0200519946395033 1
0.0826766855171539 0
-0.0128973841872431 1
-0.00363497871999463 1
-0.0570289814545169 1
-0.0126924039350815 1
0.0544371671957653 1
-0.00574996520518503 1
-0.00110566277605469 1
-0.0298607429723206 1
0.0101335381502877 1
-0.0496142228757466 1
0.00558640934439793 1
0.0137370214631678 1
-0.0786562804187033 0
0.0322775423432385 1
-0.0530813487465424 1
-0.028249258326221 1
-0.0131990949227192 1
-0.0374948721381802 1
0.00537292432278479 1
0.0327527221681073 1
-0.0244699671986103 1
0.00291710924836881 1
-0.0437980895524171 1
-0.0270348163801936 1
-0.0231288768713251 1
-0.0458366536570462 1
-0.00893364665502297 1
0.00970796781768298 1
-0.0171694037784504 1
-0.118655401565983 0
0.0234699357412816 1
0.00927747492016986 1
-0.0100013167052806 1
0.0685823738333657 0
-0.00884881170090539 1
0.0244041274973157 1
0.0458535915282771 1
-0.0418558088082706 1
-0.00395246408074736 1
-0.0362599336850325 1
0.00458285692008949 1
-0.00228127001976399 1
0.0273877370777811 1
-0.0158079357395059 1
0.0401514445143704 1
0.00131372390583887 1
0.0645224173341545 1
-0.0127027655088561 1
0.0302636661608238 1
-0.0265048592146159 1
-0.058221066561872 1
0.00190490879744874 1
0.00154335670885749 1
0.0443772582258458 1
-0.0240834934651095 1
0.0404920162883784 1
0.000349615216329417 1
-0.000222249257817565 1
0.0373119398892265 1
0.0355596777990495 1
-0.00929245603668679 1
-0.0239807953920144 1
0.0171991690666375 1
-0.0500821506743546 1
0.00245259334390381 1
0.0785606896508642 0
0.0208218427992798 1
-0.0331213717751857 1
-0.0387444244483232 1
-0.00803411318148489 1
-0.00984510896434049 1
0.0238866898296901 1
-0.0369506257325385 1
0.0217380664484973 1
-0.0174434754307444 1
0.0288413894615651 1
0.000465706598920538 1
0.0115719056966132 1
0.00155146960584926 1
0.0715859169321327 0
0.00044193863295748 1
0.0623920189965276 1
0.0295666018129638 1
0.0215143386777194 1
0.0321353329565269 1
-0.0511452738290514 1
0.0309252304954256 1
0.0203305795718763 1
0.0422667353133194 1
-0.0326428747214261 1
0.0315188888083188 1
-0.0274754712534561 1
-0.0350439599833205 1
0.0382397670645928 1
-0.0613346670115562 1
-0.0407714260846104 1
0.00469763672666268 1
0.0345337079482656 1
0.0100818644954914 1
-0.055483666712113 1
0.0287614987744101 1
0.0287221175135171 1
-0.0200245081038885 1
-0.0259512977949355 1
0.0340860391808977 1
-0.0468726694068665 1
-0.0101439668549259 1
0.0709652457952914 1
-0.0311220512007455 1
0.00940024395501825 1
-0.000522577947859586 1
-0.0310997690499017 1
-0.0294916572508534 1
-0.0230423576467883 1
0.042681048182105 1
0.0486378945244649 1
0.0311611021515149 1
-0.00210790277916402 1
0.014084138927904 1
-0.059712478413939 1
0.0478474523806045 1
-0.012614920870261 1
0.0235095933331404 1
0.0143246159661101 1
-0.0213697257867352 1
-0.00367622875068386 1
-0.00879144407297695 1
0.0192742533635432 1
0.0217702019512549 1
0.0274407773475814 1
0.0846450596299643 1
-0.0891256031473275 1
-0.00351222908550684 1
-0.0271673890781771 1
-0.0719571182753228 0
0.00394542021553225 1
0.0443548440717503 1
0.00041610806113887 1
-0.0242661997135433 1
1.65976681595751e-05 1
-0.0244983022437355 1
0.0533950937249072 1
-0.0308695934913549 1
0.0138898894712249 1
-0.0404845619920758 1
0.0109962585866061 1
0.0107094292568827 1
-0.0179214609230214 1
-0.00549223699246078 1
-0.0206063356287228 1
0.0231192079489772 1
-0.00453434895233831 1
0.0291749733626574 1
-0.00754603086467704 1
-0.0462990890340993 1
0.042397604447023 1
-0.0163452410950797 1
0.0397845971040477 1
-0.00421722627904291 1
0.010348379252268 1
0.0310395417570712 1
-0.000188275276561871 1
-0.000275994190373961 1
0.046408036146003 1
0.0321180316174181 1
0.0210636826808748 1
-0.0306590478171195 1
-0.00671064759349354 1
0.0675353779447127 1
-0.0304182007007848 1
-0.0337036590575328 1
0.00852531136948543 1
0.0334830534318197 1
0.0416481098925947 1
-0.0116039397063126 1
-0.0125230633213253 1
0.0238344671494927 1
0.0508736858063286 1
0.0377548400081995 1
0.0655519932427121 1
0.0457596200420929 1
-3.78205808361926e-05 1
-0.0330998047338118 1
-0.0197116803829282 1
0.0460992833593531 1
-0.0165036254449913 1
0.0280105659116244 1
0.0210237373608941 1
-0.0305567194911509 1
-0.054939024203424 1
-0.0120703663286284 1
-0.0273823510428321 1
0.0175370191050701 1
0.0042147130850741 1
0.0301661310702512 1
0.0316520288153991 1
0.0079074824450857 1
0.0521317011720581 1
0.070165697957485 0
0.00697732182509111 1
-0.0157099817182361 1
0.00450849420136488 1
-0.0342243598130789 1
-0.0478464251724338 1
0.00542798113761936 1
-0.0205996862263654 1
-0.0201913800247008 1
-0.0403043410079369 1
0.0142337415352282 1
-0.037142995677296 1
0.00884680765570831 1
-0.00335850761411062 1
0.0472059903235684 1
0.0689656608658716 0
-0.0289398107826751 1
0.0107380566511494 1
0.0155390451208812 1
-0.0142120699052635 1
0.0294888860459144 1
-0.0218943252890976 1
-0.020045808036702 1
0.00743122781206264 1
0.00863857228741272 1
-0.0340771144687195 1
-0.00345843680148991 1
0.0246954793447366 1
-0.00029781927796782 1
0.0440919093465936 1
-0.00398069721380688 1
-0.0738198603801975 0
0.011098710578047 1
0.0137161049855084 1
-0.0270022419221577 1
-0.00626968516247192 1
-0.00257388777526444 1
0.0208471642875025 1
0.030867911299871 1
0.0110534663372997 1
-0.0539460617260142 1
0.0831700289650282 0
-0.00423566833756445 1
0.00811803145371183 1
-0.0204035389027686 1
0.0234224500135011 1
-0.00826445255114027 1
-0.0112867346265011 1
0.0220675163650256 1
-0.0123553134561943 1
0.00820993212774259 1
-0.013314299807694 1
0.0220263912936369 1
-0.0382073830727011 1
0.0315257114938664 1
-0.0304789784872774 1
-0.00654772769745351 1
-0.0100580714692987 1
0.0721852650189057 1
0.0349555203643048 1
0.0136926281317687 1
-0.0544224587649287 1
-0.00156347516677245 1
-0.00415910955368097 1
0.0673068980531118 0
-0.0286000770842494 1
0.00197911157993191 1
-0.0357630839255933 1
-0.0437105923936615 1
0.0379396032607925 1
0.0384053246227593 1
0.00724518525573093 1
0.0198920884006513 1
-0.0487117567017691 1
0.0302910464121411 1
-0.0110579633346106 1
0.0367031642178685 1
-0.000210005694377238 1
0.0620982650493306 0
-0.0318132093011588 1
0.0268383173103742 1
0.0038726814465618 1
-0.00741051388640293 1
-0.0371679396238086 1
0.0107994613833061 1
-0.0228305928965882 1
-0.0252145608793709 1
0.00339880956825241 1
-0.0643096798975288 1
0.0146562199310774 1
-0.0221154605689476 1
0.0573494957118286 1
-0.0316759024655387 1
-0.037395332273686 1
0.0643653630717504 1
-0.0104522363436811 1
-0.00192322952692174 1
-0.0300188795047423 1
-0.00116148578700136 1
-0.0663648161465633 1
0.0473270340174104 1
-0.0766668159211157 1
-0.0205869457489795 1
0.0228918143086284 1
-0.012846101979777 1
0.00705158974661853 1
0.00352612510174052 1
-0.00823708536865102 1
-0.00124785724472401 1
0.0010813356727536 1
-0.014665664729317 1
0.0153805181913345 1
-0.000484157079446738 1
0.000546700862932288 1
0.0808447824248107 0
0.105888604771856 0
-0.00815946749626593 1
0.0214459594170373 1
0.00767948525366626 1
-0.0374385607080998 1
0.0324552310612338 1
0.00282119533441931 1
-0.0204283084422478 1
-0.004634903606443 1
0.00327579941008189 1
0.0473947855283358 1
0.00466638162566437 1
-0.01716976237928 1
-0.0129972014449515 1
0.00930724454567911 1
-0.0443005704867139 1
0.03257431857147 1
0.0378912416141509 1
0.0327888012362685 1
-0.0126774349105017 1
0.0358911890980214 1
0.0470017428442947 1
0.0212816230674512 1
-0.0348617818926669 1
0.0136374716543352 1
0.0492167110811797 1
0.0421666646543791 1
-0.00598250945514672 1
-0.00646734947437008 1
-0.021237182720199 1
-0.0519076122399028 1
0.0132984611799675 1
-0.0268887718325865 1
0.025208046249832 1
-0.00372668701114093 1
0.0203341327176406 1
-0.0743471230595576 0
0.0694471121231895 1
-0.102805634550117 0
-0.0118608080024422 1
0.00527523028818662 1
-0.0074896903894857 1
0.0771614586419292 1
0.0388556949312299 1
-0.0093777835858362 1
-0.0195232660842843 1
0.0358170054314629 1
-0.0137361211872635 1
0.0276935755717171 1
0.00414754115652082 1
-0.0104581918785747 1
-0.0160833738681068 1
-0.0088693341760796 1
0.0058688708074861 1
-0.021850170667374 1
-0.0083856901976085 1
0.0061649924065488 1
1.62906704786105e-05 1
-0.00442136970367801 1
-0.00637189356836165 1
0.0102657618904606 1
0.0326933307523884 1
-0.00981350320095021 1
-0.122381497834981 0
0.0090906770129943 1
0.0309439920036108 1
-0.0674319461143695 1
-0.00788891959778096 1
0.0549557387871032 1
0.0292356722769526 1
-0.00129270962364083 1
0.0154698951589828 1
0.00905582007174823 1
0.000238696702298986 1
0.0148902787771881 1
-0.0310198894704161 1
0.0651088623606067 1
0.0240019914055834 1
0.0175659156172761 1
0.00337303848876825 1
0.0472704181299076 1
0.00142349336073998 1
-0.0551356891266095 1
0.0248064191268053 1
-0.0176954732268773 1
0.00964762462145843 1
0.00208735574265092 1
-0.0577482154779988 1
-0.0094844039902062 1
-0.0930300810333683 0
0.0289408670350743 1
0.0337295659374562 1
0.0837820452289849 0
-0.00187511528872351 1
-0.001336075121716 1
-0.016122155765247 1
-0.00968202891681731 1
0.00425891872979996 1
0.0556941689883165 1
-0.0254047223349666 1
0.0049677215815489 1
-0.0435931415214727 1
-0.0711216851202946 1
0.0404474659061441 1
-0.0250307124385248 1
0.0209798965562581 1
-0.00123433649537821 1
0.00648969602764944 1
-0.0404817179520412 1
0.0566458067964841 1
0.0796278611342877 1
-0.0139345838477164 1
-0.0593559974104659 1
0.0352499379768787 1
0.00614041868518572 1
-0.0243007244657358 1
-0.0117290784171809 1
0.0183269316873661 1
0.0245586298489923 1
0.00250828729387409 1
-0.0158345771313714 1
-0.0226193820493115 1
-0.0162073221576156 1
0.0236589659843025 1
-0.0106426020664275 1
-0.0179696038116247 1
-0.0599267723438703 1
-0.0168289763651803 1
0.0268882818102968 1
-0.0192415158122319 1
0.0219207040071842 1
-0.0355139193923052 1
-0.00952742717383564 1
-0.0261956138924992 1
0.020179502500523 1
0.00912993073789263 1
0.0215354340951273 1
-0.0255892818494936 1
0.00431708895862946 1
0.0270307745078453 1
0.0340773816608908 1
0.0159552564478742 1
-0.0523946366434711 1
0.0941547185517754 1
0.0431798731504263 1
-0.00131031426719458 1
-0.0563437263421701 1
-0.0266340716964497 1
0.0456206042236998 1
-0.00934433011798396 1
-0.0310237182848006 1
0.0452683636400932 1
0.00293591883388786 1
0.0131802698466236 1
-0.0165382483700015 1
-0.0492088649882968 1
0.0731711432095175 0
0.0214865214781591 1
-0.0229220793262714 1
0.0279719315140698 1
-0.00125026079403105 1
0.0308757689362942 1
0.0138500416536827 1
-0.0284894733224979 1
-0.0563692221814402 1
0.0131255371309914 1
0.0700105498954612 0
0.0636628211472004 1
-0.0458011356852523 1
0.0143754445486562 1
0.0408278965347797 1
0.0614061821284137 1
0.0977538082387192 0
-0.0107266291788737 1
-0.0145138294751559 1
-0.00371999875515129 1
-0.0318354654894474 1
0.00623757909590658 1
0.00750108442519967 1
-0.0186638845136776 1
0.0193989463473113 1
-0.00711514267736308 1
0.00628247843317579 1
0.0146307999641288 1
0.00243814422781232 1
0.0502044139140042 1
-0.0131497731126787 1
0.0258708945705562 1
-0.00709215622811458 1
0.0351330793747146 1
0.0929575010544563 0
-0.0241229363230317 1
0.0165158012879352 1
0.0521828480031253 1
-0.0530093014869919 1
0.00839361557920032 1
-0.00897310599625117 1
-0.0157066254670447 1
-0.0107317703298264 1
0.0325624677485931 1
-0.0447893728316919 1
0.0662528128475571 0
0.00465818084439637 1
-0.0269739233528326 1
-0.0314889352951283 1
0.00244920192064339 1
0.00443771204053561 1
0.0204151961718411 1
-0.0598645298441891 1
0.0279533075762799 1
-0.0634734873812448 1
0.0261029300273484 1
0.0578936914880755 1
-0.00955084130816125 1
0.0619883041995001 1
0.046746222205148 1
0.00709583944429919 1
-0.0156481319133044 1
0.061924224057647 1
0.0586048706843074 1
0.0277743107112568 1
0.00772576264616627 1
0.000839641738840259 1
-0.0223981476508949 1
-0.021561285117305 1
0.000375199261525825 1
-0.0520499098999066 1
0.0168947013522951 1
0.0372906399632814 1
-0.0106685726749506 1
0.066715673006 0
0.0101557300025967 1
0.0253043117396499 1
0.0261391341114767 1
0.00712932919565749 1
-0.0448523479220504 1
-0.00329127509354256 1
0.0137686257383518 1
0.0742982812420474 1
-0.0333336570228468 1
-0.0106477839794423 1
0.00521067495215319 1
-0.000364809124810298 1
-0.017851966042349 1
0.00805588933632098 1
0.0142628876571551 1
0.00509881659387153 1
-0.00663599524877585 1
0.0549428206572639 1
-0.0136845250627761 1
-0.0189466292807859 1
0.000978533819058097 1
-0.00887606382233655 1
0.0348359710578115 1
0.0351703741544647 1
-0.00903544849830967 1
-0.0347019944098595 1
0.00873662865169723 1
0.0464547013194244 1
0.0349863483939496 1
-0.00961663883394286 1
0.0595498635740409 1
-0.0191910935106325 1
0.0369576011947447 1
0.0239090600173609 1
-0.0195512799234612 1
-0.00856938247220554 1
0.0404961311693858 1
-0.0531600535886601 1
-0.0260385542224615 1
0.0099539685365128 1
0.0569055201486505 1
0.0039553088836564 1
-0.0428036885713869 1
-0.0730422400851686 1
0.0159701844411479 1
0.0140825330411146 1
0.0231732878914069 1
0.0178239904171599 1
-0.0028362528790687 1
-0.00543812969653847 1
0.00804954315854115 1
0.00891547585889683 1
-0.0031144442415973 1
0.0024146130660245 1
0.0628132569834153 1
-0.05706699942248 1
0.0256552994616802 1
-0.0193987425976529 1
0.0384842221096939 1
0.104298198476345 1
0.00480457687150827 1
-0.00158656317190393 1
-0.0300936028298793 1
-0.0164908280663307 1
0.0269837735454713 1
0.0153628366730929 1
-0.0365481475238627 1
-0.0220730529999702 1
0.0133319012994123 1
-0.023329726198283 1
0.0289310127329999 1
0.0444065107335769 1
0.0425260779132372 1
0.0137130320739117 1
-0.0206526340296972 1
0.0108124329802247 1
-0.00285614967905939 1
0.0216996787902423 1
0.0209177863635031 1
0.0686686864469517 0
-0.094868940130367 0
0.0298435927748582 1
-0.000763840870683553 1
-0.0138157623508657 1
0.0759441894255561 0
0.0131045894225448 1
0.0475541542373728 1
0.0366785665513073 1
0.0662568149197296 1
-0.0177013886254097 1
0.018096305596024 1
0.0280033097144604 1
0.0282718387890368 1
-0.00811798754487832 1
0.0134872516711101 1
0.00833661943362748 1
0.0397150593728402 1
0.0363538201323538 1
0.0108549349667546 1
0.0363658791408636 1
-0.00811530959524071 1
0.0169248918148875 1
0.0174497485916952 1
-0.0687609105236238 1
0.0365848030266024 1
0.0271315085531832 1
-0.0255152541376251 1
-0.0328650058970503 1
0.018723935745398 1
-0.00243940647555919 1
-0.0714521698021685 1
-0.0364178530951015 1
-0.00587766186318747 1
-0.0441268863842453 1
-0.0236704103296659 1
-0.00942883821513838 1
0.0349359104553928 1
-0.0450534357320001 1
0.0354691888912193 1
0.0151611512093945 1
-0.00815308388350401 1
0.00688237047010713 1
-0.00735290769113981 1
0.0718824180053121 1
0.00373445806165476 1
0.0358292281090929 1
-0.0478257675719761 1
0.0516486933214159 1
-0.0184314251344289 1
0.0260890311618164 1
0.0685701764990485 0
0.0218580528915835 1
-0.0417237538359269 1
-0.000762738410099922 1
-0.0231537715980632 1
0.0201102278796147 1
0.0790194242311015 1
0.0466655024653373 1
-0.00439156974505192 1
-0.0246510140029752 1
0.0290201497373269 1
0.0263350341681994 1
-0.0225106806450367 1
-0.010078854717254 1
-0.038871245942219 1
0.00570435657771879 1
-0.000714389766147992 1
-0.00889573481167635 1
0.0271694415742483 1
-0.000533353793652781 1
-0.0277769295452805 1
0.0481760515554005 1
0.0178745820965341 1
-0.000134400510695031 1
-0.0112984580095493 1
0.0342383184364098 1
0.0323685980194442 1
0.0123559647899135 1
-0.0249122280007724 1
0.0165828590232709 1
-0.00666041124262997 1
-0.0658490187941342 1
0.0201651418763099 1
0.00330518482363052 1
-0.00705632898208354 1
-0.0362607687861172 1
0.0481572506248306 1
0.0596946807834365 1
-0.00860657966988566 1
0.054014566305665 1
0.00288363221002562 1
0.0149567977061555 1
-0.00786198529606536 1
-0.0243196829619834 1
-0.0424986773937317 1
-0.0142952422112528 1
-0.0205896575521264 1
0.0822728713433653 0
0.0245151737270384 1
0.000867343836903633 1
0.00793559896866549 1
0.0521024490265211 1
0.017078945474021 1
0.00988742189450065 1
-0.00434873163349068 1
-0.0446241593297934 1
0.0353304956058441 1
-0.042432526407399 1
0.106020693218481 0
-0.0594112808778541 1
0.0161968464357811 1
0.02619659645922 1
0.0289057037320466 1
-0.0515473122886003 1
0.000446180811261875 1
0.0302213054398446 1
-0.00633917682464936 1
0.00606471877717538 1
-0.0122688545646425 1
0.0183971918159577 1
0.0619490344077328 1
-0.00686122475941384 1
0.0308818679287453 1
0.033127695959468 1
0.0781759072494567 0
0.0101024032008714 1
0.00073710804091847 1
0.0312936122401216 1
-0.0353702272453733 1
0.0102483388572441 1
0.0281156808480791 1
-0.0491340432490754 1
0.0324508936286605 1
0.0413656834143717 1
0.00159522043429159 1
0.0111921159550678 1
-0.0486126603974132 1
0.0603762247750632 1
-0.0199287822271746 1
0.00719269417747209 1
0.0493692969887364 1
-0.00962896737913221 1
-0.0281700713289025 1
0.00441947715823302 1
-0.00216417353116199 1
-0.000967196549954718 1
-0.0617522539983481 1
0.0432418854902214 1
0.00987028758530957 1
0.0534221582492225 1
-0.0456092570674017 1
0.0312678849281742 1
0.0179299393972539 1
0.0251068395492969 1
0.0390231843884831 1
-0.055951833303272 1
-0.0614782548673693 1
0.02884792664732 1
-0.0150542055029949 1
-0.038592976127599 1
-0.0119711374293919 1
-0.00301110346527559 1
0.0166820950268247 1
0.0142963234640661 1
0.0670439535189375 0
0.0357744836844522 1
-0.0122694626956581 1
-0.0175342378833649 1
-0.000133935215056332 1
-0.0126543513986805 1
-0.00640468224235826 1
-0.005743078932488 1
0.00973293130193755 1
0.0618121727663397 1
-0.0504190103000294 1
-0.052499821709118 1
0.018226406724513 1
0.0243488310347049 1
-0.00683347651490973 1
-0.00441586358728432 1
-0.0657912266134094 1
0.0388865868581316 1
0.0719662529524836 0
0.0966460633031065 1
0.0538640413293295 1
-0.0036909678361642 1
0.0387095776676459 1
-0.00234753251951784 1
-0.0478485615676226 1
-0.0233043778005653 1
-0.0169214591270085 1
-0.0272434318736667 1
0.00611581713867323 1
0.0569439954523432 1
-0.0517680477502345 1
-0.00400548438287584 1
0.00198771510872909 1
0.00768139946116457 1
-0.00553563729543568 1
-0.0685971249039339 0
0.031958564479291 1
0.0385798115309034 1
0.0276280854322211 1
-0.0211994125277332 1
-0.0138401934498845 1
0.00113882013067498 1
-0.0117648148081324 1
-0.0145499663277949 1
-0.0123341612003407 1
-0.0261492220493916 1
0.0250013197831879 1
0.0578284647568571 1
0.0167821575299719 1
-0.0153259123127133 1
0.00215404441140592 1
0.00153731612407418 1
-0.00715363004569728 1
-0.07034123945371 0
0.00360941769801558 1
-0.0364865363595899 1
0.0194370589749036 1
0.0317569977307362 1
0.000236557489027798 1
-0.0063415099725511 1
-0.0552447673657868 1
-0.069525623397393 1
0.0170853526720436 1
-0.034876612101487 1
-0.00945173425455728 1
-0.0220677309278033 1
-0.0143334474594121 1
-0.0656234237257008 1
0.0349464731328021 1
0.0740006131842301 0
0.000122659994565458 1
-0.012811180840679 1
0.0262347134627124 1
0.0681082003027507 1
0.000571605807772819 1
0.0118053360958726 1
-0.0388167192774735 1
-0.0219647196445233 1
-0.0236137270633218 1
0.0142685513971545 1
-0.064331776130782 0
-0.00692546631433599 1
0.0240232964878906 1
0.0352051072723067 1
-0.049493512093181 1
0.0803806456463869 1
0.0281576847851392 1
-0.00392905617000374 1
-0.00128482647522243 1
0.0326839654300241 1
0.000492560159436642 1
0.0466274713506541 1
-0.00136834083291531 1
-0.00930464955418699 1
-0.0225721160662346 1
0.0143979874733524 1
0.0151281524523438 1
0.00803738172059281 1
-0.0044099424149121 1
0.0207284432392429 1
-0.0650580615370638 1
-0.0231873296838667 1
0.00966110669567118 1
0.0670268139243018 1
0.0657552370039686 1
-0.0261764965252647 1
0.0385538886934097 1
0.00581619122695563 1
-0.0111481085705145 1
0.0168245961925681 1
-0.0447098870673556 1
-0.0137233464522619 1
-0.000585406089406106 1
0.00375055237569297 1
0.0293234635377015 1
-0.00745788690823115 1
-0.0226924629780158 1
0.0338354879206457 1
0.00262574400389316 1
0.0617648651931469 1
0.0154692977005684 1
0.0304432689965867 1
0.0267793381036904 1
-0.0118485569550262 1
0.069308273538472 1
0.00165179034572283 1
-0.033475954433493 1
0.0113133172383698 1
-0.0462692456944938 1
0.00601752458245449 1
0.00360420271898896 1
-0.0556763965791606 1
0.00700843798947224 1
0.0123409828599005 1
-0.0215579283696871 1
0.00277253576178265 1
0.00114037081925559 1
-0.0279535235765361 1
-0.0674681792894504 1
-0.0408429705520821 1
0.0698855951411918 1
-0.0503201553216225 1
-0.004073014090715 1
-0.0181397057411189 1
-0.0327140050606912 1
-0.00690111070303373 1
-0.0132458099571597 1
-0.007405285819866 1
-0.00396249935014778 1
0.0373536362091606 1
0.0394534756923542 1
0.0055415391890833 1
0.0329901059979564 1
0.0125255905947204 1
-0.0742197659016172 0
-0.0668441652034353 1
-0.00825100230729376 1
0.0220539420395328 1
0.0196258646510527 1
-0.00289981511202123 1
-0.112816628197067 0
0.00206271541356151 1
0.0432597821054828 1
-0.050648220649347 1
0.0342926898618118 1
0.00702108144271498 1
-0.0274751830682194 1
0.0446419174506913 1
0.00959290187059259 1
0.0660844305642179 1
0.0136031888189973 1
-0.0171490361397177 1
-0.000263072138033858 1
-0.0125390497023528 1
-0.0208800506798306 1
0.00457086689429468 1
0.0249729126455448 1
-0.018279604695016 1
-0.018096744720824 1
0.0561556841925441 1
-0.0412274320644238 1
0.0168801511996021 1
0.0259271502801221 1
0.0310452497415037 1
-0.0160966274147423 1
-0.037110145435683 1
0.00656669055653462 1
0.0222223488104744 1
-0.0388660708533952 1
-0.0181934245953444 1
0.017420011698919 1
-0.0264218498116831 1
-0.00470296547684111 1
-0.0264864384243035 1
0.00175140461567224 1
0.0224435805689132 1
0.00139257405113905 1
0.0200660786293481 1
0.0349355608028023 1
0.0174310295536429 1
-0.0143460469256436 1
0.00947469589173969 1
0.0146968420597676 1
0.0362805329813062 1
0.0336224647945541 1
-0.0438115140911827 1
-0.00793771627357055 1
0.0542696136164269 1
0.0159064228354086 1
0.0232718443826694 1
-0.00189663123147069 1
0.062975454692889 1
0.0376607489978175 1
-0.02799228762764 1
-0.0299952946674887 1
0.0524048107592347 1
-0.0478157417904463 1
0.0350604283238392 1
0.10475812159161 0
0.0320706088891856 1
0.0279374551630406 1
-0.00694199337814535 1
-0.0344025925882363 1
-0.0529457162326928 1
-0.0334580177905689 1
0.0395922579314049 1
0.00885239041620303 1
0.0188544793615837 1
0.0120063598347047 1
-0.0306673708024952 1
0.0371570916533178 1
0.0232967053227657 1
0.0236810282007106 1
-0.0547164588969118 1
0.0205732399352958 1
0.00421999924132794 1
0.0310442482059246 1
0.0167432062101986 1
-0.0690223757421147 1
0.0260338827768934 1
-0.0539262724675081 1
0.0368974961707694 1
0.0381859745543516 1
-0.000704473186065513 1
-0.0217751667201096 1
-0.0793041680620996 0
-0.0221909298481488 1
0.00657380125890958 1
0.0279242816718445 1
0.0292941426624397 1
-0.00770306889150768 1
0.0130182532959179 1
0.0240894191219693 1
0.0142264646708528 1
0.0179041439682074 1
-0.0228456246875496 1
-0.0531778320127731 1
0.0066896061308478 1
-0.0245534943495974 1
0.00130981543314208 1
-0.0617872995981553 1
-0.0110139818131034 1
0.0405083031048849 1
0.0115525488219384 1
0.0197396969508611 1
-0.00220982694649627 1
0.00976059178763948 1
0.00315922905749422 1
0.0161514611262286 1
0.0343447316761625 1
-0.00803056681432284 1
-0.0205626403816324 1
-0.028795012345911 1
0.0390752791242368 1
0.0356482846906668 1
0.0173688846791926 1
0.010253820511947 1
0.0263511794174347 1
-0.0899578411162678 0
0.0155563223090993 1
-0.0523853725285962 1
0.0335234368408466 1
-0.000140844617298613 1
0.00299953859788041 1
-0.0214335050585289 1
0.0207902782391943 1
0.0287655422631457 1
0.0086067614627007 1
0.00560351098544638 1
-0.00278541239022961 1
0.0126765522840335 1
-0.00885999523757956 1
0.00977442228276582 1
0.0232654385213317 1
-0.0273323197514198 1
-0.0387755392918058 1
-0.0566525978790867 1
-0.0347486872170673 1
0.00857951974159674 1
0.0322094617468482 1
-0.0946976610424545 0
-0.0217721799411856 1
0.083346156081248 0
0.0348408302281756 1
0.0158772283375595 1
-0.00628021256421712 1
0.0137219930508968 1
-0.0148705454348447 1
0.0450439202062571 1
0.0384113051671478 1
0.015205747758657 1
-0.0306478579561997 1
-0.0203465804956146 1
0.0236788890191526 1
0.0122012392331826 1
0.00731949610484403 1
-0.0119938459120209 1
0.0299883023476584 1
-0.0237956777317523 1
0.0178119001246601 1
0.0431362830222573 1
0.0396195083410942 1
-0.0104151200860154 1
0.0140320077341951 1
0.0478974985712388 1
-0.0125879720788282 1
-0.0227899043644609 1
0.0387722421770673 1
-0.0147598530709402 1
-0.106881765333339 0
0.0108020161387426 1
-0.00822907709595409 1
-0.0012333085457626 1
-0.00878904703774059 1
0.00925829344462503 1
0.0251099482223999 1
0.0197091997855731 1
-0.0292028950163386 1
0.000487305798539124 1
-0.0439682091728875 1
0.0272954520371966 1
-0.0343133003659612 1
-0.0011632390215057 1
-0.0178213847940712 1
0.0281826612854037 1
-0.0475865608012674 1
0.0365018674713379 1
-0.0302553533895653 1
-0.0422587886952051 1
0.00579304589126834 1
0.0193595965197864 1
-0.0343664647858731 1
0.002980155249889 1
0.0270071880272064 1
0.00160646207292819 1
-0.00962509806691471 1
-0.0139113858421298 1
0.0579031380845216 1
0.00352054249823266 1
-0.0217948115165306 1
-0.00660288805978776 1
0.0304273356182889 1
0.0158345669729628 1
-0.00727294941543559 1
-0.0143101633745787 1
0.027868717646177 1
-0.0075495557616745 1
0.00252581776207777 1
-0.00454381943783395 1
0.0400949336915441 1
-0.0367689745656185 1
0.0310561145064243 1
0.00973842066710461 1
0.0788492785827212 0
-0.00139399010150113 1
0.0232376168716337 1
-0.0132654692006043 1
0.0668845707764312 1
-0.0128887582888817 1
-0.0340848385697646 1
0.0402530185332901 1
0.0289179032171857 1
-0.0192594673413872 1
0.00301612136345483 1
0.0495694924693814 1
0.057888921203054 1
0.00807094056489034 1
-0.024775514614294 1
-0.0145094691014461 1
0.0249733864425389 1
0.0267959629249757 1
0.0147542727705154 1
-0.0259225830094629 1
0.0033343005708512 1
-0.0187734488675546 1
0.0196679556757336 1
-0.0264068755031164 1
0.0217394671558397 1
0.0420009511596229 1
-0.0176385523201641 1
0.0284007627223439 1
-0.0146389483777931 1
0.0367607401645697 1
0.0111610148910524 1
0.0275766518017894 1
-0.009856060521239 1
-0.0362316843611769 1
0.0737595954044323 0
-0.0776857334414208 1
0.0175244102143424 1
0.0642934328752891 1
-0.0176568239799208 1
0.000568561562058107 1
-0.0426539392995467 1
0.0290678013258907 1
0.0104338224149879 1
0.028321989708216 1
-0.0197154340730035 1
0.0150290271293168 1
0.00642819996039894 1
-0.00822589214654515 1
0.0444753308202793 1
-0.0133733519772778 1
-0.0334855679151895 1
0.0472183019041984 1
0.0413730559834309 1
-0.0336197089942615 1
0.0486356279476373 1
-0.0142795886303468 1
0.00207195439996759 1
-0.0453628214686912 1
-0.0112587628905671 1
0.0780192808079108 1
-0.0279023013102269 1
0.020932744291177 1
0.00387625313631497 1
0.0226083417514009 1
0.010567766321205 1
0.0231475183505599 1
0.0382886011563868 1
-0.0813509054571037 0
0.00761008785672787 1
-0.0627256925423443 1
0.0120943596065466 1
0.106805443411646 0
-0.00564598818043112 1
0.0356905482244658 1
0.0295559665693879 1
0.0228567138220819 1
0.0483081101326512 1
-0.037471086820377 1
-0.0643521281747632 1
-0.0927777133709447 1
-0.0400370469671023 1
0.0153675176506514 1
0.0204634261817222 1
0.0257693137211111 1
-0.00104332245857107 1
0.0186131891467451 1
-0.103974631850745 0
-0.018347594922205 1
0.0729318498225554 1
0.0157707548557681 1
0.0482584230386838 1
-0.0363889508025028 1
0.00983003174783137 1
-0.0645325257041196 1
0.086781856813361 0
0.0275576855134096 1
0.0230934578776745 1
-0.0175474501308931 1
-0.0777711821077499 1
0.0538233018225478 1
0.00647086483231053 1
-0.00435715135341853 1
-0.00302577648708866 1
-0.0223768977613156 1
-0.0476283433691966 1
-0.0655037090162956 1
0.0475516405095955 1
-0.0260434986971861 1
-0.0495770372810885 1
0.0225971549530042 1
0.019917564733412 1
0.000923416185833545 1
0.0915426982399724 0
-0.0145568926257747 1
0.0082052974755171 1
-0.0158003684548866 1
-0.0224682598284821 1
0.0171695284039571 1
0.00312796045894367 1
0.0571961985801874 1
-0.0236185792876756 1
-0.0631153383834383 1
-0.020576504343143 1
0.0564228135119708 1
-0.0187489849171175 1
0.0166679932029264 1
0.011752338314698 1
0.00775631481591187 1
-0.00734843773224375 1
0.0465803247085424 1
-0.0805151154332537 0
0.0364411657088786 1
-0.0122665184158825 1
-0.0445170562717556 1
0.0145900571587588 1
-0.0342654644187215 1
0.0564394903797402 1
-0.00883055004704507 1
-0.0123482181434415 1
0.0169007230534666 1
0.0850118288582411 0
-0.0218616484896186 1
0.0242380124900916 1
0.0367752997658196 1
0.0424841461605593 1
-0.00896270289743403 1
0.034781562453208 1
0.0435174394402355 1
0.00957456455775324 1
-0.00362631811281785 1
-0.0895735466751132 0
0.00352273530503407 1
-0.0149265525898966 1
0.0731728662553758 0
0.061810842853034 0
0.0439163923352926 1
0.018233566213704 1
-0.00695051585722263 1
-0.0361618670294471 1
-0.0257132643777028 1
0.0327563849686622 1
-0.0619456657413415 1
0.0114975540213154 1
-0.0186939010800331 1
0.0456168990712164 1
0.03680030727536 1
0.00638238161606107 1
0.0242133507226256 1
0.0235383699244038 1
-0.0205557246394656 1
-0.00942224734694234 1
0.0228210971089384 1
0.0449439728208229 1
-0.0665518502616446 1
0.0848095778328533 0
-0.02582671556966 1
-0.00116110150571448 1
0.00498348597496942 1
-0.00914251405759561 1
0.0242919567270215 1
-0.00391349363370639 1
-0.0414426119581041 1
0.0472596586666362 1
0.0304792432584026 1
-8.17184563857709e-05 1
0.0477584548114504 1
0.0186456459020472 1
0.028995375456473 1
0.0159983946221911 1
-0.0109962505637996 1
0.0186735469633764 1
0.00714018496214705 1
-0.0406300337353622 1
-0.013290300206178 1
-0.0224078510265149 1
0.00796319347592669 1
-0.00447129173414586 1
0.087659364421923 0
0.0531197806938621 1
0.021005069907061 1
-0.00882239314641774 1
-0.0253089536157302 1
0.00838151858993116 1
0.0390473032936142 1
0.00892068101606769 1
0.0814858371473041 0
0.0523787581110708 1
0.0750719060974485 1
0.00884685042819616 1
-0.0409591141421207 1
0.0174794445507853 1
0.0645455941922409 1
0.00305962516129347 1
0.0156940398178213 1
0.00687739832753971 1
0.00506994852419424 1
0.0817620065347329 0
-0.0450554881819555 1
0.0382534860314032 1
0.0326340105938025 1
0.0354532609625121 1
0.0451167564260321 1
0.0118224732349497 1
0.0113905164253286 1
-0.0295061845113292 1
0.0187181487601161 1
0.00391531714419988 1
-0.00409645762408373 1
-0.00104671508467499 1
0.0833638534005512 1
0.015959524160322 1
-0.022940013294454 1
0.0302044545668178 1
0.0212252144709353 1
0.0114973879889403 1
-0.0416417738616982 1
0.00963778496014252 1
-0.00872076404860376 1
0.0410774510369398 1
-0.0305491581960943 1
0.053381703636927 1
-0.0523555091821253 1
-0.0283594142433176 1
0.00758990890235963 1
-0.0232524151123391 1
0.00797593749374998 1
0.0449902959309356 1
0.0432139474797137 1
0.0166353038582484 1
-0.00773454503798482 1
-0.0665450658369003 1
-0.00871168564896516 1
0.0210083654251892 1
0.00284166315892084 1
-0.0663712200847861 1
-0.0423224983876551 1
0.00877357839846338 1
-0.0311735955355445 1
0.0809199733790427 0
-0.0334265477325126 1
-0.00546042033094372 1
-0.0225168986861176 1
-0.00856368515071148 1
-0.00280597754804871 1
0.0231551174412325 1
0.00480116385635486 1
0.0964156667436973 0
-0.0298213705331682 1
0.0476644151420452 1
0.0269278859503463 1
0.0146935941829996 1
0.0110763480215789 1
-0.0135891434290815 1
-0.0672799783398595 1
0.0388204814801181 1
0.0368521644712271 1
-0.033888389776664 1
-0.0221605579892254 1
-0.0480138312232727 1
0.047730965589198 1
0.0314402260589614 1
-0.0174516941902329 1
0.016997572433724 1
0.0793312487153257 0
-0.0561879348726809 1
0.000218115450821 1
-0.0491991900714939 1
-0.0184381759051996 1
-0.0475768735172414 1
0.0140390625366007 1
0.0483274498380135 1
0.016629839902988 1
0.0260716270914491 1
-0.0115791062990851 1
-0.00625879673370664 1
0.0560825461292243 1
0.0238903158571646 1
0.0918256713897934 0
0.042106418395091 1
0.0378551060301201 1
0.00972631861035923 1
-0.00785129711468248 1
-0.0529147455455633 1
-0.0198338864444275 1
-0.0707322698245341 1
-0.0197130329511147 1
0.0230834672289047 1
-0.0426650792918586 1
-0.0366092008911484 1
-0.000633690285308415 1
0.00358380787387864 1
0.000407381828365866 1
0.0809837917815095 0
-0.00735280368282308 1
0.0301233622829178 1
-0.0269795747887581 1
-0.00910629774327777 1
-0.0205474589898343 1
0.0557450578991596 1
0.00920705764816009 1
-0.0162779515862015 1
-0.0616764670311413 1
-0.0354123971947953 1
0.0208733559105258 1
-0.0494300100090476 1
0.040358473124253 1
0.0078758535967105 1
-0.0315660962460965 1
0.0311000362195716 1
-0.0461299106431758 1
-0.0329323926266148 1
-0.010991826810284 1
-0.0199859122782437 1
-0.0301053757902284 1
-0.0054119982700936 1
0.00392215313776952 1
-0.00798764494295109 1
-0.0109171350994133 1
0.0337262345135819 1
-0.0162698332449289 1
0.0126293961774141 1
0.0238206059173987 1
-0.0620824746382379 1
0.0132431463055267 1
0.0133588358248731 1
0.0360151356781663 1
0.0255177712187852 1
-0.0365971917365432 1
-0.0210424487192045 1
0.0038770160474199 1
0.0174111436072995 1
0.0305837777130343 1
-0.00429073066690759 1
0.00236017239875597 1
-0.053488316610143 1
-0.024535095911654 1
0.0378194752684287 1
0.00825694774499663 1
0.0507942871418744 1
0.0565065527689781 1
-0.0234624925121595 1
-0.00993857750925821 1
-0.0120310727025116 1
0.040764945203929 1
0.0096087461047573 1
0.0623866040709957 1
-0.000713874579915732 1
0.0552315546230694 1
0.00114602487142364 1
-0.010147383946898 1
-0.0456569738671193 1
0.00425011376923405 1
-0.007948969345358 1
-0.00843458932034173 1
-0.0363421154445612 1
-0.0226625076712156 1
0.0779189214650683 0
-0.0347297177068742 1
-0.00340466089879747 1
0.0517850584216465 1
-0.0367737646673753 1
0.0601361973945011 1
0.000874398515858743 1
-0.00605153304709945 1
0.0206543792205158 1
0.00387643850092333 1
-0.0605562700712813 1
0.0308603403797966 1
0.020386623430852 1
0.0369361587638961 1
-0.0772751815236523 0
-0.000353877509657485 1
0.0220257622601254 1
0.0679152756471241 0
0.0207005493793157 1
0.0183283008883913 1
0.00714161897391719 1
0.0127671611220579 1
-0.00665847967116671 1
-0.000498080862797836 1
0.0557233995473343 1
-0.0098024130423053 1
0.00356310862952145 1
0.0461611013715151 1
0.0322097885836723 1
-0.0138425561282909 1
0.0257060368409711 1
-0.0200374720447378 1
0.00258130151273293 1
0.00465330321657568 1
-0.0104070412450092 1
0.0928332790400021 1
-0.014567194621544 1
-0.0532589950100832 1
0.0287386536281762 1
-0.00520278563199631 1
-0.0626102826580036 1
0.000139741663859536 1
0.058278481787829 1
0.0188597565005463 1
-0.00759481790375643 1
-0.0156374320233852 1
0.000116649488830656 1
-0.0552734217271481 1
0.0117663794605386 1
0.00128877883242142 1
-0.0406098119738343 1
0.0185618367877404 1
-0.0327341768478027 1
0.111474300797689 0
-0.0410025742787481 1
0.032517642991121 1
-0.00456302878136828 1
-0.00594032119211421 1
0.0540317745059356 1
0.0357071251265083 1
-0.0174884297976207 1
0.0267790435447578 1
-0.0260507459310368 1
-0.016942740923036 1
0.00225991128993724 1
0.01058297496016 1
0.0522720265347887 1
0.0415766453737711 1
0.0106840291621369 1
-0.00166261569702647 1
-0.00190533397029496 1
0.0438907586047603 1
-0.0660577649354875 1
-0.0232008146170234 1
0.00293573513374363 1
-0.0097153066928705 1
0.0120656181712681 1
-0.0361633510100685 1
0.00500365461199962 1
0.0347826399331458 1
0.0490494037173358 1
0.0439437768493469 1
0.0153981015206788 1
0.0777867666424883 0
-0.0262466456568034 1
0.00148472316402016 1
-0.0195697481894932 1
-0.0110174479740068 1
-0.00500140718537315 1
0.00011660562547695 1
0.0523988781066729 1
-0.00293521710507901 1
0.00365714963998187 1
0.0316980273376097 1
0.0508828125317747 1
-0.0212935029884779 1
0.0205301298049766 1
0.00833287506721523 1
0.0164552399680124 1
-0.0698236836228039 0
0.00479298828316625 1
-0.0150146202889811 1
0.0233733241721206 1
0.0277634502227932 1
0.00626807731929303 1
-0.0325311635038007 1
0.0556282836072573 1
-0.00450802867023966 1
0.0103611656935665 1
-0.0149111358412201 1
-0.0365280953534576 1
0.0939894789554426 0
-0.0270878892396384 1
0.00299527574596548 1
0.029407974751828 1
-0.0124018401493966 1
-0.0511570017994247 1
0.0281233796890891 1
0.0153893206312049 1
0.0121412303249211 1
0.0331477775466004 1
0.0346789947697594 1
-0.0290386227690748 1
0.00617473147743852 1
0.00607757424850859 1
-0.0160141012701967 1
-0.00286202536932995 1
0.032619595427423 1
0.000128872296390343 1
0.0140437135279306 1
0.0345516738179644 1
0.00847843889921333 1
0.0280114461496098 1
0.000744658484087377 1
-0.0444542194185039 1
-0.00649260130542917 1
0.0293516980968087 1
0.0199566592751332 1
-0.0240672664041952 1
-0.002911423590493 1
0.0356318494442074 1
-0.00610818788488343 1
-0.032764692780885 1
0.0213855147719263 1
0.0158138968239076 1
0.00344178576906416 1
0.0433582397581979 1
0.0427691859406396 1
0.00185289101321086 1
0.0325524084515149 1
-0.00817594860806247 1
0.0218982534838098 1
0.0119896176555106 1
0.0490518244311296 1
0.0379547121289826 1
0.016558053607225 1
-0.0308279998771129 1
-0.014591056888873 1
0.0295993114783239 1
0.0262682769034507 1
0.0380672817924812 1
0.0337972462480541 1
-0.0167463109540423 1
-0.00847768309992631 1
-0.0461340571404121 1
0.0492095059139391 1
-0.0101953878862775 1
-0.00359725813978783 1
0.00542209937568862 1
-0.0413759593177883 1
0.0410985293733452 1
0.0208708705357105 1
-0.0247906932700603 1
0.0166421072904717 1
-0.0148417517642816 1
0.0251173628641893 1
0.0313367819927899 1
0.059971089931811 1
0.0226577628272152 1
0.0260640930034703 1
0.0451793832449988 1
-0.00177918092196046 1
-0.0335312053974133 1
-0.0224247303393214 1
0.0139149605604024 1
0.00840380150735751 1
-0.0128756692281044 1
-0.0455175164085148 1
0.00751870406081767 1
-0.00935218472166355 1
0.0437462274712525 1
-0.00910342413763504 1
0.0425376689673227 1
0.00327915779835363 1
-0.059896142019757 1
0.0387800374043219 1
0.029267645440585 1
0.0738875297506623 0
-0.0211801186720093 1
0.0423663188504596 1
-0.0114457309141905 1
0.0716238963144201 0
0.0188928442731929 1
-0.027618147435014 1
-0.0529153492864909 1
-0.081104035432496 0
0.0251943540635023 1
-0.0236708801146283 1
0.0472349068848917 1
-0.0184273123312187 1
0.00957971334537571 1
0.00982703593882161 1
-0.0520144184714563 1
0.00847320272305184 1
-0.0200865418499758 1
0.0567928363071446 1
0.0560791048668202 1
0.00627569322402768 1
-0.0464034301574217 1
0.0614892746778667 1
-0.0303784877139086 1
0.0359125087814306 1
-0.0074275192658229 1
0.0693890063005578 1
-0.0212237332691242 1
0.0111720102708517 1
0.0222431488745289 1
-0.027938730067734 1
0.025191955221635 1
-0.0317132115718119 1
-0.00280881043395967 1
-0.0217296327127124 1
-0.00584324618060885 1
0.0213821204142394 1
0.0456978707749531 1
-0.0504700393532255 1
-0.0281217441400431 1
0.0325693108828427 1
-0.0374732312072989 1
0.0317027728016852 1
0.0398999603935075 1
-0.0245402561886349 1
-0.00632591995025996 1
0.0276809409079608 1
-0.012808767493548 1
0.0501873734188643 1
0.0220806459324967 1
0.0887414695241503 1
-8.76984481884564e-05 1
-0.0147842228022917 1
0.0139717513908312 1
0.0300355010622598 1
-0.0192067933097787 1
0.0184222197038014 1
-0.040511438381915 1
-0.00982315660733087 1
-0.00887997047915448 1
-0.034892924508193 1
0.0795995923224562 0
-0.0179639973599089 1
0.0449601978868985 1
0.00901969348132182 1
0.0130800222689521 1
-0.0503322569368204 1
-0.0268787905324753 1
-0.0104595796022067 1
0.0318614200426603 1
-0.00741269912861396 1
0.0919860031438434 0
0.00678714622652513 1
0.0130329007573187 1
-0.0333231005471753 1
-0.056599549799217 1
-0.0387245763055084 1
-0.0311174553057529 1
-0.0209230220108202 1
0.00983010986865421 1
0.032307019564111 1
0.00757399348523273 1
0.0041909786696825 1
0.0253370489894473 1
0.00281492006250776 1
0.0257913506781728 1
-0.021598144366296 1
0.0525106265856535 1
-0.0367948336355803 1
0.0375113777232535 1
0.0295028311906368 1
-0.022153610375224 1
-0.0137397770362023 1
0.0383738618960602 1
0.0432904919529317 1
0.0308254800477959 1
-0.0507081614449317 1
-0.0700051483125147 1
0.0526232377450561 1
0.0149050974469199 1
0.0432041095450096 1
0.0306249785264351 1
0.0113109991183166 1
-0.00428214289135127 1
-0.0197844461595664 1
0.0386175740071353 1
-0.0109600316229159 1
0.0514600870265653 1
0.0142756714855645 1
-0.0210682577076725 1
0.111583585898055 0
-0.0213184826144765 1
0.0294792741013676 1
-0.0595010541036149 1
0.0566640918319896 1
0.0498084061141887 1
-0.0259145792447776 1
0.0137708657050811 1
0.014043509243358 1
0.0667395686238268 1
0.0568768387908962 1
0.0109325504844508 1
-0.0099746377714513 1
-0.0170830995590136 1
-0.0532931748397736 1
-0.0543281908951898 1
0.0146823583821766 1
-0.00621634935436676 1
0.0105819387483683 1
-0.012448888041013 1
-0.0645031132423221 1
-0.0237078073633085 1
-0.00728757055986498 1
0.0186255029237419 1
0.034941528192387 1
0.0140343406766651 1
0.00387826982582494 1
0.0175046799980235 1
0.0208349631948202 1
0.036329791303818 1
-0.00677854396626472 1
0.0452959874057298 1
0.0447309615061004 1
0.0105107699133748 1
-0.084274201446445 1
0.0183407469208039 1
0.0471518269904686 1
0.0202749514467621 1
-0.0840851214008699 0
0.019962292905556 1
0.0294814819793299 1
0.00691650269352183 1
0.0308354602072303 1
0.0478438656662477 1
0.00765375272603488 1
0.0134906994802922 1
0.00642985860210124 1
-0.00352821009387945 1
-0.00485711534395311 1
0.0277572123372241 1
-0.00860307509688527 1
-0.0197587716891165 1
-0.00681171610862943 1
-0.0260414549872031 1
-0.0844057361079427 0
0.0159409996098306 1
-0.00308828891693304 1
-0.0165811909732284 1
0.00660796213477118 1
-0.0159049456155354 1
0.0295997536744769 1
0.00318901412704474 1
0.0159158211421771 1
0.00368445421290896 1
-0.0418270410664736 1
-0.0058241981691158 1
-0.0255905786056185 1
0.0322471799021826 1
0.00700079507054362 1
0.0596471260000813 1
-0.0539457340848637 1
0.0134081671016024 1
0.0183171282251056 1
-0.0206025157366934 1
-0.0663383838507514 1
0.0230158641119832 1
0.0375845219130487 1
0.0217243962416137 1
0.0478806662404669 1
0.0200028068292558 1
-0.00941683569456578 1
0.00589998635233113 1
-0.0303988893342365 1
0.0202802578338602 1
-0.00306259557794444 1
0.0384486239680866 1
-0.0391832906853951 1
-0.0417463128666576 1
0.0112667856111628 1
0.0132237827311672 1
-0.0346374380181367 1
-0.00520069906651944 1
-0.0284097925335271 1
-0.0119090097702924 1
0.0187517954838882 1
-0.0389945735540258 1
-0.0012670531163322 1
-0.00332973996174264 1
-0.014609182542717 1
0.0195170300826918 1
-0.0151347697298915 1
0.0126555363086854 1
0.00580515600551379 1
-0.000137406367421605 1
0.017544305581769 1
-0.0330190043889669 1
-0.0102424934915713 1
0.0349327149444304 1
-0.0192548877436552 1
-0.0263450007505282 1
0.00588178471098031 1
-0.0418475016277607 1
0.00450483745350177 1
-0.006713589300092 1
0.0319646845850342 1
-0.0741839520547607 1
0.00428080273749999 1
-0.00305102792965195 1
-0.052892484783582 1
0.0505718243406591 1
-0.00111166703411142 1
0.00234424843610501 1
-0.0606066606434214 1
-0.0135213479992073 1
-0.00429343339044283 1
0.0445090211003054 1
0.0101896964865615 1
-0.040106523361491 1
0.018589510245038 1
-0.0689281569319628 1
-0.00465236471082555 1
-0.046341438121314 1
-0.00254976822173738 1
-0.0230157177183501 1
-0.0114524301345243 1
0.0515519026140785 1
0.0209940252017325 1
-0.0176722324599263 1
0.0208325313894539 1
-0.014079873515043 1
-0.0219088787486484 1
0.0718593256485583 0
0.0225325052495849 1
-0.0384228332617318 1
-0.0606157390329452 1
0.0427434731849075 1
-0.0289607226141923 1
-0.0368983907327276 1
0.00807854929321288 1
0.0291813829741449 1
-0.050066007727038 1
-0.00603578433496779 1
-0.0130335346100995 1
0.0453043457125449 1
-0.0386012737700258 1
-0.012029623110617 1
-0.0456833516746412 1
-0.0604241246993149 1
0.0150243938135748 1
0.0478132209788084 1
-0.039577807142526 1
0.0518618721009966 1
0.0351618875831831 1
0.00300317000388869 1
-0.00965122878997589 1
-0.0230857520370408 1
-0.0366388588130896 1
-0.0229703573282535 1
-0.0360592550684049 1
-0.0181380327241633 1
0.000425618960998204 1
-0.00357724489356105 1
0.0346561961197169 1
0.0133621418690236 1
-0.027603249695091 1
-0.0235267275001812 1
0.0261646530037894 1
0.0808007409109971 0
0.0332843502726574 1
-0.026409878217171 1
-0.0580540212635148 1
-0.00714958882152696 1
0.0268547031643641 1
-0.0107326195658443 1
0.0593357472725113 1
0.0498928503469846 1
-0.089045745326545 0
0.0514055436697338 1
-0.0634780670851309 1
-0.00936161533253919 1
0.07901186306615 0
0.0346610174651251 1
-0.0221784223266561 1
0.0602042970943224 1
0.0156398546741529 1
-0.0102309007548445 1
0.0213277662705324 1
0.00374865118782315 1
0.045553096749124 1
-0.0369911498682018 1
0.0658081573034913 1
-0.0109770710051242 1
-0.0454687223201612 1
-0.0376928875744557 1
-0.0151099485305457 1
0.00393645932838833 1
0.0137031117829765 1
-0.00562874070837381 1
-0.0503911394556618 1
0.0121839124594493 1
0.0410253429141132 1
-0.0230434919029401 1
-0.0350461285962555 1
-0.0483363263216832 1
0.03201532959291 1
0.0327806117354929 1
0.0149959043843507 1
0.023295641146459 1
-0.00771509744825735 1
-0.0525039580241494 1
-0.0343338723061265 1
-0.0167641200421744 1
-0.0154259443207947 1
-0.0344986739315806 1
-0.0223290026333636 1
0.0533286575409883 1
0.021855689197443 1
-0.040309391996338 1
0.0691266068385338 1
0.0306602914770598 1
0.0293648601087673 1
0.0537914931588217 1
-0.0169036598190987 1
0.053687893306766 1
-0.0267573840857091 1
-0.0269121631476567 1
-0.00312440263236709 1
0.00233307028185383 1
0.0574657409148519 1
-0.0193442864764366 1
0.00446635145773773 1
-0.0325805034452934 1
-0.00809663188211722 1
-0.0266184376300418 1
0.00596532104516277 1
-0.0618913013694778 1
0.0135381393505672 1
0.00661584733313027 1
0.0204352757820739 1
-0.0107538701393859 1
0.0256636098043092 1
-0.00736250010664411 1
0.00314499771634486 1
0.0292233225546283 1
0.0722534155027243 1
-0.0311665691499232 1
-0.000380236462473134 1
0.0351846260032639 1
-0.0173813790489613 1
-0.0801396648820273 0
-0.0246865241422665 1
-0.0141507285792927 1
-0.0117430186777736 1
-0.0378896746127084 1
0.00701941179445871 1
-0.0149883866507518 1
0.0237067790387971 1
0.0201007210361196 1
-0.0775865755551468 0
0.0282245550517454 1
0.0152050123968195 1
-0.0526717535750093 1
-0.0349569803884714 1
-0.0515174868796097 1
0.0301518751769903 1
-0.0102276217838487 1
0.0390582265724894 1
0.0168607733939663 1
0.0668806542125464 1
0.0148285503810936 1
-0.0594324577746649 1
-0.00175498578625654 1
0.014645689013646 1
0.00343645272638636 1
-0.0435949827690727 1
0.0181599281392758 1
-0.0145951111641076 1
-0.000615681360912692 1
0.0172532522193699 1
0.0304598122299203 1
-0.00725040465955785 1
0.0409885355201953 1
-0.000969469896906013 1
0.0713026443144464 1
-0.0125307319081797 1
0.00718069844361196 1
-0.00681431419766316 1
0.0422859688002554 1
0.0047850319435702 1
0.0189699810513571 1
-0.0266061951007603 1
0.0345682370952424 1
0.0776455988301939 0
-0.0300994909185147 1
0.0216935634389325 1
-0.0258268545113617 1
-0.0377370509604913 1
-0.0569489604702256 1
0.0123130608033124 1
0.03804526037863 1
0.023483126258048 1
0.0387294033231952 1
0.00614432244673236 1
-0.0208072906193838 1
-0.0156875918837982 1
0.0204807354220498 1
-0.0346139567454896 1
-0.00230067268878014 1
0.0223798953661364 1
-0.0411700632742535 1
0.0362029967445824 1
-0.0776953349125936 0
-0.00801261794404658 1
-0.0138429891167232 1
-0.0185399047551856 1
0.0645301419967383 1
0.0489749567466244 1
-0.0220890734433556 1
-0.0515926867876176 1
0.0268653462661132 1
-0.00852024622266872 1
0.0164596543907782 1
0.0414144137498702 1
0.0438006159696781 1
0.0542820437301048 1
-0.0169182199975151 1
0.000504890676221856 1
-0.0482619503762099 1
0.0154363064923786 1
-0.00139055738018295 1
0.00079831828215023 1
-0.0191512538613178 1
0.0306325912125022 1
0.014800118856992 1
-0.00331650041294166 1
0.0143102992000816 1
0.0185161771085116 1
0.0235607274085844 1
0.0149812383924936 1
0.0546800926460985 1
-0.015893787994289 1
-0.0017738368735255 1
-0.000398350764145333 1
-0.0239098693438418 1
-0.000544965761104684 1
0.0695793077364033 1
0.00750168236153482 1
-0.0448402669402535 1
0.0304045650962978 1
-0.00822733049595118 1
-0.00238959227579922 1
0.000880144801369514 1
-0.0252510695038673 1
0.00505735406219322 1
0.0460646239490461 1
-0.0516216883771622 1
-0.00809075194930171 1
0.0409965290559814 1
-0.000818145640077989 1
-0.00648975204303198 1
0.0410323317660017 1
0.0283065058106332 1
-0.0207370980422815 1
0.0095147738590646 1
0.000223567523554499 1
-0.0499083576261798 1
0.0343293981718699 1
0.0195746691870134 1
0.0152618503026484 1
0.0023175473899479 1
0.0596109310087868 1
0.0463693675725822 1
-0.00351882699422524 1
0.00100118041659869 1
-0.0274135654421914 1
0.006528562990316 1
-0.019649523821821 1
0.031816544700936 1
0.00287458624602839 1
-0.0368766065718932 1
-0.015882392036521 1
0.00457314063492363 1
-0.00182412541824901 1
-0.0513621537218578 1
-0.013162320865678 1
0.0252321792772023 1
0.0139002433632644 1
0.0115678395415419 1
0.00590364238247387 1
0.00851601228086455 1
0.0636607422543249 1
0.0301747661138867 1
0.0135894599569077 1
-7.81999080455217e-06 1
-0.0303188279165405 1
0.0895120497794322 0
-0.0526266089162931 1
-0.000687112761971901 1
0.0136590896158128 1
0.0175343091784601 1
0.00697160616901338 1
0.00813703059078433 1
0.0269356657711776 1
-0.0517401440628165 1
-0.0226190538489446 1
-0.00860534903997928 1
0.00800273527116806 1
0.0330584643354279 1
0.0266713569444587 1
-0.0258397478749742 1
0.00267430660703792 1
-0.0239609255385042 1
0.0245281356499845 1
0.00271405116535748 1
-0.00342040553565716 1
0.0045710736657073 1
0.0368919879921137 1
0.00973321578177989 1
-0.0940093643729807 0
0.0292476006546575 1
0.0225227742733312 1
-0.014118898132611 1
-0.00204027733357552 1
-0.0159585691192007 1
0.00262129782088438 1
-0.0601781867545187 1
0.00536012634073399 1
-0.0211928937599773 1
-0.0149675811661228 1
0.00163631195814257 1
-0.0237516859337973 1
0.0423788454818115 1
0.0525939535356538 1
-0.0186115330308129 1
0.00256582288326636 1
0.0204998780874016 1
-0.0538017345601473 1
-0.0454115236837033 1
-0.0531377139080381 1
-0.0288324204963369 1
-0.0052962879862719 1
0.0339957364830235 1
-0.034581952401897 1
0.132150789083964 0
-0.0164445401159733 1
-0.0317348063973349 1
0.00578653801879461 1
0.00300179099768779 1
0.0398801604418218 1
-0.0118734099529646 1
-0.0235080050428609 1
0.0111373890010649 1
0.0921699372262719 0
0.0355538234030926 1
-0.0600137244617573 1
0.036649843281303 1
0.0358757974014607 1
-0.0189776594021624 1
0.0553201346572948 1
0.00855723245194059 1
-0.0163840247193088 1
-0.0142626621109338 1
-0.0555843079696311 1
0.0302013557183316 1
-0.0365243488305011 1
-0.00403762057583197 1
0.0435687515206249 1
-0.0109735142109121 1
0.0546804060905767 1
0.0279152010768771 1
0.045165915099793 1
-0.0192356325682793 1
-0.0152347074896663 1
0.0209263649246637 1
-0.0623938463399658 1
0.0263441071839075 1
0.00837914237684981 1
-0.0438480436156062 1
0.0177226959576555 1
0.0314257550758096 1
-0.00287854076844292 1
-0.0284562549215201 1
0.0409825185774124 1
-0.0577863885491341 1
0.010735038070567 1
0.0167301177310116 1
0.0897137529095339 0
-0.0179866781200114 1
0.00878314770052199 1
-0.013066162559202 1
-0.0178404988951287 1
0.0874749934041771 0
-0.0206959464637523 1
-0.03757897558397 1
-0.0539436941214829 1
-0.0215559413659325 1
0.0345579854292146 1
0.0235602060523052 1
0.011167342178771 1
-0.0207897289051765 1
0.0192891252400936 1
0.0115440191869192 1
0.0281783440733959 1
0.0067438579325224 1
-0.0280519036896517 1
-0.0051593737439937 1
0.00924544789700395 1
-0.0199613513686418 1
-0.0572097732883145 1
0.0322426041820583 1
-0.0580483444510235 1
0.0333590138545969 1
0.0133613714966937 1
0.0217830173425741 1
0.0291924674927881 1
0.00285505096354924 1
0.0425912026975152 1
0.0211514691840055 1
0.00118347233902907 1
0.0404391401737534 1
0.0195380937982441 1
0.0161734749352693 1
-0.00343079107968276 1
-0.0255031045793493 1
0.0270408057077478 1
-0.00979761849128549 1
0.025015402041253 1
0.0181702519726652 1
-0.0328324123729283 1
0.0291503382290174 1
0.0098219483088125 1
-0.0215813880460948 1
-0.0541354788654538 1
0.0395059008255043 1
-0.0288110781207321 1
-0.0211679245823428 1
0.0399666586556158 1
0.0153766016429765 1
-0.00643465229500784 1
0.0472080179326625 1
-0.0152165014449195 1
-0.00592598809339321 1
0.0424912913950023 1
-0.00678721573611358 1
-0.0066156726688252 1
-0.028282495372507 1
0.0173465714991728 1
0.0519026814215788 1
-0.0435702228013727 1
-0.0254465036211785 1
0.0110189403489299 1
0.0118186735954454 1
0.0660012452304895 1
0.00997031697820054 1
0.0100609797290037 1
0.00363594515969344 1
0.0229994115377373 1
0.0153159907265069 1
-0.00709404590847424 1
-0.154114980276878 0
-0.00386908133937286 1
0.0271135548301491 1
-0.0592420532288919 1
0.0203592940306692 1
0.0440695805472873 1
-0.00286667791806026 1
-0.0140776622543964 1
0.0957633108652781 0
0.0326148949943183 1
0.0548442168022629 1
-0.0275319029153184 1
0.00688396347184183 1
-0.015401401098261 1
-0.00217818711071097 1
-0.0101715350879081 1
-0.0292365425612435 1
-0.0288471813979982 1
-0.0763287923767594 0
0.00893687287819575 1
-0.0143966694162893 1
0.0277952312299236 1
0.0217749166732837 1
0.0579288763993917 1
-0.0541627908629566 1
-0.00614587360438982 1
-0.0158328524579521 1
0.0570542499563776 1
-0.00268308549842531 1
0.000339987397895298 1
0.0448205511603373 1
-0.0142067199444421 1
0.0486230371320634 1
-0.0418194747407293 1
-0.0310850634592261 1
0.0290750154846382 1
0.0209624561442956 1
-0.0193620227023088 1
0.0440838978862551 1
-0.00920259245815082 1
-0.0382993290474539 1
-0.0577564904740061 1
0.0560813841725602 1
-0.0217026293583108 1
0.0282053203737388 1
-0.0270093125732864 1
0.0512158170887302 1
0.000384090388347941 1
0.00273772705153182 1
0.0396040544612338 1
0.0453391939850199 1
0.036025814149081 1
0.0207942741166415 1
0.0313123304377094 1
-0.011471647566957 1
0.0346988478337107 1
-0.0216987016542973 1
-0.0478043302471979 1
-0.0522652073588448 1
0.0012918523220372 1
-0.00503384543578054 1
0.0219926514447516 1
0.0121660247857346 1
0.0350535638791021 1
0.0524981869183625 1
-0.0185582987644335 1
0.0736697963952705 1
0.043364261948006 1
-0.0126320169950565 1
-0.0808019419220732 0
-0.0250468894132945 1
0.0577544426640507 1
-0.0324666890194412 1
0.0323013991182382 1
0.0218365178227212 1
-0.0104899787542028 1
0.0147734677531602 1
-0.00981657553865542 1
-0.0138855682709361 1
0.0307248336732992 1
-0.00631733755534375 1
0.0275535471338343 1
-0.0269292123064603 1
0.0526954306173664 1
0.0316982479966992 1
0.0372984943082272 1
0.0610425500632863 1
0.0339698844233689 1
0.026580338428038 1
0.0586874119830511 1
0.044712168761879 1
0.00329439493326181 1
-0.042759844916288 1
-0.00355492401223057 1
-0.0526876465136468 1
0.0234921258853066 1
0.00915673826900515 1
-0.00575792159567376 1
0.0807417252683039 0
0.0142122494131061 1
-0.0179249931311446 1
-0.025453796372131 1
-0.0247484367590143 1
0.00615653422810999 1
0.0264321186241968 1
-0.0142420172473729 1
0.0172866474635692 1
0.000170242294664502 1
0.0276311183471251 1
0.0225117039405116 1
0.030938453171384 1
-0.00141693092160047 1
-0.0376659221308512 1
0.00732789397895122 1
0.0175280440383126 1
0.011822200369035 1
0.00370594439007739 1
0.0684030831091703 1
0.0176100196760879 1
-0.00350202986022975 1
0.00799355945542979 1
0.0208171596970099 1
-0.0268868517129677 1
-0.0111185425788756 1
0.0207104794291519 1
-0.00671530628900433 1
-0.0193753314154793 1
0.0286066368318494 1
0.029545844997556 1
0.0395262765555714 1
-0.0146497022234993 1
-0.0397870134697231 1
0.0319687352720911 1
-0.0438169519104951 1
-0.0408360924318108 1
0.0159592600480393 1
-0.0087366260920341 1
0.0231303931232871 1
0.0186042107308418 1
-0.0153423864009801 1
0.0226710512483839 1
-0.00794929902202445 1
-0.00215200826331523 1
0.0300727762230102 1
0.0331026598132751 1
0.0642645179775154 1
0.00959397646797223 1
0.0484552634554848 1
-0.048644363000869 1
-0.052411945922963 1
0.0268187812215381 1
-0.0222840102526455 1
-0.0162656165258955 1
-0.0236647053396577 1
0.0585609116832572 1
0.0125150575640846 1
0.0169568903823795 1
-0.020359830253809 1
0.0298435151586379 1
-0.00555628391205487 1
0.074966312889608 1
0.111914623073625 0
0.0312004082251803 1
0.0403047440353761 1
0.0107709720435228 1
0.0112916441292161 1
0.0139325536947338 1
-0.0604748107176033 1
-0.00631182427720989 1
-0.0122287612689407 1
0.0632838853500849 1
0.0254942458097841 1
-0.0147884388948895 1
-0.0318038215348254 1
0.00482607186316541 1
-0.0142577307862392 1
0.0187992617305945 1
0.0360060360993595 1
-0.00208922365332568 1
0.0373752898337515 1
0.0487181976372728 1
0.0135830733153824 1
0.0148410459045758 1
0.00816946996997802 1
0.0777414968534427 0
-0.039413665987062 1
-0.0355582116672249 1
0.0353970356672437 1
0.054244356741778 1
0.0583769739740606 1
0.00688543878709907 1
-0.00285866294923594 1
-0.00296943104462877 1
0.00234561718460985 1
-0.0205234117009822 1
-0.0202373499852348 1
0.0352189162632209 1
-0.00721461918826982 1
0.0421223079454792 1
-0.0144435597000069 1
0.0146012304151124 1
-0.0116480676832734 1
0.0716807760585254 0
-0.0148193968205628 1
-0.00160909910852932 1
-0.0306229790030545 1
0.0164566044815781 1
0.0135042473340628 1
-0.0151269848755218 1
0.0261496581903061 1
-0.00486581905127203 1
0.010858298080947 1
0.0103823244995072 1
0.0100671270087495 1
0.0130746941054539 1
0.000742326305847172 1
0.0237017166740296 1
-0.0766855573678464 0
0.0512401198942812 1
-0.000854027606832024 1
0.00886402788709639 1
-0.00240701388745193 1
0.032505688032848 1
-0.0675448573696776 1
-0.0520733302316957 1
0.0155532293855877 1
0.0273238055162814 1
0.0410067080174597 1
-0.0167361799351548 1
-0.00418702891927018 1
0.00932888405421898 1
0.0410253832481188 1
0.0403531002462376 1
0.0215219927931285 1
0.0329289719994252 1
0.00379169705937916 1
-0.00490921658066699 1
-0.0143510233375754 1
0.00621901787334335 1
0.0093956662569148 1
0.008429973698319 1
-0.0849200156468636 0
0.00923519421223832 1
0.0265803928099338 1
-0.0325921729496434 1
-0.0380245369745975 1
-0.00116536576041542 1
-0.0475939888067485 1
-0.0379702551722965 1
-0.00913463629147016 1
0.0755681641377296 0
0.0104322216305834 1
-0.0166756422351607 1
0.0306778007990555 1
0.036201719560502 1
0.00885544529919172 1
0.00675599501860972 1
-0.0268776949898986 1
0.0175848981989303 1
0.0225007077413941 1
0.0257744933610758 1
-0.0296602230398553 1
-0.00288513687766866 1
-0.0500496346352226 1
-0.0408095140999887 1
-0.0554300656230951 1
-0.00567697677603242 1
0.00308422023839272 1
0.0528785626289446 1
0.0421390797105203 1
-0.000511939308660413 1
-0.0435373213407327 1
-0.00530437178873963 1
0.0480788858602611 1
0.0168705194348732 1
0.0340454256290973 1
-0.0415129701523856 1
0.0393176766298517 1
0.0402089386662766 1
-0.0274924217124643 1
0.00735567220515202 1
0.0819707518531877 0
-0.0705239063144799 1
-0.0210880197771924 1
0.015984656621246 1
0.0515673289426861 1
0.0143629176736703 1
0.0682596388055387 0
-0.0275210520072393 1
0.00168576530483013 1
0.0493043743370981 1
0.00162074295596259 1
0.0182694481513754 1
0.0455624050905305 1
-0.0248301351493383 1
-0.00150266416480133 1
-0.0183164518464943 1
-0.0135815271870677 1
-0.019947138648755 1
-0.00543769268892544 1
0.0617728575511756 1
-0.0225731377416653 1
0.0267787010892656 1
0.0394032598494052 1
0.0156897078081886 1
0.0416117638467314 1
-0.00556479266443845 1
0.0344184113278693 1
-0.0257496138789855 1
0.0115174249575075 1
0.0150404800586349 1
-0.0457398024424808 1
-0.0307323262377906 1
0.00762426903045254 1
0.0279766593122196 1
-0.0751449268616503 1
0.0461786067976651 1
-0.0612636234401429 1
0.0363791491270651 1
-0.0420079994095736 1
0.00532813682787971 1
0.101382453299188 1
0.000352461817916462 1
0.0239764030729433 1
0.03249860166016 1
-0.0441063273011512 1
-0.0140408721679372 1
-0.0110898598610401 1
-0.00685964697752076 1
0.0716122648752321 0
0.035449482369976 1
0.0488415386717962 1
0.0225995386928206 1
0.00284824342696412 1
-0.030790253532816 1
-0.0661308022270466 1
-0.00839551365927999 1
0.0134819736300971 1
-0.000983225569407115 1
-0.0407096376874749 1
0.00240722648563272 1
0.00670680290566445 1
0.00716313471337748 1
0.0175419699328389 1
0.0295399731992427 1
0.0592881191438977 1
-0.0479603206991198 1
0.0667689536565449 1
-0.00448956146929501 1
0.00192451661104657 1
0.0182128220985708 1
0.0067991337720732 1
0.0569488275221184 1
0.0124046725299075 1
0.0177466440566199 1
-0.0667034724335966 1
0.0152985326148569 1
0.0310593862831825 1
0.0399658305580938 1
0.0240878748320915 1
0.0602267890524869 1
0.0479022130980867 1
0.0804689393432515 0
0.0273412614080161 1
-0.0528380942884975 1
-0.00590492658020988 1
0.03763069579814 1
0.0473753565642774 1
-0.00179514960554104 1
-0.0214786077792617 1
-0.0695265177393141 1
0.0219601309305557 1
-0.0255007704291526 1
-0.0322803086208115 1
0.00728369721317914 1
0.00240595067881773 1
0.0371740438376148 1
-0.006052870039321 1
0.0313995136282226 1
-0.0256200531090549 1
0.0183572677787917 1
0.00521786344465653 1
0.0119859308766622 1
0.0231008780690716 1
-0.013861025451934 1
0.0131972909245596 1
-0.0483660462464732 1
0.0802155383464413 1
0.000363557085107512 1
-0.0179961841709199 1
0.0106112912584752 1
0.00518390141512661 1
0.0307856481910056 1
-0.0359818558497002 1
0.047208039650125 1
-0.0606160164149442 1
-0.0538403265476625 1
-0.00296781577441511 1
0.00437848990201154 1
-0.0392469723165024 1
0.0189616035519205 1
0.0311673731141994 1
0.0117505534899818 1
0.003727286459124 1
0.0304652499091087 1
0.0686537548627869 1
-0.000456998694579188 1
-0.046168926840029 1
0.00179378817771738 1
0.00975147568705968 1
0.0161015500300247 1
-0.0478428145701037 1
-0.0231518110241268 1
0.00247507014482696 1
0.000136435248322641 1
-0.0600091493666921 1
-0.0111686845547821 1
-0.032272969165436 1
0.00925599454834151 1
-0.00555365584881226 1
-0.050064700035752 1
-0.00589091566249226 1
-0.0064973422160513 1
0.0466495002019645 1
0.0292234284679557 1
0.0543132893348861 1
-0.0213563568284209 1
0.0463183737495123 1
-0.0190837759632758 1
0.056483541717441 1
0.0551332604790388 1
-0.0452739283438488 1
-0.0207170839273106 1
-0.0120253046409553 1
-0.0391744669494208 1
0.0320510936551241 1
0.031602135520672 1
0.0626925586680926 1
0.0475704902552742 1
0.0154770863687587 1
0.0867093361784636 1
0.0617243187621463 1
0.0224177306863728 1
0.013076713030619 1
-0.0018231866517429 1
-0.0103801919067834 1
-0.0365933250726615 1
0.0364133556817942 1
0.0699663345391774 0
-0.056154027397862 1
0.0310406578279108 1
-0.0138029939238469 1
-0.0171768689990541 1
-0.0053223113134821 1
-0.0950456603569401 1
-0.0194683735935605 1
0.0147892109492751 1
0.00304742698484485 1
0.00314705687087989 1
-0.027312493269241 1
-0.0215014549134215 1
-0.00267819737232502 1
0.00603195114964282 1
0.0256080486103665 1
0.0046719809858229 1
0.00330846442989931 1
0.0199730971716698 1
0.020900189018147 1
0.0284045297584495 1
0.0482115435960253 1
-0.0183960127672252 1
-0.0223253135593506 1
0.0470456343677264 1
-0.0531439901098183 1
0.0190511110636544 1
0.0349551488898589 1
-0.000936670117774261 1
0.035167245454022 1
-4.20484399319644e-05 1
-0.0751996554947238 0
-0.000759457545960792 1
-0.0498666140175875 1
-0.0124164497923864 1
0.0344825325835435 1
0.0481636072916923 1
-0.0623901896681298 1
-0.0133253910351027 1
-0.0139965279473977 1
-0.0156687881339881 1
0.0102972300689744 1
-0.00296736595145681 1
0.0347656671047684 1
-0.0132620693596186 1
-0.058491341609112 1
-0.0102483491458234 1
0.0262544920099121 1
0.0266681376294457 1
0.00689629439214402 1
-0.0430273671418953 1
0.00646336112027546 1
0.000972011674623841 1
-0.0244338879446124 1
0.00218977948335858 1
0.0250548516897589 1
0.0109976147114332 1
-0.0180573130024337 1
0.0179585519515226 1
-0.0220507403893818 1
-0.0727735851179949 0
-0.030286914056702 1
-0.0265959273480889 1
0.0577220336405891 1
0.00866847195829863 1
-0.00838144043254515 1
-0.0141519121159793 1
-0.00429757258593239 1
-0.0165850947120644 1
0.0348992474594702 1
-0.0432350895953093 1
-0.0215356237015177 1
0.00218024830319012 1
0.023039649056337 1
0.0115644523862071 1
0.0809454224473198 1
0.00747018519374067 1
-0.0513737482190846 1
0.0140099792064977 1
0.0276054089597939 1
0.0198450165588916 1
-0.00412799679792761 1
0.0545535347677941 1
-0.00659925440974127 1
0.0432270243572776 1
0.0300071439904023 1
-0.0290432746355652 1
-0.0107813359261761 1
-0.0110879236507415 1
0.0184263195894732 1
-0.043691088291158 1
0.0291685708994323 1
-0.00192791973623176 1
0.0104369415980047 1
-0.0204404779996167 1
-0.0281228283504938 1
-0.0179534206238972 1
-0.0701138407399871 0
-0.02784106674459 1
-0.0102608076979976 1
-0.0388259508140066 1
-0.0731930862571093 0
0.0388721258043423 1
0.00591267065329219 1
0.049766368528807 1
0.0292156454072236 1
0.0131414300902198 1
0.00970307034870086 1
-0.0356243200020869 1
0.00245487309071812 1
-0.00541397569387947 1
0.0269610406492277 1
0.0197991555270521 1
-0.0204413068268444 1
-0.0354849650067874 1
0.00262377206386548 1
0.0483076576395482 1
-0.0110874335579139 1
0.0377607603088366 1
-0.00927769426246887 1
0.00584199338551697 1
-0.0322198193296602 1
0.0289176787891554 1
0.000530181361098606 1
-0.12163393148977 0
-0.0244947239985968 1
-0.00710029182079154 1
0.0633274320472869 1
-0.0196243195501373 1
-0.0535571294332281 1
0.0161368206229474 1
0.00581994769305534 1
0.0454585162238674 1
0.016070279071199 1
0.0151285353440324 1
0.0245414853939531 1
0.00615255231104057 1
-0.0213684185988899 1
0.0213298855746564 1
-0.0586303704202368 1
0.0509658420727524 1
-0.00861010739779159 1
0.0217645908496651 1
0.0564463903930081 1
0.00671006218951826 1
-0.0691507123776309 1
0.0585461872114643 1
0.0498834037075027 1
-0.0987744043525215 0
0.0192933622965344 1
0.0113736504652826 1
0.0337331562546968 1
0.0210663114979935 1
0.00930106470740322 1
0.0329027871911969 1
0.0520901308019155 1
0.0137774240233858 1
0.000835248341543665 1
0.0511578059338684 1
-0.0121215321794123 1
-0.0147896424820918 1
-0.0407256742066267 1
-0.079595877119426 1
-0.0175624755415936 1
-0.0257426305821371 1
0.0257174631938495 1
0.0336211004392774 1
-0.0411652284117682 1
0.0232248747530909 1
0.00934509456601668 1
0.0651740745943583 1
0.0398037178339817 1
7.5502830227496e-06 1
0.0622173123730633 1
0.00883407934501724 1
-0.0210488013726503 1
0.00724929267753209 1
-0.0523384752614745 1
-0.0428949028265476 1
-0.0236046669342783 1
-0.0114262887717941 1
-0.0138837089730083 1
0.0174916107162411 1
0.0584115062382357 1
0.0404406545257576 1
0.00422021294172866 1
0.0577215690257257 1
-0.0661752499610652 1
0.0291226649667289 1
-0.0149785135635076 1
-0.0467681686942414 1
0.0329066810074248 1
-0.0883525865504935 0
0.00824307863695297 1
0.0278678982536611 1
-0.0356212510971639 1
-0.0566821589353276 1
0.0618920763733318 1
-0.0756961559572256 0
-0.0419398817039627 1
0.0942090440349889 0
-0.0195282737626782 1
-0.0068004517715858 1
0.026609169193228 1
0.051575402173107 1
-0.0526606019961987 1
-0.0161726277688161 1
-0.00297862891376547 1
0.020720658221034 1
0.0062998275146161 1
-0.0396699990688514 1
-0.0264025427748194 1
0.000916830653370049 1
-0.00208251953547861 1
-0.00436285005649371 1
0.0224182243246465 1
-0.0509221454715853 1
-0.0616930368232603 1
0.0687450003188039 0
0.0374394241387615 1
-0.00149306351246042 1
0.0654006034813966 1
0.0562727072057495 1
0.0236576738962758 1
-0.0159762838484792 1
0.00680691788502841 1
-0.010002855244553 1
-0.0159807696976119 1
0.00747661960189676 1
0.0264102300478608 1
-0.049354792978146 1
-0.00272141603894092 1
-0.0120248437078966 1
0.0166532931593988 1
-0.0431258967151722 1
0.0232349983575649 1
-0.00258974538939679 1
0.00932526938215512 1
0.00207097006793753 1
-0.0301564857713934 1
0.013604924978892 1
-0.0239214193413987 1
0.0170298089638092 1
0.039179555576965 1
0.101811865299689 0
-0.0168433431152396 1
-0.0136790913037879 1
0.0534833147330618 1
-0.0244698649123895 1
-0.0105499485639559 1
-0.00436958942741371 1
-0.0405561734091868 1
0.0265698188380571 1
0.0129687311745431 1
0.0559383192527942 1
-0.0383894264831606 1
-0.0760426135787051 0
0.023737751721808 1
0.0714533694272243 0
0.0394426584932214 1
-0.0677585736222756 1
0.0187270584665032 1
-0.00588194022330114 1
-0.0330949894215919 1
-0.00497475000941168 1
0.0269589138349694 1
-0.0247797124284011 1
0.0584319543675378 1
0.0884408076183408 0
0.0101874421409349 1
-0.0126171415133843 1
0.0391161499328657 1
0.0135140829858939 1
-0.0341485238460488 1
0.0654862569863001 1
0.0140588102208056 1
-0.0466505062999684 1
-0.00951507930285656 1
0.0458293447185627 1
-0.0497829021172723 1
-0.0235325934916678 1
0.0012474899212625 1
-0.00156947080049407 1
-0.0640695175648464 1
0.0184302069990783 1
-0.00301544170239706 1
0.020996487738783 1
0.0153107675592038 1
0.0163021323244657 1
-0.00583188516680336 1
-0.0281240040962315 1
0.0571685345487246 1
-0.00770227818574763 1
-0.0377474213948401 1
-0.00396605255461286 1
-0.00860274704761463 1
-0.0288662807652266 1
-0.0448214931399441 1
0.0115430210657936 1
-0.0132665845017444 1
0.0175767218528715 1
-0.0623954613132501 1
0.00123286686892957 1
-0.013455314173366 1
0.0498678943057335 1
0.00946868327945821 1
-0.0638355350501505 1
-0.06694415189386 1
-0.00889023658521292 1
-0.0216378256603285 1
-0.00333901318957593 1
0.0324730256098079 1
-0.0260106625139571 1
-0.0430012263018415 1
-0.0508038467690227 1
0.0495363838308556 1
0.0599914821157966 1
-0.00937256049656437 1
0.00955597755863374 1
0.00494459539805691 1
-0.0637998848881696 1
-0.0310027193149878 1
0.000293005299267218 1
-0.0185426919948338 1
0.0834884779546415 0
-0.0247719909552825 1
0.0231434914716085 1
-0.025611031183768 1
-0.014663934804547 1
0.0838853199685975 1
-0.0121962414218727 1
0.0565564620822699 1
0.00626866189959611 1
-0.0226751412492053 1
0.00546853832788395 1
-0.112732666428327 0
0.0637786609691974 1
-0.0160271612092631 1
-0.0533712159563155 1
0.0180903234489755 1
0.024231843014336 1
-0.025597580092092 1
0.0678491094652031 0
0.056787423877581 1
0.0833892191694985 1
0.00514698050635358 1
0.0004633059601371 1
-0.0752220399522631 1
0.0392129255850395 1
-0.0131424745577226 1
0.0315537322965429 1
-0.00458358372657282 1
0.00953209888480882 1
0.00869407425835724 1
0.00218214503800465 1
0.00217425514281734 1
0.0318952998952593 1
-0.0131855036510305 1
-0.00962561462427309 1
-0.0240130522769339 1
0.0360293558082924 1
0.0109959991043401 1
0.0317058420088382 1
0.00956641734906799 1
0.0263658473736102 1
0.0309216994852667 1
-0.0258606126889765 1
0.0117795403823849 1
0.0113593248689022 1
-0.00072992780978492 1
-0.000282090055111137 1
-0.0325650737581236 1
-0.0273498652111014 1
0.0372735920678053 1
0.0170999186260142 1
0.0587173627413385 1
-0.0529292286769878 1
-0.10192711095168 0
-0.0133597888307163 1
0.0289263883545599 1
0.0475830654447342 1
-0.0588676109172831 1
-0.0115371786115578 1
-0.0314852292199046 1
-0.0736638900874447 0
-0.00235428377140409 1
-0.0384647937183136 1
-0.0466629797377807 1
-0.0544614369090849 1
-0.0305511918792336 1
0.0207067638969697 1
-0.0250214367325235 1
0.0457565161262817 1
0.00583906641351572 1
0.0230751951881566 1
0.0010947068605837 1
-0.0268361935596936 1
-0.0135557873185935 1
-0.057661119066028 1
-0.0235612825448136 1
-0.0275018788478416 1
-0.00629941977020883 1
0.0135976283302768 1
0.0946879488322228 0
0.056090113596628 1
0.0617552968217577 1
-0.069022726266953 0
-0.0410597298801929 1
0.022633190405374 1
0.0504473709106885 1
0.0556253876089675 1
-0.0193992511977391 1
-0.00736385651339934 1
-0.0373605112628997 1
-0.00870075543328476 1
-0.0521149821640057 1
-0.0192858219475071 1
0.0424992765027295 1
-0.00768923039808781 1
-0.012688395617585 1
0.00649507475275014 1
0.0149167157721311 1
0.0442801211869078 1
0.0147848560913256 1
-0.0155582002922493 1
-0.0114080248197767 1
0.0339969729507464 1
0.0132292166814616 1
0.0746320582892954 1
0.0420204274485652 1
-0.000612752539037711 1
-0.0243726171417111 1
0.00837078903209029 1
0.0379573122328354 1
-0.0108021231380206 1
-0.0464432807140134 1
0.0107328109875481 1
-0.0136886551032871 1
0.0134286400425142 1
-0.0199219933136697 1
0.00557475249198726 1
-0.078407088962263 1
-0.0331857748278806 1
0.000738536227317902 1
0.0250430330727906 1
0.034451806918913 1
0.0463940551859177 1
0.0112297323823846 1
-0.0602963230048385 1
-0.00958048019845376 1
-0.0279572710022345 1
0.0599526952564254 1
0.0101972401272533 1
-0.0795740823061611 0
0.0352105803347591 1
0.0208929658905368 1
-0.0142030970786585 1
-0.00754284113006217 1
-0.0028951065282608 1
-0.0229243099512005 1
-0.00601205128227596 1
-0.00701761701400997 1
-0.00983596295911633 1
0.0220246329720221 1
0.0569941877210221 1
-0.00983448181354332 1
0.0193559791760169 1
0.00289927555721453 1
-0.0424217119385871 1
0.0206198406988801 1
0.00603831400153362 1
0.0256109791710075 1
0.069209895158044 0
0.0117249336810114 1
-0.00970671254660232 1
-0.0349841355685581 1
0.000354437462076949 1
0.00153507838274341 1
0.0335852737140273 1
-0.00060383612927245 1
0.0139363826801313 1
0.0187040533101851 1
-0.0778678751104682 1
0.054574792168097 1
-0.0283396094614555 1
0.0113130550136179 1
-0.00690755044019493 1
-0.0387023970347712 1
-0.023391569628261 1
0.0564792176024715 1
-0.0383183892894459 1
0.0466610944805389 1
0.0370752679885488 1
0.0588448649777965 1
0.0725262689710435 0
-0.0297921507111716 1
-0.0416977238427863 1
0.00571947312721526 1
0.10540179057637 1
-0.0211604634621677 1
-0.0164150614062563 1
-0.00748419555523373 1
0.0540446744054623 1
0.0439500636458992 1
-0.0250822091293934 1
0.00643919394050416 1
0.0897463728752417 0
0.0208241721087309 1
0.0328477387053255 1
-0.00359121100290331 1
0.0157057023107522 1
-0.0488049955701829 1
0.0079146810292524 1
-0.00698697451579985 1
0.0477536312518208 1
-0.0112297650157702 1
0.0189435412600257 1
0.0428331112853818 1
-0.0688107553445086 1
-0.0360986141065467 1
0.0120684220656316 1
0.0526700577698149 1
0.0267714701096577 1
-0.0356804784415062 1
-0.0015262470873387 1
0.0212538655312196 1
-0.0206824660972733 1
-0.00855529137725574 1
0.000171279807672862 1
0.0255446174375685 1
0.0291689797536646 1
-0.040105217630194 1
0.0654813033516369 1
0.048406263845507 1
0.00183193790236412 1
0.00512121310820651 1
0.0280242576549109 1
-0.0682075203581703 1
0.0359598923883771 1
0.0488587468203331 1
-0.01196446786753 1
-0.0130548924893597 1
-0.0333054431231394 1
-0.0102426589702579 1
0.00393667764886927 1
-0.0287659677366818 1
-0.00280588633888975 1
-0.10489564884921 0
-0.0300188864331743 1
-0.0305389239150196 1
-0.00656845047870394 1
0.102617326466052 0
0.0190754212406604 1
-0.00662391126019193 1
0.0462114637897971 1
-0.00264199047124144 1
-0.0325895192380186 1
-0.000825282945684958 1
0.0744748956501138 0
-0.0313047383086708 1
0.0605000246498755 1
-0.0348916857189407 1
0.0126247343133654 1
0.00253328811268086 1
-0.00846104860227822 1
0.0438972600634692 1
0.0327559463646259 1
-0.0339417583311932 1
0.00567203558807913 1
0.0107856567346177 1
0.00176763819257414 1
0.00969059727464383 1
0.0318324409004692 1
-0.00706221330910436 1
0.00832677418190798 1
-0.0381306016797469 1
0.0071601401193887 1
-0.0344693925232619 1
0.0351127895782551 1
0.0468417032549023 1
0.0427381121866509 1
0.0168195823640163 1
0.00317565096086651 1
0.0278969569067934 1
0.0351351973145545 1
-0.0115477554726554 1
0.0529016864981991 1
0.0123153216935721 1
0.00747582697560589 1
-0.0339532792025863 1
0.0234220756573386 1
-0.0171284461010289 1
-0.0316718134276189 1
0.0406360813648338 1
-0.00789336298579858 1
0.027142299352194 1
-0.00735960449663244 1
0.00542111222613749 1
0.0409503314295773 1
-0.00592338207691404 1
0.0728159864834712 0
0.011359941196152 1
-0.00990548734203356 1
-0.00980082454015404 1
0.0429211515594606 1
0.0394258208067798 1
0.0209267545455313 1
-0.049715083952116 1
0.0347007795566796 1
-0.0250421913032816 1
0.0161699097300948 1
0.0728302567930621 0
0.0207752348489927 1
-0.0617550046858716 1
0.0271875098072123 1
0.079174197180352 1
0.0544315994149366 1
0.0678068737963223 1
-0.0150826773835865 1
-0.0316530154679576 1
-0.0247510400933116 1
0.0195332395880721 1
0.000334741791707673 1
0.0120717562476199 1
-0.0385317808051065 1
-0.0219694688784106 1
0.0217355894380142 1
0.0305635074864826 1
-0.0379965196048822 1
0.0223173900800592 1
0.0092556915928282 1
0.0458742348132044 1
-0.0457293272158668 1
0.0192358436652209 1
0.024162070433941 1
-0.0151470240905246 1
-0.0435334013153909 1
-0.0231321331016741 1
0.0179251914850166 1
0.0104202953523665 1
-0.0604637276794767 1
-0.0525199309005705 1
-0.00488144736725437 1
-0.0305190631411418 1
0.00105230542772055 1
-0.0399121727230691 1
0.00850112615007481 1
-0.0414841683307222 1
-0.0568804147250206 1
0.0197202502367566 1
-0.0616013438192597 1
-0.033009098485526 1
-0.00171265219116402 1
-0.0521308228929124 1
0.0534855529159028 1
0.0469234929194507 1
0.00128525553745975 1
-0.057509344907378 1
0.00228266204372833 1
-0.0247265023934005 1
0.031703610710524 1
0.0586857754287193 1
0.00428805757010301 1
-0.101580823124087 0
-0.0215129165827619 1
-0.00205568681878835 1
0.0310861716623977 1
0.00178442676287208 1
-0.033849804355701 1
-0.0150559492120512 1
0.0184694567577899 1
0.0361795247273 1
0.0494517480592549 1
0.0342100868222675 1
-0.0264588100343448 1
-0.0222137124743248 1
-0.0281616932653755 1
0.0493952331076574 1
-0.0650172593321717 1
0.0794495730680076 1
-0.0362154527974964 1
0.0218958158814064 1
-0.0144550779580754 1
0.00106062337138277 1
-0.0220718848443224 1
-0.0162938747676814 1
-0.0194275644064204 1
-0.0315316986046959 1
0.043914287221753 1
0.00711658365274838 1
0.0460110777326814 1
0.0714848585510284 0
0.00841078001404153 1
-0.0232220514657196 1
0.0429026540981433 1
-0.0193660063799466 1
0.0221713568493784 1
-0.0403473300148695 1
0.0482577152767794 1
-0.0314578327370239 1
0.0350254402062234 1
-0.0150224661852422 1
-0.0197150683339176 1
-0.0740920531292381 1
-0.0293360484000868 1
0.00365048622058874 1
-0.00144841190025479 1
-0.0525969336220689 1
0.0630184058876023 0
0.0120581604895122 1
-0.0103313276381375 1
-0.016973412183939 1
0.00675940062300523 1
0.00934548874868203 1
-0.0131680813352725 1
0.00218723610352234 1
-0.0516305841368123 1
0.0621316562078826 0
-0.0109397951606483 1
-0.0132134161031351 1
0.057632467398019 1
-0.119861887439138 0
-0.0538671265765025 1
-0.0165863646781091 1
0.0333849443500142 1
-0.0151202535952803 1
-0.00896105364199349 1
-0.0269386766920328 1
-0.0553349333928147 1
-0.0291468606197368 1
-0.0131767857637936 1
-0.0139213444457184 1
0.00524726930291022 1
0.00944438139085849 1
-0.0140425843282979 1
-0.0592078755542648 1
0.0493160427499401 1
-0.0580193559537074 1
-0.02754846799488 1
-0.008049691138439 1
0.0188292017778284 1
-0.0367050364561756 1
-0.00393272300224302 1
-0.00200707684077647 1
0.0455245044261387 1
-0.0160741233735728 1
-0.00149486031633492 1
0.0136999276485597 1
0.000249357574860385 1
-0.0756065256524721 0
0.0139706452218571 1
0.0347105010847625 1
0.0175460075817342 1
0.0154425245991667 1
0.0131941133647376 1
-0.0366247388170597 1
-0.00379915056002755 1
-0.0245950073854877 1
0.0124812543766124 1
0.0400776124069458 1
-0.0124502315140456 1
-0.00889541801125965 1
0.000532243792086729 1
-0.00852769132509124 1
0.0129993964927635 1
-0.0565330073331771 1
0.0139904696008008 1
-0.0289292056962512 1
0.0108094648082352 1
-0.0218585734859631 1
0.0162490817538014 1
-0.0372545095229435 1
-0.0534679732311749 1
-0.031486614936625 1
0.0219817026497141 1
0.0211283163506708 1
0.0284180157739863 1
0.0132770286550453 1
-0.0253245231407643 1
0.0125225354241805 1
0.0124275407059923 1
0.00803225285466394 1
-0.0468622378997769 1
-0.00268158874755763 1
-0.0133466559657787 1
-0.00839600243750975 1
0.0888234001708873 0
0.0129069277140501 1
0.0124124334006145 1
-0.074693737778518 1
0.0259732953322024 1
0.0259433325634173 1
0.0066384461225064 1
0.0250941439213111 1
-0.000287310713468484 1
0.0243663115045044 1
0.0458966183989649 1
0.0123413155248418 1
0.0258312998883496 1
-0.060507244229743 1
0.0368160114847673 1
-0.0323746155779596 1
0.0145683414515145 1
0.065579487425573 1
0.00133717396418884 1
0.017675510849539 1
-0.0136441811986479 1
0.00766133122551312 1
0.0761456877597226 0
0.035689170158616 1
0.00566404380689517 1
0.00983207502621916 1
-0.0468933688890695 1
0.0203471513741902 1
0.0326307173346145 1
0.0810694123331697 0
0.00495255983061373 1
-0.0364435374430362 1
-0.0173005218923507 1
0.0354366828816333 1
0.00545524377553022 1
0.0200283944946928 1
-0.0161257674492536 1
0.0346404539388446 1
0.00657769676819606 1
-0.00192274811351138 1
-0.0209216736219916 1
0.0682947666477833 1
0.00200939750244845 1
0.028119134201659 1
0.0782408224417082 1
-0.0329806548683542 1
0.0372387068802927 1
0.00220857223390521 1
-0.00935980271284097 1
0.0208984676636683 1
0.00450938215843393 1
0.00574364480629226 1
0.0048408312779106 1
-0.0606620706853987 1
0.0196362914592234 1
0.0191528941685938 1
0.0379391195960515 1
0.0251503818458119 1
-0.00329807409736136 1
-0.0198700947176581 1
0.0133871673337626 1
-0.00022599882888364 1
-0.00675865045890935 1
0.0187491548561713 1
-0.0222826424023765 1
0.0421135550863539 1
-0.0122897629603927 1
0.00211558340149492 1
0.0512603646209217 1
-0.0264594067646169 1
-0.0328710210467849 1
-0.00576026231074669 1
0.0428312017708542 1
0.0124312436481843 1
0.015886028429512 1
-0.00721714546869998 1
0.0154497307033365 1
-0.0184160699779024 1
0.0477075802659894 1
0.0305822784131864 1
-0.00621706441012988 1
-0.00180295106118097 1
0.0496056460793101 1
0.00846355038557207 1
-0.0206618741354449 1
