# Supplementary material for: Bias caused by sampling error in meta-analysis with small sample sizes
Source: PLoS One. 2018 Sep 13;13(9):e0204056. doi: 10.1371/journal.pone.0204056 (PMC6136825; doi:10.1371/journal.pone.0204056)
Supplement: S6 File — (ZIP) [file pone.0204056.s006.zip › results N = 5 theta = 0.3 tau = 0 sz = 10-20.txt]

"dl.theta" "dl.cp"
0.362125495310389 1
0.451657207929821 1
0.795898051514381 0
0.37325723001945 1
0.541382223265865 1
0.925466587716762 0
0.252708501678068 1
0.719723706764048 0
0.127027392890904 1
0.399092304051928 1
0.191295943022483 1
0.151655737180209 1
0.955978179319516 0
0.541423745642829 1
0.510626558765431 1
0.633062472173221 1
0.150001680698709 1
0.320987738870095 1
0.277096764080623 1
0.642509187897386 1
0.563669837711276 1
0.210533617557746 1
0.539519749804959 1
0.638747533363605 0
0.669158645189449 0
0.190044270471042 1
0.130920777660235 1
0.538212364577775 1
0.233200544595024 1
0.428569136407793 1
0.600656143921119 1
0.922259239854432 0
0.0615799081261204 1
0.378952359796335 1
0.555026699259562 1
0.279319814901121 1
0.245965872855367 1
0.183237865445329 1
1.28140544010089 0
0.116763622689653 1
0.327096670145645 1
0.786391426370143 1
0.431004015879838 1
0.301536834067107 1
0.556840096945258 1
0.580233166106796 1
0.556671880088094 1
0.482907117124967 1
0.332528847120108 1
0.429787238279167 1
0.34637561792613 1
0.67572532909704 1
0.429368335135962 1
0.258420566931763 1
0.157584236565015 1
0.351419064073628 1
0.77110755341425 1
0.235205695271982 1
0.430639660464468 1
0.195665906006679 1
0.455901208609975 1
0.445305600983158 1
0.273875178294003 1
0.661522684360144 1
0.296832456778185 1
0.391105485899576 1
0.873437609151939 1
0.0872321158354681 1
0.592574275797464 1
0.987974436453622 0
0.907154459232888 0
0.991001498801124 1
0.515359880092693 1
0.414434119253819 1
0.670027677666769 1
0.311205176658506 1
0.578473593542379 1
0.381901594194776 1
0.344502567846037 1
0.403805900120139 1
0.651673438067951 1
0.110841359335338 1
0.689087892830325 0
0.538300230810765 1
0.605229884928987 1
0.378854466513903 1
0.427120534885782 1
0.562453518598762 1
0.781121353762305 0
0.339798810152511 1
0.504492410938869 1
0.370703006680329 1
0.421168368051997 1
0.174635294209949 1
0.448941647745528 1
0.442759457323219 1
0.465953657151231 1
0.298822379652403 1
0.219780148263453 1
0.310765410175215 1
0.48846006364437 1
0.520678468843864 1
0.410471091403372 1
0.385495986943626 1
0.406140659815395 1
0.465092101724319 1
0.752250796995719 1
0.31768315074267 1
0.687359803440236 1
0.344928675715629 1
0.425652987179373 1
0.177921255294093 1
0.697461549311076 0
0.500458598282772 1
0.249392503044212 1
0.48559492631636 1
0.414132802771129 1
0.716098737375934 1
0.582950891548454 1
0.559062607680337 1
0.438190359158789 1
0.673345618903075 1
0.37212121577654 1
0.507714579715286 1
0.734304990473275 0
0.461774689399353 1
0.232481303986453 1
0.303607834292558 1
0.518803420834404 1
0.189657928480498 1
0.801985388083684 0
0.662738103777499 0
0.409042416019648 1
0.45860430674501 1
0.709858741522058 1
0.803155842253189 1
0.629003263709567 1
0.16345197611656 1
0.228855319199794 1
0.269152555102271 1
0.405057606913604 1
0.604533099829031 1
0.585416438512172 1
0.276334047747418 1
0.490484586100158 1
0.268263700323121 1
0.328810560489787 1
0.50627528350539 1
0.325751993791492 1
0.356006409550564 1
0.49220185854757 1
0.439764234332885 1
0.309700851783518 1
1.0634201481325 0
0.930696609980107 1
0.566433553905875 1
0.825768326447608 1
0.441755578155749 1
0.448669632770469 1
0.650170734529884 1
0.708141755487537 0
0.443531571359066 1
0.296417191165656 1
0.630732727527091 1
0.358338417651616 1
-0.0859563525904623 1
0.690136645966167 0
0.367232071232414 1
0.63017149175146 1
0.8764178185779 0
0.753596829004851 1
0.53354896946135 1
0.389441919547945 1
0.299803681568463 1
0.599754229224025 1
0.419264607580718 1
1.02528391524308 0
0.44791958545287 1
0.345332798595659 1
1.12327945586907 0
0.420859881718846 1
0.439232145010881 1
0.335953028544589 1
0.407994261830713 1
0.551980266435875 1
0.650378132493671 0
0.361863805359457 1
0.605751806610653 1
0.28509802724862 1
0.0234405116173862 1
0.326027202495479 1
0.520628990385464 1
0.675585264111221 1
0.610069761031094 1
0.344423929275809 1
0.474519749289957 1
0.938565497622193 0
0.804019983971003 1
0.846722296388986 1
0.202689497786499 1
0.659451164105627 1
0.586428098500489 1
0.383334006741884 1
0.376606306679395 1
0.390657318210803 1
0.45569998151235 1
0.581868158392008 1
0.642549668089537 1
0.728117685078552 1
0.238306363735122 1
0.571265813931337 1
0.661869784694434 0
1.14845730790035 0
0.822246462121437 1
0.199521074653313 1
0.231753190100547 1
0.359672146308704 1
0.499740225930583 1
0.72195311670952 1
0.632467525387133 1
0.395358382571598 1
0.962546355494855 1
0.171026368096981 1
0.148797878760201 1
0.776064588101988 0
0.331635640210899 1
0.7018336599738 0
0.525815235872077 1
0.235405699247015 1
0.419774339890104 1
0.561801389858373 1
0.226918838084534 1
0.455534843234989 1
0.0875152451253673 1
0.300037054126196 1
0.582778686146043 1
0.21606647407467 1
0.663392176830172 1
0.680462570642892 0
0.477852640473717 1
0.142222388174853 1
0.125991025887935 1
0.0299038951611679 1
0.763510096991167 1
0.147738024410087 1
0.929167595790151 0
0.498724867515004 1
0.854316680778792 0
0.65150156124261 1
0.240424013539145 1
0.561052697653774 1
0.853041645320417 1
0.460024551675744 1
0.0881676849191163 1
0.277814250955935 1
0.714934408748536 0
0.387955598177955 1
0.49791067708816 1
0.279044747807011 1
0.160298559211972 1
0.168181151609996 1
0.540665655066715 1
0.217547297572067 1
0.547229456921338 1
0.591440847732881 1
0.117529417314303 1
0.616222880802454 1
0.421329268749993 1
0.69870199161741 1
0.353381616152425 1
0.423495167850261 1
0.666287643576723 0
0.648446591863635 0
0.516113807083064 1
0.601250281329678 1
0.583382217866738 1
0.371505283524368 1
0.451851012791306 1
0.322753420278282 1
0.473859574735702 1
1.16657867665258 0
0.0785074603672648 1
0.397050345488039 1
0.34249461133525 1
0.244460416257968 1
0.771189184092677 0
0.46103332993473 1
0.283319259873655 1
0.276040557508701 1
0.312095638769137 1
-0.441499251109022 0
0.403931475948885 1
0.330908984661384 1
0.404908313128016 1
0.663292900492215 1
0.75871004685761 0
1.01222442975531 1
0.22181171369908 1
0.716997822720098 1
0.328629158603276 1
0.247618249370597 1
0.48090028938681 1
0.316305580255691 1
0.100852092091058 1
0.860674507550928 1
0.529266117921516 1
0.123049423930745 1
0.356159956312408 1
0.531016163707379 1
0.317219871361188 1
0.474840674731825 1
0.503922157443717 1
0.531368374365798 1
0.143078502762371 1
0.585110555117361 1
0.378577052542964 1
0.547136826361982 1
0.368662781797128 1
0.840322212652019 0
0.210736829494415 1
0.679186450889979 1
0.398944148251279 1
0.536281670940127 1
0.324010332352882 1
0.29947216139468 1
0.0294207425323146 1
0.38031592060898 1
0.367504366616744 1
0.523023703292495 1
0.498255034717011 1
0.326385569859561 1
0.513665747252674 1
0.684480368898604 0
0.422322156943841 1
0.685870181975618 0
0.568021534131695 1
0.599438501734622 1
-0.0524721897805386 1
0.282832088428011 1
0.57092588398685 1
0.141074832431893 1
0.438790551224598 1
0.505357673523458 1
0.178988850492547 1
0.685907237519938 1
0.549340007900891 1
0.767858903583297 0
0.476514112811865 1
0.332408601619834 1
0.442622061912387 1
0.553986391332365 1
0.0434776152793843 1
0.74627578582517 1
1.10089468672132 0
0.225812203060572 1
0.455914790998619 1
0.579347648434901 1
0.453599884441509 1
0.507688681637718 1
0.420530080803226 1
0.38896530873703 1
0.697964165432515 1
0.431251874201777 1
1.0435040785692 0
0.381905427188939 1
0.624701422556246 1
0.652012879372302 0
0.527273989868887 1
0.291663982922399 1
0.452792204610481 1
0.736063569786336 0
0.519352239373741 1
0.658540808649798 1
0.542016112649744 1
0.319858434684728 1
0.355372828412964 1
0.308716431167253 1
0.469900602946132 1
0.540832039380921 1
0.50776841204662 1
0.440111021837749 1
0.0796084782350067 1
0.293016572148862 1
0.824176968064353 1
0.245317517470373 1
0.817042020500577 0
0.222823402898354 1
0.711171271060288 1
0.980854440607556 0
0.629001149257767 1
0.217363942304927 1
0.57908588404403 1
0.427543392060565 1
0.015536519224069 1
0.540182892461834 1
0.702986131184083 1
0.390316320958689 1
0.51566663163818 1
0.202595271695637 1
0.222137667464845 1
0.281878968088371 1
0.422984109915165 1
0.419854233739823 1
0.602127890213167 1
0.530343110917862 1
0.669012471051124 1
0.507947501880212 1
0.251277110074392 1
0.0929040824955464 1
0.833434652543685 1
0.846043724047782 0
0.855835960354526 1
0.183859017766556 1
0.731491846665425 0
0.227855449907627 1
1.15251866400906 0
0.49859831395278 1
0.650325656385518 1
0.297301355907742 1
0.132432201822762 1
0.490147826818269 1
0.596809920864667 1
0.631186838350352 1
0.24025365947338 1
0.939148902536676 1
0.569493597823167 1
0.796426677384277 1
0.470515495931377 1
0.316716551213619 1
0.5489479612258 1
0.294595433229119 1
0.45535330487111 1
0.494034928791008 1
0.603733816502043 1
0.627700357942502 1
0.339975632817528 1
0.538511398172012 1
0.379996104292837 1
0.312059495896606 1
0.706180928915296 0
0.162749282115671 1
0.612124542197788 1
0.360221954687412 1
0.385823493525321 1
0.324253206237636 1
0.518058517347611 1
0.373279295867864 1
0.414854338727112 1
0.350961488059837 1
0.0909082216218093 1
0.455788007320294 1
0.231669954729627 1
0.492371362720073 1
0.376819222010852 1
0.300353729742645 1
0.178008804623162 1
0.715994032208906 1
0.217323757248032 1
0.301609425334066 1
0.846160910234704 1
0.35397679179098 1
0.246111755240655 1
0.594569360594037 1
0.580542927591197 1
0.337287522115498 1
0.441575200975348 1
-0.073652615373807 1
0.57974441722129 1
0.930342825563398 1
0.446418917761311 1
-0.0451038745922195 1
0.786336491050276 1
0.625227540221858 1
0.223801291605913 1
0.468298747061463 1
0.269005612848935 1
0.603033625947577 1
0.148129424642389 1
0.524286227848246 1
0.103180056908913 1
0.863957721394831 1
0.0934806137830055 1
0.774005693005259 1
0.785922985005546 0
1.06461198245567 0
0.42204198374787 1
0.459296329187942 1
0.767235373692728 1
-0.00244545870443483 1
0.46982666787079 1
0.583968686565801 1
0.347168242826935 1
0.432451653506374 1
0.59545445946447 1
0.459251710079959 1
0.347972287220148 1
0.414832448734666 1
0.129914573673753 1
0.0315798053043914 1
0.444240700471854 1
0.553740113039755 1
0.287504380174533 1
0.382045972852849 1
0.563047350948434 1
0.666918144905378 1
0.771838737504707 0
0.872148018175691 1
0.52128686556083 1
0.164214126182163 1
0.197959266557081 1
0.442892697037848 1
0.307825888930318 1
0.122519630537699 1
0.379099238050894 1
0.902939081108453 1
0.368797789858459 1
0.115314992910163 1
0.513478318536597 1
0.530384474889958 1
0.651210668779494 1
0.342711828026437 1
0.394458802759443 1
0.0505395521386587 1
0.149100561123424 1
0.401008571087625 1
0.294874870719301 1
0.73531989830349 0
0.854642452723242 1
0.451417916286761 1
-0.123220473293555 1
0.24372706713742 1
0.413920786261396 1
0.578036075253783 1
0.212315476812695 1
0.594570251966918 1
0.517276892640952 1
0.472289532422115 1
0.574435566731853 1
0.544263607915906 1
0.70902382521856 1
0.14997736304365 1
0.051265036953178 1
0.751056888543871 1
0.394183050064595 1
0.349738993251425 1
0.531179521931476 1
0.196187458860657 1
0.208369498778035 1
0.314384003311916 1
0.353526838728111 1
0.272769154888788 1
0.491717483296319 1
0.372479907033629 1
0.412623269204813 1
0.154031537069588 1
1.35164119553658 0
0.61046655574228 1
0.513040524958168 1
0.185998775865028 1
0.0536728217240541 1
0.491506329374327 1
0.424162533505255 1
0.964272552709536 0
-0.0998240873513458 1
0.62592719601312 1
0.559538901299732 1
0.675769947777484 1
0.0809430335506728 1
0.31702243104921 1
0.518401407700015 1
0.09615918989058 1
0.663267785020347 1
0.20680020597897 1
0.418047872519305 1
0.565723443804494 1
0.341367761085271 1
0.503334673935686 1
1.02501838327941 0
-0.0753228629070699 1
0.423872287853007 1
0.290088737366274 1
0.24760171656923 1
0.448720881689323 1
0.791351818024207 1
0.25492215463222 1
1.08306068590941 0
0.781129506300148 1
0.243314985915416 1
0.100479327387161 1
0.775631628745835 1
0.670823412841587 1
0.489698285992045 1
0.25354601268492 1
0.346628117907681 1
1.21025649996173 0
1.03742147930676 0
0.351979792336398 1
0.354889005643369 1
0.59410821500736 1
0.51026015128817 1
0.483679841896846 1
0.83718372293221 0
0.382188624149964 1
0.334625755327407 1
0.342940931478248 1
0.533967709261792 1
0.178809990672514 1
0.649578239672466 1
0.175147635464977 1
0.413292877421436 1
0.483457684851381 1
0.657121427475775 1
0.251760718727376 1
0.638963255312411 1
0.33565139530724 1
0.496935327379523 1
0.504976318280941 1
0.592196294195323 1
0.377783042833202 1
0.343906850999461 1
0.566161120192767 1
0.375640798848737 1
0.616083314137427 1
0.443167652190445 1
0.271465005333234 1
0.751536203092354 1
0.371265263933608 1
0.29004882361474 1
0.647744364927791 1
0.549665639963729 1
0.0834620184674811 1
0.93943365027106 1
0.322918768665131 1
0.604839487181039 1
0.449723211520296 1
0.354806668504282 1
0.780075636657972 1
0.154582880600522 1
0.150023534442831 1
-0.326083830443596 0
0.157735822306902 1
0.560189147650928 1
0.382472427574199 1
0.386844450292905 1
0.741910401120844 0
0.379107487918263 1
0.607473419653572 1
0.810872673491006 1
0.754300239285558 0
0.302413592880756 1
0.205722570482247 1
0.559292732780023 1
0.459692784453392 1
0.358942558715297 1
0.564207883980379 1
0.615736466609733 1
0.435180855997468 1
0.874743046404197 1
0.486126798506298 1
0.0585745341354537 1
0.728519834023665 1
0.213085364669293 1
0.5634744798786 1
0.319178620590932 1
0.566078906708885 1
0.48837783949458 1
0.516744635918938 1
0.384074278674507 1
0.470924070207849 1
0.482764440958008 1
0.37647498084645 1
1.15781846199636 0
0.657302870669521 1
-0.00811620038583459 1
0.836927508445286 0
0.364843835604768 1
0.610053140884406 1
0.584663248684766 1
-0.0292550209086645 1
0.743615497506914 0
0.538632285872054 1
0.453007064920213 1
0.212307086017978 1
0.304622801257017 1
0.441764229053075 1
0.230180907370549 1
0.631266325869478 1
0.897838414048054 1
0.171663936331723 1
0.0807401260064298 1
0.365112107811546 1
0.478687529855948 1
0.353044739825255 1
0.185940437578105 1
0.712085525182795 1
0.358492941410319 1
0.482924614204308 1
0.230563809286519 1
0.333539101880514 1
0.579100785650021 1
0.370603032765716 1
0.424010928458381 1
0.328788962341101 1
0.243004521557764 1
0.569246672890961 1
0.141795154245948 1
0.538974949402585 1
0.705672099281293 1
0.0612989366847723 1
0.612040978658306 1
0.371878306801779 1
0.806848600339191 0
0.305911536142134 1
0.0982867702125105 1
0.570445866667976 1
1.01069294171676 0
0.350173551559943 1
0.631405685791127 1
0.252877262657227 1
0.193976295573105 1
0.65630726806397 1
0.42169191420221 1
0.420887030988801 1
0.57527282225636 1
0.878649860449819 1
0.545025177377172 1
0.440928206919492 1
0.455569072894673 1
0.334230117429988 1
0.609773820080266 1
0.379765772058865 1
0.449069495577117 1
0.494623215137733 1
1.28480730992872 0
0.514966851728198 1
0.61066332266888 1
0.447105306310113 1
0.286025708435519 1
0.264288876227041 1
0.249935127319307 1
0.463757359048661 1
0.341724108501846 1
0.367823614121066 1
0.902218049102075 0
0.520313953875045 1
0.592422637782639 1
0.643173246854851 1
0.365738581809774 1
0.526788739734399 1
0.315867258247219 1
0.416742796987853 1
0.754547306001081 1
0.389040133039564 1
0.395928469131098 1
0.524948157822364 1
0.745301286942042 0
0.461777888950317 1
0.272247428792875 1
0.627199238230821 1
0.36138064263271 1
0.459380170609739 1
0.37668007316425 1
0.349718581962458 1
0.521407892530172 1
0.310786908461084 1
0.863430359675607 0
0.60287079952262 1
0.200775274000029 1
0.509487293341135 1
0.631384773536113 1
0.629973602360236 1
0.931800482636704 0
0.335602708218828 1
0.412033185818426 1
0.563995352876882 1
0.556195522175375 1
0.43689671103941 1
0.683676606085576 1
0.421121016545377 1
0.0398668145435438 1
0.502666436769945 1
-0.0189439794773827 1
0.364347218079756 1
0.536185767107767 1
0.748102318852222 1
0.487440292416821 1
0.621968821232311 1
0.679329837320414 1
0.332285204354731 1
0.559828811673058 1
0.831014622847655 1
0.501148646221034 1
0.853923974601421 0
0.642167810087778 0
0.716738195928621 1
0.318771603797928 1
0.426423142232073 1
0.194301010150736 1
0.488298364109364 1
0.69185704900358 1
0.776081560098903 1
0.263086799916236 1
0.547665573596377 1
0.212016621637883 1
-0.099049382992323 1
0.715747225652015 1
0.571948664738739 1
0.435105110230669 1
0.924518069106935 0
0.812565658880015 0
0.874769333871712 1
0.521180282569794 1
0.335651480044833 1
0.452586054599179 1
0.390210173855735 1
0.345508977822147 1
0.677345642797136 0
0.649895481040552 1
0.258694709909884 1
0.699795026576009 1
0.690237957470863 1
0.926843752077348 0
0.658626177851939 0
0.389596676604692 1
0.171324248209572 1
0.174770913005118 1
-0.0373602389938395 1
0.283804501037696 1
0.676424908604015 1
0.296260047538046 1
0.203858864574372 1
0.676756905172695 0
0.800051314774808 1
1.13169028647596 1
0.380607521313905 1
0.443890377251972 1
0.717188422813103 0
0.070211548866121 1
-0.0146500196256472 1
0.420567883733588 1
0.498218394722953 1
0.585317274570966 1
0.354244926906057 1
0.497797891306337 1
0.619806131150058 1
0.238779923457725 1
0.547589568530177 1
0.586985708880812 1
0.15607361673909 1
0.393657548145025 1
0.329408288680914 1
0.642595703598465 1
0.45163999427489 1
0.204470589563191 1
0.396241794411293 1
0.530349472048332 1
0.540931258207342 1
0.761259524393018 1
0.224766853439496 1
0.425581829879792 1
0.811121286233602 0
0.435142079372172 1
0.524842697386877 1
0.0194437431016847 1
0.726028988338343 1
0.151067048569145 1
0.359820958414195 1
0.251019166748017 1
0.277189906641517 1
0.375089849737352 1
0.772425466464429 0
0.429398017814442 1
0.528070735926887 1
0.914005242443523 1
0.309141713928438 1
0.64823896808847 1
0.196250544717533 1
0.293659783835672 1
0.52702270176462 1
0.502171663313567 1
0.35461725520639 1
0.591734061688461 1
-0.0425383679201922 1
0.472342101305408 1
0.981136894711983 0
0.597285218813378 1
0.354724855978468 1
0.418411772582144 1
0.176236318197713 1
0.661193828385245 1
0.396450549091879 1
0.432251489001695 1
0.278152138959478 1
0.456975030981426 1
0.441554146474438 1
0.411345435493628 1
0.399151956421826 1
0.557064206157839 1
0.339158000077962 1
0.455583976358185 1
0.924077713454161 0
0.625150855840042 1
0.728970697786315 0
0.182243127870976 1
0.26446782254944 1
0.569333916316812 1
0.549523414697912 1
0.150424572872049 1
0.482913371733739 1
0.463873350940471 1
0.4519537103706 1
0.573713566596676 1
0.866552580115329 0
0.443947931547355 1
0.696617864892673 0
0.556243697418261 1
0.205236179845675 1
0.978650703011615 1
0.157661876060407 1
0.654982915974391 1
1.03598554209436 0
0.629415811068291 1
0.591558336457825 1
0.468943354360335 1
0.565889843304285 1
0.293640741279387 1
0.547312224896877 1
0.783119561349902 1
0.734024008285164 1
0.406669044888662 1
0.768647355766164 0
0.430397432919083 1
0.205345337958951 1
0.396348594992035 1
0.406406136874131 1
0.408291514425375 1
0.446415688662694 1
0.4731326167101 1
0.285951410645922 1
0.473855539614787 1
0.632557808658266 1
0.692991399788353 0
0.636453722198953 1
0.443886905482001 1
0.333556127094607 1
0.361725167196857 1
0.384580443774285 1
1.27048008777584 0
0.442940203864497 1
0.638572757729569 1
0.480162326663625 1
0.760055752105764 1
0.485986252600983 1
0.394618613871683 1
0.618911627618635 1
0.469682487459612 1
1.14721960187747 0
0.810980494293808 1
0.442066125008352 1
0.316021920062257 1
0.668453486513634 0
0.199550149284375 1
0.81357753300656 0
0.545735030282914 1
0.422849154534251 1
0.568046325436279 1
0.828186843419236 0
0.41295639770176 1
0.790130129464395 0
0.394847381725978 1
0.4630821326823 1
0.762911257499194 0
0.760496416062301 0
0.651626167704284 0
0.691092204841654 0
0.713824781282343 1
0.619689053445012 1
0.570302685698796 1
0.408650720246102 1
0.227187331594834 1
0.309914152806825 1
0.42014759948279 1
0.142765953018747 1
0.327400955966371 1
0.264459902170705 1
0.61385995297704 1
0.491495404584109 1
0.435658544319848 1
0.286572289544442 1
0.0949448692543939 1
0.547235668722084 1
0.190359941840923 1
0.523582136905953 1
0.374248115579602 1
0.536637993088337 1
0.441969227923501 1
0.456192054188839 1
-0.0250206925361574 1
0.463380938213862 1
0.520532374690844 1
0.162672156808107 1
0.303807947677969 1
0.113553786482493 1
0.560726283547235 1
0.67330647728205 1
0.15144807431647 1
0.0345874513761259 1
0.441600915142376 1
0.569918142260327 1
0.533921084691114 1
0.5882491619996 1
0.457958723200968 1
0.519133344925514 1
0.798856946846553 0
0.495571828066906 1
0.29600662783706 1
0.558171774465262 1
0.680716746859128 1
0.192971513572693 1
0.813842597550376 1
0.567355980949697 1
0.0380692610148447 1
0.0793527101252219 1
0.428842126110434 1
0.447678246579093 1
0.456036518686614 1
0.403504046677969 1
0.0744091419880411 1
0.800541316531767 1
0.661747212936523 0
0.620639362877985 1
0.607276091149619 1
-0.0663017269808387 1
0.755711222492051 0
0.984156671978421 0
0.454272824497404 1
0.180819322397821 1
0.894241068055538 1
0.330494199194175 1
0.649282251959749 1
0.507815113145732 1
0.412811160114138 1
0.743116351864898 0
0.793521992967456 1
0.607960243217682 1
0.482186449308117 1
0.939866540768155 0
0.614361289980051 1
0.525872789272011 1
0.324811018003319 1
0.252034921811769 1
0.577847589944605 1
0.252635695085627 1
0.423962585128009 1
0.236423748051076 1
0.415818855594199 1
0.595274873748963 1
0.824944953761433 0
0.464404011084919 1
0.485963602158101 1
0.219718454613131 1
0.41033695784787 1
0.731029112604913 0
0.75865720404019 1
0.14140182117438 1
-0.0186402081428023 1
0.534900359885056 1
0.133021212350214 1
0.423539177785546 1
0.508733476183992 1
0.848147134799614 0
0.836248654265748 1
0.731723813291318 1
0.732728097071247 1
0.454975974089899 1
0.141546982929069 1
0.547955453906663 1
0.775345523323076 1
0.826962035399351 1
0.532249487094418 1
0.288286605262857 1
0.610977080985729 1
0.752201820586475 1
0.425132664880283 1
0.0529026152742672 1
0.462604882448274 1
0.607272584069625 1
0.336286993061178 1
0.171500336074981 1
0.217874482779695 1
0.00963361300242211 1
0.481825434811634 1
0.477119317828172 1
0.474063815130954 1
0.229065694116184 1
0.58229734021602 1
0.350639801986668 1
0.320588356429444 1
0.372817148173681 1
0.278556536992492 1
0.659449829706804 1
0.464354467591871 1
0.282055331239857 1
0.602552800340519 1
0.020475103258989 1
0.0423455108004328 1
0.570736453533225 1
0.762422461741323 0
0.683638128291767 1
0.575460531987054 1
0.40461478196794 1
0.15360960635827 1
0.564683081671197 1
0.568770959485482 1
0.754915403403631 1
0.469241347506266 1
0.784499821638232 0
0.439724270962978 1
0.29105367516036 1
0.784536301381282 0
0.0824846029641525 1
0.191034323504983 1
0.750655278039703 1
0.323040784232013 1
0.471151394457214 1
0.511966361412647 1
0.749655840020318 1
0.917581356526515 0
0.982689383255056 1
0.35958217827617 1
0.338219524177108 1
0.160116494996078 1
0.665351621556664 1
0.705107216250094 1
0.584648257264087 1
0.656840440782394 0
0.432938899213949 1
0.835186615478553 0
0.690049952041038 0
0.547109421620613 1
0.170437546828485 1
0.325888420958328 1
0.308201657878768 1
0.347309412103479 1
0.467642888223139 1
0.250461637149 1
0.180824659274418 1
0.164596836127379 1
0.242276509630185 1
0.451655057507627 1
0.352509189081233 1
0.721264376391125 0
0.561952181974202 1
0.542926438726555 1
0.391048152609523 1
0.784951829771517 1
0.607139986374532 1
0.430165283083519 1
0.238459058894826 1
0.518651968968464 1
0.63154740007702 1
0.186302091843991 1
0.270963812495918 1
0.421064227621839 1
0.249717667511098 1
0.582428968941248 1
0.305449991966752 1
0.74596665432857 1
0.474107169135061 1
0.34119987153948 1
0.0848855653833682 1
0.263655116103222 1
0.940342770443862 0
0.625898976312731 1
0.677930606792026 0
0.0199160785885402 1
1.06630109328833 0
0.443742353896066 1
0.565231592375437 1
0.757589456794274 1
0.00725557908062195 1
-0.162355268483581 1
0.240895979795514 1
0.510376342754931 1
0.305769290521317 1
0.361471069537342 1
0.471166933910772 1
0.495814561683211 1
0.83786078093255 1
0.489853236843015 1
0.305348088405076 1
0.574135925653142 1
0.613759936908533 1
0.318892264728514 1
0.281026681529561 1
0.534842023394792 1
0.465186298002368 1
0.307936131246912 1
0.561138415811379 1
0.466860842777393 1
0.451913502402364 1
0.539973753691712 1
0.410263573902649 1
0.348286231200381 1
0.611111529337468 1
0.343382792505615 1
0.931359617175691 1
0.349222708910696 1
0.549833302158349 1
0.167474311142979 1
0.295307421024132 1
1.21415095975699 0
0.202227603894549 1
0.76940765683925 0
0.0169343403218044 1
1.14577522954149 0
0.360679115514031 1
0.0898875855305747 1
0.495337070286995 1
-0.130864844595813 1
0.632617589117002 1
0.384514215443755 1
0.372757419290263 1
0.840205007311959 1
0.530312716533959 1
0.96481038638838 0
0.539659318327614 1
0.356828132716755 1
0.035702463628956 1
0.864639032039661 0
0.611717013074602 1
-0.226285116331572 1
0.784247156137872 0
0.100822782008503 1
0.262417422805737 1
0.610554111945843 1
0.638084372943056 1
0.365376262368177 1
0.364694878500855 1
0.741406766532581 0
0.55156011928524 1
0.371522309070016 1
0.180433447292982 1
0.439281594552853 1
0.709562692189865 1
0.384234926886949 1
0.0835436726696763 1
0.349374507221196 1
0.636999812279015 1
0.706197002316119 1
0.217170945875096 1
0.3878790575765 1
0.201882529687696 1
0.570902178212124 1
0.379692012252714 1
0.47424640986845 1
0.662312833746392 0
1.04224800733595 1
0.311217484588753 1
0.969534004089467 0
0.381219915188695 1
0.432886496108962 1
0.0756370946205709 1
0.427154339340214 1
0.697410508355878 0
0.653128022798858 1
0.892905208074804 0
0.401513280103749 1
0.512697448952128 1
0.666529977418117 1
0.249635642341029 1
0.213799662459757 1
0.356793190628635 1
0.872785085852765 1
0.429516342872793 1
0.140642265906875 1
0.408211694785905 1
0.36791120957703 1
0.355108017005267 1
0.671693899237063 1
0.492839455427003 1
0.778965444340763 0
0.54472956924605 1
0.51148715172219 1
0.463552209851525 1
0.485273555907552 1
0.550642242622306 1
0.598243473832744 1
-0.0201093426395535 1
0.101672202509744 1
0.952579592717801 0
0.428809818399064 1
0.29562611700435 1
0.533779202116664 1
0.498934936997808 1
0.446504003699386 1
0.114689156183464 1
0.687371428488378 0
0.873764455926006 1
0.28839032877936 1
0.331908661462164 1
0.589790696792496 1
0.441955000765288 1
0.449603941016372 1
0.328580467728905 1
0.291415157458378 1
0.300330575091511 1
0.781789076322191 0
0.674676408368389 0
0.60041424393146 1
0.486541675163818 1
0.52564645852896 1
0.218406544279073 1
0.483387201547158 1
0.107258030415039 1
0.556117615629557 1
0.456881379933652 1
0.566228733954314 1
1.01950573956521 0
0.61304435320487 1
0.397607062367775 1
0.358250835243647 1
0.486862897419419 1
0.584006186588718 1
0.65141000324638 1
0.444022198533386 1
0.376374784784327 1
0.526222986762957 1
0.767402583230374 0
0.480430962749838 1
0.260816003605363 1
0.714371822300814 1
0.350020108429596 1
0.465496157941487 1
0.616408573905081 1
0.606195466113338 1
0.599649498856195 1
0.578614873935889 1
0.556658210274495 1
0.396224340547569 1
0.222690135755513 1
0.327464732339001 1
0.461379974851337 1
0.753591104764463 1
0.205901071483553 1
0.538395821841056 1
0.260472143356268 1
0.63795317312351 1
0.791788699342549 1
0.944402688223996 0
0.290169180311585 1
0.511274465435013 1
0.852807440882333 0
0.82823381666929 1
0.649973265317418 1
0.734911763914852 1
0.540050144277199 1
0.152530531227686 1
0.536485613001583 1
0.210227489065126 1
0.569372633812024 1
0.289332624624762 1
0.473412365926788 1
0.360567552998449 1
0.473586779954702 1
0.508775384510856 1
0.730995236641493 0
0.692815585650965 0
0.644941743062101 1
0.542313440875309 1
0.43155267926438 1
0.661712904012533 0
0.814692765930731 0
0.583583402922103 1
0.396350028489081 1
0.614532118083613 1
0.184691583213795 1
0.129304518019035 1
0.510610729421659 1
0.725141689934803 1
0.176165746702175 1
0.425629508338575 1
0.490666107187687 1
0.218413565137738 1
0.510823758929568 1
0.824466926905479 1
0.321737737963055 1
0.129081869988614 1
0.427996071845551 1
0.628140745970681 1
0.618167954134684 1
0.211622599664381 1
0.728452093575796 1
0.37029772103153 1
0.272296395249863 1
-0.0626509335480366 1
0.300810204970106 1
0.229993365539174 1
0.373350037980849 1
0.340696795965768 1
0.303708553644451 1
0.389134402970807 1
0.668318489829438 1
0.181010150433006 1
0.408561338461948 1
0.174307076313048 1
0.504654603899447 1
0.853325194932956 1
0.735356730903374 1
0.895728928068897 1
0.690110178713123 1
0.183347243103985 1
0.707175684322297 0
0.790033505346739 1
0.764308190589077 0
0.630921629260363 1
0.603759590729202 1
1.208026151581 1
0.717297962503067 1
0.378936723763546 1
0.442299516705227 1
0.645974561229172 1
0.436376911326239 1
0.494480683997857 1
0.710682059205875 0
0.219843297765527 1
0.769538458861108 0
0.456512469257853 1
0.56739850685242 1
0.268929548775356 1
0.446095410638707 1
0.519541174176887 1
0.380970836995973 1
0.92564168658444 0
0.435799552826044 1
1.1009179848209 0
0.469055457104441 1
0.451595903852512 1
0.311676521545093 1
0.2783007736824 1
1.0552771735387 0
0.8562388777776 1
0.6944638931436 1
0.205362608479043 1
0.526989613581873 1
0.339198609424274 1
0.434081554487911 1
0.645142306119932 1
0.895118373589857 0
0.175685288555677 1
0.60024207964319 1
0.523720987350788 1
0.378145357765846 1
0.824898314530847 0
0.465889022017687 1
0.180854413450274 1
0.523721791430263 1
0.411042614496283 1
0.0268806550469213 1
0.19008598887356 1
0.348442811840846 1
0.579818758447613 1
1.07285621285402 0
0.403854088549829 1
0.963175184157955 0
0.453060178842697 1
0.666554467916014 1
0.478380502069429 1
0.366283976869844 1
0.495592825700891 1
0.285158324288729 1
0.165150734029003 1
0.4539546629086 1
0.312889838878414 1
0.345369331422975 1
0.619892925229271 1
0.319255556463028 1
0.651868976786411 1
0.522706597673466 1
-0.00598342242668798 1
0.154617219268864 1
0.292206056420512 1
0.368674267246674 1
0.463915282083035 1
0.852136873903908 0
0.557480976945586 1
0.498774309379118 1
0.574035837247667 1
0.5134994838104 1
0.212870448833078 1
0.590333113883349 1
0.381206444944565 1
0.576623117304754 1
0.722832577241556 1
0.67032706147109 1
0.123746950603162 1
0.382935090359206 1
0.584485786263836 1
0.488098387709521 1
0.631478391487876 1
0.767862302497925 0
0.656868356871869 1
0.694361880102207 1
0.185214950085591 1
0.343609049594267 1
0.360548429628506 1
0.396703886041484 1
0.30813380135829 1
0.269845700714801 1
0.74549267706791 1
0.38030155420931 1
0.456606345144744 1
0.599045058770827 1
0.101535843612469 1
0.532766944552106 1
0.674624522485517 1
0.464557899239532 1
0.378364173437563 1
0.795084755934547 0
0.805554533099966 0
0.107997405188826 1
0.595514149918276 1
0.416327827799795 1
0.480402244310608 1
0.454386260142777 1
0.344585219871034 1
0.656529154907744 0
0.427000425489919 1
0.329191477502251 1
0.521716311682482 1
0.725408903335413 0
0.834550550577209 1
0.461097186576903 1
0.87440432552253 0
0.444646424226784 1
0.39555784415024 1
0.440468644729254 1
0.283086809373654 1
0.261969235437201 1
0.559435677035672 1
0.769217091173763 0
0.940115979337582 1
0.257698103779393 1
0.619655706074326 1
0.165326131745574 1
0.363446901293758 1
0.782928911729542 1
0.665987653528734 1
0.16952022881697 1
0.320628432345552 1
0.641557957885593 1
0.748215359302313 0
0.65083810362436 0
0.216049032377928 1
0.527752527827992 1
0.668668256831297 1
0.640903832192709 1
0.366930145676282 1
0.533472180292151 1
0.760377418670518 1
0.784118216087717 1
0.454265109667806 1
0.412691260154856 1
0.752930633395415 1
0.567004772142122 1
0.563295464476652 1
0.637344533250986 1
0.531779131914068 1
0.10562649842008 1
0.394710898630344 1
0.373364624526391 1
0.649221998329331 1
0.32516566646499 1
0.333520465938912 1
0.169327477831546 1
0.195934488613386 1
0.520715153534293 1
0.52110422345304 1
0.505274827741836 1
0.555746900958617 1
0.328862951518696 1
0.541307604512595 1
0.938419236465407 0
0.283830028526559 1
0.610867164231849 1
0.58011052644484 1
0.325984533670535 1
0.453671853693647 1
0.372462823578316 1
0.716389517686576 1
0.214844446207812 1
0.401061674018991 1
0.235333641296445 1
0.554632550645746 1
0.450201228423909 1
0.426613609004594 1
0.0833212322646992 1
1.22650063705071 0
0.502085905028918 1
0.594154821856343 1
0.768403525277416 1
0.350815001283782 1
0.326816623114762 1
0.934880987771208 0
0.544801846533471 1
0.152656310025692 1
0.526901042290493 1
0.327886014065919 1
0.284350899075541 1
0.61336993254319 1
0.304536642962834 1
0.588940149791612 1
0.480541211193446 1
0.468980743808619 1
0.6939183493494 1
0.628512689229219 1
0.367095294489085 1
1.08867311829412 0
0.484736126377243 1
0.449872688361597 1
0.748795413173653 0
0.609117873622478 1
0.445011294646736 1
0.606027266741875 1
0.517619442136168 1
0.256010617865766 1
0.764202364811998 1
0.274100191577412 1
0.566145063832719 1
0.576316972144173 1
0.463881362760529 1
0.597143732946495 1
0.437596677565586 1
0.271559097127431 1
0.748589711630186 0
0.16494613377658 1
0.546652157885202 1
-0.0111573313177298 1
0.535206282700964 1
0.720248441926477 0
0.640638266319692 1
0.56116787974961 1
0.182123789160593 1
0.591712887763049 1
0.540908321370404 1
0.196928583252603 1
0.619134741790809 1
0.420676259322903 1
0.380487720798019 1
0.520623183880766 1
0.564743393797663 1
0.547616160545982 1
0.402293635636429 1
1.01255082257573 0
0.336819832141815 1
0.869878232479744 0
0.556588694815259 1
0.433898571365983 1
0.837013031797316 1
0.459816267800784 1
0.925805719108818 1
0.465716382869357 1
0.88456210532289 0
0.517088733495008 1
0.63307984529402 1
0.546203432082029 1
0.156709066138798 1
0.850065049810205 1
0.441594986056952 1
0.431806360994431 1
0.409674244188957 1
0.407127514499567 1
0.234461932039791 1
0.0314153403912705 1
0.395602850916809 1
0.233134207925989 1
0.707043418435309 1
0.476235761595913 1
0.355084191322663 1
0.266145883498482 1
0.442116675047677 1
0.710029906170896 1
0.35943659790925 1
0.802086239671984 1
0.625118688358051 1
0.1975733300191 1
0.683317777393042 0
0.105766573349632 1
0.977776005946583 1
0.483920888472993 1
0.424952518709226 1
0.494868413141916 1
0.162811766490277 1
0.502318860562263 1
0.234198892512468 1
0.494471718182785 1
0.160776119506867 1
0.0804447208761162 1
0.511424982294771 1
0.89477577695729 1
0.399436015563947 1
0.075243160976103 1
0.565294971030146 1
0.258873491327713 1
1.48828033572025 0
0.42882578368777 1
0.494422716572022 1
0.531248447229798 1
0.0619634501874094 1
0.871356697892806 1
0.538208353045303 1
0.447429313327216 1
0.290040201510697 1
0.548689355681529 1
0.292348149125062 1
0.253433004102278 1
1.05482374736679 0
0.426451189141424 1
0.534129784927165 1
0.330814682818775 1
0.630244450761301 1
0.429827073633837 1
0.436395684438602 1
0.588043685396086 1
0.600288305733053 1
0.250211433469142 1
0.426660326870038 1
0.145832417028419 1
0.284867979698973 1
0.232240747811281 1
0.109794736375256 1
0.296087472571858 1
0.546887227248896 1
0.260997186328714 1
0.318112711898753 1
0.289701253521199 1
0.660324641367784 1
0.304639915412571 1
0.586192214022916 1
0.61668301134131 1
0.273754479856083 1
0.619955832906155 1
0.0509953743954785 1
0.246846013727111 1
0.319836636449383 1
0.577207983513712 1
0.152832257877005 1
0.55951947226775 1
0.315196747833058 1
0.421114542998317 1
0.394064170508582 1
0.310712930975104 1
0.134429797275446 1
0.644438085189232 1
0.561777367378227 1
0.70895839171472 0
0.582674891284059 1
0.423433744324315 1
0.534122266052816 1
0.0174933765292333 1
0.463471653398253 1
0.285533698820055 1
0.549788476294802 1
0.643496683393916 1
0.516625758827083 1
0.457480368137 1
0.427654277744921 1
0.764501871246615 1
0.182074624813616 1
0.369692117169023 1
0.486467498944509 1
0.660915134440207 1
0.265509599666295 1
0.563905832113165 1
0.56465050852357 1
0.536263893151377 1
0.344732052880104 1
0.306063084335327 1
0.0974999724107273 1
0.469841632910988 1
0.244295380112996 1
0.316507795428366 1
0.278494735213048 1
0.478653047307836 1
0.496884755511102 1
0.199325805593882 1
0.359727681384272 1
0.354340855773208 1
0.143343366940997 1
0.680124742711572 1
0.47744923790565 1
0.585747866732059 1
0.2355562286364 1
0.563979536522935 1
0.324558643703706 1
0.374915933775165 1
0.519842088609263 1
0.772729644682213 1
0.51658622110736 1
0.87615184468428 0
0.677264766876319 1
0.587849461260424 1
0.542348386624989 1
0.245757019454904 1
0.621785043562226 1
-0.165810052302628 1
0.348068323394616 1
0.479481848277645 1
0.68860146150931 1
0.657188307960854 1
0.483186297936625 1
0.306557139360608 1
0.313113839975457 1
0.630399066590935 1
0.469759624314424 1
0.561925294254673 1
0.0397847766678693 1
0.5113360905109 1
0.373280950862139 1
0.507997595395072 1
0.529863942213298 1
0.716173662083152 1
0.202665481941786 1
0.518063125348801 1
0.305782807630629 1
0.649345714814023 1
0.659102622486803 1
0.199645688657741 1
0.447425937155987 1
0.563164114657585 1
0.429787487276632 1
0.402178526891114 1
0.727283808831258 0
0.284500842972784 1
0.485661373015206 1
0.387382877848431 1
0.591328698621742 1
0.0656814886297791 1
0.80768635498549 1
0.580506330756854 1
0.168882523986661 1
-0.127613793925908 1
0.844078732315036 0
0.243989604414094 1
0.432955870487776 1
0.366006002212161 1
0.689084745690278 1
0.564656394606015 1
0.467356506794244 1
0.708643630900006 1
0.694745736935874 0
0.559946108176941 1
0.180183463427027 1
0.410628486962034 1
0.490887128622046 1
0.892990723285305 0
0.852244190402988 0
0.326320766791791 1
0.645576835975876 1
0.206403875372864 1
0.19366642937964 1
0.68771342212077 1
0.447172086559708 1
0.733108228074996 0
0.10219368727068 1
0.550515587126765 1
0.182603087824518 1
0.464472020675319 1
0.433111011534753 1
0.456704787647487 1
0.214789737431463 1
0.391507966273176 1
0.312321647131164 1
0.295749972461941 1
0.632449240282376 1
0.454414880041845 1
0.697850836519921 0
0.4850842584459 1
0.36304399499885 1
0.767799710132324 1
0.489906768557302 1
0.560239481169469 1
0.55616304254695 1
0.353286769666436 1
0.555196112126217 1
0.439310934004617 1
0.464171935934734 1
0.809843207335821 1
0.517262971885161 1
0.241238239859926 1
0.196098166821997 1
0.531123162787904 1
0.591599058018516 1
0.16424142507197 1
0.697137321391366 1
0.45061739094652 1
0.224727148898701 1
0.671875925204772 1
0.680485091268468 1
1.19021835642666 0
0.100208404977822 1
0.821374008756531 0
0.342573559781599 1
0.485602214534924 1
0.169984582739492 1
0.318600903090871 1
0.767819649266064 0
0.581865362656305 1
0.488057824845009 1
0.2407295935035 1
0.448140908703501 1
0.239907319946887 1
0.382775290282296 1
0.602675141046109 1
0.684319148006201 1
0.454800807948111 1
0.474854614844313 1
0.206445737040501 1
0.481390004076459 1
0.402841971334275 1
0.975221619805358 1
1.11045240069245 0
0.430279579131622 1
0.446592751971947 1
0.430989409967894 1
0.292826698419029 1
0.343288747423723 1
0.498432452325122 1
0.667364058280446 1
0.444174892071108 1
0.389253805957394 1
0.453545795363111 1
0.348452685456216 1
0.536442998470705 1
0.708678298644929 1
0.600751981996903 1
0.539723208247267 1
0.0255949749204793 1
0.504793503165017 1
0.891070414875786 1
0.689079267346347 1
0.624440078432832 1
0.389316804590445 1
0.286440755131981 1
0.628057319426487 1
0.629767008991192 1
0.217005599160402 1
0.217943394908543 1
0.0761443169855804 1
0.736027493730546 1
0.563240158930537 1
0.261358063636523 1
0.89486849712395 1
0.035038999940324 1
0.625927699791693 1
0.539673164239189 1
0.497048455057221 1
0.597045923062271 1
0.309525442714301 1
0.271967918836916 1
0.291169302794611 1
0.72682025098514 1
0.227882246117907 1
0.349030921033453 1
0.522210029555585 1
0.347775198629069 1
0.688363139242133 0
0.352088997208003 1
0.232443212538748 1
0.990230891130662 1
0.962405816394527 1
0.447819815392438 1
0.412719540786824 1
0.916776952162078 1
0.248407023094111 1
0.896354002246758 1
0.570418046657186 1
0.496145093763479 1
0.12072448527009 1
0.860392900824584 0
0.490162919135524 1
0.187432984067401 1
0.278492848488916 1
0.50792689347506 1
0.599459737669059 1
0.907881828882504 0
0.466312367831089 1
0.750532747524643 1
0.972800361600107 0
0.296408942023219 1
0.431828628319707 1
0.649102555973177 1
0.621814408836642 1
0.60040373913726 1
0.23209178565739 1
0.322487377525988 1
0.263799437328695 1
0.307010219131656 1
0.468560914324664 1
0.231692422750368 1
0.734122416494975 1
0.613550054827019 1
0.418384220254815 1
0.113189189249196 1
0.454771962798398 1
0.496828012235171 1
0.631691894316909 1
0.531414764879313 1
0.122394057985305 1
0.317483801808933 1
0.226330553071475 1
0.567797685254999 1
0.542579662297438 1
0.612025544997217 1
0.25853223092408 1
0.913017687348033 1
0.600200999460004 1
0.230625738208098 1
0.324846591012423 1
0.361935524855066 1
0.367697063721317 1
0.687379802244585 1
0.384616914330548 1
0.551939662874725 1
0.482546102038805 1
0.316527189360134 1
0.175079464010668 1
0.375326744827306 1
0.124802967393869 1
0.559720891834011 1
0.359360909915983 1
0.343772000691346 1
0.0685792132689234 1
0.359495522787244 1
0.26500496027583 1
0.376279107484328 1
0.448688782678091 1
0.808967063497401 1
0.616778428980532 1
0.343456066223704 1
0.232948815529256 1
0.482601701169125 1
0.614024628050869 1
0.596518085249704 1
0.27487628115 1
0.297737666774543 1
0.55089184159132 1
0.55801397631614 1
0.728810808403444 0
0.0192726320655858 1
0.640262853914717 1
0.556990044261294 1
0.465341638361524 1
0.800404843090047 1
0.726681809444254 1
0.756558277309686 1
0.245422103741663 1
0.268617170345809 1
0.302851119626258 1
0.470305699218835 1
0.984663328329654 0
0.420900053881458 1
0.545978146322779 1
0.312503457450503 1
1.17607111816885 0
0.870223608416544 0
0.409644723800669 1
0.329536371668637 1
0.51773607453683 1
0.280110108177648 1
0.340620564516338 1
0.38666220305035 1
0.506475517566358 1
0.12346415433519 1
0.699499587293772 0
0.161378814757815 1
1.01365694143839 0
0.306600934174796 1
0.630091282463613 1
0.815789457255296 1
0.845958013798057 1
0.445598886972624 1
0.918634843493089 1
0.438807369231948 1
0.57152509702857 1
0.362978047231098 1
1.03243548429746 1
0.341416878605224 1
0.560714870492175 1
0.576438269411195 1
0.400721453453569 1
0.205362830641321 1
0.815375189694745 1
0.308294079228638 1
0.129237261483023 1
0.0804431213435494 1
0.600348803375101 1
0.428239306645223 1
0.621064771502604 1
1.11461354197565 0
0.270413940811486 1
0.520635278255058 1
0.178137668122533 1
0.341831035751497 1
0.307844871706577 1
0.614906968891768 1
0.173358646047103 1
0.268523340704106 1
0.433337489900435 1
0.453149463366019 1
0.352819148583488 1
0.767967577054522 0
0.304412765045559 1
0.170185249118703 1
0.637404418962008 1
0.709154179357984 1
0.594264202817712 1
0.880044299579081 0
-0.0969881852799381 1
0.132912916049464 1
0.774337349607433 0
0.876441118654314 1
0.394206205038029 1
0.714218446860863 0
0.486518087345909 1
0.227691159710635 1
0.396755095660792 1
0.694022911529948 1
0.361136940136214 1
0.81474134254495 1
0.553982738895012 1
0.515602659862727 1
0.34382025965486 1
0.411375950027718 1
0.63192313889266 1
0.428120894921907 1
0.859100491961704 0
0.241174182435453 1
0.633048103449481 1
0.436513939064695 1
0.403387243370255 1
0.237284156939195 1
0.52870904352455 1
0.814627371788567 0
0.567469536486946 1
0.241139294765354 1
0.313349712977196 1
0.660876727982288 1
0.328214239048467 1
1.02908449770329 1
0.887236444312082 0
0.287352799196744 1
0.645133614090504 1
1.07244736512205 0
0.605515274345475 1
0.982368838146661 1
0.960830915776635 0
0.517974272344612 1
0.331464877077075 1
0.632447302020036 1
0.426273997775011 1
0.511342948345738 1
0.725893202921445 0
0.487604242513206 1
-0.0792472077005265 1
0.407810406479415 1
0.324603824640101 1
0.477872462416488 1
0.398653762648692 1
0.645791893852852 1
0.527921951251443 1
0.427780308750937 1
0.490808593355034 1
1.04098882080361 0
0.536618206853866 1
0.349125788469278 1
0.259186494819059 1
0.234028895158819 1
0.14304813045622 1
0.448745580612465 1
0.671617533136087 1
0.486252835114167 1
0.363541280766729 1
0.256690304955884 1
0.705746907537581 0
0.917584115709325 0
0.861034980089883 0
0.0576961107186574 1
0.76154846747577 1
1.15728550491167 0
0.490016042365207 1
0.479214330497981 1
0.434057844150127 1
0.402139209766355 1
0.347789818174759 1
0.0488647965190652 1
0.607987174848672 1
0.56372147981221 1
0.404342711468524 1
0.695209834411777 0
0.365524412771441 1
0.80064345655391 0
0.16055541653057 1
0.444895474780903 1
0.723751994634677 0
0.140477531498809 1
0.505651953101518 1
0.50205492946142 1
0.313449768036304 1
0.407687420667786 1
0.375134587004437 1
0.431769456783839 1
0.468272444447269 1
0.45581665632664 1
0.6907750947569 0
0.611241228756412 1
0.223091041890394 1
0.315046738173786 1
0.788752455497879 1
0.618073745287929 1
0.656092083162867 0
0.0760854922523268 1
0.360404683456946 1
0.790967403926846 1
0.347118792477888 1
0.9260235070331 0
0.564933438790958 1
0.92561614700459 1
0.570390306869044 1
-0.082800962614534 1
0.22309976121796 1
0.315773338157253 1
0.325733152288394 1
0.414856133521659 1
0.596348408316193 1
0.0195637197454416 1
0.606740826826142 1
0.297005380158368 1
0.499587736199042 1
0.400375230473602 1
0.356262848597442 1
0.565287105494535 1
0.264870301087572 1
0.560836062559518 1
0.480477181269712 1
0.359845346517904 1
0.463161786885269 1
0.259612097681481 1
0.135574973322931 1
0.59930951863362 1
-3.39753542993107e-05 1
0.120410504524129 1
0.388142677910887 1
0.626384631381996 1
0.585135813130252 1
0.52459262750735 1
0.582465582251191 1
0.325031364028483 1
0.797169683739819 1
0.300515023890432 1
0.32242689682844 1
0.719525735974164 0
0.318823676881766 1
0.641060081667644 1
0.342103847315286 1
0.37815448968851 1
0.60853499817636 1
0.228013718828964 1
0.42544081649117 1
0.727239333343702 0
0.298451973720319 1
0.61403671156338 1
-0.0599258055772229 1
0.728773839778225 1
0.398834422083918 1
0.157690431271488 1
0.512073488304627 1
0.378164199307812 1
0.700462898450504 1
0.470819428740746 1
-0.0693050971083261 1
0.594512090296553 1
0.299543218692319 1
0.483490386478381 1
0.379789483064117 1
0.758852068313472 1
0.44857901264156 1
0.107298556691119 1
0.620518023172647 1
0.412689090042371 1
0.441273016058905 1
0.514249324778836 1
0.172587110989107 1
0.875925702610018 1
0.312452727105431 1
0.512887410024507 1
0.512802921719171 1
0.849005793026545 0
0.290178630280366 1
0.354757465607301 1
0.376717847899984 1
0.310714878523405 1
0.302115489227119 1
0.474617665439494 1
0.35234259862551 1
0.496883048048675 1
0.357766135732938 1
0.755422646662451 0
0.858522186862316 0
0.352668595244863 1
0.53171728350264 1
0.362934144630136 1
0.732751424168198 0
0.299029192399195 1
0.473053149697915 1
0.126565387949902 1
0.645487654240178 1
0.537305068478627 1
0.554176884643888 1
0.714261414977251 1
0.0854393258127346 1
0.823600685882264 0
0.563993190479298 1
0.592146468190204 1
0.471323813403371 1
0.39171099584634 1
-0.239464753995209 1
0.543122325085575 1
0.5109203283683 1
0.757784675339269 1
0.234234993606607 1
0.498626052702241 1
0.729031405819771 1
0.433690262828212 1
0.718336691557165 1
0.141061808709047 1
0.311355561673376 1
0.305657578239041 1
0.544728596168264 1
0.462598845102661 1
0.209506746285016 1
0.120618123767724 1
0.414378754041888 1
0.732802639474598 0
0.429815167865524 1
0.690590873776397 1
0.558981434274406 1
0.594395836697147 1
0.815467360570176 1
0.967023630009579 0
0.804510364026839 1
0.0731290891601926 1
0.602578223613725 1
0.534381575674842 1
0.703481315731232 1
0.845547202130817 1
0.177489041708932 1
0.618174360166206 1
0.416783880426579 1
0.647507058922934 1
0.751967959564107 1
0.716382477599255 1
0.404760482384998 1
0.863882515045801 0
0.670802629249304 1
0.441822984429706 1
0.0604490395149096 1
0.360237546221427 1
0.983840049687967 0
0.410016393661482 1
0.469486204057794 1
0.166055535226864 1
0.280630704454461 1
0.547998976930682 1
0.40822637061642 1
0.766020170330653 1
0.482364572754619 1
0.584079413284343 1
0.248640642783059 1
0.824107277583812 0
0.417882859341973 1
0.555473766121975 1
0.545365127051094 1
0.472234740456826 1
0.572203818352182 1
0.958303750406263 0
0.447567572437201 1
0.689455881977219 1
0.497199401622856 1
0.647704832955554 1
0.617133546200386 1
0.472436627656188 1
0.577955998949034 1
0.226593108663353 1
0.570666642801621 1
0.19341893792887 1
0.845632318610601 0
0.443169580604049 1
0.0900035836167779 1
0.463292051422821 1
0.803367770530488 0
0.27259185990927 1
0.420336449279562 1
0.756273953862909 0
0.796736006722362 0
0.613922132942645 1
0.465601273451931 1
0.195546260134119 1
0.140665717210508 1
0.347482402265812 1
0.457628185099161 1
0.578854450155581 1
0.462713260953737 1
0.800788885941812 0
0.137924565493479 1
0.439648456696159 1
0.263068652853205 1
0.704376035818331 0
0.771876920325275 1
0.417114138491186 1
0.791978569723988 1
0.552858747348148 1
0.0886920729337896 1
0.251437175694461 1
0.13126892366142 1
0.79828897218693 1
0.443418664044823 1
0.536984409690717 1
1.06089256408297 1
0.674835349773133 1
0.655872796946737 1
0.847408101421853 0
0.773201539367338 0
0.188386869554089 1
0.734177099808051 1
0.889316317590593 0
-0.0141224572485212 1
0.346802096984825 1
0.627424078258159 1
0.848836302095119 1
0.232603522325744 1
0.591634752318628 1
0.220188341992842 1
0.672910363897909 0
0.622157562278259 1
0.258554222017862 1
0.588261183934747 1
0.683980570855906 1
0.503297110558456 1
0.558167360034737 1
1.22396460503567 1
0.118922818254253 1
0.356386379169037 1
0.339060352152835 1
0.776948629445572 1
0.619333098090746 1
0.466635861361474 1
0.813480353286518 1
0.471916260126516 1
0.406048863514679 1
0.289360540191175 1
0.269679941165538 1
0.391197845942856 1
0.615523174442524 1
0.671576820457987 1
0.635164187455443 1
0.623628316062967 1
0.353823251207265 1
0.68245778356125 1
0.533480748358574 1
0.672060562017828 0
0.638583915480482 1
0.623431487913306 0
0.341649364890729 1
0.303521194869937 1
0.50970551630596 1
0.734610483688495 0
0.195072422310906 1
0.189614781350973 1
0.416749468309188 1
0.481492115805275 1
0.0524453508361005 1
0.165082777525491 1
0.132802187497021 1
-0.00675308059196723 1
0.0940653066355798 1
0.507141554027515 1
0.565728667515148 1
0.906122340381129 1
0.368536618432997 1
0.182795940230276 1
0.159733114861648 1
0.316455793119424 1
0.339453462758773 1
-0.00923921315894929 1
0.825599703429294 1
0.372766314700589 1
0.186736358375212 1
0.583547343030853 1
0.127620333755305 1
0.602859368514623 1
0.416697406339945 1
0.59531679233724 1
0.770266012925269 1
0.4664507323207 1
0.428504399790198 1
0.213844658925036 1
0.357049806467506 1
0.5699623273549 1
0.420720051144194 1
0.248939753793699 1
0.528659887056603 1
0.630118597934906 1
0.3048308781354 1
0.702525112839427 1
0.0286132194785484 1
0.658029624740997 0
0.525007526095523 1
0.222279581973137 1
0.441535655348818 1
0.230901313056846 1
0.563787354064459 1
0.151346094047938 1
0.43206686822523 1
0.997285973332971 1
0.179362504985787 1
0.44850932569039 1
0.427833338609854 1
0.454885366086574 1
0.468925489788226 1
0.369909065647777 1
0.330916239441664 1
0.623480721672372 1
0.647328954075229 0
0.245633312504128 1
0.434419602144684 1
0.465997847104005 1
0.647629345625083 1
0.54148295112405 1
0.323294523984312 1
0.291634042564831 1
0.5317033207696 1
0.193377270624062 1
0.299511573075041 1
0.79195672039698 1
0.252117291677341 1
0.263687666005059 1
0.780259416385596 1
0.736751882012245 1
0.474537831331536 1
0.382882701519685 1
0.310516674351265 1
0.399869229365251 1
0.419997643274377 1
-0.0146854079484963 1
0.392174856476748 1
0.421275107963852 1
0.178674286256246 1
0.576623384692329 1
0.0361720917292101 1
0.425102333502118 1
0.215222306951583 1
0.566694870146963 1
0.484606487079072 1
0.324369550422901 1
0.469167804937323 1
0.700470143638505 0
0.302607721714466 1
0.548650862188928 1
0.350346944198685 1
0.776574772122709 1
0.276694421448254 1
0.853070087493145 0
0.729939502647359 1
0.574272390985085 1
0.175958749776998 1
0.381698712193133 1
0.410550490380056 1
0.778099646889156 1
0.124043526164765 1
0.679037644783065 0
0.490739243029877 1
0.684468128691226 1
0.664331095940577 1
0.54007794364478 1
0.380975054452454 1
0.615807079157444 1
0.654316632778298 1
0.310984174085669 1
0.193144886630137 1
0.271639013469084 1
0.610914764548916 1
0.43069661255724 1
0.441719786164549 1
0.745433018759624 0
0.648244624525478 1
0.421432767359909 1
0.635538568118571 1
0.459026013988516 1
0.963487841938113 0
0.439493067060294 1
0.688234273993434 1
0.566044869877833 1
0.352230789560599 1
0.482543843951498 1
0.361291096776549 1
0.375369613991092 1
0.461066401922489 1
0.528858484951219 1
0.701034672642063 1
0.411008760810103 1
0.627640527456015 1
0.637916451778993 1
1.16258226118527 0
0.732041566367053 0
0.56741877931783 1
0.309530884216213 1
0.489878039390309 1
0.67914447469264 0
0.564652455845527 1
0.414595179124662 1
0.740943518571867 1
0.356076041585699 1
0.691705254055797 0
0.357969478534726 1
0.255781095375456 1
0.848731729978628 0
0.214917255858405 1
0.835341895200331 1
0.47464788480794 1
0.518533487431875 1
0.338512148731489 1
0.703310349387785 0
0.133321244117549 1
0.158801894196447 1
0.832304496833978 0
0.416138047278928 1
0.308274322601567 1
0.483453993373117 1
0.51356839202653 1
0.230831214209703 1
0.648778077602506 1
0.419564161865661 1
0.352016922059544 1
0.432042311208986 1
0.597615351176704 1
0.344071582384534 1
0.356239489210884 1
0.599228797589655 1
0.536315891059134 1
0.555604765478376 1
0.345941158647067 1
0.427483768228825 1
0.395228323383647 1
0.408166017454647 1
0.853155014558489 1
0.405791789699431 1
0.540538303071623 1
0.431309334460406 1
0.152365284744176 1
0.396071643633634 1
0.739804072249196 0
0.271165369104322 1
0.817514302889028 1
0.330923308979795 1
0.319615855558868 1
0.569060449878785 1
0.282684907381386 1
0.370132155801036 1
0.677461261231621 0
0.2123042558106 1
0.314663169429437 1
0.357209120095784 1
0.574851656108349 1
-0.0437952111016179 1
0.782853415008817 1
0.321729544216818 1
0.567199839136424 1
0.67561591213168 1
0.446622195342811 1
0.21014741070177 1
0.382166905718642 1
0.490761466092395 1
0.496677281427025 1
0.581950355137624 1
0.750257314321441 0
0.436996897552147 1
0.55363552650383 1
0.303901548223794 1
0.222628919111822 1
0.354076359595717 1
0.13272667325086 1
0.392858378506316 1
0.261555627267698 1
0.499521002514793 1
0.433506177548726 1
0.516011504378641 1
0.443194795977386 1
0.530463385975607 1
0.341595872810383 1
0.0530557390147083 1
0.257254472758708 1
0.424925125135513 1
0.835659078024713 0
0.539383673920799 1
0.426010386295613 1
0.854709396718191 1
0.668739087966676 1
0.497288637711457 1
0.793564289782478 1
0.232132891426678 1
0.846619496154197 0
0.615368674375157 0
0.748791454910521 0
0.603947231219067 1
0.8516442319387 1
0.3854309031503 1
0.384312419117926 1
0.635947352408552 1
0.677096766191204 0
0.752897521927308 0
0.313209238817234 1
0.0482015410368934 1
0.479465996133007 1
0.0383159056571404 1
0.362848632140847 1
0.528535769548136 1
-0.0406821429262904 1
0.290759536950223 1
0.67057931371557 1
0.548949033513942 1
0.401447509857441 1
0.246565617276474 1
0.387033061860194 1
0.321636942808757 1
0.613622887028286 1
0.511480188183872 1
0.8141964280874 1
0.24115318810783 1
0.446004021318617 1
0.312235057682211 1
0.521410341645403 1
0.553230535626681 1
0.693189784732442 0
0.326433338191154 1
0.863874683425424 0
0.402982013863569 1
0.155302764155585 1
0.85560857846726 0
0.270526487921636 1
0.512116208208632 1
0.633929365161123 1
0.140361776619506 1
0.300912443473669 1
0.930557100751731 0
-0.00993480527824658 1
0.335220502662816 1
0.504237798310878 1
0.397786325347651 1
0.670746368648171 1
1.0261073133563 1
0.0139674719215154 1
0.67185551149327 1
0.46210134100741 1
0.191688883721591 1
0.711159129982265 1
0.637250621246368 1
0.609750124347301 1
0.548466339239584 1
0.654275300442975 1
0.47248845562438 1
0.295971711312082 1
0.473475710155121 1
0.811153040915604 0
0.570944731231811 1
0.508513954020679 1
0.117739294589294 1
0.446573354443281 1
0.495440889201218 1
0.142282074153487 1
0.578587513939027 1
0.608238817643953 1
0.118192970287041 1
0.331393490412213 1
0.522350245816509 1
0.408004367580976 1
0.42533830422136 1
0.337510671601228 1
0.868557971891363 0
0.552336679108969 1
0.666943913754787 1
0.0396034233718243 1
0.488498784169727 1
0.175098499121729 1
0.378675042825118 1
0.693005419840392 1
0.840472925693285 1
0.614753904081108 1
0.368670923431376 1
0.745316414915677 0
0.497199007935676 1
0.464335183049564 1
0.450872757142365 1
0.0660420355715969 1
0.619115038161651 1
0.233117949564094 1
0.536955668475931 1
0.235006583311057 1
0.16691832131221 1
0.712095544115862 1
0.940041999138235 1
0.258440368659924 1
0.590015441832622 1
0.38962702918565 1
0.554934134541927 1
0.463491451830507 1
0.462162331734583 1
0.48501380208609 1
0.401430028692164 1
0.534633358586123 1
0.608232985064309 1
0.491194314915127 1
0.28371218469446 1
0.225508259883876 1
0.71273449072976 0
0.876037740732503 1
0.53957098596626 1
0.536524932152871 1
0.485762533810953 1
0.396897545489169 1
0.264745234160467 1
0.414269861520595 1
0.308514198212948 1
0.162032133945797 1
0.286673800028624 1
-0.0969795066653736 1
0.313053360347558 1
0.491309992894889 1
0.439153968240082 1
0.363945086166451 1
0.291622081333824 1
0.346998427126922 1
0.111363665733752 1
0.403579348699056 1
0.134772554689574 1
0.631479441488743 1
0.389139528169257 1
0.449560125015507 1
0.706606853798436 1
0.655744525767776 0
0.468529234683089 1
0.884592481368968 0
0.29332835754206 1
0.677972107710972 1
0.349600794533386 1
0.834584693960944 1
0.974164869730329 1
0.397011281646153 1
0.705688722401194 1
0.30415475709744 1
0.657774998838372 1
0.445383356541735 1
0.433669176895682 1
0.497905693120891 1
0.591689859590256 1
0.552102895987184 1
0.387110012342093 1
0.347639473890505 1
0.431293626896773 1
0.28105665527111 1
0.129674697264399 1
0.156796343286617 1
0.654718021123615 1
0.413517947344062 1
0.67800175678368 1
0.227716617891987 1
-0.015404190818479 1
0.586404329014158 1
0.270297185843754 1
0.78006396382835 1
0.279517538768263 1
0.629385449626488 1
0.516738994146551 1
0.348152462036702 1
0.683251934318777 1
0.699398320952245 0
0.186429843835914 1
0.94648262127683 0
0.671551711529601 1
0.359872121775378 1
0.736832016572012 1
1.01396943009887 1
0.571275632258274 1
0.66556723032387 1
0.375919655050822 1
0.449404058705021 1
0.251616829745357 1
0.401468950159975 1
0.814354824245273 0
0.668738703127949 1
0.687009029016986 0
0.349864200707306 1
0.508218912797559 1
0.492069505992475 1
0.207230685722198 1
0.486227086495835 1
0.847465209436212 0
0.445098498659891 1
0.114064458743737 1
0.657284045178363 0
0.44198910820351 1
0.451350441624837 1
0.332425981642091 1
0.255681990500857 1
0.365805211135704 1
0.552373195078943 1
0.140516106755381 1
0.446896855192841 1
0.365921106893492 1
0.254369372282296 1
0.674255346649723 1
0.605051844570649 1
0.34987786481056 1
0.291023275031208 1
0.267753202731076 1
0.29650650567275 1
0.499693710949877 1
0.667889240107225 0
0.161806426457257 1
0.356496869369663 1
0.460738591683329 1
0.177987487842703 1
0.559386829366746 1
0.492282864842592 1
0.410596303361815 1
0.910291828316574 1
0.304841114288308 1
0.529596879861493 1
0.275850168798716 1
0.461534751394149 1
0.781416010764355 1
0.340635174229748 1
0.486246140920105 1
0.514282302161672 1
0.726969974189338 0
0.437875832391513 1
0.917231898900312 0
0.394239350286825 1
0.200426043494129 1
0.624908749691851 1
0.92189083440721 1
0.626881608856652 1
0.360800613823143 1
0.424122164999371 1
0.624011811467784 1
0.469519887331696 1
0.820705818911747 1
0.379736342770477 1
1.03781294618418 0
0.902153895002109 0
0.377685686217461 1
0.578997544049587 1
0.19837932128285 1
0.332635289551058 1
0.622563668688261 1
0.250647871697995 1
0.335754979804093 1
0.481777734316839 1
0.523157745071988 1
0.753908090226231 1
0.547264526127796 1
0.591088236522665 1
0.481590468753631 1
0.215488650182101 1
0.757644398752893 0
0.525405402383244 1
0.159857290089705 1
0.341688900225976 1
0.528908866204492 1
0.055293696414359 1
0.455559433840284 1
0.149478183361345 1
0.718263211879757 1
0.811502610494449 0
0.416657884113542 1
0.610713101083752 1
0.624715625130479 1
0.858604676606076 0
0.740945422665621 0
0.363860336069591 1
0.508995446189876 1
0.365114047049918 1
0.430899211627716 1
0.129497019300973 1
0.730725155514443 1
0.431538011318846 1
0.711314962010758 1
0.454206527974722 1
0.506936069812262 1
0.688050646702232 0
1.04212099215563 0
0.402359079198872 1
0.62449298945702 1
0.588754870450088 1
0.466891424713554 1
0.462581635765066 1
0.28186839532983 1
0.420972417437675 1
0.486233983423394 1
0.075663276511254 1
0.867794959476364 0
0.527002074352686 1
0.429766607232161 1
0.508290560257683 1
0.312626826313989 1
0.525222564260099 1
0.0451903371340436 1
0.435714644231422 1
0.429283207786932 1
0.379475148147435 1
0.275348851335755 1
0.570318017714923 1
0.424563687163996 1
0.586489405593054 1
0.426559891410686 1
0.576965983353533 1
0.535697476413159 1
0.481600178476274 1
0.366081107298443 1
0.586809034396956 1
0.651226497837029 1
0.863369480838002 1
0.332920492211625 1
0.654878823679062 1
0.407236883325555 1
0.433358551371479 1
0.991139769527111 1
0.49766514852585 1
0.3076902864172 1
0.95363264710508 1
0.434023632311132 1
0.326597244330393 1
0.38495830000015 1
0.514025453577672 1
0.286184885318366 1
1.15250133498385 0
0.596957014118096 1
0.293892242943086 1
0.129945979009371 1
0.502674795693308 1
0.36494880660461 1
0.286762604850417 1
0.380304325134887 1
0.675146716288874 0
0.752709078425418 0
0.393438686846853 1
0.640153295897048 1
0.405114417651992 1
0.400987424995067 1
0.281758532077691 1
0.694422913421306 0
0.476268773772106 1
0.676953863777203 1
0.0627868425151244 1
0.289118060942916 1
0.794718416237896 1
0.897705943907356 0
0.310265306669693 1
0.388315019685759 1
0.202449769243547 1
1.07943209126424 0
0.221221714395214 1
0.626285933074924 1
0.482006831170325 1
0.518139824648237 1
-0.00300910409471856 1
0.63999053914434 1
0.470942721121398 1
0.188236997118267 1
0.390215338598988 1
0.398861933387697 1
0.300720677621503 1
0.2610269203411 1
0.689040633527813 1
0.465568936676139 1
0.280874032301313 1
0.345140311278914 1
0.736347505831692 0
0.522433071757469 1
0.64733569670993 1
0.664991726189026 1
0.544236611766449 1
0.241403477501863 1
0.172192337012922 1
0.675480179915307 0
0.33098878058911 1
0.30125727482991 1
0.318463119583777 1
0.717612837264009 1
0.707735956961396 1
0.611877349384298 1
0.450268078280153 1
0.183003108117702 1
0.465763994661475 1
0.617010059357789 1
0.441282170546475 1
0.827402684441999 0
0.826800701092403 1
0.445877614857494 1
0.636228202019632 1
0.0601384250808369 1
0.713882632506621 1
0.195628250129964 1
0.847844493789469 1
0.213842108799452 1
0.596242584799241 1
0.453627854580972 1
0.566691485912958 1
0.721734706448005 1
0.320439302840074 1
0.128518684069768 1
0.300646184614752 1
0.333646970452077 1
0.530667275357873 1
0.578543296766018 1
0.595323218310368 1
0.361567803863891 1
0.413000445501762 1
0.779949568735737 0
0.553130177705063 1
0.274232362979885 1
0.320970836223598 1
0.66189008315622 1
0.622550636841015 1
0.401349196307815 1
0.284424418271347 1
0.845655670388033 1
0.390508935543008 1
0.213214010138894 1
0.0646023218873323 1
0.6763197751523 0
0.555866958078197 1
0.849113944570408 0
0.553213728382063 1
0.680922127538995 0
0.515863754969739 1
0.454230446345343 1
0.362715949793636 1
0.364935534705755 1
0.269788030638225 1
0.600497158499269 1
0.747146085582548 1
0.675744247225896 1
0.325198148351076 1
0.491713879976719 1
0.644769990841428 1
0.679055370727083 0
0.500201020577383 1
0.327436762334868 1
0.493577728123584 1
0.385034534976814 1
0.0509685283273247 1
0.481155366196967 1
0.65954156403398 1
0.537360609094166 1
0.400150343347997 1
0.331363560421249 1
0.308704901142411 1
0.836870503280127 0
0.296283201646686 1
0.495455320475924 1
0.614951920608569 1
0.156430400109459 1
0.629560362202195 1
0.277393146483376 1
0.183327753702892 1
0.726697264834108 0
0.173180434941446 1
0.623167600434706 1
-0.341091829642206 0
0.637102542715971 1
0.202981448701982 1
0.206237558137917 1
0.216749469305072 1
0.368105577803206 1
0.0495793958578544 1
0.403171772162137 1
0.968338243422139 1
0.62317211116168 1
0.65938298211348 0
1.10687346883062 0
0.616966124726008 1
0.379651577980804 1
0.723198603703988 1
0.497936483312465 1
0.245193946295935 1
0.750686714835163 1
0.0336012788799386 1
0.0369649613864016 1
0.601305283989122 1
0.581633898626413 1
0.314684807440093 1
0.102494762584372 1
0.710929404594034 0
0.840019481300666 0
0.675937374238885 1
0.382200033928175 1
0.316719371351098 1
0.353571545086809 1
-0.144907550354788 1
0.481501351513698 1
0.499938387554128 1
0.334212330957585 1
0.99409077130376 0
0.647430530908786 1
0.573651135676435 1
0.359340379581323 1
0.516808472927751 1
0.447560329446238 1
0.327089137889532 1
0.669663820592304 1
0.88030877234522 0
0.431054215484284 1
0.418972550935873 1
0.538259533118219 1
0.233096462220334 1
0.478556008356779 1
0.544926123079077 1
0.677333455079267 1
0.839438963006052 0
0.197811729261403 1
0.840429674792652 0
0.786994246301612 1
0.920146266618414 1
0.50538708120872 1
0.599849546156349 1
0.462782228672587 1
0.18468365939175 1
0.120205936492919 1
0.408767154974321 1
0.737715328109787 1
1.02838705852257 0
0.811717370845969 0
0.510621703202697 1
0.364531628029333 1
0.224359024446358 1
0.272284905692035 1
0.254310298729128 1
0.103504538982588 1
0.0649842554596844 1
0.417534167578304 1
0.25391849510724 1
0.365238914016013 1
0.409189241386248 1
0.60417404164932 1
0.283705725413915 1
0.176890199866077 1
-0.092204280004616 1
0.605824398481063 1
0.35252480763434 1
0.153700103031366 1
0.592773916612995 1
0.726300566874661 1
0.331273788285682 1
0.639645621761511 1
0.512318379812664 1
0.329352341607872 1
0.241464055073377 1
0.00359830120928566 1
0.416171704282149 1
0.418828792098179 1
0.858732782552746 0
0.293147355773615 1
0.332189689865831 1
0.174200286621909 1
0.803307344109775 1
0.249654714842457 1
0.629956120668051 1
0.783905261252163 1
0.249475499016272 1
0.269921469337225 1
0.666576701501426 1
0.325212060254732 1
0.42145153960593 1
0.509311556761536 1
0.728255399534612 1
0.8277536096833 1
0.0883923181913495 1
0.477388719974004 1
0.711926876320958 0
0.780364756679452 0
0.422570566036142 1
0.102658907526856 1
0.340765910401662 1
0.404993852879553 1
0.536378298708939 1
0.655926792195427 1
0.124872570184108 1
0.40799227753792 1
0.45101840622629 1
0.635512884692884 1
0.630558874947031 1
0.653816719571438 1
0.657288547068913 1
0.793883492014625 0
0.486576324373401 1
0.466421537727867 1
0.215706405927184 1
0.392740485215759 1
0.490471693190541 1
1.14376673291296 0
0.094653675296684 1
0.334863767003444 1
0.343286884174348 1
0.500486525459511 1
0.478578977187354 1
0.763267799984429 0
0.543979109001952 1
0.651264456583105 1
0.611602419097556 1
0.427064692974801 1
0.177923237762857 1
0.680573467558002 1
0.215338739710797 1
0.219528134320923 1
0.285758272503069 1
0.420043339029907 1
0.660858053197706 1
0.270894995214455 1
0.526410030913004 1
0.513186449703276 1
0.751757842346045 0
0.212842227833645 1
0.774195910861026 0
0.549408778709036 1
0.820014752277359 1
0.380129748221225 1
0.31809381538666 1
0.554063934320528 1
0.519125241815976 1
0.655723085034465 1
0.110966189843341 1
0.523575699040478 1
0.122693391192611 1
0.503240392165709 1
0.671230627598712 0
0.398754697484955 1
0.454177442065443 1
0.432957561300748 1
0.71685219318082 0
0.210970888073442 1
0.57978408687452 1
0.0770506625000519 1
0.778442234780448 1
0.0856673928428169 1
0.315989045456795 1
0.291385876659183 1
-0.0970884625332959 1
0.294920354870343 1
0.273772655711654 1
0.27697907236999 1
0.385645337487757 1
0.636051653387099 1
0.768970668935742 0
0.992222369745774 0
0.668700107762057 0
0.723271034165374 1
0.732099612466983 1
0.741742205309103 1
0.188713863469736 1
0.75455071007199 0
0.440212569052618 1
0.809714543669064 0
0.0829363299776261 1
0.20191917477631 1
0.498803639688919 1
0.337997411940654 1
0.518216852472737 1
0.328813698454365 1
0.928251999946461 1
0.519306001022205 1
0.486751341535068 1
0.329766384778463 1
0.175760390963471 1
0.695001302272467 0
0.447217649545128 1
0.428572443598847 1
0.569310326269611 1
0.375673742874547 1
0.422660768304408 1
0.466347018107661 1
0.45204064437228 1
0.674381364643245 1
0.18478781209837 1
0.803606358542161 1
0.453777593689675 1
0.710393181245587 1
0.409029885545304 1
0.332503319670818 1
-0.109417200003511 1
0.693759765355481 0
0.416056912916507 1
0.711866139853795 0
0.496187319755213 1
0.56229975899408 1
0.409231192120038 1
0.204559449281678 1
0.0579011809810161 1
0.467171333047777 1
0.605403973635873 1
0.553396450079785 1
0.549757265919249 1
0.529545888415743 1
0.478175208142727 1
0.657674711204021 1
0.541931173251754 1
0.527562714485522 1
0.447165843026475 1
-0.139300608859445 1
0.730293665390506 0
0.844531444653481 1
0.852056089530971 1
0.265813674923684 1
0.39130242445938 1
0.640509117321454 0
0.235919774340596 1
0.625820607373943 1
0.994088517536068 0
0.684693531494279 0
0.441929791842032 1
0.939166401558746 0
0.828374916193479 0
0.741809373447136 0
0.432598218268701 1
0.257849526256301 1
0.528963247996691 1
0.512131073896315 1
0.521759141943252 1
0.785250770053139 0
0.698519149650977 0
0.451989906255916 1
0.706285513650411 1
0.106093164982201 1
0.0573775009063886 1
0.470975515655788 1
0.830480111256292 0
0.426510166113355 1
-0.0185109635401943 1
0.376450540300595 1
-0.0398714111678929 1
0.591481874731604 1
0.901716849326788 0
0.296772656638578 1
0.652953901842548 1
0.61557691742655 1
0.759249234639566 1
0.0888322065375544 1
0.693787836840547 0
0.674879191477551 1
-0.161261265527256 1
0.442559297050177 1
0.730251092963276 0
0.832423301720864 1
0.487284318406609 1
0.581788468603806 1
0.235314109706112 1
0.380078265101015 1
0.415267558050974 1
0.727507522425218 0
0.709348908278805 0
0.656339993381925 1
0.491059200606724 1
0.687868458098195 1
0.545212191424228 1
0.554557463814693 1
0.244888904937081 1
0.789334337170521 0
0.677342272512343 1
0.2743952975457 1
0.305704012727565 1
0.716677470568565 0
0.664331660781554 0
0.416033999729281 1
0.535298836617816 1
0.283950143336713 1
0.699697689982335 1
0.223419146697159 1
0.632480846618226 1
0.524385489583806 1
0.265918892104642 1
0.344120335389557 1
0.568959825356683 1
-0.0424607852670183 1
0.121234362987402 1
0.395988378559783 1
0.287271213907393 1
0.753198630425074 1
0.717786523979901 1
0.483314417584578 1
0.111590483614799 1
0.173678142239463 1
0.361559538683968 1
0.596854184457814 1
0.472275170529692 1
0.759280190561289 1
0.418847317682941 1
0.478508195979681 1
0.432352720199563 1
0.590089897342778 1
0.286187227332722 1
0.154552553235112 1
0.0721565321469449 1
0.312877772820097 1
1.02550711847034 0
0.187751458441581 1
0.233135532912197 1
0.41882059896743 1
0.659697335535747 1
0.416090468832865 1
0.587891929695655 1
0.303638201624452 1
0.164053293376345 1
0.839785781730562 0
0.597974744506502 1
0.319460300383885 1
0.477982793542662 1
0.454271571021463 1
0.843115085199705 0
0.722532333191775 1
0.420706251748671 1
0.232330100010302 1
0.411801724474953 1
0.846103520891636 1
0.204300892308424 1
0.374587296314562 1
0.224120619585311 1
0.891163701710193 0
0.250896755914483 1
0.407141513117748 1
0.559462730122677 1
0.703430915788734 0
0.667041022528161 1
0.426499785154279 1
0.653400743481141 1
0.829538831608464 1
0.962279691541477 0
0.61810118516198 1
0.0191297653476668 1
0.274465081729904 1
0.434984766159286 1
0.721296490076307 1
0.232397945468782 1
0.366459093141909 1
0.14412974008562 1
0.987482782754189 1
0.750988201125211 1
0.49256240361058 1
0.965684549048244 1
0.842796823806446 0
0.325204032841149 1
0.35009153027065 1
0.309387601620827 1
0.736803508442257 1
0.511494394027605 1
0.234993556188418 1
0.801300621033236 1
0.62569181741382 1
0.651304511238737 0
0.208050743358766 1
0.495740682732893 1
0.720702506050281 0
0.855438285735724 1
0.328013360657125 1
0.431398807682103 1
0.538548482621495 1
0.767053025224321 1
0.587604678195371 1
0.416835546651481 1
0.379423215211065 1
0.642523947580074 1
0.254548488598122 1
0.555985816282671 1
0.615670704805812 1
0.47937307691078 1
0.308712062070599 1
0.258534719584025 1
0.664090309238164 1
0.579779791206426 1
-0.052059634742303 1
0.303991152288244 1
0.561323581432927 1
0.545459454929663 1
0.369929925078875 1
0.379193893667391 1
0.140468977786945 1
0.0942436036568261 1
0.701542849595613 0
0.580814080239343 1
0.389742273751193 1
0.87732227184282 0
0.278941235496883 1
0.343548898576536 1
0.13577159303426 1
0.763037834840659 0
0.424851646341375 1
0.312952542302085 1
0.629544633282092 1
0.473181340312342 1
1.07351750638484 0
0.144003700318747 1
0.345508837022131 1
0.369775434452547 1
0.727444926484636 1
0.566669695456136 1
0.51082905498146 1
0.398507130821478 1
0.59095347772834 1
0.232226281884531 1
0.553188247951481 1
0.469200198060958 1
0.465547773115519 1
0.319141843036628 1
0.468549461383932 1
0.488250796028256 1
0.782740732608257 0
0.676773694725773 0
0.262708388052951 1
0.579832248976514 1
0.656423116095151 0
0.835403203910188 0
0.22928618391856 1
-0.0472083939848028 1
0.168536864022673 1
0.258183284111569 1
0.522018757754335 1
0.25923522228912 1
0.273332648890919 1
0.632160298170633 1
0.449268473248944 1
0.620767018738405 1
0.523474319352869 1
0.480950430179043 1
0.242846403131021 1
0.698698554984998 0
0.33687586406945 1
0.399103129007108 1
0.415156287462346 1
0.0473428450789704 1
0.445916030207349 1
-0.138219663451615 1
0.646686620286632 1
0.725045457258436 0
0.440787632472441 1
0.704993460128198 0
0.500544771418346 1
1.10760255706094 0
0.241591423656562 1
0.305671615038733 1
0.680796132020973 1
0.232496508969883 1
0.185155898138859 1
0.33260114454077 1
0.84503993247726 0
0.932805200531742 0
0.4964729198866 1
0.284008753957108 1
0.657236999590195 1
0.765615984041889 0
0.345461230346218 1
0.141607381217881 1
0.186512750081736 1
0.843330788646341 1
1.10968765398483 1
0.745108713226104 0
0.43049229301752 1
0.766198123281052 1
0.70422468585664 0
0.104510689788046 1
0.726622115331793 0
0.5607271929321 1
0.793691671321184 0
0.886969449253056 0
0.452834764782695 1
0.259825088759078 1
0.289188476616259 1
0.794680425044347 0
0.496049095494833 1
0.419689212125086 1
0.338367441430362 1
0.270850952241094 1
0.424927989345911 1
0.406552457442662 1
0.231095516383105 1
0.446662570070618 1
0.452118911163366 1
0.149974103213085 1
0.612679161202462 1
0.351390619044195 1
0.513441399061283 1
0.637380062523925 1
0.385441395987697 1
0.25344635643121 1
0.34949111434425 1
0.60201428638165 1
0.371308229225532 1
0.855177144747936 1
0.17468299543271 1
0.0551398446116791 1
0.304319944226912 1
0.273981079640742 1
0.44800420488502 1
1.31523064237261 0
0.396369511811733 1
0.319699981277511 1
0.639877509205122 1
0.475937682600936 1
0.55368366105344 1
0.591980867805098 1
0.681192643951759 1
0.360605548396094 1
0.428516290567013 1
0.462369475094308 1
0.665105442040091 1
0.613874073755949 1
0.315851322689311 1
0.316534394545381 1
0.460084833031652 1
0.376464645952194 1
0.719741651211405 1
0.69239717419372 1
0.157985373026937 1
0.507634527361103 1
0.123903992683834 1
0.33681714541694 1
0.569080854758179 1
0.587671543410748 1
0.240501864067551 1
0.519790677559273 1
0.397381031101204 1
0.0496307291639353 1
0.459394868909743 1
0.526754529837355 1
0.280207056872728 1
0.437235378654324 1
0.367583365079233 1
0.178334367521969 1
0.122963232431313 1
1.18672032059635 0
0.711025325053879 1
0.281917987352285 1
0.408426402332545 1
0.800957328115312 1
0.278330152174114 1
0.42043523234535 1
0.502133725657974 1
0.369693444044445 1
0.798039637772711 1
-0.0590716018317961 1
0.584547569054159 1
0.224093173990035 1
0.686017180328404 1
0.5044846062227 1
0.359609574781666 1
-0.00410737590411568 1
0.389732315926556 1
0.377652980863285 1
1.01650012155483 0
0.441200922536492 1
-0.0951630685281733 1
0.35094187775418 1
0.441490647374505 1
0.512299883695834 1
0.365334105542428 1
0.146937387464119 1
0.70959415357034 1
0.578456242682821 1
0.449654640712731 1
0.390195407026796 1
0.246951804108927 1
0.439384220024268 1
0.909996992774851 0
0.373203134290826 1
0.448097296623416 1
0.645161747046069 1
0.710991462154126 0
0.479470676745028 1
0.225578601551466 1
0.508035255268066 1
0.499913139101401 1
0.704899557499897 1
0.384873114492214 1
0.199531891310338 1
0.271071131703865 1
0.317731772104985 1
0.442803330507985 1
0.577723235505223 1
0.89803841299459 0
0.293612954905691 1
0.431645416695863 1
0.667157735928677 1
0.0489982753430798 1
0.181727299385989 1
0.650298183557387 1
0.289964158116613 1
-0.101388891436465 1
0.418933089930954 1
0.89378217548335 0
0.54501124228209 1
0.459098291288479 1
0.39468554402586 1
0.150172687591991 1
0.164122998978899 1
0.475565529516447 1
0.108706021399838 1
0.11676632656598 1
0.468068278952626 1
0.36983360982952 1
0.269233577940198 1
0.162984325671837 1
0.49048110400202 1
1.04769969109563 0
0.400445220090059 1
0.921323445636583 0
0.123748104603293 1
0.523090394692687 1
1.13515576003426 1
0.055004452911074 1
0.437061481388806 1
0.46330077809622 1
0.293141348984829 1
0.275204346893645 1
0.205898648928731 1
0.59054602205298 1
0.374371176497906 1
0.473704509131036 1
0.463364099194994 1
-0.221549086527774 1
0.513488194007902 1
0.460778243426998 1
0.872761998846577 1
0.284165718664035 1
0.179627443969918 1
0.480783706962481 1
0.607593159101057 1
0.659220500899569 1
0.545158892903519 1
0.6024419034256 1
0.397888934522151 1
0.560950988724227 1
0.249098630400257 1
0.326896689186046 1
0.559289420585768 1
0.734615933146989 1
0.232393898867225 1
0.51808775136388 1
0.170352198423792 1
0.229144772701186 1
0.27632562475712 1
0.559877582800084 1
0.535028123132947 1
0.356084379876515 1
0.404290320354255 1
0.51523179920434 1
0.158407399996385 1
0.247515400146329 1
0.368783754234485 1
0.905672407701636 1
0.762312728745438 1
0.181468714985712 1
0.59514899484125 1
0.727418361510068 1
0.213937525906416 1
0.21042831036388 1
0.487919763848288 1
0.469094710618156 1
0.861527285348739 0
0.810073975465683 1
0.957589296490722 1
0.54640186237772 1
0.457408482294893 1
0.278480984826841 1
0.209746448052508 1
0.333311307404659 1
0.16950445688024 1
0.482956886792661 1
0.557229973790309 1
0.224358576522695 1
0.786645733080476 1
0.694419396209706 1
0.452371525057952 1
0.416340278758223 1
0.497166464072357 1
0.41010471171991 1
0.692804812496836 0
0.470491913549202 1
0.0783711064748448 1
0.432353996268383 1
0.559954066773568 1
0.742163015686053 0
0.209700163979062 1
0.461896395082377 1
0.775539806478239 0
0.373672423638118 1
0.668167974065111 0
0.419841712039927 1
0.63808213056279 1
0.180547275307496 1
0.40860216772843 1
0.616735711398543 1
0.313884129840467 1
0.663267166746698 1
1.08511759892295 1
0.453473289226617 1
0.69461257880715 1
0.287514468948128 1
0.720684608013736 1
0.465826061027666 1
0.596153591550676 1
0.748435017270555 0
0.144641785838048 1
0.614599984102663 1
0.757166378136458 0
0.715846133364045 1
0.860718028464767 0
0.544198261194223 1
0.422133505928338 1
0.478368217851145 1
0.465916924424296 1
0.447037945974679 1
0.823205574453083 1
0.75662017389547 0
0.325998743076777 1
0.340518434184914 1
0.490744584793227 1
0.963578795884774 0
0.61363866702628 1
0.559206655431689 1
0.112239987231567 1
0.455282404297088 1
0.612086822607406 1
-0.0429734992601414 1
0.599556048370432 1
0.418405902715896 1
0.743144253247632 1
0.282630822885484 1
0.61635526392173 1
0.852608899490439 0
0.299711404721688 1
0.378134204465102 1
0.182277563340752 1
0.0710374190512834 1
0.143650239220846 1
0.873961929245777 1
0.455121688435603 1
0.756208461644072 0
0.241355635432572 1
0.636498174664906 1
0.721770757550455 0
0.425522717341331 1
0.194771853511849 1
0.143743818899789 1
0.641622393790968 1
0.334563809247497 1
0.290944277731853 1
0.0779373000986648 1
0.415617374864786 1
0.580828570351977 1
0.664417415230145 0
0.587141601388161 1
0.764051997747708 0
0.673741677106573 1
0.312078480599971 1
0.719544630368797 0
0.449202281887933 1
0.564350618873879 1
0.436322127929715 1
0.222415006279127 1
0.488826175014931 1
0.739388622357905 1
0.726153597896053 1
0.526591386766441 1
0.977450617632198 1
0.214436802900663 1
0.546647252943846 1
0.309585412305746 1
0.353900961968125 1
0.306453992641534 1
1.35198045036995 0
0.428397516113423 1
0.341970380240996 1
0.559747199993678 1
0.745237364108008 1
0.35081129468994 1
0.807183908169787 1
0.349550226851387 1
1.33727666331477 0
0.000595676305981542 1
0.627506379906319 1
0.598127741860282 1
0.205105323479978 1
0.215643010796565 1
0.708259442154015 0
0.166801754351551 1
0.456633458838582 1
0.308085500239339 1
0.414272982426954 1
0.7425995440386 1
0.545693721257709 1
0.51386923442949 1
0.45754594520465 1
0.458755160869509 1
0.390333876447284 1
0.317845572502718 1
1.04930756365325 0
0.584562444732613 1
0.326279238492514 1
0.320541292765142 1
0.60145618278985 1
0.464972881170593 1
0.306861252867051 1
0.39678579809449 1
0.699052902998981 1
0.839233961587158 1
0.575252333140909 1
0.604839847480923 1
0.861185009738549 1
0.152071919513049 1
0.566813016501543 1
0.280989848351752 1
0.286104235255458 1
0.312163665415722 1
0.128755421643232 1
0.276321955417167 1
0.104881392786889 1
0.266811965793094 1
0.528379846737628 1
0.839143582160259 0
0.336714055654532 1
0.44262334732852 1
0.13045906721186 1
0.136592428884887 1
0.306669617339319 1
0.643566820852411 1
0.453969039295259 1
0.552039672863044 1
0.73063633357542 0
0.437044543677449 1
0.415196053776212 1
0.308654361742404 1
0.0316279805370075 1
0.371002119942039 1
0.505738340517037 1
0.525254205527322 1
0.517965534019541 1
0.656300454613902 1
0.0550787992802534 1
0.643887266168466 1
0.725495842435827 1
0.333025753807287 1
1.04208568289898 1
0.728865224823888 1
0.447823224762836 1
0.625287888977963 1
0.745224414804749 0
0.701420085393003 1
0.327176651675806 1
0.229451957465154 1
0.159796766445894 1
0.585345367385242 1
0.528007061444673 1
0.295490427246065 1
0.545453442733676 1
0.339556854111014 1
0.297977596575877 1
0.736358581030987 1
0.390438155839806 1
0.50718191868044 1
0.26640837516225 1
0.319890859575046 1
0.528604164428032 1
0.881233258725063 1
0.3682141880461 1
0.722115811479305 1
0.286116227807873 1
0.447432869168329 1
0.530530326710392 1
0.838936997272288 1
0.482997006657544 1
0.896870322945341 1
0.461411939525911 1
0.237113246883046 1
0.191409040299543 1
0.549066177445359 1
0.581202528606948 1
0.283980626649067 1
0.269727396862978 1
0.425310423487224 1
0.317530312790047 1
0.822460645678064 1
-0.0549303779040516 1
0.313015481060007 1
0.440343693150111 1
0.464184973796279 1
0.144156090895201 1
0.161794421864933 1
0.501302413048544 1
0.538572932959792 1
0.521759935329376 1
0.181311208215677 1
0.570292776145778 1
1.00163423452812 0
0.281111004719327 1
0.315272003666367 1
0.859858605475505 0
0.571803404784154 1
0.077293726701539 1
0.246795101887291 1
0.911492325812263 0
0.947829660377299 0
-0.173454757317484 1
0.529195879881728 1
-0.150846488530656 1
1.12436153439302 0
0.761866622243362 1
0.341372196165517 1
0.559570129112336 1
0.333295600495312 1
0.478083409627695 1
0.684542664834134 0
0.301422585264444 1
0.168240379883431 1
0.447554038186077 1
0.586900657266527 1
0.520944288082514 1
0.390788395283261 1
0.650742577023996 1
0.443082001010375 1
0.563173960055434 1
0.527749540219025 1
0.665421204898069 1
0.306157378993444 1
0.361977972482071 1
0.408713299399058 1
0.333202718789875 1
0.684710487280965 0
0.378237323319138 1
0.162325394650485 1
0.243516922190214 1
0.410350130383565 1
0.405393539556863 1
0.879355237108174 1
0.581815281381933 1
0.35025907924488 1
0.279732960571509 1
0.717938071173256 1
0.00430869373265722 1
0.517750223883795 1
0.402181755698503 1
0.316524646849854 1
0.0972988134934685 1
0.722291777297653 1
0.434029678159604 1
0.385180920032213 1
0.46556067071974 1
0.925070424775343 1
0.562593326005702 1
0.652394072451125 1
0.708694910500069 0
0.547797645990481 1
0.692518100751946 0
0.404375512509294 1
0.36335982187717 1
0.306798366714984 1
0.62547234307548 1
0.237844828532341 1
0.681135205599443 0
0.264529801862759 1
0.289344975349152 1
0.515764501960835 1
0.153134084569839 1
0.537858771520391 1
0.310542003049494 1
0.943943192939013 1
0.848239504151037 1
0.323362434453548 1
0.142044010821879 1
0.594731970453411 1
0.844969053711789 0
1.14389340531548 0
0.29933070615367 1
0.564806255988624 1
0.414329715580886 1
0.439940087225863 1
0.551742649592403 1
0.700528634059739 1
0.363609094892449 1
0.9677426304425 0
0.519499546641428 1
0.221651306940299 1
0.498692467872186 1
0.172489572870439 1
0.450542807536794 1
0.952009056378127 0
0.185096312288074 1
0.345799781622885 1
0.322857640867966 1
0.410640552722093 1
0.427576995732669 1
0.373315699974774 1
0.429156273802801 1
0.745489469603514 0
0.401709999300306 1
0.446039489771302 1
0.341396209313356 1
0.428810757907299 1
0.313333042043947 1
0.681061332000533 1
0.366779374474587 1
0.589856624595753 1
0.739920625579301 0
0.353276022417944 1
0.486842259379412 1
0.508669222920405 1
0.790967305589606 1
0.428443854066663 1
0.0586171370996641 1
0.173684874071207 1
0.00596160555241019 1
0.59290230258756 1
0.577755708608232 1
0.352077192384082 1
0.238323875862285 1
0.703108087507302 0
0.669757368894036 0
0.431546422106242 1
0.299621800744861 1
0.518600675906788 1
0.504570821976766 1
0.468882237455941 1
0.432352272909673 1
0.729697977675981 1
0.454640114629673 1
0.322620760942059 1
0.44532577647234 1
0.891513998916421 0
0.416016019705277 1
1.39315061903687 0
0.98734813777269 0
0.386636289591872 1
0.414830440420002 1
0.303370349897686 1
0.460254397233999 1
0.735853705693945 1
0.714271327235977 1
0.416128425961466 1
0.261955906740824 1
0.666615107104856 1
0.482189420086939 1
0.348102836700683 1
0.874306980139173 0
-0.179347343922841 1
0.576022822126335 1
0.416863597745259 1
0.521274770280063 1
0.28172868604666 1
0.437889514994624 1
0.611060460432642 1
0.356812177539561 1
0.511434663526449 1
0.853451983724032 1
0.845410582163338 1
0.709752890837296 0
0.77623635282214 1
-0.0277458598103626 1
0.542059396641374 1
0.3741060918268 1
0.693216441440964 1
0.685749824848616 1
0.500973811669704 1
0.590659652072416 1
0.193773361847127 1
0.283648355098678 1
0.143671550337343 1
0.209440374364746 1
0.15501559840566 1
0.526587013974509 1
0.773222884417929 1
0.42378550496972 1
0.633325386370181 1
0.693180165030611 0
0.348508652244458 1
1.21465230374439 0
0.541962402410737 1
0.673506025393273 1
0.596601569655555 1
0.706131147992789 1
0.141907520554154 1
0.770681787736294 1
0.489215019763395 1
0.492594562886319 1
0.692633138285366 0
0.363376746643498 1
0.40690958515506 1
0.131695003504407 1
0.91226492899126 0
0.534301711773381 1
0.698669877099201 1
0.529204647171519 1
0.28711667901604 1
0.562121385304147 1
0.374344524217003 1
0.318557159308857 1
0.717617484991363 1
0.104849562160161 1
1.05812392333213 0
0.680251165054667 1
0.510262757255753 1
0.279027671174257 1
0.625085629657137 1
0.549455027315171 1
0.538640672121354 1
0.591677670753139 1
0.304159452617067 1
0.642265533145184 1
0.474335160610345 1
0.170123228691306 1
0.670279536130271 1
0.0778215600402734 1
0.607780103413608 1
0.95136990457417 1
0.430931584274891 1
0.408085415443868 1
0.376992408893554 1
0.203276373120597 1
0.453078725469517 1
0.649345925945363 1
0.580433829156555 1
0.496135047372827 1
0.610837059033117 1
-0.0410233507094724 1
0.895862439042406 1
0.739599801077988 1
0.305992116919665 1
0.636458749964707 0
0.192243191825494 1
0.395603923825379 1
0.80605023587945 0
0.771198038064217 0
0.79946122592998 0
0.242841007970269 1
0.235663211467045 1
0.545393560985439 1
0.143389174183088 1
0.643797521039517 1
0.35400053925545 1
0.603294949842888 1
0.406708398657715 1
0.662293427325285 1
0.490878565505121 1
0.517222140166922 1
0.429332739607102 1
0.453078750283669 1
0.293798385497358 1
0.302517038324799 1
0.271452300714159 1
0.385463598725255 1
0.475510898307468 1
0.434947504340011 1
0.678876630262551 0
0.443290343640432 1
0.105076099987792 1
0.740743172999491 1
0.27608686619391 1
0.402077075502367 1
0.506314741784542 1
0.767666851379613 1
0.209300264083317 1
0.43314549538054 1
0.822335027452826 0
0.138805031308937 1
0.21676878922892 1
0.378748534560925 1
0.449807251573693 1
0.626655582888928 1
0.363521930554785 1
0.256781912814552 1
0.237451080415224 1
0.681982089796245 0
0.52023717308211 1
-0.390675267530457 1
-0.0102185604239576 1
0.733230670648752 1
0.656731111909673 0
0.477873640122863 1
0.255220720122798 1
0.438980816040366 1
0.554075258582593 1
0.2814657241591 1
0.129843215688128 1
0.51645388583793 1
0.448333606990003 1
0.219667471927834 1
0.33503857199365 1
0.581786353022197 1
0.642168831918085 1
0.312989418015127 1
0.38758561060475 1
0.478084961351773 1
0.660732138916865 1
0.549438362469244 1
0.395320505705357 1
0.278150192345379 1
0.0850110659754028 1
0.432077469313078 1
0.859194657994927 0
0.451982978141069 1
0.715395232879236 1
0.736866268226274 1
0.881210607884362 0
0.456564728149669 1
0.952564555680862 0
0.557697040340585 1
0.756984256945374 0
0.803521943098227 0
-0.152917506701756 1
0.320999312901374 1
0.601933504273727 1
0.726017874526446 0
0.405599088714165 1
0.222781319721693 1
0.355168747283367 1
0.433245277389694 1
0.246252153522174 1
0.775140950741165 0
0.577205580145437 1
0.600184698864453 1
0.0758877044937352 1
0.229491166960533 1
0.636762477794671 1
0.714566935875407 0
0.742645060175678 1
0.856659105537039 1
0.258837593006765 1
0.467108883357936 1
0.778613241190405 1
0.473879921479991 1
0.345402003564748 1
0.392437197277923 1
0.154627830158698 1
0.330313668157813 1
0.88505215110228 1
0.700232827144093 0
0.715887271238739 1
0.311180290883168 1
0.555225666771357 1
0.535139334751917 1
0.591548952346749 1
0.758566880171483 0
0.44671207594372 1
0.372239083910147 1
0.384952878183765 1
0.409696072923411 1
0.550434479103021 1
0.661555981310629 1
0.447492697439409 1
0.274934420755399 1
0.57856750139351 1
0.293440728677059 1
0.353921872755043 1
0.667038361230957 0
0.371316267810692 1
0.266604335511108 1
0.516704959557811 1
0.641411928059688 1
0.33343466534684 1
0.410179284190454 1
0.713122904494921 0
0.929714851664139 1
0.472938244385205 1
0.819963192321717 0
0.521001022097906 1
0.56640542076168 1
0.36714705488289 1
0.226513851587787 1
0.543286447435354 1
0.287541096561673 1
0.376102109419302 1
-0.262862405457236 1
0.732805155956458 0
0.40117054525327 1
0.498481972957914 1
0.517531833386276 1
0.358097391987997 1
0.512735479793378 1
0.311632248675377 1
0.389328436683195 1
0.674599771493224 1
0.483735499968072 1
0.638845705299791 0
0.230015745458093 1
0.223034144669441 1
0.530234411896279 1
0.670911049745564 1
0.562963705297906 1
0.385555560026163 1
0.715449487443079 1
0.522373267326769 1
0.306695086253486 1
0.713697024680677 1
0.570041434172535 1
0.670468400289816 0
0.401071074268895 1
0.42742090809131 1
0.820300731671944 1
0.475006389715075 1
0.745826355997941 1
0.544333338791704 1
0.621814585908985 1
0.517025413508117 1
0.603355762658463 1
0.353707286200456 1
0.704540667843349 1
0.0203856508661477 1
0.49526263388228 1
0.31657691256123 1
0.375160474804081 1
0.656290901120536 1
0.451141728009809 1
0.615755317686168 1
0.365428317749364 1
0.447904590898959 1
0.49297389210318 1
0.676087551939535 1
0.209215814382582 1
0.618093417275318 1
0.348597685674775 1
0.299733474550433 1
0.427754475459487 1
0.133487176541679 1
0.940229174768658 0
0.597573094806234 1
0.559411335762629 1
0.333868835080543 1
0.431005837803447 1
0.647239849706527 1
0.27442651856844 1
0.498805553574392 1
0.369554941670349 1
0.469890359361389 1
0.753826850350126 1
0.0269215399754957 1
0.633315060847995 1
0.639311848429232 1
0.34664999347486 1
-0.110178946232694 1
0.38439302882965 1
1.03331459792819 1
0.385094008952331 1
0.318817577901692 1
0.662167934457871 1
0.626859750145863 1
0.278137348077879 1
0.17897105240972 1
0.258485691265064 1
1.07123810042837 0
0.591104358751601 1
0.595901553886571 1
0.494354934952644 1
0.277892267382202 1
0.461216491988543 1
0.428035798076592 1
0.588133460562728 1
0.445640621396048 1
0.608394510780372 1
0.572627025539558 1
0.274942429366691 1
0.290862120407357 1
0.427255219609441 1
0.340617004261713 1
0.351393055031622 1
0.549604223316737 1
0.518423197802468 1
0.51805112333536 1
0.109579711612286 1
0.138394111542748 1
0.479940685747286 1
0.469262288364786 1
0.435598634739641 1
0.813152520318616 0
0.423678144429713 1
0.453245000709299 1
0.106622138934309 1
0.0989061423243738 1
0.52222922265503 1
0.330710273004994 1
0.232874215848833 1
0.431743433221506 1
0.635597874484105 1
-0.0130214165786105 1
0.269274175230772 1
0.512844149835917 1
0.501308455596079 1
0.374207199145114 1
0.565333909314115 1
0.58830506835413 1
0.313236109027697 1
0.242999985343282 1
0.515593380526709 1
0.475176461966704 1
0.287464319672335 1
0.443827755787345 1
0.510137210220604 1
0.138435027294478 1
0.502028527909142 1
0.588740114039601 1
0.79041301409457 0
0.830316781350348 1
0.324165713106372 1
0.661040252261598 1
0.617952282907369 1
0.36606699466362 1
0.65367041765871 1
0.350708174925059 1
-0.011492134612691 1
0.625388299564453 1
0.952997431858805 0
0.417465476530648 1
0.473589468570386 1
0.555081483805397 1
0.431130865997344 1
0.520891270824496 1
0.639028612612922 1
0.326778822821495 1
0.157181144369253 1
0.278953732429777 1
0.534959840485709 1
0.868243369704007 0
0.17757265324392 1
0.226985033420134 1
0.870567599987722 0
0.707585322303657 1
0.675366761621396 1
0.577514479895097 1
0.397251329732794 1
0.844152621343939 0
0.608912892022459 1
1.01736813866427 0
0.147477905922604 1
0.766737436687821 1
0.199495705265862 1
0.519984315003528 1
0.448070673317493 1
0.659951133276035 1
0.396480377335753 1
0.395945145739111 1
0.388365486616039 1
0.26095662677115 1
0.38647017911722 1
0.522957370871975 1
0.553346124660952 1
0.686624643204837 0
0.338894994384244 1
0.669754405108002 1
0.690090625592617 1
0.446491820467651 1
0.757508617462079 1
0.901723884637223 1
0.562249997521975 1
0.798584173383879 1
0.770437313906069 0
0.404071342191443 1
0.636074849558863 1
0.314137200935103 1
0.364422363368718 1
0.869569178645518 1
0.244229676413806 1
1.25206869243398 0
0.671235770293786 0
0.577285325124153 1
0.640680325990825 1
0.678926297239871 1
0.397254297419809 1
0.0908691047811294 1
0.475628999337764 1
0.597631763575634 1
0.517239544639915 1
0.24349794533738 1
0.237933243130963 1
0.408683427299532 1
0.356549440548664 1
0.911255910695954 0
0.461531069676797 1
0.405000688370815 1
0.516225913424381 1
0.166178471440235 1
0.475765713731939 1
0.196688518690867 1
0.929265860938996 1
0.323132089914424 1
0.089199667237172 1
0.343694010601451 1
0.428534473711316 1
0.310876896189398 1
0.62948544718254 1
0.765438958010395 1
0.583412295096017 1
0.671458235967656 1
0.313453738182013 1
0.68425282869498 1
0.887880704835543 1
0.347259379320445 1
0.173501217094666 1
0.528623653602777 1
0.617745718381606 1
0.667831092936611 1
0.458740741956355 1
0.524717962812962 1
0.546331232193568 1
0.993955269676912 1
0.353521684967679 1
0.47882096334591 1
0.524887366591012 1
0.187054724456346 1
0.126392968101108 1
0.381283707709383 1
0.00331835808987872 1
0.673400326652212 1
0.382613045008252 1
0.286694326759488 1
0.696527167791323 1
0.842682036654364 0
0.258656504884123 1
0.391338317896491 1
0.940939397786815 0
-0.204731078003736 1
0.556530017888497 1
0.521356849309331 1
0.750790978598114 0
0.459541138511692 1
0.855286375074406 0
0.494845700892704 1
0.819397690742844 1
0.442711060657794 1
0.999863423483058 1
0.890559271432512 0
0.389930081763905 1
0.426352279184063 1
-0.147701198169921 1
0.358689905288322 1
0.190703250261688 1
0.456177674983521 1
0.00344639991184122 1
-0.262127624303841 1
0.652836424870356 1
0.338088253398753 1
0.685998999364018 0
0.437392542340647 1
0.957763844511974 1
0.728988976097617 0
0.592666568002447 1
0.724179095380641 0
0.228022258635289 1
0.511399791579475 1
0.540824066405493 1
0.739724553945362 1
-0.0615122432613523 1
0.898033506545651 0
0.968687414839153 0
0.153733976834352 1
0.212485011980406 1
0.476326359390579 1
0.469554685333339 1
0.587521687316194 1
0.217612235613446 1
0.347248461935759 1
0.286160850161709 1
0.585937023851202 1
0.443073405518936 1
0.880214484047163 0
0.542179067715179 1
0.490108231686871 1
0.522676370970367 1
0.32856496290263 1
0.479464096979325 1
0.557543490845287 1
0.736682224714913 0
0.35458314543203 1
0.718597732062451 1
0.699124172023728 1
0.800218343458973 1
-0.12463593822575 1
0.374721525375705 1
0.693786319015873 1
0.728177052831311 0
0.883772236044277 0
0.635117191777539 1
0.293556421239539 1
0.662978151092157 1
0.408051103160403 1
0.599377214736603 1
-0.113706504614904 1
0.614456573176902 1
0.926844645473406 0
0.303670142046143 1
-0.224726542867757 1
0.342441888263755 1
0.445064935975226 1
0.715562097170532 0
0.193512365814665 1
0.146919398230242 1
0.278396501798498 1
0.560285726264893 1
0.389946497332648 1
0.925903954966846 0
0.0486868440418341 1
0.802171335464679 1
0.468738401965209 1
0.618749813359524 1
0.264899689185631 1
0.892249742743908 0
0.208940567069185 1
0.694204832814449 1
0.784622132042278 1
0.0829820937057483 1
0.468972770635367 1
0.3305343128779 1
0.686201587690532 1
0.99144376494871 0
0.699494451689917 0
0.592168990903065 1
0.246215222808762 1
0.56177566533061 1
0.247007499479646 1
0.501131605738838 1
0.410251839101656 1
0.554805412298411 1
0.1847216257301 1
0.514159643271795 1
0.473367644857961 1
0.405973722691815 1
0.504861997643156 1
0.579013358990137 1
0.579200371139815 1
0.509992184285843 1
0.106246564270658 1
0.613457925330509 1
0.560144587682983 1
0.0414441765652153 1
0.35125472259165 1
0.516756022149149 1
0.522784645204889 1
0.230580572845471 1
0.423462955995701 1
0.252071655070967 1
0.231060118863206 1
0.197769752165019 1
0.180371536221254 1
1.04266532129121 0
0.555718591666626 1
0.448553477510549 1
0.570522296941181 1
0.349691594639112 1
0.615767602268111 1
0.219350986540364 1
0.558871079928769 1
0.624760073151358 1
0.495535354408005 1
0.511332049195282 1
0.268758369277561 1
0.710557675726374 1
0.462407865247528 1
0.399882627910628 1
0.286283418741174 1
0.533241885693494 1
0.270886222282592 1
0.504193693103178 1
-0.112131901819713 1
0.483702802216437 1
0.422902091822659 1
0.591967581166906 1
0.332617604790737 1
0.512310239771818 1
0.454580404993817 1
0.62427355297693 1
0.120531732655983 1
0.305306095764663 1
0.319716548709901 1
0.275539738155661 1
0.0875289947919101 1
0.18350975036085 1
0.343157985404293 1
0.517333825460009 1
0.332227004384552 1
0.316313191000511 1
0.244564472660449 1
0.51288776036366 1
0.440575577680573 1
0.416120930754574 1
0.272360449322748 1
0.600095721431412 1
0.439054374229003 1
0.641600009781091 1
0.586435318005693 1
0.644986141516919 1
0.398717105815737 1
0.265352305778394 1
0.630924219793222 1
0.703280575930746 0
0.0924253739940489 1
0.47137252046184 1
0.498650047699992 1
0.609475538142593 1
0.768181049890469 0
1.00315570623072 0
0.302966545695784 1
0.488231898750792 1
0.337049014376856 1
0.684587946730162 1
-0.00987894838147499 1
0.478958927981634 1
0.468396483813991 1
0.672008717478589 1
0.71286737584935 1
0.310247063163834 1
0.129988276133503 1
0.540466540812654 1
0.535703936349083 1
0.70667977071299 0
0.978921604212495 1
0.238263305338332 1
0.686097802572597 1
0.528567083928548 1
0.244727845529895 1
0.615269100782263 1
0.418485057748164 1
0.381523491760235 1
0.267138349501939 1
0.779338079448125 0
0.84851347138533 0
0.239206225720365 1
0.416913686541739 1
0.326054838683181 1
0.446276136758454 1
0.146790778132518 1
0.251868261366173 1
0.324032146309048 1
0.072296365515237 1
0.155787790320387 1
0.597437087290414 1
0.436816631208838 1
0.250828002813976 1
0.618032176510441 1
0.794585272549499 1
0.467743060224891 1
0.533178868515434 1
-0.117655629542684 1
0.108693770650011 1
0.765124870347815 1
0.402652149329252 1
0.140770405244578 1
0.492800861940946 1
0.583858496110319 1
0.297704696627742 1
0.267010237148531 1
0.436081412132052 1
0.90292109512998 0
0.409010663054048 1
0.400003973380943 1
0.428968515401171 1
0.357683917151264 1
0.36078652735567 1
0.849695157829199 0
0.61033664381233 1
0.542563834585441 1
0.198355480930416 1
0.610668291790415 1
0.616222913755648 1
0.513470975143227 1
0.420633971542476 1
0.620820538532925 1
0.676761925521023 1
0.69797348629022 1
0.668519136028584 1
0.232246931278083 1
0.549321134362119 1
0.709080883952547 1
0.603322776617589 1
0.375463809847807 1
0.437225263599841 1
0.388517151134756 1
0.284822233493096 1
0.58249981540784 1
0.36440610985723 1
0.454864523851961 1
0.400884907689558 1
0.514839981094908 1
0.300151630137429 1
0.423954119360063 1
0.831088702526435 1
0.244927582660258 1
0.382699418442135 1
0.463695341044549 1
0.525256759789811 1
0.467534635234544 1
0.647693433239952 1
0.665175369891865 1
0.44652517595968 1
0.493875780006306 1
0.35653323299463 1
0.987316205429027 0
0.683501376279781 0
0.627067853641509 1
0.495239906397898 1
0.255698509250253 1
0.361238508818064 1
0.733920288833226 0
0.465623020520237 1
-0.022243063768562 1
0.705321428193124 1
0.6826667217416 1
0.304025475792334 1
0.164782008969203 1
0.902692460681163 1
0.340647555239485 1
0.418555242841111 1
0.575077239466873 1
0.194416447039097 1
0.619975200326095 1
0.387670560172675 1
0.634891388841398 1
0.588389810778357 1
0.308015020092576 1
0.572397848312884 1
0.710916116622819 0
0.276624121827331 1
0.636097493523035 1
0.540105140078977 1
0.510385489779748 1
0.660737510229205 0
1.00219943401267 0
0.6258147601178 1
0.235630013735962 1
0.501176898698406 1
0.532044224181945 1
0.225786490526045 1
0.658505303085279 1
0.260023645705784 1
0.757655882387596 0
0.243674384770826 1
0.619997559954633 1
0.63017079964175 1
0.127609644308237 1
0.554510090207044 1
0.692454420430309 1
0.516662046664158 1
0.62290238054446 1
0.307221362417855 1
0.44861254877748 1
-0.148796090760731 1
0.932661312784409 0
0.383959212051351 1
0.83294904775482 0
0.399237886709706 1
0.64504743239345 1
0.27608353369197 1
0.355864308561439 1
0.702103285808395 0
0.726809648012555 0
0.347205286998332 1
0.579001390536185 1
0.808290145993028 1
0.7466072283426 1
0.460498690473898 1
0.565060204392589 1
0.963056917503916 0
0.109640318876306 1
0.503251939225052 1
0.741774631596844 1
0.314094237025185 1
0.233902008106703 1
0.412701361204496 1
0.501250785794449 1
0.251467193687119 1
0.415979582014465 1
0.569478434006941 1
0.527098991145918 1
0.460307205707494 1
0.781343523894671 0
-0.110643204806278 1
0.890852763446091 1
0.703514771598114 0
0.653934855483919 0
0.708856777833769 1
0.842643693859139 1
0.448462708638504 1
0.298989154717069 1
0.469795935892466 1
0.701240483624277 1
0.155457070906843 1
0.483501694132475 1
0.457732951286406 1
0.230112920774793 1
0.531685234585805 1
0.289040488355077 1
0.0730565716999982 1
0.762783700400093 0
0.134064342339994 1
0.768136090047929 0
0.64281090793108 1
0.675471223699043 1
0.583386330970913 1
1.03085105178594 1
0.425319955180773 1
0.295582275316654 1
0.971652703270848 0
0.367781676791608 1
0.462133978951036 1
0.427944892777567 1
0.365878745165301 1
0.737123689573391 1
0.299827698575367 1
0.420954512330134 1
0.784719259337671 0
0.205844083473939 1
-0.0622477501706163 1
0.622048880849986 1
0.542399304839308 1
-0.132778887555324 1
0.41532320688178 1
0.409081755352059 1
0.582864660166202 1
0.296391405012484 1
0.446635243500647 1
0.768305163953595 0
0.448574266294091 1
0.676953698570084 0
0.500258390528406 1
0.345191039016623 1
0.302551720440374 1
0.229580212904303 1
0.347514935801989 1
0.995926379173086 0
0.479135446165073 1
0.0478435923077278 1
0.332386502574654 1
0.708329915973055 1
0.430250598616885 1
0.438671521507339 1
0.161226137717627 1
0.419575556382755 1
0.386690168499812 1
0.27090575138061 1
0.0838083378459894 1
0.338352513993691 1
0.553245695980579 1
0.562016956641392 1
0.256446027782901 1
0.71400181388015 1
0.362251076996144 1
0.00139237225923484 1
0.133707803466917 1
0.558040738843589 1
0.156825298857895 1
0.431424866037762 1
0.310949256867488 1
0.41379861650291 1
0.767586997036215 0
0.518365194677947 1
0.356724319457946 1
0.279633812477469 1
0.552344877753979 1
0.521053643502528 1
0.188447807518556 1
0.600719511097101 1
0.613696694612459 1
0.286427161963483 1
0.964279520960464 0
0.359295908183767 1
0.701175786007251 0
0.911231880987983 0
0.208276708358402 1
0.574466515995394 1
0.474263916664363 1
0.27288896851835 1
0.35218238665705 1
0.716574104203 0
0.530220903383374 1
0.58138628459429 1
0.801094602753665 0
0.281933985298746 1
0.372782811037246 1
-0.000306365455664273 1
0.516862475484097 1
0.559603325866972 1
0.0664871432048394 1
0.273002415375498 1
0.221812932081481 1
0.282916718927371 1
0.564033829984153 1
0.334355111577298 1
0.247668100534836 1
0.413889793756417 1
0.255412806724938 1
0.550266801230383 1
0.768399722436855 1
0.381616647081563 1
0.342243944479934 1
0.517064101455882 1
0.791010377960579 1
0.448399738483109 1
0.574949155166106 1
0.340276571827136 1
0.32887108508763 1
0.431708404588583 1
0.335768707497297 1
0.391127455481842 1
0.237687026849997 1
0.488974694392702 1
0.304818967277065 1
0.666654317389797 1
0.391989583892812 1
0.652923624210648 1
0.123698119721707 1
0.653965540991021 1
0.315556829792327 1
0.658582026946016 1
0.288560801978688 1
0.202515253513041 1
0.328662779346803 1
0.832292276026495 0
1.05113593743976 0
0.319687366315186 1
0.351388666706072 1
0.63620802300268 1
0.197151542836762 1
0.568230531128468 1
0.847291334661133 1
0.188383378624644 1
0.751500596535778 1
0.598674920031148 1
0.799702591368836 1
0.507272195406798 1
0.637034396476389 0
0.60485453921512 1
0.552654698478561 1
0.370782011199581 1
0.631986471364519 1
0.781155555549239 0
0.668913524327279 0
0.571440949497429 1
0.686962516576968 1
0.64127426880411 1
0.353213470459067 1
0.45857016317488 1
0.167762896822914 1
0.445468094268854 1
1.04653330633427 1
0.419232466739136 1
0.508189880822543 1
0.626220981577181 1
0.828769292697715 1
0.767481034499741 1
0.607389912023095 1
0.653163451618825 1
0.623416765054048 1
0.858756427001566 0
0.500457308678421 1
-0.202584210649422 1
0.00249623357913838 1
1.45835666104773 0
0.396291320592172 1
0.355482601786469 1
1.13173078033171 0
0.179419075326202 1
0.426457756081484 1
0.49162180174564 1
0.336007371055632 1
0.410008763767277 1
0.566991691675859 1
0.43786977056298 1
0.381450184123904 1
-0.0174768828152041 1
0.658584570762092 1
0.686464101169622 1
0.880052277382109 0
0.186755495569538 1
0.487863375028749 1
0.458287925971453 1
0.516849047632863 1
0.203064169063412 1
0.413878571273415 1
0.452198413831313 1
0.604226990944169 1
0.112357019606699 1
0.242546998262296 1
0.463815312916492 1
0.542102767303962 1
0.720941265855326 1
0.777132905714757 0
0.770561436891421 1
0.357871535207485 1
0.752412295208925 1
0.0443423239739122 1
0.770212224678666 1
0.708602446243617 0
0.132535413739947 1
0.503573500481382 1
0.277925292437515 1
0.0541490406515837 1
0.538358829696541 1
0.348566766401102 1
0.634461944923705 1
0.98915571724197 0
0.455885720013116 1
0.308104227394393 1
0.1454347856045 1
0.450397268620627 1
0.579472008007356 1
0.282176884022547 1
0.707851096190884 1
0.377436590311176 1
0.611789417061976 1
0.103861835788421 1
0.369500464364557 1
0.396071961900279 1
0.781610594951121 0
0.390150383071977 1
0.518523067544004 1
0.385471944485423 1
0.469718392050593 1
0.596481944908008 1
0.0602800685699419 1
0.511414710114249 1
0.741327617369919 1
0.320582519517109 1
0.55071352322637 1
0.516004370947439 1
0.2402734969187 1
0.435713638596598 1
0.727283435151601 1
0.675208317333525 1
0.615061814687654 1
0.347713266913407 1
0.794911223778093 1
0.0585009442568255 1
0.671284044672618 1
0.394156093788667 1
0.935475396768931 1
0.698211902283786 0
0.339661157032556 1
0.537261549433145 1
0.0763127465266403 1
0.663902097856879 1
0.198334757671596 1
0.0409286744804375 1
0.350414353458413 1
0.489338298373123 1
0.145548247050465 1
0.606004727002585 1
0.260674435273865 1
0.505259183386612 1
0.0840381950289094 1
0.878905729947556 0
0.0506179370135736 1
0.782567810967183 1
0.654813443004017 1
0.962798259481555 1
0.494183405483782 1
0.526721528617869 1
0.258655856862186 1
0.719083554934271 0
0.92656293565516 1
0.802937141837921 0
0.180165801491954 1
0.45239048046657 1
0.103380469625943 1
0.568076872188018 1
0.55871240072519 1
0.463613299452236 1
0.38528509905262 1
0.599483760484514 1
0.421104311000645 1
0.517327850763 1
0.509364098179215 1
0.243045276026696 1
0.302141912260129 1
1.10840157811613 0
0.375966111979127 1
0.49517792681742 1
0.519235250582913 1
0.644145729317639 0
0.434499926110505 1
0.964040597857723 0
0.538969549406205 1
0.763129452836761 0
0.201305417850905 1
0.0238265883086274 1
0.0934341925707446 1
0.174789654316788 1
0.492530020730894 1
0.586332941685818 1
0.548821785253567 1
0.25984548368451 1
0.154853067750681 1
0.638722817688105 0
0.697439845960448 1
0.206551468185113 1
0.632127857425156 0
0.241164994617612 1
0.620495680519425 1
0.458939264437264 1
0.0700240069398981 1
0.802376471780779 1
0.200997713480295 1
0.248239791796175 1
0.520498401051438 1
0.122112599649928 1
0.236443816356866 1
0.163501103106162 1
0.379239618519163 1
0.666138927362484 1
0.159394783196177 1
0.473426620449617 1
0.813507453009894 0
0.408119793689894 1
0.694692178632544 0
0.671273953704272 1
0.377870033797443 1
0.238290242682654 1
0.404433190818576 1
0.501997916462901 1
0.448626049031908 1
0.376588854770398 1
0.292521991640534 1
0.502211546454426 1
0.571398085646313 1
0.504534159906824 1
0.250256763351692 1
0.305644162977505 1
0.305031023053923 1
0.57830237833587 1
0.358567932592715 1
0.528325635246905 1
0.390322900442871 1
0.333652430222028 1
0.252129912375115 1
0.649816670164074 1
0.610038337703936 1
0.711095527624837 0
0.513304847903106 1
0.283976948239356 1
0.657874210420549 1
0.867452217424528 1
0.523078286499963 1
0.827612399888633 0
0.54282848697992 1
0.490270889551891 1
0.332796739245804 1
-0.136489387475035 1
0.642961618262589 1
-0.0818731791633578 1
0.0573705996403422 1
0.321560268687719 1
-0.105484847734029 1
0.498072361674527 1
0.963100315988009 0
0.289840189400379 1
0.547267300165912 1
0.394929236825449 1
0.0643626545453771 1
0.755738951246501 1
0.287645365890787 1
0.228373558785365 1
0.618788663188582 1
0.633664106340725 1
0.566982485639315 1
0.462421667671932 1
1.13522873648086 0
0.186480003929176 1
0.477387756623662 1
0.29382466856268 1
0.340987337773772 1
0.245430592557871 1
0.429748207723743 1
0.501998200175763 1
0.462499836666149 1
0.208727477636232 1
0.472239278655442 1
0.204420357258182 1
0.598344207986194 1
0.477155153901044 1
0.413580387901261 1
0.598407391463529 1
0.12727251044929 1
0.58460917770353 1
0.367260641921198 1
0.652767615514174 0
1.00948789480166 0
0.0624936071708674 1
0.628626007336031 1
0.129629982979599 1
0.511006181457289 1
0.344623133944926 1
0.505994497014673 1
0.325139928575331 1
0.509877971217749 1
-0.122389245622145 1
0.0307409857189811 1
0.566920688083546 1
0.506474395739597 1
0.271587338503714 1
0.245995747572175 1
0.47232152061444 1
0.316745423655105 1
0.402602793472352 1
0.588788617352113 1
0.546401263133762 1
0.00305363357467531 1
0.290691994625801 1
0.687317871045589 1
0.557893293205221 1
0.302517010898314 1
0.00572608042547085 1
0.488857153762278 1
0.128977802576307 1
0.451648891625806 1
0.656135842681687 1
0.552322876905552 1
0.554346382134054 1
0.197343123965056 1
0.796404704505439 1
0.790922817740144 0
0.275487303563942 1
0.463692386461092 1
0.523612779712789 1
0.208059612175527 1
0.081017583141408 1
0.226793888184007 1
0.314402144434576 1
0.413756961637218 1
0.196778892483744 1
0.489980640166069 1
0.747218780194311 0
0.478237442809261 1
0.309529223135517 1
0.449393033282945 1
0.433466692553277 1
0.562883931573136 1
0.260489571279099 1
0.643931492616514 1
0.175669471223872 1
0.163433822440235 1
0.850151387320874 0
0.377213045828113 1
0.458846066136733 1
0.495647068346557 1
0.811937615773762 0
0.290532643385823 1
0.271322764745747 1
0.392696644698886 1
0.222126034952863 1
0.824882489421844 1
0.228919153425906 1
0.30812248356253 1
0.454931205173756 1
0.316319875426246 1
0.777967392349565 1
0.299281710779952 1
0.254658207111858 1
0.0567509635034785 1
0.615572408896902 1
0.590081649831158 1
0.440658626774444 1
0.531330596063755 1
0.139417490516502 1
0.419215246298675 1
0.0771905945169363 1
0.648742615912514 1
0.79539381254923 0
0.761662892205622 1
0.505977770137733 1
0.262335739670317 1
0.654124028907176 0
0.146781354688169 1
0.479250359462663 1
-0.0923607250532103 1
0.643667081878113 1
0.483789316133576 1
0.0956914797957972 1
0.20700172820521 1
0.374286911996228 1
0.435910576481133 1
0.436682318891361 1
0.136434756705776 1
0.626972212161925 0
0.066334138152132 1
0.139734912956571 1
-0.097776802006194 1
0.624783734261978 1
0.625399646374881 1
0.308412767376027 1
0.273658567104189 1
0.301912577648784 1
0.514725517141056 1
0.15951943532533 1
0.878841347086364 0
0.376519393914034 1
0.751538172922588 1
0.640074784130161 1
0.391397044094679 1
0.311662498859361 1
0.798436693161305 1
0.549406800700616 1
0.991685689150089 0
0.40967797387386 1
0.505855029937351 1
0.752029701388757 1
0.331078626336426 1
0.685238303446155 0
0.161356472516501 1
0.878278650800468 1
0.502307363924215 1
0.671999714684406 0
0.544589956299068 1
0.797410466568205 0
0.228545933639108 1
0.373314442980665 1
0.685257498761457 1
0.208695626495137 1
0.263445367645712 1
0.675899417887278 0
0.46515184441032 1
0.48272847464191 1
0.120189153955096 1
0.0999572063222008 1
0.999938207462409 1
0.333023893899725 1
0.506364735623786 1
0.479990941929039 1
0.261111376240665 1
0.302725590031633 1
0.776668448917783 1
0.254420519470249 1
0.224762519064864 1
0.414372277557514 1
0.619447959787298 1
0.905667793231359 1
0.317444200274723 1
0.691505470876413 1
0.487070986971273 1
0.439664099723575 1
0.629336077041253 1
0.570423257474836 1
0.484389606747804 1
0.766332454147147 0
0.586427380997921 1
0.00975680958274975 1
0.439217330557234 1
0.838733741213636 0
0.366055821417267 1
0.383703144336818 1
0.275848875316151 1
0.505525397558871 1
0.492046011048531 1
0.447725959106576 1
0.436855938628736 1
0.624966564667333 1
0.459346184430935 1
0.646140810118448 1
0.225720964004969 1
0.0784156065186093 1
0.762933569451886 0
0.653121514867761 1
0.313490300214004 1
0.763299203698791 1
0.346945485044115 1
1.08052033891291 0
0.548391337263765 1
0.316385347981301 1
0.195036272106981 1
0.520776747059985 1
0.270854684450317 1
0.313116750598505 1
0.441726455018917 1
0.185338758583814 1
0.191218227270209 1
0.303090064959128 1
0.519638475758504 1
0.378450347016627 1
0.956411799191435 0
0.858396647154406 0
0.565689885969223 1
0.458023705353389 1
0.878621151164182 1
0.487326384979994 1
0.772210455667719 1
0.56987183851632 1
0.266663465776936 1
0.652345764146347 1
0.588852368328314 1
0.586816934540505 1
0.53592091479053 1
0.423305869218176 1
0.419237277203282 1
0.387776779485852 1
0.609543587265649 1
0.427164780262539 1
0.367239866153855 1
0.753860109267379 1
0.495763831624816 1
0.289792846708708 1
0.125103996961365 1
0.474473614601224 1
0.36942820960477 1
0.290633741618336 1
0.571358147563206 1
0.145885691556946 1
1.19648082563729 1
0.964431813635657 0
0.413613459293786 1
0.564579905694807 1
0.336266863612707 1
0.392347991821234 1
0.204815297897413 1
0.157195715382896 1
0.0853938374632349 1
0.512289072977532 1
0.388632190756975 1
0.768083603077235 1
0.538322331503752 1
0.107934255172648 1
0.4944763779057 1
0.754013885647839 1
0.445837576679639 1
0.552400020106475 1
0.294190197164769 1
0.921253802918247 0
0.186345720336005 1
0.685995779221063 1
0.619999251360166 1
0.75735715154748 1
0.448330991679963 1
0.469721815117058 1
0.609815201039174 1
0.464144501622043 1
0.698407442447692 1
0.548385969691251 1
0.177568610981589 1
0.328879495091063 1
0.211639490449383 1
0.278644047763518 1
0.277141418385544 1
0.94477821233823 0
0.662503213130218 1
0.541570752397684 1
0.605555115367434 1
0.482429916136315 1
0.138745866561796 1
0.98791339575534 0
0.600064650061434 1
0.579695158985326 1
0.245165825685896 1
0.51055488842585 1
0.109076087119795 1
0.675488416010693 1
0.143066313084093 1
0.454222168136732 1
0.867270111412797 0
1.07797559529054 0
0.378704595444749 1
0.422200512574035 1
0.382264633571871 1
0.678002661689998 1
0.292137694886385 1
0.333938818473356 1
0.54206206469858 1
0.927297683338146 0
0.518807257340572 1
0.842209931303967 0
0.491501343869431 1
0.00958326610287272 1
0.430219872801928 1
0.468619396396764 1
0.458603200983736 1
0.935443529638298 1
0.42508542057439 1
0.354467532137143 1
0.588156140572488 1
0.433628074757364 1
1.10979930232282 1
0.548651357631391 1
0.901077303782997 0
0.500410304735165 1
0.545058481604882 1
0.551236623267999 1
0.526430703570085 1
-0.0165620929138907 1
0.499951108483911 1
0.331060526786974 1
0.545458070026921 1
0.612732488403507 1
0.752777128735257 1
0.11803609229714 1
0.780622918667463 1
0.725893335993165 1
0.722577617341023 1
0.513906278398341 1
0.256094881844986 1
0.954027539038364 1
0.302344490011311 1
0.600529440126475 1
0.371101410998109 1
0.363859229684384 1
0.677841052244788 0
0.297326822587465 1
-0.0734321893752116 1
0.433065580906944 1
0.834138390484492 0
0.49665671003342 1
0.214776194684687 1
0.503446184664433 1
0.0951072486882388 1
0.359899350248627 1
0.668319209135236 1
0.731749447316773 1
0.546767041201973 1
0.421028704279954 1
0.404380495551226 1
0.307161122683539 1
0.201588031480435 1
0.551027640189955 1
0.77048527294194 1
0.340908576160855 1
0.137407649505565 1
0.805199715650166 1
0.538749916504117 1
0.235857735959383 1
0.505926049687669 1
0.467107834518019 1
0.629110291576922 0
0.64369603788474 1
0.466229180397749 1
0.797539526351021 1
0.424077086539823 1
0.521221384534808 1
0.41211168490247 1
0.0881826065404875 1
0.283699267857205 1
0.430354234272547 1
0.462138996393592 1
0.131865042237634 1
0.873625662936059 1
0.36746667814684 1
0.711415492320078 1
0.585517493318741 1
0.84526655495255 1
0.380554947788493 1
0.692229591120568 0
0.602792474582938 1
0.424984141270636 1
0.245111557565698 1
0.339016135111223 1
0.642215427150855 1
0.925673476589836 0
0.22893853695136 1
0.251775256769344 1
0.440178448595105 1
0.61052822589479 1
0.71262761332851 1
0.616857711225947 1
0.387790706560663 1
0.329435026122442 1
1.00305338816605 1
0.360576267253502 1
0.443791637923555 1
0.573674844429101 1
0.228503194918709 1
0.632438911022167 1
0.245646564103048 1
1.10074976682422 0
0.532167459768308 1
0.448861256158598 1
0.201092622039003 1
0.340033621080648 1
0.247731641795871 1
0.123654788925875 1
0.770751471096779 0
0.418655928516167 1
0.571529067300057 1
0.499041726846828 1
0.268761952582273 1
0.781671145734322 0
0.300747449757199 1
0.488721054154432 1
0.247163047072352 1
0.594758022508816 1
0.681083428143193 1
0.0803197489748744 1
-0.0253902914564665 1
0.632401778182836 1
0.579952777512909 1
0.833024406102811 0
0.363296858172994 1
0.206786057823719 1
0.245334683392301 1
0.373571416895705 1
0.0996025852571179 1
0.688416751995846 1
0.754230878170844 0
0.382412584759298 1
0.374714573259757 1
0.422439444760323 1
0.722427990918012 1
0.824647321959421 1
0.503605181210389 1
0.32937476761091 1
0.136914307978949 1
0.696582350278929 1
0.411947391153457 1
0.532818211662571 1
0.600579535919201 1
0.152275970664514 1
0.468305165329857 1
0.360785407176991 1
0.40651353443765 1
0.232483231809257 1
0.989386182394081 0
0.544096993115739 1
0.610753322432801 1
0.422004624076039 1
0.455691680731316 1
0.578805636359525 1
0.512365487187781 1
0.200347171639357 1
0.118490740474207 1
0.358044335263426 1
0.484936859645546 1
0.776805976894609 0
0.72559276815973 0
0.694055375613621 0
0.409588419032489 1
0.831935191604166 0
0.317385299757131 1
0.214784631575229 1
0.136456393549754 1
-0.142873217618614 1
0.0188837913931339 1
0.500867539969517 1
0.594500257289141 1
0.484243720330931 1
0.201309799054221 1
0.967650656463863 1
0.353890685765049 1
0.400845947092316 1
0.382304537433834 1
0.0651873759581726 1
0.421163370644371 1
0.227908781578065 1
0.172674435815846 1
0.674938020948565 0
0.319675013822414 1
0.575735507735477 1
0.389107319639481 1
0.584823583647636 1
0.583897345496628 1
0.939001188322556 0
0.245420869587668 1
0.459391646204026 1
0.623597010744128 1
0.382688084719686 1
0.630934433629368 1
0.543097108943633 1
0.750770671212148 1
0.81828195977002 1
0.821181656379341 0
0.439316423176258 1
0.406389265606714 1
0.477055422817335 1
0.325772579936658 1
0.414947654094549 1
0.456325310644879 1
1.11715762876254 0
0.806822633750549 0
0.501900564987348 1
0.687626993728853 0
0.097961289285032 1
0.464370537315344 1
0.504894021063833 1
0.818378603455787 0
0.594383375441854 1
-0.0764733149458403 1
-0.0283659893386765 1
0.764273688115005 0
0.389175153438927 1
0.629114351535145 1
0.698059017273406 1
0.70811583961839 0
0.161753179474935 1
0.755672430398927 0
0.577361142234242 1
0.450640319480823 1
0.340029399707839 1
0.385321895070541 1
0.411674818027531 1
0.280522662215807 1
0.238365672353541 1
0.328894689837405 1
0.331367663761375 1
0.714569096356889 0
0.260635468698382 1
0.126119748525348 1
0.0239551586847076 1
0.357013239864954 1
0.543446333669843 1
0.843929117381491 1
0.441599449452095 1
0.439556850141319 1
0.640870407134157 0
0.153793960044718 1
0.827750736869556 1
0.532296274536493 1
0.474492540280637 1
-0.126266611513057 1
0.27981094596356 1
0.5272237322976 1
0.715422007286857 1
0.579396415640328 1
0.254532571237715 1
0.414837236604973 1
0.327728482440657 1
0.191070160405808 1
0.193877941665681 1
0.792034528186081 1
0.672094112608081 1
0.0213949682581974 1
0.456056191933893 1
0.60168997293031 1
0.714745816952319 0
0.12907863451022 1
0.17003131542924 1
0.285720584263874 1
0.187525535340211 1
0.568403348782305 1
0.42625858573675 1
1.00538480735103 1
0.730764849044709 0
0.289385195302289 1
0.720897719941759 1
0.410822291466784 1
0.688419434357542 1
0.13432012721472 1
0.474594452111405 1
1.10144862169134 0
0.711775825891746 1
0.803893053732422 1
0.798334428413469 0
0.461654671305978 1
0.546414340023174 1
0.559654681000804 1
0.0629981038589887 1
0.246108775577249 1
0.798216796147697 1
0.308140134164663 1
0.127279798260061 1
0.62014431328615 1
0.513886924937113 1
0.370451159079668 1
0.569945961045237 1
0.949937453735875 0
0.816827554555759 0
0.509114892868376 1
0.545839388965713 1
0.353356786756558 1
0.532715243364603 1
0.301627671174703 1
0.694368440356579 0
0.306231226800596 1
0.581189622069912 1
0.375269369387609 1
0.505775584609392 1
0.281619820826265 1
0.897676155155483 0
0.501627085727661 1
0.558845732855228 1
0.831763926203282 1
0.364242326517666 1
0.231931155153555 1
0.611148679912343 1
0.410467451071263 1
0.343717214804277 1
0.365941676235032 1
0.562734437525984 1
0.418688145565769 1
0.441450799787504 1
0.116361026278531 1
0.562211065880645 1
0.721328288692627 0
0.616153793291121 1
0.294223964987704 1
0.835222081179226 1
0.757023466096548 1
0.260405119737686 1
0.575117916550193 1
0.214938560074634 1
0.554517463473788 1
0.371755763556744 1
0.395286262941812 1
0.408403715520464 1
-0.110166012639589 1
0.380639190307323 1
0.572725099277396 1
0.99203553111525 0
0.624986498430994 1
0.807994381205593 1
0.801345180024188 0
0.485536451555788 1
0.801242657191416 1
0.669311052816636 1
0.844859136087244 1
0.579757830660699 1
0.406497768662724 1
0.397151835734352 1
0.702136384777986 0
0.335551417491496 1
0.449629976317926 1
0.362996401634341 1
0.561075328212158 1
0.531449469857296 1
0.329525433920954 1
0.244615257139571 1
0.363895873617759 1
0.594499808921025 1
0.52750389183548 1
0.30587420141507 1
0.697815136456793 1
-0.0360331846271671 1
0.324110357489374 1
-0.0190969378382558 1
0.111983027924233 1
0.216488368717846 1
0.508381356061001 1
0.462200924152396 1
0.00880198814416332 1
0.500299892008365 1
0.708019197408968 1
0.0272693878811363 1
0.409072447139384 1
0.337000769852788 1
0.282330073653508 1
0.679234366498228 1
0.290043677451934 1
0.142849786716075 1
0.614460100814173 1
0.499750449551029 1
0.397066746945456 1
0.5180635724491 1
0.580513069839325 1
0.394267137602359 1
0.409077580250995 1
1.23924200851755 0
0.660159466811784 0
0.582114899502141 1
0.932465709082132 0
0.382250472093159 1
0.73126624458103 1
0.345662181425191 1
0.742331578631709 0
0.4713395335205 1
0.280459891218894 1
0.341968111712688 1
0.506304391065805 1
0.204577535959464 1
0.616969430148693 1
0.584086265312481 1
0.506071083608134 1
0.391765815911649 1
0.398881279591661 1
0.807883357622385 1
0.374327274982312 1
0.499520286538942 1
-0.000568568555159681 1
0.171955548998547 1
0.738341342321436 1
0.80317270881781 0
0.459180000411761 1
0.445009906108395 1
0.763767117116266 0
0.248969690470969 1
0.688633506900957 1
0.0196898879369089 1
0.694846750264581 1
0.599329707476128 1
0.568924580357935 1
0.495000694045381 1
0.460364452730959 1
-0.0377871391866657 1
0.335508565164618 1
0.730640785521607 1
0.500701004767295 1
-0.182041602286393 1
0.623018723891085 1
0.380500979046135 1
0.190442850310975 1
0.223405925977083 1
0.380874321322 1
0.404273366670009 1
0.263822704771271 1
0.69936916452422 1
0.628784215435375 1
0.816247695203487 0
0.256795835354249 1
0.300979742481315 1
0.718254239235481 0
0.603716905957419 1
0.392297646936851 1
0.304414280535541 1
0.388097118950808 1
0.282434558488187 1
0.304526077059712 1
0.561877524540233 1
0.291867673442823 1
0.395660719062107 1
0.526400413264848 1
0.233923580744715 1
0.523127003349678 1
0.287124949540349 1
0.880654021570534 0
0.732810753456996 0
0.331822501022908 1
0.183019249162161 1
0.586442140413015 1
0.259439907350067 1
0.46348771863447 1
0.676741372878619 1
0.0739476152507124 1
0.819404932878094 0
0.0235010086328274 1
0.479673581069175 1
0.433082581755215 1
0.408411697440551 1
0.371031500854534 1
0.463323918717995 1
0.405714275535544 1
0.278284909813095 1
0.257018311237617 1
0.204586270352984 1
0.686841497030602 1
0.443813519761949 1
0.603758381467528 1
0.371909220544421 1
0.0152720021975575 1
0.351686113374411 1
0.542272723590706 1
0.323385976218238 1
0.648828810224544 1
0.74715376209289 0
1.06453728461316 0
0.341517213125447 1
0.673398415090371 1
0.344185154781639 1
0.589511016528777 1
0.338573649597869 1
0.52409481629376 1
0.470821995897092 1
0.928170652837767 0
0.154026910591892 1
0.228310144636152 1
0.428333155949782 1
0.452094617514921 1
0.222182893619829 1
0.494826151590218 1
0.163529962225396 1
0.676341771327763 1
0.818454336330421 0
0.700690134723639 0
1.02706210237694 1
0.153239312181495 1
0.0818100476975137 1
0.341554041790219 1
0.22650482434182 1
0.960658685080199 1
0.344531668899077 1
0.616258426306314 1
0.355848880593228 1
0.720535665533482 1
0.323127130172563 1
0.355198896645042 1
0.515367467160653 1
0.787114349536811 1
0.69745331168772 1
0.636695339935761 1
0.327403835760608 1
0.49003812547366 1
0.544485498928377 1
0.739402266291719 1
0.673728922939341 0
0.793360465663957 0
0.614168837062059 1
0.487189142036994 1
0.604940768564542 1
0.384586055672595 1
0.331863371825667 1
0.299108447007208 1
0.0468258010929185 1
0.655230171123397 1
0.638644677382962 1
-0.138368150474 1
0.673748455516115 1
0.525204459048926 1
0.393702005308796 1
0.418675695480254 1
0.448662257969194 1
0.393306727710253 1
0.430692336812502 1
0.744109628883186 0
0.541548920932055 1
0.470742694511728 1
0.801121396397466 0
0.628944940062366 1
0.152723994382849 1
0.517504777792354 1
0.669528143839496 1
0.509144210461931 1
0.255980976103352 1
0.815123502546306 1
0.765862350756433 1
0.503194785076864 1
0.049687854088548 1
0.48778650589267 1
0.411284893093245 1
0.454696494637521 1
0.020973797760152 1
0.407763553112275 1
0.597686688637233 1
0.260649601690093 1
0.530412187177704 1
0.551629231734548 1
0.614511372790795 1
0.388033167640017 1
0.576305990589493 1
0.625262022691269 1
0.253730850822732 1
0.312333824800863 1
0.329084044113577 1
0.510089206550044 1
0.462075719869634 1
0.786307280496773 1
0.644252842835812 1
0.367280642756184 1
0.161866651634322 1
0.478209027710971 1
0.607658834269977 1
0.348974549779527 1
0.493690571460171 1
0.976671898537962 0
0.52117647509761 1
0.245189433632762 1
0.741315938871782 0
0.474712677040601 1
0.387076500879182 1
0.546871386871019 1
0.314991352767439 1
0.696493889788085 1
0.104407018296621 1
0.772851887055365 0
0.219247531727635 1
0.718226720375616 1
0.536049681992043 1
0.455546366832427 1
0.594300406865398 1
0.744099188024723 1
0.594246883789057 1
0.490174110135676 1
0.232692416127406 1
0.550516612507295 1
0.671672254422837 1
0.531547624015134 1
0.114913911492983 1
0.386694942463209 1
0.554289829282322 1
0.240123378198479 1
0.70552066906774 0
0.287779277822516 1
0.327927095418582 1
0.597983153588708 1
0.574502709562573 1
0.108578105052237 1
-0.0660504232279812 1
1.05481034324546 0
0.742888549905313 1
0.468133830668521 1
0.657972207147479 1
1.13519998376433 0
1.18349871884577 1
0.176891192543078 1
0.43110302555632 1
0.276093087757709 1
0.36533302683567 1
-0.150787311273239 1
0.854104768834275 0
0.339735574858942 1
0.513951364416209 1
0.775728631687324 0
0.572595192251376 1
0.472150464248903 1
0.560533201444808 1
0.858420377219372 0
0.768523778833534 1
0.700274729734511 1
0.282788915115676 1
0.514794953859257 1
0.546036107636142 1
0.958067442483009 0
0.249599059560581 1
0.50020463375966 1
0.386512390173257 1
0.167475231353398 1
0.159209534997123 1
0.394914784619356 1
0.200785146832064 1
0.429938977641206 1
0.758221605952276 1
0.291229911165096 1
0.572764887654467 1
0.600707535079865 1
0.491652632647593 1
0.434954433461145 1
0.547897906956393 1
0.380372252521062 1
0.874725627951478 0
0.179837061524029 1
0.966999635836841 0
0.597796325131381 1
0.193660043503762 1
0.574336153942961 1
0.511503167342673 1
0.415823012050194 1
0.146294770703836 1
0.479111248084027 1
0.914566725892445 0
0.250384841913906 1
0.913420414724341 0
0.278946887765981 1
0.281741510617717 1
0.432618035656078 1
0.280517340525755 1
0.458745313738182 1
0.30698239324998 1
-0.135962759617523 1
0.648467651401687 0
0.570016595993875 1
0.322773394238653 1
0.551828123751882 1
0.581502859656428 1
0.405186754227588 1
0.66839697993158 0
0.380996453685343 1
0.504739685283861 1
0.419678973439562 1
0.536922969320434 1
0.440315135989551 1
0.628839299011671 1
0.375689935922894 1
0.381116651558528 1
0.336360827921826 1
0.579212948835806 1
0.809642177388059 0
0.495775135184126 1
0.11937604905983 1
0.809145161443572 0
0.531321717537224 1
0.749394136748061 0
0.257092939027616 1
0.458856607701277 1
0.214825014708493 1
0.0912274494805902 1
0.227788145298387 1
0.920698867733041 0
0.688199865953941 0
0.614581906161638 1
0.48296434098388 1
0.217940990912165 1
0.384662925369241 1
0.950963119676487 1
0.415418765263123 1
0.603067284748154 1
0.563636563707266 1
0.34948615045108 1
0.687183658990349 0
0.682856549181032 1
0.581663904510303 1
0.337180235347016 1
0.24169158894477 1
0.344115297158582 1
0.697393556208653 1
0.675169432586786 0
0.63607611421054 1
0.326784608518511 1
0.264294727672401 1
1.03697164881353 0
0.193935289055253 1
0.563336285179974 1
0.824885357620259 0
0.377090558137932 1
0.241168750312993 1
0.523524399105653 1
0.54759571218366 1
0.252646819460261 1
0.339218626052188 1
0.677738032705558 1
0.488273221956297 1
0.447676217267728 1
0.415127449248218 1
0.598733095144142 1
0.641018319554949 1
0.605329844123009 1
0.461677985707742 1
0.534321569710412 1
0.352197911684296 1
0.452647346637097 1
0.612467769369556 1
0.594451835261657 1
0.948563294738639 1
0.404963811993544 1
0.225107222981669 1
0.676806997060126 1
0.148345857649658 1
0.658938070693085 1
0.343133100320842 1
0.911853179647131 1
0.33253177777432 1
0.63000611748826 1
0.291797448173055 1
0.527985094644029 1
0.579220970666599 1
0.189352329197847 1
0.309322228641204 1
0.55463233720521 1
0.767677997035693 0
0.190704372078003 1
0.597932676584631 1
0.738228927548538 1
0.327641808438052 1
0.179440832956166 1
0.420857073632396 1
0.36905104800068 1
0.353560227627649 1
0.35326533194105 1
0.768248242913379 0
0.572212821129144 1
0.329405836009896 1
0.159511467868904 1
0.47896941086951 1
0.235521885723409 1
0.297369815535638 1
0.48887997883861 1
0.380845909224013 1
0.651709864474584 0
0.705815018768916 0
0.514920381231643 1
0.38559392344631 1
0.19857843142168 1
0.218178650832569 1
0.60692784330247 1
0.444594665091796 1
0.118142319413727 1
0.835454875809943 1
0.465817358815762 1
0.678777408486912 1
0.224200820462432 1
0.466357225855632 1
0.366564766230884 1
0.432771122462205 1
0.381451576675284 1
0.192619208203599 1
0.363957794061884 1
1.14337764319462 1
0.233615542701007 1
0.232134395113344 1
0.538466376867333 1
0.601830150316548 1
1.07946076511204 0
0.475731213595747 1
0.356718828503932 1
0.453718348214943 1
0.689255050196024 1
0.716041985820198 0
0.559620361074683 1
0.479203681579632 1
0.540460180056959 1
0.458313574848499 1
0.776228304842317 1
0.455966884146725 1
0.136264732014967 1
0.347199533048649 1
0.449571612747815 1
0.583404873383942 1
0.628965404326916 1
0.707811092282799 0
0.0307991148581627 1
0.592744083775328 1
0.462954891419284 1
0.375287894043222 1
0.615563247551089 1
0.481565505008747 1
0.730493074829458 1
0.504628457869289 1
0.295909408720759 1
0.488561704850185 1
0.258707055451813 1
0.537602029492233 1
0.368840987171446 1
0.348724619741779 1
0.0904150689178951 1
0.28941649422391 1
0.0301371474990759 1
0.29477165190492 1
0.495376063533845 1
0.668398841302915 1
0.284382965894703 1
0.813419024258789 0
0.290592968675967 1
0.657741351460539 1
0.169439077216582 1
1.01715674867645 0
0.362243078555952 1
0.292190059408205 1
0.12310395292189 1
0.514365513744026 1
0.137316993217033 1
0.297447261956313 1
0.300053060528651 1
0.132058908682189 1
0.494462747629131 1
0.562603485438045 1
0.286316031023697 1
0.0808669108791598 1
0.312402994221582 1
0.453071726049184 1
0.242539589647618 1
0.318367408595446 1
0.248162928210114 1
1.09836863594984 1
0.658575322402239 1
0.453522575528874 1
0.62622279214442 1
0.507953467739204 1
0.577151475955336 1
0.378499044127227 1
-0.157357714563674 1
0.702443698612926 1
0.516619286664634 1
0.329322922809007 1
0.393928586042028 1
0.64994933744261 1
0.579481213082586 1
0.49138462264846 1
0.202742187976603 1
0.281910907709847 1
0.827641766788492 0
0.314113206248934 1
0.187450452427241 1
0.679221433094116 1
0.211150489727418 1
0.567641716514714 1
0.319686613697751 1
0.34194647921995 1
0.671307789393284 1
0.207103506512742 1
0.34352153895191 1
0.506160108461715 1
0.490184068773797 1
0.486636338439085 1
0.428853701779628 1
0.856225674743291 1
0.655635730183888 1
0.333340425495184 1
0.744112891903997 1
0.350155084681576 1
0.457799790089113 1
-0.160310035375563 1
0.446732953638689 1
0.345243450713194 1
0.618803704413911 1
0.128784976162706 1
0.640230042953575 1
0.569417814554532 1
0.672998296808862 1
0.922953811124778 1
0.323667993900084 1
0.255610466032096 1
0.535434064283884 1
0.633674231403143 1
0.593547865510086 1
0.494967614729851 1
0.356414080212124 1
0.506506913091272 1
0.499363135026638 1
0.534829793901494 1
-0.326414848529014 1
0.635563510472162 1
0.408527893755403 1
0.439175919284881 1
0.545684849122872 1
0.372266370320037 1
0.570416378299317 1
0.228195275150586 1
0.530157821002735 1
0.426881125824941 1
0.181044521610743 1
0.23799208010515 1
0.716682289850928 1
0.259012524578062 1
0.664361696742602 1
0.301232145644069 1
0.338510051215854 1
0.351121916696883 1
0.384858651433497 1
0.602609976440234 1
0.424623628503781 1
0.516214944916936 1
0.447683433348088 1
0.706822454973025 0
0.250329644777582 1
1.091627361521 1
0.36843727084738 1
0.83990768290853 0
0.928151775930456 0
0.491932818949604 1
0.443283584402725 1
0.314289833628566 1
0.667319507047217 1
0.259107889234828 1
0.410967905363964 1
0.651498848156209 1
0.804797357831131 1
0.20859152402538 1
0.605529346250217 1
0.172149797312145 1
0.291440139637547 1
0.617470162708576 1
0.364952941649166 1
0.134526638576244 1
0.747712302402056 1
0.410229938227976 1
0.502776705616716 1
0.40451578410348 1
0.525097103920998 1
0.236766023531688 1
0.370882807640164 1
0.239825979814743 1
0.28315627047142 1
0.52828592443007 1
0.0970219381744763 1
0.447629154839877 1
-0.0995433323613905 1
0.424280410383036 1
0.196582472842275 1
0.28091262134446 1
0.4279776502623 1
0.675471055164616 0
0.862975476104105 1
0.443021367617825 1
0.410795619481926 1
0.345738941741337 1
0.579584052304351 1
0.524334981047394 1
0.287448706285428 1
0.615211779226348 1
0.501449748963959 1
0.488156569161983 1
0.158269240797589 1
0.436095075218571 1
0.25321204234553 1
0.748038485204796 1
0.545802128959054 1
0.100526374769992 1
0.396648810591678 1
0.357659467213397 1
0.44539510500168 1
0.442053372103342 1
0.199904143601439 1
0.49810559878574 1
0.397979729378925 1
0.454031583936757 1
0.168280029071591 1
0.57080880649562 1
0.657360418751827 1
0.768194812362293 1
0.0624832799991608 1
0.368166261871994 1
0.779898862741575 0
0.304799016428323 1
0.459135883846118 1
0.552438406411759 1
0.58898454058206 1
0.626595611533039 1
0.232169172718281 1
0.517613362259872 1
0.471766502574353 1
0.427719986043916 1
0.618431145652927 1
0.420970272806037 1
0.679157114287384 1
0.532555930344546 1
0.773483982664213 0
0.115032168803416 1
0.0772339032591763 1
0.210214296979958 1
0.685683505044627 0
0.530295640996733 1
0.641233516120039 1
0.392003013862752 1
0.841608915781047 0
0.508318334574198 1
0.948716786977068 0
0.280094990338748 1
0.227378886255067 1
0.564974483684837 1
0.555109151112873 1
0.073676690637189 1
0.376522931658353 1
1.37567634951504 0
0.444155313928085 1
0.713431952669754 1
0.583146106309691 1
0.599200383774296 1
0.461427081510111 1
0.584388305298862 1
0.809568317973742 1
0.472835433726611 1
0.183194709962956 1
0.230238575264888 1
0.657541827671873 1
0.672949585924417 1
0.474325950330386 1
0.520394054597335 1
0.714604227837616 1
0.83448502494805 1
0.350842760682045 1
0.808391407625141 1
0.785516190621286 0
0.860107033160197 1
0.485847277756185 1
0.657645334797858 1
0.302450572987282 1
0.482798774802625 1
0.453040707736148 1
0.442322947258374 1
0.490108835829519 1
0.498502200636308 1
0.655945928530028 0
0.698085612117717 0
0.595335089259807 1
0.337330220258787 1
-0.050072329335092 1
0.217451715947002 1
0.633649681506191 1
0.420479420696281 1
-0.142445190670111 1
0.389306811111069 1
0.694405703900045 1
0.297224017057541 1
0.344633229820702 1
0.251965607304708 1
0.500658308772499 1
0.47228143826363 1
0.399390542166438 1
0.318445411282563 1
0.630132380818833 1
0.636499153899465 1
0.865536569002719 1
0.464688041653033 1
0.47101721117011 1
0.771511855101814 1
0.486601534292485 1
0.444059974174532 1
0.449165013261415 1
0.318853009957748 1
0.0130189098424284 1
0.399418941521936 1
0.444287922072572 1
0.217805001639337 1
0.74285284221095 0
0.614402499585555 1
0.451126223841084 1
0.438025961461342 1
0.490473093048097 1
0.762209593252335 0
0.19765092873169 1
0.438056910844131 1
0.567476610272786 1
0.896706624374203 0
0.25303981485586 1
0.711307705021779 1
0.530193117046812 1
0.798238793994086 1
0.621310818838095 1
0.665528060840213 1
0.586926143537901 1
0.689813385937651 1
0.521278144465429 1
0.217891273880763 1
0.800698258262333 0
0.450761460788832 1
-0.034449197597536 1
0.667659311119294 1
0.461758547796234 1
0.60163944465813 1
0.212948596140725 1
0.474819561387434 1
0.603849795198906 1
0.331968423286534 1
0.486296232774959 1
0.55195130522724 1
0.635210270401856 1
0.153976831972855 1
0.485325545232518 1
0.544917150299118 1
0.407302263975929 1
0.470619979128865 1
0.493017659053767 1
0.395003549277662 1
0.596641389688874 1
0.365972927480874 1
0.514486742351307 1
0.250260229601143 1
0.5422094380573 1
0.412926977756816 1
0.15776573391346 1
0.705299772639542 1
0.645072992595965 1
0.603378570789997 1
0.732519790907755 1
0.184148505010296 1
0.994092035933291 0
0.267931119699463 1
0.341486424839224 1
0.104648726093991 1
0.376468069067346 1
0.211789701305056 1
0.901511803210929 0
0.691562563465587 0
0.362521335068842 1
-0.0122124797943443 1
0.40820241758373 1
0.375711587547349 1
1.13359225837036 0
0.12216755964307 1
0.318010225546332 1
0.408696257880429 1
0.433637338777611 1
0.493036270732808 1
0.601349398474582 1
0.487766143689672 1
0.359388676439923 1
0.577244700304885 1
0.56829063198609 1
0.434378640857999 1
0.283546228224718 1
0.788035571674007 0
0.299700215920633 1
0.154607192491503 1
0.747629828482732 1
0.432509864999981 1
0.461642123983 1
0.506930875394121 1
0.740748759751213 1
0.671258229015385 0
0.579732419526884 1
0.274340066283614 1
0.405550969933821 1
0.346500006723872 1
0.408458997873055 1
0.200809235128829 1
0.626492294107018 1
0.57758541946286 1
0.287112610157131 1
0.659087160300247 1
0.522831312944977 1
0.539731564817077 1
0.444290835835596 1
0.568885547431081 1
0.535014312235689 1
0.427241697548126 1
0.46047493803775 1
0.418828239170994 1
0.293414215839345 1
0.0894520550853863 1
-0.0373401896316608 1
0.532661176865578 1
0.372784451617376 1
0.950495855424205 1
0.59294364446829 1
0.215850198984403 1
0.401604589250005 1
0.687377857365434 0
0.786973246518044 1
0.710604651380054 1
0.499941255798791 1
0.113774324883996 1
0.812013743516811 0
0.801989456630343 1
0.338463035671701 1
0.497461264906526 1
0.388171448858137 1
0.549952926388558 1
0.244746870233859 1
0.446631580546733 1
0.230019907761946 1
0.359010093706939 1
0.945543319710196 0
0.325696608378803 1
0.493681796118976 1
0.685910899016052 1
0.353932760551691 1
0.238267066767954 1
0.428290279985274 1
0.484604075645532 1
0.655905759364909 1
0.243353358906713 1
0.59003992437843 1
0.275123485924599 1
0.53907892916071 1
0.693216812408001 1
0.517114679573212 1
0.638654880550145 1
0.780440631134539 0
0.302256311118073 1
0.881478520746889 1
0.643197879725121 1
0.441402265552966 1
0.298246120764839 1
0.200543124808387 1
0.512041664226793 1
0.303083555485575 1
0.799370342235396 0
0.434047264715338 1
0.0555672866870692 1
0.231036935396941 1
0.468622231275994 1
0.575946297066879 1
0.414996943195473 1
0.486921957216213 1
0.633400981912546 1
0.599239014358493 1
0.339665034734329 1
0.675909408290271 1
0.579144321699005 1
0.121518033719775 1
0.655684877626822 1
0.527804168069099 1
0.751150554052838 1
0.319544200292556 1
0.324867205539851 1
0.392217953741209 1
0.573382740017729 1
1.0568565632689 0
0.30107307928604 1
0.59605698408323 1
0.297182230156241 1
0.690629837295663 1
0.390298178233689 1
0.717898912220647 0
0.264654334662871 1
0.347007809014096 1
0.22288863908825 1
0.553764829012848 1
0.44591427995809 1
1.03669609329864 0
0.535789808774615 1
0.618367005216859 1
0.402564161510702 1
0.452221100432697 1
0.821351195890788 1
0.530470749414044 1
0.359379953442519 1
0.391430080304729 1
0.19866378240455 1
0.146490817559785 1
0.153644764593957 1
0.46871224615243 1
0.424096191926301 1
0.424914814231788 1
0.101323712434469 1
-0.156405619913009 1
0.702875345099033 1
0.405725373744803 1
0.787170141413907 1
0.602910482051256 1
0.630880007866596 0
0.573357561304343 1
0.61537180457355 1
0.176624241236473 1
0.230624806985854 1
0.344879780299349 1
0.42900955665598 1
0.168642378752006 1
0.222303853240227 1
0.660261396177632 1
0.984408939866245 0
0.145483474794259 1
0.0950786941828069 1
0.564768659955863 1
0.535696459146267 1
0.3868601154935 1
1.08168920252605 0
0.324256181390261 1
0.111728403056101 1
0.533588326503249 1
0.522206739891144 1
0.708521057321507 1
0.746942827048603 1
0.539546325383505 1
0.733728816194733 0
0.361586427582767 1
0.657061515852447 1
0.672506534972289 1
-0.0304272922525567 1
0.700639617782596 0
0.180013013638514 1
0.527162087027471 1
0.422357524462979 1
0.822209813830174 0
0.274064444523915 1
0.412206153876575 1
0.127529059952939 1
0.808042807876169 1
0.934689121626403 1
0.512979138921185 1
0.627643045803887 1
0.783812983903122 0
0.331617385877089 1
0.86017110842767 1
0.209933365274635 1
0.473127463980383 1
0.224765914076118 1
0.793024356299947 0
0.54342088197554 1
0.567721018664717 1
0.409065668615958 1
0.512003697882991 1
0.813070388458533 0
0.197580998943298 1
0.269999823214013 1
0.436106096006134 1
0.213662307668964 1
0.756743462299397 1
0.153355590473301 1
0.196559310713259 1
0.354043545810155 1
0.503828324509808 1
0.435194903552915 1
0.134250896788395 1
0.254339425138808 1
0.588888553833026 1
1.11176245618357 0
0.503954808796116 1
0.659917576812002 0
0.31322281221979 1
0.757269905655372 0
0.814318466887442 0
0.355071280195614 1
0.601779937302911 1
0.658613880409232 1
0.373141915548683 1
0.680274357349305 1
0.275885809292581 1
0.492984668075606 1
0.421167204247702 1
0.554128907781734 1
0.519299685127846 1
0.131245090309651 1
0.493967190958315 1
0.549694939576512 1
0.293299894980382 1
0.135897469871014 1
0.472527982100789 1
0.586034900560948 1
0.39809722669979 1
0.246011608608326 1
-0.116657781840469 1
0.103758485820181 1
0.539806050975617 1
0.516172500014744 1
0.237660375800948 1
0.51593960567336 1
0.0524390566307354 1
0.234285680419452 1
0.369261803073059 1
0.310214565993162 1
-0.0972636779518864 1
0.843350951843619 0
0.746688066233364 1
0.206607937713529 1
0.181079395818016 1
0.313450543167847 1
0.742268287070984 1
0.309577057230282 1
0.388324552187555 1
0.53225401316744 1
0.320111922099352 1
0.641214894737082 1
0.546037737715192 1
0.142826390201089 1
0.497906119903061 1
-0.0137802347332595 1
0.820256805686004 1
0.053815886552182 1
0.254311889883804 1
0.423015431671401 1
0.480966401746034 1
0.456082748500598 1
0.154987012104951 1
0.58316665039152 1
0.388307145722883 1
0.707445793819389 0
0.469315951698291 1
0.65477827065239 1
0.987753963983653 1
0.0778347709322908 1
0.487311033746318 1
0.824600721123044 1
0.554370068356908 1
0.563754501982988 1
0.836803432080245 0
0.565913437884512 1
0.548636439975545 1
0.83451258568213 0
0.277013483702282 1
0.495345403921134 1
0.558146913562552 1
0.55174493463353 1
0.540334719719993 1
0.569516957560667 1
0.515178273354945 1
0.564521433224962 1
0.65066751786195 1
1.02070887555051 1
0.786241346417679 1
0.56212404273682 1
0.628215815305758 1
0.258586410362173 1
0.266582863309024 1
0.551070629806051 1
0.376961661938937 1
0.369481034814519 1
0.942630102275367 0
0.305241946855751 1
0.247181265969241 1
0.325105161780401 1
0.573680602376824 1
0.744479639158092 0
0.24984791555738 1
0.368141005382352 1
0.593106417935728 1
0.192394113216862 1
0.431926188517817 1
0.557700039292097 1
0.507982425761433 1
0.406867610358314 1
0.39388113056039 1
0.762451143733488 1
0.186682484779741 1
0.690427155897689 0
0.608486517387363 1
0.400454728990286 1
0.56708797027436 1
0.340891434550915 1
0.364905419826186 1
0.7749083743416 1
0.557105887393471 1
0.598110739682948 1
0.381035671037892 1
0.612844303904421 1
0.501413828314709 1
0.476380825696488 1
0.785008387240384 1
0.601262646502655 1
0.2277708671478 1
0.148844870376622 1
0.384762966685486 1
0.449680397271786 1
0.250498771595875 1
0.407789318524648 1
0.264374544818699 1
0.703940664099716 1
0.175289089218028 1
0.568311009040457 1
0.66094825786869 1
0.00205224855047405 1
0.892987060187499 0
0.46922899765837 1
0.395676840759711 1
0.678184268600752 0
0.270485109836733 1
0.545236962620522 1
0.675712826665859 1
0.508485532420507 1
0.267764451439048 1
1.0943413739084 0
0.455064644436441 1
0.328373081640119 1
0.270070352070755 1
0.132186159132841 1
0.444746532557857 1
0.723654587207594 0
0.455336360319549 1
0.482693458199171 1
0.222182686198771 1
0.363794143352118 1
0.421949869085753 1
0.375164429919499 1
0.483038040940186 1
0.0123210819609176 1
0.279562629234214 1
0.5707631295523 1
0.838327841532741 0
0.670908463127151 1
0.454820368547721 1
0.0699748271128888 1
0.519681634740896 1
0.746693953821592 1
0.680066413656507 1
0.359482744251355 1
0.450937122886772 1
0.658960315933268 1
0.632916019331996 1
0.57090237724881 1
0.458401507773561 1
0.210804016610646 1
-0.0370151558502286 1
1.03046964074281 0
0.556184976177804 1
0.203249260627229 1
0.315625247955435 1
0.156193100039756 1
0.907299797060596 0
0.501013594325039 1
0.535294981152809 1
0.373220267365096 1
0.48759825595192 1
0.646232503044095 1
0.484487773102386 1
0.68580926793734 1
0.731914925317339 1
0.538660566018502 1
0.284081773606508 1
0.297628737481347 1
1.1562329163976 0
0.553160492790488 1
0.89010962195964 0
0.509939755961181 1
0.430194000912307 1
0.945393338223049 0
0.576859769762914 1
0.170534896588581 1
0.710656243073748 0
0.4812888221719 1
0.68368806904528 1
0.299650466290565 1
0.504596048676312 1
0.356707131587818 1
0.376749004179904 1
0.394496567282374 1
0.483003916166737 1
0.220117261444462 1
0.236553023581802 1
0.0259460467595522 1
0.218472360607869 1
0.293413587940471 1
0.244005206971011 1
0.424037654660505 1
0.48549978393954 1
0.392555042936699 1
0.712943010286221 0
0.781131016812399 1
0.394045791147559 1
0.383732112204037 1
-0.026320399017564 1
0.382725898717041 1
1.07939431338997 0
0.493438656843007 1
0.227653596350845 1
0.701832586283367 1
0.488209456786748 1
0.37964254578666 1
0.466495097207185 1
0.314399249124625 1
0.149588883448215 1
0.952477818434873 0
0.744124152919517 0
0.574414889451533 1
0.556374294381773 1
0.298554269973277 1
0.913949480035679 0
0.741262301497452 0
0.0328845580491095 1
0.530599274056225 1
0.746350499761289 1
0.947551977967886 0
0.601361050822661 1
0.274596977814061 1
0.523044702799833 1
0.533243684188657 1
0.630468942946324 1
0.0897336751571331 1
0.56671021782189 1
0.230913698655624 1
0.277551552898349 1
0.406323939633696 1
0.419727510887459 1
0.423037668283836 1
0.700912866888482 1
0.758286532343101 1
0.945624364016958 0
0.610691539107432 1
0.703934742976749 1
0.400895181776252 1
0.600297100173411 1
0.348943505491276 1
1.02611600894507 0
0.879396706635597 1
0.583062404307979 1
0.560592349119092 1
0.346320026728821 1
0.269940608294267 1
0.739562786677147 0
0.537104115006849 1
0.762536712052385 0
0.361666295810874 1
0.0481899932267471 1
0.157964732076471 1
0.474131524391865 1
0.662152652283067 1
0.85303377375734 0
0.187909487442523 1
0.533605548095497 1
0.487563336629809 1
0.160168536802212 1
0.652608992597547 1
0.278168051673518 1
0.334339971351027 1
0.832755777340797 1
0.571051760431448 1
0.495276190584452 1
0.195459880934711 1
0.775201804546469 1
0.251381048247117 1
0.579042160536076 1
0.713955342354494 1
0.586329644375976 1
0.466591292157091 1
0.742283606415349 0
0.57083226032457 1
0.293026741373896 1
0.847039197766907 0
0.699657699961414 0
0.692282123334186 1
0.543941876891888 1
0.534834742393096 1
0.172243594523319 1
0.456966057278099 1
0.535922931584003 1
0.718400339890214 1
0.370387022728928 1
0.449893037189104 1
0.475274531661862 1
0.467140393574459 1
0.422301175625383 1
0.37561131762135 1
0.40886757954219 1
0.652176594614122 1
0.790190664869575 1
0.535066752043937 1
0.508599572984686 1
0.469147254963182 1
0.677687624037725 1
0.412354108692594 1
0.373123925570932 1
0.363378300611931 1
0.560977311592283 1
0.500889398986379 1
0.463307094869416 1
0.750188872131513 1
1.09333599619256 0
0.524063679397617 1
0.637493308675726 1
0.643282614644916 0
0.00827451919272477 1
0.290853918618226 1
0.485057908517894 1
1.01574730589468 0
0.220410958798502 1
0.146876571693387 1
0.610291882010541 1
0.0362161146651063 1
0.220930861325735 1
0.562367345972703 1
0.574215016656544 1
0.270379994407706 1
0.616882488652627 1
0.365613344503205 1
0.666943761127878 1
0.27820968856722 1
0.178532396635493 1
0.458272846779811 1
0.998208024387923 1
-0.279619725764513 1
0.805314387405001 1
0.352541223478628 1
0.283999153318489 1
0.76825829289115 0
0.612839309610388 1
0.421143043271597 1
0.336965151626645 1
0.153505169817285 1
0.743537444687358 0
0.317996099089142 1
0.485627286833283 1
0.685917741795727 1
0.175413086352803 1
0.268672112534522 1
0.59363606090391 1
1.03125386076744 0
0.765035224333733 1
0.595733999415739 1
0.518637894408875 1
0.430185173949971 1
0.397371468105538 1
0.315217343229931 1
0.394100699556382 1
0.484805764638994 1
1.03521726209509 0
0.680314090059314 1
0.547154531526043 1
0.181296014537049 1
0.513842796637129 1
0.18148619854278 1
0.371564572672127 1
0.110469254008425 1
0.275948054618022 1
0.572650894994631 1
0.394243237356409 1
0.402762011100657 1
0.525531096109958 1
0.619470202683661 1
0.173421377631839 1
0.472856439141763 1
0.0211511047590242 1
0.808342846514091 1
0.590324474820323 1
0.325073377752105 1
0.262481991391236 1
0.256729259648988 1
0.0880058436529511 1
0.26585048107569 1
0.668904421412094 1
0.402246696128634 1
0.668501112515033 1
0.571761969778954 1
0.352008253812576 1
0.12328022688011 1
0.547218481261008 1
0.45543730267865 1
0.39649300020387 1
0.222190465571278 1
0.211593183094363 1
0.119046478996204 1
0.967600754605916 0
0.201411638476363 1
0.614457445562768 1
0.289492411693673 1
0.358240383307294 1
0.175138301844932 1
0.501383281531331 1
0.550726364352174 1
0.152491202516035 1
0.79722559592157 0
0.854138234183573 0
0.341058131800403 1
0.283210322306113 1
0.234990703146398 1
0.592465365639926 1
0.315184475451592 1
0.202011033738737 1
0.423069548778191 1
0.842437653664962 0
0.542207932378919 1
0.32175609986542 1
0.275162822987936 1
1.05181364119226 1
0.319677698044619 1
0.621960470958112 1
0.305680720289135 1
0.477542381653706 1
1.19463229020554 1
0.510133715518932 1
0.770726725403379 0
0.716491645537458 1
0.451786139630905 1
0.329049045882025 1
0.315415726840479 1
0.385972905437258 1
0.44278007940933 1
0.38492094532568 1
0.652361550821019 1
0.98572263880209 1
0.309959365249952 1
-0.0879997799888981 1
0.82477301734401 1
0.632068228102457 1
-0.276359148170639 1
-0.0336776110089395 1
0.409258816871116 1
0.171921203474561 1
0.567634383010962 1
0.442146200498859 1
0.225176544049208 1
0.611297037967381 1
0.273099538711219 1
0.694508936906483 1
0.848391370496146 0
-0.199364790086236 1
0.393424874766839 1
0.3586357774423 1
0.507058327005771 1
0.296124809007474 1
0.415490532403491 1
0.597141237772642 1
0.624174961382925 1
0.578183148295343 1
0.723414652543336 1
0.0602348963057965 1
0.422346758003887 1
0.728582489428175 1
0.50607035737739 1
0.486920442544744 1
0.667414820435047 1
0.252824511006904 1
0.521191333963529 1
0.479505343962908 1
0.142838643512503 1
0.268720380187301 1
0.306996611214903 1
0.41533506650425 1
0.629838205609911 1
0.598907256650239 1
0.488742534517437 1
0.252141390377333 1
0.801871989657768 0
0.428581899418493 1
0.10344130195635 1
0.473558151150994 1
0.56797591660255 1
0.852551974506146 0
0.79812564980228 1
0.692412721039149 1
0.533190894047822 1
0.616262376500946 1
0.224788096254673 1
0.791664233744759 0
0.418298335476125 1
0.415693681221312 1
0.428710856622883 1
0.92536535699081 1
0.300599106859588 1
0.527975603400886 1
0.794593555485705 1
0.414217230261453 1
0.30427309640363 1
0.75787650715604 0
0.146801054669609 1
0.62730550663985 1
0.468562303037341 1
0.659724406315319 1
0.646798259584895 1
0.333920006747122 1
0.379003925584799 1
0.379262900974974 1
0.427050158853992 1
0.800861590249668 1
0.424618231831489 1
0.247007744307879 1
0.251206984696894 1
0.420424762479219 1
0.363598070435308 1
0.349941378357419 1
0.433648205480815 1
0.404203850928633 1
0.685818840993297 1
0.461503959716633 1
0.655858580108357 1
0.713539174609952 1
0.309544354310426 1
0.634829267537657 1
0.555992055624554 1
0.408299769945183 1
0.635460405175541 1
0.531916922067358 1
0.633226067779375 0
0.212381721725014 1
0.360102183994588 1
0.16418144044118 1
0.828103237662165 1
0.230859929619084 1
0.265176159761357 1
0.61351590819106 1
0.533274563472146 1
0.381711390569868 1
-0.182422589978394 1
0.865705073997773 0
0.267838973322702 1
0.355649959340958 1
0.522495425779637 1
0.496011383560059 1
0.584662832767787 1
0.2936272145853 1
0.362784324536152 1
0.306385551799176 1
0.900350932719529 1
0.403375359165655 1
0.563048866549033 1
0.499659643120728 1
0.856045590724763 0
0.465277954094935 1
0.752954356932919 1
0.44508496527367 1
0.762165377550762 1
0.780619041661247 1
0.247642805137622 1
1.18550875962851 0
0.237926632308254 1
0.605064900380822 1
0.569645455512671 1
0.050114613576527 1
0.674818567591064 1
0.347636644680844 1
0.884546249436767 0
0.77147593756455 0
0.556235098847887 1
0.501703089419518 1
0.350894624338865 1
0.222883321388296 1
0.333918031427931 1
0.678209709919221 0
1.06150631546396 0
0.127540877094559 1
-0.00983288387526396 1
0.184501419811777 1
0.191184510196562 1
0.438153330398994 1
0.403769296187111 1
0.609515795127374 1
0.599612355468915 1
0.757624318042383 0
0.27027050980724 1
0.124179927761087 1
0.402290836226594 1
0.135703148583051 1
0.651586920053561 1
0.26359719656824 1
0.447718902526634 1
0.544591087884905 1
0.858396041149701 1
0.61374964597156 1
0.513894560142859 1
0.123283378593254 1
0.427251969763377 1
0.94197379344715 1
0.560932834183072 1
0.482957363144541 1
0.321808775413403 1
0.443499360664129 1
0.0014413294739202 1
0.431802329735136 1
0.298193187730616 1
0.732645360415449 0
0.567601135998873 1
0.526144031798601 1
0.464847562127281 1
0.613661816782679 1
0.259383027354944 1
0.548838331433817 1
0.574187018448813 1
0.578646303688296 1
0.783204439023213 0
0.779658031571274 1
0.633807212119689 1
0.562213384877564 1
0.627532254343724 0
0.118104598598232 1
0.740049210100619 1
0.241284490408732 1
0.307120853887112 1
0.429961395507892 1
0.104192394344068 1
0.632358908743471 1
0.255137469952953 1
0.282767736564875 1
0.364299492968038 1
0.57947726516995 1
0.668667348777961 1
0.403630042971919 1
0.479330584572713 1
0.821776979900064 1
0.471998815367003 1
0.261118118342313 1
0.563908591858395 1
0.617352937143671 1
0.644495248970777 1
0.416515967652147 1
0.167311223852787 1
0.295780881003826 1
0.910773281887434 1
0.30105845345628 1
0.25607408953854 1
0.310185628824856 1
0.217167374502032 1
0.887257880311582 0
0.458529396418127 1
0.853009095411348 1
0.405011308398045 1
0.302583399021656 1
0.442573321369294 1
0.243324405789322 1
0.62773828316037 1
0.429211162963011 1
0.304413846095801 1
0.515022817597475 1
0.496792841982393 1
0.556490280721388 1
0.307305314696263 1
0.244568132546619 1
0.740939494380229 1
0.476623638302401 1
0.203077184049608 1
0.449078406769702 1
0.412910193145124 1
0.483000969971099 1
0.275854967265485 1
0.428932500075865 1
0.335785292894327 1
0.47532875855263 1
0.199141434999004 1
0.666937622160312 1
0.718919282201454 0
0.859296613457365 1
0.159313236619126 1
0.141680271123854 1
0.583335293202465 1
0.846312473275236 0
0.472033696369346 1
0.632092306891834 1
0.497108840946126 1
0.587318308930451 1
0.323274655223001 1
0.735543455041346 1
0.398026731773949 1
0.629669065874632 1
0.258631729353836 1
0.13917381084471 1
0.078676254065367 1
0.280308929738437 1
0.493863012797574 1
0.566062886451807 1
0.444540298473737 1
0.51000248295019 1
0.495694666724049 1
0.531732373889788 1
0.718336016472886 1
0.733820487892251 0
0.412969319311465 1
1.04837601503295 0
0.0729539096022251 1
0.442011343451217 1
0.445957199989624 1
1.18188105791477 0
0.118903188450006 1
0.573879043142158 1
0.558267344357764 1
0.345409164077377 1
0.370964371065925 1
0.444301074502863 1
0.726169272029034 0
0.472425175738271 1
0.324801420112297 1
0.600969654926094 1
0.342594993180315 1
0.451155768260948 1
0.538129624170438 1
0.610384920929865 1
0.436727144793545 1
0.542182443746334 1
0.57255361554009 1
0.2761455852154 1
0.386771451451647 1
0.384695064009681 1
0.428628284984684 1
0.68001051718238 0
0.149490381824018 1
0.121985933035064 1
0.630649151368186 1
0.175678025365738 1
0.748744837268443 0
0.498715864779 1
0.448114793015626 1
0.617345655907029 1
0.216524169433675 1
0.572507470612516 1
0.199745745673675 1
0.503731067362978 1
0.71456908991412 1
0.741075191883189 0
0.598652268093105 1
0.729891394044318 1
0.338272372214179 1
0.429810183409532 1
0.780133696542527 1
0.612446433333576 1
0.567731898816959 1
0.199082604423041 1
0.6137253478126 1
0.489995700261686 1
0.737311224334319 1
0.356274965019944 1
0.400885371137731 1
0.313556953142154 1
0.541034802436042 1
0.46527093129054 1
0.317128661666158 1
0.477410539508781 1
0.425756554696764 1
0.496279205994698 1
0.495198052030474 1
0.124639017441893 1
0.703838683882103 0
1.23226879760273 0
0.702898770173203 1
0.460646889991545 1
0.143392690905735 1
0.511706727649768 1
0.40131385969627 1
0.84940717937424 0
0.448713595653208 1
0.744584688621307 1
0.594471585045121 1
0.442523954144999 1
0.498612170446881 1
0.209637657503759 1
1.2003541228924 0
0.601281962312575 1
0.160176394890733 1
0.222905310275995 1
0.200112413174675 1
0.714448648901862 1
0.225001726978744 1
0.566626906985861 1
0.396876351107581 1
0.345379482120803 1
0.858412201817132 1
-0.0711921776652375 1
0.550710892518296 1
0.364192440854592 1
0.297046494237894 1
0.756766918425121 1
0.381666358906602 1
-0.0226117583958838 1
0.571523834141584 1
0.440139573631456 1
0.149013243172039 1
0.854660204297272 1
0.246185061450759 1
0.50725267367747 1
0.334274178848348 1
0.508924700811138 1
0.160814325064761 1
0.332364925044437 1
0.489979251856546 1
0.348902147259831 1
0.681428890560976 0
0.635023087985288 1
0.405349246784588 1
0.330789517928147 1
0.447714862098997 1
0.444702548328954 1
0.518746257912917 1
0.327365169436762 1
0.565474166801966 1
0.727410354149856 0
0.560099088179518 1
0.340765740697649 1
0.705917036621261 0
1.03739268996021 0
0.338139502541933 1
0.444407461724556 1
0.972899159125885 0
0.429185775797247 1
0.690322377344173 1
0.649771789670362 1
0.474995261616028 1
0.245361193831007 1
0.450375719292585 1
0.215220860739166 1
0.18549283646065 1
0.512092875541246 1
0.410423870629039 1
0.663960547525109 0
0.410589326730092 1
0.494148045361305 1
0.316564046422403 1
0.579844500412642 1
0.258042259457892 1
0.347921805356029 1
0.337536775247315 1
0.652051222985446 1
0.557898897720459 1
1.08138303491222 0
0.825188840803258 1
0.222319672527386 1
0.769985978205509 1
0.409533190471427 1
0.140369459184973 1
0.169563206969905 1
0.158082924485951 1
0.664275216619048 1
0.759559217317318 0
0.48073561409105 1
0.769122393342384 1
0.475600312361062 1
0.302740466109375 1
0.512468055687802 1
0.240892679847826 1
0.546815479471343 1
0.698799328944808 0
0.411282801766913 1
0.612269422972619 1
0.408895540978373 1
0.291371066518392 1
0.352208951622659 1
0.620513496208124 1
0.622951647511968 1
0.432433758129872 1
0.275624770632724 1
0.799485902475357 0
0.570735780679651 1
0.685385995811584 1
0.525742305071377 1
0.362473243121113 1
0.39292986549607 1
0.472990580981831 1
0.482716528755329 1
0.466034162511036 1
0.705687942237151 1
0.817235633808201 1
0.332237126003544 1
0.489848196447618 1
0.487956792957523 1
0.207134894349374 1
0.751254105172743 1
0.760202088317005 0
0.872486054351933 1
0.456441992634174 1
0.305395873318913 1
0.28033931640042 1
0.624583144049611 1
0.87668296464516 0
0.695876282992419 1
0.555113938217962 1
0.730309187788062 1
0.0566427673633297 1
0.372872282427909 1
0.310439592895613 1
0.34926219634602 1
0.329965333881433 1
0.505291113508309 1
0.526078142775736 1
0.496621703897414 1
0.619279715397458 1
0.397900638189629 1
1.05540140618786 1
0.413676102780387 1
0.520242161815224 1
0.475470222993939 1
0.258573058116595 1
0.0280950640997923 1
0.675408737690404 1
0.0261478656737822 1
0.588686873112608 1
0.49037470597357 1
0.783872447961742 1
0.0780877557835114 1
0.476895286549295 1
0.542496832695063 1
0.18135588978117 1
0.398353017172084 1
0.588135371839144 1
0.693958274375913 0
0.983572705901742 1
0.563060834472598 1
0.437160616186255 1
0.366093708026187 1
0.410998022591639 1
0.438173466440329 1
0.501869878545629 1
0.194188740423989 1
0.411653972245431 1
0.0500947870802679 1
0.60016738008371 1
0.619679625432172 1
0.743164020671246 0
0.628841283183147 1
0.10772852004656 1
0.486191893035167 1
0.422723522352809 1
1.10213378763288 0
0.484109206990743 1
0.225503154837516 1
0.661826774401501 0
0.539991911075326 1
0.534239095391316 1
0.771566539963778 1
0.46881621583702 1
0.722444584293932 0
0.173516104501912 1
0.611750174479046 1
0.362731468187618 1
0.198526407455928 1
0.80285491792537 1
0.476226141807322 1
0.659890667040909 1
0.547132394921831 1
0.614538730042795 1
0.458916809541123 1
0.137707458701459 1
0.217250724756049 1
0.575703533503716 1
0.561956307309397 1
0.471479667968322 1
0.239144576190005 1
0.623500778939606 1
0.532633968348331 1
0.531494059831741 1
0.323241382579412 1
0.550822320514399 1
0.798527401331489 1
0.206138665641424 1
0.679375798393498 0
0.904552305528487 1
0.0858036341334907 1
0.297498191307339 1
1.01558691143829 0
0.68481937219428 0
-0.0290453213986756 1
0.660880395343009 1
0.663037463088995 1
0.467627540539303 1
1.28240933911178 1
0.526782422409818 1
0.704715469056273 0
0.163900039080168 1
0.406263756718538 1
0.463944261931883 1
0.0568119809871533 1
0.726748210611972 1
0.593141983960071 1
-0.028481247630934 1
0.393058363609315 1
0.529297631238257 1
0.314395696912241 1
0.314090524542097 1
0.557444621995612 1
0.692445591504084 0
0.237791855750841 1
0.654128801989913 1
0.202599304565243 1
0.437827719864922 1
0.136439750009636 1
0.820926237104649 1
0.443814186202911 1
0.819145855607496 1
0.435125592447111 1
0.271650304142385 1
0.600515669486525 1
0.43992795878784 1
0.661311320011113 1
0.648879125681502 0
0.241883619456033 1
0.375757217425504 1
0.185306243230979 1
0.598788503291833 1
0.0778339141241891 1
0.36796124136851 1
0.752551622446132 1
0.284737170319934 1
0.69250475201884 1
0.24923047573978 1
0.671364854488079 1
0.243265927995078 1
0.533146412291501 1
-0.146930426923188 1
0.230985390689682 1
0.230692483807778 1
0.750475197859566 1
0.0830495150609767 1
0.122087931303159 1
0.258284436735445 1
0.432935992864325 1
0.532004368210571 1
0.661411102911481 1
-0.0819097423374799 1
0.213152274037694 1
0.529137589174793 1
0.433244202204883 1
0.800565910384267 1
0.301016651314104 1
0.743991372796561 1
0.294023632886155 1
0.103585007571099 1
0.327258362114308 1
0.677974787205263 0
0.224808471683824 1
0.328209499773318 1
0.317516909339347 1
0.34073928791501 1
0.565696343985965 1
0.339319588235338 1
0.595562496161202 1
0.696247535088675 0
0.826649188591994 1
0.117341946959021 1
0.651732364575498 1
0.349861524172241 1
0.397910690993898 1
0.538803768066145 1
0.37810913420235 1
0.188830481107779 1
0.32818605307446 1
0.470492850824515 1
0.332773382118771 1
0.406763358811722 1
0.689097959488993 1
0.47226451079695 1
0.530671168175513 1
0.829303797319166 1
0.545192003132916 1
0.633082131546698 1
0.48019603889599 1
0.415578661971863 1
0.366945702789363 1
0.71419647937464 1
0.452793494216817 1
0.229012862834278 1
0.528410328701164 1
1.08353059515385 0
0.603216463054908 1
0.703513090397093 1
0.626043845439811 1
0.599107653457865 1
0.144324892921581 1
0.264913074549522 1
0.736218028029128 1
0.592203951680428 1
0.995171628188208 0
0.167807536574443 1
1.13821323083798 0
0.570606732725889 1
0.490719129737118 1
0.130677814651131 1
0.462656238646638 1
0.81550084370345 0
0.673312548953418 1
0.135800033810235 1
0.0688850637286621 1
0.449363978700092 1
0.345593323917383 1
0.521209853120883 1
-0.205136371642691 1
0.92897842436178 0
0.258422707187763 1
0.154511304534581 1
0.385931947040902 1
0.137452170612797 1
0.415971037036723 1
0.581034929703343 1
0.420568985725438 1
0.80765407483762 1
0.526159764809711 1
0.414704485553412 1
0.479611864345207 1
0.463086956125844 1
0.483679649717736 1
0.506549232371939 1
0.267389297644488 1
0.407953716475644 1
0.465240626718098 1
-0.059897471115792 1
0.548522798480201 1
0.349323503375511 1
0.240046913460655 1
0.233040687977316 1
0.454081895362483 1
1.13886561510063 0
0.627982923213351 1
0.0931141509668559 1
0.611572429921377 1
0.742512771082666 1
0.0911383643084864 1
0.260949147989333 1
0.395502207198895 1
0.705240896458422 0
0.705513142811076 1
0.467397091334865 1
0.483753995787535 1
0.302552648716043 1
0.479900814637534 1
0.142332855228565 1
0.727476712841848 1
-0.182016871630704 1
0.779575064500551 0
0.300929984462441 1
0.202848549682242 1
0.644740440872634 1
0.449030121535802 1
1.07550036934527 1
0.411403813042887 1
0.655308665247288 0
0.430058536733114 1
0.353666889215146 1
0.355452169570762 1
0.174207951425487 1
0.869097251840807 0
0.693319361127069 1
0.388024947083215 1
0.89028534837957 1
0.384946580578034 1
0.471833157189724 1
0.600504393924572 1
0.476571236163197 1
0.889256483525898 0
-0.0145681312387212 1
0.549639880557856 1
0.478601794407649 1
0.134736247112938 1
0.0690200027524683 1
0.669708287903581 1
0.699040023583967 0
-0.0915527509816058 1
0.515819044754953 1
0.417448793587482 1
0.382746058717378 1
0.748322314350857 1
0.480095115530117 1
0.624938791977469 1
0.390600193207409 1
0.616216252701321 1
0.0641162508769479 1
0.545172098483688 1
0.579229363399333 1
0.321727481257618 1
0.451302366764588 1
0.729317989665975 0
0.246980538605319 1
0.487393876012286 1
0.301122416190614 1
0.37866297158842 1
0.328567513743068 1
0.38788318791774 1
0.406909904821974 1
0.199964987022161 1
1.12180597409336 0
0.404849804067499 1
0.283480860939037 1
0.217098167004923 1
0.483472121509213 1
0.0990347570521082 1
0.295184263125789 1
0.140834781729709 1
0.607077995059414 1
0.0980476942686377 1
0.956896985484454 0
0.56278741394988 1
1.11446789659316 0
1.16406876284756 0
0.597078177280621 1
0.374531353682475 1
0.600383505740053 1
0.774378639037357 1
0.467349528327627 1
0.734849660793117 0
0.0655349632094975 1
0.565448567311881 1
0.636604966585468 1
0.565994508881149 1
0.37277894772472 1
0.60678311535979 1
0.662074119890065 1
0.533339236529427 1
0.481724550666085 1
0.350038890713571 1
0.605983120927296 1
0.387818234916455 1
0.338781311778071 1
0.670122568296759 1
0.255184342363593 1
0.508528623234802 1
0.227402741659741 1
0.781074131623547 1
1.0296718704027 1
0.341992760058854 1
0.267044533581656 1
0.599899970820406 1
0.523341003813419 1
0.896385470267917 1
0.758851806552907 0
0.804513457065087 0
0.305973011775061 1
0.508680482381848 1
0.436519231340547 1
0.230871626847272 1
0.400751027304287 1
0.646613896724113 1
0.267262208623891 1
0.149043406033965 1
0.577822509027042 1
0.342821921297026 1
0.855213018691285 1
0.0827229139128152 1
0.319312452366028 1
0.232561990110749 1
0.235102220770308 1
0.37253415514377 1
0.582409414187766 1
0.517429499845874 1
0.352948992407148 1
0.575104533261737 1
0.449700333327151 1
0.262153046801679 1
0.601007275974044 1
0.751740714790887 0
0.132883770332881 1
0.698827506711363 1
0.147267173744783 1
0.5958218632457 1
-0.350581476405474 1
0.887980627489033 0
0.846917223730711 1
0.846559598400927 1
0.542335335517128 1
0.366211545954229 1
0.592312318592582 1
0.403315473987702 1
-0.0371594272148233 1
0.556037475762203 1
0.664215405281734 1
0.61245557272205 1
0.258310659065992 1
0.39035247788751 1
0.24924651801135 1
0.614164671513114 1
0.348852253310777 1
0.356991683893789 1
0.433424894366269 1
0.272241415420388 1
0.165765695506104 1
0.348399188477348 1
0.286799727748708 1
0.470013016173827 1
0.460775525023322 1
0.639672672802252 1
0.534552354662044 1
0.678957852296023 1
0.734035891934024 1
0.216315456378237 1
0.36351369226765 1
0.425289278246212 1
-0.0294508319196529 1
0.348201877162141 1
0.417869627374843 1
0.544912984328586 1
0.902904413325069 0
0.269652622638154 1
0.301311428535599 1
0.216167557414157 1
0.118348299736394 1
0.482661679227023 1
0.819081780531087 1
0.478218159418796 1
0.246696043479897 1
0.71948504208914 1
0.409923607469734 1
0.693521863735532 1
0.526929801401889 1
0.595074912353828 1
0.404610141231773 1
0.920625681662256 0
0.617596144173375 1
0.270936329424406 1
0.141433792559891 1
0.928949251432338 1
0.682102729112878 0
0.189909091144399 1
0.120968757793115 1
0.0635979804828871 1
-0.0368788711382306 1
0.490572883665098 1
0.192561138467764 1
0.800951434150471 0
0.452009475303623 1
0.652534647713969 1
0.438622574904539 1
0.47646259692083 1
0.471226152042674 1
0.694862021255478 1
-0.0876358712450983 1
0.660063652724466 1
0.230993950419334 1
0.0699692666872167 1
0.343083466347041 1
0.553232569730738 1
0.739181791569021 1
0.507374070163106 1
0.419336296832729 1
0.0115824713149789 1
0.558990724077437 1
0.089316873440227 1
0.703444254334574 1
0.779321693599806 1
0.261773350573705 1
0.855291004568084 1
0.362418175267461 1
0.507539817063422 1
-0.227346901500886 1
0.947088616903318 0
0.700889453709528 1
0.585767780454738 1
0.28558696108537 1
0.569367549207974 1
0.751329954360773 0
0.148824852005257 1
0.441329613147908 1
0.44062453173639 1
0.533498734294615 1
0.572107494289332 1
0.672597426021892 1
0.332617882157192 1
0.532675313913678 1
0.448910394470667 1
0.359765310468353 1
0.378393114123192 1
0.142106500980208 1
-0.157212519024291 1
0.343324134358519 1
0.801612069961638 1
0.699464903577754 1
0.793644580831198 1
0.343990776707029 1
0.124541633724036 1
0.544434079271345 1
0.105614706778508 1
0.812509189312781 1
0.742288638216749 1
0.142159946095637 1
0.480442053367367 1
0.173736651744122 1
0.446798382422159 1
0.420807350854877 1
0.223798275376799 1
0.39686477591893 1
0.165212869623526 1
0.666922366246389 1
0.336206274908257 1
0.879752479784345 1
0.863071000766978 1
1.14727915854664 0
0.30048977816957 1
0.685600034857508 1
0.583605576521775 1
0.610586633986185 1
0.218053401253136 1
0.0621155842694373 1
0.376144428577622 1
0.466214919824598 1
0.200994850924744 1
0.407764603469178 1
0.532030831736368 1
0.595597458493433 1
0.708679385263212 1
0.178981168071847 1
0.783705602001185 1
0.334162489285092 1
0.213951085421444 1
0.761974440378976 1
0.478008047566559 1
0.0574132204047981 1
0.359492260977008 1
-0.0651473902870032 1
0.710921672180807 1
0.180503842323403 1
0.497004557924055 1
0.548190251533054 1
0.336186225024417 1
0.355620991160454 1
0.140828721403489 1
0.571705823923795 1
0.485161390250063 1
0.733028757403683 0
0.516119249344592 1
0.691386930405837 0
0.350881408091639 1
0.578454192531371 1
0.584514778891395 1
0.460156608014967 1
1.09783709059406 1
0.0514874142273901 1
0.580702934292791 1
0.452718131990453 1
0.997957895606464 0
0.434842892093324 1
0.225819249840606 1
0.534302427754573 1
0.375840852374158 1
0.818865803178319 0
0.273769567159249 1
0.541567182367941 1
0.543667187620821 1
0.549179822250719 1
0.590250512049242 1
0.47969696717322 1
0.379548709418897 1
0.443516427176928 1
0.79455407531882 1
0.394892105583132 1
0.603785277707541 1
0.641502586606797 1
0.377524743758173 1
0.211147518562596 1
0.376321430651162 1
0.57971372200505 1
0.333129129974335 1
0.46308013908688 1
0.474020967151543 1
0.540884226383936 1
0.2424553700844 1
0.518639529840618 1
0.538294504686079 1
0.675132476085192 0
0.678293523073764 1
0.235808378859122 1
0.408450257073811 1
0.318204688774314 1
0.781493152443787 0
0.534784653614145 1
0.463333809113332 1
0.443967784976932 1
0.641672390410111 1
1.04556915278475 1
0.506513967746817 1
0.487501812713769 1
0.422889498985598 1
0.73376938034683 1
0.751467236424538 0
0.364147081736591 1
0.549842632118919 1
-0.189917681997094 1
0.251221870892707 1
0.733711142903795 0
0.255678522736842 1
0.212387341545264 1
0.247628222641009 1
0.205401830344592 1
0.301524455102269 1
0.638081307307589 1
0.683787058406086 0
0.894738831880751 0
0.14312306848257 1
0.980965142625765 0
0.557079682407833 1
0.51874526436049 1
0.655964322152057 1
0.511490436982905 1
0.441649647620193 1
0.365209767214481 1
0.127432410256525 1
0.403881552746333 1
0.0541083293695426 1
0.357062495145068 1
0.460209214780037 1
0.229166979001672 1
0.337909874036799 1
0.320037469317567 1
0.689920741215369 0
-0.0839670762860406 1
0.465473383461853 1
0.405358529688488 1
0.116739670199662 1
0.650590605478941 1
0.62945085587404 1
0.787563940755924 1
0.721550867308629 0
0.750754843064692 0
0.568529161171504 1
0.198200540676534 1
0.571940437960784 1
0.689961595377288 1
0.589433140287811 1
0.597566912012572 1
1.22571782549438 0
0.354761972523605 1
0.629076927634377 1
0.542911515536563 1
0.493519256094909 1
0.625533475063858 1
0.582157024702975 1
0.391351353612245 1
0.485651978237348 1
0.524357482957955 1
0.665045683971236 1
0.679913719441819 1
0.458137558373337 1
0.384295925836109 1
0.459947537808791 1
-0.117787971409097 1
0.452411018362442 1
0.472910937742751 1
0.24075420301428 1
0.0821987149560029 1
-0.000816886976225686 1
0.412763628839893 1
0.568417104351595 1
0.356852173858004 1
0.688791869960852 1
0.831901779569646 0
0.534007946278526 1
0.564862597222225 1
0.443925289790193 1
0.707741834408986 0
0.584388255470728 1
0.512755761777684 1
0.250932203240246 1
0.625475458193839 1
-0.0509475763215359 1
0.157319267727693 1
0.2067529528465 1
-0.356523268018777 0
1.02756246514315 0
0.574739318688115 1
0.872039007415835 1
0.425598966008437 1
0.517455243592747 1
0.172901981040429 1
0.074436755592605 1
0.313190953381976 1
0.21680233478517 1
0.221832093478704 1
0.763173408724002 0
0.529023183925974 1
0.70679448713085 1
0.532160049196721 1
0.444130476116169 1
0.46670399052895 1
0.723537569225877 1
0.275896898488819 1
0.709330514899447 1
0.186340543974971 1
0.31057562094039 1
0.240170641523611 1
0.251654603518579 1
0.12248886610965 1
0.637189291669762 1
0.715879661137498 1
0.573784870215818 1
0.438692980911915 1
0.556867795362651 1
0.401812804919658 1
0.303311957304227 1
0.621828095899779 1
0.738628839910322 1
0.398207110868899 1
0.401921033113151 1
0.0841803858405331 1
0.17721628431377 1
0.509219633926539 1
0.501931047422178 1
0.158384676491771 1
0.39263451255441 1
0.233407222657749 1
0.274485545005073 1
0.561922381474528 1
0.451323914979807 1
0.408626232065506 1
0.679609865976494 1
0.523119713711035 1
0.418311778777169 1
0.710156805305645 1
0.428395875694791 1
0.359162469536719 1
0.116178857776349 1
0.525218313054515 1
0.667551322687905 1
0.453033699725273 1
0.491866019927706 1
0.545830957038232 1
0.354049052454518 1
1.39880388679318 0
0.139507015060662 1
0.501210693389247 1
0.285707745782737 1
0.31344023624967 1
0.830080057831209 0
0.566006751600876 1
0.571727176668635 1
0.766881796636351 1
0.363234262769112 1
0.57695853140679 1
0.454844997458582 1
0.287284765301883 1
0.622328527537581 1
0.524267185580741 1
0.404613752328087 1
0.671700977149073 1
0.942792937718963 0
0.483414774931233 1
0.211899787236978 1
0.255724822623415 1
0.827974766559686 0
0.0406951070219014 1
1.02013747350069 0
0.419395868169679 1
0.763932648566965 1
0.52663472126227 1
0.236504705094254 1
0.730634482821838 1
0.718752492207109 1
0.287148156468763 1
0.267313146992572 1
0.295164065750421 1
0.443493164433777 1
0.727408515930354 1
0.912246395580068 1
0.831959985850105 1
0.315570050825095 1
0.632729340384484 1
0.611959787237187 1
0.478514003305965 1
0.256067474232992 1
0.350011513205903 1
0.502022808122026 1
0.724084576515073 1
0.710195212173163 1
0.543831589309478 1
0.494274746937376 1
0.274107383791099 1
0.83113113059831 1
0.319931201626768 1
0.245781240885205 1
0.447077847281028 1
-0.061613895251388 1
0.376268173023358 1
0.527430102037888 1
0.308499350509884 1
0.466257323887306 1
0.0801231652058818 1
0.223500441691501 1
0.812531910657377 1
0.320461012016873 1
0.427507307864668 1
0.850380454550757 1
1.19578773363759 1
0.63589795817727 0
0.478874784670647 1
0.341720851027332 1
0.397262581588054 1
0.372561839339021 1
0.515835754423624 1
0.312598436978858 1
0.818560097388582 0
0.400762237922132 1
0.345215207489903 1
0.124501372636321 1
0.426500147202702 1
1.26891743523897 0
0.0639099617963477 1
0.100434516697818 1
0.394293656699519 1
0.380803294703197 1
0.742616767581703 0
-0.294713604236058 1
0.0673437082547527 1
0.341092404142977 1
0.335314287062169 1
0.651769761662442 1
0.368064752540426 1
0.387167194621338 1
0.342468649160429 1
0.318781977929817 1
0.471026144716613 1
0.505638529466105 1
0.21097399463092 1
0.162210692917792 1
0.217708730635227 1
0.49081000374531 1
0.647893484136118 1
0.524880216914664 1
0.095593696630008 1
0.591829941121974 1
0.774791987937379 1
0.565873240892858 1
0.414805952220482 1
0.513186171823789 1
0.420109921273796 1
0.750788088518623 1
0.473238008145328 1
0.0422753693550952 1
0.300435652937413 1
0.0502776498604816 1
0.78803833717287 1
0.404799795010199 1
0.321569458855914 1
0.670589831690962 1
0.583153655856884 1
0.871554111869649 0
0.650830530999959 0
0.617832462275748 1
0.583967447765716 1
0.517663531099661 1
0.354750231079583 1
0.234247162659153 1
1.00488828253421 1
0.375695525784723 1
0.251169402126023 1
0.0115188957841167 1
0.00349629636695893 1
0.308626026418078 1
0.280390408036101 1
0.353746222704085 1
0.697116496740881 0
0.525697324672599 1
0.183457812926902 1
0.793063320887293 0
0.455987778512441 1
0.661385376787673 1
0.0949839317895898 1
0.582125244322781 1
0.773235356911223 1
0.752797711888854 1
0.287632964537815 1
0.581636860418586 1
0.876647487652641 0
0.542893515410124 1
0.808068284356767 0
0.321421129852541 1
0.587424950199327 1
0.871249030298808 1
0.272934774798909 1
0.640116472467319 1
0.347680494603027 1
0.588894701800429 1
0.4152049843317 1
0.957763373411737 1
0.721774732147064 1
0.991871855027572 1
0.455717828638417 1
0.928746719595774 1
0.618146274704309 1
0.369159367691581 1
0.701744739323362 1
0.618515716193213 1
0.41493479444204 1
0.517364280294706 1
0.30373604082521 1
0.510229221911707 1
1.13120081029367 0
0.511164878430759 1
0.765541208388426 0
0.586778871901792 1
0.308268478631748 1
0.720961060486119 1
0.078505148398999 1
0.395653454716563 1
0.461044398237951 1
0.588879544691958 1
0.613787772246747 1
0.684420022255045 1
0.5546748070138 1
0.339511935066774 1
0.680731406902245 1
0.366232112713172 1
0.4263264068558 1
0.640536078095027 0
0.134180416459113 1
1.10549527232446 0
0.865334535917946 1
0.37503404805958 1
0.417927357107369 1
0.538435659854022 1
0.368277415828373 1
0.766207840895625 0
0.519524063016508 1
0.730539198230647 0
0.60902449508344 1
0.836778176953635 0
0.34173275498393 1
0.0338466655602202 1
0.342455878891143 1
0.408196796796926 1
0.178508629309777 1
0.69540638380794 1
0.369899823452814 1
0.657850651230815 1
0.68530517100266 1
0.478634313949134 1
0.348244977766889 1
0.60683166444308 1
0.518463881345009 1
0.315744365396513 1
0.491214201743056 1
0.363232853312942 1
0.245410211890264 1
0.375741068106136 1
0.469441318402064 1
0.612011399237264 1
0.516693404325677 1
0.297030728038446 1
0.571659401603441 1
0.890501623574799 1
0.47511487683041 1
0.466288186559202 1
0.11070771393611 1
0.542644340044813 1
0.374926209483133 1
0.879687429355402 0
0.508773435528405 1
0.190172996504206 1
0.814071397199763 0
0.33411746402741 1
0.528813269355829 1
0.213958863471718 1
0.335917709945469 1
0.309935506958055 1
0.438549572767949 1
0.812469778380297 1
0.655262713593093 1
0.6883895102928 1
0.292850933266391 1
0.499893486937525 1
0.596797764330311 1
0.162489618464086 1
0.337572412461338 1
0.394914031886532 1
0.497548908644092 1
0.021710767461484 1
0.694096969254227 0
0.249314528210067 1
0.793243304375067 1
0.144359701580589 1
0.130726019512355 1
0.324454068748275 1
0.705965333397839 0
0.256786010542458 1
0.358326645635885 1
0.795375261287921 0
0.601078768029224 1
0.280660734487819 1
0.42847518675574 1
0.369642459133677 1
0.484615234183836 1
0.289441177026764 1
0.766579370869402 1
0.486338806232657 1
0.565614129606515 1
0.218691979311339 1
0.311455161104697 1
0.247693729166302 1
0.421117120030983 1
-0.064449972707957 1
0.14197814565711 1
0.387129293303593 1
0.404524498995382 1
0.712462084421432 0
0.289367355182384 1
0.295652158242888 1
0.230992145235098 1
0.703703398098887 1
0.277655055697679 1
0.295400046991771 1
0.767463711472115 0
1.02638610030226 0
0.237699506610681 1
0.440733893331704 1
0.422547861814576 1
0.438077240453165 1
0.683634262868001 1
0.787063749308999 1
0.448665829223048 1
0.36945621422768 1
0.0877053271940007 1
0.427049983572564 1
0.299357685070307 1
0.430834493532257 1
0.511131687311647 1
0.593914341869232 1
0.620337219495502 1
0.396942294068202 1
0.427453843988077 1
0.603010292985113 1
0.88387167421379 1
0.479427543792325 1
0.761354781877932 1
0.78321806108076 1
0.125099963559136 1
0.174477391757416 1
0.638023693337367 0
0.466663700385374 1
0.248574756270387 1
0.531562722382339 1
0.442765222738329 1
0.306442261491644 1
0.370162415528356 1
0.617589802268838 1
0.763103534894626 1
0.805689604014202 0
0.886438937654702 0
0.509339434838833 1
0.259361543599214 1
0.636456169230362 1
0.748074675672023 0
0.695353389916313 1
0.530121025694493 1
0.169324454741818 1
0.312369313357648 1
0.367059360345942 1
0.608156930037659 1
0.593530816197176 1
0.121976937890222 1
0.141365652587294 1
0.438534064413936 1
0.315623878768523 1
0.170341305277764 1
0.490853881939724 1
0.362353478056093 1
0.218874157084321 1
0.282812093055891 1
0.415450614603393 1
0.53412852016465 1
0.846767657159137 1
0.435306291880401 1
0.256702475596787 1
0.506161485781572 1
0.279483124056503 1
0.531334431245556 1
0.136365023363617 1
0.698557913261944 1
0.620907685413348 1
0.436814995291962 1
0.604609393379278 1
0.512496975084661 1
0.626060911325064 0
0.733165415563735 0
0.618677502616789 1
0.842911047747416 0
0.45840266194663 1
0.277157759645411 1
0.300333628201029 1
0.715769221464765 0
0.152625334616393 1
0.43865595549336 1
0.524752017060706 1
0.176286617148407 1
0.532339538070488 1
0.100830695608021 1
1.14501213489769 0
0.499964336637095 1
0.44607163002364 1
0.200407672145444 1
0.469986546089985 1
0.661757844105488 1
0.272737384785949 1
0.362861688085356 1
0.223228213570077 1
0.00511744262163048 1
0.428756138951874 1
0.304763679712911 1
0.600758686176379 1
0.877940055518871 1
0.356985246546515 1
0.499015719563706 1
0.435887287339694 1
0.679818290100265 0
0.167122287458606 1
0.164315642864034 1
0.492767501194464 1
0.441249555225219 1
0.582479415053743 1
0.523660598227283 1
0.436572344213174 1
0.776123854504215 1
0.614213367848352 1
0.468688791534964 1
0.224112388860212 1
0.547473350947065 1
0.542045530697979 1
0.346087782634118 1
0.37300065066072 1
0.750567092249355 1
0.745485139449038 0
0.513689324507941 1
0.634639434497423 1
0.518397497235644 1
0.711202284943331 0
0.696257416233482 1
0.735175324075826 1
0.0773168435990047 1
0.445433688119139 1
0.605577991243416 1
0.45636052772465 1
0.48990926232931 1
0.393988158216921 1
0.575373203401257 1
0.606590852258611 1
-0.185861166173008 1
0.874598329418794 1
0.358802695102806 1
0.673838603053569 1
0.436280745496485 1
0.437656587135183 1
0.86759634119327 0
0.753909775025323 1
0.413666564943764 1
0.276732096632072 1
0.863864199176986 0
0.392265765078519 1
0.28851408146701 1
0.37574277667998 1
-0.103486392947398 1
0.289182415601177 1
0.195131627493105 1
0.106949242208877 1
0.369610663272826 1
0.399937697664945 1
0.508750638031717 1
0.506228984233169 1
0.397906690020183 1
0.325459353792207 1
0.0610049136204075 1
0.818587818817868 0
0.566183146570553 1
0.637977408132279 1
0.612846127112578 1
0.67568954606749 1
0.297862371634707 1
0.666980202842468 1
0.234798397030593 1
0.663109311684371 1
0.632041429557589 1
0.663853889758237 1
0.49432203248286 1
0.343961682415274 1
0.157888475561282 1
0.483702088905504 1
0.624281631252032 1
0.515564581576481 1
0.499974177753932 1
0.273601452656628 1
0.726572530394787 0
0.64338858621373 1
0.721434726104798 0
0.702585215698522 1
0.420284724371113 1
0.500833216889504 1
0.232389151548936 1
0.150116505448219 1
0.726912200778366 1
0.433850060969188 1
0.592769232353293 1
0.82481742955986 0
0.726151868394509 1
0.522258170773834 1
0.564666392999001 1
0.117044072027772 1
1.05148820220462 0
0.297389157680622 1
0.716789825798418 1
0.459469362074788 1
0.679511893682109 1
1.22614603809694 0
0.200873862893514 1
0.228229426646363 1
0.489900539446873 1
0.454499060800952 1
0.761484172062363 0
-0.44421546605932 1
0.763539336450858 0
0.336403888612341 1
0.531304837321201 1
0.338783581590173 1
0.871145995215027 1
0.49894337589551 1
0.399905803031425 1
0.733546287487637 1
0.592976814617625 1
0.624816822937365 1
0.307534688227852 1
0.568083360090585 1
0.602334527051834 1
0.319915181620726 1
0.662805932821851 1
0.499904469919296 1
0.458012970667667 1
0.727554692015309 1
0.454117026048374 1
0.556214940968352 1
0.541721041181777 1
0.309150038541518 1
0.583855059440731 1
0.769166173387938 1
0.445381173242431 1
0.643669656740368 1
0.65141499197238 1
0.653854534898144 1
0.816263946851587 0
0.395199423402901 1
0.554538967472345 1
0.372096729716314 1
0.264059497318541 1
0.531025946694712 1
0.292560118810539 1
0.361475069123565 1
0.645817193517468 1
0.687134571520758 1
0.478676316761212 1
0.534633156832381 1
0.418814012081556 1
0.547156770546215 1
0.630694357569323 1
0.673797295196453 1
0.20277562860661 1
0.283138465062115 1
0.238599041384685 1
0.566452084722717 1
0.30839525181574 1
0.262034707863436 1
0.299093431614283 1
0.757151123873938 1
0.171322168543405 1
0.211012736547956 1
0.255094576572015 1
0.320908169724572 1
0.712580656917896 0
0.552576203791891 1
0.512486405107832 1
0.509819594841283 1
0.389894170025454 1
0.647730541667306 1
0.349017634311784 1
0.620418209153272 1
0.483873061730183 1
0.211946493844685 1
0.575766150951463 1
0.24401884841432 1
0.449089370317755 1
0.479965506193058 1
0.311502587417326 1
0.942536509252365 0
0.613399600715939 1
0.511028618653465 1
0.606227779990751 1
0.679917066849067 1
0.452018062592768 1
0.262019856856604 1
0.298985082071589 1
0.250962135757317 1
0.49435909019529 1
0.743744707578682 1
0.262086830136855 1
0.25310999448942 1
0.814172800068586 1
0.250953682943661 1
0.22875376013023 1
0.445745565588265 1
0.257689628372945 1
0.63279435805392 0
0.384295947206897 1
0.245208808850883 1
0.189245556598625 1
0.366999292681621 1
0.29417476290349 1
0.718548176508821 1
0.310924943325553 1
0.46347598022722 1
0.483873480754824 1
0.709769641771419 1
0.313842976917359 1
0.771509566803129 1
0.585349646923493 1
0.28793661527914 1
0.531571793404246 1
0.652431590728904 1
0.351734398342434 1
0.211307908342631 1
0.217907650591748 1
0.385994968030338 1
0.381807716506076 1
0.358459677454276 1
0.527699479418476 1
0.362804377738677 1
0.888886956703422 1
0.681267225560564 0
0.334879620660436 1
0.426888462756663 1
0.599578165453378 1
0.156911754885759 1
0.278349141426711 1
0.711406828564912 0
0.49924529751695 1
0.186415749993822 1
0.528252652623448 1
0.522314920857339 1
0.837396007483465 1
0.785752536283751 0
0.349475478736434 1
0.758708288618208 1
0.343713499068965 1
0.791145361248406 0
0.116209042870998 1
0.548212352022956 1
0.527624516679632 1
0.579376401200644 1
0.502664692685557 1
0.561586434380857 1
0.816370439732276 0
1.03841801866193 0
0.526547190984532 1
0.00907437027034458 1
0.370400159108276 1
0.605560487453857 1
0.35423420007442 1
0.887623834224577 1
0.376287044392359 1
0.28584580078649 1
0.462664487117721 1
0.242663108705379 1
0.0355284664906667 1
0.232149458453106 1
0.339378924071266 1
0.636894761422288 1
0.689187938279413 0
0.709753834441314 1
0.312630438486958 1
0.307851487086772 1
0.633509174539785 1
0.794686646552811 1
1.07349893764896 1
0.588126018168608 1
-0.149905865941879 1
0.612235555684522 1
0.343441286475745 1
0.638890528828585 0
0.825152772751801 0
0.237932659439972 1
0.389444413362668 1
0.571072593430517 1
0.70422733620331 0
0.0243628481274726 1
0.620658011431314 1
0.557076130279241 1
0.281845165537951 1
0.545742298366196 1
0.555925723062567 1
0.755265251921361 1
0.598036509464579 1
0.800582327787379 1
0.378292094484078 1
0.159865676213711 1
0.20442872149074 1
0.458954978951578 1
0.607587723027914 1
0.503509788573968 1
1.05237495980476 1
0.27961374403445 1
0.876158869559591 0
0.451268898140167 1
0.589483529140375 1
0.692578458633462 1
0.417687137004947 1
0.865065748433375 1
0.615234615103084 1
0.478589230751061 1
0.595093715131178 1
0.46958596652355 1
0.232436599393695 1
0.580991047728791 1
0.66939414779841 1
0.495845726252054 1
0.774637300442775 1
0.687142808658718 1
0.669619154743245 0
0.199896421667195 1
0.517011958416602 1
0.682236676903614 1
0.30480367712858 1
0.127595960560688 1
0.380004049822115 1
0.319515422416756 1
0.0789874115530651 1
0.325196657113542 1
0.29605738033557 1
0.271867521661738 1
0.65761610438368 1
0.647156682802125 1
0.348741808862612 1
0.545383812676415 1
0.57444249578096 1
0.561466081117454 1
0.706710974243177 1
0.736420658799316 1
0.643681808275185 1
0.715625160780945 1
0.380589645647928 1
0.416567599412973 1
0.824735769908346 1
0.378045171237393 1
0.374343822670912 1
0.493722428646243 1
0.233546976413344 1
0.488507048490588 1
0.686534859647343 0
0.452399699115702 1
0.729527717321123 0
0.708386723737755 1
0.293211564068093 1
0.615640375318664 1
0.397865797755938 1
0.774445991257026 1
0.129342588960734 1
0.50216925232299 1
0.469406192490243 1
0.582150709508265 1
0.484630006371892 1
-0.0858166410259319 1
0.472061962101247 1
0.693021140654484 1
0.333573770509937 1
0.784426771622123 0
0.803604711547846 0
0.100565414947293 1
0.590349011362102 1
0.0121275574311451 1
0.322417727758258 1
0.717754724377816 1
0.554047132543603 1
0.429662086157642 1
0.360673945747026 1
0.171875031198855 1
0.848895644033107 1
0.563992444771005 1
0.532767791280563 1
0.650210607773123 1
0.294220519305964 1
0.545567374712345 1
0.60336969955252 1
0.243949037722546 1
0.184670326418027 1
0.344835517933385 1
0.224232232216001 1
0.370266914607544 1
0.0999877964486798 1
0.391864152180764 1
0.585070132665478 1
0.555056678845336 1
1.03755201104176 1
0.524053447050336 1
0.606684604850044 1
0.609636667743272 1
0.525996633457935 1
0.147286464767811 1
0.505777159338701 1
0.891065574878569 0
0.201539771642097 1
0.234877233496219 1
0.0746464452019506 1
0.724167223792721 1
0.512323471479357 1
0.619191714484062 0
0.208703193520139 1
0.643013328932527 0
0.464294364024629 1
0.0150149009254119 1
0.331465677320953 1
0.201456382286923 1
0.590800176302371 1
0.399454746792979 1
0.536410267793634 1
0.525196098948746 1
-0.119779477746997 1
0.676410246938602 0
0.761029358757434 1
0.585139270253975 1
0.230965152605538 1
0.379247704902077 1
0.328523209349837 1
0.0967911180434833 1
0.504150389415288 1
0.338800190356136 1
0.455397755814449 1
0.825545797107997 0
0.419701064062295 1
0.556304309549101 1
0.266604911509293 1
0.572766324250842 1
0.652051685889402 1
0.660511265989274 1
0.477282768330364 1
0.657084066110948 1
0.325778713810319 1
1.17409853516435 1
0.492839979424412 1
0.452570119837532 1
0.633704668853803 1
0.35207285624295 1
0.736975249058387 1
0.550674895061614 1
0.226143994370832 1
0.794420598943935 1
0.281457127206037 1
0.793825210698895 1
0.763671210398315 0
0.613447137860171 1
0.282381343465778 1
0.574249807436485 1
0.478412663794991 1
0.264667130346139 1
0.474380503144607 1
0.827742161483803 0
0.344865592193759 1
0.601260504062415 1
0.545206758744654 1
0.591637101645935 1
0.284592633663437 1
0.266642968633203 1
0.344413611246685 1
0.624878144422441 1
-0.159337532359488 1
0.534615931692914 1
0.227026347127919 1
0.594446224656433 1
0.39484906978105 1
0.39576000667557 1
0.83802350604601 0
0.567553926226726 1
0.424789275707999 1
0.580883651099779 1
0.187737456763148 1
0.347543312951989 1
0.611841399102055 1
0.343970508135475 1
0.173805430404241 1
0.119449373533478 1
0.115076672321764 1
0.309344339069252 1
0.420371979630546 1
0.858816996557825 1
0.0829076759703937 1
0.623330245741483 1
-0.106858912751352 1
0.499778143189843 1
0.585985528249362 1
0.791593425263661 0
0.378208004879129 1
0.160663498470823 1
0.649610117827774 1
0.755816094262473 1
0.508254174404921 1
0.276263473321982 1
0.130677967799956 1
0.579431895410709 1
0.819465835913626 0
0.345021283120982 1
0.566846542958259 1
0.621919622535476 1
0.928094850861357 0
0.427691811052685 1
0.232761522748937 1
0.822550968573422 0
0.485265533864835 1
0.0943810911444749 1
0.273038399405252 1
0.100515166723663 1
0.669464095957024 1
0.516538117309413 1
0.321864613930896 1
0.432694524034893 1
0.450409293887751 1
0.439873804293001 1
0.389956076662532 1
0.373305128250895 1
0.683804110444992 1
0.486665453531049 1
0.638108452282787 0
0.301335310899522 1
0.734743014980691 0
0.382691149759404 1
0.352321626252036 1
0.178855463764412 1
0.246852289836168 1
0.217742071794708 1
0.314343316346058 1
0.48445321524675 1
0.617894728289688 1
0.357533131314987 1
0.25874153084732 1
0.551345521845488 1
0.573329615103682 1
0.545270437419059 1
0.53581271302805 1
0.120542657307642 1
0.462687462563489 1
0.572190123576398 1
0.0594999437988036 1
0.549084890184294 1
0.443044695805009 1
0.432029189655259 1
0.335027530446041 1
0.76998700477306 1
0.569280144717753 1
0.598808820421031 1
0.231034908876689 1
0.510421225020032 1
0.63221259486829 1
0.452265743483476 1
0.650989986468632 1
1.24413482568637 0
0.147169482982114 1
0.424141075655758 1
0.290580450636403 1
0.355915041494576 1
0.116572934968452 1
0.587992459786264 1
0.675218781916743 1
0.538539261437748 1
0.383266138081638 1
0.342340459894455 1
0.103332688789528 1
0.319149694964755 1
0.528928426877657 1
0.625886547314113 1
0.0767643137253052 1
0.155232115375853 1
0.600751379311463 1
0.419565605617286 1
0.480980440574956 1
0.701713158398796 1
0.40928024720745 1
0.202848328275639 1
0.189158165163373 1
0.717210268732473 1
0.421427073523084 1
0.60929345944476 1
0.470332074036637 1
0.264051914247511 1
0.206240330252323 1
0.63460864153293 1
0.487721182483993 1
0.387272927166582 1
0.842563842414967 0
0.290481094947946 1
0.519863349913875 1
0.528139270663682 1
0.7768135166259 1
0.270841878337083 1
0.842965602069598 0
0.631225324797868 0
0.938032785570774 1
0.65378670414371 1
0.613383487692684 1
0.76987926310565 1
1.07996806524149 0
0.101219527298075 1
0.81203287807072 1
0.517156510824457 1
0.635301446128255 1
0.516761113113476 1
0.626567844979491 1
0.551169146039455 1
0.245258694065139 1
0.00737080924666682 1
0.376757527233585 1
0.30196573582335 1
0.308506858594282 1
0.457671918800667 1
0.725674152236719 1
0.512499771288902 1
0.165873903786063 1
0.257412902478033 1
0.501474652823865 1
1.02610350632028 0
0.556665297033947 1
0.710008644677944 1
0.589194933195886 1
0.634862042052184 0
0.113406534038557 1
0.182351111220632 1
0.406443841015672 1
0.69755813254987 1
0.360424509750587 1
0.552081096217044 1
0.581228738461566 1
0.558418804395714 1
0.506897794438173 1
-0.0124092434598172 1
0.809541395979501 0
0.728554340400605 0
0.428045706881489 1
0.658952108314402 0
0.526562125614186 1
0.314181942412494 1
0.241302965984208 1
0.340335462876431 1
0.664708649835946 0
0.147387119751917 1
0.352099165271499 1
-0.158000281160079 1
0.559627554299399 1
0.13963994283024 1
0.684562602275398 1
0.7365697355532 1
0.288522281767875 1
0.160297695770406 1
1.09806265938102 0
0.377553455277814 1
0.432220526398768 1
0.470207128611488 1
0.591677033891654 1
0.429553185575911 1
0.283857468571594 1
0.493686895026863 1
0.690911256639086 1
0.0773166833431481 1
0.617306027651546 1
0.349501459894933 1
0.489360163335284 1
0.390822088328956 1
0.243608500473185 1
0.248272785720978 1
0.517443085296621 1
0.773168940483724 0
0.359389716189001 1
0.34448420338232 1
0.294451702449205 1
0.337277344531759 1
0.262489092745899 1
0.913726623310737 1
0.513923357667849 1
0.279612075108994 1
0.414314345027301 1
0.55816059859772 1
0.382836051093657 1
0.560499971323626 1
0.299826632253756 1
0.366172906757783 1
0.41921693049952 1
0.353099928277073 1
0.433810447575081 1
0.262241827815887 1
0.502227580747616 1
0.323683179232345 1
0.467110940054759 1
0.290065086650341 1
0.104943456704253 1
0.59310432512072 1
0.400399975830993 1
0.338875617601166 1
0.309122440600563 1
0.215291542099554 1
0.187029696773241 1
0.301446939779825 1
0.135447043303424 1
0.387658799601203 1
0.523875096867776 1
0.554862859271542 1
0.304605535430296 1
0.376417860462113 1
0.690965035774064 1
0.705481610250124 0
0.600387952596338 1
0.50812862356263 1
0.465047633212374 1
0.74877329088547 1
0.470226307608084 1
0.319270080734893 1
0.483371329242803 1
0.234284395262624 1
0.336592019102604 1
0.414260216409514 1
0.223178223703057 1
0.74875169506179 1
0.216330001603586 1
0.448256366461806 1
0.9803888947175 0
0.194801364593158 1
0.313538430749658 1
0.270730607093516 1
0.350939478450968 1
0.711897633005643 0
0.753365430510994 0
0.435182934220436 1
0.264378970761844 1
0.272419494395669 1
0.478207897931418 1
0.517291613056901 1
0.520477798998732 1
0.238072036002139 1
-0.104448387455802 1
0.525228319262812 1
0.331743178725355 1
0.366052741118594 1
0.0196631701229036 1
0.390269105044523 1
0.221745981725014 1
0.466893600717643 1
0.667988216779412 1
0.0252578862851965 1
0.959730477521019 0
0.547060540638146 1
0.362502495809649 1
0.752840034075812 1
0.497258850007741 1
0.665746388856075 1
0.322147167497814 1
0.440878920394941 1
0.647391909011641 1
0.309824421910775 1
0.412986793196832 1
0.543561180070483 1
0.340189899610162 1
0.624400445581519 1
0.377126845324125 1
0.263960161057775 1
0.470962399150716 1
0.289594158783365 1
0.431056924061162 1
0.587504896602175 1
0.536152388539318 1
0.300090629545361 1
0.158666028184725 1
0.750098757423722 1
0.564198106823839 1
0.208339118352025 1
0.65414202549713 1
0.245320048862481 1
0.326128580820213 1
0.550926020041327 1
0.523101425237602 1
0.456308560642062 1
0.448722338824884 1
0.555917658993914 1
0.67585985179987 1
0.866571197272051 1
0.473541086198131 1
0.397530088484928 1
0.360692355293683 1
0.310185857846385 1
0.187516913011148 1
0.543287712694834 1
0.652385524889678 1
0.143399131613051 1
0.439187717390171 1
0.786852989057914 1
0.272451313601403 1
0.674441387648818 1
0.528283561208121 1
0.11826126846897 1
0.643063939566944 1
0.221345827107432 1
0.410701246593874 1
0.938693476061993 0
0.461862360732681 1
0.613979173334177 1
-0.0893844699373489 1
0.704840359881778 1
0.752003782389067 1
0.326250150133174 1
0.263074423558265 1
0.537747390938181 1
0.506586433681404 1
0.496320020991489 1
1.00085344629381 0
0.363782190318843 1
0.342058888402974 1
0.19345654419299 1
0.773669543277057 0
0.513393771309731 1
0.285780658954359 1
0.80684092553017 0
0.349876769403771 1
0.244872702170521 1
0.716316753761216 1
0.0905416597565942 1
0.587932584024709 1
0.335853600637093 1
