# Supplementary material for: Bias caused by sampling error in meta-analysis with small sample sizes
Source: PLoS One. 2018 Sep 13;13(9):e0204056. doi: 10.1371/journal.pone.0204056 (PMC6136825; doi:10.1371/journal.pone.0204056)
Supplement: S6 File — (ZIP) [file pone.0204056.s006.zip › results N = 5 theta = 0.3 tau = 0 sz = 100-500.txt]

"dl.theta" "dl.cp"
0.223729973602268 1
0.253961393817018 1
0.385059804980207 1
0.350579072902127 1
0.274100655349503 1
0.271023285010647 1
0.328199717541351 1
0.385881456445126 1
0.347922235004516 1
0.304033173948884 1
0.296880545833198 1
0.383615115471166 1
0.330276459207478 1
0.343005673403791 1
0.331747656003471 1
0.25987082280591 1
0.232381078880057 1
0.259118718971794 1
0.252367037238814 1
0.224382888558329 1
0.33727097502285 1
0.271206480631315 1
0.39496410667608 0
0.313027064109425 1
0.255967881746854 1
0.29472797700335 1
0.32894208319204 1
0.332725987098339 1
0.349476167840157 1
0.274281206157174 1
0.291022298146809 1
0.330713648210446 1
0.280986999484387 1
0.324607901499223 1
0.361109417424055 1
0.361584680366298 1
0.349962779653847 1
0.336445099556618 1
0.323500326595209 1
0.289203401888961 1
0.330090784514422 1
0.351029410009014 1
0.293262976176602 1
0.293272807103076 1
0.274432273120112 1
0.330638484361594 1
0.319264027380758 1
0.276593896165706 1
0.246002757079916 1
0.366484916526641 1
0.2680818145912 1
0.220826964739255 1
0.292371297872266 1
0.442249236601762 0
0.274499336207785 1
0.229909698459853 1
0.377803297261404 1
0.40491302094183 0
0.240382434555106 1
0.260109492261627 1
0.278440129834295 1
0.41196905396237 1
0.340169379723666 1
0.31845359834387 1
0.375528846515086 1
0.350561428601493 1
0.274738843667471 1
0.241309734296218 1
0.342097158028071 1
0.252295801891147 1
0.395970394288601 1
0.310081937855114 1
0.274249533781377 1
0.35762467084435 1
0.322642880354402 1
0.366709372610729 1
0.320900675405819 1
0.204624671078823 1
0.224102998586015 1
0.255479217968509 1
0.301640153304285 1
0.359263350773774 1
0.284358304073403 1
0.437107256061638 0
0.273105147291215 1
0.382593828610496 1
0.309528625114042 1
0.321966461257775 1
0.262927604374706 1
0.328785864529761 1
0.337068191646813 1
0.349641249276836 1
0.310016756542537 1
0.344944644981595 1
0.228039725186942 1
0.487162540595123 0
0.416672867649727 0
0.289845620260678 1
0.365866316760401 1
0.34962342145808 1
0.306939845616255 1
0.360223732966068 1
0.339369661511174 1
0.312754195323815 1
0.294434354831149 1
0.24079297857002 1
0.323424543653167 1
0.310122905393586 1
0.250148241636591 1
0.304072607398994 1
0.347899029224657 1
0.39313814970184 1
0.281647765123011 1
0.378871680089773 1
0.402138925680266 0
0.318586572957978 1
0.279619901787339 1
0.303052770933535 1
0.293957529411842 1
0.312472894851238 1
0.407703990824441 1
0.337968906860483 1
0.252217352916776 1
0.319449900339705 1
0.271723416383539 1
0.223287613938044 1
0.309873279424476 1
0.250907961961824 1
0.344550588945754 1
0.250703737537409 1
0.345036277821941 1
0.326204368167718 1
0.354070704316663 1
0.327235305408102 1
0.344844537665052 1
0.308760095522898 1
0.2202039792742 1
0.364389559951013 1
0.33515870569825 1
0.336863123915634 1
0.296987379289946 1
0.275458495351495 1
0.319757907814144 1
0.245331464455164 1
0.308739152430387 1
0.307897928333599 1
0.256861830995446 1
0.28210556086791 1
0.267654467257373 1
0.322177369833627 1
0.253864990030033 1
0.386935744268109 1
0.283687236093584 1
0.289575674926098 1
0.272815587474343 1
0.266315439376479 1
0.259205313947839 1
0.322276528906689 1
0.306861963536821 1
0.32061566741014 1
0.313343591257289 1
0.345521985825265 1
0.24068186218858 1
0.259381721153659 1
0.392373516474288 0
0.287839401655089 1
0.276584147171827 1
0.269622836051002 1
0.205472082237111 1
0.297329480255554 1
0.369854709163657 1
0.309548864659261 1
0.192242703723431 0
0.247993030176165 1
0.385991220123515 0
0.29961335762803 1
0.327300830321684 1
0.38261172249811 1
0.301503823639559 1
0.42045454080985 1
0.32778828924263 1
0.301790949544185 1
0.29483843432069 1
0.278792942821374 1
0.337116943055759 1
0.284625482449936 1
0.259205812444982 1
0.310055849146748 1
0.363467357291196 1
0.310031673576059 1
0.283328239584539 1
0.251086156874234 1
0.363899096452903 1
0.344400255768442 1
0.42975658714173 1
0.273789931939607 1
0.313556203420925 1
0.406451779290316 1
0.379206413708501 1
0.262965376411724 1
0.2781687509987 1
0.223158115199424 1
0.286463906840174 1
0.292999886967682 1
0.267816010506332 1
0.389217740002947 0
0.294761802464573 1
0.231958815791369 1
0.307722262334741 1
0.209385103782139 1
0.32775200514493 1
0.389697806922914 0
0.290578929522192 1
0.308627851990544 1
0.31840965708203 1
0.308329158686876 1
0.318281136106489 1
0.309444447784986 1
0.313848909529371 1
0.190322544107501 1
0.264075696997991 1
0.366142497407183 1
0.348346036355371 1
0.338004409695336 1
0.390122637971667 0
0.297379119498171 1
0.276656156311774 1
0.303948300084104 1
0.223282536116851 1
0.304864208432661 1
0.303190358725702 1
0.386230055592285 1
0.270475860055641 1
0.16438052319406 0
0.334546255762935 1
0.376466640644507 1
0.329069080046669 1
0.369823394574887 1
0.341751541884291 1
0.322609795645603 1
0.313044272563199 1
0.329535276182689 1
0.315529248304124 1
0.264986857293449 1
0.337550813123809 1
0.349040159194276 1
0.273851825520721 1
0.310604667006336 1
0.363697357742108 1
0.306848903223749 1
0.3547246241075 1
0.252857551370374 1
0.239586081412448 1
0.311684689129008 1
0.314607187828627 1
0.240902594570069 1
0.337892405397078 1
0.221296815442511 1
0.309711636872311 1
0.343275833414821 1
0.360629956438367 1
0.33009372085885 1
0.317662105887354 1
0.268380969327697 1
0.289351269128529 1
0.294703166648696 1
0.22728441402776 1
0.322202302634751 1
0.369869881539628 1
0.282203070474461 1
0.294709052740715 1
0.30256668684242 1
0.272537033374761 1
0.322721105146095 1
0.360642145925799 1
0.382722244536529 0
0.319793573970079 1
0.290112564332752 1
0.401490431216111 0
0.350930724334894 1
0.318275917941606 1
0.400873835190333 1
0.299947705907062 1
0.333512180387623 1
0.35326841011353 1
0.416331107836052 1
0.305005018487662 1
0.387103820085729 1
0.314057321156114 1
0.268396873560557 1
0.371811742044515 1
0.434379469591117 0
0.328892321150696 1
0.245131253612833 1
0.340094918918553 1
0.347459304158566 1
0.278148785544005 1
0.312982227600304 1
0.396238094508476 1
0.230062530492986 1
0.333371458711708 1
0.414294554011995 0
0.239994260714333 1
0.457276527087726 0
0.324155306078174 1
0.332325188525056 1
0.309084495632672 1
0.231773505642822 1
0.324392125138362 1
0.375686326953867 1
0.401091742284147 1
0.254485390623835 1
0.32099539645524 1
0.35871881476004 1
0.295843281146156 1
0.249159129003446 1
0.334684585561158 1
0.404972477636812 0
0.301506082924241 1
0.193342491794552 0
0.299629332297661 1
0.300111745633179 1
0.312313076075762 1
0.365063246020491 1
0.269985695739897 1
0.246755150610188 1
0.304051089910536 1
0.299448146808903 1
0.327018587807486 1
0.368410569432795 1
0.332378301343592 1
0.311192891798191 1
0.338038050603596 1
0.313867428006913 1
0.241865821706064 1
0.380239694137032 1
0.306360141235983 1
0.36655421404589 1
0.235250937563914 1
0.336477593444147 1
0.249445857725316 1
0.302745784920231 1
0.407411807206229 0
0.366649180244367 1
0.379233850829163 1
0.372718497518138 1
0.375602637080109 1
0.288951503744636 1
0.263470686832544 1
0.322903623375679 1
0.347145903658907 1
0.311017479724349 1
0.308048009037758 1
0.332673784392496 1
0.270683672948251 1
0.40090728945095 0
0.348986191469876 1
0.431449485050694 1
0.286604583892341 1
0.321800512948847 1
0.313298758699771 1
0.395975197711592 0
0.29216903056911 1
0.227708362312895 1
0.328711287924568 1
0.303429358834534 1
0.256211416511454 1
0.261632231906778 1
0.351438061717397 1
0.337311729380342 1
0.343838551009098 1
0.285392015648082 1
0.354679017241151 1
0.246970551032568 1
0.344872780851644 1
0.195517221716963 1
0.334103347212372 1
0.328029145779169 1
0.319844310180373 1
0.284731190153419 1
0.274824303127861 1
0.361660784674369 1
0.402645055960595 1
0.323411241349943 1
0.343985662284759 1
0.30492616900761 1
0.34392832264873 1
0.274262806104734 1
0.307634377774444 1
0.236778331403398 1
0.311155806897388 1
0.267301693817989 1
0.344022996423067 1
0.176806629315869 0
0.356133490954231 1
0.374450590295164 1
0.245690970573179 1
0.290178095987154 1
0.292754780899246 1
0.360264136889255 1
0.341958388676742 1
0.266845438878703 1
0.341574666164009 1
0.339872282819534 1
0.267926605456168 1
0.3206340837784 1
0.335425023712231 1
0.20753479662788 1
0.291379214088589 1
0.349884977719955 1
0.156577192357814 1
0.331285679840059 1
0.228997245244853 1
0.36662401108504 1
0.299634278541884 1
0.298736062187443 1
0.373999596820084 1
0.333782810823262 1
0.312151399044125 1
0.345404901819462 1
0.257649988930029 1
0.303969060397911 1
0.397220378974528 1
0.287846087192885 1
0.396865153690106 1
0.257388858894087 1
0.367513411470728 1
0.327361548945268 1
0.369216962045916 1
0.242446094711246 1
0.307564577115609 1
0.13299999710814 0
0.379217686338101 1
0.343261850233363 1
0.321539773164519 1
0.313594392338828 1
0.307748166759835 1
0.324292777062675 1
0.349025952366384 1
0.225308447076127 1
0.31644906249347 1
0.374735530498011 1
0.28238958112256 1
0.277858501708228 1
0.387732369286473 1
0.340412019740756 1
0.392790708532706 1
0.406539563099833 0
0.342263374934566 1
0.326848687741323 1
0.289810646165119 1
0.183817326321588 0
0.26229808621895 1
0.38883148953281 1
0.316876747572104 1
0.27146251585461 1
0.349389892025426 1
0.371890736361229 1
0.347226080114507 1
0.336650019230943 1
0.335321321872115 1
0.237697600277148 1
0.276470573212021 1
0.336110698538558 1
0.264335728986614 1
0.238289297122181 1
0.256658339490265 1
0.285569678340005 1
0.272734468257318 1
0.395998105120042 1
0.287645142318068 1
0.331093342340147 1
0.287079542396292 1
0.254410975141337 1
0.335681483698818 1
0.388652731811499 1
0.295653771412545 1
0.317829242147064 1
0.313980611682462 1
0.308821141479235 1
0.375489397968007 1
0.389888365186845 1
0.373763150709892 1
0.412234613876614 1
0.39479470007374 1
0.421471012991502 1
0.294160671184254 1
0.319542900441629 1
0.401075569664059 1
0.237590175836613 1
0.403142802034367 1
0.353561562842109 1
0.360343251379276 1
0.318410754681829 1
0.384523236608874 1
0.302827791146037 1
0.307922279111143 1
0.357548346668391 1
0.330674578855363 1
0.310571556728039 1
0.196232387461628 0
0.488922136608901 0
0.336171944842021 1
0.329978982595628 1
0.304521927137636 1
0.412805532273926 0
0.328611476038395 1
0.328213539247511 1
0.319887799611537 1
0.394045017513128 1
0.248716159191166 1
0.217657011573641 1
0.374271819606635 1
0.340119357762364 1
0.314346492683967 1
0.361612522714042 1
0.339974407177221 1
0.248655875387401 1
0.330131449811868 1
0.382549580384288 1
0.333565984063777 1
0.26169335358816 1
0.299413467885912 1
0.3906779103951 0
0.316551046519988 1
0.337302873428632 1
0.241727089900644 1
0.28933460831339 1
0.305374047298055 1
0.270505684849918 1
0.192507753008121 1
0.331964862727636 1
0.359747540884538 1
0.302811129056391 1
0.204733485723126 1
0.201479653628588 1
0.325842166253971 1
0.348072398085826 1
0.406667608556865 0
0.321801634371856 1
0.315674517957118 1
0.27325005583941 1
0.339854986611408 1
0.293445808165983 1
0.292996131973842 1
0.283430034326943 1
0.234012974925623 1
0.368890625361909 1
0.316303382005814 1
0.413124917155831 0
0.398481434413569 1
0.371405999622146 1
0.17766675581782 0
0.259867498550811 1
0.269376923700703 1
0.315479310016399 1
0.354703671007236 1
0.277907447972414 1
0.406698802788449 0
0.196802857471332 0
0.362314033920591 1
0.334893981572573 1
0.364222991040564 1
0.317084947570963 1
0.319045137022953 1
0.28667731702775 1
0.439912049914923 1
0.266904073152644 1
0.225044287540017 1
0.299734278323606 1
0.278735807245749 1
0.365181007814395 1
0.276066197019171 1
0.23308728912906 1
0.286566637783085 1
0.326115274036661 1
0.348583549718986 1
0.352854249289636 1
0.325656235400753 1
0.356508087556254 1
0.233571179533886 1
0.264607812292318 1
0.261639212078889 1
0.391556189776635 1
0.336052837441242 1
0.261929236698077 1
0.289472611125041 1
0.368243248011905 1
0.232442153965693 1
0.278897035105702 1
0.287637693438166 1
0.335763076940005 1
0.235267529588695 1
0.309811254191287 1
0.284893383066696 1
0.279973299750918 1
0.360591223597492 1
0.298803240409905 1
0.476332418372796 0
0.334009942508446 1
0.261758929843292 1
0.323542651144804 1
0.266289487394736 1
0.332478024374516 1
0.343449737422088 1
0.256905034292855 1
0.292671223030614 1
0.325160958221808 1
0.195902310064421 1
0.293177000603525 1
0.329356267014076 1
0.286037061395133 1
0.253158943309752 1
0.339852616066883 1
0.323239629413463 1
0.365419107494899 1
0.27326631460769 1
0.284387958867572 1
0.283667207615836 1
0.252744369266112 1
0.339231714633183 1
0.303457588879324 1
0.310322265182667 1
0.296947883330219 1
0.239403263970181 1
0.162174268130949 1
0.269177643187158 1
0.332595805221986 1
0.327729371749566 1
0.340732824270888 1
0.341575171658253 1
0.322207054099756 1
0.301823024841383 1
0.29450026750149 1
0.33613421192408 1
0.317606439668943 1
0.325556601329103 1
0.260549585340649 1
0.29403408267448 1
0.317511740465936 1
0.391055549964065 1
0.255981036774637 1
0.264415977567675 1
0.380391632054838 1
0.349395568338367 1
0.283710878743898 1
0.351831269886821 1
0.310636007788211 1
0.280018404180504 1
0.335981664476459 1
0.384800027881409 1
0.280322943113984 1
0.26747746100778 1
0.388161749054211 1
0.308592267972322 1
0.309006467751329 1
0.136738897853151 1
0.230085759800069 1
0.319697131967603 1
0.272417238305577 1
0.233586298380999 1
0.30718437673073 1
0.246828464604418 1
0.338040780480699 1
0.268515705797457 1
0.297234990111343 1
0.257810099058109 1
0.254695598593975 1
0.25900807938852 1
0.305341308777953 1
0.203691647215672 1
0.36341172289932 1
0.379427975034788 1
0.261311868007615 1
0.314653421158421 1
0.269585525164752 1
0.33051919237955 1
0.327356908293959 1
0.377522601346523 1
0.26031604513969 1
0.317330098577677 1
0.328279702171081 1
0.330798452743439 1
0.333271501298208 1
0.251053978181364 1
0.209915953167625 1
0.336705678491116 1
0.296078695647081 1
0.361179961808993 1
0.234834676010679 1
0.273114101829177 1
0.33484331030817 1
0.244964573605942 1
0.355573396656855 1
0.31568960589638 1
0.394128401689754 1
0.347710587591303 1
0.299355686809692 1
0.332372351378227 1
0.307800287005151 1
0.325884584647929 1
0.264463470436976 1
0.336299400403427 1
0.307542832446229 1
0.366580022035816 1
0.405339187287949 0
0.33655452500641 1
0.304028670703673 1
0.275484699283906 1
0.291015699666169 1
0.351911378218566 1
0.361355725796361 1
0.284910963621429 1
0.285721227565863 1
0.251817642220881 1
0.291451570831969 1
0.337287680495287 1
0.343123825722105 1
0.321279750968585 1
0.393639169851548 0
0.353924178941771 1
0.347527128500067 1
0.258317695672885 1
0.350534293633398 1
0.250089780968026 1
0.32617170089625 1
0.263461695525843 1
0.321305388239388 1
0.25677562539088 1
0.27057620164717 1
0.332491262227677 1
0.279784598032925 1
0.308145897272003 1
0.363752485437397 1
0.379412722191204 1
0.361325602477118 1
0.240956603768628 1
0.437841542722731 0
0.376012202513553 1
0.301304608590573 1
0.247887263741318 1
0.278219485686339 1
0.284117702924211 1
0.265477691715566 1
0.397303760998662 1
0.269163834207555 1
0.235144991564796 1
0.291418637874968 1
0.287946100322256 1
0.216264121735328 1
0.325858743280331 1
0.363415419083477 1
0.343049424858504 1
0.268489853662488 1
0.208071244637383 1
0.328093667168122 1
0.284969050986392 1
0.283455152190492 1
0.35132598822391 1
0.230220427536855 1
0.303043214143021 1
0.310398076724378 1
0.211533195723053 1
0.23708484816893 1
0.295749803539024 1
0.372204977506331 1
0.205372801214647 1
0.290229764888565 1
0.291126380537486 1
0.333129358282381 1
0.27560582811841 1
0.320708938648251 1
0.292076427502671 1
0.277947531376988 1
0.370629132860932 1
0.346438159472822 1
0.248953153056404 1
0.273008533811938 1
0.347649268889803 1
0.362827807019775 1
0.306572507655359 1
0.389836791242445 0
0.284420616379506 1
0.233179567650449 1
0.246481065546707 1
0.28554943766604 1
0.336520402706779 1
0.280545557679235 1
0.405859622965813 1
0.331315777185754 1
0.260463492890433 1
0.361066674461864 1
0.228405950044591 1
0.321271103741274 1
0.308725282935978 1
0.327805533892674 1
0.237918388289721 1
0.259167377008517 1
0.368158380110325 1
0.236433723748163 1
0.369601699896146 1
0.373998637678956 1
0.236177859514252 1
0.29215907633554 1
0.242253131256359 1
0.290973086419992 1
0.248405029460125 1
0.290364298680755 1
0.275655191587551 1
0.268612940034017 1
0.399470150108876 1
0.279727282370032 1
0.275933103890107 1
0.323062221812409 1
0.362356959822433 1
0.334008103962756 1
0.300436745232919 1
0.361437452368695 1
0.351383063498611 1
0.311926336158716 1
0.367172158991129 1
0.285883932448121 1
0.271604555421318 1
0.319724339450595 1
0.358549890174619 1
0.320671192190248 1
0.306315663658704 1
0.345152662184659 1
0.262161049275538 1
0.341748227973493 1
0.301137957331294 1
0.382718822141788 1
0.321453131818288 1
0.289879136845861 1
0.349950887490935 1
0.312886182251735 1
0.261150707194034 1
0.290775704145772 1
0.287399076542457 1
0.301926054675887 1
0.306910585538407 1
0.353621843406472 1
0.224115711186794 1
0.32559405624279 1
0.351521145427237 1
0.2968037163817 1
0.295350226230391 1
0.287532445064675 1
0.300831625214511 1
0.308630828364726 1
0.364231606129746 1
0.344540677449501 1
0.316968875314665 1
0.281507488000302 1
0.299590422432337 1
0.257538164619571 1
0.355625611258171 1
0.391384966683172 1
0.252756516367726 1
0.197589962374103 1
0.345031216531616 1
0.302216296726606 1
0.308585500070265 1
0.254270113787522 1
0.350190498805567 1
0.271633100354046 1
0.336881154934272 1
0.322874118709794 1
0.406729839730189 1
0.287378181676991 1
0.257677004737316 1
0.330138491717951 1
0.374703540779197 1
0.255836593868822 1
0.307460806213797 1
0.357338883140998 1
0.387244592369684 1
0.379340656981841 1
0.292805051283682 1
0.280900909474938 1
0.296647645324545 1
0.304147243241886 1
0.176716906981579 1
0.293758268110658 1
0.358577848255754 1
0.2594824704592 1
0.27468816912676 1
0.292395849365155 1
0.30911580768584 1
0.29188712752927 1
0.227530142278306 1
0.255793498501242 1
0.348121225825493 1
0.338837592164279 1
0.322535631801879 1
0.308995680869319 1
0.358746625034782 1
0.296572954401414 1
0.235251240237831 1
0.306260052866783 1
0.345548298088021 1
0.313327987707366 1
0.314279344640532 1
0.239179138137481 1
0.277387863074668 1
0.277661278478475 1
0.290596377536875 1
0.236273810084933 1
0.303580176654487 1
0.292967154222343 1
0.331573512104788 1
0.284103831898651 1
0.238974028514722 1
0.273366227511671 1
0.300685175982826 1
0.370913963358222 1
0.298550213760815 1
0.315640550287447 1
0.228144013786351 1
0.38334640071446 1
0.351101623437753 1
0.350889067505327 1
0.218199337962898 1
0.28376754432511 1
0.217514446836553 1
0.383621225377447 1
0.290889582616157 1
0.29156426014045 1
0.320364662251615 1
0.266046838716251 1
0.312158370864536 1
0.261318033022755 1
0.315869554693291 1
0.421994585902445 1
0.29453046061065 1
0.350594729108846 1
0.255742013809015 1
0.380509448414455 1
0.308778209666507 1
0.396997035327594 0
0.30328507484821 1
0.331098660412829 1
0.246604615667923 1
0.290253364106171 1
0.281983801291215 1
0.386233068349949 1
0.315903417083602 1
0.31608191147987 1
0.356849390450729 1
0.210947845591029 1
0.369006340414314 1
0.315444815626206 1
0.359810377071713 1
0.276872844473807 1
0.349947476870891 1
0.333120419811084 1
0.34268443603754 1
0.28021287124751 1
0.27376615469446 1
0.318078799821918 1
0.240726850647026 1
0.283065734612894 1
0.294182880908371 1
0.407401850523541 1
0.254485735611297 1
0.36584081246002 1
0.271880029255433 1
0.453724425240555 0
0.283149767678045 1
0.287279302584974 1
0.330530787829614 1
0.271234230466016 1
0.286975250921059 1
0.355706248986928 1
0.258631495311423 1
0.288275285037725 1
0.294409209276476 1
0.417404623357937 0
0.246923758609147 1
0.361497104475622 1
0.360794801564734 1
0.388491152944111 1
0.32286950048885 1
0.332756495904343 1
0.308122817559701 1
0.303821915020625 1
0.250638137927741 1
0.298150716027175 1
0.389219926268355 1
0.318454989535501 1
0.283371686307144 1
0.36317355035597 1
0.247826695839795 1
0.254225432662297 1
0.322086063911327 1
0.307027095342866 1
0.282875806386211 1
0.270690064129303 1
0.304567212944662 1
0.369825566514861 1
0.29883419419985 1
0.33138684066195 1
0.250656229893092 1
0.291321043265562 1
0.373943685934473 1
0.324951259949557 1
0.304008077474944 1
0.239733444251865 1
0.334027882820677 1
0.340081930724114 1
0.368201959278254 1
0.308048383805636 1
0.344920964177376 1
0.407705147139768 0
0.345089578519918 1
0.268683598120147 1
0.288821832882423 1
0.391641346638268 1
0.362402586735372 1
0.349082652317349 1
0.23590173902555 1
0.262862280257742 1
0.342737048571064 1
0.271559929865777 1
0.318455705961639 1
0.299668317665737 1
0.262420533894987 1
0.227186951033376 1
0.340730448126132 1
0.234899294150796 1
0.28375288807781 1
0.228752174128575 1
0.261217539335605 1
0.340468877420466 1
0.339155090064775 1
0.304488022998426 1
0.294438444460934 1
0.396849426987683 0
0.277656039775076 1
0.322811774086055 1
0.285427065327841 1
0.224132987847242 1
0.287951580281002 1
0.379081967315691 1
0.297929252518235 1
0.265023092173864 1
0.250419924304754 1
0.372114156180644 1
0.366800493585422 1
0.280513396353034 1
0.271661617028176 1
0.340565792830104 1
0.346535858421491 1
0.337587839185252 1
0.306617153269558 1
0.32545604336525 1
0.301808891705958 1
0.193687208944981 1
0.290672954536581 1
0.302651684995185 1
0.279979342401152 1
0.257375780106925 1
0.317777186230284 1
0.29399586716832 1
0.305632491376271 1
0.346437199893707 1
0.24183086764304 1
0.35608510617998 1
0.314844959671243 1
0.320392828142765 1
0.322007451725845 1
0.409854099306698 1
0.331247099046081 1
0.371352862293644 1
0.227680631619938 1
0.297518116236756 1
0.322960327289047 1
0.237272755956149 1
0.335108742942457 1
0.347550232989982 1
0.299448522230707 1
0.266383286376742 1
0.334684700670977 1
0.268213701148397 1
0.264558561472129 1
0.309713063782592 1
0.329105364770691 1
0.267429701578549 1
0.403713202605854 0
0.289770799947588 1
0.309215220295783 1
0.323354656879937 1
0.336635263069471 1
0.38956359322804 1
0.314458693859647 1
0.397705813077658 1
0.363550311459698 1
0.258968679903243 1
0.252826660466502 1
0.300361882756045 1
0.350948928929091 1
0.372860067045181 1
0.296243828941429 1
0.301878766226084 1
0.396633975567546 0
0.299634326726492 1
0.281295142485035 1
0.310884233452592 1
0.301957194407206 1
0.269659572002729 1
0.341824048520952 1
0.213007536983365 1
0.296764848929272 1
0.404347517215226 0
0.167307772463424 0
0.284602052205478 1
0.374276904688995 1
0.24380143336971 1
0.356852942675193 1
0.285501653568901 1
0.326173653606351 1
0.34794788196757 1
0.283211796357731 1
0.271859234720342 1
0.28855237719065 1
0.31229021676651 1
0.3192352386092 1
0.268096517743655 1
0.294684147908294 1
0.217343472129836 1
0.293514106416281 1
0.330939091809379 1
0.321049909939804 1
0.342892323739574 1
0.325997076268536 1
0.220612921469023 1
0.377203375959421 1
0.273637193141724 1
0.416109742052416 0
0.302642312432057 1
0.307722247377675 1
0.407098608580632 0
0.406421416469799 1
0.36138827380537 1
0.364944709922601 1
0.306016931690556 1
0.323428955358766 1
0.267839817995391 1
0.343054350800852 1
0.357592058194292 1
0.249068272331591 1
0.307207227177784 1
0.35626659150124 1
0.290864730733195 1
0.259699092445731 1
0.324989708649053 1
0.390508398119809 0
0.221555095799233 1
0.276768476171845 1
0.342461853812503 1
0.303937629691358 1
0.236552883752796 1
0.44700306893097 0
0.335480170847232 1
0.273968174263144 1
0.302944102986892 1
0.312365185925006 1
0.327122750507869 1
0.28907480464173 1
0.311441575647029 1
0.303506339537671 1
0.322559132540745 1
0.316668337427156 1
0.315568689113192 1
0.289481188286893 1
0.322998068586601 1
0.220544475039887 1
0.277654425749347 1
0.259287647462836 1
0.281470659629761 1
0.326668920864924 1
0.24594964086279 1
0.273910334565819 1
0.294474647614134 1
0.350361485835079 1
0.318295795176392 1
0.295871141339136 1
0.309647685048692 1
0.218873070225716 1
0.318627517467741 1
0.350225963123601 1
0.353258730922574 1
0.35138289821387 1
0.272164138046448 1
0.349478024137221 1
0.315897986368161 1
0.312331250769999 1
0.331325855355023 1
0.302440102152424 1
0.260989246205289 1
0.318375056384317 1
0.213872782746674 1
0.313792167593107 1
0.233038632497369 1
0.308971490079143 1
0.319984138473917 1
0.243895621253784 1
0.264933357532286 1
0.217671816290939 1
0.373595915460507 1
0.283376824938171 1
0.261935507942294 1
0.316111440376449 1
0.295816148311656 1
0.221647535493119 1
0.371116661083442 1
0.325408035340414 1
0.242257416338741 1
0.365642453669031 1
0.351708867722244 1
0.372656072427527 1
0.296571233601776 1
0.351239395917792 1
0.268409049604963 1
0.26950898834724 1
0.368295106700984 1
0.253924857214588 1
0.333260318587025 1
0.280078881820453 1
0.391190100445926 1
0.255997096274451 1
0.337514829019547 1
0.449199893746601 0
0.367686156024979 1
0.340612559865476 1
0.232469178024184 1
0.386571667232784 1
0.286134545048367 1
0.368395042743186 1
0.28653483713813 1
0.331049540470998 1
0.371227375682464 1
0.344849859751743 1
0.354724497443588 1
0.282030212618403 1
0.298255221243507 1
0.2466759375523 1
0.329180540364967 1
0.388682923312617 1
0.337672803266031 1
0.296520712866164 1
0.281696242213415 1
0.319389591392862 1
0.34225156778277 1
0.307075550739525 1
0.263974989761396 1
0.262911521645185 1
0.272814280545402 1
0.265003655632739 1
0.311679280392849 1
0.266579658116142 1
0.321522931699205 1
0.268094627521561 1
0.395472385036277 1
0.306341707605623 1
0.303366086510872 1
0.334152606226405 1
0.332072607483219 1
0.356366974635811 1
0.235676453411987 1
0.245424752461942 1
0.35055985821181 1
0.274505058955561 1
0.285357417339735 1
0.360630065921017 1
0.339020957489314 1
0.229256741049249 1
0.323990855070192 1
0.273430983744737 1
0.406277346811042 1
0.352438530678373 1
0.330430617415946 1
0.364638423133338 1
0.360333746048829 1
0.289908068682764 1
0.373094926931624 1
0.309698804465601 1
0.339912877004484 1
0.383158468584611 1
0.285324668497413 1
0.342031294335276 1
0.312245030528667 1
0.22865328502315 1
0.303757443150045 1
0.267553229745976 1
0.324187747340222 1
0.316638098434718 1
0.393922205917178 1
0.275303861568049 1
0.34002899384987 1
0.273138683288587 1
0.275692220265068 1
0.268787094491244 1
0.240685864332591 1
0.258341623465847 1
0.347554828863376 1
0.380600322453562 1
0.307061494591012 1
0.312939579581224 1
0.330852847133294 1
0.314578657803824 1
0.321720909830204 1
0.293113682926418 1
0.334031321129261 1
0.279225495329413 1
0.402713661882379 1
0.309379000032138 1
0.261584334217502 1
0.277904646186705 1
0.298551291323042 1
0.270133533581842 1
0.397121738476818 1
0.257262034666636 1
0.239644618051558 1
0.327730646811394 1
0.369961054281765 1
0.281939859463342 1
0.270649640577256 1
0.30824840747315 1
0.259247929965398 1
0.209123832622328 1
0.330860905579864 1
0.335397328502166 1
0.274066751070951 1
0.241132340022211 1
0.309992418191738 1
0.285558282959818 1
0.291785870939207 1
0.245510292327911 1
0.20509942218 1
0.29306523591606 1
0.289425719249251 1
0.339002035049574 1
0.327285751059509 1
0.287118027564078 1
0.412296853106662 0
0.364703355709903 1
0.291728535270962 1
0.282689445586488 1
0.424233539938854 0
0.26214094505021 1
0.320513433208294 1
0.277741768799443 1
0.245784737547091 1
0.339212449643104 1
0.331198328505841 1
0.271358388942425 1
0.333045107213711 1
0.296676743232735 1
0.304906331240377 1
0.293830927300945 1
0.308395443118366 1
0.26524523535571 1
0.321183869309109 1
0.258632727005029 1
0.242390850869242 1
0.288346322256739 1
0.351963707118359 1
0.341960606308257 1
0.313809637302201 1
0.392634296130755 1
0.262119628355683 1
0.356080260657871 1
0.286445093422278 1
0.260277413781093 1
0.315504407256865 1
0.292361064293406 1
0.293636795052965 1
0.41512735536096 1
0.316860581536046 1
0.24594072636621 1
0.311062438473178 1
0.21732941595172 1
0.315398973889357 1
0.210847078769876 1
0.376138349628343 1
0.30631534258683 1
0.253823092982161 1
0.262481814558929 1
0.342935872580481 1
0.249815840839544 1
0.267431247216552 1
0.332891225639483 1
0.22938570190676 1
0.289531822599764 1
0.366088926500522 1
0.275935739997011 1
0.347734746969224 1
0.195398615133743 1
0.350505183282913 1
0.423052845614382 1
0.259098587041924 1
0.303668724953804 1
0.410592404155469 0
0.347023716178344 1
0.476964644118311 0
0.335449135376502 1
0.275626140015442 1
0.354184094297229 1
0.311793396372861 1
0.264610196542007 1
0.271801476921397 1
0.36896132316677 1
0.38427321776383 1
0.284881967992469 1
0.378276386852821 1
0.389405969132979 1
0.370276059348392 1
0.260925428111549 1
0.323140426112098 1
0.306593400461213 1
0.318735882634886 1
0.313466207074417 1
0.331691574682454 1
0.366255010069708 1
0.320693572485235 1
0.278521228318513 1
0.247272894239345 1
0.274770697383371 1
0.336028682239464 1
0.358331613111104 1
0.271612729472385 1
0.237950809653761 1
0.188318688102206 0
0.268912959481015 1
0.346312031224665 1
0.417725527653017 1
0.372029357858773 1
0.303886241980759 1
0.35221435480331 1
0.421186733615402 1
0.343429445449513 1
0.249650482457177 1
0.291748719551313 1
0.272961501619188 1
0.312967178184591 1
0.264229225323041 1
0.272769738557328 1
0.239198987215198 1
0.368970858459562 1
0.285289549465757 1
0.241636797493568 1
0.299949928768353 1
0.354439378173389 1
0.344770729446014 1
0.307310531991455 1
0.278401387838962 1
0.297877210704896 1
0.306048514904221 1
0.347129504541319 1
0.244618269315249 1
0.301009575549077 1
0.394767220246361 1
0.289452543938422 1
0.362652875799304 1
0.235800600655393 1
0.286674737898176 1
0.439670783151011 1
0.426871110749302 0
0.390300934942857 1
0.360900608079369 1
0.378784098360214 1
0.313737337475446 1
0.255854626024769 1
0.332612906985242 1
0.313170769936006 1
0.236854027210459 1
0.388165470874027 1
0.354209779813386 1
0.301635338651672 1
0.332530983060653 1
0.216206511247245 1
0.300707300007875 1
0.301702963292778 1
0.317197483022835 1
0.326897987100068 1
0.291949143981079 1
0.282942132157393 1
0.261599588426351 1
0.348208296029868 1
0.304951106609246 1
0.284349081480047 1
0.298991710203448 1
0.342629656762155 1
0.238162123916013 1
0.315794058711549 1
0.3257851509867 1
0.293492314480845 1
0.262272328742316 1
0.245915558851431 1
0.33036307704144 1
0.351476264200812 1
0.375110467858365 1
0.331488194961015 1
0.423207236211662 0
0.295756297503781 1
0.379192036320556 1
0.251782264829221 1
0.276149776683648 1
0.314178260698598 1
0.275795106979161 1
0.277010437228853 1
0.366802021091542 1
0.297531314488788 1
0.28090757715635 1
0.233149208140736 1
0.305616929670485 1
0.318025240092408 1
0.331849280817043 1
0.473256266441273 1
0.401400430887431 1
0.362762663492146 1
0.356173347355597 1
0.324186953619361 1
0.255536999644952 1
0.409737547418352 1
0.296703648010338 1
0.312959949679388 1
0.282904367567797 1
0.345459016817175 1
0.351640199633407 1
0.272758314337824 1
0.226811107195163 1
0.298030396110755 1
0.349891939092134 1
0.279581255929129 1
0.342250592162133 1
0.284672649669478 1
0.244400526697516 1
0.269041089279427 1
0.340406636493281 1
0.296984843766628 1
0.420254542497495 1
0.29027586001695 1
0.242069070895687 1
0.279324063496595 1
0.345600040663063 1
0.308808670648983 1
0.312047063462471 1
0.38814251928983 1
0.281691984552293 1
0.305454277822895 1
0.304143589666244 1
0.313263524562545 1
0.283667111528623 1
0.268033586270198 1
0.263674838980948 1
0.259250432126822 1
0.317874929674613 1
0.330979485520558 1
0.403663520835646 1
0.256887419393769 1
0.278677661673368 1
0.32935740959724 1
0.30090754510898 1
0.29747890874681 1
0.354372510805927 1
0.285408925019924 1
0.340083056445287 1
0.332894277199276 1
0.334776895288788 1
0.371137896279001 1
0.416830534802175 0
0.34447950205441 1
0.334561529815701 1
0.354316322489766 1
0.258159795874008 1
0.242760383620026 1
0.27427273209278 1
0.31075733843188 1
0.332499213021608 1
0.338286486146722 1
0.315737379123348 1
0.285814148367414 1
0.272278913406024 1
0.134241230774567 0
0.321518772892641 1
0.373196499154347 1
0.257419983043129 1
0.29710574929186 1
0.308628448763633 1
0.332324728159092 1
0.298172523037187 1
0.326237630310957 1
0.33162767377174 1
0.375904994047904 1
0.24749958152392 1
0.333369392494341 1
0.265243298023628 1
0.324130115781707 1
0.266763029417563 1
0.303016228102957 1
0.302885532720856 1
0.353110909375649 1
0.341030501755314 1
0.35824557864697 1
0.295157612625825 1
0.227093354507043 1
0.375715210141833 1
0.322995049631959 1
0.29539031981255 1
0.299372657149712 1
0.323831779530461 1
0.320638317400274 1
0.3383649905412 1
0.296628685671659 1
0.288421234680613 1
0.304760377496633 1
0.304988865811023 1
0.264040081846041 1
0.31022721247889 1
0.335946673093922 1
0.349871581904011 1
0.301949968847218 1
0.349562959216044 1
0.282208053960026 1
0.376521588810797 1
0.295826900622289 1
0.246060609388083 1
0.38975444835615 1
0.270169678212669 1
0.299616715360169 1
0.345896161129189 1
0.309761817340552 1
0.310664110490497 1
0.326277603640097 1
0.265766486570353 1
0.398139955265332 1
0.331611400742936 1
0.311494740792861 1
0.353809340670564 1
0.306307423733808 1
0.242528946633418 1
0.297103061743194 1
0.359704298470893 1
0.290877289499454 1
0.284862281727783 1
0.326641369975152 1
0.209234758953022 1
0.188756495395231 1
0.373336499562699 1
0.364269913934926 1
0.347723597774665 1
0.31394254614689 1
0.261419724525739 1
0.319902861915644 1
0.329665322665128 1
0.252478648788479 1
0.237247908711606 1
0.231461975850246 1
0.340789223136119 1
0.403009704423304 1
0.359245745174067 1
0.315742392217728 1
0.362983547535542 1
0.270468023373734 1
0.229300658296119 1
0.333713603824705 1
0.269162080462883 1
0.310082299545422 1
0.363694294144159 1
0.259099788396774 1
0.25610757682353 1
0.290798867284283 1
0.297062767810317 1
0.239608178182084 1
0.383835352566888 1
0.280075158080276 1
0.231208619241583 1
0.37323236585051 1
0.350595733956845 1
0.319772783824982 1
0.292337694784747 1
0.314928987710524 1
0.243348623927147 1
0.383021029996121 1
0.359326021022367 1
0.258953878428042 1
0.345228472892315 1
0.348373566981676 1
0.306052728039922 1
0.378361897146461 1
0.335587613143655 1
0.121120227440675 0
0.389656516093066 0
0.250314049410047 1
0.359662394520063 1
0.274648579438336 1
0.37361911352627 1
0.292810056277269 1
0.402936586667495 1
0.26885411850174 1
0.33670879616519 1
0.299051081299285 1
0.319531860564997 1
0.257479415007871 1
0.27842451798425 1
0.314876849441431 1
0.272058403692877 1
0.372442560747145 1
0.293740005904528 1
0.386635642414072 1
0.297428452052416 1
0.264120032897669 1
0.323980557389673 1
0.338049077365322 1
0.246426952693921 1
0.29744446709606 1
0.344966657506772 1
0.320831288361127 1
0.297545796172228 1
0.322769125396153 1
0.342135611816204 1
0.4005364490736 1
0.351457148528295 1
0.373866648133824 1
0.261013849189831 1
0.356140439911849 1
0.310665309278829 1
0.30728372806177 1
0.332568019022905 1
0.339516035883942 1
0.249072456302419 1
0.29672268010609 1
0.334057448981839 1
0.325347500586632 1
0.261321732230954 1
0.346304649392675 1
0.358200041274093 1
0.27222226391582 1
0.286662629239383 1
0.291276450397321 1
0.279016284348854 1
0.31711206457899 1
0.280402682858761 1
0.227049272359681 1
0.346413066109575 1
0.283179818498502 1
0.395706328280559 1
0.322883710015388 1
0.401663325916653 1
0.246164560511681 1
0.260534866143915 1
0.337367154110488 1
0.33253190217409 1
0.34628496678323 1
0.348801773052173 1
0.30944621838426 1
0.381649245272148 1
0.321759379480088 1
0.286494369392476 1
0.279817753443937 1
0.2285918145337 1
0.30471898890672 1
0.334013768878098 1
0.279324845283695 1
0.4042373403958 0
0.367503864632781 1
0.3346584131646 1
0.371342927769699 1
0.276652644950158 1
0.318369852647927 1
0.281039783256838 1
0.353394543965047 1
0.302805161061171 1
0.250861601718274 1
0.319872914287003 1
0.287340374088483 1
0.304274268773137 1
0.334108859890232 1
0.27947129513822 1
0.325583886198636 1
0.32316093376062 1
0.318358072607611 1
0.363769634832868 1
0.263766299745854 1
0.262615735969858 1
0.262225936405801 1
0.315418852698087 1
0.336867068038936 1
0.254345913579295 1
0.363111706882641 1
0.209904076554256 1
0.380796603898686 1
0.359033377160031 1
0.356327497757625 1
0.293570130039516 1
0.315769802313005 1
0.41327050510165 0
0.277238039038281 1
0.355041717174756 1
0.301611280497168 1
0.265855135927527 1
0.272229305196309 1
0.297159605807373 1
0.228961954111644 1
0.263589180787862 1
0.285179445692741 1
0.158892431561473 0
0.301567130506768 1
0.334497473229644 1
0.348925070409724 1
0.282172776182052 1
0.310451514630494 1
0.285507826618645 1
0.377182111572647 1
0.216256405148997 1
0.266620497576307 1
0.37988708645249 1
0.343312608172073 1
0.242432054455362 1
0.426240768568231 0
0.23350924625008 1
0.346732788158808 1
0.328053989512664 1
0.295567391278856 1
0.397875851014454 1
0.319932653516911 1
0.242872007218816 1
0.288844588831683 1
0.261985843021244 1
0.303646509248533 1
0.333013672622208 1
0.287265980161023 1
0.266383573959445 1
0.305216207771707 1
0.289547000319541 1
0.333455408014672 1
0.315755371341778 1
0.339140331646115 1
0.318933936508588 1
0.224948881914396 1
0.302304274059398 1
0.383667582728696 1
0.286264609550937 1
0.261080852723117 1
0.309638918863312 1
0.332473668146876 1
0.250514707411914 1
0.445752367905301 0
0.318229778354508 1
0.315844550765383 1
0.28365961318086 1
0.219219533444547 1
0.279579783035564 1
0.304699575223131 1
0.369071532761109 1
0.332508222088758 1
0.329326308907799 1
0.456137091612642 1
0.317200623162606 1
0.27511245631123 1
0.293007633084362 1
0.315727721755492 1
0.331217238568164 1
0.366703264596705 1
0.269660930949974 1
0.33637082239829 1
0.288092868357052 1
0.338549296102504 1
0.314771296224359 1
0.34494875526624 1
0.253010298169906 1
0.34610590097204 1
0.346630504367012 1
0.290773629213386 1
0.384706996285357 1
0.261687482864502 1
0.31871865571462 1
0.32938573243557 1
0.310939272815305 1
0.364936873822174 1
0.30750611181315 1
0.360010235966868 1
0.41428998485419 0
0.328707305338183 1
0.265259570896988 1
0.313538213874096 1
0.315056468000865 1
0.217901530037604 1
0.310592067966729 1
0.299671440235362 1
0.252556546054311 1
0.308769311168715 1
0.266699008576442 1
0.374616283579187 1
0.490146771818479 0
0.437611033259311 1
0.30267416273533 1
0.289884399880116 1
0.349684141110419 1
0.269471700049594 1
0.452275960320473 1
0.2455361728466 1
0.334261742640948 1
0.223373817242216 1
0.319156250437323 1
0.287493076468357 1
0.349021925404594 1
0.340279932669402 1
0.291314362840891 1
0.268560566051897 1
0.282535331954524 1
0.261383376731365 1
0.368003899304576 1
0.332058814190454 1
0.339249858985257 1
0.337911990915174 1
0.372639669409682 1
0.28926730998452 1
0.439522109979255 1
0.263521265599464 1
0.2228406273699 1
0.267230379683552 1
0.259145845199817 1
0.225733537263906 1
0.296859472848989 1
0.391403373584651 0
0.309491692159206 1
0.285602288433515 1
0.278799600598702 1
0.324102490699527 1
0.265260881167529 1
0.368622582055444 1
0.342146222334512 1
0.274557513924847 1
0.241722200879513 1
0.249506369695149 1
0.332850258737383 1
0.279870043082806 1
0.305336950332296 1
0.414205703098813 0
0.325021361267007 1
0.392167896836517 1
0.283594984698776 1
0.258052301493523 1
0.381582482790437 1
0.287690392375316 1
0.264763761644025 1
0.273025689466967 1
0.294293163284596 1
0.300108751386742 1
0.353293873445136 1
0.295620345161662 1
0.290048284127363 1
0.357549430922226 1
0.311194446049804 1
0.365743591398282 1
0.389246935076605 1
0.393527349699449 1
0.308585523738948 1
0.336924774307304 1
0.380825630799915 1
0.298142781442864 1
0.242072473229808 1
0.286862711266527 1
0.372861401393767 1
0.396839888692835 0
0.407205136080487 0
0.22696664691044 1
0.313303555833142 1
0.361153420936801 1
0.320330986777545 1
0.3738608249745 1
0.339887332426143 1
0.301081480023558 1
0.338489091294555 1
0.235884099752555 1
0.342144779731647 1
0.325130971023872 1
0.364172798019704 1
0.317273370899188 1
0.309681244066893 1
0.376379434527658 1
0.229938396095551 1
0.427621044087022 0
0.267517770132801 1
0.301935987963463 1
0.279845575159515 1
0.294274020768721 1
0.376835669123701 1
0.292062101649453 1
0.308527738334197 1
0.295521313510415 1
0.230789191493231 1
0.389501060750027 1
0.462726157995942 0
0.30078493790416 1
0.259880393656482 1
0.280478054544583 1
0.343448868342678 1
0.345366800283152 1
0.302905157486883 1
0.332212373899562 1
0.275234244732192 1
0.346800484338107 1
0.291492764367904 1
0.302984658849865 1
0.288956030061959 1
0.438044150308571 1
0.348414983984047 1
0.357014519374098 1
0.21445079003797 1
0.238696124272543 1
0.254439872036252 1
0.271841186902296 1
0.424987144335968 1
0.337704969054875 1
0.364888301963036 1
0.245378123423368 1
0.343240185781203 1
0.36007251654114 1
0.310302325234692 1
0.259411235273353 1
0.294049051494763 1
0.246559951073565 1
0.294960144257458 1
0.33850928572425 1
0.328064556371238 1
0.286648510261634 1
0.342040538934746 1
0.26699770713777 1
0.366792843363768 1
0.382441751956396 0
0.289283183270748 1
0.332601277099971 1
0.348006892369496 1
0.365483683241633 1
0.278757994957852 1
0.445597888815406 0
0.341596406563024 1
0.28812065305156 1
0.283821911161666 1
0.303318095899169 1
0.353843457616399 1
0.394418242543244 0
0.278160732951305 1
0.317133758887075 1
0.261388771897668 1
0.286277501164637 1
0.367348141698135 1
0.258869696623756 1
0.314402098705479 1
0.285100840360017 1
0.296262627036603 1
0.325642649842538 1
0.398469370242381 1
0.393867995911766 1
0.289719752729992 1
0.285646936211498 1
0.253166927107618 1
0.240296891968248 1
0.327360264193349 1
0.285066795519041 1
0.281408352079524 1
0.338405594411627 1
0.325435184469661 1
0.320686052868725 1
0.273948702979575 1
0.287261862745242 1
0.352108328098814 1
0.330662289163932 1
0.27481457615183 1
0.331038051249734 1
0.323172587916427 1
0.25703594845205 1
0.276907843011316 1
0.279301667717637 1
0.404845280693753 1
0.37563687232577 1
0.336270555492581 1
0.295941990538506 1
0.280884666537172 1
0.378165558461594 1
0.267897827755169 1
0.292717641458612 1
0.270596695669939 1
0.351037828370648 1
0.355687175864076 1
0.280656308202901 1
0.373902952203488 1
0.30510676077396 1
0.320462265154664 1
0.282638784316157 1
0.254004743372195 1
0.294877677403521 1
0.432068284417049 0
0.33530608299713 1
0.259530059239515 1
0.263279313805024 1
0.39055083873463 1
0.328761866806893 1
0.336601888719331 1
0.304630061264166 1
0.229350272124603 1
0.283979246004296 1
0.294827964349581 1
0.307868071607903 1
0.312311255476274 1
0.304265050429183 1
0.361419842637189 1
0.277337106310404 1
0.331047723221244 1
0.286712309417837 1
0.381156004010275 1
0.304008179440331 1
0.390773465181386 1
0.335698409584154 1
0.326035445097323 1
0.28452042665684 1
0.314024278235067 1
0.324241790619062 1
0.324968944051142 1
0.309772934117288 1
0.334011589068042 1
0.227440491734807 1
0.314813883326285 1
0.340289837193297 1
0.276412542558129 1
0.269410905497171 1
0.313831988250936 1
0.345930274381916 1
0.315593640870141 1
0.265583978563488 1
0.17122224148628 1
0.284223653371591 1
0.281935944825436 1
0.331910497377809 1
0.2447624633137 1
0.335464652581172 1
0.29556045353425 1
0.197637314744354 1
0.294588335696214 1
0.299373894328472 1
0.259036004622722 1
0.328202852697721 1
0.393295036284229 1
0.262924412543582 1
0.35762223081559 1
0.329572911219142 1
0.345065758743427 1
0.265251711225717 1
0.367310767132338 1
0.380873422633643 1
0.257911876938401 1
0.336944236968832 1
0.304858128091409 1
0.255940931460686 1
0.327127419258124 1
0.336374545293841 1
0.325392390348008 1
0.387537483153141 1
0.338175870039449 1
0.239496115710908 1
0.324906142281524 1
0.313798447155488 1
0.33319115271082 1
0.259875616108175 1
0.227828310605662 1
0.36379861710558 1
0.389787332834877 1
0.31668878179877 1
0.269123943286002 1
0.432014280975403 0
0.379397338799361 1
0.336901513980549 1
0.321519896565059 1
0.319530541765954 1
0.330396544384553 1
0.302606149242289 1
0.246822636610195 1
0.304007611201776 1
0.335763424547557 1
0.350575948667325 1
0.390232737301671 0
0.26906182862696 1
0.266263515359575 1
0.343978337848596 1
0.327364517624122 1
0.31215781068472 1
0.3813205821934 1
0.355922965587544 1
0.228120053122303 1
0.281243044172388 1
0.300133852827231 1
0.330895517937973 1
0.354286675828002 1
0.203416214216065 1
0.360902992341435 1
0.322906873906955 1
0.27122993532287 1
0.302745227509206 1
0.40523919240023 1
0.251569281873955 1
0.336050412838557 1
0.291807765463397 1
0.321921910659539 1
0.356968624064826 1
0.277135340907759 1
0.211622084436821 1
0.289182854938761 1
0.306723193433813 1
0.318335433876731 1
0.233264700194955 1
0.343413107125489 1
0.309266177297422 1
0.228763433877083 1
0.306640150693176 1
0.274768430053208 1
0.28445431658756 1
0.314464968355661 1
0.310291317904062 1
0.329766221148705 1
0.354642197444706 1
0.220190520838225 1
0.404895994953872 1
0.30988021271181 1
0.231000563404533 1
0.349706651745718 1
0.308580990154691 1
0.281640766866048 1
0.267020957852864 1
0.297268013184064 1
0.309603922449194 1
0.351878005669603 1
0.32761536462069 1
0.293400241711792 1
0.330031653525948 1
0.340727176283808 1
0.320071330488999 1
0.284812976172372 1
0.28045630373347 1
0.355791411168077 1
0.263992701494491 1
0.345090506461519 1
0.285783073802507 1
0.348864098396218 1
0.344595589467069 1
0.259813615005634 1
0.261191503713099 1
0.313080797374129 1
0.315090220768072 1
0.304252752063091 1
0.29529911497006 1
0.359661796399405 1
0.319083759792048 1
0.312289048253962 1
0.284110077869911 1
0.124366904089932 0
0.391714981727116 1
0.392852663113692 1
0.338463582811495 1
0.288818359727425 1
0.251172556310826 1
0.321815841323131 1
0.310271795935791 1
0.356046512752831 1
0.350541675979179 1
0.264650436739291 1
0.184712565499249 1
0.359249792138377 1
0.241885784284875 1
0.355829699615107 1
0.282536910305366 1
0.33128824565812 1
0.269194247386779 1
0.356376338931231 1
0.233346945797714 1
0.365445812236682 1
0.313024315364437 1
0.426708561072195 1
0.273009649656373 1
0.307304185009617 1
0.362168145172995 1
0.328896023075266 1
0.358386865096616 1
0.2780541951188 1
0.341592569846982 1
0.322143116339475 1
0.297086498459607 1
0.356634858121758 1
0.26748775093156 1
0.333226410247979 1
0.329110636581593 1
0.286524144039993 1
0.361328419481945 1
0.273469780819396 1
0.362941573085196 1
0.261350833350865 1
0.330363339543695 1
0.31922661101372 1
0.268769202252066 1
0.274441247294641 1
0.353929211566654 1
0.349140016350573 1
0.28122266228683 1
0.333652348420665 1
0.273004122060266 1
0.322172656253653 1
0.384917358233522 0
0.262793754732471 1
0.316492209578901 1
0.273170318008046 1
0.226684873158083 1
0.337915236507371 1
0.244914853359725 1
0.309065535490222 1
0.342367923355441 1
0.307528296468657 1
0.279905074501599 1
0.294122538726234 1
0.28873803543555 1
0.347327552666054 1
0.344457628409073 1
0.324496335228231 1
0.248147736669793 1
0.334745325460606 1
0.247108068042839 1
0.364819729394593 1
0.233198197683601 1
0.242835554905392 1
0.296718346904648 1
0.367903722248158 1
0.354801101131469 1
0.266451557316204 1
0.366089396179549 1
0.281774480632471 1
0.240294307210494 1
0.198991042690105 0
0.418028926026641 1
0.362512001651273 1
0.319461275788451 1
0.469612446219873 1
0.294941354112412 1
0.368854819521543 1
0.176318725332196 1
0.22380425151797 1
0.3565461814132 1
0.219809079730823 1
0.354266812514972 1
0.219091970358637 1
0.222968727896011 1
0.352619498367804 1
0.305019382298766 1
0.263464751109295 1
0.306633316534301 1
0.379170719776899 1
0.257145561277854 1
0.224242614072315 1
0.270590036565037 1
0.321227263617122 1
0.309288144392375 1
0.300895153297938 1
0.326488993154955 1
0.269316307924566 1
0.233641896836759 1
0.337097652531899 1
0.252990518200224 1
0.308702546485043 1
0.302688712674295 1
0.230697695758363 1
0.27629253393233 1
0.352735607460941 1
0.294373594194778 1
0.325246717520412 1
0.304037655993554 1
0.347551805529462 1
0.315756324027986 1
0.411714231457875 0
0.325952364159521 1
0.247245809610337 1
0.338742142474309 1
0.237186694910496 1
0.345295721869341 1
0.316126248452559 1
0.35419509685885 1
0.282844045014317 1
0.248258372163493 1
0.274656495722531 1
0.248383429851416 1
0.274565260694969 1
0.326817566791071 1
0.354058219214882 1
0.339161637996659 1
0.261942064940306 1
0.286578696985823 1
0.23294419937862 1
0.232419054963669 1
0.379824806708698 1
0.272567245646732 1
0.299267789607772 1
0.30003346156303 1
0.344990971347922 1
0.339942272719018 1
0.320215340109415 1
0.301462947271464 1
0.213597864866393 1
0.344223438282912 1
0.341852552509951 1
0.254597979346958 1
0.303914261681464 1
0.280626924215143 1
0.398685494294398 0
0.344084410451472 1
0.351631619915705 1
0.281703402026074 1
0.217702022834852 1
0.350084113851478 1
0.37826312037618 1
0.319792795782872 1
0.457845671180329 0
0.319331808409269 1
0.365456245541101 1
0.31286178207581 1
0.213882227766823 1
0.39422004105361 1
0.18662307666298 0
0.332501881321722 1
0.289625070212509 1
0.352126398909851 1
0.261031139900686 1
0.37695601307032 1
0.35403742521643 1
0.367435013413132 1
0.224103366481433 1
0.316251676248304 1
0.309507703276397 1
0.303628916043085 1
0.299133902875383 1
0.371304053543559 1
0.33169906366743 1
0.303171407196541 1
0.242730458925782 1
0.424676667043846 1
0.244981346412732 1
0.245917837500596 1
0.334698461037136 1
0.313663899227142 1
0.278506403056923 1
0.356039936791672 1
0.389631530042255 0
0.255939549854908 1
0.330316774990573 1
0.261511234576386 1
0.353895876972099 1
0.349003164861487 1
0.294613750243204 1
0.359101484033883 1
0.32371104828069 1
0.363162822505959 1
0.304598238145884 1
0.329052589836213 1
0.381498960227838 0
0.317956184492413 1
0.312983325562264 1
0.345821706676279 1
0.217100738800827 1
0.331345441129595 1
0.396672026872767 0
0.332528440613325 1
0.246259270707245 1
0.315138138239509 1
0.306385839857589 1
0.216336032990179 1
0.297109009014014 1
0.285322382380736 1
0.243785580842964 1
0.240019499642848 1
0.266187278113249 1
0.410410000367485 1
0.284605318191246 1
0.197807026685335 1
0.336755911976393 1
0.281648723475216 1
0.178181382728083 1
0.24169619466777 1
0.336482564962634 1
0.368841258182938 1
0.275385108239726 1
0.264372425025468 1
0.309487798000466 1
0.362881029774719 1
0.349512386639528 1
0.263912566180356 1
0.371165878404191 1
0.29726955318569 1
0.300415521658973 1
0.263205493325088 1
0.31247867372852 1
0.217238762326827 1
0.369340956888538 1
0.233665850524679 1
0.323972835640457 1
0.244179549469353 1
0.348475004838561 1
0.267912027000568 1
0.368988542788055 1
0.375333394175797 1
0.263836270121652 1
0.207423576507667 1
0.296935506772171 1
0.317440823360652 1
0.345335123051982 1
0.313621748788252 1
0.276144719588687 1
0.280429145694549 1
0.215315711638598 1
0.263798108513908 1
0.29483946139059 1
0.242792706555686 1
0.314909848156575 1
0.286424433253564 1
0.272366602315668 1
0.20293208390867 0
0.379568857195337 1
0.391733002013075 1
0.40698991423554 1
0.304054875176094 1
0.306261382362771 1
0.359840606954131 1
0.175688579444705 1
0.299742379141786 1
0.300870198672138 1
0.298183486389711 1
0.331184560528367 1
0.343516154274473 1
0.258251392409179 1
0.278735913175022 1
0.353924728834684 1
0.24987638078975 1
0.245237363515024 1
0.253464613251875 1
0.317197036994342 1
0.31838279509758 1
0.371431532041528 1
0.290488480819688 1
0.289345842546765 1
0.304012673798072 1
0.296451162716646 1
0.328742665604502 1
0.219345300014451 1
0.361706524571826 1
0.315531724417302 1
0.284848276786748 1
0.372118236532081 1
0.323403798228157 1
0.358751741069008 1
0.294392562505059 1
0.207657293763332 1
0.290364322007654 1
0.343952512749314 1
0.268253610497435 1
0.348846119345124 1
0.276035658767528 1
0.329649206282814 1
0.301117155790618 1
0.279522688434446 1
0.305253496166355 1
0.298198423700155 1
0.31196244108192 1
0.322520155346685 1
0.293709163799018 1
0.198478869625284 1
0.269487873126783 1
0.344066754070744 1
0.374818327545819 1
0.380442327541628 1
0.292569682049873 1
0.292040958033343 1
0.40384905802759 0
0.303775996353403 1
0.400226284451922 1
0.304566956777339 1
0.315797167536023 1
0.326397754481251 1
0.404079967894899 0
0.263270388383042 1
0.282817170080167 1
0.327617394087354 1
0.331960678314042 1
0.315080411218259 1
0.36173710771556 1
0.310605948464685 1
0.265955121478461 1
0.382185097517599 1
0.345216946795164 1
0.366101727689659 1
0.360416798362197 1
0.27749765877433 1
0.412251278361457 1
0.300498557741217 1
0.242005365212844 1
0.186469204149959 0
0.258232975816129 1
0.226017140116922 1
0.278167814565906 1
0.324773511478468 1
0.232902792558467 1
0.250614750330475 1
0.331913359594776 1
0.343180892357812 1
0.334721440503739 1
0.317975467165914 1
0.356356371555116 1
0.306552600428183 1
0.297103649114885 1
0.241959919770398 1
0.289749945088843 1
0.255031157285018 1
0.261786331251221 1
0.24169993363511 1
0.335824000085252 1
0.288104475357359 1
0.395089699069086 1
0.314871050933031 1
0.286978008948549 1
0.298994729430668 1
0.266145475385582 1
0.331681895641244 1
0.246872972334522 1
0.300290790909863 1
0.17734827954939 1
0.344964797423147 1
0.23710494221772 1
0.299407801836731 1
0.294510536704569 1
0.437920943345645 0
0.326269715341865 1
0.38900816189448 0
0.369000174686398 1
0.24035484660551 1
0.34917676963502 1
0.334295423772897 1
0.353589972619075 1
0.392304827864723 1
0.300203700577463 1
0.339021205467911 1
0.220174237785183 1
0.399641916304879 1
0.316199982472097 1
0.315060608485374 1
0.395396386452475 1
0.290437725384959 1
0.27302478007372 1
0.28861837086471 1
0.287257040319382 1
0.297387291407901 1
0.278301012229044 1
0.346516387440541 1
0.339660683599536 1
0.31766339351216 1
0.309627432993554 1
0.293972958896717 1
0.283458406070944 1
0.299001239900578 1
0.356228462365717 1
0.2993483433068 1
0.309590881152162 1
0.29678633315481 1
0.347106832175331 1
0.324734778620783 1
0.365481207349798 1
0.252211421771711 1
0.314481527869862 1
0.307975338325183 1
0.328916732066318 1
0.40178392835091 1
0.261362776573084 1
0.316232834730462 1
0.300792413671826 1
0.271423244353459 1
0.339752974263976 1
0.368500530960402 1
0.340434475582303 1
0.35504187689376 1
0.285557904893762 1
0.273638492980836 1
0.277929923116525 1
0.224174277485565 1
0.333835240144821 1
0.329757030745502 1
0.339364995719387 1
0.334253418731298 1
0.33764735215888 1
0.392889050419563 1
0.207667952930909 1
0.26707785152654 1
0.314191054503905 1
0.357230052846225 1
0.339899456071 1
0.313847842740354 1
0.479305319988914 0
0.298340571479619 1
0.282467650953552 1
0.349541706972599 1
0.326427297946804 1
0.253606552763872 1
0.31817039583882 1
0.26893140573243 1
0.341928723326795 1
0.335593099916849 1
0.292226021357459 1
0.322773160342253 1
0.28545786054086 1
0.296150782189405 1
0.343224057496176 1
0.305812359608313 1
0.265052644442666 1
0.374180085795672 1
0.243229358304929 1
0.351805250253014 1
0.233561706614381 1
0.330862060363702 1
0.316736551115146 1
0.266884440750665 1
0.283280592117225 1
0.289322154869726 1
0.22681519257321 1
0.276878029502987 1
0.302313186594836 1
0.294459695246576 1
0.271920464744807 1
0.327679464648167 1
0.242088562611719 1
0.229205827562287 1
0.29977814177829 1
0.275627231232046 1
0.310802066853002 1
0.311409486896366 1
0.293897934160911 1
0.300317359933904 1
0.340538431612307 1
0.29055666757486 1
0.304872034111547 1
0.335522227003305 1
0.257197577589841 1
0.344960789467272 1
0.246746383420398 1
0.28124859680803 1
0.389549616920109 0
0.297766878497098 1
0.294867537672419 1
0.294948569964832 1
0.378480184089048 1
0.316268301849736 1
0.1999473742362 1
0.283983600056114 1
0.309024238273998 1
0.332533815104298 1
0.294456152798613 1
0.30322554534702 1
0.255990177326181 1
0.205916887423158 1
0.268234649244057 1
0.356133238036243 1
0.289413138216879 1
0.276833361601985 1
0.267390891932712 1
0.306320342947392 1
0.427051531890094 1
0.319409804680578 1
0.20934366248191 1
0.313114713185572 1
0.24531206970666 1
0.317177576592456 1
0.32332246107386 1
0.255259289028289 1
0.282555257906981 1
0.363272690851381 1
0.297409045905032 1
0.337596068957288 1
0.230951172511759 1
0.374001906059731 1
0.314242848250103 1
0.258229796085966 1
0.311374352883827 1
0.35545327417244 1
0.362073553774506 1
0.388374326748981 1
0.368081407372657 1
0.283255598910773 1
0.329470674699146 1
0.268106840360838 1
0.20281589790432 1
0.296580222049298 1
0.328915031921936 1
0.313290018564306 1
0.356884793592864 1
0.320730831540888 1
0.299266024556188 1
0.33881053738901 1
0.351439923713817 1
0.223511199367228 1
0.328571888249489 1
0.282701338628339 1
0.355702635644064 1
0.289148607178946 1
0.364065186896112 1
0.289963073416052 1
0.282351386409653 1
0.303376520635866 1
0.246273234465431 1
0.27497218605608 1
0.265832630065812 1
0.34285773313818 1
0.328002239321655 1
0.289939202757877 1
0.288490183539653 1
0.246894627722709 1
0.333135471733637 1
0.323493858316815 1
0.322147648574222 1
0.243406250070022 1
0.437439408957809 1
0.35835615588007 1
0.256069709502514 1
0.356856144197179 1
0.336533493455825 1
0.310383302653719 1
0.359476756078029 1
0.380072542214188 1
0.353092831264235 1
0.257250260904288 1
0.209376252523711 1
0.309623361803203 1
0.338665721148298 1
0.333049225222283 1
0.267032368034274 1
0.344455328924706 1
0.393426090970964 1
0.309363020703121 1
0.291617127339089 1
0.361303515084724 1
0.315451898770176 1
0.267368384260225 1
0.379380390922455 1
0.312502910031409 1
0.336799778618792 1
0.264150372579382 1
0.301781578285764 1
0.289278000380838 1
0.257882117160934 1
0.398333557614753 0
0.287438581843384 1
0.358334093389278 1
0.281238524738174 1
0.253095227577442 1
0.275999784086021 1
0.317455087213045 1
0.299757695820521 1
0.265585186697765 1
0.305095108097262 1
0.397562283279958 1
0.437974877829258 1
0.331800319518512 1
0.286353542546128 1
0.248068122703022 1
0.381181215175336 1
0.304206102884527 1
0.217077802294962 1
0.225850291260701 1
0.269001410027338 1
0.274766599674185 1
0.246368839863202 1
0.22979611433858 1
0.313592601319216 1
0.33136082142209 1
0.388849883571544 0
0.369098993468737 1
0.332696245551274 1
0.319842331039904 1
0.407581150902052 0
0.356975723972294 1
0.291200955017494 1
0.279748074271027 1
0.299523434627874 1
0.261935792753744 1
0.346745769134686 1
0.340548052213689 1
0.313935873035461 1
0.268264359376364 1
0.254017161567423 1
0.327601969084274 1
0.290447510142927 1
0.266400477175452 1
0.251307858407279 1
0.340804517030436 1
0.340344669561064 1
0.272885660402497 1
0.314626019251247 1
0.334164272913796 1
0.33136520664444 1
0.376613414334066 1
0.302257387707199 1
0.305699270498261 1
0.318255487922744 1
0.249722725542914 1
0.387531196326598 1
0.265310048318744 1
0.28353979721398 1
0.364084666508879 1
0.257077109418365 1
0.264360477689048 1
0.2653929751747 1
0.353454081213925 1
0.27779348848962 1
0.305377950713674 1
0.367382187101658 1
0.270150661337365 1
0.200228362914412 0
0.318909510044359 1
0.292186859983984 1
0.160179616055679 1
0.368234422854858 1
0.254214731647442 1
0.370322200278719 1
0.344826295463397 1
0.208488781904429 1
0.329761561230648 1
0.300964959673052 1
0.267956295365256 1
0.385305960180731 1
0.351448438517822 1
0.358599564976998 1
0.335439730273978 1
0.340188889965092 1
0.402782333620591 0
0.348592094759869 1
0.321037344904994 1
0.318890800155185 1
0.410854514626008 1
0.270407490074737 1
0.293590261335698 1
0.260960526443512 1
0.38840397852439 1
0.350350483768344 1
0.298873059788311 1
0.361430533229954 1
0.262862665424576 1
0.307110388599339 1
0.268683240376201 1
0.276003782450638 1
0.389939139049306 1
0.259114617699476 1
0.326782259936352 1
0.281892174093445 1
0.402027070331421 1
0.270297432342939 1
0.299596754404657 1
0.362064045886762 1
0.309023320639257 1
0.315069326328042 1
0.380366955010031 1
0.42186201784091 1
0.285874294857276 1
0.275770188236898 1
0.263831971287428 1
0.241506571170868 1
0.328837713815443 1
0.300456707691785 1
0.368890830026291 1
0.301669525754775 1
0.313003462003544 1
0.254890529626041 1
0.270294775960747 1
0.341854913999346 1
0.296361225510814 1
0.302620780662918 1
0.355777257919275 1
0.327453352276658 1
0.270352551897296 1
0.28052634241848 1
0.320530935806694 1
0.2525184263178 1
0.280948080005579 1
0.286212504061936 1
0.293729717865488 1
0.221576246357693 1
0.317006677980897 1
0.303110337619431 1
0.361868943067415 1
0.258649917662366 1
0.314904438589019 1
0.261333343013374 1
0.374931649153758 1
0.255269988739078 1
0.193117828815029 1
0.258374473163486 1
0.286491911103628 1
0.312602892936302 1
0.327747111529459 1
0.295502535168521 1
0.206163850975291 1
0.344145478797912 1
0.314975245882604 1
0.27787556145284 1
0.315164581435694 1
0.349142448858575 1
0.366760687097381 1
0.318834461916761 1
0.374105681055265 1
0.376561397857408 1
0.273197831088533 1
0.345343991649269 1
0.315718593062911 1
0.340910422117927 1
0.263502280220763 1
0.350674772647147 1
0.234043290215441 1
0.320293087566813 1
0.204414801069675 0
0.295058665859697 1
0.411880451133467 0
0.276145680724442 1
0.310712515517715 1
0.310343980572502 1
0.358184412325372 1
0.305376124624053 1
0.417632023274975 0
0.310144200454884 1
0.334438456175528 1
0.305734713585898 1
0.347236773013594 1
0.315859119569754 1
0.274770365485351 1
0.233850471462803 1
0.248806835443622 1
0.289539766934469 1
0.266903961684028 1
0.297970010717669 1
0.368605867207974 1
0.251516046936568 1
0.257930322299262 1
0.313592910002667 1
0.270410877523476 1
0.276180352615512 1
0.343343145708973 1
0.298280811235128 1
0.247683752727439 1
0.319106090094476 1
0.33365379978915 1
0.322301922599618 1
0.325306167925615 1
0.356235025701424 1
0.352590283397103 1
0.265421179346306 1
0.235644152613935 1
0.22806711959659 1
0.3327269195708 1
0.289245349752851 1
0.288834599068652 1
0.417304017758131 0
0.369985922618858 1
0.391689056698095 1
0.327258170524738 1
0.261000529089445 1
0.307934580042445 1
0.395193453289072 1
0.336205381934945 1
0.397045693459974 1
0.24820851200725 1
0.287478962240414 1
0.247321082178101 1
0.365043433472499 1
0.371357059122018 1
0.310440818629193 1
0.296392460377196 1
0.513947200122083 0
0.314817844426278 1
0.272898215205935 1
0.368166284830314 1
0.259049409182577 1
0.340122281926558 1
0.294901245425417 1
0.39666740692014 1
0.312272021781626 1
0.30097475297333 1
0.299813774347159 1
0.233291047343266 1
0.319630587125083 1
0.2330735844092 1
0.306867965396947 1
0.309496441198585 1
0.427588898018308 0
0.264324781961932 1
0.415290324972383 0
0.212897225854632 1
0.323309255593346 1
0.445447513563651 1
0.249922813647962 1
0.283621691343543 1
0.212988457042987 1
0.229541745799475 1
0.30434248660861 1
0.254321713417477 1
0.365282489270152 1
0.324040150213761 1
0.33152856698298 1
0.354175886838813 1
0.416041580883523 1
0.40418445738111 1
0.203968509574341 0
0.262127049577321 1
0.370727254167143 1
0.377501344210014 1
0.342268484232533 1
0.315836279051844 1
0.294618464880316 1
0.20313324377245 1
0.306340168290317 1
0.273881333571758 1
0.256008362619533 1
0.384102363275818 1
0.473425195064099 0
0.295182527753385 1
0.295350006203657 1
0.284356803408718 1
0.32548656737318 1
0.399352692786166 1
0.281203972440523 1
0.395607667793767 1
0.340060421590447 1
0.366238745727636 1
0.259350283166541 1
0.236458642249948 1
0.335589114456831 1
0.323890580219584 1
0.381524172167035 1
0.307474320749236 1
0.375109153315921 1
0.366420033847812 1
0.462247274395151 0
0.355426617690247 1
0.224867671268103 1
0.31554031430617 1
0.272809386857962 1
0.359869165150638 1
0.311961742606307 1
0.292808224505684 1
0.324972216797596 1
0.346341536194413 1
0.294293195091364 1
0.245655681141569 1
0.243413768495137 1
0.303674542273704 1
0.331503006808551 1
0.325132466270089 1
0.293095642618837 1
0.458503274336681 0
0.293395503839087 1
0.330500368399685 1
0.223845247459062 1
0.289497186367971 1
0.316910731904204 1
0.319343790507858 1
0.267349509494402 1
0.316989375636631 1
0.386067539081585 1
0.291334442966765 1
0.278583224568615 1
0.281193729648266 1
0.295457397709911 1
0.312168342546669 1
0.298704859080475 1
0.331754925326987 1
0.294033469997894 1
0.335323219870017 1
0.298513335057941 1
0.399267677973218 1
0.347104164531457 1
0.270769751122293 1
0.308336316627044 1
0.29119897237414 1
0.321626304111239 1
0.311955654121452 1
0.266698213413794 1
0.227676301659735 1
0.282858232325082 1
0.267844517796892 1
0.349946876873886 1
0.378333121557083 1
0.381345582361011 1
0.315264600586139 1
0.404704873183446 0
0.300516455321234 1
0.256362255828579 1
0.271294190772602 1
0.395584586847929 1
0.216333666091606 1
0.293577754147393 1
0.273756126857306 1
0.398669175918614 1
0.254603013848211 1
0.217771060760651 1
0.295325297105181 1
0.272782913969431 1
0.294794457995461 1
0.270921899152531 1
0.253280901630125 1
0.292162217289918 1
0.331257047711409 1
0.231013134604937 1
0.325330459820736 1
0.33342529817042 1
0.371445208250169 1
0.299693490833537 1
0.38519292764593 1
0.290145304726122 1
0.341332254123828 1
0.254297325749587 1
0.381865011506144 1
0.236631901644473 1
0.306595452552219 1
0.310921662723037 1
0.332029242545066 1
0.288207826133009 1
0.253617622823513 1
0.297938128966073 1
0.337839598790492 1
0.30714703528893 1
0.270369471677652 1
0.242877670383753 1
0.327402211438147 1
0.340716982288709 1
0.285522603037141 1
0.36401642158838 1
0.341832187275843 1
0.327321890899887 1
0.254037984161136 1
0.288817237728803 1
0.400357350842558 0
0.353036192888279 1
0.255779705829286 1
0.282328781266763 1
0.298843775088709 1
0.331596080535335 1
0.294918474707111 1
0.341011523952014 1
0.286483826665267 1
0.305097790566394 1
0.273992608330922 1
0.331719349455626 1
0.249649410714514 1
0.307316448246717 1
0.319653461535953 1
0.311071510137454 1
0.264925330659175 1
0.322933599516691 1
0.201806924055325 1
0.330759737224344 1
0.351556423278211 1
0.334285816573432 1
0.266418684348999 1
0.232766834781017 1
0.287227569161778 1
0.262765411097458 1
0.332973146435158 1
0.356933010830745 1
0.32442159658903 1
0.360129915149772 1
0.354352464430968 1
0.303747680999762 1
0.251057720183369 1
0.311917156013303 1
0.331423796572113 1
0.369666360314496 1
0.348020213237799 1
0.255173669110229 1
0.29729304803619 1
0.262604592344119 1
0.429775049329951 0
0.228355668406292 1
0.322173813942426 1
0.371789498476302 1
0.410143905485514 0
0.231698673054424 1
0.311144492483235 1
0.253288072274996 1
0.249027444387538 1
0.320233846348131 1
0.410797541878157 0
0.342686815302583 1
0.236389021219702 1
0.302700217495524 1
0.279467916117693 1
0.364422923434251 1
0.417694517668352 1
0.370416734163003 1
0.359739009413629 1
0.282999409305936 1
0.230748689117374 1
0.285420679415305 1
0.280894546149856 1
0.292911243378158 1
0.321288062852478 1
0.311060583947965 1
0.304710180202108 1
0.248289985063383 1
0.261990631729902 1
0.352481805298125 1
0.394068442951982 1
0.357099918051381 1
0.285444099300201 1
0.277294301790422 1
0.342126549650081 1
0.28012711224326 1
0.296154941657002 1
0.390375827688482 1
0.327604485462907 1
0.306660515640802 1
0.278125009701738 1
0.256810790733529 1
0.289043609841437 1
0.262340425081945 1
0.271684746308515 1
0.291110128452832 1
0.268556984397476 1
0.405972328418315 1
0.368296336094112 1
0.282979745261596 1
0.318286179300423 1
0.23548026379884 1
0.337672699148717 1
0.344923778344956 1
0.352206125599361 1
0.332166917881809 1
0.364514015475461 1
0.308404268074138 1
0.337217502813168 1
0.373961611302766 1
0.28060338160801 1
0.325435959430664 1
0.306014737598054 1
0.350174591129287 1
0.330943756352064 1
0.338305062068314 1
0.299517496135143 1
0.374122824778599 1
0.378578088643321 1
0.288152555046778 1
0.235913072488101 1
0.288586173803992 1
0.306937438242775 1
0.335200173626481 1
0.282404565413956 1
0.373968925765959 1
0.24948798191513 1
0.261175387835553 1
0.338623041944106 1
0.304632092485691 1
0.305894430502421 1
0.288472918794083 1
0.294170052875581 1
0.353179424327366 1
0.41702059448233 1
0.358607365102134 1
0.233219383057744 1
0.388535225924696 1
0.360897426801801 1
0.304795359637531 1
0.378840660993219 1
0.321109165334874 1
0.254985709132687 1
0.273075733782343 1
0.23301235699422 1
0.314741130999675 1
0.234275585846175 1
0.303099732435137 1
0.372629228661538 1
0.315381706874048 1
0.342100839419063 1
0.302429662748642 1
0.317115096061912 1
0.389562093421658 1
0.272648937287894 1
0.266768692426067 1
0.273736357779754 1
0.245839226711685 1
0.297862050587203 1
0.274360533644158 1
0.275765025340832 1
0.286234542025675 1
0.347237385670839 1
0.265699506001903 1
0.310572163360975 1
0.339510352464604 1
0.159509411826559 0
0.386897920217689 1
0.334305842644516 1
0.276538681186716 1
0.351940219439047 1
0.320802849998743 1
0.431484064494888 1
0.302081122852125 1
0.370558004794157 1
0.318072627696582 1
0.362540313911963 1
0.169693767262147 1
0.305137493828197 1
0.260680334921328 1
0.237669203144526 1
0.266620960985992 1
0.32819307945595 1
0.227907068906405 1
0.262945506729625 1
0.323107694649406 1
0.248319449508422 1
0.395445643635071 1
0.287402436399183 1
0.334814775648198 1
0.248500755558732 1
0.340964024386358 1
0.331916953304619 1
0.335921760744278 1
0.293402450562143 1
0.328700699325115 1
0.319168472865142 1
0.332274345422432 1
0.274296333231919 1
0.353296819913594 1
0.308848876613995 1
0.329590422519831 1
0.232807232207852 1
0.373567562167524 1
0.312529205827248 1
0.232890785924515 1
0.261447880920909 1
0.317004683779292 1
0.33700001920542 1
0.321227030077821 1
0.284850146314711 1
0.292431760121771 1
0.245223925340803 1
0.262768131617645 1
0.31280535976886 1
0.344076154699172 1
0.314863087816376 1
0.200756241327547 1
0.300568508912423 1
0.381846033038483 1
0.414889356383751 1
0.415450075361541 0
0.303760943000023 1
0.346844733097234 1
0.275822401141887 1
0.334312687755173 1
0.291230198617986 1
0.33509656675995 1
0.362203141533019 1
0.204142520107886 1
0.363933909105873 1
0.290607718564575 1
0.345931554842469 1
0.249678445183145 1
0.328307960518269 1
0.300471477071842 1
0.406949606704591 1
0.23120602639523 1
0.316161819398237 1
0.246861558752051 1
0.285928353875932 1
0.227675025421897 1
0.32514038123799 1
0.388266824484507 0
0.281856260463328 1
0.265764197179247 1
0.387889660786559 1
0.28882730961511 1
0.253385530721762 1
0.318301083156644 1
0.2508121688604 1
0.300898292849705 1
0.418724079784464 0
0.300912097849211 1
0.319728118181856 1
0.195652187935762 0
0.239468182480396 1
0.262491225309927 1
0.370757356592357 1
0.287104504140394 1
0.328302099623541 1
0.213682768853494 1
0.361304872736945 1
0.308446984207519 1
0.303747361704023 1
0.255781144355252 1
0.373576068197542 1
0.402361269703439 1
0.336598454046003 1
0.343227883311954 1
0.26557038001403 1
0.387730442055584 0
0.289187258594681 1
0.333160500333494 1
0.382558330070686 1
0.309518743026142 1
0.283698631394781 1
0.306367775764133 1
0.340403863336243 1
0.352485323261438 1
0.280046569029003 1
0.263126655847839 1
0.383946206454055 1
0.242430851283101 1
0.163416199368522 0
0.263161717440271 1
0.311242836297159 1
0.298079160648776 1
0.241246900085141 1
0.331223398697859 1
0.254676674337284 1
0.261401998186846 1
0.32005920070851 1
0.291475782399972 1
0.270811520290159 1
0.270731049956832 1
0.30672880980866 1
0.216955507023176 1
0.339632098670824 1
0.264242523475396 1
0.27089581986662 1
0.289858402457344 1
0.367392336592676 1
0.23677663217367 1
0.267423326385946 1
0.248883805863315 1
0.333984858714564 1
0.289592717087947 1
0.329970136869591 1
0.233924132038731 1
0.297846137056484 1
0.269767773218478 1
0.2911396372697 1
0.310813220647834 1
0.23721276307182 1
0.356393637633664 1
0.337884208498671 1
0.220837606854845 1
0.256168446060226 1
0.218898687474195 1
0.271658887644293 1
0.298167834727365 1
0.372641951267368 1
0.303752523016478 1
0.306537148546842 1
0.372819954934843 1
0.372452296871243 1
0.306745534603727 1
0.327347106433991 1
0.336520288508717 1
0.190120930578064 0
0.317505607919736 1
0.343577998387189 1
0.326660153869581 1
0.37030998721869 1
0.329160032693693 1
0.266285751652643 1
0.342731294960232 1
0.300088148011452 1
0.343177517285843 1
0.369415220803366 1
0.262286115766283 1
0.301341721932352 1
0.279691053015663 1
0.266313086161001 1
0.318888897772916 1
0.259680335379349 1
0.296293557130754 1
0.313950791602045 1
0.309329881466143 1
0.230794345244064 1
0.337872041193628 1
0.309629822675326 1
0.296709920710977 1
0.238187931756735 1
0.268771674035134 1
0.427251446689225 0
0.277473325424543 1
0.296212000685395 1
0.29210801401815 1
0.258521179349206 1
0.270165578798041 1
0.384429999973657 0
0.398895174148573 1
0.307082646570232 1
0.289996237571276 1
0.241612391571775 1
0.290059125329199 1
0.243789628863921 1
0.38969555268611 0
0.289573157170409 1
0.354726979306064 1
0.281045018183877 1
0.300314913138849 1
0.339057043152972 1
0.374164025437684 1
0.334288335728339 1
0.293572795624234 1
0.444560305817367 1
0.280386880814153 1
0.351445062785665 1
0.329233459286409 1
0.367091428268056 1
0.455164952285537 0
0.350152775022795 1
0.296070345148127 1
0.393202905481754 1
0.294294141985471 1
0.338010407761777 1
0.291880725416338 1
0.396547154562255 1
0.261930121320568 1
0.255340724611346 1
0.296316997190803 1
0.282256315583824 1
0.323746866898745 1
0.35279266613701 1
0.404124726433398 0
0.270665789769353 1
0.312377143010598 1
0.281094818781398 1
0.313943134279904 1
0.375147809707378 1
0.258978723703968 1
0.35324626374927 1
0.224051893745827 1
0.349444751099182 1
0.429032617435385 0
0.351890469988631 1
0.319448158849727 1
0.346493522236622 1
0.374875537525575 1
0.338564995592627 1
0.27274755503079 1
0.225664354104079 1
0.284029186155687 1
0.373605598059258 1
0.266540524467459 1
0.356522249382121 1
0.268959207102186 1
0.339796865906091 1
0.304492615796686 1
0.240865729751165 1
0.31140107315067 1
0.368472989787116 1
0.352135124224842 1
0.298760494071851 1
0.300760403212521 1
0.353536132690448 1
0.30301667868915 1
0.318512791417394 1
0.190567632871527 0
0.342081747435541 1
0.421272483811605 0
0.224184038132594 1
0.311676792275633 1
0.388850788676974 1
0.310946789871786 1
0.350830567623062 1
0.379232891848373 1
0.304928982432856 1
0.366814550130596 1
0.225723646428529 1
0.278501956935127 1
0.295216647843638 1
0.309523578835579 1
0.273079615785539 1
0.40363007607302 1
0.364365608992735 1
0.303062718135898 1
0.297814409446527 1
0.338530060983037 1
0.309939703892469 1
0.251130587653839 1
0.216753773630028 1
0.265755288263647 1
0.2400971721753 1
0.241577640687579 1
0.406717541098813 1
0.356332560224708 1
0.306390163771285 1
0.314809988896664 1
0.292101394094114 1
0.288177784757768 1
0.365736383938958 1
0.351404590211456 1
0.351733129812979 1
0.320555491994557 1
0.292390947574932 1
0.312718464019333 1
0.295181058858314 1
0.340509244698409 1
0.31349419935018 1
0.426726100113336 1
0.413422838776801 0
0.3040687788916 1
0.299972973596069 1
0.257613202514381 1
0.362992787436178 1
0.208762801129487 1
0.310410963651179 1
0.43384899636069 0
0.348112103984908 1
0.275620135907986 1
0.248462689137362 1
0.367556791595806 1
0.246020192993357 1
0.354592951610525 1
0.286075362545014 1
0.344370724527186 1
0.347482653670236 1
0.30844621718258 1
0.223321606812726 1
0.415216999974773 0
0.284764273829422 1
0.310657591396366 1
0.376045374675269 1
0.401181316870954 1
0.251267946728234 1
0.348034553154777 1
0.319234483952113 1
0.322328211546009 1
0.231560928577354 1
0.36667027371667 1
0.291661906821749 1
0.310968465569355 1
0.337164599945263 1
0.28065554082501 1
0.261240311819707 1
0.301820921326632 1
0.356663875109316 1
0.314673860212758 1
0.239637482815646 1
0.263957071295551 1
0.396168607684368 0
0.266403211247862 1
0.256354018633217 1
0.320097084089657 1
0.325018591863261 1
0.342821973997602 1
0.389907080004992 1
0.292764071304054 1
0.268811531736193 1
0.316311126387449 1
0.334572739470953 1
0.249336496166136 1
0.424960172622508 0
0.2738229860152 1
0.307396750921021 1
0.274387233284645 1
0.43666423167396 0
0.26329164736232 1
0.274627900983298 1
0.344066036706439 1
0.300144325192316 1
0.248615305651571 1
0.327699731858818 1
0.284283099573931 1
0.339081923026258 1
0.389116467774463 1
0.342650514957882 1
0.253773553982638 1
0.419537023092378 1
0.294805278139678 1
0.306576080959718 1
0.405443158365613 1
0.38126127761738 1
0.373467968691302 1
0.345459896507695 1
0.329044014970193 1
0.302095253090681 1
0.248391253139496 1
0.282326302193103 1
0.302297394336438 1
0.324923920011632 1
0.276995121866911 1
0.367703936295921 1
0.385674081317908 1
0.21536092526751 1
0.359316701723669 1
0.314224116450991 1
0.330968940976552 1
0.305081983131316 1
0.319894680659482 1
0.349848866815558 1
0.346065410078662 1
0.362798262368471 1
0.308385521029537 1
0.288567708403111 1
0.295730612705255 1
0.284707597113078 1
0.31663400052491 1
0.291841362444665 1
0.318530186324782 1
0.276117383242602 1
0.331549396563736 1
0.260788223547357 1
0.291365215846637 1
0.366368558429895 1
0.322089550811275 1
0.313447181951785 1
0.290281957918031 1
0.309779369082018 1
0.309651655986933 1
0.343947033321854 1
0.382276271981209 1
0.335291440237963 1
0.310708186134589 1
0.225665303928666 1
0.329944469060045 1
0.252333995596353 1
0.310002240674502 1
0.300853372326151 1
0.316521786182274 1
0.287857568275831 1
0.369532908866402 1
0.318721290528266 1
0.342662787844707 1
0.308705987644075 1
0.384066674590167 0
0.306251415376804 1
0.308767793251119 1
0.330657128670112 1
0.316026969890974 1
0.31850072367112 1
0.26466783205888 1
0.226945913026435 1
0.312839051929498 1
0.318153032883057 1
0.308084827231833 1
0.383310710114648 1
0.39542495413476 1
0.435524070918135 0
0.391116339228284 0
0.262855823664439 1
0.262304601234735 1
0.318942857530719 1
0.309990096349891 1
0.31761501788277 1
0.236841604182183 1
0.314418705577673 1
0.229018335463195 1
0.457418365645672 0
0.290150243169458 1
0.207785734855371 1
0.339541305323047 1
0.39503932436166 0
0.286987631876731 1
0.365570076084868 1
0.409623659022248 1
0.315589737459026 1
0.275547382346776 1
0.412529082325108 0
0.359848939845679 1
0.314027178502078 1
0.300118600839892 1
0.297498247526801 1
0.252495460437172 1
0.326831947597611 1
0.325392394759094 1
0.418167172540936 0
0.244830114651539 1
0.328968725236572 1
0.276785877706984 1
0.256285208531327 1
0.317717098478205 1
0.238044115736816 1
0.326172545476572 1
0.369119625611063 1
0.388225891674613 1
0.306871769916456 1
0.30257643936148 1
0.241650102234688 1
0.338723537855483 1
0.23909826474462 1
0.320053272330583 1
0.361218856488261 1
0.316441983780997 1
0.363360796659405 1
0.312938771304108 1
0.298193486625934 1
0.298975167366146 1
0.354610541563102 1
0.369532493946328 1
0.30097960008306 1
0.246624798560099 1
0.316505385343829 1
0.311952222645398 1
0.343251075495192 1
0.304418047164848 1
0.275374292401033 1
0.324732091785682 1
0.335985599851407 1
0.394046992072195 1
0.288460799609246 1
0.2636220367659 1
0.367567789414963 1
0.466351136252735 1
0.294052862569541 1
0.299476691794143 1
0.209422687382055 1
0.321414794549893 1
0.24389229031219 1
0.270707822005032 1
0.252464450059789 1
0.260231322459588 1
0.285461474867978 1
0.307086855587471 1
0.230726707244942 1
0.352172065501488 1
0.316282566816643 1
0.290919286740098 1
0.276048178563329 1
0.280629996508768 1
0.207828531510039 1
0.288455560292582 1
0.177329392994766 0
0.326343144581532 1
0.307998059598481 1
0.286231338627208 1
0.416275029220346 0
0.264204796356284 1
0.331971886874763 1
0.301778090229154 1
0.247331925681797 1
0.333463484381533 1
0.318811405293879 1
0.347170274751967 1
0.296393458949115 1
0.34743452294786 1
0.296618573220582 1
0.283803882500414 1
0.222391311616447 1
0.306309378463116 1
0.361180353751405 1
0.322569965181821 1
0.284938626412127 1
0.312648532247489 1
0.357122338135735 1
0.234010388872798 1
0.362538791732608 1
0.237359562202958 1
0.329194292710355 1
0.224883568394593 1
0.353856929810771 1
0.360971477089304 1
0.347588199692872 1
0.363926481801624 1
0.329504309938541 1
0.255791215844468 1
0.381352914920492 1
0.293115074345184 1
0.325481119159581 1
0.31438565710139 1
0.297353731326723 1
0.317082303110716 1
0.317703541450163 1
0.272624468522303 1
0.354451626891044 1
0.309509074801006 1
0.350866895485898 1
0.335829577244108 1
0.335122187946967 1
0.240689830940696 1
0.388440056826805 1
0.345314461706246 1
0.366002954178103 1
0.330703767727375 1
0.33962563608135 1
0.316772079045696 1
0.293412792081485 1
0.2803464925732 1
0.248320822503282 1
0.259319101898467 1
0.309335811781464 1
0.304195133252362 1
0.299034297424328 1
0.247299423414846 1
0.298547796885578 1
0.312497495323555 1
0.288244115486753 1
0.316258134565289 1
0.329829269107901 1
0.341265955395457 1
0.334483602498781 1
0.241862229928247 1
0.378078908373632 1
0.306792233508648 1
0.402456290094161 1
0.226957450902096 1
0.307350364013043 1
0.296506851835464 1
0.248795395967495 1
0.357795740807777 1
0.273138889455308 1
0.342141172316901 1
0.265264942080175 1
0.316706151838508 1
0.209885197946396 1
0.348200267109158 1
0.300859270309314 1
0.218383110898981 1
0.344850565347049 1
0.329879423602087 1
0.247947430356075 1
0.245273601362866 1
0.332433734501718 1
0.263726691386867 1
0.29198070156406 1
0.388403395184489 0
0.265541925107504 1
0.272389857017637 1
0.376678326173085 1
0.418522697196631 1
0.336189376570153 1
0.303604312315447 1
0.393200843302355 0
0.25543120380929 1
0.437626689843746 0
0.256015057451537 1
0.217367959890647 1
0.329265125161751 1
0.385947095862037 1
0.322101858457158 1
0.326897376948839 1
0.274308576583434 1
0.425020347872196 1
0.277487013191587 1
0.269628581158454 1
0.307953095544595 1
0.246057841696457 1
0.238023615225829 1
0.271812908827696 1
0.296817398999999 1
0.331905113016059 1
0.255354565412298 1
0.329316857738 1
0.266877649748156 1
0.257960795453669 1
0.32926215444624 1
0.287383167208994 1
0.276071248400806 1
0.295609191859755 1
0.309421520978224 1
0.27197046694915 1
0.312348384954298 1
0.345217068186201 1
0.247934143864301 1
0.403212579926492 0
0.211356778706741 1
0.379479782445292 1
0.375455382113972 1
0.345999805683477 1
0.2477595044561 1
0.250092652467133 1
0.217587373237276 1
0.309035320545788 1
0.345147866315674 1
0.329650214446507 1
0.301803509428707 1
0.296292884780438 1
0.216248420954036 1
0.213653099615304 1
0.309697521238055 1
0.292781925624511 1
0.340140444610082 1
0.260922221525495 1
0.227200082444377 1
0.337803499498699 1
0.338417878604095 1
0.323461161655048 1
0.405776869292903 0
0.402657299428515 0
0.36707343156696 1
0.331937254637244 1
0.315714635050289 1
0.305834472932266 1
0.199191613098536 0
0.323536830202585 1
0.246340785831907 1
0.305454149330352 1
0.327527247835757 1
0.265993325656907 1
0.466069340541475 0
0.356399936866867 1
0.311943591567987 1
0.321809461575783 1
0.309204412701278 1
0.274867988739543 1
0.285428959423957 1
0.367795750675409 1
0.246460411252866 1
0.318108950168098 1
0.363637468562658 1
0.250020860896799 1
0.250061951189756 1
0.213426027826868 1
0.362388344857898 1
0.241579868551849 1
0.347133851347667 1
0.340244270208622 1
0.284990278159496 1
0.400394317472264 0
0.34241041668093 1
0.309919412213159 1
0.302358127254388 1
0.294500584579188 1
0.35921503493368 1
0.322050006861473 1
0.348812703418227 1
0.244676781898387 1
0.248435142853636 1
0.299343839800067 1
0.250589664136957 1
0.383206883967126 1
0.296152698338734 1
0.296663475392704 1
0.266125726262719 1
0.357762792100262 1
0.370611859826968 1
0.309055335822052 1
0.359259792123369 1
0.380622643128714 1
0.283608219879205 1
0.28480963669365 1
0.384495200970999 1
0.323665621717793 1
0.265948298410301 1
0.341064284896269 1
0.268369691208525 1
0.303817741170236 1
0.275088737654298 1
0.28091783971945 1
0.269437673255599 1
0.317561314582492 1
0.32034070420731 1
0.316413036630752 1
0.347685708783801 1
0.294932580816337 1
0.292994752617162 1
0.292739605879283 1
0.229206333496681 1
0.353311599578609 1
0.324919654950075 1
0.256028592036921 1
0.346964514773718 1
0.306685450546448 1
0.331140614784087 1
0.305823606972625 1
0.200976408655716 1
0.338441431202088 1
0.315454475729625 1
0.322077523840718 1
0.370970115027343 1
0.368311086482849 1
0.368347437796546 1
0.272931971987844 1
0.283795334888909 1
0.347193668589255 1
0.226208478707848 1
0.361792849996825 1
0.37903388042975 1
0.23535512745919 1
0.263342872633325 1
0.251918122052497 1
0.257183341755409 1
0.322563601760006 1
0.330439276297153 1
0.391453766872072 1
0.263340555231575 1
0.275106867365406 1
0.304737924612938 1
0.243256299433787 1
0.364382525077034 1
0.356014821118863 1
0.310208325016442 1
0.306942839891767 1
0.323541156829568 1
0.414044092021183 0
0.289710269688439 1
0.296816264956069 1
0.384714077625405 1
0.282873797743453 1
0.337579900168241 1
0.2573069820067 1
0.333229842648347 1
0.347397216986901 1
0.305211790240985 1
0.337244073798511 1
0.252169169046112 1
0.272703215565749 1
0.310604627383325 1
0.345192672719129 1
0.266100298009034 1
0.313275481756124 1
0.265867299057106 1
0.355351363632086 1
0.359310082326784 1
0.345229427703715 1
0.319396575551261 1
0.273568449547205 1
0.267932204326259 1
0.397243263397149 0
0.304915455571139 1
0.337996196245073 1
0.310742523158277 1
0.335451887903952 1
0.222958923026971 1
0.247634247963587 1
0.314430639368514 1
0.307217511357021 1
0.302178868296604 1
0.301846904939718 1
0.391048207746545 0
0.337472717666612 1
0.254096748546937 1
0.238973806685801 1
0.35096669470862 1
0.197713353487079 1
0.240245521021081 1
0.377065221791287 1
0.26850057791527 1
0.319820740988627 1
0.308184166708767 1
0.303512565430736 1
0.248574262407171 1
0.295227869590529 1
0.333361475815408 1
0.324304921373229 1
0.228826822046594 1
0.277098829440051 1
0.397717267924993 0
0.449463291076287 1
0.26598301637628 1
0.310657750477341 1
0.281515246810977 1
0.351373936706999 1
0.284071671403529 1
0.237832073827918 1
0.19870874409116 0
0.300468984239788 1
0.29393780387987 1
0.340016735027672 1
0.394486760421662 1
0.293135709101724 1
0.348875169630591 1
0.270418770046873 1
0.351587734217665 1
0.28136199345975 1
0.39499378089943 0
0.301264276625679 1
0.386558205428132 1
0.314340257360416 1
0.331507489382556 1
0.209295668078698 1
0.334377992066384 1
0.354992620392261 1
0.249573002797026 1
0.350394212427378 1
0.289467766579825 1
0.432836705625162 1
0.313430761070249 1
0.369922711631397 1
0.376834093989453 1
0.25005239019726 1
0.289401310703685 1
0.303102845659988 1
0.30748402076488 1
0.287860111034208 1
0.320206512640966 1
0.310255231389934 1
0.304508586473151 1
0.276218716673275 1
0.236322715110822 1
0.226724332188087 1
0.261098177152166 1
0.329903010207439 1
0.325026138687859 1
0.301219486993338 1
0.330310480399993 1
0.24719000545931 1
0.370340351237675 1
0.359736141277788 1
0.359327243628766 1
0.323015747563042 1
0.365902760809519 1
0.279771918714563 1
0.306626916893833 1
0.312616315841083 1
0.326027448009187 1
0.311729051841624 1
0.242219453270785 1
0.358326208348249 1
0.262829605737964 1
0.415281827147547 0
0.386098036141764 1
0.243636499044631 1
0.207697972480567 1
0.326089205346434 1
0.340150816630242 1
0.339942496554692 1
0.389757412305366 0
0.277490751629669 1
0.325946602489985 1
0.270553283814821 1
0.313548453683366 1
0.312313387806055 1
0.35946861851009 1
0.409513791405129 0
0.327795552689914 1
0.305189717204974 1
0.322131434274382 1
0.290445490487076 1
0.273279071784393 1
0.21174681723775 1
0.348253757951833 1
0.310139223526902 1
0.264276865934586 1
0.319631503579177 1
0.388662161374645 1
0.277708179409763 1
0.333886969628868 1
0.301618133751958 1
0.27013306224528 1
0.231545753119566 1
0.308234844418396 1
0.276403618999723 1
0.350153940676391 1
0.292729893129616 1
0.318850019008269 1
0.227687968531952 1
0.351442579526723 1
0.225829117366345 1
0.305781304147851 1
0.338840186280746 1
0.265800151366326 1
0.288633793537873 1
0.263073462316513 1
0.345884358386303 1
0.23414936505822 1
0.342680119200983 1
0.314449143192411 1
0.346087310908092 1
0.249688745801814 1
0.26630838933159 1
0.285752113321792 1
0.306316902934473 1
0.234105508446205 1
0.327526384657047 1
0.295476847929555 1
0.268905384605324 1
0.258795631790187 1
0.285800830686577 1
0.172276417511898 0
0.371816816600466 1
0.166551186829583 0
0.329539299712465 1
0.310356944504665 1
0.292081654775403 1
0.300884766445511 1
0.325206943868681 1
0.295701921880715 1
0.39734162410456 1
0.280117318371263 1
0.289187815665273 1
0.420906048694454 0
0.261489480449014 1
0.436096992464522 1
0.309734953791948 1
0.20457212320667 1
0.311148947231519 1
0.291406367238431 1
0.372364929338664 1
0.417280737584578 0
0.275372908203765 1
0.263659269942903 1
0.366022571204087 1
0.268375968984549 1
0.397150205757297 1
0.298437344679306 1
0.342639412332932 1
0.330252040204129 1
0.190796155352103 1
0.260702690677223 1
0.290916654937421 1
0.327802907524737 1
0.399498782472456 1
0.258692277338421 1
0.31784744180982 1
0.360692493409519 1
0.337575283238836 1
0.293052174687386 1
0.232982453324778 1
0.321512273069324 1
0.267796510839356 1
0.344395143648157 1
0.365189176364396 1
0.284270008251259 1
0.310686926847223 1
0.297020040463684 1
0.287181021242999 1
0.260273461178701 1
0.221736194627077 1
0.285875512540068 1
0.211638169232494 1
0.304178546114253 1
0.274004203045012 1
0.394750727219982 1
0.32161318260726 1
0.359496275667311 1
0.164656309116743 0
0.239900261447599 1
0.35821873342284 1
0.263963421623732 1
0.296407720975608 1
0.23256916299549 1
0.298286482732207 1
0.30990590544554 1
0.363473356193707 1
0.218248293076091 1
0.208141366850763 0
0.283408583496141 1
0.308098109590497 1
0.200718857621714 1
0.309195643262992 1
0.290378340868482 1
0.474586092036379 1
0.260778716422123 1
0.390589723311921 1
0.237173492495993 1
0.226791086082179 1
0.297219395532146 1
0.325260378986562 1
0.279696860421072 1
0.431135867858284 0
0.243204690121212 1
0.272442209707495 1
0.280911163823592 1
0.370333726779357 1
0.346486924928541 1
0.353547856207757 1
0.339868035607101 1
0.34221817444422 1
0.336549658050208 1
0.351251448803424 1
0.248176695122885 1
0.270792534685082 1
0.291676292585086 1
0.273853967086509 1
0.298651494835493 1
0.305843910274845 1
0.366373396475091 1
0.307913443799964 1
0.27182637337355 1
0.250437256338991 1
0.248834910254126 1
0.351932821008207 1
0.352624304257485 1
0.282831330001115 1
0.400216121560201 1
0.314460373766411 1
0.351350081614866 1
0.33902414635311 1
0.339544639756744 1
0.284798766051091 1
0.277010804287531 1
0.294478682968717 1
0.356526146908628 1
0.294213713669583 1
0.2684307999977 1
0.206987050622604 1
0.271832618725404 1
0.370259746426961 1
0.342787483234385 1
0.313105656198199 1
0.337781063116057 1
0.266598055637881 1
0.356798341555527 1
0.25132695979288 1
0.33863572204497 1
0.362084380040581 1
0.36027743290823 1
0.257111217993978 1
0.397101844233003 1
0.35262587481305 1
0.305525369812142 1
0.336632732171076 1
0.474355658294181 0
0.303953441641766 1
0.379812656942935 0
0.327031846392154 1
0.261094808564531 1
0.380125672859356 1
0.316317508261762 1
0.246402318492665 1
0.386991276147527 1
0.372494021346477 1
0.339721535189548 1
0.323704724674552 1
0.323069107006092 1
0.334922571460112 1
0.320387452900563 1
0.257894133783413 1
0.408150004021618 0
0.340725741607968 1
0.349371840722596 1
0.373770776528521 1
0.306479138273864 1
0.355325318065711 1
0.366915433108168 1
0.324433484239453 1
0.168967067159744 0
0.328611112638068 1
0.225615445101977 1
0.273052555813067 1
0.309120354980955 1
0.244457545071882 1
0.266824963202957 1
0.363787689753923 1
0.319961239485729 1
0.318548124443053 1
0.32377396666159 1
0.273686996505362 1
0.261984955130947 1
0.333527776413994 1
0.296484132969108 1
0.308580537242045 1
0.31869141663616 1
0.275632251974649 1
0.413064962971616 1
0.350847405615662 1
0.349466952965782 1
0.292736405658335 1
0.332313837685976 1
0.3277541690036 1
0.334382660548451 1
0.349220614600106 1
0.327855404454454 1
0.229166910704303 1
0.273613103815394 1
0.292288302140679 1
0.314414536191219 1
0.355551207312308 1
0.332264358916383 1
0.33352135625543 1
0.410933232434486 0
0.264391436536394 1
0.284140731029725 1
0.306997989563719 1
0.241288890634452 1
0.415620427699466 0
0.241877165413375 1
0.332550851836143 1
0.277359685337717 1
0.291603474019699 1
0.316809363396717 1
0.346967562657051 1
0.296548291814911 1
0.326349792025068 1
0.319945816637255 1
0.268308002730404 1
0.292983681228835 1
0.297409174005422 1
0.321131787182095 1
0.374975546637477 1
0.317094641721237 1
0.313399712933621 1
0.36278741556895 1
0.272499679336866 1
0.340597045496394 1
0.354896630378614 1
0.300740965271901 1
0.348847542284319 1
0.279410263243738 1
0.29715074474256 1
0.308870061093595 1
0.233295623392037 1
0.36994280421245 1
0.345063790040511 1
0.328182765138093 1
0.370521234754146 1
0.318300603140708 1
0.28681609486283 1
0.32754581541817 1
0.248504675217845 1
0.336735370127725 1
0.375441798102158 1
0.29282535367822 1
0.302958494176786 1
0.278703649196152 1
0.298953380616207 1
0.357103726229211 1
0.222334380408907 1
0.291996080045936 1
0.3653692585364 1
0.311869357305177 1
0.299539075333689 1
0.34002138721887 1
0.331351340379152 1
0.420821506602335 1
0.381438164659374 1
0.267464199228781 1
0.305002538724126 1
0.380992574428907 1
0.304507802604463 1
0.330727131790651 1
0.349505673522352 1
0.280406046132798 1
0.295703043339764 1
0.25278361706738 1
0.381450582668344 1
0.367732487286479 1
0.320420785666631 1
0.27313919466542 1
0.383472131491347 1
0.22100455350088 1
0.402153101980666 1
0.335774314929992 1
0.359125219154713 1
0.431734951907005 1
0.307150588246775 1
0.245236794270264 1
0.366769368934423 1
0.287210689692436 1
0.340083626357658 1
0.406968780835054 0
0.30781608301209 1
0.304913004142882 1
0.303503349202594 1
0.335750516711869 1
0.341995876315071 1
0.360285668256928 1
0.27579740959434 1
0.386762190669534 1
0.223948520849672 1
0.195814662013959 1
0.338327495430953 1
0.310183555067366 1
0.271793854172786 1
0.355102964979651 1
0.356312929371077 1
0.258051718727323 1
0.418612874346879 1
0.278015925252452 1
0.304347477343644 1
0.269483272925687 1
0.264418042388966 1
0.31653235616278 1
0.328192852933313 1
0.298252666020806 1
0.398717623560103 0
0.240075582778931 1
0.302474608359191 1
0.28734756385435 1
0.374323277475148 1
0.267568198554732 1
0.282870947152194 1
0.369462381074527 1
0.322891684552821 1
0.19354921441053 1
0.288304147310456 1
0.294080741162453 1
0.217088693513383 1
0.328687120436361 1
0.201222831965881 1
0.283411662581315 1
0.296388257474425 1
0.248441568305301 1
0.331944736470027 1
0.360069703266882 1
0.336579764127261 1
0.355538130267834 1
0.414447933829495 0
0.291246693240446 1
0.376991375901819 1
0.297179717842155 1
0.383204537464639 1
0.307367395691196 1
0.257576999049735 1
0.326492840630444 1
0.320098104824633 1
0.309721250908822 1
0.337202916574149 1
0.311988020230731 1
0.228796894655769 1
0.268554848733414 1
0.247680847108927 1
0.384994830660399 1
0.353248283142779 1
0.353194393338553 1
0.315732322940548 1
0.33278302285325 1
0.29862580121602 1
0.250572466172283 1
0.245817547062052 1
0.305618162166989 1
0.290730691542425 1
0.283627757835978 1
0.429087566603839 0
0.305449680886718 1
0.295031561807973 1
0.293722894526401 1
0.293083636778418 1
0.457561394203871 0
0.34778065034724 1
0.300193083964009 1
0.269447323475203 1
0.41512326364264 0
0.417163961546966 0
0.337382215223099 1
0.285024995160055 1
0.334493263103031 1
0.34466364250406 1
0.21160544433077 1
0.315942743426018 1
0.275913771203331 1
0.337623259821424 1
0.312326720368231 1
0.172500489027408 0
0.40928144713103 0
0.328135309093808 1
0.308991405599018 1
0.256515899106083 1
0.362287976726582 1
0.236333793263092 1
0.318287084299136 1
0.346344170849017 1
0.341060958434389 1
0.298273856334 1
0.326966530295797 1
0.38954735699489 0
0.308493760677101 1
0.371391920249613 1
0.288418324230532 1
0.302351992470336 1
0.251335647847062 1
0.346030017170486 1
0.299417355959675 1
0.319418829937604 1
0.301747713944819 1
0.267487324274154 1
0.294264473227188 1
0.255601106043008 1
0.27428224507728 1
0.293655980219016 1
0.267802500477621 1
0.225786758971719 1
0.303883695218661 1
0.262152974028727 1
0.388751874872507 1
0.329027024346637 1
0.341667561000254 1
0.282064620062893 1
0.30230418782519 1
0.285597506070308 1
0.217707314133261 1
0.256962595783559 1
0.348041340116836 1
0.30418459514185 1
0.267609055549501 1
0.396942063068865 0
0.305502933651641 1
0.249285073536462 1
0.316627930984736 1
0.327761192000776 1
0.292892864898777 1
0.239432733090993 1
0.321747243483053 1
0.258904280754389 1
0.297810216536557 1
0.386036525989434 0
0.352915043286316 1
0.336638981361465 1
0.307051792292069 1
0.167468683558813 0
0.292106731383345 1
0.298490661160211 1
0.365081676354952 1
0.306104390062875 1
0.350079225340127 1
0.295912648218708 1
0.368542266604225 1
0.415174044942252 1
0.237586030513096 1
0.303256668726379 1
0.362834720029527 1
0.291492306935847 1
0.287750226303661 1
0.363782043792401 1
0.313118454512805 1
0.296789025259914 1
0.250186648035968 1
0.255902893403102 1
0.338096534830624 1
0.38755551875525 1
0.293549454979059 1
0.42867899824881 1
0.267019399091899 1
0.351238336740159 1
0.162331386097836 0
0.352894194396375 1
0.366758691646255 1
0.329303887374778 1
0.289020445262294 1
0.285696340333056 1
0.254776933615705 1
0.277671490427488 1
0.334737307902376 1
0.348305577006337 1
0.3819903976628 1
0.262827190709214 1
0.419674071965264 1
0.389841519045829 0
0.294401941870771 1
0.357129946922306 1
0.295946015881854 1
0.28765550808951 1
0.223443245078138 1
0.300445435123126 1
0.34641285438601 1
0.278582023244607 1
0.240830984936868 1
0.328873573506947 1
0.319026122593932 1
0.313141493617787 1
0.268043263160403 1
0.368484378006606 1
0.395585383801807 1
0.271294464676009 1
0.293127624330865 1
0.292114210422242 1
0.281943034573841 1
0.228252436724816 1
0.270372076825873 1
0.341148600871289 1
0.238553642807389 1
0.253076912584352 1
0.303218431910317 1
0.433523378377992 0
0.282089415466393 1
0.325500118268662 1
0.313503182800085 1
0.283610075359691 1
0.273821875255184 1
0.193933116407075 1
0.307510302545089 1
0.26259155006132 1
0.371637841432454 1
0.351467836516677 1
0.327730576199511 1
0.254236326179177 1
0.369319731979722 1
0.235382727590375 1
0.262879847839939 1
0.230608894986668 1
0.337764190485222 1
0.306370491202882 1
0.367722286940054 1
0.370629419538112 1
0.361787084175135 1
0.317778449967745 1
0.353720589424955 1
0.380886121093526 1
0.307986852863049 1
0.428839181313126 1
0.305804987769142 1
0.322065284792167 1
0.305743097075007 1
0.272004144401934 1
0.325790909964604 1
0.233722993896798 1
0.383914109412132 1
0.278063308556446 1
0.269038837159013 1
0.385007603522223 1
0.315073977745308 1
0.312321811894182 1
0.301273599259778 1
0.357314536591267 1
0.301952132898384 1
0.302813715477782 1
0.336468542277574 1
0.235073128648161 1
0.287659759168294 1
0.348098798917142 1
0.335777869272097 1
0.376703699532383 1
0.235898851989555 1
0.294992483605286 1
0.366098702297382 1
0.364745283403933 1
0.403577950885263 0
0.268789885702636 1
0.379959307440784 1
0.27008312252809 1
0.247089130369145 1
0.219675330579097 1
0.294433703279843 1
0.301474396575455 1
0.311311043921952 1
0.247754890576154 1
0.290759531078585 1
0.299881549250547 1
0.35231958826418 1
0.290167560085064 1
0.388931223543692 1
0.403339833622724 1
0.252631544415742 1
0.259504518485675 1
0.328226624171574 1
0.290781724536673 1
0.309821625516979 1
0.463445770118764 0
0.431725015123141 0
0.241989174050933 1
0.374466818829055 1
0.31839011947852 1
0.333230427623029 1
0.107634044132519 0
0.293909879499647 1
0.295295200464509 1
0.2512047876789 1
0.311082244571543 1
0.256813545124978 1
0.312857490393194 1
0.359222292290242 1
0.266706488128888 1
0.293246340849848 1
0.300492262169062 1
0.267780889233568 1
0.366379446116887 1
0.259656156727911 1
0.319243382352931 1
0.283028203637104 1
0.330204885999968 1
0.279603324307251 1
0.271999805856797 1
0.330891555027649 1
0.28921213874573 1
0.331189622413164 1
0.261766468679863 1
0.277664624360241 1
0.236312716140509 1
0.291885168676804 1
0.276349731197782 1
0.393477208141302 1
0.318645454372847 1
0.301235367860889 1
0.287833676049984 1
0.344961683943734 1
0.236703568856178 1
0.322041936238754 1
0.374855642737635 1
0.240498348321759 1
0.318256082426146 1
0.231459062918879 1
0.279600621040586 1
0.324062186982983 1
0.301432316901083 1
0.258476158965675 1
0.314701836181304 1
0.320539680932481 1
0.341678387903975 1
0.25205524776412 1
0.375337228195237 1
0.305210032080878 1
0.334400536282149 1
0.261072039149308 1
0.265530856791605 1
0.373126873947786 1
0.308681645200916 1
0.300952665911254 1
0.269244492769011 1
0.263206379083197 1
0.243528079866365 1
0.347145942148073 1
0.339153671131808 1
0.262123048594387 1
0.276848128058646 1
0.336553294017157 1
0.417124751380364 0
0.291885238860712 1
0.353817617166179 1
0.315802820713433 1
0.327864470215757 1
0.376543145709031 1
0.26808956474707 1
0.319799518580136 1
0.308651780118992 1
0.418543656780407 0
0.356512855364566 1
0.281934223621083 1
0.256454205362496 1
0.41403085367368 0
0.372732215284606 1
0.317681020424278 1
0.402005871858097 0
0.315331943949869 1
0.308900307169218 1
0.320636888224242 1
0.238677550045213 1
0.354400251781369 1
0.297077622394517 1
0.246923690923632 1
0.286355059499776 1
0.303367845350938 1
0.360101998418391 1
0.302602782075304 1
0.246133527110568 1
0.262537005319417 1
0.272805718423137 1
0.261903542665737 1
0.430006532354816 0
0.262632852302565 1
0.264596752342878 1
0.346135457942544 1
0.310476076777052 1
0.321280358486304 1
0.353287000070835 1
0.356279245098319 1
0.362613829855987 1
0.386241975141853 0
0.231508782145154 1
0.313022149283495 1
0.317355350192199 1
0.307262426404266 1
0.344454891155493 1
0.266248618126479 1
0.387477423101354 0
0.319621632640075 1
0.34056019561235 1
0.366652744756399 1
0.330032785241253 1
0.320923163914852 1
0.386083526932149 0
0.340410542671684 1
0.353478160117529 1
0.3206638799973 1
0.273706618497409 1
0.293254022095059 1
0.318782123172259 1
0.249962880017618 1
0.326071231786284 1
0.313281077486559 1
0.335158825821442 1
0.366324554344712 1
0.444105473125777 0
0.300452197520364 1
0.3918781399456 1
0.424223085576207 1
0.260370042291822 1
0.28448593524389 1
0.311022532417707 1
0.373703743231484 1
0.249860665217884 1
0.242298894380619 1
0.294547492354718 1
0.329128145330198 1
0.340817026296552 1
0.445321940071647 1
0.315930443101013 1
0.315680766146813 1
0.380548815445207 1
0.257168908993783 1
0.385353182740865 1
0.292943427470386 1
0.250244459809191 1
0.317600592948684 1
0.364136794589228 1
0.312071123948457 1
0.254417729246466 1
0.308509995141522 1
0.294953296782628 1
0.318151831498042 1
0.327863976445441 1
0.28219127133894 1
0.344525413493859 1
0.371894003340618 1
0.329097208539865 1
0.351350204697244 1
0.308890329834657 1
0.31014865384249 1
0.278359289037177 1
0.325675029733531 1
0.359822413771155 1
0.241409904841552 1
0.311740153671639 1
0.236606107454895 1
0.414890040301283 1
0.27491742099974 1
0.280330058113433 1
0.30747470667 1
0.294676098320797 1
0.279192741720704 1
0.329918514391783 1
0.325699044913211 1
0.320190959483248 1
0.354352396924238 1
0.197920279043469 1
0.316606090286679 1
0.378020013858313 1
0.26036566540933 1
0.313504900064511 1
0.240007587202625 1
0.258328212745081 1
0.28883938515212 1
0.284120280511392 1
0.325766227623144 1
0.34472252543937 1
0.362681983190762 1
0.364915615287786 1
0.263359608346801 1
0.348361134293542 1
0.212486616140756 1
0.354951175200863 1
0.278570400145336 1
0.284579000540039 1
0.288524878440707 1
0.317339741526105 1
0.286167693146708 1
0.304607579940289 1
0.33288055268844 1
0.359901933346083 1
0.39599790544751 1
0.254298944221533 1
0.27998475780151 1
0.289307541881956 1
0.303658481241468 1
0.315751122600548 1
0.409814548485105 1
0.412205068266805 0
0.302117713531817 1
0.302574739499776 1
0.279950400962908 1
0.326712480832615 1
0.231435166939197 1
0.265867877619302 1
0.227163910915701 1
0.278470371522147 1
0.313922381034215 1
0.332604475657495 1
0.375448573016171 1
0.307205118864876 1
0.160619215357161 0
0.306059011646791 1
0.338941420472608 1
0.291203729908669 1
0.380667338460251 0
0.366094610162129 1
0.225876655271394 1
0.350838942061703 1
0.249389403888338 1
0.321076137862493 1
0.288924749212198 1
0.308730609758599 1
0.306720319054724 1
0.265788843500481 1
0.312973094077869 1
0.350292434845866 1
0.387355932902231 1
0.345388868113443 1
0.258530299180097 1
0.273243483949483 1
0.299345402010783 1
0.361459950940645 1
0.283440569875597 1
0.295983407438592 1
0.337073018680163 1
0.289934067762476 1
0.266391310686239 1
0.356838281046884 1
0.2478675648933 1
0.299853499480391 1
0.319581078763623 1
0.309392611998381 1
0.305259750016379 1
0.281085217767388 1
0.42557551081055 1
0.308989070486689 1
0.36504089663046 1
0.291584145779703 1
0.371837247196465 1
0.246563699233079 1
0.278291190159636 1
0.272069229470952 1
0.325801101291388 1
0.353865443664761 1
0.310897135309185 1
0.311005536396429 1
0.299817857512675 1
0.36417102894886 1
0.345571470209229 1
0.289571742996376 1
0.259300762886426 1
0.265351802536779 1
0.260520472961095 1
0.252016673678235 1
0.273608501670651 1
0.333848182149602 1
0.344195409611554 1
0.241542052867374 1
0.319100468010506 1
0.263294268648443 1
0.322290998109698 1
0.31770319734268 1
0.293954196737993 1
0.359116435338984 1
0.276153817993535 1
0.258050500752962 1
0.276748062365372 1
0.293846890409929 1
0.331584384529938 1
0.354133694455195 1
0.273618475721633 1
0.383070584860314 1
0.240495342379054 1
0.261397717822918 1
0.380281212544731 1
0.21703118158903 1
0.404059344897765 1
0.389104201981132 1
0.304577929388502 1
0.410713378899352 0
0.332980632695198 1
0.320041390295857 1
0.280543198944161 1
0.310156843797474 1
0.36284361338737 1
0.274444978780762 1
0.309103205793341 1
0.303188084984178 1
0.300349725476748 1
0.225241635699938 1
0.346484005090861 1
0.383876179309473 0
0.227603026415035 1
0.209077327612363 1
0.365123263350634 1
0.280271362515557 1
0.314226338030091 1
0.345894059594555 1
0.338049764401192 1
0.373722183066844 1
0.352174832032432 1
0.289666981835024 1
0.360100222790536 1
0.421504110635431 1
0.277782256519547 1
0.246515883740041 1
0.359363144878014 1
0.346313675028045 1
0.354307573418875 1
0.259561235235728 1
0.229772571283968 1
0.311407808464508 1
0.284397902482865 1
0.327165258845912 1
0.296752602484641 1
0.325539455618664 1
0.292577009792276 1
0.319719694365646 1
0.285297807217526 1
0.290798365975444 1
0.248691873136789 1
0.375586951494346 1
0.317489718173691 1
0.413448582394442 0
0.349206886448894 1
0.348663011368481 1
0.344979606304819 1
0.303624204432897 1
0.349758328601572 1
0.309159545851165 1
0.314836648723051 1
0.288945544890194 1
0.258278357517107 1
0.315018448561427 1
0.349083002233197 1
0.29909887435299 1
0.308720395039372 1
0.324671855996114 1
0.372331323210833 1
0.295779094407998 1
0.314395913495299 1
0.35763155804192 1
0.319111384430047 1
0.215377158502987 1
0.279959705909162 1
0.344287757125715 1
0.309646600799659 1
0.351063800624615 1
0.298199473008238 1
0.328497184367378 1
0.306467268969933 1
0.339565172399687 1
0.288480383777133 1
0.347828824535419 1
0.312452532706248 1
0.30023272931748 1
0.382746236989909 1
0.308035823684766 1
0.279297177228378 1
0.294124997024417 1
0.313145408277347 1
0.393094900596133 1
0.317239745889515 1
0.352053396829452 1
0.271201059010598 1
0.330252421112956 1
0.323951368455296 1
0.319108542908257 1
0.350173632287732 1
0.352489398764142 1
0.38327239120661 1
0.365550578558691 1
0.3575673903034 1
0.347501898806483 1
0.310207984693876 1
0.288598541031963 1
0.305277363121777 1
0.352866827810233 1
0.435007831455092 0
0.29274778645367 1
0.328171380601797 1
0.277538135447452 1
0.3733709384585 1
0.396991503739123 1
0.228581969849271 1
0.202801784259776 1
0.222641444725193 1
0.292336873360074 1
0.230516265982513 1
0.338460165328307 1
0.269282412344411 1
0.380691004813287 1
0.28354244702877 1
0.303313458213672 1
0.366616223952343 1
0.390967298846163 0
0.368760169582523 1
0.320087921059717 1
0.354271775252533 1
0.358404238159984 1
0.26028863767897 1
0.295284881046355 1
0.238231734616256 1
0.369638051391498 1
0.399773769544546 1
0.32772438936754 1
0.399645409378941 0
0.369413737612125 1
0.284078100007074 1
0.334923841223521 1
0.257190605598506 1
0.292975740488675 1
0.363058792386003 1
0.32109420290809 1
0.235194534978993 1
0.372315772528805 1
0.31512221673803 1
0.290735902861091 1
0.352787708241212 1
0.323114354703443 1
0.282569731909202 1
0.32615894732093 1
0.274750983213518 1
0.316987089031759 1
0.366740114059265 1
0.247405852664687 1
0.31479511254514 1
0.338127449043553 1
0.368473958335582 1
0.276938145696148 1
0.317895919940606 1
0.305003217146946 1
0.23002062461924 1
0.337991074566279 1
0.356164824423954 1
0.359100949100567 1
0.309119213222367 1
0.389647973249121 0
0.338733154705043 1
0.348019081511931 1
0.254659591793722 1
0.319921153343683 1
0.272808890466397 1
0.305435572673879 1
0.289361827591494 1
0.255594951687659 1
0.258796732316069 1
0.247505898865856 1
0.331323298796327 1
0.239703291843689 1
0.337735491562657 1
0.25987716576063 1
0.280627257296639 1
0.279071795497905 1
0.296007808961426 1
0.287515368244387 1
0.332948670531705 1
0.316436404978479 1
0.33008190011372 1
0.371769363842638 1
0.313664749213398 1
0.303975551979363 1
0.242041822437259 1
0.29371817604565 1
0.249580905290434 1
0.34290967815412 1
0.300837781603129 1
0.344185067262715 1
0.337075443668259 1
0.388326031889298 1
0.415576994273695 1
0.340012273442597 1
0.287271835372965 1
0.30907217970487 1
0.29982327043401 1
0.350717955469274 1
0.21887082243235 1
0.274950048087202 1
0.323293548981117 1
0.349623819349303 1
0.273030275673945 1
0.318714262673418 1
0.240453869771891 1
0.326903415275501 1
0.27504776175904 1
0.337822225512392 1
0.373622403232456 1
0.299278993041129 1
0.231714918677018 1
0.26550520818734 1
0.278236935422795 1
0.276155551518285 1
0.338455636586346 1
0.341907718476498 1
0.204822946572487 1
0.245982193036828 1
0.330642771127682 1
0.22624797471868 1
0.286246514130815 1
0.213811918730684 1
0.31849072203624 1
0.309001085647711 1
0.210547879321026 1
0.284573765467659 1
0.350238662156134 1
0.333644305820465 1
0.272861384594386 1
0.344248541814804 1
0.373473943985373 1
0.314630360989865 1
0.350120242969236 1
0.301303886972367 1
0.383718924560941 1
0.194227075116703 1
0.277831635856402 1
0.370801028820441 1
0.243850806882302 1
0.342622811339453 1
0.245036353501484 1
0.248180575837516 1
0.362942930043934 1
0.314454490662862 1
0.383310302307211 0
0.320088100637095 1
0.305496800731187 1
0.289544125114339 1
0.329431768977174 1
0.394289739205319 1
0.352297408898435 1
0.296662852681112 1
0.304271505087879 1
0.394807054598635 1
0.363767926358825 1
0.341503435284313 1
0.244012407644449 1
0.269751394459757 1
0.409243044979366 0
0.302863416251553 1
0.301474870781783 1
0.315323045687161 1
0.248087437064699 1
0.340003115320825 1
0.35259941329775 1
0.209983177588556 1
0.356558484772025 1
0.25508637649219 1
0.377277137851486 1
0.327288477436235 1
0.310108670646282 1
0.253083491437178 1
0.270365091384393 1
0.332719267079867 1
0.270220861346868 1
0.291955106069763 1
0.305847638353126 1
0.423666091392628 0
0.327089958464182 1
0.324622528748005 1
0.407207614103217 1
0.357750176764074 1
0.389915969674368 1
0.33918073984694 1
0.429476382716882 0
0.333448654555445 1
0.215867735314168 1
0.33182387175804 1
0.284902473907782 1
0.237502622989877 1
0.330913024448019 1
0.433316159317101 0
0.330359543452145 1
0.376565868846622 1
0.243325776695438 1
0.293100249252967 1
0.248409398044605 1
0.227428351667062 1
0.27942365487925 1
0.375720709057302 1
0.334082075814378 1
0.317485231562542 1
0.315624532276628 1
0.29832537222109 1
0.26914384275199 1
0.220709963589007 1
0.282555833006288 1
0.278475886829566 1
0.236699007853339 1
0.372983131511191 1
0.293729335376823 1
0.262099826934505 1
0.338876958820115 1
0.270942615892697 1
0.24679929871702 1
0.328484360058106 1
0.322469621317199 1
0.274594379181672 1
0.242959189921896 1
0.257735608245515 1
0.297610038474621 1
0.327687776339315 1
0.227242621760383 1
0.305161256684419 1
0.324420914084836 1
0.310513179840486 1
0.342354665770386 1
0.305961416832598 1
0.251092085991454 1
0.262885599130692 1
0.322273629280831 1
0.3385808109595 1
0.276180212850153 1
0.374582039518907 1
0.354884111726537 1
0.318078981904445 1
0.255443190217748 1
0.359740315387714 1
0.272187763551779 1
0.283974457868346 1
0.339632526107324 1
0.304098671308294 1
0.292089121247881 1
0.218347403379037 1
0.302624426826245 1
0.277269552559952 1
0.221694762727575 1
0.279417620198996 1
0.420862363763919 0
0.24238029932282 1
0.266909909390487 1
0.291922401448859 1
0.245903108576554 1
0.337500888765741 1
0.278634438389876 1
0.272466292269101 1
0.275491724901142 1
0.316501002480373 1
0.259935657856218 1
0.305520290922417 1
0.307935602269306 1
0.356534961197709 1
0.178482504159422 0
0.320385685351655 1
0.284751639548155 1
0.321259585161577 1
0.298126215065015 1
0.258837550732279 1
0.28818201826468 1
0.460325751917548 0
0.29506573763808 1
0.308484883019859 1
0.303931566020388 1
0.464407307637372 1
0.351896893102313 1
0.29966762145042 1
0.268758061188125 1
0.322687756822747 1
0.273395260791826 1
0.322712552655013 1
0.269116270889207 1
0.310669336992446 1
0.331167701216223 1
0.34344625509213 1
0.308197670384578 1
0.307997333362221 1
0.32881704101707 1
0.367904973507251 1
0.297524142700171 1
0.287075760974757 1
0.324863647516611 1
0.295044590027206 1
0.259949230466589 1
0.332761842211704 1
0.305071836489991 1
0.203648491926315 0
0.377526623232351 1
0.232220114767703 1
0.366233461170866 1
0.263929392175755 1
0.322775134407303 1
0.214303297580386 1
0.318789548572507 1
0.227274885483237 1
0.278599556849171 1
0.37504493141819 1
0.275691047056567 1
0.39586815990877 1
0.31374129401358 1
0.321967093696658 1
0.300939328241314 1
0.301872387595513 1
0.336813480813267 1
0.359660417077187 1
0.351127348178478 1
0.301142043968962 1
0.307245792948039 1
0.349223862250245 1
0.500334477744378 0
0.401500803376585 1
0.334732241960966 1
0.414603347987781 0
0.278549701536921 1
0.296666697872944 1
0.319028558399933 1
0.346846865757249 1
0.269256904743997 1
0.360597065095214 1
0.273649996575214 1
0.300416878174451 1
0.292993852032544 1
0.355180854219999 1
0.338743923777563 1
0.303975921424902 1
0.272084998936828 1
0.301609773309804 1
0.309885441662745 1
0.356391800517095 1
0.331507085530248 1
0.266260966981073 1
0.364725392260444 1
0.293793120692036 1
0.281759339939122 1
0.278504083951299 1
0.277959228266861 1
0.362537546206132 1
0.376141715847886 1
0.372191212150727 1
0.311551724479959 1
0.330117279696413 1
0.297426000289158 1
0.342543253072631 1
0.29586260974905 1
0.297162516779818 1
0.379467198039577 1
0.325826291672847 1
0.288941153564363 1
0.314058829238138 1
0.389171139317563 1
0.347184049747946 1
0.196104040795333 1
0.311981191943428 1
0.243112407014963 1
0.282710278129023 1
0.311930727569359 1
0.329711179388462 1
0.375865777251232 1
0.365283715003373 1
0.327763158854358 1
0.206802289143742 1
0.30868898793147 1
0.285893126165785 1
0.355322026676539 1
0.372256365770806 1
0.3111233475292 1
0.268012346354743 1
0.264698531817768 1
0.25940417920001 1
0.297755788252275 1
0.250165616671353 1
0.244633370113478 1
0.33562601680683 1
0.238059340484955 1
0.244736667376238 1
0.244550833267209 1
0.287504571235452 1
0.414898058960562 1
0.329373716860021 1
0.351459418996756 1
0.352693260635485 1
0.294986797059784 1
0.339055052794908 1
0.283472443316368 1
0.416406219192851 1
0.290632807789404 1
0.46379362419036 0
0.370064868864385 1
0.349689266126363 1
0.259807867365118 1
0.3246404351683 1
0.290376776401937 1
0.261150475272255 1
0.295764540530868 1
0.268790682485389 1
0.33432650399795 1
0.343218069401686 1
0.310384343149393 1
0.438460244664581 0
0.267949176190429 1
0.394060994340701 1
0.328686417737479 1
0.310370842065394 1
0.35206420071724 1
0.21904739854272 1
0.274845079412954 1
0.26664659012909 1
0.337187308984696 1
0.324506793696076 1
0.274716432981536 1
0.247398954767038 1
0.384269573066701 1
0.328964424789995 1
0.289932120023823 1
0.352576830596055 1
0.340849418722227 1
0.251700190648973 1
0.343914529439974 1
0.34285713925917 1
0.446927464079238 0
0.302306984499762 1
0.278690847009617 1
0.422139252305689 0
0.288968233225329 1
0.41494261354168 0
0.339408119852602 1
0.274430882496796 1
0.328673498859056 1
0.337358756884871 1
0.397372711027082 1
0.21171901728673 1
0.250112771525847 1
0.389905345350997 1
0.269552256531469 1
0.273817255840988 1
0.280612428834845 1
0.281789060189979 1
0.364812735367005 1
0.401602814237227 1
0.336126511589078 1
0.261226997068818 1
0.306357057114573 1
0.310134769017465 1
0.273483713027963 1
0.303449265559148 1
0.275351681945045 1
0.436004463305408 1
0.402488166619761 1
0.279266687893241 1
0.340875549678286 1
0.336315517262508 1
0.2265730344739 1
0.282479158699127 1
0.270209644470487 1
0.310962960373088 1
0.370848804780705 1
0.280830069694782 1
0.319756446319926 1
0.298087814773578 1
0.246752765021674 1
0.333753534360539 1
0.371928362394408 1
0.299007783197611 1
0.37144064900885 1
0.412283356894987 1
0.355919849643149 1
0.214674136431711 1
0.415146633743899 0
0.302806112406819 1
0.350732496193731 1
0.308012366730948 1
0.246846710137103 1
0.297459361213168 1
0.407277409989539 1
0.332746743384726 1
0.267395163302845 1
0.294921784427672 1
0.230174698988748 1
0.338741586764925 1
0.331952050924808 1
0.292528725153939 1
0.328105542209115 1
0.357796605209779 1
0.314868048223794 1
0.254801193278441 1
0.350365784693772 1
0.303123656029078 1
0.223565124594667 1
0.296287741429691 1
0.306304664366006 1
0.362249635489965 1
0.246256633219879 1
0.384298074432277 1
0.381046682638205 1
0.261000317945026 1
0.265524346384492 1
0.192075257788726 0
0.346486950946088 1
0.320536336069874 1
0.300504663649169 1
0.317109851574344 1
0.303700343805513 1
0.29418471552806 1
0.383714080663741 1
0.308648699328456 1
0.281651637946913 1
0.300158258538819 1
0.346493270101539 1
0.262013621324586 1
0.301534832477698 1
0.310585701310653 1
0.385915642055186 1
0.287543525869506 1
0.290846569576631 1
0.307883257550187 1
0.277163753218831 1
0.286922967775277 1
0.301476202386171 1
0.235394532790574 1
0.320746488732252 1
0.274117541703707 1
0.330856556372429 1
0.243593441788641 1
0.295736371510874 1
0.294381872828118 1
0.301781654483339 1
0.384896659144294 1
0.348352587809128 1
0.32503983582256 1
0.351604516874728 1
0.288704787698048 1
0.293632113415456 1
0.330504528052639 1
0.290438958719706 1
0.328403615750493 1
0.322993895460455 1
0.354543756072582 1
0.363305730173951 1
0.387942748932292 1
0.271323023095556 1
0.237507270805497 1
0.307300451890466 1
0.297513809072541 1
0.30543436267802 1
0.336672382590674 1
0.337543612462084 1
0.237249069843835 1
0.280600591034633 1
0.308106829518598 1
0.306195776612641 1
0.372947681855859 1
0.302701394097047 1
0.334489408460274 1
0.369630279227459 1
0.257602110590627 1
0.334143440734096 1
0.406550663805746 1
0.326186493341317 1
0.310215235328351 1
0.245248805484704 1
0.331100876257084 1
0.268871158280322 1
0.240780324265537 1
0.338846301625245 1
0.325788058753733 1
0.252197142603431 1
0.330136543649917 1
0.26819719088158 1
0.303941623847848 1
0.278658737651689 1
0.304655260356346 1
0.27546633682611 1
0.329327846411847 1
0.337629797103779 1
0.339974791600472 1
0.324055498568125 1
0.406060664127425 0
0.19975993865412 0
0.288552638871223 1
0.323704952167621 1
0.376409740983853 1
0.270756068568613 1
0.232412075913981 1
0.330596336711323 1
0.430073011643795 0
0.347793574121687 1
0.354458668021544 1
0.292485106401401 1
0.334604758963634 1
0.343845219778711 1
0.269954303956754 1
0.245090358640336 1
0.355128827069967 1
0.335953489254374 1
0.288485105823173 1
0.206433823157395 1
0.244912754797634 1
0.309264694359476 1
0.357652756322896 1
0.264300409966111 1
0.328664296949639 1
0.300084237012183 1
0.302291087305452 1
0.431445217521773 1
0.303486139231018 1
0.283178976398494 1
0.213383244061367 1
0.308307709199595 1
0.308286072860284 1
0.381699356012395 1
0.306450483686834 1
0.22457801110189 1
0.342843171168525 1
0.302270693760371 1
0.420086190804876 0
0.325643038318269 1
0.307525504677043 1
0.217999092713435 1
0.30756909577659 1
0.287868577343533 1
0.367057924668572 1
0.292656073988333 1
0.387989789247011 1
0.266220245516979 1
0.322269208492346 1
0.277871711041864 1
0.288625336732765 1
0.398406486732941 1
0.361439769961677 1
0.242209841325566 1
0.255788187714719 1
0.291586369377572 1
0.311614860924293 1
0.31758359854407 1
0.310837697419768 1
0.384988167586967 1
0.267240680698584 1
0.271050670358504 1
0.392086341316831 0
0.238787447838904 1
0.367697978544904 1
0.275251790017727 1
0.242097567374993 1
0.29727508261546 1
0.293591168446393 1
0.282383761732593 1
0.43386685204736 1
0.270000662090782 1
0.424834722783218 0
0.317267924336167 1
0.265606162969791 1
0.360046135329692 1
0.274772505699015 1
0.297243993674903 1
0.263049160105771 1
0.246121311483053 1
0.30050065044985 1
0.358712317831722 1
0.367880900827943 1
0.323173829750664 1
0.30629304159722 1
0.347460424479245 1
0.383570570794215 1
0.303946225774733 1
0.271173621884384 1
0.237309563553755 1
0.291253336682498 1
0.293091208370605 1
0.332188117846617 1
0.315335882486787 1
0.337540703625002 1
0.217802617011011 1
0.288924421001822 1
0.202809633962592 1
0.273571160701364 1
0.343820550306818 1
0.308984643129047 1
0.292185651477976 1
0.338471174665172 1
0.24710195658871 1
0.306406520365764 1
0.365265280092695 1
0.311784927862528 1
0.30455924245179 1
0.525767413587114 0
0.266443362980723 1
0.273595567199858 1
0.286410688153386 1
0.280719362071138 1
0.345228011064614 1
0.325328762329903 1
0.329911386975264 1
0.390888503612756 1
0.256611068179841 1
0.255272242416683 1
0.327150191966666 1
0.409055172302008 0
0.286412873057129 1
0.250774061854806 1
0.334082342166687 1
0.268533346378439 1
0.373906199585212 1
0.334018707948133 1
0.316061003917396 1
0.365303800731887 1
0.317478039801887 1
0.176689277349818 0
0.279221601927177 1
0.270142690862963 1
0.262625201280229 1
0.312971582375618 1
0.266131809959863 1
0.307052229242941 1
0.294218520336542 1
0.329952955193821 1
0.298768155695239 1
0.290352802088483 1
0.307827657490454 1
0.339463508250474 1
0.295512292164505 1
0.330787362843713 1
0.332616652008711 1
0.340564983453271 1
0.393972209659811 0
0.267960728071592 1
0.317327645345624 1
0.322021517979868 1
0.415463949900648 1
0.296664525314201 1
0.281553513587714 1
0.301843138891627 1
0.386461309386573 1
0.339747993059473 1
0.318882121875137 1
0.299390669677261 1
0.293595661180418 1
0.308498621170725 1
0.304631630969359 1
0.297490101845244 1
0.311706687045282 1
0.318908235620015 1
0.282280656875814 1
0.267502390538981 1
0.28032775254516 1
0.285804867666391 1
0.29933314969591 1
0.322748688346315 1
0.281399260786588 1
0.254731847373109 1
0.280409435350603 1
0.309289613167738 1
0.309672771042189 1
0.308649616507025 1
0.194526875966364 0
0.30529804630116 1
0.320639169865714 1
0.271330168735137 1
0.377483822859009 1
0.381179677307961 1
0.241369797557283 1
0.323265831567391 1
0.347974057305213 1
0.345166012410355 1
0.307425420150631 1
0.267752528226202 1
0.24103452317944 1
0.308250087452709 1
0.250081936769605 1
0.242458717288927 1
0.297280657989758 1
0.336642771871659 1
0.307891124002377 1
0.326145396198328 1
0.336761541030199 1
0.316001486746482 1
0.266475415496394 1
0.325795493710569 1
0.348919873117718 1
0.340230599935729 1
0.298604615221639 1
0.274457049412959 1
0.260436324417012 1
0.22908948201611 1
0.284442447474842 1
0.260190682294603 1
0.30564220412849 1
0.243711031370434 1
0.308726596686505 1
0.325269938372021 1
0.315051651663384 1
0.288431286751366 1
0.312598109608911 1
0.428758572193658 0
0.326846339452585 1
0.354046768598121 1
0.301616595708541 1
0.236100464726878 1
0.266096713923656 1
0.285554376010489 1
0.337852180530299 1
0.297338709372854 1
0.26008336637475 1
0.293581116018504 1
0.312366707784206 1
0.320344569172034 1
0.347925429439433 1
0.328117684428512 1
0.298854775695311 1
0.238775912688338 1
0.364637285755135 1
0.279793307331948 1
0.279629625015503 1
0.19723291365348 0
0.347913575184234 1
0.316868088617608 1
0.293382887617489 1
0.279512283513472 1
0.348228931170709 1
0.327795628160552 1
0.328265950432283 1
0.300675129712353 1
0.30280557453073 1
0.244205416270303 1
0.27484743050049 1
0.310517665653657 1
0.27604436244457 1
0.373024362131927 1
0.427574919415011 0
0.346534514658019 1
0.278302693994419 1
0.252536913771484 1
0.234247548701554 1
0.24515533954597 1
0.336446445921622 1
0.229444674256864 1
0.340213639888766 1
0.31377560379484 1
0.140293701566581 0
0.236327302743137 1
0.346808020862319 1
0.327261751937566 1
0.362694286711013 1
0.196627657442054 0
0.311283640346182 1
0.320491800958341 1
0.274993100591586 1
0.257500800752472 1
0.365129268632238 1
0.314929769363612 1
0.301885176225706 1
0.239963125094328 1
0.317672596353125 1
0.33800664636626 1
0.26672978088372 1
0.338991260380816 1
0.352476656054268 1
0.349742707773439 1
0.303699753559659 1
0.352237062960299 1
0.261082701943009 1
0.234872065632961 1
0.288922578761161 1
0.312767766897688 1
0.275534853213192 1
0.177925713333192 0
0.30703158897109 1
0.402117487468081 0
0.371814549398937 1
0.384150349442346 0
0.342544055924652 1
0.297444405552455 1
0.372613049643608 1
0.306775839120131 1
0.280271163309269 1
0.247476021374234 1
0.245688027676167 1
0.400648987003592 0
0.327702621153369 1
0.356913823403806 1
0.312065625262089 1
0.361932088617744 1
0.264350595606185 1
0.284176683343725 1
0.326843271327912 1
0.359420736208352 1
0.264971466060441 1
0.232908480132619 1
0.275259609494165 1
0.303819765866321 1
0.240418931620409 1
0.246863870919117 1
0.246558550660923 1
0.306610928322856 1
0.373409461684721 1
0.271916962844848 1
0.270440308603642 1
0.320949103386156 1
0.297484870300781 1
0.304125146075716 1
0.383218454929643 1
0.289439515035216 1
0.332219801021699 1
0.362606444828994 1
0.300040209044011 1
0.286036478954103 1
0.2232607395669 1
0.400580651690579 1
0.294829191852221 1
0.245123084906331 1
0.296844711879232 1
0.325473647519672 1
0.34495819338052 1
0.350501219492735 1
0.279713695598978 1
0.344790358576622 1
0.332356382806314 1
0.417344894325217 1
0.393636289247276 0
0.36047575929751 1
0.33682493099701 1
0.27879122802277 1
0.314040253370148 1
0.296591899876137 1
0.349307950086182 1
0.400290366804852 1
0.353549476865042 1
0.250539547150375 1
0.326541619064655 1
0.271277810635923 1
0.310328494996792 1
0.386038948273417 0
0.297920810297896 1
0.28210132378763 1
0.259800656054523 1
0.256395298208163 1
0.301113287855917 1
0.2344286506535 1
0.426715397728118 0
0.258748225123401 1
0.360691221455777 1
0.248116216431926 1
0.286761290910052 1
0.345355333513062 1
0.280517240421251 1
0.318575036897952 1
0.280804267977465 1
0.322074750798538 1
0.284606215219201 1
0.27627543892501 1
0.225265200106234 1
0.337476663713796 1
0.220231385904864 1
0.268112881624868 1
0.298442243613242 1
0.310763330048129 1
0.339038344830099 1
0.201669453028705 1
0.330318087855508 1
0.261353203449528 1
0.273785505125843 1
0.365364648300759 1
0.353388220567266 1
0.194729976607214 0
0.328438691787918 1
0.285760657199584 1
0.276092963669623 1
0.222657774933445 1
0.291057922928711 1
0.320157966926386 1
0.385839737169768 1
0.286938284085471 1
0.247406495707357 1
0.276882856284545 1
0.239068129955655 1
0.318378902083876 1
0.272614299964774 1
0.278606126830771 1
0.299525556827054 1
0.316867931753675 1
0.363236622192645 1
0.268451423671865 1
0.37030423101544 1
0.337330679799145 1
0.32820329057525 1
0.275887227214002 1
0.396465306134102 1
0.251646095973306 1
0.364005265355803 1
0.267470589824793 1
0.284291879942807 1
0.343003904734611 1
0.261966144697209 1
0.370628932888458 1
0.285052182784241 1
0.345418626738812 1
0.291571600486342 1
0.280380157905281 1
0.297853440826493 1
0.333230882269491 1
0.324752062766433 1
0.322703412526528 1
0.299165672940977 1
0.336898630284905 1
0.291310363817054 1
0.307854923101733 1
0.351152177165861 1
0.344143174072251 1
0.363926724619525 1
0.279425248944447 1
0.361754813719923 1
0.17732903804044 0
0.361076338934623 1
0.376612060908065 1
0.283058439676072 1
0.347731429312059 1
0.328543941359176 1
0.351790851718985 1
0.363832921677247 1
0.243085160114147 1
0.309320820066359 1
0.338688885065445 1
0.29284552822118 1
0.28437804677202 1
0.302977808402935 1
0.222191626423339 1
0.324492674025279 1
0.367936114604382 1
0.393188358520256 0
0.28922547783975 1
0.38632871207573 0
0.363998123312893 1
0.27676492124106 1
0.288601722843072 1
0.328020802188334 1
0.277390829244429 1
0.268008624160291 1
0.215866792156012 1
0.234390091428467 1
0.324362266310587 1
0.262786328661027 1
0.252130101748672 1
0.295105844547441 1
0.257857742622904 1
0.34644414197534 1
0.381095583749928 1
0.307805816709933 1
0.245722266121217 1
0.275066370432807 1
0.379004970878288 1
0.261614152869556 1
0.291214396335117 1
0.332145262187208 1
0.296466446478338 1
0.345044592215363 1
0.233956843092443 1
0.241414817585613 1
0.31604647204688 1
0.319247816218389 1
0.402485817514515 1
0.284766580278471 1
0.339799449922554 1
0.329690271643777 1
0.366371971894049 1
0.370798744896437 1
0.352252154607782 1
0.273765349762341 1
0.370955647818292 1
0.264808634437866 1
0.345758308171954 1
0.273410819128726 1
0.269224795904896 1
0.342972235882063 1
0.315516968848957 1
0.334305452186796 1
0.303415948643804 1
0.22730162104439 1
0.329892784085628 1
0.240902085519562 1
0.334544485026427 1
0.355761256798164 1
0.339891390065539 1
0.378387963615471 1
0.380579440851438 1
0.356364667847283 1
0.367115138416646 1
0.222468818591493 1
0.330730470406606 1
0.311139269573676 1
0.322998212119315 1
0.270374593831344 1
0.321274716144899 1
0.333456360141649 1
0.335902656750808 1
0.324230675720068 1
0.325485136363269 1
0.291651144397012 1
0.215199085482106 1
0.239509481077528 1
0.286388019838522 1
0.307048800913234 1
0.264996527662095 1
0.33260584853453 1
0.347088839965502 1
0.266840043484918 1
0.325158644258052 1
0.312002104299104 1
0.339467377565238 1
0.39776426867054 0
0.263842679142226 1
0.227247237063049 1
0.240874019296709 1
0.422152108215227 0
0.264740701327961 1
0.306908681361352 1
0.37489727124252 1
0.244958400876724 1
0.310797421067813 1
0.377046118085628 1
0.342413359839575 1
0.409883597816994 1
0.308999466176914 1
0.274458584793068 1
0.237699531880805 1
0.303875153740401 1
0.310502651561193 1
0.305249543253863 1
0.337833800797393 1
0.345727548325377 1
0.393267256769652 1
0.42156503160731 1
0.243540393963663 1
0.287898417915999 1
0.271624308897524 1
0.354865099281459 1
0.28683488599972 1
0.323675139079163 1
0.328223958085527 1
0.292058557776926 1
0.33692312597888 1
0.329686950269132 1
0.295613406019941 1
0.357044799869974 1
0.335439840360411 1
0.331201954134961 1
0.299125657728632 1
0.266112895982914 1
0.275946108433219 1
0.324126048890389 1
0.336627475259908 1
0.376728851666952 1
0.293712406174007 1
0.281544685870347 1
0.327085063519886 1
0.36955677189056 1
0.452985079478578 0
0.326654786523203 1
0.355731743990393 1
0.259297619892145 1
0.284401316796561 1
0.341560620809649 1
0.369599607849291 1
0.374055416818633 1
0.326293135378444 1
0.33127520644784 1
0.397131891916986 0
0.299527729676885 1
0.308368700628241 1
0.369815019221811 1
0.314243258794566 1
0.333720597278704 1
0.326758732680162 1
0.317318727318106 1
0.369020269957067 1
0.416602325180999 1
0.288225628255403 1
0.270163189732525 1
0.288417811652382 1
0.360402768132002 1
0.305053846020112 1
0.283026589673441 1
0.351025865814124 1
0.400025017849623 0
0.367190587134151 1
0.277852124997202 1
0.261658425063866 1
0.375627979705796 1
0.292081947630147 1
0.348626339606648 1
0.267287397602859 1
0.23982350350849 1
0.342559298167798 1
0.371137872544856 1
0.236168808682361 1
0.233632477606273 1
0.285893326812607 1
0.253678609436286 1
0.355113337273701 1
0.288590567223826 1
0.36111572940868 1
0.243158586803215 1
0.306363919614516 1
0.302169793297364 1
0.295665887086363 1
0.31069066698261 1
0.351836029213317 1
0.244080060659906 1
0.257442082716909 1
0.309071878713672 1
0.368975909819892 1
0.344653462672429 1
0.330918941508088 1
0.274250695930652 1
0.314990153923246 1
0.336611217393778 1
0.315822919226039 1
0.403009310498392 0
0.299063453241627 1
0.314431839956629 1
0.338860029284683 1
0.276917293519635 1
0.324702903330881 1
0.330724640329414 1
0.30802270822824 1
0.256494925306749 1
0.220188868541215 1
0.24515805816657 1
0.309270808709889 1
0.308261755505803 1
0.427057074927912 1
0.237958759855439 1
0.254603238697027 1
0.298342212114022 1
0.308567180662518 1
0.282131834194508 1
0.298841221163633 1
0.269588012260275 1
0.183310611148148 0
0.314281583288965 1
0.279768079829528 1
0.362862007543736 1
0.326708180439183 1
0.281294342492781 1
0.300962404083194 1
0.236587383017053 1
0.309878079945395 1
0.277411653575447 1
0.305547641683344 1
0.264571238028779 1
0.353592003736749 1
0.317371052493341 1
0.277357846360148 1
0.305405396116312 1
0.290283396582368 1
0.248211070942554 1
0.366158429397184 1
0.318733637831756 1
0.369910270930299 1
0.325447760914397 1
0.282136974612435 1
0.245915026362427 1
0.323236351194762 1
0.283079362008065 1
0.301048208835362 1
0.298160191283813 1
0.33694881174413 1
0.334695230934145 1
0.201943176586521 1
0.266790006131045 1
0.209308540048814 1
0.276660754708773 1
0.336168790854752 1
0.38811477795652 1
0.339270521258041 1
0.349620080623331 1
0.340560517719788 1
0.311503099533583 1
0.331476353858209 1
0.223760061957149 1
0.243301310918533 1
0.29248204807015 1
0.339984840613639 1
0.357173725418742 1
0.317722781129654 1
0.234808727215973 1
0.246631431326355 1
0.362457572770051 1
0.329580871136005 1
0.274639979300099 1
0.293159367112412 1
0.287097087201806 1
0.389833293167948 1
0.288079387799406 1
0.347777712706262 1
0.32431896854324 1
0.336325270342537 1
0.250253441653353 1
0.397181786488881 1
0.294442286826702 1
0.317132043724912 1
0.251287304425437 1
0.273305571140978 1
0.255592602833027 1
0.350814683996879 1
0.230300708791079 1
0.263701733188759 1
0.268302328460261 1
0.367239998380097 1
0.301863002268948 1
0.29288176072579 1
0.301175232560019 1
0.257886105972133 1
0.271757663904855 1
0.275466242150317 1
0.340679631125013 1
0.384007760366733 1
0.308484066908259 1
0.368598173934179 1
0.377088212236941 1
0.335585468041457 1
0.34378019776474 1
0.288415013924607 1
0.323753489529274 1
0.392867523906264 1
0.26166255603079 1
0.281785736088947 1
0.354577098473036 1
0.344465875035669 1
0.331651129462622 1
0.360154959864741 1
0.245538471526782 1
0.42108873195303 1
0.354889016612224 1
0.362484730387551 1
0.332310116539219 1
0.310706228176853 1
0.251245470358044 1
0.333017052249856 1
0.252603278984361 1
0.272768967910098 1
0.407437083710873 0
0.295830702514855 1
0.320083949729966 1
0.258973245291157 1
0.310166961463011 1
0.341642559500339 1
0.362574446693479 1
0.252614045947755 1
0.326947605214713 1
0.305770739483554 1
0.328532067474281 1
0.303632754682809 1
0.283960598432983 1
0.296889851769692 1
0.351019823351617 1
0.37657830328685 1
0.301813995211984 1
0.334535602879682 1
0.345610260535903 1
0.254330035231544 1
0.143933765450915 0
0.371138738577879 1
0.241214804893474 1
0.258922731531223 1
0.327596481083159 1
0.257308730740781 1
0.248431201876633 1
0.284424526356563 1
0.41823117915919 0
0.368294315200281 1
0.367955511641791 1
0.346767366356171 1
0.4250263412855 0
0.345821358550169 1
0.28627060902763 1
0.293314951881552 1
0.327917986560882 1
0.339135193301326 1
0.3205055023133 1
0.287067276071277 1
0.360337695710071 1
0.33016408799118 1
0.376489155917835 1
0.333342773311642 1
0.324317788614358 1
0.360718790031801 1
0.349145496991365 1
0.320620196031494 1
0.344638245646594 1
0.3058828337833 1
0.250998811155671 1
0.272642534453223 1
0.302592990594136 1
0.387466925820517 1
0.215720396569021 1
0.293781439999949 1
0.188611337209787 0
0.30616720670908 1
0.295139278655058 1
0.311806296593016 1
0.326206800272555 1
0.353455709124573 1
0.281997943593336 1
0.315764785953834 1
0.291362193797155 1
0.30037510821203 1
0.282786471995617 1
0.34353598293797 1
0.332252588754442 1
0.251561198700828 1
0.28815168065683 1
0.369325514840767 1
0.241715502004529 1
0.319753820242552 1
0.410159484781199 1
0.23864038773391 1
0.247998665442949 1
0.354420249481655 1
0.298287572089442 1
0.331434580301702 1
0.268911266709399 1
0.295786725113991 1
0.33851094264536 1
0.29127051552302 1
0.240725079513666 1
0.359106959924335 1
0.308906667581473 1
0.297159713648334 1
0.28184586603702 1
0.326596588858375 1
0.26645461764622 1
0.274602516406791 1
0.278130831332535 1
0.317527172779756 1
0.332557414696185 1
0.34090465832039 1
0.312571473567453 1
0.254782195511547 1
0.25627338369223 1
0.30534653254997 1
0.331856107848072 1
0.224611917389064 1
0.340432458481255 1
0.385659724665173 1
0.273264414795538 1
0.327126963220806 1
0.289095329054665 1
0.364118542518067 1
0.234949780633187 1
0.373970195940188 1
0.220859373492887 1
0.333040408516038 1
0.343093926938552 1
0.333297198628953 1
0.250408099772477 1
0.28134751236758 1
0.2536588749635 1
0.320307509885617 1
0.307851821833302 1
0.320666910631554 1
0.391640766769668 1
0.34784552208633 1
0.309327386193592 1
0.305477122236669 1
0.156647778462872 0
0.269802750741762 1
0.383039478145747 1
0.306322456554884 1
0.218428568949361 1
0.337294680958146 1
0.304804608537001 1
0.24897905352496 1
0.297391155330226 1
0.325990345030185 1
0.320514164665701 1
0.221271451420527 1
0.266545836600206 1
0.302051888043729 1
0.317090792291364 1
0.210948783742706 1
0.293133888742628 1
0.270582552792922 1
0.401088554289858 1
0.416993888334721 1
0.236916988184654 1
0.290415273345073 1
0.260889204370764 1
0.216079163669959 1
0.307456107407017 1
0.267808230262589 1
0.385568201395729 1
0.33291138179555 1
0.266837422701605 1
0.394772675076028 0
0.340204313706809 1
0.316331883070927 1
0.319722522700797 1
0.271807026158224 1
0.299388906446177 1
0.326266216275036 1
0.315670830162125 1
0.324269421674547 1
0.307294832195832 1
0.377472874713036 1
0.393949068595624 0
0.305844940713053 1
0.326337333817108 1
0.331199236912055 1
0.21953653173931 1
0.311260094905895 1
0.239134196247363 1
0.245696353261232 1
0.367344440903932 1
0.296329699914044 1
0.247078529404651 1
0.284495811541151 1
0.336671585482739 1
0.205994971566104 1
0.30739776118137 1
0.361609371007662 1
0.299160721849417 1
0.248346993193939 1
0.274437784148288 1
0.357415269812247 1
0.267552103145554 1
0.33822995131502 1
0.264903408782078 1
0.271425584757749 1
0.378475872325586 1
0.333075432289327 1
0.372738012415065 1
0.295716656749876 1
0.276511195742792 1
0.265004912250488 1
0.327904527116589 1
0.379236508099718 1
0.270608860903258 1
0.276930506521005 1
0.271895459044118 1
0.380300614578128 1
0.287246816164667 1
0.311015857125712 1
0.26768331605018 1
0.28877843862322 1
0.347919479344669 1
0.453609068651709 0
0.314890998094983 1
0.325272497181029 1
0.271784913455667 1
0.381890734903846 1
0.315981055346551 1
0.345120412391215 1
0.301256760698211 1
0.270403448509179 1
0.372470362134616 1
0.327551659942217 1
0.232448673953217 1
0.302981330693409 1
0.273855572746451 1
0.40389770223572 1
0.333435485300484 1
0.370806936630365 1
0.261180600252642 1
0.291370938465049 1
0.258391841485931 1
0.23345925659476 1
0.340242869450458 1
0.312737136848791 1
0.382241740973789 1
0.287064607606131 1
0.323125608754813 1
0.409731195936427 1
0.269578832862475 1
0.398577579763802 0
0.415311344875365 0
0.291664509520401 1
0.265769082362696 1
0.425042284070361 0
0.357421411259464 1
0.34154574615548 1
0.335963493385501 1
0.232253784885485 1
0.370279550176643 1
0.247991612498148 1
0.260224508084903 1
0.331494595750822 1
0.286625549253379 1
0.269115619387197 1
0.308075186371113 1
0.341179985696898 1
0.351999042933598 1
0.282775919256851 1
0.214666213438249 1
0.284605488782368 1
0.285081415159128 1
0.29204148260587 1
0.370234226869431 1
0.308588622240569 1
0.271073664893552 1
0.296050990720765 1
0.288404849557641 1
0.308533632255097 1
0.320780711929502 1
0.234570193467293 1
0.296055006087008 1
0.264602169018987 1
0.340990896052018 1
0.267165287621806 1
0.412769764089404 0
0.296184913747588 1
0.382697338084012 1
0.299985503108151 1
0.272015724774152 1
0.319864299818177 1
0.336691730486813 1
0.283238029996066 1
0.270537690471644 1
0.317359110891159 1
0.256504487736568 1
0.233761101531224 1
0.30119014912722 1
0.379308261123556 1
0.294675762890758 1
0.302143216345295 1
0.360179751144266 1
0.249806016378691 1
0.330531587010955 1
0.328455954705344 1
0.315922858693824 1
0.343736672960308 1
0.302665555028878 1
0.343127932069971 1
0.316104265757264 1
0.33088868860169 1
0.28169908381579 1
0.261362075245167 1
0.374852564547674 1
0.350522026144722 1
0.326993710373522 1
0.347321048450176 1
0.283077863398611 1
0.267507711108805 1
0.373901735167988 1
0.336240156170154 1
0.378816985828263 1
0.256223337339527 1
0.259439446007324 1
0.252319303635821 1
0.301850240332459 1
0.2978539322008 1
0.351666270983869 1
0.398371471568736 1
0.319316456573579 1
0.333327617432742 1
0.374829104258099 1
0.29940185686326 1
0.271883071847661 1
0.337184562045426 1
0.307661137629606 1
0.292628755651333 1
0.409793791764614 0
0.306487539291682 1
0.322684818799546 1
0.268327572102499 1
0.296853967892925 1
0.358117575636524 1
0.330677320494344 1
0.325203499396794 1
0.311012829721409 1
0.318579667010791 1
0.278052922119903 1
0.355925538761249 1
0.289570115484591 1
0.303958925656672 1
0.260521782562924 1
0.29449089793697 1
0.291717100482948 1
0.334504288194768 1
0.305500346120031 1
0.34405728638866 1
0.270757249361387 1
0.173395218538483 0
0.326234038571289 1
0.328015000822749 1
0.254312564493343 1
0.327628065080342 1
0.37578459531409 1
0.253734809563086 1
0.334738706234227 1
0.407422120224596 0
0.310243354697547 1
0.301834962406076 1
0.331905434647148 1
0.267877592721698 1
0.328648429462392 1
0.371596692917331 1
0.337800492689129 1
0.377511838952624 1
0.226347871720032 1
0.321413846350205 1
0.350126348794015 1
0.26249376971639 1
0.413807144391905 1
0.276502271476975 1
0.283661640165825 1
0.219150128904368 1
0.197945381063619 0
0.254121251214657 1
0.274536975671597 1
0.318979084908914 1
0.317522919818578 1
0.254934462179012 1
0.220792052977498 1
0.34900070910783 1
0.320472657629845 1
0.382336816179986 0
0.365548825689051 1
0.34596425221491 1
0.351403718557217 1
0.352656952096712 1
0.328346977549475 1
0.281879140685476 1
0.320546420099542 1
0.256117270606072 1
0.344276642406845 1
0.415189396059672 0
0.246364216524353 1
0.130556852259547 1
0.320462048845622 1
0.288262145469209 1
0.353073701088949 1
0.368463345330537 1
0.345007438809592 1
0.257373531627459 1
0.33437660167314 1
0.277342535950758 1
0.315056507880715 1
0.255076543772751 1
0.274734263380497 1
0.242668105183578 1
0.346302961556679 1
0.261560928354648 1
0.28257691906771 1
0.237740855906471 1
0.257148937499579 1
0.357356267853607 1
0.375223053662705 1
0.355870054318632 1
0.297183466657941 1
0.454946739887215 0
0.301921462867002 1
0.26941050281344 1
0.226059127264762 1
0.355870972221969 1
0.365302422108633 1
0.323324562624947 1
0.361396671018034 1
0.290428771828304 1
0.269867308717852 1
0.333783152807801 1
0.359471956449051 1
0.345918859465654 1
0.339113459236694 1
0.321422432855039 1
0.33503187710009 1
0.435928617084118 0
0.337281162441652 1
0.220586986826393 1
0.422401088247126 0
0.378171260321616 1
0.270162454753522 1
0.331141119413268 1
0.351688353807378 1
0.284635956391617 1
0.272439152031854 1
0.280442401867633 1
0.310066421988142 1
0.231275827753731 1
0.164030555574213 0
0.246287718369461 1
0.253009600765153 1
0.396868129019751 0
0.37366536306727 1
0.331058969184921 1
0.304540066538464 1
0.26431797604595 1
0.31513299808972 1
0.330160766901545 1
0.23406043270476 1
0.317183761677267 1
0.202469572397115 0
0.3329210402038 1
0.369935973656925 1
0.31032820992784 1
0.355600154738983 1
0.337453819073463 1
0.294107799729463 1
0.247049365198786 1
0.237478213682109 1
0.307288667804782 1
0.253031950848827 1
0.268314433051266 1
0.330880788097501 1
0.303173755872213 1
0.280089945881156 1
0.299460694240355 1
0.280019068142413 1
0.317523565380216 1
0.3953281650175 0
0.235657862250359 1
0.236023349342933 1
0.288114899062246 1
0.244983881735541 1
0.345641276449868 1
0.338641580607817 1
0.198650543692069 1
0.333679873436175 1
0.402949444573742 0
0.237805671878056 1
0.239058085396797 1
0.381298863186277 1
0.270566951548743 1
0.422689368301017 0
0.347693627882266 1
0.348554268238679 1
0.301630719110878 1
0.33682446038917 1
0.350947630974167 1
0.405796399932291 0
0.374474489241936 1
0.270497864579749 1
0.323795705901494 1
0.275486848720447 1
0.290655133167757 1
0.317695167921922 1
0.332740245875933 1
0.322723908671437 1
0.306652269972356 1
0.322183286626706 1
0.318335339715185 1
0.263013144449748 1
0.401535947160502 0
0.377296375372511 1
0.33418363883882 1
0.316148992010543 1
0.267407095860612 1
0.335180022664024 1
0.331903032746846 1
0.283998052485066 1
0.305404422496294 1
0.223670026612855 1
0.325874861367875 1
0.397490657132789 0
0.317781012905264 1
0.269711694227311 1
0.355189821467353 1
0.273573046951656 1
0.158692802054602 0
0.30869456350126 1
0.281752270392219 1
0.302584618141872 1
0.311113570095161 1
0.262108086495556 1
0.268879172244666 1
0.319962072020619 1
0.392030919428676 1
0.330654882801069 1
0.236763648733309 1
0.249523052079528 1
0.326820285260953 1
0.330795019375177 1
0.342237605234934 1
0.271641620258068 1
0.331929287118055 1
0.288273034961397 1
0.26821390883669 1
0.337544280368172 1
0.277594377936094 1
0.317052847746441 1
0.213200780436536 1
0.374685333743202 1
0.292410708978644 1
0.323658933025318 1
0.310144453226044 1
0.28633482131442 1
0.306226288797289 1
0.292825813572595 1
0.282126205337026 1
0.276922283006762 1
0.37096124962812 1
0.317726370264786 1
0.287508024154102 1
0.293815229016369 1
0.291544432932937 1
0.302464396249227 1
0.254784658005488 1
0.309783983320359 1
0.286659591590483 1
0.244816868147915 1
0.275348133513314 1
0.353005771633371 1
0.282166329478623 1
0.219889217841151 1
0.259498824351619 1
0.300636197162694 1
0.331953402377371 1
0.232217359904231 1
0.305878614944395 1
0.354406045657716 1
0.413374248111451 1
0.3216415540369 1
0.385733995272993 1
0.365843708935693 1
0.335978029736891 1
0.441601601718888 1
0.285268668136492 1
0.300270706444652 1
0.366761072880564 1
0.308276897514877 1
0.326962625645181 1
0.370894996232245 1
0.372570892349011 1
0.258184337032109 1
0.312060115178999 1
0.408777645754091 1
0.26860486848968 1
0.305253699523755 1
0.296000523862798 1
0.368572707452288 1
0.299833786267707 1
0.252526785688431 1
0.280273947207994 1
0.269198336039221 1
0.238765263091421 1
0.374135851282385 1
0.22483637303001 1
0.378561594274159 1
0.29384974797087 1
0.384481564294225 1
0.19767695867382 1
0.335102014061326 1
0.362274176757974 1
0.314583656438442 1
0.236989591702524 1
0.351659413127099 1
0.280014104262156 1
0.320157039615189 1
0.419082405629254 0
0.3448903962506 1
0.345442885543442 1
0.302738889749978 1
0.302332538477183 1
0.359034489402687 1
0.259941732243187 1
0.32154470336691 1
0.302215790200052 1
0.30335836729825 1
0.296448601346469 1
0.299165560360165 1
0.404860316655723 0
0.331159535632535 1
0.385498750497598 1
0.380894891322641 1
0.329635283656986 1
0.272343880897251 1
0.308387075419701 1
0.246243741195247 1
0.32179571227154 1
0.326140183647289 1
0.399223848160605 0
0.440911979866386 1
0.296835621122783 1
0.285754511339614 1
0.254134196124943 1
0.308428047979188 1
0.306354188820136 1
0.266956723138499 1
0.20449414040962 0
0.326048334274184 1
0.320662121872967 1
0.222728268869173 1
0.291084679098135 1
0.238276708602329 1
0.295855492282411 1
0.260865282821224 1
0.278280594856038 1
0.345924337453119 1
0.27249170734768 1
0.338503203549472 1
0.193995171313725 1
0.361285629775307 1
0.27629558152699 1
0.240889683890895 1
0.304476384926996 1
0.336004725397324 1
0.331833315464578 1
0.278341214203537 1
0.299035908598324 1
0.291596723371827 1
0.309779844874094 1
0.300224332662105 1
0.388582636490501 0
0.203081180814187 1
0.318198384443597 1
0.340409791374339 1
0.258316053288818 1
0.269626140513106 1
0.34793321569621 1
0.384184082052582 1
0.35127696376221 1
0.295235925229308 1
0.314874132277194 1
0.313963049255661 1
0.263991906605887 1
0.345416934336524 1
0.383017271708054 1
0.357390748277971 1
0.301575869340396 1
0.278278351585656 1
0.358124721933616 1
0.414559542078221 1
0.265826802209563 1
0.204913793282682 0
0.255555222355042 1
0.336526626322167 1
0.29674399002259 1
0.325094796433515 1
0.325275207223666 1
0.397189507114196 1
0.315548431576988 1
0.260878518522752 1
0.334175433473453 1
0.363989902635847 1
0.320709780446532 1
0.317872801304349 1
0.278375389686238 1
0.330785877025019 1
0.323960483754028 1
0.303954457857341 1
0.263409031580533 1
0.301344010015312 1
0.278572569691222 1
0.360351936282998 1
0.436587621067533 1
0.323891192158527 1
0.266408809004206 1
0.246067669137084 1
0.375359046938866 1
0.285225785703551 1
0.353181070156518 1
0.317400309140842 1
0.274818959110545 1
0.275654759208299 1
0.303752935388894 1
0.330373824192437 1
0.305664736050645 1
0.339124828097508 1
0.29681423050997 1
0.307215204473051 1
0.248429243833697 1
0.252107331636067 1
0.243716737691345 1
0.371201516313654 1
0.264529404901262 1
0.269013266169711 1
0.208573867046777 0
0.304112160778058 1
0.312014841179719 1
0.293648845000977 1
0.273724755595279 1
0.31324697935168 1
0.360108361318807 1
0.332281179415346 1
0.305509400050926 1
0.376414861774141 1
0.26469491119502 1
0.401305131038601 1
0.286466845588795 1
0.243582247520355 1
0.256958326074483 1
0.20846831598303 1
0.279874150417959 1
0.369198871397482 1
0.384244181977182 0
0.265511452260816 1
0.341335110135562 1
0.277774617253434 1
0.270108499422206 1
0.298491926955207 1
0.202926811585245 1
0.347009918537907 1
0.426865868899471 0
0.30549579132519 1
0.323888372531441 1
0.314039663344267 1
0.354377097728981 1
0.332076811543226 1
0.310944320978211 1
0.423500706280723 1
0.266106703442705 1
0.273373068706638 1
0.280557058309647 1
0.27568931117405 1
0.329264919437273 1
0.213114243444614 1
0.281014189935528 1
0.293275168856561 1
0.286634059483803 1
0.309548122723966 1
0.276765826771277 1
0.347005737454897 1
0.294486215063012 1
0.301482960684099 1
0.277280877632863 1
0.288050957344113 1
0.330631336916292 1
0.276124780376501 1
0.333516121073581 1
0.263839019845327 1
0.264985476496422 1
0.332554119328099 1
0.316952332373171 1
0.201298952832833 1
0.339610719167998 1
0.358928482727237 1
0.444565460679806 0
0.364294023923018 1
0.402524065383172 1
0.348584797733587 1
0.308013683798503 1
0.326743944085404 1
0.291513924301518 1
0.331801514394154 1
0.307323594316833 1
0.28484609095358 1
0.327027998627551 1
0.29233639749523 1
0.338481000521818 1
0.254355301399827 1
0.311029147964826 1
0.219229315778081 1
0.405653178106843 0
0.325208235567002 1
0.298008438949174 1
0.30400510950177 1
0.273225683033984 1
0.269681795817391 1
0.31414099912497 1
0.233108379639743 1
0.284766678784308 1
0.336199302810749 1
0.240763178009771 1
0.327902366437847 1
0.37401981843913 1
0.243855170821382 1
0.225917976515849 1
0.240914932116945 1
0.246701965561454 1
0.320268994889806 1
0.298510688875607 1
0.385405588334139 0
0.239581928893726 1
0.293767274219395 1
0.309958402359956 1
0.286567530129048 1
0.34423613118882 1
0.274478953704261 1
0.261856584608974 1
0.188610961008274 1
0.21047967802877 1
0.324657609967508 1
0.310817383237953 1
0.298755584133223 1
0.335358816803562 1
0.346740932089167 1
0.263834855329581 1
0.320338689824185 1
0.327481014790073 1
0.368168123952918 1
0.320384065985191 1
0.338048799191827 1
0.329013729118848 1
0.30414402501712 1
0.311752048170743 1
0.333614574301165 1
0.315134278056255 1
0.318369549787181 1
0.37275770563808 1
0.23291883073614 1
0.348050243002791 1
0.370337273649762 1
0.260321270296782 1
0.338942724571943 1
0.203054292089821 0
0.274204620260954 1
0.208349812117358 1
0.342555201984185 1
0.31514899692971 1
0.349842572851988 1
0.296682455572628 1
0.299359319602592 1
0.344209396748743 1
0.311068245610318 1
0.395724183372592 0
0.287237238264184 1
0.319262647287122 1
0.360258960779671 1
0.268014484058637 1
0.341186649558239 1
0.365989443570595 1
0.285204556382003 1
0.317600965296621 1
0.251892659114544 1
0.255626168239245 1
0.27558532108082 1
0.302596585071675 1
0.315143348554377 1
0.279247706581869 1
0.332758917165322 1
0.314500744258572 1
0.300652279615833 1
0.339325714372763 1
0.357575712750688 1
0.343290064851034 1
0.30327055048686 1
0.286618090472362 1
0.308462574900618 1
0.335255097322469 1
0.321189861160471 1
0.28077364151155 1
0.390086881602746 1
0.320813015323309 1
0.369773972619094 1
0.439095530419007 1
0.306628045770076 1
0.317393645339771 1
0.351568592864718 1
0.256539540241784 1
0.27466539334679 1
0.295303334593558 1
0.233307862115289 1
0.312844461765516 1
0.310295140740688 1
0.33416050936964 1
0.286658041080834 1
0.321107051847351 1
0.376205649095786 1
0.172434282454366 0
0.311592498611021 1
0.315010879999154 1
0.304433356767606 1
0.434000116839062 0
0.400417838425995 1
0.290678963145925 1
0.32779586896658 1
0.374684688821445 1
0.358871992533377 1
0.30885440079692 1
0.330753634923315 1
0.392416370467442 0
0.34095887211185 1
0.298692469667286 1
0.329288225378302 1
0.177243809695042 0
0.157406227561525 0
0.332903697977475 1
0.383355000316613 1
0.263475379512893 1
0.308837087363319 1
0.337072284366172 1
0.317858132956181 1
0.314577843204761 1
0.297628245271525 1
0.312431261518306 1
0.335217696765071 1
0.244577733981297 1
0.342284885775409 1
0.317583198851439 1
0.331283624483341 1
0.219428334056935 1
0.187538978506735 1
0.364177468773334 1
0.289552147140335 1
0.320881519222694 1
0.33450497527412 1
0.326490284192026 1
0.38492967828748 1
0.257761301561539 1
0.379249627576593 1
0.37528511332172 1
0.298005427688991 1
0.286192114860009 1
0.267108532834195 1
0.273774342892736 1
0.271110286772213 1
0.272460842762059 1
0.338360482753843 1
0.286794997450608 1
0.398019786268514 0
0.387038149936284 1
0.326841751873241 1
0.255665477379859 1
0.286759259074765 1
0.311332430613029 1
0.368351648382469 1
0.371191410282368 1
0.336437055656013 1
0.280489008697321 1
0.244179138141007 1
0.368676649622543 1
0.183214958508022 1
0.211674270505258 1
0.32659262037375 1
0.294571955732754 1
0.286149849902508 1
0.333291131932063 1
0.3108481127948 1
0.336676066260923 1
0.361531310960461 1
0.258283647586096 1
0.349588821755478 1
0.278362988190429 1
0.385981107016929 1
0.412358961645724 1
0.239683063186462 1
0.270817621755013 1
0.224797604474693 1
0.355645396787671 1
0.297716749570155 1
0.339183014648287 1
0.339518357075009 1
0.357843230034259 1
0.259708214844713 1
0.241267880664669 1
0.269291042418783 1
0.302210561409531 1
0.292710802121481 1
0.311022806847924 1
0.247397167028042 1
0.331993814981287 1
0.31179832823839 1
0.317219618839585 1
0.255615536883297 1
0.310279329797179 1
0.356711572536493 1
0.303674669759712 1
0.325146040561761 1
0.374663941678408 1
0.320280707563251 1
0.24694520396281 1
0.304515416079441 1
0.279838665510889 1
0.264496778908564 1
0.315466200413926 1
0.296942497426161 1
0.284804622233404 1
0.370356077656018 1
0.343758687989823 1
0.350601767462418 1
0.288323927351758 1
0.319805631768695 1
0.349531690374528 1
0.307238277088141 1
0.270950281371519 1
0.273841252397592 1
0.411863484600933 0
0.239659346828167 1
0.31772233943636 1
0.297287626493778 1
0.334613347679465 1
0.335124461466342 1
0.320390665615541 1
0.26061071084271 1
0.405380865812746 0
0.407938876402438 0
0.266637925345964 1
0.332568865760162 1
0.233968427145797 1
0.308019725419924 1
0.28813245051004 1
0.328550514867922 1
0.250125261224056 1
0.262896108834611 1
0.389099264411993 0
0.303571371450858 1
0.366568148106823 1
0.254973104251443 1
0.269848447930731 1
0.321051883974044 1
0.336563942147851 1
0.366917420677639 1
0.326154989599219 1
0.417747334360848 0
0.379461740826791 1
0.404103756711892 1
0.303218365346 1
0.321646244317839 1
0.270620578374698 1
0.365679935004726 1
0.35811398311226 1
0.36555899989333 1
0.245977933555405 1
0.305019646043318 1
0.282079223006998 1
0.254196488549162 1
0.384240998967158 1
0.322992797417536 1
0.308237002552315 1
0.350498078426729 1
0.304574325329388 1
0.388301508020148 0
0.316703126498646 1
0.245194547046406 1
0.211358595005392 1
0.258844722488358 1
0.303429878621633 1
0.311364022302413 1
0.273620294124806 1
0.315803813610343 1
0.384944540011513 1
0.387390623640419 1
0.377023955165965 1
0.237709318233047 1
0.273360776253213 1
0.277452575292612 1
0.33530386644726 1
0.296737321656191 1
0.320159703533954 1
0.333159235478146 1
0.364212769442569 1
0.311671363207958 1
0.307919037785513 1
0.331990495124602 1
0.305198347548799 1
0.380057666371447 1
0.328729173507415 1
0.392934537610858 1
0.214522896993555 1
0.321211714485056 1
0.284944024257596 1
0.236297470283627 1
0.376916850950696 1
0.304210006795856 1
0.371820319163088 1
0.318270635394269 1
0.283432859030662 1
0.412350626024081 0
0.349221751382885 1
0.320354823618146 1
0.307632905053219 1
0.365869287544194 1
0.272055183830934 1
0.353235648816997 1
0.210887275703602 1
0.337140474107462 1
0.399181395117563 1
0.291479166374707 1
0.368827680735031 1
0.232195289329564 1
0.352501661814759 1
0.305484341482937 1
0.246319669828644 1
0.287808103437875 1
0.308482469088317 1
0.274377208399885 1
0.292708227641182 1
0.423667590269186 1
0.230171016646731 1
0.314305709661865 1
0.251361419144015 1
0.346437693796225 1
0.32573085242428 1
0.329590383106209 1
0.262092953260826 1
0.255298872446338 1
0.295389794642451 1
0.260649654422714 1
0.286251196865263 1
0.273712880978635 1
0.37950219237325 1
0.391247902459743 1
0.295981716660029 1
0.310049346265637 1
0.294658092924916 1
0.33771533133393 1
0.303697085022583 1
0.272061083119812 1
0.235160687213302 1
0.312588492907251 1
0.305681032826446 1
0.255227958985797 1
0.260682154443718 1
0.281966085455359 1
0.247114106636991 1
0.29763802208191 1
0.313631832882979 1
0.262404100326818 1
0.24029500988432 1
0.335322334657864 1
0.411829511416496 1
0.316147521981344 1
0.293469371966784 1
0.332645039203091 1
0.300356867101394 1
0.318417691573047 1
0.298141450008336 1
0.329439049652547 1
0.340553485832982 1
0.279532970443476 1
0.321615296071446 1
0.301942420371133 1
0.26616803577289 1
0.335546057536115 1
0.23776041950892 1
0.4094720234874 0
0.338828029993096 1
0.309103165620159 1
0.358186081251661 1
0.28759101049531 1
0.285915568856394 1
0.216289003206959 1
0.266354939941388 1
0.306813934830374 1
0.232179259884351 1
0.286382419058289 1
0.298589641100507 1
0.288373847744111 1
0.390131577026584 1
0.283647203980623 1
0.244882759763077 1
0.267442652760187 1
0.304892096910531 1
0.331549192409068 1
0.294210818952904 1
0.350545466812163 1
0.407076375713367 1
0.30758418470856 1
0.266108867307413 1
0.373665060791293 1
0.260246855757576 1
0.279667971352701 1
0.294227066522707 1
0.350457499633858 1
0.227635745119625 1
0.31880719791832 1
0.33121467140711 1
0.301486928740487 1
0.341731149829087 1
0.251951199362373 1
0.271964980914561 1
0.268256622906569 1
0.28750624156707 1
0.318139674433246 1
0.376733045779218 1
0.300363485590533 1
0.277097389856585 1
0.333790460185275 1
0.25542624535777 1
0.341787846393861 1
0.306005228120755 1
0.29100119171532 1
0.235768505094513 1
0.30663783176312 1
0.266858454179913 1
0.255118098769852 1
0.243337869234441 1
0.313789911839953 1
0.305235244817593 1
0.282461710061435 1
0.279647202061546 1
0.292961367992241 1
0.288873859021856 1
0.332502029499103 1
0.271540386976441 1
0.386604241165346 1
0.291061407187491 1
0.29595053731488 1
0.340836058346766 1
0.363684758224008 1
0.187743635831158 0
0.258833653575259 1
0.349988013323305 1
0.311029843332873 1
0.252727197389759 1
0.341720037792751 1
0.298322910501466 1
0.295692971963732 1
0.318261403703184 1
0.335119442603801 1
0.249844635215888 1
0.324755446411206 1
0.35057221321616 1
0.256839331975092 1
0.359089616978383 1
0.352800220798556 1
0.319049129195154 1
0.331852910008805 1
0.304850098584485 1
0.320443324836562 1
0.309141848604697 1
0.276168746879218 1
0.264997506594279 1
0.353958812299649 1
0.287548553912236 1
0.281090760832466 1
0.290301727575683 1
0.383113824520753 1
0.349913187149768 1
0.249129449968968 1
0.294460990448738 1
0.321584256101686 1
0.375227310088933 1
0.374974295208272 1
0.251354150652061 1
0.281463049396578 1
0.282401052444853 1
0.362146375474019 1
0.230952948714081 1
0.295852071259604 1
0.284386920013934 1
0.398027828386688 1
0.298450885594835 1
0.333426858307769 1
0.256872813658037 1
0.24152285659777 1
0.30711988453513 1
0.327169988922225 1
0.313104666898751 1
0.289724895819772 1
0.304434790170046 1
0.256985527882153 1
0.271694252762376 1
0.325775980706766 1
0.279101340866808 1
0.261589446427849 1
0.359182352178469 1
0.387686968004324 1
0.32672117234969 1
0.273446178913174 1
0.357391203182809 1
0.26410395969959 1
0.255730947561098 1
0.236734894299016 1
0.396260486625236 1
0.315728009873821 1
0.28177606860215 1
0.235401539141014 1
0.424012589340247 1
0.329984270810811 1
0.339066294418262 1
0.343051161297549 1
0.28594370881186 1
0.276266059022797 1
0.412557896045131 0
0.392173248646667 1
0.302753314904316 1
0.305625112637846 1
0.236381895019068 1
0.36959402106325 1
0.263707700663071 1
0.318466296378355 1
0.318514587464413 1
0.299232130391923 1
0.364379950043771 1
0.239396584692356 1
0.337167066163613 1
0.289171557812877 1
0.525339901177474 1
0.259963347973822 1
0.358453244430972 1
0.235610848615596 1
0.354826669627698 1
0.314140827273603 1
0.382934452616356 1
0.321415533360849 1
0.351836527338116 1
0.247548118632522 1
0.367931812437314 1
0.275593902507819 1
0.342569669659507 1
0.397395920355972 1
0.341141919293304 1
0.266331285785331 1
0.387979366586381 1
0.406822526010377 1
0.310545967906727 1
0.259400999708897 1
0.318343237386818 1
0.288923856502253 1
0.285270049121597 1
0.336083742480904 1
0.261451825226982 1
0.318213585383497 1
0.309478925705995 1
0.341424726819573 1
0.373856380927293 1
0.280982122926115 1
0.330528787472029 1
0.317697248338579 1
0.33961686300995 1
0.303212513619884 1
0.284916692584727 1
0.252332651643844 1
0.28955481789432 1
0.346110182744004 1
0.338690431550019 1
0.329740990039029 1
0.255058078053063 1
0.410519247100801 0
0.301322369250867 1
0.340886245463883 1
0.336012148286278 1
0.218947634128435 1
0.408093504559172 1
0.450203408053904 1
0.304007772420314 1
0.220638164048914 1
0.380056215192536 1
0.307601109846557 1
0.307372910400661 1
0.281362750117777 1
0.335909761312177 1
0.290669166929212 1
0.311054245082264 1
0.373435098300589 1
0.368445879177264 1
0.317642899931018 1
0.41707783414196 0
0.378997416053905 1
0.32178164672846 1
0.381891919435243 1
0.341142729183248 1
0.192472082857761 1
0.277423662818668 1
0.331206193677802 1
0.342147502217677 1
0.352545060614608 1
0.417146199385885 0
0.340742932907866 1
0.293320872385138 1
0.27020087916038 1
0.341547265410066 1
0.498022980671959 0
0.362744655428696 1
0.295787504577943 1
0.302720980699922 1
0.333336841212839 1
0.28186695041642 1
0.345485987329745 1
0.327893845787423 1
0.288354968334832 1
0.295120164726367 1
0.314911098175157 1
0.284634374504018 1
0.200232366877644 0
0.300043149423854 1
0.211565839684896 1
0.321755653878545 1
0.352026904841854 1
0.387809991463614 1
0.242455773252048 1
0.288318865621331 1
0.340686462627439 1
0.301664409604042 1
0.289216085411449 1
0.323319254426108 1
0.290469896730454 1
0.344391411712115 1
0.336346823081472 1
0.298985183053474 1
0.328890626494904 1
0.232260278786014 1
0.324292293382956 1
0.320936506383546 1
0.193512981507986 1
0.300891055266257 1
0.257466314853351 1
0.234276859914028 1
0.354756881308451 1
0.242560079410461 1
0.342964422197521 1
0.279260850376567 1
0.200751989446691 1
0.352558440989024 1
0.394981752246606 1
0.258945019941995 1
0.274142965457267 1
0.248429036959732 1
0.265931442398269 1
0.242982233547333 1
0.416681398632385 1
0.218862945193902 1
0.260286066735755 1
0.409125019406462 1
0.368398671905879 1
0.301016431852091 1
0.273297694377275 1
0.333473979354544 1
0.274837789439642 1
0.25768594103675 1
0.290723126322832 1
0.33183337816755 1
0.314279644203474 1
0.390690535373522 1
0.337412967494071 1
0.258696958920755 1
0.450320847175531 1
0.307527070809273 1
0.366332362510464 1
0.358061352981 1
0.274341045831684 1
0.336633840358681 1
0.358451802691203 1
0.295708819966022 1
0.25598837438628 1
0.321995290759395 1
0.399337993718938 1
0.282878662253234 1
0.296955829220897 1
0.266096729091488 1
0.285717625184044 1
0.26917884791335 1
0.299599054467715 1
0.364648127262672 1
0.356978167435026 1
0.211990387829035 1
0.290452876718458 1
0.294649029796366 1
0.392815806243936 1
0.417751630341367 1
0.313608742320678 1
0.258903691371606 1
0.347673354793167 1
0.285068891052586 1
0.239093483085623 1
0.447082166799579 0
0.288529282044131 1
0.241762344201018 1
0.30853140489003 1
0.281152273344048 1
0.286850750581589 1
0.250591949337928 1
0.196943739024426 0
0.18922709038623 0
0.27528293331263 1
0.321799355633515 1
0.347895560142454 1
0.307822529194634 1
0.305756236463989 1
0.259590418216015 1
0.330956543164479 1
0.288530802604867 1
0.240422097611921 1
0.294650332719288 1
0.310856845113613 1
0.319362102628644 1
0.342612924444079 1
0.367154092406094 1
0.239433923032507 1
0.280223781517741 1
0.289881078486391 1
0.368175483360834 1
0.189203508448239 0
0.353185297589453 1
0.279775964916959 1
0.330889814264449 1
0.37375742144234 1
0.251160510889967 1
0.298520061640818 1
0.339385881054495 1
0.312199243167864 1
0.249419050429793 1
0.2666983160659 1
0.311944745784987 1
0.31404931624328 1
0.300866811417357 1
0.271627798732858 1
0.218743874766211 1
0.331234531994988 1
0.283081732335502 1
0.2586661461709 1
0.338454201226099 1
0.295431510734397 1
0.276847059529631 1
0.277891755810711 1
0.27254284305418 1
0.327349859085269 1
0.277034802024227 1
0.36647139002532 1
0.334014115728197 1
0.350774255778725 1
0.358476830346348 1
0.36755348677927 1
0.260917485616103 1
0.361601149047969 1
0.257433798497943 1
0.313759992831675 1
0.398704581419961 1
0.301381091181108 1
0.330372614641098 1
0.217577632474092 1
0.33846405717696 1
0.399035153096442 0
0.325846517041222 1
0.30200247343177 1
0.338664809403742 1
0.313403416786161 1
0.454636533798461 1
0.31277907398326 1
0.301386544070528 1
0.311014066519469 1
0.446361319584506 0
0.380590137733403 1
0.27280991591214 1
0.278480260047541 1
0.318815576819566 1
0.333141196563384 1
0.341533789814187 1
0.335079679800337 1
0.306739737225815 1
0.355742842102609 1
0.290718835762861 1
0.275110185121614 1
0.316616402328853 1
0.277397357056104 1
0.2616606746003 1
0.341833413482057 1
0.270086373808887 1
0.406678139944815 1
0.207343182870107 1
0.295396303477708 1
0.383350308059608 1
0.282622742140293 1
0.278576110474318 1
0.342702302823962 1
0.301909756101815 1
0.351304887648255 1
0.319364543224765 1
0.253342026304723 1
0.298752206208227 1
0.271499566804276 1
0.243111191645232 1
0.387544533696613 1
0.298434407981983 1
0.308357986474045 1
0.297313709058206 1
0.293622680087273 1
0.286400809687696 1
0.176682403905536 0
0.322992995599349 1
0.369487719275342 1
0.366044610180668 1
0.274427497115771 1
0.261360228166862 1
0.246750211618302 1
0.327541452850722 1
0.29374189346586 1
0.288236109511045 1
0.240747504260588 1
0.299106479347983 1
0.380104194646812 1
0.279991456697984 1
0.264478863624293 1
0.322661357921682 1
0.359052087361565 1
0.202598375052924 0
0.235766454285304 1
0.283790299995548 1
0.308659434513009 1
0.349229789929137 1
0.313597688222213 1
0.321447369514259 1
0.287830718377955 1
0.314287871975161 1
0.342931491412925 1
0.313109231668666 1
0.242983428046627 1
0.332466520461205 1
0.348469721270666 1
0.37214661017448 1
0.31943723680613 1
0.295940127418941 1
0.355390571615795 1
0.283254800608355 1
0.345440900446772 1
0.330806019365588 1
0.3087743115544 1
0.268594807603475 1
0.227227421784682 1
0.3126616828456 1
0.344236024039519 1
0.311645795983612 1
0.371330216269756 1
0.32920050889325 1
0.345428047639285 1
0.325353296498322 1
0.291089821267161 1
0.267473368226096 1
0.38291108013314 1
0.370817736698076 1
0.263011002208564 1
0.214654717538704 1
0.344410250853273 1
0.232577570423292 1
0.315492570718804 1
0.282530302453118 1
0.287664693392996 1
0.273826963088073 1
0.366206894543803 1
0.262352497372767 1
0.269103743986387 1
0.348633369137652 1
0.373795463009401 1
0.272604976344615 1
0.250725464892737 1
0.277014869325446 1
0.351387456249474 1
0.313650799125537 1
0.364156815848398 1
0.242047534692053 1
0.2816427917013 1
0.253178263371804 1
0.309057500396014 1
0.389639026374862 1
0.29992739353061 1
0.318691604591113 1
0.301882119330161 1
0.349564758549059 1
0.424382375492204 1
0.255195900632077 1
0.297786685006143 1
0.246764316634495 1
0.341621525805039 1
0.282250645348587 1
0.331074763513417 1
0.283743072421043 1
0.315695990968534 1
0.316849556795473 1
0.277743853269106 1
0.287624544265359 1
0.299644299761999 1
0.377180911804331 1
0.292494216620741 1
0.287919425345865 1
0.278100028421023 1
0.366039986015893 1
0.241114054325514 1
0.401346616905431 1
0.269245816838782 1
0.256229154389873 1
0.292463690847195 1
0.301997002569189 1
0.275138424164843 1
0.341375113266832 1
0.376628530460794 1
0.332644021415141 1
0.218207167604457 1
0.363452352554821 1
0.348022513216006 1
0.323900918992786 1
0.273471030398937 1
0.332706612482817 1
0.343024890876206 1
0.288629628954206 1
0.272541500348404 1
0.34704997396903 1
0.357906837512976 1
0.333575591466188 1
0.302069690027191 1
0.313292731149843 1
0.24403635339801 1
0.42806622938005 1
0.269122447233238 1
0.291095010911046 1
0.291108372316396 1
0.241301088890187 1
0.351190147382876 1
0.306325226690412 1
0.284041552679893 1
0.346177581391128 1
0.311942321292896 1
0.309614627589336 1
0.356448154431056 1
0.304350250695532 1
0.337242184227034 1
0.338088522326704 1
0.384801786336511 1
0.29030646832177 1
0.261325058929833 1
0.320036979562009 1
0.354801614651527 1
0.399295257373896 0
0.263765865689426 1
0.432971753398352 0
0.27730164535574 1
0.240900252482653 1
0.296598997862606 1
0.372672066334003 1
0.27413384988003 1
0.301311451803745 1
0.27338656441263 1
0.35096818975493 1
0.269916006231629 1
0.329859204007492 1
0.21313094705567 1
0.303060536450961 1
0.295609490610305 1
0.403829557937605 0
0.281887804966789 1
0.261921133286263 1
0.200269337654879 1
0.283279718046659 1
0.312499071640904 1
0.263104810151811 1
0.290413485712513 1
0.351497294752297 1
0.310797185449468 1
0.201221861365938 1
0.388759365128003 1
0.396560412102993 1
0.250210554786982 1
0.313750331785489 1
0.283256149262348 1
0.293936277066526 1
0.294720709921628 1
0.32042692980099 1
0.382636760264375 1
0.289820415770379 1
0.308961060543603 1
0.326250533137236 1
0.363647232674691 1
0.253790680883226 1
0.366144563783682 1
0.288282971815682 1
0.260646635384649 1
0.274577665257029 1
0.308404896069068 1
0.239028241929752 1
0.332468980698425 1
0.325696881529973 1
0.391681750699334 1
0.315311364357804 1
0.291269693679671 1
0.346488748438116 1
0.269205442378995 1
0.321502476066377 1
0.269361262470113 1
0.323515308086366 1
0.250871101753109 1
0.353027346413166 1
0.371320182275482 1
0.322283624918205 1
0.308784814723993 1
0.325802785049216 1
0.288168380198868 1
0.232806180706037 1
0.289545262805417 1
0.245233548460011 1
0.310730086497711 1
0.341488734545457 1
0.348385055071821 1
0.366530518750591 1
0.367348058630853 1
0.260737099866298 1
0.288169221666015 1
0.213134485936124 1
0.331578187970033 1
0.138501271778221 0
0.322394532555346 1
0.282113069729512 1
0.3419393985196 1
0.246297597294252 1
0.290049991765731 1
0.333432773533139 1
0.274041792946165 1
0.261797780473461 1
0.34131984466493 1
0.309291632233391 1
0.228290960147515 1
0.261306397104903 1
0.211995632372434 1
0.294949851841382 1
0.352268046459995 1
0.285303985067904 1
0.274536048253498 1
0.396301128288566 1
0.291686533576233 1
0.300561395475471 1
0.303562372934414 1
0.208485863134945 1
0.341413228673889 1
0.297469620188171 1
0.332300531646349 1
0.297678138432799 1
0.227370769525901 1
0.245082185788721 1
0.353603404136744 1
0.281029810813544 1
0.415705444729245 1
0.299907564815652 1
0.269384406352039 1
0.239394514899921 1
0.3210533427073 1
0.208294670560681 1
0.344898468847644 1
0.391097328525376 1
0.329671373474383 1
0.265526322194279 1
0.259031108343992 1
0.25550060995278 1
0.215631339533355 1
0.388278530806148 0
0.262782176493414 1
0.233018326763088 1
0.337251072017934 1
0.365454353861521 1
0.350454858987992 1
0.290849053334514 1
0.300401070295091 1
0.19657536835965 1
0.465287269270522 0
0.272848068091832 1
0.397382353838106 1
0.314044117726852 1
0.298934765406864 1
0.344923480013145 1
0.322565507410784 1
0.297378707157667 1
0.318228019667996 1
0.30350219433064 1
0.256742817021169 1
0.342316485374097 1
0.314909372886703 1
0.273642087257419 1
0.3588037252095 1
0.346648444619414 1
0.361543679584846 1
0.27752094996339 1
0.310273630319006 1
0.319505894148736 1
0.391780598559035 0
0.3511001948849 1
0.258283483349453 1
0.281935736606358 1
0.28041202621997 1
0.295145384532601 1
0.318179001206007 1
0.143404592069252 0
0.3830360493411 1
0.246381057542215 1
0.220080129451675 1
0.448576312753603 0
0.398662433882648 0
0.271984402854131 1
0.373922395871261 1
0.273225396563537 1
0.42779464050956 0
0.372349428059827 1
0.319458040294693 1
0.376278099005993 1
0.316212730974216 1
0.326300181245462 1
0.342374799438969 1
0.235809386296546 1
0.278548297630701 1
0.263280747141501 1
0.230985797094726 1
0.302801387595434 1
0.319689060792662 1
0.303770181695931 1
0.339476632933236 1
0.285697345613938 1
0.274241129972598 1
0.392389172510185 0
0.483157806660598 0
0.314827866884437 1
0.237881419945467 1
0.356636210780912 1
0.331342562880952 1
0.401517979916446 1
0.338352806421894 1
0.301457927849571 1
0.238426713349504 1
0.312460671878699 1
0.325590931130714 1
0.301467927309473 1
0.377651367316622 1
0.362978595770551 1
0.376205181232557 1
0.312270923506994 1
0.337307386265871 1
0.350575142515424 1
0.30363733903645 1
0.368740535621456 1
0.227277638578244 1
0.211541636347185 1
0.284101230715207 1
0.294658938929919 1
0.278185960863649 1
0.306746525362096 1
0.359349263799361 1
0.335074799621051 1
0.277698873746983 1
0.291758388898021 1
0.339701174602252 1
0.340585859343043 1
0.310695673512867 1
0.422571534170793 0
0.402098617584227 1
0.234200126212034 1
0.256309615854807 1
0.357527968011407 1
0.266656113521311 1
0.251750508022508 1
0.297586312182036 1
0.349044007070171 1
0.281273237483556 1
0.401076199662336 1
0.33627871051745 1
0.298543557323892 1
0.392554336486868 1
0.357732258427325 1
0.280437564571412 1
0.304599212175408 1
0.28986889130039 1
0.232824442818351 1
0.319927444074814 1
0.300524781454638 1
0.292002239584456 1
0.351751291620295 1
0.289487611663566 1
0.303569163632591 1
0.257150446988533 1
0.355522080072774 1
0.346866583807103 1
0.257528158233001 1
0.309281129434171 1
0.272864688502704 1
0.266016510821786 1
0.284433683524468 1
0.275111486732947 1
0.256111572463261 1
0.315087553426392 1
0.331254982574315 1
0.344010437730368 1
0.373132382937964 1
0.337273636625984 1
0.299902877400798 1
0.396966192754477 1
0.291394380802221 1
0.337920692598344 1
0.342298081482948 1
0.338838877876845 1
0.352531267766014 1
0.285711279087293 1
0.289079424172623 1
0.214677519917659 1
0.28353733144826 1
0.209400448645173 1
0.265762391585256 1
0.31207389445945 1
0.248388031506576 1
0.281025770940593 1
0.282943611284919 1
0.351084651884035 1
0.406394614974012 1
0.248069165464777 1
0.392678339303336 0
0.378630236645901 1
0.363813114051681 1
0.214910507648703 1
0.313519603417596 1
0.260614141380192 1
0.32986690936127 1
0.280246353015297 1
0.278976920368996 1
0.388268424465446 0
0.270425582966969 1
0.352057714766632 1
0.306246516432369 1
0.299272392152498 1
0.241270438785367 1
0.31691381923928 1
0.287277824188751 1
0.179670492810521 1
0.24822791713928 1
0.33658027770723 1
0.269796375780316 1
0.319383488165465 1
0.325944891673441 1
0.451217734729247 1
0.352687369992886 1
0.294824912562179 1
0.295405651766805 1
0.288879139194033 1
0.371791490338762 1
0.23532502054174 1
0.332302895594666 1
0.259463075063493 1
0.338814168829156 1
0.324597440025065 1
0.302221535097621 1
0.303282891751429 1
0.357510527750936 1
0.254465858243795 1
0.429029747080132 1
0.225265967362155 1
0.337407200537529 1
0.370915050662678 1
0.251740774919551 1
0.333741581610927 1
0.41054885892713 0
0.396641648434046 0
0.382444403468109 1
0.347086266371752 1
0.384939979450575 1
0.365843573060546 1
0.251628106777224 1
0.38756561424892 0
0.327925775002774 1
0.288683190238328 1
0.212296428841298 1
0.3548543229525 1
0.299894399373317 1
0.338998491973506 1
0.287630391381304 1
0.309219184926708 1
0.370472829623116 1
0.269343500124909 1
0.289431827677223 1
0.392767313374214 0
0.264155864425503 1
0.270271627392666 1
0.174900016028807 0
0.274235774603218 1
0.326997632328548 1
0.357630495280383 1
0.222892617820833 1
0.279189428028861 1
0.365797101677029 1
0.307842667182413 1
0.390796856010689 1
0.291186450379339 1
0.30391562415955 1
0.303061870732644 1
0.297182141075107 1
0.291074472707942 1
0.358727432023947 1
0.314606958083262 1
0.370837512514738 1
0.314006200358328 1
0.295708749195395 1
0.217596525792333 1
0.322939133908879 1
0.330174238870535 1
0.361669696357191 1
0.293990165401665 1
0.21233117970469 1
0.320521182617058 1
0.306471804240713 1
0.420065379339023 0
0.24930524149144 1
0.363542669264836 1
0.368612516489734 1
0.330656299711056 1
0.440556586768454 0
0.278154003541289 1
0.37921532415187 1
0.337963499189433 1
0.296401504231326 1
0.374056396782959 1
0.358755698367201 1
0.298329093100339 1
0.305425731550544 1
0.360360491838366 1
0.285202908800459 1
0.303542343508193 1
0.201054098764734 1
0.376557191887156 1
0.346762872261892 1
0.240536238583953 1
0.251016588799654 1
0.297987357601764 1
0.359973306546671 1
0.321690429085867 1
0.201197697697979 1
0.471650231191431 0
0.414999224284542 1
0.252821551994465 1
0.411361266722605 0
0.220420024838901 1
0.259503503747239 1
0.261382269749016 1
0.236976109355023 1
0.297019266076326 1
0.267176119137278 1
0.321581553223392 1
0.266737473446464 1
0.344993986928425 1
0.29809301466045 1
0.289032129086131 1
0.311325378240178 1
0.295819038254334 1
0.343326794071863 1
0.351956845203744 1
0.266335135088147 1
0.283345967822015 1
0.284331929711737 1
0.336222457480176 1
0.338518011388292 1
0.291200263776087 1
0.252179510701821 1
0.351198007912035 1
0.320684470594005 1
0.349720438260892 1
0.171837681908612 0
0.334705943113763 1
0.260736616020962 1
0.385973292860282 1
0.373679220410714 1
0.363288607315613 1
0.283897865520797 1
0.331737499210395 1
0.367783472358327 1
0.294138720539136 1
0.369182841323769 1
0.248535102305776 1
0.297404012870242 1
0.338488972541022 1
0.339486155521846 1
0.247081128082404 1
0.272529281222251 1
0.318693902435188 1
0.309447220215047 1
0.292654780258003 1
0.343277316858789 1
0.287776687526844 1
0.297788127359436 1
0.315194306984797 1
0.309944140649023 1
0.2810731852993 1
0.240743145561426 1
0.247264139574189 1
0.392573526359217 1
0.284623100257944 1
0.261050538132809 1
0.291892648404523 1
0.319040233602851 1
0.251052202374602 1
0.228366152809751 1
0.336199212130659 1
0.301321574123384 1
0.29733058783772 1
0.379643647928479 1
0.383696798705239 1
0.384539075548131 1
0.392207995053398 1
0.347352067013783 1
0.348809069006298 1
0.261272431740865 1
0.29504275903872 1
0.258582230178883 1
0.344189818396165 1
0.296955238130588 1
0.304265490408511 1
0.3320187091746 1
0.381292586360221 1
0.316446094355002 1
0.41349194092249 1
0.312686520241565 1
0.257420348226584 1
0.324643278990649 1
0.320838709727214 1
0.282062565843571 1
0.362066686519067 1
0.387108405434866 1
0.2344768940851 1
0.335954091110121 1
0.347974554626544 1
0.32617249615219 1
0.291092862074129 1
0.409992080032559 0
0.37811948023152 1
0.320271754754192 1
0.335543640911664 1
0.377080312006504 1
0.306964165576028 1
0.313534036678338 1
0.357506941211538 1
0.309076600507367 1
0.296564022745298 1
0.31490162141285 1
0.348014464083218 1
0.287311436918511 1
0.339772334639322 1
0.320667441640446 1
0.301922944913244 1
0.366275349723812 1
0.28450482854723 1
0.274514595165665 1
0.33898994063956 1
0.325514224278243 1
0.548462740647937 1
0.24248528604988 1
0.378671388234884 1
0.31595726271726 1
0.314830529125857 1
0.305426374460878 1
0.281708881329101 1
0.380983041016357 1
0.395518827959838 1
0.251137735322949 1
0.191624670213246 1
0.375656894610695 1
0.342350872248906 1
0.293998688915 1
0.23011905090074 1
0.293687864864963 1
0.401476660369517 1
0.301368570269205 1
0.205399606092415 1
0.298463290611055 1
0.273365222488441 1
0.319665015163377 1
0.269038753283872 1
0.291459032713911 1
0.295849093527613 1
0.329984623640612 1
0.314325411825785 1
0.346340824803851 1
0.423314380025668 0
0.334534332924116 1
0.342723695334921 1
0.289549941719206 1
0.329602596378069 1
0.358943293672024 1
0.278502551494463 1
0.308118908770741 1
0.292039313844106 1
0.351436884727305 1
0.298692949670996 1
0.39732523309704 1
0.371263381064822 1
0.310782971062456 1
0.341466016777878 1
0.324079314304846 1
0.304635915239469 1
0.367774767639679 1
0.331777111393816 1
0.306243589234653 1
0.303564752848693 1
0.289767923787597 1
0.319981510646821 1
0.286526192685103 1
0.360643479061231 1
0.284448048203564 1
0.303815636922804 1
0.256330128726865 1
0.300002108839498 1
0.359266718277906 1
0.297459012129053 1
0.341166294996495 1
0.362155202116619 1
0.470967758271518 1
0.282010208406127 1
0.3437100646618 1
0.327269900325593 1
0.307736206756303 1
0.332521679794831 1
0.315363235077821 1
0.343863508713359 1
0.330728706277705 1
0.49276647351965 1
0.412071762914829 0
0.348786754939655 1
0.265195019636641 1
0.271960585265656 1
0.231722937701586 1
0.311217357570879 1
0.326890870205054 1
0.240073289830232 1
0.316616454305779 1
0.305295926578369 1
0.15920781660572 1
0.317641057913851 1
0.210384337277406 1
0.285403296492975 1
0.263822544811595 1
0.278228563421527 1
0.34576683936569 1
0.388990968104932 1
0.371616021151471 1
0.29590052244999 1
0.25994860899207 1
0.413232163297634 1
0.315532638714285 1
0.299823874006331 1
0.347864264322185 1
0.334835155091136 1
0.292210818268251 1
0.31051453605764 1
0.333065042334676 1
0.328941205900862 1
0.345453693867733 1
0.268856597571679 1
0.246308924921464 1
0.360686343774594 1
0.339906149015038 1
0.331670964310036 1
0.282120948709273 1
0.352554876855647 1
0.311699344889774 1
0.512016074949911 0
0.316721112933232 1
0.310406094441384 1
0.35508251731691 1
0.334769356539439 1
0.272100776353171 1
0.306136863103278 1
0.238089278069929 1
0.363839165337784 1
0.300290854454972 1
0.313313063604358 1
0.330891620490458 1
0.27877745141859 1
0.277932288628749 1
0.305369746775755 1
0.276039757967699 1
0.405864712865686 1
0.277908193045722 1
0.33169519788666 1
0.29866430437871 1
0.403112216919276 0
0.35196774429476 1
0.307015693729597 1
0.326648348644746 1
0.248817761766888 1
0.28004370859006 1
0.405950169947884 0
0.295845732006885 1
0.252516305649997 1
0.265195689429945 1
0.255895134342424 1
0.299863243047767 1
0.354855464204575 1
0.357963384382362 1
0.323062984112908 1
0.350948914644059 1
0.347962785281147 1
0.325741038756123 1
0.425921637101106 1
0.246030545295695 1
0.33485518839565 1
0.383204747120722 1
0.262451612618638 1
0.292594858874863 1
0.339501529385719 1
0.292088804751477 1
0.285235200674029 1
0.243907315291974 1
0.317474973862917 1
0.303945861835233 1
0.40228441535767 1
0.348856220890035 1
0.320529422047928 1
0.319039054428341 1
0.326518318320694 1
0.363604949299041 1
0.226470185927916 1
0.377758264561888 1
0.278138616159176 1
0.315937835151665 1
0.422904939834005 0
0.358477583010741 1
0.344652131785353 1
0.380797688774049 1
0.319461116009405 1
0.284068572186415 1
0.392439547670575 1
0.240226498655062 1
0.428232411223349 1
0.324679877372509 1
0.277901783704147 1
0.310974064068432 1
0.256859767108963 1
0.280818219365284 1
0.241108574027966 1
0.241334228221365 1
0.255840817209454 1
0.370885882090044 1
0.316906692037656 1
0.297990778769387 1
0.321915342526897 1
0.344854523725798 1
0.281718500132279 1
0.2908012024347 1
0.28094061400186 1
0.308170834834387 1
0.271362991340339 1
0.222357193381631 1
0.321884002564378 1
0.275718441674343 1
0.288072241316614 1
0.317545550426215 1
0.265399906644351 1
0.370537966186602 1
0.226547865818908 1
0.27768971357629 1
0.283849489414067 1
0.269514819186504 1
0.357858344533803 1
0.271793395766401 1
0.321182669438254 1
0.196822059643579 1
0.229160057469983 1
0.34523100038136 1
0.316417695980343 1
0.317823449296738 1
0.292526169954774 1
0.374884446371167 1
0.324643910797221 1
0.260812465966259 1
0.328106334928766 1
0.378743050829925 1
0.345964351306237 1
0.390556018916886 1
0.368289341226174 1
0.342953069665914 1
0.21665761261522 1
0.324547844955498 1
0.31105726890698 1
0.355485832408824 1
0.360362897380273 1
0.272626620073776 1
0.269903118101795 1
0.257789546282137 1
0.225351314329552 1
0.354736341892081 1
0.239925298095123 1
0.348619758597648 1
0.255440472492022 1
0.327199674901296 1
0.340317437031789 1
0.228377421753079 1
0.312278896378788 1
0.211523615779091 1
0.310699842895051 1
0.290088434746798 1
0.30621390907703 1
0.343676133334275 1
0.27216269524485 1
0.366953080596884 1
0.401377019310822 0
0.327626660701564 1
0.306127060812352 1
0.326515118425521 1
0.260476088585968 1
0.235799415683293 1
0.22919988264036 1
0.335816720163373 1
0.254974534213474 1
0.313815895760666 1
0.337309240317841 1
0.246613243371557 1
0.286838093913985 1
0.346295126896122 1
0.311785982555608 1
0.327882864933596 1
0.364439943578921 1
0.259033054854231 1
0.304042989538028 1
0.351791996601312 1
0.339816071755353 1
0.305936621380981 1
0.355380596629948 1
0.305380995344024 1
0.354187169444265 1
0.277909976421157 1
0.314689753852682 1
0.372444921431467 1
0.326530258430326 1
0.309129280230812 1
0.304632641698864 1
0.247451376401197 1
0.34819284284639 1
0.268058973239313 1
0.33118913963374 1
0.303467245225086 1
0.319331799880049 1
0.258809802887824 1
0.259020222448885 1
0.341045774842735 1
0.311168191140797 1
0.28122814995326 1
0.382911291495781 1
0.309900029412689 1
0.30715233824188 1
0.260750976886794 1
0.29528311408114 1
0.363661821505872 1
0.318846035721542 1
0.39802114961926 0
0.336690683691292 1
0.278383184262316 1
0.318991249447497 1
0.314809085607244 1
0.398376810063652 1
0.339520309904818 1
0.337927052922968 1
0.308117868566253 1
0.337064600543155 1
0.369415732099012 1
0.301003169009284 1
0.32314881898653 1
0.373211457935577 1
0.315287581802302 1
0.256591166932716 1
0.301562309811924 1
0.357865404451657 1
0.337156492607101 1
0.258077615276603 1
0.287589212826792 1
0.354613826141497 1
0.310181429001146 1
0.317268442199124 1
0.400142666267246 0
0.31306542834597 1
0.277049322084442 1
0.317986629428657 1
0.35022098775489 1
0.356325929222367 1
0.257852757808375 1
0.286255787185114 1
0.36442272258141 1
0.343756210603356 1
0.311226159374613 1
0.399573157613637 1
0.310512848135185 1
0.268790074795536 1
0.336472679921112 1
0.315340719902583 1
0.325539146725148 1
0.231497630265109 1
0.3116257580897 1
0.276342544829892 1
0.290167712324511 1
0.354863944993161 1
0.370767814820995 1
0.320824553531327 1
0.361285562411227 1
0.371038557371341 1
0.299637893178466 1
0.230931618277541 1
0.336860311172152 1
0.263812655784606 1
0.201636263649251 1
0.311372518938966 1
0.332521717173118 1
0.302070816208434 1
0.294407922756725 1
0.305623186290351 1
0.299414300895834 1
0.34248155271728 1
0.326227241429719 1
0.353662829179265 1
0.251398962458773 1
0.278480978136406 1
0.379712500071131 1
0.340813464607197 1
0.224187877572853 1
0.251621800597023 1
0.230983924766772 1
0.431480933633541 0
0.328478303801808 1
0.302702310663572 1
0.293102588733708 1
0.288841516408696 1
0.269940894400914 1
0.363848929483577 1
0.219803309711825 1
0.288973355702549 1
0.336363503478501 1
0.298123790800017 1
0.314391007247698 1
0.318111693121066 1
0.23260798545541 1
0.292199278645602 1
0.416299510729208 0
0.295741265146233 1
0.401345191034762 1
0.384058468244321 1
0.257090605287531 1
0.272463337538564 1
0.29248712190806 1
0.329106541179382 1
0.354944838843555 1
0.397834981928813 1
0.325329990551602 1
0.364591949822167 1
0.317943516401243 1
0.276242552864748 1
0.293565296169863 1
0.28539377293567 1
0.283656203741873 1
0.286647136790868 1
0.308093242136105 1
0.240564936420448 1
0.346933128237846 1
0.275611992527461 1
0.207413893210978 1
0.355592083403716 1
0.441539437553255 0
0.273023657698804 1
0.282404944016847 1
0.361044739411548 1
0.268765178577999 1
0.272478615666867 1
0.347244502250972 1
0.310756746394005 1
0.329057974047308 1
0.316655032126917 1
0.294143740514167 1
0.246407650457406 1
0.262056367638693 1
0.395835034585041 1
0.322735495640928 1
0.319035142682882 1
0.265337518700587 1
0.300783069885264 1
0.246943102131545 1
0.359425772420376 1
0.304452889326596 1
0.282005902609962 1
0.25399126332035 1
0.292693051679884 1
0.38912444198106 1
0.299534835745161 1
0.305465494234731 1
0.230770549509849 1
0.257307885438899 1
0.264664110057509 1
0.216352490643135 1
0.293027319091057 1
0.294892457422276 1
0.295454064255514 1
0.240975508530626 1
0.307910237495455 1
0.273200216810944 1
0.352653197351993 1
0.296414139941497 1
0.287759624251789 1
0.310707721145455 1
0.276235727918387 1
0.362217117882281 1
0.267997894645495 1
0.379421335881299 1
0.37953955796527 0
0.305485051235365 1
0.289859945072756 1
0.298720976233088 1
0.295076526147418 1
0.285595956382879 1
0.203200463965355 0
0.266315486776807 1
0.267118591381061 1
0.28253726518365 1
0.321642599086076 1
0.26111956637234 1
0.389531827154757 0
0.365903219354897 1
0.372578161332878 1
0.32049903213118 1
0.324342952532917 1
0.338182845614845 1
0.338198665199709 1
0.30754625115565 1
0.359489654625524 1
0.244406856984944 1
0.332275003200303 1
0.366240639876513 1
0.266585743496572 1
0.307236544351461 1
0.367763837110333 1
0.2679242552084 1
0.265763383546829 1
0.385221549397072 0
0.358520783816572 1
0.278515791063333 1
0.418046570265642 1
0.329008869707091 1
0.263330866274987 1
0.253840834410486 1
0.326948013615964 1
0.339809496326721 1
0.305421185256002 1
0.316805875727404 1
0.300893632014751 1
0.25467724464689 1
0.235659100645543 1
0.374434399388139 1
0.312262456400604 1
0.322577163487785 1
0.411341147495176 0
0.370372513773648 1
0.254277731384101 1
0.269892656481344 1
0.377274713162513 1
0.341927504639746 1
0.308076606812163 1
0.375514412395897 1
0.280641395383486 1
0.370587629094564 1
0.31767139965752 1
0.302859390201314 1
0.269954457622009 1
0.243030993761978 1
0.312661492068588 1
0.284349932538842 1
0.35411991767336 1
0.275859110915341 1
0.261460510030603 1
0.306991566288795 1
0.270721391083203 1
0.348105951658697 1
0.368519010917167 1
0.404896715011819 1
0.368939254338316 1
0.302721036656284 1
0.286273614186504 1
0.280166686602813 1
0.36482150528629 1
0.263271902996426 1
0.32039648885943 1
0.287507834029911 1
0.328356797248991 1
0.339235382116726 1
0.381814498556916 1
0.302016168076144 1
0.327215056477322 1
0.291604346290544 1
0.282125760759619 1
0.389294352414234 1
0.356724372093221 1
0.327502572534881 1
0.315845715683669 1
0.310256724414691 1
0.295545169961397 1
0.327352930657465 1
0.24376385384486 1
0.394432301113048 1
0.247913717188944 1
0.339111679130249 1
0.377555577543518 1
0.323179840670175 1
0.387275774337951 1
0.313968495051396 1
0.353834887896952 1
0.334382585392685 1
0.273112806583247 1
0.307450695909922 1
0.313347474614072 1
0.314995777997661 1
0.313053610467521 1
0.201292676741627 1
0.236615058174623 1
0.329276794873834 1
0.315027646662458 1
0.347064134675825 1
0.366514056377442 1
0.378341619608963 1
0.292710090593926 1
0.311180306965676 1
0.316933729427987 1
0.317912211200103 1
0.283369680292361 1
0.316150995125927 1
0.396194920015704 1
0.283607355671403 1
0.342011708494708 1
0.252204174068607 1
0.391994632537301 0
0.26115088765323 1
0.321561859668391 1
0.339667978406191 1
0.20852691553294 1
0.314280919532807 1
0.410587836611857 1
0.268230870800776 1
0.351572642059594 1
0.288655755029118 1
0.330307959126952 1
0.463610578975756 0
0.278119155682721 1
0.345351859698514 1
0.331206597603654 1
0.333316565070276 1
0.309687252297064 1
0.265573458919258 1
0.335844113000182 1
0.308413683770245 1
0.210441202724484 1
0.370643559947225 1
0.222452380316949 1
0.35313236748989 1
0.211480552022317 1
0.253488094028189 1
0.231973912864223 1
0.259042242340455 1
0.217068435597177 1
0.253024034086162 1
0.279653243377631 1
0.365834329245843 1
0.385966584088721 1
0.281950965502143 1
0.276980437467568 1
0.303962195089869 1
0.273852690784343 1
0.352450033357947 1
0.314734476220874 1
0.323773265578367 1
0.307169453936593 1
0.327438213046167 1
0.331760112433826 1
0.288528780943463 1
0.350463154930042 1
0.278674828009255 1
0.209158603866751 1
0.283687107801398 1
0.32162552202799 1
0.261066482406868 1
0.357594153824825 1
0.333325171989081 1
0.301061818596115 1
0.349352205111652 1
0.376658779348878 1
0.320037487787523 1
0.338873435606215 1
0.273530625698504 1
0.261190010378002 1
0.251549136421385 1
0.338870164790617 1
0.387809858826789 1
0.295046894673332 1
0.339682702418519 1
0.330141201749868 1
0.35031058304271 1
0.246952745956179 1
0.349377031429439 1
0.135892997130459 0
0.347744672227984 1
0.303230843843259 1
0.364876923453265 1
0.338037478293091 1
0.391163045320403 1
0.407427297259317 1
0.294369598563603 1
0.252725121930409 1
0.217929056193237 1
0.337039351195103 1
0.249134039527523 1
0.323904510981398 1
0.352460605626992 1
0.294432483117151 1
0.273632901946675 1
0.329585021134233 1
0.272442823269825 1
0.318327385892292 1
0.320665122359058 1
0.251390765022814 1
0.340815093187454 1
0.28568791787724 1
0.326676814250036 1
0.306778828865026 1
0.186958382944835 1
0.33398607565767 1
0.286527405694944 1
0.488946541094072 1
0.270165145180469 1
0.291818388944012 1
0.402443094760591 1
0.325732188714554 1
0.331925580116995 1
0.350983675378353 1
0.241142205195444 1
0.370358707724469 1
0.252181104687807 1
0.307584623913005 1
0.282701309251452 1
0.270976156106843 1
0.334840304305966 1
0.282845390504487 1
0.356880231295857 1
0.380062952539758 1
0.230433165991569 1
0.285382545223514 1
0.257379914367001 1
0.215536671930483 1
0.316461532318492 1
0.229249262997497 1
0.275614270685626 1
0.221520242014622 1
0.362481523615089 1
0.210680440645712 1
0.228328110845043 1
0.320495070923751 1
0.25329256415718 1
0.302986016596436 1
0.316720462751658 1
0.321265151856395 1
0.340005520004151 1
0.311509832774753 1
0.217858116014345 1
0.343586576857197 1
0.326052474362263 1
0.352977231021928 1
0.271442193531896 1
0.280599908989282 1
0.276347362495745 1
0.291988035140261 1
0.268576561657623 1
0.289139291734613 1
0.354480844894623 1
0.236862494158933 1
0.250404343762359 1
0.246660075913248 1
0.351774365448773 1
0.302774130275136 1
0.268278974755893 1
0.365781380179285 1
0.237630414175633 1
0.422224863334214 1
0.263101460759175 1
0.314091940607785 1
0.259859649109472 1
0.303711629227297 1
0.292360489125561 1
0.292831117032725 1
0.362860072116608 1
0.339266533046926 1
0.330146148645748 1
0.272084131060621 1
0.365356215431007 1
0.323855961249275 1
0.281947779959495 1
0.320603335968374 1
0.259805778718738 1
0.482016852141665 0
0.244753262406996 1
0.369938338468137 1
0.291372507126793 1
0.362984215934375 1
0.238685584354245 1
0.437141783282892 1
0.330428780507857 1
0.273345674351677 1
0.259737486993086 1
0.365177317817997 1
0.360267518313406 1
0.293725423016515 1
0.292337544323013 1
0.288565954136111 1
0.309475647745382 1
0.297859041633307 1
0.316063509996616 1
0.357116514269759 1
0.298117447901917 1
0.214002452919681 1
0.283077040297589 1
0.304899872798164 1
0.357552803102196 1
0.39959230641776 0
0.193894694417361 0
0.418521981816428 1
0.396583746345733 0
0.282520868387239 1
0.33634959102614 1
0.368626771536466 1
0.314801299293451 1
0.279844502944875 1
0.305142793655697 1
0.35480544092689 1
0.302298931017158 1
0.284233976706314 1
0.289303614576123 1
0.265053607899421 1
0.294064158512342 1
0.298960618729804 1
0.28974786295926 1
0.381406680005523 1
0.359798846967891 1
0.354108741446962 1
0.274704422556729 1
0.425646554020982 1
0.373309599115457 1
0.336644165685016 1
0.35565398333581 1
0.345813360601288 1
0.331539859531033 1
0.42875026288754 1
0.259254226727759 1
0.326600786394701 1
0.390436591975297 0
0.342792989043717 1
0.232647433097525 1
0.338735319454674 1
0.312774459529802 1
0.325369362532233 1
0.32822074935479 1
0.308877611930175 1
0.381644677072477 1
0.225751075652821 1
0.342487635626096 1
0.297433292523368 1
0.245330047357504 1
0.228180855723306 1
0.30472139495938 1
0.339019971842493 1
0.255373217594734 1
0.281026650078019 1
0.384999950558833 1
0.305572163686348 1
0.281698862203148 1
0.248779979947865 1
0.320201509603177 1
0.258342882629186 1
0.208978747704213 1
0.36377258008796 1
0.29774609092517 1
0.295749143304443 1
0.293219241342095 1
0.31372543782898 1
0.293565133075259 1
0.339122750517867 1
0.272592562627995 1
0.322494116505048 1
0.320334136831514 1
0.349094441985479 1
0.309843861640863 1
0.318024505048726 1
0.354310170903857 1
0.348662245985341 1
0.279214586465075 1
0.263625648187656 1
0.425637892205664 1
0.369503255475082 1
0.317955109553099 1
0.268849806669687 1
0.373235859001548 1
0.289246702142195 1
0.353408588880516 1
0.264305882337703 1
0.234726856078666 1
0.278048858328778 1
0.343482151834877 1
0.264832233404077 1
0.342332923655798 1
0.288241618795224 1
0.305110837911631 1
0.349015683613407 1
0.215491083510882 1
0.366775696067073 1
0.290277579317029 1
0.299044462015282 1
0.287306837967001 1
0.281035949107273 1
0.320681832714846 1
0.399466250631934 1
0.390645154966262 1
0.237811890875785 1
0.308918051756452 1
0.276825219169185 1
0.324728194004894 1
0.3595850921446 1
0.377250949800431 1
0.338257336196789 1
0.338579884459651 1
0.411258754305 0
0.352020963573731 1
0.30934830607599 1
0.407001896901978 0
0.364230665383513 1
0.353057006928349 1
0.334140557530687 1
0.386839804262775 0
0.278517383584024 1
0.298229387547272 1
0.323835930312016 1
0.216661948061594 1
0.305070053022148 1
0.424181138689225 0
0.263483591175462 1
0.327028890988703 1
0.242704135566006 1
0.284275826294124 1
0.268668337677948 1
0.315545304020676 1
0.320948388169283 1
0.275482709255621 1
0.300754184614123 1
0.266127874646072 1
0.319937100435246 1
0.303500743909953 1
0.314264955087354 1
0.274220483047252 1
0.249662501160888 1
0.288319465192268 1
0.322821848640092 1
0.357850022688465 1
0.215285814192785 1
0.325092259485169 1
0.242514212963862 1
0.439750906489856 0
0.279231909670484 1
0.275648369020093 1
0.311695810695658 1
0.307108375686161 1
0.247345544247572 1
0.390377597638383 1
0.293311075327753 1
0.265811685871063 1
0.281364518967229 1
0.380020659624317 1
0.248232990566711 1
0.320869470466271 1
0.288756458830074 1
0.333855715476092 1
0.368972029684199 1
0.356038877493177 1
0.379140229180308 1
0.294624307932602 1
0.313519823052448 1
0.2897711671861 1
0.372941752092807 1
0.24905989646199 1
0.240800380438978 1
0.372004425034212 1
0.342376976358872 1
0.348027326330658 1
0.257172269307265 1
0.364851472277496 1
0.436547269073665 0
0.320627688414741 1
0.317637297016498 1
0.22953857137569 1
0.293899925053499 1
0.256640456832289 1
0.306800330488786 1
0.345978460818716 1
0.279174799532315 1
0.344233838737964 1
0.29427859417065 1
0.346805040377788 1
0.358983723716642 1
0.424265904877606 1
0.393285108553135 1
0.29451496969467 1
0.368665759919167 1
0.33593091307255 1
0.260804641185802 1
0.354879256089117 1
0.317988707118254 1
0.229175149541132 1
0.32584102992344 1
0.276475722275842 1
0.415448005883453 0
0.312479632866568 1
0.376031530326395 1
0.202951848259533 1
0.275863097946663 1
0.395423610898154 1
0.298965080853938 1
0.234959896820982 1
0.283914862786291 1
0.322183293026908 1
0.366906360135291 1
0.259447541797801 1
0.324738386076362 1
0.374863834666228 1
0.233979888398269 1
0.267992692453923 1
0.258318918273614 1
0.331125844965916 1
0.272011412593762 1
0.296472182010526 1
0.279241904606609 1
0.285890421146085 1
0.312727890737483 1
0.347736905680062 1
0.315653459078633 1
0.377975615512412 1
0.314493507068787 1
0.250921031500426 1
0.387357904947296 1
0.350330863060474 1
0.427399634742777 0
0.258857144542001 1
0.33461189504484 1
0.207314524791949 0
0.258925503451512 1
0.28259774295194 1
0.41658386791504 0
0.342053414033437 1
0.314435936264761 1
0.305079821555854 1
0.297694400693458 1
0.364364303064253 1
0.219461773850986 1
0.300646929006617 1
0.266603418408088 1
0.29065695613329 1
0.109873308866305 0
0.236007581000533 1
0.306660451224974 1
0.30579072955044 1
0.415536312286892 0
0.337976383864313 1
0.255502292895506 1
0.250613623538228 1
0.315603954814408 1
0.328804620383873 1
0.392642619905661 0
0.228359281990108 1
0.346503517569777 1
0.348477522148093 1
0.265204632727113 1
0.338136500861112 1
0.298674512867675 1
0.309771892171026 1
0.277807828911053 1
0.335453935848775 1
0.391218807087287 1
0.280275152229015 1
0.184739740796501 0
0.277649314630033 1
0.350040528580614 1
0.391659755104241 1
0.343119778598361 1
0.263989541901348 1
0.282455231998174 1
0.289258381620954 1
0.318084050584686 1
0.340835577078053 1
0.298769380523066 1
0.320798726835823 1
0.236301691081687 1
0.363598661040897 1
0.364750853420009 1
0.256577166469952 1
0.334326503692633 1
0.254713581781778 1
0.455151778564975 1
0.427793193150295 0
0.31622419954946 1
0.329787911660925 1
0.359104801740933 1
0.341964818052468 1
0.427275265070041 0
0.357883690334474 1
0.280247889914222 1
0.300671890080831 1
0.270317373447413 1
