# Supplementary material for: Bias caused by sampling error in meta-analysis with small sample sizes
Source: PLoS One. 2018 Sep 13;13(9):e0204056. doi: 10.1371/journal.pone.0204056 (PMC6136825; doi:10.1371/journal.pone.0204056)
Supplement: S6 File — (ZIP) [file pone.0204056.s006.zip › results N = 5 theta = 0.3 tau = 0 sz = 20-30.txt]

"dl.theta" "dl.cp"
0.348846329444101 1
0.549550579168606 1
0.569578945800307 1
0.271684602662751 1
0.386292814597483 1
0.80027328245946 0
0.281379986816049 1
0.487655576429863 1
0.218430424693165 1
0.374077576667137 1
0.250443882649469 1
0.195250858433034 1
0.727338344665787 0
0.44045279661804 1
0.434883822021442 1
0.489455083623547 1
0.269403703681949 1
0.32861763598792 1
0.25923942712312 1
0.48756653099732 1
0.503859434913104 1
0.176425826600716 1
0.506841917330507 1
0.523023443031157 1
0.568769384568987 1
0.169629925223327 1
0.196595169169247 1
0.414942454405903 1
0.279599847550894 1
0.28768952080593 1
0.570993900495993 1
0.710765467786827 0
0.18715880077984 1
0.375350419701841 1
0.542258445948694 1
0.279276370090703 1
0.237361867756969 1
0.0863109197165657 1
0.864325014499051 0
0.183953665370015 1
0.336594829731696 1
0.701023640712477 1
0.352384566590251 1
0.253109079433898 1
0.471926493404604 1
0.450997705769957 1
0.523470647519618 1
0.370120789159141 1
0.331182373342681 1
0.362708575376188 1
0.315681249462936 1
0.464464043450155 1
0.380911952370968 1
0.190741896643343 1
0.143430098943028 1
0.403194164954863 1
0.735053447723819 1
0.217419108866355 1
0.380098505262267 1
0.110302023915819 1
0.419237663195173 1
0.258262449494121 1
0.290852401311582 1
0.495894052164697 1
0.228424909263931 1
0.334026827705689 1
0.732299136584902 1
0.0231499334530037 1
0.414497887667089 1
0.652352170662599 0
0.761022019862285 0
0.91001927694611 1
0.407157586670798 1
0.426119400629843 1
0.540962892013951 1
0.27583694985347 1
0.441238629665221 1
0.357616946681867 1
0.347793195115064 1
0.366751826422404 1
0.43089369603461 1
0.130928437288712 1
0.595147119003767 0
0.441070915527891 1
0.507270208998597 1
0.218520369152072 1
0.429302214269966 1
0.420581218296326 1
0.553096407739352 1
0.202866425320454 1
0.401730974345537 1
0.359992253053625 1
0.332064213301505 1
0.22078500990298 1
0.356976764005458 1
0.387713597115481 1
0.425597293560984 1
0.378236749380743 1
0.238379177373695 1
0.123347090757591 1
0.385445386379168 1
0.499268170588088 1
0.260575469008765 1
0.342328421484529 1
0.345714490111435 1
0.447711303563998 1
0.666763379497227 1
0.282784546787937 1
0.583884021436856 1
0.306926501988251 1
0.389664741408054 1
0.188346055186116 1
0.601139968003985 0
0.511026081044985 1
0.26770517370227 1
0.488478799751458 1
0.337845684465259 1
0.581623209506027 1
0.503503312946398 1
0.490699389074894 1
0.384704353418199 1
0.579675182728274 1
0.29033843829964 1
0.463694143199785 1
0.637776365458308 0
0.325248727939964 1
0.166206951472814 1
0.300573671909627 1
0.524015429293736 1
0.160283225780689 1
0.603163990482021 1
0.559865515166951 1
0.35052366974647 1
0.394101007244686 1
0.577257818243114 1
0.647445562734757 1
0.566818132212374 1
0.233310303613857 1
0.261841999743949 1
0.302524778236774 1
0.439151692416866 1
0.504834821907846 1
0.493080269883529 1
0.30963689175399 1
0.400425271342765 1
0.185221700196285 1
0.394742475070953 1
0.391100815556424 1
0.343058719912881 1
0.228000538073441 1
0.380043033002932 1
0.401720958690429 1
0.327315066057213 1
0.7670072189195 0
0.601325715030926 1
0.452621769586023 1
0.664555737251804 1
0.446108709490232 1
0.382113844921922 1
0.509210349775448 1
0.51761054090173 1
0.384465726262348 1
0.126983893726959 1
0.608044681318606 0
0.353238212454141 1
0.111175849429595 1
0.632518740485199 0
0.295251969361323 1
0.457781647859972 1
0.62808092066306 0
0.5960954315978 1
0.488697125276008 1
0.39592086164442 1
0.283009529907329 1
0.456212823145074 1
0.34026340192644 1
0.780328395402656 1
0.449479406670338 1
0.354254881537778 1
0.821303972759024 0
0.4303303393573 1
0.30191697543449 1
0.283559834732518 1
0.452372646363859 1
0.46035408115714 1
0.596236598445834 0
0.317527676815583 1
0.470503900951522 1
0.208889104083466 1
0.0502293917460123 1
0.371758059961066 1
0.515861068470157 1
0.489947449102082 1
0.504173525484826 1
0.23856017213881 1
0.381957246880321 1
0.747815977852419 0
0.60857136111736 1
0.717057082151002 1
0.200601015296777 1
0.557162321671544 1
0.45593727323801 1
0.362724278139892 1
0.324180031541499 1
0.385592520547562 1
0.396158314430365 1
0.477507337234377 1
0.561206820626518 1
0.617520325952145 0
0.239930190820861 1
0.428556073124854 1
0.580152106601057 1
0.690044942125962 1
0.669659644372379 1
0.125603282851824 1
0.117147726109182 1
0.211600384938261 1
0.424182270223038 1
0.649925620309075 1
0.545427018209091 1
0.335308221726284 1
0.780946346351205 1
0.279300404477618 1
0.120080620285908 1
0.632209329448295 1
0.281900362546646 1
0.676504713862936 0
0.421411942901475 1
0.22849094152788 1
0.347831472699675 1
0.428767808301269 1
0.153350013304517 1
0.4156658972638 1
0.127626454770116 1
0.221626242142054 1
0.518112285771624 1
0.238020624657061 1
0.533429856736523 1
0.703041527006357 0
0.415994581900219 1
0.185770420099876 1
0.174413948897822 1
0.0872359342600598 1
0.706365836426145 0
0.110253525050411 1
0.679131877183578 0
0.292806959373008 1
0.692295670190762 0
0.460699074535863 1
0.26002430692994 1
0.457171762842583 1
0.684284002668549 1
0.378380798626134 1
0.0850911269591113 1
0.293838865144606 1
0.619225747234895 0
0.346448615733478 1
0.412498474798569 1
0.311968457344936 1
0.148195843654925 1
0.216284403396756 1
0.502737732548107 1
0.267723835433823 1
0.485707485643947 1
0.456531260957185 1
0.0779807633540516 1
0.451493819471093 1
0.317284355519258 1
0.620954416033648 1
0.414809871086822 1
0.449666427010021 1
0.563448191646122 1
0.53281216002537 1
0.449641634989971 1
0.58691444839929 1
0.517306750269187 1
0.327200615776007 1
0.375604964175426 1
0.326239064110136 1
0.461308123792867 1
0.951983247711581 0
0.0805043637807544 1
0.285741018092054 1
0.25383908590977 1
0.358259772461006 1
0.663772593077244 0
0.467569603163835 1
0.221954204881538 1
0.302460028510033 1
0.198817026068695 1
-0.102419977018722 1
0.412062262009583 1
0.309785279329065 1
0.384691731053901 1
0.44962995700284 1
0.832739777251266 1
0.709118851466532 1
0.211699847219202 1
0.517699186128734 1
0.140642417366289 1
0.203594986810262 1
0.401294316858539 1
0.316825623603681 1
0.144758024949797 1
0.673437591076441 1
0.371174381989173 1
0.19985458789973 1
0.34180236929523 1
0.424621992417747 1
0.313604596817498 1
0.373430418232437 1
0.497127916063668 1
0.410254906224799 1
0.262999736763097 1
0.547041646571015 1
0.285804363298204 1
0.328593491229057 1
0.405268410254966 1
0.589952708117625 1
0.33297481325125 1
0.577581667388072 1
0.380248916484156 1
0.445107332373766 1
0.37052185141682 1
0.231075606394861 1
0.0197131504498626 1
0.374554859706728 1
0.368163813124821 1
0.433239177932614 1
0.669800294525325 1
0.291359265204171 1
0.53149902611803 1
0.603985875455309 0
0.431290776601007 1
0.5234747625855 1
0.446465486771925 1
0.498400843964297 1
0.115639889056024 1
0.263596469177362 1
0.448141668687823 1
0.102225622457487 1
0.3494138700183 1
0.489034226001022 1
0.167552099124302 1
0.556981676441327 1
0.495967870514306 1
0.599584528288584 1
0.404952435312021 1
0.324397337850242 1
0.41832878321647 1
0.359723511224735 1
0.143013482396256 1
0.61451457282326 1
0.815070631460238 0
0.243695840287578 1
0.395709250330834 1
0.516022334986948 1
0.383138670043799 1
0.428480207691859 1
0.37158772346569 1
0.320563137118482 1
0.575734577160326 1
0.286436993090901 1
0.857865158900238 0
0.263183173451777 1
0.473771491358865 1
0.464878976902634 1
0.441067521511766 1
0.358372346309279 1
0.469584745943588 1
0.580246064278659 0
0.485051292900241 1
0.588309728648894 1
0.419028992288907 1
0.407078820435351 1
0.313563175754712 1
0.270292802578676 1
0.512246002079115 1
0.416866698413655 1
0.415355467435804 1
0.394162830852615 1
0.242562241121366 1
0.305504824523241 1
0.719076188745831 1
0.15821585643049 1
0.731334965336169 0
0.230159915331623 1
0.641317202703986 1
0.783944367417018 0
0.402440771570736 1
0.193486074105119 1
0.489219337620666 1
0.414087020347482 1
0.0411984971012056 1
0.530334076167039 1
0.54423297865071 1
0.469456251408767 1
0.455140183800877 1
0.273561721955861 1
0.115485752935241 1
0.199750062888931 1
0.414019692595308 1
0.389009439186181 1
0.539011962328116 1
0.347106107851739 1
0.466091631671232 1
0.450540502782195 1
0.200087550784607 1
0.0628947985540836 1
0.690219818734595 1
0.585825953864914 1
0.670932664106447 1
0.14417326838426 1
0.588941224315962 1
0.275675748618839 1
0.900311363651256 0
0.477055487300803 1
0.505300335897204 1
0.241347958581797 1
0.197891384493418 1
0.419623586331197 1
0.549309806753047 1
0.536291672419145 1
0.237091870973831 1
0.701071828537962 1
0.466645687628021 1
0.532577443798764 1
0.424965038353884 1
0.331913458139478 1
0.370598688758257 1
0.248685057381814 1
0.414230468574759 1
0.417587488603833 1
0.632217263214573 0
0.464228850256495 1
0.381108223400878 1
0.505010646515812 1
0.307374887712868 1
0.243386456887849 1
0.587490851413515 1
0.32125710119657 1
0.523945042265054 1
0.393197035649487 1
0.299912961367136 1
0.332268719976172 1
0.420134402753787 1
0.296911912426303 1
0.382723952601193 1
0.369421233291454 1
0.131026871419278 1
0.329849288813988 1
0.188815966065893 1
0.427762900078301 1
0.390642340666135 1
0.25143709226007 1
0.344960050218343 1
0.63803211423657 1
0.195675515048464 1
0.216738714134104 1
0.900474987087021 1
0.342967684824739 1
0.113774007548754 1
0.54583065523818 1
0.408498322397691 1
0.172120413660658 1
0.476192056924048 1
0.0068184503743302 1
0.468135705844561 1
0.784258411081134 1
0.334662218052832 1
0.0879471193391802 1
0.533306529333704 1
0.680869283324959 0
0.218588535652661 1
0.367783979518193 1
0.25053120455124 1
0.532471696582407 1
0.159363162354406 1
0.429716044249551 1
0.174215337971944 1
0.706102250531652 1
0.092988844791512 1
0.596714373246867 1
0.607087193579587 1
0.804052048212746 1
0.434591557947626 1
0.393438894077796 1
0.549032067019009 1
0.134554767198774 1
0.442166356333028 1
0.464145296920199 1
0.27136231741675 1
0.264798407033622 1
0.480885671018225 1
0.440058429427133 1
0.28055233178232 1
0.332331419712222 1
0.060629154565568 1
0.112833100726817 1
0.373037604732664 1
0.586268124275224 1
0.318033355659365 1
0.33875219467407 1
0.588257847010858 1
0.538165490872465 1
0.57867240775227 1
0.755874562339773 0
0.466619667127488 1
0.213130173055863 1
0.144775912015695 1
0.404449463917545 1
0.32920105718179 1
0.121419747683252 1
0.435322103707714 1
0.626566241489844 1
0.29430506344065 1
0.0772367390848661 1
0.454807326421231 1
0.448811567930753 1
0.556050264850181 1
0.310557993705219 1
0.311802385845593 1
0.0873344500967419 1
0.267367773069611 1
0.344257516262277 1
0.255017079976756 1
0.528756246747551 1
0.680045385534548 0
0.358579934847632 1
-0.0685711152475205 1
0.275557661310002 1
0.234411596672133 1
0.465336988235856 1
0.290370638218894 1
0.55018949292064 1
0.515274307438365 1
0.408728943421073 1
0.420741596153053 1
0.390183602439977 1
0.604049861341872 1
0.168577408375005 1
0.120882982858018 1
0.601801919684266 1
0.410751803807885 1
0.437824398744386 1
0.53402903346177 1
0.189172347370241 1
0.246869593033083 1
0.202075151586275 1
0.364083909400211 1
0.27864729301771 1
0.562490512368624 1
0.278957600980256 1
0.305409617224916 1
0.112140490810685 1
1.01486856769003 0
0.52791752966661 1
0.368484495112993 1
0.10909203638867 1
0.160572827197813 1
0.429994073997465 1
0.363881669546205 1
0.760505136916132 0
0.00439851368373999 1
0.425097769028228 1
0.489965004472951 1
0.509849356289853 1
0.0865536094843893 1
0.318227870805354 1
0.601678682448144 1
0.13224816673796 1
0.560938773564031 1
0.267405976946995 1
0.324179586941958 1
0.446574730151368 1
0.326597221038667 1
0.438760962095879 1
0.927125959833182 0
0.133536292547068 1
0.429304314111162 1
0.311722563194471 1
0.324529266172177 1
0.444815792964095 1
0.61814365194956 0
0.26218946386471 1
0.931638695737829 0
0.669762864438132 0
0.162690860248489 1
0.0898596019859457 1
0.595808308499827 0
0.52930174669599 1
0.437097661145415 1
0.289370884171131 1
0.276468469989004 1
1.08993222557008 0
0.616062569665215 1
0.374514585034793 1
0.307933069871803 1
0.530038233316594 1
0.454169403372604 1
0.390868516404859 1
0.606195915818743 0
0.287084671803175 1
0.273256607208428 1
0.315439170390412 1
0.495931454146693 1
0.241039790718578 1
0.541653810296716 1
0.159727346769283 1
0.37092424424595 1
0.4610144145947 1
0.587496462654211 1
0.199101865563991 1
0.589859666099776 1
0.351955806532349 1
0.554658604437483 1
0.39455722835918 1
0.431131670258591 1
0.361697843336653 1
0.381826556755236 1
0.604383950246812 1
0.293658206070893 1
0.552732230583786 1
0.480147120166118 1
0.229035696819454 1
0.563926780865105 1
0.443131324849756 1
0.359125122663104 1
0.488973072892526 1
0.566669656665887 1
0.139764974247446 1
0.788738171700419 1
0.31466292926947 1
0.417705395789471 1
0.410458378388178 1
0.370679910662281 1
0.645499104952049 0
0.165035590996766 1
0.0933211304126049 1
-0.170800215281698 0
0.213131621342693 1
0.509485340874973 1
0.387681670916793 1
0.402671990222714 1
0.576256597986359 1
0.348642153139772 1
0.576694608461013 1
0.675661130213329 1
0.589444235248024 0
0.264379772989458 1
0.331286183632896 1
0.399484760569228 1
0.369380220209406 1
0.268497958578929 1
0.404025840494812 1
0.581087799393633 1
0.414547705736563 1
0.936432304695209 1
0.390462029026709 1
0.115024541842651 1
0.622130359226419 1
0.215925516205165 1
0.483718393318262 1
0.397608321770396 1
0.428419003286947 1
0.525477085519258 1
0.45587693808613 1
0.352716097506176 1
0.42509322076194 1
0.38554008621506 1
0.286949705219791 1
0.88669730496355 0
0.529634102645534 1
0.138259538794631 1
0.589515798698443 0
0.326099678201983 1
0.526890261583492 1
0.435308266776315 1
0.0751890668194971 1
0.682591721471686 0
0.400706278419957 1
0.354804818625741 1
0.159011585597265 1
0.299505095458445 1
0.482024206587479 1
0.343213381633484 1
0.539438872478959 1
0.670341454705412 1
0.201679434583556 1
0.121634667895088 1
0.339087292437051 1
0.401891041241386 1
0.370332807728512 1
0.170154813352107 1
0.647441998418459 0
0.29502938277442 1
0.523929544913195 1
0.200665737550215 1
0.317119428252991 1
0.486561525546333 1
0.370957312698652 1
0.319653124604517 1
0.246953911476173 1
0.289937816984476 1
0.487862678585065 1
0.067534447324041 1
0.430479271340998 1
0.580159142499981 1
0.0802163617811948 1
0.588925734434207 1
0.371066462075477 1
0.653603312749763 1
0.330915351789811 1
0.233218101464425 1
0.498512017609065 1
0.743716704055312 0
0.351069631298331 1
0.444792508744355 1
0.133709708436894 1
0.194677269878941 1
0.594875484309765 1
0.42330806509547 1
0.277598147359335 1
0.524304615871217 1
0.730717071457258 1
0.420252088369863 1
0.367877541604841 1
0.39359426896912 1
0.357812298006157 1
0.442300509303049 1
0.297201646102412 1
0.35361898557302 1
0.387932064916959 1
0.891449490905048 0
0.497867703232844 1
0.614812128469493 1
0.323812011519328 1
0.226936626100114 1
0.304320425973072 1
0.207012800098181 1
0.331150098167381 1
0.258411112417657 1
0.31357603545229 1
0.698034264384582 0
0.466678224428081 1
0.501160973044537 1
0.519844871438293 1
0.355902002674879 1
0.444814975311413 1
0.218139187696609 1
0.351650591282394 1
0.596483954775907 1
0.402177221762822 1
0.306779246527132 1
0.442028556983998 1
0.538121206468635 1
0.32263173661439 1
0.275930763302216 1
0.490959792274305 1
0.395259557711545 1
0.36796913398886 1
0.226975344876747 1
0.305223254063987 1
0.399534219244466 1
0.17427464971786 1
0.601866429815476 1
0.493784138502529 1
0.12726834698857 1
0.411570096211928 1
0.597962985154962 1
0.470827963636851 1
0.745844093884164 0
0.325030535187582 1
0.338888525692543 1
0.410019659775397 1
0.54112136818374 1
0.357480530875493 1
0.771781658365837 1
0.298979538799979 1
0.058184587252437 1
0.385361901945156 1
0.117153397265114 1
0.339422549748077 1
0.430115960555647 1
0.62121413171331 1
0.441929511077706 1
0.477058533103777 1
0.442012105748455 1
0.332064745390638 1
0.503233680835764 1
0.728033390501047 0
0.41543805398713 1
0.722211700145897 0
0.550997466821118 1
0.566335621640589 1
0.397683005386679 1
0.367741292764964 1
0.193712871805626 1
0.455502192534812 1
0.629516239204417 1
0.508563913472658 1
0.236510262227543 1
0.50037300324253 1
0.229133594530443 1
0.0886123436290205 1
0.631881733883974 1
0.506452534764006 1
0.37074992770978 1
0.679045675299837 0
0.656203923138896 0
0.6157310016014 1
0.464237730829595 1
0.397544939094993 1
0.35663053889631 1
0.233819978910218 1
0.364892920310096 1
0.622748719444614 0
0.539560610496482 1
0.201749264676004 1
0.463146413839197 1
0.605347805153943 0
0.631021735379921 1
0.584228507396291 0
0.391246588298912 1
0.125808993032327 1
0.165057925202421 1
0.160573977379777 1
0.276352320688972 1
0.612469655626342 1
0.298887542426315 1
0.17166711292722 1
0.506710128853054 1
0.556541794991371 1
1.13186233402714 1
0.377412778245492 1
0.31148208787058 1
0.604535416862337 0
0.0750100446305693 1
-0.0210931801399552 1
0.402479831511472 1
0.421578780586842 1
0.478718575711815 1
0.267056233219458 1
0.378838115089938 1
0.558413466933072 1
0.302660383217158 1
0.489647101336649 1
0.580131429481497 1
0.0868804219641206 1
0.367571827411582 1
0.345351259392495 1
0.487763613985511 1
0.399852512821032 1
0.107662324290628 1
0.237661984984686 1
0.407167518371155 1
0.337438692172037 1
0.777629344985499 1
0.218910344035226 1
0.175134277771174 1
0.526792784396169 1
0.340022828797197 1
0.43252990306826 1
0.148344720297601 1
0.598743891855127 1
0.1595466378389 1
0.277655624641129 1
0.278337808894577 1
0.214626386663211 1
0.343988746595935 1
0.692035054537059 1
0.434170521025749 1
0.381131204312137 1
0.919301530249873 1
0.270515344516927 1
0.535463500424873 1
0.307102524620091 1
0.323389927434391 1
0.477480183068361 1
0.379522827847037 1
0.381822897357762 1
0.601888430078164 0
0.0153062051621723 1
0.321823261769412 1
0.823324251436043 0
0.546834316491926 1
0.291934030554476 1
0.245973895310078 1
0.204151935716403 1
0.53098432008164 1
0.406408524824303 1
0.383023651617436 1
0.212524271338965 1
0.378352570683511 1
0.363893266709468 1
0.326348777400485 1
0.321120325403803 1
0.484984292516934 1
0.361405635335988 1
0.334001848068764 1
0.774962557864486 0
0.433058204240033 1
0.62826787143554 0
0.222677251227925 1
0.303134299330305 1
0.511892645010798 1
0.673784488234759 1
0.284312800987562 1
0.458997747286825 1
0.441170421559239 1
0.480433784992045 1
0.46135742369845 1
0.640902864159658 1
0.404764242553856 1
0.707393890059298 0
0.485291250684648 1
0.20166342270411 1
0.950717330188297 1
0.126562107333034 1
0.570550050806941 1
0.869286322415439 0
0.543270478795235 1
0.454028555580447 1
0.451289068559817 1
0.47072226547172 1
0.287351806287685 1
0.400648008133532 1
0.663230338830657 1
0.606404019069456 1
0.327182467006593 1
0.568475755102003 1
0.431627148655718 1
0.226573929958068 1
0.314231249100724 1
0.394194445588177 1
0.346889284108905 1
0.489561837535126 1
0.380412811465099 1
0.32544396414856 1
0.369610313276518 1
0.440363345250857 1
0.602008181867884 0
0.57418569512236 1
0.404179581775606 1
0.303832832455444 1
0.394074930608389 1
0.436722553824257 1
0.907534459103059 0
0.339067365320764 1
0.522695343525133 1
0.401817235166428 1
0.565194676920101 1
0.527318339084109 1
0.303944523711444 1
0.572919202043456 1
0.377490921756597 1
0.864676725869115 1
0.649563662930566 1
0.453355574095988 1
0.269821193463678 1
0.562599857992638 1
0.374159070113662 1
0.678156633985591 0
0.380600956741752 1
0.373286511184288 1
0.522050462726549 1
0.596954104880407 0
0.429881283541618 1
0.619841703493992 1
0.349786249852185 1
0.466371503813453 1
0.558425166151004 1
0.572183466930952 1
0.616121875362131 0
0.532951671279161 1
0.57398750979658 1
0.492925712407357 1
0.474995547025359 1
0.290714201870694 1
0.250557679433403 1
0.343103166211669 1
0.398133763355571 1
0.151889770835891 1
0.34607957616584 1
0.219753277467481 1
0.565403217541539 1
0.397228963140457 1
0.299864128695634 1
0.348113759886476 1
0.109617344788386 1
0.457667368489043 1
0.208979116283913 1
0.518293618304828 1
0.41314434766834 1
0.454901787465386 1
0.462727021125008 1
0.30099013457952 1
0.0540024531171891 1
0.339220996804005 1
0.46139410649954 1
0.155541782194583 1
0.248712552077691 1
0.15255268246476 1
0.522359955404161 1
0.565844035678309 1
0.14346392005979 1
0.0865520711893973 1
0.449118367955492 1
0.59123275756183 1
0.39352701883891 1
0.522429056040389 1
0.380709149920909 1
0.372239876402697 1
0.726745733517219 1
0.351083716722052 1
0.230963697011978 1
0.461524234333788 1
0.549723943725198 1
0.130732487131953 1
0.616091049230275 1
0.494215826405413 1
0.0571162668335662 1
0.0654966891530289 1
0.499706427564443 1
0.312738089443801 1
0.392198931365525 1
0.312728872171964 1
0.205791843496223 1
0.810951803617607 1
0.543211094698065 1
0.596725143427139 1
0.362047391664786 1
-0.0872670201212968 1
0.71050704159175 1
0.821165720862323 0
0.258820641867928 1
0.225707249919944 1
0.696409155253073 0
0.386287808839101 1
0.562859414819122 1
0.408285829403802 1
0.343796802044178 1
0.656776769088707 0
0.698757763053142 1
0.447324010145061 1
0.512216030034089 1
0.725250667366248 0
0.40233269932069 1
0.479996141561376 1
0.167278879614538 1
0.316092849944386 1
0.542311107544525 1
0.1637710688262 1
0.312517027473577 1
0.244143467935647 1
0.436049586127714 1
0.518469432267823 1
0.616619979841606 0
0.385557077578115 1
0.34202888594589 1
0.169644182344686 1
0.370606716455534 1
0.540940996870839 1
0.599063601614408 0
0.238955110684033 1
0.087268047719577 1
0.468729935294308 1
0.129035673470701 1
0.346916174613483 1
0.412698615180252 1
0.67944962031767 0
0.620164313311212 0
0.537753102036682 1
0.591910466733348 1
0.362107663963439 1
0.174940076207827 1
0.511425360914115 1
0.689756381273124 1
0.679912781435764 1
0.330807656638388 1
0.221211969537474 1
0.471046761811798 1
0.654634166869001 1
0.390313819639945 1
0.0863129398509315 1
0.416486522086181 1
0.509001246360614 1
0.35757277950704 1
0.337565671486192 1
0.228792373855122 1
0.0790430908484384 1
0.324193628705713 1
0.415959240172373 1
0.366393366253473 1
0.245915096413103 1
0.54757074589406 1
0.193049817621455 1
0.275329415975348 1
0.297075317505861 1
0.271244337316058 1
0.516498793022957 1
0.392824119103916 1
0.225299225312055 1
0.450268815720374 1
0.16927023761334 1
0.0863760864371432 1
0.596133941953169 0
0.559331438579545 1
0.542221348883366 1
0.526248142164934 1
0.41680804377015 1
0.13408954975926 1
0.504539980149733 1
0.459090381880009 1
0.540514103759094 1
0.381696138978526 1
0.650951971866561 0
0.440418731985016 1
0.314972358287513 1
0.670700968742438 1
0.0788998960561932 1
0.13773637692293 1
0.793397949867284 1
0.334494726750633 1
0.481878402535839 1
0.403138365569199 1
0.68180235060195 1
0.702428637806582 0
0.8384187880508 1
0.326954752101789 1
0.308560486445427 1
0.203644178722074 1
0.642021807195216 1
0.652239068170747 1
0.514774044612208 1
0.579083941683777 0
0.33210958646482 1
0.660656442974177 0
0.570246597548237 1
0.426162026870239 1
0.15883844758467 1
0.249232740701249 1
0.265418421659241 1
0.293861901854925 1
0.529987470613935 1
0.326957061598912 1
0.23990506757983 1
0.197453914560623 1
0.186594378630487 1
0.342282518702819 1
0.30891602042356 1
0.495730064405963 1
0.533374798241521 1
0.399408921421256 1
0.328612055605369 1
0.53674786439453 1
0.434831251859149 1
0.377682746664685 1
0.37212739453474 1
0.528141970367631 1
0.527781783372806 1
0.275173622955657 1
0.276110366161193 1
0.282433772961249 1
0.179418089381405 1
0.443501716280248 1
0.353565926881242 1
0.663364180993145 1
0.347338923485374 1
0.305624955727949 1
0.0204057486619938 1
0.280233455060053 1
0.937285606244889 0
0.553624307402603 1
0.45423142991819 1
0.142777095710332 1
0.950687761267548 0
0.402843917290145 1
0.466410667411066 1
0.659755658581204 0
0.0565081278668824 1
0.0649764445728209 1
0.278655056015481 1
0.414719043172251 1
0.303525476221152 1
0.209127029980686 1
0.411083365096183 1
0.433959589395565 1
0.708158685769431 1
0.391111514047189 1
0.268857127874282 1
0.505648307823781 1
0.50322041046511 1
0.246118220667985 1
0.366389400460158 1
0.441701357886789 1
0.452934721494296 1
0.265235928231001 1
0.523979012980368 1
0.343459152655169 1
0.405487083804744 1
0.338650376240539 1
0.394126531691087 1
0.198855127511461 1
0.583499876610514 1
0.277946333405181 1
0.607603191846731 1
0.242550443673054 1
0.451128611085278 1
0.331456133284392 1
0.238881620379403 1
0.712621166409277 0
0.168109712210535 1
0.686095833954231 0
0.0220412287064092 1
0.93299324586188 0
0.442062858395163 1
0.0787174556521071 1
0.484753670689573 1
-0.0489884889438064 1
0.527361637049838 1
0.332590947123213 1
0.310467402865493 1
0.578850568356862 1
0.446850545019631 1
0.806009193422926 0
0.398047267811147 1
0.342620439057643 1
0.0916868914332702 1
0.689611457324098 0
0.538779092700777 1
-0.322494741278277 1
0.601751615494235 0
0.17218957891242 1
0.286623846036318 1
0.487896110162601 1
0.593316909016221 1
0.236731459594409 1
0.318692351264594 1
0.612184268403021 0
0.443247779349437 1
0.372031354082542 1
0.17062472915484 1
0.363051105868752 1
0.627001312646953 1
0.323049914930691 1
0.20396429362904 1
0.426618015508698 1
0.594069964122703 1
0.707745074516638 1
0.285929101052554 1
0.388007746598519 1
0.194871025139008 1
0.510049306843268 1
0.381934404632094 1
0.312557049339727 1
0.645302819997262 0
0.825887536283258 0
0.308266021488555 1
0.739536164529678 1
0.338312948221403 1
0.413932666884408 1
0.057752019031797 1
0.426498138071879 1
0.538542780793028 1
0.546639633150565 1
0.689419158610894 1
0.217326624988177 1
0.32898247856028 1
0.512861441850841 1
0.187546370575649 1
0.156387489597427 1
0.384156361385465 1
0.700994266909543 1
0.341026627365899 1
0.194525205047143 1
0.412442411822263 1
0.41641779072006 1
0.365229985725793 1
0.556205199075239 1
0.400457677112517 1
0.754126808768732 0
0.529963747317571 1
0.48040688220757 1
0.416870022138563 1
0.474709060994027 1
0.457197681525873 1
0.563885315859364 1
0.163077804374468 1
0.0836532363303928 1
0.752601910129516 0
0.364476287466766 1
0.176534232916858 1
0.384041448367638 1
0.429372488105912 1
0.575795992864845 1
0.190278629492846 1
0.533774023780125 1
0.733988162301571 1
0.258122404956918 1
0.244643473850944 1
0.49077001403262 1
0.414784252305313 1
0.537399013524619 1
0.273020014341394 1
0.29179238351355 1
0.300228726827385 1
0.634604786728352 1
0.628493235371831 0
0.507766650460182 1
0.392977462475343 1
0.460716742301407 1
0.206638766049611 1
0.508586447765313 1
0.119276673984947 1
0.425915505081593 1
0.451896663676425 1
0.455653537074129 1
0.829043412247631 0
0.599218666494019 0
0.460181116055579 1
0.321366899787267 1
0.478619637152792 1
0.637161710610562 0
0.532979517756038 1
0.387950095083561 1
0.366637472531464 1
0.486515596713859 1
0.648700025656253 0
0.273609016170316 1
0.196442118789209 1
0.598175574448675 1
0.313416532738406 1
0.424143134383634 1
0.564382557580137 1
0.45299772341458 1
0.468461977025493 1
0.52807295545725 1
0.483449460722306 1
0.344961136595158 1
0.176245989494283 1
0.300549091192445 1
0.335203811094768 1
0.52611859435064 1
0.255452913799424 1
0.42094698394743 1
0.296772623039859 1
0.540773405661112 1
0.743338498860777 1
0.665093457584203 0
0.203905821981079 1
0.421332743076331 1
0.668919942471761 0
0.64713215407907 1
0.471480254063664 1
0.711354586599893 1
0.562573936459152 1
0.28307553570708 1
0.438246276874513 1
0.192956863367241 1
0.563126327983251 1
0.332557605648403 1
0.396123632498569 1
0.376101608325019 1
0.429675502944683 1
0.489598536797046 1
0.639167732353207 0
0.588008350367943 0
0.518278775564886 1
0.401678237311459 1
0.328193137574876 1
0.543158584096168 1
0.612310646780079 1
0.433508611441638 1
0.406612821240015 1
0.494933112627535 1
0.208193867259777 1
0.157976221671582 1
0.450221121963193 1
0.69760252687563 1
0.161439235594162 1
0.402967180829444 1
0.457599462317672 1
0.236111112265194 1
0.397039865191476 1
0.573948036902918 1
0.284720705430557 1
0.168654838104767 1
0.346158461573599 1
0.510106195461976 1
0.570981091327426 0
0.156359933188384 1
0.578471551049877 1
0.343107788301738 1
0.306265555777203 1
0.0613128701559452 1
0.317385615613735 1
0.148220768322134 1
0.337222075770278 1
0.431192930943162 1
0.2171828742397 1
0.377731857182711 1
0.526279502981892 1
0.0957533703775077 1
0.300499233871421 1
0.200500154691319 1
0.292411031059877 1
0.539683664220795 1
0.587436868012756 1
0.714242994986542 0
0.560789287510662 1
0.242350738702272 1
0.59518329283674 1
0.505009300248703 1
0.732645390199597 0
0.471269706422306 1
0.442310641872368 1
1.0516346240002 1
0.51541861916504 1
0.316572751671708 1
0.416527772087646 1
0.545655404069291 1
0.314905210028233 1
0.369475294638809 1
0.487398650847137 1
0.273010145692129 1
0.612483308750391 1
0.395612019547733 1
0.467568785691176 1
0.264750880816156 1
0.409116601245959 1
0.481259636336033 1
0.462997210430413 1
0.705619763897186 1
0.379559169557776 1
0.916862529926919 0
0.373868730381043 1
0.369003041020105 1
0.352844832736285 1
0.28858355449459 1
0.758680590752411 0
0.657489564127478 1
0.534401037361967 1
0.1979762207869 1
0.417214204232479 1
0.387647122517559 1
0.355628581511268 1
0.587773806937879 1
0.682333434897052 0
0.292863108581603 1
0.444203172860309 1
0.489404759922086 1
0.270899645757224 1
0.62933789192914 0
0.415518472958884 1
0.254623721777216 1
0.542550849031231 1
0.33142566065282 1
0.0579850206801957 1
0.250119426189904 1
0.204239344729135 1
0.611887395758426 0
0.827353630529944 1
0.368366116273849 1
0.74317409167381 1
0.484366877952936 1
0.632546106760829 0
0.358383983522672 1
0.396154870472884 1
0.35842914499255 1
0.228019214348934 1
0.201558275628362 1
0.385776138554869 1
0.296466954886171 1
0.39341164393642 1
0.409665984210672 1
0.114376614623763 1
0.42400442355429 1
0.442573732428567 1
0.0774855715323478 1
0.2539105455088 1
0.25898407330274 1
0.362704780590457 1
0.388130718140984 1
0.732709954933163 0
0.483884665923414 1
0.342271268643582 1
0.488335756333397 1
0.439564082137514 1
0.183054393812471 1
0.5076306022027 1
0.363113929540375 1
0.448100035495476 1
0.529847158176007 1
0.575520818298902 1
0.118047435749337 1
0.474995047193096 1
0.422236336663862 1
0.381747501085287 1
0.44151311305852 1
0.748426180239961 0
0.607714624456305 1
0.546866519787877 1
0.120029398379938 1
0.260835441578209 1
0.383553424128991 1
0.317118450393507 1
0.323417332737832 1
0.231452313530135 1
0.498903527972962 1
0.409164536278843 1
0.405951602743649 1
0.498073515012209 1
0.257466366447554 1
0.472375867325428 1
0.587629712546668 1
0.325669636919893 1
0.301879442231741 1
0.689638332627253 0
0.74132579028222 1
0.26439102002613 1
0.5678137482406 1
0.371742890963631 1
0.435819291762177 1
0.438269453283635 1
0.36049350108924 1
0.500868143529791 1
0.416022318633503 1
0.306382255064887 1
0.368959029892471 1
0.558540367850809 1
0.685051701324453 1
0.367423299653748 1
0.652666394838866 0
0.427928684633405 1
0.262198664494742 1
0.368668492101021 1
0.272107588676347 1
0.215086038318732 1
0.502297952678001 1
0.605592235525353 1
0.934763411997988 1
0.242630066145482 1
0.560625568194398 1
0.180964338167977 1
0.446575226540865 1
0.710491612734207 1
0.450955749526091 1
0.20197500569825 1
0.318989391623737 1
0.512757366464855 1
0.67078447912375 0
0.452999147749017 1
0.225038751038433 1
0.450627312092862 1
0.548357771562301 1
0.466490429195979 1
0.300183086468619 1
0.478200714157677 1
0.559332794737308 1
0.571861702550724 1
0.345454086907914 1
0.267254660794947 1
0.631319697708628 1
0.408020459734134 1
0.458686378894523 1
0.507450217066569 1
0.418519345697839 1
0.242529551946594 1
0.338657256084179 1
0.309266352531238 1
0.529318218356916 1
0.191022371395458 1
0.271203219817395 1
0.22739750818443 1
0.216172274645098 1
0.42331967747222 1
0.425660488161814 1
0.383157518534817 1
0.536455570203416 1
0.323178553478945 1
0.515624135557612 1
0.649232890596448 0
0.183903678026426 1
0.457847886452997 1
0.481168802071908 1
0.334860209153022 1
0.352860178943013 1
0.356164968952054 1
0.685177464637679 0
0.215012293222751 1
0.33435272689892 1
0.240594287203576 1
0.367441812846075 1
0.490036430441038 1
0.470618542025479 1
0.120336243645726 1
1.07223878320949 0
0.500900443635813 1
0.496812636821505 1
0.695952000638645 1
0.334545954040701 1
0.298406481680378 1
0.768355694426051 0
0.484674239067283 1
0.146208523206406 1
0.342524301229282 1
0.313124772446948 1
0.244062776972509 1
0.54225887243113 1
0.284750495179267 1
0.483930862834088 1
0.419974068251719 1
0.350052861472591 1
0.434879231841196 1
0.519103211587774 1
0.274043885745888 1
0.759743740057146 0
0.377411003683435 1
0.436981291106006 1
0.590277845563944 0
0.511236584945624 1
0.340665841963562 1
0.474621681862699 1
0.39945865828346 1
0.281894440907962 1
0.575844034181113 1
0.154801591418288 1
0.419178334797627 1
0.602545923236207 0
0.342080463429577 1
0.491256061607453 1
0.308869435512672 1
0.232688533639418 1
0.664503973559893 0
0.186895661413094 1
0.4938746368568 1
-0.0660657042806667 1
0.516134302552173 1
0.687533636222101 0
0.530166750584453 1
0.464240117607529 1
0.229047900398189 1
0.583789052732007 1
0.438464235305488 1
0.159896267986957 1
0.458562544616956 1
0.399751763208881 1
0.292675521776677 1
0.503552678917577 1
0.497718290130625 1
0.402180783400149 1
0.427891856669041 1
0.787534746676787 0
0.215354134556393 1
0.711144490201138 0
0.5462706914881 1
0.342180820340665 1
0.721671634127495 1
0.378071468752929 1
0.759193538359972 1
0.402948069751153 1
0.881519889801409 0
0.486008626471686 1
0.4939644646708 1
0.433591554182413 1
0.185345201456845 1
0.712148993527378 0
0.323981468581212 1
0.255871987689378 1
0.259406129390978 1
0.335369281619851 1
0.299222282243578 1
0.0173740315069646 1
0.398770842722588 1
0.207234873322565 1
0.60348441603267 1
0.377435996862284 1
0.262439256991418 1
0.304320051807828 1
0.332966271588179 1
0.526368209384501 1
0.344298183480156 1
0.802492423033861 1
0.463537332583173 1
0.120643358638216 1
0.533856698951116 1
0.0280451563448662 1
0.645916686176442 1
0.489856495751462 1
0.303109812215523 1
0.346599834504498 1
0.238208657873425 1
0.431652159985838 1
0.321608555305258 1
0.34005032908467 1
0.343660378321497 1
0.0806963980916353 1
0.454870020331475 1
0.714141833648041 0
0.260254894138237 1
0.0773049736208542 1
0.423625454655092 1
0.249853269390352 1
1.19148693396175 0
0.376957647652583 1
0.424902568112773 1
0.474355557625139 1
0.107747933871733 1
0.82863277489063 1
0.435310662906721 1
0.512953777209188 1
0.302872571010325 1
0.41432518001123 1
0.431399191612221 1
0.303605457223161 1
0.723956193422476 0
0.350311753365825 1
0.472313594361333 1
0.260356206643854 1
0.538115766996224 1
0.422416375031174 1
0.285143147119157 1
0.431767981734094 1
0.516931151962396 1
0.210772489770489 1
0.400926525797129 1
0.180580989186926 1
0.31920562928408 1
0.185290263671038 1
0.115020129728005 1
0.270664301596935 1
0.504782526182352 1
0.26501010472649 1
0.37810923563056 1
0.329130584875608 1
0.521716339048649 1
0.310284290674809 1
0.455980827317874 1
0.470075037292618 1
0.252754485642196 1
0.581344307771094 1
0.143883043552552 1
0.241726062446378 1
0.342321383141012 1
0.508939982726692 1
0.140514388442747 1
0.518118704343788 1
0.320481363250587 1
0.403425455577461 1
0.23178873888121 1
0.387489071255641 1
0.200824710770775 1
0.632496382927378 1
0.391338349223602 1
0.61853231141406 0
0.441933183475847 1
0.441139385453695 1
0.38868007967558 1
0.139749442868631 1
0.506275816907459 1
0.263123643561712 1
0.561116564202408 1
0.530845469749156 1
0.494095451297936 1
0.346445672526161 1
0.448256133689912 1
0.691652587119492 1
0.173963448377058 1
0.304656138956412 1
0.325133954089428 1
0.528461821012303 1
0.241176985838751 1
0.418019100670334 1
0.556716559445337 1
0.454454243985478 1
0.379310697681196 1
0.231904157535387 1
0.209243472642939 1
0.359084996981009 1
0.359440707232303 1
0.335024848125469 1
0.389517634945137 1
0.436426354583789 1
0.473271941142118 1
0.186341737556502 1
0.191707519742236 1
0.263678380754457 1
0.288123387303834 1
0.69441348377345 1
0.43571837557046 1
0.464090320784732 1
0.245661665747538 1
0.385249992390137 1
0.365386076057487 1
0.427340596910254 1
0.445837996751873 1
0.837011997665654 1
0.457104402698337 1
0.739102460564641 0
0.608534876040165 1
0.518726436937963 1
0.463130738752306 1
0.287306996116013 1
0.573046781402213 1
-0.00189323591663307 1
0.322763778928202 1
0.348762539172738 1
0.469336776659892 1
0.516344663345252 1
0.471249796794214 1
0.240907108294147 1
0.278049286313831 1
0.562524934911781 1
0.339955958279167 1
0.4463442673262 1
0.0801611091166881 1
0.379420409336678 1
0.235855687800415 1
0.433266441252397 1
0.620216738031479 1
0.585979010384127 1
0.215355436901862 1
0.374844588657841 1
0.293920592275079 1
0.525027561795357 1
0.564174993719988 1
0.221172669705959 1
0.451266149540261 1
0.453760036014028 1
0.265017224061348 1
0.386226182690133 1
0.623731217669508 0
0.238704472932084 1
0.427632075770098 1
0.345524005453303 1
0.502094531893096 1
0.199953879037588 1
0.674528294248541 1
0.506570330569595 1
0.254155129034787 1
-0.0911716764345162 1
0.797660039812843 0
0.260183150397819 1
0.475464893319213 1
0.319739454451197 1
0.609139035007501 1
0.434134919827058 1
0.485261965741174 1
0.485925301799309 1
0.607430888618443 0
0.513451284167787 1
0.209810805051311 1
0.348551161108013 1
0.437341443892378 1
0.782887395600194 0
0.7250484288596 0
0.397668180946083 1
0.56872862162987 1
0.543426511806254 1
0.20914310319851 1
0.437883574560346 1
0.287043479043765 1
0.573515985199553 1
0.0424845444217433 1
0.452261680179496 1
0.208533353477093 1
0.427853686898138 1
0.293090153226178 1
0.42261781558679 1
0.210617532444385 1
0.331046251074362 1
0.30890689320944 1
0.210577744738045 1
0.58214777482696 1
0.571148383276104 1
0.46803008469157 1
0.413434485355802 1
0.348927986186369 1
0.676673030495969 1
0.488286030915654 1
0.424346973479652 1
0.431491151919208 1
0.278819763518046 1
0.565360242893839 1
0.59998306346736 1
0.418064312675639 1
0.616847364626325 1
0.48133748163325 1
0.246462856745192 1
0.100696281966269 1
0.439891947884598 1
0.527745267541793 1
0.116840222947216 1
0.617940534628309 0
0.340191598707206 1
0.331411395627948 1
0.53673484194706 1
0.589614613003549 1
0.904821514625375 1
0.0830641598838336 1
0.656795871653012 0
0.331530615271585 1
0.388286674607897 1
0.342692645370207 1
0.207223498294823 1
0.66708255954 0
0.46706971676603 1
0.423179372382576 1
0.195137403920787 1
0.329311493411164 1
0.257000150422366 1
0.369898960372021 1
0.527939588212552 1
0.581582065370803 1
0.37389642673807 1
0.475640821912407 1
0.24498502267558 1
0.511235559202156 1
0.466502214037692 1
0.779580843363415 1
0.82969239075862 0
0.376409661350311 1
0.281377087263782 1
0.351797855359993 1
0.31643389408345 1
0.248519181154013 1
0.323260524085977 1
0.390641423209548 1
0.402761188113434 1
0.303763823729109 1
0.416592712585372 1
0.333231457765113 1
0.408838289260771 1
0.543642126696868 1
0.54400161325359 1
0.419977223207933 1
0.0438347557267057 1
0.415811392830578 1
0.731714774121334 1
0.493425712848817 1
0.435527457261337 1
0.325636603618987 1
0.227060360055889 1
0.493580000105761 1
0.579069633326097 1
0.245403909163929 1
0.211880176007501 1
0.150294123921101 1
0.694608020675225 1
0.411048163054022 1
0.264378647383222 1
0.634989502562679 1
0.0778289782969978 1
0.478702886864066 1
0.463046510706426 1
0.49651665641665 1
0.401827664501209 1
0.314085124265515 1
0.319175700299171 1
0.206552133485709 1
0.772698968027137 1
0.221937197784691 1
0.315926814873138 1
0.494487995085561 1
0.257779954729591 1
0.598090231511149 0
0.295008568235957 1
0.229841896497656 1
0.644198745357441 1
0.744364860426577 1
0.445426040268395 1
0.389502926243045 1
0.757761777399736 1
0.22189855211067 1
0.902163744381394 1
0.502622665006369 1
0.369380546270058 1
0.0794037314021822 1
0.72775858987103 0
0.478819568440151 1
0.148163751415552 1
0.254956337143778 1
0.499611289896001 1
0.471661066723003 1
0.81042205090808 0
0.368898129858877 1
0.650013437153442 1
0.779275254438986 0
0.253702674329315 1
0.361808095219794 1
0.54299388073304 1
0.443981529777449 1
0.549422719144875 1
0.273430264686257 1
0.311918089013902 1
0.165248782604185 1
0.311333976187239 1
0.324632744700536 1
0.31961615649638 1
0.640313989766216 1
0.563419292336425 1
0.325688303985006 1
0.205603871701128 1
0.374677797946652 1
0.441767450430221 1
0.497151313779095 1
0.447749935172766 1
0.172499057221867 1
0.245477672149107 1
0.162907804032536 1
0.480684659547053 1
0.462243105897444 1
0.616247465494158 1
0.351039735028957 1
0.743737000401493 1
0.477622442021208 1
0.238129576726968 1
0.226474267891334 1
0.416539146338596 1
0.353135188250701 1
0.634532876618912 1
0.355080627428429 1
0.449928531249726 1
0.430959681126398 1
0.323858162713675 1
0.12840790340369 1
0.323773646963254 1
0.0542792121905615 1
0.479630729212474 1
0.320912404451181 1
0.477032116410345 1
0.126602940358813 1
0.304108715633037 1
0.292953166932748 1
0.327513647250661 1
0.391570208094926 1
0.634727590248146 0
0.571426731064332 1
0.309360692269894 1
0.283876032370192 1
0.529493839109682 1
0.473677795972059 1
0.440812294586167 1
0.304808307110192 1
0.272117839716835 1
0.502751732235745 1
0.426838622755532 1
0.586841398150885 1
-0.0952828767245325 1
0.514227912435639 1
0.479938954232933 1
0.423272817828197 1
0.597502142502144 1
0.694311672017575 1
0.579073904423018 1
0.199455752125374 1
0.283749038374722 1
0.292328744974428 1
0.460686000923753 1
0.668545295081575 1
0.354693531796161 1
0.501039456903656 1
0.299830065730529 1
0.866525358355501 0
0.692934892531 0
0.466520772052716 1
0.328897039658565 1
0.426551987652631 1
0.25481068131648 1
0.386590054799175 1
0.408725065300258 1
0.400620667129658 1
0.128624313547071 1
0.483590538032096 1
0.0943316808471591 1
0.750009986920384 1
0.358075837796446 1
0.586734802955693 0
0.609873803728854 1
0.735251938955566 0
0.345378778709266 1
0.709174797391394 1
0.451535009547024 1
0.50919030941268 1
0.316739998729515 1
0.836347001627159 1
0.236088105071536 1
0.327854351641342 1
0.496429591586806 1
0.335083189526752 1
0.293438654570094 1
0.653687099465195 1
0.242649711831808 1
0.165674993528188 1
0.126798345561681 1
0.50388801860683 1
0.261733051949831 1
0.647372447808363 0
0.924077723326345 0
0.180464746135051 1
0.326086934942569 1
0.151629487798251 1
0.271908491596891 1
0.290298440590269 1
0.521419530908455 1
0.157991938854393 1
0.242780489155322 1
0.275635602726539 1
0.384204579284046 1
0.340396208931577 1
0.641114915060777 0
0.307491358332809 1
0.134355427140274 1
0.513956968468337 1
0.531645222571932 1
0.452460759450839 1
0.639163586312821 0
-0.0127902096676267 1
0.110909828308675 1
0.635284831980041 0
0.826524470841941 1
0.317535460095391 1
0.614182695705364 0
0.353046195029554 1
0.243826543609034 1
0.251977318229845 1
0.574137734077905 1
0.334688297343926 1
0.493893503199329 1
0.512737961501271 1
0.41337250289342 1
0.290341703054392 1
0.338308115135163 1
0.496408189962909 1
0.394664343878698 1
0.666887503629825 1
0.252083921857788 1
0.502998563421856 1
0.476009511674092 1
0.354324167448145 1
0.273547214393818 1
0.407382841183766 1
0.623458937445875 1
0.343835188437369 1
0.243093099328343 1
0.169499648952183 1
0.448657409597342 1
0.23640392066296 1
0.809467858137045 1
0.569717774337198 1
0.3362549257022 1
0.446372971991085 1
0.857067889187746 0
0.513402765830804 1
0.773664373373258 1
0.812491087035967 0
0.336030491050291 1
0.295516424780535 1
0.516495754871295 1
0.416075609326045 1
0.453707768009791 1
0.617794400058416 0
0.431475256470419 1
0.0562485937493391 1
0.405923422028564 1
0.246415206428836 1
0.461593798301857 1
0.352567746915067 1
0.491873843702458 1
0.444201797105558 1
0.429422589060892 1
0.464633798035546 1
0.821104087263415 0
0.529013560521182 1
0.448214742520255 1
0.229039882455333 1
0.117689511750814 1
0.197746987283649 1
0.453306844501355 1
0.560408026340777 1
0.481839084125232 1
0.317500494630155 1
0.28399711116938 1
0.589609517830372 0
0.68388870719132 1
0.758555426460588 0
0.0925847337511642 1
0.491492963340421 1
0.9183152193988 1
0.478839085732221 1
0.443330039390266 1
0.402051937995782 1
0.321841332170708 1
0.367441092693768 1
0.0842608604303508 1
0.477707519295231 1
0.453620528929551 1
0.121633503433155 1
0.574117541783702 1
0.246980174752636 1
0.598525944839512 0
0.156007839992181 1
0.425924507771004 1
0.629848406193281 0
0.129225675427857 1
0.505266794383098 1
0.551873764455069 1
0.172227814757788 1
0.299013731902006 1
0.31632689233292 1
0.376027284957028 1
0.356022774137623 1
0.403322533252237 1
0.553350612000825 1
0.409788452481463 1
0.172273412640488 1
0.273009878544812 1
0.579748838824971 1
0.520238490818439 1
0.534460203932267 1
0.104700706316201 1
0.263347705252088 1
0.602686619521484 1
0.233877894780362 1
0.729693405761608 0
0.448720061823701 1
0.686269006601351 1
0.468992210005823 1
-0.114140021234468 1
0.277506023128199 1
0.274333854317274 1
0.321539829631557 1
0.459051313804496 1
0.517525077665037 1
0.139981639447604 1
0.4897798708483 1
0.323987704901234 1
0.393291273162581 1
0.286600558199364 1
0.351378082489633 1
0.261810291234747 1
0.305665915116494 1
0.440547790879646 1
0.402042580917075 1
0.354528899175629 1
0.376152548691436 1
0.232599845119774 1
0.110856367065252 1
0.599794529094028 0
0.0237784138553621 1
0.120932833086778 1
0.346165282542237 1
0.522722994595653 1
0.451905347671412 1
0.446484891401472 1
0.491702252973834 1
0.260875285350104 1
0.631723003490796 1
0.363928153171799 1
0.31241315692898 1
0.549850129538369 1
0.291633076623439 1
0.458565196449872 1
0.374044825208887 1
0.281334818260076 1
0.584120620691093 1
0.197092699642246 1
0.367743906326352 1
0.564847357526699 1
0.237974972085567 1
0.423561522296037 1
-0.0340370992054431 1
0.826398493920132 1
0.375604006302515 1
0.224583325262303 1
0.477153813609078 1
0.396760932801219 1
0.483464868320668 1
0.360894018238399 1
0.0638846073523157 1
0.500344363224728 1
0.262607878348498 1
0.513188836496236 1
0.306743526610606 1
0.659644659093533 1
0.433155002311839 1
0.112391244943202 1
0.666896551370887 1
0.324369268850749 1
0.306064599585823 1
0.441731326936411 1
0.208859259891533 1
0.861082305986922 1
0.357558575819523 1
0.469350849120943 1
0.446521944205781 1
0.75824937082863 0
0.235454068858525 1
0.316902828974433 1
0.476513709237326 1
0.295015181294132 1
0.32150901804769 1
0.397167318317472 1
0.38167909339292 1
0.429184599877799 1
0.434359335006557 1
0.613544610456642 0
0.72766634362308 0
0.26979895414122 1
0.365751586194199 1
0.310161500677977 1
0.597863552491658 1
0.329360702447613 1
0.327619658070419 1
0.14641810261354 1
0.537888309441982 1
0.389606883400064 1
0.311759123547669 1
0.586560866532889 0
0.102385698467025 1
0.651797654019746 0
0.471698835548498 1
0.546018348265814 1
0.44432537793653 1
0.250753256630383 1
-0.137880554846125 1
0.405703342172838 1
0.390230349594154 1
0.625611926050202 1
0.213086227783751 1
0.546972853646282 1
0.44472094870479 1
0.34132358157709 1
0.582380914113609 1
0.105741094649653 1
0.255808261976892 1
0.342542719708172 1
0.48027600105126 1
0.371278859581328 1
0.255528414078867 1
0.164479806267062 1
0.532431234186613 1
0.567800873330271 0
0.369709910318617 1
0.492856566318711 1
0.438697140002247 1
0.432096485537499 1
0.702727004393944 1
0.789003529742405 0
0.613074852193344 1
0.120955270464089 1
0.527626748726517 1
0.541218471309132 1
0.610168381956055 0
0.639290219890688 1
0.219204451881851 1
0.495441774849286 1
0.180280820786136 1
0.568610277433028 1
0.696712643111546 1
0.491210097384445 1
0.464686353385098 1
0.658840372201265 0
0.679464452184121 1
0.283313880329149 1
0.118092997788909 1
0.363442058724919 1
0.810470128880678 1
0.378324415015638 1
0.408243195411536 1
0.0750231835128513 1
0.287220407317987 1
0.461902831053387 1
0.336436871837433 1
0.592663090687838 1
0.508057087789057 1
0.572785923890971 1
0.26214605516912 1
0.754374143253185 1
0.349861772723548 1
0.523421935870707 1
0.420520008065941 1
0.36689019029814 1
0.504350874332976 1
0.97244034915306 0
0.400301714462499 1
0.608731980665334 1
0.41368314601186 1
0.447643902367393 1
0.459761882309465 1
0.461845634664167 1
0.613109666126192 1
0.22135080255119 1
0.725409678161601 1
0.141191359070419 1
0.674880165105536 0
0.193810760600816 1
0.0711169918884678 1
0.293220442305007 1
0.651443076199787 0
0.292594436817016 1
0.387522624009135 1
0.602272816137902 1
0.627108801562999 0
0.479640249629161 1
0.532138457182236 1
0.234072667025944 1
0.183509800952571 1
0.303526060008169 1
0.371980776784588 1
0.489353457648849 1
0.354237156420546 1
0.629578750929339 0
0.179673117503673 1
0.421269191808682 1
0.311777315627013 1
0.596585494487354 1
0.780168505090941 1
0.455764221644275 1
0.539023747882846 1
0.506751001983919 1
0.154175487840433 1
0.273418422216166 1
0.245054936689324 1
0.660738050717204 1
0.35426192304906 1
0.622561729255831 1
0.831236819939364 0
0.548515230887287 1
0.570232816283668 1
0.604129439180356 1
0.607720490913049 1
0.257122241663333 1
0.448517603444342 1
0.686344488014773 0
-0.0104756689761579 1
0.238315637656431 1
0.46016497606424 1
0.705834152827104 1
0.146318767647663 1
0.475643951000859 1
0.213032328014935 1
0.633148988538691 0
0.423961588076596 1
0.176508736002521 1
0.406469057709111 1
0.488612035337407 1
0.360935158079413 1
0.487698220108626 1
0.849861924078513 1
0.206754006510795 1
0.370960181999755 1
0.359962467668022 1
0.623674097127368 1
0.486618698714728 1
0.429594226940985 1
0.505114828293821 1
0.407785668438993 1
0.340352893989358 1
0.411085123303458 1
0.209715809594734 1
0.257763257202732 1
0.479052956771387 1
0.500871625255739 1
0.42778903096289 1
0.505545714804879 1
0.260812157097797 1
0.434251490920641 1
0.548558369383537 1
0.586472483454836 0
0.671796077754013 1
0.56728910135689 0
0.2297918904023 1
0.272254975735099 1
0.424948802342054 1
0.591528088654868 0
0.275396969434598 1
0.101619493150425 1
0.360839027933457 1
0.514757718062796 1
0.127211958413377 1
0.208535371177203 1
0.208378517967478 1
0.0730788292917253 1
0.106605923642645 1
0.427380125718429 1
0.424962868058908 1
0.66818328634706 1
0.407960956438542 1
0.23981448038339 1
0.211075357692671 1
0.205400329046159 1
0.325942043806506 1
0.0591202931313635 1
0.550858726201454 1
0.292733309592278 1
0.246154506680254 1
0.420623270171081 1
0.184596630487047 1
0.513815792000141 1
0.378822667230375 1
0.562403556329812 1
0.683117029827391 0
0.347846857075523 1
0.321314076922135 1
0.114277925133133 1
0.270400442426033 1
0.613365414337249 0
0.25301717231907 1
0.246095883738459 1
0.435461266471956 1
0.594383090888835 1
0.25248352452584 1
0.48620029939781 1
0.20105715626398 1
0.638445765408786 1
0.425241722782586 1
0.248947978541446 1
0.455011868918552 1
0.210413100125537 1
0.601890070612079 1
-0.000581214723714737 1
0.381993701229324 1
0.800396903154429 1
0.208308735033044 1
0.315947464219638 1
0.415002898393392 1
0.365325810576745 1
0.373448361959754 1
0.190646013191398 1
0.31043417141467 1
0.532357250275244 1
0.542176442597251 1
0.316015090388516 1
0.246030264406122 1
0.331478114073784 1
0.504971664392272 1
0.343060474742475 1
0.366299665920798 1
0.255422968966714 1
0.443763877336692 1
0.213494444599393 1
0.294382493315199 1
0.664788781182856 1
0.262629267821935 1
0.218668410698497 1
0.731990229648789 1
0.684571017978345 1
0.376635021331225 1
0.339478520043183 1
0.229580232614888 1
0.349501528504451 1
0.330363952559518 1
0.0453180980150178 1
0.279108290673923 1
0.451917024643648 1
0.144038410602234 1
0.467726199728595 1
0.110119430885293 1
0.428034056493568 1
0.242003658168899 1
0.394381409560072 1
0.326895040264873 1
0.281847503233586 1
0.416526807280262 1
0.6316040849337 0
0.286905141588381 1
0.467547697938486 1
0.353394387044389 1
0.540386766731973 1
0.208650609324699 1
0.573861845451709 1
0.651309221188199 1
0.55533634313822 1
0.156199025678679 1
0.284084005341781 1
0.25773754408847 1
0.613513710174557 0
0.0989633439551717 1
0.531177678438473 1
0.496854186611888 1
0.555276419902062 1
0.564112578852051 1
0.460909916115054 1
0.207747397189223 1
0.537257464184789 1
0.574676507540724 1
0.24405933137301 1
0.229085521257199 1
0.28122434387099 1
0.489425942151238 1
0.299694120764886 1
0.281888013013611 1
0.504456385021669 1
0.377187924151854 1
0.297298537772835 1
0.543296899640496 1
0.330010775427455 1
0.717678701629924 1
0.306697476449495 1
0.542237248753935 1
0.571586108863393 1
0.339048620519079 1
0.357181780871156 1
0.320831588067187 1
0.347161313867214 1
0.388404611312884 1
0.447918865408837 1
0.641821629907008 1
0.45728793712946 1
0.471047342142779 1
0.50079513124096 1
0.870582455514856 1
0.584136604871262 0
0.512944534022914 1
0.225288117715023 1
0.482203993255107 1
0.533307946846141 1
0.450142699210704 1
0.316650390916061 1
0.545177442768439 1
0.229604821757572 1
0.509710756127651 1
0.405082097771579 1
0.325070523022312 1
0.696522721094879 0
0.249958723159157 1
0.890384968931262 1
0.341302743382465 1
0.397004785665529 1
0.277780921239373 1
0.532655304079244 1
0.170421099085853 1
0.12900793350873 1
0.578987804172534 0
0.387352756073256 1
0.23564550145088 1
0.427749764825727 1
0.476044985435465 1
0.360677866407903 1
0.496763160412145 1
0.349957085011758 1
0.389450103597321 1
0.369301445936056 1
0.572310772226265 0
0.382550211631137 1
0.28480718721877 1
0.716107835677607 1
0.485438286738416 1
0.449549358523349 1
0.209974971950016 1
0.388928292548517 1
0.330942088639254 1
0.330607552825788 1
0.75957537965814 0
0.361179751030582 1
0.450789383511794 1
0.384290043267676 1
0.0806345232691036 1
0.361512997833236 1
0.598097396019737 1
0.281594356484037 1
0.617163774685762 1
0.31347100115616 1
0.261303315763797 1
0.456407725430546 1
0.333008683413239 1
0.328014577209087 1
0.725513603157758 0
0.131023402894845 1
0.297337120920227 1
0.316420396799424 1
0.565833502937798 1
0.0217518256668487 1
0.72642977088059 1
0.225099640591343 1
0.469566649320963 1
0.581159099507476 1
0.350960811017049 1
0.220045386298172 1
0.442522108378161 1
0.383649495967705 1
0.390433149103786 1
0.432081787949886 1
0.622706914102719 1
0.395688585969299 1
0.445257023847933 1
0.262291352518812 1
0.20960687423283 1
0.328712067173783 1
0.154682599054861 1
0.315512398462945 1
0.225551432380588 1
0.350960750586616 1
0.428797914573037 1
0.438561559041182 1
0.476812206379446 1
0.38165908339782 1
0.316607002750012 1
0.139483776378076 1
0.232531432315194 1
0.30687531239324 1
0.598036748907914 0
0.39630439525273 1
0.282587952422696 1
0.689172283513953 1
0.609850999305334 0
0.416898538541818 1
0.71056008186928 1
0.276707898841828 1
0.781387482335496 0
0.434100057054095 1
0.694089559446575 0
0.467537348807793 1
0.737944764931205 1
0.414942833486269 1
0.310658341887729 1
0.517652198737345 1
0.528930648874632 1
0.634941469588315 0
0.254981630455482 1
0.117923513089612 1
0.317452453555487 1
0.0861794025928051 1
0.429815364233492 1
0.488157398588045 1
0.0780399708364511 1
0.333380659259088 1
0.448044078296152 1
0.437606146495767 1
0.378823596251323 1
0.203386230995461 1
0.263053960382896 1
0.282931348210652 1
0.596723609366273 1
0.42987428146077 1
0.756823344371468 1
0.301103497278329 1
0.285149444877954 1
0.272315473604365 1
0.531041220790773 1
0.555206311916224 1
0.444164555490019 1
0.230090002942286 1
0.620157322043367 0
0.380962135015432 1
0.138546706495577 1
0.69713031435971 0
0.261967835221333 1
0.481288014289568 1
0.536625848260959 1
0.0279882557947015 1
0.338148943292087 1
0.689453489110363 0
0.0315450832644071 1
0.276344046122642 1
0.410339063887554 1
0.359282482704508 1
0.465246767891027 1
1.01654632215744 1
0.052743669759005 1
0.486312639652771 1
0.367213636158492 1
0.221996218946644 1
0.538553558430446 1
0.519762009070735 1
0.431870386630551 1
0.485986840911668 1
0.299182995911508 1
0.425816871402843 1
0.378229924524112 1
0.440338021003587 1
0.863098625053723 0
0.454471637437432 1
0.406839915576226 1
0.197683145366979 1
0.45561384671263 1
0.395237014452431 1
0.111349263726127 1
0.473694733715711 1
0.559405588289105 1
0.175365056355413 1
0.335620174594276 1
0.37528380531981 1
0.34889327364131 1
0.431686271064888 1
0.227002161102587 1
0.651805329710135 0
0.323372004005382 1
0.589869813404322 1
0.0776819597835941 1
0.350457802386298 1
0.247942263278658 1
0.371434233361475 1
0.453127369929556 1
0.7424323064462 1
0.55222656481971 1
0.427239648168507 1
0.635296166507549 0
0.47839869506928 1
0.391936172665674 1
0.427435045550816 1
0.132007896079037 1
0.417024609648128 1
0.208277005271378 1
0.504723112024997 1
0.227923059405623 1
0.232023317827004 1
0.631422166456425 1
0.780574507394159 1
0.21085059006469 1
0.597670598052506 0
0.348311969039924 1
0.394240362454962 1
0.374202221932101 1
0.362417608688636 1
0.424097913949821 1
0.339836055730698 1
0.496635616759295 1
0.468732400439954 1
0.450818561665779 1
0.22610154164024 1
0.0747318739710248 1
0.570532276439674 0
0.634281960382741 1
0.705555397141819 0
0.506150611482997 1
0.417320440541814 1
0.429907704684346 1
0.166654120756644 1
0.402549403354013 1
0.351464960156559 1
0.105581988436385 1
0.300734687641841 1
0.0705100517474949 1
0.107670835028429 1
0.462036575517372 1
0.498674567098186 1
0.37414925546007 1
0.239307197791527 1
0.316766201168606 1
0.138396965494376 1
0.459080127302124 1
0.196460898170485 1
0.599312809608783 1
0.351085764041986 1
0.477597900648552 1
0.624261625205468 0
0.575754784734593 0
0.485943082550692 1
0.719700816509667 0
0.199365548470228 1
0.586343283133692 1
0.371917920025576 1
0.68967970458795 1
0.773250061017646 1
0.403106803403219 1
0.509140516886972 1
0.384435048926021 1
0.456112842331334 1
0.37454611977492 1
0.353166966381712 1
0.34048359775686 1
0.419576751153241 1
0.460989897726391 1
0.33157726826679 1
0.411063380404469 1
0.463598592059906 1
0.318184449479087 1
0.174952264200931 1
0.193132054661874 1
0.587336116658488 0
0.365304183877545 1
0.542145423310041 1
0.268765966549191 1
0.066103651263244 1
0.452315100545783 1
0.304821105182414 1
0.720104951021932 1
0.352302725294437 1
0.424546940271011 1
0.512037598562993 1
0.354580588577053 1
0.521755836013495 1
0.58166817663235 0
0.114894081756892 1
0.867381618140683 0
0.521727709522336 1
0.437174610648055 1
0.523885773840247 1
0.909184329629583 1
0.53587975972445 1
0.558481426170487 1
0.341782745580219 1
0.417157824812597 1
0.270505671650322 1
0.453694053054508 1
0.581407062019247 1
0.545477611310312 1
0.531003160499616 1
0.33623732191088 1
0.436733092562976 1
0.418580643353962 1
0.280295390317789 1
0.392547657849891 1
0.603111086879032 1
0.516969802841265 1
0.117077315504295 1
0.482196236069602 1
0.366685473372913 1
0.359812520963868 1
0.320275615510836 1
0.220238802482442 1
0.396838948188273 1
0.531872915468245 1
0.10982658386684 1
0.344990795422864 1
0.365539514470207 1
0.303050019259983 1
0.633368481127267 1
0.377358621464347 1
0.289401556838921 1
0.28559864498706 1
0.278374837684424 1
0.289871547280928 1
0.557697428699579 1
0.662587162601831 0
0.216801383871617 1
0.325021956442709 1
0.436304069750007 1
0.246285034640835 1
0.43171704604028 1
0.433214143432249 1
0.337880613085534 1
0.694531166903471 1
0.259596600683566 1
0.358437070007183 1
0.269761961501318 1
0.40653551376704 1
0.680408980707287 1
0.269313620784454 1
0.444002748616917 1
0.336549646396368 1
0.591437522682588 0
0.415985312088298 1
0.804824874085447 0
0.317273605766606 1
0.221158604204643 1
0.595516788165904 1
0.70804044820187 1
0.42301874529298 1
0.425889436558952 1
0.314390214321747 1
0.481691133559256 1
0.360176309049571 1
0.670059739723042 1
0.327008668599624 1
1.08572892789101 1
0.855140494371646 0
0.328381977039648 1
0.487218691509113 1
0.236720633879295 1
0.270055730720058 1
0.590214095075867 1
0.218707209979389 1
0.338432455662955 1
0.50211912336942 1
0.484244431048204 1
0.674218753976482 1
0.372519254703604 1
0.388617657506905 1
0.412858615521895 1
0.268071613873949 1
0.673426429492274 0
0.496054929671207 1
0.19388611838914 1
0.180398033876401 1
0.518299464239549 1
0.0357859733752235 1
0.421408467930532 1
0.240409883437701 1
0.555238920853055 1
0.683016173013843 1
0.306180305211524 1
0.564772446621092 0
0.577295854443206 0
0.660231267744965 0
0.584513903576217 1
0.436717609819248 1
0.423882789875337 1
0.288131370627684 1
0.378050407475147 1
0.11579484765939 1
0.670562374611255 1
0.38700261619652 1
0.570433730046384 1
0.421440357535575 1
0.333419328113477 1
0.521604929085235 1
0.864590502952278 0
0.282158103438139 1
0.444739964387432 1
0.444611937501403 1
0.331169383227068 1
0.325010260238801 1
0.157887012232858 1
0.285067981730931 1
0.429730566827366 1
0.12086583182761 1
0.631119131908398 1
0.421570982032228 1
0.305117137565666 1
0.486540362650857 1
0.281076488818003 1
0.402346140429195 1
0.277451072458181 1
0.43357558112882 1
0.383150389146217 1
0.355111184403435 1
0.32413905782026 1
0.387793459173236 1
0.282154021786646 1
0.505471436053353 1
0.426928212150361 1
0.47695442161246 1
0.322362327380708 1
0.415521951253544 1
0.329475590831774 1
0.488761910793692 1
0.506241199771536 1
0.645108717309055 0
0.307167145633935 1
0.473765463793996 1
0.194860693879589 1
0.451901604469793 1
0.846046995720566 0
0.489689770419309 1
0.267276815149206 1
0.72005987135133 1
0.371599768831615 1
0.193055598171391 1
0.293638198552851 1
0.319780803812185 1
0.318555108568243 1
0.922589496794132 0
0.567782951001878 1
0.280126789515864 1
0.183536966520352 1
0.345690830568327 1
0.271759714927414 1
0.210307346624538 1
0.300774264126867 1
0.471636544193656 1
0.682533221630538 0
0.317368715514599 1
0.5523182679669 1
0.314122029448427 1
0.316893530156143 1
0.251954794101591 1
0.666228874677342 0
0.321565837954979 1
0.559213389425869 1
0.139541343599955 1
0.193863936883186 1
0.738042167382769 1
0.648354420075568 0
0.293787796147716 1
0.341207966903167 1
0.26053577477692 1
0.732364082550851 0
0.253122355421253 1
0.664642708499332 0
0.402522486584164 1
0.367856451472442 1
0.0887894825425161 1
0.59953558668676 1
0.447427056298514 1
0.20197794428474 1
0.364560313519529 1
0.305559140283796 1
0.296378035326218 1
0.264428009992301 1
0.649551193920307 1
0.410506431734357 1
0.305850544265555 1
0.364597615599519 1
0.575472848174249 0
0.408711792865553 1
0.483047082435915 1
0.536281618791138 1
0.444337176871281 1
0.154673557941709 1
0.261523512391698 1
0.547675962633386 1
0.326949242988356 1
0.280860044773143 1
0.298340642023886 1
0.557493278332813 1
0.479197860789344 1
0.477584238825757 1
0.492572769637557 1
0.162008133713864 1
0.40030509532191 1
0.420810888588389 1
0.403366121810337 1
0.700999732072705 0
0.731857866244927 1
0.375112573174094 1
0.49418340507328 1
0.0968496109584162 1
0.534308703462547 1
0.230878186352133 1
0.517386624384067 1
0.120666698150842 1
0.462015648369391 1
0.389120380406403 1
0.45709382062184 1
0.634697595632585 1
0.234911296252546 1
0.131397350902029 1
0.356389626830918 1
0.315660411989225 1
0.438805494415396 1
0.50693464267252 1
0.498609820428616 1
0.241582833991328 1
0.379425074553117 1
0.621894054736844 1
0.484419325926651 1
0.190022194672971 1
0.178111883048795 1
0.481577255169723 1
0.488878483590407 1
0.326227005966141 1
0.282722199686215 1
0.815057928257459 1
0.318813378667602 1
0.228312252469104 1
0.0779905506752482 1
0.581321041533347 0
0.397747476365405 1
0.654466513140306 0
0.56951904996766 1
0.529163876074418 1
0.406118441922696 1
0.361802998912114 1
0.321592905999173 1
0.339187321698784 1
0.258285055022575 1
0.5080928324416 1
0.581396267130153 1
0.53931723569428 1
0.315506706766045 1
0.384769005992633 1
0.507095704529073 1
0.604050092967152 0
0.523501648761499 1
0.291293848330437 1
0.42223696025236 1
0.37379210372745 1
0.028291877803198 1
0.496124833507033 1
0.393984182668382 1
0.562414438492974 1
0.35328369116442 1
0.303876040413176 1
0.348262820804718 1
0.577439692098145 1
0.347610290662777 1
0.406276848024067 1
0.604384869235229 0
0.119677289698667 1
0.502278075013378 1
0.316059466545155 1
0.171313221092619 1
0.521822696341341 1
0.0763526718247601 1
0.520296603349907 1
-0.230672110153343 0
0.549345361534465 1
0.131157231973098 1
0.251552246935621 1
0.256860214407117 1
0.426426251969593 1
0.105186072412921 1
0.351789382510556 1
0.726823260337288 1
0.502628618959657 1
0.549235128347297 1
0.861215108907444 0
0.633259263938295 1
0.391859956392839 1
0.571249138038868 1
0.482200946365962 1
0.277134579537703 1
0.6090917464509 1
-0.00840796815107743 1
0.0967436746033978 1
0.460489608805116 1
0.471631255862457 1
0.252413622086471 1
0.0194293234312417 1
0.586402099803246 1
0.680018239542693 0
0.528691236033645 1
0.281679227515247 1
0.232640784965701 1
0.224117632734628 1
-0.0892916449403403 1
0.436782454458414 1
0.42747986255328 1
0.2776013986762 1
0.757735517879694 0
0.718152964197938 1
0.509188033952078 1
0.401796302932658 1
0.476261305759385 1
0.499147770967289 1
0.325298507731483 1
0.410579507625439 1
0.68407612411169 0
0.338361979317221 1
0.310639615061924 1
0.460554998521219 1
0.302229245522645 1
0.375867992272015 1
0.477618048651323 1
0.5016900211734 1
0.715219749533201 0
0.152300200742124 1
0.705758446000624 0
0.627303932596785 1
0.783453763509491 0
0.474451722531594 1
0.560664125225429 1
0.371173275264618 1
0.216397677963536 1
0.132623372217284 1
0.374509358274914 1
0.566672108370319 1
0.95477354520558 0
0.68080427245888 1
0.414379913483519 1
0.315542737688487 1
0.202601470143094 1
0.250219653986966 1
0.280501150255034 1
0.174115813914388 1
0.154779850618279 1
0.397776982323225 1
0.160315797822605 1
0.353792449702195 1
0.348525152148822 1
0.493730639275374 1
0.35516654448903 1
0.220337949928478 1
-0.0107928358432823 1
0.417541201915798 1
0.394621672227778 1
0.159960412218547 1
0.554031696903912 1
0.695648941080309 1
0.298519875578449 1
0.546585059236029 1
0.390271311128911 1
0.262363656289842 1
0.228537268023745 1
0.07228252706344 1
0.400871843520566 1
0.400956571771922 1
0.698800652799072 0
0.267337154399785 1
0.333406813011111 1
0.236599766268344 1
0.700165531751431 1
0.254233209681886 1
0.571045322975909 1
0.60308121350499 1
0.199168642638524 1
0.268972377965161 1
0.562849760994134 1
0.290917587395539 1
0.377405785026299 1
0.600236389702451 1
0.625773384681343 1
0.542488023761364 1
0.163093376140652 1
0.40820051068886 1
0.673976567180764 0
0.633374669948055 1
0.378074219473507 1
0.184272066536397 1
0.34066730418485 1
0.452876138044658 1
0.498471780317621 1
0.668544719039585 1
0.188983149015068 1
0.298010185179905 1
0.462418709970941 1
0.479078785645163 1
0.454164976116292 1
0.496287174307938 1
0.602027764886381 1
0.728824847457213 0
0.509582917493205 1
0.377393319591939 1
0.152304199685292 1
0.383546118319607 1
0.367115925214592 1
1.07569764806421 1
0.14717951838027 1
0.356456462090862 1
0.329393194124907 1
0.321085119832546 1
0.550394781081033 1
0.55922209011369 1
0.401978147060712 1
0.466740915195831 1
0.494085197076147 1
0.366054198491088 1
0.145966681968993 1
0.686782994079123 1
0.25781205381303 1
0.110126579500434 1
0.308109351584436 1
0.381166187225023 1
0.46900357772642 1
0.169831618158385 1
0.329513369988302 1
0.41653782472355 1
0.701526555968504 0
0.218178558864663 1
0.734486682677326 0
0.54982299684608 1
0.701692125297362 1
0.354664745648259 1
0.386113289007387 1
0.411912278975139 1
0.493799433624768 1
0.550372349399561 1
0.174109309642106 1
0.486183860467289 1
0.206405832467012 1
0.432594449006149 1
0.575627823003711 1
0.37455565757505 1
0.405256105590403 1
0.379453121420679 1
0.603989048250892 0
0.357776112548248 1
0.489518000219634 1
0.213062179555017 1
0.552683689519032 1
0.16167480396273 1
0.379417879542894 1
0.211011568763609 1
0.0628858576901634 1
0.310435622046765 1
0.422344733252937 1
0.251563695659142 1
0.393228366723484 1
0.585083292916297 1
0.675390445536349 0
0.794407925325346 1
0.529037949112779 1
0.60517835539145 1
0.582709261430768 1
0.54928093971047 1
0.190163234230782 1
0.492608141395244 1
0.265385555778769 1
0.587563916562065 1
0.140651324470232 1
0.163839281452836 1
0.412442035540644 1
0.327426973715083 1
0.444005158456085 1
0.24251641653231 1
0.634707740879925 1
0.515160810690149 1
0.412355589159561 1
0.320335796227589 1
0.243173346762391 1
0.529489899946917 1
0.365240195942194 1
0.404437007512952 1
0.483905944668194 1
0.393116784860948 1
0.405108832973161 1
0.310616623895852 1
0.390704208321999 1
0.61535161222949 0
0.251698889071788 1
0.713096171104138 1
0.353698429711245 1
0.561223992703738 1
0.308963654446221 1
0.283412207084519 1
-0.0519364341097247 1
0.681986746612284 0
0.307926991406058 1
0.675276640086761 0
0.423901306572048 1
0.556966424242355 1
0.351719506711166 1
0.240992155705508 1
0.101468056157586 1
0.384657805252913 1
0.425635988194502 1
0.53428005598431 1
0.449645630552129 1
0.412377935664501 1
0.435786823784543 1
0.557498152282221 1
0.462601853386318 1
0.4288148789481 1
0.423194269895746 1
-0.0236386728136717 1
0.581243758024835 1
0.560480253074908 1
0.592722875127029 1
0.146260041076809 1
0.238739414494518 1
0.539557642050563 1
0.260565283868703 1
0.572141426178387 1
0.791916451322342 0
0.635050121087417 0
0.322080026636532 1
0.704332385620019 0
0.638464494440162 1
0.635397328991039 0
0.50969855243038 1
0.234092349988142 1
0.518456803605186 1
0.40360361237745 1
0.504136080117393 1
0.711245462663262 0
0.357092358493425 1
0.392857796846862 1
0.608498470865592 1
0.208129079832511 1
0.224164462106092 1
0.440850550474565 1
0.590233671229541 1
0.383937102857019 1
0.0337757577577023 1
0.187922353194088 1
0.0852725758548189 1
0.516945849773449 1
0.805339421317583 1
0.309791213785932 1
0.502785258150954 1
0.432662264777911 1
0.70907769543175 1
0.135478434148421 1
0.641358408908509 0
0.608139454867673 1
-0.005428043664444 1
0.382447626615881 1
0.556506888090203 1
0.606996304950192 0
0.367396585695859 1
0.50443703431215 1
0.262154917016926 1
0.399891375151397 1
0.36719388685089 1
0.530999567040101 1
0.575675059914942 1
0.581162464544925 1
0.504283497506836 1
0.620683174155356 1
0.470836643331986 1
0.378950375438157 1
0.254592274755954 1
0.603758403471387 0
0.495782884195764 1
0.272132023524855 1
0.327508105268061 1
0.626059050494278 0
0.607483596044444 0
0.344637459588097 1
0.424760979538929 1
0.274971398250851 1
0.442875920229935 1
0.238510737807991 1
0.533613688314818 1
0.442759311444201 1
0.26326195827913 1
0.20782731456917 1
0.361857709580424 1
-0.0619081675287202 1
0.0805026501511169 1
0.413854489757583 1
0.356152647281313 1
0.608929218134277 1
0.4274772693299 1
0.38780857328624 1
0.16925318880772 1
0.162191092325992 1
0.311261176082114 1
0.524429763739103 1
0.294273311326337 1
0.585872668082257 1
0.431216136343435 1
0.372247397501249 1
0.409434935489741 1
0.451074736507909 1
0.412094904478264 1
0.194363402357417 1
0.0378792902863449 1
0.312512512000994 1
0.633275481249328 1
0.191900092985794 1
0.235300890531333 1
0.357944408974102 1
0.550756349872132 1
0.413532029444965 1
0.412629077251197 1
0.320070057116999 1
0.148064266300525 1
0.737749128153614 0
0.541534526362078 1
0.148471515624073 1
0.364466844181098 1
0.484074456669497 1
0.601644303467418 1
0.774011826723825 1
0.388299391870076 1
0.251605306079124 1
0.340352054937605 1
0.580760317981558 1
0.174441680890947 1
0.283870164445548 1
0.202548696244289 1
0.670932486083257 0
0.210406893592779 1
0.396276605411849 1
0.502292658466003 1
0.56674636165627 0
0.563850469171141 1
0.450023937998755 1
0.496024300199297 1
0.522273377321384 1
0.827876536449203 0
0.549980004741309 1
-0.0437196274145728 1
0.379702699751486 1
0.400634592697681 1
0.578208180990416 1
0.351124217664782 1
0.331446357748614 1
0.159662805123277 1
0.616466289461907 1
0.666371524364615 1
0.380050553547095 1
0.707638554632713 1
0.716094577959632 0
0.277248507349432 1
0.332419354435655 1
0.175852932986339 1
0.566161481492579 1
0.393493996796868 1
0.263161253643825 1
0.596826884683885 1
0.482094157061974 1
0.612187358122796 0
0.207002294633246 1
0.276731148231505 1
0.643850877832931 0
0.779036450307403 1
0.231488093267229 1
0.391766702645359 1
0.510299589810064 1
0.708015915479573 1
0.659503762592827 0
0.312797114587031 1
0.266428200731427 1
0.459564749662626 1
0.231229715797244 1
0.420340127956631 1
0.535313831412906 1
0.426668683615613 1
0.297053865659937 1
0.293082072203361 1
0.628632592219113 1
0.473102982141416 1
-0.0119122817382941 1
0.181018197273277 1
0.397779625800224 1
0.428431539671384 1
0.447373980159092 1
0.336314922842299 1
0.16358537137805 1
0.0819875289156754 1
0.588373453321956 1
0.501717842212375 1
0.41948221502841 1
0.719909369546061 0
0.228661629802259 1
0.287315677760592 1
0.175476131864614 1
0.607299643010758 0
0.36613078024271 1
0.276855291512636 1
0.565608371238398 1
0.377721504917818 1
0.852311701072568 1
0.240482335249927 1
0.275047295474811 1
0.315972125522814 1
0.531438826033717 1
0.546537377598634 1
0.366931469532335 1
0.234791862692497 1
0.544155214862977 1
0.268795083030386 1
0.51973363555965 1
0.302828678856812 1
0.367961782763561 1
0.294087419243702 1
0.351630460934786 1
0.355851074682615 1
0.506807175746133 1
0.520963927758644 1
0.268975549843479 1
0.442771372952411 1
0.621157523649841 1
0.652466296644717 0
0.388679628355847 1
0.0845979176359701 1
0.168595166575821 1
0.536547407631971 1
0.43093043886281 1
0.213133340785719 1
0.21588037400185 1
0.630174129164145 0
0.426811517346867 1
0.512151188112546 1
0.336853939488913 1
0.500906525310829 1
0.294242811910224 1
0.524257212014429 1
0.299874863703955 1
0.310430704351872 1
0.343550915010128 1
0.0904811624245238 1
0.409960012929578 1
-0.0365591137443401 1
0.55351438058008 1
0.591862585940135 0
0.421766266398318 1
0.591397900786083 1
0.414506070807124 1
0.892813783499808 0
0.250464134017211 1
0.308585593957929 1
0.499054237456574 1
0.27112467884908 1
0.176954435018015 1
0.283073060151293 1
0.61970225541712 0
0.792334675579809 0
0.467701963593238 1
0.400041410920358 1
0.412232879499672 1
0.721643642346896 1
0.323362841740239 1
0.174161883557213 1
0.171239313710764 1
0.726288401640741 1
1.09097199066686 1
0.563012661767784 1
0.297154558321455 1
0.602805366150768 1
0.437896081691426 1
0.156768541684293 1
0.545699297228419 1
0.359701413467596 1
0.71802136533361 0
0.644389106911236 1
0.371462694539896 1
0.236181246445237 1
0.298445004906579 1
0.695951746507747 0
0.413465810234744 1
0.324102186167129 1
0.302675695261986 1
0.261266718692258 1
0.348130476515857 1
0.379365892603476 1
0.226677065591486 1
0.386390771504112 1
0.510769013977234 1
0.181844436211275 1
0.573762443930637 0
0.338747304373041 1
0.455558757011292 1
0.549469028237214 1
0.328525476429124 1
0.307436918586235 1
0.311704737911678 1
0.328358881103609 1
0.533272583899391 1
0.788461200566932 1
0.143795681227101 1
-0.0132159292566365 1
0.330398861193554 1
0.271083765722279 1
0.346150662198934 1
1.01241539602407 0
0.382597812252176 1
0.307074805318887 1
0.492663441727566 1
0.452635354378143 1
0.392317504309491 1
0.499672255654762 1
0.508587982562632 1
0.307513668011343 1
0.489137858968751 1
0.463363975561307 1
0.681420765498874 0
0.477763300307503 1
0.274570703442445 1
0.258314425856617 1
0.360495646765916 1
0.318378770920336 1
0.561425840376436 1
0.556630928973954 1
0.187507008555243 1
0.452619175218914 1
0.133435743971154 1
0.350739303631104 1
0.515714167586866 1
0.567396472827499 1
0.240655641508927 1
0.457903473874092 1
0.441974328084368 1
0.0738107568517308 1
0.43394215399282 1
0.491504967317629 1
0.238808100209422 1
0.382810526710829 1
0.354333250473235 1
0.104461369915176 1
0.11152463883259 1
1.02275144004556 0
0.540447580108994 1
0.340785830622409 1
0.299572214186675 1
0.494559625889135 1
0.285174779741174 1
0.367306767202315 1
0.340563891135909 1
0.389299478667499 1
0.618548285564267 1
0.0913415249353848 1
0.480148597688108 1
0.189121792005373 1
0.684212413981711 1
0.492066412669394 1
0.345585031347125 1
0.111889887780001 1
0.331149763897835 1
0.331666732585627 1
0.761869399824651 0
0.432212557165492 1
0.015356411103454 1
0.302776115821378 1
0.323373316066558 1
0.421804766214008 1
0.304778788270377 1
0.0747219268652837 1
0.676758377170591 1
0.571238300699354 1
0.494646489289522 1
0.456450876152119 1
0.286228245041728 1
0.419732139495648 1
0.633970520604177 1
0.314606160960387 1
0.316103674559523 1
0.53785542582187 1
0.570641805422765 0
0.377345879116879 1
0.279314653616974 1
0.471406581921502 1
0.40985549951727 1
0.585979654923624 1
0.268196826960544 1
0.184083225998262 1
0.25486673709312 1
0.285169175479771 1
0.313840121256172 1
0.467537300979177 1
0.720311817075743 1
0.260011260070546 1
0.473600746769921 1
0.505087186186441 1
0.0792511332414802 1
0.157990719833565 1
0.529905684821256 1
0.227298199117962 1
0.086600872077603 1
0.385165734273867 1
0.676230679796149 0
0.514011861378725 1
0.356243298849505 1
0.425047614388898 1
0.145301784753074 1
0.139682775199784 1
0.328430307086333 1
0.119597178878065 1
0.128610988135105 1
0.417355425616458 1
0.275079105331162 1
0.286926797347392 1
0.15185666570337 1
0.471645254303856 1
0.791646964952749 1
0.438109438410365 1
0.715782393805272 0
0.153417871623558 1
0.462839920506577 1
0.992833631730331 1
0.0438108892465276 1
0.393626844590845 1
0.452507971508313 1
0.352841454974814 1
0.178476012393922 1
0.246127403605672 1
0.523502321756654 1
0.227634037567753 1
0.432100467956808 1
0.468709556186962 1
-0.0730276191807845 1
0.453752038476414 1
0.356840605671285 1
0.644116106727584 1
0.332677798505931 1
0.158969701675081 1
0.296882425925672 1
0.495142964418144 1
0.459787864237236 1
0.383156328323051 1
0.593475581226733 1
0.342283493660006 1
0.488723721625287 1
0.482494961128374 1
0.340544626304113 1
0.42817928592335 1
0.658572220507615 0
0.149185790018747 1
0.409045276430983 1
0.0784626669529301 1
0.209457063707233 1
0.164284836300887 1
0.414845351271218 1
0.445515112382029 1
0.272999870547638 1
0.339878134200432 1
0.387749969808383 1
0.193690354623511 1
0.236576962382644 1
0.35538285347122 1
0.840779745477503 0
0.762419588904325 1
0.102015182429251 1
0.4932142109393 1
0.456495092139239 1
0.216409125272898 1
0.297854381439248 1
0.304151910451433 1
0.312236859472043 1
0.767150753136679 0
0.705244664086949 1
0.873204973202856 1
0.399274632243509 1
0.353532087318246 1
0.263760494812626 1
0.344038531734407 1
0.468523336668829 1
0.132151407677032 1
0.405957686396873 1
0.489817224261437 1
0.235612166191832 1
0.637207709189057 1
0.533348220559848 1
0.42463734761658 1
0.293256636235904 1
0.456418294433028 1
0.402971931859127 1
0.546474245289983 1
0.392961990991235 1
0.180075241944908 1
0.433005906820442 1
0.381091627830294 1
0.70637209509381 0
0.147431791412291 1
0.331713639855154 1
0.706171269087998 0
0.389871486282459 1
0.606051384049259 1
0.352880453123189 1
0.716229311621828 0
0.234953576738603 1
0.326035172078732 1
0.477424579401023 1
0.293970833289803 1
0.479800203330249 1
0.684302571858787 1
0.3745406487563 1
0.593789224549134 1
0.329490912134885 1
0.704128751114149 1
0.434155904208153 1
0.613393682734091 1
0.644570787612501 0
0.190702450169062 1
0.485204500071417 1
0.688685699657793 0
0.457062091906453 1
0.706589434845879 0
0.403326347402914 1
0.510852145309951 1
0.470800182475129 1
0.282188045251507 1
0.362046519472565 1
0.745047633641591 0
0.608140767866308 0
0.325787060066262 1
0.292026717086593 1
0.451775151018622 1
0.74714158241338 0
0.593785890881412 0
0.569769605894446 0
0.264937215995143 1
0.404650021444937 1
0.658094368821261 0
-0.120035474124707 1
0.346017352912326 1
0.371679273398924 1
0.600084299733266 1
0.278124682887392 1
0.612573849957811 0
0.630686936807163 1
0.277839372733411 1
0.352572925711393 1
0.341316143117082 1
0.00102318774229601 1
0.170802979122148 1
0.726877290655046 1
0.3871606128425 1
0.631387624409741 0
0.21735884859146 1
0.439194719783386 1
0.57129359444843 1
0.337783130170749 1
0.145921818490585 1
0.129088565234798 1
0.523820803368532 1
0.338953107336949 1
0.285168711314054 1
-0.0451051462828481 1
0.418787306563105 1
0.574325633198137 1
0.508719920186578 1
0.5433427214606 1
0.619038606943538 0
0.626236230029594 0
0.337445462158308 1
0.635432636936888 0
0.410057705836417 1
0.619286161138163 1
0.374562759593551 1
0.353855996224755 1
0.434382390953653 1
0.557488493913817 1
0.592627880877663 0
0.477416540262883 1
0.805662791267167 1
0.211714832992132 1
0.491692338928563 1
0.358335353736595 1
0.265768416996248 1
0.292013197146904 1
1.02280592386422 0
0.370622906506112 1
0.274985708206827 1
0.485354995917772 1
0.629776429393046 1
0.312383221318738 1
0.629048040725337 0
0.320422427503009 1
0.956548130230434 1
0.204826922036221 1
0.495484764951712 1
0.470585884814874 1
0.326634519241419 1
0.104825090860428 1
0.594881637837137 1
0.189313380639281 1
0.37396554542058 1
0.379809942493173 1
0.289271470380077 1
0.544497262922277 1
0.471031006711027 1
0.604981314728633 1
0.342072130722542 1
0.420769970504965 1
0.309913620798388 1
0.376858310302069 1
0.882165812472677 0
0.497077549007094 1
0.222718662847226 1
0.290771268905889 1
0.59360207334868 0
0.382173759233995 1
0.193661398695211 1
0.373441445771154 1
0.613354354015816 1
0.647890856422771 1
0.501311123667277 1
0.529577099728061 1
0.812008414865402 0
0.18268921125077 1
0.487173050327797 1
0.200557560828456 1
0.221330840586973 1
0.133891802928314 1
0.100755934003002 1
0.189158622780745 1
0.0859461423924453 1
0.241182998546856 1
0.469663244912782 1
0.56240180583909 1
0.326791582218292 1
0.357064835253956 1
0.132482034783813 1
0.242442014789696 1
0.386532632895901 1
0.558485526480258 1
0.375215314577566 1
0.489400315209961 1
0.589784436845146 0
0.381671692781099 1
0.380806803883314 1
0.213771608243915 1
-0.00799845280505269 1
0.412065105035507 1
0.389269562769057 1
0.494194653446673 1
0.389419978259347 1
0.48096296886294 1
0.0555019623486789 1
0.469243036726745 1
0.526709190234866 1
0.277319315304924 1
0.861521403780629 1
0.559955172286534 1
0.418952141104235 1
0.416042997369724 1
0.524855872205388 1
0.524709768864593 1
0.335049120827467 1
0.218159614301128 1
0.222067277470492 1
0.422243631397868 1
0.425519025338063 1
0.25383472604401 1
0.543597618154784 1
0.335181836486445 1
0.24060663212988 1
0.573150174785885 1
0.371714136128053 1
0.474133071338811 1
0.296072417630084 1
0.270315856190178 1
0.403919775106119 1
0.65982221081999 1
0.342855824929298 1
0.468724625320273 1
0.59368804451838 1
0.34849215044432 1
0.465532897041104 1
0.787029180189629 1
0.387638182202142 1
0.772291009255154 1
0.420734981305642 1
0.326278452026608 1
0.227486237471077 1
0.46224120612222 1
0.43069456043393 1
0.259596593880749 1
0.202366374700955 1
0.413057812284819 1
0.273289040066679 1
0.666527664892544 1
0.0526500330349448 1
0.261582573425934 1
0.318584972335635 1
0.382598734990909 1
0.105862679117064 1
0.266780793579643 1
0.356071660146786 1
0.398812225218046 1
0.323769789393422 1
0.277786071461133 1
0.485195165870036 1
0.837990574893006 0
0.300389539941493 1
0.283123811435358 1
0.655254558091427 0
0.424157990230306 1
0.155011280237056 1
0.231804998842608 1
0.769911242025814 0
0.724870355537077 0
-0.0483618712477533 1
0.512658333151981 1
-0.058014726281716 1
0.799429657315287 0
0.55449212063268 1
0.360690806388503 1
0.48666053788591 1
0.359793565255513 1
0.491870660921413 1
0.551057083153044 1
0.268691589646255 1
0.344894401012785 1
0.388447327020416 1
0.601562444058614 1
0.431455304825763 1
0.427142406240342 1
0.501428790815718 1
0.301357486278866 1
0.450706095739989 1
0.481282957288964 1
0.455767925052903 1
0.386465333883176 1
0.391403708577127 1
0.391062521740524 1
0.255247814905911 1
0.618873207099979 0
0.310370447162785 1
0.0637274642191828 1
0.224828032254607 1
0.363196219785037 1
0.304501607901141 1
0.848324302714458 1
0.491891493202759 1
0.27779137949043 1
0.266742117340699 1
0.59795360123738 1
-0.0479977891668575 1
0.498303677293876 1
0.307316749075215 1
0.258234934478258 1
0.150017946785535 1
0.708517980453929 1
0.507743582779227 1
0.443803701069886 1
0.408226370721558 1
0.666999432030107 0
0.455143862200313 1
0.597034347549642 1
0.712385270244273 0
0.320929599990352 1
0.625691646266945 0
0.40231301801566 1
0.371414845732299 1
0.256361340715891 1
0.489240214300594 1
0.220285296352562 1
0.592128740898374 0
0.277669193082519 1
0.304220337913754 1
0.453365427011835 1
0.197836421777014 1
0.375265494662453 1
0.399497755399961 1
0.734600894177778 0
0.638784295077133 1
0.3227909389124 1
0.259684710009791 1
0.423701654084673 1
0.765728367677965 0
0.911795870483664 0
0.285866961678514 1
0.451887501827149 1
0.368416863375539 1
0.371390763453282 1
0.533633935597894 1
0.582445830864529 1
0.293667387347503 1
0.831209393744308 1
0.362533008640528 1
0.242951844276442 1
0.449390144429508 1
0.184769157962073 1
0.182414407467147 1
0.726708400923099 0
0.152930174266474 1
0.303808413675186 1
0.180539892143709 1
0.334310135826793 1
0.370021643142516 1
0.320365629974445 1
0.330941657057313 1
0.689673587805839 0
0.286310995211512 1
0.418128422148386 1
0.269322958053795 1
0.380952282907663 1
0.21639028202861 1
0.602273423513114 1
0.29309159693785 1
0.569064496966605 1
0.581491590595393 1
0.169092500844369 1
0.235794556939368 1
0.428197062819683 1
0.652174741749686 1
0.453341063561279 1
0.102747562626249 1
0.205766873250457 1
0.0724013609043108 1
0.582552209309528 1
0.484158510513246 1
0.396489633149326 1
0.2211357059845 1
0.529463665410737 1
0.596132552966743 0
0.389019074913383 1
0.455754954820989 1
0.328007056096062 1
0.409097636230596 1
0.362469191239134 1
0.411238389605907 1
0.673189696596848 1
0.376452259153794 1
0.25417037727642 1
0.40573448866649 1
0.805715172677698 0
0.37161566423792 1
1.23028036708015 0
0.716611052489742 1
0.267256101250438 1
0.375589627260598 1
0.189900543299302 1
0.430850834170163 1
0.484871332759048 1
0.607408400883575 1
0.330878735740036 1
0.350155020463637 1
0.553784143454782 1
0.418431021505563 1
0.328188543750619 1
0.72845384293065 1
-0.08254853619335 1
0.51913195111232 1
0.384639657883133 1
0.465531769173362 1
0.273651842298947 1
0.404316589189707 1
0.529168848083241 1
0.319819829731784 1
0.39464272185023 1
0.588313235773599 1
0.617702513017564 1
0.596025498940435 1
0.719010371861804 1
0.0668613317846295 1
0.485296671250813 1
0.35138073213646 1
0.533735757131097 1
0.532181594352645 1
0.4917085116803 1
0.510621700779536 1
0.180327414041613 1
0.27452570424663 1
0.162961461162719 1
0.209136700190355 1
0.332455723018304 1
0.553594555408136 1
0.583692649760395 1
0.39762365323674 1
0.44738355101048 1
0.596503444242043 0
0.376899465751516 1
0.87065518655178 0
0.449181817623728 1
0.62458256765844 1
0.415286308896093 1
0.594034761736017 1
0.188661513109534 1
0.59874804286526 1
0.45668041074149 1
0.344007340155854 1
0.511896441479408 1
0.227260849724479 1
0.445089006296281 1
0.0728855270885116 1
0.672650432637692 1
0.447199631982865 1
0.471491638077748 1
0.435635574863079 1
0.356598090130154 1
0.502290238353492 1
0.296724085294438 1
0.242105480676689 1
0.61711884916022 1
0.175007182052238 1
0.848685665611462 0
0.553635633117223 1
0.465751161990927 1
0.242591822546148 1
0.551218000097626 1
0.397151455016212 1
0.541073638326094 1
0.613111216094732 0
0.228814663064268 1
0.568101252394826 1
0.456970813807391 1
0.183174337353626 1
0.433104848434792 1
0.0414049926969844 1
0.49874990933437 1
0.816500906634975 1
0.425430414061847 1
0.352263734689266 1
0.219669186317174 1
0.1952533377806 1
0.390400238213007 1
0.403852622071832 1
0.482046624304675 1
0.45017795322387 1
0.519370427293475 1
0.0240630000544339 1
0.64072048754902 1
0.624721933751894 1
0.261888947496204 1
0.605150362315044 1
0.1810973774947 1
0.380759340247886 1
0.69505650442511 1
0.594437436468956 1
0.647182694805546 1
0.141533887029544 1
0.184920286441406 1
0.392660147766435 1
0.238645900527832 1
0.612002777358311 1
0.376965951076188 1
0.554277826683794 1
0.378616871876204 1
0.578865699692304 1
0.411588196335878 1
0.390939505950422 1
0.440471336717903 1
0.361988966848709 1
0.318137936508327 1
0.340687098386622 1
0.334205201593769 1
0.446993259468604 1
0.298458217166419 1
0.39244080236899 1
0.483628376868611 1
0.417943890520338 1
0.184270617187972 1
0.64745563461265 0
0.103806998180116 1
0.319658091003148 1
0.287976766883451 1
0.585511125352612 1
0.158813439887919 1
0.409103172370098 1
0.729159847228595 1
0.0453447619037117 1
0.26446212978554 1
0.331792954074767 1
0.393687822514279 1
0.55401754552405 1
0.335207991218855 1
0.236687848807741 1
0.208197734637924 1
0.540190749077664 1
0.474763880920256 1
-0.178488153874671 0
-0.00682787814951594 1
0.580260690068468 1
0.641268378107591 1
0.446958597538252 1
0.26854809379619 1
0.479157765750952 1
0.479000850687361 1
0.383778142511259 1
0.143832640680791 1
0.406016607015388 1
0.324587344333109 1
0.120576207626399 1
0.300425295594674 1
0.401345390849829 1
0.436075180068364 1
0.275838141932623 1
0.24730232468771 1
0.483881563774702 1
0.610149769410753 1
0.449174263716682 1
0.440670103908074 1
0.209629005764137 1
0.0703311171379002 1
0.335871342068397 1
0.744266306105894 1
0.446874595789017 1
0.688334039878879 1
0.495560704118883 1
0.790662882743754 0
0.47858087219251 1
0.762513512635387 0
0.454976821879235 1
0.651068044574621 0
0.624561930362375 0
-0.113872331683955 1
0.267890382497314 1
0.492747862171284 1
0.57447709184111 1
0.343415124673756 1
0.207952064606875 1
0.311076668908076 1
0.434670312329589 1
0.241378258776301 1
0.733950142154815 0
0.498477812094328 1
0.472474995687496 1
0.245740275873769 1
0.238240515856353 1
0.523983306071401 1
0.632643772514177 1
0.552281494344494 1
0.73000042737907 1
0.241705722798566 1
0.376769508614337 1
0.68329187702335 0
0.576453992131776 1
0.348808075583106 1
0.298316860201375 1
0.293949957977779 1
0.337832537143134 1
0.737594490346096 1
0.531908512687517 1
0.585758753180014 1
0.224312367071667 1
0.466474315355179 1
0.418575362404865 1
0.541642498213324 1
0.775525291704748 0
0.349946291900745 1
0.357804584841042 1
0.325132296569113 1
0.400556234916687 1
0.469382441829291 1
0.568446211251481 1
0.438740237250572 1
0.203065139429021 1
0.523323698832905 1
0.330539243625437 1
0.344267407696884 1
0.647167061695551 0
0.322781333079403 1
0.255634337266104 1
0.335354471598112 1
0.494993955363144 1
0.340020445328096 1
0.356889146550037 1
0.679486374646917 0
0.933762881797715 1
0.441973842817047 1
0.668764366153549 0
0.409738157816459 1
0.520528219857515 1
0.290155751958654 1
0.229731505277963 1
0.480560374454075 1
0.322161928218093 1
0.290660170626269 1
-0.185023809025881 0
0.59034121953996 1
0.388875485557631 1
0.436803979365988 1
0.364925078493071 1
0.391394358203151 1
0.496032313676251 1
0.318142654561427 1
0.428972047243816 1
0.618899503947743 0
0.362357949732961 1
0.511076702066916 1
0.136697983444448 1
0.158698985877977 1
0.387198655578862 1
0.433966010956072 1
0.46971520317058 1
0.454500806642711 1
0.455481195570804 1
0.403444965099225 1
0.266392927168129 1
0.574346520008925 1
0.389883955142839 1
0.544505115740327 1
0.334297848059416 1
0.416990577809281 1
0.652026164968991 1
0.39543190078985 1
0.609580077008696 1
0.414243006809369 1
0.591906731076741 0
0.455230739469695 1
0.514754684012766 1
0.346340084346528 1
0.581740835275325 1
0.0607630385626627 1
0.320245625704133 1
0.251886621135169 1
0.328696709766948 1
0.421273454355089 1
0.41772079002538 1
0.527202996827145 1
0.25733443941372 1
0.365575779711114 1
0.475505588224217 1
0.546521925561559 1
0.255417902962095 1
0.65666409541175 0
0.262567450198798 1
0.399653243178802 1
0.377756396224327 1
0.21284795139401 1
0.676497384695571 0
0.623127488471723 0
0.483179862433107 1
0.248910594354209 1
0.412725281380976 1
0.559806050141373 1
0.332547941515086 1
0.321597881191836 1
0.352723094179986 1
0.326178625009573 1
0.700956535221276 0
0.143206157161935 1
0.493796530264427 1
0.488035824613973 1
0.324679222695778 1
-0.0628000573137665 1
0.383113435940915 1
0.658469003155408 1
0.366319813321893 1
0.307720602794822 1
0.507156528313392 1
0.628992276635707 1
0.36738571363964 1
0.257175970845746 1
0.340686542767478 1
0.895609137048772 1
0.489325415091866 1
0.442491067168131 1
0.443194575689131 1
0.258454158249614 1
0.456728862505 1
0.35203687633338 1
0.508948125364226 1
0.448496050590479 1
0.459206880970142 1
0.479127414112332 1
0.189688350390678 1
0.257574566617146 1
0.36542809378026 1
0.312645918393074 1
0.303899354136212 1
0.436348592597511 1
0.408602575897505 1
0.504907827054248 1
0.21272366707942 1
0.0729408583679829 1
0.405339188996104 1
0.368043667649225 1
0.285061561923441 1
0.699128296448394 0
0.403091255692212 1
0.465750228856088 1
0.225744847571692 1
0.130069559161369 1
0.428567150161865 1
0.261171048956985 1
0.234957629253132 1
0.381656100391667 1
0.581811017607569 1
0.122304360488609 1
0.265428980614644 1
0.500598540566762 1
0.300996913887454 1
0.321358767286601 1
0.551709070595929 1
0.473920154987299 1
0.376799991923532 1
0.167278727884732 1
0.467285447622729 1
0.261828323104324 1
0.297169695580357 1
0.425789316266546 1
0.542574999560367 1
0.149159420846892 1
0.367844414873312 1
0.518906470631754 1
0.643987770134719 1
0.741645566914084 1
0.373052737663156 1
0.574774478118368 1
0.472625146777613 1
0.194113186795578 1
0.511666207712305 1
0.444455391635926 1
0.00651210052740556 1
0.54793947510502 1
0.688051395294042 0
0.37918850089583 1
0.407941412230352 1
0.538967104173604 1
0.266577868335924 1
0.453663853698968 1
0.525964516075358 1
0.224737539740106 1
0.175202418230361 1
0.302244150983953 1
0.48353232374294 1
0.739087313714257 0
0.165031202731329 1
0.215401550564178 1
0.700698904527014 0
0.664157543191605 0
0.403658727227747 1
0.218468881511647 1
0.358378066772726 1
0.757759728866005 0
0.48953126816824 1
0.789061990679249 0
0.144477256146965 1
0.658317545954262 0
0.239443518693983 1
0.372387481007569 1
0.454354883478657 1
0.483955176218338 1
0.33908074158724 1
0.308874952310323 1
0.334934934222566 1
0.226491178260447 1
0.294021181262531 1
0.479086902617382 1
0.478331148858314 1
0.518362606799966 1
0.267528984504924 1
0.648239675927913 1
0.467745116519482 1
0.344620127075632 1
0.63652337715023 1
0.823374522983223 1
0.408610045069467 1
0.571996687482847 1
0.710167946930221 0
0.277359463816142 1
0.456001935787969 1
0.247277723547454 1
0.302883904168251 1
0.644578223756354 1
0.203500949306301 1
0.77409183457641 0
0.601369328985682 0
0.379128603364325 1
0.524668421966613 1
0.458615038766022 1
0.307972062306158 1
0.191437908716818 1
0.370581911482073 1
0.392307126849836 1
0.525642163693149 1
0.244507207601599 1
0.212213088144063 1
0.311400662644913 1
0.28571951837921 1
0.514178187266792 1
0.367664013860918 1
0.439646908806604 1
0.589104399970262 1
0.164645252335573 1
0.308436702883383 1
0.158222341130236 1
0.909241394878765 1
0.244942141468287 1
0.153075472136093 1
0.166815221551944 1
0.34841585771985 1
0.235383635047761 1
0.468344712946438 1
0.483783544211448 1
0.517673192472856 1
0.54180150146148 1
0.337815825020561 1
0.503324301980755 1
0.670179986566408 1
0.358557908855982 1
0.264291959483985 1
0.544080782653087 1
0.479131184849113 1
0.713344233184514 1
0.299688354172687 1
0.431860696086922 1
0.379117933352181 1
0.910165340280088 0
0.345366236958135 1
0.485481514538639 1
0.515059638751333 1
0.128553594692023 1
0.177162935380056 1
0.358995735413697 1
0.0352114751557212 1
0.496304340475693 1
0.38829610932474 1
0.211022494892775 1
0.589307587045634 1
0.704502126078024 1
0.241286845855166 1
0.404886889686645 1
0.83034568503547 0
-0.0493363501468652 1
0.350426230407431 1
0.465836163720813 1
0.699033436789874 0
0.263701613715432 1
0.628892081554944 0
0.479549988208668 1
0.620798621013511 1
0.448198559024594 1
0.79890395238956 1
0.73611433705819 0
0.313924604557898 1
0.41259413719388 1
0.0130499868234165 1
0.390372216916118 1
0.306435328962255 1
0.312349471140262 1
0.0233868331394498 1
-0.109103371606328 1
0.511647357572509 1
0.356057824738815 1
0.548572187140307 1
0.368515297170569 1
0.821752202794577 1
0.724150995153737 0
0.544305868306868 1
0.591915720567552 0
0.226021094702397 1
0.382458344111275 1
0.487655497522807 1
0.626187822820479 1
0.0266083054665285 1
0.771058872380175 0
0.711926161503631 0
0.118060735774278 1
0.148038297708804 1
0.379104169440345 1
0.404783028785689 1
0.450897636092566 1
0.310682589034879 1
0.380317338265645 1
0.270093048718918 1
0.407435481450795 1
0.437941098472959 1
0.65728773025199 0
0.456936293365023 1
0.337495546823516 1
0.383296323668978 1
0.290186495093687 1
0.423346536058523 1
0.308029481571683 1
0.61075157183202 0
0.233893705830171 1
0.594988653260572 0
0.545087274839357 1
0.710450190829391 1
0.01364769645983 1
0.348991366822793 1
0.630216068876035 1
0.615718146848539 0
0.631622329071429 0
0.541119132643201 1
0.259988361267453 1
0.627868355453494 1
0.284826140369569 1
0.460270216124985 1
0.00335868479677913 1
0.417756983329317 1
0.624772297431913 0
0.232149605233859 1
-0.0684582928597907 1
0.349722266001974 1
0.379869894797583 1
0.455320995133945 1
0.226000455057849 1
0.191860556269182 1
0.343704343009851 1
0.408521553829619 1
0.311127940586767 1
0.701677984718444 1
-0.0685490171984076 1
0.792664660507481 1
0.381488680980011 1
0.482330325000091 1
0.267074903769287 1
0.767812402417182 0
0.153270019702357 1
0.729364032132679 1
0.6172262674128 1
0.195119576195688 1
0.429030458816178 1
0.286901748985152 1
0.518480805065311 1
0.792719805589179 0
0.463245588955784 1
0.527293910656168 1
0.269368743710723 1
0.500270140044805 1
0.207791441601878 1
0.448777460430379 1
0.38830995263884 1
0.47938596002583 1
0.211550619131724 1
0.495652546531611 1
0.317140804865844 1
0.301832494280691 1
0.431041625589405 1
0.455766178351428 1
0.499927727813837 1
0.429498491657528 1
0.0722595284447647 1
0.495541759149006 1
0.446068027065292 1
0.168668075089571 1
0.284873643534157 1
0.474292552252499 1
0.474936977845728 1
0.188976557197743 1
0.493800600878842 1
0.249739970384147 1
0.214103152993663 1
0.209218333980764 1
0.142629275082743 1
0.771760432625602 0
0.482224462749486 1
0.409102834684616 1
0.533694826709322 1
0.324653873804894 1
0.474522891323978 1
0.247231668288841 1
0.410585647768438 1
0.635892337835344 1
0.457329163187097 1
0.44028016401777 1
0.294984624644137 1
0.625898918976226 1
0.363302166455423 1
0.329954259696277 1
0.160549095424369 1
0.419208543936004 1
0.229048115525773 1
0.480667631414983 1
-0.116549478484964 1
0.483522549311107 1
0.398730934122379 1
0.455722953672288 1
0.329449457887429 1
0.571740780226176 0
0.344584594850432 1
0.482371723624048 1
0.163076455727237 1
0.347359173465809 1
0.291022423340508 1
0.157081788658128 1
0.236422151286929 1
0.186802674060874 1
0.30351899288266 1
0.381550514743765 1
0.211093665555856 1
0.366423338478892 1
0.294759200198105 1
0.373143035446456 1
0.415774824236997 1
0.29415650028384 1
0.269763863040379 1
0.410907778357476 1
0.364151665962685 1
0.504113802382329 1
0.464844536358054 1
0.601854989651647 1
0.383828266105186 1
0.205240231608784 1
0.714131881605232 1
0.530352438752562 1
0.155231235864083 1
0.464977288303212 1
0.497116998780717 1
0.452420459598945 1
0.67843691629761 0
0.703688420695469 0
0.27901393132023 1
0.366361602664468 1
0.389663232264148 1
0.631341807105426 1
0.0519867269392897 1
0.513791330514068 1
0.469003529430021 1
0.635824404083612 1
0.640638851183225 1
0.231271879177949 1
0.124187830370266 1
0.572068690974801 1
0.397943155573481 1
0.665262305223626 0
0.71096529527229 0
0.245455075298025 1
0.637036269038583 1
0.528944255704781 1
0.200948608287958 1
0.465792503729719 1
0.405983655721948 1
0.401371630178504 1
0.317910424618003 1
0.60412025743244 0
0.770864334469836 0
0.211848560618033 1
0.357263687033447 1
0.263767416930608 1
0.380371465718196 1
0.202383366405541 1
0.265895200406416 1
0.379323468226499 1
0.0789391312967878 1
0.18810621978117 1
0.575591471048758 1
0.26389695777091 1
0.199921765463641 1
0.411193593813491 1
0.613497227706229 0
0.350395887124227 1
0.370550345340383 1
-0.028885195904781 1
0.180117232865534 1
0.696837210722604 1
0.354564931184395 1
0.12863895399397 1
0.386403760904151 1
0.518241140788155 1
0.272107123262468 1
0.233396917478882 1
0.412795093379235 1
0.677662890155736 0
0.383786011283879 1
0.34348034350511 1
0.338161411815185 1
0.410885580240047 1
0.401689406579657 1
0.624991097578425 0
0.464323291716593 1
0.535150144728128 1
0.204737943798749 1
0.51419150429893 1
0.427500139126755 1
0.428370631248425 1
0.415352940210033 1
0.501236696150323 1
0.579608752202039 1
0.523591481794398 1
0.496050785450337 1
0.258104591256787 1
0.556538086471987 1
0.536860384773875 1
0.566078795036803 1
0.353074866138943 1
0.463609033303893 1
0.421120809120562 1
0.184179698731269 1
0.548146675168305 1
0.370831554360034 1
0.29428076706683 1
0.337282809397469 1
0.435949306143022 1
0.271166972578842 1
0.398341200503524 1
0.668495725022716 1
0.232670022595906 1
0.386068654734908 1
0.386556636317732 1
0.373406516375787 1
0.329031809913948 1
0.48668625533864 1
0.529923797820994 1
0.399403165057105 1
0.469311467104259 1
0.262217136370192 1
0.73454570035951 0
0.516660952941086 1
0.521143161553687 1
0.447310062162604 1
0.268634349727776 1
0.308416456648852 1
0.613440995058767 1
0.35799630269324 1
0.0397422250676726 1
0.609869557797001 1
0.6660476879133 1
0.392118542266126 1
0.162144329945138 1
0.775010553222455 1
0.33950282160978 1
0.414857465940815 1
0.510835923145769 1
0.264824534000806 1
0.534593191652393 1
0.386079696381186 1
0.629818967540806 0
0.502904425163684 1
0.225024658615967 1
0.455919801468475 1
0.629737601016275 0
0.240207529077372 1
0.548833574495236 1
0.50607765482278 1
0.47051183572645 1
0.590163480276965 1
0.729940696087009 1
0.598070661895488 0
0.211569732663091 1
0.365794994194329 1
0.549703850828446 1
0.223099347335269 1
0.552196156486155 1
0.249582565771336 1
0.687176984538637 0
0.282002089873427 1
0.468896695439635 1
0.599144174494034 1
0.108631965129599 1
0.457011283700023 1
0.427387063688083 1
0.272927422720168 1
0.579774881078892 1
0.302018163555517 1
0.463091828184661 1
0.00387428608206918 1
0.701292283242625 0
0.38086227764966 1
0.744076514212345 0
0.429362419225969 1
0.496042596100226 1
0.347052232318415 1
0.229714387368167 1
0.62168141889337 0
0.534378927895891 1
0.188535115859736 1
0.619660524873141 0
0.73713688667966 1
0.706672163425644 1
0.406248156171411 1
0.540195926994922 1
0.854435837575289 0
0.147741790161239 1
0.419125825142853 1
0.657601395345369 1
0.284694609259663 1
0.212169523416272 1
0.418853292584562 1
0.43076970909827 1
0.323157902960105 1
0.405900591691191 1
0.5373252006468 1
0.463409873999597 1
0.374674907628673 1
0.652206564066061 1
-0.111145238947493 1
0.708019900813103 1
0.602199765877114 0
0.59714566137364 0
0.500921286526747 1
0.535882117501981 1
0.359375703922063 1
0.35787887568591 1
0.406029257444407 1
0.579712537023584 1
0.204738438877221 1
0.500349889273948 1
0.411189062001868 1
0.179397582773522 1
0.393168754940273 1
0.188433329368187 1
0.105359775836824 1
0.601856607043003 0
0.213643084931465 1
0.57564213921536 1
0.664904671525396 1
0.489985169656061 1
0.588532245717904 1
0.868359439475071 1
0.349785715748142 1
0.1904690307215 1
0.809203743143887 0
0.347411883472795 1
0.445304321328012 1
0.359162104645907 1
0.315472892871254 1
0.667942221012776 0
0.298398037146396 1
0.363405154142129 1
0.636123194644089 0
0.157421944098327 1
0.0606518982732133 1
0.525406116101513 1
0.436861515204898 1
-0.0164255060637284 1
0.427358769134336 1
0.464550154973187 1
0.519789852741032 1
0.342038458330463 1
0.328283274854265 1
0.6112722464755 0
0.428123801665376 1
0.536547926296247 1
0.409967534853982 1
0.319072736061203 1
0.235977905121263 1
0.189826638750061 1
0.340859447185718 1
0.937454363014749 0
0.440484300313369 1
-0.013833316658161 1
0.401230534138202 1
0.525662504783704 1
0.414679760211044 1
0.369989955080496 1
0.113982030598018 1
0.368563631116666 1
0.348681756294696 1
0.257391076857181 1
0.161245361310341 1
0.237463307977633 1
0.340140066336557 1
0.493340945694841 1
0.330829486306045 1
0.582215775152121 1
0.328488146205978 1
0.017221406382294 1
0.182067191515128 1
0.47344590674607 1
0.183983192738056 1
0.371146989973177 1
0.336912799832389 1
0.370624967653521 1
0.873422875773331 1
0.395914724678544 1
0.344913618536568 1
0.199033435187188 1
0.405238742848883 1
0.455577082992427 1
0.188989656031117 1
0.447366420696654 1
0.413406608198301 1
0.283091497737458 1
0.854738478448532 0
0.343277896830316 1
0.624825571401147 1
0.654763134257416 0
0.17946660582186 1
0.505118867621402 1
0.428964810608652 1
0.222040288950748 1
0.243259803193156 1
0.638503868934524 0
0.451961994998955 1
0.337711139105408 1
0.642434959704639 0
0.291300394108597 1
0.351537161403968 1
-0.0110123299038746 1
0.333236238779561 1
0.418025516510547 1
0.122908410825896 1
0.382081390732699 1
0.322700549799027 1
0.238096518349084 1
0.376873564647615 1
0.321531937686594 1
0.178583218567071 1
0.416298454222307 1
0.324074663999155 1
0.481876752866353 1
0.725974741956899 1
0.320641010747592 1
0.327045727441187 1
0.451279177463084 1
0.65806118306618 0
0.44786653900474 1
0.393022467339442 1
0.226031800727552 1
0.351956353688815 1
0.40328141827192 1
0.225765811847023 1
0.316510996262255 1
0.208123889904981 1
0.534709725092916 1
0.287999314392877 1
0.523861737882943 1
0.275448441422941 1
0.497489646283368 1
0.0960237849509485 1
0.555831369839336 1
0.374265610344916 1
0.54119153577034 1
0.301159380254881 1
0.244789008961712 1
0.217312379656162 1
0.713755706775842 0
0.684836792775013 0
0.252033487511547 1
0.242976692308146 1
0.541495268898618 1
0.173357450004084 1
0.496609590926595 1
0.679676941625554 1
0.176215194291752 1
0.533404064071621 1
0.570974599986685 1
0.541759945333679 1
0.655349059968671 1
0.617464281585941 0
0.478321502086862 1
0.482591241707567 1
0.201395774127672 1
0.560497926157614 1
0.722985171705837 0
0.545439930425252 1
0.48793322894456 1
0.654968122254854 1
0.430066109478943 1
0.32292887632878 1
0.402068819909623 1
0.25847654976178 1
0.42510296166137 1
0.810045367896321 1
0.44043200641087 1
0.428146270657067 1
0.439316460261128 1
0.701726239584477 1
0.546797741872578 1
0.581888295114402 1
0.518237519684183 1
0.513304719669938 1
0.665768641763543 0
0.605684655540907 1
-0.141362334656617 1
0.0567789187230933 1
0.984086489655269 0
0.387965049425749 1
0.305003924164272 1
0.905691361923761 0
0.220554247549336 1
0.392095856265652 1
0.366002513951835 1
0.342737360183788 1
0.303229517055686 1
0.519202244589855 1
0.289653970484831 1
0.312083148383908 1
0.0775526977650913 1
0.53175753391021 1
0.642750177604045 1
0.576689115618336 1
0.189324941225438 1
0.398689663357368 1
0.315423475842465 1
0.44171125592408 1
0.208610092041977 1
0.421004209857081 1
0.374334099877673 1
0.408780036783246 1
0.0395580919363985 1
0.238242954987737 1
0.320208801320644 1
0.499884710997436 1
0.70355394831543 1
0.611538398695581 0
0.524605069413432 1
0.365470180934974 1
0.500318843035592 1
0.0930928873124707 1
0.598062995077301 1
0.490862107080955 1
0.0874716062727818 1
0.346664469209932 1
0.329604483037763 1
0.110029631171251 1
0.373400900747181 1
0.292784353133504 1
0.441966151781633 1
0.701927292125981 0
0.294656004053398 1
0.288692357566961 1
0.139711504910586 1
0.43035294709324 1
0.569399889190297 1
0.2802734039707 1
0.596368528969394 0
0.218672152454965 1
0.432999451261512 1
0.203681612481237 1
0.329553305157005 1
0.376015887203478 1
0.646470303725987 1
0.256350070766227 1
0.36783408482244 1
0.289176337137964 1
0.522808033790876 1
0.470328823390479 1
0.214515869427542 1
0.373261007162889 1
0.561783851718839 1
0.240915788626462 1
0.403163652915896 1
0.342265228551354 1
0.332313324688866 1
0.42081704830312 1
0.512381947256822 1
0.589430424597676 1
0.4251000009951 1
0.296294952898543 1
0.56489327124117 1
0.144096394120252 1
0.623431350642712 1
0.349359546365265 1
0.719306458359186 0
0.69320141779546 0
0.316286728519896 1
0.522486957183385 1
-0.00510823172820791 1
0.648158744787218 1
0.270083837098964 1
0.156048661157623 1
0.315512111394924 1
0.378616793088899 1
0.186520792415178 1
0.459024035950361 1
0.201623477832924 1
0.460637605374379 1
0.2187790514091 1
0.712173007359081 0
0.124722986754101 1
0.784990544435261 1
0.430634847346577 1
0.951598516342236 1
0.373617116309558 1
0.461984070294135 1
0.246262068529186 1
0.648506456206062 0
0.583062193314524 1
0.609914943840608 0
0.21199986827853 1
0.364783514890333 1
0.104784375675592 1
0.406602627506151 1
0.389085558420701 1
0.471971470593926 1
0.296668856192097 1
0.467037021972763 1
0.4253811996775 1
0.405059108313739 1
0.445663089187534 1
0.23810247767092 1
0.232562013328852 1
0.919992809060392 0
0.370945409179551 1
0.485423232384315 1
0.500150251004016 1
0.600188742171356 0
0.439082292420321 1
0.717806132358187 0
0.504494377943847 1
0.601960845465188 0
0.19027443224037 1
0.131020205603905 1
0.157897075382489 1
0.205292472787077 1
0.392280920762471 1
0.443950041181982 1
0.490362652746554 1
0.266615427324713 1
0.150453397412172 1
0.481080179856089 1
0.636071070805109 1
0.192694575149834 1
0.568555695891213 0
0.252183196663348 1
0.465635671021589 1
0.319704403384122 1
0.220365669510008 1
0.676132242190625 0
0.175571974951078 1
0.216428866870577 1
0.427250995765632 1
0.168280178544207 1
0.266432001778551 1
0.0725901436187051 1
0.42021331155833 1
0.630422075891108 1
0.048502558299973 1
0.442794070265247 1
0.695695682991917 1
0.396289339834559 1
0.546876452303581 1
0.642931793626603 1
0.36244421848086 1
0.197645709671286 1
0.383496348322334 1
0.344796141712074 1
0.455724764353332 1
0.332295626232903 1
0.327830490644188 1
0.410769931042315 1
0.446997700412008 1
0.402686132850042 1
0.214584483122876 1
0.377280014518624 1
0.297443438668358 1
0.420482863602911 1
0.427416723394367 1
0.396096148332085 1
0.298166802154587 1
0.254983923489091 1
0.163591819136388 1
0.59170078910006 1
0.507146072515133 1
0.600560627012518 1
0.464197088283292 1
0.283758526561802 1
0.608832089175707 1
0.606270551767522 1
0.440407301459204 1
0.603884247733196 1
0.455664292762632 1
0.416712778864049 1
0.374671449586506 1
-0.00035300366915373 1
0.497292564711761 1
0.00431626713518748 1
0.0779076936355233 1
0.339708163236115 1
-0.0284852026224349 1
0.42371492932078 1
0.711284554810157 0
0.275536730687141 1
0.403273263320915 1
0.31509418751803 1
0.0877425665590548 1
0.57420663562273 1
0.293283093860844 1
0.21269414971975 1
0.400053757934575 1
0.519943667325387 1
0.499333815113634 1
0.39730324336762 1
0.838077744958176 1
0.204344390221557 1
0.470537677071211 1
0.278977960034939 1
0.267479781130809 1
0.156365394937317 1
0.296105714306346 1
0.406239496797038 1
0.391518588693793 1
0.231786258708902 1
0.564180135322695 1
0.25212405885617 1
0.501703167179753 1
0.376641017672974 1
0.394601463183265 1
0.428356985847064 1
0.120917844816842 1
0.511533783356899 1
0.410011463201915 1
0.519400384407394 1
0.744852124761062 0
0.109864878538421 1
0.452131404503168 1
0.0334547736459413 1
0.469779433997008 1
0.365048210276988 1
0.442662069182092 1
0.240666888211356 1
0.456852064055335 1
0.0273552134413714 1
0.0673945617688411 1
0.437770312804941 1
0.472655301882027 1
0.332234962715469 1
0.184638519144607 1
0.383918819862709 1
0.271436562101094 1
0.380282529325211 1
0.423220083337097 1
0.386665845265176 1
-0.0174739526291677 1
0.260802072289411 1
0.556061468985947 1
0.464515869549948 1
0.227253883252397 1
0.114557758709997 1
0.437817962641182 1
0.221343968851931 1
0.273807272923134 1
0.525173415965102 1
0.463496546685246 1
0.354637304526785 1
0.146083611848222 1
0.60809410133865 1
0.641966963189117 0
0.328705160472517 1
0.303325329090267 1
0.428630562182855 1
0.251005244352524 1
0.18998108748494 1
0.249434858328556 1
0.28573743828307 1
0.348022707248561 1
0.245833500966639 1
0.325588484844166 1
0.570787089790389 1
0.397894339269615 1
0.336807572693347 1
0.497628348417454 1
0.394214987044304 1
0.488158115743034 1
0.235503991396153 1
0.458026353928235 1
0.191891552333502 1
0.109984098173283 1
0.729434107717921 0
0.352116304167315 1
0.450337390538373 1
0.461995810378725 1
0.596363057525227 1
0.32229458804124 1
0.212769130729655 1
0.344441240773788 1
0.171288082777384 1
0.646676490298333 1
0.241169039984797 1
0.23482856699683 1
0.438941079997376 1
0.27453733392646 1
0.753832848739859 1
0.36277001896397 1
0.274483908127096 1
0.129906765312051 1
0.474195283092023 1
0.498544555992667 1
0.290036660888112 1
0.413401322423429 1
0.0831168204524634 1
0.345923871173737 1
0.0743934640413451 1
0.523738551631997 1
0.542968091918134 1
0.57231967520775 1
0.409782375134906 1
0.17676858313072 1
0.542930772514495 1
0.180413514927103 1
0.351961333619153 1
-0.0552237327637842 1
0.581717761454115 1
0.401077635854135 1
0.181608944816672 1
0.145270082230884 1
0.248180664043831 1
0.49738428699148 1
0.472461925020968 1
0.206448321856598 1
0.438009119728208 1
0.145527732059275 1
0.168150671602967 1
0.072214618605353 1
0.510858711831158 1
0.619161808447223 1
0.21945963360637 1
0.337041717350655 1
0.307956557105638 1
0.562645775709431 1
0.182520349429839 1
0.691861348376626 1
0.440386443705066 1
0.552918537550224 1
0.516624158346382 1
0.373888474836704 1
0.244601345853973 1
0.916946735590224 1
0.288796848060731 1
0.842244017864739 1
0.322003833266742 1
0.429922175282006 1
0.664095927172619 1
0.322026328825284 1
0.463071883056202 1
0.167902823586788 1
0.776261667091126 1
0.492713890036322 1
0.512453882758251 1
0.435727754907288 1
0.678684450544794 0
0.316837061390774 1
0.308066024378264 1
0.531541146735849 1
0.161217461204643 1
0.216969935060772 1
0.637616599262366 0
0.366985412460761 1
0.330683143133475 1
0.280728770855326 1
0.208126337392162 1
0.817333857403467 1
0.337121308769288 1
0.574070325937945 1
0.422396345068824 1
0.280198744834725 1
0.177932485021334 1
0.585399478825137 1
0.222427064149653 1
0.176400841271192 1
0.383064497121743 1
0.502841577068801 1
0.665875069203788 1
0.288134620507202 1
0.69045315636029 1
0.438662399536339 1
0.359134528117689 1
0.462784816607314 1
0.521141568243914 1
0.319709581933357 1
0.673333619020063 0
0.400843137169941 1
0.00334251218865475 1
0.394154574583633 1
0.716264621777579 0
0.302547505804957 1
0.341873653401367 1
0.295688863501107 1
0.432308283458076 1
0.415320405199711 1
0.447709217540129 1
0.354624088104662 1
0.487132078126434 1
0.26195405864727 1
0.416802753364306 1
0.253643989280141 1
0.067015144740091 1
0.623136102358594 0
0.56078487108252 1
0.320015785918786 1
0.604220391912418 1
0.393129941976347 1
0.880938000382785 0
0.446374480679684 1
0.269880380450011 1
0.22181644817571 1
0.414863004212624 1
0.330442247956943 1
0.289978134552392 1
0.455364461598788 1
0.222801328436803 1
0.176725187969806 1
0.275722744869687 1
0.44219320270464 1
0.367787293783019 1
0.806239011450873 0
0.573108935917952 1
0.43642328169555 1
0.494394460483002 1
0.607134652594434 1
0.397372155289616 1
0.715157339532552 1
0.523402700074087 1
0.317488801492352 1
0.512813540819052 1
0.508054929930808 1
0.434899766331034 1
0.458296845042559 1
0.309680220562997 1
0.33627903814308 1
0.31043907189784 1
0.556449828711988 1
0.361160643671796 1
0.271880933897437 1
0.653962671415961 0
0.405501693390386 1
0.296654339851873 1
0.0707471298138441 1
0.328970920662261 1
0.257926294058362 1
0.331480775466958 1
0.504536576982391 1
0.121922772174476 1
0.729614633081955 1
0.835469916163914 0
0.357136394876363 1
0.48437759667389 1
0.31309045045309 1
0.324801397960288 1
0.279754896663729 1
0.059282159629408 1
0.058806674153033 1
0.508586759103631 1
0.29099995816165 1
0.576281772106139 1
0.413648173692115 1
0.211816206084269 1
0.376073367592017 1
0.595871843140076 1
0.461981730844344 1
0.481393050321691 1
0.288769878425679 1
0.672573497362165 1
0.201588074719246 1
0.580889491106568 1
0.481791805398311 1
0.640927271169738 1
0.328106209219833 1
0.365273940499827 1
0.554505880038109 1
0.457681667112785 1
0.544764867023807 1
0.512184603811685 1
0.190709059654545 1
0.269250555859968 1
0.151377982544044 1
0.296719406384449 1
0.189037144866627 1
0.805919736192865 0
0.550430471678841 1
0.47248685721077 1
0.554694737088853 1
0.422199655842479 1
0.118848031852994 1
0.818609944327588 0
0.48948195714693 1
0.644877398042846 0
0.160973461637032 1
0.290850257694288 1
0.0825336499344672 1
0.594652200171086 1
0.159106583757933 1
0.272348464957007 1
0.627090381424464 0
0.904582630430231 0
0.390632983202512 1
0.243717337776321 1
0.324706243366163 1
0.436467391248842 1
0.199803319647263 1
0.314484883596525 1
0.426868562048339 1
0.699857307199058 1
0.388852461167503 1
0.797083160839469 0
0.377132257398169 1
0.0582367381194697 1
0.322617343932245 1
0.343811789949328 1
0.412130841626536 1
0.744599859224703 1
0.410961003210658 1
0.241861134345043 1
0.407610739160079 1
0.387832922977064 1
0.748337392545605 1
0.463795243350316 1
0.814065511808694 0
0.448489770662558 1
0.465113350597622 1
0.471563104084728 1
0.395464739531704 1
0.0679422042538873 1
0.420069769838135 1
0.421518941333809 1
0.582684131607476 1
0.52294319212346 1
0.481605448367997 1
0.0870750267236825 1
0.690642655772842 1
0.546639182671398 1
0.574158014477882 1
0.459218315693512 1
0.36810477777696 1
0.713379341994172 1
0.226038128832697 1
0.550324189312175 1
0.422147666280308 1
0.330049704193412 1
0.561002436905246 1
0.379148614862748 1
0.0414000177227868 1
0.515269758003236 1
0.577834915594948 1
0.425648360353382 1
0.275828144815547 1
0.418844875500088 1
0.163073893438817 1
0.385946737669912 1
0.437131022627037 1
0.56597296927615 1
0.486322886492867 1
0.529682944116841 1
0.343611692346488 1
0.243567396382983 1
0.222999207024695 1
0.606373662254484 1
0.618377435867129 1
0.304677953976892 1
0.115948165965932 1
0.642670364263014 1
0.427085962187001 1
0.188369957649128 1
0.371675578109185 1
0.382111208158473 1
0.579029768565803 0
0.560595974584316 1
0.437322898397189 1
0.775630782685719 1
0.264346624605877 1
0.422467301420185 1
0.322164909926735 1
0.201676451943816 1
0.314880148325222 1
0.376082481205605 1
0.410240859761427 1
0.205377321875965 1
0.835441658853503 0
0.279583118188714 1
0.588403546354736 1
0.500651669342848 1
0.489100182375333 1
0.306737496861469 1
0.446119268115983 1
0.502663937193443 1
0.396917044499119 1
0.215703784151116 1
0.295260929721799 1
0.657606208858176 0
0.796071506807907 0
0.339073282975417 1
0.255540759288795 1
0.462915386716693 1
0.524990048185657 1
0.612705726099831 1
0.50002967897177 1
0.395838393858789 1
0.293631394765734 1
0.735493394335718 0
0.241115476419051 1
0.460188478794028 1
0.466844600664947 1
0.0974389047312936 1
0.363452718979078 1
0.269658677275827 1
0.755585289365884 1
0.455855712786797 1
0.426876241757962 1
0.134679130880444 1
0.370425507343429 1
0.183324400102691 1
0.0872251166972231 1
0.669502510448194 1
0.33515985462532 1
0.360976657747701 1
0.37314807229217 1
0.273204333707788 1
0.597588668437999 1
0.274266399390807 1
0.471390778978281 1
0.260543055857794 1
0.618516298552056 0
0.483218202052685 1
0.065926584480971 1
0.0416626019294837 1
0.543372560671468 1
0.558798202771741 1
0.641062747767088 0
0.324480378485015 1
0.261432886845956 1
0.176000847135981 1
0.270464401503524 1
0.213662507644127 1
0.503267006138042 1
0.498631792855357 1
0.337855030851618 1
0.410582124832906 1
0.409394764231508 1
0.564568086807678 1
0.64985290533858 1
0.482968529502628 1
0.375250521855005 1
0.258821663542397 1
0.58675395053885 1
0.364362016206562 1
0.469150025123457 1
0.468630297314248 1
0.178262902774079 1
0.401659223347481 1
0.283299706484768 1
0.548626551176564 1
0.302706008810941 1
0.810231360707188 1
0.461822524761361 1
0.535888550251151 1
0.400408177317567 1
0.400883155215186 1
0.5537790221819 1
0.485158736223861 1
0.190105700975863 1
0.14116392905162 1
0.294498968869622 1
0.401888425659233 1
0.643042292959031 0
0.606430323350431 0
0.625374290664628 0
0.386554336455043 1
0.705218907602709 0
0.216908620635345 1
0.255295735792648 1
0.188436224128503 1
-0.075753900785668 1
0.107562508177339 1
0.473206559439921 1
0.5004055559759 1
0.441418478425793 1
0.318449833444874 1
0.797509162415739 1
0.293441746989182 1
0.367857867835369 1
0.284818269397076 1
0.0688090321493182 1
0.396743951916425 1
0.163572419171427 1
0.140307320748177 1
0.525820767775943 1
0.335638342698952 1
0.492792845334983 1
0.365380368578594 1
0.546764532295421 1
0.453397693092324 1
0.677910695917323 0
0.194076467425291 1
0.510348636654712 1
0.454534892467789 1
0.374317411800292 1
0.519103620180062 1
0.450922355639636 1
0.548928635701276 1
0.590080494108938 1
0.593584553356556 1
0.273900625929201 1
0.405807273942805 1
0.402174871669926 1
0.275363087669696 1
0.293580457012435 1
0.417054857809409 1
0.83036027769349 0
0.68701513238327 1
0.406565962495978 1
0.653238787785017 0
0.254841736913226 1
0.357128023857095 1
0.514658538194622 1
0.689448794149673 0
0.507027853846678 1
-0.0718967954169789 1
0.0877942549932058 1
0.624274228184393 0
0.424326889958119 1
0.517531093424542 1
0.631620923622237 1
0.578119486335251 0
0.130219331454093 1
0.611806332698601 0
0.469233649691003 1
0.311580847459506 1
0.354657738517247 1
0.307636986994588 1
0.425663603992492 1
0.277536585817906 1
0.271116998253786 1
0.302056260871371 1
0.272594413527554 1
0.547579266078068 1
0.262982233306827 1
0.130236966237848 1
0.0728604783510326 1
0.227192076466606 1
0.444873591923458 1
0.70497494668088 1
0.342874768624616 1
0.31431911235695 1
0.493165926666951 1
0.126266135662714 1
0.552923827024091 1
0.375421578766911 1
0.415616556454861 1
0.0224427842350547 1
0.362800693576211 1
0.305267443805467 1
0.533077494675992 1
0.491828299659575 1
0.253192806555147 1
0.336775415129248 1
0.287873601244951 1
0.23298943415764 1
0.168456844082899 1
0.560511878089276 1
0.494661071326336 1
0.0726274606600961 1
0.399279657437652 1
0.450717682221269 1
0.589410858399283 1
0.13786511640262 1
0.190859807872397 1
0.107088262837178 1
0.219116969497414 1
0.366112506400422 1
0.389745658989253 1
0.682825715915032 1
0.56565872400885 1
0.326070200539662 1
0.634234206480406 1
0.417929674325268 1
0.58516959002941 1
0.193322662144689 1
0.469309356332025 1
0.891995941656741 0
0.711834257381794 1
0.565006149791103 1
0.673774995458543 0
0.367213812446112 1
0.556797596537739 1
0.444816047198755 1
0.0776974008038429 1
0.177873277792124 1
0.662654253149197 1
0.263530069551438 1
0.177230517194822 1
0.441460713710794 1
0.57503054887307 1
0.348882824030144 1
0.511036648235618 1
0.709372142940536 0
0.657301697967495 0
0.381546932282732 1
0.456539315804579 1
0.427016631433996 1
0.399730603337813 1
0.275731114803402 1
0.624713097089434 0
0.237005429513501 1
0.486262765199708 1
0.366750623245045 1
0.41409592193334 1
0.338696404342718 1
0.665206345682997 0
0.439231122133253 1
0.476981995551197 1
0.640902506611192 0
0.395799916764483 1
0.257344866343808 1
0.458026559914126 1
0.275005558603181 1
0.27997318073595 1
0.28415337987141 1
0.404893874297824 1
0.489327580560774 1
0.470373145181298 1
0.173069471414102 1
0.372069723482967 1
0.665141911359953 0
0.441499995363844 1
0.217187084922861 1
0.618033884914045 1
0.51464904269158 1
0.220135540382284 1
0.464697787337603 1
0.194375299544808 1
0.383750961980647 1
0.301366305621159 1
0.304009778512928 1
0.356213471243759 1
-0.0349504958928978 1
0.411606031905897 1
0.558030489622394 1
0.703785423533579 0
0.46553971182641 1
0.650730264308383 1
0.67025846744628 0
0.434729180856228 1
0.680506348450032 1
0.568161783720779 1
0.688782153176151 1
0.353027764210977 1
0.423374323092507 1
0.400659477648492 1
0.629031244691713 0
0.25168929538371 1
0.386943365144176 1
0.355958892254613 1
0.576721368012303 1
0.453816508442043 1
0.293693495278574 1
0.227831172384374 1
0.29351614472448 1
0.500652311943245 1
0.376322042823712 1
0.273095514787599 1
0.47922940957282 1
-0.0118120988794436 1
0.204573063194254 1
-0.0456081746137829 1
0.107697499762174 1
0.305006139404573 1
0.381663152170435 1
0.407792722977317 1
0.0675958242975504 1
0.446802496116652 1
0.696737242306722 1
0.0488439136159254 1
0.303743721469704 1
0.387737042862342 1
0.331500596543532 1
0.562599320661595 1
0.28179750620414 1
0.336174749035093 1
0.479698970754434 1
0.481363591567333 1
0.341387089160579 1
0.353533543954934 1
0.49227493134376 1
0.35517784115084 1
0.354916342811307 1
1.01576868608914 1
0.57404034142917 1
0.534646308433715 1
0.681210732416983 0
0.408529659151681 1
0.617734299959179 1
0.352968602192128 1
0.536757508392786 1
0.372934202727782 1
0.215424333047235 1
0.362085236806728 1
0.581747004151329 1
0.209932192729868 1
0.661117890778941 1
0.527979548205481 1
0.407942083597138 1
0.371331920979081 1
0.34955318902008 1
0.605276859206923 1
0.277884861033347 1
0.457181733019792 1
0.0917437970395624 1
0.236532268057108 1
0.622834007258426 1
0.697797623392129 0
0.400524371751525 1
0.447989367013322 1
0.533425614474728 1
0.21960153669134 1
0.602718114801956 1
0.0710604391142344 1
0.523286117941549 1
0.485305384638713 1
0.536446384650973 1
0.340151104969602 1
0.389562406547593 1
-0.00649874841675296 1
0.358925124966351 1
0.505935418135379 1
0.392358258557103 1
-0.0754614331311216 1
0.417596946691205 1
0.482577623252846 1
0.231841140847058 1
0.314810552559986 1
0.311263753156424 1
0.353019738152487 1
0.344717407715071 1
0.557097729565342 1
0.566338651698929 1
0.789341558102396 0
0.266969004225785 1
0.319579340965488 1
0.673344174250064 0
0.461069791460369 1
0.387966232317035 1
0.308158773376199 1
0.309327121066081 1
0.168068236226801 1
0.232138837996333 1
0.423139010039305 1
0.145243721264256 1
0.40210803207737 1
0.443022695557491 1
0.154061844576095 1
0.435532377058161 1
0.415083864253911 1
0.701550728791824 0
0.543692009592514 1
0.328895363248493 1
0.155404185262011 1
0.467755686440628 1
0.320391150548607 1
0.419838749812367 1
0.549580173307315 1
0.152335304901695 1
0.628051436520076 0
-0.049830372757052 1
0.398572567220709 1
0.385083976998786 1
0.351507539554154 1
0.319857840195298 1
0.439950721036456 1
0.360242694988485 1
0.346468728527922 1
0.233098902068381 1
0.179021213650001 1
0.72667403511979 1
0.308760051554667 1
0.462001986955262 1
0.387948370833699 1
0.0994219597723621 1
0.312136806150313 1
0.43474659977855 1
0.249052302630013 1
0.515779426029514 1
0.607234593099993 0
0.77900873952179 0
0.319445560270801 1
0.599500193425838 1
0.325479311328717 1
0.506656845700174 1
0.354962176155569 1
0.446645525080579 1
0.308992570611577 1
0.911677778602517 1
0.0510145315904272 1
0.201190158226113 1
0.457409936840009 1
0.454499122555107 1
0.181013976707218 1
0.516647220231028 1
0.172224963471258 1
0.552895863789652 1
0.677136223199396 0
0.47016170677994 1
0.816578392754502 1
0.0491370546143018 1
0.1639025318639 1
0.331196675319106 1
0.379147166187047 1
0.765864447838265 1
0.325452795199348 1
0.482780514584152 1
0.383661614804803 1
0.70259161267479 1
0.281551898369442 1
0.42609751735493 1
0.359617677215043 1
0.70227221075136 1
0.568814418415239 1
0.505332732649498 1
0.277803316469705 1
0.544445529175013 1
0.495366464706031 1
0.611302827615539 0
0.512689993570249 1
0.558577282474145 1
0.458682149839198 1
0.405649100304852 1
0.551114880831441 1
0.329176587697345 1
0.282253252181743 1
0.299682451166636 1
0.223382498700627 1
0.516756308596219 1
0.54645063919786 1
-0.0134459508495045 1
0.637341545218986 1
0.466005530786762 1
0.285973492156678 1
0.452264351559948 1
0.4464376418625 1
0.278974939039831 1
0.359892596954551 1
0.555584147517112 1
0.494725742392506 1
0.438846987367051 1
0.560827244142833 1
0.572073152313511 1
0.191416170811618 1
0.483507469789478 1
0.596190854489333 1
0.418538661371244 1
0.197562099890021 1
0.649313228951442 1
0.792693091507828 1
0.439036051154881 1
0.0713910769605614 1
0.379227379009868 1
0.348865660883171 1
0.430011438165365 1
-0.0237887116038822 1
0.399662292774096 1
0.563681673034348 1
0.243910070531202 1
0.408707418522515 1
0.351506699249991 1
0.513968042885711 1
0.331388182435745 1
0.513863508717422 1
0.544674012911399 1
0.227451073802012 1
0.406223592203975 1
0.213506690353303 1
0.499155056136031 1
0.484895841495084 1
0.712286893889039 1
0.454811546913166 1
0.307873082810816 1
0.115267503135626 1
0.363773185813518 1
0.498189803774689 1
0.395405929381337 1
0.463245747013169 1
0.655643143783981 0
0.41443125491633 1
0.224768656714238 1
0.603366154346123 0
0.355318093354977 1
0.377758153352696 1
0.40682046947507 1
0.427253085329433 1
0.595758496737457 1
0.116255945651983 1
0.513271096618667 1
0.315090324360106 1
0.610990347315109 1
0.523458370289877 1
0.396513195828906 1
0.508992354554887 1
0.46582422125301 1
0.461148535756316 1
0.488000571435924 1
0.209927439236335 1
0.585182648884737 0
0.688904458598696 1
0.478740132698146 1
0.145767094503634 1
0.385972033547483 1
0.441420508319235 1
0.210096582912809 1
0.535458022758677 1
0.326752765750603 1
0.396184804689856 1
0.549741397279326 1
0.528870134154175 1
0.0625946072629895 1
0.0132915034800444 1
0.749195084783975 0
0.688473254509125 1
0.362624788370618 1
0.649196013159965 1
0.839417032584775 1
0.91723847073445 0
0.25060761990527 1
0.371424377024277 1
0.335440311569215 1
0.357688398161821 1
-0.023092675905179 1
0.768358691196697 0
0.3149365858088 1
0.460927055541333 1
0.661688513529714 0
0.547146801478153 1
0.325021742184781 1
0.523310337078473 1
0.616340434417277 1
0.707607788471205 0
0.519821329645935 1
0.349073733811483 1
0.408118209371878 1
0.451917094575825 1
0.785176098221929 1
0.285583357344691 1
0.548666607604634 1
0.353152227332196 1
0.193275394277775 1
0.0995736466697277 1
0.330958844035471 1
0.138106178779533 1
0.372737449476798 1
0.657062091950689 0
0.291622037790471 1
0.410214952639388 1
0.465743978567448 1
0.407329052436246 1
0.306906678531778 1
0.435453462836354 1
0.404935971182317 1
0.729112526392308 0
0.262182443803876 1
0.681655647163896 0
0.432500543413465 1
0.280329035464029 1
0.583876797179084 1
0.43751425359023 1
0.40521384785183 1
0.17859224862579 1
0.498932520414673 1
0.696116039249365 0
0.266013581161074 1
0.760004454490529 0
0.265833200687615 1
0.250794555051413 1
0.348604140659143 1
0.291795144059296 1
0.414161995174712 1
0.219055040257385 1
0.020130094612889 1
0.538237429042766 1
0.416939869226343 1
0.278119126380127 1
0.412530994450685 1
0.48262064625985 1
0.35803957669278 1
0.635505479162861 0
0.334923190310355 1
0.507121827553931 1
0.293351662403051 1
0.557667357061684 1
0.387145813680267 1
0.405446858339044 1
0.311837283717947 1
0.251382557095641 1
0.274751138612122 1
0.426835160071804 1
0.641779575723515 0
0.509349973443337 1
0.224242294177676 1
0.674500832359652 0
0.477544747573482 1
0.587003819805817 1
0.152537348179994 1
0.407798450646541 1
0.233463301651337 1
0.0484460587247972 1
0.253155788981751 1
0.800085017129082 0
0.687677611540555 0
0.538726334322338 1
0.456385920687711 1
0.132622308424033 1
0.382313159293112 1
0.872188868398969 1
0.365882055634539 1
0.536370370376564 1
0.51762497453524 1
0.324645158201705 1
0.594808439551159 0
0.660187314215824 1
0.496198386422491 1
0.234685836204246 1
0.407223406206212 1
0.339962796212704 1
0.515114974312795 1
0.581305029925274 0
0.344012958251376 1
0.339348315603863 1
0.280084715507514 1
0.977024886804163 0
0.168219581971753 1
0.402008885906849 1
0.740616080162236 0
0.381794431208807 1
0.289715016039991 1
0.483964609398287 1
0.375806740269344 1
0.272840224759093 1
0.309384405943013 1
0.596437552218988 1
0.446869317009203 1
0.345920432303278 1
0.302796163282233 1
0.513288034183734 1
0.574692659275275 1
0.429487651660199 1
0.337742206601818 1
0.488204657365869 1
0.270063469287799 1
0.373079167560626 1
0.507180766780121 1
0.511049175155399 1
0.883103093215431 1
0.319932315598067 1
0.160650807754766 1
0.531181121380072 1
0.128951257922926 1
0.484129523541399 1
0.366634890719557 1
0.804491710405096 1
0.273702207573363 1
0.5634066326298 1
0.267320740602538 1
0.457783286430391 1
0.436844696990022 1
0.123210471502834 1
0.296744704440683 1
0.479567253674808 1
0.585776724576156 0
0.207988460469164 1
0.566185196893386 1
0.722802705669864 0
0.287408790989012 1
0.177602112466369 1
0.397575228101636 1
0.342170836815523 1
0.284835341877964 1
0.327765240832321 1
0.543585288841987 1
0.461750441095377 1
0.273335427718081 1
0.118776255768773 1
0.458942557066398 1
0.34717887327152 1
0.240248105707297 1
0.455507906299583 1
0.276796608562736 1
0.539357117029992 1
0.610497330583293 0
0.368693167617307 1
0.23507291175682 1
0.240248643069082 1
0.14940038749946 1
0.485362173991287 1
0.290058103333701 1
0.00855941251490049 1
0.750869166279992 1
0.434904838110976 1
0.581460574859185 1
0.159458528116065 1
0.347925073131828 1
0.406664125554556 1
0.361134393331624 1
0.414148655245341 1
0.22008584908056 1
0.364040486447237 1
0.951934508144476 1
0.178397221320119 1
0.337541934845227 1
0.342529630447636 1
0.528966068497703 1
0.71874290307413 1
0.43419020629339 1
0.297370620377352 1
0.343364409502216 1
0.628229044278782 1
0.572451372101149 0
0.568504460448332 1
0.419081518132624 1
0.491950487034471 1
0.407276265087102 1
0.663715503997506 1
0.450757891597471 1
0.138871034131089 1
0.297882576373062 1
0.432463771441821 1
0.455829151269648 1
0.482587879275635 1
0.642733260671662 0
0.0640883532813716 1
0.504372391574624 1
0.411762344741321 1
0.351545046370643 1
0.549971608332528 1
0.38908908695976 1
0.6370613468735 1
0.363759422391195 1
0.296626560710279 1
0.440451599665009 1
0.198550658106093 1
0.409907153324964 1
0.307925819989765 1
0.36481954936599 1
0.104190550938886 1
0.157106272883904 1
0.192348928438532 1
0.209720229592923 1
0.415703822745764 1
0.628267359864546 1
0.228268318793076 1
0.677462904640723 0
0.332419195812804 1
0.478472410590515 1
0.166827820171369 1
0.794870793023208 0
0.246380293526697 1
0.158166444292043 1
0.161957728071838 1
0.474339781880497 1
0.171529469078706 1
0.174025204356018 1
0.336819823970951 1
0.130857736578706 1
0.376030746222306 1
0.442884255541595 1
0.262500482196469 1
0.13975908094071 1
0.356298638900826 1
0.378436086622353 1
0.162806501769636 1
0.242803937334121 1
0.240214904501489 1
0.691673473833791 1
0.567007298030654 1
0.305610499316397 1
0.539362271521864 1
0.349032007284238 1
0.403636657183287 1
0.306026456912003 1
0.00720324119690106 1
0.539507534023362 1
0.445338973509075 1
0.382672511233952 1
0.339365846831851 1
0.56836250642562 1
0.546579250687528 1
0.449171260324181 1
0.242999773090315 1
0.240718796722636 1
0.661344176564766 1
0.395255839493691 1
0.296624061921893 1
0.535441991796364 1
0.216875871650126 1
0.470769482442449 1
0.318583609268159 1
0.334661297145091 1
0.640277246471971 1
0.217320865590605 1
0.280925235357094 1
0.443054737015198 1
0.40341236377948 1
0.400703333895068 1
0.349386779498373 1
0.65376240789757 1
0.676995137212656 0
0.395873110157393 1
0.542141272191771 1
0.344196385125019 1
0.454569619477119 1
-0.120317891635151 1
0.409340835953107 1
0.349796523748714 1
0.484036817166093 1
0.116789905306652 1
0.565461663653807 1
0.377646245130271 1
0.579088037549613 1
0.776916811796771 1
0.333742473276141 1
0.140794273957206 1
0.473984074766482 1
0.521691357813075 1
0.577718391063526 1
0.447135606200202 1
0.220855682860521 1
0.418734999123871 1
0.459521940953631 1
0.402020882209997 1
-0.112135602086225 1
0.574076966200428 1
0.302808602551886 1
0.359184385913807 1
0.47402258349602 1
0.282953540271787 1
0.484809819492895 1
0.223174080918903 1
0.49076442346555 1
0.352773181332526 1
0.108579342465108 1
0.228130055932709 1
0.622530982842137 0
0.240985335579096 1
0.557001646122453 1
0.283774290651867 1
0.36898925111535 1
0.314870320967411 1
0.327836168501648 1
0.545099212717727 1
0.460347400712004 1
0.418077497137401 1
0.332205235949781 1
0.615539526308858 1
0.423990657884864 1
0.884030468690963 1
0.304441465687404 1
0.638777537783718 1
0.750849639914946 0
0.321572966983467 1
0.371273309500047 1
0.294714635855062 1
0.552316978584867 1
0.196107651927018 1
0.367198636246383 1
0.48182641941672 1
0.675186753403613 1
0.141352836629992 1
0.489671673925385 1
0.246039545223381 1
0.249894268504695 1
0.544817684931168 1
0.321304420462052 1
0.131046844388348 1
0.589038214145027 1
0.270663159371713 1
0.439449172746716 1
0.383643139284476 1
0.476644190355622 1
0.20256616219257 1
0.309553562931715 1
0.26509480214598 1
0.248272881993795 1
0.470186197322337 1
0.173953915001857 1
0.413277983623118 1
0.00955879368602819 1
0.464208710928185 1
0.259936571054104 1
0.252405220135227 1
0.511040577318101 1
0.547613496488133 1
0.728466043366667 1
0.419713074069726 1
0.364841086978116 1
0.194223098278556 1
0.671314437606565 1
0.54706567128919 1
0.233694867975132 1
0.617458844011107 1
0.427713528560039 1
0.516282370188153 1
0.29105997025204 1
0.44632451085828 1
0.269774040962409 1
0.615728688361476 1
0.486544867229366 1
0.193385734419734 1
0.347976562356182 1
0.369927425446348 1
0.441170395730075 1
0.330110060705552 1
0.184219602259002 1
0.43583891287145 1
0.390455561109205 1
0.518469610283488 1
0.188923941902007 1
0.450070463600547 1
0.448178438799855 1
0.626003127000669 1
0.0144744058684917 1
0.382878533551242 1
0.682580344695617 0
0.205512952670408 1
0.41335424508535 1
0.464246183115082 1
0.524689156571061 1
0.504459738896653 1
0.231331987305134 1
0.442650215446162 1
0.341117040959869 1
0.440553515825113 1
0.552607671453125 1
0.309242114319173 1
0.506011550737951 1
0.453273808817145 1
0.59264526977716 0
0.259571113075559 1
0.0824567751220699 1
0.285367534032664 1
0.450908938456007 1
0.436151557820821 1
0.600183952462686 0
0.469266878065968 1
0.684283862576312 0
0.48052947073387 1
0.829226536829237 0
0.33269716350384 1
0.287542826157123 1
0.532970836935531 1
0.416220392878865 1
0.0138808074159859 1
0.403595426678548 1
1.18614633922131 1
0.368963396296269 1
0.534198199056107 1
0.458328765335998 1
0.354459755446281 1
0.605591538336918 0
0.490097975173135 1
0.78193771276748 1
0.434647192511526 1
0.317462399206834 1
0.249346713168412 1
0.612404508565997 1
0.514898818137108 1
0.356303139528608 1
0.529130929237262 1
0.602690470038546 1
0.711718626654462 1
0.247266955440556 1
0.636350342051614 1
0.628264333912869 0
0.675856585269245 1
0.460595368662717 1
0.512714749634817 1
0.217529416300413 1
0.409510781719475 1
0.372023343903398 1
0.437155255445372 1
0.488996105444229 1
0.560243638246303 1
0.669884053747922 0
0.578432735238502 1
0.489595044259424 1
0.26136839257618 1
-0.0146726859040115 1
0.21270837926027 1
0.546228563754761 1
0.465965312446194 1
-0.0912088127031159 0
0.406037459422807 1
0.548154491196735 1
0.287341042131004 1
0.332255454266463 1
0.237233406946186 1
0.472659868376767 1
0.280342187616288 1
0.422761075670211 1
0.351101336904663 1
0.527617886616205 1
0.578861412911214 1
0.682105339448298 1
0.343439036646961 1
0.447320723247448 1
0.638283616001333 1
0.415824420392367 1
0.303515850854645 1
0.43647948129207 1
0.287192552118756 1
0.0795566573385125 1
0.356229051670278 1
0.423388559036615 1
0.245290814209173 1
0.658559460051058 0
0.434245151332992 1
0.388332847525736 1
0.39184109449427 1
0.430203959834977 1
0.620421512375553 0
0.204292254902146 1
0.369828390742345 1
0.510474612769688 1
0.686360291632996 0
0.312429208745188 1
0.539213153449915 1
0.429357449379486 1
0.751914992354744 0
0.489983218511838 1
0.549597570267913 1
0.605144631766693 0
0.521050498330369 1
0.413914458424559 1
0.175796773479669 1
0.63496132819424 0
0.415809222494751 1
0.0656031014723533 1
0.59369824424252 1
0.517655662495017 1
0.575254387723965 0
0.211975954308232 1
0.365960123049385 1
0.515761188541459 1
0.325967972440697 1
0.347876853117201 1
0.499636307176243 1
0.434804381737252 1
0.375965463791641 1
0.402004983309225 1
0.567790320847342 1
0.39266604615678 1
0.412754355528197 1
0.477729561783961 1
0.335695433650259 1
0.566097753363042 1
0.308474861304182 1
0.460705420607989 1
0.143071266655488 1
0.43753147245721 1
0.387788779428653 1
0.212027710141163 1
0.616980567586835 1
0.428516639511646 1
0.516296331302583 1
0.605972772012841 1
0.103389007171946 1
0.835352581152419 0
0.252576822998506 1
0.369980947519566 1
0.109155877060712 1
0.410662637687149 1
0.2251522690244 1
0.787837237205482 0
0.558364909276471 1
0.258968044345479 1
0.126597202673713 1
0.305613245284171 1
0.253626361682208 1
0.912034540260198 1
0.124150327409801 1
0.279409742123424 1
0.412972437598885 1
0.374503867357279 1
0.327182341877916 1
0.438213601735648 1
0.452048739291615 1
0.417177073460199 1
0.524367844349867 1
0.447344801838782 1
0.401555842499051 1
0.271882893102247 1
0.617699042510486 0
0.347670265339466 1
0.291794760978105 1
0.686450000475571 0
0.380702134058128 1
0.620208215864574 1
0.374769616376877 1
0.65991752162335 1
0.622862792685811 0
0.718088592081451 1
0.263627335686451 1
0.30594952986933 1
0.289868648153662 1
0.384921146333799 1
0.13656857624697 1
0.63711164262548 1
0.474674861907562 1
0.283938146183923 1
0.559510580053496 1
0.481604747371081 1
0.354700844556218 1
0.412164846823897 1
0.541903428772488 1
0.476908106101922 1
0.415010351762604 1
0.400811993054843 1
0.385470080576802 1
0.207078187459235 1
0.0942143159849898 1
0.117487287788047 1
0.419743544615247 1
0.33591927177563 1
0.787388198866034 1
0.598245143896128 1
0.342034689126549 1
0.382671725235234 1
0.472216016415509 1
0.711166682834788 1
0.635190069793575 0
0.452871234666562 1
0.0982528805480894 1
0.650097923111751 0
0.637666523779359 1
0.305307254648873 1
0.358627314283037 1
0.362836278609246 1
0.463341416232696 1
0.217333727102332 1
0.396342420540055 1
0.232818022443335 1
0.243502478504386 1
0.733428196947963 1
0.361417777144809 1
0.39519503687457 1
0.56665269984897 1
0.367060896344605 1
0.206124722011756 1
0.323053688554428 1
0.535678475327379 1
0.454959715223371 1
0.163373152136657 1
0.495302326874777 1
0.223236268125914 1
0.404747277369902 1
0.587430482885365 1
0.382171197709742 1
0.489425498978188 1
0.637060991096301 1
0.316936230077855 1
0.671047263242984 1
0.444910159520369 1
0.341507077237593 1
0.199106948361381 1
0.248323282767432 1
0.43312967243387 1
0.224774661713138 1
0.509792165942677 1
0.368866233246709 1
0.0529346483721768 1
0.210828469247044 1
0.418182176577945 1
0.49313460143188 1
0.366041430481829 1
0.385811988887746 1
0.606532809607823 1
0.488830779237486 1
0.370579248711041 1
0.669666808511166 0
0.512908974533826 1
0.204000309259302 1
0.501759688898205 1
0.350317459059441 1
0.640075677043019 0
0.390200311488317 1
0.248770984596721 1
0.416282036888532 1
0.35316408680767 1
0.755148728727942 0
0.21709351497582 1
0.473978313381871 1
0.395060141732502 1
0.4917729613085 1
0.413295723435128 1
0.537973513069781 1
0.263388333709776 1
0.216761701024196 1
0.242192732708898 1
0.464132210747446 1
0.391094973095115 1
0.800432018350798 0
0.517390065788882 1
0.484068369192184 1
0.462751529649582 1
0.371299452719071 1
0.582891327445457 1
0.468078532145096 1
0.217177292807305 1
0.200021355967745 1
0.145302116313225 1
0.237343297488618 1
0.17805794963496 1
0.422825756914796 1
0.404744902590669 1
0.31384605489358 1
0.157918487560822 1
-0.133575790377008 1
0.541244609757649 1
0.392766193193889 1
0.761726133567587 1
0.442810221080788 1
0.486756929500567 1
0.55511127240564 1
0.590436099909083 0
0.275965638767228 1
0.238797407471699 1
0.338288102769794 1
0.331299987760641 1
0.180723918738813 1
0.227465816324297 1
0.608586636472264 1
0.908628664835856 0
0.166375177206519 1
0.0762249460338309 1
0.389388759196378 1
0.354032462585635 1
0.441862853426654 1
1.08093036931828 0
0.317740065958983 1
0.172790805739339 1
0.455321390302753 1
0.478994092902545 1
0.57457557087195 1
0.487976773920217 1
0.397072516976949 1
0.651236864853871 1
0.301663297739663 1
0.544197266872851 1
0.475480276118286 1
0.0584339901723661 1
0.470866720110984 1
0.162718188984301 1
0.393731957822037 1
0.277980174542856 1
0.621592986811317 0
0.243531850165169 1
0.326793296587306 1
0.098230660971091 1
0.595877128401926 1
0.818998300645514 1
0.410038158076367 1
0.544604286103667 1
0.699580320549661 0
0.334405940575208 1
0.679832129358473 1
0.21393908853199 1
0.515852867484708 1
0.322188855674611 1
0.665000166929307 0
0.458633872607213 1
0.458977598903633 1
0.296329537431102 1
0.448318587581641 1
0.64872097101442 0
0.221383843304696 1
0.322738858742306 1
0.375019802248402 1
0.239248565875444 1
0.495067638163505 1
0.216647890932238 1
0.238341250049045 1
0.30701568174879 1
0.368508328803827 1
0.309750397474276 1
0.188261193408816 1
0.204328452304582 1
0.454458562554042 1
0.847241786620455 0
0.413963230957231 1
0.631817474100928 0
0.282274513702156 1
0.560259363709297 1
0.614239278474104 1
0.269111346645878 1
0.37439951666084 1
0.496461000461662 1
0.28902309913961 1
0.4578345521446 1
0.24069318968947 1
0.388161568207257 1
0.362154338822368 1
0.466478029409649 1
0.360968462714621 1
0.156456723801073 1
0.43237793231279 1
0.47700036152819 1
0.209804306886665 1
0.190869572850582 1
0.332535582841407 1
0.572013617139142 1
0.345912559317761 1
0.335179955579127 1
0.0637551611107207 1
0.0886036165536173 1
0.446361233855134 1
0.40530748599059 1
0.218826500394371 1
0.365002446415883 1
0.0154417860985049 1
0.304375023075976 1
0.42416178526525 1
0.30711555634265 1
-0.0513624305302407 1
0.754230723180659 0
0.611358984428659 1
0.260425300367655 1
0.142872220596984 1
0.346805655757545 1
0.60658090241066 1
0.300083918161126 1
0.318699817003427 1
0.480586642445494 1
0.322681157535651 1
0.53469769294057 1
0.469293420591413 1
0.262873967625404 1
0.328749279509483 1
0.094656783632057 1
0.482967444242272 1
0.105241849540381 1
0.217871016041321 1
0.328553832715012 1
0.402158770099856 1
0.382660217710751 1
0.203158693802637 1
0.558232625528731 1
0.298075685234141 1
0.552124942082119 1
0.432669131607781 1
0.509212062983765 1
0.745395817956944 1
0.196583311040695 1
0.418683049752165 1
0.602830003761524 1
0.489044459388621 1
0.477120565999026 1
0.723066217963811 0
0.442022658451095 1
0.364268470594404 1
0.654151503135486 1
0.222839641439172 1
0.476122715248287 1
0.44942412632618 1
0.42170688410793 1
0.403423387786709 1
0.452024204064353 1
0.432839874851621 1
0.527527287656468 1
0.475284936532563 1
1.0431829177995 1
0.618636868527016 1
0.40201563210329 1
0.54570203018041 1
0.308132800253186 1
0.250784648177723 1
0.470262825595976 1
0.391019907375198 1
0.419454368703848 1
0.790386939116057 0
0.277385584479606 1
0.262308197972251 1
0.236644348596826 1
0.411423401376902 1
0.605238430199556 0
0.129476338004777 1
0.255135478825114 1
0.488402292079082 1
0.172212750670811 1
0.359152896105399 1
0.43227244481574 1
0.54003629122969 1
0.263350737872249 1
0.342650536497964 1
0.766973064494565 1
0.243931671084138 1
0.581772792464672 1
0.473664022199921 1
0.31365014891166 1
0.486183369873978 1
0.273102542439276 1
0.362845506857389 1
0.592912325757466 0
0.416290081327406 1
0.445366823108983 1
0.27333505685499 1
0.49969744463991 1
0.309554867684783 1
0.422006383292205 1
0.598511896311919 1
0.420396116615355 1
0.215537535801372 1
0.140256641960968 1
0.466599199109411 1
0.370920497155639 1
0.259913013872023 1
0.295561275428524 1
0.244658122746367 1
0.686591736276496 1
0.154467260799409 1
0.418155511801114 1
0.603423948179256 1
0.15362685557545 1
0.792621795881621 0
0.505619768846326 1
0.397409806798623 1
0.572416139258856 1
0.316240669132792 1
0.47409619689158 1
0.498762911254277 1
0.356900321081137 1
0.233224686465443 1
0.672023422542621 1
0.379967492319623 1
0.244611760321109 1
0.317214939202085 1
0.0602214405098089 1
0.363665657348765 1
0.480174201700441 1
0.387697191486729 1
0.49181529301421 1
0.190483476881328 1
0.421010021549568 1
0.397196616148578 1
0.322069395674265 1
0.387799020557842 1
0.145918600237679 1
0.244767977362666 1
0.465953246656063 1
0.703060820115732 0
0.562473583019755 1
0.288571053176829 1
0.175157834739131 1
0.390417911674082 1
0.574651496346294 1
0.597706309038227 1
0.288238267994671 1
0.447106841353182 1
0.579891479957112 1
0.527299739953668 1
0.419615238344537 1
0.353452395413977 1
0.278326333795048 1
0.0502297703904034 1
0.917041885950566 0
0.480429939407084 1
0.203525208037416 1
0.259027848295241 1
0.153712455644565 1
0.785462412318461 0
0.424091344496771 1
0.481349555954871 1
0.375779672247152 1
0.467665551760973 1
0.508121757796303 1
0.425734730822004 1
0.56852142056424 1
0.622702092679605 1
0.494430255685308 1
0.261598426764403 1
0.313208193712084 1
0.822260012201567 1
0.432003765725396 1
0.664271813338246 0
0.506580400792608 1
0.412168146978989 1
0.657055229412068 0
0.410113297601773 1
0.247361220355844 1
0.597854199160036 1
0.433816573213595 1
0.577563478100363 1
0.343632864113992 1
0.494420249746066 1
0.337116032434104 1
0.253795435519954 1
0.416161595371592 1
0.482905308302881 1
0.149522868395186 1
0.250532059698622 1
0.123976901308858 1
0.111285752225762 1
0.292291044210083 1
0.179812345768968 1
0.30005050272433 1
0.360142827901492 1
0.217851826745156 1
0.491372876324876 1
0.458156795838734 1
0.365997928790261 1
0.380989911794685 1
0.0421686158730549 1
0.353002387105355 1
0.754542180853458 0
0.393837339492033 1
0.293139643350491 1
0.548389492741967 1
0.349765127081114 1
0.252983888360815 1
0.441869278744344 1
0.231762972700434 1
0.183107172166666 1
0.933011502834336 1
0.639839912612152 1
0.516889297273968 1
0.460295216892887 1
0.344964012964375 1
0.862273283687282 0
0.645094329220906 0
0.0176036379891165 1
0.507108389937673 1
0.520628123047043 1
0.731911872972763 0
0.429049526514468 1
0.234315923251696 1
0.434834713663377 1
0.388707922371061 1
0.505079420092536 1
0.20767717045923 1
0.351838608116261 1
0.20149209413444 1
0.285686301792726 1
0.22955151521964 1
0.327581951285707 1
0.348970099605824 1
0.646263024331539 1
0.705122703677638 0
0.658954869488167 0
0.590614624227943 1
0.576097906050304 1
0.402968285313465 1
0.480807981309422 1
0.394478110918746 1
0.839005322145689 0
0.776774548669142 1
0.473888337561192 1
0.484258555930196 1
0.2624583917751 1
0.244102968289704 1
0.742723855049873 0
0.385596765943739 1
0.599799921048807 1
0.312735760328625 1
0.0949750298116741 1
0.188986926871062 1
0.432007243422076 1
0.488363152521522 1
0.693310104590915 0
0.222729759963528 1
0.520999858301889 1
0.427530716165528 1
0.20439133744357 1
0.486143430722461 1
0.26630681806137 1
0.40551540709261 1
0.661103569945088 1
0.419512424082645 1
0.486471757105859 1
0.12866080350035 1
0.576161944858232 1
0.250932581106268 1
0.496573876855169 1
0.711429869943743 1
0.614457948554754 1
0.392995419438182 1
0.529381921684413 1
0.460785278777404 1
0.223304666752411 1
0.735992185715108 0
0.547637382127029 1
0.530747442402233 1
0.417406129168099 1
0.495408703394345 1
0.276222456271508 1
0.41548949058342 1
0.507853167458141 1
0.573995803383302 1
0.397094331467013 1
0.378128443442972 1
0.351346497179737 1
0.460145180582625 1
0.339492739167264 1
0.362306658288635 1
0.289851593977383 1
0.545245760054571 1
0.676818787255694 1
0.465968376923393 1
0.416898226506155 1
0.406606287622928 1
0.64358484897531 1
0.360921019180294 1
0.302198961735477 1
0.412895841045394 1
0.529666949168762 1
0.409268188878523 1
0.427543925253045 1
0.558534346202407 1
0.935435485007951 0
0.433652756134441 1
0.523062991046777 1
0.554070792396311 1
0.0669190832574469 1
0.272880271255676 1
0.462259739200866 1
0.727944120275969 0
0.211136958331938 1
0.11033878243986 1
0.510957089094331 1
0.0239073555412568 1
0.218092719798387 1
0.438489458632691 1
0.563891922633467 1
0.218211330727339 1
0.519590410015959 1
0.256043164863036 1
0.490271258831385 1
0.250616799563635 1
0.269096612671894 1
0.386858482544244 1
0.830206066873661 0
-0.2313492695337 0
0.579921977426697 1
0.423594814362887 1
0.284538502930601 1
0.567252391251454 0
0.451519650037276 1
0.412985947260872 1
0.321698915193995 1
0.223467346243879 1
0.693388177437374 0
0.316521680966557 1
0.383345585231872 1
0.590542354687264 1
0.166403108898855 1
0.267232935341782 1
0.477296695694179 1
0.916606506381942 0
0.682008306228407 1
0.509645970846387 1
0.437557576184217 1
0.296615115488426 1
0.268040864650842 1
0.276696191849641 1
0.409373771115881 1
0.408121983664529 1
0.93374886688676 0
0.526990776316812 1
0.481028094655737 1
0.189437910810096 1
0.337008839659057 1
0.16161511711584 1
0.333275333391149 1
0.151421036317034 1
0.220864830581576 1
0.478520746097226 1
0.30230389638073 1
0.372913389010377 1
0.426701056648939 1
0.409996934666271 1
0.238870472424007 1
0.372466883659263 1
-0.0594910256103347 1
0.659644191547546 1
0.551918704196763 1
0.283741802884818 1
0.373394035863968 1
0.235214213283859 1
0.133601697319723 1
0.285068060128025 1
0.686340564566363 1
0.413691046323868 1
0.565220320536928 1
0.456644180319502 1
0.303511428718724 1
0.102590626161067 1
0.488005297658812 1
0.391966310078229 1
0.349753791706299 1
0.304609713228781 1
0.279191099527865 1
0.172175128234956 1
0.926913625010021 0
0.175270845019555 1
0.620867517694154 1
0.27777066686234 1
0.424546403332995 1
0.237649123129684 1
0.490928103167144 1
0.378956297950941 1
0.160562277092127 1
0.524770652341048 1
0.726627949654006 0
0.324522518447237 1
0.283361025286983 1
0.2154429442104 1
0.586468852149367 0
0.419302604406297 1
0.212648356994676 1
0.34173891951672 1
0.538928650486451 1
0.43333881469015 1
0.306888001263943 1
0.231574056057201 1
0.895496673581383 1
0.236764602190068 1
0.527998806169484 1
0.24436600587609 1
0.435632858038028 1
0.915395991776023 0
0.382595519410016 1
0.557382892455902 1
0.571345626156779 1
0.383295299128002 1
0.299510687983682 1
0.376784501625107 1
0.326268719091912 1
0.385470872698531 1
0.303044481783989 1
0.474199354376602 1
0.874281188435821 1
0.131236728250175 1
0.100369270758632 1
0.660015323151825 1
0.513419404924142 1
-0.133203196693887 1
0.0465698383426553 1
0.302999626587175 1
0.203343649444172 1
0.527155696540914 1
0.407071012490186 1
0.108682963128638 1
0.508410574987653 1
0.205478345610421 1
0.629781494050542 1
0.680646813402407 0
-0.0811402095935884 1
0.349904235099218 1
0.328764623843777 1
0.46828241727895 1
0.284659960307883 1
0.331809503422194 1
0.589940173601059 1
0.497322384731959 1
0.576060576222913 1
0.683240477365915 1
0.152453727609372 1
0.374418705437879 1
0.428753472948615 1
0.336723789604685 1
0.49542517598214 1
0.587397853319486 1
0.278864758569757 1
0.38535517851332 1
0.241816731513072 1
0.165195224412592 1
0.28509324496444 1
0.505050207195927 1
0.48411727886701 1
0.510657451320991 1
0.37009316247034 1
0.326787076387637 1
0.220008184209425 1
0.686288018846043 0
0.398515359667424 1
0.142923043839024 1
0.381245333329416 1
0.647312917256867 0
0.735063087190316 0
0.646276689057651 0
0.586694702384891 1
0.483246034193232 1
0.466623244425677 1
0.343717665605906 1
0.488728385152299 1
0.395903062733552 1
0.442182931550273 1
0.374953337704321 1
0.614870728617438 1
0.158628613989511 1
0.408731973380983 1
0.592256828323826 1
0.446564125632681 1
0.198688445490556 1
0.58943959647666 0
0.0960005634912413 1
0.446258597852238 1
0.47628414167148 1
0.448347902198492 1
0.436832124054636 1
0.355960919847329 1
0.317452852801291 1
0.407986061554533 1
0.391648958558386 1
0.683454497667501 0
0.270162969004285 1
0.270043632556868 1
0.221799413673308 1
0.429900146452504 1
0.35095050787538 1
0.200758286085703 1
0.417478128699212 1
0.401903649445567 1
0.58103683237483 1
0.489650857967482 1
0.54980969796469 1
0.617740424013471 1
0.335094257963106 1
0.627724271050053 1
0.494022773200692 1
0.362909594042599 1
0.516195670349232 1
0.502639426193422 1
0.622916907827916 0
0.253506275155295 1
0.326509012165027 1
0.175765186869513 1
0.610686635628195 1
0.140920924304521 1
0.273260048500661 1
0.535434260451679 1
0.5489260370047 1
0.253670406322833 1
-0.178832218338169 0
0.689599314383823 1
0.274711111585943 1
0.337880135856544 1
0.416461673064601 1
0.541516388442621 1
0.396297698127076 1
0.189497632567405 1
0.395775834717221 1
0.354435055555939 1
0.675907683149565 1
0.324705326618921 1
0.480604051932205 1
0.409367598517164 1
0.647146565030706 0
0.433268480094473 1
0.526187470240748 1
0.333685976464176 1
0.613842567909513 0
0.649233312648027 1
0.276120396656469 1
0.893044164181407 1
0.201759458617289 1
0.607664739607258 0
0.4519024907975 1
0.0922617738786976 1
0.563675127181857 1
0.341364306541881 1
0.680140979727265 0
0.668275477750159 0
0.468012264056063 1
0.391893171975792 1
0.266898335428796 1
0.281232091186936 1
0.293369976239069 1
0.54493353803464 1
0.77028094201903 0
0.200350735016594 1
-0.0235467696932639 1
0.17872479333447 1
0.320696045617251 1
0.318782817005313 1
0.261018464927312 1
0.529051426726294 1
0.647277435939006 0
0.612621042298383 0
0.290718969717245 1
0.131617879983097 1
0.32003494218958 1
0.192474138316085 1
0.58083150861269 1
0.282278046073355 1
0.453953362078925 1
0.398819194737565 1
0.701953913563715 1
0.610625099509143 0
0.411524653517029 1
0.138812082865336 1
0.427588952698956 1
0.805133682265889 1
0.420283513236022 1
0.351529358866999 1
0.259989063249583 1
0.342025254002156 1
0.121023986794311 1
0.371861077076756 1
0.247871843834224 1
0.537288871781154 1
0.470512444717956 1
0.423003028995395 1
0.448686392517929 1
0.406819748789 1
0.281415819683582 1
0.633577876886406 1
0.551263062841555 1
0.44398743376743 1
0.691462186554425 0
0.589946525597776 1
0.543436391332469 1
0.437549300498032 1
0.461974972575617 1
-0.0132051566630824 1
0.599203819564743 1
0.267306426659126 1
0.366812132235169 1
0.308789394349415 1
0.155788420782708 1
0.580010238982074 1
0.258712928141526 1
0.213222256265081 1
0.332441043782002 1
0.433556100327958 1
0.598361216353646 1
0.326592543883478 1
0.363693186748404 1
0.599127601205517 1
0.393528002404945 1
0.276687076456804 1
0.459828414626112 1
0.502189998376141 1
0.533656767429015 1
0.431030768340343 1
0.167297129782192 1
0.241698189325483 1
0.691862795382843 1
0.359895580136165 1
0.292537917062377 1
0.232624943534488 1
0.293779111348528 1
0.807125160348157 1
0.41413841576604 1
0.672160850528262 1
0.358892127483144 1
0.286890730199706 1
0.405518765197964 1
0.3074389944565 1
0.491280369095669 1
0.389863199719379 1
0.258163598004509 1
0.392984988360457 1
0.3751643423683 1
0.425841569651361 1
0.242520822062962 1
0.256600721470063 1
0.520216202158257 1
0.38398018489609 1
0.125790277201983 1
0.397445587050864 1
0.344705807790158 1
0.400241147112199 1
0.181884495618619 1
0.444009307282291 1
0.388860730419021 1
0.405432876313533 1
0.186494367287447 1
0.614518564533902 0
0.552439584001771 1
0.626029056666797 1
0.19872585989492 1
0.157106442471797 1
0.457628611602328 1
0.714018653030824 0
0.485163513518905 1
0.48839870155141 1
0.513412081218839 1
0.523467576301128 1
0.291397787751268 1
0.552505353887197 1
0.391258133552948 1
0.454124803805026 1
0.269618204649784 1
0.134087329661651 1
0.131803569910417 1
0.257974496622141 1
0.353949266961777 1
0.564501414886396 1
0.400037879241285 1
0.436630401990182 1
0.470896309507799 1
0.543766168409028 1
0.633479058800697 1
0.566521517307965 1
0.339909274591831 1
0.846607349030117 0
0.131301261714934 1
0.448631615683843 1
0.389695813756595 1
0.821917968833888 0
0.150908938401573 1
0.486039570516435 1
0.561985488130507 1
0.298603297723589 1
0.299202548105481 1
0.468860683323254 1
0.576891804804539 1
0.461662951952905 1
0.421413353954767 1
0.487920040221121 1
0.348517388250007 1
0.421647208786893 1
0.504311479298539 1
0.476726505494326 1
0.444438865076353 1
0.403110569304833 1
0.479691283761504 1
0.318206893494547 1
0.346157365872108 1
0.402459361216528 1
0.449838590273917 1
0.67747958775389 0
0.232235769838986 1
0.155833553704934 1
0.52664724662413 1
0.190609234152237 1
0.641544638520385 0
0.358966192710081 1
0.556586092563861 1
0.487458810478291 1
0.181889193738642 1
0.468357361652319 1
0.168431423185513 1
0.425276405560879 1
0.670584211095744 1
0.576723119363812 0
0.5148104823166 1
0.524697913041737 1
0.2887328619623 1
0.464822550844052 1
0.617284028694986 0
0.495980856529871 1
0.302300063249925 1
0.229326595966574 1
0.449521542671635 1
0.366218584623885 1
0.63768951460252 1
0.289767940243733 1
0.356682289348122 1
0.108845851110097 1
0.494469100076487 1
0.377589729018075 1
0.354763558001743 1
0.543495247897647 1
0.322940942567189 1
0.428755049283339 1
0.493874296088047 1
0.149051571879208 1
0.631947290956772 0
0.905182161543081 0
0.534689051460406 1
0.513910616504508 1
0.156634169591438 1
0.393941235083495 1
0.328567600821132 1
0.662863408631315 1
0.397823725272245 1
0.682430552313672 1
0.463074249224376 1
0.373947511465791 1
0.483241880900529 1
0.337358183149552 1
0.76879419037424 0
0.500733676128914 1
0.193997634449342 1
0.278652545940396 1
0.175116293711872 1
0.48375605627071 1
0.239302416729878 1
0.567454057572551 1
0.360719581514923 1
0.2680448254842 1
0.739615441144329 1
0.078509036575537 1
0.548149283951116 1
0.407426972728312 1
0.156335025536299 1
0.646336940101112 1
0.284348620750295 1
0.0474872090485822 1
0.419443426586237 1
0.370988279554378 1
0.268658952836293 1
0.677931916897891 0
0.190384102652948 1
0.320239500349103 1
0.240874090571926 1
0.233585511004107 1
0.197201152317353 1
0.372262626634237 1
0.426838368456004 1
0.324833627555295 1
0.537861315292121 1
0.570198274263704 1
0.315391934569905 1
0.36230627231088 1
0.418564041894486 1
0.385312652467485 1
0.385046456010111 1
0.35359056073386 1
0.486310202906269 1
0.602215539311731 0
0.486777433455945 1
0.279905427596068 1
0.65726074649177 0
0.805950685348019 0
0.442768100898279 1
0.352468864633368 1
0.74471856337933 0
0.451423667631169 1
0.601340978285577 1
0.603351176955423 1
0.476476608206068 1
0.275017653946423 1
0.44324674275559 1
0.253177935325893 1
0.240259609019735 1
0.463971982534359 1
0.438077681439407 1
0.633736005262815 0
0.372599468290892 1
0.514297075554971 1
0.251431196842951 1
0.466514223215687 1
0.376191146458758 1
0.237749595381038 1
0.299641497375094 1
0.529589078861422 1
0.459861137435788 1
0.876447972439158 0
0.475524723667879 1
0.158244832255199 1
0.636740895550283 1
0.37794584903897 1
0.208064012807442 1
0.20002586129045 1
0.188733094531016 1
0.629527579282039 1
0.675540561278134 0
0.44704719109459 1
0.580031853572436 1
0.379917208968993 1
0.332120913533401 1
0.322152625644189 1
0.29225875886194 1
0.518939353029623 1
0.705521633186035 0
0.393473731709666 1
0.484875040737256 1
0.427139703220673 1
0.260943578550302 1
0.29296789311311 1
0.589163720791447 1
0.574535161924822 1
0.461661897518542 1
0.224434578834073 1
0.616485330944116 0
0.435229249441834 1
0.515825022615928 1
0.561925529075407 1
0.311557729712449 1
0.305134074672171 1
0.593603193158535 1
0.41580270838689 1
0.286072991159533 1
0.640633577671072 1
0.703195379697963 1
0.28330096285829 1
0.440251201661174 1
0.376946257279327 1
0.104066133631669 1
0.640416131852752 1
0.682577204229532 0
0.78131154429914 1
0.288619604615273 1
0.324452781664058 1
0.252359565716421 1
0.537310038913035 1
0.659063216294785 0
0.475619272045111 1
0.565206067884494 1
0.446516540355612 1
0.126564984873568 1
0.366012622389021 1
0.270501779794764 1
0.315466183473812 1
0.249119129662577 1
0.269699328940703 1
0.524193625668843 1
0.360523646226114 1
0.510193399255175 1
0.341078043944516 1
1.06103112494679 1
0.386595333263997 1
0.483096609353854 1
0.383653827886739 1
0.197475922435347 1
0.0424141156407938 1
0.609147131989043 1
0.104043807120747 1
0.518550374981137 1
0.343984074777975 1
0.65013479262568 1
0.0536244110137388 1
0.423214971777393 1
0.536376249487915 1
0.20268846769992 1
0.386602339401442 1
0.509480265802712 1
0.618949488502246 0
0.821890002658316 1
0.455833175812216 1
0.357898614125583 1
0.408998754877114 1
0.358611582720473 1
0.44182642428473 1
0.370293129599444 1
0.193098989388243 1
0.37940267179932 1
0.0775744320804325 1
0.525358032081275 1
0.425795220892667 1
0.530770621812704 1
0.509607278043384 1
0.105281230309705 1
0.361741248635581 1
0.310518131925033 1
0.876000532474326 0
0.39162031420837 1
0.292842143904628 1
0.533791023894011 1
0.429834964554457 1
0.415199152466884 1
0.670225976956316 1
0.506414126889136 1
0.610024456526467 0
0.14569751265337 1
0.519990416193988 1
0.28797337984028 1
0.233595673613823 1
0.625748854006893 1
0.356707144359594 1
0.452139574466284 1
0.44391965474272 1
0.47773702240506 1
0.465315978914602 1
0.14850499950575 1
0.269968848209003 1
0.481002836400419 1
0.528305070817902 1
0.418916612645605 1
0.196220188957172 1
0.592811068268443 1
0.454742678520699 1
0.40672034249188 1
0.314986298304818 1
0.474145822711727 1
0.615811416797588 1
0.190345092888262 1
0.431051849912081 1
0.739350371339933 0
0.209879250589335 1
0.226162089043651 1
0.684728045806091 0
0.515427867510677 1
0.0422138103787384 1
0.580152701144787 1
0.46953366995751 1
0.330785613718234 1
1.01834721957208 0
0.384055176576115 1
0.544260188383373 1
0.1186709395386 1
0.301909325039904 1
0.403457131973631 1
0.103818487779591 1
0.555936791899837 1
0.488136229911769 1
0.0836719264223236 1
0.367962740180685 1
0.446295723855987 1
0.308616872642282 1
0.280027260050159 1
0.42894330755187 1
0.58009040574941 1
0.20779537408029 1
0.422417329311314 1
0.098669512732183 1
0.349083104464506 1
0.130521667488456 1
0.665084111213697 1
0.44405945689128 1
0.611769932411099 1
0.376681928451423 1
0.233350612860729 1
0.470064421443098 1
0.361738088415713 1
0.481716051397786 1
0.545473397025833 1
0.235903920769199 1
0.265822207290372 1
0.144185354438396 1
0.483814477530474 1
0.147601098736934 1
0.403539052945768 1
0.693575996732411 1
0.185458086222564 1
0.526199977020848 1
0.245596424762459 1
0.52310653120657 1
0.21379244514259 1
0.493892623576175 1
0.0488579385241818 1
0.217512687521827 1
0.217891873562772 1
0.674946708574119 1
0.0768798707367973 1
0.241444459291341 1
0.303613059845034 1
0.345224558891011 1
0.478104337797798 1
0.637736949990723 1
0.0215638469587767 1
0.184735970066207 1
0.494615408049214 1
0.492414477799489 1
0.549999413089604 1
0.269676009958658 1
0.603642336321913 1
0.341098237665825 1
0.119951148433999 1
0.284938572856723 1
0.456522483585748 1
0.279364674395387 1
0.322287905588314 1
0.291846993286164 1
0.205935375190372 1
0.444383506342513 1
0.239784405700547 1
0.435294813394199 1
0.573896568443496 1
0.717705277079985 1
0.260103058120931 1
0.563480369627795 1
0.40300274222546 1
0.332771717204072 1
0.531787666827037 1
0.47243639520797 1
0.189945211088301 1
0.322504351538012 1
0.376339960077998 1
0.291458542054939 1
0.414314743938091 1
0.585105394752333 1
0.40179920762066 1
0.454564312694277 1
0.621415370449595 1
0.437340419429479 1
0.462551476755237 1
0.38637580154615 1
0.265371271404125 1
0.416469853448078 1
0.433678941903519 1
0.340679364775372 1
0.22919887598026 1
0.408601016002543 1
0.9343742772535 0
0.465174385664894 1
0.570649258164575 1
0.406475086849751 1
0.495582690114366 1
0.233154180981386 1
0.284462002634163 1
0.578614292067963 1
0.409988690017338 1
0.691765046838817 0
0.177736828845133 1
0.769834807157526 0
0.585038167165996 0
0.472672194969444 1
0.118060177407146 1
0.46686597965526 1
0.792808398652801 0
0.558981558617882 1
0.144680920349063 1
0.103203369908177 1
0.484650342938744 1
0.293664673847892 1
0.512715561390418 1
0.0374427018949362 1
0.749192878192591 0
0.313873152643703 1
0.147266560231318 1
0.33802038139026 1
0.149378508201387 1
0.46335606273075 1
0.485039387096569 1
0.364652632238629 1
0.669778078948011 1
0.40115338594423 1
0.368258293455769 1
0.414588419843085 1
0.408311703115737 1
0.505753113679065 1
0.553304092298926 1
0.268617441866703 1
0.380790957573359 1
0.399774086189812 1
0.0557672106300292 1
0.532287805152902 1
0.3405652655448 1
0.201455328449155 1
0.191151828729852 1
0.518702699271905 1
1.05142031457427 1
0.678569671427337 1
0.120414476210703 1
0.564748794792878 1
0.524099627813802 1
0.146053719242462 1
0.145727290647483 1
0.388330865915307 1
0.590959984796041 1
0.608698492962956 1
0.414867713413283 1
0.450761473155618 1
0.241022398300309 1
0.461426089680496 1
0.223408436036336 1
0.621513136794906 1
-0.0377115583112899 1
0.573613508353843 0
0.350849191566901 1
0.207785314588181 1
0.600488367839071 0
0.412480835703683 1
0.790649882118413 1
0.458569347427496 1
0.585549672864765 1
0.366348710850138 1
0.283349667570125 1
0.251789201736301 1
0.149738493584392 1
0.732177754345446 0
0.560217303522238 1
0.423788538705062 1
0.775663752192886 1
0.44321653798889 1
0.468918823064399 1
0.494502658512955 1
0.428740680320031 1
0.779811377994633 0
0.0216120354286598 1
0.415979209653444 1
0.337410595777139 1
0.150694503550117 1
0.225716402113733 1
0.429049714950244 1
0.470476486493452 1
0.0288601748424592 1
0.513986812036268 1
0.374702464487763 1
0.364305183629424 1
0.549435877506325 1
0.406516815765389 1
0.619474434928491 1
0.293601351062082 1
0.468470102712739 1
0.0805557970903651 1
0.461766880342167 1
0.547550059632591 1
0.383673421266568 1
0.390203138613233 1
0.666970182566159 0
0.258013157310819 1
0.405044608351354 1
0.281990961857233 1
0.359094467830963 1
0.347695911869101 1
0.358029814877016 1
0.363736834579642 1
0.217031788670237 1
0.946688312812704 0
0.359423225295919 1
0.262609843225876 1
0.208115439074602 1
0.253341639300642 1
0.0618454230157495 1
0.217454357474829 1
0.273158253273419 1
0.543977065830782 1
0.140515304891343 1
0.732140368804331 0
0.574509003848826 1
0.727632256959612 0
0.870300359985543 0
0.414719539948152 1
0.384581698316788 1
0.448781144031642 1
0.711043046746255 1
0.489628461183447 1
0.551409545028616 1
0.0207502704602985 1
0.447413958443687 1
0.599977209123269 1
0.480828840591188 1
0.257688631705363 1
0.467124270536861 1
0.540255442386528 1
0.439712677293086 1
0.445287170887958 1
0.327028210861016 1
0.467413405761194 1
0.421634355507417 1
0.381704342266797 1
0.562277130650321 1
0.180650062411877 1
0.401326074480584 1
0.207140457768221 1
0.594669769128864 1
0.87835128387873 1
0.347599254950586 1
0.135577302045248 1
0.513288876792898 1
0.367065885026351 1
0.727254237203344 1
0.563255223458782 1
0.590656073296315 0
0.240573504964545 1
0.476579918226343 1
0.289641072760309 1
0.232213287292199 1
0.418519122459291 1
0.533090784184398 1
0.25668401962292 1
0.0791845619438265 1
0.510604369101598 1
0.256600251882949 1
0.941010110491894 1
0.121596966245991 1
0.369167207647566 1
0.258139698964372 1
0.269560165772703 1
0.263224610796986 1
0.532655799983415 1
0.337247444647308 1
0.341262466887511 1
0.43661674992501 1
0.400126219424223 1
0.203566371765632 1
0.507572676871244 1
0.615695845629629 0
0.14695796459309 1
0.533474131485186 1
0.314355878191749 1
0.484219463550128 1
-0.184227960958382 0
0.664795730393963 0
0.581304189755317 1
0.715805883533181 0
0.41299437026381 1
0.284295290679307 1
0.515798151100443 1
0.473846929770323 1
0.0315569259988041 1
0.397837567157917 1
0.540246594251595 1
0.451668583988295 1
0.245197885025682 1
0.386930897665028 1
0.1872244900292 1
0.676047067442386 0
0.222509197416745 1
0.244132486268368 1
0.353378341190416 1
0.230712237415633 1
0.233547151375453 1
0.336790385142974 1
0.166631690389216 1
0.344223058794819 1
0.423172323987731 1
0.520893681019901 1
0.437667822866075 1
0.584482298313575 1
0.508037557153082 1
0.23168581729188 1
0.268954868494932 1
0.346647647703884 1
0.0128314100615773 1
0.292916819317252 1
0.364808802802934 1
0.375605903336226 1
0.766567665236917 0
0.257598917621106 1
0.404512657512605 1
0.387905049588611 1
0.158515542223906 1
0.474410872349446 1
0.71622695617129 1
0.529349067376599 1
0.246068614343751 1
0.521456534346177 1
0.435531683737541 1
0.56164198013545 1
0.582987722070177 1
0.446798333335911 1
0.300559464276057 1
0.702061733383303 0
0.508728846777522 1
0.238565031725597 1
0.141950943937835 1
0.682819526825081 0
0.497800991852724 1
0.221047279949547 1
0.162960084736133 1
0.0850450010200691 1
-0.0264274871611937 1
0.496289003633168 1
0.111052103556514 1
0.782600129541567 0
0.36633771218889 1
0.505919647819622 1
0.49014162811287 1
0.394717803892788 1
0.423026217117804 1
0.555507272625729 1
0.0439821163548184 1
0.530269517327212 1
0.380056280742073 1
0.0726903048496607 1
0.38625642027602 1
0.369815660189369 1
0.547904739938848 1
0.435083590604493 1
0.349750231411284 1
0.154540735384023 1
0.546409809096747 1
0.121509819195978 1
0.593408826611519 1
0.686016182915104 1
0.230417635213085 1
0.777974067835056 1
0.255848799095118 1
0.484552815388187 1
-0.186694869517572 1
0.768882217440529 0
0.459740563171543 1
0.630948124189715 1
0.267588176039869 1
0.455765695627509 1
0.712901157038957 0
0.145951700956381 1
0.358219722940041 1
0.440281840963807 1
0.612795247457058 1
0.476918183289466 1
0.640542010363111 1
0.243145940942066 1
0.433246862930645 1
0.395190724651381 1
0.332141195302802 1
0.353818429066993 1
0.153704449794848 1
-0.0737388398399493 1
0.423116065811746 1
0.720432250279775 1
0.61058987102159 1
0.602794697904808 1
0.299102562042804 1
0.162874843681519 1
0.471025440571724 1
0.136965963004926 1
0.677196423732739 1
0.548396487671155 1
0.142766259075978 1
0.435347121228761 1
0.2754649805344 1
0.461742927397953 1
0.380351117852028 1
0.236779518561934 1
0.394189672448209 1
0.223151309468271 1
0.49386854919318 1
0.342932765991993 1
0.692550553821165 1
0.696600661815194 1
0.859739436673077 0
0.188512405982095 1
0.612670274100791 1
0.501454051309299 1
0.521174772621864 1
0.130754668102152 1
-0.0210423684874014 1
0.350060342806268 1
0.318202987016532 1
0.24571966724519 1
0.35021651458325 1
0.558761541667713 1
0.539794941908684 1
0.565980948783246 1
0.273061457030728 1
0.708065542934447 1
0.335127781812509 1
0.0470851991862734 1
0.674776947120598 0
0.378754497419403 1
0.128328000437597 1
0.397381185520025 1
-0.0273350155344065 1
0.619388114041612 1
0.199328581360971 1
0.403336848168462 1
0.447382330443499 1
0.393653372480951 1
0.357919517602125 1
0.148240736668611 1
0.492285300802621 1
0.349000727870117 1
0.656960446858627 0
0.393138097302774 1
0.566515990991093 1
0.259835538341702 1
0.421574653209398 1
0.44454220072604 1
0.428041393005411 1
0.993037925389026 1
0.0869577955023903 1
0.505191076209994 1
0.420255957038059 1
0.614166393227632 0
0.536421603349374 1
0.249056022593101 1
0.415200972271032 1
0.326630198181486 1
0.687040327772375 0
0.30555118277311 1
0.491385322101651 1
0.47205298415375 1
0.456381717208738 1
0.60616782372307 1
0.455009486979646 1
0.34337633762182 1
0.337774106607162 1
0.618726170781895 1
0.338085969499535 1
0.599141391708087 1
0.44568878922891 1
0.405853356140009 1
0.234447880755153 1
0.304843892578362 1
0.51588596590138 1
0.35724524439672 1
0.418325025523777 1
0.420871313540231 1
0.505546655343246 1
0.302833139848324 1
0.350734411939454 1
0.414296924647894 1
0.578030020865802 1
0.575182306331013 1
0.261310703664389 1
0.358223846211194 1
0.211247073907047 1
0.711548596151432 0
0.360568450691139 1
0.489325164431962 1
0.375842699403271 1
0.447323880317953 1
0.78699346627741 1
0.41232590070183 1
0.466730386600267 1
0.333716245498505 1
0.550274669423189 1
0.577299949405949 1
0.322301756383805 1
0.491124784024718 1
0.0226573115703325 1
0.196047646279382 1
0.611145571556172 0
0.192232671781073 1
0.322124478971119 1
0.167111208634674 1
0.137643379679371 1
0.393017266824246 1
0.456085182850441 1
0.494677338744996 1
0.762130416938886 0
0.212189996729471 1
0.683978444620023 0
0.489443855856397 1
0.496306714292804 1
0.563326533471346 1
0.44152793789049 1
0.345620842123783 1
0.416545221770524 1
0.171218627105485 1
0.361996124207947 1
0.133184648484202 1
0.329512422013604 1
0.37311915931425 1
0.256940700942028 1
0.333045128760259 1
0.281616471796376 1
0.52998364803019 1
0.0291786396978172 1
0.387564593059215 1
0.37126813303626 1
0.198754327158519 1
0.567740009351316 1
0.556315122290387 1
0.65159584292558 1
0.640748368032743 1
0.696446544310412 0
0.597816255760433 0
0.184760328057618 1
0.403595016155346 1
0.562720650361287 1
0.473069762799174 1
0.535260550908909 1
0.98495445170971 0
0.376530005535292 1
0.522467370686536 1
0.505312565061673 1
0.467075874122688 1
0.538746421993061 1
0.49393609164913 1
0.325820807806978 1
0.484572287337903 1
0.524335272900457 1
0.532676379345209 1
0.528390848494687 1
0.469020343678016 1
0.298590006291127 1
0.356984117393351 1
0.0296818084210062 1
0.378918589820318 1
0.370307488103836 1
0.248984052904198 1
0.162233561141429 1
0.198062833119073 1
0.371910374953378 1
0.434302920536753 1
0.19459063033279 1
0.570718342649436 1
0.664512205479041 0
0.419875224862575 1
0.506380904650151 1
0.45684922647333 1
0.639936233998842 0
0.454108008754204 1
0.497446923293206 1
0.266619923404117 1
0.437347245910056 1
0.00475705890303165 1
0.190091867446749 1
0.226848987670887 1
-0.046780989567717 1
0.721945615863129 1
0.529596677813896 1
0.745998682432201 1
0.43681544587772 1
0.272901308748766 1
0.205937037018553 1
0.091808482445091 1
0.306312197386258 1
0.191016711548912 1
0.298850975046259 1
0.728722849635284 0
0.502373045416745 1
0.534155285977416 1
0.500563319680157 1
0.326754323754854 1
0.396662161182259 1
0.626060229810611 1
0.23839045686807 1
0.593823094281858 1
0.28248266505074 1
0.255866865209926 1
0.268436164478875 1
0.209576002295491 1
0.119511184203725 1
0.532836796748997 1
0.604805993932923 1
0.518870208896738 1
0.366991827217888 1
0.549507062345119 1
0.345262693028647 1
0.234070330134725 1
0.500467930270312 1
0.636978392703969 1
0.36241832188775 1
0.33664717152629 1
0.196774707426811 1
0.297451856140017 1
0.47567357826141 1
0.367503580612036 1
0.214527094361177 1
0.326362313912343 1
0.354830436875694 1
0.270805169042206 1
0.544632954835551 1
0.367372974200684 1
0.486312862640761 1
0.559001051414124 1
0.462898269949062 1
0.295802666440965 1
0.652926930294347 0
0.447554303010833 1
0.257406759969387 1
0.0761597104432064 1
0.470063314317688 1
0.612953592715104 1
0.376795652012835 1
0.452786842503595 1
0.53976985794691 1
0.244947763486749 1
0.888689333325432 0
0.209446989380683 1
0.329387225915485 1
0.242247731623412 1
0.259452393241017 1
0.566315883368419 1
0.383489623643133 1
0.457266641900397 1
0.798194225091645 1
0.325268560715858 1
0.553217436774152 1
0.424214312880007 1
0.242712703562919 1
0.427635336044407 1
0.495464630850627 1
0.339243098258519 1
0.486833045319684 1
0.716358936214596 0
0.360538134730418 1
0.30569359415536 1
0.26623974569679 1
0.631555169212868 1
0.0495668162214927 1
0.662629668148252 1
0.324129126212337 1
0.631502944526061 1
0.435746783218515 1
0.108736495399119 1
0.631940856966921 1
0.505297798771192 1
0.351576187179916 1
0.294729650204149 1
0.350252785709026 1
0.330074916146475 1
0.53478978630031 1
0.724150067176683 0
0.620557901498271 1
0.324677635473674 1
0.464945040877712 1
0.506942696531319 1
0.447306589496012 1
0.25292583646413 1
0.358266653820474 1
0.333485267665479 1
0.619173160776391 1
0.614127292717857 0
0.489286032416463 1
0.497628175399291 1
0.26980731990986 1
0.662726581525393 1
0.310434532572764 1
0.230438233763653 1
0.356493576982175 1
-0.0222710342921078 1
0.320520056113375 1
0.47039055714709 1
0.278252665587609 1
0.267057306128868 1
0.176170862303986 1
0.349924113366045 1
0.864779099971261 1
0.38141916935194 1
0.400171880192748 1
0.722648456104637 1
0.789637968250252 1
0.523933694161589 1
0.407572370653643 1
0.327828712595147 1
0.452722864890027 1
0.279372146294597 1
0.325032494352934 1
0.341693729389723 1
0.717225391023334 0
0.408313884438114 1
0.317613513388175 1
0.154375444987137 1
0.339489980216775 1
0.871888234630538 0
0.0860519451241092 1
0.0857549892518615 1
0.34039506387946 1
0.410706293509024 1
0.653141090313355 0
-0.268704249709458 0
0.145998848137916 1
0.280043887800287 1
0.347870006336887 1
0.596281900019742 1
0.406546571219955 1
0.380049026191831 1
0.335125848121975 1
0.216783066957063 1
0.389033506837488 1
0.509023334541949 1
0.233617498254868 1
0.313102689017239 1
0.146136407253605 1
0.409478923400684 1
0.519705169406769 1
0.389369244053724 1
0.0197616579387229 1
0.51579112209256 1
0.591938939496365 1
0.475333123621772 1
0.351153864283857 1
0.398232370574323 1
0.309299888629517 1
0.503003824702112 1
0.325696974603092 1
0.236893394747115 1
0.423404613821427 1
0.0827400842497926 1
0.711877231777765 1
0.237470526443087 1
0.372841551506818 1
0.595485388117682 0
0.582667516233953 1
0.652168030233042 0
0.585312486188347 0
0.527515714441677 1
0.532252989324334 1
0.427417955329402 1
0.432192698148437 1
0.297685235817954 1
0.747161802583718 1
0.381129948023968 1
0.36188314516772 1
0.0836512458853127 1
0.0289102185684193 1
0.433395432812704 1
0.253163466847721 1
0.2883953267351 1
0.595498063928118 0
0.426085027586772 1
0.0581474389611026 1
0.595086617274432 0
0.378248316526995 1
0.54951956732941 1
0.121798534269673 1
0.420519985750406 1
0.557245908323658 1
0.579480623551576 1
0.169865364044109 1
0.454544692672667 1
0.714392002655892 1
0.61490785253247 0
0.590845768509051 0
0.197794916887697 1
0.447687930626877 1
0.852118682171926 1
0.304362744065464 1
0.549961478601037 1
0.3919378953225 1
0.508124068257383 1
0.348190534466609 1
0.749477658709384 1
0.633945338778387 1
0.711836939054253 1
0.339416011950431 1
0.737554362417887 1
0.513544771163797 1
0.277535484134246 1
0.555791635310977 1
0.484245494476207 1
0.419865094517426 1
0.355613992385181 1
0.267308038026384 1
0.292252239445482 1
0.779265317372074 0
0.548625403862279 1
0.6024772678637 0
0.563890835943124 1
0.312553937726614 1
0.606291371662849 1
0.166489898279945 1
0.445988758328023 1
0.366576536688992 1
0.585555731673104 1
0.544759114769201 1
0.563689694627816 1
0.554551206266799 1
0.349543659373539 1
0.456937199796203 1
0.33885807852428 1
0.4093771558232 1
0.507260552675887 1
0.214174371764311 1
0.905317396554348 0
0.689078105799829 1
0.243863276834744 1
0.382098687208563 1
0.43620541759655 1
0.341207114488663 1
0.667518509712202 0
0.379407504276772 1
0.566406269566227 1
0.493443159624642 1
0.768293186620287 0
0.299915610000554 1
0.0573186851510613 1
0.204992301492885 1
0.24761046767616 1
0.273102261749416 1
0.582463347956794 1
0.356418729370994 1
0.634211598789418 0
0.616106229208538 1
0.425074125277989 1
0.353666834698723 1
0.553566610455261 1
0.495683550297048 1
0.233047653037938 1
0.533054333297866 1
0.249864387948576 1
0.320527650351599 1
0.357686537165632 1
0.466682784076843 1
0.493131289464896 1
0.462420977206264 1
0.323559963205154 1
0.542943008749999 1
0.617282028465703 1
0.373287627398798 1
0.44032374456275 1
0.144191978526067 1
0.551309973787585 1
0.253974208206368 1
0.697868863600043 0
0.526582535077401 1
0.17764225521478 1
0.543462296285929 1
0.189643550409056 1
0.439296465543448 1
0.275850289055119 1
0.372319104262684 1
0.163586448253587 1
0.3852486742453 1
0.676282124890982 1
0.573782736636669 1
0.517946040682118 1
0.316117457564675 1
0.358211253968315 1
0.437301223375923 1
0.135153299014707 1
0.404230402352767 1
0.343567260500808 1
0.349975655475491 1
-0.0487627147961717 1
0.631519014922598 0
0.178081799835402 1
0.645790880928167 1
0.230161447822842 1
0.141909920797871 1
0.328899341483771 1
0.539187675051251 1
0.112127974308158 1
0.389654905277974 1
0.833617907276152 0
0.463819174581435 1
0.180718514318533 1
0.34949622553645 1
0.250557883694615 1
0.425927853233417 1
0.246299668727651 1
0.600029209547847 1
0.271361178109985 1
0.555643077772351 1
0.244367288271167 1
0.306180128634273 1
0.345327625327213 1
0.375436961942386 1
-0.00809226674941798 1
0.20592034360771 1
0.454337498662412 1
0.338104759580184 1
0.446805996813687 1
0.298570060316883 1
0.28702069564346 1
0.325197275570133 1
0.512331301478209 1
0.261782861269586 1
0.243971623324227 1
0.590182703541476 0
0.874400445220627 0
0.174123141365614 1
0.420158838065389 1
0.391391060100767 1
0.349665623646199 1
0.518686952456724 1
0.660349120388229 0
0.369339902158248 1
0.223678287146144 1
0.185528295503499 1
0.417766831567836 1
0.21898288138741 1
0.437201607401666 1
0.429112325148248 1
0.398306836831551 1
0.719626000569093 1
0.406394025784086 1
0.384599237730725 1
0.489171270638836 1
0.696617683287579 1
0.335747009166397 1
0.683410147199824 1
0.661589371416487 1
0.073457903402342 1
0.141161175895932 1
0.534665085259687 1
0.414089654835123 1
0.277655462115693 1
0.513293484351631 1
0.367238947503731 1
0.233353302932258 1
0.366263533266642 1
0.545550898576356 1
0.564369941896951 1
0.675496373974246 0
0.712175108682536 0
0.498530117267077 1
0.22779480318488 1
0.53989563769823 1
0.467571402340733 1
0.469785838676733 1
0.52884800653431 1
0.208725388976623 1
0.295889451884929 1
0.226219591572661 1
0.422024058864221 1
0.594239966915282 0
-0.0138070807467399 1
0.156262074491316 1
0.425639941359335 1
0.270146553903071 1
0.222175558887628 1
0.458445551536171 1
0.223197294142935 1
0.249182835936493 1
0.289909671072436 1
0.409622522250133 1
0.39433360250828 1
0.789898224684859 0
0.416399941800677 1
0.336859486809599 1
0.379669742367862 1
0.269950918044191 1
0.488298007118057 1
0.12078016218549 1
0.557761885747087 1
0.521723585024356 1
0.222079525757426 1
0.484208193124768 1
0.542060477695646 1
0.475428499807897 1
0.694091918452997 0
0.53777970408655 1
0.674375499062436 0
0.448677384466778 1
0.261748690536198 1
0.268728306882719 1
0.577872491258832 1
0.118259074620848 1
0.357926785375266 1
0.420439026596852 1
0.15187431278871 1
0.514579574108297 1
0.157051603310846 1
0.734975422462256 0
0.442170119103005 1
0.483927119113492 1
0.111723537923592 1
0.362611224748828 1
0.590783928754843 1
0.250156877728749 1
0.369603047686496 1
0.274366997359359 1
0.0402966622203438 1
0.421086668678234 1
0.315022341230419 1
0.543939851572827 1
0.642507662806597 1
0.337483746961514 1
0.40941538730996 1
0.380032541374484 1
0.532505798736295 1
0.13058859264618 1
0.257482723781417 1
0.40756420462456 1
0.401185422938394 1
0.49127932491359 1
0.532989629411821 1
0.447265185148361 1
0.650822188486009 1
0.469939985704333 1
0.40765343101423 1
0.152827519647474 1
0.561718670895981 1
0.426115841176192 1
0.281853970362465 1
0.286914228889766 1
0.544658113425397 1
0.600756140274398 0
0.341009377767609 1
0.537770271054423 1
0.550876495618993 1
0.531751376183438 1
0.534464059851275 1
0.668220611056557 1
0.142682574225915 1
0.469705530877688 1
0.50638821077033 1
0.39647966746861 1
0.559452986651759 1
0.315515348096776 1
0.527487007808211 1
0.418007255406135 1
0.0046169939905042 1
0.597243053809958 1
0.342315384934001 1
0.633150375887073 1
0.243861471126677 1
0.302906149297776 1
0.742037600628005 0
0.561236889436456 1
0.379738524172097 1
0.158775300306222 1
0.858057046652393 0
0.435818082159775 1
0.264056608266063 1
0.346442567210824 1
-0.072430389381315 1
0.214724345544023 1
0.188700680527841 1
0.182085898218549 1
0.377100871941896 1
0.347229311752929 1
0.373086229501343 1
0.481704071465962 1
0.399135253889414 1
0.294302777585292 1
0.101210771647284 1
0.618182942593243 0
0.451714436458845 1
0.553068324148522 1
0.57286793379277 1
0.471706745345932 1
0.244320479815976 1
0.566236592316974 1
0.222701532034484 1
0.526061219754824 1
0.475098269604075 1
0.511533704189238 1
0.342086279814547 1
0.365428536722928 1
0.072771137001277 1
0.29866452390084 1
0.412017724143837 1
0.43566398616044 1
0.456589484566417 1
0.248567490124768 1
0.625672052875418 0
0.463806858254877 1
0.49833381110751 1
0.604878718864707 1
0.433070377676016 1
0.49611134452257 1
0.180179686016352 1
0.173623000777024 1
0.578145704718499 1
0.458021251802868 1
0.406058396132791 1
0.738608233637638 0
0.474920908620751 1
0.422550512668673 1
0.47221273229324 1
0.0636444327604838 1
0.826260179028234 1
0.247105280052652 1
0.60112738566867 1
0.326853126655469 1
0.650955245839912 0
0.955005065499401 0
0.189812462973947 1
0.201365062973401 1
0.282531626790434 1
0.406020712607976 1
0.482112195295837 1
-0.127536278127641 1
0.65796129966569 0
0.341254914698251 1
0.459666110252896 1
0.358845919573803 1
0.675753550048071 1
0.496039766221172 1
0.248920269017715 1
0.554065247894083 1
0.460076903394214 1
0.54445162973875 1
0.331916611924125 1
0.429224974048137 1
0.487602197716382 1
0.301947067172332 1
0.51088107362168 1
0.428150498205857 1
0.300092766569529 1
0.561730311177717 1
0.34503063898158 1
0.428757463248328 1
0.468625824873345 1
0.287194290498189 1
0.511271734268151 1
0.493978939168944 1
0.494786998243079 1
0.587323619909489 1
0.389604133447723 1
0.546252119028261 1
0.634864054521115 0
0.359419934986949 1
0.476640839900043 1
0.382056956565835 1
0.301689018056734 1
0.597892025408329 1
0.322767171083877 1
0.192116450668733 1
0.474728240056097 1
0.48633781667091 1
0.47643470984265 1
0.389023601976445 1
0.369387773472084 1
0.467196972148227 1
0.449249815789033 1
0.786577598673184 1
0.272679575355047 1
0.306978638158943 1
0.1610045578148 1
0.489268435614413 1
0.332407366011694 1
0.247100554871746 1
0.364381800432603 1
0.696975882989738 0
0.213553819900703 1
0.184109532178892 1
0.262888329376869 1
0.40671652821946 1
0.51319255772185 1
0.467696917384756 1
0.4197853119792 1
0.392536136542867 1
0.355290934056528 1
0.455790390523212 1
0.220999305049702 1
0.506835864421657 1
0.38907026595897 1
0.238374870210405 1
0.508430793222277 1
0.162520473709837 1
0.394301172635064 1
0.462684475832717 1
0.140276407691741 1
0.609876606159157 0
0.485008991869144 1
0.412734282691773 1
0.560942471693112 1
0.518252663262845 1
0.355074814190683 1
0.19404759454447 1
0.223859009624779 1
0.152460946217349 1
0.42818816167328 1
0.570435571625176 1
0.282697046820349 1
0.313156336681746 1
0.568815347930446 1
0.307615567559977 1
0.305276289120407 1
0.441441309785122 1
0.316760829831935 1
0.536686887523217 1
0.400850608614268 1
0.2434307217859 1
0.236974222451757 1
0.449236874051427 1
0.276001561264905 1
0.653559842500565 1
0.336781529429057 1
0.408721509318631 1
0.459267855665133 1
0.577138645367913 1
0.422006514126296 1
0.576896389756088 1
0.45916264564616 1
0.322023789245652 1
0.416248580574512 1
0.42042908517371 1
0.345004683514526 1
0.264603809351235 1
0.285037729066392 1
0.324744892746597 1
0.292940706261121 1
0.34653635254187 1
0.370547553522869 1
0.384027261716789 1
0.684634082472004 1
0.491484985587586 1
0.357642828947886 1
0.442946077915853 1
0.509655650411204 1
0.238561536017911 1
0.190552774289457 1
0.585082931954062 1
0.471058002950775 1
0.311143123404227 1
0.468354021147315 1
0.425510175318655 1
0.722779158285374 1
0.60681145951448 1
0.31337357054691 1
0.512063685719253 1
0.342581477602421 1
0.596400524510039 0
0.137000569271613 1
0.543677992237792 1
0.40680386520259 1
0.52249670991263 1
0.457586973921364 1
0.403773237207878 1
0.575671827449936 0
0.795518768170064 0
0.529355027873839 1
0.00356648745989874 1
0.245207409955636 1
0.430602443774367 1
0.287720061317072 1
0.723905824834257 0
0.307181626597362 1
0.185147225044077 1
0.432969724354021 1
0.323538150851846 1
0.0827128474182263 1
0.251309942358485 1
0.289626385704626 1
0.372034562363039 1
0.580777773272766 0
0.482373446123065 1
0.290179530659412 1
0.366585127052965 1
0.403936324191619 1
0.68059402637329 1
0.86119661744802 1
0.6160683603251 1
0.0114828246647541 1
0.454150174590199 1
0.322617663064811 1
0.538791434023822 1
0.720769363602685 0
0.190635524316515 1
0.339041408534658 1
0.464781885985026 1
0.665046509622923 1
0.0430756658408083 1
0.531900702352367 1
0.496904376591113 1
0.281011667590594 1
0.41003824721981 1
0.457102838433039 1
0.703995027455909 1
0.426758249403346 1
0.721898014759624 1
0.37365072408948 1
0.147312189118265 1
0.192649771298201 1
0.427294608104504 1
0.50249519879212 1
0.486957703518041 1
0.978999881609249 1
0.242832631903439 1
0.765259361603185 0
0.419078314588613 1
0.566239511748158 1
0.548243708474174 1
0.439242952563932 1
0.612233004317283 1
0.527272496433914 1
0.372682314732832 1
0.45750415969146 1
0.446358990845198 1
0.27631372111159 1
0.406921851130403 1
0.656832752961614 1
0.356025136997713 1
0.674798725524305 1
0.612403158810707 1
0.545583382927077 1
0.308719585451717 1
0.473950623487795 1
0.61404609699187 0
0.230314232733775 1
0.195484844775493 1
0.17750718403358 1
0.290762356983135 1
0.205409235829327 1
0.249056432215505 1
0.245141149935387 1
0.23179654470655 1
0.564753504060279 1
0.601035237301511 0
0.294949383941299 1
0.46193840818245 1
0.50870735884089 1
0.445002226681811 1
0.610706368604825 1
0.557300919738914 1
0.547692432700849 1
0.675814263201702 1
0.469553793695002 1
0.393969015950815 1
0.752437584840413 1
0.410659148628729 1
0.203977102853737 1
0.391853859721812 1
0.243593895721874 1
0.336801758740055 1
0.693062891503232 0
0.381074648980071 1
0.593807505529455 0
0.627608112064298 1
0.207512642586111 1
0.424489324202532 1
0.307718336054151 1
0.552494535022583 1
0.242418487193545 1
0.418413424432577 1
0.377441802798549 1
0.512130346575169 1
0.320482635342607 1
-0.134425991752992 1
0.361157510859967 1
0.517613093542188 1
0.268988125874349 1
0.667804226018945 0
0.606634561396938 0
0.0483335233872473 1
0.490404807669018 1
0.0799243319387979 1
0.321572727293363 1
0.618331898065764 1
0.421585452746652 1
0.368403435945354 1
0.262038500650362 1
0.219142941922291 1
0.773071646556043 1
0.543631710946724 1
0.448123363226992 1
0.557068401175137 1
0.229586631405579 1
0.407144772557049 1
0.485103747075839 1
0.274728265213332 1
0.243029619526641 1
0.28851478846875 1
0.187034511638531 1
0.469055528560694 1
0.160445857079625 1
0.367373316996971 1
0.592859115265639 0
0.493081227268503 1
0.902056960770305 1
0.460956572596371 1
0.46713748480441 1
0.61087114708609 0
0.436547188550396 1
0.131431576981632 1
0.402355371346657 1
0.736827653279455 0
0.195200983723753 1
0.276399372535531 1
0.146642274681339 1
0.621998845981196 1
0.43578526210765 1
0.567648884482361 0
0.178776470928553 1
0.606028878772946 0
0.440936692491899 1
0.0674035713816936 1
0.367675469772031 1
0.228263941687734 1
0.456414664487188 1
0.419394734567855 1
0.50147559487463 1
0.397255726185223 1
0.0153278853332524 1
0.521984768293764 1
0.494505420134349 1
0.498455048889459 1
0.271916700880508 1
0.320873667608711 1
0.219381705731628 1
0.181286691869334 1
0.609020290041131 1
0.429657472463135 1
0.359939465359174 1
0.638624367464325 0
0.422701537203503 1
0.447092002831554 1
0.257747295160838 1
0.526906036220618 1
0.617389823928302 1
0.564560205158516 1
0.518358754103036 1
0.559483186188175 1
0.395251376932286 1
1.28989438440597 1
0.405279194311995 1
0.377264812038565 1
0.536554999211075 1
0.413857891616093 1
0.560390660921645 1
0.448410325916146 1
0.219286211108277 1
0.425532004720514 1
0.222309745935429 1
0.624432091981229 1
0.646768880001691 0
0.503512492061032 1
0.314584028003896 1
0.64563062505753 0
0.330079895535019 1
0.222155754536056 1
0.461986319022976 1
0.755271399862559 0
0.400086767238903 1
0.397639979485454 1
0.417950234240785 1
0.470798072533981 1
0.234500496209301 1
0.254681674022951 1
0.252160816883118 1
0.497487097965918 1
-0.00168652167479834 1
0.362561718320585 1
0.322275149596811 1
0.540342840679602 1
0.42869318196716 1
0.336777667116547 1
0.577915648055714 1
0.38224352097756 1
0.319638741550618 1
0.466104648453549 1
0.212835028272977 1
0.243913840073803 1
0.559272917681507 1
0.194376518516797 1
0.188374867268576 1
0.153077064833686 1
0.0771710262478509 1
0.328258872175399 1
0.385334706533964 1
0.636712175487979 1
0.065512313968968 1
0.511028366677229 1
-0.0144449064905166 1
0.475872167797221 1
0.51065503859053 1
0.603748014346406 0
0.34685670794614 1
0.190538962357104 1
0.622171511553207 0
0.659710192798202 0
0.462472926781694 1
0.276213059017951 1
0.177929451717712 1
0.344240051416244 1
0.669286552451932 0
0.254096200235326 1
0.463036815196137 1
0.499752585845391 1
0.652528549725194 0
0.360639681342867 1
0.309492151753942 1
0.609846239316184 0
0.430610665473693 1
0.179120985607337 1
0.186446106861724 1
0.159940348615151 1
0.582323590483335 1
0.360593623278784 1
0.196383517236019 1
0.397077724588103 1
0.467658821208525 1
0.38410678488115 1
0.388993726427027 1
0.357535068977812 1
0.602217719955275 1
0.367636218660992 1
0.616545203388233 0
0.304278130525374 1
0.58461428889741 1
0.277272265226556 1
0.28918012949228 1
0.157965203881367 1
0.274224025592909 1
0.24115444517385 1
0.281435005426661 1
0.425465476977369 1
0.487271276795778 1
0.356748338391697 1
0.226194971857307 1
0.583246673243926 1
0.428912198160734 1
0.460187442703789 1
0.560276249845229 1
0.0841363531420363 1
0.379679296892653 1
0.456837307488769 1
0.123423122445454 1
0.600784709116598 0
0.252289083534206 1
0.392093710343897 1
0.330215584302479 1
0.711841689508064 1
0.42528445592334 1
0.617928399446485 0
0.227818266564235 1
0.464615071373653 1
0.471905969938233 1
0.362453979961322 1
0.489735251946926 1
0.842726301584157 1
0.166249898752868 1
0.177530861584281 1
0.27616741436942 1
0.28950752207308 1
0.102691323868982 1
0.489349238858161 1
0.580835116443172 1
0.415630426145252 1
0.342528574224429 1
0.308745882740155 1
0.19841110955369 1
0.335694228537889 1
0.545040714571922 1
0.545946174595953 1
0.0428320796389277 1
0.226616727843388 1
0.493737293410139 1
0.342272785844653 1
0.328437392411328 1
0.594317490235702 1
0.336279899604079 1
0.190507682434389 1
0.219471121522405 1
0.793539373174824 1
0.373170797893088 1
0.606894347865103 0
0.392701559990943 1
0.326370836385961 1
0.229022902470341 1
0.567754050088853 1
0.399884389193526 1
0.27113023599115 1
0.677486792356944 0
0.218936015636235 1
0.496926751122281 1
0.465903945818807 1
0.798366682916695 1
0.303337061606838 1
0.623644769795548 0
0.477832633851913 1
0.538625791544403 1
0.595792908892987 1
0.575000450571741 1
0.628289338353497 1
0.729474811602055 0
0.14131563791563 1
0.676972844605411 1
0.391116318247387 1
0.590828672281179 1
0.387297879756589 1
0.429085906758866 1
0.453444075207847 1
0.15505696060194 1
0.0200635003144429 1
0.342361310333278 1
0.186198569833547 1
0.298245989304328 1
0.289158538776668 1
0.629593186958455 1
0.410396631250304 1
0.13335356787088 1
0.280548977285974 1
0.392870217537794 1
0.797630698784848 0
0.519320464317156 1
0.65269667761474 1
0.467839562239185 1
0.646989398776228 0
0.182382644965689 1
0.3106676441099 1
0.342288720063667 1
0.594720162672404 1
0.227584895674429 1
0.338373863218335 1
0.523932094540921 1
0.520559759987418 1
0.423701893917472 1
0.0489466808731122 1
0.656348290437825 0
0.603172200617199 0
0.303771197939283 1
0.495967490612256 1
0.456141443243484 1
0.197072179773585 1
0.221664360852862 1
0.379760919939974 1
0.548301101759071 1
0.110536983492236 1
0.34072505615882 1
-0.0691364732489696 1
0.451411120884777 1
0.125306657182422 1
0.563722363500352 1
0.592072154340637 1
0.284605916207423 1
0.123004973952214 1
0.768518413236647 0
0.432094326901523 1
0.339367561129421 1
0.4558999777651 1
0.530581488005401 1
0.365193516047582 1
0.270129799001689 1
0.480965071803618 1
0.525257756083694 1
0.205973663836867 1
0.592768715864543 1
0.292097834323004 1
0.397942393099136 1
0.320460257548429 1
0.203094715557399 1
0.236512633523518 1
0.406141024060021 1
0.683923978344776 0
0.407810424674959 1
0.389220049431862 1
0.390358248464172 1
0.271419533568768 1
0.222216271407201 1
0.811462223151328 0
0.313724757991871 1
0.297142287284678 1
0.417064524973117 1
0.536583418840607 1
0.379299913733897 1
0.437682112215891 1
0.400807831641638 1
0.327550678575333 1
0.378436182027949 1
0.296437591011471 1
0.381430225688862 1
0.272238045278922 1
0.329535975665537 1
0.269395985667949 1
0.471827573089704 1
0.282168685103961 1
0.192106720155342 1
0.49585752039909 1
0.347933245459305 1
0.353038487537308 1
0.348630639272748 1
0.300367539568111 1
0.187207482298166 1
0.272303940859354 1
0.160746047177781 1
0.420927126064321 1
0.478290629659771 1
0.398493919166949 1
0.244635563474438 1
0.339600052733244 1
0.583792870667582 1
0.509373685250681 1
0.588101006485269 1
0.39383625370559 1
0.320221322151544 1
0.613236523865763 1
0.385267357853828 1
0.32915295571602 1
0.433998630420161 1
0.208283938047794 1
0.38783599107731 1
0.413154542344596 1
0.122536977586308 1
0.560258546482394 1
0.249628355723296 1
0.480051797126138 1
0.729447435802232 0
0.181850838067117 1
0.350740028806567 1
0.247935471570274 1
0.329905181241916 1
0.606626755998219 0
0.657581976948994 0
0.323484115248132 1
0.26643750000812 1
0.181867428979975 1
0.416256666935122 1
0.353786430970857 1
0.384788107619829 1
0.345509821589865 1
-0.116236450449108 0
0.329407712132243 1
0.251308895792185 1
0.242211257183832 1
0.123344123393508 1
0.321702752334355 1
0.302232121162748 1
0.407794501578666 1
0.516068674098689 1
0.107126312827408 1
0.792214744543188 0
0.443480773753756 1
0.349625727615456 1
0.638828111996559 0
0.417636523254596 1
0.535604511141532 1
0.245164150932789 1
0.264636590679679 1
0.556329333430481 1
0.247061525094442 1
0.382216784263152 1
0.409714743940973 1
0.283205660984959 1
0.459305997088057 1
0.317968354226181 1
0.25232834688581 1
0.467135597330217 1
0.316541345782364 1
0.425549163975619 1
0.563360354320808 1
0.494630238539025 1
0.177500237635697 1
0.233984041897367 1
0.581300086453038 1
0.45444203550198 1
0.349077346023158 1
0.510677704352531 1
0.266379299212973 1
0.29471805903816 1
0.413523158966256 1
0.51566165419429 1
0.415966766478665 1
0.449912561710639 1
0.505456070592149 1
0.59148807348506 0
0.660270244217104 1
0.310899113210861 1
0.402807194216698 1
0.316929473722405 1
0.239250960383193 1
0.188307582665979 1
0.390161588395289 1
0.476132531058057 1
0.247034804789672 1
0.368074037828604 1
0.601436508519288 1
0.269590123156553 1
0.525776545542853 1
0.442038358062916 1
0.123398850876031 1
0.628559924050515 0
0.308626458552973 1
0.374564118456067 1
0.79896884046485 1
0.450345484167999 1
0.46593926169935 1
-0.0459854779472751 1
0.549910202547977 1
0.530549482939248 1
0.358939384768797 1
0.367676427773595 1
0.455676310833441 1
0.424130393032553 1
0.354535138767101 1
0.753247766302148 0
0.324473531213125 1
0.306064571254586 1
0.24254063154209 1
0.588042264430245 1
0.451570389346287 1
0.227803859782807 1
0.728414614201331 1
0.285991917510698 1
0.277542883732807 1
0.477090227266997 1
0.131194505914577 1
0.515609899071954 1
0.308720269833894 1
