# Supplementary material for: Bias caused by sampling error in meta-analysis with small sample sizes
Source: PLoS One. 2018 Sep 13;13(9):e0204056. doi: 10.1371/journal.pone.0204056 (PMC6136825; doi:10.1371/journal.pone.0204056)
Supplement: S6 File — (ZIP) [file pone.0204056.s006.zip › results N = 5 theta = 0.3 tau = 0 sz = 30-50.txt]

"dl.theta" "dl.cp"
0.317684144202476 1
0.452701640520133 1
0.510625845541992 1
0.240347189827785 1
0.354950879621354 1
0.639194921120285 0
0.233299176917305 1
0.45185684988777 1
0.240810908753904 1
0.335147655039493 1
0.230234566771373 1
0.181816656542521 1
0.657293655906386 0
0.384440923343724 1
0.448854055679192 1
0.462408230821327 1
0.225794707117991 1
0.301888777317418 1
0.213372971552947 1
0.452710597685357 1
0.437872613440543 1
0.208854676321417 1
0.417783334991881 1
0.453092188784001 1
0.481291056467507 1
0.223328759398175 1
0.111567219717099 1
0.394972256630494 1
0.287979530756617 1
0.304768880983205 1
0.489578458554623 1
0.629980865521329 0
0.151505564005405 1
0.351458594236075 1
0.429337657840806 1
0.258036810130605 1
0.269757967180153 1
0.136262270849061 1
0.777531287699901 0
0.166333370190485 1
0.279701937095974 1
0.541461677879405 1
0.379075551102453 1
0.254423757617543 1
0.428519436439972 1
0.432770477891531 1
0.437889984587286 1
0.360587129070695 1
0.355120617404619 1
0.277028769037097 1
0.24394698644942 1
0.439952322827081 1
0.31285450640009 1
0.25755406155535 1
0.117573269229339 1
0.361485412511142 1
0.609918736343957 0
0.22499811719111 1
0.353892980207859 1
0.138537211086159 1
0.369285589934044 1
0.261848645424013 1
0.275520658542792 1
0.413711178656087 1
0.22035504282571 1
0.279570059678448 1
0.591603537674001 1
0.108882306773608 1
0.378051299088248 1
0.596148011273894 0
0.637331284923145 0
0.70535007452378 1
0.402210357282076 1
0.404935601122746 1
0.421940926538315 1
0.280658030293044 1
0.373928032625376 1
0.329560818256517 1
0.306754897144641 1
0.340260160219182 1
0.413466850833392 1
0.142090175619377 1
0.476054137652709 1
0.387069512664912 1
0.474165725766739 1
0.208678534004474 1
0.376574993883972 1
0.350422466883883 1
0.543381025035773 0
0.245507099417587 1
0.391750874756184 1
0.380275113972513 1
0.268895384072983 1
0.240881460174357 1
0.311361698709683 1
0.345520616033031 1
0.41135315857893 1
0.316348341293158 1
0.269159406593591 1
0.217078167183939 1
0.377579210069525 1
0.456478583317082 1
0.252583211097299 1
0.333692617924955 1
0.366785940128751 1
0.436290407292446 1
0.518752461580356 1
0.259728101257772 1
0.432519706791722 1
0.295934448611645 1
0.324515468583408 1
0.181525720898164 1
0.560313599137494 0
0.418285458604902 1
0.242955874749858 1
0.418602538137473 1
0.348136817284488 1
0.436424317277733 1
0.475487178930912 1
0.416371732138026 1
0.366859011085607 1
0.529216524033375 1
0.254029609176845 1
0.441541926987412 1
0.591588137002672 0
0.309712857650747 1
0.191525514316792 1
0.271091884123872 1
0.458632867556566 1
0.175909223672667 1
0.465135101142175 1
0.428878161745504 1
0.314685354503995 1
0.384013805465347 1
0.497000580521441 1
0.662899028956192 1
0.452695259365265 1
0.254789856779164 1
0.24987863710576 1
0.278951108298987 1
0.411962035793621 1
0.429651353265063 1
0.42860686921924 1
0.28876100534705 1
0.381739338014449 1
0.224989026158236 1
0.259442705964917 1
0.334466226759057 1
0.311266537507009 1
0.213203883321264 1
0.363935153117617 1
0.41267714790298 1
0.268457889522944 1
0.679290779151389 0
0.505870027667357 1
0.431981833601419 1
0.592663845262099 0
0.388006778967669 1
0.344903998207531 1
0.394077073752189 1
0.422094411149295 1
0.349368189213622 1
0.176594256322902 1
0.485333510533386 1
0.342106062785648 1
0.0993831180160894 1
0.531516762116731 0
0.237248956925227 1
0.375837653574103 1
0.514497535223636 1
0.48191058759402 1
0.4335032046854 1
0.346598289260537 1
0.267572121843036 1
0.449338441620061 1
0.315924556407902 1
0.587765378719998 1
0.430525915781419 1
0.322861981000127 1
0.695325343598596 0
0.405894575220995 1
0.303914764821761 1
0.259297460537602 1
0.353694820931895 1
0.390789065197609 1
0.493299610704663 1
0.341379328953861 1
0.401782857929649 1
0.226316947469712 1
0.10059371462563 1
0.328844094687076 1
0.426511566438867 1
0.430705447541045 1
0.432228956523443 1
0.262054306697403 1
0.385083164376773 1
0.632066534946784 0
0.48230053468341 1
0.511855742700592 1
0.157139833967651 1
0.494173766209667 1
0.399632837693362 1
0.345326236052676 1
0.307003633038588 1
0.388099877246561 1
0.391173663572709 1
0.423119337437901 1
0.526414350270613 1
0.55227099555477 0
0.229092608889562 1
0.424085300690989 1
0.45713493803878 1
0.703963959544842 1
0.553380193029514 1
0.134249885496742 1
0.134369697544107 1
0.244033987555103 1
0.374374333569456 1
0.539115817836327 1
0.457864326047451 1
0.286411897802206 1
0.624153466628629 1
0.244794724774873 1
0.200780669091488 1
0.505286482044119 1
0.338131137723158 1
0.623518872888984 1
0.407498537312804 1
0.166793277618662 1
0.28747227134224 1
0.389714761036822 1
0.170875412008918 1
0.370125774133543 1
0.120815179387391 1
0.226583113558169 1
0.477103034290515 1
0.21340871076849 1
0.432461723516235 1
0.560896549659262 0
0.363745008821917 1
0.16601770259148 1
0.213859807285329 1
0.169311428937843 1
0.523207394995804 1
0.132850374471351 1
0.525072912396912 1
0.334641688437819 1
0.606902515233053 0
0.37168575161522 1
0.264419863780041 1
0.401314662702497 1
0.584234294566531 1
0.336519958459909 1
0.111426175397519 1
0.301274418837265 1
0.55522498595435 0
0.316578371324721 1
0.380326795053343 1
0.26753956971873 1
0.155503091025623 1
0.243391493426445 1
0.449849876453034 1
0.306812411750368 1
0.444135374246899 1
0.391646902916442 1
0.12079975373849 1
0.434010088737067 1
0.327280215335213 1
0.537000704135258 1
0.360121695106257 1
0.394110765442649 1
0.491471496575491 1
0.417610492686102 1
0.388994126265081 1
0.441720123339009 1
0.460419079213604 1
0.311540483909047 1
0.291761169696655 1
0.323730261703764 1
0.436620442114826 1
0.839047278828019 0
0.148556367302043 1
0.294561493839406 1
0.273991916903913 1
0.310782793622838 1
0.573779825951273 0
0.406604592409228 1
0.233387845020886 1
0.29260735948537 1
0.211059427038731 1
-0.0730177765647064 0
0.368568704848268 1
0.247559543634311 1
0.267400586720518 1
0.42382917380054 1
0.685864403773 1
0.576716058962069 1
0.215368238314711 1
0.400716314013917 1
0.165571480812929 1
0.140551553864831 1
0.378768590035952 1
0.308459719948826 1
0.133543376928538 1
0.604330923641003 1
0.298741790699806 1
0.143026176300196 1
0.282807916221217 1
0.383660771438461 1
0.297154556775111 1
0.301222032896778 1
0.444132237690154 1
0.305200898246648 1
0.239769405614508 1
0.498126746922151 1
0.315185917823579 1
0.343645949978435 1
0.336060785705522 1
0.572342580451042 0
0.27885938482656 1
0.436525328984625 1
0.331695839961615 1
0.447452178925739 1
0.291765625887481 1
0.266223193661899 1
0.0769128282674239 1
0.314307491009703 1
0.383054701551925 1
0.464995808702138 1
0.540671651184113 1
0.309411757751745 1
0.428710226106506 1
0.523401606334629 1
0.383483678712334 1
0.467532467956471 1
0.45038246824721 1
0.448148625095012 1
0.144893877224702 1
0.200247188058703 1
0.398923447504235 1
0.191482708487195 1
0.313606226240657 1
0.440574937698167 1
0.176522631409487 1
0.461671006265424 1
0.385941296652871 1
0.594836318516399 1
0.438996228998193 1
0.296747020662469 1
0.390238649944794 1
0.362328421102882 1
0.119385985887084 1
0.527031131946162 1
0.66242836256051 0
0.225894842352748 1
0.343097580323509 1
0.505760516276756 1
0.386880909625907 1
0.436998799229569 1
0.30239693696825 1
0.290405504687951 1
0.539943495728791 0
0.273170609606374 1
0.77648126192656 0
0.265035850762402 1
0.380144096417176 1
0.452225027912379 1
0.394839576331035 1
0.284249610125977 1
0.390945531838714 1
0.48113159958944 1
0.421665101091235 1
0.467783598127548 1
0.359608845492434 1
0.347731051529634 1
0.315098399464506 1
0.252150719942699 1
0.428371722991864 1
0.405600103866767 1
0.386785252930554 1
0.368389702722017 1
0.198365853248696 1
0.262318370125766 1
0.721774223878849 1
0.213475041741454 1
0.632821772680692 0
0.27221541929862 1
0.54577495039969 1
0.668530952390492 1
0.38437886106809 1
0.232770804139031 1
0.439303605182933 1
0.349772991405823 1
0.0957170038199561 1
0.437776326831257 1
0.453810290884087 1
0.359234730733857 1
0.361060240031926 1
0.299601917257079 1
0.145955808537392 1
0.170576154625699 1
0.380678479843014 1
0.378483145801953 1
0.426402605202022 1
0.399128937718348 1
0.396594178763554 1
0.370015802426289 1
0.235663806129062 1
0.116956161539081 1
0.543881447430807 1
0.495696270431993 1
0.584256387381798 1
0.2216496763996 1
0.577497811150649 0
0.257646648876383 1
0.708936416257679 0
0.412826950157945 1
0.45385748242313 1
0.296912630663491 1
0.178234733023403 1
0.328553758145223 1
0.516459933215076 1
0.425978821616697 1
0.263458537938717 1
0.564342230327108 1
0.417359761034318 1
0.521984402244533 1
0.397006965702801 1
0.223081299115921 1
0.340447670592135 1
0.295171716192588 1
0.38180894916103 1
0.39316004486109 1
0.490632297261962 1
0.375381196756174 1
0.291826506696964 1
0.459214496338029 1
0.358485890071452 1
0.257423021251745 1
0.556111131194028 0
0.304451360214357 1
0.456630909965811 1
0.398689321068365 1
0.305242236888394 1
0.269581483301121 1
0.39967252922763 1
0.290950816288972 1
0.311677100855347 1
0.316944637210305 1
0.213448290318414 1
0.322311731711599 1
0.191670440182945 1
0.371434320107515 1
0.334802529644705 1
0.258756798024726 1
0.30462847381727 1
0.510236394730215 1
0.144864132287626 1
0.235956644119538 1
0.665850736004771 1
0.276768663303709 1
0.137029374661906 1
0.476708213815181 1
0.408605556415329 1
0.22564549951332 1
0.396241754492262 1
0.118533708470322 1
0.430849748074846 1
0.674311876562571 1
0.292356485792582 1
0.0759026711240796 1
0.46298080514771 1
0.545348309512692 0
0.215264527941076 1
0.388899208083555 1
0.251327807746298 1
0.479719012067014 1
0.15372575595516 1
0.378225185646224 1
0.195522964730165 1
0.56500096890971 1
0.162911067894208 1
0.525062512184663 1
0.536099815356289 1
0.690771192969558 1
0.365200497358406 1
0.377389557236874 1
0.429054519715326 1
0.152955189953401 1
0.32213205530931 1
0.410042247432095 1
0.252787439552488 1
0.266585204890529 1
0.394609047398581 1
0.407569847198531 1
0.267082901086413 1
0.326705655793024 1
0.132056155234979 1
0.140675315309717 1
0.30685714635766 1
0.515325698180037 1
0.315415525520009 1
0.303472157644667 1
0.522043073040882 1
0.379532904843032 1
0.447924918344026 1
0.628406211378006 0
0.405869934171071 1
0.227421922374816 1
0.17501813882743 1
0.390295906499205 1
0.337963632326115 1
0.169636750205902 1
0.348796237177222 1
0.55100169643778 1
0.247161608223771 1
0.0720677019545114 1
0.428458337585081 1
0.368375584729989 1
0.444993852777363 1
0.320479268843911 1
0.24737156562258 1
0.093894234568833 1
0.273494072848186 1
0.317025899057418 1
0.276043656136467 1
0.504468608388529 1
0.596468987602335 1
0.388788522115466 1
-0.0403448091945946 0
0.264136261162403 1
0.248139968648769 1
0.432044387260809 1
0.244784396607394 1
0.542534551919995 1
0.425234427369277 1
0.380002409368726 1
0.344883312435411 1
0.392042415882535 1
0.486902255513633 1
0.179797297255965 1
0.165715066156841 1
0.465289603302241 1
0.321257858597296 1
0.376812748394138 1
0.464726266686988 1
0.218786960277457 1
0.291495142178235 1
0.251268951492314 1
0.356514949712877 1
0.243193447586479 1
0.451890616631561 1
0.312997877843697 1
0.305958863719788 1
0.0767507751310182 1
0.851303809789407 0
0.39865163037361 1
0.367094397182466 1
0.180878686123 1
0.151929078858582 1
0.347833702816238 1
0.348509495202005 1
0.663891194554891 0
0.0590119924520088 1
0.44357774729615 1
0.439665869055391 1
0.489681549706474 1
0.125718034374775 1
0.29207642534416 1
0.490956429229245 1
0.169868429106027 1
0.471127715103024 1
0.200081245931768 1
0.310993000287327 1
0.341119313047119 1
0.296038650140661 1
0.425168321220814 1
0.804975838652862 0
0.130306319157105 1
0.366516659677444 1
0.262810418705471 1
0.359208448760964 1
0.412807365565961 1
0.48509022677494 1
0.250668944351777 1
0.751024072885495 0
0.572875139830494 0
0.234317194750142 1
0.120066979550319 1
0.544538088357655 1
0.474287689094071 1
0.332012906397354 1
0.262631153137968 1
0.290482107630811 1
0.791392297841082 1
0.545059796249832 1
0.353179190748151 1
0.267972054835402 1
0.441980339530559 1
0.388144241264347 1
0.372482255901232 1
0.612557560285543 0
0.28252571774322 1
0.292841926109488 1
0.310375541846575 1
0.404940481424101 1
0.193919628036334 1
0.453136979405969 1
0.237324704420015 1
0.340287371598577 1
0.382952919869424 1
0.47014475227319 1
0.211777289057924 1
0.520889727833848 1
0.310396510192989 1
0.476264566777919 1
0.389561864126108 1
0.331872898623482 1
0.323428969316277 1
0.407693955285501 1
0.50519066314052 1
0.303644007328247 1
0.460240227046384 1
0.44723885246215 1
0.222809418275007 1
0.550671506352035 1
0.376169941727647 1
0.319231797335849 1
0.468494283950942 1
0.452642554405381 1
0.198021033613632 1
0.569923864769539 0
0.277208872616728 1
0.384581085067094 1
0.362803701968598 1
0.36814620602155 1
0.602607180703418 0
0.219986448584447 1
0.146540559826194 1
-0.0646803468061113 0
0.210860355100259 1
0.477527415569576 1
0.358944458667166 1
0.325570947177433 1
0.509429218647529 1
0.394199677609459 1
0.504852320513823 1
0.541772483176751 1
0.536016000596401 0
0.238893621641922 1
0.268260513355511 1
0.366169660054873 1
0.314901215636926 1
0.249975301973193 1
0.278395347093869 1
0.434370236875827 1
0.364166990302512 1
0.694207505210549 1
0.368855959019703 1
0.146243188198028 1
0.491892061133421 1
0.245263056523408 1
0.415516951206716 1
0.351425259731566 1
0.396857310607929 1
0.454793378746345 1
0.365053373581466 1
0.351334066772578 1
0.355881966753776 1
0.363789194047063 1
0.291002874935912 1
0.716190435904687 0
0.451242505441709 1
0.15521578296798 1
0.545458437334514 0
0.296237697525357 1
0.430393050962648 1
0.376773137313625 1
0.127789336543808 1
0.520242810406474 1
0.416428671625098 1
0.328103187670345 1
0.163502102917998 1
0.287364669313307 1
0.408024911070385 1
0.295198036658648 1
0.507099891119773 1
0.523561956627321 1
0.216360219941953 1
0.208118294267344 1
0.321486888602249 1
0.366396044592007 1
0.311245751511537 1
0.189689161720106 1
0.534239101647507 0
0.31650441284247 1
0.423821652740409 1
0.240505748004057 1
0.26555223192796 1
0.467339437224419 1
0.371367832331198 1
0.290185054071924 1
0.268787913651106 1
0.299319665720913 1
0.38463283709234 1
0.115522842078241 1
0.389156327588534 1
0.531547344496888 1
0.151663098497094 1
0.512797032029546 1
0.329953790331405 1
0.541625669512913 0
0.255806954724948 1
0.226983807002999 1
0.418177760168773 1
0.587496900920643 1
0.326062616158257 1
0.444886324251384 1
0.208148021573846 1
0.203662317028806 1
0.515185490077315 1
0.335945805351156 1
0.319152987495285 1
0.489664607417933 1
0.569722645734663 0
0.356589972710813 1
0.360329458843724 1
0.32643719212828 1
0.307637963367649 1
0.383479025280684 1
0.313489155348634 1
0.347106991919919 1
0.364384480273072 1
0.78531140100803 0
0.440947861964505 1
0.52134473178207 1
0.349073342328805 1
0.265185684006545 1
0.309173358919166 1
0.18864521133064 1
0.283704895799858 1
0.271536844605189 1
0.280042001957899 1
0.571656128351401 0
0.445345730781896 1
0.441926342088588 1
0.476854988316495 1
0.337967376094363 1
0.398529664933733 1
0.188250723451602 1
0.344899978798722 1
0.544385051362986 1
0.287778043442039 1
0.27211179977919 1
0.365200272556447 1
0.502061397101014 1
0.368193998912869 1
0.208838670350234 1
0.355512426751596 1
0.320825193443233 1
0.376076414700309 1
0.205903902943096 1
0.333718546653684 1
0.361190443988326 1
0.188257732796362 1
0.515561884416448 1
0.461525691520006 1
0.193043144448661 1
0.407179309509129 1
0.514961478002926 1
0.443338832354073 1
0.592202913596846 0
0.28080478644355 1
0.304808529649289 1
0.302764090768283 1
0.420348233317325 1
0.333522292984909 1
0.557341875479899 1
0.258281508012493 1
0.0691882289779613 1
0.35369390892047 1
0.132640324034947 1
0.349980556403145 1
0.370209082849538 1
0.514022559078782 1
0.49805335007279 1
0.38143807641048 1
0.39163471212614 1
0.311234997968887 1
0.400973222497481 1
0.617214255847627 0
0.369791508871172 1
0.677893115025653 1
0.493897048404847 1
0.482637898072191 1
0.347071802901319 1
0.382374118119615 1
0.156526936061612 1
0.41421201184716 1
0.55735625883759 1
0.511716002759418 1
0.238054038161417 1
0.464232613815437 1
0.283529310577016 1
0.0885457129802399 1
0.52143387627732 1
0.43236211013096 1
0.343354875488308 1
0.617515493262917 0
0.536323044383293 0
0.556608289008911 1
0.406305722617294 1
0.354876111366746 1
0.33149474000822 1
0.306100147333845 1
0.327377279004543 1
0.534565968222444 0
0.459979865126022 1
0.199223299967868 1
0.401969041454561 1
0.508610152311378 1
0.551609532906347 1
0.494429295296201 1
0.356909952825836 1
0.159725434282577 1
0.176201907317333 1
0.164730497070216 1
0.269750485950632 1
0.528350486454049 1
0.296473261357198 1
0.191981048159284 1
0.470708531583773 1
0.479030338023494 1
0.939646540684991 1
0.333044307927576 1
0.290412397280955 1
0.581487468214731 0
0.124288303304173 1
0.103690799025734 1
0.327137522908932 1
0.387790933384564 1
0.467799430456461 1
0.296399706959929 1
0.362127292363872 1
0.503527540538115 1
0.276611693521276 1
0.477616850946991 1
0.498952054269062 1
0.110759060301687 1
0.320676044291941 1
0.337300029348985 1
0.436854813091743 1
0.375875892953327 1
0.137825003272482 1
0.241439611770717 1
0.379590190779212 1
0.363895700575997 1
0.674940309805476 1
0.175894066921618 1
0.217092744486595 1
0.462929085103406 1
0.32582180352953 1
0.410787359594469 1
0.136602681038336 1
0.518989188527191 1
0.149859747051032 1
0.254658276610541 1
0.210536668229892 1
0.229338451659178 1
0.347100967165923 1
0.592161153383966 0
0.377412791994468 1
0.342277467247815 1
0.69780923489648 1
0.277867872536386 1
0.468574000385555 1
0.190974303735453 1
0.288958227872466 1
0.443119533128199 1
0.339673192097583 1
0.339369546502549 1
0.403462400069094 1
0.0111462490688434 1
0.294684403331294 1
0.672348200002679 0
0.500652596088065 1
0.271011054634199 1
0.2584642991565 1
0.206512706348954 1
0.471002951568749 1
0.3287409181689 1
0.331266139825194 1
0.238157828112792 1
0.347559060747209 1
0.370463231621059 1
0.269818897108686 1
0.341658647872483 1
0.467240065482663 1
0.346003114631136 1
0.307579984547332 1
0.723919388744181 0
0.337279549248713 1
0.542408444144417 1
0.276885942560196 1
0.264669917642358 1
0.447096197400384 1
0.563078743321317 1
0.270978049672998 1
0.406958054890643 1
0.402591367476226 1
0.388182013388306 1
0.430151959081843 1
0.524016298241549 1
0.319822049416438 1
0.559375113997913 0
0.463364548570369 1
0.194196943252566 1
0.66065616949598 1
0.210844943040682 1
0.486078418185737 1
0.800906750140099 0
0.44588170264116 1
0.415041818370187 1
0.401872187873456 1
0.40330737134847 1
0.268818335536854 1
0.357418536385194 1
0.452826619644582 1
0.543490112306328 1
0.237627713069349 1
0.368762404900796 1
0.325988367834616 1
0.195929291101396 1
0.266408787341804 1
0.338581768326073 1
0.309556120280816 1
0.382261304450147 1
0.333588015919762 1
0.301027074408377 1
0.31102296106071 1
0.350164697125771 1
0.50191711124658 1
0.438997645918721 1
0.410972221941348 1
0.285528186549092 1
0.293313490116329 1
0.430347042592444 1
0.745059694106796 1
0.317990429566762 1
0.451205862813383 1
0.373980871171819 1
0.5191745562058 1
0.446780793917314 1
0.262431500104396 1
0.485642209522261 1
0.322874237876704 1
0.674955643437822 1
0.551613964714743 1
0.405143497343863 1
0.289365761074953 1
0.463060808613216 1
0.33368614704312 1
0.560905478888777 0
0.394655592359615 1
0.294580327911788 1
0.465454654719071 1
0.519155341984608 1
0.398396474931835 1
0.548074808746928 1
0.338293237125425 1
0.404602711895641 1
0.537491094851795 1
0.534335359983605 0
0.521704381921763 0
0.482502634542628 1
0.51123948656342 1
0.476022515399302 1
0.376730518252364 1
0.323504274302064 1
0.262518979336325 1
0.322293947288057 1
0.335222096964638 1
0.146941909858681 1
0.351016964339299 1
0.234574420905614 1
0.468923107872517 1
0.328196540210852 1
0.34303571565981 1
0.29963902572228 1
0.174900811261893 1
0.469024310269999 1
0.242672145322399 1
0.415184768127608 1
0.335224818667096 1
0.398541760271363 1
0.409340107801291 1
0.277975861155596 1
0.0800273210755755 1
0.325926693860581 1
0.387405559541833 1
0.135815240372835 1
0.222700955488923 1
0.180901875993391 1
0.472219188310676 1
0.488071239892362 1
0.131261661056189 1
0.152978861895365 1
0.340897429002815 1
0.479097622879328 1
0.388648080996897 1
0.461390610616654 1
0.366353023840098 1
0.414981722343246 1
0.627660791476027 1
0.33801001674873 1
0.276994676605415 1
0.371111995154747 1
0.480084074807692 1
0.176587408050518 1
0.553064614238516 1
0.402781609494555 1
0.0856878800154793 1
0.102022247794656 1
0.380975021241613 1
0.296243962911583 1
0.363289250080947 1
0.338495981365902 1
0.189284731517091 1
0.677527087415208 1
0.515916948413079 0
0.505008523811221 1
0.273917918754228 1
0.0228963042401979 1
0.583945586464604 0
0.635580669585069 0
0.172691683627076 1
0.22122272471963 1
0.606216293296334 1
0.345669032328882 1
0.445422032490507 1
0.386741848026976 1
0.313189360227835 1
0.566384739228043 0
0.563573680255439 1
0.496050928214126 1
0.438680099077706 1
0.630064144577702 0
0.376512466517976 1
0.418876430867202 1
0.180397617562909 1
0.263961468789569 1
0.437406658944754 1
0.178445724104964 1
0.346040110133718 1
0.308652794731987 1
0.398954296504047 1
0.521018445871312 1
0.585583098171124 0
0.270059678051225 1
0.311397284210999 1
0.138211849763471 1
0.331214533090806 1
0.466921218627306 1
0.507863646946927 1
0.236516071426439 1
0.114037478524542 1
0.414802969249737 1
0.0856230060868024 1
0.394120407778867 1
0.418322601043672 1
0.552514240168152 0
0.589058699994734 1
0.445229965621641 1
0.488478884504058 1
0.321688049854004 1
0.220113875951427 1
0.441627553559766 1
0.547151122582099 1
0.560555518230605 1
0.356815213129985 1
0.244906044233399 1
0.424231563978668 1
0.497279404044003 1
0.364467122472059 1
0.122638524970103 1
0.320784339396614 1
0.443834704979385 1
0.347376842274584 1
0.264291972281269 1
0.214977438023844 1
0.125330780805959 1
0.31771607029052 1
0.445593532011225 1
0.339730471541411 1
0.266171224599922 1
0.4741115330299 1
0.170096846114823 1
0.287129563712291 1
0.26972378505187 1
0.23911178543457 1
0.389772858615745 1
0.310713557095847 1
0.253520932164929 1
0.370571050743535 1
0.201063120571239 1
0.144451615593872 1
0.433683665363251 1
0.451387027976161 1
0.506273689495764 1
0.432711771867297 1
0.372022494730561 1
0.159938582509123 1
0.381905479406331 1
0.415348227788046 1
0.486692109964997 1
0.387569686948165 1
0.578936786935985 0
0.403582613616942 1
0.286215102132299 1
0.574034080744729 1
0.0768621406558097 1
0.152720286992705 1
0.588451106259569 1
0.319738203278636 1
0.446347243480139 1
0.377743716340022 1
0.580074094505642 1
0.582674840882626 0
0.638702778811385 1
0.309224305492696 1
0.317190510783362 1
0.2215412220525 1
0.521268306732491 1
0.517413188464363 1
0.466498372491122 1
0.548100871180124 0
0.300290136026709 1
0.552937896035955 0
0.504795322253098 1
0.362361235441233 1
0.151366922000497 1
0.262367054071636 1
0.282324256496175 1
0.267055076109436 1
0.463695481734101 1
0.272649040635372 1
0.190978649849624 1
0.238080055633378 1
0.165439698343431 1
0.344754103984537 1
0.328089854946843 1
0.482154192726954 1
0.470353230162126 1
0.395359653435451 1
0.333147533063334 1
0.481125424601615 1
0.397839413162429 1
0.331280206379129 1
0.328768487320015 1
0.40490881399018 1
0.48851978378994 1
0.316490196852456 1
0.234225173044121 1
0.308993965087152 1
0.234092531566577 1
0.43871327727098 1
0.32739653510751 1
0.560430524033605 1
0.33645152410739 1
0.307784247618583 1
0.0998856177616164 1
0.257312820437561 1
0.832013976573992 1
0.460390755716684 1
0.419363368087678 1
0.168232439170701 1
0.7664946025686 0
0.366905651765766 1
0.424258216321602 1
0.557422201217778 1
0.0697860546495528 1
0.0770166688332264 1
0.260709726347381 1
0.408586580812659 1
0.284442334855516 1
0.291703546119774 1
0.350662601013674 1
0.425105051179945 1
0.62411588295085 1
0.377034213052347 1
0.217542850414004 1
0.449673910869749 1
0.419845577230278 1
0.24359811244973 1
0.399743958939329 1
0.38559031561577 1
0.400239536911214 1
0.262712635051973 1
0.489825812898206 1
0.388762772987052 1
0.411852530767342 1
0.306174757685155 1
0.325855713854143 1
0.216136712553645 1
0.492769915863859 1
0.270329546774131 1
0.532357664675661 1
0.283033209007076 1
0.386622003947668 1
0.264996647256651 1
0.196827647100457 1
0.627874328841571 0
0.193602801667168 1
0.589633138488166 0
0.0531745361627996 1
0.740949106624465 0
0.375873802217769 1
0.111236358106507 1
0.420862495686191 1
0.0356223988241731 1
0.464475184382797 1
0.307615019565694 1
0.314402147427514 1
0.469509355303611 1
0.441691753930656 1
0.664083575375074 0
0.4064219491312 1
0.329926218616114 1
0.1418296277579 1
0.560063640782112 0
0.404306564262288 1
-0.153395995475595 1
0.549358644598313 0
0.181058248272116 1
0.329719931265901 1
0.441722485886679 1
0.450802972361796 1
0.275013014555397 1
0.289656212093138 1
0.49703991410678 1
0.363755943986511 1
0.330870736468181 1
0.222357610340809 1
0.305650730916971 1
0.520084223031104 1
0.317716428531319 1
0.152892729885465 1
0.354444068548359 1
0.506167346205396 1
0.664095068464557 1
0.20770490987656 1
0.338368942826721 1
0.207637380920073 1
0.437108953139521 1
0.326357336069144 1
0.346148425421165 1
0.561127940640809 0
0.676775483322749 0
0.32812998045397 1
0.6777263543492 0
0.329207856162352 1
0.311721219106581 1
0.124010951074576 1
0.374529710799536 1
0.45477041882929 1
0.500859528703268 1
0.547899865556337 1
0.262112511503257 1
0.383738548573121 1
0.543417928152609 1
0.26004761323788 1
0.225111790055394 1
0.376404954630007 1
0.570741407134373 1
0.32322651035145 1
0.203911354765229 1
0.365824299517348 1
0.314141855659205 1
0.319539623497116 1
0.514684846497583 1
0.399565894930762 1
0.637533466344842 0
0.437974900805979 1
0.358230106183181 1
0.414375671972659 1
0.458363069873215 1
0.420220354282595 1
0.485944786864946 1
0.159480847401554 1
0.156786295996232 1
0.623551521697191 1
0.256977140126608 1
0.235211787883936 1
0.35147138201689 1
0.351506686961622 1
0.502027504286747 1
0.175687317437674 1
0.478784639557981 1
0.568971716451651 1
0.231164854248358 1
0.278449247810572 1
0.425083937821343 1
0.317555880448729 1
0.467269164032203 1
0.252373148281644 1
0.26698888572685 1
0.267859551088091 1
0.504821871550579 1
0.547809490499361 0
0.496988576102753 1
0.338401291544386 1
0.407373094536552 1
0.242655594234697 1
0.428634058910193 1
0.150599379494012 1
0.370440818421592 1
0.406690819171715 1
0.406280118155026 1
0.692685885732399 0
0.535103169256424 0
0.380615146688078 1
0.26763681627954 1
0.422800515749817 1
0.53478403756112 0
0.494676344682526 1
0.394606203110541 1
0.358135862787257 1
0.3649813725403 1
0.568686871044953 0
0.247960319901506 1
0.159803406850986 1
0.503737237643798 1
0.313219830241079 1
0.403371871900048 1
0.435722937511748 1
0.431276719882057 1
0.448220493517899 1
0.426745670764449 1
0.421314626159459 1
0.316320905119655 1
0.217352807645511 1
0.260660024816195 1
0.286419217097559 1
0.501105105290593 1
0.176454279032019 1
0.402238145006518 1
0.318181080286096 1
0.538194401251176 1
0.566978759041167 1
0.56740472985614 1
0.231618747357901 1
0.342153620159166 1
0.540307036100131 0
0.510057837471317 1
0.439811980860258 1
0.63424803021454 1
0.455778131406853 1
0.219994314084085 1
0.425936497904309 1
0.165116893318947 1
0.468299026292703 1
0.312952361494715 1
0.362175187982459 1
0.376043126449349 1
0.37074949076061 1
0.413750659573375 1
0.567090378593656 0
0.50022012546576 1
0.347824833825787 1
0.390261950564674 1
0.292025899889416 1
0.538278265207558 0
0.576372237191295 1
0.378100677451601 1
0.36069153316378 1
0.450098548352334 1
0.255017753994947 1
0.143107518226396 1
0.420480639290136 1
0.605346926312399 1
0.244276767951401 1
0.317823766841583 1
0.355089138505539 1
0.238721018293396 1
0.415906915336916 1
0.546228382456612 1
0.253083883478256 1
0.151065119089498 1
0.338004640253116 1
0.448220995937136 1
0.449313180890311 1
0.217810350489876 1
0.545441801019515 1
0.281971183789034 1
0.292658847732329 1
0.089716746706519 1
0.318473796709927 1
0.229499270169111 1
0.339926516743667 1
0.293973388815902 1
0.246172721770231 1
0.351785238599331 1
0.431987765472565 1
0.178514695403915 1
0.315774468777259 1
0.263900975624818 1
0.303597063565292 1
0.469756495091685 1
0.415888294480052 1
0.613610515561432 0
0.473283704952483 1
0.24771773458142 1
0.453581571038492 1
0.461330078428076 1
0.621693410287754 1
0.432550376788892 1
0.402615694320796 1
0.777730322599519 1
0.480582003998119 1
0.317098377826978 1
0.346077150091922 1
0.454695963593964 1
0.343189907701125 1
0.311070134591251 1
0.444806772799052 1
0.29057507632892 1
0.508247880859184 1
0.398393218029941 1
0.402083344506863 1
0.251676252297973 1
0.341546467362453 1
0.465864525949018 1
0.398720611747071 1
0.516766385617761 1
0.297227412067706 1
0.715296769594468 0
0.353600791670781 1
0.310904593259427 1
0.329404918493966 1
0.322414634774271 1
0.666170760469002 0
0.521566451469812 1
0.442819908087951 1
0.202455962985523 1
0.409733108957049 1
0.329714728295356 1
0.376134818394651 1
0.480303368935782 1
0.649614775351159 0
0.25644946521953 1
0.410058825957973 1
0.410434818299242 1
0.269190858377824 1
0.523468110948273 0
0.354355761503326 1
0.264545012036329 1
0.531502228753272 1
0.307118178264115 1
0.159311476703559 1
0.213324451066975 1
0.250125116409223 1
0.523954639409537 0
0.627145945599566 1
0.28910926245897 1
0.557671560734204 1
0.397364538550791 1
0.532638412406715 1
0.271455654120239 1
0.380301059287799 1
0.337762391046207 1
0.168219080941901 1
0.248032136417909 1
0.389992194837317 1
0.343736277760434 1
0.332007839005671 1
0.415782739471683 1
0.231757062680739 1
0.364108030492205 1
0.390779353434693 1
0.103411567019974 1
0.21934657965165 1
0.255143936290303 1
0.323534050453787 1
0.360128615191402 1
0.572490045704914 0
0.400793277589259 1
0.316516331376304 1
0.461624855983562 1
0.374034426861204 1
0.216552852631244 1
0.459219572889763 1
0.342770947923432 1
0.398537605246315 1
0.46484886913478 1
0.572263939006858 1
0.170666390372991 1
0.419425037504532 1
0.416878071949028 1
0.365295396291522 1
0.369465499745615 1
0.57991879974003 0
0.512198678027521 1
0.46426148829493 1
0.185130124304233 1
0.284744424155498 1
0.311521442513358 1
0.228730432225601 1
0.281217277303914 1
0.216467276296681 1
0.439586315262643 1
0.404249239174394 1
0.368003109006608 1
0.49771305981543 1
0.236804439985996 1
0.424163457309382 1
0.539179602981981 1
0.315365194347659 1
0.297872958865676 1
0.587984586642253 0
0.533990210454307 1
0.28977203489717 1
0.489985471874334 1
0.327046208777221 1
0.408470727443398 1
0.357624478599194 1
0.307832711421961 1
0.455523443441299 1
0.364943349924531 1
0.296697051771832 1
0.35423199231803 1
0.475377330565859 1
0.60067788850273 1
0.419107240619796 1
0.566413171544376 1
0.435554480960242 1
0.278654680124383 1
0.362401616727194 1
0.258155999278708 1
0.164207846240263 1
0.443223335687477 1
0.491376718181352 1
0.843972038780632 1
0.174872840755811 1
0.518199833627925 1
0.227831775410655 1
0.359576412929019 1
0.554287737494586 0
0.377334492518114 1
0.212444892833789 1
0.297913936228661 1
0.460076956550315 1
0.58079220141253 0
0.425188947629094 1
0.213929539326855 1
0.39663123811076 1
0.413709340187795 1
0.422892820288607 1
0.249793099303699 1
0.476557803165619 1
0.443654397717995 1
0.47150389594738 1
0.274593548838461 1
0.258100401285016 1
0.610138717749619 1
0.340627707795004 1
0.363801285668769 1
0.436442631820734 1
0.371513006662859 1
0.175843009157677 1
0.313780528548022 1
0.368192616984786 1
0.491832874645061 1
0.199643388587668 1
0.279195639884543 1
0.234578496504016 1
0.184987342170524 1
0.398532799768352 1
0.358265424435163 1
0.378966219653452 1
0.424033928516147 1
0.272062636817182 1
0.466075230167139 1
0.551359617960858 0
0.249825972407687 1
0.392492469247046 1
0.368362277096414 1
0.374855769763002 1
0.268178432981337 1
0.308191464196205 1
0.606923422949124 0
0.24409045391242 1
0.286956657040206 1
0.270639965451387 1
0.289952595099632 1
0.402896047067171 1
0.348098414736025 1
0.149510666684327 1
0.80859786061466 0
0.457982314117302 1
0.389007129584332 1
0.616512973015231 0
0.317945216278211 1
0.303560610804236 1
0.64349130712876 0
0.42588027033977 1
0.167946203320206 1
0.313490498578393 1
0.287605559507308 1
0.285358638637654 1
0.500142940609574 1
0.271833893079182 1
0.425625671661743 1
0.360705723155812 1
0.379490868159539 1
0.463870299202977 1
0.475946538088848 1
0.278626630341763 1
0.62300500750581 1
0.375132173724838 1
0.411554288002015 1
0.47598006863649 1
0.470259017705186 1
0.37150713247917 1
0.430197762074448 1
0.384608398020492 1
0.213844120366184 1
0.408355934883579 1
0.207955077010852 1
0.354993362612169 1
0.50349383421945 1
0.314986342274287 1
0.42048044706077 1
0.326804567919095 1
0.277230536435397 1
0.574539232705264 0
0.237450234207029 1
0.395194428860224 1
0.0540636306766271 1
0.474731697645966 1
0.553430437750386 0
0.415917300013859 1
0.424411443528883 1
0.192709758478577 1
0.507840685516306 1
0.342340987308192 1
0.197412611095608 1
0.448370474532165 1
0.323406276683319 1
0.288612201642486 1
0.453755735796585 1
0.450418165981706 1
0.376808819363446 1
0.333079410802012 1
0.686351386773581 0
0.233461264951215 1
0.64087505265281 0
0.466068195847153 1
0.315010053961019 1
0.598739253973072 1
0.383102903796685 1
0.604509329310619 1
0.322488637686563 1
0.705103068480009 0
0.392906703701146 1
0.437963879507394 1
0.416301267493055 1
0.137496434614885 1
0.579185959554821 0
0.275202886782721 1
0.213887354641899 1
0.246887525100831 1
0.329604218473058 1
0.288721644830193 1
0.0642928727388986 1
0.363897278100144 1
0.296359553425172 1
0.438141640769738 1
0.362110570808044 1
0.284199229346294 1
0.307253756491411 1
0.343502343308319 1
0.455435621294738 1
0.315745494091128 1
0.734067277522073 1
0.438787634895587 1
0.162984184412598 1
0.48115179310623 1
0.0855660295142993 1
0.54680296077426 1
0.478801833996237 1
0.313094358218302 1
0.366206159769 1
0.271258810698956 1
0.359939522710829 1
0.310039337118558 1
0.352355794103128 1
0.269940608863228 1
0.142071571455497 1
0.455642773233116 1
0.558276209078981 1
0.249143458783693 1
0.0567444501813877 1
0.40661412127912 1
0.268895471634089 1
0.872517643774111 0
0.35031063327544 1
0.401196585128632 1
0.467858863133762 1
0.104053911919476 1
0.703358799403083 1
0.419025037244516 1
0.385186724674394 1
0.308241341654257 1
0.334235828585824 1
0.324172253755859 1
0.282819468779019 1
0.61406065946714 0
0.353870890788171 1
0.388720391427843 1
0.229804218079286 1
0.433266479544586 1
0.400609921440724 1
0.245540693299723 1
0.352748022725191 1
0.474091044301309 1
0.153335699152029 1
0.35451369772292 1
0.212735709768361 1
0.243023863913255 1
0.206503497158329 1
0.185420770024494 1
0.265522605569322 1
0.405468144749602 1
0.238450921589204 1
0.321180931214194 1
0.288968414717519 1
0.403544328306606 1
0.325712948451149 1
0.442702479219897 1
0.42263879576935 1
0.270888321734498 1
0.487853651643886 1
0.161768212339742 1
0.28802248260893 1
0.316921738309367 1
0.463026003245626 1
0.173837004618802 1
0.500359500972429 1
0.368995372474549 1
0.360947434392853 1
0.25986343438025 1
0.272929590041062 1
0.164461185812169 1
0.511249256219432 1
0.417445498070274 1
0.505252086403731 1
0.426992859842674 1
0.363504010296529 1
0.357347584554475 1
0.158184270076131 1
0.400979214146607 1
0.206458766387289 1
0.449855476466142 1
0.46696382921789 1
0.388024614628225 1
0.334564391404099 1
0.407378171608088 1
0.524604816794224 1
0.212873258927934 1
0.293396006631326 1
0.373481813941593 1
0.441947739596255 1
0.245210969161146 1
0.40822594580509 1
0.49320944823039 1
0.377799021503647 1
0.345214821648399 1
0.198713205992103 1
0.258262989150787 1
0.375279890605996 1
0.263320774659887 1
0.297753513917195 1
0.333144022994623 1
0.385652861280301 1
0.434698791100964 1
0.18786134645715 1
0.254380950702449 1
0.255635403738525 1
0.17087949867381 1
0.52087274264179 1
0.335084175696118 1
0.370096691042528 1
0.321252537022095 1
0.403394758782377 1
0.374137509625685 1
0.322624383576275 1
0.347757786589336 1
0.739748028761161 1
0.424544717023547 1
0.579880006696371 0
0.498825534641056 1
0.41049624034523 1
0.404353798875135 1
0.268042568808721 1
0.451799505050025 1
0.00695688565295731 0
0.318768230536255 1
0.313556644505098 1
0.383790660663497 1
0.487717104341699 1
0.397168875834375 1
0.221721958399183 1
0.278124840723325 1
0.475676417199536 1
0.342269709293568 1
0.423863977145185 1
0.100409692097686 1
0.375825906049024 1
0.279478682058157 1
0.371091991101569 1
0.494684738361273 1
0.514440243429267 1
0.189626686096738 1
0.339682671638278 1
0.305559285535269 1
0.40680849493803 1
0.467104155054962 1
0.243983514813114 1
0.385386857221628 1
0.375951387598648 1
0.334019208263327 1
0.400980002473702 1
0.542700114440528 0
0.251506267672286 1
0.376163628430945 1
0.266384969462626 1
0.414391781135396 1
0.176291570827268 1
0.596706852303932 1
0.435636241034474 1
0.214689393779022 1
-0.0345993034714878 0
0.638855162638407 0
0.171824811694394 1
0.413154229127011 1
0.277924012892722 1
0.483424004490076 1
0.413502720752739 1
0.37798346884165 1
0.460883451237042 1
0.555989245194085 0
0.474668132515365 1
0.225782403714607 1
0.273180267657364 1
0.384731449093976 1
0.62079449610312 0
0.571878629946463 0
0.372550520726074 1
0.433265149531291 1
0.632465883246741 1
0.24100257973898 1
0.412582492852845 1
0.294615528678293 1
0.482351478035278 1
0.105155327454021 1
0.386075812917905 1
0.220024194897887 1
0.441861919858645 1
0.366937550123617 1
0.408383689344974 1
0.23422902792321 1
0.330372567351522 1
0.312513759877622 1
0.239523788104135 1
0.509204926912362 1
0.461648254081001 1
0.462339907652707 1
0.377136054519695 1
0.326379170695777 1
0.593906194050789 1
0.367994785353038 1
0.376707577500837 1
0.377499003226704 1
0.28773120002734 1
0.483796891794711 1
0.457065287412526 1
0.382149250950306 1
0.518209863931495 1
0.40499293235978 1
0.242513641157947 1
0.147453792196014 1
0.376470321335411 1
0.423700164466168 1
0.122095431918855 1
0.487878136947497 1
0.307781270751872 1
0.252355346009802 1
0.46913440606126 1
0.471106831714525 1
0.72506415776189 1
0.135498795281113 1
0.558590541440332 1
0.302246837241502 1
0.38100167345417 1
0.313136362219276 1
0.270614370689899 1
0.541946778815195 1
0.405794105816058 1
0.42723175977734 1
0.264254234252886 1
0.354859069137082 1
0.226787015094122 1
0.319035019556787 1
0.53534003515559 1
0.500453837993239 1
0.316605532939352 1
0.360370883047763 1
0.299253858427364 1
0.435204241056309 1
0.372507854290825 1
0.622671353384914 1
0.711293916646684 0
0.302126542825882 1
0.25023164586379 1
0.292689991039427 1
0.300591642359691 1
0.283385050565773 1
0.291716021303643 1
0.372241139681414 1
0.381769177092614 1
0.279114715557211 1
0.357449060968017 1
0.272187250419942 1
0.403273664854723 1
0.490534308175551 1
0.461847222494552 1
0.34825210886864 1
0.0398813711847203 1
0.38574632662039 1
0.65890791263868 1
0.487100814166665 1
0.452421435975574 1
0.286727862740051 1
0.24134154299626 1
0.416363998527824 1
0.487902303350407 1
0.261155166276287 1
0.214156949666382 1
0.170910129994249 1
0.579372615778787 1
0.421485912783475 1
0.30187767695789 1
0.524915848642697 1
0.0913100559128613 1
0.47286635984555 1
0.383204180889383 1
0.447480661371051 1
0.388772211019769 1
0.27418207127203 1
0.261869274322019 1
0.204975591277556 1
0.716325898756868 1
0.26216955873073 1
0.28628110491976 1
0.444786143974086 1
0.250823299395361 1
0.492771740288438 1
0.258092025475159 1
0.251575352864495 1
0.598679881175317 0
0.615574471956792 1
0.427823979722329 1
0.342918518601521 1
0.639197466409565 1
0.179712191112864 1
0.675899874705645 1
0.445970420946802 1
0.35851218974346 1
0.0779187507265988 1
0.645264003718878 0
0.392647291083427 1
0.204294618730311 1
0.287291413200567 1
0.433397279112395 1
0.439934791841968 1
0.739985154660844 0
0.33405707616419 1
0.5621781958594 1
0.654237205673005 0
0.240104253199275 1
0.318926301493584 1
0.550169416807188 1
0.322803027800617 1
0.418053504368188 1
0.25301445323053 1
0.259990219586286 1
0.168157993764466 1
0.25397367407142 1
0.374865050225729 1
0.266675025186508 1
0.57013727638466 1
0.453447112073362 1
0.269339494580442 1
0.190642236968227 1
0.341345189977931 1
0.324532684267432 1
0.401843185571886 1
0.441827801602262 1
0.202188781322579 1
0.298345713915077 1
0.137023070479436 1
0.404706203827064 1
0.437449501293018 1
0.514094437524756 1
0.205974612830247 1
0.592963363872907 1
0.492425504522872 1
0.256680794316169 1
0.270477583797898 1
0.354478014116145 1
0.354179689444555 1
0.528030336173717 1
0.314398814175987 1
0.374348586411568 1
0.405941710496775 1
0.287581587908744 1
0.182660676433847 1
0.301917012264331 1
0.100139271877501 1
0.401379109547019 1
0.343029063946941 1
0.366320127990556 1
0.153257926090975 1
0.287538690274446 1
0.28649919253343 1
0.301800714004045 1
0.322664182567477 1
0.579556884433602 0
0.424553043088394 1
0.280044761052273 1
0.296760571050291 1
0.443491005012737 1
0.357310395634046 1
0.409359494759001 1
0.265480825687216 1
0.28365967436777 1
0.421218826529289 1
0.376299752609157 1
0.513167890671107 1
0.0104343273107691 1
0.477692878535305 1
0.429096653388225 1
0.375850393620802 1
0.46753498693148 1
0.493791595402771 1
0.564852207625101 1
0.249550372778689 1
0.270884825033994 1
0.257016141695747 1
0.436513424330165 1
0.589031504103144 1
0.34319610124925 1
0.413710255823578 1
0.277005446621065 1
0.714031970570864 0
0.567246767325945 0
0.412154029785341 1
0.404413268560848 1
0.395006946582243 1
0.219616360467452 1
0.34354518448877 1
0.40253188824749 1
0.34711116482056 1
0.216093661300852 1
0.462250112167496 1
0.134877158783539 1
0.643126596768105 1
0.221090303313873 1
0.548459578494469 0
0.526034958567349 1
0.628909119859042 0
0.286252829129919 1
0.53856254736242 1
0.377893345787101 1
0.426309943217322 1
0.300806132684563 1
0.637640723746567 1
0.232672637645531 1
0.370267810739257 1
0.460558810384492 1
0.253730404585012 1
0.244570390256968 1
0.548679944007303 1
0.215641154411725 1
0.186986907409592 1
0.10263740856097 1
0.445740960116449 1
0.277122798347515 1
0.508288970521463 1
0.789777940777784 0
0.271145544278336 1
0.367722513044208 1
0.162943896039684 1
0.293109092702511 1
0.217337439149023 1
0.462845945038242 1
0.251180609858668 1
0.244924986381946 1
0.316806924229321 1
0.336757293166228 1
0.280452666520646 1
0.533575849491934 0
0.317281977842428 1
0.228898159919861 1
0.488327336675793 1
0.544470163101596 1
0.370348027995132 1
0.588951506319783 1
0.0761706747082215 1
0.197783193646342 1
0.518735822108117 1
0.814304064940323 1
0.303086370139356 1
0.565319836182633 0
0.35528416679965 1
0.231639308780582 1
0.303955226270984 1
0.481991479067147 1
0.346890820163144 1
0.398517856021277 1
0.429305336867523 1
0.408514601097396 1
0.301792665645186 1
0.344135389798752 1
0.446706466437976 1
0.378531770104091 1
0.565767340662712 1
0.22950697181502 1
0.503630836420641 1
0.425558483990218 1
0.321414457584455 1
0.268175669064477 1
0.359050700681732 1
0.586944300371211 1
0.330010394101725 1
0.186311130275405 1
0.292428982753275 1
0.363083228181231 1
0.222451103425744 1
0.653198302291416 1
0.527504350231815 1
0.329709792898819 1
0.34162336249253 1
0.746830411629341 0
0.43178827814617 1
0.620405279324049 1
0.717711547987536 0
0.305287888280084 1
0.301914369377688 1
0.49162729956489 1
0.358544172306798 1
0.4222867926327 1
0.567744185167633 0
0.398243946538885 1
0.0361398064560365 1
0.375107792677764 1
0.310607242218973 1
0.394007924458097 1
0.26971920666083 1
0.42455246049808 1
0.381999701858244 1
0.367397358338729 1
0.366499576563077 1
0.650784891057696 0
0.453299199531203 1
0.369963223691426 1
0.190181038317661 1
0.216722690627109 1
0.180581079082477 1
0.406435903944361 1
0.426963536563655 1
0.423311017214297 1
0.311381017587466 1
0.234917213809416 1
0.540174074807195 0
0.613437177431521 1
0.582529188385223 0
0.106076581180125 1
0.412722890996734 1
0.660682661401458 1
0.469835902203444 1
0.396156948121784 1
0.346747102079488 1
0.320606538176901 1
0.338702273045998 1
0.100119105039216 1
0.429621207676257 1
0.422960173569584 1
0.218623139858364 1
0.55285605512752 0
0.271659571907459 1
0.495867704936378 1
0.196639376463551 1
0.375312538227344 1
0.584348157116285 0
0.177335361228561 1
0.434628627319214 1
0.432537527137446 1
0.228189598482157 1
0.268095829424127 1
0.299919702851197 1
0.351744650039956 1
0.312311945560645 1
0.321096710203649 1
0.481311219976759 1
0.377895952182332 1
0.193240381262548 1
0.285807925016859 1
0.471765927877359 1
0.400316620187099 1
0.461866345179175 1
0.158171767915127 1
0.295896428464456 1
0.530386101423221 1
0.24762757158345 1
0.643000917399082 0
0.384720036815749 1
0.634260019627654 1
0.400662575776068 1
-0.00278508348013767 1
0.264672802586947 1
0.268487031302085 1
0.255301272480028 1
0.39554721903562 1
0.442245916853748 1
0.162395219335452 1
0.412640591015604 1
0.280778099686151 1
0.384262105209959 1
0.2721100673283 1
0.343558357658748 1
0.249042393772599 1
0.296744828147812 1
0.401504800150594 1
0.34657635381087 1
0.312639009657496 1
0.379133645881864 1
0.239575990713158 1
0.219373725198603 1
0.525580324636489 0
0.068316848373233 1
0.165420320434859 1
0.325640847634823 1
0.427172500165611 1
0.366210395045997 1
0.416756285765606 1
0.348902570115291 1
0.246520181824033 1
0.522753981180803 1
0.261754130073243 1
0.299499956359394 1
0.489691579823437 1
0.286703148919254 1
0.36224908854945 1
0.286893218281976 1
0.266028748175888 1
0.499234356763786 1
0.223553342281142 1
0.322419280959445 1
0.436495324095634 1
0.155811410243842 1
0.432015247111209 1
0.011993817456026 0
0.718736255494954 1
0.327379457434662 1
0.182909149466825 1
0.383022564267003 1
0.354339874506949 1
0.40132103431061 1
0.368329248612782 1
0.094277767459522 1
0.491879325128612 1
0.219317868268338 1
0.4276914291749 1
0.279998800939218 1
0.514439539952365 1
0.367580674249282 1
0.183626779626875 1
0.578233974048676 1
0.336650345497099 1
0.366895016123413 1
0.406670558200239 1
0.239067533818724 1
0.581076237548584 1
0.359450460353613 1
0.400753231215982 1
0.441030063487194 1
0.643641992697342 0
0.267222902152902 1
0.24594475312711 1
0.369904599351992 1
0.313885729517799 1
0.351010826837068 1
0.355816531994005 1
0.33580272035166 1
0.453282075667175 1
0.343311439289233 1
0.586214340862534 0
0.588334046780873 0
0.304672993589182 1
0.355578624760842 1
0.265438087656485 1
0.479498958489259 1
0.260062723821738 1
0.307935197196983 1
0.164948700035146 1
0.480260290877172 1
0.452993488623185 1
0.322801903999875 1
0.513702090619163 1
0.105792600524918 1
0.517365139624287 1
0.450237567944121 1
0.440583725487954 1
0.409619228426869 1
0.263241971418859 1
-0.0989654592579032 0
0.405313371729486 1
0.402407519201822 1
0.472173410940987 1
0.226102789181471 1
0.509766016257714 1
0.355966036823404 1
0.32370439140526 1
0.554898058481266 0
0.159473864656949 1
0.298800296570955 1
0.297647880573455 1
0.383389384992462 1
0.360375806911176 1
0.293042838943489 1
0.12071320868283 1
0.506553571390556 1
0.514675920021715 1
0.352355357811558 1
0.448208113619742 1
0.424303320769597 1
0.422217186103539 1
0.543516672081734 1
0.58967040964675 1
0.530605057011684 1
0.156559933947066 1
0.45509343393831 1
0.458797390294186 1
0.544633737416145 0
0.588395237890725 0
0.197365542052203 1
0.430621543388993 1
0.265586650912699 1
0.489334476936553 1
0.584453054278622 1
0.504006033554565 1
0.380011505077249 1
0.600519494110949 0
0.510187209752203 1
0.377528650008738 1
0.160726690047565 1
0.293351771665733 1
0.740431164698152 1
0.358364938016926 1
0.330053739255195 1
0.158046959521351 1
0.199822876826686 1
0.319970881907808 1
0.387853988313994 1
0.513436530032322 1
0.396973173617165 1
0.43120611616227 1
0.27150921492108 1
0.614569606265893 1
0.331931431190153 1
0.470477344355717 1
0.376458187671125 1
0.333708010622473 1
0.43469502248472 1
0.887692468230983 0
0.410364209475035 1
0.54145712899051 1
0.271831288865189 1
0.43914631667028 1
0.409401053691164 1
0.360308339442158 1
0.51734863656225 1
0.230147095528973 1
0.61603248183995 1
0.142247254955459 1
0.558954932400577 0
0.175891105418438 1
0.106528379856797 1
0.29417859439287 1
0.495040408100387 1
0.25546513313425 1
0.337618359546675 1
0.540474120112087 0
0.567826045658816 0
0.42730911453651 1
0.470457215281361 1
0.254961450455508 1
0.179892649305014 1
0.286967697103617 1
0.337550217743352 1
0.39136187032867 1
0.358517065046453 1
0.553775665521127 0
0.178955955983018 1
0.325294784637345 1
0.256518043020456 1
0.47962255109747 1
0.594914212991767 1
0.38578701869129 1
0.450819228321707 1
0.445171111337611 1
0.158285861357584 1
0.237649767546852 1
0.201903313590942 1
0.590864162962391 1
0.310626687674715 1
0.500123779159386 1
0.652187647470241 1
0.468884730269887 1
0.505719688750017 1
0.53736306752351 1
0.449672006848127 1
0.253579533469473 1
0.453987796393302 1
0.570410203937742 0
0.0540270257706259 1
0.276487172010049 1
0.423577751762884 1
0.534195382856183 1
0.211903325267805 1
0.347721228546011 1
0.290612850648476 1
0.504259137779903 1
0.422036023667456 1
0.153634521047014 1
0.380026107968039 1
0.490996111766998 1
0.32662151978843 1
0.439931846202747 1
0.68457929223755 1
0.179569948265512 1
0.346722132951324 1
0.346954793854754 1
0.52264158764296 1
0.440656965831124 1
0.409134165484786 1
0.447744785721753 1
0.359753703094447 1
0.312732141529178 1
0.377933432086934 1
0.242371676995517 1
0.256599657118842 1
0.381295411522863 1
0.461202184938926 1
0.408829422395781 1
0.463609231117422 1
0.283292169835211 1
0.455873139658672 1
0.436547841997716 1
0.540412992022743 0
0.559732148958811 1
0.578929632878432 0
0.281941031884564 1
0.317961737975729 1
0.336439082594718 1
0.556444844268545 0
0.268043742790502 1
0.124626814938716 1
0.338750598088339 1
0.453577991203077 1
0.150203721179619 1
0.197211130703408 1
0.170052525346563 1
0.0988497308807017 1
0.123656596030243 1
0.366105232221486 1
0.406582414812476 1
0.594974693148418 1
0.323116618668133 1
0.241598350064004 1
0.209406880909384 1
0.291908976374027 1
0.261445052173185 1
0.112981814620569 1
0.516032991103702 1
0.295840654969857 1
0.265187903013946 1
0.372480490545684 1
0.222876239252102 1
0.497136700455737 1
0.364087168152349 1
0.45009657301955 1
0.597965262893535 1
0.397971949956753 1
0.319197833143938 1
0.130884194183435 1
0.271057397449394 1
0.513048496374353 1
0.307120400190271 1
0.257473511782288 1
0.404697459905648 1
0.463655569277603 1
0.236451269592511 1
0.456125662613999 1
0.17746790037048 1
0.505751564029552 1
0.35643783274193 1
0.231406555917868 1
0.347613866401865 1
0.178764323502575 1
0.406271161825048 1
0.0500775027454653 1
0.342176182661982 1
0.649504053371964 1
0.229482567458226 1
0.294173849579367 1
0.338675236378391 1
0.325292912634516 1
0.321110080547765 1
0.2229682167179 1
0.246485257852269 1
0.469522579779216 1
0.462479758264988 1
0.296732979698249 1
0.19871081163682 1
0.303030707237991 1
0.408681409312809 1
0.377191609875969 1
0.312839129727801 1
0.264990939025824 1
0.396037184146995 1
0.166568445014205 1
0.283546608164402 1
0.506988363529566 1
0.209771413897338 1
0.220284076502272 1
0.626568392270892 0
0.620685861524707 1
0.382408777708427 1
0.276493613614774 1
0.292293077514363 1
0.31232519905355 1
0.292976175385853 1
0.0482826687047858 1
0.276513983867308 1
0.382065534661744 1
0.176445624320118 1
0.428981457039221 1
0.191577124658953 1
0.376739597211686 1
0.28492283118319 1
0.343721991620344 1
0.287398245981512 1
0.304705193545507 1
0.396487777816962 1
0.518293659814365 1
0.34987363051812 1
0.398357537663788 1
0.329564730256974 1
0.501361288216008 1
0.232319719439418 1
0.471274346626097 1
0.539438800982333 1
0.536226304867936 0
0.175558820239476 1
0.223218909305972 1
0.236109305968306 1
0.573078514464864 1
0.103193297428485 1
0.45047395159912 1
0.402911597794478 1
0.428842284983355 1
0.462220723616408 1
0.390238732007334 1
0.216751855061371 1
0.473518089559455 1
0.478664385613169 1
0.310204236314412 1
0.189921785133212 1
0.232669242238957 1
0.407356782716417 1
0.295036512862741 1
0.315691459043771 1
0.499257829233433 1
0.353038437614573 1
0.340595981797206 1
0.507843105834252 1
0.347813234968862 1
0.624006738016688 1
0.309237005306664 1
0.441145421561453 1
0.54063257042736 0
0.294775972574121 1
0.341866619665231 1
0.311136356454965 1
0.348173132481338 1
0.295687238413945 1
0.365559638722952 1
0.526317416863424 1
0.326785870447437 1
0.479018670955933 1
0.458635251654393 1
0.743714782409517 1
0.528579636636067 0
0.436788959976651 1
0.275831078134148 1
0.399791535658324 1
0.454038431061876 1
0.443972493928817 1
0.251113798566214 1
0.507055774888107 1
0.278107649452477 1
0.451668483157616 1
0.346500668128587 1
0.313777602685753 1
0.681278803977485 0
0.228504437593163 1
0.682632730209027 1
0.322939673427523 1
0.358473787198694 1
0.275504117763411 1
0.506657050159748 1
0.186579794711747 1
0.176257787232234 1
0.495187383486377 1
0.315225162194038 1
0.238437248137999 1
0.380530455284881 1
0.389224433010201 1
0.316420964528139 1
0.493111531210888 1
0.360222922290575 1
0.317352544086793 1
0.335923730181939 1
0.454306280676553 1
0.364483661926671 1
0.219458345051603 1
0.534569727384672 1
0.427817444334264 1
0.386057156873338 1
0.26785317844493 1
0.335732097512605 1
0.393948162875899 1
0.303053691857419 1
0.617127364955587 0
0.359757362754873 1
0.411138974611377 1
0.316341809066601 1
0.168227482530106 1
0.355047047783435 1
0.512286596175227 1
0.249287832459188 1
0.49558605277257 1
0.314097894734441 1
0.302693029032518 1
0.387071669820652 1
0.312764369190797 1
0.329813364478414 1
0.544838793064878 0
0.163835638585911 1
0.289437031740548 1
0.274332181832249 1
0.434139617581446 1
0.115720989611745 1
0.590140460955694 1
0.305052764028583 1
0.402547125114037 1
0.449523634268643 1
0.33554418061914 1
0.288138104336617 1
0.360018116480463 1
0.373243517627809 1
0.394527895024546 1
0.403584640646706 1
0.526818741239821 1
0.304273090660571 1
0.443560033796506 1
0.222236044496342 1
0.194807665604626 1
0.313532977031225 1
0.156177125611782 1
0.274176866387467 1
0.205325442415673 1
0.389439155981213 1
0.411127330233177 1
0.33216151765055 1
0.371792187547567 1
0.403113468301183 1
0.315680262417842 1
0.12692342977038 1
0.247844914404623 1
0.30497794207614 1
0.559159367038067 0
0.363921209108753 1
0.284226575026271 1
0.602655927766978 1
0.47300800610038 1
0.429836151673626 1
0.562668262277283 1
0.26679353104047 1
0.674649535620627 0
0.415269045191733 1
0.600022562017482 0
0.401575742900386 1
0.695832546664431 1
0.327278442804795 1
0.323347533954639 1
0.450337260128159 1
0.482012812763714 1
0.582310111355073 0
0.265967954541821 1
0.0910989061205326 1
0.278905267861298 1
0.159187003004654 1
0.319908126106071 1
0.422122693526087 1
0.111409219013666 1
0.295619064042532 1
0.357414100156856 1
0.436001734984539 1
0.359373606219007 1
0.205852281149794 1
0.304584817821593 1
0.294061045518752 1
0.377984289561621 1
0.320958762005492 1
0.582924894012854 1
0.270769651179834 1
0.337211283855704 1
0.297153223791796 1
0.453500737166275 1
0.492673383633876 1
0.452116378706096 1
0.147707558010966 1
0.5968063158051 0
0.348369200358207 1
0.147824758453085 1
0.590491451555202 0
0.259285007251573 1
0.400139605385769 1
0.444506258279406 1
0.0647765832193114 1
0.328961350146612 1
0.615466523328776 0
0.0718937514260675 1
0.280787111559095 1
0.365062291283048 1
0.327217334072819 1
0.403130086893649 1
0.910626095035135 1
0.0340666660159596 1
0.391561833229929 1
0.341659972723894 1
0.254036790807416 1
0.44950950781477 1
0.507611603403481 1
0.376010175065692 1
0.431630382050855 1
0.243131046227397 1
0.365333323245232 1
0.33474760764253 1
0.37164287726789 1
0.625416089122303 0
0.365786349511167 1
0.350031672757736 1
0.210807110812997 1
0.373329790131591 1
0.375897298883441 1
0.129422450846988 1
0.365725191137717 1
0.504645387481563 1
0.218015985032555 1
0.303415729381952 1
0.318907103926949 1
0.314026170127378 1
0.345016513461021 1
0.224599790136293 1
0.597059627421764 0
0.351985506689922 1
0.491496877236844 1
0.121008511184385 1
0.328657101116913 1
0.251383080199841 1
0.339357212253222 1
0.41787094509932 1
0.672907737954276 1
0.458326608859683 1
0.336471482620873 1
0.482852036240196 1
0.416368506815901 1
0.368155504036124 1
0.394361375718847 1
0.151086106005203 1
0.468246643666805 1
0.267901949358073 1
0.462090259267307 1
0.208146982205151 1
0.205453736618241 1
0.529529113267962 1
0.680581137475904 1
0.23869745196458 1
0.518872486017575 0
0.334360535356993 1
0.388980073702537 1
0.384727365113454 1
0.36200148404019 1
0.428154509522133 1
0.329020627771626 1
0.433858631311502 1
0.442508058449831 1
0.407324765831432 1
0.235668309470579 1
0.180450005849798 1
0.47845223398503 1
0.530323534081461 1
0.57371983946893 0
0.430050406130607 1
0.413715909884054 1
0.344005572967813 1
0.203383045881552 1
0.389650645211215 1
0.249135966573643 1
0.164623808584504 1
0.209636337321158 1
0.0733892032765473 1
0.210380188821968 1
0.327697791722632 1
0.429055205829523 1
0.338888978055488 1
0.257736433314758 1
0.337379297840282 1
0.154212048184028 1
0.393950079791663 1
0.138128688655735 1
0.534006964541026 1
0.331088255614328 1
0.347707275167525 1
0.506984066545675 1
0.411030979541159 1
0.395995557709424 1
0.594996102592147 0
0.244673974451628 1
0.446468564359587 1
0.304517064054139 1
0.623713957893668 1
0.581981479559179 1
0.382760086531354 1
0.469042066962857 1
0.329184788305922 1
0.423274954809183 1
0.383447545063802 1
0.354177352866527 1
0.350134808621271 1
0.383174988459357 1
0.399286212529438 1
0.265933480877977 1
0.35699338075042 1
0.39666982079152 1
0.335576755006331 1
0.174525538515197 1
0.22037089357628 1
0.440899299026693 1
0.305725604297595 1
0.475592991426367 1
0.230584112921315 1
0.108214409428325 1
0.369004200563198 1
0.239075487918461 1
0.56884034410394 1
0.301467102303136 1
0.393102491929383 1
0.458152544607134 1
0.351566571619364 1
0.456582634100148 1
0.460401624369425 1
0.213134974584439 1
0.778330712584968 0
0.423289015817878 1
0.40066844376682 1
0.510627888571345 1
0.669484730133577 1
0.441389150689888 1
0.481690622982299 1
0.325545471157414 1
0.365252618891609 1
0.277280919633668 1
0.440788777544375 1
0.529779772606548 1
0.44832385284642 1
0.441709821574716 1
0.321954337061148 1
0.409577071219817 1
0.380034150061846 1
0.29011768193949 1
0.376096725569029 1
0.59957062661834 0
0.398589546973772 1
0.15379153076814 1
0.403454021661804 1
0.280641849841636 1
0.318013459098606 1
0.260866624040181 1
0.197942889247652 1
0.303613468413954 1
0.469096900738191 1
0.141993458652241 1
0.306821853919188 1
0.340836369484506 1
0.288790026330325 1
0.495832098991273 1
0.383978217560791 1
0.25380780205732 1
0.289521218109221 1
0.272753144060927 1
0.294909525001321 1
0.452173739872492 1
0.5783880013936 0
0.0998882986423686 1
0.34776987456788 1
0.397639289696406 1
0.2133148353556 1
0.410593669781471 1
0.406383342534039 1
0.336997026270201 1
0.600279973374182 1
0.258766597964053 1
0.345520706638045 1
0.241835605846999 1
0.311264198055132 1
0.567490395256677 1
0.268430034587848 1
0.366247442439752 1
0.344312249011055 1
0.497640210729583 1
0.379097106682306 1
0.645144921623629 0
0.328460980668571 1
0.206059675262569 1
0.499743878190871 1
0.669308275627347 1
0.365272666881674 1
0.320822851931583 1
0.358661169015781 1
0.407383937987754 1
0.339891202285159 1
0.588734453790297 1
0.304723926470264 1
0.818950037499797 1
0.705074205829537 0
0.34788888978435 1
0.474535137620722 1
0.226432611772574 1
0.261902789462495 1
0.468910347541076 1
0.242494429437676 1
0.321656962449383 1
0.42828696741024 1
0.40426999388442 1
0.520802084575419 1
0.312436129131577 1
0.412224858652419 1
0.375025905037335 1
0.271032013749806 1
0.596897426797329 0
0.420186952264214 1
0.114567513610305 1
0.218496888409264 1
0.442550246279759 1
0.0716069585950942 1
0.330572385546232 1
0.176400467976095 1
0.443086645686865 1
0.626278301815566 1
0.280634838185361 1
0.469015725762361 1
0.48299574074957 1
0.617750885041298 0
0.495613615540716 1
0.33816472047956 1
0.361557879199212 1
0.322401646229389 1
0.335925805821799 1
0.216733194867733 1
0.511245910897401 1
0.388515518339683 1
0.471909540030962 1
0.395228261055084 1
0.338553519851186 1
0.449818200623073 1
0.722628696881876 0
0.29943331539475 1
0.326353763396772 1
0.395173531152213 1
0.293914627041489 1
0.331446436808765 1
0.0968628129355835 1
0.300154867571113 1
0.390391598738128 1
0.205804470495925 1
0.559163418898036 1
0.332272295652399 1
0.297263950667793 1
0.398441904537541 1
0.286273971081797 1
0.360441860835111 1
0.193162503557273 1
0.386202367791111 1
0.361204601674217 1
0.304459562138207 1
0.303873627927844 1
0.343397485088709 1
0.316425149789524 1
0.383135035658733 1
0.355172111079358 1
0.421181995555958 1
0.323834990789084 1
0.388303530238286 1
0.340568055611317 1
0.499759450257889 1
0.38107007001182 1
0.519471544289441 1
0.295413285629698 1
0.406362402496007 1
0.234171231464104 1
0.406127257124348 1
0.63287814929252 0
0.422139507670216 1
0.232449780231854 1
0.646700626370542 1
0.318278934898468 1
0.139577303187863 1
0.322879877353865 1
0.317763815703756 1
0.312262684199805 1
0.773874428010505 0
0.510867398120016 1
0.246014750648339 1
0.1147421524213 1
0.352981318360695 1
0.270286905411694 1
0.222109824364786 1
0.362765281350017 1
0.424653756519851 1
0.529256037194116 1
0.343054045899666 1
0.492881263955989 1
0.32351116290177 1
0.299967634915888 1
0.219831006170953 1
0.525734656359264 1
0.378003147986651 1
0.49865478099762 1
0.123489288630433 1
0.232175775769795 1
0.575286858760646 1
0.593766740996118 0
0.270985782231191 1
0.35948201814708 1
0.216081738526115 1
0.660448605031702 0
0.241442567567045 1
0.564687002989352 0
0.377037032770768 1
0.361702257488257 1
0.127384897492677 1
0.477656522804771 1
0.395552426890957 1
0.211745607593487 1
0.358980454039444 1
0.393032233158503 1
0.290557147837851 1
0.270518853239593 1
0.528049170884134 1
0.349461095525798 1
0.218645874598224 1
0.333041449511491 1
0.532204509345387 0
0.396001596455235 1
0.454361753985985 1
0.512436082338834 1
0.380073510038659 1
0.19646222002156 1
0.259200794073375 1
0.463904275561361 1
0.327970433809317 1
0.260496624241978 1
0.288712650121348 1
0.440400707320161 1
0.512694572759895 1
0.43487855150066 1
0.39836883625812 1
0.15305172639747 1
0.38981744712138 1
0.353354297329709 1
0.325383889625507 1
0.631944657554978 0
0.566713922305458 1
0.341704261955565 1
0.466907591196503 1
0.0986682135365587 1
0.46019831087572 1
0.249189879829819 1
0.505528440856101 1
0.142065852579728 1
0.401264318748798 1
0.37884199569176 1
0.42429077638154 1
0.597431483600117 1
0.240786977450255 1
0.198469132418996 1
0.312108450783666 1
0.32193992830373 1
0.353365306474927 1
0.43050646328376 1
0.465720541432931 1
0.25659769711042 1
0.3655938726689 1
0.518322330767126 1
0.407265236287589 1
0.180384583179026 1
0.211026145698682 1
0.383210637068667 1
0.410677299102388 1
0.295895714390022 1
0.267121790443111 1
0.695159292932012 1
0.312342387365615 1
0.180372908037183 1
0.103171890503928 1
0.468957887244639 1
0.392633154218603 1
0.581416901242913 0
0.504084752947486 1
0.459064369781504 1
0.330575225706938 1
0.343652997482014 1
0.242330633361813 1
0.286294903951966 1
0.237172578207421 1
0.433914491884185 1
0.518231420136886 1
0.505553167070321 1
0.263764527703815 1
0.361172817635413 1
0.432213273969523 1
0.47500029209749 1
0.412877046953949 1
0.251678503531285 1
0.385890337836428 1
0.347091950681323 1
0.109044008378919 1
0.404668678689562 1
0.400259333508014 1
0.486484906672068 1
0.343066725617211 1
0.281124585586147 1
0.318399434730264 1
0.556148633319052 0
0.327392344021632 1
0.384882109462961 1
0.503056344594575 1
0.153145798306542 1
0.385327528975144 1
0.311650322147467 1
0.198587063606517 1
0.471338049381761 1
0.0921937149611403 1
0.451901638702774 1
-0.13303109914249 0
0.417844359870366 1
0.164843783777404 1
0.234739090663247 1
0.233089343115253 1
0.40786144200443 1
0.15771451376866 1
0.309752712792644 1
0.610378429222254 0
0.46878993091824 1
0.50621192153362 1
0.717997488561667 0
0.49736594662477 1
0.339962023879636 1
0.488440367306788 1
0.457781145336546 1
0.228657988804938 1
0.516175135367941 1
-0.00852844741511641 1
0.119404207879432 1
0.402383232016701 1
0.401271513879783 1
0.291445142346351 1
0.126059734817486 1
0.539215974161139 1
0.58256999710718 0
0.476987666552563 1
0.271953556509748 1
0.213836585027011 1
0.219502595292036 1
-0.0138776236797471 1
0.44088799161111 1
0.337877478964914 1
0.319440170577827 1
0.632649925076607 0
0.50399504327659 1
0.441000862251243 1
0.349342186624407 1
0.436045680770459 1
0.411551862467992 1
0.287313559546604 1
0.342346745668817 1
0.550159172362491 1
0.296555516440591 1
0.251911658077625 1
0.426640928273925 1
0.264814864517776 1
0.420195107214969 1
0.426691662708296 1
0.442335733418441 1
0.582359008044412 0
0.195679634269543 1
0.636169255489854 0
0.501470906629369 1
0.698614183922371 0
0.396810015752118 1
0.508375206839546 1
0.401554242676913 1
0.185433636385784 1
0.125941060532373 1
0.375566230900165 1
0.498476170827605 1
0.705670385513337 0
0.599295266018152 1
0.362638270096319 1
0.279702604474827 1
0.148838655967592 1
0.235535702915219 1
0.277542750854316 1
0.187789658978874 1
0.175269650937578 1
0.384059713559462 1
0.239899752619109 1
0.36374277876442 1
0.343149469401981 1
0.427026722271758 1
0.299759484037085 1
0.213703368832045 1
0.0785701522379963 1
0.348138646173733 1
0.396378542073274 1
0.216720653154872 1
0.42410198025438 1
0.603806712871801 1
0.259476695134301 1
0.487867257456356 1
0.31898680717691 1
0.257996226183626 1
0.24036932944642 1
0.112134794749028 1
0.352844467108681 1
0.341054649393657 1
0.648308264963515 0
0.233052843878398 1
0.315956234058184 1
0.227757871011593 1
0.616144599739722 1
0.270207902410911 1
0.478546977332327 1
0.524708822309791 1
0.284741346362237 1
0.286054112019711 1
0.517233517721401 1
0.309119720816048 1
0.323015885944944 1
0.445169253593189 1
0.520536203661708 1
0.46582213889405 1
0.179051422701224 1
0.331010586377888 1
0.542316823721872 1
0.558139294060672 0
0.382841216608509 1
0.157851442979201 1
0.309290936316948 1
0.382843206061312 1
0.431922815970014 1
0.553281267009388 1
0.118290309338375 1
0.278604474040368 1
0.384592811779662 1
0.35783804664199 1
0.413367098189717 1
0.487986550651435 1
0.525101569041065 1
0.615282733074267 0
0.404212577646787 1
0.290742765749721 1
0.17049243157864 1
0.328973980740765 1
0.31540391048834 1
0.887862907721869 1
0.124471051093529 1
0.260638438026574 1
0.315480414172376 1
0.324754795983101 1
0.396315682111078 1
0.467992047279521 1
0.387757462576167 1
0.401786520317494 1
0.464960500897678 1
0.35233386449213 1
0.165647522699746 1
0.549828153318868 1
0.193929517684353 1
0.231554788912598 1
0.329336984168108 1
0.357197772983471 1
0.419899225831636 1
0.182848467144537 1
0.320077864135585 1
0.395053055863587 1
0.542673265117446 0
0.263785065083911 1
0.577547737733628 0
0.465550339292914 1
0.600192715449495 1
0.269482788991279 1
0.336869564926222 1
0.347711953687873 1
0.465943525005918 1
0.491979655157597 1
0.137701882632913 1
0.41481860032152 1
0.224702241335021 1
0.389736225972044 1
0.537619462881093 1
0.318395583757032 1
0.402611647981829 1
0.303069334974256 1
0.463223898583973 1
0.303976162631572 1
0.445238156119334 1
0.230733123189745 1
0.484885173315464 1
0.202585060817361 1
0.36559986002168 1
0.212029132108862 1
0.0838389089886838 1
0.281076580511622 1
0.350308910170358 1
0.253395363923451 1
0.372479302733415 1
0.536324157651328 1
0.598815062327877 0
0.631660895142925 0
0.496838677850058 1
0.514351118845843 1
0.463039121895955 1
0.462972940290472 1
0.221797785570054 1
0.459651941976294 1
0.302218822059009 1
0.501521995879825 1
0.151785266679807 1
0.240447245982919 1
0.363312797786704 1
0.287018336630541 1
0.362292639097849 1
0.23632119453337 1
0.537945780349007 1
0.401833639266301 1
0.277440397337341 1
0.341970667385054 1
0.345632603644938 1
0.449969890422876 1
0.354242048076377 1
0.304596081099537 1
0.427101494799977 1
0.359932058583447 1
0.398511726367949 1
0.315907560333441 1
0.372298803590451 1
0.559051161750048 1
0.179260662408984 1
0.541759180033391 1
0.356080586263073 1
0.404007178112659 1
0.264262989814102 1
0.331969609073496 1
0.076944089820648 1
0.59452911341384 0
0.271687196360714 1
0.579306002144624 0
0.381215248213205 1
0.472036850017224 1
0.31216455087522 1
0.26823392011341 1
0.190702725033481 1
0.359394467300964 1
0.38503212439835 1
0.509971999496349 1
0.430536965784008 1
0.368747830760386 1
0.393126235655691 1
0.531866526654631 0
0.427730949404134 1
0.404052559071492 1
0.402360745208366 1
-0.0221431531452734 1
0.491875534499121 1
0.41411153670321 1
0.498580168571224 1
0.173676564297993 1
0.259708383206348 1
0.453029254707315 1
0.257322389846946 1
0.405262961161691 1
0.697070669278354 0
0.55585098009524 0
0.286805423436155 1
0.626898942226715 0
0.506765916921244 1
0.56694027758019 0
0.43353633823854 1
0.246817768669764 1
0.496190227797406 1
0.391791428057067 1
0.408224716960521 1
0.598333555812945 0
0.402561972188233 1
0.396914394489399 1
0.481554287544026 1
0.202932285325659 1
0.217886505853921 1
0.349962451308781 1
0.536535368241144 0
0.362334866533611 1
0.105923476657953 1
0.238134797612942 1
0.101175288066043 1
0.456299721359911 1
0.636845072941019 1
0.271980007810492 1
0.360839583930609 1
0.407252215694303 1
0.599110024779357 1
0.140663900257453 1
0.578571785055237 0
0.541368328848837 1
0.0376571874435649 1
0.380186619522743 1
0.49767201160251 1
0.593864766013738 0
0.299295092933304 1
0.390880766032688 1
0.280189727725963 1
0.349786357541765 1
0.239833766603823 1
0.508506153959057 1
0.523881841862526 1
0.516422986376254 1
0.450381300003996 1
0.532891865546059 1
0.47238349237408 1
0.366010781824663 1
0.218376239193422 1
0.528634557285825 0
0.490060949558199 1
0.333936214840387 1
0.283166931278152 1
0.565235156544177 0
0.473185258136752 1
0.334083431822046 1
0.320435071678865 1
0.235253312643222 1
0.488506119513265 1
0.249956426753345 1
0.490324430875062 1
0.406287890524094 1
0.22861767195356 1
0.231119441941366 1
0.329289651338078 1
0.0142015612011721 1
0.176713349792195 1
0.274458273024241 1
0.286368833521227 1
0.51840731319477 1
0.407235082964077 1
0.426017709251093 1
0.167424814843388 1
0.141859508348189 1
0.285811613518666 1
0.370903930205814 1
0.328942844693692 1
0.490877293520955 1
0.346157429947235 1
0.312555628807221 1
0.320739492894657 1
0.418458037791443 1
0.361244165332997 1
0.219719254921621 1
0.0875420386260955 1
0.316440024180463 1
0.515538513535514 1
0.247258563822942 1
0.239500178995654 1
0.374127953172553 1
0.513372980231872 1
0.362288238002475 1
0.390481191625114 1
0.252394886541583 1
0.14178318246095 1
0.606211128120304 0
0.483976167544279 1
0.178384906189226 1
0.441745003981568 1
0.363931146393555 1
0.532425935941979 0
0.690959120027074 1
0.359480633912736 1
0.229599512123141 1
0.351357167146865 1
0.525760799421296 1
0.190756328244017 1
0.311304843049945 1
0.180898657855169 1
0.593022087804927 0
0.217562673530804 1
0.350713903896352 1
0.478070792260902 1
0.441684579184963 1
0.470960171388319 1
0.381835338751634 1
0.426682686119627 1
0.507010737803093 1
0.567479883897563 1
0.504912290822641 1
0.0303816374810239 1
0.332661668510427 1
0.37181955339228 1
0.575849294637544 1
0.274664765459765 1
0.278669932191904 1
0.203417018000033 1
0.584164267120542 1
0.523387428776106 1
0.399535663123482 1
0.633851285055713 1
0.607786082191302 0
0.289824216278961 1
0.251248664859836 1
0.258477613058508 1
0.468405503445676 1
0.334421785921651 1
0.198639703569358 1
0.559145744962138 1
0.398884131054872 1
0.514694274912426 1
0.238225752632827 1
0.282671423520569 1
0.610926854704097 0
0.618000420616703 1
0.271270594413556 1
0.360767996755575 1
0.508559555654614 1
0.554768794044508 1
0.556980540540149 0
0.304970215089309 1
0.244767391251244 1
0.388529670899904 1
0.225378486265378 1
0.35375613830681 1
0.457643921952949 1
0.374402180312885 1
0.289277895454022 1
0.295646996263155 1
0.510242631009266 1
0.371152427533794 1
0.074123517041863 1
0.0938862340939278 1
0.368897735631065 1
0.385490688672688 1
0.650928677024735 1
0.34024349472442 1
0.206514155148563 1
0.132973897596302 1
0.541667137394606 0
0.430802226231549 1
0.34059446727846 1
0.585643625705099 0
0.225883985365619 1
0.277880268746656 1
0.185384935762641 1
0.522428556697886 1
0.347229186937209 1
0.281603637504822 1
0.473457453512161 1
0.378412589827821 1
0.768126270883611 1
0.254418658141179 1
0.221470101063117 1
0.332708002217428 1
0.484154066491024 1
0.420285826494662 1
0.337715772664755 1
0.306254550657612 1
0.471066641254651 1
0.333505461508322 1
0.542342105086627 0
0.315473626915296 1
0.319147052050931 1
0.275852932292174 1
0.290964075294278 1
0.332496223186021 1
0.508234111215476 1
0.427034772550285 1
0.281416694247253 1
0.45566877190544 1
0.465315739868008 1
0.560852722430588 0
0.306180491786964 1
0.105276221027124 1
0.240876586957923 1
0.50790638562356 1
0.342556508570896 1
0.218623201506864 1
0.212134227690484 1
0.525457087492558 1
0.426937411022574 1
0.435374835200071 1
0.276072228749693 1
0.388071814629955 1
0.286033013284507 1
0.469236618376002 1
0.250982782667765 1
0.269994839220961 1
0.352912015076852 1
0.109121459293341 1
0.314162944557058 1
-0.0409076321029712 0
0.496015062223546 1
0.533468437268292 0
0.317569677080642 1
0.480177618291348 1
0.412699709583322 1
0.695300036006915 0
0.272761193058922 1
0.327506403779188 1
0.48603695207553 1
0.230008693147557 1
0.219334569710295 1
0.248560622328023 1
0.530684781118794 1
0.695214307457235 0
0.412864293759955 1
0.338316659572127 1
0.370708905153742 1
0.611965749022067 0
0.296200194039401 1
0.197258931136994 1
0.128009025149423 1
0.609000828754581 1
1.02382108006341 1
0.468669961024612 1
0.285513022750515 1
0.502129669274542 1
0.376562593859876 1
0.14921422104801 1
0.461745566265474 1
0.308938023726931 1
0.639581865574761 0
0.569182584234792 1
0.332675880138606 1
0.306696470183802 1
0.286121931048986 1
0.625025526174137 0
0.396212728805548 1
0.297990360090493 1
0.245763864768984 1
0.240431561686128 1
0.368222813407047 1
0.353465155611045 1
0.284353379646757 1
0.336857968410337 1
0.432526442141888 1
0.235777430523138 1
0.465510348039078 1
0.324571951260118 1
0.427595057564837 1
0.494743637832454 1
0.283940345233971 1
0.261903949947646 1
0.332348006629615 1
0.31043387248865 1
0.378426555147207 1
0.676121614823994 1
0.207180457820911 1
0.00692653749715731 1
0.301969687221515 1
0.26920491859025 1
0.314690678649468 1
0.83198182890021 0
0.339433153766243 1
0.28475491456968 1
0.405743928707851 1
0.385125173892314 1
0.410914449873062 1
0.404728581453101 1
0.495846583532043 1
0.273593421989092 1
0.438859934667001 1
0.393014063801492 1
0.551601052484634 0
0.380953652175309 1
0.297250672341448 1
0.278412068487982 1
0.373303988918072 1
0.345645163650422 1
0.548158152262288 1
0.430664417370017 1
0.146651382948246 1
0.438087782698672 1
0.161451692503018 1
0.254319993299299 1
0.428989097820878 1
0.542465641651578 0
0.207271536255976 1
0.380199776761535 1
0.339603121390929 1
0.0717899870249109 1
0.364029612018627 1
0.443854271357966 1
0.234333707823048 1
0.326364389491334 1
0.327365970421861 1
0.093377409772454 1
0.127574376289132 1
0.835053556007535 0
0.539110802226932 1
0.302284484317758 1
0.260769660399798 1
0.410499442227069 1
0.232331501123395 1
0.346149486584292 1
0.387353185685721 1
0.348761399294779 1
0.507011745468598 1
0.103818453014792 1
0.479355184714587 1
0.196424015176625 1
0.613411442197709 1
0.444741218977309 1
0.324143649780991 1
0.165584041435183 1
0.288525593514863 1
0.201053123746381 1
0.743034949277167 0
0.404438688768736 1
0.0023874463735835 1
0.247614462833033 1
0.293684484051509 1
0.380814056124584 1
0.313599297456973 1
0.139842748574515 1
0.569180062915118 1
0.414663509026912 1
0.389154225292076 1
0.365871583599833 1
0.272359542092475 1
0.378062377022292 1
0.619677533909136 1
0.290790670695828 1
0.284525634163552 1
0.474309656605905 1
0.490335313009265 1
0.414813315878382 1
0.221122801108735 1
0.393902992856499 1
0.39396270446793 1
0.51258355509755 1
0.306771365347355 1
0.215007510044498 1
0.232894555749452 1
0.323967496593598 1
0.286545811336856 1
0.422876500446653 1
0.519996748127351 1
0.292857775179192 1
0.334109690699118 1
0.442072938313948 1
0.106524152646243 1
0.198350012833998 1
0.432001373329937 1
0.260746886532352 1
0.0861029579376969 1
0.319167109537038 1
0.611235203990982 0
0.459455059482043 1
0.32270543570541 1
0.354088849374338 1
0.17453654126179 1
0.130781088962494 1
0.380564126991129 1
0.158446348759008 1
0.164335442099569 1
0.370867356917701 1
0.280277572270705 1
0.29720663092057 1
0.169947901024132 1
0.450157932902279 1
0.724673468662302 1
0.36329335731914 1
0.635115511457155 0
0.15820691003125 1
0.370377291935066 1
0.787475225016269 1
0.092068016386999 1
0.36156356784777 1
0.401523365668913 1
0.323339990662959 1
0.183666968508882 1
0.287093355129401 1
0.430559524553193 1
0.189091971489014 1
0.350328305857551 1
0.386319407228888 1
-0.0630047578065449 0
0.418552110667956 1
0.370305945170848 1
0.56175915374711 1
0.297479291967927 1
0.149996081744177 1
0.325704155518233 1
0.460383348155386 1
0.414049485121105 1
0.32999649317278 1
0.444238247886062 1
0.362398127418139 1
0.397025187168917 1
0.458917083565802 1
0.316442693395304 1
0.404606449972197 1
0.466726137910535 1
0.159434049500967 1
0.43057872987642 1
0.138897166544199 1
0.253144605800313 1
0.135759811517358 1
0.37621104008751 1
0.358212278043043 1
0.264882788862064 1
0.326651457951529 1
0.406987696538443 1
0.228753898312221 1
0.221027852564461 1
0.338006249781309 1
0.705314829170611 0
0.704509007707867 1
0.143404884212379 1
0.426182820443469 1
0.394837270852432 1
0.204239371302671 1
0.263567802814439 1
0.277116795416183 1
0.260859298163107 1
0.644699762423407 0
0.530493753541249 1
0.67207430448733 0
0.36197856322803 1
0.353682008052256 1
0.240167733836285 1
0.307670994446884 1
0.406576007037262 1
0.15389007108007 1
0.402117258727098 1
0.42073456377302 1
0.244192525072819 1
0.543682717000338 1
0.484943154664374 1
0.343454210334201 1
0.248032032323675 1
0.448827742713137 1
0.365176634170247 1
0.50042416009963 1
0.373838646643977 1
0.16293760517251 1
0.398385857045163 1
0.298943888714148 1
0.520218504293372 0
0.18072597283287 1
0.321469557999686 1
0.61358563767736 0
0.330283365726446 1
0.570526396194428 0
0.314589338373936 1
0.619262816226638 0
0.253917125873102 1
0.269828053547257 1
0.494205339788173 1
0.342159132584309 1
0.360209992247308 1
0.550024737060135 1
0.295254824171578 1
0.483816224898857 1
0.31748822096033 1
0.815898191153616 1
0.377946456021855 1
0.491977416527254 1
0.558109016875509 0
0.180119671425894 1
0.39371265788966 1
0.549555326505762 0
0.42534995955576 1
0.586933994336556 0
0.342529564063772 1
0.401594966969561 1
0.39747978017149 1
0.335147202840487 1
0.360177050225686 1
0.663039233517722 0
0.490387038170666 1
0.367718972335914 1
0.33006667850127 1
0.404981968125459 1
0.535451584964629 1
0.485496988759719 1
0.485273816887287 1
0.219457791054792 1
0.343422891222998 1
0.539859527976852 1
-0.0446895978754782 1
0.392513989884827 1
0.344324677276732 1
0.581949290110378 1
0.271427355661511 1
0.501662919562815 1
0.550634195077972 1
0.269124424160246 1
0.302038175791858 1
0.307466116859425 1
0.0673501899543352 1
0.213967588527401 1
0.5952920086638 1
0.299218089689561 1
0.590289424076652 0
0.239304217614804 1
0.391635913566732 1
0.493886848234176 1
0.332714983705365 1
0.222177203105132 1
0.176796138542547 1
0.432787994469664 1
0.323485324089812 1
0.26592872248392 1
-0.0284080449165831 1
0.344786253388208 1
0.476577280282128 1
0.456887901637065 1
0.428154461605582 1
0.557752702263134 0
0.507612053951928 1
0.299377039283623 1
0.516560706241583 0
0.370632640738942 1
0.540311388440488 1
0.410580284279733 1
0.347083292497995 1
0.358816948721739 1
0.537057329386477 1
0.518910995895525 1
0.372392699904502 1
0.627597002186055 1
0.186529380405463 1
0.364928509673546 1
0.327622423463078 1
0.274125252755184 1
0.329869465619559 1
0.821252039567102 0
0.326877970770394 1
0.300918943443885 1
0.410133065683088 1
0.551974470585482 0
0.334370247183952 1
0.51280870688226 1
0.290978964230297 1
0.840025495568712 0
0.204948387211077 1
0.403632767294631 1
0.439980939717238 1
0.243965552260087 1
0.159214534205218 1
0.492179521113261 1
0.191968461006172 1
0.417832471058385 1
0.312526139160531 1
0.316424974536335 1
0.454120324754336 1
0.434356326789839 1
0.465011024173861 1
0.329283922963525 1
0.425685872243279 1
0.335088734637711 1
0.334753884419651 1
0.711845463120441 0
0.467292994112746 1
0.253581990337993 1
0.316428817925136 1
0.52281139086689 0
0.353802497368609 1
0.222472363309671 1
0.306549645595248 1
0.497258963063179 1
0.496071375808864 1
0.498490566691085 1
0.503319856404627 1
0.627653144582774 0
0.149589134218604 1
0.399747169558478 1
0.23646385906674 1
0.222887648909973 1
0.244161506689667 1
0.15684132981188 1
0.241412947966648 1
0.149849742115645 1
0.190323337479345 1
0.408926256581545 1
0.482857419941186 1
0.306303083882471 1
0.374233902708466 1
0.177970540838477 1
0.206483934511097 1
0.327883839843935 1
0.49155788163014 1
0.331802488000541 1
0.408573242946698 1
0.555176994013264 0
0.334953847951902 1
0.394760009745438 1
0.205891553973176 1
0.04149153000488 1
0.37200337739383 1
0.317630359058722 1
0.444099591603944 1
0.364476788361598 1
0.425600923300075 1
0.113432383490864 1
0.447462283754291 1
0.450477484504748 1
0.324287252370109 1
0.711297724602703 1
0.54903567751313 1
0.384885254300398 1
0.369448961808609 1
0.475392572684117 1
0.461086317246531 1
0.296232875227034 1
0.237664053950532 1
0.222689074505538 1
0.406035993866629 1
0.400726458533839 1
0.192297846840646 1
0.491686661388586 1
0.333947305848313 1
0.268719453788221 1
0.48130759660769 1
0.288254569626562 1
0.456597445199961 1
0.27533796111319 1
0.25532174681547 1
0.399890708694254 1
0.556507067773898 1
0.337481139731005 1
0.44227726033279 1
0.478861367610578 1
0.397838961994014 1
0.432714742854209 1
0.637053652266738 1
0.36448742381317 1
0.695435901069617 1
0.355961077906068 1
0.290950096716598 1
0.221176495404097 1
0.411735116425581 1
0.383887233792303 1
0.220855864244535 1
0.187246356788705 1
0.346909648663428 1
0.266118693285197 1
0.606396474470119 1
0.0458583523267299 1
0.269670712644301 1
0.338412413766374 1
0.394211623450274 1
0.135289039498863 1
0.242793014299953 1
0.286476563352847 1
0.329923757371358 1
0.262781453677751 1
0.254447866911811 1
0.478454115421848 1
0.659531595647041 0
0.34846223410418 1
0.218162851759007 1
0.609330093508411 0
0.433540711877917 1
0.186682593772042 1
0.261482670410106 1
0.612714217722553 0
0.637302644217626 0
0.0330734381290313 1
0.428735476490148 1
0.00501553317657683 0
0.711570216824708 0
0.461470965164214 1
0.341327185692925 1
0.386637778391901 1
0.332569775222653 1
0.429768416766249 1
0.473209187185291 1
0.288062498353935 1
0.275868805971333 1
0.364766170622995 1
0.504330761307645 1
0.411896808263358 1
0.35908604832603 1
0.485838874293287 1
0.288353808197179 1
0.432397407893306 1
0.444230856094499 1
0.411172315512306 1
0.338831111052718 1
0.31765452008429 1
0.33948221547925 1
0.25127422137786 1
0.545090985265338 0
0.326179784675277 1
0.0972072973650117 1
0.216308866454625 1
0.28905911495657 1
0.236935842752972 1
0.671856478301767 1
0.433113571718581 1
0.212315165950708 1
0.242350270680164 1
0.501185247267832 1
0.0119501826825492 1
0.483579399570701 1
0.332651048845389 1
0.262206360862248 1
0.164931425196749 1
0.662968192372953 1
0.418879498473938 1
0.35193909871357 1
0.390463772945862 1
0.611348201308296 0
0.448262199842884 1
0.489282904670594 1
0.599463318520904 0
0.314194409242198 1
0.555887838007727 1
0.361755568618255 1
0.325301169992511 1
0.284675495498948 1
0.452647161438018 1
0.189694925100687 1
0.490651829782302 1
0.221029826622702 1
0.300804972527008 1
0.410589600888819 1
0.246578990806286 1
0.325217903015593 1
0.338665761846742 1
0.659529592416019 0
0.53340764555754 1
0.301805533180255 1
0.252574883244126 1
0.405656723160098 1
0.622362464039713 0
0.745718563532322 0
0.259173324859106 1
0.390710463613781 1
0.39001603788224 1
0.350660468897865 1
0.428320369314783 1
0.490894943684552 1
0.261300246949413 1
0.617372978969986 1
0.373715329869391 1
0.230343020884006 1
0.41654251739002 1
0.187822426916031 1
0.184470060932109 1
0.561181187062718 1
0.104950465495671 1
0.357895790463558 1
0.178632897511642 1
0.349498145833346 1
0.363097739885907 1
0.317022437636136 1
0.301652700757012 1
0.541548585904995 0
0.272076130046346 1
0.386006314996814 1
0.247484172364415 1
0.334025097030863 1
0.212358831140797 1
0.542885336716757 1
0.280280394699225 1
0.503361516868589 1
0.54561092244875 1
0.19307863315557 1
0.181373849954367 1
0.418159476221185 1
0.538445848513064 1
0.442713233933078 1
0.114683538698807 1
0.295970193766051 1
0.065269155263647 1
0.543713618907785 1
0.394418956512158 1
0.302987842806202 1
0.230407215260914 1
0.501415141153627 1
0.505183269794652 1
0.360571792787779 1
0.391307970383341 1
0.385359335447639 1
0.320765849561148 1
0.37333647591491 1
0.288402134987899 1
0.560605357705962 1
0.368385385971731 1
0.196538940277948 1
0.375906429272583 1
0.627148685473206 0
0.357300484741208 1
0.944302890916604 0
0.667491813327037 0
0.341394815165434 1
0.326544884166605 1
0.181655951060806 1
0.421822977533853 1
0.488120577459547 1
0.449167767819328 1
0.259991016945597 1
0.248353258609427 1
0.486465952351351 1
0.385042487147556 1
0.311245910850288 1
0.61314077973824 1
-0.0374724346869522 0
0.441027663760605 1
0.365513024157809 1
0.397288836418235 1
0.301553193137352 1
0.346112816429318 1
0.38958769230401 1
0.282796148990613 1
0.401737914155339 1
0.506802052610587 1
0.485618369115744 1
0.51763030883753 1
0.538953422635019 1
-0.0356914450732515 1
0.424516361218765 1
0.324092980291961 1
0.499164323290066 1
0.482036599549056 1
0.442076388882393 1
0.431491495015355 1
0.204863016006936 1
0.258394427673657 1
0.104662681076526 1
0.262251629546878 1
0.306321187303329 1
0.440266802575647 1
0.492293589303298 1
0.330238600880035 1
0.396098600613832 1
0.500291641080652 1
0.321704212816473 1
0.682253746640116 0
0.414281077680635 1
0.528928545018424 1
0.399412922585778 1
0.458482096010668 1
0.176400913901859 1
0.545066495735148 1
0.410578453398815 1
0.323697111217285 1
0.521485402162862 1
0.278193906217823 1
0.347865544698686 1
0.156243669058543 1
0.55397067027637 1
0.401265061277868 1
0.461814952668077 1
0.42464770248316 1
0.269441960622199 1
0.433437916014596 1
0.281399867748098 1
0.290239984042849 1
0.539673871713196 1
0.204615403555019 1
0.674649929806762 0
0.467149234321617 1
0.378196195809899 1
0.196561416824166 1
0.441611428075151 1
0.411858191223946 1
0.425824516120723 1
0.532928345742486 0
0.191009549354 1
0.507114340047911 1
0.400794875411226 1
0.183215417865008 1
0.396544970382029 1
0.0920519640367127 1
0.428425102538217 1
0.78631307764051 1
0.320374241551512 1
0.308466606778701 1
0.24899828419486 1
0.22478878245992 1
0.357782973912134 1
0.376875492764598 1
0.395718550839206 1
0.448817299421271 1
0.439454947148348 1
0.104366300013332 1
0.515670445340037 1
0.531179731569132 1
0.335129153370331 1
0.493584398896458 1
0.196782034539429 1
0.329162958373727 1
0.600541332137875 1
0.496415506182229 1
0.590345161612846 0
0.211736789507358 1
0.190313318789179 1
0.353648666929616 1
0.235654136085033 1
0.424558127398102 1
0.37466100798961 1
0.418007140399236 1
0.353232258336156 1
0.533114191804797 1
0.432285933212441 1
0.287415747967793 1
0.397340957496175 1
0.342688673240301 1
0.271083213476753 1
0.304048562463917 1
0.289808557529653 1
0.320822982408764 1
0.308882293347399 1
0.371592901987596 1
0.48880136250113 1
0.413427191847732 1
0.178465529509934 1
0.557689033438353 1
0.139904974590877 1
0.300490799626848 1
0.330457813332298 1
0.535141678978594 0
0.156955318571725 1
0.359485549557454 1
0.585039914205281 1
0.131162035539233 1
0.209412574142044 1
0.352207533241183 1
0.32105101676291 1
0.487286702125604 1
0.301195985982633 1
0.189676911481447 1
0.19523840077211 1
0.548555748738168 0
0.365602135783678 1
-0.128888054638285 0
0.0673790593537959 1
0.557926239716223 1
0.519819319500507 1
0.379803862186332 1
0.300058621022868 1
0.370409026288015 1
0.371297182585618 1
0.285206166073645 1
0.226856717460396 1
0.385378004814369 1
0.290692014198581 1
0.208385084865701 1
0.236679599330873 1
0.42797450089334 1
0.390219247290386 1
0.262014070283762 1
0.250546242700634 1
0.440175576370911 1
0.483035365966645 1
0.35992484407182 1
0.426087293446686 1
0.263122194224199 1
0.0789915815748202 1
0.348963013348223 1
0.609099716803859 1
0.393658430693427 1
0.538762653596097 1
0.506344284651913 1
0.645097204228988 0
0.484022027724875 1
0.579352742921904 0
0.365183837195269 1
0.529637878152668 0
0.548145405451883 0
0.0471310363819304 1
0.233603921611567 1
0.432207347641386 1
0.491348965168027 1
0.337885204808788 1
0.170316873952124 1
0.273495727173793 1
0.361366388754346 1
0.200252721539063 1
0.633102893128017 0
0.467282092444769 1
0.432138661103837 1
0.203425497961305 1
0.235129956850578 1
0.436662296643067 1
0.569692067308444 0
0.474017990758657 1
0.618022997436806 1
0.259491163839255 1
0.35134721564922 1
0.58753489453073 1
0.512960682633436 1
0.292742101283587 1
0.265870576301334 1
0.228580241082492 1
0.335341445989994 1
0.64983072054138 1
0.463448489907098 1
0.51923615492726 1
0.207836008811815 1
0.3946590906053 1
0.386844178337329 1
0.427908698995019 1
0.634381635087906 0
0.340543643237798 1
0.317278229152588 1
0.258579366214054 1
0.304287447131459 1
0.391616459025039 1
0.543513665776541 1
0.347724475742445 1
0.247109147559488 1
0.355238833006779 1
0.282084849217734 1
0.36767428257849 1
0.542531152616988 0
0.278665538737315 1
0.273638523541557 1
0.372997398349392 1
0.449383452228777 1
0.307757906027648 1
0.323145091695802 1
0.62173093109341 0
0.752159609181276 1
0.370120445805092 1
0.563120287611061 0
0.448136635119426 1
0.46919160103566 1
0.302301274238534 1
0.288309099168652 1
0.466964627870697 1
0.235577926760313 1
0.287938585957899 1
-0.0820268541751172 0
0.549847312448434 1
0.294163372828508 1
0.394780355636334 1
0.356883236529997 1
0.3834598435908 1
0.460299651614223 1
0.301459674299178 1
0.299265674406945 1
0.504713784785487 1
0.293165014099375 1
0.410086869656245 1
0.203181741811989 1
0.207307796799786 1
0.376151586978553 1
0.44474932792251 1
0.431501623091322 1
0.338880136320977 1
0.384777565173733 1
0.425543267203832 1
0.265093516816717 1
0.487799520048165 1
0.358735884114123 1
0.510512319297048 1
0.29645762833266 1
0.378016642507668 1
0.612498943948441 1
0.357520260321812 1
0.53087210778991 1
0.396190008699872 1
0.536307767835372 0
0.394132902380378 1
0.421664233614897 1
0.363178021911596 1
0.488611598090628 1
0.126858137944839 1
0.330004487921606 1
0.277572644639888 1
0.265180056996079 1
0.43014218722079 1
0.358208504154482 1
0.43527333098609 1
0.272416946291919 1
0.347800551380542 1
0.438364970639226 1
0.482367487799486 1
0.261956670278776 1
0.587749376259635 1
0.283735703900793 1
0.346633630958496 1
0.337255730603131 1
0.285765972633074 1
0.570858597729141 0
0.513433428988177 1
0.494626941989601 1
0.321084383760377 1
0.358061348536701 1
0.424012594689936 1
0.341793537433699 1
0.313029532092719 1
0.374475111180194 1
0.334062946505041 1
0.540835779420059 0
0.0958820148499446 1
0.419803643558664 1
0.46249198483355 1
0.336861197264315 1
0.0464933229349339 1
0.361019029537499 1
0.614364781392475 1
0.302966637882969 1
0.299918921909536 1
0.435319887325369 1
0.532910331362637 1
0.328502344288391 1
0.231324438349608 1
0.334798623407551 1
0.729592701844682 0
0.432370336756565 1
0.411535527314935 1
0.389698248306643 1
0.235891850463232 1
0.405394739561963 1
0.365935015891481 1
0.458179726815144 1
0.335293856189269 1
0.435835839290638 1
0.449055721892861 1
0.2002610392321 1
0.299923686478339 1
0.337209251610047 1
0.252658563537676 1
0.239916290156196 1
0.35481142561075 1
0.375507113831 1
0.492238322971591 1
0.20712779354027 1
0.0887373023575055 1
0.381215913775417 1
0.312370028795873 1
0.273681748035989 1
0.541232800515492 0
0.384007014916034 1
0.435646077655069 1
0.239852964357438 1
0.175051897857258 1
0.3842227968013 1
0.265196482445719 1
0.196242825531011 1
0.312057678925076 1
0.537644599698462 1
0.14968989208188 1
0.27849113617984 1
0.400886589323204 1
0.272717551969621 1
0.313224490458721 1
0.505745094713675 1
0.383066120224446 1
0.33270105794982 1
0.108640100183648 1
0.406433620512333 1
0.265400175058354 1
0.269573455624303 1
0.402062732594085 1
0.440388551126371 1
0.128028545215158 1
0.342864790035384 1
0.41434044047592 1
0.557822380406947 0
0.79026837037132 1
0.261608129007265 1
0.496776008012085 1
0.419985607259613 1
0.241269643466632 1
0.4686835319541 1
0.376078258129391 1
0.0140952888349333 0
0.442349886866392 1
0.537712591249423 0
0.296652986054406 1
0.407603497764802 1
0.455935891273226 1
0.315448718323448 1
0.375000903365467 1
0.480294494431844 1
0.298152777948168 1
0.204531869063581 1
0.302603758577326 1
0.450441114381957 1
0.611359430133755 0
0.210202646430695 1
0.259534666243044 1
0.645281354557474 0
0.530475109157836 1
0.429822404806071 1
0.206214314763589 1
0.344225666832236 1
0.610317125768403 0
0.449112904027325 1
0.677624422056861 0
0.178269395008971 1
0.581430538307867 0
0.23816198735342 1
0.352083552065355 1
0.388585589785292 1
0.480016361223196 1
0.30670403013464 1
0.294884686219479 1
0.364837817674935 1
0.312978519936639 1
0.314619654867128 1
0.445853073321497 1
0.386335663469491 1
0.447641301708678 1
0.299826857968497 1
0.474677622891871 1
0.413647972602987 1
0.311283891599455 1
0.56387098538953 1
0.662422878623806 1
0.399127055317952 1
0.540925732544203 1
0.582700984443302 0
0.333728771765991 1
0.372044842501196 1
0.219079558567686 1
0.305350169789105 1
0.545106862216002 1
0.177525574258734 1
0.726651906729566 0
0.514757793862073 1
0.334900299991084 1
0.460782162748867 1
0.441366087377105 1
0.271541520529611 1
0.205147294065894 1
0.365488427798881 1
0.370273176639343 1
0.465849523612175 1
0.214360488139291 1
0.229448405932845 1
0.303825898351772 1
0.32753317923593 1
0.496910918858777 1
0.346810947140184 1
0.343462261467878 1
0.573303111965754 1
0.0796924891102234 1
0.351131685963138 1
0.141599221745267 1
0.696595549823732 1
0.225311075319333 1
0.172599112400802 1
0.24410936611064 1
0.356334604122324 1
0.271400599495155 1
0.428320805591055 1
0.462773652841988 1
0.426960114290027 1
0.454547830774614 1
0.304886571838233 1
0.520534538702939 1
0.5109379690105 1
0.255248254193924 1
0.207848553518944 1
0.478447537761865 1
0.474866486102676 1
0.581590338861879 1
0.292123452591459 1
0.425175177500093 1
0.313220622858057 1
0.710185793450279 1
0.332723974717665 1
0.396993235541525 1
0.417799252356663 1
0.142954172899608 1
0.148881104576853 1
0.285488198184325 1
0.10211952469427 1
0.441380764116302 1
0.341977774133919 1
0.229734330675401 1
0.507580695902628 1
0.577341425023775 1
0.227089341375533 1
0.29679187767581 1
0.722824364492398 0
-0.0201913300052725 1
0.377563053009932 1
0.416586696327621 1
0.551260345568961 0
0.270895241839629 1
0.552163768660802 0
0.335087455891108 1
0.526357818428788 1
0.369846576902424 1
0.605879817369864 1
0.619614972455221 0
0.308944714657664 1
0.370582062247028 1
0.0680282858633086 1
0.341569363099704 1
0.294954532443332 1
0.312023520576642 1
0.0593002734574561 1
-0.0445057949729743 0
0.417011424510506 1
0.349475163277602 1
0.48832609041766 1
0.351731785044094 1
0.685441770341703 1
0.606271455907338 0
0.512422195406933 1
0.507081555911193 1
0.215900275433505 1
0.321529713830606 1
0.406034320021694 1
0.550906198432254 1
0.088968578114322 1
0.700024234402392 0
0.570376235517472 0
0.125001106731209 1
0.235004356336365 1
0.324178748038079 1
0.370572742630467 1
0.391271593429904 1
0.227346588690178 1
0.34468871294545 1
0.262119529386864 1
0.358108507598342 1
0.388060018561926 1
0.568912285507784 0
0.388938274388619 1
0.361940283295235 1
0.360580155314536 1
0.311116673166528 1
0.37884734009317 1
0.278090745430922 1
0.573906352570526 0
0.197913482637782 1
0.555918291193751 0
0.523271110815156 1
0.646521649846075 0
0.0115472297106649 1
0.253482271566374 1
0.570536278851374 1
0.543925277244126 1
0.555357628956969 0
0.502690705645479 1
0.243818861612051 1
0.510796722837553 1
0.234836574044736 1
0.496662036589758 1
0.0223853584393535 1
0.344640443496746 1
0.552899256556126 1
0.239917913219906 1
0.0038514347166038 1
0.311587031957229 1
0.294264578413489 1
0.37570671378021 1
0.26748952046256 1
0.215718197719749 1
0.35207962695971 1
0.428034159174594 1
0.339189275718438 1
0.588168068460477 1
0.0382185470865133 1
0.649993113623226 1
0.393593613762397 1
0.440930099736605 1
0.292103843090344 1
0.64995242381929 0
0.220702847737378 1
0.618499998102707 1
0.556684429355993 1
0.153561092370978 1
0.372352312393818 1
0.227966004224815 1
0.483100983581488 1
0.650075728526282 1
0.462576420426297 1
0.443275715732575 1
0.270748855939428 1
0.479496895145043 1
0.156552050020154 1
0.313425743413682 1
0.370248003033239 1
0.437826920125537 1
0.232509809057457 1
0.458760635864641 1
0.345398734253606 1
0.299962552555543 1
0.368940639212958 1
0.39641040313853 1
0.408606845212762 1
0.412061011106874 1
0.124773685157776 1
0.396469725230861 1
0.454519557392809 1
0.192115449940604 1
0.344493654483775 1
0.414005308174052 1
0.444575423912414 1
0.224417683717941 1
0.402907824420599 1
0.285041941484743 1
0.180593150017726 1
0.170397972054278 1
0.121803708363555 1
0.655927964481007 0
0.43612901251455 1
0.35383389946207 1
0.430516270455335 1
0.316862613525539 1
0.389521733732136 1
0.224935636371471 1
0.40451358915696 1
0.498475252392393 1
0.337997757572937 1
0.433661523568548 1
0.228751006180881 1
0.510861829793494 1
0.310661486161756 1
0.352710480766722 1
0.215586856526524 1
0.397273532380853 1
0.186649851281692 1
0.472400881376751 1
0.0186459533336776 1
0.369167435666811 1
0.320997436236898 1
0.453827759906111 1
0.276792949806832 1
0.476912197657193 1
0.327794032498151 1
0.418817281066552 1
0.15669900408095 1
0.371887830147432 1
0.288991056218036 1
0.158354615505698 1
0.225333579124178 1
0.182453370364415 1
0.29924061885934 1
0.371465716645262 1
0.252045282690637 1
0.376958636053405 1
0.249713375664163 1
0.27977399908392 1
0.379699134199669 1
0.265273854101597 1
0.297513510192367 1
0.391988529173568 1
0.332383308032073 1
0.49543611046557 1
0.481975552509411 1
0.533497751589674 1
0.332576134592514 1
0.207367663484217 1
0.612705399401915 1
0.431533408856838 1
0.172931064403612 1
0.398627695453978 1
0.416756580383288 1
0.394877382244561 1
0.525436605459127 1
0.63197629113397 0
0.269092600432159 1
0.336266373232008 1
0.297618852950413 1
0.515445764888781 1
0.116457501917931 1
0.42885816982115 1
0.418923354787382 1
0.581011476685428 1
0.489338626587081 1
0.281429551885033 1
0.131989599878701 1
0.457867271552186 1
0.389141600054999 1
0.541749181708024 0
0.628883270386156 0
0.28523237981704 1
0.520094602485054 1
0.473325384067054 1
0.179068092887286 1
0.484802553337392 1
0.354497683832576 1
0.309877064061112 1
0.252801252795149 1
0.537935234441876 0
0.590888228315828 0
0.184019763633811 1
0.352708100625378 1
0.307649264266165 1
0.30358183201373 1
0.214260953072202 1
0.288339023849108 1
0.331025458916991 1
0.160655195153333 1
0.187570935648406 1
0.497644112481026 1
0.300938634397934 1
0.233547917310216 1
0.363849557575989 1
0.538648032421669 0
0.392790596709588 1
0.37288823841649 1
0.0608124240774618 1
0.184743507103127 1
0.546919786080699 1
0.366649064748614 1
0.103972741934282 1
0.411083618555846 1
0.426502958465654 1
0.297551348978248 1
0.271956979941804 1
0.385176908685292 1
0.577432337945238 0
0.363725139096261 1
0.392976556546263 1
0.308012856766793 1
0.341959084489187 1
0.367963915041996 1
0.586581919684896 0
0.380536526128466 1
0.454361010428556 1
0.236744993309787 1
0.435628864823225 1
0.405947032097367 1
0.446058743741284 1
0.405908823446427 1
0.463378216633754 1
0.563746834834758 1
0.498811898815368 1
0.461669277716912 1
0.297541629401596 1
0.423670431466023 1
0.521221598358007 1
0.557308577684778 0
0.29741077542436 1
0.404222167050463 1
0.358242501244461 1
0.209041857785151 1
0.457157760153117 1
0.329077830312468 1
0.287871652931534 1
0.289934318712191 1
0.37396592020317 1
0.323872880333625 1
0.378334518413637 1
0.565890247167748 1
0.21474804740558 1
0.371648243167237 1
0.339132337323769 1
0.374379768585376 1
0.345279640794131 1
0.4681458616678 1
0.49533052325287 1
0.339843985112368 1
0.421198678140542 1
0.208856446053004 1
0.643284547086881 0
0.436931206134546 1
0.477977136192666 1
0.423299826333071 1
0.256321498545518 1
0.286177711167831 1
0.501318017763526 1
0.385248733700427 1
0.0219379377934549 1
0.558111988264701 1
0.547410943779877 1
0.332667954736251 1
0.170065814917656 1
0.611874404152932 1
0.305233609333989 1
0.393112917234829 1
0.431292543456038 1
0.239064153967588 1
0.430619510928807 1
0.383690259805346 1
0.460337578308573 1
0.42014112754822 1
0.249628941438172 1
0.43288467359787 1
0.513710971422662 1
0.246171316920832 1
0.464302146535375 1
0.489530326776023 1
0.389641598977184 1
0.522388583414839 1
0.668635333594998 1
0.467903418453063 1
0.256848298592185 1
0.34564730877416 1
0.405811048849404 1
0.199713943857546 1
0.428507400824591 1
0.247096286049584 1
0.578823180608914 0
0.229049759084859 1
0.451145088687574 1
0.487658714825282 1
0.125890507339234 1
0.381326370961983 1
0.366667220891844 1
0.345090454749684 1
0.479748229324256 1
0.250721388842492 1
0.389439389644936 1
0.025903211953616 1
0.615692069249724 0
0.355149606161814 1
0.619772022909442 0
0.388501720750398 1
0.462731836525302 1
0.251668262998174 1
0.240966135827629 1
0.523076448904504 1
0.527849517702791 1
0.261589050880789 1
0.456827583465792 1
0.575961185100316 1
0.606003967021044 1
0.329200522701563 1
0.501688515917514 1
0.688980222137427 0
0.177580986830104 1
0.372350385042797 1
0.52992154362759 1
0.281868656349951 1
0.185263364833394 1
0.362804392571876 1
0.398140105958157 1
0.322622598190324 1
0.321918591631831 1
0.474211752416929 1
0.456988534474861 1
0.337161778554194 1
0.537617433942346 1
-0.0323455812836698 1
0.580493248438018 1
0.482410068751772 1
0.528282618902054 1
0.441856184671776 1
0.514467605929743 1
0.279526972768466 1
0.344301947080631 1
0.327872332383431 1
0.482104842845328 1
0.1787564188762 1
0.451423897687697 1
0.384932117689497 1
0.200345774249248 1
0.406366977875991 1
0.241636411668664 1
0.155628047643643 1
0.540673296399717 0
0.181017222305868 1
0.524122226020254 1
0.485843349172485 1
0.414844654905431 1
0.425810860359642 1
0.672567957539501 1
0.332304346386272 1
0.211802098181714 1
0.673979714842298 0
0.289482914298755 1
0.324252052607894 1
0.347483492977789 1
0.304734087891311 1
0.52688961019255 1
0.297304483090316 1
0.341302789980117 1
0.577735327880332 0
0.226466399581419 1
0.0874964304890344 1
0.471220376395838 1
0.386043077513761 1
0.0514328507826136 1
0.310493937627564 1
0.358691735081697 1
0.443376582460971 1
0.318986379092867 1
0.3434106727049 1
0.51639514989983 1
0.377199766999619 1
0.490141964910474 1
0.380469178277956 1
0.280721069785116 1
0.271279303334007 1
0.274242601824848 1
0.339980442502637 1
0.744293442687588 0
0.35025977402807 1
0.0647364202262486 1
0.348083657683068 1
0.502178161356213 1
0.316204344306719 1
0.28063516915644 1
0.0980508715544994 1
0.349514522857562 1
0.354644593447729 1
0.287213602257968 1
0.198124709171822 1
0.180463297348422 1
0.304544674220304 1
0.478370136811652 1
0.287002422738362 1
0.491133953538771 1
0.353613528703588 1
0.0593976049985539 1
0.222404712420935 1
0.425845829968298 1
0.16027813808289 1
0.400170916606901 1
0.358790071516315 1
0.361604010466371 1
0.791587463475512 1
0.348078439112036 1
0.258068266351762 1
0.230969001066539 1
0.411630871360237 1
0.418742045978319 1
0.204972651987566 1
0.371135540538543 1
0.447469836206969 1
0.30796837099384 1
0.729926731008153 0
0.319370795666991 1
0.546268467020001 1
0.582465974941458 0
0.21281463784648 1
0.430286778839482 1
0.377922596569066 1
0.233844011916442 1
0.264021039886173 1
0.535449471007834 1
0.387304834438934 1
0.3420857894976 1
0.489459045340222 1
0.299345820899563 1
0.328558071664577 1
0.0489632306467219 1
0.311145715330475 1
0.385180072666169 1
0.0854359320225024 1
0.289914619268871 1
0.334042059289028 1
0.265022983210184 1
0.393629988494291 1
0.288786400347671 1
0.171908690615641 1
0.316726680232567 1
0.29426601833555 1
0.389916790347441 1
0.539575153739309 1
0.335179774718337 1
0.300433551023006 1
0.390595736772991 1
0.592718557108384 0
0.391225467965693 1
0.38184110469584 1
0.265026724547784 1
0.330649139247432 1
0.324006611926872 1
0.261009959684572 1
0.275555139339771 1
0.187976327299585 1
0.405014517438136 1
0.277764417643625 1
0.477178018632196 1
0.286902716767482 1
0.41192263902099 1
0.129169925173266 1
0.501485177413124 1
0.325381569269573 1
0.4560303830549 1
0.286802432352544 1
0.275963192568467 1
0.186753902591511 1
0.670100870904007 0
0.647382430625623 0
0.22412477793196 1
0.255473751457624 1
0.508343397070575 1
0.188905025944151 1
0.409594442601116 1
0.561997298785743 1
0.195190622345163 1
0.473156152048191 1
0.482935899681445 1
0.509381851842517 1
0.463764156934196 1
0.505880084947233 1
0.457552285218237 1
0.454009450880683 1
0.175666058271703 1
0.469931432666741 1
0.5697394086195 0
0.41084987862821 1
0.43294082868638 1
0.51030687874443 1
0.403142016723962 1
0.300909131793987 1
0.380179573623184 1
0.211152955581475 1
0.34379035975072 1
0.654542973428043 1
0.404719247884792 1
0.406967251324677 1
0.473400738369602 1
0.605107106138776 1
0.488819435576505 1
0.480591224480375 1
0.428237753821891 1
0.470968495666494 1
0.590909508891419 0
0.483562337092917 1
-0.0127145912203097 1
0.094498577036949 1
0.758753203122172 0
0.403899388520843 1
0.259055216510064 1
0.741679907465825 0
0.256460627428659 1
0.337376640984796 1
0.339095462523818 1
0.357268637540627 1
0.274844873164091 1
0.448486987446037 1
0.292462781285999 1
0.314831828272057 1
0.116801160306541 1
0.433953283861634 1
0.429806396895275 1
0.549239102135658 1
0.218026335411139 1
0.367690233552703 1
0.351523358468639 1
0.406622133184246 1
0.240815481798658 1
0.395830889622594 1
0.362847045720861 1
0.38604745645987 1
0.12759094882275 1
0.194934853578057 1
0.262277786724165 1
0.481653550698657 1
0.562302063853658 1
0.582355621293054 0
0.392086389987241 1
0.311296103190005 1
0.445197961444932 1
0.151255920452226 1
0.519122204280314 1
0.542048690647561 0
0.116833246802069 1
0.329115707066495 1
0.227507125331527 1
0.119360201595726 1
0.391956868262599 1
0.336013001615451 1
0.361987517591703 1
0.630262686413982 1
0.314724870688369 1
0.318905152338054 1
0.203484482239424 1
0.380752602036908 1
0.465433504619362 1
0.220088121125327 1
0.551378425829011 0
0.193762852461901 1
0.316481433962164 1
0.195551765731306 1
0.292633203452106 1
0.327775835510362 1
0.572893624835007 0
0.285002816359905 1
0.316250150616032 1
0.38335194481856 1
0.470090112928329 1
0.455701171750486 1
0.190886882279871 1
0.353057290665046 1
0.51175580167529 1
0.264645765110187 1
0.39258427579705 1
0.288551685085956 1
0.299562007520218 1
0.280655440802716 1
0.4293280282535 1
0.483439974835008 1
0.411527829203164 1
0.357232637355635 1
0.539135576447184 1
0.14571480889302 1
0.489842775921909 1
0.316042291309817 1
0.598244083465906 0
0.562630041247665 0
0.287398352469402 1
0.433766856068356 1
0.051002396882366 1
0.493235199240949 1
0.248032488527909 1
0.182490663281665 1
0.318744649700748 1
0.332263047614589 1
0.224089274730613 1
0.41087838192498 1
0.284892679690073 1
0.367194479794527 1
0.224100363573884 1
0.606483451155146 0
0.101003520621506 1
0.625714392310074 1
0.36523917983923 1
0.689654708829115 1
0.409342512696352 1
0.371497534928282 1
0.246328572847783 1
0.587050369003875 0
0.535424134184562 1
0.562234994862007 0
0.249955279692481 1
0.354922719878977 1
0.107377993391799 1
0.349012387811599 1
0.380410659492392 1
0.428161727056385 1
0.276002516474824 1
0.385946626090663 1
0.377791670255638 1
0.414759778930805 1
0.395315221688038 1
0.241194920331518 1
0.249275473079165 1
0.743510804455462 0
0.348916043938635 1
0.41078329657313 1
0.414652647065602 1
0.51607018862682 1
0.415777337570275 1
0.635433708769932 0
0.427877629222253 1
0.504280925825966 1
0.221272567920568 1
0.110558160487541 1
0.153598166813314 1
0.193966204427807 1
0.391810568337011 1
0.343163897187194 1
0.416401881871953 1
0.211108029485082 1
0.19736046717464 1
0.453968563148003 1
0.506797415378741 1
0.177872139902029 1
0.487093945973414 1
0.252457188695742 1
0.385654404317047 1
0.335990955451659 1
0.200562848909937 1
0.583708226376883 0
0.179734746748508 1
0.296737190722597 1
0.39756219213717 1
0.151241731595712 1
0.280751012676433 1
0.141004595805104 1
0.365373074271085 1
0.581820452861798 1
0.110297480791169 1
0.451258060729331 1
0.570895425939042 1
0.331261114104785 1
0.477232053131187 1
0.545320012290445 1
0.353266160304715 1
0.200045042866134 1
0.397063396189875 1
0.306460735401389 1
0.42272653320988 1
0.359858519550561 1
0.284512693634073 1
0.348168735762333 1
0.450521583039221 1
0.362944420390064 1
0.189828637285647 1
0.274876360495024 1
0.246719209513025 1
0.344371076514387 1
0.360341899041756 1
0.400957916136778 1
0.289973411274877 1
0.282006387170788 1
0.231961695817049 1
0.478220219359014 1
0.446298769153817 1
0.515091654530453 1
0.417592213791936 1
0.244199936357761 1
0.518327030732742 1
0.50418678416278 1
0.360378034658583 1
0.55228691138875 1
0.384111044006556 1
0.352212481801259 1
0.329846369421867 1
0.0862763981685538 1
0.442500266969171 1
0.0717409776446704 1
0.118935656833726 1
0.317572134040347 1
0.0732166745532946 1
0.374289774643858 1
0.617884365502 0
0.22823149837467 1
0.294780226129898 1
0.320606008824887 1
0.162761034310043 1
0.50887061455932 1
0.258654990967571 1
0.234597067782616 1
0.409916394342171 1
0.478323681305837 1
0.444777489842371 1
0.336443457332495 1
0.662673794331325 1
0.253384704597636 1
0.357497543726501 1
0.213096318611102 1
0.226371729756304 1
0.189730182481008 1
0.281816102041858 1
0.385542710794184 1
0.314309991240562 1
0.267823905499518 1
0.477162431624967 1
0.227787273833744 1
0.461852429462256 1
0.34693742078525 1
0.394967293455009 1
0.408447349365421 1
0.156150860549921 1
0.481985293842136 1
0.284863750446464 1
0.495249183477178 1
0.604511818494526 0
0.160598086993206 1
0.412216119309494 1
0.155538806229595 1
0.407636136145262 1
0.373982475052685 1
0.408446414538951 1
0.232659813317261 1
0.39730095690054 1
0.0509894921485261 1
0.129064028136622 1
0.442183657063749 1
0.399547903275776 1
0.311168456376656 1
0.191992230534767 1
0.388169128493652 1
0.295620909227665 1
0.329701936504158 1
0.398617048729007 1
0.387996064344773 1
0.0111628608125743 1
0.226929085682011 1
0.487434248716628 1
0.398601721268446 1
0.195876266729891 1
0.104997013120327 1
0.424478657932749 1
0.176430754778307 1
0.298666685212345 1
0.432096736111173 1
0.395815586211063 1
0.353553075741761 1
0.202002805127082 1
0.542216128335672 1
0.578742187837239 0
0.34148876602861 1
0.308602158481626 1
0.385520066094093 1
0.279804389980111 1
0.180980064073215 1
0.234730933821117 1
0.275700297000447 1
0.324476438707451 1
0.257339945556147 1
0.379438586479331 1
0.513256217944266 1
0.388574020288882 1
0.331250942109296 1
0.422770649426983 1
0.322452912365153 1
0.453000920354563 1
0.245780315277077 1
0.437497292366829 1
0.194009629298512 1
0.167590886500116 1
0.589213641264762 0
0.261748051002526 1
0.437670290547337 1
0.420111925135703 1
0.532179049347297 0
0.297384132607455 1
0.280760868670794 1
0.315778147579964 1
0.234870723214728 1
0.665547984454891 1
0.229675740705494 1
0.232700416966641 1
0.451972550890937 1
0.219578605383338 1
0.55366062870796 1
0.28937792315962 1
0.239346703716934 1
0.191578913186169 1
0.406124831921925 1
0.413955139296626 1
0.266672281574663 1
0.305707020408369 1
0.132004730361418 1
0.362554210103314 1
0.155234068480342 1
0.466002541266852 1
0.44696964228084 1
0.519252779444694 1
0.371760372703904 1
0.201593520730437 1
0.493507240916377 1
0.209409470833718 1
0.398631607732421 1
0.0276666895098486 1
0.541868959745577 1
0.33556745919557 1
0.191325432294092 1
0.212471412742669 1
0.235193391472696 1
0.391653184561651 1
0.392837165855897 1
0.172918468562985 1
0.447524390114596 1
0.154367494866963 1
0.212260907199012 1
0.0889997883120879 1
0.441894572125682 1
0.482964889792594 1
0.224309906362557 1
0.27695616586966 1
0.271050370603765 1
0.453772721308908 1
0.196470956365768 1
0.551788377368411 1
0.352691471571378 1
0.494816449676634 1
0.482187519618505 1
0.312701531186663 1
0.239224130518482 1
0.761043275930633 1
0.316554391752893 1
0.650240673005183 1
0.302365116746141 1
0.345144762376565 1
0.559066669602801 1
0.2909466402318 1
0.431731071547337 1
0.195637595653818 1
0.681029469961345 0
0.419232630758327 1
0.503447610362032 1
0.330587684363821 1
0.593639638242023 0
0.28738020612014 1
0.282744107636277 1
0.45188558409681 1
0.19813280886103 1
0.216098551962521 1
0.523814810741101 1
0.309611750167604 1
0.312997823251259 1
0.276820479736994 1
0.191756476999498 1
0.62279859383729 1
0.343899339093659 1
0.467527703443948 1
0.312962760561188 1
0.237459878239554 1
0.171207289588979 1
0.529512361978336 1
0.242140319447777 1
0.169468459009123 1
0.321025014520538 1
0.429016165254452 1
0.573704892450229 1
0.265435841062848 1
0.648678681561813 1
0.429297321080255 1
0.337620762286669 1
0.419707538489188 1
0.474667990441209 1
0.239575279992682 1
0.568695925467445 1
0.341749288402722 1
0.167468525328845 1
0.350521371727871 1
0.561922152784282 0
0.296767347255896 1
0.288675440382688 1
0.248885672293317 1
0.383073182308584 1
0.377755636301312 1
0.398756485101783 1
0.317091566002783 1
0.436320798159005 1
0.294152059990614 1
0.382294790521275 1
0.252922069857372 1
0.155834078295727 1
0.487301551343575 1
0.441396391569291 1
0.291415244901594 1
0.502708819334709 1
0.333536821053032 1
0.710723476550843 0
0.385137425429749 1
0.258167099829615 1
0.20706202791847 1
0.324193230161423 1
0.339979080328045 1
0.306708100122221 1
0.39458724042723 1
0.181259534521739 1
0.241111186226456 1
0.253278069094905 1
0.408201312166503 1
0.308883988451613 1
0.621313051820261 0
0.604381541821487 0
0.362941516422153 1
0.366976871390676 1
0.542371019770171 0
0.399063127395998 1
0.481950277952382 1
0.432233179556771 1
0.278852214983479 1
0.459999954000376 1
0.441544903735727 1
0.498101672747912 1
0.420802547641298 1
0.333634033604423 1
0.306888356936596 1
0.29898020086168 1
0.489136343024307 1
0.391884429625214 1
0.340583493754696 1
0.607382266056122 0
0.430633287019566 1
0.298901183855085 1
0.174723016248191 1
0.303747019180531 1
0.268321131014347 1
0.280801116715364 1
0.372443689686175 1
0.154123081787487 1
0.710671130490959 1
0.657852308470013 0
0.322318992610648 1
0.411127249792086 1
0.302450064798669 1
0.316104315010485 1
0.170480846497041 1
0.107829542952878 1
0.0440832241397115 1
0.445172574096113 1
0.220801951973749 1
0.491554208356162 1
0.404791299472595 1
0.174278125861332 1
0.337662386950441 1
0.544264954077134 1
0.360872372426168 1
0.42017287383039 1
0.256689617826807 1
0.557828623479005 1
0.236669230219288 1
0.486955114203587 1
0.434276714039678 1
0.584022255896915 1
0.350119546405414 1
0.338845381131534 1
0.484474996285505 1
0.377606892118494 1
0.457305872927269 1
0.406054051156671 1
0.188708256476585 1
0.28501308932028 1
0.193136780221766 1
0.263634721033094 1
0.173263077984697 1
0.650748299154061 0
0.542302610689912 1
0.401958881356667 1
0.397484986800013 1
0.335433909723564 1
0.130253749783575 1
0.650213743754518 0
0.486745527847728 1
0.524348983476879 1
0.168322563823531 1
0.34624023679259 1
0.153047703317905 1
0.444545867237287 1
0.138754892619748 1
0.291173310156571 1
0.539724341955517 0
0.693242744217599 0
0.360931772378446 1
0.28854698560503 1
0.335872247616927 1
0.440304935427063 1
0.220115892901465 1
0.338909924018338 1
0.406210824774919 1
0.626821733311446 1
0.387369971295196 1
0.527565620784596 1
0.326559662694677 1
0.103532403886988 1
0.302647451858695 1
0.337920502772395 1
0.372489089584338 1
0.653254102240155 1
0.39834748810211 1
0.238643212636986 1
0.37938048613784 1
0.360265815889617 1
0.638901481244732 1
0.399961112565682 1
0.749730134686952 0
0.400676525734127 1
0.411033511459327 1
0.435546201695889 1
0.363502530954734 1
0.101512268947721 1
0.400126630441984 1
0.342319710420958 1
0.413641724605812 1
0.460246858821369 1
0.438373889168025 1
0.164156590543736 1
0.629147237192926 1
0.508861061841902 1
0.494095628174855 1
0.43386905506856 1
0.283625147061845 1
0.523992573776366 1
0.311727525867767 1
0.524139524251068 1
0.360431394993788 1
0.344006879079474 1
0.51501725212486 1
0.326650874323328 1
0.097315357865625 1
0.423748029235061 1
0.507033029801919 1
0.423090146291253 1
0.261820653632992 1
0.458163194354975 1
0.193130668792099 1
0.269257290939273 1
0.349045759598495 1
0.459982938133707 1
0.440976195449534 1
0.39735276824845 1
0.349285654510119 1
0.227354587183608 1
0.232474719880446 1
0.461606582352343 1
0.584873495197716 1
0.231209209995206 1
0.11953625611392 1
0.490439260053737 1
0.385002144508791 1
0.247584800109688 1
0.343411649610139 1
0.342784289321337 1
0.508471089076311 1
0.466219599241445 1
0.438286562680698 1
0.600516394919697 1
0.219798620220986 1
0.343163963259846 1
0.250329831839634 1
0.169793284080303 1
0.266299252588315 1
0.280842774485863 1
0.402426111738345 1
0.196942777406192 1
0.600970902940765 0
0.250487108010162 1
0.578331622779499 1
0.423308981551223 1
0.464772569614143 1
0.293408571394076 1
0.409506553047753 1
0.499247851796633 1
0.373159082380891 1
0.189937749901977 1
0.272096317768505 1
0.466999918567355 1
0.655870260459306 1
0.316825044187217 1
0.205134490498336 1
0.36760606784304 1
0.506078817626043 1
0.493233650784644 1
0.471146109043246 1
0.316707748734499 1
0.262539211006361 1
0.627634382930483 0
0.265519694835686 1
0.387693042485958 1
0.366739945362318 1
0.117353729235412 1
0.364893702549247 1
0.229699058734223 1
0.631542681027954 1
0.427841269662566 1
0.413702203538161 1
0.180184472298975 1
0.304497864353703 1
0.210569196877506 1
0.148676943625817 1
0.531274340236394 1
0.277746238348623 1
0.306390085003531 1
0.378847518971262 1
0.228073961120231 1
0.527207167269911 1
0.215476943681796 1
0.469995205971996 1
0.286886130577472 1
0.511183282935569 1
0.415708514422925 1
0.13877873965107 1
0.114506405983916 1
0.428631852808021 1
0.507364192187235 1
0.522191014350653 1
0.305059534872966 1
0.259360547157871 1
0.156991524562914 1
0.226338054645048 1
0.172652344108952 1
0.451165704470504 1
0.48470949316308 1
0.310009295131768 1
0.313042219715334 1
0.405215440559587 1
0.484253420666233 1
0.566982715684959 1
0.422323615799571 1
0.292658905847079 1
0.238026019749236 1
0.522060090486407 1
0.377235030444794 1
0.406637267780771 1
0.425574147621721 1
0.157687483378629 1
0.360069544599357 1
0.314051428042841 1
0.394159829268921 1
0.287612687739132 1
0.644647461691787 1
0.427242919352711 1
0.454623340185794 1
0.399388897109084 1
0.365647040607288 1
0.420711651007711 1
0.524900049283922 1
0.199666203062194 1
0.128801235870249 1
0.276365210065081 1
0.363836915277014 1
0.573007600963946 0
0.500979003992074 1
0.493220637682237 1
0.343640445580993 1
0.579328669706569 0
0.24283519094462 1
0.256166843005707 1
0.188276768718408 1
0.0178251471956924 1
0.115663743442717 1
0.420896574114085 1
0.472374319480603 1
0.407107378254702 1
0.287866977863888 1
0.680143528803426 1
0.239561007698205 1
0.32343936134299 1
0.330177667452756 1
0.124303573647921 1
0.346888523285191 1
0.222847811635727 1
0.152530447974058 1
0.497988483644801 1
0.318719254105175 1
0.40656445494251 1
0.312025470362507 1
0.466576505359736 1
0.367997719443829 1
0.592796745776805 0
0.215787380725431 1
0.423402491789401 1
0.42827452508576 1
0.333008703030129 1
0.435000551012754 1
0.390473621714728 1
0.528601211429457 1
0.599957852318595 1
0.488768670892255 1
0.260264150039108 1
0.363926410137256 1
0.397370929566872 1
0.264784863643754 1
0.343747007715487 1
0.397588912453696 1
0.712801697775 0
0.532275911959682 1
0.380712452688453 1
0.504206961162881 1
0.243420202869557 1
0.369671842103387 1
0.425015927462404 1
0.569492269229618 0
0.460398195480604 1
0.0585441090286522 1
0.0833506571203028 1
0.556323588222419 0
0.380751115081642 1
0.512318233524641 1
0.532749820164083 1
0.469153906180724 1
0.222757223385669 1
0.484444533495154 1
0.456985509737 1
0.352267287054608 1
0.327223656056046 1
0.33031362597252 1
0.329643014018622 1
0.325159627561212 1
0.234435160189287 1
0.318998693866642 1
0.352673099421235 1
0.485201434956307 1
0.262064708358872 1
0.188101886645922 1
0.143138695402666 1
0.190535219311093 1
0.412741975172578 1
0.52920168141098 1
0.278757633530429 1
0.344679844187874 1
0.471888468363681 1
0.0938801811732864 1
0.449123685464213 1
0.362458756812166 1
0.364919799148453 1
-0.0174365579941685 0
0.291874099315638 1
0.342151794202532 1
0.450168867054388 1
0.407200984541252 1
0.227309937796366 1
0.292167049592618 1
0.297670244852501 1
0.200479168474467 1
0.213303625869672 1
0.559875434202517 1
0.417538224078473 1
0.111734789219287 1
0.322197828540148 1
0.460198416584764 1
0.573493611561504 1
0.198171840299284 1
0.209363903856336 1
0.213737175861845 1
0.185569398944582 1
0.368020369997743 1
0.346493440657924 1
0.62270582531574 1
0.47970274844567 1
0.298524027803017 1
0.569405873194988 1
0.336386654532566 1
0.49804381739702 1
0.186538985231698 1
0.419552837680971 1
0.70539286096105 0
0.587133458291813 1
0.506559829420602 1
0.524630176619837 0
0.38790164431173 1
0.526442310608979 0
0.406853482944796 1
0.106950934761613 1
0.231407710491688 1
0.539049435871116 1
0.324147695508677 1
0.217996634287902 1
0.35594540476444 1
0.529128309895279 1
0.293924961696257 1
0.451949894057163 1
0.60701200828699 0
0.550607531773292 0
0.330602207793118 1
0.418683171328338 1
0.351901560803206 1
0.358517606179142 1
0.260504036288994 1
0.552615048268096 0
0.343313549987137 1
0.459239580156859 1
0.28607763770157 1
0.360262895920187 1
0.286635740530775 1
0.600294361041488 0
0.429378187986952 1
0.364919963342111 1
0.597079687710235 0
0.36614299093522 1
0.212950441467889 1
0.459135449288314 1
0.272727396812614 1
0.283748090669525 1
0.320482611286591 1
0.392497015842637 1
0.443023588220715 1
0.372528453305661 1
0.175914681990242 1
0.401858310972614 1
0.513003650803091 1
0.385892515713289 1
0.228174579164244 1
0.581788397946283 0
0.392610548753149 1
0.228651383186674 1
0.387392737247275 1
0.181969365596314 1
0.426357883324146 1
0.293984639358369 1
0.295802484800168 1
0.321908373012002 1
-0.00296827745600271 1
0.391483976209768 1
0.43807241057481 1
0.581674684158241 0
0.431588995758355 1
0.575987899486709 0
0.548759640289749 0
0.37691693251283 1
0.595546338927542 1
0.512064731723468 1
0.588684079183699 1
0.361628435598135 1
0.410312071095869 1
0.388228417476653 1
0.477920007742814 1
0.283116822963013 1
0.370216450314894 1
0.325644602718587 1
0.459845710767583 1
0.419553756020963 1
0.300452570513197 1
0.2495316972585 1
0.306447464366973 1
0.479617923359616 1
0.332132631890487 1
0.246950925858279 1
0.483215084333474 1
0.0211084768443202 1
0.238798090497321 1
0.036368111400615 1
0.184223641894154 1
0.281791253017857 1
0.332234298225082 1
0.347052479905181 1
0.153507260351842 1
0.363217913950893 1
0.556359080519051 1
0.125408404064594 1
0.300576349645155 1
0.355800094308618 1
0.311883098325046 1
0.475022038774568 1
0.233563455100686 1
0.267680198855429 1
0.41777184950008 1
0.410497294470258 1
0.317950386357392 1
0.320939843236832 1
0.410121303503278 1
0.382057451814283 1
0.290006032923147 1
0.758062185406175 1
0.481971720569152 1
0.455998845330309 1
0.541784394123853 1
0.36473761378678 1
0.526638486636251 1
0.343989014912204 1
0.482101393648877 1
0.342630862136279 1
0.251719152775889 1
0.302966971025176 1
0.515782987971711 1
0.238512262525409 1
0.535434303507607 1
0.441737444670822 1
0.348640039174669 1
0.290956963993675 1
0.342257682539449 1
0.560285075813847 1
0.311943523713283 1
0.397426445990275 1
0.125404814277228 1
0.226576512519293 1
0.53466897299599 1
0.554937111388674 0
0.386154613475235 1
0.394774919329911 1
0.503648781262308 1
0.241229503397801 1
0.433129861286474 1
0.178065060916946 1
0.419052908023653 1
0.428082229975725 1
0.500642067607708 1
0.310831827034867 1
0.387400132900366 1
0.0360125578277473 1
0.315637667733739 1
0.540822364504624 1
0.311958791250618 1
-0.0257401519261167 0
0.344573004597546 1
0.292503106825504 1
0.220109139134634 1
0.310957017096777 1
0.277856777665341 1
0.342077950345269 1
0.282790574261318 1
0.478642209911392 1
0.50499023532818 1
0.628639821151211 0
0.229048819956533 1
0.296354389834891 1
0.551899915083519 0
0.432223595173612 1
0.346015133666529 1
0.312242570915063 1
0.279875384278208 1
0.233638558987983 1
0.264570902055189 1
0.398784000768934 1
0.222251064030536 1
0.369853014537576 1
0.411369637455711 1
0.164469755727588 1
0.461062654717132 1
0.340732717112007 1
0.674606344259008 0
0.505894066108552 1
0.339037419366841 1
0.21045162459659 1
0.38906028304918 1
0.288532040688335 1
0.396322604836357 1
0.503762488455322 1
0.157799117435617 1
0.561338132879142 0
0.0354210373833994 1
0.38148132905735 1
0.396866526083977 1
0.30409895831994 1
0.305907563000379 1
0.386361272025508 1
0.336174262250055 1
0.361312679283057 1
0.255469852177682 1
0.208377134582145 1
0.552439924197917 1
0.293699554626462 1
0.361038517205811 1
0.338254272120798 1
0.108427100808394 1
0.298394649957282 1
0.41593766485005 1
0.257316785423494 1
0.456090386434382 1
0.530539371507322 0
0.660348321305758 0
0.3066949233098 1
0.5284406741703 1
0.296739886997216 1
0.45674364821022 1
0.36419279484873 1
0.373871890226869 1
0.276179620599915 1
0.72661381650055 0
0.119583327140479 1
0.203123465055716 1
0.40275998679756 1
0.339990968668545 1
0.21301498289174 1
0.443783821019374 1
0.144528749430969 1
0.495474854915384 1
0.576772143637548 0
0.441659835933633 1
0.656129273805778 1
0.089828644368863 1
0.206928427580197 1
0.341212163450562 1
0.300677280912718 1
0.554047786958814 1
0.317640849185139 1
0.458557320727714 1
0.323512575554699 1
0.59736469680313 1
0.332306196492463 1
0.356115449161623 1
0.387744094545883 1
0.525348130303235 1
0.457043867091084 1
0.46242459655399 1
0.303600804975465 1
0.415923402060735 1
0.441049078835409 1
0.520888009517919 1
0.494845359415249 1
0.544017266596499 0
0.382775552613526 1
0.30819935362126 1
0.45756666402135 1
0.331226206302621 1
0.27825019172832 1
0.280995084704397 1
0.305985442649231 1
0.436491066180579 1
0.446644539433392 1
0.0535396531808024 1
0.544149743179364 1
0.456152310397238 1
0.276399693411615 1
0.363501091646178 1
0.430660487183091 1
0.27604659948545 1
0.271177780760677 1
0.471980303915413 1
0.487096902687947 1
0.399769574535427 1
0.508360218826356 1
0.4933395494195 1
0.223471846285385 1
0.50272498065897 1
0.533730077803321 1
0.371932302056465 1
0.168264636972286 1
0.487207430380055 1
0.615757395718095 1
0.380385166514001 1
0.133600140377698 1
0.319346265410184 1
0.358506343571429 1
0.397897606495759 1
0.078873919725214 1
0.34723542444024 1
0.44856366739725 1
0.25621401277927 1
0.391068653758075 1
0.371528220150406 1
0.428096824895255 1
0.341115064660549 1
0.421508803286777 1
0.47401867362516 1
0.250252413685186 1
0.241015466760995 1
0.201570346565048 1
0.43758088047152 1
0.420593629173205 1
0.555687240048008 1
0.401715595979196 1
0.299090575531639 1
0.168606059922638 1
0.358884512952439 1
0.419993861188093 1
0.347816003856811 1
0.34434152975824 1
0.654435310365373 0
0.391685940541517 1
0.259109857059913 1
0.535768256002448 0
0.354359059222095 1
0.323194984288129 1
0.330174001803812 1
0.33404454347329 1
0.465619453870857 1
0.15246938506 1
0.5061926436058 1
0.268417022567853 1
0.549922395697721 1
0.449817719360601 1
0.434182870968181 1
0.466752836492488 1
0.413696723754194 1
0.414221390069732 1
0.452123389349601 1
0.192215056376055 1
0.500929513622934 1
0.489374239128457 1
0.472308387095815 1
0.126826234097503 1
0.316473126466937 1
0.363086267997786 1
0.222024599038089 1
0.470651885732832 1
0.294340879559809 1
0.376287323372822 1
0.515219955009889 1
0.416508729636262 1
0.0887978537119394 1
0.0920379865248275 1
0.674930456580402 0
0.532447855850875 1
0.294759548717887 1
0.537897700025878 1
0.721404380780996 1
0.764496678975637 0
0.237336826987079 1
0.429373839442448 1
0.295820923996525 1
0.353987223456886 1
0.0599539907112885 1
0.607023993616018 1
0.301234328421374 1
0.425569399113076 1
0.562267446992927 0
0.443181599355603 1
0.330742161481811 1
0.361929905083814 1
0.486958958331003 1
0.570279389848596 1
0.46786445549219 1
0.311978271103225 1
0.359753790220931 1
0.457610648757208 1
0.658800739590168 1
0.254058621984499 1
0.413799625191829 1
0.284764382160243 1
0.221778522965278 1
0.179367934934896 1
0.34894056802638 1
0.146543450815227 1
0.334220969748548 1
0.569367236786503 1
0.299738773351284 1
0.363017207227818 1
0.415740992266507 1
0.389463922229658 1
0.295230033512509 1
0.428195969389311 1
0.348690393430975 1
0.602122437719801 0
0.273044227766966 1
0.656999161166202 0
0.401001226295738 1
0.235668585324451 1
0.560248874891698 0
0.389565618395453 1
0.326810668871414 1
0.239255785921093 1
0.379422204622716 1
0.530963645674685 1
0.271960733836765 1
0.668177792604418 0
0.18084270292971 1
0.216063282386869 1
0.331920103653028 1
0.284937216567768 1
0.426027843720085 1
0.250180947446265 1
0.00569750137422747 1
0.456739638616093 1
0.382424625767512 1
0.274319029413005 1
0.353180670238019 1
0.52594513225145 1
0.327876726903623 1
0.570406958539537 0
0.343314085599625 1
0.428100194536209 1
0.281274834575058 1
0.503959243656986 1
0.390855354706952 1
0.355202297273131 1
0.325059370412205 1
0.259594061179407 1
0.282274484976309 1
0.397604241383797 1
0.570006574972626 0
0.444708927533096 1
0.240298492002813 1
0.558252532058914 0
0.374068294529188 1
0.529087095973152 1
0.220284438693081 1
0.367373184677522 1
0.23258244936183 1
0.140100005114487 1
0.224504707196627 1
0.713079691048256 0
0.558925322138822 0
0.430921524504391 1
0.339941491262295 1
0.166636292443288 1
0.356992479387874 1
0.767552238402353 1
0.361389902727498 1
0.549528198824922 0
0.375235201885249 1
0.314476894066517 1
0.506810435167062 1
0.589709414479685 1
0.464431959263533 1
0.268580203307947 1
0.317846377379521 1
0.325609743004717 1
0.433559887045349 1
0.548003106359727 0
0.379269479515179 1
0.279274771808564 1
0.258723820443578 1
0.768469480427458 0
0.209659152762457 1
0.393026575151918 1
0.593791995001642 0
0.356337168769675 1
0.296471030110799 1
0.380418924868187 1
0.376346520458124 1
0.266725272214972 1
0.297412321224578 1
0.499124875518558 1
0.378798486112158 1
0.331556729519287 1
0.269290310643968 1
0.438236045354561 1
0.494846950933769 1
0.347638983949897 1
0.312403580810694 1
0.410981323912855 1
0.213698388769173 1
0.344754931142781 1
0.401470620251368 1
0.432750226428061 1
0.762490716576132 1
0.295946880666999 1
0.180210059949994 1
0.432104456422739 1
0.178762721021511 1
0.367481673957107 1
0.337491076349607 1
0.640438160484126 0
0.331804559024894 1
0.499783751131989 1
0.250875813357268 1
0.347406756168954 1
0.423728777370984 1
0.136252624981146 1
0.249244339480922 1
0.403056814638188 1
0.5041992098112 1
0.215016093203387 1
0.489761669201367 1
0.494105399068911 1
0.251782514632296 1
0.18272051120281 1
0.415594562024838 1
0.324432896581883 1
0.300163569629759 1
0.36154397410447 1
0.538161893563367 0
0.383584291617949 1
0.262507412248246 1
0.152702821600078 1
0.382729269713595 1
0.302194370295771 1
0.247564767142605 1
0.387516093348873 1
0.278580056346167 1
0.52657346273547 0
0.476338939665216 1
0.374488877202378 1
0.26907522899264 1
0.217123002906783 1
0.217055988333958 1
0.481878093873718 1
0.341298229382716 1
0.0627919513366194 1
0.622122625663919 1
0.3398544057138 1
0.599958775604594 1
0.263941822523606 1
0.323297288370545 1
0.358775402087924 1
0.293298399814407 1
0.342979660671594 1
0.239506096346659 1
0.344439763967211 1
0.74863554240976 1
0.152037550452239 1
0.284424974147937 1
0.392728931844561 1
0.444418429685961 1
0.586319969933523 1
0.344621180593736 1
0.261762335269011 1
0.388509261149634 1
0.468860712776098 1
0.538952988612245 0
0.451881846302399 1
0.377135856108614 1
0.39539912866458 1
0.347869316080211 1
0.579751697918148 1
0.414575141054335 1
0.170412259785763 1
0.230739695097957 1
0.35239159176433 1
0.423607727701542 1
0.43971220262398 1
0.541337596675449 0
0.0953692083686244 1
0.403197308418417 1
0.422852100034999 1
0.328248666182311 1
0.451464035228945 1
0.410467707445918 1
0.507171939553056 1
0.321276729693718 1
0.343025571873045 1
0.321114561242352 1
0.177733856614738 1
0.363042752485501 1
0.298799000033718 1
0.281980368615886 1
0.125132461691091 1
0.176637333685041 1
0.179161533095318 1
0.25010013593361 1
0.379103884328758 1
0.519761990567524 1
0.237509893509509 1
0.569579508199702 0
0.300977738392257 1
0.373845318598154 1
0.225652340423019 1
0.611906087788942 0
0.277247718937485 1
0.206528658477086 1
0.16791020390898 1
0.474164623176173 1
0.127325743432881 1
0.163014610003654 1
0.354288325742333 1
0.230199523473471 1
0.332274142186615 1
0.380888106699431 1
0.224716023089349 1
0.134562406151686 1
0.368793054346944 1
0.307114665607529 1
0.152166334128108 1
0.199179419250075 1
0.269402624667167 1
0.632905946124812 1
0.480182501764054 1
0.257336277509366 1
0.464775210528402 1
0.28107425377373 1
0.372124858016244 1
0.330539951548898 1
0.0729141962487354 1
0.462218451753225 1
0.368495983905279 1
0.342514410391663 1
0.285528718066549 1
0.512833341591856 1
0.485250851588797 1
0.365078014592012 1
0.228308059984622 1
0.231860318257609 1
0.600542989871262 0
0.227004041225209 1
0.241879157762655 1
0.485163764662248 1
0.213438348846618 1
0.47263383952329 1
0.300040103679984 1
0.345631864417138 1
0.530845318376316 1
0.22443339625104 1
0.293691265202972 1
0.3795449915324 1
0.37088991428206 1
0.399332129808339 1
0.384330617796182 1
0.601900178099891 1
0.544918766108326 0
0.340151768643124 1
0.507661510143352 1
0.342291646029331 1
0.404632498380982 1
-0.0684798975824117 1
0.351550050527852 1
0.298513407549251 1
0.430303941639137 1
0.098017096373841 1
0.489345154062091 1
0.37747869800493 1
0.494846932364724 1
0.664244496038961 1
0.229543187525372 1
0.173497796495083 1
0.423112076372734 1
0.487998990441813 1
0.430774280605749 1
0.406196833012836 1
0.257187490202193 1
0.369719903284491 1
0.406555854816908 1
0.365130371097783 1
0.0259584060193554 1
0.487711884283932 1
0.324342686559773 1
0.328858818933811 1
0.364038768240945 1
0.270368690491126 1
0.42419147514391 1
0.217995635538537 1
0.431811606545347 1
0.274260069871584 1
0.16532547596392 1
0.247043736482471 1
0.598765055771048 0
0.258569753981513 1
0.459234569594815 1
0.308649942072985 1
0.290876943055672 1
0.311449991125773 1
0.305507872565954 1
0.523560326157421 0
0.407272221825012 1
0.39119082654882 1
0.31742945965553 1
0.542459658188826 0
0.362757264612972 1
0.701902219724102 1
0.265438854615644 1
0.531622904420521 1
0.567826226932238 0
0.342993523631422 1
0.317072603753311 1
0.274100015481948 1
0.44017089162569 1
0.242022834551317 1
0.321559299264355 1
0.456442257689036 1
0.597478522542714 1
0.161885229221629 1
0.410963907008311 1
0.253689881233464 1
0.268012721909235 1
0.519904184798757 0
0.307656919108182 1
0.161394646982427 1
0.54473512621191 1
0.29477354074449 1
0.348833087943515 1
0.311527886788248 1
0.39079619405291 1
0.205764791119686 1
0.318300830644935 1
0.242280613250813 1
0.247517199635594 1
0.417836007194271 1
0.131991201354325 1
0.38582994535958 1
0.122511204097848 1
0.423582060018429 1
0.17626976532943 1
0.289256864270805 1
0.408079535498768 1
0.477645857057627 1
0.607319844268357 1
0.358635574736068 1
0.314555856626101 1
0.224297137035936 1
0.570267029619918 1
0.467964274048153 1
0.238854580059389 1
0.556154533110244 1
0.432528472784834 1
0.403740452155414 1
0.273430634476272 1
0.356238882553113 1
0.222624021104005 1
0.564873069814742 1
0.426253666661216 1
0.175281826319736 1
0.327552097399537 1
0.400777167389333 1
0.394762258525165 1
0.300680342291169 1
0.177283959317107 1
0.41172722658405 1
0.376996897665322 1
0.459044240220433 1
0.212273125447727 1
0.417389229470062 1
0.385028559063363 1
0.481519927143647 1
0.0663595363197776 1
0.342292083068606 1
0.561118242277278 0
0.180661091395309 1
0.387194951548489 1
0.467286398598382 1
0.443078528375403 1
0.454717330801246 1
0.219435544173921 1
0.470667678125179 1
0.329311850615136 1
0.382639442980157 1
0.523006677940303 1
0.325772190438675 1
0.464454783744414 1
0.360063855980123 1
0.533264214093822 0
0.169880582717443 1
0.116380201547747 1
0.219580891641671 1
0.447792394148344 1
0.382839697651263 1
0.518932865097908 1
0.404218033321175 1
0.542346067828476 0
0.450235090241572 1
0.674677128400871 0
0.286807232056019 1
0.263226314463861 1
0.442773743475888 1
0.391785261462057 1
0.136536072499558 1
0.362663453062827 1
1.03050184280203 1
0.35883718352846 1
0.504271731250089 1
0.398364564932026 1
0.326221930253224 1
0.476083784499073 1
0.371332304677144 1
0.619154641977491 1
0.414341572185505 1
0.261094067696321 1
0.238344343307793 1
0.443920260697117 1
0.46898696748903 1
0.351069645919052 1
0.417585452474173 1
0.524871961130177 1
0.649907879523212 1
0.252294138978055 1
0.547799469222296 0
0.529971701215199 0
0.595324200764869 1
0.406260447299331 1
0.505090007343462 1
0.172873532974165 1
0.389863650807368 1
0.311453945783242 1
0.39099332203264 1
0.403995336266598 1
0.457718825035552 1
0.539332898905726 0
0.518213466462731 1
0.439644140639508 1
0.246011966739087 1
0.0599515459742887 1
0.186501026952063 1
0.511079047289851 1
0.409005754562466 1
0.0124712779753148 1
0.362699176326083 1
0.524478907575104 1
0.35226658331776 1
0.339478797293711 1
0.254509433136403 1
0.429006653899715 1
0.259855707901271 1
0.339823050195328 1
0.296313041048085 1
0.482775885545816 1
0.444250486963214 1
0.566992023500028 1
0.307126073082146 1
0.427989370035942 1
0.515625025709538 1
0.345919059128814 1
0.307642363694335 1
0.42924909696819 1
0.300083383559465 1
0.125256512897232 1
0.347444264119182 1
0.339704456486221 1
0.234966151573119 1
0.495331252110528 1
0.413336461843648 1
0.352910381659316 1
0.359777305668832 1
0.408318693085692 1
0.534672942616228 0
0.168765999581361 1
0.372073582721991 1
0.409225274414269 1
0.608405092137744 0
0.276798045028017 1
0.482166652884553 1
0.369660479943089 1
0.616579209989238 1
0.453478184460725 1
0.472508705600123 1
0.536218387397709 1
0.434596334560614 1
0.384207271176587 1
0.167295855790392 1
0.566728053024878 0
0.389411738118208 1
0.0991846632271125 1
0.455869343630636 1
0.415578514596253 1
0.486584708959807 1
0.246099294749597 1
0.387807565429949 1
0.459027980330701 1
0.243674926379963 1
0.345179363587695 1
0.425869936855136 1
0.430194701007043 1
0.233214533652622 1
0.384698892219752 1
0.433085231394829 1
0.328600280726721 1
0.332485893661095 1
0.415117004024828 1
0.321743744741429 1
0.508518366197118 1
0.345212249538586 1
0.444730708581312 1
0.227370801444864 1
0.408855201758938 1
0.370241854281392 1
0.172876802484869 1
0.460474352175475 1
0.415637449824335 1
0.479725221540679 1
0.549119620009503 1
0.137768231881101 1
0.703562738899721 0
0.249351559142348 1
0.35762767966683 1
0.125280279866973 1
0.398609364412998 1
0.224352658352202 1
0.593725827861607 0
0.466925344966626 1
0.231164900941808 1
0.151303388967673 1
0.343300100193081 1
0.299315432040354 1
0.699328836961613 1
0.180855946038883 1
0.279865784146535 1
0.402470149396109 1
0.365902395245091 1
0.306341871054546 1
0.395679636601266 1
0.388657181433176 1
0.348292833648835 1
0.486886765830723 1
0.381972154995158 1
0.332198196250126 1
0.271479309531994 1
0.565179050427264 0
0.339965364933975 1
0.243325480932159 1
0.552403755573319 0
0.353097452558327 1
0.487155152208159 1
0.355513318357898 1
0.506347533028375 1
0.512098709128815 0
0.536880384588994 1
0.258782811948584 1
0.276165632429777 1
0.286730065345541 1
0.345755220984316 1
0.243769347878093 1
0.577354982798478 1
0.469800605279029 1
0.284833172594332 1
0.537137857205633 1
0.431075010533051 1
0.396460442852791 1
0.431589233742076 1
0.496752112804906 1
0.391735132492359 1
0.376735257804578 1
0.346450848713464 1
0.367146803832928 1
0.184714337709121 1
0.1550558978268 1
0.15322034618947 1
0.395297468922262 1
0.317041532401618 1
0.64886485983082 1
0.539020799515119 0
0.305574295103727 1
0.397913686947283 1
0.396224665113276 1
0.604560114469127 1
0.544989470026714 1
0.422903895353165 1
0.106378040264268 1
0.584658281791767 0
0.579004602148755 1
0.257054747357884 1
0.354817005987243 1
0.378899729537196 1
0.430223421739552 1
0.214325076265016 1
0.359280081978084 1
0.270036091470429 1
0.271099375923986 1
0.624002317886693 0
0.306279905433708 1
0.406416155197433 1
0.476465264385634 1
0.339388145944285 1
0.164175663751171 1
0.339796371360463 1
0.42206817478406 1
0.359101119623765 1
0.176186333427679 1
0.429960309447697 1
0.187808926779532 1
0.378562559619333 1
0.534142097230967 0
0.385855195696484 1
0.466429704162815 1
0.597653703847143 0
0.27820816803107 1
0.652453669524149 1
0.4204279562127 1
0.330677411287058 1
0.289566864643783 1
0.245876143298694 1
0.355220930297991 1
0.190737481657294 1
0.444209522709495 1
0.337179301869291 1
0.0948009731953234 1
0.205572791900215 1
0.334564174584087 1
0.42190447811279 1
0.380834875163955 1
0.362495004404057 1
0.496227303128283 1
0.502719608312296 1
0.35105844667704 1
0.506685972361554 1
0.434093206442633 1
0.195522130533289 1
0.454718876936481 1
0.332248809389779 1
0.544886991120515 0
0.371321050228615 1
0.307221632708319 1
0.421631110589743 1
0.351649203423082 1
0.646650254368407 0
0.248931901477191 1
0.36160495513283 1
0.365565375856852 1
0.384152140168356 1
0.311971016063727 1
0.462872776501697 1
0.263132373714631 1
0.136686611139293 1
0.238026026687771 1
0.467658437944605 1
0.346246920926786 1
0.662789108563522 0
0.386659975037925 1
0.462859499565539 1
0.348667903333443 1
0.34356276458829 1
0.581104966872875 1
0.400960139151956 1
0.252580905019168 1
0.242012291770561 1
0.165645170887492 1
0.291166167508018 1
0.210572901158904 1
0.375871004646901 1
0.353421681514695 1
0.34460088380654 1
0.198032217123186 1
-0.0150851819038195 1
0.441910069694394 1
0.320230483235801 1
0.587784330111292 1
0.418112422257544 1
0.468476143763851 1
0.516136724257264 1
0.456919054660065 1
0.256807080268114 1
0.244937990058745 1
0.357394923788526 1
0.310930551784514 1
0.165893458138371 1
0.176246851365578 1
0.489691114200961 1
0.735075400345897 0
0.141660888276045 1
0.161962960995904 1
0.346353425142297 1
0.375752613926333 1
0.394468335371878 1
0.852715226503765 0
0.209427750974168 1
0.20325592684795 1
0.383471477499308 1
0.451713770419981 1
0.523035982140064 1
0.449897368022996 1
0.378673424590769 1
0.50139255039644 1
0.265251770743738 1
0.469121070761834 1
0.402267314658318 1
0.110483173280645 1
0.456858779269878 1
0.188540383866151 1
0.405923612182546 1
0.297587462101038 1
0.501635201543889 1
0.242698312129311 1
0.346591996120718 1
0.149441063028618 1
0.48801039703007 1
0.600021627876732 1
0.406365936989659 1
0.506055434812126 1
0.62114940696202 0
0.324128139391045 1
0.549114062867699 0
0.19836693293634 1
0.411405601061395 1
0.325974850084369 1
0.556436712766236 0
0.41708839214474 1
0.402571124755318 1
0.280263213287456 1
0.389517031157587 1
0.5871789512887 0
0.196574849236423 1
0.272098009450453 1
0.333857256966536 1
0.251950972367655 1
0.494568902117893 1
0.212726319252731 1
0.260684272579862 1
0.268935335263325 1
0.366034910483426 1
0.266921528889888 1
0.200610937594481 1
0.20943086800495 1
0.447976651287818 1
0.691232417614603 0
0.355066796023104 1
0.573101170336355 0
0.288820376402214 1
0.585835501338838 0
0.490876176696517 1
0.299369635912163 1
0.403299019996476 1
0.443297027776089 1
0.27654228609526 1
0.473533289446785 1
0.291868667965012 1
0.339153787675901 1
0.366926561823174 1
0.398274863754796 1
0.376011686063909 1
0.183342614412218 1
0.351706202911514 1
0.40840187916176 1
0.199639337375011 1
0.177356830873776 1
0.286715180995272 1
0.418406779863952 1
0.272115423892968 1
0.29856649259247 1
0.0867457122508058 1
0.112457467656985 1
0.392887349009799 1
0.328236454303228 1
0.250814426845481 1
0.371703061124432 1
0.0971773497898434 1
0.339370412598276 1
0.354878276970411 1
0.25704069005007 1
-0.0140711288698473 0
0.637032593306537 0
0.482179990874172 1
0.231555087832738 1
0.203259109652074 1
0.323593914667265 1
0.563701168228589 0
0.307937248106001 1
0.320241226427943 1
0.403221715935844 1
0.32558396230549 1
0.457305286448176 1
0.401338822080188 1
0.298398551026768 1
0.330134332809086 1
0.127689769934732 1
0.445662951621184 1
0.143745508922118 1
0.270347118102093 1
0.271344812267648 1
0.357528308635704 1
0.34027961552429 1
0.211386428611828 1
0.435655570598533 1
0.267756915054592 1
0.464060457019081 1
0.344935251228205 1
0.464164584648247 1
0.60104340415484 1
0.166157511346076 1
0.325526941156031 1
0.512864868207428 1
0.422846008572955 1
0.431424329875638 1
0.607598252775314 0
0.418340752581773 1
0.407914971513596 1
0.573422602868145 1
0.243336241908464 1
0.398033295128252 1
0.386711816021728 1
0.451398495486114 1
0.372751244700845 1
0.407024556848771 1
0.403026220170932 1
0.431033619582625 1
0.408586516619778 1
0.77726877427283 1
0.566977180315194 1
0.372290738918043 1
0.418377858525001 1
0.281889030910641 1
0.209647307510394 1
0.403366253499494 1
0.368432675127076 1
0.358343635018222 1
0.640294992357574 0
0.255031223841314 1
0.225532359875131 1
0.23329570376474 1
0.439866442216275 1
0.529587657684653 0
0.130345902855343 1
0.247891777842349 1
0.449164695763601 1
0.244585541062326 1
0.320930045984184 1
0.38814999417408 1
0.415225835938514 1
0.229299830824571 1
0.28317933961488 1
0.621380195514455 1
0.24446394841718 1
0.462977956304375 1
0.414824971806795 1
0.361677431464743 1
0.444660678112051 1
0.305805793975728 1
0.356117442303445 1
0.540244742605267 0
0.416210833573411 1
0.349426693014632 1
0.248196047375856 1
0.415404082781592 1
0.274244533447701 1
0.387814311203917 1
0.530879562263027 1
0.383315443224899 1
0.221562023513906 1
0.209894619895742 1
0.358297784881011 1
0.400037830405314 1
0.274426671650552 1
0.313726097867485 1
0.32848047643019 1
0.594435490946097 0
0.152044502686293 1
0.395098811671968 1
0.487004397038324 1
0.152046177680798 1
0.621288222115242 0
0.335767628390682 1
0.364690352173494 1
0.479462771686581 1
0.26528644437217 1
0.389199851324185 1
0.41856367811401 1
0.329370106322029 1
0.25431218246051 1
0.508304018110597 1
0.313572706266348 1
0.268255731104764 1
0.266373622032998 1
0.11463260747392 1
0.376281153649341 1
0.465192462445181 1
0.368738030681445 1
0.384402735138728 1
0.209510661585764 1
0.404784767083032 1
0.312935045268 1
0.305219923523186 1
0.349116731542911 1
0.115806496369089 1
0.276203827063525 1
0.472460798311804 1
0.585157272571512 0
0.492354174544976 1
0.283213091809766 1
0.231253708871681 1
0.373656006386128 1
0.491730521663003 1
0.563956301876322 1
0.293162039599002 1
0.403148008628397 1
0.505211367456239 1
0.455587203982031 1
0.381666165796553 1
0.26621131242073 1
0.266990683511399 1
0.0673656927410393 1
0.725594425951286 0
0.395370946920348 1
0.22776315523531 1
0.237991495845082 1
0.186172118112841 1
0.706722275686202 0
0.389456893424976 1
0.418707819003156 1
0.301121400445638 1
0.396044019641295 1
0.377068291765943 1
0.38539519933864 1
0.4652354654474 1
0.509761613139981 1
0.482874599254982 1
0.180649017526816 1
0.271826868175183 1
0.596965054685845 1
0.358244147123821 1
0.573304617836519 1
0.48622124615114 1
0.4006010250678 1
0.529065910432286 1
0.443924635283316 1
0.240799334793621 1
0.560968662604378 1
0.445067856005909 1
0.551054671024124 1
0.321537530544503 1
0.384853601037214 1
0.303738419105331 1
0.293026438426389 1
0.35364185701818 1
0.390966766672707 1
0.178700746797315 1
0.319083470802052 1
0.167780314386603 1
0.161161641859507 1
0.291243201527134 1
0.145073122563416 1
0.250676891141715 1
0.296877846933071 1
0.225502359369747 1
0.456993972574665 1
0.39013337437321 1
0.328782372187793 1
0.379921696293307 1
0.0125977288191238 1
0.381150511508049 1
0.621220126675483 1
0.398736879501253 1
0.292317406079111 1
0.429174424469117 1
0.25692226452785 1
0.331431922460371 1
0.389795018419856 1
0.224527553261014 1
0.206361033760928 1
0.669934899440689 0
0.525131248957551 1
0.439576869064318 1
0.367532617357165 1
0.304354349544948 1
0.663262775622104 0
0.558707916302084 0
0.075683022863323 1
0.429573469450024 1
0.460093156487052 1
0.62462096473368 0
0.370777616470442 1
0.260045228209099 1
0.422671584428626 1
0.377367437771796 1
0.434712555797725 1
0.246980779302889 1
0.36748914894325 1
0.20600613218712 1
0.302963326362103 1
0.263272322628039 1
0.310838585380517 1
0.295334878413411 1
0.52262713763876 1
0.543581767816968 1
0.570065998606238 0
0.428004528437766 1
0.462744209537842 1
0.406677861324372 1
0.457945923564224 1
0.358988634986013 1
0.697140071559981 0
0.654522947012994 0
0.437202465006496 1
0.398328773203494 1
0.267182909290896 1
0.253884398330473 1
0.582327567191657 0
0.428368293169471 1
0.44400256067843 1
0.310175238152876 1
0.12399532818188 1
0.203904172706742 1
0.398788358068265 1
0.425909831943826 1
0.658239633795366 0
0.243404449756325 1
0.514059484978931 1
0.382532134876425 1
0.272855462906693 1
0.467739203670847 1
0.312327726184975 1
0.342617274397145 1
0.563252512696919 1
0.394235891994212 1
0.427550415773165 1
0.208764770165595 1
0.537251882555581 1
0.266992129513068 1
0.400251418477834 1
0.638051479969424 1
0.466915798799548 1
0.386174837603192 1
0.484742970461355 1
0.411342944908445 1
0.286746848733754 1
0.620795451000475 0
0.465278472493195 1
0.459864533626354 1
0.359201628716771 1
0.459237854008402 1
0.236245241471893 1
0.358688132710817 1
0.431464163168893 1
0.491730633319021 1
0.351275736371262 1
0.302927254471348 1
0.380022657540204 1
0.357737796346344 1
0.332046793859757 1
0.346164430855279 1
0.248946674855942 1
0.489560763392524 1
0.600612651693529 1
0.371448799753529 1
0.39833460258857 1
0.375837138882201 1
0.532824086265321 1
0.33920202552622 1
0.285107801429192 1
0.330610613040066 1
0.451384895372447 1
0.363160619314151 1
0.357936721171987 1
0.388186874378626 1
0.748624059096091 0
0.391691509973801 1
0.522172285700972 0
0.504593181644756 1
0.0441695953332057 1
0.287781019190886 1
0.385918876312885 1
0.601430314928947 0
0.216489719483357 1
0.140366197473736 1
0.436115010023626 1
0.021997886354598 1
0.252336748375316 1
0.47658378663878 1
0.498490571996385 1
0.180079952236616 1
0.482375802929126 1
0.279583198381124 1
0.439000661459284 1
0.212574309234279 1
0.262357568749948 1
0.362216602349573 1
0.668549505983485 0
-0.115793373264295 0
0.508189343090032 1
0.377659538356461 1
0.239634651000215 1
0.512390448332789 1
0.394791061579682 1
0.382260985322074 1
0.21994184018369 1
0.271078521878771 1
0.54337794588663 0
0.28052128257697 1
0.375798206413886 1
0.52792839345225 1
0.192625794451001 1
0.25582172974218 1
0.379207958943352 1
0.609637405781813 0
0.587931323912132 0
0.465724278494953 1
0.402649655110913 1
0.297359495519597 1
0.282696961234208 1
0.265373352839138 1
0.35022949418207 1
0.390746415107212 1
0.707486445873734 0
0.497493699084964 1
0.384417376991265 1
0.177040810584038 1
0.361383823226421 1
0.173108131139625 1
0.319157563772971 1
0.152516917468166 1
0.202187884905821 1
0.424219294633178 1
0.293681372861724 1
0.371328797919424 1
0.438888348845273 1
0.398188041905787 1
0.253897519115397 1
0.319404031549714 1
0.050481993317997 1
0.491540060375719 1
0.442833279857906 1
0.293526048474508 1
0.249687551328449 1
0.26859198965356 1
0.193843001961242 1
0.348342527534678 1
0.610572040435506 1
0.354404738040366 1
0.525899545514068 1
0.396851109031792 1
0.310224430265213 1
0.18670077834493 1
0.444640895386052 1
0.323960306095821 1
0.281806961958352 1
0.218891460395377 1
0.255458092903463 1
0.171244302723119 1
0.819609376496213 0
0.160131148296115 1
0.443572216721416 1
0.197136740706617 1
0.384196225939157 1
0.236659097523874 1
0.390274309601798 1
0.333394006910793 1
0.183982399556317 1
0.505438567865696 1
0.580257033765764 0
0.335318953078784 1
0.275302446251108 1
0.233235644324742 1
0.499661532258146 1
0.38169452674723 1
0.20512394347721 1
0.38585902446902 1
0.496141543260292 1
0.359346445519915 1
0.270987433424767 1
0.208178234491419 1
0.696821497826 1
0.242818510166918 1
0.480190295678918 1
0.314642106201773 1
0.416671332296413 1
0.773101376411127 0
0.3410805670877 1
0.478540975397806 1
0.487911706314726 1
0.358641704170131 1
0.27938889164802 1
0.350488583145751 1
0.342532236795553 1
0.325930333108416 1
0.308102753685176 1
0.45291447988827 1
0.666543081669745 1
0.241050841209378 1
0.08918082821819 1
0.562038198778553 1
0.427182089113026 1
-0.0470671377797444 0
0.144296309006791 1
0.298591901170649 1
0.251534370062333 1
0.391491836312452 1
0.312720069198993 1
0.137992262006802 1
0.461330034496715 1
0.239624241754299 1
0.498426457099474 1
0.588790672999303 0
-0.00709394862985151 0
0.325174697842269 1
0.281341791432823 1
0.404495655992113 1
0.267820245438639 1
0.316828129630396 1
0.516347173554495 1
0.441294734010673 1
0.428020601803527 1
0.582708143767603 0
0.124776129652262 1
0.290613487143293 1
0.323058603161333 1
0.312681900710468 1
0.444985057523506 1
0.522989087442537 1
0.229633321102354 1
0.337759726458507 1
0.237145260667093 1
0.158992681399459 1
0.28581922967695 1
0.44242401161188 1
0.386183623144316 1
0.465912093358628 1
0.411118573159566 1
0.315430218906305 1
0.147547323340778 1
0.574776862645598 0
0.389674753876205 1
0.171929607757037 1
0.325095846889208 1
0.503334778092255 1
0.63441297650876 0
0.559977313020145 1
0.504432972085275 1
0.414723095722335 1
0.397448261522137 1
0.296018120539482 1
0.444954427659613 1
0.349494234249664 1
0.365345825854336 1
0.31814187557358 1
0.603065279995233 1
0.21278132869052 1
0.384964990128791 1
0.554198347845294 1
0.408217771734095 1
0.218151086486911 1
0.563721003629821 0
0.180828025152211 1
0.3949038505526 1
0.391363153113013 1
0.418042813548605 1
0.43439431263165 1
0.366914063339588 1
0.262608479327751 1
0.377768438083501 1
0.389029026750583 1
0.567086080813357 0
0.283455240461935 1
0.267145618630853 1
0.233400218177662 1
0.399657323435357 1
0.29918539106555 1
0.268256956606536 1
0.377592004683375 1
0.403774428054535 1
0.473227503245049 1
0.419309240929385 1
0.487052565120965 1
0.53106489522695 1
0.326553010195657 1
0.478290298257992 1
0.413237298533412 1
0.341017749200649 1
0.429523724573776 1
0.426557139545325 1
0.50975581633468 1
0.19474130108939 1
0.308036661941922 1
0.195045078546519 1
0.494361693098221 1
0.154631442712339 1
0.235188979476475 1
0.45343715648498 1
0.43051827383983 1
0.30320749335008 1
-0.0780173558861177 0
0.572072220680765 1
0.274297494483907 1
0.310862247224801 1
0.38147963723451 1
0.428037639128389 1
0.356836212074211 1
0.234601856495518 1
0.332823576535004 1
0.307267792726713 1
0.578363066648874 0
0.319047891298571 1
0.377207421429505 1
0.380983351048531 1
0.576282385271858 0
0.374457663815928 1
0.536473789109144 1
0.337220034093521 1
0.501438486208465 1
0.65014523554881 1
0.272621606287131 1
0.688794895257675 1
0.251725993042399 1
0.526382444858475 1
0.471303647018811 1
0.070804699018071 1
0.415393628872069 1
0.293511914292259 1
0.567565097928845 0
0.542629235083385 0
0.390370132330526 1
0.344127319612271 1
0.303514465463636 1
0.251484049369139 1
0.305370955764776 1
0.488827946363104 1
0.661847109045551 0
0.229968044962885 1
0.0598870097971083 1
0.216513021995038 1
0.30134131133853 1
0.299932041284484 1
0.268697780388052 1
0.509012691537161 1
0.527304642049305 1
0.462367967771446 1
0.276434838186979 1
0.162295987168882 1
0.254144424739212 1
0.223687059355944 1
0.472563237154918 1
0.246787754790028 1
0.386575621825293 1
0.350118512042567 1
0.634002401687307 1
0.541102780031943 0
0.348461508494392 1
0.139653167734094 1
0.41238440840596 1
0.720504647281959 1
0.404949568583484 1
0.370760366713265 1
0.265683563387521 1
0.312252806724769 1
0.122937098015451 1
0.310862476320835 1
0.292921348684864 1
0.501529214803312 1
0.4374959879496 1
0.413103077449229 1
0.381930572873015 1
0.386532993906947 1
0.252473950653669 1
0.491708267642977 1
0.455529403023347 1
0.427933554117432 1
0.654068294089941 0
0.549121080936372 1
0.481880424144517 1
0.382169218565735 1
0.456636412418276 1
0.0937039697036839 1
0.527063480746301 1
0.266594126242306 1
0.289318075854749 1
0.309755314453149 1
0.164261672321035 1
0.498620458664987 1
0.285975411926542 1
0.228767986684542 1
0.368769974319308 1
0.342595397457024 1
0.486406751982838 1
0.310574010615188 1
0.332712209005016 1
0.55906118209004 1
0.36030250627161 1
0.254764595294876 1
0.445110166745573 1
0.420945507457336 1
0.439627504666434 1
0.407202386179319 1
0.162699122737995 1
0.210775111606971 1
0.588103582873363 1
0.308401358137447 1
0.273515594082187 1
0.242719939602395 1
0.299446055504183 1
0.648882479444025 0
0.344905404814426 1
0.521706224511693 1
0.30857389001254 1
0.282231869034976 1
0.353206372735665 1
0.300363308741352 1
0.349558985427979 1
0.353754189995727 1
0.281524056929905 1
0.363783838320248 1
0.364590346649293 1
0.439287697051615 1
0.244721172553524 1
0.230094424629151 1
0.517655060598461 1
0.34915904066365 1
0.155861028750065 1
0.365651749501758 1
0.275599265083755 1
0.408825923254813 1
0.243533889681555 1
0.386675438405354 1
0.362754729749101 1
0.362779870941188 1
0.182724091915983 1
0.542231003433906 1
0.542091069729354 0
0.537151372286948 1
0.235088131989608 1
0.20377643175454 1
0.391808906867362 1
0.628100659477565 0
0.345267340860364 1
0.469515913466888 1
0.412109097633913 1
0.400422962645617 1
0.285018105905682 1
0.484385787431444 1
0.363839857693497 1
0.403926956067901 1
0.29282295109311 1
0.134333546130612 1
0.172922189114185 1
0.287788767857788 1
0.364887638478249 1
0.423596643575216 1
0.396597333797131 1
0.401308223653872 1
0.380044047936908 1
0.477064942680085 1
0.581413324156136 1
0.5367966961327 0
0.356478019339977 1
0.759572775431448 0
0.1201593928502 1
0.37458161159273 1
0.426457707706838 1
0.76142650609299 0
0.16544254363667 1
0.433202749159366 1
0.407279277150126 1
0.27744575127973 1
0.286531642589542 1
0.430498705844673 1
0.500981803617908 1
0.399740367944827 1
0.31359813284674 1
0.447990536857621 1
0.290578908845073 1
0.38405962093851 1
0.43309409220716 1
0.415830239071368 1
0.395573378962278 1
0.371207748645989 1
0.401364581996763 1
0.216489969804177 1
0.31709019787298 1
0.365239804927674 1
0.38626771029337 1
0.592738793088915 0
0.225398976828613 1
0.205318165710143 1
0.507739459786342 1
0.198644309864391 1
0.505339852843721 1
0.338085558690423 1
0.475357192004773 1
0.383199367274543 1
0.198067694674333 1
0.486095909817755 1
0.19534920844578 1
0.339165746681309 1
0.599309151825795 1
0.511320486254759 1
0.444812973703484 1
0.507028514041866 1
0.237231415036786 1
0.4227727340121 1
0.570019277563212 0
0.430381651535672 1
0.326312551921896 1
0.240648453925594 1
0.358612668603042 1
0.256895212671261 1
0.514382288985719 1
0.277253521386201 1
0.345686814223668 1
0.180697243724232 1
0.414442214584605 1
0.296253393626395 1
0.282602618173774 1
0.535102135449278 1
0.308945777924333 1
0.453275223126708 1
0.410897369600474 1
0.153998769276193 1
0.592603889342521 0
0.736475151802016 0
0.451290070144567 1
0.434875464449789 1
0.139461458364835 1
0.361992155627287 1
0.346521631938218 1
0.556366129167777 1
0.429233337601253 1
0.533794553258373 1
0.453994566507205 1
0.380109539865738 1
0.402095942945027 1
0.290733496576312 1
0.641770572069801 0
0.465680480256012 1
0.164685824459729 1
0.234793799990008 1
0.137112675491436 1
0.42400517295776 1
0.217663295753375 1
0.433030332255088 1
0.326328387916622 1
0.238100355439472 1
0.710543869539606 1
0.124902389088529 1
0.463354245451693 1
0.320658232125675 1
0.185500509468222 1
0.593485290172039 0
0.259636905073067 1
0.0778196163626188 1
0.423046222555512 1
0.389142442302541 1
0.253059184860929 1
0.555385479224205 0
0.220120090414505 1
0.334453268281584 1
0.280615921052606 1
0.203344102483403 1
0.162114427722139 1
0.368546220751982 1
0.375547817214805 1
0.309920663012742 1
0.466460525920191 1
0.448600928449783 1
0.324103849608238 1
0.316342741284171 1
0.376369978561453 1
0.335273370477408 1
0.360489219897451 1
0.269709573984022 1
0.398716755166399 1
0.515300558440367 1
0.41955121708162 1
0.316653598053614 1
0.572308348370482 0
0.673945427109373 0
0.369147214779029 1
0.36733632657117 1
0.63980962841939 1
0.386620696300721 1
0.546446315012074 0
0.476206526197847 1
0.381130800331041 1
0.239956528329458 1
0.346674491281062 1
0.239814728684127 1
0.226214868059805 1
0.410424665683191 1
0.393602926766949 1
0.610615745805673 0
0.3733750204242 1
0.416987824343053 1
0.269686365540223 1
0.417187234619454 1
0.287592546881958 1
0.241772246241837 1
0.274519236606695 1
0.472503155098587 1
0.422553005614028 1
0.709327948356521 0
0.516611794599844 1
0.183779806466146 1
0.571271223570953 1
0.331484182382105 1
0.215780184890439 1
0.206264863235927 1
0.21506104699332 1
0.479649953818956 1
0.580252270890176 1
0.439289950996257 1
0.518047063503102 1
0.361738078570242 1
0.295214480290693 1
0.285311495814207 1
0.293205016640946 1
0.483586731142727 1
0.556389384159108 0
0.385425915392063 1
0.406532391491591 1
0.362717380889579 1
0.274247974771385 1
0.301986000437886 1
0.46664714495313 1
0.518052799185092 1
0.372458299290484 1
0.249790815202629 1
0.514259324846635 1
0.423863183232581 1
0.40518819100807 1
0.449269266953785 1
0.313583816776331 1
0.318125661249409 1
0.494539326606448 1
0.390074877805757 1
0.273028769909753 1
0.574934176899566 1
0.516130702023976 1
0.265011233699856 1
0.429851635885567 1
0.387426682295432 1
0.214164112357501 1
0.58620923460399 1
0.578468274348413 0
0.604519325437959 1
0.338028557290798 1
0.289285918797281 1
0.24982083416754 1
0.495653246324338 1
0.597672731917105 0
0.434320623590798 1
0.44546916911883 1
0.43377447294057 1
0.143501930524529 1
0.306059578433639 1
0.262187008558922 1
0.339116457592133 1
0.244905420194936 1
0.247962818853219 1
0.447973935638617 1
0.367011505954892 1
0.462380035487546 1
0.323290850412032 1
0.74388064670124 1
0.394725708315102 1
0.448778137829925 1
0.358758245935541 1
0.209905755046028 1
0.124315106063418 1
0.568304932552454 1
0.112981159511557 1
0.466279646918253 1
0.290972670031891 1
0.556853330599415 1
0.072297207231188 1
0.37393868604723 1
0.392056359520722 1
0.241029705843314 1
0.309602987958968 1
0.417493402541088 1
0.590615658644246 0
0.773369426448782 1
0.397583391931983 1
0.381055671436933 1
0.38705182587962 1
0.35446431603101 1
0.337192811879193 1
0.317484765500449 1
0.23521205313841 1
0.33753627686105 1
0.106693510819293 1
0.490713688028064 1
0.393314564713204 1
0.46631991883201 1
0.407991406644679 1
0.102251658052175 1
0.287529705356399 1
0.313568854847785 1
0.655558522937436 0
0.313262031701783 1
0.277275933652789 1
0.484822785946232 1
0.353686443136043 1
0.362954497774035 1
0.512400628088154 1
0.41747451879414 1
0.510701993376544 1
0.127256813536265 1
0.435869075592741 1
0.296262589722136 1
0.279772700901574 1
0.516513591642976 1
0.296159199286516 1
0.415621049839439 1
0.325931427209105 1
0.454409422782903 1
0.337084531327942 1
0.167700865648591 1
0.237757850070106 1
0.424549889871157 1
0.453989860099602 1
0.40580665200099 1
0.197661524844094 1
0.531686011889646 1
0.397469121748659 1
0.326708582704431 1
0.245377722291875 1
0.433075388289581 1
0.47547286557348 1
0.208865440163673 1
0.420364167386174 1
0.601682051252284 0
0.181797052641798 1
0.18220448647877 1
0.635433131069707 0
0.426873344130433 1
0.0837757013468612 1
0.49300401501609 1
0.412331448412714 1
0.306636935551172 1
0.741075522585929 1
0.400720534593156 1
0.486299621608839 1
0.178021144044836 1
0.321306150831679 1
0.395524390075442 1
0.098772794212296 1
0.510718244537807 1
0.452899680975148 1
0.0612540802768272 1
0.306628648651949 1
0.303214553940803 1
0.320354417082205 1
0.294250521188877 1
0.366947597417432 1
0.483117927519679 1
0.228692359365384 1
0.358789028544428 1
0.209029952539015 1
0.353053200108016 1
0.151982520764676 1
0.529346171223129 1
0.339834341587093 1
0.576192067749239 0
0.357744268202208 1
0.246651807357397 1
0.421619170810001 1
0.379502573373993 1
0.41033144890526 1
0.472001568036117 1
0.241251520764654 1
0.327655875676623 1
0.193216641682921 1
0.43842957928943 1
0.171279293532701 1
0.324282377373101 1
0.595181158451999 1
0.215700715812982 1
0.543733069553927 0
0.144974115494248 1
0.496301553968734 1
0.258130440304043 1
0.412732055520641 1
0.101448077178301 1
0.252085440995797 1
0.197840614938737 1
0.516681767719264 1
0.0407658851223174 1
0.197213715709667 1
0.288611164627201 1
0.339274710557057 1
0.392894224446488 1
0.52066534508103 1
0.0730702771013772 1
0.176922028838724 1
0.475838566902929 1
0.381864828192308 1
0.453276211541962 1
0.263482039457387 1
0.570397457754738 1
0.355484534830287 1
0.134804831456373 1
0.298023705268841 1
0.464630563726867 1
0.262203898476562 1
0.276317058254923 1
0.247028651834858 1
0.20981415663584 1
0.42019072287541 1
0.259344421493846 1
0.388699907883815 1
0.457467808804018 1
0.549347701735655 1
0.302027576635058 1
0.449549766644504 1
0.363228371414575 1
0.30672409163051 1
0.483131762854182 1
0.415296693409608 1
0.213032917802015 1
0.296634654700886 1
0.276632000747989 1
0.27872918513442 1
0.376809071053331 1
0.481169765571197 1
0.331875283969935 1
0.395341571749341 1
0.545697392669579 1
0.414935489449625 1
0.388401432193207 1
0.328924555244133 1
0.323623817203159 1
0.362661333461652 1
0.424074458790785 1
0.363419597790093 1
0.219894075794903 1
0.379953870967816 1
0.802996063628177 0
0.440752701188338 1
0.494728030509129 1
0.413881425924049 1
0.421863787306338 1
0.225965466785407 1
0.2722826302644 1
0.50120406796515 1
0.448002444254794 1
0.62525823160979 0
0.189434043720449 1
0.649114832121417 0
0.457109246101816 1
0.416610728346715 1
0.110116762120094 1
0.414927922958784 1
0.674857458102344 0
0.518211687510763 0
0.198509359978293 1
0.145562880502803 1
0.427050301967146 1
0.285939389040221 1
0.414606387482808 1
0.0310282239888798 1
0.678549662203999 0
0.305554220862657 1
0.167466569905911 1
0.286311877130429 1
0.116199137857757 1
0.397719548350374 1
0.476336524214356 1
0.337945854991313 1
0.579022729391336 1
0.362210788104233 1
0.31081999940466 1
0.418306699517253 1
0.34454350265477 1
0.455597534127546 1
0.425333206198193 1
0.251842006235821 1
0.359867294802811 1
0.376724464921556 1
0.125711585517396 1
0.426827919633424 1
0.38613317002192 1
0.21572156882917 1
0.204679877253662 1
0.451060165659087 1
0.797873436460284 0
0.500707401874743 1
0.0695238236742197 1
0.458316953169159 1
0.432819988784506 1
0.117588669780957 1
0.194967129206985 1
0.363748142767411 1
0.471126764943805 1
0.473312379981182 1
0.388642667927168 1
0.384572105041232 1
0.210054183276789 1
0.354885538196867 1
0.262530691975679 1
0.533179771341909 1
0.0401906158478551 1
0.508779731156272 1
0.312868993903244 1
0.212778691068977 1
0.502759492345606 1
0.374269634855873 1
0.704494848235613 1
0.35283015356077 1
0.489235511975509 1
0.273648445894797 1
0.296020951326881 1
0.322208812468314 1
0.218966284093658 1
0.557728660164049 1
0.483128312603959 1
0.394844811959657 1
0.655254191766428 1
0.395316873877452 1
0.420722562079062 1
0.45442291957435 1
0.332294162935216 1
0.646978412275669 0
0.0679322188512101 1
0.324665247773568 1
0.301502647282784 1
0.108693623691266 1
0.188121384073288 1
0.412693434751459 1
0.455312801792864 1
0.0688237370810525 1
0.425207204596378 1
0.3684756100512 1
0.311974539780129 1
0.496406030886464 1
0.375100484963931 1
0.532327495100892 1
0.265056348205812 1
0.451046709495151 1
0.121790348931511 1
0.441012984617008 1
0.44316603245558 1
0.345779445330269 1
0.328640333311561 1
0.571031825497486 0
0.317557632919149 1
0.391011101160656 1
0.264634705451591 1
0.232394150926659 1
0.317146809535305 1
0.340194284917053 1
0.293414277495543 1
0.24742131428251 1
0.788650139414455 0
0.304984833539894 1
0.259859116268126 1
0.232320859188621 1
0.272702046321893 1
0.0940911566984706 1
0.258453665691954 1
0.206380928771881 1
0.441202025182772 1
0.144991246498543 1
0.575483896034532 0
0.486097809697145 1
0.71246344753375 0
0.68898411582156 1
0.444317062196206 1
0.322543896622232 1
0.403738616491937 1
0.629823538885248 1
0.387121714448503 1
0.466301431860765 1
0.0561124032013851 1
0.384474909404535 1
0.481628277147026 1
0.40035826837247 1
0.266426915701531 1
0.43793665977795 1
0.47195883920168 1
0.349487942934907 1
0.422153424137984 1
0.331242095893677 1
0.446950060149636 1
0.373341941654459 1
0.333327086744268 1
0.443619581801528 1
0.214110208268645 1
0.326607308496981 1
0.228363769284609 1
0.453655882617679 1
0.73883443537123 1
0.298359430153297 1
0.208408621158037 1
0.401287034067988 1
0.348943870966638 1
0.600381565310473 0
0.560836550229796 0
0.545398694857435 0
0.263329107261907 1
0.420488197909966 1
0.276594586484831 1
0.229291266067752 1
0.420266120418958 1
0.528623153203558 1
0.277959459445848 1
0.111270557398795 1
0.417077135542906 1
0.251728045705682 1
0.694395162749939 1
0.144573318227053 1
0.327901684722783 1
0.237115561155574 1
0.277369874967411 1
0.282422815483776 1
0.470899601700715 1
0.363535231416627 1
0.304114012173952 1
0.421829027917604 1
0.366369648822946 1
0.220509385584319 1
0.429036240223801 1
0.564857355092633 0
0.186935619315 1
0.419398835227489 1
0.223763329214218 1
0.365026602614994 1
-0.0858405962691138 0
0.576584991702281 0
0.483672746258454 1
0.616987903165443 1
0.390303636674421 1
0.316130769751371 1
0.445857408198029 1
0.407915248884116 1
0.108491786137906 1
0.396480624064871 1
0.508159509369226 1
0.455403652547748 1
0.283341200720979 1
0.351119548404074 1
0.183537068957837 1
0.554191549138688 0
0.236604630773592 1
0.282297338034159 1
0.346279154647674 1
0.206778729956908 1
0.246550506623665 1
0.32147121787374 1
0.181385662546315 1
0.307708411644669 1
0.358779551337702 1
0.498235894076122 1
0.380466799357348 1
0.473499658676019 1
0.438793886788399 1
0.189075224950447 1
0.266826223991642 1
0.353932415592807 1
-0.00417124104999797 1
0.327516031140909 1
0.352209558792291 1
0.33539274084974 1
0.636278318726058 0
0.274795137456512 1
0.381915070522653 1
0.312059303118674 1
0.189211482974854 1
0.418274575833485 1
0.5931355621159 1
0.481457188151479 1
0.245209079971151 1
0.477332871120872 1
0.406178059871992 1
0.487097367211647 1
0.507040400565994 1
0.45621168975503 1
0.309587734718711 1
0.586216503104222 1
0.464491596980227 1
0.235988445594981 1
0.189266503859409 1
0.607688342533975 0
0.45431222810778 1
0.226219504783595 1
0.186580707302827 1
0.112416397565501 1
0.0957074973064044 1
0.448895203554499 1
0.129116950059402 1
0.65771270702336 0
0.358879723520745 1
0.552138960232177 0
0.342576091306407 1
0.356862270327805 1
0.372950957105594 1
0.502080441893392 1
0.0685402405446477 1
0.533876821409128 1
0.291021975894544 1
0.178176941836345 1
0.282665212917891 1
0.37271325181457 1
0.514829079210014 1
0.392104571303924 1
0.309719448532492 1
0.166175019604728 1
0.458050705805684 1
0.155039541391301 1
0.427422938959404 1
0.550787239229106 1
0.248338217589311 1
0.558527122908483 1
0.291907879240028 1
0.403173462394742 1
-0.0316586643166801 1
0.687831193565222 0
0.36421129448199 1
0.532097137161114 1
0.22610585516128 1
0.344173883192177 1
0.576866201848446 0
0.135780720484795 1
0.339383185164171 1
0.406997614657893 1
0.372419417632096 1
0.384721845969622 1
0.484615544834439 1
0.248891121891942 1
0.434426479131068 1
0.364585404931872 1
0.274800795959058 1
0.317030777153359 1
0.179777646495046 1
0.0127069766024436 0
0.352144882576006 1
0.588542779979151 1
0.529852366633812 1
0.531859958221946 1
0.252578351577894 1
0.180955008122685 1
0.442242423862294 1
0.122266823090851 1
0.64729078211822 0
0.470259787619526 1
0.13437102252211 1
0.363459968320631 1
0.262312465650411 1
0.456664226513057 1
0.339012877681526 1
0.192653645093831 1
0.383563838960414 1
0.247399596932804 1
0.387879913444481 1
0.332632727587437 1
0.624974600961256 1
0.535378711564573 1
0.760521646345898 0
0.222571118565616 1
0.478103388604665 1
0.442860493701495 1
0.474943818794026 1
0.146917917203807 1
0.0196682631688349 1
0.369605651343561 1
0.273769460473021 1
0.247675606210635 1
0.298116471876345 1
0.437493384526611 1
0.414221287562931 1
0.500360360815126 1
0.259576423169576 1
0.563408307753563 1
0.329899746024517 1
0.112350298339212 1
0.546440975131499 1
0.368269191097902 1
0.152225179909213 1
0.403630274152489 1
0.0422517234941169 1
0.521128079746574 1
0.215668746215422 1
0.380450394932961 1
0.374670574568163 1
0.348222758863661 1
0.313269950768215 1
0.184473038149738 1
0.456375317012594 1
0.343937586566375 1
0.585256324390199 0
0.40739433215872 1
0.493596259070561 1
0.248611324966242 1
0.38016772385819 1
0.439268960176214 1
0.394203250193543 1
0.807318701774714 1
0.156790645154192 1
0.425564761174327 1
0.313737756692839 1
0.525846014079244 1
0.445340231802816 1
0.250304246938827 1
0.410321008089414 1
0.372551600431203 1
0.574864768600702 0
0.215026338218874 1
0.42614102003981 1
0.3865742049576 1
0.421606325793696 1
0.460216481915525 1
0.425084314944281 1
0.338381551360561 1
0.295528753350276 1
0.499749482520719 1
0.298500855194926 1
0.487507953619355 1
0.486231449762868 1
0.369697292127173 1
0.205550161666977 1
0.267533367473781 1
0.476499554580905 1
0.313613681344417 1
0.375209316746683 1
0.364045306100777 1
0.446037783852147 1
0.257288588194234 1
0.335027536498123 1
0.36490887365352 1
0.462346556489019 1
0.517131820391444 1
0.253624860998412 1
0.363878518901441 1
0.241993953375203 1
0.607568347104587 0
0.335533128973479 1
0.389666267951442 1
0.340629024409531 1
0.425847812843481 1
0.582625186207813 1
0.377151910756449 1
0.378758440764613 1
0.340786174651724 1
0.459703138598193 1
0.527992660732218 0
0.273195424626492 1
0.433422174230162 1
0.0559184484671786 1
0.261791278124441 1
0.515789185588952 1
0.204982058868065 1
0.290190301480017 1
0.128874410630861 1
0.168377103996298 1
0.346545582032025 1
0.317954448092225 1
0.48836636002109 1
0.588119222951334 0
0.229561110373942 1
0.556415806793099 1
0.372949302567875 1
0.385003130428377 1
0.489419429787286 1
0.426298949570479 1
0.360706432363289 1
0.306606936081416 1
0.202261823733736 1
0.309149610683222 1
0.158861794150445 1
0.331818526381784 1
0.288681029653312 1
0.251254974822968 1
0.291675414897531 1
0.293628490193484 1
0.411227561340607 1
0.000497078816613261 0
0.362092700624125 1
0.315401031821466 1
0.13305629628325 1
0.38569602694543 1
0.432404976022503 1
0.541662978581279 1
0.506712135764364 1
0.579419400668337 0
0.523541309008353 0
0.190674937161635 1
0.295231956470668 1
0.52212654497211 1
0.44373998562372 1
0.387916267740259 1
0.788116271688322 0
0.335138359585111 1
0.432850747738168 1
0.438910111945236 1
0.386776101193854 1
0.434629025520978 1
0.449170753386648 1
0.337913392000444 1
0.37908754402245 1
0.484839622149338 1
0.471568275274703 1
0.453317221244801 1
0.410728187464306 1
0.272990112531317 1
0.32088411364912 1
0.0863526904030352 1
0.334708983503517 1
0.356424141966821 1
0.217104836252754 1
0.13820949348077 1
0.1966237499074 1
0.364420065567716 1
0.438195970948727 1
0.294784882173595 1
0.50021868704686 1
0.57625659520762 0
0.468381646365151 1
0.439318165587196 1
0.390585193295267 1
0.553038076505563 0
0.382770713218937 1
0.414619503542452 1
0.241855985241361 1
0.409700417078738 1
0.0604553997335642 1
0.219994771248827 1
0.205462280914089 1
0.00498477333514195 1
0.634294103258888 0
0.481259489687078 1
0.602162467783807 1
0.388206735793941 1
0.295040489460567 1
0.280524732398128 1
0.0869122274465086 1
0.223175185488341 1
0.262218704491194 1
0.265994600050453 1
0.620149392305455 0
0.380158093735787 1
0.480142514569695 1
0.419920064952573 1
0.34348588711179 1
0.311684974402673 1
0.512764607670973 1
0.218038831986073 1
0.442332246214452 1
0.241285060977337 1
0.236648953496754 1
0.26998404275515 1
0.275342313710145 1
0.163465308763547 1
0.467680049179142 1
0.528611978520522 1
0.487875220930296 1
0.406079659648534 1
0.509459049750643 1
0.336728124005696 1
0.275102320901379 1
0.411266996278452 1
0.595078476369388 1
0.334456073630044 1
0.370415137939892 1
0.164459845779296 1
0.297964331511812 1
0.385682405107765 1
0.355852261383442 1
0.222443537200549 1
0.317023872285667 1
0.311923549018818 1
0.248719469156173 1
0.439858028734169 1
0.362708872122307 1
0.388856917506553 1
0.469916885823022 1
0.430759038686117 1
0.251086052280134 1
0.536756184861371 1
0.324725437279434 1
0.257674260708076 1
0.154830190055057 1
0.418849448101185 1
0.501075078501931 1
0.40276270860962 1
0.377782717233453 1
0.449109480146914 1
0.303394728955349 1
0.778769832902191 0
0.204368648643166 1
0.285509157844199 1
0.260881730673915 1
0.228919121165234 1
0.549333653092667 1
0.316931408544931 1
0.365268015242633 1
0.599846470831116 1
0.31068679977402 1
0.532703309790247 0
0.312750947747242 1
0.247335086101314 1
0.34429102940135 1
0.457687144811372 1
0.325388218927474 1
0.425585632989894 1
0.601010419748933 0
0.353008454994841 1
0.287868840273541 1
0.221930721909305 1
0.560675020915324 0
0.116821292310022 1
0.623501642956948 0
0.288450309866025 1
0.5377400504824 1
0.391624519703646 1
0.13029302304071 1
0.564185029997691 0
0.404627850560459 1
0.307378755666122 1
0.249034781607384 1
0.313357383440906 1
0.366571827549379 1
0.471734648605031 1
0.677935823844203 0
0.539702068490658 1
0.308079194051755 1
0.418071756784387 1
0.487313840782332 1
0.359347201397458 1
0.15632317236334 1
0.384472698071 1
0.263214629037256 1
0.515214316406252 1
0.536960471388743 0
0.425720975849941 1
0.469683176554456 1
0.274733296857014 1
0.522167966863059 1
0.334375398980877 1
0.221006183636573 1
0.373676953292222 1
0.0734607623838842 1
0.280541427498739 1
0.407447734836093 1
0.271560660848259 1
0.306766168042755 1
0.162646669612133 1
0.22241569805021 1
0.792482630152818 1
0.3589396033854 1
0.350010207607085 1
0.650892323396928 1
0.705702044392031 1
0.438455701114177 1
0.388364706675573 1
0.290737466078396 1
0.431051678146139 1
0.260902941410131 1
0.318673796534875 1
0.271351325156462 1
0.575631293010551 0
0.355358270856285 1
0.290573620579719 1
0.210037301423974 1
0.291989064216954 1
0.773500831576174 0
0.113830356711542 1
0.133970730892473 1
0.411533973083403 1
0.33343970238376 1
0.540604687468103 0
-0.124083364015815 0
0.119529189469134 1
0.191251684476816 1
0.360275981303717 1
0.503053420013636 1
0.391269404563809 1
0.339484872319825 1
0.277936488119128 1
0.229094359075468 1
0.380553455467763 1
0.472837869633412 1
0.235285446574063 1
0.297558694202662 1
0.177392753326748 1
0.400439496891726 1
0.519089911649548 1
0.385229643617074 1
0.0621518560819288 1
0.461988483232096 1
0.524669501795901 1
0.411814721701471 1
0.296616269921428 1
0.390090655587186 1
0.260542595334508 1
0.506180756329418 1
0.386252685111256 1
0.277356961933261 1
0.386278732927623 1
0.104492700014273 1
0.575647525445628 0
0.215184162726706 1
0.349223417441991 1
0.502622924632099 1
0.477418947983369 1
0.555831256963786 0
0.483282129706548 1
0.473326659345233 1
0.474494854554626 1
0.379919274390015 1
0.359884666910236 1
0.231808222085412 1
0.605347425016613 1
0.325520416704755 1
0.314965199653648 1
0.172901995878777 1
0.0525880167530067 1
0.338830541154287 1
0.271429191534345 1
0.28248922390064 1
0.518357701887713 1
0.387114340296903 1
0.137733265997176 1
0.503429692694416 1
0.35108958603171 1
0.45796276257693 1
0.16849666475138 1
0.337552843252203 1
0.52282889939648 1
0.467347305951363 1
0.191944238044527 1
0.407405822621474 1
0.612092940649313 0
0.491865863276891 1
0.492398333337494 1
0.246107927519171 1
0.453461508184082 1
0.694287119856477 1
0.299106229164976 1
0.463018836442016 1
0.300196005262938 1
0.462425020997933 1
0.322582898141623 1
0.608056175737466 1
0.530943965005247 1
0.54899415881366 1
0.373578333174533 1
0.615444503154748 0
0.510285932175956 1
0.311368662570539 1
0.479472049393756 1
0.401001575818072 1
0.344389303411693 1
0.383666942097772 1
0.299998028815143 1
0.269490346848347 1
0.618583940122322 0
0.487071524672194 1
0.487892892703488 1
0.464778515573487 1
0.222990841010357 1
0.496758648726019 1
0.167880855483051 1
0.377312358766125 1
0.398455328273611 1
0.5220471901315 1
0.496016500698815 1
0.496682776787243 1
0.44054824478026 1
0.292906710794758 1
0.395041035712415 1
0.286222312970165 1
0.314240428609264 1
0.43764119227727 1
0.245673430415258 1
0.853075061470681 0
0.570442904616051 1
0.30991946069652 1
0.3435656467985 1
0.357549893657277 1
0.336106669754804 1
0.586678719775445 0
0.365587539790152 1
0.471024296286699 1
0.40659516526845 1
0.619713115295065 0
0.355083170369108 1
0.0977175731805758 1
0.235188711097766 1
0.282218489144036 1
0.25221173060416 1
0.542337212969556 1
0.355108348678504 1
0.484545813879491 1
0.527704182379404 1
0.376414298378118 1
0.308372111291309 1
0.423022823880662 1
0.450114131867438 1
0.247499900885366 1
0.405309305085404 1
0.29941361826464 1
0.299575318869943 1
0.271224590003519 1
0.347792278689027 1
0.472588197671167 1
0.443288979624617 1
0.313381480905274 1
0.47940664904727 1
0.543803264874972 1
0.308039279755202 1
0.380027628804738 1
0.112108502968492 1
0.49810288248141 1
0.211212977097784 1
0.525580708158499 1
0.425410288919669 1
0.220225181212892 1
0.560329871006712 0
0.211928669089825 1
0.41790159633174 1
0.257610599809114 1
0.334451703480813 1
0.217135978994496 1
0.346356207002283 1
0.571923365340445 1
0.503001311557444 1
0.450975675992574 1
0.288341072744443 1
0.320902231554735 1
0.413060080370328 1
0.194024255357717 1
0.3541803487095 1
0.277064241765067 1
0.337504114240164 1
0.0290332814634711 1
0.523606923226503 1
0.232536241761292 1
0.540820564769872 1
0.261411347081129 1
0.156059260036087 1
0.273296113812055 1
0.511592886584783 0
0.202480015229662 1
0.351457796977635 1
0.516227308281606 1
0.452171512982969 1
0.208843189746111 1
0.362327748880021 1
0.253225495484385 1
0.401880706991868 1
0.29189597989467 1
0.506729312024866 1
0.198211016322502 1
0.479248331168367 1
0.294964478006251 1
0.250932045900795 1
0.234788802933203 1
0.320113431122567 1
0.044536072935705 1
0.181759496451006 1
0.318648006056812 1
0.30466854639175 1
0.384966271580273 1
0.261582972486982 1
0.228219365606806 1
0.288916649181714 1
0.433648392281104 1
0.288593343215181 1
0.272478040213461 1
0.525041272925435 1
0.813737420725491 0
0.205294537559508 1
0.342359413746469 1
0.368398181070578 1
0.331550613637984 1
0.465042666178632 1
0.542669276096517 0
0.357220777265443 1
0.27420362638524 1
0.181038136214257 1
0.381599336694802 1
0.16219341558134 1
0.373532272985522 1
0.386842736394298 1
0.373112743551716 1
0.561010841495 1
0.341051827974513 1
0.350843475639818 1
0.446481816917416 1
0.635492702278723 1
0.282854594605631 1
0.605473363295146 1
0.630493130055693 0
0.142462568650889 1
0.181997638505886 1
0.442067809411527 1
0.378772444044583 1
0.262834991243342 1
0.447500622718522 1
0.328081264212317 1
0.274835227124358 1
0.270633059270653 1
0.471529383436869 1
0.543435945250359 1
0.571045797749782 0
0.576757347012017 1
0.343437522937901 1
0.215723780988701 1
0.490035749131447 1
0.385548921428551 1
0.469087317106479 1
0.490818932768446 1
0.133209012368973 1
0.272976595001418 1
0.267722499720984 1
0.429321427051075 1
0.482010158734421 1
0.0763019180387756 1
0.137439003936411 1
0.363755980746116 1
0.281241269264144 1
0.183162746572042 1
0.442808419574341 1
0.182094059060609 1
0.222805861447295 1
0.232352938738719 1
0.348775409842037 1
0.416525214912141 1
0.668254395045303 0
0.372741824935218 1
0.26074302811374 1
0.328753544613056 1
0.203720241154153 1
0.404153385958999 1
0.158734380597374 1
0.508388103005926 1
0.411516261563096 1
0.276061978954917 1
0.410071100372242 1
0.463216634720905 1
0.455833857823221 1
0.610915189932134 0
0.443935424893855 1
0.610372901494564 0
0.405193488419627 1
0.269745764604236 1
0.228752304426284 1
0.484249127979545 1
0.0897254714276016 1
0.299222009616743 1
0.376695028265243 1
0.179201725209563 1
0.448653478646525 1
0.167177313352177 1
0.623984352568954 0
0.367904597539393 1
0.387442451919323 1
0.161404288582932 1
0.350210765686895 1
0.470662142821065 1
0.215409575131524 1
0.350317899060281 1
0.260344491755704 1
0.0844982263267504 1
0.374068924504791 1
0.314680176087534 1
0.449794607246024 1
0.574687447372053 1
0.28573098392495 1
0.436061557790261 1
0.329033989497756 1
0.444805290708793 1
0.172840026990083 1
0.239764827761286 1
0.425568444038141 1
0.404719332332513 1
0.455092128525298 1
0.435212777985434 1
0.300094746831608 1
0.561203062607088 1
0.460256612938649 1
0.363892341813888 1
0.17029194698536 1
0.523973371917785 1
0.42589783361943 1
0.299428627176007 1
0.325869305495579 1
0.500124951988869 1
0.501239985167307 1
0.320148135170663 1
0.50045658389961 1
0.429098116584323 1
0.500823384850685 1
0.515777195959822 1
0.551849122595549 1
0.183257991561349 1
0.402037584102237 1
0.455938525842254 1
0.329552753669141 1
0.493468212357736 1
0.260770549341238 1
0.441817310775131 1
0.44134101459705 1
0.0536812354506744 1
0.528572684227631 1
0.24961026981825 1
0.508074759936283 1
0.216561354788155 1
0.333432618700692 1
0.618701765180682 1
0.468056363980973 1
0.37071510687974 1
0.203652458780821 1
0.670021915506249 0
0.388121048083701 1
0.228610973890233 1
0.353903292919898 1
0.022655701430717 1
0.238672162589751 1
0.193978897319344 1
0.202530163786678 1
0.289627141509761 1
0.394252569336793 1
0.383315567426283 1
0.392928648454476 1
0.38486250380785 1
0.304665413312106 1
0.112599570821573 1
0.487277610482884 1
0.439562510475433 1
0.48129956323243 1
0.512173209711428 1
0.442475118231113 1
0.251001451152205 1
0.512535598343147 1
0.297507675280476 1
0.362644219861998 1
0.436873011480535 1
0.464972888631496 1
0.357217259540224 1
0.350907838454641 1
0.116499635917026 1
0.286206580470379 1
0.387024187277811 1
0.431553255528855 1
0.439439114423695 1
0.252423454579378 1
0.595488402022411 0
0.453388167922276 1
0.48496688037023 1
0.493467161855734 1
0.30631218136083 1
0.426993619708965 1
0.214481981330803 1
0.234323457700437 1
0.517250336519097 1
0.405052075290121 1
0.3794252706361 1
0.62258603277663 0
0.384588249177353 1
0.407978187186739 1
0.413194361841082 1
0.116911594312699 1
0.677078623293909 0
0.218873928612017 1
0.516582274927698 1
0.326548736328814 1
0.51023854110428 1
0.820547305874853 0
0.182346277211359 1
0.185185105419728 1
0.300806082462474 1
0.392282273091913 1
0.492374927064788 1
-0.0790895196712272 0
0.602156686895038 0
0.301403627229616 1
0.388399055842592 1
0.35581581668427 1
0.546429841621673 1
0.40671208763167 1
0.28873000265386 1
0.447635068148441 1
0.393962267475745 1
0.424539404764694 1
0.249394090296212 1
0.404424088914094 1
0.410067195903424 1
0.32745014964685 1
0.46159666721717 1
0.39450826118211 1
0.322351991700748 1
0.494443585836802 1
0.314742851721325 1
0.377858832365256 1
0.389600092630047 1
0.243589140902053 1
0.408271129553366 1
0.448313404315637 1
0.453468058405417 1
0.462552604464456 1
0.36286581219565 1
0.425210806288879 1
0.564178809222596 0
0.354253412608416 1
0.377152190596569 1
0.329768148769111 1
0.257923386764327 1
0.430406452143592 1
0.329350337432832 1
0.171380215890615 1
0.474170082195413 1
0.461051431997083 1
0.391447394742087 1
0.380721068079538 1
0.325413580386576 1
0.380967974614624 1
0.41001009808648 1
0.63420527702247 1
0.18882235267628 1
0.302516834004443 1
0.20405741429082 1
0.452072467355747 1
0.349511471561842 1
0.229424314638661 1
0.361225464273819 1
0.548929534775832 1
0.279142193278858 1
0.234497472158301 1
0.259855412767142 1
0.317793913221844 1
0.431877402114417 1
0.428232353272851 1
0.3978922775332 1
0.396290681653834 1
0.340724435716188 1
0.424942874717477 1
0.274858940567806 1
0.408493066599354 1
0.370686939041327 1
0.212624005302715 1
0.440264667423624 1
0.211251151527573 1
0.394705700372217 1
0.437880550449552 1
0.186022739012741 1
0.492006664258612 1
0.423966751870414 1
0.377751712165819 1
0.472538671883429 1
0.453036935393057 1
0.312453664131602 1
0.21719461272331 1
0.305941953612244 1
0.1877543779631 1
0.342623996608426 1
0.551460645198879 0
0.265125403078839 1
0.263664473545167 1
0.464460235487996 1
0.233847453020653 1
0.275309735141125 1
0.386544190077776 1
0.228590333901092 1
0.447448264105298 1
0.384178683120841 1
0.215007196802118 1
0.254303436648572 1
0.341844608530783 1
0.23380983558074 1
0.576764429474239 1
0.261778281095803 1
0.349747591282713 1
0.399551050851382 1
0.533894249153486 0
0.339511702430517 1
0.539805402243221 1
0.352671622901489 1
0.299553998251421 1
0.344292377088766 1
0.379239288684382 1
0.34188574008926 1
0.235465571977931 1
0.269582375549474 1
0.393756232512515 1
0.300456721308297 1
0.336700542442872 1
0.38085334249387 1
0.321726911888718 1
0.459087167490853 1
0.458321925261466 1
0.355495256317199 1
0.413222642094507 1
0.450671574221195 1
0.214872760827978 1
0.273597213539009 1
0.523004152581495 1
0.402539024109634 1
0.275191033125724 1
0.372004404765543 1
0.418758820626194 1
0.564382158233119 1
0.548341070803274 1
0.302928848285499 1
0.500739914321396 1
0.34973435874227 1
0.507408031596064 1
0.208787494732587 1
0.412786771744085 1
0.344126736340017 1
0.433523698714431 1
0.435068995401246 1
0.388564624127438 1
0.49181411889979 1
0.646119655719556 0
0.415040070895995 1
0.0513807165767188 1
0.280219310714132 1
0.352951048764535 1
0.322002310632806 1
0.557484459965135 1
0.290835305051424 1
0.225512615695133 1
0.362151491258744 1
0.307582383002457 1
0.0765619553676252 1
0.218186158518032 1
0.270142218466715 1
0.376750173278861 1
0.543329949682374 0
0.411909142085987 1
0.302094308283609 1
0.288843663402777 1
0.376481941678554 1
0.501712771537218 1
0.670531145532714 1
0.520486976799629 1
0.0379722928521137 1
0.476173115352319 1
0.283848860107227 1
0.476933088629385 1
0.596370379672061 0
0.239193072880955 1
0.302334073145796 1
0.455275248560296 1
0.507515976831832 1
0.0875272810362863 1
0.432439842617882 1
0.433439740445971 1
0.272336861825452 1
0.442998586055489 1
0.399771402635948 1
0.573509550701301 1
0.381175798805167 1
0.592412697995057 1
0.352579834189525 1
0.17669639158426 1
0.14054168829841 1
0.422166226576934 1
0.427115871837008 1
0.444853418425871 1
0.866155037257403 1
0.29047722308618 1
0.642286649752615 0
0.419784050573796 1
0.499123697401544 1
0.518620227738314 1
0.397644855941238 1
0.567364141106791 1
0.465546025498174 1
0.388817324589898 1
0.397514434588506 1
0.352965279157941 1
0.207899792984807 1
0.36663997034253 1
0.524988921840587 1
0.33638341609281 1
0.620898182461905 1
0.597863162004867 1
0.48695055230001 1
0.277737844661184 1
0.378723585813898 1
0.537332951593148 0
0.257792927716676 1
0.239248759080064 1
0.234630481999569 1
0.225375371117865 1
0.234686500727414 1
0.201418712188278 1
0.276426069183221 1
0.240527244930769 1
0.517651248842565 1
0.551847801540762 0
0.260042514316398 1
0.415251270557506 1
0.468231811560573 1
0.339101888347798 1
0.535329821367043 1
0.485853464350477 1
0.479233315789759 1
0.490561514638715 1
0.355966943614556 1
0.418586934125757 1
0.595251014265322 1
0.347807428622801 1
0.2257429368042 1
0.374419676086713 1
0.224273978944626 1
0.289807280843438 1
0.55679112386817 0
0.314034600400701 1
0.496779387913221 1
0.52490405567085 1
0.211464338502341 1
0.388138771373648 1
0.28513461609219 1
0.480327040989602 1
0.221768300957063 1
0.370943809637964 1
0.326767108566761 1
0.359372814721772 1
0.325725928740057 1
-0.0640957701280794 1
0.332932098950586 1
0.438584087856237 1
0.280693420547443 1
0.542799562441457 0
0.546836737433612 0
0.111510660067578 1
0.376504040452918 1
0.14054044744167 1
0.315852363730771 1
0.425260494829769 1
0.413736425207368 1
0.34037344937201 1
0.232882750306306 1
0.233261622713185 1
0.627658331964458 1
0.414610227752369 1
0.393685593615821 1
0.462557144530793 1
0.234844415717075 1
0.399127547589263 1
0.428159776924114 1
0.223580812401551 1
0.201921833586475 1
0.300748720924829 1
0.223496381750298 1
0.400175181616805 1
0.1750308625185 1
0.322957291955083 1
0.53472671011614 0
0.441872833950341 1
0.755066060589185 0
0.408035703895902 1
0.421772447922934 1
0.508462661536277 1
0.432666027833524 1
0.179220617178713 1
0.418498006495144 1
0.608504993200475 0
0.204522226701815 1
0.255164328245005 1
0.133950194551652 1
0.532852488156217 1
0.392325010522934 1
0.491841328156343 1
0.202095783781072 1
0.519438556802822 0
0.388874007564429 1
0.105378521413155 1
0.303966228363418 1
0.249452705219257 1
0.43136125720764 1
0.355068338774739 1
0.463665239078586 1
0.370385914794799 1
0.0774975224641497 1
0.514139009937933 0
0.443555249845559 1
0.370014723421214 1
0.251393302558813 1
0.305150049122472 1
0.21548384459401 1
0.218948440096689 1
0.532640062793027 1
0.321315986983289 1
0.309793890481484 1
0.544412747574888 0
0.363019908386292 1
0.423146144338664 1
0.32867709468204 1
0.457604496875732 1
0.471660236287459 1
0.477623055339294 1
0.449397401818216 1
0.436736213406857 1
0.347509132833127 1
0.914456452128065 1
0.350058289655567 1
0.373825522573558 1
0.409728796171191 1
0.36004380425699 1
0.566093179328031 1
0.435573290852227 1
0.241873965652113 1
0.417978945780887 1
0.185450985195771 1
0.501685961128602 1
0.549504153379667 0
0.40410194352911 1
0.303640892425038 1
0.521013422075373 1
0.317549857271713 1
0.246337270725039 1
0.392007654217649 1
0.619878956115384 0
0.309361030148429 1
0.368209835983231 1
0.384639686553556 1
0.448011485728858 1
0.228546345607354 1
0.270316637674908 1
0.231272817915988 1
0.426081945586056 1
0.0289109335246165 1
0.338793412117308 1
0.280571606261958 1
0.49431490369636 1
0.340474601386106 1
0.341213810858798 1
0.499556372533657 1
0.369527497917146 1
0.314131834371636 1
0.407837229565925 1
0.217505527332872 1
0.302693511387617 1
0.557548042986995 1
0.188239357539722 1
0.187780657892485 1
0.207175037487863 1
0.165087733859406 1
0.274485281176186 1
0.266164826904689 1
0.596507293394069 1
0.0794188928526003 1
0.428780328476554 1
0.0966518395611819 1
0.408129934456094 1
0.454675340188614 1
0.526733474478375 0
0.321045591464868 1
0.225601960598028 1
0.518216437751076 1
0.570724296159379 1
0.367402255580558 1
0.338238957759687 1
0.185020246035279 1
0.343500821623767 1
0.564344913198543 0
0.196677792005033 1
0.385493817691784 1
0.476817439210158 1
0.576443427546953 0
0.353981504160277 1
0.247985716683594 1
0.533087502579953 1
0.372393790467341 1
0.139070484323946 1
0.207839455223007 1
0.131268045867553 1
0.564062783398751 1
0.38634094336363 1
0.227943066115095 1
0.355265421018838 1
0.362563350233412 1
0.337737101001096 1
0.352241811380128 1
0.370589994661905 1
0.528318519144286 1
0.336628610425008 1
0.516924242321035 0
0.290127686732061 1
0.560504445435106 1
0.195745136108514 1
0.314566572398352 1
0.136052135408158 1
0.276915372982085 1
0.284450349315655 1
0.297503323694612 1
0.345221223210177 1
0.414220466853471 1
0.283537906466459 1
0.210149943866122 1
0.43798758161536 1
0.351296438270456 1
0.402074739778186 1
0.516908560518827 1
0.193737536604247 1
0.353262022559858 1
0.393302220165437 1
0.232518800317302 1
0.513985438229827 1
0.321646612452731 1
0.381711477073037 1
0.364995611245172 1
0.551410314202963 1
0.421828310189972 1
0.540514236188622 1
0.213539965264293 1
0.493083523428913 1
0.405540556935743 1
0.308886637010385 1
0.429553905644562 1
0.768536500714965 0
0.122002476710971 1
0.214655545547675 1
0.294627665437515 1
0.303031076918445 1
0.1287822161476 1
0.412639794143351 1
0.523030925272034 1
0.407520698547476 1
0.31429975291703 1
0.304137215532168 1
0.158858282818897 1
0.284871106946992 1
0.42929820316885 1
0.498210646098649 1
-0.0159238767972847 1
0.182150206619228 1
0.378104847217144 1
0.32842773003719 1
0.339808212033799 1
0.504715391573866 1
0.291588777296254 1
0.208182874430894 1
0.257105117377523 1
0.672006694559701 1
0.392301453594654 1
0.499392444342821 1
0.312100247274962 1
0.331439740506105 1
0.234356657901797 1
0.491080810255639 1
0.369510770583515 1
0.313383418784088 1
0.596807631605757 0
0.187226825289893 1
0.39819239470773 1
0.417283139581533 1
0.706049275014466 1
0.234896910694209 1
0.511097649006157 1
0.477517107035341 1
0.478248270867023 1
0.516140495874605 1
0.439204891141788 1
0.551258469939003 1
0.647395637939172 0
0.18495056981857 1
0.571126973123609 0
0.371516861417942 1
0.492011139319085 1
0.31778323393551 1
0.399199484686743 1
0.406624362542877 1
0.23121003630984 1
0.0228284566331338 1
0.348648212744926 1
0.161441206749452 1
0.294463327244932 1
0.21182335069599 1
0.513747935407686 1
0.358332381408789 1
0.136843136479777 1
0.169949584045198 1
0.370337092525518 1
0.668780053074794 0
0.434620101524783 1
0.480430871918577 1
0.412621316072593 1
0.553487114429463 0
0.186998630475721 1
0.199973404266967 1
0.329391229942621 1
0.560803064403682 0
0.27931754105785 1
0.284841549318432 1
0.443441999811714 1
0.433428625059119 1
0.375536858392955 1
0.0957882895006048 1
0.609859693686388 0
0.548489191819077 0
0.277841366458724 1
0.426278135805054 1
0.420352348940121 1
0.26741838218631 1
0.215494227028342 1
0.305444787611438 1
0.515300080115701 1
0.161026655678442 1
0.304551418975294 1
-0.0169316808303606 0
0.363988632129999 1
0.166776796587043 1
0.464498110480662 1
0.552352330653926 1
0.236340179486299 1
0.0957989436495497 1
0.640050123923215 0
0.370805227559169 1
0.300082206609748 1
0.40918480391294 1
0.428581240336715 1
0.340833656635979 1
0.279674502067961 1
0.438949457318031 1
0.413830518340209 1
0.205140056331979 1
0.545489678977691 0
0.288862845429814 1
0.270175595301178 1
0.315194298077349 1
0.145961131106286 1
0.296176528913998 1
0.375752395440691 1
0.566368814163407 0
0.41267720107663 1
0.361992575558627 1
0.386916739566031 1
0.305747584194956 1
0.192828758739149 1
0.623568203387111 0
0.322611902531836 1
0.316652284329648 1
0.317077175672249 1
0.457569674678625 1
0.354543617365114 1
0.39331882681419 1
0.308456396767047 1
0.29305574031275 1
0.344956680849969 1
0.238647040689287 1
0.369132298331415 1
0.231752428535343 1
0.370194432117491 1
0.249944310187994 1
0.360944034404227 1
0.248465218236488 1
0.24031113615479 1
0.485600092543263 1
0.308737188100117 1
0.405390706657164 1
0.307773409004706 1
0.220617331516192 1
0.162711506488487 1
0.220715628745592 1
0.136428673461927 1
0.361259225751494 1
0.378093126771646 1
0.366846223393467 1
0.238373742874867 1
0.31317218223694 1
0.491872043500734 1
0.471396370258814 1
0.493829070218282 1
0.324599835662471 1
0.346100569243793 1
0.571487202509888 1
0.322575050819764 1
0.324624423627907 1
0.333615461825504 1
0.196901818079493 1
0.374211891777356 1
0.370200813730214 1
0.173770471294506 1
0.461752449888193 1
0.263584906134915 1
0.333236468900895 1
0.625486534999874 0
0.20212798833234 1
0.290636041360782 1
0.220561279711554 1
0.322312714990844 1
0.505539300503873 1
0.571113195431976 1
0.316709784896555 1
0.271697791403271 1
0.177234304121151 1
0.376132828165938 1
0.348570391687303 1
0.32320254361164 1
0.279735281128327 1
-0.0328789907346741 0
0.332288584039066 1
0.273619215256562 1
0.281450060419032 1
0.170935247689708 1
0.320698667330079 1
0.283129437158112 1
0.349110032947271 1
0.443300614813019 1
0.115919760650513 1
0.638228284717473 0
0.443698185229767 1
0.281975019888344 1
0.563365394608375 1
0.373164185062977 1
0.448526438005651 1
0.255287349436937 1
0.287150096317173 1
0.484263975004415 1
0.25018757603248 1
0.376775412509603 1
0.329783332185929 1
0.295497575951848 1
0.401037365379769 1
0.324915453135004 1
0.235780649518505 1
0.401980079244563 1
0.293299984684182 1
0.377746160618901 1
0.462274716533894 1
0.431382343998166 1
0.211206967289008 1
0.220438601481879 1
0.553261188313101 1
0.398252806816597 1
0.318167719036649 1
0.430480819574427 1
0.254421251628967 1
0.270922102893305 1
0.408283011735538 1
0.471399009201033 1
0.40088248459653 1
0.372259824855768 1
0.461124439607605 1
0.519575243727344 1
0.577613050111364 1
0.259661897315485 1
0.334973226840453 1
0.318531285407313 1
0.220600312863814 1
0.231148315681528 1
0.363599732261271 1
0.432749251962915 1
0.204666546018321 1
0.367975411939406 1
0.477642294657296 1
0.254161817714739 1
0.411260136156507 1
0.390095782381944 1
0.18006745798632 1
0.529178011712018 1
0.380024015277391 1
0.334499405829957 1
0.679176658947584 0
0.3872594279493 1
0.45743841360977 1
0.0463537590878181 1
0.425747023733239 1
0.421119793693687 1
0.290163540797262 1
0.315859813583104 1
0.388577746117061 1
0.37238398487225 1
0.346480989791549 1
0.634835095010285 0
0.323330332100365 1
0.270357526222146 1
0.228015670771776 1
0.557051495324568 0
0.418890494258765 1
0.225065329660047 1
0.608356308875621 0
0.318425310895005 1
0.262347470326162 1
0.481368770967219 1
0.106087173347452 1
0.423231201266114 1
0.280039932159101 1
