# Supplementary material for: Bias caused by sampling error in meta-analysis with small sample sizes
Source: PLoS One. 2018 Sep 13;13(9):e0204056. doi: 10.1371/journal.pone.0204056 (PMC6136825; doi:10.1371/journal.pone.0204056)
Supplement: S6 File — (ZIP) [file pone.0204056.s006.zip › results N = 5 theta = 0.3 tau = 0 sz = 5-10.txt]

"dl.theta" "dl.cp"
0.40621772896493 1
0.695269967157534 1
0.695135911838416 1
0.246677757025642 1
0.794813159636834 1
1.13192757773508 1
0.29407198818127 1
0.894686456751432 0
0.318473417153373 1
0.511776724530536 1
0.435854618272784 1
0.195127968758842 1
1.10552912994879 0
0.634190087216363 1
0.581190824045088 1
0.912513752819599 0
0.0993034643137768 1
0.537192550615346 1
-0.0624319773538895 1
0.547476991374493 1
0.776106885053544 1
0.342154121937588 1
0.757534303645271 1
0.880685632105102 0
0.49321533579274 1
0.144970249862647 1
0.254316791941535 1
0.512975102225307 1
0.308895677164871 1
0.599063598331345 1
0.825974295454393 0
1.13472765014236 0
-0.0770070079310469 1
0.599038854908498 1
0.965995439757041 0
0.303981299869752 1
0.357925912268073 1
0.347835408260017 1
1.40362600847455 0
0.226215482742306 1
0.473356841830814 1
1.05050091482476 1
0.586368069425393 1
0.306196637060322 1
0.552116967502162 1
0.574761757207323 1
0.647048584807999 1
0.302861973300034 1
0.446399410852639 1
0.254295763597077 1
0.578566218642525 1
0.453136050587503 1
0.448404110143993 1
0.442472519565082 1
0.138654601354835 1
0.51838650530367 1
0.882407200602371 1
0.0479639230136816 1
0.566874741432102 1
0.422137479408444 1
0.726495128937582 1
0.374683057647155 1
0.455945739541692 1
0.997742144086672 1
0.0305661897331615 1
0.298871892422511 1
1.07426459211578 1
-0.121356967133392 1
0.664180692228008 1
0.926840992503211 0
1.15280928698387 0
0.86212191244333 1
0.507356171815556 1
0.759124374630541 1
0.803560330522379 1
0.391699628627131 1
0.658835887656509 1
0.254428144812209 1
0.312050823085855 1
0.59289089935882 1
0.566527009888929 1
-0.00794205029391623 1
0.910521465047588 0
0.514117574395306 1
0.658351595761301 1
0.364040705439956 1
0.671875607015189 1
0.663616256134286 1
0.914705411636745 0
0.305049082007128 1
0.67910290442062 1
0.45627104817848 1
0.676970144243837 1
0.245787096778326 1
0.365245097109001 1
0.726080032583988 1
0.654404989468003 1
0.328697597039089 1
0.205010626943004 1
0.0128185724536367 1
0.371192331086413 1
0.560338236471522 1
0.432143373527781 1
0.527693310141379 1
0.481301208973678 1
0.575526231646079 1
1.0679038910038 0
0.614380720411317 1
0.69722838206427 1
0.753484035507774 1
0.416188759769145 1
0.147234604892883 1
0.974761817009817 0
0.391999407417794 1
0.485112662650586 1
0.702144423825205 1
0.656566019665417 1
0.772164019317431 1
0.637841488379614 1
0.580885713247555 1
0.722804044077033 1
0.737056762447196 1
0.388913652895775 1
0.48026013392475 1
0.785315910692963 1
0.653548465794057 1
0.246849465825812 1
0.70057073257035 1
0.5932756031579 1
0.26504584668406 1
0.972343844217784 1
0.642080580392616 1
0.236112380969275 1
0.41141108545512 1
0.953943076284788 0
0.616484451692415 1
0.630873769697758 1
0.131957608539511 1
0.301409637143997 1
0.226845227477936 1
0.644610934574203 1
0.643424474019749 1
0.634034507398108 1
0.502798391157038 1
0.499857231346624 1
0.38184813919769 1
0.483042039102715 1
0.57451197758459 1
0.53239238403394 1
0.234986453437252 1
0.642137095519342 1
0.505428533052258 1
0.183371039744483 1
1.30778215549523 0
1.15978561214466 0
0.674383309577361 1
0.970592228215251 1
0.743702138616854 1
0.403631555628906 1
0.501087713878343 1
0.907569213309591 1
0.497856292846497 1
-0.0331816131830173 1
0.826862609205535 0
0.336685303911593 1
-0.0223359280072067 1
0.956828826851248 0
0.353088005727634 1
0.85530374496895 1
0.992345350695483 0
0.709550661633826 1
0.790557823386052 1
0.597363582791788 1
0.419511278970524 1
0.811341413554558 1
0.444010845501154 1
1.2101788844115 0
0.48699953327583 1
0.478644189652986 1
1.50684476851128 0
0.654395549565846 1
0.51585524691877 1
0.346954433043344 1
0.542293799030577 1
0.824234728151468 1
1.09881274375887 0
0.232438626824601 1
0.565640222354317 1
0.267306451597021 1
0.0860372639872799 1
0.452673973660339 1
0.669404461600068 1
0.728825391137675 1
0.845846337611502 1
0.466002301129674 1
0.705934037340691 1
1.28604848019659 0
0.875577136926298 1
1.09838740349148 1
0.230068885355147 1
1.00994560890456 0
0.934468034832775 0
0.401020347518578 1
0.593337093179004 1
0.525558813216032 1
0.643513927862138 1
0.814933038704078 0
0.934025434686722 0
0.849309971753661 1
0.335145447313069 1
0.941606580012673 0
0.880989219809429 0
1.28403154496365 0
1.03892083740647 0
0.0316235977897374 1
0.220992349292217 1
0.324486968710507 1
0.566845031606955 1
0.998725959984176 0
0.626113062714096 1
0.704050672111735 1
1.05329874076634 0
0.260793925656047 1
0.0897503723494479 1
0.78517524384624 0
0.427517542781876 1
1.02893687444916 0
0.611854028617279 1
0.345395867503927 1
0.316683587276099 1
0.739471970378505 1
0.322866131418812 1
0.408295512227828 1
0.238485739924831 1
0.119632813682957 1
0.440247975065589 1
0.191619297360212 1
0.60596151344971 1
1.09179022946111 0
0.581412958441979 1
0.336665479209887 1
-0.122706087483244 1
0.0185212329987734 1
1.02628479191168 1
0.153556289622249 1
1.0295550245781 1
0.533948915550469 1
1.13614089406813 0
0.833873069321543 1
0.210751427791002 1
0.667555197149102 1
0.817037590711098 1
0.675288594491957 1
-0.0172326975781402 1
0.274088535927996 1
0.7927818604105 0
0.379863898849815 1
0.627438016950868 1
0.482113819347853 1
0.137486680767566 1
0.213073935082245 1
0.571931104013998 1
0.520996843988964 1
0.620756315019823 1
0.688855825206553 1
0.131216971839661 1
0.575839201324576 1
0.420648815114813 1
1.08970443014516 0
0.553244127485432 1
0.504683141001541 1
0.713506922772441 1
0.623928031626609 1
0.432218260226135 1
0.842968849545892 1
0.731998303399499 1
0.609966931283938 1
0.475867555969841 1
0.434045382966085 1
0.710929461576505 1
1.06292285097084 0
0.105140271400214 1
0.688193216805935 1
0.225857125657726 1
0.21397955207795 1
0.707349673631209 1
0.459106818912053 1
0.392384963460408 1
0.228933902579641 1
0.29857952572429 1
-0.607365878501089 1
0.590885075844098 1
0.207121621355833 1
0.673377076829047 1
0.829373298019947 1
0.848662775890402 0
0.871629969167368 1
0.468764500533268 1
0.989638854003341 1
-0.263901471269786 1
0.159937296058535 1
0.636073978671249 1
0.358494877438918 1
0.0339079805323349 1
0.624643417329391 1
0.536467199018333 1
0.231230503998928 1
0.451145424370301 1
0.616213573377045 1
0.270829469862987 1
0.571562522293755 1
0.932095698049958 1
0.532830166841668 1
0.131139014357776 1
0.732971823972758 1
0.563502939208818 1
0.292322692337354 1
0.415873275599655 1
0.924286180742751 0
0.379219403993487 1
0.417704096144682 1
0.574091261889758 1
0.452637370486375 1
0.645035437704151 1
0.178787628344646 1
-0.127513405111827 1
0.708344973752 1
0.577067922029338 1
0.466027813715472 1
0.478962756568255 1
0.12886632058375 1
0.761947025576255 1
0.729826002161127 1
0.578192930984772 1
0.570935037819031 1
0.760499232252162 0
0.76215386200295 1
-0.0991845323456738 1
0.400710023593786 1
0.572053466745853 1
-0.0595978531468799 1
0.279707538837595 1
0.706554141573056 1
0.0763037849243155 1
0.997859474823549 0
0.682669354720469 1
1.0421318710524 0
0.476093467230457 1
0.589573205953149 1
0.573502117537891 1
0.49472829831092 1
0.079891166719838 1
0.967426000410641 1
1.38903128289634 0
0.409503968943741 1
0.45768458361793 1
0.968278163372369 0
0.587333313436074 1
0.711300401616131 1
0.330084226504427 1
0.479990353784345 1
0.729704662390494 1
0.454074189549472 1
1.31382770866422 0
0.520057544052668 1
0.77287214213619 1
0.52298934675707 1
0.653520601499824 1
0.553995093065829 1
0.704200269293829 1
0.830717345815012 1
0.53999248222618 1
0.604430765324052 1
0.735126373556534 1
0.459433564827983 1
0.56474387723194 1
0.34570193343135 1
0.582273927571982 1
0.739851091292837 1
0.667686958038253 1
0.568641598453604 1
0.282750279713905 1
0.395285506680702 1
0.616330388967533 1
0.180157174509612 1
0.736661683909243 1
0.424097379339081 1
0.987406393454308 1
1.28859935305882 0
0.526094132285322 1
0.0678629772982852 1
0.678379539119332 1
0.72684205630409 1
0.0363984405592462 1
0.62295855208736 1
0.96912448034428 0
0.656478493049813 1
0.643184841124338 1
0.215851455632813 1
0.000593013103090609 1
0.336548989046292 1
0.613464286821267 1
0.612404220036758 1
0.523273167140029 1
0.506466598788646 1
0.713009427023759 1
0.748478442753885 1
0.0458963816302378 1
-0.210786391996282 1
1.20720406491227 0
1.05903679204086 0
1.04953343897876 1
0.113767150908022 1
0.727248819838283 1
0.330214623193032 1
1.37648821297757 0
0.501704092107032 1
0.880769474115054 1
0.189296158149399 1
0.066907486611573 1
0.475097010096484 1
0.825351706399849 0
0.830378917836176 0
0.414284477241463 1
1.02136007359013 0
0.821749732901294 0
0.936039592907121 0
0.58146895261477 1
0.323719170358734 1
0.618384931814376 1
0.249971320458733 1
0.51710320539957 1
0.713113364840646 1
0.519247938796504 1
0.57596951410327 1
0.366419126563347 1
0.703145968713636 1
0.284268271907737 1
0.371169469851546 1
0.824112398008491 0
0.26817766572071 1
0.805369939394971 1
0.384786906102147 1
0.264431500035026 1
0.303734192249115 1
0.484700065319643 1
0.488993704348683 1
0.457826094484558 1
0.658581936492492 1
0.255203932229525 1
0.456086212907899 1
0.326993475702399 1
0.53828026781651 1
0.674331397851377 1
0.379845435340931 1
0.372781827855988 1
0.839285696309135 0
0.37006291128791 1
0.0955123185066016 1
0.829781463066108 0
0.471472400215674 1
0.0689380189336731 1
0.705047085387624 1
0.320511119984438 1
0.332578775151409 1
0.570691436068513 1
-0.213307903688152 1
0.690982426118126 1
1.23976192563842 0
0.532274684424709 1
-0.367435022683473 1
1.04205893415123 1
1.05582697779889 0
0.0996169468385171 1
0.454195553501777 1
0.199308301149114 1
1.02644844987039 0
-0.0217721694083284 1
0.652505551368469 1
0.129230534188845 1
0.832663242301496 1
-0.00924544983603831 1
0.792241685669799 1
0.75080786677296 0
1.22989372013433 0
0.538046167666653 1
0.411393455938507 1
1.02649280360118 0
0.350372959099309 1
0.638644172964226 1
0.531223913452465 1
0.500466099464298 1
0.194529646117106 1
0.493492104760691 1
0.579390423150998 1
0.597630691368193 1
0.483355876190056 1
-0.0434651735135532 1
0.130313558312787 1
0.36145082884871 1
0.808665956683204 1
0.700711845421219 1
0.353024326505123 1
0.815993629202545 1
0.531213737659797 1
0.98276631533875 0
1.0257134950156 0
0.567459911173975 1
0.120271074898089 1
0.104871789662904 1
0.569964411924715 1
0.548987001120711 1
0.222484052349734 1
0.467501749862745 1
0.826010640240078 1
0.366067228865681 1
0.0767924280964657 1
0.729286509751463 1
0.603845994677429 1
0.761428423577768 1
0.271632194291266 1
0.552633603340104 1
-0.0514696791706914 1
0.200002688365585 1
0.505186852988007 1
0.385635663492859 1
0.722458331710881 1
0.781762865889789 1
0.650082937808282 1
-0.191061251586125 1
-0.0744668494382562 1
0.470125143723354 1
0.505469606629751 1
0.158018403734282 1
0.626259803992038 1
0.628915428528536 1
0.508543690127727 1
0.449666532021654 1
0.54626129417777 1
0.866191678804302 0
0.0180334767820532 1
0.173348328931159 1
0.586643086407215 1
0.614174737349696 1
0.358262391333174 1
0.975094602558135 0
0.111899410512785 1
0.46007804918674 1
0.469127267854155 1
0.420414671384118 1
0.182894876909995 1
0.808804841592638 1
0.436425941951582 1
0.389946822014327 1
0.258703489700114 1
1.63376599748235 0
0.883626424322854 1
0.612311399746923 1
0.255851344512855 1
0.226030043787766 1
0.573256024421394 1
0.588136889264876 1
1.04163273631567 0
-0.134083202477649 1
0.491730722001454 1
0.734280016019322 1
0.943969918432015 1
-0.00258354681209746 1
0.223588632678989 1
0.657935068403299 1
0.0783215086315572 1
0.666443560367631 1
0.121674885133204 1
0.544505489103405 1
0.666571314182708 1
0.613280077487611 1
0.549408097734114 1
1.12758649512984 0
0.0915117913518094 1
0.619034234917055 1
0.228856367702556 1
0.389794665750783 1
0.466642822613931 1
0.918321227915803 0
0.024975567520763 1
1.48698425884491 0
0.867204959068634 1
0.103656428383006 1
0.194947289499772 1
0.842804394616508 1
0.69389215316552 1
0.476638379461926 1
0.250845471134806 1
0.395539875321985 1
1.45849140929894 0
1.21274729081229 1
0.469769897533987 1
0.564343565187491 1
0.698973196135844 1
0.563827877121381 1
0.633272364497282 1
0.966577833120751 0
0.307980636013245 1
0.265913537486471 1
0.400394083843944 1
0.729172849629649 1
0.338240707012288 1
0.775782867492277 1
0.525173674676824 1
0.609144129284278 1
0.595199644541646 1
0.836451264980871 1
0.160550489030201 1
0.631847721719173 1
0.307726197571919 1
0.669581894586799 1
0.45345048146755 1
0.523017662906444 1
0.324349840012093 1
0.486799990089077 1
0.780643918437407 1
0.593487451329725 1
0.721498890052569 0
0.380265558232888 1
0.246121207931268 1
0.898553146983806 1
0.441225700543821 1
0.18457074927092 1
0.81452008058019 0
1.08097941123769 0
0.141523339039779 1
0.742416414547265 1
0.659340092073456 1
0.858615734330321 1
0.604328120028863 1
0.409126958440938 1
1.09305066375693 0
0.375120269999108 1
0.267656366291496 1
-0.525304621576251 1
0.314642342086394 1
0.610069347266533 1
0.58837285082894 1
0.317760092585983 1
0.700788048816418 1
0.59577053145387 1
0.834039000899552 1
0.859778171557617 0
0.704846493433532 1
0.523179844627846 1
0.460727089370892 1
0.522021398552715 1
0.637225875371294 1
0.377423057098102 1
0.700855067433112 1
0.555339025705991 1
0.498098960340352 1
0.972224763519724 1
0.51889501864153 1
0.346863166073066 1
0.85267028894518 1
0.220469126710425 1
0.771747579492907 1
0.393113450305626 1
0.622046597818978 1
0.768074767577332 1
0.68683708850528 1
0.57519865636059 1
0.346746753800728 1
0.836425560460243 0
0.494475259519019 1
1.31363692783117 0
0.852474252849742 1
0.210573333526798 1
0.873010898906007 1
0.590638315733743 1
0.746757908617149 1
0.695769602009069 1
-0.091545228739106 1
0.800236225368089 0
0.427911501354006 1
0.518356250399938 1
0.171431150539786 1
0.253091768391603 1
0.609691834144804 1
0.572272742948638 1
0.820002743287267 1
0.744117758899615 1
-0.159940403013827 1
0.0171357316583774 1
0.572664204785082 1
0.674478434867761 1
0.391332301254182 1
0.136661004633548 1
0.812612012473688 1
0.482627731133038 1
0.770008360957367 1
0.244376949408762 1
0.409261409230506 1
0.599752563468128 1
0.270011221479531 1
0.577572443742874 1
0.123301658062292 1
0.210818860904998 1
0.7770443318046 1
0.13151490106639 1
0.754121557025266 1
1.00427894117224 0
-0.0816104431863184 1
0.905699371058551 1
0.317463429902614 1
1.25921087586925 0
0.221882184358825 1
0.108226037303843 1
0.79942985398899 1
1.20810019858419 0
0.483076199811813 1
0.713257955526989 1
0.170637899140433 1
0.0895023350878817 1
0.924719671017884 1
0.530113514211744 1
0.402133883802149 1
0.752710011995497 1
0.761837967709476 1
0.644737779209415 1
0.59029320693952 1
0.602828128641214 1
0.550021363821099 1
0.7827412514148 1
0.727801114467936 1
0.63930193776357 1
0.437766298922238 1
1.18120067502954 0
0.748287203571319 1
0.68386522637529 1
0.35647812247131 1
0.437837348250485 1
0.419613274966118 1
0.517348300628106 1
0.487954825494127 1
0.215766667862011 1
0.37269330221801 1
0.956064220177622 0
0.524828055050283 1
0.655898955187674 1
0.938476554390807 1
0.464898600327351 1
0.588771360327945 1
0.557320738765044 1
0.58960673547927 1
0.992275828559867 1
0.483502141995352 1
0.371743877308807 1
0.592860678780484 1
0.810132004008352 0
0.469479312346754 1
0.584679516337312 1
0.649845328258748 1
0.49302017514452 1
0.559257909467128 1
0.360428382359401 1
0.331992623701105 1
0.487063848639117 1
0.248468254356201 1
1.01056946880286 0
0.738021419388882 1
0.129192775820084 1
0.451577251055429 1
0.791127631799465 1
0.94762415987913 0
1.01333613082688 0
0.471515649796856 1
0.2226532436297 1
0.859244437813955 1
0.68760451097142 1
0.647618554309224 1
0.674357626504026 1
0.290689791295548 1
-0.049763279310961 1
0.648660485054459 1
0.208081771165421 1
0.367127401425071 1
0.465582309370131 1
1.00422043002022 0
0.575703811680574 1
0.789332665088675 1
0.885852661952047 1
0.646815570829233 1
0.920994133289669 1
1.06919909171759 0
0.480523198596015 1
0.995209303855529 0
0.661558017509791 1
0.945214807659612 1
0.341130617018705 1
0.594639083787994 1
0.336644907896431 1
0.714470522140646 1
0.445574483326746 1
0.949538697465609 0
0.166109005884374 1
0.712090672118385 1
0.345275219655953 1
-0.180987759846378 1
0.678046490157325 1
0.668934514717139 1
0.402634793357748 1
0.873785944153778 0
0.806119089031406 0
0.78905960680207 1
0.451840708367889 1
0.571942646350221 1
0.573441534558276 1
0.405087442659254 1
0.506441145503512 1
0.983008130966443 0
0.789356477107913 1
0.294113226033706 1
0.792827342413718 1
0.913052606854024 0
1.05555159959516 0
0.852199242207862 1
0.418920859895331 1
0.115473993794123 1
0.165779269834501 1
-0.00217656188476603 1
0.428953326884123 1
0.914072063821606 1
0.120110083496787 1
0.230380746750653 1
0.753307258105945 0
0.727702833423656 1
1.01492866368187 1
0.473183070445957 1
0.418491814995924 1
0.688887467623877 1
-0.235549648274895 1
0.052631703925495 1
0.39005735558349 1
0.640043221413754 1
0.740446554076867 1
0.512691495967431 1
0.494215437556203 1
0.759801218649164 1
0.0474040718517129 1
0.803286301608744 1
0.751656541527895 0
0.00204244894868745 1
0.562541557987779 1
0.390448321062531 1
0.619825158104042 1
0.466165116839902 1
0.357946406773581 1
0.234598331278817 1
0.599746629259976 1
0.650497183957046 1
0.538076815411182 1
0.19895365433766 1
0.468294699127264 1
0.826279927132419 1
0.380747246585335 1
0.789075544376108 0
0.230640984361571 1
0.795498000992556 1
-0.128096845804881 1
0.278811407979827 1
0.104376301793995 1
-0.0570525722120317 1
0.339631066323894 1
0.812179944691495 0
0.499937037341934 1
0.765704496981849 1
0.83716641277272 0
0.170016913419916 1
0.723619679024582 0
0.539312939167484 1
0.243581191920505 1
0.607985314027302 1
0.540846010359263 1
0.718962443826124 1
0.603046878009356 1
-0.211375720091561 1
0.434174311155677 1
1.18244176618058 0
0.773042532057618 1
0.118722228373756 1
0.521576537103766 1
-0.061498032591979 1
0.940332178541411 1
0.592054235337097 1
0.276944036200251 1
0.313013785274619 1
0.433075295733599 1
0.567820915672896 1
0.486038703551825 1
0.395754531004134 1
0.594666214462349 1
0.173994833778532 1
0.50475696680471 1
1.106615257374 0
0.494050767540382 1
0.880513215358463 1
0.26599735052009 1
0.241847472972379 1
0.644692940930085 1
0.599994154432495 1
0.334147297767398 1
0.691376147385916 1
0.685694381138365 1
0.50220330074307 1
0.654182850493048 1
1.27885268260397 0
0.372374204071747 1
0.85622796206266 0
0.486455992143881 1
0.0926365700358549 1
1.16105995349119 0
0.114556206976216 1
0.988574409161714 1
1.08310895810958 0
0.807254761614488 1
0.870781143229215 1
0.780580054025231 1
0.65836391615979 1
0.368582763452249 1
0.733273494315585 1
1.31849232657775 0
0.829698835389365 1
0.768074875342315 1
0.706345227300324 1
0.536564500841485 1
0.422333508066037 1
0.44782708611301 1
0.362821453639904 1
0.21414128269475 1
0.751587725091525 1
0.706203644284958 1
0.332943548958628 1
0.603992887356991 1
0.670553352591695 1
0.971420382142765 0
0.814575475357345 0
0.374631593788351 1
0.444403718628799 1
0.340719557207818 1
0.416066689843726 1
1.23725557474269 0
0.512477784897481 1
0.80185054143994 1
0.548126372178101 1
0.98546947135934 0
0.804242128492448 0
0.396482374191165 1
0.691379441308494 1
0.744024950581036 1
1.42547503913311 0
0.902134923376871 1
0.522620941963471 1
0.408641410007748 1
0.966294138150442 1
0.330648952059838 1
1.13815858425625 0
0.841515687700403 1
0.658384177626706 1
0.747464861738087 1
0.898621416773765 1
0.722552779174367 1
1.04305783263265 0
0.53341358596616 1
0.536705713878317 1
0.769041828977747 1
1.02665991119324 0
0.861264423668577 0
0.95804823549892 0
1.01457347535794 0
0.797728790452524 1
0.517375247963114 1
0.269352456399642 1
0.365876609135157 1
0.296345339326892 1
0.518466186720032 1
0.0671763531299156 1
0.38637593074686 1
0.384023588393893 1
0.681346552109932 1
0.273275117783117 1
0.73957783385172 1
0.167450552685717 1
0.184727948007117 1
0.477481842986096 1
0.100856743214027 1
0.75045220225942 1
0.355071676361451 1
0.882248759066248 0
0.388700864280787 1
0.642455531486975 1
-0.052874775411819 1
0.586382936294448 1
0.405870654703093 1
0.20537319789031 1
0.177358871399265 1
0.224803814516268 1
0.591528345377743 1
0.852503109129778 1
0.179741861107633 1
0.159265027600846 1
0.813254875930459 1
0.856290014463565 1
0.742957168300509 1
0.722843036700665 1
0.430786354548266 1
0.596173252037579 1
0.832374146593505 0
0.677947995017163 1
0.495147647941015 1
0.624625156596621 1
0.927898154504101 1
0.0408209419262657 1
0.857286187925128 1
0.739196256365948 1
-0.0742258206700149 1
-0.0195598364897293 1
0.582500790127255 1
0.627435521133361 1
0.527031321705027 1
0.34923683373041 1
0.0934132709025784 1
0.834114162377314 1
0.700215121928619 1
0.883988716827251 0
0.816259942148169 1
-0.0664067870596281 1
0.917471364628266 0
1.08941626676691 1
0.651431634644082 1
0.165004530718765 1
1.00941053511498 0
0.548950949143299 1
0.849709478910505 1
0.461357592870675 1
0.565483101351923 1
0.813258299406544 0
0.907768657181727 1
0.841620152558042 0
0.412201699342867 1
0.77395041824182 1
0.622744261546445 1
0.564230976602332 1
0.375148269985778 1
0.37185990988649 1
0.734521537262455 0
0.390106349744344 1
0.714191601477526 1
0.485995705377861 1
0.652604313211836 1
0.6862937598199 1
0.914672533281658 1
0.383696976434535 1
0.510909947508276 1
0.445914193846555 1
0.255572634723172 1
0.654485361505785 1
0.760010465214225 1
0.12395097600708 1
-0.0321010266718635 1
0.633828682314695 1
0.271736236314096 1
0.531172094349413 1
0.490325992043483 1
1.03503436355087 0
0.912624087641978 0
0.653696504389727 1
0.571412851041534 1
0.586602991519391 1
0.280260694495744 1
0.627715641026828 1
0.864221331009091 0
0.957743776279748 0
0.622376894253933 1
0.300864182960078 1
0.922819149904601 0
0.793026932089872 1
0.403329251699341 1
0.0881519597930529 1
0.660929367074574 1
0.530243953990509 1
0.3671383409933 1
0.234389559952241 1
-0.045332323232476 1
-0.0304105108578414 1
0.578491274429348 1
0.652104993342558 1
0.436270317473887 1
0.581001495576698 1
0.535339004031143 1
0.3219505077222 1
0.644644563289982 1
0.234359694500272 1
0.197600559361828 1
0.7677857748705 1
0.703657747620832 1
0.284925872736391 1
0.529721254533115 1
-0.0313121486826244 1
-0.116781036388611 1
0.662206919987782 1
0.758177352306975 1
0.400582674459858 1
0.684032439157435 1
0.316027177386759 1
-0.069073108296692 1
0.673780280175044 1
0.544047796222447 1
0.770771936528037 1
0.436900804555838 1
0.802628112190586 0
0.612739166081408 1
0.240303620932827 1
0.941957859413677 0
-0.226596127965357 1
0.35433445322212 1
0.814075436951063 0
0.484656967969551 1
0.64307803067149 1
0.497741268368214 1
1.07044355368712 0
0.997380266247742 1
1.01205234137356 1
0.622537853085933 1
0.543833092657349 1
0.0958510872376585 1
0.768554925539372 1
0.804199196097181 1
0.669507738975724 1
0.696200183143591 1
0.423569906013887 1
0.988233722239736 0
0.682021001568646 1
0.611516258137277 1
0.194494753854707 1
0.290947285495951 1
0.322918840626927 1
0.319411443270135 1
0.604585615080236 1
0.622829468237675 1
0.277432265151707 1
0.373663339338295 1
0.260291935661269 1
0.691807239157733 1
0.430776691555481 1
1.01741099387202 0
0.879853736123219 1
0.413748185003953 1
0.207732819902874 1
0.701613789700729 1
0.811687111258751 1
0.538854489440762 1
0.420912663919143 1
0.602112924024761 1
0.970570229018841 0
0.564047898723531 1
0.322495518800691 1
0.576357315547762 1
0.410116579289037 1
0.718695090210005 1
0.355544735494932 1
0.921925394632817 1
0.327199594389522 1
0.394527589404805 1
0.0371685524225028 1
0.418673406475701 1
1.0089012044163 1
0.779752189276332 1
0.820909437171779 0
0.0541411736666444 1
1.34008655294773 0
0.584138515345699 1
0.940124553056413 1
0.941035158931119 1
-0.0532143668022145 1
-0.0187574951131899 1
0.238722796236868 1
0.640342873159363 1
0.489584347260209 1
0.137320152999986 1
0.298796863848375 1
0.419752704954032 1
1.04665012688972 1
0.440368707272624 1
0.22249190648336 1
0.786748236073027 1
0.902628884317744 1
0.482386483291359 1
0.372522918581596 1
0.479298244853411 1
0.574283086864502 1
0.392839440342543 1
0.80833436463902 0
0.491416796504674 1
0.55635184659404 1
0.129003397252631 1
0.466970173122428 1
0.21025071511702 1
0.775965433108676 1
0.22879291493664 1
1.05390283255479 1
0.208987515027785 1
0.451496866570154 1
0.340595308263617 1
0.102435293891491 1
1.29487599497328 0
0.268762191837917 1
0.890426019242724 0
-0.293733017948994 1
1.13628963722779 0
0.443956557999424 1
0.0256822781325717 1
0.640884370766436 1
-0.0383906969658335 1
0.633322052992652 1
0.472561488600422 1
0.59030824483043 1
0.754569872516574 1
0.715014510701021 1
1.33098275564956 0
0.632405729172304 1
0.293245788230479 1
-0.102116308919434 1
0.910010300842166 1
0.952186365939321 0
-0.175888610142225 1
0.785905142018112 1
0.0369018950231791 1
0.362480764643752 1
0.639930338399675 1
0.614581008637856 1
0.402975594397803 1
0.725849537235622 1
0.752102321800486 0
0.440356028434917 1
0.339277418422153 1
0.0936159300360505 1
0.382858881914255 1
0.94723204191407 0
0.531221426212533 1
0.0451260034571313 1
0.369283481015933 1
0.749445047021213 1
0.882229756595267 1
0.164314948413105 1
0.55731947475955 1
0.169960680106898 1
0.775949218342233 0
0.417713544910213 1
0.823688777066837 1
0.981242425184487 0
1.05466319654368 0
0.491675608740574 1
1.08141639915772 0
0.569636350913787 1
0.703469767728915 1
-0.0524024963427483 1
0.3729578555357 1
0.734796864524415 1
0.778959243145357 1
1.10074983307826 0
0.422443456592076 1
0.387275879703972 1
0.666755959459806 1
0.32793490383865 1
-0.0564631384042389 1
0.446961230583737 1
0.805161371051368 1
0.414011668907918 1
0.160884632192297 1
0.520596980535217 1
0.663864183579303 1
0.427805688144275 1
0.540007342649374 1
0.230745819583358 1
1.02881145417623 0
0.942244124712224 0
0.739121143224718 1
0.62113559358799 1
0.594425599133633 1
0.595942145983485 1
1.00161778560334 1
0.250430198133213 1
-0.0469012136762724 1
1.16533280189079 0
0.5213621920054 1
0.470712297686986 1
0.583784030702936 1
0.782573660765071 1
0.501456840602586 1
0.250212225393629 1
0.732113087740872 1
1.02166753947274 0
0.421268197207001 1
0.572257784370548 1
0.736932577668929 1
0.493265603577988 1
0.432657180093317 1
0.274114846674192 1
0.376173859370199 1
0.373831450729288 1
0.841542390036032 1
0.874275054688593 0
0.55448621211367 1
0.725252562640007 1
0.740274533449631 1
0.144517440559929 1
0.646619550523354 1
0.0995949108611483 1
0.514013729869027 1
0.575737123638723 1
0.715565771811403 1
1.07015294084831 1
0.828510198222856 0
0.436405418786831 1
0.464134472901115 1
0.621254846947229 1
0.925477210574255 0
0.801719449300571 1
0.685795499752041 1
0.57267203636644 1
0.802348731947706 1
0.91202053790444 0
0.677447562606364 1
0.229600587485636 1
1.03306592842961 1
0.263977647211283 1
0.801543457828794 1
0.712741033384625 1
0.590085036108112 1
0.93041610234225 0
0.604960911731907 1
0.464427170157948 1
0.37586193943999 1
0.241963537693341 1
0.337481387549011 1
0.563843666568228 1
0.767843725171239 1
0.533590192120684 1
0.656211696086718 1
0.587734383049591 1
0.834044979637781 1
0.858771320462986 0
0.966653792247647 0
0.0877807105247054 1
0.743977177327573 1
1.15574899040373 0
1.29732694181753 0
0.725894956027251 0
0.525605122038784 1
0.771147157434388 1
0.125160410778119 1
0.503517264953896 1
0.280871151164918 1
0.661313236722284 1
0.339498487045934 1
0.491875530415607 1
0.632660025581628 1
0.391612716265862 1
0.722798969739174 1
0.889403762077641 1
0.90060710985365 1
0.777344376724781 1
0.640316340674312 1
0.281956929052508 1
0.772319733735557 0
1.0989350471499 0
0.720799265431241 1
0.545713104797121 1
0.827364036809408 0
0.222150802506277 1
0.30306803537599 1
0.685524104396302 1
0.937866844479844 1
0.330412924902171 1
0.23153423969443 1
0.397895303665971 1
0.291458217669159 1
0.634487512795367 1
0.735763580206327 1
0.130012437302407 1
0.186148652386541 1
0.384201701483646 1
0.623554359891635 1
0.683428543239071 1
0.275059546405105 1
0.821739190985741 1
0.0767649606521214 1
0.363150668979282 1
0.143337578119664 1
0.270018563028039 1
0.300478625486395 1
0.330439292400404 1
0.63750537390894 1
0.396184361123247 1
0.404576554374666 1
0.903849682262228 0
0.15293345239582 1
0.456177377559135 1
0.315482186929741 1
0.448884622255153 1
1.14261477787101 0
0.737763902649003 1
1.10156405114764 1
0.690544540841361 1
0.322882043406339 1
0.869748962844687 0
0.830192449158339 1
1.0910191167762 0
0.784003763718491 1
0.646681517368648 1
0.991999604970878 1
0.948480691255779 1
0.302598397401604 1
0.525509268954425 1
0.858742033441692 1
0.434769372339406 1
0.573444209891787 1
0.61497574931268 1
0.346569520492552 1
0.681925489753903 1
0.368229438172531 1
0.827306288219438 0
0.11600923919405 1
0.381290331352871 1
0.677642083267462 1
0.642053292109728 1
0.998460544740737 0
0.442303305268717 1
1.18414664117869 1
0.464305457078748 1
0.735399852195859 1
0.52585159447717 1
0.467216307267397 1
1.06936492628358 0
1.08115469750472 1
0.812383210119145 1
0.0775676643854391 1
0.58022340598088 1
0.0916556161171351 1
0.469007233509398 1
0.801530972574646 1
1.00013405929849 1
0.309299119819629 1
0.779055591866613 1
1.03344849828616 0
0.342142271397177 1
1.0856603892508 0
0.595703090883067 1
0.335094835063606 1
0.867000760511969 1
0.549259110045157 1
0.0742705844967005 1
0.505875960531238 1
0.298865374479783 1
0.871403014483156 0
1.11129513880335 1
0.718370761113726 1
0.874138601097886 1
0.738352294502076 1
0.761773254344691 1
0.454799957587429 1
0.537659121905875 1
0.592022147740926 1
0.358331528846213 1
0.137618347512184 1
0.703886353986945 1
0.493825048146501 1
0.662068786449037 1
0.698365714596605 1
0.323714677879229 1
0.730239530324152 1
0.526952298717983 1
0.0800938634340292 1
0.302394749121674 1
0.42294142438721 1
0.561799770526386 1
0.538852118033479 1
1.16893623295488 0
0.68189854811502 1
0.593243884803116 1
0.623760525017455 1
0.698259796795063 1
0.10042869049877 1
0.690508338211168 1
0.5636743452226 1
0.804799239137711 1
0.858571232314953 1
0.605575722408192 1
0.11924760166099 1
0.434477009604292 1
0.574473187012767 1
0.506190856474887 1
0.736885659855482 1
0.921894551544942 0
0.834445250928235 1
0.735609805698279 1
0.311317365965491 1
0.0464045990030216 1
0.653930837294026 1
0.443377258212473 1
0.414667526751455 1
0.603600544114476 1
0.957992662875497 1
0.467185436544349 1
0.471891639765763 1
0.468291852123949 1
0.263875771293033 1
0.687172403191842 1
0.810201102136391 1
0.330143788983654 1
0.321966949017676 1
0.771382329191498 1
0.784945293873099 1
0.254001125588893 1
0.621863246565692 1
0.462319279327353 1
0.568517239259603 1
0.573977482877778 1
0.499445473685419 1
0.560116751505419 1
0.47086686104907 1
0.182205626548018 1
0.762468924652739 1
0.567714906736931 1
0.887148838008788 1
0.605121432230047 1
1.05583384909678 0
0.510111552426211 1
0.337765963832024 1
0.440120387856555 1
0.322718719522173 1
0.309117036101745 1
0.620485553743954 1
0.793470828279871 0
1.03879169628059 1
0.38648727555475 1
0.818392814583009 0
0.253927590543771 1
0.613236551134838 1
0.858485096190823 1
0.644115682247968 1
0.208333366337708 1
0.577492768815893 1
0.801111251440353 0
1.01394468188883 0
0.521502891986762 1
0.0963171870580189 1
0.51176061044189 1
0.696041280301537 1
0.818184931825268 0
0.336253267129429 1
0.788325290973718 1
0.911658042350483 1
0.923173127723863 1
0.692570800845112 1
0.37050716378304 1
1.06384853124819 0
0.461267041397354 1
0.712596171398011 1
0.631157806575341 1
0.663064774088037 1
0.192223565306892 1
0.392230795163241 1
0.529731389824995 1
0.568301646195321 1
0.400316732178643 1
0.196376537728848 1
0.256948341940875 1
0.0917061073990474 1
0.481602120294672 1
0.708312703773818 1
0.566748594861863 1
0.903713949526677 1
0.447053546235175 1
0.910093647557682 0
0.73758576281047 1
0.40400588910299 1
0.580058729378317 1
0.534693254352057 1
0.609827620031853 1
0.503194678941255 1
0.429855903687594 1
1.02029429893653 0
0.438122432170015 1
0.49578362049541 1
0.335934582856141 1
0.3325211881738 1
0.632802650384927 1
0.624650400771424 1
0.186849408680928 1
1.36119300069133 0
0.878444755477386 0
0.457337780926554 1
1.0654618003148 0
0.506255182947469 1
0.278240774364851 1
1.10753511161736 0
0.678462760168469 1
0.165995347647296 1
0.594833220035388 1
0.121042121393812 1
0.259264982352294 1
0.80208760703782 0
0.309604578110106 1
0.749804295886225 1
0.832124245194961 0
0.570241844115847 1
0.794083657681819 1
0.835992802946254 1
0.360683265407309 1
1.31185941838603 0
0.507676844974137 1
0.423428112647275 1
0.600440679146206 1
0.567533634948722 1
0.427287606331184 1
0.723827524131484 0
0.724780664007984 1
0.347934275530913 1
1.14424797746508 0
0.345730633925112 1
0.667758483570879 1
0.71349219917785 1
0.477121860818406 1
0.768125632978429 1
0.448579751167307 1
0.0930652779048533 1
0.917528933481903 0
0.300007370824093 1
0.506451418415667 1
-0.358086540968175 1
0.668248509431402 1
0.883406737903472 0
0.631488542454087 1
0.60793646676234 1
0.177316453436988 1
0.840906902712431 1
0.43634541231271 1
0.152758160964564 1
0.735719926654974 1
0.353698792443936 1
0.435153668792979 1
0.840745657029343 1
0.448301708045053 1
0.574417811986764 1
0.614934313932453 1
0.874472245485818 0
0.276831854302471 1
1.02779224327773 0
0.489550508937324 1
0.473460267802161 1
0.918276200666667 0
0.658255909082053 1
1.04111218564365 1
0.460262047351839 1
1.42181634961116 0
0.658977079266036 1
0.738203141530867 0
0.702589382284782 1
0.0692156348435139 1
1.10257112505552 1
0.468813758732592 1
0.50022764462366 1
0.340282624993505 1
0.307004430446981 1
0.415246601811547 1
0.0722498479222228 1
0.445610668742422 1
0.478010142432468 1
0.607992776071819 1
0.551468456564761 1
0.510160170423157 1
0.595876636831501 1
0.67703283210654 1
0.638315858139071 1
0.358270569327265 1
0.977335409523463 1
0.755970642246681 1
0.327657140518345 1
0.664465261788691 1
-0.0164411800452309 1
1.06935360479873 1
0.437061902381373 1
0.223545441001461 1
0.321918433780607 1
0.0784981224825856 1
0.346943900115538 1
0.368151793264898 1
0.623443434367392 1
0.382135428116734 1
0.0318760506337353 1
0.794763748599898 0
1.23021147061407 0
0.464417462602384 1
-0.191887173230088 1
0.752153926583743 1
0.170384220441788 1
1.47634977853201 0
0.411232557536668 1
0.594099105410368 1
0.684116692317794 1
0.0472271345298157 1
0.912033637974755 1
0.833260714372275 0
0.345923613994083 1
0.345449793901813 1
0.648775372131107 1
0.64701794489063 1
0.382256493178666 1
1.26636391946957 0
0.380412527967193 1
0.49165228054173 1
0.213719850686679 1
0.503807452633987 1
0.75386561040245 1
0.273665289706657 1
0.724204501356656 1
0.843682818682481 0
0.224271680239522 1
0.514132842687898 1
0.30625570305782 1
0.489030637914054 1
0.355595738140008 1
-0.109339751368853 1
0.22821711490697 1
0.88505787227258 1
0.193281759430452 1
0.412729868579981 1
0.31042786323299 1
0.7631905175567 1
0.39622438365293 1
0.552449464472493 1
0.59364126803049 1
0.489043138616426 1
0.877544440313529 1
-0.269203123090482 1
0.2078317338881 1
0.430926126648516 1
0.67687828848309 1
0.174923573609779 1
0.708418296946993 1
0.507593910610687 1
0.783958721120494 1
0.405820954531914 1
0.414653050165319 1
0.155820171192756 1
0.955584240613164 0
0.535577703722577 1
0.918584201375238 0
0.811469042216609 1
0.482129371642222 1
0.777496870135535 1
0.0179689039102117 1
0.718209964554328 1
0.286860388250189 1
0.748445842775458 1
0.876570540452951 1
0.637670558075169 1
0.419597048212691 1
0.666394224041432 1
0.909021200275902 1
0.112939118986649 1
0.606842558824411 1
0.447252569706759 1
0.751682469718284 1
0.433953280357726 1
0.592537280436943 1
0.474705715264678 1
0.519564656914151 1
0.349985798090107 1
0.557714232504817 1
0.136663711480444 1
0.491751062153291 1
0.617761345360127 1
0.367587411408772 1
0.624349464706224 1
0.687394798397553 1
0.68549969453954 1
0.399669260927464 1
0.368353659190595 1
0.529506303527334 1
0.148813360701469 1
0.943253624982027 1
0.771712442598128 1
0.644987492531792 1
0.0452340138054804 1
0.762488889786668 1
0.436134419567132 1
0.298988381240128 1
0.540101464439783 1
0.832438426355072 0
0.647905159419308 1
0.768104306108141 1
1.00925130745258 1
0.539190593821981 1
0.639240191453196 1
0.316080141738036 1
0.908006931637312 0
-0.102874418867802 1
0.57141363476399 1
0.440679516757991 1
0.927405318025046 0
0.715099721010958 1
0.666721271634219 1
0.340955208004031 1
0.0827558949229096 1
0.79230323542244 1
0.513392190501335 1
0.900740785425091 0
-0.147925372567509 1
0.734596014671308 1
0.255766379021304 1
0.530524926833832 1
0.796834258592743 0
0.942884074680273 1
0.196739588394751 1
0.662706424870974 1
0.421857387565445 1
0.801672284444971 0
0.662663602892731 1
0.244376949408762 1
0.474963466788788 1
0.823346058979023 1
0.545621191650564 1
0.327253950179043 1
0.6309533067549 1
0.300693793976266 1
0.754472201683424 1
0.330578136295204 1
0.834124696545043 0
0.125981888675852 1
0.892392902269941 1
0.94032993851079 0
0.224928348204985 1
-0.218578201610337 1
1.10217192840444 0
-0.00285966044109261 1
0.56009601658939 1
0.499215166127649 1
0.75804294118563 1
0.620857249663169 1
0.530322719133173 1
0.756143021511017 1
0.766102032990634 0
0.520241822660555 1
0.328430736411441 1
0.577290280894824 1
0.734509557396462 1
0.912832191725416 1
0.944993202177159 0
0.546057404792003 1
0.97668066536358 0
0.463639104152458 1
0.236849254781493 1
0.666569236228762 1
0.40656434685376 1
0.867157507784791 0
-0.0534523934022858 1
0.743525930942281 1
0.241847472972379 1
0.754641660125924 1
0.511882795022602 1
0.579094764934814 1
0.1703681139675 1
0.380477739955369 1
0.458701221477198 1
0.309205547539065 1
0.616734731644874 1
0.49020710706385 1
0.568862342568365 1
0.363174368341057 1
0.45122266501024 1
0.829596134655673 1
0.863879729968276 0
0.584200079309661 1
0.633654108579334 1
0.628474703127006 1
0.833649461311012 1
0.63237185453916 1
0.712994755269608 1
0.794565477577951 1
0.505502752208739 1
0.496502113000823 1
0.171183929376065 1
0.535303334619872 1
0.776200040657785 1
0.210242919586808 1
0.739709687754836 1
0.561948955810461 1
0.493157935303871 1
0.96941526550601 0
0.669224920340091 1
1.32376805580767 0
-0.190096740702135 1
1.0631233135235 0
0.419381516479649 1
0.630902291244747 1
0.435035643399984 1
0.379003968359839 1
1.08541441120871 0
0.702119264573221 1
0.431382616000026 1
0.343179575487844 1
0.502325805339657 1
0.0899310637336033 1
0.492622402784125 1
0.591773908293665 1
0.845934149559546 1
0.648776955353651 1
0.733280949828008 1
0.282232673604494 1
0.565177486129825 1
0.417562491794082 1
0.959700375031624 0
1.33724838833714 0
0.319053289733463 1
0.139861881265333 1
0.448775163774714 1
0.489165620894994 1
0.594013988675221 1
0.457776434508049 1
0.642838108944883 1
0.474976218540001 1
0.211935276721766 1
0.564887958126989 1
0.492548579603663 1
0.575681006316775 1
0.867850161473396 0
0.885429963501391 0
0.619175709236708 1
0.308560133767902 1
0.642090216090424 1
1.30292847231813 0
0.492638814551693 1
0.512991498181503 1
0.53046259755704 1
0.239034178475827 1
0.889262774176132 1
0.874754745151191 0
0.347469707830632 1
0.199242717497604 1
0.442986820885022 1
1.0949165061617 1
0.85390660152323 0
0.19398203527389 1
1.0932931872066 0
-0.0128015979158948 1
0.783496658529104 1
0.507170593858323 1
0.718386353495681 1
0.605060518178262 1
0.312725507053349 1
0.349474076909839 1
0.38303079740845 1
0.744797422534173 1
0.423261590286825 1
0.365660512648927 1
0.649224142755292 1
0.467001647913947 1
0.689491547605702 1
0.323922115600303 1
0.289854642967765 1
1.08689812618645 0
1.00719421126877 1
0.48032563821163 1
0.524568869546596 1
1.14479692907802 0
0.355555477488072 1
0.984568662549571 0
0.688931330607482 1
0.363518017232164 1
-0.0365057163105559 1
0.934706559128264 0
0.674265491966745 1
0.0898638966743862 1
0.29381317524466 1
0.565063901938151 1
0.526726990323657 1
0.968837943105118 1
0.324539450047604 1
0.73926550954553 1
1.22528587888031 0
0.430169768690722 1
0.459099980698392 1
0.615384631022486 1
0.675956166014127 1
0.543714188136298 1
0.190280642502917 1
0.2398103098766 1
0.270349785928541 1
0.450145383627748 1
0.605161059139077 1
0.328481410853907 1
0.734798915499047 1
0.61935949915251 1
0.540216415672788 1
0.0705000493000382 1
0.413683885375574 1
0.799607545285208 1
1.0991871628351 0
0.826120891078645 0
0.334513251453305 1
0.419342749478129 1
0.0130955182646425 1
0.771168000220218 0
0.607652314309268 1
0.97281609131217 0
0.39761705152385 1
0.824521424990064 1
0.592466744918875 1
0.390759698129212 1
0.331205353261294 1
0.640882709551503 1
0.335633717903839 1
0.840838543744127 0
0.67498207191437 1
0.638846386332344 1
0.611622186820166 1
0.625487087578199 1
0.281930144956687 1
0.532922886985011 1
0.15518931758231 1
0.671233367240446 1
0.551155434305625 1
0.674271928156435 1
0.233702995797097 1
0.674176733652213 1
0.0815135187117835 1
0.474230770430499 1
0.519990219685549 1
0.969720083718476 0
0.797798776727616 1
0.410426544964566 1
0.373629693564733 1
0.394800107823419 1
0.527888748489029 1
0.736388537563927 1
0.354176306325304 1
0.423134127746979 1
0.875219665553468 0
0.676311395806594 1
0.89371144792024 0
0.0180729099431311 1
0.881356506455095 1
0.578588857743578 1
0.454786195300153 1
1.26770850868042 0
0.980080168799872 1
0.935221438990456 1
0.157292997996586 1
0.437041045606785 1
0.556448176741234 1
0.570022491401066 1
1.19744491328484 0
0.473537558046638 1
0.706290400616808 1
0.319138094068551 1
1.40473373630091 0
1.06048019745864 1
0.744439504679905 1
0.66514935076847 1
0.607743310489095 1
0.209854228062761 1
0.418956752774081 1
0.528434805831734 1
0.673391018749904 1
0.178325371373191 1
0.599305562308563 1
0.141125058067948 1
1.10029163452028 1
0.483965168010359 1
0.846717628858384 0
0.704108123976708 1
0.910234629663371 0
0.419256656821376 1
1.136594196116 1
0.778690280634475 1
0.51787917184057 1
0.39712150250927 1
1.18263907845959 0
0.447646504702812 1
0.49907787414659 1
0.690302292168358 1
0.0709686361417619 1
0.301624928769361 1
0.861708437411062 1
0.147556223536014 1
0.187727827960602 1
0.189938703195279 1
0.608833231296866 1
0.521244925064445 1
1.00677321199272 0
1.31672950083794 0
0.0500961405550941 1
0.529210794076983 1
0.257525608832989 1
0.262332537833612 1
0.489585436464356 1
0.771735032611422 1
0.516433747431541 1
0.402592400300384 1
0.526549382283438 1
0.579025015278781 1
0.154082834653934 1
0.80204602303755 0
0.424591797455932 1
0.395709546477416 1
0.763240661167821 1
0.798988782349199 1
0.571344912786955 1
0.964908660361769 0
-0.351636811773542 1
0.227958780972805 1
0.924519027558565 0
0.939605882430301 0
0.609619834319754 1
0.98197224206663 0
0.568172632785452 1
0.13023380924429 1
0.60758294373633 1
0.792810139005379 1
0.27765815613805 1
0.705414486421908 1
0.740342872598981 1
0.750626252432846 1
0.507042186389479 1
0.610506420858749 1
1.03319659101451 0
0.723009407112064 1
1.03179853343951 0
0.441464860150919 1
0.746615862372854 1
0.329845518180467 1
0.289183660266064 1
0.387659493023048 1
0.610308193862493 1
1.14218592096883 1
0.642983473712707 1
0.0780216207285508 1
0.475705548531236 1
0.638720150917274 1
0.299576912562586 1
1.1767347995909 0
0.723109818911429 1
0.372244820368353 1
0.633812241683229 1
1.19513635559947 0
0.818106540625299 0
1.28553775008567 0
1.17564246657744 0
0.648071803871694 1
0.217549564369526 1
0.805728883401935 1
0.675531959250387 1
0.687102149463999 1
0.909196204350889 1
0.597114948252888 1
-0.177912841256642 1
0.61973660939081 1
0.444581702674753 1
0.774283588490485 1
0.493301332555038 1
0.5943693379814 1
0.635547738242828 1
0.649619044853032 1
0.453536036399441 1
1.27697806156353 0
0.778126711390211 1
0.443150135508603 1
0.215043001571473 1
0.150072442150172 1
0.115137990993393 1
0.634404444606993 1
0.622513329102565 1
0.644719643701914 1
0.379749287739002 1
0.454467064963926 1
0.811695013452941 0
0.887956790664014 0
0.881517937484188 0
0.248503293033737 1
0.667214000988714 1
1.21302469297134 0
0.728902835830527 1
0.426252991071594 1
0.409152832772024 1
0.424491990343446 1
0.243428581324475 1
-0.164324696136589 1
0.701971147353779 1
0.667867535268744 1
0.435627898479592 1
0.818456727953689 1
0.000872039086799517 1
0.712898526787563 1
0.228165872844237 1
0.386802523508733 1
0.877835531738376 0
0.056102236154167 1
0.525730032811752 1
0.686471847777288 1
0.127910240167227 1
0.405880115284492 1
0.571586132738375 1
0.548209589520434 1
0.47839671506681 1
0.664488945360272 1
0.797073727144344 1
0.770061305559996 1
0.298545012856569 1
0.399082669836155 1
0.911745709223677 0
0.642808322676824 1
0.968529311514064 0
-0.0459178905938627 1
0.549013120616943 1
0.850246790434434 1
0.0779654246597446 1
0.85943858222082 0
0.609819683092923 1
1.17534362651014 0
0.713341089824317 1
-0.113081122552228 1
0.377836586771832 1
0.494946533117677 1
0.413243966932837 1
0.752676434123078 1
0.636896148443818 1
0.0912276320980048 1
0.842428488785177 1
0.570939579830393 1
0.663843161518085 1
0.373326024751326 1
0.458206196814409 1
0.481507171958878 1
0.26040340793688 1
0.669408063263404 1
0.533394402632692 1
0.432058133555898 1
0.430916392035374 1
0.22468259328999 1
0.446335906446424 1
0.651239121850242 1
-0.139493612245301 1
0.0329077216388598 1
0.330674097897083 1
1.08666178498423 0
0.605722981039034 1
0.651065392693589 1
0.705289817333459 1
0.277680699866193 1
0.962935425789358 1
0.131592908195902 1
0.270951911701355 1
0.661879808192244 1
0.432001124792036 1
0.450546842239921 1
0.53404105118136 1
0.432048045888441 1
0.893188715102261 0
0.118069062610831 1
0.434718037775672 1
0.845160859207679 0
0.208187640439056 1
0.664857963413501 1
-0.22545595985746 1
0.751326766788706 1
0.5584294275093 1
0.223604886858639 1
0.66792122268641 1
0.434692643949808 1
0.7540156796675 1
0.775672120318112 1
-0.145526578896873 1
0.665996460222931 1
0.226125846502702 1
0.801042020043846 1
0.337749593015538 1
0.873233763765494 1
0.774104940678245 0
0.188461610544608 1
0.832668668203893 1
0.511488393428928 1
0.33880654773097 1
0.670910931507463 1
0.116022111335765 1
0.871072525742096 1
0.535852085625696 1
0.690289863317077 1
0.788258205518174 1
1.41114818566459 0
0.513525685590963 1
0.606439419463828 1
0.55051182269941 1
0.45777719342662 1
0.293070083218115 1
0.605911756444982 1
0.517386172291807 1
0.57266712563756 1
0.612042065858832 1
0.81196655994235 0
0.921639801874421 0
0.539457769747435 1
0.753656564264278 1
0.486038257941483 1
0.864296266508538 0
0.600410832450477 1
0.482700857288665 1
-0.146278166856948 1
0.740590561658273 1
0.630724877387357 1
0.498518255815896 1
0.888932445863503 1
0.0761355878993634 1
0.864850020800329 0
0.706331477016612 1
0.659606744503137 1
0.97794481664774 0
0.317071517811644 1
-0.228260582745079 1
0.598408572236281 1
0.760263432737639 1
0.852595538073772 1
0.214588653477328 1
0.423474754647721 1
0.718693505364059 1
0.474195274690181 1
0.72881458451291 1
0.0888601215346692 1
0.483335126005135 1
0.219752874723648 1
0.715506506921725 1
0.423670305797938 1
0.208474211839604 1
0.238858911132751 1
0.617324140759802 1
0.873733565569013 0
0.407831844513207 1
0.681046410142534 1
0.737223619277353 1
0.720622571494855 1
0.956702568846873 0
1.28602816358179 0
0.957385104693883 1
0.172101132578076 1
0.703637838074683 1
0.631779915337889 1
1.03654906564071 0
0.928006303510012 1
-0.0175038726194514 1
0.502948080440528 1
0.411557346525099 1
0.900397085594288 1
0.80853463791394 1
1.17453169744515 0
0.702139869768071 1
1.15536341928886 0
1.03470623606698 1
0.412900047615379 1
0.0464000541113816 1
0.474746695497339 1
1.16970771401313 0
0.381008444467877 1
0.534323361556908 1
-0.0783485087766942 1
0.375946110257374 1
0.506703874714963 1
0.764101540671724 1
0.855763717656596 1
0.612966893246689 1
0.565871401244097 1
0.102932339165813 1
1.00766371683972 0
0.424025327906397 1
0.842853848705569 0
0.62331466607693 1
0.430706067083758 1
0.677384942313399 1
0.900609822091395 0
0.62252560074723 1
0.802548322528163 0
0.23059418744618 1
0.838436526161861 1
0.587139458673102 1
0.60386744069825 1
0.867930271667042 1
0.310846087997022 1
0.61027801731904 1
-0.0422868488561355 1
0.969406021682373 0
0.434349210697557 1
0.132605624256483 1
0.369762570638425 1
0.826010189240384 1
0.44279897188267 1
0.42831765250038 1
0.739909721072272 1
0.998269992189366 0
0.754473492095263 1
0.441340198653321 1
0.466925338067415 1
0.221051759944532 1
0.401967315301402 1
0.458127335579305 1
0.794762179236667 0
0.536085143518017 1
0.84313780146492 0
0.257147159250017 1
0.467261995976926 1
0.310640835608173 1
0.990129967963748 1
0.825624043542516 1
0.68370734921631 1
0.873689223031684 1
0.764557029311622 0
0.112799860330891 1
0.44140042839241 1
0.167105386975048 1
1.119633349942 0
0.855289706925284 0
0.745372976767205 1
0.957144652459347 1
0.795261240699143 1
0.837219786261045 0
0.819636380041886 1
0.840407425061876 1
0.254077687083547 1
0.779864848336517 1
0.72989517680831 0
-0.123492318502078 1
0.322194134382427 1
0.733452466600024 1
0.934814269774264 1
-0.0957735620766145 1
0.552593196409865 1
0.218508726178221 1
0.642869726012734 1
0.869853389078472 1
0.188441242323031 1
0.595712956776863 1
0.811784365889224 1
0.626087932582572 1
0.72301276147276 1
1.49584786357556 0
0.132421514930523 1
0.455754712458975 1
0.409531122864061 1
0.968961632772537 1
0.741925618756361 1
0.54867180413304 1
0.719528813573797 1
0.804168811912867 0
0.762416302028254 1
0.403286031177852 1
0.0957043662939735 1
0.473055561831976 1
0.544717604357186 1
1.05564297946268 0
0.821744679430691 0
0.944753215630064 1
0.326830785413649 1
0.79138459657156 1
0.645546747517525 1
0.91364634101799 0
0.889875934859336 1
0.728113210907369 0
0.327065331272581 1
0.449157371011119 1
0.468340646873009 1
0.706441950070797 1
0.409366329313757 1
0.196696663605833 1
0.264192931539318 1
0.67266549042761 1
0.0139825228010439 1
0.180558859136395 1
0.0392628119053903 1
0.0850058993544582 1
-0.0194468857804396 1
0.624216297757582 1
0.824346208255733 1
0.913912591324474 1
0.458399894692696 1
0.195599666639431 1
0.18516542576354 1
0.0861657591794479 1
0.60652805112202 1
-0.0944509088243125 1
0.922762166112179 1
0.427803338002515 1
0.461799372236776 1
0.747252669480194 1
-0.121695180320634 1
1.00878712584917 0
0.547635563572946 1
0.735808357747596 1
0.941825354470245 0
0.478194331126365 1
0.493175846252407 1
0.345555156570089 1
0.263631716125738 1
0.860606590464696 0
0.146444571347169 1
0.244255751565325 1
0.555405503113377 1
0.727499622899132 1
0.349997559920741 1
0.643740146713046 1
0.279490461474521 1
0.883196578361247 0
0.77825201932547 1
0.245226871789368 1
0.532383844504615 1
0.0232889488166815 1
0.866332528423529 1
0.179651347129232 1
0.693725661385275 1
1.32828702955435 0
0.0734781625182687 1
0.533184339614047 1
0.75043714249839 1
0.372482411450797 1
0.612727052651891 1
0.609219534624761 1
0.505715412894245 1
0.900798493203183 0
0.721078695554884 1
0.370770332769623 1
0.652488634299519 1
0.741046423975702 1
0.571814302070022 1
0.619076217732806 1
0.664965637098638 1
0.357970100896154 1
0.783255513000947 1
0.311489120589875 1
0.476155953226537 1
1.18045759742031 0
0.257749230695395 1
0.306778198386983 1
1.08119784369457 0
0.769857246567691 1
0.464605462837975 1
0.301362603506103 1
0.27677128342332 1
0.571791710239377 1
0.516480254348039 1
0.0685745482423342 1
0.441701535403603 1
0.627005875555589 1
0.0154246754697472 1
0.880522329415586 0
-0.100847557753379 1
0.39111767496395 1
0.205473773082243 1
0.538563522552887 1
0.501621401059531 1
0.345994775133609 1
0.480776821557272 1
0.776324705108909 0
0.610025953804586 1
0.752652623296126 1
0.252412966263185 1
0.716450043209812 1
0.490563379329249 1
1.0823878504072 0
1.21685305202571 0
0.744578318200554 0
0.121784061821335 1
0.417978320870854 1
0.483658529841297 1
1.00151099404887 0
0.222574985794688 1
0.580263377029223 1
0.285206342777761 1
0.86617896150158 1
0.933892514100952 1
0.809131121199836 0
0.42476896627317 1
0.781457513365499 1
0.733724337403458 1
0.434437748424337 1
0.376209971439888 1
0.361927799129652 1
0.632002712499072 1
0.539709940109069 1
0.504882352420063 1
0.753655453621028 1
0.557985363698948 1
0.542708463826526 1
0.740056023090616 1
0.521774653894893 1
1.16174358960044 0
0.344604732449949 1
0.705465354867143 1
0.637061123917561 1
0.239916037762704 1
0.419841819955439 1
0.310360485992613 1
0.424933444827305 1
0.605837497519187 1
0.536476857776967 1
0.923645705949705 0
0.63708642732994 1
0.67205877338017 1
0.679843324079751 1
1.28609705316009 0
0.80659413557877 0
0.667659431403414 1
0.516792040405008 1
0.529111852059925 1
0.7513558365411 0
0.427887228897762 1
0.262711219484044 1
1.10860014188255 1
0.368088051993606 1
0.775295511682296 0
0.50764556849317 1
0.348107503070993 1
0.931945559673851 0
0.417289479101369 1
0.782172416177492 1
0.429656939855934 1
0.632253821832684 1
0.493216966452899 1
0.740378421534805 1
0.0666272250985666 1
0.344061223280048 1
1.09644421050871 0
0.480692539915992 1
0.183653699079833 1
0.566967620496886 1
0.742892732104826 1
0.179509254825327 1
0.604259561557566 1
0.548818067116473 1
0.499887946896073 1
0.608466810864387 1
0.880422710626061 0
0.418917895295848 1
0.0696429040979406 1
0.486652565693998 1
0.552964564563516 1
0.505582896311587 1
0.2786810439189 1
0.630561873678166 1
0.397908762869887 1
0.42341361601434 1
1.10305384570106 1
0.646527802233128 1
0.575489908117574 1
0.41100674390866 1
0.000235528815901921 1
0.622494105908831 1
0.605849724738278 1
0.440586457097512 1
1.00375390420618 0
0.468726359618677 1
0.453219880663433 1
0.594328883165428 1
0.308730742626071 1
0.34657148661329 1
0.89444963347567 0
-0.0401048013779632 1
0.556610228281185 1
0.306000336766884 1
0.690259153350119 1
-0.0427831023166587 1
0.897744869887662 1
0.48631173076811 1
0.511914653563667 1
0.637082905061699 1
0.473673054510452 1
0.440246548775204 1
0.41439540664442 1
0.598472559683518 1
0.55478535389877 1
0.634970499943483 1
0.894362805937116 0
0.838511370674205 0
0.878332222600826 0
0.462142592641564 1
0.418976342432084 1
0.679886117100833 1
0.0148165378237529 1
0.445544628250759 1
0.278406187472106 1
0.538418871249614 1
0.437218768371514 1
0.599876000265115 1
0.612263137994593 1
0.506830302641298 1
0.367530294899651 1
-0.160153223158588 1
0.584219170409618 1
0.462035200960423 1
1.11414692889081 0
0.237729905029212 1
0.540563444298857 1
0.938031069593605 1
0.847022966698115 0
0.591129921518028 1
0.75471965938873 1
0.50767482388973 1
1.03285417827532 0
0.611533070475137 1
0.724862904994701 0
0.686849414941178 1
0.79819371479916 0
0.682841262054584 1
0.493345350511262 1
0.847368175748321 0
0.629012582815186 1
0.757496445402476 0
0.242363896333747 1
-0.221822731523759 1
0.484739025934006 1
-0.0930980544276978 1
0.429492907456625 1
0.488975000765122 1
0.0234318882688546 1
0.423211558072997 1
0.656247527980226 1
0.60790803321404 1
0.454691200764951 1
0.194036561988356 1
0.534901936052994 1
0.535889473502391 1
0.434378371186656 1
0.580076618099815 1
1.00754241465191 0
0.433260467517903 1
0.364945141711398 1
0.421584413047169 1
0.590503990719774 1
0.82769860202554 1
0.500600913680039 1
0.424510013175788 1
1.00436435275197 1
0.716516728207768 1
-0.0346991994610149 1
1.11655026676347 0
0.648391950362078 1
0.745613153692432 1
0.856856619826773 1
0.201429074587728 1
0.394456426189384 1
1.14880014339965 0
-0.135607527260272 1
0.671860099321067 1
0.340555610490538 1
0.579924796451389 1
0.88639788217277 1
1.16899303703388 0
0.106672183268526 1
0.903600760238736 1
0.47919584443488 1
0.148191708396215 1
0.906401710127969 0
0.693424982679362 1
0.531970989256554 1
0.701776129482012 1
0.455712571743095 1
0.668425362472482 1
0.658171804430508 1
0.487513802065216 1
0.833668314555928 0
0.537927139094181 1
0.460064747523736 1
0.362563924054992 1
0.594763920012896 1
0.681119336710382 1
0.109926892727389 1
0.654753941452772 1
0.589524992870456 1
0.225623702506759 1
0.444416004933316 1
0.38325831426183 1
0.498392068542987 1
0.539220143586133 1
0.479290534155355 1
0.918069998061823 0
0.406129301488367 1
0.803646929604887 1
0.111329813338217 1
0.366446508531842 1
0.25022453499752 1
0.336125039050381 1
0.693938732725689 1
1.04770391708597 0
0.772551112467626 1
0.141544162263253 1
0.822740113658817 0
0.314962365379347 1
0.673670267545093 1
0.433542112073808 1
-0.0538785864782859 1
0.826973316030927 1
0.234884094306744 1
0.728971511009941 0
0.306660314904784 1
0.112614561111146 1
0.850428277895769 1
0.819315836764837 1
0.180380008995589 1
0.759182744564399 1
0.557283599171323 1
0.526337745424068 1
0.560806748815896 1
0.662455859236988 1
0.800842972529432 0
0.493748490162791 1
0.647616994621201 1
0.598172067031405 1
0.669809297929131 1
0.204420384453804 1
0.294107922851332 1
0.938931412067817 0
1.00234193661244 1
0.695296053094228 1
0.757966421411811 1
0.639219011695319 1
0.562445788267408 1
0.258415553766641 1
0.551891936601397 1
0.281962414934792 1
0.102124563271172 1
0.0678128892258819 1
-0.00424202071974238 1
0.343311556096895 1
0.499012416959007 1
0.582884096303116 1
0.441493648131261 1
0.338826293127623 1
0.428486213317358 1
0.167971598133079 1
0.468428429708682 1
0.263943473053809 1
0.77780930427211 1
0.525940411055126 1
0.358843977662392 1
0.862372498672732 0
0.834694425898247 0
0.692089447576469 1
0.752499713903675 1
0.419212343489326 1
1.15462140548109 1
0.442227617100073 1
0.936432195834795 1
1.01574478684 1
0.535192135937603 1
0.860496191723419 1
0.291120669193961 1
0.683953228235853 1
0.307230033869117 1
0.370973022554744 1
0.578599873863341 1
0.521666989521239 1
0.563278893025357 1
0.168773967329716 1
0.466400420701005 1
0.912286116055412 0
0.369060276558965 1
-0.00169279030501869 1
0.164899385551962 1
0.823774571732416 0
0.0662480847625457 1
0.826544953068731 0
0.350234722152524 1
0.006972403575845 1
0.681867038253791 1
0.432454098644368 1
0.810883309470163 1
0.458326821621787 1
0.552716770406323 1
0.694290206945517 1
0.474041120039123 1
0.632992531451987 1
0.792555786526722 1
0.356781204697576 1
1.29543070638591 0
0.962628013581089 0
0.481953907198774 1
0.958751889086789 1
0.935597159117561 0
0.858055462707159 0
0.802057683325597 1
0.489548695363998 1
0.397827198011372 1
0.223100984536694 1
0.738687361892609 1
1.01064412116385 0
0.842283383882565 0
0.848110127472172 1
0.408180798814204 1
0.711256269431825 1
0.373729339807813 1
0.44478277071844 1
0.490984145369426 1
1.06927641684542 0
0.697478348089558 1
0.24146151967468 1
0.534467634128994 1
0.515618938988675 1
0.350475299788941 1
0.636709774010654 1
0.0556271462189138 1
0.39179725261903 1
0.821588532836406 0
0.203956839794519 1
0.285359136063885 1
0.520704545607722 1
0.33479534712715 1
0.853754480106271 1
0.652159679927453 1
0.458542119798652 1
0.295641007959016 1
0.328942675047441 1
0.369666337778063 1
0.780388270722395 0
1.07489165357221 0
-0.12026590621574 1
0.422554902556039 1
0.616790054631782 1
0.272773170065735 1
0.609037640266574 1
0.555278072193577 1
0.435408319545589 1
1.13936069136402 0
0.390249578765303 1
0.667240608730443 1
0.641999501776641 1
0.450707624761181 1
0.691305467705535 1
0.359859630238976 1
0.60272725198814 1
0.564180596318779 1
0.935829337744563 0
0.452712608329974 1
1.40249822698151 0
0.377099522404341 1
0.14606612564229 1
0.763282542356389 1
1.27672777291649 0
0.937958631024129 1
0.416603186083319 1
0.469462512053452 1
0.499627271552045 1
0.557492914027041 1
1.0163581603995 1
0.470291313556723 1
0.956576053172808 0
1.17759721161859 0
0.164399491401921 1
0.519118751424561 1
0.433234976210958 1
0.538783681851935 1
0.822103082148952 1
0.25257924431897 1
0.527319221345321 1
0.680770452068498 1
0.893913823573143 0
0.7141657597854 1
0.867762868688924 1
0.724556396834913 1
0.672690956822406 1
0.345515288143828 1
0.812386376805254 0
0.567352290842229 1
0.404156512718853 1
0.356942509682818 1
0.581620983882523 1
-0.20157297644183 1
0.490274937532918 1
0.304967587247313 1
1.05175258413793 0
1.0477717751166 0
0.416308511185029 1
0.805373463727569 0
0.836939919002534 0
1.01843965942963 0
0.925463675743684 1
0.417818735734171 1
0.53067053261247 1
0.118936714730208 1
0.377459469256787 1
0.145870034757653 1
0.922018304092957 1
0.574712876428844 1
0.789849059139878 1
0.537779589603233 1
0.614598530153403 1
0.72718256172308 1
1.65567539479851 0
0.529602761150931 1
0.492410535126457 1
0.854147581090736 0
0.502607426645802 1
0.155527760480903 1
0.219702521705804 1
0.483803191566436 1
0.5856205238991 1
0.191895247461369 1
0.952204911771748 0
0.507427544485723 1
0.579303587789124 1
0.688575334214721 1
0.409622152200769 1
0.613710505396967 1
0.166643268642929 1
0.581790771201487 1
0.563946184748753 1
0.550989583869395 1
0.439189380981799 1
0.474115810087005 1
0.597018365643975 1
0.714918041097923 1
0.525738137834869 1
0.72094305715992 1
0.504361023668988 1
0.759388226400327 1
0.515065960017619 1
0.543949043911679 1
0.768036575522254 1
1.07033356047863 0
0.473512104554996 1
0.611490041238369 1
0.494094729504097 1
0.425444760435418 1
0.935760640149272 0
0.701131565098675 1
0.15366300533035 1
1.08302819586126 1
0.412677185453273 1
0.449410031396812 1
0.548925362404777 1
0.519930462089786 1
0.250541704348383 1
1.31751381216448 0
1.1203161430187 0
0.35202689350195 1
0.125185031003106 1
0.357534409012623 1
0.552195850492482 1
0.411089873633921 1
0.388586310752997 1
0.722941113190134 1
1.03749885753087 0
0.460241081995222 1
0.868986706086783 0
0.498054393804334 1
0.401203390038 1
0.657733326722466 1
0.959882921001623 0
0.540666555205625 1
0.829430498873371 1
0.370129734147842 1
0.230416064914811 1
1.00826484862448 1
1.01091759020105 0
0.507239236622527 1
0.382287012530391 1
0.188854679360353 1
1.2054172564038 0
0.299611769328981 1
0.946024436344435 0
0.550136163846565 1
0.430653564647438 1
-0.0397371773092449 1
0.840912372768436 1
0.681507262424312 1
0.330792563263034 1
0.48111472368189 1
0.403607142116411 1
0.445268981486684 1
0.147246719240193 1
0.803702532608142 1
0.572478077233953 1
0.623258637554312 1
0.40985796962684 1
0.929223386171465 0
0.701041749627991 1
0.628883721194411 1
0.790875203443433 1
0.586360797594567 1
0.213432454663354 1
0.400064676317348 1
0.829835587008562 1
0.467841483657139 1
0.455569715737654 1
0.414023529639263 1
1.06660160302637 0
0.887527142538129 1
0.833223035490062 1
0.672078286756875 1
-0.00237325239827549 1
0.590144577872235 1
0.581783325040862 1
0.534610113610229 1
0.97825983137745 0
1.03591713476995 1
0.407535150410032 1
0.701445710784059 1
-0.2776705203634 1
0.942336299828772 0
0.11954364657584 1
1.02518670573205 1
0.0681447274614326 1
0.769688524032346 0
0.527737934575787 1
0.790330604829032 0
1.07536553539508 0
0.252681285304207 1
0.26871185962326 1
0.257017065292896 1
0.324866571470198 1
0.655727728860981 1
0.663014349746656 1
0.72417342310516 1
0.325397531893286 1
0.430636256098276 1
0.695735788082056 1
0.837578729574295 1
0.305706212614785 1
0.190823267402346 1
0.82086715658706 1
0.620917708359116 1
0.539655402610848 1
0.492695130383834 1
0.868639834235988 1
0.536207891028218 1
0.121843033475911 1
-0.130055156643731 1
0.771613496739398 0
0.605534969841319 1
0.785728543271901 0
0.74657042777653 1
0.84058542953058 1
0.637369959853922 1
0.386377852445667 1
0.313532162409418 1
0.579695189104262 1
0.302099901496821 1
0.806575053659972 0
0.698385688186271 1
0.841640311702839 1
0.300354706062663 1
0.58784776405824 1
0.650432876728659 1
0.589537252831719 1
0.749991007918921 1
0.651203087429685 1
0.694035337367185 1
0.503110916552512 1
-0.172558246163186 1
0.720047677571731 1
0.538232564737738 1
0.600858834566094 1
0.516507595999067 1
0.536131051528422 1
0.358480510802435 1
0.569422160200423 1
0.375534266047654 1
0.63989225805591 1
0.524627618815572 1
-0.0245226448473225 1
0.563282133706122 1
0.208944480751045 1
0.192329900473728 1
0.849055330750518 1
0.259440149603074 1
0.69890792720746 1
-0.151067562502374 1
0.964706407726853 1
0.324246213995456 1
0.202813212098459 1
0.380443294474229 1
0.376122306178299 1
0.200668625689235 1
0.724653871954534 1
1.0803147403151 1
0.597418762242957 1
0.830195857908797 1
1.07683134910524 0
0.919706981102662 1
0.686101533393585 1
0.653086490982899 1
0.734767733669152 1
0.399075341849878 1
0.8036942154658 1
-0.0917162189644663 1
-0.28264346234679 1
0.829779944453837 0
0.602549853368017 1
0.483600121505708 1
0.166356346477948 1
0.603077172065501 1
0.814593401463849 0
0.65700701002725 1
0.402349144201791 1
0.0910770100666482 1
0.402411607505723 1
-0.31271381255176 1
0.743166418886817 1
0.827272241597545 1
0.418928218181731 1
1.05419350613595 0
0.935104819473277 0
0.765241491478994 1
0.671368136428002 1
0.590524520211103 1
0.596660263244933 1
0.520862179332149 1
0.70799551366446 1
0.885326139255691 1
0.502545789167583 1
0.412815707758869 1
0.646117595503672 1
0.179895975574706 1
0.515177236019721 1
0.727770752790716 1
0.99845215069187 1
0.983516791419223 1
0.0764595340817239 1
1.13970952706303 0
0.79528936245438 1
1.14395269402097 0
0.487035940533655 1
0.871077699955644 0
0.712861269457752 1
0.0510073386234504 1
0.138434500386389 1
0.484884690571237 1
0.874259576386317 1
1.14105877707496 0
0.942035456279055 1
0.471742231413923 1
0.0914303928337103 1
0.28976092149169 1
0.480774178340079 1
0.374159743045889 1
0.126077680730682 1
0.0555150878600219 1
0.459539932783743 1
0.362984339037603 1
0.671062545850592 1
0.554524814086769 1
0.783617389754041 1
0.25203839685965 1
0.240377648596787 1
-0.198492031737504 1
0.681173487388316 1
0.466462724784438 1
0.385303983425047 1
0.486591520764671 1
1.01596941021497 0
0.471406986564313 1
0.971169934849233 1
0.659623205563576 1
0.266296839094229 1
0.289166081085085 1
0.0239715021080834 1
0.409004192538867 1
0.591923543213272 1
0.937001247257342 0
0.213500798068903 1
0.480689218076173 1
0.155329254454528 1
0.75802716481179 1
0.444724111263377 1
0.818232193374753 1
1.07202932303264 1
0.0436329043573401 1
0.413586069374208 1
0.848645833072264 0
0.307975573860504 1
0.457359918771387 1
0.63592962858674 1
1.01123799823746 1
0.958288614135962 1
-0.00618833880278347 1
0.4216712063364 1
0.67872827230046 1
0.721456755599396 1
0.420104535327184 1
-0.0972752493123694 1
0.253009680508263 1
0.473577245601059 1
0.627755778573301 1
0.902426407797482 1
0.275014227214816 1
0.462633173720834 1
0.628137691693475 1
0.739658121657122 1
0.667652404723256 1
0.850307847551054 0
0.819262029330906 1
1.18929187794826 0
0.809967498666214 1
0.597071803775851 1
0.0270717950884104 1
0.447915487128056 1
0.747510857090372 1
1.17476111078862 0
0.12255605488357 1
0.566477602773992 1
0.414933968362092 1
0.412614521829491 1
0.761987636750066 1
0.388415601625555 1
0.54360113653515 1
0.440783716227602 1
0.74578266068721 1
0.449802136001125 1
0.197171743584964 1
0.763012369773208 1
0.312102718448178 1
0.195079460101205 1
0.418358397341592 1
0.504104293287494 1
0.848110508300297 0
0.453375273989273 1
0.600289625606089 1
0.604973769512897 1
1.06516144649899 0
0.405210419629223 1
0.978928343256969 1
0.616355405419145 1
1.04583867827673 0
0.277049306270023 1
0.422638353633911 1
0.678450484265408 1
0.712641632173815 1
0.970535445008048 1
0.0794598710840106 1
0.859580690704974 1
0.37770267369376 1
0.455932929191257 1
0.975164369720571 1
0.569339811000104 1
0.436721355059522 1
0.508497250216068 1
0.624909651243613 1
0.323743447236572 1
0.764207365146689 1
0.344174033356065 1
0.552746469408293 1
0.0242568365147073 1
0.355592774292145 1
0.19157714479759 1
-0.0320149358928065 1
0.196705890950658 1
0.406733006595793 1
0.30038922246589 1
0.345455096561895 1
0.66539272440776 1
1.03075127042025 1
1.01519103564001 1
0.552234756911814 1
0.648094388961015 1
0.986581328956164 0
0.858756221782289 0
0.12841955839358 1
0.583895338837602 1
0.512931125549118 1
1.18469187792422 1
0.0764796572020947 1
0.0549736223971848 1
0.540981349667889 1
0.23694912806584 1
0.503836661326685 1
0.134597589181754 1
0.963606088249012 1
0.672171186890102 1
0.471018253195699 1
0.496967790023014 1
0.0548995491775295 1
0.822442824994413 0
0.464447398809546 1
0.504156604054161 1
0.69460287051303 1
0.577520215354755 1
0.588418180207055 1
0.316355646977887 1
0.555382901906616 1
0.830769529548323 0
0.274400866253305 1
1.09737446382699 1
0.503785573159631 1
0.709328799475508 1
0.407543078391449 1
0.498811339132774 1
-0.374011780072127 1
0.912929670782779 1
0.401488682714226 1
0.82177956826 0
0.86340169525921 0
0.891210044097598 0
0.398978744975696 1
0.0962914171512461 1
0.00703241286769003 1
0.503111737132104 1
0.565041423223562 1
0.928358246625412 0
0.711813670237169 1
0.66953491194562 1
0.619130236688797 1
0.742998456551115 1
0.63657290404229 1
0.54961748505727 1
0.440996798073166 1
-0.31569566782143 1
0.805047204964546 1
0.389023594552952 1
1.10344085009836 1
0.0330465495678841 1
0.0785189449574533 1
0.690867453780244 1
0.273440199966648 1
0.498301447177597 1
1.07607813511931 0
1.0848013129789 0
0.755216948435404 1
1.22369330388669 0
0.978306313548117 0
0.973665025851249 1
0.530084429556285 1
0.354644962848341 1
0.884061654227357 0
0.464460315403631 1
0.743802570982378 1
1.05208169022188 1
1.02249688138807 0
0.426798766302295 1
0.852981547921581 1
0.354238539225987 1
0.244023856898694 1
0.720755634225919 1
0.795956873072414 1
0.582070530687058 1
0.255180000482752 1
0.440128937258052 1
-0.142181595890251 1
0.963211609715589 1
0.978203989728449 1
0.459158142680279 1
0.945481167685039 0
0.657876731256262 1
0.614926859783962 1
0.0998581629650911 1
1.02166808197852 0
0.663515691553482 1
-0.34313425924985 1
0.546791905101019 1
0.957407969318059 0
0.831750385238914 1
0.605859766759797 1
0.715303246437482 1
0.152289574083142 1
0.690334026033615 1
0.559243620614942 1
0.886229729173851 0
0.759661630756303 0
0.581004943336283 1
0.733354038613368 1
0.755889728635383 1
0.760799308067041 0
0.766840932477722 1
0.156627185102712 1
0.796807173049841 0
0.789753816640843 1
0.295489152670344 1
0.268114034284642 1
0.805942255715579 0
0.759885383768557 1
0.416117937469494 1
0.392065525573422 1
0.519547716170784 1
0.439572676289521 1
0.362833755724183 1
0.808038325855814 1
0.679011001344616 1
0.29795178628368 1
0.623731806348467 1
0.517176711588465 1
-0.192253212688848 1
-0.160426473619661 1
0.18767099399916 1
0.248462467870113 1
0.832529670457717 1
0.915908383920774 0
0.55381530723572 1
0.166848904752836 1
0.118619000259292 1
0.355867184302571 1
0.657412409540957 1
0.354542880639122 1
0.84775012054865 1
0.557018211089672 1
0.559289469890848 1
0.482273614473584 1
0.740124432541524 1
0.409336883423944 1
0.25623866736687 1
0.185423105921723 1
0.748222421506268 1
1.45942107091785 0
0.246674676283193 1
0.162615293243045 1
0.642393026763724 1
0.894590712870506 0
0.366820293187592 1
0.785230015012777 1
0.443226779576225 1
0.0882374471726434 1
0.792919636525423 0
0.691496749309834 1
-0.0355486243837662 1
0.845847693081727 1
0.403560544481075 1
0.968005846497746 0
0.701660077808193 1
0.687838554610599 1
0.105302459319575 1
0.555337076645658 1
0.829566903653642 1
0.287888037642023 1
0.446471463003622 1
0.119959412251127 1
0.856850162373109 0
0.359199719654211 1
0.483207229870473 1
0.699444137549224 1
0.943372430582364 0
0.764648955902322 1
0.726602337843347 1
0.938440761628076 0
1.11716769133282 1
1.29873132244968 0
0.835552146750571 0
-0.109566552749617 1
0.632832829587375 1
0.705968508882105 1
0.974356129683122 1
0.341982152367014 1
0.660198113678126 1
0.309816046136917 1
1.16402811954052 0
0.775001860343187 1
0.686695681974472 1
0.938594637208785 0
1.11149687206888 0
0.529781866978038 1
0.761956651099577 1
0.476485412192451 1
1.06558794377103 1
0.517371396156362 1
0.327252492703659 1
0.940649739420123 0
0.776061613363827 1
0.837725766614571 0
0.200673250793768 1
0.613890453305648 1
0.703925483327245 1
0.937101123903465 0
0.326503576619767 1
0.489944095481377 1
0.544962318612988 1
0.873906887649237 0
0.917787234598407 0
0.460054449682591 1
0.519455386386662 1
0.710434134087889 1
0.317957384466542 1
0.794550568527052 0
0.736706653098871 1
0.493171347738411 1
0.620969656478766 1
0.12026741548396 1
0.812630359397984 0
0.67082726543997 1
0.0099695611284249 1
0.262633166933943 1
0.543472345848008 1
0.581649767066427 1
0.342221754149733 1
0.363775111950319 1
0.190801587222546 1
-0.0406257567351428 1
0.735969025247969 0
0.782195640830939 1
0.710558643304453 1
0.973378763549187 0
0.345367906883807 1
0.585147491732365 1
0.398477260674228 1
1.08461129408762 0
0.300822677207 1
0.121270784153388 1
0.900163441038891 1
0.409946499508098 1
1.12303563521933 0
0.158790746125231 1
0.422778732552095 1
0.39263031089253 1
0.795001328893311 1
0.699284040904595 1
0.727111529877749 1
0.396673511739803 1
0.710026598934988 1
0.338801110023715 1
0.611586204814565 1
0.506388297335049 1
0.60983823019868 1
0.320879135951689 1
0.375534244968011 1
0.60712188029871 1
0.96703727862945 1
0.658985471491615 1
0.454561751842246 1
0.426108568981284 1
0.787596333775488 1
1.11003781877071 0
0.0907542847639117 1
-0.192012845848055 1
0.488845468322707 1
0.0977021870299083 1
0.701461622954666 1
0.256555546750892 1
0.355068813464955 1
0.642635473034386 1
0.645606907822922 1
0.585022283130964 1
0.728934655651804 1
0.657862127351602 1
0.205285557895958 1
0.949441337975932 0
0.271206783493305 1
0.41785886080514 1
0.326381482489074 1
-0.0634601837521317 1
0.666564103612006 1
-0.398174316750723 1
0.71216322907312 1
1.00271858122064 0
0.327358375045549 1
0.623884871932912 1
0.602387260845944 1
1.34792807992237 0
0.326265649050314 1
0.473951066691636 1
1.0355718523847 1
0.533418395214335 1
0.0482201750502078 1
0.502596730952347 1
0.780971985610869 0
1.02059276235356 1
0.723703062176671 1
0.40235871500702 1
0.539811109263926 1
1.13173815393718 0
0.220473166037351 1
0.289750590800301 1
0.0530865159032298 1
1.08574059325497 1
1.00776098184814 0
0.573182966065556 1
0.241359658598998 1
0.786876562958947 1
0.72518094541452 1
0.194885140270631 1
0.827083713752843 0
0.520250283613839 1
0.89648140054362 0
1.33105185464207 0
0.414571505392393 1
0.386826647636871 1
0.292701188727082 1
1.11286391789391 0
0.808561082991649 0
0.475947331032415 1
0.398431375363574 1
0.282544500055337 1
0.518072798291027 1
0.506247379838977 1
0.316909168173656 1
0.602281116337823 1
0.586842518561963 1
0.186676370390795 1
0.614646543235159 1
0.337807100727257 1
0.739120810470486 1
0.837807961449137 0
0.406868364112447 1
0.296055636234944 1
0.576860111037804 1
0.655104773711102 1
0.525443134518429 1
0.868281179124801 1
0.309878447480104 1
0.109541723737962 1
0.624213533269555 1
0.144253777225454 1
0.530554780960814 1
1.62754512831214 0
0.625198445914621 1
0.328780555921977 1
0.712250746013654 1
0.669359252602613 1
0.500142365876734 1
0.657859819406548 1
0.543475946513473 1
0.391540258836009 1
0.348877333669027 1
0.559139829317607 1
0.738931099784279 1
0.488956309529367 1
0.307081454721199 1
0.426715612050942 1
0.393242049659847 1
0.66667226309427 1
0.947698833300129 0
0.665814964942237 1
0.215798035309175 1
0.623802201012551 1
0.283831400623774 1
0.495620425086911 1
0.685174820863517 1
0.786891856253703 0
0.571204785874223 1
0.732118300381137 0
0.562264542815755 1
-0.106196006252659 1
0.62586196144175 1
0.82415555164767 1
0.33805131561306 1
0.661224698327085 1
0.306882748618603 1
-0.0158802069299847 1
0.210158260543334 1
1.21326776157273 0
0.978830956910176 1
0.372169044809872 1
0.21272823078678 1
0.955013389124593 1
0.353586983650209 1
0.623702300386137 1
0.464481290393547 1
0.467475270060088 1
0.675977723898257 1
0.115660532697334 1
0.723920290236451 1
0.197955019982976 1
0.261019052672339 1
0.896427531751661 0
0.712862004549184 1
0.154203256703232 1
0.711778541051296 1
0.621634943154473 1
0.968064590374144 0
0.703861223606241 1
-0.0655169054101083 1
0.524730038337231 1
0.557358045624619 1
0.735593813253422 1
0.186279402399994 1
-0.0317807315109437 1
0.997579373479263 1
0.533812641755308 1
0.579546307638158 1
0.497892544593406 1
0.440142788574941 1
0.609145591039917 1
1.14083695606825 0
0.148485956887003 1
0.511672996614207 1
0.761416912221785 1
0.905594948894478 0
0.584040704280995 1
0.24540846560594 1
0.561477140088596 1
0.590748029621919 1
0.900577813087478 1
0.472062747403938 1
0.359024055707218 1
0.00892155388322188 1
0.532988765533291 1
0.514249379274647 1
0.820210784698553 0
1.20792343120112 0
0.273329375519075 1
0.55145075809388 1
0.837700233620703 1
-0.0766236644365602 1
-0.0145486558870285 1
1.25609576509749 0
0.231317271169068 1
-0.519839619193118 1
0.679590776238694 1
1.21374189766659 0
0.478764914434578 1
0.577178061362441 1
0.352555719102483 1
0.345285744891677 1
-0.0430517960950301 1
0.50442174185069 1
0.281121576428141 1
0.21353038601903 1
0.702548749764543 1
0.432832432233345 1
0.487129335978273 1
0.187674322382292 1
0.611529192112023 1
1.09768034543406 1
0.422502044198106 1
0.967025493591462 0
0.246003208227378 1
0.5385191580347 1
1.12689846246957 1
-0.298085766470738 1
0.684338248097251 1
0.73756398445041 1
0.467429654025018 1
0.362515356794351 1
0.385582025658441 1
0.631119742416889 1
0.393706955104518 1
0.464075513511645 1
0.549355574061753 1
-0.126844627648714 1
0.635727285821114 1
0.554313823853904 1
0.73599640898853 1
0.345788278541094 1
0.246874128269111 1
0.33879731841473 1
0.758986423079505 1
0.818312523478016 1
0.950563061951585 0
0.706016288125643 1
0.482536868262781 1
0.684165766140431 1
0.16676460870849 1
0.522990857223643 1
0.638634851753202 1
1.03320360283876 0
0.11443795779137 1
0.693316748686173 1
0.323638590756477 1
-0.123329438112762 1
0.274742675650876 1
0.678813408722613 1
0.599848701612882 1
0.487927601020581 1
0.285508953957439 1
0.315051831965301 1
0.244041222986678 1
0.210202789958366 1
0.403452987091533 1
1.06467092195597 0
0.875529830227059 1
0.21697061062148 1
0.741322478420639 1
0.882358889777009 1
0.145277886514987 1
0.0815522148612335 1
0.599718306024041 1
0.56470027412591 1
1.20450923098135 0
0.754382981252167 1
1.06114762938896 0
0.640825806528018 1
0.492195019265137 1
0.253070370425965 1
0.19726843577953 1
0.16468201800271 1
0.120928548613024 1
0.628143987071028 1
0.883916176081375 0
0.398242359891236 1
1.09936532218216 0
1.03274153883614 0
0.792242311604885 0
0.213125174847292 1
0.621528796077608 1
0.613657976006405 1
1.00865516361134 0
0.395952761283763 1
0.0103264758038076 1
0.516638271611589 1
0.59461286455001 1
1.12443599161952 0
0.394988191572762 1
0.671327055432797 1
0.942884924577158 0
0.476702325909984 1
0.666578886756814 1
0.457588902584946 1
0.683331792364724 1
-0.0862401133449348 1
0.364871081633407 1
0.848274713288983 1
0.31204516195448 1
0.715461071805925 1
1.29179371769835 0
0.551864645049461 1
0.782850274621309 1
0.459627160921521 1
0.917427813554188 1
0.560107417138181 1
0.862339235151457 1
0.73135349263237 0
0.115108751763726 1
0.865480151602805 1
0.874521701746776 0
0.798893523023085 1
1.1457063351783 0
0.895637857017805 0
0.404508054793587 1
0.590967426341397 1
0.351908122295124 1
0.544006625029753 1
1.16368837184802 0
0.860648703431687 0
0.611809093717388 1
0.261459915374809 1
0.633034624770403 1
1.16202535162567 0
0.680716301327673 1
0.837533892618702 0
0.232787852049793 1
0.481774693298304 1
0.940042368047274 1
0.142961597926477 1
0.378983334626793 1
0.589928348546258 1
0.779980258935718 1
0.386208567531218 1
0.968505560947993 0
0.998729705422357 1
0.364535054388547 1
0.391666868676368 1
0.383825479688936 1
-0.252074187147275 1
0.277416027834029 1
0.774828903336237 1
0.568933614346692 1
1.16777872375818 0
0.315348549030016 1
0.604914370855032 1
0.917881503651109 0
0.582222330420943 1
0.112811381959228 1
0.0383705676436827 1
0.682012783719241 1
0.490234391251379 1
0.333548555928748 1
0.0569252192877758 1
0.44980766848061 1
0.754793475118296 1
0.659720397946431 1
0.480279616787494 1
1.14747920199323 0
0.751175974357875 1
0.502850840745085 1
1.07826006852247 0
0.645494289170089 1
0.776742372296249 1
0.418878323965783 1
0.491810339698254 1
0.546377881846965 1
0.885708387060196 0
0.889697325715705 0
0.569021867936269 1
1.07066078789646 1
0.0571785493310686 1
0.575223384585692 1
0.472195542149933 1
0.363724302634407 1
0.252066429683874 1
1.52005818378697 0
0.500764937656521 1
0.387114880079368 1
0.858466952214933 0
0.980627741768318 0
0.428344120099022 1
1.2746227719324 0
0.512190820144801 1
1.27046636344051 0
0.031542631489108 1
0.943150288607376 1
0.604587362421832 1
0.293496854150804 1
0.110572146927016 1
0.748600657858676 1
0.160381500944596 1
0.530519000583433 1
0.443790796540217 1
0.476978953574854 1
0.747090572650551 1
0.621695477949744 1
0.873677171488273 1
0.397866712815716 1
0.675190440445323 1
0.652851466330077 1
0.540232019406379 1
1.53892226583002 0
0.446244599638208 1
0.323166197680775 1
0.365447774171228 1
0.812341311354795 0
0.615096696735375 1
0.420551922707704 1
0.546283967285096 1
0.801592895934532 1
1.18882434199736 0
0.663378685809096 1
0.782113241404806 1
1.15899149043988 0
0.282279323013293 1
0.577447998793172 1
0.0754917663622758 1
0.241443061389945 1
0.259105876975392 1
0.0290432614123456 1
0.288651102080426 1
0.0218996724567814 1
0.218919452785293 1
0.751839735956231 1
0.721789458060874 1
0.567694600658542 1
0.465531095342868 1
0.118361212232773 1
0.0521013363309209 1
0.485622318065222 1
0.716542900348076 1
0.629951463880147 1
0.628392011035915 1
0.981979693096628 0
0.385920537561998 1
0.537575488344803 1
0.41658553346512 1
-0.306850231127847 1
0.51887581953203 1
0.707976753356331 1
0.702907543400285 1
0.289354136207925 1
0.742776480778465 1
0.127252109807978 1
0.793708213624506 1
0.804880346876679 1
0.513112505594351 1
0.900389288450553 1
0.908796655318122 1
0.449567668159144 1
0.705147012259911 1
1.06758225746715 0
0.735798078532438 0
0.592598579100234 1
0.189416094769844 1
0.335067584209864 1
0.67882975935505 1
0.796341500717951 1
0.463367724580858 1
0.762633145510069 1
0.744402544179686 1
0.128078238140485 1
0.907438117390783 1
0.331112147343076 1
0.601397530546648 1
0.325096147337516 1
0.374152195065007 1
0.790486305753034 1
0.956790333529284 1
0.498769877651244 1
0.690541269326749 1
0.107160416458076 1
0.639968131019446 1
0.636875266265114 1
0.876607024775613 0
0.453071609323235 1
0.83858228749902 0
0.408922452669276 1
0.476973275589276 1
0.210321343599972 1
0.716447797674648 1
0.649919212315393 1
0.268119537587607 1
0.266886278697193 1
0.482431942728361 1
0.327988869665491 1
1.00423842560996 1
0.18837968292491 1
0.378627133508852 1
0.486166619629422 1
0.415469499160552 1
0.24925921001878 1
0.446248685795661 1
0.826519147370821 0
0.803206458534487 1
0.419322059776057 1
0.256629599082246 1
0.619643093122921 1
1.02922821605264 0
0.454076520124617 1
0.646649006742828 1
1.18977100546075 0
0.609917839316622 1
0.207833636026507 1
0.239961512580049 1
1.09182801956179 0
1.19171228137629 0
-0.297591020831301 1
0.654597628485249 1
-0.317211828174548 1
1.04021316898518 0
0.84816208482052 1
0.569372621295353 1
0.879696178663646 1
0.453441227248348 1
0.582056084039665 1
0.524462688584853 1
0.296948552838925 1
0.348821567963202 1
0.498159534802169 1
0.915181896020125 1
0.633278186709286 1
0.663267173003113 1
0.662228086467047 1
0.517460525939929 1
0.943289444474393 0
0.563007646415329 1
0.73318218309864 1
0.527931212114775 1
0.226321434770178 1
0.264552317605975 1
0.541526578115937 1
0.816659679662838 0
0.356315005618087 1
-0.0208940786536073 1
0.067318516333278 1
0.531378978155664 1
0.129404018274828 1
0.970174770684239 1
0.611414271426093 1
0.375544451386357 1
0.41554921824174 1
0.829608057759386 0
-0.183334338846176 1
0.772200485344883 1
0.323113146963459 1
0.537996533387893 1
0.154095689215025 1
0.776859815592944 1
0.699226235295676 1
0.213111319118447 1
0.717546008658594 1
1.06060103385319 0
0.572704379995508 1
1.02283267995688 0
1.19894907148054 0
0.560297650042383 1
0.819699889263174 0
0.363974715409302 1
0.491372679321676 1
0.381345376817788 1
0.87553108095511 0
0.366749760998015 1
0.92856565943198 0
0.204904237733184 1
0.325915465150839 1
0.722317948856034 1
0.155505223090964 1
0.610854531324486 1
0.635835655396767 1
1.2051137429005 0
0.932061062419013 1
0.450354893391943 1
0.305855521186389 1
0.450993835630027 1
0.89551934757504 0
0.960536448695817 0
0.437633069123794 1
0.799934811075527 1
0.474027239695537 1
0.469641154944138 1
0.547925449699675 1
0.754847298598725 1
0.411814875570053 1
1.13821231848261 0
0.328276540114551 1
0.147464052121269 1
0.662402045146485 1
0.027214599493827 1
0.67208092986353 1
1.09106297343463 0
0.48749126582376 1
0.372662369412663 1
0.386418128579889 1
0.36314459006537 1
0.560066206915487 1
0.266902330645547 1
0.220112694299238 1
0.901349801294228 0
0.366243533115624 1
0.531166072903063 1
0.468459047230407 1
0.533774426413984 1
0.556163425632399 1
0.98282591916656 1
0.415828821494509 1
0.770361216495646 0
0.830035596615678 0
0.317418413392925 1
0.581942440166608 1
0.347263863828456 1
1.02002750543807 1
0.74578306841898 1
-0.00721965658904679 1
0.217483736720648 1
-0.145346296211478 1
0.735042063406922 1
0.84094797859869 1
0.476929089114548 1
-0.0144235024278718 1
0.751184948329532 1
0.741876757845208 1
0.611514178525792 1
0.565658920252049 1
0.492284515858578 1
0.387156219095793 1
0.525697521665959 1
0.582748329356625 1
0.752935422747453 1
0.668897505300173 1
0.337277611023264 1
0.711498154166539 1
1.10736484565036 0
0.519488214940258 1
1.65999859551688 0
1.05750045833257 1
0.635424727546333 1
0.570965626462205 1
0.324466968309523 1
0.619182919013287 1
0.615495066921728 1
0.959910835006084 0
0.47165336266261 1
0.429012262040203 1
0.788037385095719 1
0.500675142598764 1
0.416916937180683 1
1.25324152599205 0
-0.26749192011058 1
0.588277322972562 1
0.397739326524016 1
0.60440350220702 1
0.370777449722745 1
0.74607659824776 1
0.463482501143095 1
0.306612900279972 1
0.43189108447275 1
0.817973797449941 1
0.734654903668861 1
0.814800095926729 1
0.929473344423424 1
-0.0381923219152712 1
0.81408623979272 1
0.217152586124972 1
0.674738835147297 1
0.825148136966082 1
0.70233463812498 1
0.654979354745934 1
0.0515036483275468 1
0.181849113331033 1
-0.0653336190909407 1
0.260495143445529 1
0.536407271747966 1
0.70109274840878 1
1.06228795172549 0
0.489470243923526 1
0.816464618726975 1
0.923349126731021 0
0.450029047070032 1
1.50758896125197 0
0.606356266813309 1
0.688414384306982 1
0.699175127309314 1
0.912351198908634 1
0.205826429929131 1
0.863827747896396 0
0.704344245635675 0
0.596370203524015 1
0.653131515868704 1
0.515232275283214 1
0.876358352851187 0
0.173320829522608 1
0.947410134547457 1
0.64309424033532 1
0.804767566998235 1
0.772389800987137 1
0.500973998866894 1
0.750000914271312 1
0.377014232016165 1
0.491930522452749 1
0.920398817600563 1
-0.114556329509191 1
1.05991517990397 0
0.691786034994495 1
0.492147091880267 1
0.146475655996288 1
0.60185230377802 1
0.482601396623567 1
0.493320150616909 1
0.825316185613422 0
0.326418878257032 1
0.772729837779188 1
0.572935142899762 1
0.0970990750383603 1
0.645452618149662 1
-0.0761633529291722 1
0.496400083840892 1
0.826387743122797 1
0.623215561622789 1
0.626800906974976 1
0.280442129561092 1
0.232259618349542 1
0.490290371241003 1
0.667971742341721 1
0.514116372640066 1
0.641929401350411 1
0.983445972674775 1
-0.114651120955321 1
1.13210714158957 1
0.799878056894998 1
0.412158445657697 1
0.58757215900739 1
0.432441513956544 1
0.56911155341969 1
0.918279785138073 0
0.737464136582099 1
0.980494287195373 0
0.216005248658409 1
0.328574478724744 1
0.651089316139131 1
0.425509172510108 1
0.646786961515595 1
0.332058958871746 1
0.670846944433135 1
0.59373927440349 1
0.814091595713295 0
0.690802757581821 1
0.275847204026737 1
0.558803578365793 1
0.567583149309864 1
0.271167084852623 1
0.489257685673196 1
0.352501936362023 1
0.577396362078893 1
0.420097881495503 1
0.467201846418322 1
0.814401655991377 0
0.322118886732245 1
0.0225757002875427 1
0.968438708784877 0
0.399458330268048 1
0.266262889259552 1
0.42966736690565 1
0.900937578257161 1
0.37334959175963 1
0.643741608616274 1
1.14234400120573 0
0.0520902031212483 1
0.242993594606699 1
0.599732191258551 1
0.310492463725499 1
1.11649346201767 0
0.524741781271006 1
0.387447749027798 1
0.641542562137078 1
0.934530472586573 0
0.629256304228107 1
-0.524135646118528 1
-0.214819904223089 1
0.617714576940346 1
0.841141306398929 1
0.665655893054969 1
0.35622769483659 1
0.500173096788195 1
0.747889149803226 1
0.468790111759741 1
0.211697322558067 1
0.485355465382173 1
0.608826584885706 1
0.191399989420264 1
0.350980041550272 1
0.521770404881462 1
0.708985377093655 1
0.57710529410417 1
0.305804740950608 1
0.549548495228699 1
0.756875247234748 1
0.574424614546288 1
0.464808662686501 1
0.560224011036874 1
0.0322206084247139 1
0.500955354959902 1
1.14732549540956 0
0.435935253805798 1
0.673214765894878 1
0.60163538829003 1
1.03291030662866 0
0.638376487710354 1
1.21303824995161 0
0.531594438507679 1
0.736075685812307 0
1.00098226953515 0
-0.0771445491620614 1
0.322719546885308 1
0.816136564345432 1
0.924177995109177 1
0.698161299034804 1
0.146737826270469 1
0.431575567084715 1
0.503076279558244 1
0.248402748600621 1
1.1280253400442 0
0.604064921323529 1
0.695716896374144 1
0.0631764747861857 1
0.376420846877527 1
0.41534747939666 1
0.963508137852978 0
0.997089004418293 0
1.04215831944886 1
0.272796529103251 1
0.403297574751938 1
0.915050152750418 1
0.542935061506599 1
0.35250317593879 1
0.548290329595242 1
0.0980927374225764 1
0.484798365473074 1
1.06934659730417 0
0.907502886547225 0
0.886773154032066 0
0.297207194476851 1
0.521213244665576 1
0.657972402184077 1
0.96623310866937 0
1.06933821492371 0
0.29745837870164 1
0.415436984829789 1
0.488688523237623 1
0.729903518850336 1
0.699424679025234 1
0.654292698160605 1
0.636961864435525 1
0.344444901330951 1
0.638417478477939 1
0.352439222833018 1
0.76555201320169 1
0.80101192961354 0
0.450967656061007 1
0.341606434800699 1
0.566650976650231 1
0.761070498698932 0
0.666586367988909 1
0.714849622347622 1
1.08768953668762 0
0.948490573706221 1
0.739221770126059 1
0.985968717356981 0
0.79244607911998 1
0.730061860594935 1
0.32759117811576 1
0.50776256901194 1
0.640801791088407 1
0.580576634914693 1
0.466385978516359 1
-0.446266481483495 1
0.920815164405973 0
0.460738695798158 1
0.575655459256761 1
0.656522792303506 1
0.435625868234125 1
0.536294092885003 1
0.477782271295344 1
0.434174103980716 1
0.872838306486329 0
0.578380823316566 1
1.01175073259884 0
0.0905903141352376 1
0.407038887234578 1
0.536519928159002 1
0.856374720758444 0
0.584299722976226 1
0.478783416816353 1
0.841619407545343 1
0.619288793194368 1
0.258526239085868 1
0.80353850874432 1
0.632265024338703 1
0.714755953920305 1
0.385180978996314 1
0.601556639916616 1
0.814716992093116 1
0.546958042608227 1
0.804575815902158 1
0.753465228555289 1
0.754711249729889 0
0.699732301195125 1
0.816794594532407 1
0.219797731238085 1
0.782557071470694 0
-0.0708082876248627 1
0.753807692900631 1
0.550925497548401 1
0.587274589247758 1
0.667846775118525 1
0.539716079908729 1
0.695738849603421 1
0.495173178492391 1
0.399309646665176 1
0.614671615900579 1
0.831569669249679 1
0.173800476550928 1
0.970822980393992 0
0.446060717397975 1
0.290033554398328 1
0.634881479066118 1
0.211890401771971 1
1.1446683198022 0
0.875703884724219 1
0.609836903138657 1
0.446335906446424 1
0.434344723728633 1
0.619154086523817 1
0.241954029919895 1
0.392735331376015 1
0.180071260894849 1
0.186339351084908 1
0.882985696073277 0
0.0130729161128166 1
0.737540451719219 1
0.782865820705219 1
0.419595704303988 1
0.0160953075280396 1
0.460162746249625 1
1.24228903664313 1
0.298611790170454 1
0.350735554735728 1
0.760635538648475 0
0.703379072446052 1
0.254693509353006 1
0.359823013664986 1
0.685578229971289 1
1.24900842255966 0
0.888615943173551 1
0.980024365650498 1
0.69687870240452 1
0.467274555614082 1
0.460743291060316 1
0.611861175950434 1
0.574884802878456 1
0.42930672814623 1
0.738937172007659 1
0.515972030208723 1
0.270555478197196 1
0.411967950505063 1
0.74790557690044 1
0.65543852757248 1
0.438182653375846 1
0.609556309730975 1
0.751774075431429 1
0.634807012507309 1
0.0513734895913094 1
-0.0708855571734053 1
0.635054568494235 1
0.262156307137634 1
0.745202424427 1
1.03328469829495 0
0.564855857666195 1
0.563727470449396 1
0.2918871984664 1
0.113061306163585 1
0.455641982002513 1
0.522747939165719 1
0.471428005920228 1
0.675258300483629 1
0.706562849795851 1
-0.0692031832865677 1
0.339314981708405 1
0.759543084478147 1
0.742057328664345 1
0.324404007768041 1
0.790683894496285 1
0.831994734383516 0
0.428974237765039 1
0.202479109779293 1
0.43016933280691 1
0.447903182681984 1
0.164448130597549 1
0.485628913312925 1
0.773393179478643 1
0.0535647162708431 1
0.629292455851083 1
0.885920717767852 1
0.811936362970176 1
0.694096929940148 1
0.293430939241059 1
0.856181307437545 1
0.969767473087535 0
0.178022828225007 1
0.684761242369733 1
0.619172856508221 1
-0.189371089445143 1
0.702306604099575 1
1.12866511754044 0
0.518302611330843 1
0.416870851115268 1
0.670119302787598 1
0.17904592017435 1
0.553144182112277 1
0.719411688489757 1
0.285869898025365 1
0.260379497364128 1
0.285661239144167 1
0.667258027454457 1
1.05706331635961 0
0.11763365724195 1
0.173135276739751 1
1.16499880689263 0
0.760948608473904 0
0.684111671508562 1
0.500628066708414 1
0.388621537983082 1
1.01630129741816 0
0.560899441163064 1
0.980609911235595 1
0.00550692180677166 1
0.942102939334057 1
0.347747691917913 1
0.507580330159741 1
0.573614292004104 1
0.896223374599925 1
0.336681638355455 1
0.545591997622934 1
0.478048652816853 1
0.404627688866953 1
0.407320843515825 1
0.718178225939807 1
0.60427185765398 1
0.572940644185057 1
0.295643528012865 1
0.884425884631725 1
0.806212736776822 1
0.607959670181253 1
0.779858138359998 1
1.06145099944413 0
0.492344353950114 1
1.04152786892689 0
1.10347864945115 0
0.483514547764736 1
0.780400256373103 1
0.122615822225446 1
0.317106047243507 1
1.03789889805862 0
0.249257369404684 1
1.61177125309518 0
0.805342044015023 0
0.810330893671844 1
0.811899838666776 0
0.712316397236244 1
0.372136621056609 1
0.0868617612949041 1
0.646784259378954 1
0.617441799174124 1
0.621088004981666 1
0.244004685591037 1
0.381810849227201 1
0.430084129499938 1
0.522750989696088 1
0.818241629128783 1
0.373349183342032 1
0.561698974977228 1
0.477887554941699 1
0.127112804010371 1
0.420445874294283 1
0.101581064319874 1
0.84418065604552 1
0.41312089763744 1
0.0549243841037097 1
0.113104269513815 1
0.526608987115674 1
0.440808385439427 1
0.746436004413862 1
0.601893167151058 1
0.606202909511526 1
0.806132500103168 1
0.388665108031995 1
0.785091485307592 0
1.32097359197637 0
0.582388264916026 1
0.375479606564009 1
0.852663970927223 1
0.608067725145052 1
0.898134304906428 1
0.299721360015853 1
0.625170970443117 1
0.483855343562758 1
1.14565078165731 0
0.396537003539744 1
0.477521765853215 1
0.677546794194639 1
0.391341924994089 1
0.209375958940083 1
0.666842788856269 1
0.00206204091012539 1
0.754933871569207 1
0.495971211971994 1
0.418835697421141 1
1.05918346858243 0
0.995905274590821 1
0.565781009928032 1
0.673645154678382 1
1.05388213521505 1
-0.602173329955408 1
0.503687900076519 1
0.640644557524926 1
0.966362920481879 0
0.471021444288555 1
1.0993035143119 0
0.67645439427524 1
0.897917078041753 1
0.499695682539824 1
0.951381875389993 1
1.05999065449048 0
0.434213534444506 1
0.358325229117792 1
-0.285558120205401 1
0.517403550510824 1
0.454550359297312 1
0.753120285798846 1
-0.00608796798040034 1
-0.341777470177444 1
0.871217131902541 0
0.406714244030422 1
0.811544308369689 1
0.637899897452364 1
0.996131827002379 0
1.02342772104545 0
0.75051552779701 0
0.969760090147031 0
0.134400017840883 1
0.482088909353875 1
0.526030329567788 1
0.666524712248965 1
-0.297730032032549 1
1.12680372743828 0
1.0580755721793 1
-0.0884508291513182 1
0.207404635311212 1
0.70895060703205 1
0.347129076558749 1
0.730488827045603 1
0.416221975534136 1
0.339505776441906 1
0.203646452360816 1
0.404426460686551 1
0.755058613631521 1
0.779384967736579 0
0.654565908768296 1
0.774880555765897 1
0.34076272210117 1
0.482363153292505 1
0.51290387819196 1
0.657148968213764 1
0.856764372104173 0
0.493367863629403 1
0.798116908188251 0
0.877196465439225 1
1.03002953247611 0
0.0400089402082216 1
0.25461020151885 1
0.71254408580446 1
0.760021436943682 0
0.90244957834871 0
0.685171849594924 1
0.253270650409984 1
0.754490523242029 1
0.344058304497382 1
0.820957376233356 0
-0.302689281374691 1
0.80205385592552 1
0.960789970729768 1
0.575388082593072 1
-0.242659093983652 1
0.482759056151274 1
0.54864326372285 1
0.812247278126124 0
0.153474531242322 1
0.314598084959868 1
0.626914759296685 1
0.855051505269429 0
0.356377453595363 1
1.06226010563293 0
-0.0338626971754466 1
0.799614543317676 1
0.569319849072243 1
0.703751360836585 1
0.359981366353211 1
1.165508061961 0
0.125794005654287 1
0.85606798200914 1
0.671486401984498 1
-0.231593596439254 1
0.547429231818299 1
0.0847339889206801 1
0.495427713829185 1
1.14466778334432 1
0.836879466134978 0
0.89754604723415 1
0.35701986904569 1
0.74237964528962 1
0.00878249397597348 1
0.477348673219291 1
0.64053189722865 1
0.705924374528541 1
0.1428557959913 1
0.475000128332669 1
0.458887307352203 1
0.218102373258 1
0.792515890681973 1
0.683440348008667 1
0.650099678620934 1
0.734371052018675 1
0.111045533669792 1
0.793514660503462 0
0.781996824444887 0
0.140983777335132 1
0.219102342486528 1
0.612960310234462 1
0.708500990956387 1
0.244462692400379 1
0.583777486403342 1
0.521738553847036 1
0.305655522824297 1
0.303351055270522 1
0.0943622649252377 1
1.22122872224098 0
0.689732321892204 1
0.554449118119818 1
0.7504060447461 1
0.240949002118831 1
0.822595017184253 0
0.198665145923772 1
0.648710846644623 1
0.682376318554533 1
0.499036554642756 1
0.527271215200411 1
0.117741448388321 1
0.899500113220691 1
0.478577273958784 1
0.577873535008091 1
0.293377495225045 1
0.482725190649988 1
0.697264821941308 1
0.533888437638288 1
-0.0872706154368618 1
0.807259350726973 1
0.343670229971814 1
0.835698928110183 0
0.681542862993881 1
0.916399495179202 0
0.455420185092927 1
0.776829684330907 1
0.323129096819557 1
0.294368866393897 1
0.242435762365064 1
0.325020468107542 1
0.349625868824778 1
0.216679452252363 1
0.253417593889389 1
0.619319328292247 1
0.378547303740281 1
0.443200935895675 1
0.40814223817079 1
0.356952920873533 1
0.524372029034916 1
0.164245374665925 1
0.208548548128729 1
0.764804345938426 1
0.501386068977817 1
0.759315506189394 1
0.814184931588874 0
0.777932575282432 1
0.52674144734206 1
0.238188752808067 1
0.77295143942114 1
0.841354192090458 1
-0.130989613706239 1
0.524242851901101 1
0.41645447495347 1
0.74515788191079 1
0.926545420760451 0
1.14929037077275 0
0.192433159649505 1
0.589294072503765 1
0.261767329006616 1
0.667834377831411 1
-0.212829454013732 1
0.768439189060523 0
0.610473169512862 1
0.927104817578252 1
0.702367591897058 1
0.121396990021913 1
0.212503162450596 1
0.832370558987704 0
0.733853226404691 1
0.88775821540137 0
0.927605412826092 0
0.349125502077796 1
0.704512304360646 1
0.478929913703984 1
0.00895749533555516 1
0.835292756622228 1
0.492827941000767 1
0.574334346166925 1
0.383457568461235 1
0.832860100095002 0
0.809212758920136 0
0.206231368883556 1
0.367735847637643 1
0.364373359401735 1
0.519984880167981 1
0.333823545133233 1
0.385374314691676 1
0.313942539325097 1
-0.0635435147269216 1
0.128188503355943 1
0.529113318630156 1
0.761514001156594 1
0.251416467411939 1
0.719842820849258 1
0.753820580238503 1
0.420880016892649 1
0.723718737985874 1
-0.176979628777617 1
0.135996891097426 1
1.11624259320135 0
0.568411124441497 1
0.13433370461861 1
0.358794312232771 1
0.771073912356989 1
0.459563771634775 1
0.238731407138954 1
0.463369571705362 1
1.05426300247743 0
0.645379202908515 1
0.549576970382326 1
0.445138959804741 1
0.557552140506218 1
0.759003602033093 1
0.86032984523716 0
0.607819269392539 1
0.856296831351689 0
0.170371936273708 1
0.663140472040107 1
0.831993600715893 0
0.45180054563072 1
0.684925424701337 1
0.40296890854024 1
0.817777425008225 1
0.430022610643889 1
0.731482277977996 1
0.257407812824343 1
0.814732493992233 0
0.609988215636251 1
0.653296710062904 1
0.359577102082302 1
0.694378192865118 1
0.453445388839318 1
0.494939508683552 1
0.629103653003728 1
0.515592987174909 1
0.404708316487093 1
0.404947183068226 1
0.489762268444268 1
0.408863294568635 1
0.604937595261272 1
1.07217918708986 1
0.23615575813892 1
0.402409358828052 1
0.574951192470568 1
0.684865430885214 1
0.360687770692558 1
0.627453448593211 1
0.775058405372711 1
0.44246057601332 1
0.689254393170879 1
0.492673215828985 1
1.27469002038425 0
0.712504501750088 1
0.651132974831502 1
0.739046081656602 1
0.315626005365134 1
0.281784303011043 1
0.986118322455498 0
0.735855950550815 1
-0.0616242459635382 1
0.899653430427465 1
0.695832923678583 1
0.212947137189647 1
0.355498423846402 1
0.990514952463113 1
0.352074448831056 1
0.475137426154126 1
0.867728088294776 0
0.344424219692887 1
0.664250242156204 1
0.473139583400461 1
0.8121023070416 0
0.914449668216292 1
0.605017101703578 1
0.588064986420902 1
0.699345500513016 1
0.495258701151187 1
0.718939497622684 1
0.565648621112054 1
0.726583560897704 1
0.91893576816019 0
1.15071621868542 0
0.630949599944812 1
0.342304111313166 1
0.489300498920428 1
0.747876128906684 1
0.595470834432144 1
0.819896004105754 0
0.137031036316171 1
0.924003884620393 0
0.248021464729314 1
0.821397562027643 0
0.963575800625991 0
0.0575283898099161 1
0.705041749442951 1
0.915867044399902 0
0.555322794281047 1
0.856382173961463 0
0.268662770974282 1
0.512702748053723 1
-0.152525432693776 1
1.16792164277143 0
0.60409953843506 1
1.08561098471234 0
0.556977293652486 1
0.698481784580091 1
0.354891069988759 1
0.557629998387062 1
0.972715424135596 0
0.996182891183731 0
0.343952938236559 1
0.852180599082452 1
1.0976432764733 1
0.92087159382622 1
0.572632758885977 1
0.685856347424641 1
1.3104260703059 0
0.361174787873709 1
0.669430630280569 1
0.857123541541525 1
0.444045274226688 1
0.381158911460875 1
0.700043378006709 1
0.705606387613763 1
0.539567261643447 1
0.319295061486439 1
0.460749080868859 1
0.795529189379883 0
0.387903668520801 1
0.89217218052648 0
-0.295183927457281 1
1.00877295199391 0
0.90716012001559 0
0.963835118777551 0
0.485519402670065 1
0.821792310012988 1
0.530793324303918 1
0.409836771628784 1
0.754949226518769 1
0.868263140431298 0
0.334128592279199 1
0.572591158510229 1
0.609417318228672 1
0.176799848068665 1
0.751718479961319 0
0.208790773391498 1
0.196105863163323 1
1.14050415469074 0
0.151238473985657 1
0.77273200984124 1
0.706192711450528 1
0.613502908500324 1
0.699815366997404 1
0.891190705025886 1
0.347966723797234 1
0.121423115833626 1
1.1519386722147 0
0.625489405398167 1
0.534993385018623 1
0.56867276664901 1
0.347517061649152 1
0.956702903247782 0
0.191577047172435 1
0.490032188163822 1
0.903764596401011 0
0.158222603806207 1
-0.0916458788126633 1
0.695596588011164 1
0.506167834096567 1
-0.227054809495221 1
0.53309179159798 1
0.72252378661328 1
0.68994194257883 1
0.64005539206531 1
0.505488448749506 1
0.892129109038973 0
0.530214733575318 1
0.757877016254432 0
0.679203291948658 1
0.34381441371106 1
0.356790004496663 1
0.168108142427326 1
0.253392755565402 1
1.49440466699764 0
0.673984333110816 1
0.0409972901934927 1
0.314310211140679 1
0.783348600190324 1
0.464793928048216 1
0.609823233818552 1
0.388787942952436 1
0.311779557165422 1
0.642542172271209 1
0.370516085526348 1
0.179821399264059 1
0.46448144786168 1
0.691586764225084 1
0.723716376440111 1
0.290058424945287 1
0.824229933220715 1
0.331908629835283 1
-0.198020203622093 1
0.148394684149529 1
0.708119911584112 1
0.232008311955031 1
0.782561991969029 1
0.46508580637045 1
0.306253678550363 1
0.845296714204259 0
0.582405278076115 1
0.381653251735596 1
0.419912981125461 1
0.671036615453514 1
0.618085392056024 1
0.351936010868478 1
0.704750019132427 1
0.702461793232071 1
0.503297103161229 1
1.26040030577549 0
0.368282370039021 1
0.930841903473955 0
0.97696545030198 0
0.328224423670428 1
0.727771010137702 1
0.503499176864151 1
0.328630166232901 1
0.295689579456472 1
0.854669566814371 0
0.535453947626714 1
0.600200950652218 1
0.787165806267057 1
0.181912369994394 1
0.645894080914446 1
-0.214253085694698 1
0.52814604960422 1
0.671970224844061 1
0.251857087903854 1
0.450636258834219 1
0.498278610392582 1
0.368105814188957 1
0.379539550876921 1
0.526038042122396 1
0.0711147436313756 1
0.449365294264873 1
0.452739690595727 1
0.897469059840148 0
1.09447188645342 0
0.547572987453671 1
0.546580829543403 1
0.537264639059089 1
0.812368058490116 1
0.659266739260482 1
0.665926517954064 1
0.241162059680622 1
0.517775027847794 1
0.364480742328108 1
0.304126188926494 1
0.39148955793195 1
0.346738356469648 1
0.672628879646334 1
0.527238206715462 1
0.692818702604481 1
0.289319611413185 1
0.9247418106548 0
-0.0695772318648057 1
0.677969432709352 1
0.461872790909205 1
0.82429558115998 0
0.235101878993968 1
0.18020805356097 1
0.307282874268681 1
0.640421298567865 1
0.818968186277524 0
0.353987577858415 1
0.41506457919272 1
0.754228857634582 1
0.158835338860217 1
0.440590525036019 1
1.0828713671218 1
0.361834860611178 1
0.950696488164542 1
0.773893378056863 0
0.808452261581752 1
0.424692646426252 1
0.918266090903242 0
0.665885328596388 1
0.846313403163691 1
0.422362437766757 1
0.74029101508497 1
1.1045539667926 0
0.900366801742359 0
0.711452514499432 1
0.895704260227848 1
0.519779813340119 1
0.561460849643053 1
0.8951701478622 1
0.0855437334771219 1
0.629050972534695 1
1.04198918033499 0
0.601812236138553 1
0.643426565963747 1
0.69719886580296 1
0.935364562051912 1
0.87510233268554 1
0.858831855323161 0
0.837681912908277 1
0.571783075934826 1
0.90451442551183 1
0.512159754853784 1
-0.252683900513414 1
0.015556583247893 1
1.57898898704885 0
0.635582732649221 1
0.525806770569407 1
1.62615659841787 0
0.0818093066319072 1
0.463540969649391 1
0.661201002308457 1
0.33485859667459 1
0.596071018359776 1
0.664515859709651 1
0.554063343040732 1
0.382817464574489 1
-0.0825019345606623 1
0.472807059627222 1
0.872892226048305 1
0.966297712655632 0
-0.010594128061059 1
0.482841078427723 1
0.43179741824011 1
0.570374555476256 1
0.360363982302026 1
0.718514222199479 1
0.405112313371926 1
0.796017300609293 1
-0.221668610515295 1
0.0291708571110057 1
0.588326141242361 1
0.430808556235174 1
0.723832716809544 1
0.973084052575477 0
0.610844451360469 1
0.731909521455034 1
0.945466543832327 1
-0.118271001350699 1
0.704070300007533 1
0.849157689336274 0
0.0186559481788278 1
0.684985910198775 1
0.704165918315053 1
-0.0531678068465423 1
0.594127234669574 1
0.294215448462131 1
0.689951858026121 1
1.16788222585512 0
0.219200208195238 1
0.452787579009615 1
0.387511409869358 1
0.390052199187542 1
0.698358478270622 1
0.389722856647394 1
0.750346015940576 1
0.585537416941972 1
0.407920593645107 1
0.204019897429355 1
0.277265485929706 1
0.410422033952753 1
0.938042883389342 0
0.587316605313549 1
0.664736971265249 1
0.625903292902061 1
0.617601208456851 1
0.640391856642553 1
0.103425941802984 1
0.560871060167644 1
0.688126055903587 1
0.316591697456294 1
0.601578279021349 1
0.274868322900608 1
0.429591543356845 1
0.321923583747742 1
0.840797296148978 1
0.826190151653013 0
0.427220103411488 1
0.436233404448397 1
1.10847974655562 0
-0.00852481165856771 1
1.03661000298214 0
0.636370508037215 1
1.12519236755597 1
1.07607871393858 0
0.655926758587368 1
1.0157434585879 0
-0.0229126960628327 1
0.990762730416217 1
0.54375932495809 1
0.0954356316204862 1
0.504265201724381 1
0.485362803248341 1
0.50466159021162 1
0.702074516324783 1
0.0916565282420245 1
0.635682145128757 1
-0.0901511797711104 1
1.09227256200739 0
-0.0262275475127013 1
0.870011913918309 1
0.563168929778124 1
0.928636844870102 1
0.580631118340001 1
0.776414363610085 1
0.232578292639179 1
1.11754482687036 0
1.120281748665 1
0.751024530220278 0
-0.0832362743280125 1
0.502661881326974 1
0.122220014128365 1
0.425803801556649 1
0.47295685834641 1
0.790070049469029 0
0.661891201354929 1
0.652943146420391 1
0.589686551254098 1
0.606001284287022 1
0.537453916501001 1
0.412008075976177 1
0.340729429728966 1
1.23580332972943 0
0.509401880329484 1
0.58698317808034 1
0.73943492565692 0
0.686731174736468 1
0.647339170409588 1
1.26813186782004 0
0.572820096888851 1
0.806011115265175 0
0.362845732785825 1
-0.102783972862838 1
0.0341558777831367 1
0.429460062582271 1
0.353219728991553 1
0.708531543342602 1
0.583662296559773 1
0.387004061379577 1
0.0983379313379951 1
0.571491983670559 1
0.674544735030467 1
0.290812754862511 1
0.770141799240378 0
0.233776009690816 1
0.621795742190486 1
0.664863488104856 1
0.267845829582771 1
1.01796983316478 0
0.296664076722089 1
0.189209130537106 1
0.674130092279954 1
0.155763560666875 1
0.409569479516272 1
0.0324361397535065 1
0.485497946873104 1
0.981892472628168 0
0.281482990382708 1
0.627858674559831 1
0.803252221893694 1
0.51150683599031 1
0.754597254171865 1
0.771485881412701 0
0.467603863335088 1
0.389928157441013 1
0.491739962860391 1
0.59584674218264 1
0.515202309302156 1
0.384797516027653 1
0.42939001715155 1
0.555234944762744 1
0.719493152873264 1
0.554208828444416 1
0.305784864999106 1
0.356073320216752 1
0.307797584026276 1
0.513848598192309 1
0.353312905330755 1
0.540966953367582 1
0.579842794736265 1
0.489039938206399 1
0.13369593679902 1
1.05635633964454 1
0.863930893631455 0
0.568411521792249 1
0.413814309467973 1
0.135412006704619 1
0.799714741657767 1
1.0539685489006 1
0.617657787342038 1
0.929042573349445 0
0.664367000178475 1
0.525787684129985 1
0.450191549894771 1
-0.209631423640699 1
0.755055442723467 1
-0.0804258788959124 1
0.0639965425477401 1
0.191079236283012 1
-0.398193575879664 1
0.71421738330763 1
1.12969861898835 0
0.248866198270943 1
0.42092184456564 1
0.388141940601537 1
0.289218426923917 1
0.923435064295649 1
0.208781524187517 1
0.366680711047385 1
0.464873509388552 1
0.698263416383449 1
0.593582392223173 1
0.542037648421499 1
1.12406518028834 0
0.477681792882912 1
0.661384582938182 1
0.350600530355279 1
0.611285429330807 1
0.404097263341542 1
0.550968370831798 1
0.611600569982835 1
0.52556563166894 1
0.235314571669917 1
0.793158994637256 1
0.114491319950206 1
0.666613757664469 1
0.386157748049866 1
0.518874886528073 1
0.546304206053104 1
0.510067512456101 1
0.786892530397545 1
0.237834114287925 1
0.941685910643965 0
0.979857258440914 0
0.216539874660466 1
0.600425605200351 1
0.0957814609666927 1
0.756240815469263 1
0.599945315269654 1
0.546459126627584 1
0.0917321446879789 1
0.659042555455224 1
-0.221248406936255 1
-0.106780302211024 1
0.546984028907777 1
0.489690872584663 1
0.397082978334872 1
0.105601093674946 1
0.539342399387169 1
0.449301560068856 1
0.583533195252647 1
0.655689962313574 1
0.475416476414021 1
0.0194183826420954 1
0.566491465395817 1
0.877544855396801 1
0.491071872734464 1
0.457479651161825 1
0.268695141049274 1
0.683765835643379 1
0.310325192535627 1
0.634144321617803 1
0.773278637467366 1
0.628573607226504 1
0.790957721039915 1
0.281949193533387 1
0.939443677487584 1
1.01157013489681 0
0.525048458201953 1
0.432710321682991 1
0.634139558396112 1
0.251534560533818 1
0.109209353566024 1
0.333265327864244 1
0.447395446088423 1
0.539039482952602 1
0.173786162310282 1
0.685084130397202 1
0.996093777767228 0
0.705749166851269 1
0.558003400833621 1
0.707589729843783 1
0.712675423077055 1
0.568176195792502 1
0.392908944099115 1
0.931362937836475 1
0.172230627537774 1
0.239850382741525 1
0.952533686479655 0
0.181902951422106 1
0.824735014736246 0
0.749485217564548 1
1.02357356161789 0
0.322063030957949 1
0.385452560833936 1
0.306592397280019 1
0.295921358222227 1
0.700294238253177 1
0.153393568788432 1
0.466127850581534 1
0.703734374135737 1
0.0120467317613143 1
0.733027175011449 1
0.285630143793027 1
0.430416061865468 1
0.274008144131748 1
0.813364630898828 1
0.595590889393634 1
0.434741449799345 1
0.521931657126117 1
-0.0606851149811627 1
0.639540479201637 1
0.0133544695643917 1
0.692301346478252 1
0.591132060312132 1
1.08833013546851 0
0.55700934471716 1
0.0745176032968154 1
0.824482860901033 0
0.111564131210236 1
0.568538080416478 1
-0.27376333339303 1
0.895293320733693 1
0.415851540149135 1
0.136120915971658 1
0.318452788596438 1
0.419958864130941 1
0.825850512289894 0
0.549200872367856 1
0.100731527020218 1
0.604581325430826 1
0.00993436045470909 1
0.081944282373449 1
-0.288389883077499 1
0.779761771793326 0
0.848493437262458 1
0.0973288635669966 1
0.391583209086179 1
0.618624380569458 1
0.589150439968404 1
0.195065227620222 1
0.9877135486168 1
0.602348926497645 1
1.13876501597294 1
0.674371340817386 1
0.338288712224452 1
0.317903838463349 1
0.941532795584232 0
0.577040652620226 1
1.04409365963358 1
0.360792977261332 1
0.556690374737924 1
1.11257232285046 1
0.347610309806774 1
0.637353518570927 1
-0.0462716897319078 1
1.00798335612495 1
0.802505365324349 0
1.00534853380024 0
0.4892335736963 1
1.02709344816744 0
0.356703009534999 1
0.290704267800416 1
0.680560874057459 1
0.32564781800144 1
0.232099227044477 1
0.955589755391278 0
0.241000218477152 1
0.429732434600169 1
0.155463041784884 1
0.263515034783869 1
1.04992066921622 0
0.264116443263376 1
0.655551758951294 1
0.649523696177767 1
0.401145632643796 1
0.399597330253868 1
0.814075199184476 1
0.516174809490542 1
0.0581549548794982 1
0.499233616124755 1
0.806943165364236 1
0.738296015551464 1
0.703478076762216 1
0.926836222381744 1
0.475111054266716 1
0.470352956084954 1
0.579379035498726 1
0.639909040111645 1
0.47692144417343 1
0.894684174954055 0
0.736815416681558 1
-0.134436966393407 1
0.347209662524417 1
1.1566016033234 0
0.280527399859404 1
0.564806314618323 1
0.260407608298281 1
0.622356709452322 1
0.443400800848565 1
0.630235028290475 1
0.557174323600046 1
0.852743963619309 1
0.304469546605769 1
0.714599229164488 1
0.15290275278952 1
0.202341339108405 1
0.876629387823759 0
0.893128239653858 1
0.348981888690525 1
0.817563549034046 1
0.663959071326514 1
1.09695652581085 0
0.61058167106828 1
0.621490442322384 1
0.11694476211473 1
0.604125738324698 1
0.266353197231121 1
0.580718272680544 1
0.085403929644218 1
0.548101256351898 1
-0.0207875086083889 1
0.364375042070972 1
0.495227104849885 1
0.467096554632816 1
1.0700703444674 0
0.95196886611413 0
0.494791567691481 1
0.441940074276924 1
1.07899663443022 1
0.616213459801334 1
0.888738449248981 1
0.765019175559384 1
0.414661749266048 1
0.542963033364353 1
0.716253872737957 1
0.572011489768665 1
0.813913405842933 1
0.626473444555368 1
0.347325116330764 1
0.350997076941328 1
0.759600501068556 1
0.550239464514475 1
0.313478762297643 1
0.68860413717769 1
0.484407869923173 1
0.201997577480375 1
0.0134131202855483 1
0.528366308435252 1
0.252328462897724 1
0.329370971618346 1
0.807429433806428 1
0.454249838108504 1
1.24315499165902 0
1.03515488438837 0
0.405809682116183 1
0.699690783708684 1
0.446560087571267 1
0.345691907460362 1
-0.0851468174797296 1
-0.116534964743201 1
-0.163476715071989 1
0.594291276802877 1
0.357247445880992 1
0.84135433732734 0
0.673910289174266 1
-0.0259857645781314 1
0.398615307030438 1
1.08787685853132 0
0.767453296996575 0
0.810541904615966 1
0.545145903539715 1
1.03302380256648 0
0.338902885309673 1
0.821012773889019 1
0.788176195473441 1
0.830709871936788 1
0.469988493460143 1
0.357000833054837 1
0.814226468319606 0
0.568304960586343 1
0.694172353821805 1
0.970977077177747 0
-0.155433732088656 1
0.266076535633664 1
0.00556056629654249 1
0.388046083342087 1
0.0874281306471514 1
1.22256784997054 0
0.76955983637774 0
0.783347776288481 1
0.538156414465025 1
0.470498403062771 1
0.427496162065954 1
1.14538262696168 0
0.884253373931076 0
0.859295171302929 0
0.0289383358748867 1
0.391816859439997 1
0.0514438512958224 1
0.696971296560545 1
0.285204271688298 1
0.461834854219289 1
0.879983647461457 0
1.24978352019238 0
0.465868724100928 1
0.494979759546591 1
0.403410644730624 1
0.964462068781223 0
0.248262974750558 1
0.758322161447996 1
0.422154322420645 1
1.28287856418448 0
0.722150170888154 1
0.788974832317919 0
0.548402806393977 1
-0.0570107722978075 1
0.445856842321504 1
0.62418786583139 1
0.658638240056283 1
1.10420036001927 1
0.692724960923923 1
0.456706147198322 1
0.495227104849885 1
0.546902797367644 1
1.34014256090372 0
0.503385061316225 1
1.03773576554296 0
0.660974906770194 1
0.791446232467742 0
0.686598949519175 1
0.392767329183419 1
-0.18589634235023 1
0.871365137387205 0
0.383884062522328 1
0.656495914139572 1
0.735878649421949 1
0.72190526006539 1
0.252044378888577 1
0.697660736882418 1
0.760870056486411 1
0.951369487385724 1
0.432584009213584 1
0.533347826559719 1
1.17111164949594 0
0.182975979077698 1
0.969337407558324 1
0.641160833200342 1
0.475796186141468 1
0.833826596660299 0
0.748660706326014 1
-0.073091609649827 1
0.565453741976965 1
1.17872309276105 0
0.699357358416086 1
0.280472583919475 1
0.549641304598921 1
0.0988530489792611 1
0.323996250586954 1
0.388596999065936 1
0.988619998840678 0
0.711254871368466 1
0.509357465295778 1
0.511703149248051 1
0.387449869185525 1
0.105731758843681 1
0.840580095354112 1
1.11503758495604 0
0.371947646940906 1
0.371424070869139 1
0.777083791708278 1
0.70507413813992 1
0.281862974225552 1
0.78404241020253 1
0.744948324969909 1
0.642007690192743 1
0.792487938624053 1
0.49500763720532 1
1.1186896989432 0
0.203404466833449 1
0.520804524480142 1
0.53103307259964 1
0.273200616935711 1
0.226714832635176 1
0.465239314528159 1
0.668862205380789 1
0.313566429240399 1
1.59149671915957 0
0.413693036876847 1
0.891745228174957 0
0.877173275612036 1
0.629753945890106 1
0.351164348191188 1
0.624653868918871 1
0.608781073193607 1
0.535880483818499 1
0.136300467743078 1
0.13564408127981 1
0.68837017862647 1
1.25006220001549 0
0.276143411544285 1
0.331766003796485 1
0.419792386388513 1
0.673612932329783 1
1.01655751954912 1
0.686115055656347 1
0.744748643234765 1
0.335588600716474 1
0.944892040529965 1
0.212594077017722 1
0.503373624747118 1
0.755034396703324 1
0.132238076818844 1
0.638202446998333 1
0.327661659051631 1
1.29475710506616 0
0.683261870988873 1
0.716509443617534 1
0.282387341058882 1
0.47460633042338 1
0.257715543046903 1
0.0810764360322181 1
1.17245382697797 0
0.453323065650971 1
0.524182578279081 1
0.591630932515658 1
0.377442097572722 1
0.803926301119798 1
0.0317697937418599 1
0.620573545961348 1
0.49423126999131 1
0.946643703418418 1
0.526230358372826 1
0.134939460743405 1
-0.105551304615493 1
0.882386040935202 1
0.691475457472019 1
0.960321577746814 0
0.218662409463592 1
0.093204580714413 1
0.178864984984336 1
0.448068562236837 1
-0.0290730764293533 1
0.822128802196244 1
0.965333000748193 1
0.265231547850455 1
0.434599614706301 1
0.666264118674945 1
0.833963224831093 1
0.899811576896504 1
0.747465271948731 1
0.637534987879682 1
-0.131525912740754 1
0.968573528260379 1
0.288496492045455 1
0.62800324112803 1
0.643680106366025 1
0.269504389620784 1
0.393103716797703 1
0.418884548156211 1
0.645089444049996 1
0.138435231484438 1
1.05607285282021 1
0.685448608201024 1
0.958608753438009 0
0.404432629408799 1
0.720362909765242 1
0.558760347271502 1
0.787815671922638 1
-0.0271430638891079 1
-0.196868769211554 1
0.35234933355405 1
0.716728796711269 1
0.777279206058277 0
0.639758288674156 1
0.874039746461865 0
0.590483426298847 1
1.03887998314571 0
0.355636942717261 1
0.512626467568178 1
-0.00110433113447078 1
-0.394217725015165 1
-0.0273440839674282 1
0.573786405521467 1
0.822596202455754 0
0.579848402666502 1
0.254021269703252 1
1.22841015975851 0
0.221539213939774 1
0.435838174173114 1
0.294492906619342 1
-0.0558660955349948 1
0.513295080109764 1
0.195080229526248 1
0.296403744317874 1
0.674207161250918 1
0.465938879725785 1
0.637841641650063 1
0.593581043912448 1
0.961986682932092 1
0.889891455011298 1
0.915458849734353 0
0.219342778640632 1
0.884031984318458 0
0.810175746241905 1
0.396474860662997 1
0.683807775317165 1
0.669771742654382 1
0.710205774026274 1
0.805542864771018 1
0.849255932261465 1
0.606613275644101 1
0.492486240017696 1
0.673118376080453 1
0.431879522375634 1
0.306230387569178 1
0.534330232176724 1
1.52622809067792 0
0.642216891577945 1
0.49213947877347 1
1.08779043208731 0
0.0616663918994734 1
0.553331770625381 1
0.851703627741761 1
1.15089132188481 0
0.622205463113745 1
-0.110242257268575 1
-0.00758615499993828 1
1.0074171431985 0
0.448011090431964 1
0.866047755560782 0
0.789667969567612 1
0.653045449122627 1
0.43096809948702 1
0.826239585052426 1
0.693328287659168 1
0.495479910674373 1
0.378051154324589 1
0.412019828793202 1
0.349773512963902 1
0.434988810399249 1
0.232621698231343 1
0.193967352057651 1
0.350821875020155 1
0.916328780779753 0
0.262287198856941 1
0.0689800620065563 1
0.0702702510093452 1
0.417079836234056 1
0.568799965436128 1
0.893352356998736 1
0.519124739465922 1
0.598677082555884 1
0.819236660865912 0
0.0823635122066763 1
0.751025986710224 1
0.568716697243942 1
0.6822693203091 1
-0.652856367338957 1
0.526126407665068 1
0.473903866970734 1
0.840902194086715 1
0.679984984153923 1
0.374826460730801 1
0.611420148725508 1
0.429125655434346 1
0.329433384605008 1
0.217867848914252 1
1.00242081259063 1
0.815582055389035 1
0.0603493119044348 1
0.503241767777725 1
0.606886385350175 1
1.10794557885326 0
0.0755733391599805 1
0.144620452299972 1
0.395529701259713 1
0.214702998058572 1
0.653474178101118 1
0.541954704272363 1
1.04863546556321 1
0.658978956151581 1
0.258005584451538 1
0.907105766422642 0
0.499750160240917 1
0.942721490630131 1
0.13814666883076 1
0.637199969013082 1
0.998554969089002 0
0.797051798645571 1
0.961734409636203 1
1.01117872968055 0
0.501484949187891 1
0.75242986738062 0
0.910121879504457 0
-0.175596691611725 1
0.319717623475169 1
1.02069284912133 1
0.157430527856783 1
0.273454669136081 1
0.472021003006823 1
0.28341330288288 1
0.372343250791126 1
0.77949593472722 0
1.48273306945568 0
0.851993979514121 0
0.667000783688155 1
0.570344098934656 1
0.318775672322033 1
0.588083639586351 1
0.355072975871151 1
0.902670234205693 0
0.503675845979647 1
0.825101653835197 0
0.641047841314134 1
0.479913245400384 1
0.371770822763064 1
1.12750930139093 0
0.59589080921569 1
0.688648219799808 1
1.00864136182319 1
0.463989235741259 1
0.211362324003396 1
0.578958849279001 1
0.402819773998411 1
0.786513011376356 1
0.458048513499611 1
0.572046017498396 1
0.572067369361399 1
0.700929690938669 1
0.199777433792559 1
0.794375816721242 1
0.978201827506829 0
0.852859853888519 0
0.290715286419871 1
1.04750076899147 1
0.7438473270016 1
0.219675603267663 1
0.770680198281269 1
0.0717929567658036 1
0.685291779401423 1
0.419107471705819 1
0.504532900146108 1
0.456576554048766 1
-0.456916787822898 1
0.684713945574462 1
0.875931443615499 1
0.693617225550719 1
0.770565929011029 0
0.951704123515176 0
0.807612091557233 0
0.729786605878608 1
0.979034403136244 1
0.882794978951902 1
1.09862538565588 1
0.389799124214229 1
0.395420747656014 1
0.413849242668931 1
0.865104900483457 0
0.648429877976726 1
0.515731646652927 1
0.48018739476621 1
0.591400977923322 1
0.681676258532332 1
0.421268296924712 1
0.459396591440457 1
0.338416495731804 1
0.680340997044741 1
0.347049268059199 1
0.26972451094864 1
0.836931944994441 0
-0.125869115575097 1
0.253745771330551 1
-0.179508412617681 1
0.244419073218447 1
0.580399253717038 1
0.6693227900026 1
0.518520587519308 1
-0.160325970764808 1
0.195233311271182 1
0.747912993484249 1
-0.0946421749463287 1
0.379203088713222 1
0.564426321136684 1
0.194698308546155 1
0.829885024553869 1
0.476531781004398 1
0.308632805612642 1
0.733770459337039 1
0.552644297272793 1
0.640022701854221 1
0.50538147350238 1
0.693057887813025 1
0.556906531515439 1
0.523972833272613 1
0.889236207459625 1
0.597684815950104 1
0.84416404880501 0
1.2906403637571 0
0.466547904287943 1
0.832603402870292 1
0.593585670565127 1
0.734723913742502 1
0.506921183512963 1
0.300217622475105 1
0.408808515598575 1
0.56489344516252 1
0.26757611337152 1
0.508005681584418 1
0.757564237465817 1
0.687081465787124 1
0.329412134982097 1
0.52910920244936 1
1.4068196705508 0
0.350723574861384 1
0.589052245881992 1
-0.133726152661959 1
0.231023711541128 1
0.81579749615139 1
0.958098520195093 0
0.66035981866268 1
0.74737578359132 1
0.748387258593503 1
0.248712867942899 1
0.735066383958358 1
-0.0251780181953117 1
0.698980187083122 1
0.709268119898004 1
0.571981488435092 1
0.292802312790947 1
0.604297976438066 1
-0.292578233005695 1
0.481715245632106 1
0.822230083627267 1
0.698414841283857 1
-0.428884940089638 1
0.620130902678764 1
0.47179275088443 1
0.207970248129085 1
0.302050480872432 1
0.696399071745225 1
0.548330696621786 1
0.296251648667068 1
0.684243406628309 1
0.665644075264731 1
1.31143028275066 0
0.268431829217105 1
0.536214249060827 1
0.95325015953371 0
0.657999540859768 1
0.724946379938493 1
0.319986324505167 1
0.333367421266025 1
0.516038645850112 1
0.444897552151573 1
0.452598281664899 1
0.095900752321994 1
0.5336555853169 1
0.642618960236493 1
0.161150238143398 1
0.569773815365914 1
0.392711419949308 1
0.940176825141687 0
0.767191699997598 1
0.558188646067084 1
0.29353630394337 1
0.636646803422266 1
0.434570617598289 1
0.524087773300869 1
0.822804650654834 1
-0.055247489612198 1
0.910171037932859 0
0.0546165416616601 1
0.224718149438751 1
0.508530436968491 1
0.648366790987284 1
0.559869874831331 1
0.726369133048682 1
0.445829294299808 1
0.33510790676151 1
0.300980286063397 1
0.364969251503468 1
0.940402334494703 1
0.62095964090561 1
0.707586155994412 1
0.41278853720979 1
0.116588412367969 1
0.259427531004714 1
0.739354571826267 1
0.192596925391545 1
0.755093388518471 1
0.804424493511805 0
1.26269886600307 0
0.382252843312701 1
0.877300825729235 1
0.3569425021 1
0.70917880461984 1
0.341607235145316 1
0.639996135141968 1
0.239272015243762 1
1.05969436768457 0
0.0675329885125722 1
0.321970249391698 1
0.496127098373912 1
0.717670724870806 1
0.196197676858699 1
0.766090169684964 1
0.146791765590235 1
0.73187361409147 1
0.785997307160469 1
0.823245016708036 0
1.10121595158903 1
0.302102813743302 1
0.359446830234445 1
0.333451587072511 1
0.463382553134734 1
0.961747525892625 0
0.420882084456752 1
0.635911568407891 1
0.66402932618713 1
1.13741925785146 1
0.34162882187655 1
0.571956538380634 1
0.518102298543434 1
0.756325299436287 1
0.792942086098166 1
0.684139308490841 1
0.419786848194495 1
0.868555025093263 0
0.704898504095719 1
0.894187300620722 1
0.671095059937214 1
0.869061216233575 0
0.737330098379681 1
0.451241000577934 1
0.634909904234438 1
0.304535166904327 1
0.254774194041498 1
0.443143522348844 1
0.133362712359144 1
0.74971736794835 1
0.635438225067982 1
-0.333421709825632 1
0.792017116949089 1
0.639115503987572 1
0.357326541294519 1
0.201537848518125 1
0.83274135550764 0
0.227131951122579 1
0.463002283566516 1
0.993183856005298 0
0.658892348248688 1
0.535539325984655 1
0.854043791586752 0
1.16328765505618 0
0.192909241446736 1
0.915184415982989 0
0.537582030598904 1
0.52445919730662 1
0.542767568494743 1
1.11860572486327 1
0.986239764662685 0
0.649556583289387 1
0.0553815427625831 1
0.501671962183705 1
0.625204043832934 1
0.543871370348848 1
-0.301111260984394 1
0.391698537949193 1
0.730069838097412 1
0.378970808417263 1
0.711099412656615 1
0.565628437518572 1
0.616958696156984 1
0.445817819422342 1
0.456009404174262 1
0.801030690174706 0
0.472433881079201 1
0.57790626238542 1
0.437567660714524 1
0.598250858169969 1
0.885077081689779 0
0.802038972732224 1
0.604032027247797 1
0.365984620577418 1
0.252061020824887 1
0.739844396987743 1
0.830822220808386 1
0.656000830021474 1
0.599019741626568 1
1.13743446262597 0
0.542316077920882 1
0.399323610308029 1
0.672392236688083 1
0.568281368235392 1
0.494176689553805 1
0.71244917310705 1
0.6433556437977 1
0.721971013958663 1
0.167293793279696 1
0.788882494883084 0
0.479622873743313 1
0.853735485050366 1
0.468013062920169 1
0.769790122174367 1
0.660359662531291 1
0.823416074819147 1
0.927471938243732 0
0.590257510043293 1
0.367478740413031 1
0.689771252298956 1
0.534185437074086 1
0.549960705361256 1
0.0210324900246726 1
0.692668052693888 1
0.639238609304935 1
0.413603438020309 1
0.712086462052641 1
0.495143379964504 1
0.563672564273917 1
0.708379801318728 1
0.676981299199619 1
0.0418714098811434 1
-0.517996407353995 1
1.36199064672713 0
1.06118754624434 0
0.532498765200335 1
0.755690669777891 1
1.56058790113449 0
1.18287867180172 0
0.181728008997553 1
0.593755354480764 1
0.202096977014758 1
0.401515749801907 1
-0.477757634484556 1
0.966400687031019 0
0.542638602827244 1
0.655707635743966 1
0.85674648370146 0
0.74812790851977 1
0.668825784779054 1
0.640868167295218 1
0.898311135236154 0
1.00607496220461 1
0.82086237577127 1
0.351390660293091 1
0.498036213888746 1
0.787097219113304 1
1.08410413224494 0
0.116943950741932 1
0.759777174502941 1
0.254222337420106 1
0.224688015041964 1
-0.110621072077695 1
0.606663934569484 1
0.157529677416885 1
0.465378702226953 1
0.84470829661049 0
0.173383098997731 1
0.545249229701017 1
0.711314927046915 1
0.582000276737883 1
0.233739415991886 1
0.805114937590448 1
0.4272033881926 1
1.03701243148603 0
0.423181043703298 1
0.891893024121028 0
0.651736559178736 1
0.495882084528029 1
0.719940427193213 1
0.63756441492154 1
0.585030381341845 1
0.105895856658657 1
0.306959370286333 1
1.1104210711132 0
0.37863338187789 1
1.27414258994216 0
0.437843422268663 1
0.187498526924068 1
0.504996714247247 1
0.299559337054371 1
0.688873362775931 1
0.427357670043427 1
-0.0339856140846757 1
0.676550511244054 1
0.704763755840819 1
0.288158544980591 1
0.859668220186059 1
0.663097808307443 1
0.575638187422757 1
0.989013450888364 0
0.682020292297793 1
0.840629895331305 0
0.571141340232562 1
0.582412408102163 1
0.656078182724937 1
0.476800582394106 1
0.71390783203167 1
0.453726878212011 1
0.350628186833623 1
0.802984654781181 1
0.815916283562421 0
0.886236722864546 0
0.086062941164917 1
0.829631468614406 0
0.596362813293304 1
0.771821954013582 0
0.353154515720267 1
0.48858110816457 1
0.240255335936858 1
0.209170717734915 1
0.144109420140068 1
1.12428854295869 0
0.753909979405677 0
0.738942383352536 0
0.615990919095229 1
0.0743370582102062 1
0.406646669045638 1
1.17361974586533 0
0.683942418536923 1
0.897855690916253 0
0.576150422588228 1
0.32863765712235 1
0.683247678498593 1
0.512377988115539 1
0.606666293694447 1
0.536226727684087 1
0.517482251868366 1
0.298498303360458 1
0.77840595806672 1
0.769616796015194 1
0.566110912193518 1
0.358726304258011 1
0.226039228995585 1
1.32608197575533 0
-0.0810498057682342 1
0.595036761865787 1
1.13833873318008 0
0.598854332670985 1
0.555710624935822 1
0.3025847553818 1
0.524356720333763 1
0.158460757224138 1
0.359046236222469 1
0.726980692813877 1
0.673192406051193 1
0.618665851083409 1
0.515784635286424 1
0.659716859063617 1
0.612497166165909 1
0.730294549342121 1
0.656695906258177 1
0.540053686293397 1
0.318197406298058 1
0.596785554354681 1
0.734035144044801 1
0.731595879610505 1
1.08931444700157 0
0.309712110164014 1
0.352303371479222 1
0.636372315175096 1
0.02295355694334 1
0.65595366616362 1
0.326993602161627 1
1.26752978413548 0
0.273508852138253 1
0.737958605991063 1
0.443457199798766 1
0.578488800021736 1
0.741069493187634 1
0.0821966837758447 1
0.364614060330898 1
0.723013885429095 1
0.857035068902131 0
0.221497209709937 1
0.64250890522785 1
0.808091321608202 1
0.309084717426801 1
0.119566269326206 1
0.611582853708476 1
0.42358880922928 1
0.327252000241174 1
0.525424911224504 1
1.23339129894483 0
0.570489940194574 1
0.42855566296537 1
0.105508853526293 1
0.9045022668451 0
0.547582604528386 1
0.343117028435968 1
0.663911503354818 1
0.362459346164809 1
0.899439672512852 0
0.86939071412657 0
0.46701557342286 1
0.4948642773668 1
0.137069207261786 1
0.369699430417757 1
0.632091814406002 1
0.473080832718199 1
-0.153604300619785 1
1.09811747952968 0
0.289784542994891 1
0.821977562402745 1
0.0585259390872048 1
0.582674713382587 1
0.536903200382676 1
0.358442749472403 1
0.77784140919367 1
0.188889734002704 1
0.541281642222859 1
1.02345094910089 0
0.42869800425385 1
0.20729428938786 1
0.624578014539558 1
0.708020482263885 1
0.997006395721726 1
0.510569138158361 1
0.490678322850416 1
0.581908365599335 1
0.720790589492359 1
0.984572582888839 0
0.806541096890209 1
0.563443454013967 1
0.565794844033579 1
0.288336865807562 1
0.849453309443144 1
0.45277984261972 1
0.0972401808960455 1
0.562832639663347 1
0.581653268877932 1
0.518877104506824 1
0.800732833492729 0
0.860931481792273 0
-0.0653287677987003 1
0.730441002543939 1
0.734943360753304 1
0.433950596129505 1
0.640200149067138 1
0.598160811720906 1
0.797097086415712 1
0.593083477271477 1
0.441222632866677 1
0.866583078120922 0
0.111013111272976 1
0.567432001290048 1
0.458510496699899 1
0.459743599923793 1
0.0776689029981801 1
0.156766972053477 1
-0.127049803226596 1
0.278110812856969 1
0.549717464001204 1
0.711499611986774 1
0.245065820443112 1
0.894605368589068 0
0.304698981559812 1
0.64027808676566 1
0.128517944473109 1
1.35055935249458 0
0.0922473603570443 1
0.299638136896603 1
0.329164845072388 1
0.632446934270762 1
0.0218085628110614 1
0.237259899360112 1
0.461971841985517 1
0.100878733870031 1
0.614944857768635 1
0.501790600211423 1
0.187073794712496 1
0.0179618754945537 1
0.386283175203733 1
0.311290272818214 1
0.19977535447967 1
0.439530124962288 1
0.360004885864034 1
1.3331523655081 0
0.813669689426385 1
0.673563019298511 1
0.695964887284008 1
0.421580478508501 1
0.49722206031153 1
0.517040466884716 1
-0.153566772232163 1
0.884001493107137 0
0.69266145108228 1
0.441934782048041 1
0.456023658349989 1
0.766397311412651 1
0.697850860707969 1
0.517556396738566 1
0.413880727927065 1
0.338861830048389 1
1.06516126117838 0
0.577326522518101 1
0.450195074135127 1
0.590706695631343 1
0.362194705554059 1
0.738991965326185 1
0.313293709508075 1
0.397155689074254 1
0.777580481178884 1
0.417537173960156 1
0.316966342664187 1
0.683468378499275 1
0.622680589135443 1
0.720022180931438 1
0.537133362195812 1
0.969458718408947 1
0.912399147515626 0
0.40839037326704 1
0.912287664196119 0
0.430804421254819 1
0.664045540887705 1
-0.40467507822732 1
0.632372636535588 1
0.298343302663544 1
0.745088974902048 1
-0.0237754329110347 1
0.867775238699388 1
0.698219034698392 1
0.732028016382208 1
1.19692181534978 0
0.430288045104168 1
0.278903970867555 1
0.461374630365855 1
0.67001626514516 1
0.776777200004789 0
0.533605848193799 1
0.164719570378307 1
0.747696351474013 1
0.566138995657682 1
0.745397412567288 1
-0.523327783198374 1
0.875192547694958 0
0.459704471033965 1
0.306116810559123 1
0.582570638684698 1
0.439478253244757 1
0.674461891974443 1
0.38177764795786 1
0.896929386628674 0
0.559629320413592 1
0.0535824517121884 1
0.331289893738699 1
0.826582414166753 1
0.197641032228687 1
0.736395986207843 1
0.471358216830288 1
0.533675655132525 1
0.445203596397207 1
0.486417295116174 1
0.778613718515089 0
0.585182887946431 1
0.679684708223269 1
0.436725033692976 1
0.837424060729922 0
0.344838881280373 1
0.801574921548524 1
0.402439285122598 1
1.04947804027062 1
0.903920604947794 0
0.479309436137357 1
0.397006816651622 1
0.291206620861685 1
0.998440568372533 1
-0.00372719549116887 1
0.35450316936343 1
0.697694553701354 1
1.21255189680117 0
0.161918391959352 1
0.808376731812797 1
0.134601553394223 1
0.204912516126176 1
0.68834815040839 1
0.586150639846192 1
0.1194875248583 1
0.798000770805358 1
0.793478766390134 1
0.870323757665218 1
0.516226525703332 1
0.645077281372684 1
0.409561411813248 1
0.454066885671285 1
0.469884586792999 1
0.25126021093567 1
0.739893198697915 1
0.203928220233281 1
0.657165779145894 1
-0.315262626861976 1
0.665016728815318 1
0.25591880957662 1
0.482507233990367 1
0.812271097511168 0
0.513341405923834 1
0.862176148965586 1
0.599265664221651 1
0.623088545579457 1
0.4915598374834 1
0.627644693378527 1
0.556102093822384 1
0.310432241260177 1
0.950419333124719 1
0.453375500291401 1
0.604109092112404 1
0.147734533836183 1
0.666992479844468 1
0.353566389104847 1
0.90915587973791 1
0.532635583128957 1
0.123577084215408 1
0.498747473709206 1
0.548866057061982 1
0.451955667818536 1
0.487817980295603 1
0.0625140679955843 1
0.634723130724888 1
0.551192983385788 1
0.586075784231871 1
0.0716673701127436 1
0.597522912843079 1
0.408756483021455 1
0.890723934730572 1
-0.112861451785409 1
0.478593306211253 1
0.904656200573718 0
0.485436365163231 1
0.69546935037121 1
0.956586242250557 1
0.7017607567378 1
0.710052309840852 1
0.356220749076236 1
0.588802649479038 1
0.597868280219091 1
0.67167613138415 1
0.793539607307291 0
0.891762111001783 0
0.81187616694399 0
0.729875152693078 1
1.04399191491878 0
0.418142584727424 1
-0.101275435086563 1
0.399486390534234 1
0.661231277584237 1
0.56925296707989 1
0.836544935844362 1
0.517447798511687 1
0.960162675020816 0
0.440847097775301 1
0.953806176834974 0
0.503830770296052 1
0.159760772869592 1
0.661752933293199 1
0.558411918223712 1
-0.0111355992637483 1
0.767624327880325 1
1.32891920769155 0
0.640713623812386 1
0.820422114666274 1
0.483582598153976 1
0.702209815989056 1
0.743573076770315 1
0.596123216770699 1
0.705943973488065 1
0.650426446851985 1
0.359403307164472 1
0.27765815613805 1
0.979283131935034 1
1.01355549328963 0
0.426311569139561 1
0.714140025380728 1
0.828666776248094 1
1.06058212755274 1
0.408559304172515 1
0.875259041884521 0
0.788212923960462 0
0.888446316388421 1
0.70635147357767 1
0.680417721386646 1
0.0136872203398432 1
0.470227873733782 1
0.567329820408518 1
0.665649817364388 1
0.696817431245086 1
1.11268811422661 0
0.925295304534961 0
1.15432332264863 0
0.708777284086535 1
0.478016294735935 1
-0.128905427863864 1
0.388640402190234 1
0.769867251633639 1
0.773286538693675 0
-0.207349998229627 1
0.43653947046061 1
0.953030483678911 1
0.443657084121004 1
0.332247355167327 1
0.248733144816794 1
0.632360355412607 1
0.356156435020696 1
0.465657891458162 1
0.353342608849418 1
0.608631337238903 1
0.993919557490095 0
0.882760930804006 0
0.711640739637375 1
0.814122245986706 1
0.49052963957909 1
0.569045559135081 1
0.502298938701927 1
0.513343938128585 1
0.357023448965401 1
-0.0599948482745492 1
0.308216298809561 1
0.655459887589089 1
0.246344279411246 1
0.8041351490114 1
1.0020045478184 0
0.696656207678282 1
0.603137848902973 1
0.642900566742421 1
0.845914811980842 0
0.173013443559473 1
0.519909440917619 1
0.642480797376913 1
1.03779192236472 0
0.53022910194297 1
0.923132132664433 1
0.558919007262617 1
0.94279071723365 0
0.878214296158258 1
0.707930616245301 1
0.868070172590782 0
1.03946609565631 1
0.498967945505991 1
0.0926797947198843 1
1.04293902649149 0
0.470984208353799 1
-0.0754101819608576 1
0.590316189508563 1
0.677408501379054 1
0.460465840689688 1
0.297651496249638 1
0.536386312241699 1
0.683279074114755 1
0.452256484566175 1
0.385319182736537 1
0.685979959163437 1
0.976188702610202 0
0.104605311510183 1
0.62062203869537 1
0.876340066336205 0
0.575785175524319 1
0.528257926163758 1
0.565566184492044 1
0.557634677247435 1
0.953769339614471 0
0.477349987980948 1
0.483185116998609 1
0.269450648059256 1
0.502798621916029 1
0.422330666516676 1
0.202618599227989 1
0.604460391459935 1
0.647079535219606 1
0.697285268830256 1
0.964036696909686 1
0.229955885563528 1
1.6738844255986 0
0.412489354572434 1
0.554529661419022 1
0.159840145652884 1
0.628541832851233 1
0.116904200180603 1
0.996525828298882 0
0.823255744497972 0
0.361268165719995 1
-0.0681361359295172 1
0.509561062621324 1
0.325640615640197 1
1.25907478479846 0
0.42891850405235 1
0.402079792264898 1
0.678328350237025 1
0.315094203061394 1
0.382033400062082 1
0.511966564786887 1
0.48493394373315 1
0.456521102485992 1
0.674614705613999 1
0.555588567355102 1
0.695280853230048 1
0.329491946157114 1
0.89780445065947 0
0.235464658654346 1
0.480429079299845 1
1.11347022143987 0
0.418671369966695 1
0.540064350395287 1
0.31312383486017 1
0.733556497018342 1
0.748197954658457 0
0.832410822494256 1
0.461804543609303 1
0.757693002353375 1
0.448088417314787 1
0.427206160465084 1
0.348702964536268 1
0.892958860163602 1
0.665294539193623 1
0.473468551992825 1
0.566861554827842 1
0.551134476430006 1
0.532463870212561 1
0.566419292972629 1
0.700890214842555 1
0.665877165586556 1
0.553303934263532 1
0.774821850732199 1
0.597471836525775 1
0.244714113735844 1
0.0141540332183932 1
0.357340169551324 1
0.695153481001544 1
0.368987870824128 1
0.93985562775036 1
0.550889879930523 1
0.378344650762971 1
0.631749151032685 1
0.62023188563868 1
1.05013931474629 0
0.751429017380482 1
0.357680563716485 1
0.0932212059121704 1
0.72608544178682 1
0.93005518332538 0
0.633303421654048 1
0.394182852957979 1
0.521888823040048 1
0.481591129892031 1
0.151993116709053 1
0.554796349457173 1
0.181929935183806 1
0.360730175720926 1
1.06711733202477 0
0.354669868677661 1
0.495625241561167 1
0.607106807636866 1
0.444964872492487 1
0.417159781151871 1
0.702732247428778 1
0.551510733974069 1
0.775626098915244 1
0.0132867412189906 1
0.628595929850142 1
0.259235301774155 1
0.550497504534029 1
0.927620435781486 0
0.490967014123945 1
0.919315254535275 1
0.907327966763228 1
0.637817776064133 1
1.11054943617793 0
0.583371536969921 1
0.594610191595621 1
0.314049561353548 1
0.138804868763245 1
0.773381377056579 1
0.259186111930832 1
0.75972501335117 1
0.457399668101655 1
-0.191704429861866 1
0.0696949371817533 1
0.401426402075742 1
0.59883618452131 1
0.57877531472997 1
0.498969679885139 1
0.719476665864014 1
0.869848364910772 0
0.430225627229265 1
0.853670442616866 0
0.660811220307499 1
0.297616476281823 1
0.683924614556731 1
0.570270241258255 1
0.880684662890596 1
0.427860956997193 1
0.284304128019908 1
0.487321823435057 1
0.633138433487058 1
1.03016127489098 0
0.465562705829728 1
0.676876206454743 1
0.372967037219854 1
0.749856394793811 1
0.762971944666835 0
0.852437189348945 0
0.521480157866171 1
0.233613067501888 1
0.415462806678579 1
0.700720434990975 1
0.405560611449468 1
1.13114429832018 0
0.692451927259806 1
0.449514910378379 1
0.534293200581312 1
0.510402646924902 1
0.835756224374198 1
0.893273519047289 1
0.0933035210890669 1
0.450727411256966 1
0.266828703672817 1
0.193145542518651 1
0.355801587106841 1
0.538813782798546 1
0.521322841498688 1
0.509953440153248 1
0.20170969388881 1
-0.260421561845688 1
0.823205137436124 1
0.524393422074311 1
0.730855770691755 1
0.565659316405481 1
0.751890138576 0
1.06800182643914 0
0.599451453360027 1
0.419249744347105 1
0.208758434047158 1
0.294015175150981 1
0.734709329972705 1
0.248202611016002 1
0.270367418449188 1
0.702777563493852 1
1.47927189983265 0
0.138844540138956 1
-0.0081742798833159 1
0.488929257289674 1
0.692767889829172 1
0.485555934515161 1
1.16262433560294 0
0.589560492365197 1
0.263430918526189 1
0.799999153851991 0
0.534876982495977 1
0.70030732332104 1
1.41100854840321 0
0.548643145356017 1
0.744135209159559 1
0.351804351249496 1
0.697551378893081 1
0.788922819122101 1
0.133994406763425 1
0.692675005941214 1
0.218186025291332 1
0.769510659619529 1
0.492025629393301 1
0.816907621049855 0
0.48362124126947 1
0.69229246343425 1
0.0201850062368841 1
0.976585054467281 1
1.14154005718808 0
0.7179814255587 1
0.777526522102987 0
0.99279137425193 0
0.42850117786511 1
1.08049034427428 1
0.304408889694988 1
0.56439055075032 1
0.313131392273301 1
0.976990586164388 0
0.537174531651531 1
0.743818327893416 1
0.631534942318545 1
0.518874308045505 1
1.17002612767984 0
0.363534505969092 1
0.412120850081923 1
0.417106199954915 1
0.345323887454375 1
0.827719247687016 1
-0.147598064185263 1
0.229064425826324 1
0.257715939466598 1
0.440237277042573 1
0.62418518431544 1
0.19791960432287 1
0.0543712776769852 1
0.728977219898052 1
1.1600930863812 0
0.625591021931277 1
1.01569247336457 0
0.432363981319183 1
0.803724044846734 1
0.899838253790558 1
0.266282570070573 1
0.887967469138371 0
0.831320012092725 1
0.48889503075118 1
0.855431962815194 1
0.196081452219617 1
0.48426352978585 1
0.431760306811543 1
0.48940817854665 1
0.39126540681347 1
0.364194791802304 1
0.618017882415576 1
0.734121383597848 1
0.0562907887145447 1
0.18236112883523 1
0.436841925800163 1
0.688172910441715 1
0.445499615792148 1
0.463852451887915 1
-0.475551389068912 1
0.0386790674323224 1
0.61905570115968 1
0.433256016627788 1
0.4767587105552 1
0.602440348873943 1
0.171792035670831 1
0.478588252467997 1
0.511486324295298 1
0.437023292304165 1
-0.283794968717366 1
1.06120629902346 0
0.927519134748038 1
0.288708739468554 1
0.24688103259545 1
0.498264916486973 1
1.01243351093075 0
0.264908176526274 1
0.388073013299269 1
0.528865814870412 1
0.503182744118138 1
0.585866167800466 1
0.660607641764037 1
0.325072260581463 1
0.549440456702037 1
-0.120821116851453 1
0.845833467333398 1
-0.155505064794041 1
0.345241118875081 1
0.476321102287766 1
0.481640592730819 1
0.687004584302679 1
0.125906637851366 1
0.889596094145958 0
0.421020956167305 1
0.806510596258738 1
0.508597390010446 1
0.891443962086172 1
0.951576469226649 0
0.127451144938613 1
0.581993139389829 1
1.07013923966178 0
0.788213102759778 0
0.558857398052454 1
1.05489918922494 0
0.489784103602094 1
0.593739396960821 1
0.828498233460559 0
0.274194162085506 1
0.650732497225906 1
0.689558911058395 1
0.556292806147832 1
0.598929572659866 1
0.924567363681047 0
0.349072306472678 1
0.682325857091911 1
0.802794219056602 0
1.13794751433615 0
0.846545773104357 1
0.72460981586607 1
0.672068329614448 1
0.397785141257644 1
0.250937683419688 1
0.723219383419474 1
0.501766334242101 1
0.464524223360011 1
1.16443204605197 0
0.228067839900616 1
0.370532529879302 1
0.252732872382116 1
0.54402298255723 1
0.864428577375673 0
0.232665290396208 1
0.274952292759381 1
0.748762857504245 1
0.387250721629734 1
0.416791333847929 1
0.695063539367877 1
0.622855986166513 1
0.646548130155928 1
0.623081339576036 1
0.737037957583978 1
0.0716410189423367 1
0.954506338625515 1
0.614111115015943 1
0.319903136132528 1
0.424982134168677 1
0.462519328621915 1
0.559549223740446 1
0.746558469346643 1
0.398112017781229 1
0.513778737602023 1
0.273618816728093 1
0.489463857485652 1
0.397311408733874 1
0.563822010055437 1
1.09597112586417 1
0.52234755452084 1
0.240184343736338 1
-0.0924699182388244 1
0.852148269290471 0
0.624672576954356 1
0.293786432947406 1
0.636667283696075 1
0.321042045623684 1
0.839100828274137 1
0.431972960927805 1
0.466335373885815 1
1.00992947952829 0
0.120623333229351 1
1.13397684971607 0
0.605124515543609 1
0.336724266998189 1
0.808975485164911 0
0.118986833535874 1
0.72684021385946 1
0.564498888439599 1
0.490421279021384 1
0.0352592498102907 1
1.37036593057803 0
0.478437362504286 1
0.43904828197959 1
0.183163700075939 1
0.140093641417993 1
0.546245465640965 1
0.774033942887391 1
0.717952219445238 1
0.509652329969683 1
0.242026762315667 1
0.375192131784939 1
0.150650609474215 1
0.263107121574369 1
0.74104051900801 1
0.288509112053883 1
0.241048016735518 1
0.844135362902444 0
1.31856213505587 0
0.620448374460647 1
0.599796588883691 1
0.397098934944846 1
0.779858728021363 1
0.705812907125715 1
0.705433830992781 1
0.273313035408298 1
0.644866131085648 1
0.769050668499924 1
0.678840238610896 1
0.669612324876054 1
0.495677710109608 1
0.223755467124867 1
-0.205825691251407 1
1.17081682757323 0
0.880448436852844 0
0.534492371404602 1
0.267829241136954 1
0.0790195429064609 1
1.14042314852778 0
0.686815458405726 1
0.629504811689568 1
0.49680312252656 1
0.589367676909899 1
0.650227717759175 1
0.611563783338158 1
0.7894528372812 1
0.969962301272833 1
0.728682623467555 1
0.436380158315595 1
0.452750716741626 1
1.35645989595608 0
0.405846468753902 1
0.905855857163171 0
0.701094940960573 1
0.597842912788284 1
1.15302243002759 0
0.452185555041909 1
0.0154737319309399 1
0.928558100711222 1
0.727072901796692 1
1.02431946099249 1
0.480417958165065 1
0.699654177316933 1
0.439354128835432 1
0.458665730780021 1
0.623818069919637 1
0.683712790749203 1
0.314619376015082 1
0.223228004999689 1
-0.0163053769406282 1
0.292861726887478 1
0.244706885825788 1
0.445368912341338 1
0.601070919441001 1
0.646309524592809 1
0.0887277463391444 1
0.600257352846019 1
1.12360609946675 0
0.384231656849546 1
0.463557992249983 1
-0.186015710323179 1
0.641221361457633 1
1.31972600535903 0
0.592133541822636 1
0.488349374826477 1
0.810851481973095 1
0.475737754514799 1
0.22661377647414 1
0.566932689756217 1
0.305072865669277 1
0.222012372611331 1
0.980853504989009 0
0.864462787204927 1
0.747586455079565 1
0.769273302046834 1
0.474375613954908 1
1.10597464668173 0
0.795386516584526 0
-0.104315985572687 1
0.580292839127716 1
0.782577530910142 1
0.78068679421047 1
0.615594495606028 1
0.527600494813881 1
0.600022500034535 1
0.66832677685479 1
0.829653313993505 0
0.119291667628558 1
0.527770286662328 1
0.484725579055241 1
0.202811147132551 1
0.35913280153754 1
0.403619755975455 1
0.442974968600404 1
0.940812245684901 1
0.974699451387379 0
0.784011749050934 0
0.710810346553224 1
0.844202216188513 0
0.545683537065364 1
0.897789144256133 1
0.549069501715703 1
1.17207157016557 0
0.875531609017102 1
0.709341598230547 1
0.718503043028344 1
0.497996900634776 1
0.171767152325373 1
0.825844928164319 0
0.723633855000512 1
0.827656636777101 1
0.590258039609719 1
0.146038614443128 1
0.275107889499928 1
0.476794460713052 1
0.732678238864055 1
1.20346332507708 0
0.302348396275111 1
0.697198181333031 1
0.307176968213387 1
0.260562797360842 1
0.839141687168162 1
0.49966427480177 1
0.627689174365301 1
1.15100638743845 0
0.602794670894601 1
0.695482312747197 1
0.421154730483197 1
0.856692072105718 1
0.537502299420141 1
0.683599844610516 1
0.614414820703618 1
0.42906180855082 1
0.749204989696675 1
0.925514807074137 0
0.49439226608648 1
0.309597585238657 1
0.880169042948499 0
0.789477370605262 1
0.802361542253816 1
0.590231312859773 1
0.639882163336078 1
0.153271004831451 1
0.260044693997883 1
0.866962150543688 1
0.935200885807156 0
0.502480561266986 1
0.720785627776697 1
0.375471977418357 1
0.292811053803274 1
0.17508187983855 1
0.468852720522128 1
0.408298115348148 1
0.513071121566159 1
0.853089195614434 1
0.689585526338478 1
0.458681270312584 1
0.557690814636962 1
0.810725324348819 1
0.434484415675392 1
0.45928930096177 1
0.463270372808354 1
0.764368022872585 1
0.509521908795926 1
0.507146702477415 1
0.877409799917238 1
1.18436042933067 0
0.521575713810999 1
1.00675743236457 0
0.86341623033988 0
-0.00034285326248866 1
0.366434752276367 1
0.637933173185621 1
1.26574080229225 0
0.316635388042198 1
0.0739818053723861 1
0.701969304723718 1
-0.158229549594107 1
0.0653297839943286 1
0.749798706582479 1
0.890492786421802 0
0.178571453850935 1
0.560647454374445 1
0.391932530256683 1
0.816676703043465 1
0.453498782250651 1
0.0894033449736962 1
0.456656184296438 1
1.00056710609184 1
-0.673832041588437 1
0.902544871332671 0
0.668741326215193 1
0.152548626318362 1
0.988570273665862 0
0.679488923880873 1
0.66080914713822 1
0.36121508591671 1
0.206620682905731 1
0.893861026467528 0
0.288883877907771 1
0.675086718946858 1
0.998362212752916 1
0.251026027928702 1
0.236348146524465 1
0.784211019947253 0
0.867146041379355 0
1.10551310803396 0
0.762104809994897 1
0.773619560645524 1
0.49357731063325 1
0.736526204316141 1
0.397759743681733 1
0.728674284428856 1
0.56428302729891 1
1.06005139675953 0
0.569068540581038 1
0.795959553386386 1
0.380799265053415 1
0.67538622272409 1
0.33112436948577 1
0.488399009744809 1
0.0196089482945346 1
0.220869199229165 1
0.774059477452978 0
0.596403740786541 1
0.573695014749515 1
0.5514193814737 1
0.700785857591842 1
0.185093492904428 1
0.58900486777375 1
-0.155918270064798 1
0.882363436883836 0
0.831709516166959 0
0.641771590410148 1
0.368632537682627 1
0.336535333646795 1
0.0824679635123162 1
0.550818008785464 1
0.862817318854455 1
0.53583328811465 1
0.74705302518578 1
0.755707548088493 1
0.400544826365052 1
0.0969175015681559 1
0.729105880345632 1
0.558891611878562 1
0.413568011769079 1
0.157484189246111 1
0.315868212892933 1
0.156120526852366 1
1.4499545933351 0
0.337810131882 1
0.731427732592268 1
0.551819431360113 1
0.40534510736299 1
0.369105584595569 1
0.677414920757792 1
0.875622588119047 1
0.065558118449795 1
0.875883917567376 0
0.964221061628476 0
0.30054943242931 1
0.443529074126751 1
0.432850073660259 1
0.779778542653906 1
0.426231321156623 1
0.335239239083793 1
0.450216669781572 1
0.867980077910983 1
0.409522811156256 1
0.240793806390116 1
0.519957279302637 1
1.39744486488106 0
0.647169809809918 1
0.742988663546553 0
0.38720414845551 1
0.566448400070312 1
1.38882055659432 0
0.715578837657914 1
0.857537699224861 0
0.768094372842138 1
0.454694146618031 1
0.319437147084817 1
0.316406995324775 1
0.441904782037828 1
0.475724792671745 1
0.314384447069897 1
0.708465886180437 1
1.00291223645783 1
0.581062228678888 1
-0.272876050625837 1
0.934245159063841 0
0.777118999323617 1
-0.724783100320001 1
0.11183626982069 1
0.510548329820978 1
0.322366207759692 1
0.728599262954277 1
0.517983584981295 1
-0.254725452425918 1
0.734765681511082 1
0.202334452607618 1
0.624251759666336 1
1.09567004084881 0
-0.300536639913046 1
0.497681259768713 1
0.377306965238615 1
0.52856489796057 1
0.461723064680954 1
0.395082575373031 1
0.70361765685619 1
1.14246532276724 0
0.617284137835803 1
0.876587603196363 0
0.158256562132635 1
0.590182439336735 1
1.01162590604158 0
0.613880019268716 1
0.769458630535818 0
0.900554430436615 0
0.229267740095052 1
-0.000112475035910858 1
0.360762748392048 1
0.00793679576416098 1
0.198070172527267 1
0.230463667590026 1
0.496851398923073 1
0.922968377857468 1
0.557436059016229 1
0.651333690413583 1
0.188701511895871 1
0.873777422294089 0
0.845674025796424 0
0.138431011267342 1
0.627573024733937 1
0.638529086750188 1
0.975499210694141 0
1.11774232707353 0
0.787116948800535 1
1.03533273325687 1
0.579794840793952 1
0.299836819262538 1
0.908297422546178 0
0.373513653622996 1
0.682748428958852 1
0.67477557150938 1
1.16675240162964 1
0.204434202950396 1
0.707184835355944 1
0.907055637961626 0
0.480115882708864 1
0.250198571736521 1
0.780905065307715 0
0.120625810670657 1
0.507440809480604 1
0.590128642655832 1
0.776169375651316 1
0.682363811130342 1
0.526387312225072 1
0.274206616183443 1
0.766876018408307 1
0.571342086736043 1
0.96531262957027 0
0.472567183909421 1
0.396763727420307 1
0.420628907073274 1
0.608710729898461 1
0.499725317694356 1
0.34378813148157 1
0.694381946882876 1
0.623233390514508 1
0.74015439136535 1
0.577067737705033 1
0.513284009679574 1
0.767744999985351 1
0.598850960754708 1
0.925786210262614 1
0.624832006440963 1
0.375118933911753 1
0.660999013529529 1
0.658834820745895 1
0.712276893677817 1
0.24808308384866 1
0.512125976148956 1
0.206857409364166 1
1.05346036367964 1
0.278081971414152 1
0.199518347327445 1
0.860091385870434 1
0.816086253847346 0
0.421495172034499 1
-0.151415878775725 1
1.07784631458799 1
0.278944973919793 1
0.573491029077572 1
0.507520885194873 1
0.716722791863597 1
0.569540105506418 1
0.25483091424566 1
0.53793564128061 1
0.520786786654517 1
0.717478915604018 1
0.726274391032166 1
0.648930510384551 1
0.318600397560809 1
1.04351675285852 0
0.663891814130078 1
0.719072589344972 1
0.687315608260463 1
0.897421388460317 0
0.756558375854933 1
0.284252231897 1
1.12821890343886 1
0.227586604632663 1
0.859558302084264 0
0.619599759378981 1
-0.0323147279405455 1
0.950915053630247 0
0.450782695374796 1
1.11914628437725 0
0.992895122592822 1
0.648637815048105 1
0.565920940538952 1
0.453833055231991 1
0.41835069990296 1
0.51128329313387 1
0.834548890509814 0
0.928498537833108 1
0.337953862494631 1
0.00684641050265612 1
0.0912436260310873 1
0.394634243908793 1
0.571678225333434 1
0.119317222285914 1
0.699399301405757 1
0.92601011123687 0
0.837735746151961 0
0.154633243493379 1
0.0847664121012258 1
0.395237155955705 1
0.315758819771448 1
0.914369402207337 0
0.232151907304516 1
0.591809714666022 1
0.49920245038142 1
0.885465067338231 0
0.650674099947202 1
0.511430052259603 1
0.326135979436755 1
0.424512283049201 1
0.9453349825835 0
0.773544283212205 0
0.474656404713297 1
0.252172236942378 1
0.317717196407189 1
0.337841569706969 1
0.518444507642172 1
0.404359630151251 1
0.771587161058783 1
0.651165884185454 1
0.451514949681406 1
0.916848248113399 0
0.474893982961829 1
0.236395608081391 1
0.75979998248462 1
0.794868543734355 0
0.75874416851928 1
1.02663685254579 0
0.992573860823198 1
1.03839946444559 0
0.387490423517628 1
0.684744523754842 1
0.184638571867259 1
0.887767177600894 1
0.0125437276775548 1
0.386159188441847 1
0.483068375109292 1
0.0926052181136306 1
1.02407133490126 1
0.271871458564526 1
0.549216943553783 1
0.534713499389126 1
0.235829656413887 1
0.966848925893604 1
0.316269794536462 1
0.595480565067102 1
0.79007541184775 1
0.667531242426209 1
0.219612310655934 1
0.688807153155376 1
0.704511249093905 1
0.756701626391511 1
0.51359921758499 1
0.0853619785732411 1
0.341257203866483 1
1.15310002870395 1
0.43735137809186 1
0.503632420883775 1
0.423672009813207 1
0.409432458652054 1
0.734462054770751 0
0.656326597854657 1
0.92847099277274 1
0.391846773235122 1
0.635874248816478 1
0.434987658430354 1
0.292303332439474 1
0.75088379937012 1
0.721859880538661 1
0.313019110344106 1
0.778541953670498 0
0.605766238614763 1
0.545090934624384 1
0.44003547095612 1
0.112943022677758 1
0.85208323647949 1
0.515045973669107 1
0.142677911602461 1
0.489711013290548 1
0.534479922114483 1
0.607115875814501 1
0.370632970210099 1
0.62552002006972 1
0.421030338703441 1
0.554482628280667 1
0.0839910221079415 1
0.789579536033805 1
0.84264028730603 0
0.959614419949331 0
0.179099085136117 1
0.179230673320107 1
0.442254236733919 1
1.11180130823053 0
0.72983161644328 1
0.787985401534861 1
0.464462359276939 1
0.728189640621475 1
0.637036740913519 1
0.822408210853635 1
0.490051867264387 1
0.555858435746078 1
0.528791476551855 1
0.262570225861166 1
-0.121277381933536 1
0.392349787390611 1
0.90697437052695 1
0.679070920862371 1
0.586986854887886 1
0.609930298937621 1
0.560178791697451 1
0.803742752265028 1
0.69209912216479 1
0.830685755478007 0
0.618394642641845 1
0.937549833849421 0
0.226968885752156 1
0.694912022080534 1
0.470988525317142 1
1.26123707322799 0
0.26188549284611 1
0.742878304055157 1
0.612167173685549 1
0.450133688263665 1
0.2936011533587 1
0.5541512340414 1
0.721080792179887 1
0.57449454735262 1
0.401642544242268 1
0.626700369613934 1
0.438568228439799 1
0.752781303990694 1
0.52406335589525 1
0.549960705361256 1
0.679843325081779 1
0.482032860626644 1
0.577237350587208 1
0.277701349613293 1
0.474225543650732 1
0.647119501242325 1
0.732252317376242 1
0.961306101644397 0
0.376042523046892 1
0.099459613449685 1
0.729880482353786 1
0.121483471256049 1
0.707590433600736 1
0.533648082311409 1
0.474759357333436 1
0.533526120204849 1
0.10576435330138 1
0.649572155908611 1
0.290526559756094 1
0.742429444360742 1
0.892549785282607 1
0.621614188137834 1
0.267169540359382 1
0.835913065571662 0
0.413290808184966 1
0.516519759218179 1
0.871508296690459 1
0.909904288876455 1
0.569279646373655 1
0.158739781966152 1
0.529318782536666 1
0.480328403340001 1
1.07816037432009 0
0.735547155920147 1
0.330399227235014 1
0.260081772445666 1
0.591084149075512 1
0.719729355704226 1
0.622326829002782 1
0.728253155740532 1
0.681828234514184 1
0.51094262773809 1
0.537679029252134 1
0.107462790338309 1
0.837129838459928 0
1.33610539983625 0
0.848259213830688 1
0.60105958218775 1
0.180865716387902 1
0.614368216821018 1
0.437323023451148 1
1.10350716273741 0
0.560847015192267 1
1.11425773852139 1
0.724942438256485 1
0.266916494128916 1
0.391279758832217 1
0.447483200318099 1
1.22633498691345 0
1.01241314770244 1
0.200673251895561 1
0.390861159850696 1
0.588496223769388 1
0.962808234492372 0
0.122911730870903 1
0.804795666202681 0
0.242172382476872 1
0.3121380228381 1
0.882359272883393 1
-0.223403853859292 1
0.664084237173621 1
0.391466789243436 1
0.207142993700973 1
1.16544057271619 0
0.550770024669526 1
0.00816810517312466 1
0.431418847793618 1
0.433212569882676 1
-0.0192699223863461 1
0.680255782224551 1
0.30379800280749 1
0.653768870756711 1
0.449596538638569 1
0.405179800765501 1
0.258545882148833 1
0.55361982085463 1
0.623255378120964 1
0.243562667356867 1
0.72680001509301 0
0.729818492160618 1
0.594775059551599 1
0.290673650140595 1
0.687622497122998 1
0.735468788330957 1
0.278036057324859 1
0.47733966702479 1
0.782372880645784 1
0.846973674300621 0
0.735470483687968 1
0.449312661199815 1
0.629478012567527 1
1.00424428477008 0
0.380564078687373 1
0.411207848604511 1
1.14141444156578 0
0.50960680152869 1
0.977081511808372 0
0.654997596923453 1
0.799333015349381 0
0.200734591370851 1
0.552767520391643 1
0.107551001833499 1
0.215963450368918 1
0.737252290650993 1
0.426228808723695 1
0.756606943245159 1
0.459677844857779 1
0.536932568661151 1
0.19503856388813 1
0.428446277554519 1
0.510731124361504 1
0.374867151983294 1
0.406072216928636 1
0.715479302607887 1
0.409915295141627 1
1.02921374731051 1
0.434647356053534 1
0.351806321803443 1
0.921478027215246 1
0.524296179597532 1
0.216576976333834 1
0.313988249669115 1
0.540632396463084 1
0.80019657250199 1
0.900241040521763 0
0.727091520723917 1
0.74992845203915 1
0.688726329239507 1
0.426209111425259 1
0.300508019722943 1
0.460127425946361 1
0.642796433700677 1
0.873706727345864 1
0.808605622214312 1
0.561109088272218 1
0.397571956485761 1
0.240483820312377 1
0.428296536869673 1
0.841314959021772 1
0.861576396450632 1
0.379607352258887 1
0.0750751627377689 1
0.996111861500268 1
0.633313067123762 1
0.880316756558943 0
0.838356028865862 1
0.508385377090217 1
0.59045280602032 1
0.903436042999484 1
0.765786510219664 1
0.50546352911434 1
0.866618104652486 1
0.772673022081658 1
0.441164163208322 1
0.451804177588503 1
0.591266110789845 1
0.173134515999183 1
0.883833688167855 0
0.960757454665591 0
0.759153278130896 1
0.478664266574285 1
0.333410362211315 1
0.332836723843133 1
0.546478352174278 1
0.858551348286447 0
0.678700462472896 1
0.656357606156901 1
0.713461392374628 1
-0.113173908041949 1
0.566190928218955 1
0.273091552619291 1
0.408954899210199 1
0.278104742642115 1
0.674351821162359 1
0.679737314157683 1
0.446714177920552 1
0.811126007723963 1
0.491031313553902 1
1.13274695882515 0
0.773306440309279 1
0.774879719382009 0
0.647796005971037 1
0.331628704573118 1
0.00597790637431693 1
0.792698187288131 1
0.0625910050384047 1
0.791591328667917 1
0.65050994825043 1
0.884950381705043 0
-0.238975013490779 1
0.820645621628073 0
0.622013665943494 1
0.25223850389424 1
0.487479089149087 1
0.621984594790409 1
0.987918165666002 0
1.37916653850035 0
0.932008297518351 1
0.658197590856851 1
0.371474704631179 1
0.398927536625 1
0.993461483452764 0
0.69041266783385 1
0.338110723843455 1
0.412231934438567 1
0.0534958440707057 1
0.840257133891623 1
0.54598969544671 1
0.758159720844526 0
0.70818939661107 1
0.253877545968626 1
0.478055911879069 1
0.433559945667563 1
1.27796661075824 0
0.686787796440835 1
0.510555884988139 1
0.64705363957564 1
0.68010186013716 1
0.452194907087056 1
0.59405846772244 1
0.711455682161212 1
0.927463615203546 0
0.342484215423559 1
0.593394885535186 1
0.494287803909645 1
0.0644891473502836 1
0.77218564853276 1
0.715240151917335 1
0.832179229687271 0
0.683064811725079 1
0.7007758490092 1
0.765020027658822 1
0.0814232197518377 1
0.249649321140188 1
0.749336303113361 1
0.757642236424811 1
0.562669447963587 1
0.122922694371325 1
0.894566817709294 1
0.585033266616624 1
0.654834450000376 1
0.388361472175797 1
0.664472514865757 1
0.916549286326935 1
0.0535824517121884 1
0.73154622335281 1
1.09310894841009 0
0.123379950986464 1
0.265924276878752 1
0.964687642850574 1
0.639967878199886 1
-0.152106938377509 1
0.500153042107304 1
0.675968318411908 1
0.550578771692452 1
1.39537995872686 0
0.432694067648492 1
0.726956114120176 1
-0.0841077852483765 1
0.37900113088381 1
0.387037367840083 1
0.12649521555824 1
1.05613738539171 0
0.642751103234817 1
-0.051844701806765 1
0.447297320350292 1
0.663641897963995 1
0.169156359297513 1
0.218404187171822 1
0.614101784210096 1
0.740554304538027 1
0.152916704093075 1
0.502386311520691 1
-0.0495592035094271 1
0.508782162043649 1
0.168971202712201 1
0.881376975372634 1
0.598992938822022 1
1.03356865128948 0
0.704689920067794 1
0.518108766915148 1
0.528589170986318 1
0.479656175343394 1
0.668778970432139 1
1.01357164530431 0
0.360251085840544 1
0.282090303133611 1
0.119014544773068 1
0.477076888028362 1
0.130570295562822 1
0.652070108993731 1
0.909174542946541 1
0.199011635423589 1
0.726034991330924 1
0.324447165769038 1
0.768269669012433 1
0.453821979780479 1
0.761949846073927 1
-0.0789070722865039 1
0.199851935535038 1
0.20566477402047 1
0.776907085653103 1
-0.404390447007056 1
0.138508532693668 1
0.55588429610493 1
0.72326828424368 1
0.687163285594567 1
0.662281979405825 1
-0.0791266163865736 1
0.157043330684366 1
0.680565414230734 1
0.600353209596949 1
0.821108447154226 1
0.434686295237891 1
0.991473140992309 1
0.526351556970949 1
0.0452169265047295 1
0.366778948268523 1
0.798440310302231 0
0.341590054692223 1
0.350327930671723 1
0.264782584669072 1
0.506160817274332 1
0.63255182610304 1
0.385077756748647 1
0.710199219696477 1
0.72502692469461 1
0.817336818225523 1
0.235619882215519 1
0.57999692478457 1
0.5092620742914 1
0.558797141434014 1
0.700827561795994 1
0.460997502681337 1
0.197962578281981 1
0.528998236747768 1
0.441282944298307 1
0.377336810050466 1
0.539465950974672 1
0.939307555140751 1
0.654589262428979 1
0.810944303012421 1
1.11995524809116 0
0.843947735181759 0
0.504556756904028 1
0.461444108680109 1
0.60520246034246 1
0.352173823790665 1
0.841523534632565 1
0.510317657186958 1
0.399777393529379 1
0.448392321449822 1
1.31526840819778 0
0.951989843665891 0
0.916950466927737 1
0.315588191572949 1
0.589284934734569 1
0.184092430327463 1
0.324858375416411 1
0.967331305269706 0
0.565188335019235 1
1.30947340235589 0
0.173331330038178 1
0.995251062834478 0
0.935239529674649 0
0.536516354140304 1
0.257075922561689 1
0.542959658623416 1
1.03620705651433 0
0.887008060729538 1
0.0418056326102625 1
0.124468295848692 1
0.443054417072177 1
0.373292899708677 1
0.826229033534327 1
-0.166892039535152 1
0.983321104859335 1
0.253750904713571 1
0.199861002575381 1
0.462376348112344 1
0.0446736124631373 1
0.847517603599858 1
0.771083143147115 1
0.406016246991034 1
1.09059077622347 1
0.682867393034544 1
0.348933876452992 1
0.783157578867871 1
0.415152297057049 1
0.667864837560146 1
0.753310907436931 1
0.424135247925145 1
0.580266689653053 1
0.708814567846868 1
-0.159514081309528 1
0.908459458999068 1
0.549124394712229 1
0.0518673059902792 1
-0.00381400023560317 1
0.573105321662394 1
1.21764535107907 0
0.603133505151785 1
0.247508716725361 1
0.933071495865015 1
0.896010044397694 0
0.0134980980345535 1
0.270878489190582 1
0.621605672829633 1
0.663263861946867 1
0.711088505969154 1
0.713784355388562 1
0.566102819627548 1
0.292043719213465 1
0.601857784591378 1
0.30313375526866 1
0.737797878260988 1
-0.0318048809275633 1
0.869228624374084 0
0.423902655311148 1
0.201887459777281 1
0.788015394873658 0
0.625228691046478 1
0.996536651295787 1
0.962840548273313 0
0.588694953369139 1
0.377006868215242 1
0.341719486040613 1
0.763676391520846 1
0.354500398050656 1
1.3344470711562 0
0.680085886251529 1
0.596029190787285 1
1.18108199417032 0
0.431032045257987 1
0.656180376154887 1
0.732143003358059 1
0.621465000531627 1
0.951780332093916 0
-0.417433658963486 1
0.79933901329924 1
0.499887612058637 1
0.132874558116613 1
0.474725997305088 1
0.611356731888202 1
0.557878752268181 1
-0.258993493487847 1
0.588509360357691 1
0.586948996957265 1
0.509809289674942 1
1.0031400821142 0
0.596315690548511 1
0.757473700095204 1
0.343803895433937 1
0.531781639814526 1
-0.283758850034644 1
0.597126606993001 1
0.833171994423864 0
0.259694725389596 1
0.665184106759388 1
1.07050542363013 0
0.28667663129265 1
0.522668788488652 1
0.175267471494286 1
0.423823855513239 1
0.638444573649689 1
0.39084860594608 1
0.723404100364076 1
0.208204802458436 1
1.35053865950022 0
0.690272736867145 1
0.411695148670434 1
0.251862858086884 1
0.511934197648924 1
0.105155524488003 1
0.374382615635491 1
0.280953513831481 1
0.653359293750802 1
0.115879595078929 1
0.9389164209339 0
0.583133982592958 1
1.34356560125879 0
1.34949343183963 0
0.585732771707803 1
0.391397632371118 1
0.791059713424137 1
0.791606093719369 1
0.646435632300941 1
0.572955282680264 1
-0.000661882141255815 1
0.470728591284289 1
0.82497643355414 1
0.500941436659248 1
0.354344564861754 1
0.868963825516923 1
0.872657644443025 1
0.639433561392139 1
0.416954713660986 1
0.457983577856914 1
0.720549290479654 1
0.52909877935473 1
0.436053535425738 1
0.891490548279417 0
0.109293607100694 1
0.727475303356724 1
0.422830825749244 1
0.825223871572826 1
1.1624348957433 0
0.650362332090271 1
0.245809442624077 1
0.798114746960741 1
0.672977002689607 1
1.04996271009297 1
0.772345345306431 1
0.92101342674584 0
0.348274053195106 1
0.576996404225554 1
0.28356254064005 1
0.0817751541138454 1
0.675189495511903 1
0.672108302811027 1
0.26094694024377 1
0.210149290050371 1
0.660619714919117 1
0.497991081920034 1
0.750368253889377 1
-0.0441772759653058 1
0.446627001657494 1
0.195480588525391 1
0.356572300901267 1
0.432383031405502 1
0.661420766058442 1
0.57133000144927 1
0.536597615057871 1
0.754853479958604 1
0.661294983398492 1
0.335671911521701 1
0.694889506555789 1
1.00411645074411 0
0.270631957412234 1
0.656327600146233 1
0.457107796509412 1
0.658846901375646 1
-0.544087257222808 1
0.995151989739687 0
0.859530107164293 1
1.11805600291577 0
0.599228653045955 1
0.114549841190359 1
0.889216957643597 1
0.357126001314159 1
-0.0261196763799921 1
0.499325537441578 1
0.673602120638224 1
0.730449614368849 0
0.254187993706389 1
0.664532391480922 1
0.422931643158351 1
0.826247834809375 0
0.385322121388798 1
0.327315210504194 1
0.590257694324484 1
0.31781559417464 1
0.255695490237945 1
0.138068921834711 1
0.103826957246206 1
0.479305284859936 1
0.622174154464018 1
0.849588524759273 1
0.836508025018562 0
0.854011555703603 1
0.619364807670983 1
0.382744961833045 1
0.747258501476044 1
0.555077950191827 1
0.164973677816537 1
0.426166488401239 1
0.515644115502685 1
0.53927839620873 1
1.28787067013438 0
0.147409852427816 1
0.54518800220403 1
0.540233917514129 1
0.176146230146865 1
0.754156847545235 1
0.816150358372367 1
0.61560744301789 1
0.280299712411246 1
0.734754635601795 1
0.644604528261724 1
0.960839744563554 0
0.531296117194938 1
0.444425599574792 1
0.374473665036004 1
0.997414256312341 1
0.536845948794323 1
0.309773902329194 1
0.242470381321471 1
0.88354525377973 0
0.720745399245045 1
0.220522694144776 1
0.165407223656485 1
0.142483903613224 1
-0.0483791989926291 1
0.469875225775696 1
0.510762170634705 1
0.841536871892451 0
0.673372559469383 1
0.835981535643363 0
0.68476153229869 1
0.511920114806833 1
0.462785892966913 1
0.743540646616068 1
-0.0499726017068717 1
0.964408287099051 1
0.282522296476846 1
0.0322784449416617 1
0.662771176808955 1
0.745822899865143 1
1.03985767746025 0
0.321873942961927 1
0.680543450757188 1
0.212897200068671 1
0.868807520519733 1
0.274259500277535 1
0.601653071132203 1
1.06471975273594 1
0.310908762397074 1
0.814488925322702 1
0.119287716041865 1
0.536705252274374 1
-0.473081174354552 1
1.18272362103854 0
0.668149643037288 1
0.652815305693692 1
0.372105323925358 1
0.587699090353662 1
1.0638046323707 0
0.109630904211539 1
0.736248270887333 1
0.500604141469098 1
0.250830213708728 1
0.733868326516662 1
0.737572861945344 1
0.328022272996226 1
0.721765952640196 1
0.482975084369219 1
0.487035710201491 1
0.494570338828495 1
0.364868867362956 1
-0.252324939856555 1
0.698989631577027 1
0.836774070668541 1
1.04620550553161 1
0.765713906463577 1
0.383647643250772 1
0.131701024999143 1
0.573725869997616 1
0.186637635998429 1
0.96930245887176 1
0.898935534759268 1
-0.0317915454606201 1
0.511116495055701 1
0.457885112419234 1
0.65716939681615 1
0.563653548792908 1
0.280722818865309 1
0.464911845647752 1
0.0294898378994944 1
0.640358960213346 1
0.356442441809244 1
0.892951422263298 1
0.975720841690234 0
1.2713178477907 0
0.339448550599658 1
0.802884906522171 1
0.806752163460546 1
0.639115320087264 1
0.0546492410536284 1
-0.245329489994352 1
0.439455022252083 1
0.40770246295127 1
0.25658253816066 1
0.594527315664254 1
0.935654913973433 0
0.83542934163981 0
0.779471203918616 1
0.403752115038139 1
1.02098488957218 1
0.455430382852184 1
0.213287739898912 1
0.960783552144966 0
0.482761724633786 1
0.0650552637746295 1
0.518606090327559 1
-0.0266578848255744 1
0.878267907043576 1
0.0612818006704597 1
0.487351233614036 1
0.510630136870994 1
0.411584363225014 1
0.51904110744774 1
0.146738870717254 1
0.967080363267276 0
0.307085899417835 1
0.966761284730518 0
0.42062352304159 1
0.76292254761552 0
0.305875920658532 1
0.59864297110542 1
0.666087327779602 1
0.701117132656941 1
1.25482911089132 0
0.0433291930944838 1
0.820442365800385 1
0.44104027524229 1
0.784501059042396 1
-0.00931400371536493 1
0.167798694467774 1
0.505454027153783 1
0.601607186762248 1
0.907045706828762 0
0.441661521309541 1
0.714578019067395 1
0.590214707681712 1
0.54000447726431 1
0.479412912859418 1
0.662587890179121 1
0.547509914665217 1
0.334581695181972 1
1.04136907316452 0
0.496614112738692 1
0.536638943122181 1
0.755740316262741 1
0.31841868874621 1
0.176160613965369 1
0.555667864986719 1
0.69124586624362 1
0.603179365712863 1
0.561580193512528 1
0.582585714510615 1
0.512388457645523 1
0.450809133173486 1
0.670071975823463 1
0.74906838413486 1
0.635648540356823 1
0.679660902926347 1
0.324980724537213 1
0.381111880463389 1
0.317092772741372 1
1.10076010518181 0
0.43970392843233 1
0.579880162627249 1
0.527876727065802 1
0.70151046667183 1
1.10752613801935 0
0.528618289313431 1
0.535305507689563 1
0.569128066007602 1
0.906481430066816 1
0.985596406162907 0
0.583460675110085 1
0.72694823782233 0
-0.23522216649316 1
0.274679735180218 1
0.936719754882408 0
0.246656464869775 1
0.356734650543936 1
0.400457374667106 1
0.116345020977099 1
0.463262170523655 1
0.867247890786432 1
0.645066650868517 1
1.10900520555063 0
0.308319813659026 1
1.17300597920342 0
0.843387842131794 1
0.68071059667337 1
0.777591243534814 0
0.526349495329071 1
0.481411606427857 1
0.659877233892741 1
-0.0145392412399018 1
0.546806153623216 1
0.0521271249545445 1
0.548858322026244 1
0.437674267608801 1
0.278459690613099 1
0.559447791688358 1
0.410173110039815 1
0.995301885376702 1
-0.208833960036119 1
0.663616987621583 1
0.514211506521463 1
0.317125905205154 1
0.611407119606272 1
0.679711810777402 1
1.15034368228247 0
0.849798542106762 0
1.0528136728856 0
0.611339685292914 1
0.219409150258622 1
0.86022146967301 1
0.893323091592917 1
0.931186664666721 1
0.648973987440409 1
1.48921901740701 0
0.486959253898953 1
0.767927307743853 1
0.878238068652226 1
0.622089786039007 1
0.679586490909041 1
0.655687099665479 1
0.459748462574098 1
0.668987728689862 1
0.836883484510884 0
0.628104946232314 1
0.950585973107073 1
0.594579834015121 1
0.351344507070203 1
0.731660644863043 1
-0.434793921893833 1
0.558323311401134 1
0.732686488949015 1
0.534661688961647 1
0.0513939037079369 1
-0.147693506947891 1
0.763548741978031 1
0.774223860347795 1
0.158424212141894 1
0.844177896541023 0
0.988463335484482 0
0.683083926768705 1
0.763035151531701 1
0.723685705288757 1
0.847668314685379 0
0.579724713712312 1
0.651739120723869 1
0.421921473383153 1
0.719731288190655 1
-0.181442690374363 1
0.290443536621212 1
0.173526128576168 1
-0.389501615264936 1
1.12158190851484 1
0.52109260465509 1
1.03643938752381 0
0.451964696663676 1
0.597703786186414 1
0.295903867483422 1
-0.116714042386659 1
0.48691555688699 1
0.343218858119377 1
-0.125354594424981 1
1.27622906177144 0
0.692341700996551 1
0.862384608965224 1
0.585975941386315 1
0.614335126032416 1
0.69810041686924 1
0.846052606990046 1
0.283498699633317 1
0.592646359600911 1
0.3536024133462 1
0.340221771251275 1
0.29503619510118 1
0.227104935899852 1
0.0680134036794428 1
0.740743359560904 1
0.6142545263898 1
0.59875667099738 1
0.398037942685554 1
0.747288611181915 1
0.739378331958664 1
0.234890061712463 1
0.780945087022116 1
0.450162310035941 1
0.625218503483289 1
0.466594481553121 1
0.36503597055529 1
0.438197791651601 1
0.610264909367557 1
0.50592939528128 1
0.00228741737476114 1
0.61185655439926 1
0.276983015340431 1
0.341769815893136 1
0.751820585953566 1
0.473307184190837 1
0.317691741330103 1
0.798448847674366 1
0.59478370654355 1
0.635499097221592 1
0.850150081735016 1
0.366904722744458 1
0.365828331729405 1
0.00233537100437864 1
0.739395379478044 1
0.829877997118428 1
0.614609887943643 1
0.664576482943664 1
0.5625964666593 1
0.488885420349724 1
1.54246026595461 0
0.258371084341801 1
0.525693533584896 1
0.193896608170329 1
0.23907707966577 1
0.954672465187919 1
0.626768679215878 1
0.807992321895749 1
0.940547485062462 1
0.421271719351563 1
0.649622542364922 1
0.451122038117733 1
0.419401677908391 1
0.475889133563349 1
0.824254364595449 1
0.519907869831948 1
0.883025348696864 0
1.13080555450754 0
0.833021433647299 1
0.167932062161005 1
0.245176415766354 1
0.883618650936643 0
0.256192242826017 1
1.21831903704566 0
0.433362770176459 1
0.790112885758218 1
0.629586433314566 1
0.30980994256864 1
0.968839600515961 0
1.01219810786239 0
0.437787057073795 1
0.370993044311352 1
0.41595031009467 1
0.576655221715113 1
1.15910083207146 0
0.948642243518056 0
1.03392948953485 0
0.316128460361536 1
0.873491600483108 0
0.611901444155482 1
0.610677865826877 1
0.512238839320914 1
0.496158904806853 1
0.58775267755893 1
0.495347564178998 1
0.9152573291935 0
0.737162452561668 0
0.822469991682758 1
0.475864631081301 1
0.734112288819188 1
0.251407172611446 1
0.394783622892319 1
0.446981017874691 1
-0.00822028974488893 1
0.4726964589047 1
0.520628610312181 1
0.429078419526009 1
0.433066129603933 1
0.326012680468465 1
0.378603105623872 1
1.0048296869548 0
0.389148844406123 1
0.599489103737154 1
1.00904895131913 0
1.25563215644593 0
0.872298128208913 0
0.605139431606654 1
0.242652041253549 1
0.655287388535409 1
0.394519921597208 1
0.522430689527878 1
0.0697635770009882 1
0.932566107189796 1
0.568917987901703 1
0.590002373107913 1
0.12692209625525 1
0.736894415783852 1
1.10564850329956 0
0.0762001481790656 1
0.114826933033316 1
0.504927106806443 1
0.697017880447141 1
0.926917454300283 0
-0.744044433891755 1
0.0695339639668799 1
0.426566388502187 1
0.358481814836895 1
0.913331943341141 0
0.285162449626193 1
0.671585253874244 1
0.506374177577094 1
0.23995225863999 1
0.52848560168264 1
0.566945924737299 1
0.147655488322118 1
0.345460360937949 1
0.314859330191829 1
0.41316203426965 1
0.914245871495942 1
0.499947905758013 1
0.207415401493938 1
0.4563910606602 1
0.851709988285467 1
0.66155464645565 1
0.716636274494686 1
0.710800166301512 1
0.559745873663809 1
0.898331115981567 1
0.494839406846714 1
0.0719326679052868 1
0.283404070962882 1
-0.16587595678962 1
0.911738097405613 1
0.377020970823242 1
0.426180793235262 1
0.797433379368715 0
0.876822274317117 0
1.00599106370506 0
0.621342300655728 1
0.808527917112212 0
0.754872359519633 1
0.519909524174371 1
0.726414411866711 1
0.663420884426287 1
1.23989259502343 1
0.574909074545012 1
0.511541798161175 1
0.0323808599240854 1
-0.0478640262358466 1
0.38374397669867 1
0.439633024040243 1
0.317999972145994 1
0.782017330254201 1
0.610400345982782 1
-0.0842248503693463 1
0.87356805837856 0
0.67455772887519 1
0.60667182002973 1
0.0488489951092036 1
0.468231889478453 1
1.04771743981077 1
0.754845328053902 0
0.381526486760565 1
0.899880044683426 1
1.10911047101508 0
0.618898639165952 1
0.854306427632054 0
0.394552591205724 1
0.802485772407238 1
0.856766415337605 1
0.342333187232211 1
0.552712340497091 1
0.58490015265513 1
0.540508902605066 1
0.28386301263785 1
0.887711796659872 1
1.10776544844678 0
0.892314489497145 1
0.419671508076959 1
1.0936783602635 0
0.752996966394548 0
0.370484773292347 1
1.00215930844849 1
0.62526821807581 1
0.598151366755993 1
0.296336416096693 1
0.304291250533255 1
0.341949335584629 1
1.52619747599066 0
0.799037086875249 1
0.926036779180738 0
0.941159651614566 1
0.327057314120346 1
0.770414020849957 1
-0.0335927927542754 1
0.457083985792973 1
0.684101408610954 1
0.806018483343129 1
0.513653750462008 1
0.781908122404041 1
0.731336889569068 1
0.670632825585388 1
0.852498462633142 0
0.39354010129946 1
0.283789952542465 1
0.762775411114084 0
0.132043918750155 1
1.04364724358923 0
1.11210443075428 0
0.126403970546309 1
0.59695543456145 1
0.739589986817396 1
0.683242356928371 1
1.02717314068506 0
0.56310500099487 1
0.717561319533101 1
0.678613621880584 1
0.945456423666127 0
0.455081010838901 1
0.0424024536843513 1
0.402542683602384 1
0.551331821942653 1
0.476191790870681 1
0.733830793269221 1
0.463136574207545 1
0.840383905820395 1
0.755995222537554 1
0.458488003214192 1
0.484698241570685 1
0.697889663870654 1
0.775609083878539 1
0.287649137875121 1
0.607102156042254 1
0.136071086633353 1
0.380108559772419 1
0.291728443539855 1
0.258569804405028 1
0.710900506898365 1
0.534969967220664 1
0.655489034643618 1
0.626408191031477 1
1.03951589384591 1
0.447795474589895 1
0.504578529127815 1
0.0973590033166252 1
0.880654158191457 1
0.189843856534709 1
0.851457228913283 0
0.397894146473321 1
0.0542203785627988 1
0.756569945188771 1
0.318044100776766 1
0.667995024091887 1
0.257596162219804 1
0.608139031452175 1
0.408620834743466 1
0.507721046258733 1
0.894978572623838 0
0.751191406045338 1
0.559017462498317 1
0.429949432710529 1
0.682291287534298 1
0.732514169358795 1
0.0400553803101142 1
0.564752142963566 1
0.575968045494817 1
0.448933165750885 1
-0.124952880527894 1
0.79900717311341 0
0.557078264527889 1
0.76723580803094 1
0.280477630342532 1
0.0313609823106385 1
0.350999992257829 1
1.02310549182242 0
-0.0290636091458169 1
0.604871040836191 1
0.767543098295859 1
0.674494620054615 1
0.0684101169457869 1
0.506567123736759 1
0.208793842770803 1
0.680513741136105 1
0.469892027756638 1
0.619305523208612 1
0.432721732799686 1
0.849080062989412 1
0.332816976499493 1
0.265144490984446 1
0.392669772659634 1
0.449850757230119 1
-0.150927737602992 1
0.0813874472263223 1
0.435895318847816 1
0.414085908665096 1
0.510520339604385 1
0.281456763532071 1
0.579905783684555 1
0.306584529104014 1
0.677842711059559 1
0.312330634517556 1
0.360255243481224 1
0.905380698417732 0
1.28209726193347 0
0.478226307572671 1
0.61058960771975 1
0.599318225811542 1
0.366722757399184 1
0.798125056597142 1
0.964638909357481 1
0.533655929512836 1
0.15893201695362 1
0.151819355016134 1
0.482775897237367 1
0.220067238574715 1
0.508757337938147 1
0.677953610686074 1
0.76038408812458 1
0.711769165382726 1
0.393858822884735 1
0.528846438536108 1
0.611488988732112 1
0.810977723407836 1
0.627739134656924 1
0.769875463766313 1
1.05753919655387 1
-0.0982113254861497 1
0.147979724643754 1
0.807967316508782 0
0.407209772186715 1
0.198430515793512 1
0.783581785206948 1
0.358552282829549 1
0.399046615307376 1
0.672372292474329 1
0.832505625177323 1
0.959540498360731 1
0.999583457022735 0
1.11446734237025 0
0.636225492777465 1
0.180075939044762 1
0.887941399700022 1
0.807638633764077 0
0.690273232201208 1
0.703210472123926 0
0.237909175269065 1
0.530731894134321 1
0.370010601223393 1
0.867428026148639 1
0.674648559480376 1
0.0862881415629035 1
0.204787164519306 1
0.600217296561738 1
0.459598918057454 1
0.392842243613834 1
0.568800004925932 1
0.391547092603779 1
0.510735931988685 1
0.243462089072521 1
0.605321941318616 1
0.449944795150191 1
1.15953053011321 1
0.539194995117874 1
0.290977816382699 1
0.281929950449207 1
0.217281670866282 1
0.532863222581268 1
0.23527518035845 1
1.06468415514295 0
0.774105877531667 1
0.220111438156193 1
0.660005443376494 1
0.591658802801718 1
0.591443070376354 1
0.913895133598626 0
0.757162582711773 1
1.05053034377518 0
0.766075124111423 0
0.343737295509267 1
0.308968304468813 1
1.04024794406393 0
0.274123689461186 1
0.330891019401508 1
0.645809290169677 1
0.108886879045534 1
0.698381476224085 1
-0.0235918600855397 1
1.21298401296428 0
0.713579885300449 1
0.753769024513079 1
0.0586320773357403 1
0.746425643413242 1
0.657432840916529 1
0.218413865940937 1
0.557216864131846 1
0.421211134200213 1
0.0152918322911174 1
0.540049339258797 1
0.276903557640179 1
0.71355626303842 1
0.919841166944671 1
0.492119284374605 1
0.486495772379791 1
0.449164528788803 1
0.921896922403471 0
0.00464793446720752 1
0.367286149631265 1
0.563891327292259 1
0.721175564038879 1
0.758352474654193 1
0.729706642255953 1
0.689016269776999 1
0.877216646579358 1
0.809175126941309 1
0.44151290834552 1
0.277335148330281 1
0.892155117881357 0
0.532446912026126 1
0.464545407057865 1
0.400591639840397 1
0.818069367728252 1
0.931493242298805 0
0.435230430653365 1
0.940623434465432 0
0.675968315894066 1
1.0269901568787 0
0.748546338385029 1
0.970286164149622 0
0.227639460249378 1
0.601528977588358 1
0.802326163976806 1
0.684786501163041 1
0.589582940273192 1
0.503790769964385 1
0.752985828132996 1
0.452177236127464 1
-0.442486405969803 1
0.914635587817303 1
0.365571981506232 1
0.723621087685206 1
0.618495661373679 1
0.0983536168048156 1
0.938639324194033 0
0.668934763972204 1
0.692926394820088 1
0.0674166135293603 1
1.01067362053189 0
0.561753240680385 1
0.254513758443505 1
0.492411556967696 1
0.107691054491485 1
0.450180824305347 1
0.0441711269586912 1
0.13658902685682 1
0.330964328949379 1
0.847418373693237 0
0.593154668896681 1
0.597112924242821 1
0.491113056000644 1
0.55347794166005 1
-0.0902242112548033 1
0.804212878919496 1
0.645897429610526 1
0.703080064014357 1
0.647962198544352 1
0.735031512349853 1
0.329149551301707 1
0.786536811673351 0
0.461501723008828 1
0.631048869807995 1
0.719658538798887 1
0.735462489001211 1
0.67494936194358 1
0.298677287962818 1
0.0961645924377211 1
0.679153391698488 1
0.432979465275334 1
0.537726791725683 1
0.996674477546193 0
0.41020226878275 1
0.813375360454971 0
0.877000674268272 1
0.927019687606458 0
0.729159811225571 1
0.518516248750056 1
0.641104307344824 1
-0.10455868359609 1
0.166305701666425 1
0.860737044413133 0
0.608269280421332 1
0.606842922305853 1
0.668183907813471 1
0.81699046431452 1
0.382338359872822 1
0.681709997909689 1
-0.199605566992114 1
1.1835252875805 0
0.381243129763803 1
0.775935201026687 1
0.557930507799349 1
0.587210065463637 1
1.06682882429807 0
0.102690168185439 1
0.270568868930391 1
0.250692031451596 1
0.56112892671745 1
0.96123684535541 0
-0.478340275769076 1
1.06452907170855 0
0.733082594709834 1
0.611184513162712 1
0.393516982698253 1
1.09071891884577 1
0.752200145576604 1
0.162421869725356 1
0.889200667128958 1
0.654350986390336 1
0.749533429761056 1
0.212549358598403 1
0.527447796044869 1
0.647891303954601 1
0.47793746545695 1
0.800699385452295 1
0.587639899337431 1
0.546823084790646 1
0.893923231088916 1
0.549638421062407 1
0.691587209105006 1
0.920839418391913 1
0.401096106059157 1
0.796860697525392 0
0.597834502827164 1
0.596879101275633 1
0.747867359391049 1
0.880781156040098 0
0.593797045825238 1
0.797606269916914 1
0.483160823575756 1
0.543861428849337 1
0.674179230568901 1
0.35393794240627 1
1.03256780399913 0
0.614116515078312 1
0.212258218253615 1
0.769612278949231 1
0.841691320067321 1
0.441368488944784 1
0.882166773511252 0
0.469675942154603 1
0.751872999998245 1
0.815822337550852 1
0.731003771238919 1
0.627506345965364 1
0.413520080391489 1
0.165149003166702 1
0.704720044448359 1
0.614217807810275 1
0.589466476661184 1
0.427464647513185 1
0.969409314711235 1
0.265288848720945 1
0.052558552583899 1
0.332489043882275 1
0.657094737905162 1
0.663685617783609 1
0.824165379365949 1
0.555194454614043 1
0.558577640431972 1
0.358489016634829 1
0.553448960834917 1
0.102138346244437 1
0.578420868966718 1
0.61473617734758 1
0.315711448251296 1
0.658219863910793 1
0.275187561331725 1
0.676936905172075 1
0.664628206192208 1
0.314452041523446 1
0.895295436784812 1
0.623774997454843 1
0.695167639108516 1
0.831546209118113 1
0.792073691293733 1
0.503186643394787 1
0.144676428540987 1
0.367530964886613 1
0.179305867693465 1
0.481764239862563 1
0.861436168626602 1
0.454251588201811 1
0.425265665141992 1
0.819469598270974 1
0.406518415521758 1
0.362991051273794 1
0.722066864897996 1
0.40425455414676 1
0.869574461381449 0
0.642418588954129 1
0.198388054754919 1
0.0807374706474037 1
0.399095672013956 1
0.225025772989143 1
0.461758110343383 1
0.625742245604794 1
0.573194198156647 1
0.670936307492207 1
0.793722199393861 0
0.581316142698696 1
0.627785068194116 1
0.794387347210945 1
0.538743404459705 1
0.61049433005806 1
0.725440982663909 1
0.412802033049062 1
0.368164505587567 1
0.631240050070089 1
0.530010426027279 1
0.666517423474335 1
0.639691850530519 1
0.601465136862685 1
0.447919800104548 1
0.831028301049649 1
0.849292678708377 0
0.577083847607505 1
0.471608374081049 1
0.67830771475886 1
0.278852506595302 1
0.323122738781588 1
0.793863537799922 1
0.761936237851585 0
0.405214243223772 1
0.707879073218878 1
0.707837404993531 1
0.90669573319572 1
1.10860948128623 0
0.434907180534763 1
0.805791385238986 0
0.612603603643511 1
0.872264985517006 0
0.127053846773732 1
0.629875679748795 1
0.539872004777802 1
0.603758454065703 1
0.592553094683272 1
0.57526058833874 1
0.985143739932171 0
1.1791931514207 0
0.599945183641791 1
-0.0477756317791466 1
0.423739923165198 1
0.806859377971205 1
0.546205641111893 1
1.10658090193726 1
0.422481679933152 1
0.633798732627445 1
0.450717389184856 1
0.430613019770782 1
0.0669718086341864 1
0.198579622360093 1
0.297305297568466 1
0.592363581223265 1
0.98496290527993 0
0.865104881439069 1
0.274285731531939 1
0.586318459033312 1
0.562901000370067 1
0.836085316038113 1
1.1608158613089 0
0.543464198354492 1
-0.152297643197692 1
0.671543310579818 1
0.482499332171696 1
0.864715160345945 0
1.14289810785053 0
0.33701694731876 1
0.332501371941818 1
0.837715825988653 0
0.590317624108204 1
0.107120553929998 1
0.844067809226251 1
0.590486817505983 1
0.397190399086416 1
0.988563699844572 0
0.45613743752028 1
1.02773262107686 1
0.586001755167128 1
0.983746556061191 0
0.659273087192313 1
0.436310206774683 1
0.0442223124658549 1
0.595009358543172 1
0.701331563871431 1
0.524725809263431 1
1.16418554750158 0
0.403026793617353 1
1.09507315258812 0
0.532403750083402 1
0.77442970960934 1
0.887872198192586 1
0.675380735794392 1
0.88666123638772 1
0.610674459901474 1
0.699828373958794 1
0.881164739532786 0
0.697892740792661 1
0.507934674883117 1
0.665750944422904 1
0.81025437726109 1
0.508232908077021 1
1.03873475310185 0
0.618796167162707 1
0.757472589595321 1
0.404637800980279 1
0.714968065053288 1
0.75574844387408 0
0.0916487348877424 1
0.306166641850225 1
0.230271984801553 1
0.433080706490392 1
0.318064784568307 1
0.427111349639691 1
0.206832456450644 1
0.23296364734988 1
0.807555773143463 1
0.508099938403256 1
0.451224809318775 1
0.622206979180821 1
0.749132214723003 1
0.575678387324627 1
0.87410600814367 1
0.626705632595655 1
0.743261196690371 1
0.696609554840973 1
0.746895458667155 1
0.489637990663207 1
0.707284725780369 1
0.420236658212249 1
0.4780582923234 1
0.280546442782252 1
0.30417174275302 1
0.29935156407822 1
0.799619168984699 0
0.572882442703598 1
0.74524948181686 1
0.923816019210774 1
0.332160227857986 1
0.702433429510338 1
0.36912656573905 1
1.03312309655235 1
0.223312334297734 1
0.623417579338581 1
0.541048320865318 1
0.701901240447191 1
0.463115757356885 1
-0.356196462729876 1
0.263676323172219 1
0.777051991722568 1
0.458339805248552 1
0.997059160922494 0
0.900651883530595 1
0.24613003556136 1
0.964922512476171 0
0.120617148208268 1
0.489041635612541 1
0.737508799189447 1
0.687170482334053 1
0.804809656636571 1
0.139758717950641 1
0.242005490016754 1
0.943704327123377 1
0.680306555391449 1
0.507825889569602 1
0.681718371044779 1
0.259692626913962 1
0.844870290386372 0
0.92030290287613 0
0.356479498217445 1
0.233555735341588 1
0.415091682269258 1
0.414892704174609 1
0.550836787602683 1
0.0584154427643696 1
0.425953941310455 1
0.847302602723655 0
0.536024114484371 1
1.05479943423475 0
0.643643156449442 1
0.674454589570588 1
0.885405951442746 0
0.539536110876099 1
0.103604080009625 1
0.735154191973935 1
1.02107888991693 0
0.079892918233937 1
0.169731094445403 1
-0.0531269441842614 1
0.966561093079133 0
0.480218423334839 1
0.614512164308289 1
0.364150174706444 1
0.978198837265357 0
0.588366536103144 1
-0.0303538878424546 1
0.526290651176504 1
0.263079615238299 1
0.727585239758633 1
0.344605771170539 1
0.579481497925947 1
0.78265852604542 1
-0.0918597033679245 1
0.835228952474062 0
0.866729744145183 1
0.787357483807753 1
0.498438151300719 1
0.188241671872785 1
0.300288038467883 1
0.072596572952103 1
0.592878732600259 1
0.515627206888403 1
0.397899210194959 1
0.922690654282792 0
0.577215473125158 1
0.619907266262067 1
0.250607746129228 1
0.759217799024731 0
0.696103169727728 1
0.801186372802491 1
0.48662674130939 1
0.639673540482484 1
0.431786805011893 1
1.07931650162406 1
0.551691842239902 1
0.469332213920226 1
0.729886388221774 1
0.671852419490196 1
0.824117356517077 1
0.708232670328088 1
0.146975786630769 1
0.817304679228515 1
0.234582289832748 1
0.917326122745748 1
0.820962839805607 0
0.706214491226598 1
0.544764966704681 1
1.09129542822217 0
0.44116824137786 1
0.411495193022431 1
0.585185540129815 1
1.01558313174918 0
0.495091831935868 1
0.368263296796771 1
0.555095532701644 1
0.721384735844512 1
0.16831732221474 1
0.249125662179744 1
0.406293187169628 1
0.813462563547951 1
-0.169700008369009 1
0.549486391760757 1
0.68874293056837 1
0.780090802922444 0
0.430371567232698 1
0.409066934716999 1
0.922750308744013 0
0.71142085315618 1
0.0858714799685057 1
0.705507304012197 1
0.0975735941128416 1
0.190631450388331 1
0.761637942130476 1
0.311847206281846 1
0.336890946706655 1
-0.000431134660862545 1
0.0187961234753344 1
0.54478855721021 1
0.448960928045507 1
1.09796032339519 0
0.187082791038682 1
0.55008171927412 1
-0.210809981167547 1
0.775038964692578 0
0.592591748936175 1
0.828812845527782 0
0.486724645304547 1
0.272700443453968 1
0.736666707865616 1
0.998744823710399 0
0.566637443486859 1
0.357567541237014 1
-0.0339520240167277 1
0.458865334193995 1
0.861701600849535 0
0.303712737803949 1
0.438220261403004 1
0.811145622330929 1
1.22187644997854 0
0.5112970332237 1
0.503883271475388 1
0.93723873864068 0
0.726540328067561 1
0.180151086857558 1
0.201805330330014 1
-0.0939845324291916 1
1.03192921915012 0
0.71372899633213 1
-0.0385881983617073 1
0.159615572358405 1
0.538859025936884 1
0.598531340176887 1
0.481971952006728 1
0.538928321724464 1
0.741675025170605 1
0.712018743819885 1
0.83310556683273 0
0.111117588042248 1
0.713631547686997 1
0.371609383570487 1
0.300673375946744 1
0.182144910262814 1
0.212455312843911 1
0.282129289165176 1
0.590715679415374 1
0.717172236761607 1
0.642806045530641 1
0.655133063618248 1
0.341727172622663 1
0.761430459216538 0
0.680539735243567 1
0.733026264639263 1
0.936063022674046 0
0.0108301823677908 1
0.532402595207952 1
0.56864592606911 1
0.22040026626341 1
0.751262116718906 0
0.623965408724548 1
0.519464310630972 1
0.643562333331403 1
1.16330080965878 1
0.543127681337993 1
1.03503579751942 0
0.318678628881398 1
0.661725458316201 1
0.792860894741276 1
0.356165528813241 1
0.526895081808224 1
1.26490089014719 0
0.309527426852284 1
0.474111254099504 1
0.241698599998067 1
0.491692699071237 1
0.0274445566475761 1
0.782566724966934 0
0.835524364559411 0
0.852280904503771 0
0.642473771067587 1
0.442765050522466 1
0.237464377419978 1
0.643440962750105 1
0.802260548727537 1
0.677900747211122 1
-0.171440014567339 1
0.392001873491027 1
0.623227003132482 1
0.407908286417868 1
0.56714695325673 1
0.936117667091426 1
0.288726463911651 1
0.313559231606895 1
0.515732828495641 1
0.672173476457312 1
0.697721843461274 1
0.941765491288077 0
0.70043886772778 1
0.388545193940758 1
0.495532182287571 1
0.973729987253233 0
0.575793771610914 1
0.270939503230913 1
1.05467676453719 1
0.452802700691589 1
0.596160569161804 1
0.474203437576332 1
1.02525146096931 1
0.466152751235665 1
0.868461143423629 0
0.61420131308204 1
0.868564378586578 1
0.600701858553695 1
0.803553772535152 1
0.858392716825297 0
1.14800144396412 0
0.0537005531293508 1
0.756039631197718 1
0.309586544498645 1
0.834590353215036 1
0.374977364457859 1
0.559702700299516 1
0.780338694723972 0
0.372285557548631 1
0.0736249887519401 1
0.522751870981548 1
0.383989403077894 1
0.286025767744134 1
0.482467686244919 1
0.636753011472575 1
0.43467773344444 1
0.295142690022964 1
0.500512771311386 1
0.67352154880698 1
1.10632480447937 0
0.641626328446606 1
0.746725697133357 1
0.577399605132432 1
1.05626536912692 0
0.166061258054753 1
0.187743282642204 1
0.386628430245181 1
0.780406985712081 1
0.483780111818589 1
0.465896646705061 1
0.763350770532837 0
0.675719854358601 1
0.479438136655957 1
-0.0658665035853706 1
1.12438763176696 0
0.846149231755685 1
0.338376105102243 1
0.866708939268719 0
0.650344641367177 1
0.487657894954493 1
0.214274252829842 1
0.450601453354624 1
0.692123922872969 1
-0.00491732860746698 1
0.64681378675716 1
-0.373377669575192 1
0.571674611908422 1
0.16997157942353 1
0.783482775713283 0
0.855920843162614 1
0.341668518418153 1
0.258349886442745 1
1.08846181947177 0
0.564435969213495 1
0.439579103294336 1
0.794739811201279 0
0.750959327805804 1
0.544567782664159 1
0.345256463386564 1
0.746779982920696 1
0.69352033309751 1
0.200923036327036 1
0.89646186072758 0
0.307737522094405 1
0.445756255157848 1
0.39320979649111 1
0.242807097176252 1
0.349403061191281 1
0.371816872080032 1
1.03157116156695 0
0.597847522304895 1
0.174259983082692 1
0.474091638527133 1
0.131760193122319 1
0.332151182855322 1
1.03097381208015 0
0.504129516292567 1
0.451670337904153 1
0.548520184379372 1
0.636828167649826 1
0.375965350045161 1
0.580195137871309 1
0.489392698846018 1
0.309148477613672 1
0.43937190596337 1
0.306080293418695 1
0.526300257295734 1
0.469725405959719 1
0.500450394115637 1
0.405550753365618 1
0.734801504758573 1
0.363329213635003 1
0.212481280484952 1
0.728476555336264 1
0.449791831451832 1
0.478660417124504 1
0.492712752964346 1
0.424275893673231 1
0.283727211439944 1
0.391692227829913 1
-0.145013655044558 1
0.434479972430003 1
0.747376970191638 1
0.791210737549142 1
0.188632847588716 1
0.436500817011932 1
0.739557701512509 1
0.774454461259096 1
0.631897231563232 1
0.483714916511425 1
0.293303464355256 1
0.828918773737496 1
0.605662803096224 1
0.440760747843339 1
0.789129821429404 1
0.116661038467573 1
0.457963170115972 1
0.564596539676744 1
0.261407308150439 1
0.78970958976342 0
0.377201309534836 1
0.829086733701392 0
0.939241949752055 0
0.21326332185752 1
0.471901623973858 1
0.476098081827154 1
0.433332196169115 1
0.782201332804557 0
1.10239520602713 0
0.447926582047431 1
0.496947778182536 1
0.421726924244154 1
0.486103003687341 1
0.712813934869402 1
0.555972422014003 1
0.485565374894003 1
-0.560177465301602 1
0.43252420438589 1
0.392921424918723 1
0.413573507223887 1
0.285031628827138 1
0.484193366396554 1
0.362561660025979 1
0.637349206625972 1
0.801746375155219 1
0.220291499846475 1
1.12246112475923 0
0.609945620656294 1
0.298845326549288 1
0.801540658960939 0
0.775857715644418 1
0.765585798663321 1
0.299575108282054 1
0.242557807209781 1
0.536322335071952 1
0.578722319936157 1
0.582877103918953 1
0.654102537000239 1
0.47884121065771 1
0.814354281689581 0
0.504604019342411 1
0.422362509703473 1
0.669724343240564 1
0.248567808414614 1
0.720056978937161 1
0.716905419587513 1
0.687301395091118 1
0.0683571245237043 1
0.236884877137381 1
0.865256596812109 1
0.728154241806367 1
0.175765510756862 1
0.764487536348014 1
0.450960201341022 1
0.398614529435812 1
0.538525731083018 1
0.87613952125988 1
0.499309538852522 1
0.319796284689913 1
0.587606167921347 1
0.89685177003434 1
1.03136601827439 0
0.683180715019032 1
0.41577510301903 1
0.2258594606492 1
0.299972761172483 1
0.503001983281584 1
0.676860713465807 1
0.894653755209839 1
0.12679162259165 1
0.544972881760577 1
0.903588618606162 1
0.39788464029798 1
0.792601657439238 1
0.568105432941781 1
0.187922328928658 1
0.928301417961525 0
0.423919846448209 1
0.614538919090014 1
1.02037049591892 1
0.438493313221149 1
0.750752092374778 1
-0.0233958372571138 1
0.859584964342505 0
0.834087436019621 1
0.548896985263275 1
0.189215965978505 1
0.659217442851667 1
0.761652136991112 1
0.435498297734163 1
1.15508140206276 0
0.46979925211832 1
0.523094260797469 1
0.169459877116623 1
0.842549596077494 0
0.839731690298501 0
0.3175513938829 1
1.02726013055055 0
0.630286555823456 1
0.187265833950897 1
0.692408950623113 1
-0.0355761168749091 1
0.4020489079674 1
0.523184024784517 1
