# Supplementary material for: Bias caused by sampling error in meta-analysis with small sample sizes
Source: PLoS One. 2018 Sep 13;13(9):e0204056. doi: 10.1371/journal.pone.0204056 (PMC6136825; doi:10.1371/journal.pone.0204056)
Supplement: S6 File — (ZIP) [file pone.0204056.s006.zip › results N = 5 theta = 0.3 tau = 0 sz = 50-100.txt]

"dl.theta" "dl.cp"
0.320606748206824 1
0.369367864282278 1
0.466147293328955 1
0.264555695627401 1
0.296319423720457 1
0.558893615646636 0
0.27239608830886 1
0.386673583313976 1
0.19955379379393 1
0.314728544539968 1
0.232842110045745 1
0.224411147640192 1
0.541736734548078 0
0.3589281495706 1
0.371554966157406 1
0.429917259713393 1
0.230777722508047 1
0.299471662323099 1
0.195295974511967 1
0.386430022854636 1
0.382732778486766 1
0.19573410945278 1
0.401956885214122 1
0.402717351922207 1
0.419932379544012 1
0.218410536615729 1
0.150121932683094 1
0.343802927692175 1
0.257902543610735 1
0.269699672728252 1
0.432955306529567 1
0.548820852833066 0
0.166848028144638 1
0.315144692185396 1
0.382482608208757 1
0.239635043084416 1
0.254541238783462 1
0.155132050356267 1
0.623265944427998 0
0.198252269028475 1
0.276775790856621 1
0.448305539608897 1
0.321690428916034 1
0.25179584655489 1
0.370303525203585 1
0.413306725469627 1
0.40503489040376 1
0.34721578287723 1
0.33561960314212 1
0.3028253089107 1
0.253022390998164 1
0.352356858180476 1
0.310804421423679 1
0.259963210169094 1
0.143568567626854 1
0.30118872314271 1
0.522538294110935 0
0.23023472021183 1
0.343837332754462 1
0.120776679532387 1
0.336261670890333 1
0.305638059181122 1
0.26453081303752 1
0.379067600209932 1
0.265252764706727 1
0.283453233831565 1
0.500353312234021 1
0.151333134565135 1
0.326013708305668 1
0.486532994976275 0
0.51474393879383 0
0.575163317884235 1
0.374188240536614 1
0.348262800626756 1
0.371233696391938 1
0.297880311209937 1
0.348014952851758 1
0.351272697154807 1
0.310532990273783 1
0.313797185598501 1
0.344799944842146 1
0.20604181020858 1
0.440458881789278 1
0.361926197840326 1
0.390839232180871 1
0.242260053106474 1
0.347851773656546 1
0.330252752156327 1
0.447593703357956 1
0.237790815051817 1
0.352219665194397 1
0.322917568978877 1
0.284997599529976 1
0.268073903562912 1
0.312258191867528 1
0.322041575528055 1
0.356855357860009 1
0.304328535292638 1
0.249218643626715 1
0.208241287394102 1
0.336997227667846 1
0.393328807980733 1
0.259412934056212 1
0.293719096256506 1
0.348264585928254 1
0.373336793881023 1
0.460501099662993 1
0.292460489623025 1
0.407047173373958 1
0.305152038605992 1
0.310458523804631 1
0.209030202493578 1
0.462560014074088 1
0.358434482736932 1
0.273629918730877 1
0.371525479340382 1
0.307792810419584 1
0.383353395222158 1
0.432122971523471 1
0.348382917295943 1
0.345301746561984 1
0.417305568832149 1
0.254705027147745 1
0.384207751834658 1
0.489831652658921 0
0.311384595509265 1
0.195705265935902 1
0.275488958121737 1
0.417499966660584 1
0.195891429026294 1
0.401078676551759 1
0.392523320789061 1
0.286641140982828 1
0.331634828405691 1
0.448898814148344 1
0.487104741364301 1
0.412562974975609 1
0.268350172424179 1
0.265086802076712 1
0.277571783920635 1
0.339995711457215 1
0.403039823816729 1
0.408014409639094 1
0.279337720010338 1
0.331447535660007 1
0.212428241289156 1
0.269245861457105 1
0.345437110399937 1
0.322285278682005 1
0.236021338524256 1
0.320980562746133 1
0.366680079058793 1
0.264466821044427 1
0.575132202567216 0
0.415736354310424 1
0.387359613526484 1
0.482448045237713 1
0.34205135247068 1
0.334040683972067 1
0.364325977504495 1
0.378968394612026 1
0.364661905871153 1
0.222358081075847 1
0.438265014494979 1
0.340066587815747 1
0.150161377814538 1
0.437246223149378 1
0.26004988445279 1
0.3292600522782 1
0.435005571783172 1
0.454962305116079 1
0.366878475686023 1
0.305524314429705 1
0.259450708721787 1
0.403813091722184 1
0.273225256477969 1
0.510628968557945 1
0.37728937010722 1
0.305415408650914 1
0.586279169336608 0
0.351406360206678 1
0.314235365809439 1
0.26895426038226 1
0.357206849335264 1
0.352045030619617 1
0.442706941609661 1
0.305055217107118 1
0.376943197454384 1
0.254794633635732 1
0.150534248605129 1
0.310366110660036 1
0.370464778049834 1
0.354496443556558 1
0.371208634533198 1
0.234849017819805 1
0.351513934630864 1
0.534099134349276 0
0.462876879289775 1
0.449799897737187 1
0.179212423682023 1
0.412799545994177 1
0.393004317590643 1
0.334173759754487 1
0.30499198522952 1
0.33342106864324 1
0.356812817331129 1
0.372118338456065 1
0.475346266748403 1
0.453965342837789 1
0.238713007819474 1
0.354287514051926 1
0.40702412091625 1
0.551234607421757 1
0.438606536581972 1
0.170700038258816 1
0.176222036421153 1
0.239163494176375 1
0.355426728781678 1
0.511756525852771 1
0.409927673456242 1
0.254842109746378 1
0.509326547734286 1
0.235769948640117 1
0.214174842537395 1
0.450586599601061 1
0.307772851672014 1
0.490063512483147 0
0.357844981512062 1
0.185196756073869 1
0.290263190175476 1
0.347850625085099 1
0.183059412559961 1
0.327512604456241 1
0.148804907048547 1
0.248064341895535 1
0.414066285045597 1
0.240589598270636 1
0.412143690608362 1
0.483070428513971 0
0.348978151595533 1
0.192967785818426 1
0.220764995676827 1
0.176901053377419 1
0.457114755334292 1
0.14803764419893 1
0.494739033580352 0
0.308602253857367 1
0.526202117404908 0
0.343122091403463 1
0.259892996122686 1
0.388356580852428 1
0.465331172587113 1
0.308568528012048 1
0.150108291712778 1
0.28155496709552 1
0.465071084349385 1
0.292887271833229 1
0.349399024820661 1
0.302486056796448 1
0.202186505926927 1
0.260911784389835 1
0.389367482107454 1
0.259995027600627 1
0.378515973803434 1
0.352421707645913 1
0.141329960058743 1
0.382735073223734 1
0.29164084075111 1
0.451243311358231 1
0.320571488904975 1
0.393873959685761 1
0.385475018223612 1
0.391269505828876 1
0.364129556464831 1
0.376152682238878 1
0.418497614469309 1
0.289399012610471 1
0.312737512412058 1
0.295173815494758 1
0.358850243412657 1
0.633560235640018 0
0.17719466879913 1
0.284724203723782 1
0.268762960087639 1
0.294748779268257 1
0.476935503934017 0
0.361565919413487 1
0.242898277774493 1
0.295410183602882 1
0.183731176982106 1
0.0262005115106365 0
0.328389910880608 1
0.286770192775392 1
0.262551202592764 1
0.371152529098925 1
0.674115950739395 1
0.47465722978704 1
0.198522067193888 1
0.387552876925541 1
0.203561650005676 1
0.188989133710817 1
0.325646360153259 1
0.281813727178362 1
0.156316220335504 1
0.533084153143274 1
0.327257564596507 1
0.160966797294767 1
0.273856279335649 1
0.363889567269024 1
0.299489681523877 1
0.299914663467602 1
0.378707389405274 1
0.311773212041034 1
0.251977021713867 1
0.415068104719337 1
0.273314145206259 1
0.279675865256911 1
0.292402384494167 1
0.469258791463239 1
0.306779330027152 1
0.368346135719015 1
0.303504887779212 1
0.39927077231438 1
0.27544953958828 1
0.268699043831567 1
0.171969546817907 1
0.29261691508537 1
0.335531041157685 1
0.376936435104789 1
0.431852647287583 1
0.25174879489652 1
0.398178123501248 1
0.44803787440526 1
0.338212203752133 1
0.424949909441131 1
0.392462588480145 1
0.394224407923656 1
0.150075921364136 1
0.230010770623543 1
0.361192735123759 1
0.211071392377604 1
0.305049803242769 1
0.420261297941521 1
0.204919931451561 1
0.413360861384337 1
0.349382953880927 1
0.473699047054013 1
0.355283376337231 1
0.282249088446157 1
0.36832866335505 1
0.329821323014964 1
0.176542288963941 1
0.428121267091977 1
0.569548916131987 0
0.200925520924611 1
0.316961063380613 1
0.414520167076409 1
0.376633635471885 1
0.393624037306334 1
0.30375268571716 1
0.279965278789471 1
0.427332729205928 1
0.287463855825428 1
0.591868312893129 0
0.259788896557652 1
0.339353375823258 1
0.434882601226057 1
0.365897424050236 1
0.274676512104457 1
0.361872499845486 1
0.441965707096456 1
0.379658466643395 1
0.425742687020167 1
0.324339254805684 1
0.331450366211312 1
0.276449295386123 1
0.239307999219612 1
0.39621728744263 1
0.339869572877557 1
0.330618118450882 1
0.339853291439547 1
0.192413549170788 1
0.28085392375893 1
0.516734358332184 1
0.213242852762877 1
0.554890768841906 0
0.258607742088056 1
0.451513176715189 1
0.510947037138691 1
0.342896982368537 1
0.241444883668988 1
0.386617007466654 1
0.335380036567205 1
0.137608138998958 1
0.406206215735326 1
0.37277907776215 1
0.335392465509036 1
0.358706852210394 1
0.26026696813276 1
0.206229744241167 1
0.182895458643274 1
0.334640024735555 1
0.34496580579542 1
0.381822969146304 1
0.359713450661979 1
0.400084530407346 1
0.296637730915217 1
0.22512246327817 1
0.183774899229152 1
0.448029362883895 1
0.417116984404152 1
0.476839324748297 1
0.22926150306701 1
0.45761008290559 1
0.232782150638422 1
0.561479731910488 0
0.375039899771941 1
0.377661709646916 1
0.276641275169103 1
0.219573295539583 1
0.31421012639138 1
0.474407405427368 1
0.378019678451684 1
0.275218426278277 1
0.488273551489862 1
0.38017793696726 1
0.441194561393412 1
0.335048038122404 1
0.266448200866379 1
0.305677752547871 1
0.289512179809423 1
0.329070337164537 1
0.333181857320968 1
0.430847716497181 1
0.347201949715129 1
0.256677257251858 1
0.404558131118543 1
0.319409027941685 1
0.252295105284545 1
0.469887153263626 1
0.279528915405441 1
0.393285839375642 1
0.35516904970219 1
0.322729087307332 1
0.291514359073751 1
0.371001899451457 1
0.250124564925057 1
0.291100903893788 1
0.314241627999846 1
0.223634541808112 1
0.30600884727142 1
0.199796615497599 1
0.334552695523395 1
0.312208073209622 1
0.240571774607019 1
0.281725061760657 1
0.460032597550819 1
0.183480984619036 1
0.255341003348826 1
0.532014659471265 1
0.297460562998944 1
0.171104359641415 1
0.428328203291232 1
0.376578325261573 1
0.241682087247826 1
0.346220974052857 1
0.153354943117402 1
0.370110133372976 1
0.518869597369978 1
0.28837296099586 1
0.1427112008892 1
0.421361770547757 1
0.456658817253476 1
0.211174157632443 1
0.334642122018879 1
0.249307846936769 1
0.372533734577121 1
0.175716665792366 1
0.335138897837302 1
0.212530522079998 1
0.448077384033537 1
0.159830066294159 1
0.446826973509307 1
0.459281910045351 1
0.552127205555388 1
0.33251733073576 1
0.347548212115341 1
0.37316472354524 1
0.189982762840371 1
0.286922495165435 1
0.365878702397683 1
0.242232333686994 1
0.261072021929775 1
0.365607744610285 1
0.320149892270263 1
0.234833756148422 1
0.307979205042755 1
0.175513603548021 1
0.161162055618797 1
0.317593672388973 1
0.420488189089341 1
0.274518328058419 1
0.300509551976178 1
0.455215439980276 1
0.381383265714926 1
0.402383032698132 1
0.523227814039886 0
0.377537330661901 1
0.221165325998139 1
0.242335563683169 1
0.363171830377712 1
0.299200886222751 1
0.182526166214635 1
0.335721871294272 1
0.475710831112321 1
0.245012856079343 1
0.0950602512537294 1
0.358134704222527 1
0.337817538022674 1
0.389594573433404 1
0.310554915664407 1
0.237717174274537 1
0.127757647044403 1
0.273461304723533 1
0.311559546679343 1
0.275765055800413 1
0.431078021560645 1
0.499498474262803 1
0.327389857621949 1
0.0868125425009986 1
0.274191729560561 1
0.2673829307919 1
0.370676650440528 1
0.259393432213802 1
0.429173872415271 1
0.390447873773483 1
0.342551721839504 1
0.33066488362225 1
0.329328963992816 1
0.44085278433799 1
0.19185729960737 1
0.208406523880177 1
0.445918511738526 1
0.303608601719308 1
0.327197223703984 1
0.387819664813296 1
0.214453747710605 1
0.280543267875325 1
0.224822490556101 1
0.345575961160203 1
0.278224078288584 1
0.410133590299027 1
0.29266251384516 1
0.311521681236121 1
0.10382259819927 1
0.693710255401686 0
0.346027451565082 1
0.339171239288155 1
0.186609580153242 1
0.155651200018357 1
0.300446198330942 1
0.332236638027722 1
0.545277766291249 0
0.088014425962262 1
0.398614830253126 1
0.380955283639617 1
0.387979104846364 1
0.175070119313769 1
0.316112888749591 1
0.392913741976033 1
0.181982868844914 1
0.436109810790531 1
0.199304044430728 1
0.296919599264899 1
0.337978562119856 1
0.287196049176641 1
0.379464251363861 1
0.634488223795657 0
0.117451864601267 1
0.32842760740909 1
0.265996737869564 1
0.348799003080733 1
0.377149631459365 1
0.413432012283559 1
0.235065142591398 1
0.62102890118232 1
0.479986955127059 0
0.228232852603512 1
0.164258769026571 1
0.471552638429407 1
0.41125115060595 1
0.3184240353575 1
0.271511896602891 1
0.27250960604647 1
0.628227567684422 1
0.42946442956376 1
0.345926941368082 1
0.251837579836969 1
0.414477715107955 1
0.336099332082302 1
0.334041040711333 1
0.475913233843487 0
0.270094642007199 1
0.271057121790236 1
0.264558322949132 1
0.378477575146662 1
0.212052575304365 1
0.386918181149923 1
0.239557938366173 1
0.279023064699692 1
0.36843130845807 1
0.445007018643756 1
0.225831970142862 1
0.425603226780005 1
0.316130705840143 1
0.390596644576055 1
0.308896066955294 1
0.319308612946946 1
0.319302077663326 1
0.332101920104521 1
0.466323492081714 1
0.30040311404472 1
0.412494779285117 1
0.382908156897577 1
0.238678629003543 1
0.435234492006496 1
0.382026371324809 1
0.321027806334698 1
0.374576668065185 1
0.417284593724513 1
0.185085213043915 1
0.504027509438559 0
0.274186587261863 1
0.337587745449267 1
0.321478336779209 1
0.339598616381821 1
0.492598327232654 0
0.232569834683868 1
0.168524366247622 1
0.0478325854943968 0
0.212690581028839 1
0.422795453152302 1
0.337842086242185 1
0.314350083906474 1
0.433677110592468 1
0.33766954557645 1
0.397398130961527 1
0.480251284859764 1
0.42588860659662 1
0.247769513016634 1
0.28481086410055 1
0.329382301934584 1
0.316017850555505 1
0.264333568309283 1
0.293950080345774 1
0.404730785172621 1
0.349863466696915 1
0.554968914964063 1
0.354661115274449 1
0.166722014127646 1
0.464924846321069 1
0.239966560004582 1
0.367400961786304 1
0.299838874206294 1
0.342080499567254 1
0.379401777748662 1
0.344070831417883 1
0.337969361764159 1
0.32651000078569 1
0.359737550854657 1
0.271269402064059 1
0.600272318754789 0
0.374007603223022 1
0.200576921227142 1
0.474148721255896 0
0.289094943240536 1
0.439052326455378 1
0.357270017022959 1
0.154124114316967 1
0.468670280907117 0
0.355581939071746 1
0.335965364120693 1
0.161254925417056 1
0.262808431720784 1
0.38062959452965 1
0.297321937196751 1
0.437237150198569 1
0.429652349784177 1
0.190141579242805 1
0.185317079220339 1
0.308684803871287 1
0.33431705823311 1
0.290723349588809 1
0.207333324200753 1
0.449034474058053 1
0.283744217473333 1
0.352240696793003 1
0.238487191889879 1
0.255235247669768 1
0.398545472559503 1
0.334494949724295 1
0.279416292041745 1
0.258240565931296 1
0.270974846384746 1
0.360935908441142 1
0.116170386223121 1
0.357904614201217 1
0.455026879125627 1
0.176270119138642 1
0.426974240331975 1
0.323750926796369 1
0.471979866015266 0
0.287161287542574 1
0.237371056022145 1
0.400276256472523 1
0.496105950977947 0
0.327093263840187 1
0.389383598268968 1
0.161141577231384 1
0.191411407013077 1
0.45534778983708 1
0.318964783600045 1
0.294607809845721 1
0.407756564555707 1
0.465433751152039 1
0.317369992417345 1
0.335867107656335 1
0.290230547377389 1
0.31961172060132 1
0.316925430014513 1
0.306737485708261 1
0.331399311966298 1
0.346710090944467 1
0.630276645334911 0
0.382017492825697 1
0.422380724230656 1
0.313807372805522 1
0.237178329498036 1
0.276621890887892 1
0.189570305998893 1
0.30906794441787 1
0.275740138022559 1
0.304198921583532 1
0.519351021758608 0
0.363077255745927 1
0.393754327220601 1
0.42159472954519 1
0.297694619800638 1
0.327180638579291 1
0.191849347514478 1
0.30911509050271 1
0.467797346391549 1
0.297692678970328 1
0.262276886815994 1
0.334467036180972 1
0.46262143021693 0
0.310996715853148 1
0.208406241723171 1
0.301769871721446 1
0.295105552334822 1
0.311204967977781 1
0.191626460794238 1
0.307628197414502 1
0.315192645761449 1
0.243917232199196 1
0.431618775127189 1
0.402995818488238 1
0.211689473550074 1
0.351984620947117 1
0.445770894941193 1
0.355653675737093 1
0.491408308733328 0
0.288189243441153 1
0.293516389375321 1
0.296324154981646 1
0.360090197828834 1
0.319644085320204 1
0.484193008485261 1
0.286974168554144 1
0.129164169401041 1
0.338692471221552 1
0.161102281235993 1
0.329100542121497 1
0.358745305454487 1
0.461831815278428 1
0.426533250717244 1
0.316979700988017 1
0.352914726069007 1
0.300036917064384 1
0.366729439010814 1
0.502545069396827 0
0.33119186061491 1
0.547314365051271 1
0.428525059714473 1
0.423291199195889 1
0.334065204428858 1
0.360192698872793 1
0.170279262897945 1
0.373569474628149 1
0.466499159810275 1
0.410048089166521 1
0.253782864339849 1
0.387354228487719 1
0.282999944218953 1
0.158533422543312 1
0.424057000831963 1
0.399839872768136 1
0.327561141905103 1
0.500252137726479 0
0.469334771038178 0
0.460867107372034 1
0.340588609055775 1
0.320681331554892 1
0.284923738518576 1
0.272568304422049 1
0.285586156275507 1
0.449697059977319 1
0.412869650797587 1
0.224793689483431 1
0.361594300545427 1
0.403591348536321 1
0.457429777384685 1
0.440578558526561 1
0.288120702638402 1
0.195599073127241 1
0.205469852374275 1
0.165479098009636 1
0.225256891407392 1
0.408764396916812 1
0.296583439128718 1
0.211294367930073 1
0.425973582281157 1
0.437006303848637 1
0.730243489091143 1
0.339840544761815 1
0.275564417135958 1
0.480303169150454 0
0.135631821903137 1
0.161081856237705 1
0.306281134810778 1
0.354209352101848 1
0.396616095202838 1
0.270924692643573 1
0.345778096540821 1
0.413775739247609 1
0.288256021628457 1
0.416866187944488 1
0.40103683095246 1
0.165451392620939 1
0.299675186918223 1
0.316581245872647 1
0.38811280825194 1
0.3379466044649 1
0.164164188565479 1
0.230032297141216 1
0.339337771395484 1
0.338189669750647 1
0.507776078201078 1
0.195221511180585 1
0.2207939436192 1
0.399716507677087 1
0.307394692274498 1
0.347037059728241 1
0.199577443606412 1
0.417889010549106 1
0.193875932864258 1
0.235315923686661 1
0.278415749364879 1
0.220432145714864 1
0.33341093496006 1
0.469249016127323 1
0.350124946273121 1
0.308258922012324 1
0.582989786030392 1
0.263896877829219 1
0.406795524422188 1
0.196696439544786 1
0.267962074125289 1
0.415999220427798 1
0.30290413001602 1
0.316262930889103 1
0.384556648705125 1
0.0850024691631079 1
0.293590545856144 1
0.579678840278564 0
0.423826985898535 1
0.282529291445609 1
0.279236461474269 1
0.208373285127882 1
0.418279498384898 1
0.324065186209718 1
0.310948912685046 1
0.26329901239285 1
0.324377568063056 1
0.306727909744813 1
0.245327002321215 1
0.301989000982778 1
0.391607503525321 1
0.31705290083491 1
0.294085156167822 1
0.569074598244494 0
0.376895294750317 1
0.470658371614257 1
0.259060371150821 1
0.287475299520344 1
0.36235216808458 1
0.470753381017625 1
0.237238464718289 1
0.370008928163437 1
0.358902396802616 1
0.335753562564149 1
0.375549408467362 1
0.456974880906113 1
0.329513714131941 1
0.458172683680252 1
0.394406323823818 1
0.209607913557318 1
0.578335828717144 1
0.198345181043215 1
0.425851052266952 1
0.58837402942644 0
0.377949774782238 1
0.333302469056885 1
0.347476268047721 1
0.402393562802395 1
0.296480648636556 1
0.342428663117417 1
0.409030872290792 1
0.437455205776419 1
0.245653146377699 1
0.297956357379393 1
0.300904473489261 1
0.210689125389351 1
0.281405652810447 1
0.310829901451238 1
0.303830100360467 1
0.36560719608615 1
0.293114138733911 1
0.29639327264144 1
0.309292928618254 1
0.330869211007983 1
0.437644232874374 1
0.40160207151091 1
0.364420524867411 1
0.250842659144301 1
0.320152084470774 1
0.372420483429919 1
0.59537952019527 1
0.292378714790751 1
0.407396593492645 1
0.348969573674253 1
0.388573139637569 1
0.410014749576848 1
0.280541265395658 1
0.413093933603336 1
0.278916891294507 1
0.484397316222255 1
0.473745360897172 1
0.339914900174218 1
0.312319300578846 1
0.415015028658547 1
0.325065541018102 1
0.509815204802865 0
0.334907542450731 1
0.324861215273089 1
0.417266099587168 1
0.472941339739758 1
0.321977004817047 1
0.458870423159272 1
0.352258086985682 1
0.350756012665257 1
0.438983744137035 1
0.482495264740775 0
0.455032440974895 1
0.42858826955749 1
0.38568382753579 1
0.395112189963227 1
0.347332867405557 1
0.333000620242165 1
0.265814207352324 1
0.293812697950843 1
0.319025079379769 1
0.193406487757198 1
0.292060884005337 1
0.248340790103357 1
0.404189137527998 1
0.299843913776484 1
0.333454839342663 1
0.295536150751942 1
0.170802246743621 1
0.393696394425879 1
0.261427305858576 1
0.382242027705294 1
0.373463022337841 1
0.37022506946905 1
0.363745601385452 1
0.246770290373139 1
0.137150299083993 1
0.31022685894742 1
0.371059144924354 1
0.185326848324774 1
0.235049984864554 1
0.214418785876204 1
0.399281555258051 1
0.416413228297178 1
0.154323867171429 1
0.181062284349472 1
0.290270612155309 1
0.397598111707457 1
0.365343570127456 1
0.396980108014298 1
0.336771658612615 1
0.361201245509177 1
0.513240076666554 1
0.322900779141272 1
0.310610257820038 1
0.326499807659467 1
0.418717294095984 1
0.202685571787683 1
0.484995764662566 1
0.376482972431773 1
0.163867042782083 1
0.164865731137867 1
0.361876146840641 1
0.267105889358603 1
0.356308120484399 1
0.296576410114107 1
0.196131290084907 1
0.510313847204455 1
0.419783654143629 1
0.417418229133098 1
0.197985979434729 1
0.0855742523139813 1
0.508526614739646 0
0.569460782799788 0
0.20016169591845 1
0.243274372917444 1
0.483145809886082 1
0.31845784536269 1
0.401458921233431 1
0.326061116439821 1
0.309662734552775 1
0.471439466846581 0
0.486387875355167 1
0.404012840774028 1
0.371302618123636 1
0.551843093069786 0
0.351400226040103 1
0.362494862301102 1
0.20444596370089 1
0.275749121624913 1
0.379906746766845 1
0.204443934775905 1
0.280886756733638 1
0.279139076833387 1
0.348988409704623 1
0.431960856608596 1
0.468089308705897 1
0.299041487247432 1
0.293842235742037 1
0.154839260407123 1
0.340898387640795 1
0.422815287225164 1
0.452100784369943 1
0.229328119719686 1
0.15726856723608 1
0.396462017950172 1
0.11139990871201 1
0.344322464061835 1
0.347187250836092 1
0.462105484446301 1
0.472823545198439 1
0.382230040707009 1
0.419326533084229 1
0.315645494871532 1
0.249005675147061 1
0.405073473833164 1
0.470205917459061 1
0.490201350465211 1
0.287519624243818 1
0.244950940854728 1
0.392128900003364 1
0.436792070245321 1
0.33192369923599 1
0.169146556654827 1
0.336741590154253 1
0.383391221360004 1
0.292468714062289 1
0.295149314597678 1
0.214755030807925 1
0.174614923199611 1
0.301070563190798 1
0.363090436537664 1
0.300606544658508 1
0.282640467561664 1
0.420527362825784 1
0.189604765471829 1
0.295981697673327 1
0.272998625647537 1
0.27266462512677 1
0.371874983657887 1
0.327438535968062 1
0.241861862957062 1
0.391724940636504 1
0.221975329347443 1
0.172666281577951 1
0.391658028883825 1
0.391881313664316 1
0.42536781467867 1
0.366794739463129 1
0.32030832826725 1
0.167101987796061 1
0.347463148153836 1
0.385533732664877 1
0.424759205278771 1
0.334364221787067 1
0.479454886457363 0
0.375320967354311 1
0.316271325604338 1
0.491272016267131 1
0.154235417539667 1
0.17450907099261 1
0.50233064067161 1
0.315149859005278 1
0.369534680717883 1
0.341892621261988 1
0.459799613105951 1
0.491929056778681 1
0.511840556874349 1
0.294724429960195 1
0.273794985088472 1
0.251485477620658 1
0.427488291121215 1
0.45904548097555 1
0.408024482161919 1
0.454347219933596 1
0.340661878188796 1
0.467771381947958 1
0.438190480886889 1
0.325836381412988 1
0.208977251388206 1
0.246654255207282 1
0.265441516037427 1
0.236948305667953 1
0.380279752489082 1
0.27122473263393 1
0.214450854383431 1
0.234088061890096 1
0.213796607977102 1
0.314843590372344 1
0.288632471336418 1
0.40989956186311 1
0.392517669291849 1
0.372890273151088 1
0.30295965833636 1
0.411576195304166 1
0.377677851753435 1
0.287147973226674 1
0.29262294024515 1
0.399104292875272 1
0.411027458850395 1
0.278682052955932 1
0.25283232097446 1
0.283270001874231 1
0.231073975411592 1
0.378011746298109 1
0.326277360678293 1
0.497429116595848 1
0.30363210014308 1
0.306676842732838 1
0.126518357631363 1
0.274443187194242 1
0.627246486338292 0
0.394220355487007 1
0.366719792250576 1
0.155500555234189 1
0.645826455362856 0
0.333838389809582 1
0.360412999433926 1
0.449005420663364 1
0.138849498472726 1
0.117449840663745 1
0.251894637513701 1
0.357914121660055 1
0.264849704839664 1
0.279732113102893 1
0.348102945306902 1
0.369936583464925 1
0.483875685592482 1
0.340413575090141 1
0.257428490562987 1
0.401823203589599 1
0.341952381245849 1
0.251919924600882 1
0.302526489749449 1
0.325946914421926 1
0.367009437252097 1
0.283355404421255 1
0.409556821413096 1
0.349393276448076 1
0.362509522337805 1
0.300721498238352 1
0.305718899377607 1
0.242947730244828 1
0.436223349820886 1
0.276154750052306 1
0.436291848474816 1
0.25151071248345 1
0.354944201632715 1
0.284440581602453 1
0.241558748503895 1
0.535779388192853 0
0.206331663581223 1
0.480154749980679 0
0.109169634692011 0
0.599883488747433 0
0.332125633520584 1
0.162881123343983 1
0.376741500237424 1
0.111525662837384 1
0.395785951906131 1
0.305348161512886 1
0.290837738423574 1
0.396983190078195 1
0.374988204211796 1
0.537291943187566 1
0.326191372184951 1
0.316908125718469 1
0.156163918494469 1
0.48084327392395 1
0.376904593130903 1
-0.0529473129788467 0
0.415096611707924 1
0.205160117989138 1
0.308306637943049 1
0.390618740366735 1
0.457933695093474 1
0.273963095209089 1
0.303179496237211 1
0.45163592597445 1
0.322431703525866 1
0.321980956397152 1
0.232639238024202 1
0.277687166955921 1
0.426693134480251 1
0.299670638389405 1
0.191943949829367 1
0.335778346989444 1
0.437631718382644 1
0.474822593097552 1
0.245450540573013 1
0.317493956508521 1
0.224957473633798 1
0.3805064959714 1
0.329462665773154 1
0.32065923939637 1
0.488235776305462 0
0.562655722302299 0
0.260545783775314 1
0.568206475097862 0
0.332530631223523 1
0.324040076526579 1
0.153016705008927 1
0.345610992155734 1
0.401180028347948 1
0.432869420228341 1
0.444416248929184 1
0.239633933985656 1
0.342471982933491 1
0.437466462651113 1
0.238095576524276 1
0.229927457076409 1
0.329287706001799 1
0.498673692064387 1
0.309070804088406 1
0.220184461714367 1
0.320864630186621 1
0.320766283863404 1
0.309905959704531 1
0.440624418057953 1
0.351221224532657 1
0.521755647571054 0
0.383453236386922 1
0.345062769326921 1
0.343966948632883 1
0.362270690613962 1
0.355072577853868 1
0.401284103225545 1
0.202117713705608 1
0.164840095731289 1
0.508389914753098 1
0.229571886725522 1
0.228561935031898 1
0.32662098143285 1
0.369043893828346 1
0.409035930752445 1
0.197007884309843 1
0.406218865629982 1
0.493355895776838 1
0.266153436022539 1
0.244968811470806 1
0.363180414497188 1
0.282947273060067 1
0.361280708302589 1
0.249469196300735 1
0.270102312440251 1
0.282559097639157 1
0.439369649793852 1
0.462759253931595 1
0.421406961922115 1
0.339592232446472 1
0.381425618031859 1
0.230527434070553 1
0.379515593620283 1
0.176754047337408 1
0.303809934563656 1
0.362508944696377 1
0.375049215404361 1
0.561333810650833 0
0.474811027729931 1
0.316948889276759 1
0.27061877222729 1
0.361073699306278 1
0.456385100447798 1
0.417424953419937 1
0.337695654398311 1
0.318436592862078 1
0.329455270154662 1
0.47300231556661 0
0.3007481643536 1
0.182289137774328 1
0.46832537154482 1
0.310076705000884 1
0.337481986866721 1
0.385500068412383 1
0.389956031982734 1
0.4084505101923 1
0.392199148643474 1
0.367486418347328 1
0.345647105962882 1
0.259798376255355 1
0.290346653459191 1
0.272048114288867 1
0.423607139463254 1
0.218065285664154 1
0.378095851953673 1
0.263065532308752 1
0.43894528451779 1
0.466390865810876 1
0.483685854566198 0
0.245240759346676 1
0.323142328069522 1
0.473659594615727 0
0.408947975133617 1
0.374499745453812 1
0.483937779548572 1
0.41168837980104 1
0.265594383851477 1
0.399044272172 1
0.2122704601425 1
0.423029948725128 1
0.319791439644675 1
0.324495381521679 1
0.337053457087355 1
0.370241235650852 1
0.359010245138937 1
0.461185886456642 1
0.431864528120412 1
0.353176850388272 1
0.373738448331918 1
0.281632394717774 1
0.42108937421491 1
0.466171394905949 1
0.338876116796825 1
0.328496695937093 1
0.38536180767188 1
0.236428392424885 1
0.157273066441486 1
0.37335343637939 1
0.473110383562256 1
0.253132706222036 1
0.333772250706829 1
0.325397817286325 1
0.262373743296568 1
0.361185955923607 1
0.443262637725149 1
0.22950452453169 1
0.195087193068241 1
0.332887774522058 1
0.395858220171042 1
0.438818045343131 1
0.202952121754814 1
0.441340410267825 1
0.308703772737189 1
0.295375397321212 1
0.135768608007734 1
0.29337203364162 1
0.21588337991164 1
0.327395894611807 1
0.287938227796794 1
0.245138689192574 1
0.342806217690675 1
0.394258573472415 1
0.193066587900217 1
0.288797569391276 1
0.250814670979671 1
0.269710508593761 1
0.370206017211773 1
0.420195060921332 1
0.513706172920358 0
0.380230181315643 1
0.245495142746286 1
0.416585312038175 1
0.379654676008756 1
0.526332609973911 1
0.377106115009918 1
0.35222152862856 1
0.63377764719459 1
0.41127452575355 1
0.310496213343216 1
0.323236790674758 1
0.380527175552997 1
0.323774877437612 1
0.297739747245941 1
0.384134460804572 1
0.289838431313402 1
0.417819112586094 1
0.347751915772464 1
0.364398655218415 1
0.243573544179952 1
0.303213662860792 1
0.361597730196919 1
0.358460576482157 1
0.436506553397412 1
0.310851831668484 1
0.59901960791678 0
0.350850240780841 1
0.324828863420299 1
0.291845727998219 1
0.279148379391996 1
0.560062428126965 0
0.461813126338574 1
0.37665885713858 1
0.226049909337785 1
0.369096192799672 1
0.292047231047374 1
0.320402301403167 1
0.403283621716217 1
0.53289790183323 0
0.263848634022168 1
0.354675132416578 1
0.36956539023594 1
0.273088562862976 1
0.458536759528614 0
0.327235566379679 1
0.242745869105513 1
0.413630518727945 1
0.328441553544432 1
0.199916405550772 1
0.266819591731005 1
0.26656428460811 1
0.450064568262706 1
0.572979705638375 0
0.295318986883215 1
0.491272232426317 1
0.369983101040557 1
0.44238849481584 1
0.298445344289103 1
0.307003959013053 1
0.33159040922701 1
0.203967468684551 1
0.241421842646185 1
0.360922668496981 1
0.322652081072624 1
0.338891110574029 1
0.311909401283109 1
0.17432295572388 1
0.322016709458093 1
0.358991416751537 1
0.155882194737062 1
0.256352861350013 1
0.210019531656769 1
0.289743987740031 1
0.320676964969399 1
0.487329515006006 0
0.355770269803847 1
0.274598238848784 1
0.399982837253109 1
0.366018788327954 1
0.21441638147343 1
0.403694039545834 1
0.349785107224292 1
0.351184649572947 1
0.43835231111495 1
0.42929579749254 1
0.17956081464899 1
0.362817912039418 1
0.331560413208448 1
0.357899698595053 1
0.300625572239363 1
0.502999711498753 0
0.470889593137434 1
0.398162690645001 1
0.190750760652708 1
0.274321611872091 1
0.319887862126297 1
0.302030472075017 1
0.249740282581871 1
0.2316682252992 1
0.416113838122582 1
0.373996329352541 1
0.371806282094122 1
0.358591174511589 1
0.276803677811999 1
0.378288957044227 1
0.460258903543534 1
0.291754588755068 1
0.290328618906581 1
0.46529404949264 1
0.457045122131318 1
0.250748029131107 1
0.365498056739362 1
0.312182525171821 1
0.341236021935819 1
0.350010973688533 1
0.29231185160753 1
0.418170606599678 1
0.329356934237709 1
0.262981831393226 1
0.309676349322608 1
0.422724875444261 1
0.496572112994919 1
0.331049552016408 1
0.45520248121412 1
0.390574886088829 1
0.283910970560072 1
0.311475710864821 1
0.243550112974892 1
0.205421672485417 1
0.367285804323664 1
0.425346691809686 1
0.649757116119406 1
0.23159344195361 1
0.40913290189886 1
0.208832888283897 1
0.328396088149317 1
0.495206100776685 1
0.343628650033134 1
0.229186423449165 1
0.310764111868025 1
0.381194148648684 1
0.474864080364229 0
0.378774966213864 1
0.246209041197827 1
0.393269443373804 1
0.373890511242582 1
0.388677117526571 1
0.237874522571438 1
0.378214240212367 1
0.385034798287862 1
0.406997136139633 1
0.29065231371725 1
0.234622321250772 1
0.452233678446497 1
0.291618926853774 1
0.359522362369759 1
0.403710964741616 1
0.346154033879461 1
0.186128574663627 1
0.287888785969289 1
0.3010475931289 1
0.446609530419754 1
0.209340251212748 1
0.2836864788449 1
0.248872017209988 1
0.222750122471595 1
0.339738451570194 1
0.339474255438758 1
0.326454650989569 1
0.372894586202238 1
0.251088449838472 1
0.421826802746257 1
0.49553066558508 0
0.259448854051053 1
0.321502706212282 1
0.326451740490502 1
0.332102146628648 1
0.262432513943057 1
0.331479102830134 1
0.499502193738635 0
0.222007416370673 1
0.291983295856773 1
0.291509144893374 1
0.309767842374885 1
0.377241138212816 1
0.328725202973476 1
0.175660495038491 1
0.670292970780177 0
0.392775175209824 1
0.367207909966031 1
0.513951930638871 1
0.329869880138758 1
0.293199079803506 1
0.543272754105251 0
0.360405259026164 1
0.163445645337612 1
0.308910932979035 1
0.27349318942357 1
0.234929255961705 1
0.453710271766387 1
0.263577220998629 1
0.3818851955636 1
0.319525379341855 1
0.341127544650316 1
0.378254169634247 1
0.399279882966678 1
0.261241233430693 1
0.555592944025553 0
0.325236533938977 1
0.339740127746933 1
0.413607659239361 1
0.415167597088784 1
0.306012100056042 1
0.370886918222032 1
0.319532236418882 1
0.224862013979637 1
0.393849391763671 1
0.215834317336273 1
0.316173439597572 1
0.437592590948873 1
0.278744111696413 1
0.388513145634718 1
0.30099111691953 1
0.235678399655875 1
0.474515872806554 0
0.226468048387493 1
0.376764376337414 1
0.114860259357559 1
0.430516343498412 1
0.524140701455125 0
0.394143299400367 1
0.350751206474055 1
0.230742915861118 1
0.416369194459748 1
0.31589816490277 1
0.222541535977693 1
0.381031132867536 1
0.340784990982067 1
0.282199735289106 1
0.403869804267779 1
0.385096182383359 1
0.359079334264453 1
0.365193480263583 1
0.571405852030684 0
0.242675603619824 1
0.52173572403461 0
0.422025420039757 1
0.328595576388933 1
0.487881350160003 1
0.358669373188908 1
0.522197121629224 1
0.330059294911108 1
0.566870670365381 0
0.340932244514047 1
0.360014067729384 1
0.361269613004863 1
0.179821374889319 1
0.499912647731915 0
0.243833323015525 1
0.273830861892791 1
0.248587309285447 1
0.299412023240745 1
0.255148663600848 1
0.146279060888714 1
0.347925077887444 1
0.261933109899887 1
0.38147024727118 1
0.355755476731509 1
0.291695734757756 1
0.305432732174262 1
0.322720098473189 1
0.418908391294242 1
0.296577230397352 1
0.582221663937602 1
0.369226500384168 1
0.149108287434058 1
0.404937964292966 1
0.138728319589828 1
0.481597377435236 1
0.389910416587693 1
0.283912211411983 1
0.344453486299227 1
0.25250777161533 1
0.35198394244106 1
0.291156279892359 1
0.316371223424513 1
0.261174681584759 1
0.198630327636876 1
0.371198839961991 1
0.488263132002708 1
0.25859924964606 1
0.146610498294203 1
0.360032688656496 1
0.26167308161343 1
0.665122713553596 0
0.344304154200691 1
0.364381190759335 1
0.340372294857626 1
0.15046912709318 1
0.544726558415853 1
0.382429524191099 1
0.354318074959858 1
0.322861119586889 1
0.324142523664892 1
0.286256577916901 1
0.281263420432497 1
0.542123375050696 0
0.327983381731093 1
0.355500908132538 1
0.245904806541604 1
0.411827064751079 1
0.368719984265568 1
0.263988419277036 1
0.327565862029355 1
0.389181715668034 1
0.2013077148863 1
0.338563707361837 1
0.194974579989931 1
0.247973179513581 1
0.205398485872941 1
0.206658744356241 1
0.252207147386371 1
0.391745823961374 1
0.259815473791843 1
0.276696626882024 1
0.300631775307267 1
0.351160277281807 1
0.31586857126816 1
0.371408675177913 1
0.344255605155388 1
0.254951858612631 1
0.438030101818223 1
0.219231945781844 1
0.280996892243156 1
0.310304856487727 1
0.396179456958435 1
0.219103208117592 1
0.429242236025782 1
0.361720372141743 1
0.315288628795898 1
0.265602808905406 1
0.287423154671541 1
0.192237502058601 1
0.419842576776114 1
0.364025885045884 1
0.42419200368295 1
0.407044886847581 1
0.341938922884179 1
0.316732358887553 1
0.171642015745566 1
0.378820282404371 1
0.204120628136332 1
0.401255225826584 1
0.365645327848633 1
0.35688665894781 1
0.312293445951876 1
0.362498916908676 1
0.412780130378916 1
0.246338749249304 1
0.308249735852882 1
0.316112448545317 1
0.373461652308939 1
0.243017968418338 1
0.360985979745918 1
0.455911970585837 1
0.358491031393884 1
0.345309064420632 1
0.225888032995801 1
0.212796324518189 1
0.330941195322536 1
0.268178976098692 1
0.241713830813322 1
0.312254548997643 1
0.356778043142419 1
0.405944630119796 1
0.196987418137335 1
0.239560726334027 1
0.236166119831864 1
0.212667261303149 1
0.447984909241419 1
0.294618365103125 1
0.335092367973124 1
0.29574583133114 1
0.357790357293393 1
0.302423030434867 1
0.310229281071298 1
0.287504639778318 1
0.507336203218689 1
0.381128333644175 1
0.502578015008892 0
0.469174651650412 1
0.354716614451965 1
0.35484480890382 1
0.247608075201738 1
0.355258412887846 1
0.122104497839495 1
0.334887712846874 1
0.310905457217162 1
0.371892398142577 1
0.442810439061045 1
0.373881044332233 1
0.230216114106087 1
0.2640951894681 1
0.399342626201662 1
0.330398872191956 1
0.385810416228014 1
0.15159946847388 1
0.34418690946481 1
0.291660410810378 1
0.365382682508296 1
0.40933353244748 1
0.443282745347038 1
0.226219484244248 1
0.306769217521254 1
0.276686430670105 1
0.397811699161668 1
0.428263413723839 1
0.249353427073618 1
0.345014099814601 1
0.349451977672152 1
0.292362583675075 1
0.377872537137599 1
0.463527235793105 1
0.23974810275166 1
0.334719638612232 1
0.292448437710364 1
0.36653166000201 1
0.228405675206216 1
0.522468262319003 1
0.394223691358142 1
0.248800159039341 1
0.0113766514126645 0
0.559594186562929 0
0.227850820034243 1
0.386556580426772 1
0.270990259528291 1
0.413274063050089 1
0.364498191001291 1
0.351375826820821 1
0.409188729702959 1
0.486519153865816 0
0.377993556843617 1
0.242618580194955 1
0.29735050008603 1
0.340980328211825 1
0.521361510121925 0
0.500843265987239 0
0.365431407777223 1
0.407194721826761 1
0.49434059422496 1
0.223145139103473 1
0.353471382023168 1
0.295242510869667 1
0.427532084076527 1
0.13464197626443 1
0.365963876957804 1
0.251292338604121 1
0.388226800729963 1
0.33910116925931 1
0.372194163040141 1
0.261292963629318 1
0.315468142219769 1
0.284856901742279 1
0.275672573579287 1
0.407214898496078 1
0.386765500772383 1
0.384381869218996 1
0.350874885910756 1
0.323112241712866 1
0.491185441997665 1
0.346087418325847 1
0.311965227768133 1
0.346514954326045 1
0.251788353158896 1
0.422011631412836 1
0.402205932274009 1
0.379896240238137 1
0.477481093371134 1
0.348133747638241 1
0.258676221734607 1
0.17000726932179 1
0.342845689296199 1
0.386589553302527 1
0.159653209175317 1
0.453515381881962 1
0.286954056300122 1
0.287385188908647 1
0.400426038699239 1
0.429787204507012 1
0.560504309293372 1
0.192259603650962 1
0.465096756860215 1
0.271571219101386 1
0.386493818511494 1
0.276997216647647 1
0.265647609757464 1
0.473276326609808 1
0.380728928903062 1
0.345105791483214 1
0.252496129345729 1
0.335481551413739 1
0.242651099353044 1
0.300179253393878 1
0.435369851818033 1
0.428297390677994 1
0.289131261026263 1
0.332057114599115 1
0.287389756255794 1
0.385196759808423 1
0.361615640389299 1
0.537803035333824 1
0.591879374628271 0
0.295936223664695 1
0.290332826654732 1
0.30093434470884 1
0.298190211239031 1
0.279494683541357 1
0.28800239807814 1
0.321858292118396 1
0.333334725004691 1
0.290114766568883 1
0.336633523201534 1
0.270984714824225 1
0.307735036630472 1
0.457267322399921 1
0.431514115413513 1
0.303839352952179 1
0.0898111778355124 1
0.348310878914688 1
0.529781456076446 1
0.42719285288997 1
0.365339059947923 1
0.300175200274474 1
0.22682717093196 1
0.345097121060905 1
0.402250507973747 1
0.277905721232084 1
0.238470900639221 1
0.201414793586149 1
0.495762407311199 1
0.390460961604166 1
0.273543155593777 1
0.447880225932313 1
0.11574333744719 1
0.393722708410539 1
0.325741425498458 1
0.36602856248073 1
0.352729349434528 1
0.285825936578598 1
0.299484340693887 1
0.23088348914353 1
0.51478545626427 1
0.232480541606059 1
0.251801904855791 1
0.407799294955858 1
0.252757549247438 1
0.434807965945996 1
0.271333381992271 1
0.280512949365351 1
0.533040893127428 0
0.516889601685534 1
0.396326995082878 1
0.334027861820512 1
0.529570942219368 1
0.206329889731101 1
0.523661864771071 1
0.35907776636045 1
0.318734071250298 1
0.136548342618645 1
0.531413465501887 0
0.403996713958075 1
0.212051828432706 1
0.280141154614815 1
0.36687993165631 1
0.383146221189073 1
0.588411692171977 0
0.326590625236869 1
0.433268571580128 1
0.533557279447938 0
0.244962967348673 1
0.300393039065231 1
0.494791575247898 1
0.356501010182486 1
0.416885128099815 1
0.259067972023039 1
0.266512569745184 1
0.161318686258755 1
0.252975296084386 1
0.307770807050488 1
0.272081567482773 1
0.450258153285801 1
0.393462707598792 1
0.283551461446008 1
0.183547203941369 1
0.349814733449724 1
0.326356735189334 1
0.359775369408395 1
0.360563094998348 1
0.233118687211811 1
0.284410188956577 1
0.171642651444399 1
0.363873269171068 1
0.383486567640983 1
0.460310784177115 1
0.216768272309573 1
0.494363787333982 1
0.410738808647511 1
0.277666503821301 1
0.265806344243497 1
0.301698667293068 1
0.319609406310273 1
0.483864611365337 1
0.308664594157887 1
0.361836429140792 1
0.362704705516997 1
0.242380304382758 1
0.224671906513267 1
0.292147171977724 1
0.147402300884066 1
0.36795727885182 1
0.319437755474768 1
0.316116234000348 1
0.180912529063028 1
0.250387002011496 1
0.28951881475655 1
0.312856349041062 1
0.321294185725487 1
0.486885328187309 0
0.403109182314421 1
0.247137899406167 1
0.276087532933422 1
0.402011341585812 1
0.338863941017527 1
0.377780625589016 1
0.248042574152598 1
0.292639579960956 1
0.399937261991384 1
0.340809924124466 1
0.448461338064105 1
0.0690101690991168 1
0.42455172102224 1
0.372607579103166 1
0.385696632726554 1
0.395604533564867 1
0.45557948395477 1
0.453164851471513 1
0.236895082404309 1
0.252221945756923 1
0.228127734955741 1
0.378017507392237 1
0.487186719225825 1
0.307528063563048 1
0.37696152450772 1
0.276619987708747 1
0.570551800452083 0
0.482091188332768 0
0.341456691426184 1
0.343962834131779 1
0.334876662972517 1
0.247708463256081 1
0.320946315440799 1
0.31027141947076 1
0.335906974214549 1
0.193770546054292 1
0.436245574344802 1
0.163122335232565 1
0.551880904632689 0
0.213498361602817 1
0.436088567842224 1
0.470691937430047 1
0.484725837663262 0
0.298696961533793 1
0.478727832836852 1
0.337899353184289 1
0.377787093058485 1
0.285798691390856 1
0.516096935371555 1
0.232926234763212 1
0.312669988457791 1
0.38918584020815 1
0.259245225698348 1
0.228146559656905 1
0.480474036517119 1
0.230553947019589 1
0.204764325019648 1
0.174600672190251 1
0.43151265364297 1
0.284373566617641 1
0.404595787580981 1
0.629813845816631 0
0.242071582126831 1
0.340357739080134 1
0.189650833801399 1
0.244869433585512 1
0.20309799267948 1
0.397162056593474 1
0.246257614678027 1
0.250291959685662 1
0.302369852039267 1
0.316116951056735 1
0.291112869644267 1
0.481617028605769 0
0.285585945285775 1
0.230100823146173 1
0.424442463146894 1
0.431604213830926 1
0.360705650870513 1
0.454166270915813 1
0.129037901898168 1
0.199014366825073 1
0.434519286213687 1
0.663743319878388 1
0.305861363247317 1
0.448567073475127 1
0.316619643904587 1
0.226378094344452 1
0.282165229970035 1
0.43049321107025 1
0.306507564407737 1
0.413091096518334 1
0.371588573513971 1
0.359231402091669 1
0.322875831663204 1
0.312137761122803 1
0.397458870991812 1
0.35836573366153 1
0.503129530966526 1
0.255447528317086 1
0.436609999149277 1
0.383775588615851 1
0.307374335833765 1
0.26313374034239 1
0.345527612715541 1
0.466681512134539 1
0.294617095900184 1
0.218306708959852 1
0.261854422118507 1
0.32363460895383 1
0.229137873569215 1
0.487737230055221 1
0.441252037356833 1
0.301720170404367 1
0.323556985437797 1
0.592385774922273 0
0.386338498589434 1
0.507833958020687 1
0.58458533787642 0
0.277718099434354 1
0.275130693670338 1
0.458106863106347 0
0.34638488301215 1
0.359813376485223 1
0.454482058827501 1
0.35764463639932 1
0.0442968315091463 0
0.338985889732075 1
0.282922826952284 1
0.361029500294672 1
0.269522492066903 1
0.357445913709077 1
0.347958286615812 1
0.360919625286042 1
0.367396544998905 1
0.542342681754791 0
0.386026672970214 1
0.313288102789849 1
0.227071314652255 1
0.221557460724091 1
0.193899423713386 1
0.383056903590289 1
0.360634776145818 1
0.375782291475493 1
0.294324007080524 1
0.285581614421025 1
0.465881313723207 1
0.482797339251057 1
0.497580343684896 0
0.117422278900309 1
0.374733747327619 1
0.537015655462959 1
0.405010787800376 1
0.368966622540975 1
0.327333433525654 1
0.301907811538057 1
0.315386500841808 1
0.189632065628277 1
0.398748296888897 1
0.373110960246828 1
0.209229740644755 1
0.457137760169825 1
0.274294774173819 1
0.449098479275787 1
0.251568378969562 1
0.318295031916311 1
0.494378931515059 0
0.197281572515599 1
0.395942442391234 1
0.406225409973377 1
0.243023697829131 1
0.254563920085633 1
0.292123199305532 1
0.311863908524004 1
0.291083987130758 1
0.273524128417322 1
0.438427938755901 1
0.362198323025256 1
0.231212298966398 1
0.246563397125351 1
0.431122167695902 1
0.357346081644287 1
0.422309347168948 1
0.194082827309657 1
0.268927597791821 1
0.460713788698058 1
0.218740239959131 1
0.532067690995835 0
0.345297586372283 1
0.518624748850638 1
0.356237128743593 1
0.0305685618319075 1
0.280034566221498 1
0.257797996705356 1
0.30067160677732 1
0.378951501662298 1
0.44575633461448 1
0.173586348374004 1
0.353469449541284 1
0.254331102294293 1
0.349225798549497 1
0.278541717740258 1
0.316520484471791 1
0.265375985266309 1
0.285900169601731 1
0.351846109680948 1
0.34749702217785 1
0.294748506426032 1
0.334126717704336 1
0.220850219697803 1
0.232847014040982 1
0.453080354659309 1
0.126894500109986 1
0.199412185813432 1
0.307094671379091 1
0.406239927215452 1
0.340865302078956 1
0.383907898820398 1
0.303690897345425 1
0.270895099664093 1
0.469317554902837 1
0.271726836428577 1
0.282546834904382 1
0.442463216280342 1
0.261808296762609 1
0.33973770075732 1
0.303627872719148 1
0.273046539079236 1
0.432047883198074 1
0.223625390000049 1
0.303019746766876 1
0.375675099213308 1
0.17771319782373 1
0.364687908038381 1
0.10346772160087 1
0.547992155826092 1
0.300830532510938 1
0.218762227948718 1
0.383292277476572 1
0.292578707840705 1
0.393295063122341 1
0.321033106983276 1
0.11458692246972 1
0.411517006475215 1
0.245472816930023 1
0.365910209078334 1
0.248509476834419 1
0.419982343485369 1
0.337435216679303 1
0.179797197287888 1
0.452968181557184 1
0.314538862449147 1
0.322962080950888 1
0.329604633097117 1
0.246731181940093 1
0.506473961339623 1
0.345004402085258 1
0.357280856732282 1
0.392245074847659 1
0.528157586040251 0
0.22288706746865 1
0.205338730054309 1
0.325606575857001 1
0.301607426401608 1
0.297439535905487 1
0.324397619791418 1
0.330770148315689 1
0.368133845097698 1
0.350257043277781 1
0.452953525425576 1
0.492571877077351 0
0.29791711063484 1
0.318878271657453 1
0.288281577240934 1
0.41214675608805 1
0.268443132853494 1
0.291127385535859 1
0.194566951721161 1
0.392514541723055 1
0.387500994438644 1
0.25951190592327 1
0.440851729233142 1
0.169864670922913 1
0.47272830028283 1
0.355529618178567 1
0.403145223125985 1
0.337287307033879 1
0.248505904014549 1
0.0406864365856703 0
0.340943348542223 1
0.357555717189673 1
0.413563658646073 1
0.253341132961969 1
0.403755088749041 1
0.335770208545652 1
0.292065158990505 1
0.470682657582256 0
0.165549566487878 1
0.272702711595324 1
0.297325028923427 1
0.343058370896908 1
0.317908632359771 1
0.280619245373206 1
0.189982827285856 1
0.408738647389642 1
0.408428117993378 1
0.34195376519642 1
0.419863727704628 1
0.376595063751887 1
0.352415189090722 1
0.450257884085986 1
0.511808400328823 1
0.438255152742572 1
0.181111077922951 1
0.387849383984136 1
0.392017805560499 1
0.45315136163995 1
0.475910768185544 1
0.209677513175968 1
0.363847151298454 1
0.242575923974401 1
0.38804355922081 1
0.451361465448362 1
0.369413416881582 1
0.353214722817783 1
0.487720819996149 1
0.4543359497899 1
0.344505102764669 1
0.173077946637035 1
0.314911666827355 1
0.581612853934351 1
0.355543330064374 1
0.281059573700188 1
0.161579335891935 1
0.213298504575304 1
0.289276361612018 1
0.312263894435133 1
0.399853309503515 1
0.378471242645731 1
0.38670656625121 1
0.253856755304356 1
0.52030490500925 1
0.288850282612057 1
0.421599074986358 1
0.335173885381421 1
0.299943977747277 1
0.386044835234201 1
0.669383544309744 0
0.357539667239709 1
0.434834993423377 1
0.275153909595342 1
0.359920891354349 1
0.376843403598874 1
0.341383044910308 1
0.428961496058304 1
0.270034466028125 1
0.463761649084241 1
0.186184209786076 1
0.491624016061816 0
0.236448653851066 1
0.151507545246612 1
0.267411180325857 1
0.429469605122406 1
0.282909873967278 1
0.318901554911281 1
0.458179914911175 1
0.448728274874963 1
0.371717357535527 1
0.375557614146451 1
0.255290723559412 1
0.201779119072014 1
0.286224627694643 1
0.321375438153359 1
0.344920457578651 1
0.328110632936936 1
0.490026857527408 0
0.212854179624482 1
0.321330646786095 1
0.278566570009157 1
0.42025375313675 1
0.492031123305532 1
0.357245636758882 1
0.385222360912748 1
0.436697949759452 1
0.17911821910454 1
0.288482275951365 1
0.228567447887221 1
0.493455148468308 1
0.312418897376043 1
0.402955827874121 1
0.57713874264962 1
0.411489330028877 1
0.429157283440336 1
0.454475816171049 1
0.409068452352515 1
0.250743092963421 1
0.413269880272338 1
0.507791332305734 0
0.0935776912437171 1
0.261427997259097 1
0.3943864171964 1
0.471468947184378 1
0.236155957221377 1
0.336471617206733 1
0.260883266259577 1
0.462307128797518 1
0.392533077390689 1
0.183684453467182 1
0.35654013618684 1
0.378433160177524 1
0.300752391277075 1
0.376187747493846 1
0.541470234308356 1
0.202621278882435 1
0.338386888380075 1
0.316284030826057 1
0.476494525532877 1
0.361651957901929 1
0.366349508041693 1
0.385868981764321 1
0.314161745036306 1
0.279502591816473 1
0.303017848476289 1
0.260157067115354 1
0.247313262171409 1
0.356753907004576 1
0.385097612545323 1
0.359167979889072 1
0.378881419522385 1
0.290279051482855 1
0.361770433793835 1
0.394232120150829 1
0.476364373489372 0
0.470178799350425 1
0.475219907223999 0
0.255472172668801 1
0.26969473166735 1
0.324320891251246 1
0.472020829603166 1
0.267061328071408 1
0.136248279061827 1
0.297438650681582 1
0.41024442016957 1
0.19261441500371 1
0.254095055200147 1
0.203592484159261 1
0.138149999076105 1
0.167955411482219 1
0.356995242507652 1
0.350951647865699 1
0.482893412023027 1
0.301876393207568 1
0.254885007473601 1
0.261476305512544 1
0.25509875682716 1
0.253519622999782 1
0.123435901993965 1
0.419011026284927 1
0.2761238351489 1
0.225173527659141 1
0.320453413748187 1
0.215309227658714 1
0.416106752126115 1
0.331408883545464 1
0.377097284232333 1
0.51077697316983 0
0.320753861632711 1
0.307679164097054 1
0.171381955932461 1
0.272131382305372 1
0.442130804434758 1
0.298947661371254 1
0.228745113882125 1
0.34708856871328 1
0.408359048270011 1
0.270908678178026 1
0.388887594470981 1
0.194613965932847 1
0.437755331222105 1
0.345728771118703 1
0.266550169914402 1
0.308903003595734 1
0.180187455301203 1
0.330331871624156 1
0.110640449562061 1
0.337128434753633 1
0.532990987381822 1
0.239198132970286 1
0.291961963673243 1
0.311869124594106 1
0.314156778001558 1
0.276441657168968 1
0.196384267990596 1
0.25347692313583 1
0.411324104728611 1
0.41328197116876 1
0.269077980179814 1
0.179173655914744 1
0.265908926942409 1
0.362987674344535 1
0.331196627714805 1
0.308132554095939 1
0.281398735796321 1
0.369006332751164 1
0.202383646126606 1
0.295840644266015 1
0.468749874588618 1
0.239288979453994 1
0.255176863036949 1
0.490810697502527 1
0.498623734250186 1
0.364226887365126 1
0.311362047790287 1
0.273855726248561 1
0.28205281582405 1
0.256496299740394 1
0.086057292973093 0
0.266202970341938 1
0.368337031200332 1
0.198542708906473 1
0.370054971147821 1
0.189165707878623 1
0.361218867416235 1
0.237148170758685 1
0.308453795040518 1
0.271651020935537 1
0.256521067262971 1
0.360048851252037 1
0.474085186539866 1
0.291397039334015 1
0.35488538505779 1
0.310959373740172 1
0.453887926418272 1
0.261379255975361 1
0.4335194725699 1
0.439596304971667 1
0.443987776804872 1
0.206045787241116 1
0.19085583215726 1
0.23670775505624 1
0.467243402848941 1
0.119522296298894 1
0.38577372278734 1
0.373845664198291 1
0.374256626224986 1
0.425445587081296 1
0.36096420912785 1
0.237112720949333 1
0.409643610095136 1
0.414086332645358 1
0.293133365068087 1
0.189080144313035 1
0.267602386981184 1
0.373259228008383 1
0.242718736504946 1
0.314929833084699 1
0.434262425355807 1
0.325110025393582 1
0.318383525251058 1
0.403779238988757 1
0.305273361560919 1
0.508165998001613 1
0.279207126114398 1
0.399730355357104 1
0.451129376343921 1
0.28146463949934 1
0.339575368667675 1
0.294414437285216 1
0.309024560317877 1
0.300386196926188 1
0.307957833261694 1
0.453845221774229 1
0.323560344974626 1
0.389277175215748 1
0.402901909162801 1
0.603601652627725 1
0.462222971558242 1
0.37691867509928 1
0.260515011491895 1
0.365555757917892 1
0.438519771387447 1
0.377108473965456 1
0.237938608314232 1
0.441800883626773 1
0.253979396372877 1
0.380043065845747 1
0.331424996853748 1
0.278467754414937 1
0.536448167358501 0
0.255416544663854 1
0.599212439488581 1
0.330326999124307 1
0.326876504326114 1
0.286916364040854 1
0.414364952649625 1
0.196756438062493 1
0.211312829446 1
0.462958255301422 1
0.29838901223365 1
0.247160548031237 1
0.374162028813136 1
0.358118802260113 1
0.308152157091656 1
0.413762035099727 1
0.297794587611148 1
0.292617935574282 1
0.320954754938887 1
0.422962115562011 1
0.341009499013332 1
0.23830056797688 1
0.407945623966003 1
0.368066098172315 1
0.333508053846083 1
0.257154087484328 1
0.312132231266764 1
0.338350525687634 1
0.270550838650848 1
0.510370569907673 1
0.306707303460793 1
0.389128401986538 1
0.308304667308288 1
0.18655259619722 1
0.342266931861733 1
0.458098227549732 1
0.262991986168471 1
0.450310244552695 1
0.305333904926812 1
0.260400240157217 1
0.343034869598948 1
0.293658639155988 1
0.330355476737358 1
0.500365241693084 0
0.179824709556409 1
0.254937390807894 1
0.263201858797816 1
0.378979354828895 1
0.186778170882444 1
0.479910486352317 1
0.260391652901969 1
0.367708027151529 1
0.412150407339909 1
0.299072483833645 1
0.254466855856491 1
0.355790311576729 1
0.325126166965425 1
0.356207256375076 1
0.367586359777638 1
0.446534498975473 1
0.234636702289723 1
0.381699729262535 1
0.243524584979275 1
0.212219723016961 1
0.313856630135257 1
0.19293273754392 1
0.25791964297674 1
0.230048724540472 1
0.34987291688329 1
0.35374822209324 1
0.328801308203063 1
0.359849084316701 1
0.35104928057736 1
0.282323552622737 1
0.196472731744739 1
0.24633361622954 1
0.30345853572079 1
0.44970875696186 1
0.340897332086513 1
0.282853071807534 1
0.458529151803523 1
0.452782198128449 1
0.392845612846052 1
0.488720807165262 1
0.251639681077585 1
0.558351252281796 0
0.382500972954874 1
0.499769107497427 0
0.336295367497675 1
0.567415295004991 0
0.31815482013947 1
0.318636911406279 1
0.363698447073567 1
0.459071757198315 1
0.476704771399407 1
0.25864964245281 1
0.147769673046083 1
0.238751314183315 1
0.187092610450178 1
0.306870996332216 1
0.373347886644162 1
0.18358208734845 1
0.287551167619626 1
0.324654040235292 1
0.363536310524862 1
0.344026481826338 1
0.207487635785878 1
0.316597151584658 1
0.286641809706453 1
0.331336667327267 1
0.317266401819051 1
0.506670353323038 1
0.275786236827505 1
0.340982987747699 1
0.282783738101098 1
0.414929160509746 1
0.396146940599549 1
0.404159697627646 1
0.182589615528126 1
0.50651685065961 0
0.286361097112858 1
0.172901613950775 1
0.50341853823799 1
0.282127404176556 1
0.386853637630431 1
0.394836046924968 1
0.0954191122426736 1
0.297282285098602 1
0.495069800933082 0
0.142530648702932 1
0.282021376736471 1
0.327677032749975 1
0.303084644561492 1
0.341482855630772 1
0.65679220083119 1
0.117900798916061 1
0.350236564190855 1
0.32269745394859 1
0.267922692625526 1
0.435375317263159 1
0.415313333922234 1
0.368740247101138 1
0.393086448212667 1
0.260795640483159 1
0.331397565921299 1
0.313148302949448 1
0.304457971993814 1
0.554118821369214 0
0.354645237027193 1
0.33896392535778 1
0.249458403135441 1
0.360132031354605 1
0.327015850116654 1
0.191750801107311 1
0.314294650339116 1
0.451511130208395 1
0.228566991796999 1
0.28946897264884 1
0.294501218927053 1
0.309054090113376 1
0.331758634119079 1
0.22680665380894 1
0.507945109862186 0
0.291447657002993 1
0.4672483614887 1
0.148182800287161 1
0.332831316493166 1
0.229091929224047 1
0.317728219231769 1
0.416693030080522 1
0.534032783808079 1
0.419320828872262 1
0.342582484384345 1
0.439899969573581 1
0.384100372939932 1
0.346625435473601 1
0.379441103106165 1
0.182811551361856 1
0.392432471000232 1
0.243336818190477 1
0.422389473036593 1
0.264383811159188 1
0.221388526376216 1
0.449938038823812 1
0.520238939616393 1
0.275753372167421 1
0.417887307723419 1
0.293783183173891 1
0.351026132353753 1
0.365357999885829 1
0.324878779690528 1
0.36054569901791 1
0.31740408329573 1
0.33779208366004 1
0.371271918356629 1
0.365579345572658 1
0.223286453586017 1
0.220501446328086 1
0.456770341267264 1
0.464434747090652 1
0.457731390630089 1
0.364903711910909 1
0.372926109381971 1
0.346101085042158 1
0.228981261456625 1
0.356483904498042 1
0.278729078154591 1
0.201274998900634 1
0.231615892068211 1
0.135183772400195 1
0.219455616849252 1
0.320167055205826 1
0.427015666925853 1
0.308901764523109 1
0.262246594434523 1
0.321339713880615 1
0.192632130071379 1
0.347268683428916 1
0.15890233281298 1
0.426808551788219 1
0.287628906782219 1
0.320748641009721 1
0.437640027912261 1
0.41016046460709 1
0.335734032751006 1
0.505570070706714 0
0.245317367864369 1
0.425828222019887 1
0.286273376710941 1
0.528872071512294 0
0.493202654776307 1
0.351460550543462 1
0.413312631612216 1
0.323684183784326 1
0.35699902216455 1
0.357808495143088 1
0.306740321695085 1
0.32578331567253 1
0.353802187284658 1
0.38411747953245 1
0.296538423356442 1
0.351348033759367 1
0.362140473487278 1
0.347469581145473 1
0.21276015948264 1
0.230405493170671 1
0.418017144984646 1
0.292885792579865 1
0.415781933770695 1
0.232065630607461 1
0.186884650146719 1
0.331738167513683 1
0.229293025867909 1
0.502143497861516 1
0.291946122122739 1
0.356274689427821 1
0.375517556350011 1
0.309179290678441 1
0.35540357839654 1
0.428056917144577 1
0.191110810936261 1
0.598461654106618 1
0.405993487215541 1
0.350944997949311 1
0.422491345271766 1
0.579956376611943 1
0.396511350854334 1
0.424512083526409 1
0.292278673038918 1
0.347151749225935 1
0.280217590338418 1
0.3751189100728 1
0.440898726188588 1
0.409156315976574 1
0.404446003541428 1
0.31250119896632 1
0.339233160358926 1
0.335072933276256 1
0.255642133403741 1
0.311955793241626 1
0.44402165897191 1
0.376214781535049 1
0.199446295737179 1
0.372935722919115 1
0.301150618066536 1
0.292179045233868 1
0.29097066901943 1
0.213965065954743 1
0.29017519647247 1
0.367898576383504 1
0.202525414170217 1
0.272055594112972 1
0.316810315550091 1
0.272386408556181 1
0.455259959594196 1
0.324842243557404 1
0.237592659719787 1
0.308010424937244 1
0.219610212621992 1
0.303297912681109 1
0.38530552477166 1
0.462036444356308 0
0.172162983202072 1
0.31946895532547 1
0.339929230104232 1
0.225668914524174 1
0.368848601399741 1
0.373531904869978 1
0.308022534119455 1
0.521582438102831 1
0.279144991794361 1
0.331154005644082 1
0.25855574605409 1
0.315051010114583 1
0.475922940954455 1
0.252503155063338 1
0.322330066883892 1
0.308537897560193 1
0.444823773089124 1
0.346227292150263 1
0.558465521338834 0
0.312852368500476 1
0.249120305006574 1
0.423611916246452 1
0.546722139843867 1
0.333969982676541 1
0.306074436979881 1
0.298570849871504 1
0.400707808335584 1
0.316378853892967 1
0.483529493898187 1
0.313099806462322 1
0.576611938102768 1
0.556991065899734 0
0.323499956785091 1
0.385159887465992 1
0.238073468920926 1
0.246413317495586 1
0.364416540990799 1
0.25914060000874 1
0.313393788308321 1
0.385692165528296 1
0.359232220506439 1
0.453975077716619 1
0.271045579739087 1
0.371324296468581 1
0.339713928044268 1
0.257245589316957 1
0.485358152139786 0
0.402427519023837 1
0.161945054094829 1
0.204358694522213 1
0.372611347719687 1
0.142694799487585 1
0.32838893845817 1
0.225106622428728 1
0.397895025069424 1
0.484180598605743 1
0.311450057690337 1
0.418369888129466 1
0.418611126140277 1
0.523625518588868 0
0.401093682857209 1
0.329900288070374 1
0.323771524581271 1
0.309814561421035 1
0.309432698147733 1
0.174721676729305 1
0.447329689398104 1
0.354082498627469 1
0.399194066471979 1
0.352949559889463 1
0.318199490861534 1
0.388151388763143 1
0.571606582059132 0
0.269869791246918 1
0.323183950837996 1
0.353416414908994 1
0.31236984732148 1
0.28004582863743 1
0.150724064721791 1
0.25698383851679 1
0.369484069344845 1
0.201538012743887 1
0.440139386792817 1
0.330879763497735 1
0.271033570312763 1
0.377211452196079 1
0.27420111846584 1
0.330842808725087 1
0.217767908767049 1
0.337913819858221 1
0.323009314716835 1
0.330299152486786 1
0.271072461283761 1
0.322153914110053 1
0.303274260874202 1
0.344658797831733 1
0.321888297187825 1
0.35501478739798 1
0.328160322278873 1
0.373686630729319 1
0.2788920868639 1
0.424566042047594 1
0.340875287804406 1
0.472090284519036 0
0.28268758528065 1
0.375048691323216 1
0.228616600920129 1
0.343748452153788 1
0.528886415492943 0
0.364535003085268 1
0.259861421228372 1
0.545081534560635 1
0.318925964490694 1
0.160405714446762 1
0.303324537585369 1
0.315229374396107 1
0.274545552610507 1
0.614468061246416 0
0.43588745317544 1
0.272125284128706 1
0.108473913082525 1
0.291571491345907 1
0.28248047517108 1
0.239574515104169 1
0.319988640003522 1
0.38828266422541 1
0.476130215043531 1
0.317858218700559 1
0.41498935601976 1
0.285405674877342 1
0.287272058141748 1
0.240200381668975 1
0.474649676366214 0
0.344652296890166 1
0.430201873025863 1
0.184147468795832 1
0.232213564891347 1
0.484405606481508 1
0.477140502756356 0
0.260907921885276 1
0.314826299346499 1
0.238813053426963 1
0.553476294083607 0
0.230223857992831 1
0.472119456736409 0
0.346915120452716 1
0.342583446747199 1
0.136605331160062 1
0.422010394798823 1
0.378998286373843 1
0.220392063392248 1
0.318446140515625 1
0.294067193636461 1
0.270965776042681 1
0.256142539232773 1
0.443508730395883 1
0.355357776990913 1
0.265449099726141 1
0.292071444542017 1
0.431731517991874 1
0.344292243798647 1
0.352066375688798 1
0.446231178389155 1
0.342577618249236 1
0.204548948786759 1
0.272672320668368 1
0.399534063491217 1
0.291924836916216 1
0.25014221509268 1
0.275628244999535 1
0.407048326946439 1
0.406782009651133 1
0.362422139661439 1
0.345802026297499 1
0.177990443053865 1
0.352786988862297 1
0.347329201046093 1
0.30333268960826 1
0.556769161269521 0
0.505980786356295 1
0.317632115378145 1
0.403221344749855 1
0.169027794634335 1
0.37311051250847 1
0.253135636293618 1
0.470271505140804 1
0.161084327740172 1
0.398108651870199 1
0.3689548486222 1
0.351663986006757 1
0.48958712871415 1
0.26603449280705 1
0.217317303426416 1
0.319421790538068 1
0.298195917064353 1
0.329770801560536 1
0.356005780053265 1
0.414606938056776 1
0.255369563339257 1
0.341476621008366 1
0.439158831029147 1
0.354340066513462 1
0.193345395860684 1
0.239237155951524 1
0.372967280844628 1
0.386350876299778 1
0.308530088324652 1
0.237460877261298 1
0.494066828976006 1
0.335762949844082 1
0.218617075924353 1
0.149711439614329 1
0.420517568380767 1
0.32269412680825 1
0.483995076121584 0
0.406189325516106 1
0.416785427748336 1
0.352292489179646 1
0.331317763277704 1
0.2675270845691 1
0.255158101768316 1
0.249080441549149 1
0.40514662389001 1
0.438913896329777 1
0.418010239532608 1
0.275447725705383 1
0.324392696280649 1
0.358897418822099 1
0.41134520192084 1
0.353160551952769 1
0.248159241443898 1
0.334923601385018 1
0.340776301119788 1
0.167306514844517 1
0.353778571623539 1
0.340239836893694 1
0.435552674437565 1
0.341470836374972 1
0.26536700860194 1
0.285324733175811 1
0.454209607915727 1
0.302129364240025 1
0.31724203976684 1
0.432875637924593 1
0.191695932568022 1
0.359881097791582 1
0.299038745143404 1
0.209938859003236 1
0.426662965758683 1
0.117273750680037 1
0.410493949904379 1
-0.0413932896839381 0
0.372259710156045 1
0.176040622385156 1
0.242782040135868 1
0.245729760593914 1
0.363601489209192 1
0.179593782485962 1
0.291931107685263 1
0.502054221032003 1
0.399226051238679 1
0.442510921494614 1
0.554644501614641 1
0.455046583095542 1
0.336982734442275 1
0.417632797977234 1
0.356305875026674 1
0.234536578155617 1
0.445741002999216 1
0.0713270492511509 1
0.147263550856218 1
0.382534315531655 1
0.361345770165655 1
0.28793217124497 1
0.149371324251807 1
0.443734256694183 1
0.485560081003533 0
0.435125898949373 1
0.240580663858785 1
0.265804350748881 1
0.216270202671262 1
0.0986581015441683 1
0.383777398772027 1
0.286226165164725 1
0.292866405206875 1
0.547838649024665 0
0.436233117434452 1
0.404639399052169 1
0.282724349183251 1
0.415050397160363 1
0.403862675515742 1
0.268768943643177 1
0.340054014294366 1
0.504285139171412 1
0.314590828433152 1
0.252010239318639 1
0.349749715274021 1
0.27210821686947 1
0.351245055773243 1
0.390202323095084 1
0.382724819060868 1
0.503291973338543 0
0.200118590735766 1
0.522934460946543 0
0.431656209503124 1
0.570220845746768 0
0.343579731434844 1
0.417964321902448 1
0.342330427447433 1
0.193083499327357 1
0.209536624782006 1
0.357203207393701 1
0.420139523621818 1
0.541748085755455 0
0.483898816574945 1
0.333019415128635 1
0.276918546385012 1
0.187902451066512 1
0.242753526534862 1
0.243183966780473 1
0.236891209524106 1
0.201185492942638 1
0.322845775797929 1
0.206852647870126 1
0.349178166234824 1
0.308126150609373 1
0.383361302533501 1
0.304694130056881 1
0.251421072505248 1
0.123393189504 1
0.333540419095325 1
0.355830244099924 1
0.240569907268216 1
0.37020346725958 1
0.492158041770808 1
0.248855314429493 1
0.417631100596755 1
0.291708314980003 1
0.276467827085748 1
0.25774764014702 1
0.157357002157369 1
0.341586510650484 1
0.332607917363138 1
0.516046864926294 0
0.251809454046562 1
0.312499165504982 1
0.247706524037519 1
0.553186185805592 1
0.270416540183407 1
0.429930023553833 1
0.446338574955352 1
0.247613512253491 1
0.290401504643559 1
0.400792416686631 1
0.287214027781257 1
0.313217939871985 1
0.376609211437461 1
0.440601088916894 1
0.416764449178027 1
0.211054811518732 1
0.302479797013913 1
0.47086170454514 1
0.469287725264512 1
0.341931289008355 1
0.18612723147425 1
0.325146160187959 1
0.328916701676539 1
0.364678930182022 1
0.463232491273129 1
0.190238945356068 1
0.258780228242826 1
0.348521415635626 1
0.284562134706322 1
0.353699096105963 1
0.420424114964975 1
0.422189792696747 1
0.522336621739428 0
0.384659476293308 1
0.255270071115355 1
0.219902006294489 1
0.285122020843484 1
0.278681123854983 1
0.744976117350011 1
0.195101589646343 1
0.290529942220094 1
0.320746727327469 1
0.28687865837264 1
0.393336425545857 1
0.437858510725909 1
0.349909505130091 1
0.354361878206086 1
0.399270355923149 1
0.327606730204133 1
0.204237465162036 1
0.486823676737663 1
0.23196006411895 1
0.21331527384612 1
0.30447630376736 1
0.298737435844591 1
0.366060368220643 1
0.180508920873707 1
0.330793589373634 1
0.365656865383334 1
0.495618145997669 0
0.244127758307106 1
0.491252704457959 0
0.392895395946898 1
0.508931178928447 1
0.281684657091231 1
0.33716154340271 1
0.343865935112338 1
0.397604892106764 1
0.414616250241925 1
0.209377407293777 1
0.36519377647294 1
0.206794103708826 1
0.330731993597693 1
0.431805556152683 1
0.31654101766482 1
0.355594893164222 1
0.293346197242679 1
0.424156501765441 1
0.299765361670401 1
0.384540303986601 1
0.207021871294233 1
0.442881364703161 1
0.236467392734406 1
0.327263244654278 1
0.226168527029919 1
0.176347458765347 1
0.277661596211258 1
0.320560478578101 1
0.270408096640681 1
0.332758227972532 1
0.457769598378636 1
0.50676276223605 0
0.551235268290026 1
0.434078780629204 1
0.418040140226433 1
0.417093942991922 1
0.441752657452873 1
0.212902258288509 1
0.413629275065762 1
0.29145856314646 1
0.421360905792658 1
0.185580871437218 1
0.250295092511993 1
0.328667665992109 1
0.278421633756924 1
0.35170961693204 1
0.25824284197443 1
0.461958183674857 1
0.35920644208592 1
0.325534982541677 1
0.325533915896362 1
0.265040024535233 1
0.403760231264768 1
0.321332892018493 1
0.304177349531871 1
0.385193873690367 1
0.344757037903137 1
0.382121888298136 1
0.27988805319678 1
0.350509259049033 1
0.474155250919546 1
0.221525747744522 1
0.451249080422755 1
0.319125231255204 1
0.376868617549418 1
0.284016989137431 1
0.295206319177978 1
0.113804890234879 1
0.49943439173719 0
0.251964257181092 1
0.502200622445255 1
0.339918068791406 1
0.395844026779986 1
0.322719805688771 1
0.271613437510412 1
0.189932566619325 1
0.350720656132155 1
0.347824627842488 1
0.41152620712515 1
0.362105064384401 1
0.348823942383604 1
0.353886269095801 1
0.43203682587154 1
0.348793510151108 1
0.355994372666341 1
0.386205517525065 1
0.00994120507309353 0
0.438229126405144 1
0.362112297312405 1
0.419132539739646 1
0.193318161829338 1
0.240132832285563 1
0.413201646703611 1
0.276212364897922 1
0.412058847625359 1
0.551322404524984 0
0.481675513443768 0
0.299155026448204 1
0.51916916704759 0
0.450544187495825 1
0.466827035647213 1
0.35970380880161 1
0.221189427256286 1
0.420580390154364 1
0.356021539876121 1
0.390278722324963 1
0.503892550669138 0
0.353801626848687 1
0.388213063789414 1
0.449185361292813 1
0.204278846745167 1
0.219546847034717 1
0.35305220165719 1
0.48111290835172 0
0.280344992693077 1
0.111427172560096 1
0.21225702967595 1
0.124777472497179 1
0.389126583724689 1
0.52468559780525 1
0.258723791247093 1
0.344489820083879 1
0.382688424957574 1
0.452877754226729 1
0.161443037771024 1
0.482416947154614 0
0.438759197915236 1
0.123284502308648 1
0.331073392282549 1
0.463902438656775 1
0.493966493959145 1
0.275654506980455 1
0.367689401557852 1
0.28338581797764 1
0.314987797214895 1
0.221818642439314 1
0.410236548234604 1
0.433889220348415 1
0.429875872602924 1
0.390594523481036 1
0.471874883002193 1
0.406985198774826 1
0.315522607447711 1
0.244177788596949 1
0.450486851555471 1
0.422302807097362 1
0.296222458113355 1
0.284531241833286 1
0.495457384851929 0
0.399272006504206 1
0.296793627567174 1
0.278232459797621 1
0.280071528509387 1
0.397285883835402 1
0.24916266050924 1
0.4099154690633 1
0.352561529656361 1
0.273797593750153 1
0.243812077474537 1
0.289779848689472 1
0.0706677629369152 0
0.151254843927957 1
0.246057967546813 1
0.28203364621589 1
0.417710095731831 1
0.326597074460013 1
0.323232873901595 1
0.216701985409753 1
0.164968450344613 1
0.273621490477103 1
0.369549233730302 1
0.276827140374405 1
0.408120826142093 1
0.318272291405317 1
0.333260618452187 1
0.309064927394173 1
0.377759236342544 1
0.324618324427637 1
0.202978740183472 1
0.149398699439415 1
0.287171082215109 1
0.429393246926141 1
0.26193457355115 1
0.256229002091521 1
0.322663255502259 1
0.414566268980401 1
0.338247706986584 1
0.359101160953091 1
0.276759657440233 1
0.183321131173237 1
0.506615386643682 1
0.423103582730503 1
0.198814981079447 1
0.355721561206146 1
0.309523675831415 1
0.442009046007897 1
0.507726474388093 1
0.318865781476229 1
0.265865227544998 1
0.301723795541724 1
0.460539485730752 1
0.217649031072696 1
0.282225761376971 1
0.202266391828868 1
0.501102830712819 0
0.263421134288387 1
0.336452092290892 1
0.411584185729754 1
0.411934398836559 1
0.436732346068974 1
0.373349346018711 1
0.408728675573416 1
0.408729534035439 1
0.468480969642071 1
0.418419786164852 1
0.100111549658436 1
0.362194552271999 1
0.360415950017974 1
0.504612068029148 1
0.28696775936232 1
0.270663922175148 1
0.19362427780277 1
0.466824683552817 1
0.471197846956766 1
0.36369087166038 1
0.503899032149555 1
0.505626032925659 0
0.313513142255189 1
0.269304267454004 1
0.246993835064928 1
0.410524305510659 1
0.347517863360916 1
0.254775934544224 1
0.461616336483876 1
0.336087334885245 1
0.451014790537919 1
0.210296532242023 1
0.302633509043185 1
0.446279030201489 1
0.48670653262237 1
0.265424429946063 1
0.338911090307645 1
0.430330969147417 1
0.478727879153654 1
0.447571766768549 1
0.309679102583167 1
0.252271967035765 1
0.37822720800302 1
0.243249631868867 1
0.324824842249098 1
0.406836055929399 1
0.318897961335062 1
0.285460760246349 1
0.255129815128464 1
0.446505724776844 1
0.359314060986261 1
0.134233676569477 1
0.121391609584699 1
0.322736673465479 1
0.33026493173315 1
0.452155627755511 1
0.297972516512263 1
0.197393502223441 1
0.162403043109599 1
0.454037107065883 1
0.406427054751102 1
0.301546716430692 1
0.497688747981632 0
0.238759697089903 1
0.278798139130248 1
0.204821362422713 1
0.465419308365679 1
0.351271142809651 1
0.293063786393808 1
0.383265674009699 1
0.297125127488664 1
0.563711187509179 1
0.245646197590925 1
0.246826883140248 1
0.305867876322797 1
0.428188341629403 1
0.417730098353095 1
0.291197803394075 1
0.269711707297443 1
0.40768172592157 1
0.27986248873371 1
0.457217481528693 1
0.302036314012166 1
0.26123758015868 1
0.283056574224628 1
0.285033871734826 1
0.309852514582032 1
0.440614055594872 1
0.434026115769262 1
0.296089845542711 1
0.404877215565514 1
0.400174888422188 1
0.490930078402235 0
0.28535176108157 1
0.170687926739298 1
0.252309571413625 1
0.405054501157934 1
0.343628818082109 1
0.252794991819735 1
0.253717319545359 1
0.4295886923851 1
0.388806573306295 1
0.406704016523452 1
0.262475741239404 1
0.36240242382533 1
0.288864050051524 1
0.418349758252049 1
0.260269047111977 1
0.26846473033666 1
0.315306968949006 1
0.151884741538327 1
0.299287900475274 1
0.0599356522202709 0
0.389471800692457 1
0.437466128020747 1
0.333409065516814 1
0.435503796167323 1
0.37296446500364 1
0.634259224910583 0
0.26079633176877 1
0.294930010975529 1
0.391562615051554 1
0.266488719155318 1
0.223661700667351 1
0.251134806914942 1
0.484788563166413 1
0.570147027744489 0
0.362519611880118 1
0.29458113032693 1
0.289599845673558 1
0.507197482237642 0
0.314757235153399 1
0.207770055062445 1
0.167369512563597 1
0.522685891197251 1
0.796746433265534 1
0.37620419272191 1
0.2605363972518 1
0.432846878135538 1
0.381818496702519 1
0.169572772156662 1
0.429142164410559 1
0.309625093085133 1
0.492828700685568 0
0.458622541338055 1
0.309369932018939 1
0.299261596677609 1
0.269119383365196 1
0.497280030996343 0
0.345111415121638 1
0.272760168360304 1
0.240454788904634 1
0.255828474930693 1
0.313965733913149 1
0.33631357913264 1
0.251774171593744 1
0.308210921661081 1
0.351744173133343 1
0.212023704476041 1
0.443316667247755 1
0.305263419989849 1
0.375814767557137 1
0.393783310451055 1
0.289242082749429 1
0.2547300446614 1
0.279924371133862 1
0.297247375709346 1
0.337561393990307 1
0.538321749200225 1
0.22886071740435 1
0.0659010867184949 1
0.291704937466625 1
0.2689145678467 1
0.268790913839143 1
0.652255005699413 0
0.290502067758794 1
0.276362929377063 1
0.355917333278481 1
0.385658576739419 1
0.353926528068203 1
0.384727779574198 1
0.433493067991726 1
0.282269783762448 1
0.405760027510628 1
0.343689159620872 1
0.468842493051326 1
0.336721295579561 1
0.293702083219717 1
0.262884395826728 1
0.337337579715401 1
0.347520327416316 1
0.45145490858816 1
0.373452615666156 1
0.199390179454198 1
0.375969958747369 1
0.167523400656718 1
0.277488240832895 1
0.383525791366629 1
0.45540991900426 1
0.250024783452304 1
0.359517259187879 1
0.33075815067673 1
0.137726933090357 1
0.348555903175874 1
0.378041242631136 1
0.238713018868712 1
0.299411394562726 1
0.28764761693217 1
0.148684731518869 1
0.160515659581392 1
0.62652852378808 0
0.445073839834985 1
0.291061145186494 1
0.230202734839575 1
0.323891876809093 1
0.2392811486702 1
0.319910397339695 1
0.371152429954684 1
0.336617500485573 1
0.435325839046222 1
0.149461850187861 1
0.425429363549126 1
0.244613924088172 1
0.452352038691816 1
0.366945491572655 1
0.313852146632454 1
0.181042196116468 1
0.256524689780133 1
0.21039681572673 1
0.521858986222147 0
0.35933006529616 1
0.0801093533148514 0
0.236555940328047 1
0.261668833784814 1
0.338596017366601 1
0.249582092338935 1
0.184181837098887 1
0.475870218982884 1
0.375248302039555 1
0.375682085329764 1
0.333384603406613 1
0.26790936117249 1
0.353556226786949 1
0.53172844812718 1
0.308499705877449 1
0.296337879318464 1
0.420526568876218 1
0.421693306174594 1
0.346206157048755 1
0.245637639492392 1
0.356150098470323 1
0.340897815165302 1
0.44194603318369 1
0.291896371647087 1
0.209427523453359 1
0.197006757805644 1
0.302590121719057 1
0.253447713598814 1
0.39757882772879 1
0.402954878318152 1
0.258994972506383 1
0.302290428217587 1
0.385410481205006 1
0.139963706802664 1
0.205969815860283 1
0.362300096850695 1
0.270757930257228 1
0.127236712017406 1
0.318142867063662 1
0.504577115046279 0
0.395939079604003 1
0.297939692733005 1
0.334521515345595 1
0.219398316211695 1
0.157235681660721 1
0.31958360533745 1
0.2076580558065 1
0.185795770572469 1
0.347947879337146 1
0.276629195921297 1
0.315959051444471 1
0.19721874177857 1
0.398454656329399 1
0.534730581182073 1
0.360140871557064 1
0.505552796333685 0
0.209418452241278 1
0.366516619103937 1
0.62837911420345 0
0.135595533765006 1
0.335230800176478 1
0.348106909947943 1
0.29611403018142 1
0.203576768437672 1
0.27921753541388 1
0.357796263226679 1
0.230191326935582 1
0.341453008196654 1
0.338182030165778 1
0.0790555564356527 1
0.373437076750234 1
0.312208346718424 1
0.469545019774015 1
0.307017567770646 1
0.187963121629498 1
0.27478050355014 1
0.409287362607245 1
0.348164585328356 1
0.294873036313142 1
0.392791094676475 1
0.321895745205715 1
0.384788139795708 1
0.324415948396274 1
0.294703994493081 1
0.35092717197218 1
0.413773385823033 1
0.190777872734918 1
0.370849925245701 1
0.164657093057547 1
0.255969381729399 1
0.146710252851174 1
0.345331613120261 1
0.355249357132655 1
0.288303820180224 1
0.293792715327383 1
0.358854817459658 1
0.230853255800229 1
0.22249857056183 1
0.310433412816522 1
0.513810100451734 1
0.523892388309865 1
0.191535759158382 1
0.375181630586347 1
0.387717192939919 1
0.216945543615837 1
0.247374091865579 1
0.291817020383226 1
0.273651676031432 1
0.531620505542564 0
0.399036593596196 1
0.574749015404202 0
0.329620858188196 1
0.347982458521383 1
0.243635806256083 1
0.261855287652427 1
0.310614570240306 1
0.170488133448912 1
0.349580911681163 1
0.361168988768153 1
0.24810676288767 1
0.475424074998798 1
0.418317941120003 1
0.313882698307343 1
0.271334090140623 1
0.389058547157143 1
0.350960240929564 1
0.42067738159251 1
0.303554003279608 1
0.224114410268042 1
0.376303367605077 1
0.294842924274785 1
0.451362763410518 1
0.189829613776471 1
0.328554086123905 1
0.544368987471642 0
0.339380088757098 1
0.454745106652277 1
0.310438532748124 1
0.509606005092705 0
0.282568423359706 1
0.284956915103689 1
0.433731917120581 1
0.329940540765656 1
0.275848653175522 1
0.474220404564568 1
0.31523352816546 1
0.432673212764013 1
0.295942497340325 1
0.53923329773824 1
0.382044870595665 1
0.429090203572891 1
0.469027023230973 1
0.170882508258085 1
0.349502937741815 1
0.473338763205517 1
0.345656659600286 1
0.48191856734754 0
0.302822189194379 1
0.359712528389424 1
0.351519639679393 1
0.306306674999228 1
0.340567330719823 1
0.544599547133682 0
0.429182278933057 1
0.321437451105949 1
0.308464478615575 1
0.367455339198902 1
0.479556059688769 1
0.422780071234873 1
0.4177643727678 1
0.257004813588935 1
0.327023812271756 1
0.452434810454945 1
0.0164982528391522 1
0.363447637373246 1
0.330482472659155 1
0.453420726321341 1
0.284902064723663 1
0.420707558090762 1
0.47622838502464 1
0.280995493891519 1
0.296793710871422 1
0.281973100322207 1
0.122721938133758 1
0.229364792745299 1
0.491326433338145 1
0.325600425275888 1
0.497101111377867 0
0.243560481450448 1
0.35330161516889 1
0.42117348523896 1
0.321781253983975 1
0.22659995215256 1
0.194462632710773 1
0.367759598180622 1
0.315101502756846 1
0.267513121781972 1
0.0202896022686238 1
0.314380219034288 1
0.419973097307872 1
0.420691850811869 1
0.371293199603705 1
0.491357262565469 0
0.450548930993002 1
0.304373327755172 1
0.449073392065833 1
0.351060570222558 1
0.419948783131186 1
0.324732110369601 1
0.293585476927763 1
0.325907684280185 1
0.452437855776061 1
0.407387978074966 1
0.330219712815071 1
0.514207489108097 1
0.231765747285102 1
0.322149701941226 1
0.319997735293409 1
0.264991185615067 1
0.301437321325576 1
0.643135162803891 0
0.28022728587771 1
0.283602525504596 1
0.39065931610611 1
0.458069514984382 1
0.331739497809445 1
0.425131880124075 1
0.280191759108987 1
0.624797171491261 0
0.235127494569059 1
0.393667399311029 1
0.393579266548146 1
0.268031404789268 1
0.195451306971129 1
0.459880013900964 1
0.187843719777661 1
0.335947098728146 1
0.302343984359559 1
0.295056120825781 1
0.398661951141213 1
0.388673005087168 1
0.40387676454237 1
0.304733366171495 1
0.345844577253358 1
0.302813064527994 1
0.343739365525556 1
0.600327944506928 0
0.415556446399422 1
0.245357447176827 1
0.298931166219422 1
0.419103935903837 1
0.335853280383039 1
0.203799715371906 1
0.294325262148083 1
0.425822890867024 1
0.408894258401869 1
0.432677451698391 1
0.427586802650804 1
0.52233478520848 1
0.19492145560228 1
0.305573724629323 1
0.250455201137089 1
0.240016850152755 1
0.205985490930091 1
0.18641457949128 1
0.26205280515075 1
0.201973703036322 1
0.193359087729785 1
0.368068335378872 1
0.388994174577718 1
0.310530847545928 1
0.370848753998763 1
0.213335479102663 1
0.243728311355619 1
0.306233107869926 1
0.419938753253779 1
0.324368150909794 1
0.377734240533806 1
0.470816560826512 0
0.344970886898713 1
0.321639889418021 1
0.208186620867992 1
0.125742809646287 1
0.363830501448525 1
0.289707633273882 1
0.372917542731564 1
0.366195177122923 1
0.367530676013682 1
0.159129011667544 1
0.373227958232967 1
0.370251609891787 1
0.329221113380009 1
0.592291578523184 1
0.438965719134681 1
0.359148003304146 1
0.343769636882602 1
0.414147578051361 1
0.420722579081734 1
0.277436166591505 1
0.245027690058934 1
0.233426128392647 1
0.40111298611608 1
0.381388460896286 1
0.252042584373481 1
0.442402070156319 1
0.301430265196778 1
0.280534584834595 1
0.42847022674306 1
0.313128239470136 1
0.403176956714099 1
0.29222310574465 1
0.284115926001822 1
0.339383859227205 1
0.4413450383032 1
0.297588162785496 1
0.368958014521694 1
0.359433427356098 1
0.351776633581994 1
0.415374487833577 1
0.523193045253804 1
0.349988339453312 1
0.551005781736478 1
0.331784695889911 1
0.288538819005099 1
0.256547757644452 1
0.321855513381361 1
0.325538574448779 1
0.240744353237483 1
0.229095960969575 1
0.324821289886003 1
0.271216307016549 1
0.486982294930082 1
0.134826588013004 1
0.253106739570017 1
0.313548119880697 1
0.356510726731493 1
0.193906121397327 1
0.222978247896297 1
0.298353637475053 1
0.280316838989452 1
0.229099449265483 1
0.252565323643014 1
0.401170829363918 1
0.564807669968523 0
0.309793626967905 1
0.238068963930793 1
0.537993172567981 0
0.356857225047932 1
0.168476135518547 1
0.243414280882431 1
0.559465979471708 0
0.536218254757501 0
0.0937935058709024 1
0.382547209305115 1
0.0878713049498454 0
0.573531565368573 0
0.415332165312473 1
0.307552171145058 1
0.367212909966945 1
0.295232003521027 1
0.377427730508504 1
0.387469051817084 1
0.263644201155556 1
0.26737278255524 1
0.341496772655575 1
0.410792121576767 1
0.33411560942538 1
0.353605545116314 1
0.423304122532989 1
0.25073018522603 1
0.360668959288568 1
0.386035360821057 1
0.396022731381183 1
0.312669808258472 1
0.311322877168146 1
0.321597630956072 1
0.230676045634328 1
0.469168139761979 1
0.289153808416363 1
0.154271948287522 1
0.225731337868164 1
0.298994683228487 1
0.272446913983256 1
0.553392142269743 1
0.382620505602805 1
0.210785183791484 1
0.249798539159344 1
0.434191195906651 1
0.0627960689991575 0
0.407784815404464 1
0.310587417553746 1
0.261580429046446 1
0.185087350177382 1
0.562443724883086 1
0.386664497406192 1
0.312670344086797 1
0.352668154722072 1
0.525143561441935 1
0.385633413128325 1
0.419224210652899 1
0.480594848331803 0
0.270237287679432 1
0.454119749983113 1
0.346162266750838 1
0.311705243928502 1
0.269528323838593 1
0.381888838711746 1
0.217496229034032 1
0.427477962777567 1
0.239912154511943 1
0.310510643627865 1
0.365106752936575 1
0.252227357794333 1
0.314162506231135 1
0.325480361541237 1
0.497510454774864 0
0.447142781787481 1
0.284232484441596 1
0.263173145176062 1
0.374671943869823 1
0.530275365974022 0
0.604412048629872 0
0.253559305215009 1
0.375422800648798 1
0.360290698060601 1
0.290828666869805 1
0.400379881085684 1
0.428341890847727 1
0.27508008183288 1
0.512423943327997 1
0.36104755138768 1
0.237886998464688 1
0.354424389387497 1
0.214355080554854 1
0.192667727988297 1
0.49642205502615 1
0.155419688595154 1
0.285932115585238 1
0.195331200287619 1
0.334765266861953 1
0.313407481571997 1
0.305489081958939 1
0.307345377710393 1
0.488092726645101 0
0.268419951688148 1
0.357452746745708 1
0.25741512866578 1
0.295250033457553 1
0.223582280505852 1
0.448261689497873 1
0.235297328373564 1
0.430959072100656 1
0.462225573919338 1
0.23246328683211 1
0.164513273494436 1
0.359555342440391 1
0.459240157698775 1
0.358225931550068 1
0.131505965016127 1
0.262076406216366 1
0.113634026654391 1
0.442198801785833 1
0.362770458445409 1
0.308785133432723 1
0.232379585735774 1
0.453808628475104 1
0.458291521173067 1
0.343614809653106 1
0.350719390653749 1
0.337334884973338 1
0.326646705419881 1
0.333441892821552 1
0.27863346178958 1
0.466498467896299 1
0.322488247239486 1
0.245313505389694 1
0.325131894237121 1
0.533770311476726 0
0.334399790429971 1
0.729584097562984 0
0.533732482885397 1
0.340346922917627 1
0.326335821109082 1
0.204121427739878 1
0.374901236401066 1
0.440229120665486 1
0.430483572793767 1
0.300879896036122 1
0.258175812713974 1
0.388301348194846 1
0.34413256773356 1
0.310258956804387 1
0.478159601725906 1
0.0613075072932737 0
0.386505839727883 1
0.309115975657494 1
0.335426360503859 1
0.308603469788278 1
0.340399156473744 1
0.360908176146262 1
0.269603722352758 1
0.364646615130954 1
0.447580025118689 1
0.42950399514199 1
0.438473662705583 1
0.473114427623614 1
-0.000148925144421441 1
0.35720485546516 1
0.295987143465477 1
0.425095146508844 1
0.411733515126279 1
0.40096277843464 1
0.403118100198198 1
0.235262072899988 1
0.286076147197442 1
0.192862143972524 1
0.250275948083709 1
0.264133118142368 1
0.403485423120147 1
0.430881139197238 1
0.313429220584348 1
0.359849999590997 1
0.454656463929648 1
0.291566569724549 1
0.553775080337129 0
0.375485431327083 1
0.468832826454293 1
0.368710507417047 1
0.429124224108294 1
0.169980443559463 1
0.449683968332865 1
0.387807813520807 1
0.317344348948573 1
0.453024542449648 1
0.274087024219714 1
0.339210198940474 1
0.120408061569089 1
0.494097132074483 1
0.379774400016619 1
0.387813746992468 1
0.373955628081009 1
0.260850608165169 1
0.391508104699941 1
0.272386580849935 1
0.28392723673161 1
0.466515393002413 1
0.215707851691574 1
0.577170011053154 0
0.404554554309499 1
0.384279870412879 1
0.206725821413566 1
0.402319807009391 1
0.360402147922725 1
0.394228030600999 1
0.45219468367882 1
0.232812041532634 1
0.429973019133477 1
0.345558133043785 1
0.230701899320793 1
0.373983523068107 1
0.156196569764135 1
0.381732537193022 1
0.567904464444092 1
0.325326268980999 1
0.314992417352521 1
0.240774116262191 1
0.22494651199367 1
0.368897264588556 1
0.342478475335094 1
0.361300885548666 1
0.402761199825114 1
0.386007454188432 1
0.15656892860745 1
0.434187546042395 1
0.459605242271798 1
0.283442831484187 1
0.419809322674658 1
0.184135511619098 1
0.316944383099468 1
0.492047679781186 1
0.444015759860236 1
0.507109830006172 0
0.234700585701226 1
0.190013089688781 1
0.354449136392934 1
0.211699879480594 1
0.374855795384422 1
0.324508850782946 1
0.386317651694949 1
0.341171634723296 1
0.453332545654422 1
0.385037296382215 1
0.271865592742145 1
0.35542159028449 1
0.324816921308328 1
0.286192492220095 1
0.298059729201104 1
0.287137025519196 1
0.312623038592598 1
0.330215000559513 1
0.326621956007735 1
0.448046361212613 1
0.4035780777971 1
0.190991542886704 1
0.475313741265108 1
0.184385702317848 1
0.273159965174978 1
0.276227759260874 1
0.425958840165647 1
0.161767943284377 1
0.32842578772892 1
0.495290918567449 1
0.150930270077429 1
0.270534445306264 1
0.296907088235696 1
0.351218128383458 1
0.403650112851687 1
0.309662174229388 1
0.209452591444508 1
0.205343437814052 1
0.453106990524959 1
0.344166952528294 1
-0.0133359273366802 0
0.106059338429903 1
0.436626828391869 1
0.446305093956029 1
0.328302061234127 1
0.29688893029038 1
0.318311152475313 1
0.344708120435655 1
0.266876243851614 1
0.226605977214925 1
0.342153096077261 1
0.251349942156023 1
0.212113919993992 1
0.279159649088239 1
0.366401719315456 1
0.324923939117025 1
0.253188486023271 1
0.251410515727596 1
0.388578025926518 1
0.426313864713717 1
0.310131567448929 1
0.352392625074074 1
0.235815486305115 1
0.109286329134628 1
0.324962075251791 1
0.502076685752669 1
0.351900398557722 1
0.469763298108628 1
0.444470254418578 1
0.549304069542028 0
0.398769984926959 1
0.477587101524175 0
0.312749458941937 1
0.468832895295587 0
0.477505725006695 1
0.0784478064570273 0
0.248495809129108 1
0.398674000284768 1
0.432590636147627 1
0.334215971164347 1
0.204017121905198 1
0.281234623472816 1
0.339696393027184 1
0.228624445504139 1
0.520626502804974 0
0.381745436087006 1
0.402794859241776 1
0.239555899309063 1
0.22336411808331 1
0.423886399981763 1
0.484284158591905 0
0.390802199656965 1
0.547796187737442 1
0.274109398158403 1
0.313330862172137 1
0.480187497914376 1
0.420454560790032 1
0.310308624559907 1
0.273097101875404 1
0.245065664329656 1
0.323903852750182 1
0.538655021212256 1
0.398336401951888 1
0.457644227390184 1
0.217224425228395 1
0.355460835625787 1
0.381394105878384 1
0.354627934702633 1
0.508656996820139 0
0.318392290993509 1
0.332522323621481 1
0.256261423431078 1
0.268487102374596 1
0.3369407010106 1
0.434385281782207 1
0.348302314514867 1
0.244261051436612 1
0.359552438194111 1
0.282470675531333 1
0.326950039461237 1
0.477410914240822 1
0.281389208064461 1
0.271326270912465 1
0.314314964194056 1
0.368678224267885 1
0.274073953708916 1
0.311462290884927 1
0.500399451156698 0
0.526032056003323 1
0.350901878675116 1
0.47187656983725 1
0.367071793751179 1
0.401098520615798 1
0.274059406331848 1
0.293218787258089 1
0.396428194024101 1
0.257484385599626 1
0.290796793995224 1
0.00960053241236451 0
0.46786502373334 1
0.277480375709968 1
0.360921960949126 1
0.315195111131124 1
0.328555164025554 1
0.381375877226223 1
0.299213010461385 1
0.323110841378215 1
0.42240186261012 1
0.285120517938522 1
0.386603477724599 1
0.242247863629542 1
0.184711601502038 1
0.361394233662043 1
0.375134684809106 1
0.367512030557606 1
0.342741367366486 1
0.352567079991502 1
0.350338216488666 1
0.269809445004943 1
0.423909945154936 1
0.326289102964846 1
0.435407687220581 1
0.28639824128926 1
0.322637827891805 1
0.491877714426375 1
0.338971177726961 1
0.455551209892997 1
0.354868049287309 1
0.438017886479854 1
0.333373143221824 1
0.38682870624001 1
0.317616788773267 1
0.414109026080536 1
0.17541342437796 1
0.310126563465965 1
0.276030205598083 1
0.2777638301964 1
0.344681609601407 1
0.330212189424802 1
0.388620469847808 1
0.25141012927741 1
0.323038691484524 1
0.376265397685584 1
0.422346700806711 1
0.252761003714182 1
0.4856206257521 1
0.276363840728591 1
0.300288130256498 1
0.321014057864679 1
0.264082330140703 1
0.4847691889645 0
0.416351531842514 1
0.415867867051351 1
0.30954091667243 1
0.297516778312621 1
0.382792581641463 1
0.309679519970094 1
0.28249079846003 1
0.353382933584673 1
0.32219691324385 1
0.477491960732108 1
0.179195698100062 1
0.373725889968785 1
0.41570493155093 1
0.334562896080421 1
0.0927378227460073 1
0.323119181644936 1
0.528748059011861 1
0.282717134947455 1
0.286652607256735 1
0.370401945800359 1
0.422487549282963 1
0.301554597919047 1
0.240568561220385 1
0.293683749394552 1
0.612579078420816 0
0.416753631472655 1
0.365577842387326 1
0.337076497368741 1
0.254782558173115 1
0.364605289486824 1
0.3128541665964 1
0.405131908396148 1
0.283257290618772 1
0.406667811957452 1
0.350233911945167 1
0.257986449631409 1
0.303742660731135 1
0.339858324763583 1
0.23816955796621 1
0.271793581165658 1
0.306860810029418 1
0.33006021167708 1
0.389212167652643 1
0.212946461854562 1
0.136283574902263 1
0.365654807983342 1
0.314145187567753 1
0.280232172146753 1
0.45582829829153 1
0.333984895061414 1
0.397517051025383 1
0.229955663159532 1
0.204978793315903 1
0.339287928855539 1
0.291519449131802 1
0.237613030773301 1
0.302355020926627 1
0.426975110615188 1
0.157997324616109 1
0.258225866834952 1
0.35342162559414 1
0.265157880040111 1
0.31599707811771 1
0.402084246259625 1
0.346360927982798 1
0.297435873335654 1
0.195995168306738 1
0.380618958054038 1
0.25058502456129 1
0.299218574158072 1
0.3904755652848 1
0.395958496571639 1
0.189393818825357 1
0.330711231250604 1
0.380972168323666 1
0.474106617809901 1
0.587204368349655 1
0.284233462072339 1
0.437854022507258 1
0.404236679924573 1
0.265982026228727 1
0.393034182079927 1
0.34931808851893 1
0.0859979622406207 0
0.365432207812594 1
0.48889014178052 0
0.294260776162273 1
0.342092939430684 1
0.40781121918829 1
0.286889779871286 1
0.34450689598553 1
0.42895421338307 1
0.270346750312336 1
0.236961379731577 1
0.269261814125136 1
0.381378490257474 1
0.51311033431805 0
0.237403127623376 1
0.245502110019176 1
0.526414689438371 1
0.458244724167252 1
0.370677311391522 1
0.184051771209135 1
0.303543405502314 1
0.513264001588633 0
0.408197279981328 1
0.550100566805481 0
0.189562188223058 1
0.496401448115288 0
0.267321854115894 1
0.305617106012434 1
0.369333104712064 1
0.400378059666171 1
0.285151834523075 1
0.301634587273809 1
0.325490073792635 1
0.284274854477275 1
0.300596047774878 1
0.37326336561833 1
0.324900564643587 1
0.374609859469334 1
0.294726064567161 1
0.427534942650622 1
0.361779121101685 1
0.29842498939485 1
0.449856127931181 1
0.552484823584386 0
0.337129973159888 1
0.434655289389761 1
0.461568063807681 1
0.31306448624659 1
0.34362091869636 1
0.241587280018296 1
0.313657518329855 1
0.497893740305755 1
0.188183899174609 1
0.557811898403753 0
0.436179692434119 1
0.300449116471512 1
0.409509749799615 1
0.401989800330784 1
0.294446625618942 1
0.224322678479234 1
0.34148115986073 1
0.363274069328457 1
0.414707828749075 1
0.20172046565432 1
0.24586254581973 1
0.300678131282284 1
0.325396198911139 1
0.41704356149966 1
0.32415329747464 1
0.327532784653276 1
0.430678759542088 1
0.150679367234956 1
0.312321775058417 1
0.180945496882404 1
0.556878854761574 1
0.219824333672846 1
0.195435154893264 1
0.240177081473372 1
0.296115154607858 1
0.254802476187953 1
0.375323291050381 1
0.420701124974114 1
0.382591306157657 1
0.399706088841449 1
0.248864618998491 1
0.476869775092707 1
0.469393994695995 1
0.291067465984642 1
0.21232762465962 1
0.379358420157536 1
0.389614298346077 1
0.468841244439154 1
0.288041912773325 1
0.35334450999734 1
0.265195875090436 1
0.594973446459399 1
0.310598479938127 1
0.396160560763266 1
0.368095178472269 1
0.15190174776832 1
0.178421238024054 1
0.288845066133945 1
0.138155584202936 1
0.385529165594953 1
0.341286421265217 1
0.226607258151123 1
0.461099940150745 1
0.487694242299512 1
0.243846660944526 1
0.290043342415722 1
0.632063836047137 0
0.113414456432939 1
0.319420926208601 1
0.373597186307128 1
0.495614863816495 0
0.267379578904322 1
0.490758114568527 0
0.341994156943734 1
0.463669095896247 1
0.32724448507588 1
0.511478596229382 1
0.519880980356602 0
0.287539020135696 1
0.34406640670056 1
0.118194684002984 1
0.321823722142878 1
0.286220556524589 1
0.311460083285022 1
0.134823442404694 1
0.0944262968854404 1
0.371475224273702 1
0.32100540404795 1
0.415711988901899 1
0.343445495348244 1
0.560440405785722 1
0.477798118543089 0
0.471497726244449 1
0.453614819828163 1
0.247480340422682 1
0.32470511277724 1
0.363742111425858 1
0.46954088307334 1
0.0990000002840535 1
0.536671517892474 0
0.453512302441781 1
0.183882850019303 1
0.218704089743307 1
0.329912632097233 1
0.333282556088386 1
0.342252098326385 1
0.251985284105414 1
0.310050597318844 1
0.261331448286343 1
0.300959413110625 1
0.341896106893619 1
0.538349111230244 0
0.365601134200459 1
0.31420203949056 1
0.339160907768074 1
0.311966550128407 1
0.369015079271354 1
0.287150054618592 1
0.445319625626629 1
0.237981715867923 1
0.453441058167026 1
0.431361193707877 1
0.542912669020193 1
0.0906345172211149 1
0.213031693117576 1
0.484788337161318 1
0.468212901139555 1
0.477054090669142 0
0.444348173445987 1
0.290235308787877 1
0.424170303385429 1
0.270459979829569 1
0.407913805829522 1
0.108074025633024 0
0.329375759359973 1
0.491516689809671 1
0.241763771725762 1
0.0655668893226727 0
0.329857689208965 1
0.300014550319414 1
0.297318822281995 1
0.263900178680524 1
0.237394874624633 1
0.322584919404306 1
0.358627200457144 1
0.30934742242037 1
0.477814732197648 1
0.081978151044377 1
0.539829816868263 1
0.371085677318095 1
0.400815579734508 1
0.278983086011025 1
0.538605265585049 0
0.232959938271789 1
0.502208110131905 1
0.434208023261413 1
0.181995168377094 1
0.325710614398915 1
0.245467205642231 1
0.428672793456477 1
0.536077766825769 1
0.398230687311896 1
0.373128802629995 1
0.275787185666794 1
0.421531221077315 1
0.19090270910073 1
0.33935840900146 1
0.362222818566628 1
0.392442797244242 1
0.237695117612882 1
0.402067918292403 1
0.298198936767833 1
0.275893377204521 1
0.325939618309408 1
0.37740728041711 1
0.386857819714836 1
0.388049952245438 1
0.163310635542141 1
0.370522591338738 1
0.429775855763816 1
0.215554439722506 1
0.353730909872713 1
0.382909448152906 1
0.380355545792766 1
0.251155976662615 1
0.364819081320228 1
0.268660878032383 1
0.17088547303741 1
0.221826027240543 1
0.200934715256842 1
0.540792232531373 0
0.379207671652758 1
0.349373000377666 1
0.368852206049609 1
0.297256484073252 1
0.369648824310214 1
0.232285630661386 1
0.350377128020469 1
0.441217857241903 1
0.327109617593747 1
0.391805092969215 1
0.267454261310053 1
0.427884717813642 1
0.31110215740288 1
0.32634705913522 1
0.21667814981208 1
0.330950770391262 1
0.213755743882507 1
0.381039995432037 1
0.0798860081262779 1
0.396576827763069 1
0.306246806954678 1
0.417714884623437 1
0.287794828397895 1
0.405440464155992 1
0.29820950225339 1
0.384434559371855 1
0.20867857419991 1
0.323085902440762 1
0.296572537233197 1
0.205067616377713 1
0.220365455656944 1
0.208888844810929 1
0.294573170669273 1
0.338889462728244 1
0.264610141465586 1
0.321343523969416 1
0.249220175840763 1
0.296668345376627 1
0.318264240065163 1
0.260013876462885 1
0.27633357880871 1
0.353817874683549 1
0.327279441155284 1
0.440755056446497 1
0.398519065395161 1
0.467110290164481 1
0.305696534450265 1
0.1816099297055 1
0.485680406630281 1
0.39182139375431 1
0.174368170426389 1
0.380453373377163 1
0.344898984647084 1
0.365252664606457 1
0.455508223163115 1
0.528148325033101 0
0.300414881722826 1
0.32767444979215 1
0.274218748219575 1
0.470204844391474 1
0.149204257620451 1
0.384231801299108 1
0.378233922965823 1
0.468489531925734 1
0.453584143428167 1
0.281184488369449 1
0.14327810589717 1
0.422213751696184 1
0.31953942188239 1
0.500593950572691 0
0.516853752560073 0
0.266231189939112 1
0.455474355060574 1
0.387493689534935 1
0.213806539832516 1
0.384403651845802 1
0.317525205689078 1
0.299542952184483 1
0.265632982093225 1
0.453522094627736 1
0.500619024451906 0
0.22231647200861 1
0.3217792775816 1
0.280140592720121 1
0.31406183760054 1
0.255881781761014 1
0.269548752434752 1
0.301327928031602 1
0.16796729355677 1
0.242890422895228 1
0.379743338012553 1
0.322781869216336 1
0.24194006331385 1
0.334663437375953 1
0.440057951091332 1
0.345582001271974 1
0.370512567244123 1
0.139029958512692 1
0.226819282310128 1
0.439198494642999 1
0.338583231546945 1
0.121370429208705 1
0.33832924151296 1
0.344498893641258 1
0.283238469783755 1
0.257829656701192 1
0.33712476357676 1
0.489100367717655 0
0.341146593044807 1
0.326498328893973 1
0.301120355432676 1
0.326196002370238 1
0.295290317061388 1
0.45201012780373 1
0.360813646646311 1
0.423931925994237 1
0.250327161130777 1
0.395198358527394 1
0.408403090158178 1
0.367482137930807 1
0.344358424550132 1
0.385925384684925 1
0.461952840530449 1
0.413616027121239 1
0.412364756092604 1
0.271610390560862 1
0.387928235754109 1
0.408474665175181 1
0.444411480664496 1
0.284351437419496 1
0.359814373810493 1
0.357742425503697 1
0.229788875212236 1
0.410250819131823 1
0.332525087589509 1
0.272202061641275 1
0.290051080974591 1
0.347383407578529 1
0.292439579479737 1
0.352408481522021 1
0.498117452946072 1
0.240939700518836 1
0.350642597457887 1
0.312630655847704 1
0.352549091355162 1
0.31494057736453 1
0.385359234565666 1
0.407867097971576 1
0.311484580939797 1
0.33798709983999 1
0.235128237747606 1
0.542023831841937 0
0.374891995522681 1
0.390602545586052 1
0.365831490760047 1
0.234100364481985 1
0.255463526254897 1
0.423914958899556 1
0.323711343266713 1
0.100651549085877 1
0.46047990377924 1
0.444859695864678 1
0.310605071587058 1
0.168262866665001 1
0.519065416135541 1
0.315464983407063 1
0.365691045612783 1
0.399314396345712 1
0.228260101649638 1
0.393754904608345 1
0.321437031610819 1
0.449956930769253 1
0.365081757717844 1
0.263070255434915 1
0.358760206104703 1
0.430054235846087 1
0.248377012126221 1
0.436062871964068 1
0.420140838087001 1
0.372049468219094 1
0.456950955069248 1
0.536064393004957 1
0.41101693632003 1
0.227942328761585 1
0.299002125778687 1
0.382508244541716 1
0.226978889894606 1
0.401302855895029 1
0.243433363667405 1
0.453391501992314 1
0.22683307700314 1
0.384105843441164 1
0.44070820467803 1
0.143190486629916 1
0.360800525801891 1
0.352087874389269 1
0.314721453457725 1
0.437018004123765 1
0.269372427766639 1
0.354429370886423 1
0.118539441435652 1
0.52310794556581 0
0.30954150710369 1
0.537359125579524 0
0.384614740194442 1
0.383454400537258 1
0.280789636315688 1
0.256234194916333 1
0.42550181937945 1
0.424341307036576 1
0.22867509660527 1
0.414670724741306 1
0.493571307705452 1
0.487134089608888 1
0.277279799921867 1
0.395366652580731 1
0.582764141409297 0
0.192278655923827 1
0.336586097226661 1
0.453610819628191 1
0.264988774453298 1
0.214818170488993 1
0.334558387231278 1
0.327969626744597 1
0.317227780039211 1
0.318632014027597 1
0.406460187033639 1
0.403700619604426 1
0.294885857893228 1
0.469642062060221 1
0.0282451983558604 0
0.492063847102696 1
0.430249600165869 1
0.432997301829431 1
0.411277528075032 1
0.45371370043731 1
0.316320238002653 1
0.330663799855766 1
0.333099945196689 1
0.417566671841489 1
0.207979724035649 1
0.412825819494711 1
0.335910207712515 1
0.198808766056121 1
0.401687149647107 1
0.26295772480701 1
0.185407753193496 1
0.458537153827691 1
0.247124189987878 1
0.464436660126828 1
0.44051022812441 1
0.385805512999783 1
0.392857773737537 1
0.539193599507593 1
0.343136767525052 1
0.22221772062696 1
0.59507413369387 0
0.258080563357744 1
0.28715807835127 1
0.296839153762589 1
0.284707462666826 1
0.434818301810826 1
0.296462374458276 1
0.318111093474925 1
0.504607928903269 0
0.234080980854281 1
0.141500186126248 1
0.412764661394758 1
0.370714236210456 1
0.0983012172622741 1
0.309468461115175 1
0.338034629082466 1
0.399971231002515 1
0.326209848766688 1
0.334800840926515 1
0.460977375192137 1
0.331026881085494 1
0.401696706021173 1
0.353621221794058 1
0.238003410451714 1
0.25865419905577 1
0.25537098383468 1
0.306599234926773 1
0.601059937503703 0
0.322384915319121 1
0.115842327752842 1
0.332562717275232 1
0.397360541431579 1
0.314704995462482 1
0.25878754418873 1
0.141546431464266 1
0.32844025892456 1
0.35778797582493 1
0.292445327063313 1
0.232359707049165 1
0.210141221438939 1
0.265024338191704 1
0.401137008265299 1
0.279625388108735 1
0.423782063013888 1
0.31519993833274 1
0.120940283668185 1
0.202181241113185 1
0.359906799660198 1
0.203679006664103 1
0.324949377328813 1
0.312885007796866 1
0.344516515357931 1
0.584991577010187 1
0.313918952581864 1
0.234005812139141 1
0.211236499103546 1
0.354610234408621 1
0.363248054178497 1
0.208932098693661 1
0.366941987517334 1
0.400399881309472 1
0.273926720809385 1
0.586550500719564 0
0.306267417211833 1
0.465855939760187 1
0.486130698605143 0
0.23346053253635 1
0.381326674385853 1
0.361393411973363 1
0.251919296079744 1
0.246197978518534 1
0.489156007934253 0
0.365264164713942 1
0.283434008704815 1
0.400635020039634 1
0.254365343038713 1
0.336669418797985 1
0.103247852117786 1
0.297755441468107 1
0.362650265923409 1
0.143847450991855 1
0.268257621535745 1
0.300377173564632 1
0.260281049589941 1
0.356355247570198 1
0.293738547322509 1
0.207345334653972 1
0.308403415663222 1
0.308458929911262 1
0.341914201411323 1
0.4951920312285 1
0.317033316448063 1
0.265078120522205 1
0.359311443895036 1
0.46500399631186 1
0.289315791017471 1
0.335350173995002 1
0.273023161291379 1
0.285329642751985 1
0.284931393071711 1
0.275875595436379 1
0.247396795566739 1
0.229396116078614 1
0.374643007431806 1
0.274642109257728 1
0.425479392679676 1
0.286432446532004 1
0.378023154619255 1
0.17310445975047 1
0.392895868878621 1
0.310120746620631 1
0.381936081691217 1
0.295633146081077 1
0.275067496231877 1
0.212901817972723 1
0.580691995917232 0
0.54324624796649 0
0.245973485849459 1
0.203558826079834 1
0.423583602283375 1
0.23358489172973 1
0.367871242156734 1
0.502898517420513 0
0.235273765830412 1
0.437471805033389 1
0.426520714518284 1
0.405911604188044 1
0.432015359982575 1
0.468240160867464 0
0.396803166110526 1
0.400313363579035 1
0.138635022374448 1
0.406096373087218 1
0.484741939122901 0
0.369355107926708 1
0.384527530049159 1
0.435575454798676 1
0.35782951233124 1
0.266314924657695 1
0.313371051725148 1
0.239526740863349 1
0.301632115305808 1
0.536232165177524 1
0.351590960623528 1
0.361282370838744 1
0.387432875330116 1
0.498064287733788 1
0.408957329891 1
0.401585767982777 1
0.381170059086703 1
0.385885480291964 1
0.504138706960242 0
0.444194356742951 1
0.0470852664472974 0
0.152333678515441 1
0.640883768025751 0
0.339407245840243 1
0.241799754840944 1
0.585626622101003 0
0.221342723403988 1
0.331044971603463 1
0.315990557188438 1
0.316279747835166 1
0.245760105580935 1
0.3509440098719 1
0.271781134318949 1
0.286546081979763 1
0.12803783607312 1
0.392963929236921 1
0.394480064996952 1
0.459681634021742 1
0.220932074231368 1
0.338068429184613 1
0.320828029811982 1
0.389772740036699 1
0.233353415776075 1
0.348062682715044 1
0.321409527749021 1
0.350550599559848 1
0.177301556501746 1
0.219731871266643 1
0.270177181997361 1
0.424633390311313 1
0.485157219857988 1
0.432439829817568 1
0.36206121085502 1
0.275023623902188 1
0.407253661840941 1
0.189798134577345 1
0.478438047125697 1
0.454163043102829 1
0.166271052707628 1
0.306233820218789 1
0.257396094775874 1
0.177347379281416 1
0.350509474153435 1
0.321584241506041 1
0.384225308309763 1
0.509378797671489 1
0.267671180127575 1
0.274695983626439 1
0.214192485991716 1
0.36825407849412 1
0.412482320933927 1
0.248523469635291 1
0.438695186426733 1
0.186099825947871 1
0.299379878322877 1
0.229574937282803 1
0.298992887863249 1
0.348166241034756 1
0.488438651527732 0
0.265781747301725 1
0.310233878894047 1
0.330548887501441 1
0.376256064440486 1
0.414964649445251 1
0.221153711744534 1
0.319229499272713 1
0.378491618384445 1
0.262796662654323 1
0.339618128649904 1
0.298281359631917 1
0.265734843492389 1
0.287811429024787 1
0.42148231606545 1
0.432951976479382 1
0.371706183660229 1
0.303533857104988 1
0.467400889405015 1
0.184205645874527 1
0.428957931026395 1
0.286624096503908 1
0.516924888617271 0
0.487059472003416 0
0.285245460073694 1
0.384308619670394 1
0.130387841929096 1
0.409835163779373 1
0.24587112185732 1
0.207677055467174 1
0.301300469903736 1
0.31849333100977 1
0.218249351455628 1
0.37886215432483 1
0.250609657678227 1
0.326157652216204 1
0.248593793838309 1
0.517958888036037 0
0.148916123705041 1
0.536899755764518 1
0.348809252164 1
0.572224650503093 1
0.353358255101195 1
0.332669631138837 1
0.221908705411011 1
0.496536130347087 0
0.449948053941447 1
0.480791857967828 0
0.236214259329615 1
0.322807368490715 1
0.162530551772086 1
0.328401633474608 1
0.36659305594668 1
0.368537116462472 1
0.291895190814265 1
0.362781754174245 1
0.356708334399933 1
0.351827638336956 1
0.35526483059527 1
0.243594986446352 1
0.246062417223537 1
0.599119521374031 0
0.315822691707606 1
0.373898604303612 1
0.35432478501437 1
0.459361586742267 1
0.378518538651207 1
0.525014721887037 1
0.378587763319605 1
0.431929439395644 1
0.235902495528103 1
0.160656302049803 1
0.169017447180819 1
0.195589387728181 1
0.356275679282316 1
0.325660906110121 1
0.351713200616888 1
0.218706808523831 1
0.228703304000155 1
0.402133127042906 1
0.433610902590127 1
0.203543475423504 1
0.405154034539544 1
0.268105750339914 1
0.313358403585248 1
0.316461833542885 1
0.238510350243315 1
0.499148467432556 0
0.215305629699483 1
0.262794964518163 1
0.375623880052915 1
0.200591939879966 1
0.280075586331728 1
0.187346660889284 1
0.344885184874671 1
0.43461904500889 1
0.131358076309725 1
0.325814296884658 1
0.489662516231004 1
0.310205258141394 1
0.372783701964907 1
0.441102190782231 1
0.309971989716632 1
0.208601451578627 1
0.335796531898372 1
0.289161628573774 1
0.3893688236943 1
0.319179363521096 1
0.300658463561445 1
0.354631406959488 1
0.379872038648893 1
0.357806068583429 1
0.217391709512928 1
0.300735684103248 1
0.257412225890827 1
0.308579086679167 1
0.330780772887107 1
0.344467237860923 1
0.297308371949159 1
0.237717271471782 1
0.231841700169928 1
0.403174832854419 1
0.408762424217729 1
0.471144037049224 1
0.382096606063793 1
0.235863357045731 1
0.450125273415772 1
0.42591064912585 1
0.351338703435545 1
0.394490423833542 1
0.345872364938721 1
0.341325888112203 1
0.315560641472265 1
0.142548891109262 1
0.372863371126598 1
0.125397994411191 1
0.128964669313232 1
0.317390970721579 1
0.11773199825511 1
0.299390362566348 1
0.470750414958899 1
0.292947881890386 1
0.290990042938646 1
0.309520817648709 1
0.185614546867681 1
0.41957418858458 1
0.233994084615649 1
0.24788396811403 1
0.37227221124126 1
0.417451156936719 1
0.392763121840271 1
0.336607471283723 1
0.576047891019892 1
0.232638662350535 1
0.355823805674435 1
0.25422304609347 1
0.233840084297915 1
0.196688248925652 1
0.251712114517198 1
0.33610577193936 1
0.287413633513034 1
0.281181671048451 1
0.423746072824757 1
0.227991226041586 1
0.40422371820627 1
0.326247704997692 1
0.354082102622535 1
0.355234510239768 1
0.168093668498169 1
0.395212744473385 1
0.294191898063574 1
0.421923378769602 1
0.482161651032282 0
0.205730605706076 1
0.350285915958193 1
0.176643025370271 1
0.373706320856962 1
0.370335122411708 1
0.380084030472968 1
0.266239822396323 1
0.376264157697103 1
0.131238937807427 1
0.159910640201714 1
0.39163116084217 1
0.344017500948215 1
0.299166882258566 1
0.200761234489231 1
0.356330045883119 1
0.283094766969148 1
0.325287607260475 1
0.369924339914955 1
0.309641261603594 1
0.0811779886181771 1
0.273546377690988 1
0.43094494936862 1
0.374018130347004 1
0.254788319943909 1
0.156776285399741 1
0.352985503410789 1
0.185246336637339 1
0.303711681700424 1
0.375047722112643 1
0.351837738233514 1
0.310055275405762 1
0.209908831145012 1
0.471069295352862 1
0.443202168197564 1
0.286075927570126 1
0.310595745814539 1
0.373142152307369 1
0.273984406198077 1
0.180048838996798 1
0.266746823678202 1
0.293673769578043 1
0.316791586034618 1
0.256721978739647 1
0.303974756317775 1
0.465190265445316 0
0.359800365803579 1
0.29868986011074 1
0.373089374413775 1
0.316918115853344 1
0.392645312583466 1
0.256387988007774 1
0.365004396449869 1
0.215992977095713 1
0.216296996643932 1
0.470787534126043 0
0.272816951287511 1
0.376596546651628 1
0.34165147719412 1
0.470000319040883 0
0.312667854678313 1
0.258216326496418 1
0.303511344286064 1
0.261330046605784 1
0.47537776922818 1
0.207631716770124 1
0.262727929107379 1
0.381635875583514 1
0.247131486207092 1
0.464326007487181 1
0.295325984281437 1
0.265929306494377 1
0.185002460541366 1
0.389733877188317 1
0.451942649970713 1
0.262539183915122 1
0.301552979782097 1
0.171218575829026 1
0.358979828426494 1
0.15693416452539 1
0.407442707609008 1
0.400576970452971 1
0.440830007156717 1
0.323781724918034 1
0.220579181568135 1
0.408736086724641 1
0.217552108463773 1
0.35470613518951 1
0.0809747745397204 0
0.452489549097264 1
0.320341831158722 1
0.215624866594806 1
0.231275860324506 1
0.248728877911268 1
0.334580011666356 1
0.337261539682326 1
0.20661721010614 1
0.387272802496544 1
0.178427703068051 1
0.232717783221386 1
0.13501889620581 1
0.400420889339817 1
0.41149419104951 1
0.272444822019873 1
0.285751477855967 1
0.294016021610934 1
0.388261135089892 1
0.21955894843399 1
0.490560218849846 1
0.3545983530875 1
0.440104698770958 1
0.394118825103039 1
0.301051611763833 1
0.241426547407772 1
0.528468107111449 1
0.305972723657582 1
0.560674871275712 1
0.296896579859055 1
0.322686025067082 1
0.46338878076132 1
0.28738667186238 1
0.37213292277521 1
0.209753805280278 1
0.549083444026561 0
0.374814491191724 1
0.439683570057214 1
0.325533319858618 1
0.49813867897053 0
0.323259937604656 1
0.289953335889959 1
0.414342730577802 1
0.197627966822302 1
0.214217874919352 1
0.436360769218409 1
0.311487198157601 1
0.315161393390202 1
0.295580973497748 1
0.210425369420603 1
0.481219691621677 1
0.291178674540369 1
0.388513529488966 1
0.296489310574643 1
0.247641928009233 1
0.165316508276139 1
0.448077997905375 1
0.22657386215873 1
0.179455205978352 1
0.327283944010299 1
0.387239743099794 1
0.484666784133873 1
0.262627573648736 1
0.531312946406578 1
0.390772668214337 1
0.303092138006012 1
0.381884948406579 1
0.414011661162087 1
0.235722697056106 1
0.520404815817373 1
0.316598958345971 1
0.15496381175479 1
0.344142815366809 1
0.496977559406813 0
0.30522869247655 1
0.283477740766288 1
0.269970133357533 1
0.352452131007749 1
0.323422441108674 1
0.358212728314465 1
0.30726410389586 1
0.396647308062828 1
0.316047193687667 1
0.337198599006129 1
0.267033900040885 1
0.173153690865772 1
0.439357920460745 1
0.398497410744266 1
0.285290319149154 1
0.386300651708106 1
0.341954986403557 1
0.573918211145015 0
0.320088684374311 1
0.287290768156711 1
0.229553338063016 1
0.322588251053137 1
0.304153596971296 1
0.293336646815777 1
0.342632258518624 1
0.213103674871891 1
0.229819170806317 1
0.296443517093975 1
0.38610637773576 1
0.328538007737853 1
0.52538639565566 0
0.456779531425434 1
0.321465779656329 1
0.363507398773572 1
0.451678919718387 1
0.35588467735091 1
0.432771899769036 1
0.375309833618462 1
0.27642100132988 1
0.391830734972822 1
0.380623527286323 1
0.399738804193657 1
0.417936361389434 1
0.305479797346252 1
0.296633257172698 1
0.291676738118865 1
0.40121879500043 1
0.344332192768701 1
0.317134271513479 1
0.48429859060633 1
0.340500857471937 1
0.267547641638751 1
0.185096789121861 1
0.280355292167328 1
0.247560939170539 1
0.30275690020318 1
0.333112390014015 1
0.181334144257287 1
0.537621888149654 1
0.551267159757219 0
0.328125020515412 1
0.365680423003843 1
0.277322097803309 1
0.2904526996615 1
0.219228347073336 1
0.140808304252256 1
0.117892246170357 1
0.378245101718124 1
0.246401632762327 1
0.42698115610989 1
0.35410075900746 1
0.174173215695638 1
0.308393818385227 1
0.442494996979148 1
0.336909835979975 1
0.381643168092839 1
0.260636372251978 1
0.492951695970253 0
0.204644294046526 1
0.410638344017805 1
0.379814487139837 1
0.503201735231249 1
0.30668244222443 1
0.315191718087982 1
0.425164774589034 1
0.336672088502962 1
0.384453368456288 1
0.349966957704626 1
0.205081443011166 1
0.276082101013049 1
0.197112444454322 1
0.2663604860456 1
0.212445845430622 1
0.523737530283704 1
0.444138298878427 1
0.38142496756504 1
0.350604754294496 1
0.325328249038628 1
0.162574363380126 1
0.507544466888822 1
0.411676276707788 1
0.473419451507481 1
0.146016296745757 1
0.27776478605693 1
0.195891452877166 1
0.420709365164888 1
0.1722406951297 1
0.268884101220039 1
0.445680043837959 1
0.555048207548735 0
0.33429862175879 1
0.245671023876052 1
0.332288141167367 1
0.350355817826618 1
0.209164005713397 1
0.316521283826954 1
0.350196212538798 1
0.509876176191854 1
0.334375759378933 1
0.478565346941277 1
0.324299830490531 1
0.182344940296805 1
0.308374916128661 1
0.334934750635156 1
0.324526000521574 1
0.515001013201882 1
0.333827803051515 1
0.247114615096403 1
0.351904504746567 1
0.32134975483867 1
0.500512376008173 1
0.349930129040263 1
0.613264352704025 0
0.38193457284009 1
0.369837213232868 1
0.4029648445706 1
0.31112731127513 1
0.142017698428436 1
0.37981955070036 1
0.300862647492411 1
0.398827510742045 1
0.412662514310304 1
0.399620358023026 1
0.200968227595604 1
0.525664376901281 1
0.421079938097734 1
0.417031688600853 1
0.372224506067895 1
0.28679018198312 1
0.441631605120025 1
0.280084290562876 1
0.440695110660164 1
0.32326900027415 1
0.322983596865538 1
0.451967186735167 1
0.288600336602036 1
0.135280663855802 1
0.373246515557116 1
0.470070726678865 0
0.359544387543162 1
0.243002778290092 1
0.40532865081625 1
0.240248013811976 1
0.265576383555077 1
0.338791560786379 1
0.385283782716433 1
0.396249842033213 1
0.367218517465011 1
0.279714779747673 1
0.215181900109839 1
0.227689566200986 1
0.426077240719881 1
0.463114376212287 1
0.228001479558919 1
0.190478028170979 1
0.454514889255556 1
0.348011487792335 1
0.24823174003874 1
0.289661350489499 1
0.343243835439325 1
0.446330615862329 1
0.393193272512973 1
0.388513496730761 1
0.490322003941518 1
0.216115341871716 1
0.322472416660759 1
0.24112202106878 1
0.214339390218419 1
0.234542447753207 1
0.292457549550831 1
0.319764716983761 1
0.187977842950869 1
0.486666299097661 1
0.248346670187354 1
0.482271217992836 1
0.400189058185682 1
0.407022998699744 1
0.262469932992255 1
0.396304620742411 1
0.426290251853654 1
0.352024785490904 1
0.245246516256828 1
0.28894666263516 1
0.422541053262865 1
0.566604490948488 1
0.296001791582543 1
0.230792034467469 1
0.372859080670941 1
0.442449128722811 1
0.436742308102767 1
0.392557300987283 1
0.300255273878144 1
0.289097279007946 1
0.508736052066186 1
0.280093491596664 1
0.361676640002088 1
0.365045642137527 1
0.162149794413509 1
0.324329668932428 1
0.23056299872557 1
0.529130038219286 0
0.352555262726505 1
0.344160078624624 1
0.231550023253905 1
0.309021777523224 1
0.244011661299869 1
0.159311322179948 1
0.460305576077567 1
0.267203450135464 1
0.285171893397758 1
0.364000773083143 1
0.253847242975224 1
0.449128276973322 1
0.201229206731127 1
0.363074636067776 1
0.297935341538316 1
0.430559934336731 1
0.396086674469134 1
0.131067235401074 1
0.120529718025835 1
0.401612669422053 1
0.409001149525907 1
0.453210772886677 1
0.272742442468727 1
0.24626344766626 1
0.188085426819507 1
0.269399996028337 1
0.225520423518261 1
0.424681828321819 1
0.381915077792531 1
0.276827936233427 1
0.312936964916277 1
0.364650574280171 1
0.440442337233018 1
0.475143270734314 1
0.392103401829807 1
0.281155082120251 1
0.218228870312052 1
0.459576045335649 1
0.320639261017107 1
0.392287483658998 1
0.3842047189583 1
0.178477971148215 1
0.343976920404929 1
0.284404515234744 1
0.364340082055254 1
0.268232638641652 1
0.550455568660707 1
0.391732107131486 1
0.40712401462091 1
0.328304271992873 1
0.348201458616755 1
0.392300851427063 1
0.433491734117139 1
0.208699594578444 1
0.184001210905124 1
0.270146780884628 1
0.321673831185572 1
0.465912487103051 1
0.438900138459008 1
0.470716615849444 0
0.328380275498525 1
0.518200404011606 1
0.25822459212714 1
0.259614813054197 1
0.199051567349003 1
0.105195242627024 1
0.161441581795049 1
0.356455983599078 1
0.410550570563975 1
0.370525336567994 1
0.255117230139344 1
0.556033304420819 1
0.244863746995441 1
0.323373998843719 1
0.281158279446715 1
0.152949561480826 1
0.34237088058094 1
0.236518756999195 1
0.175229073161655 1
0.438935512578129 1
0.268679339093301 1
0.387955993473413 1
0.287343820259732 1
0.399244637677425 1
0.310616080111056 1
0.484361539461125 1
0.228868919075518 1
0.378805656449368 1
0.363184870177379 1
0.318829038603796 1
0.410067126913187 1
0.374557817550044 1
0.434932816216556 1
0.464831797010106 1
0.428580794169132 1
0.260132697614182 1
0.305570864430969 1
0.346002906685959 1
0.258459267632257 1
0.304464669265787 1
0.357477633498956 1
0.562618661468345 0
0.438101765611259 1
0.376151141982691 1
0.439301890059589 1
0.2381004769498 1
0.315781698467769 1
0.372281473382529 1
0.480244879793826 0
0.40324274452681 1
0.0935220825089363 1
0.133512285901075 1
0.49455822125414 0
0.366194803578982 1
0.440456015249565 1
0.456405223456999 1
0.422746838546494 1
0.212458779588541 1
0.426049566898314 1
0.415547818462014 1
0.311549444696708 1
0.30114623496003 1
0.305035247991673 1
0.34380246475327 1
0.295861661460155 1
0.250322727874039 1
0.283364859406742 1
0.331116557130714 1
0.442980308314545 1
0.272014319904427 1
0.196452027036569 1
0.161191659870907 1
0.177360008018633 1
0.372861443182335 1
0.452780822809062 1
0.265261227338143 1
0.30675949035801 1
0.422971495305965 1
0.172145296303629 1
0.370685172177953 1
0.316779517383946 1
0.335212122159042 1
0.0703627154520058 0
0.280959442868062 1
0.276670902560937 1
0.398845212157501 1
0.362620635941137 1
0.234753560656539 1
0.291769399585547 1
0.270279697928238 1
0.224917897740437 1
0.248357743278822 1
0.471443986589519 1
0.404854810795846 1
0.140797760567293 1
0.327076998385243 1
0.39989636894418 1
0.456212237381379 1
0.212139622888847 1
0.236392403324195 1
0.226569465942891 1
0.216433080498134 1
0.353301590280619 1
0.328349923928148 1
0.504654140873204 1
0.406186877237759 1
0.253274822544147 1
0.450531489657511 1
0.310284686553752 1
0.434342187893213 1
0.19496018687734 1
0.375214814469133 1
0.570004185691047 1
0.500174753910841 1
0.438638132072852 1
0.453653207857461 1
0.368895861695639 1
0.43526030040397 1
0.38320034870015 1
0.177858909116136 1
0.22320173055381 1
0.47371732283211 1
0.316950933558079 1
0.207512763141745 1
0.294236999927296 1
0.447217785864953 1
0.282581656831153 1
0.405185504992498 1
0.488825678879345 1
0.45327884499973 1
0.322063056612689 1
0.367325684015438 1
0.337854110310606 1
0.326934584218892 1
0.265427089131245 1
0.479697498325286 0
0.265899454250436 1
0.418889963276387 1
0.282647882681945 1
0.328927839241909 1
0.29263562518628 1
0.459925601400335 0
0.364105767130202 1
0.323085247019092 1
0.470909807609901 1
0.3476199862982 1
0.266208487098313 1
0.38426656523302 1
0.300608697616885 1
0.327826565068003 1
0.314918335453633 1
0.32500736343021 1
0.377512506512095 1
0.36057838943959 1
0.223619132786936 1
0.358159477561391 1
0.41382763627852 1
0.34536599054376 1
0.219309577399767 1
0.492847695131107 0
0.354769300259362 1
0.233204246480804 1
0.35176782386815 1
0.228605846374845 1
0.353327707862025 1
0.281863811228627 1
0.31435387176848 1
0.328363632840889 1
0.0545001416512247 0
0.346524935510571 1
0.409286387039643 1
0.479667207301856 0
0.377968735797713 1
0.458695350928557 1
0.452444413958656 1
0.339675316990728 1
0.502599372441307 1
0.453514934383543 1
0.501276918821164 1
0.338265951238134 1
0.369658396950078 1
0.329883196698066 1
0.435741682717431 1
0.254897396969687 1
0.355497061733798 1
0.315098369656207 1
0.419523885905908 1
0.387200866293274 1
0.282888734471597 1
0.25628738927464 1
0.26156780569498 1
0.422574925739497 1
0.350781955743355 1
0.239727306797702 1
0.409312682335918 1
0.0891297949745 0
0.236247478793336 1
0.0946805998748241 1
0.175257854382634 1
0.26093603522727 1
0.313122974253788 1
0.319319095964871 1
0.179644541780548 1
0.328051920681035 1
0.48019608071968 1
0.168200943344875 1
0.308201783242441 1
0.317147471378913 1
0.290115741028048 1
0.433481633337145 1
0.276577840738012 1
0.280453641872424 1
0.380972752616522 1
0.355053502664868 1
0.308561928817874 1
0.309667822487029 1
0.392140954438153 1
0.358124072745391 1
0.304180532231522 1
0.588940569260167 1
0.399059669421907 1
0.419055565005589 1
0.455082443577249 1
0.331915085800477 1
0.453727023160023 1
0.309026202791595 1
0.444176993404149 1
0.306575930181283 1
0.250722957446825 1
0.284799663184163 1
0.392942767225799 1
0.223933705202536 1
0.393941516390143 1
0.391424460916848 1
0.297800837693821 1
0.29538029247882 1
0.344703356348714 1
0.471974020875139 1
0.307880792882319 1
0.366593061954446 1
0.164751557117794 1
0.230949152965634 1
0.456093003758264 1
0.47877906675851 0
0.33354011008399 1
0.383442680435371 1
0.444265234650271 1
0.243552081892 1
0.383410857328114 1
0.188908557542353 1
0.35940778314428 1
0.390637742275593 1
0.396215615371727 1
0.312177411581232 1
0.318511503303854 1
0.0938898129347062 1
0.293629502562241 1
0.425584431953139 1
0.294150937004817 1
0.055880959890774 0
0.334162052521999 1
0.324464626220294 1
0.230246984097983 1
0.297890479273037 1
0.269520557536691 1
0.314970354111496 1
0.297120882553198 1
0.377422692861007 1
0.416261924716388 1
0.541468956159915 0
0.238312456949444 1
0.247300387901681 1
0.471751287496154 0
0.427740503738169 1
0.310828318153088 1
0.283626883109932 1
0.286872948476257 1
0.208619217069827 1
0.254911024097265 1
0.353278518868243 1
0.208453171179302 1
0.337961110389115 1
0.369548048859414 1
0.214815791045072 1
0.372671788817742 1
0.324876105989287 1
0.574715743325619 0
0.430114755466176 1
0.316725429735486 1
0.238725819448221 1
0.332824760887161 1
0.29544054666155 1
0.358825555847629 1
0.410129342762609 1
0.199884268177946 1
0.468516610723515 1
0.0697534489365858 0
0.36587215979782 1
0.359159686203089 1
0.287975540578969 1
0.314815585086865 1
0.354044156060508 1
0.325782881892709 1
0.34152401324146 1
0.246478287149454 1
0.216789923733892 1
0.463035217217635 1
0.317780987245704 1
0.324955042513509 1
0.316132408557018 1
0.142331860769964 1
0.296235033455238 1
0.393404594169133 1
0.224291791762188 1
0.382400163497191 1
0.488243453864505 0
0.553912098247995 0
0.284507503022087 1
0.437418732848271 1
0.324868572165132 1
0.386953614698621 1
0.319069271292076 1
0.344973681542706 1
0.261612378929269 1
0.60291819077705 0
0.177866762525628 1
0.233703370403417 1
0.361369767276608 1
0.32688254019002 1
0.218019655254428 1
0.374241669547506 1
0.199443673259635 1
0.405575408183724 1
0.488902731467619 0
0.40429314054542 1
0.555161740792942 1
0.0893997165382977 1
0.228374601954381 1
0.319658911419449 1
0.303209635025034 1
0.494325563755155 1
0.283192210039269 1
0.387759781796692 1
0.298321471130537 1
0.478089849589446 1
0.291899517203237 1
0.327287555548535 1
0.373980930146693 1
0.425198999997417 1
0.378458231608581 1
0.399861706007172 1
0.297837387883359 1
0.374620468012922 1
0.358960675709175 1
0.453049127780004 1
0.407223872208708 1
0.432667602941938 1
0.356416501114441 1
0.327514270542668 1
0.399221299013975 1
0.328816548997261 1
0.270784608623513 1
0.269593492913362 1
0.287139279768811 1
0.382888283745971 1
0.433657132038195 1
0.111197920651795 1
0.471551066984223 1
0.385861325472176 1
0.277840365049492 1
0.365410104035058 1
0.386740768779785 1
0.261555182588044 1
0.261852641504713 1
0.431436644149207 1
0.409808092744632 1
0.369642501888849 1
0.436976119787062 1
0.407758144561756 1
0.222295436906069 1
0.439754398639047 1
0.447566556249005 1
0.337523507359257 1
0.181540167026366 1
0.403607263693672 1
0.507217644479191 1
0.348522003096678 1
0.150017890357168 1
0.324471077833174 1
0.317041731075734 1
0.331241097568821 1
0.113554695117771 1
0.324560095895567 1
0.421543109152154 1
0.254175966156231 1
0.368985264950896 1
0.342328583530165 1
0.392840751869062 1
0.317696833866634 1
0.361757058865161 1
0.420967466068954 1
0.264064586617088 1
0.255853978261269 1
0.230737651098915 1
0.340653534305103 1
0.373549572133978 1
0.473874652005056 1
0.35401584780804 1
0.30473125653685 1
0.194451546890551 1
0.339205962900521 1
0.396492433377302 1
0.3429778951737 1
0.327784618765038 1
0.501438585933845 0
0.380996084806556 1
0.251571955580369 1
0.440927939824807 1
0.347802418184567 1
0.299848995965006 1
0.314273006549731 1
0.320210219234604 1
0.408154448432144 1
0.165159596005897 1
0.446726756175604 1
0.281092722544606 1
0.45094507559554 1
0.397569739406137 1
0.403576883087232 1
0.402281504364983 1
0.342143734492217 1
0.370389044428524 1
0.356595597306935 1
0.223451542341192 1
0.398948299002737 1
0.421349785660619 1
0.401700859659138 1
0.174039862474315 1
0.264723138353317 1
0.347692856175165 1
0.244002052090709 1
0.435667788095608 1
0.283475174136551 1
0.358739974223273 1
0.443587154324743 1
0.383837195192861 1
0.127934663812527 1
0.12671348658532 1
0.54664221431306 0
0.428003637280531 1
0.284213505145472 1
0.456346106768847 1
0.566577981747691 1
0.596633891762448 1
0.267695386350853 1
0.353490544519064 1
0.285991866872824 1
0.337340590221774 1
0.127425487021481 1
0.46740900635547 1
0.251088234589513 1
0.38144130699743 1
0.487163958823656 0
0.406832771078542 1
0.287009990639444 1
0.362887683352072 1
0.480174996820814 1
0.467698832637681 1
0.405978803034223 1
0.277555809155635 1
0.35264914202008 1
0.374793574144705 1
0.558482612238553 1
0.262993124970029 1
0.382098466650171 1
0.311430394150556 1
0.25036522880103 1
0.207387610142176 1
0.355525264992665 1
0.190628644719541 1
0.343816975542743 1
0.455681596517842 1
0.299171902968042 1
0.349082860180355 1
0.363836810492258 1
0.371751344766805 1
0.30469229339571 1
0.384889379151684 1
0.317812104964763 1
0.544085144746004 0
0.270288742477597 1
0.533264859968035 0
0.346998882991993 1
0.262003018720993 1
0.449371810921716 1
0.352650224375133 1
0.324791738621698 1
0.245635253519121 1
0.326047417252092 1
0.463606052058924 1
0.278160692324 1
0.553026722144788 0
0.212233405659926 1
0.241734496973499 1
0.305703841819005 1
0.288854476155016 1
0.392153100561515 1
0.243384050433716 1
0.0921260715780337 1
0.415795449427529 1
0.337169541856437 1
0.265825448003021 1
0.346796424864018 1
0.434794895463772 1
0.298817712067382 1
0.476956117872199 0
0.283172427116423 1
0.396015162764774 1
0.242905733208078 1
0.414122028100816 1
0.338679233401674 1
0.305072242061494 1
0.303752010509541 1
0.250784345051698 1
0.282590714393444 1
0.30276774968359 1
0.480352477445089 0
0.391685363523893 1
0.238191218500155 1
0.445407066150216 1
0.366155159695553 1
0.431823089770567 1
0.210773734081887 1
0.317843397214849 1
0.25621675018321 1
0.165628289886652 1
0.25466813572989 1
0.573483949864451 0
0.445938810421285 1
0.395880068779776 1
0.333688329218656 1
0.181371408215603 1
0.338303462041552 1
0.619402698332858 1
0.324916655829023 1
0.430565377896101 1
0.36789561014743 1
0.276349671279599 1
0.455842239604845 1
0.465946085311784 1
0.403646653918787 1
0.284647474164393 1
0.274314828047056 1
0.323041749846255 1
0.368593800441858 1
0.468145482291134 1
0.336014019914878 1
0.30051775330864 1
0.278542840696965 1
0.607773379753038 0
0.239367863834414 1
0.343207370711462 1
0.484924134272963 0
0.331684947924654 1
0.279902367572764 1
0.318147297101926 1
0.33165158710195 1
0.272643991081071 1
0.284813810077933 1
0.42991296220133 1
0.339747684410954 1
0.286295739182615 1
0.274703713359684 1
0.369946874524077 1
0.401046620453071 1
0.319191803948237 1
0.318008193076827 1
0.383821781735537 1
0.211829494638648 1
0.314387197563178 1
0.372219458327517 1
0.387148702668276 1
0.627250697351062 0
0.302209779011635 1
0.211946483706486 1
0.386119043388908 1
0.21606512747149 1
0.354321749346218 1
0.322954793600616 1
0.525523054729357 1
0.360191658740078 1
0.440312147027534 1
0.265185828398536 1
0.367935163436813 1
0.390181533698648 1
0.158570337091348 1
0.247906561831968 1
0.345359704850566 1
0.42164251688348 1
0.216358788623966 1
0.400323069667027 1
0.446644123009889 1
0.252593389563119 1
0.195737259324369 1
0.363641029766544 1
0.333403802936699 1
0.293679510618295 1
0.286848159266987 1
0.452876558822226 1
0.384150591675716 1
0.234576350111389 1
0.179274325752531 1
0.33020097639984 1
0.301745378836965 1
0.254885818114238 1
0.360317083540085 1
0.264455551749099 1
0.437878191567064 1
0.438503365373589 1
0.331706784629329 1
0.265326061059495 1
0.233994632267672 1
0.210148626914445 1
0.406780244272466 1
0.321663019324826 1
0.119459225140481 1
0.456548087497736 1
0.319288462425607 1
0.463145541647544 1
0.23469946387121 1
0.319404975943998 1
0.3654382557238 1
0.303500185047385 1
0.33072287799874 1
0.266559895605416 1
0.33454801375553 1
0.593712219705566 1
0.175927758733992 1
0.241763191100497 1
0.363613563328313 1
0.398882530407791 1
0.4905434113446 1
0.348125499286584 1
0.25776303698117 1
0.318763618060491 1
0.435371803253122 1
0.444470037384683 1
0.409236387431114 1
0.357352912387764 1
0.34252923344034 1
0.316407263825855 1
0.48235779082788 1
0.380626484447745 1
0.210491230384813 1
0.237067484756244 1
0.34883118197635 1
0.358301734057379 1
0.403462452490337 1
0.490392031575447 0
0.158260747790623 1
0.3626186325008 1
0.365246376066545 1
0.288007754932059 1
0.437703098249725 1
0.3709647537499 1
0.41831510683363 1
0.300873242486312 1
0.32808912201429 1
0.334463204807594 1
0.20937508886093 1
0.350770778992814 1
0.256958995869525 1
0.280293472934807 1
0.139961045260322 1
0.190234962830593 1
0.228426076454641 1
0.223577998199669 1
0.377019688479533 1
0.454451200646311 1
0.21434184846736 1
0.515177578677204 0
0.256574468338148 1
0.37402092975588 1
0.203355650329559 1
0.54316574625259 0
0.269634430281479 1
0.208948841855393 1
0.221758260585336 1
0.401661481109342 1
0.208212778776577 1
0.181518803983704 1
0.301959387542894 1
0.234517268776056 1
0.283495648155568 1
0.326533469234681 1
0.245367197798956 1
0.203937890168745 1
0.331256714987302 1
0.299930475093471 1
0.175549704105518 1
0.212385612732124 1
0.22782994895397 1
0.490615438509845 1
0.427251330078816 1
0.250840233777091 1
0.41523401067037 1
0.283066912601456 1
0.345402809780886 1
0.302307946841195 1
0.114194761682948 1
0.437605520889095 1
0.341836140507952 1
0.345049557585736 1
0.291956026036539 1
0.445909995518246 1
0.397132733467308 1
0.361594844750123 1
0.250476471015083 1
0.244892172096892 1
0.488448548062417 1
0.25744825195815 1
0.251485124152244 1
0.432044637414474 1
0.219413747835797 1
0.39660758871509 1
0.256611758217219 1
0.333113191012937 1
0.452326205886146 1
0.224593510184354 1
0.269239491802415 1
0.3946479742017 1
0.297746070430666 1
0.374443946440156 1
0.319648915835695 1
0.490875509232018 1
0.455954300630655 1
0.326788932083213 1
0.431885916267599 1
0.289681490679928 1
0.346734441554368 1
0.0267976820630137 0
0.311429186425162 1
0.298047118099941 1
0.364870027175625 1
0.177514578969858 1
0.401016243054961 1
0.325140350544803 1
0.432083166703535 1
0.54035392776625 1
0.247317743767523 1
0.185745320193174 1
0.366714582983894 1
0.422972869234328 1
0.362821599533752 1
0.37341442333694 1
0.279348505444459 1
0.348113083828857 1
0.370492162363015 1
0.326546640305593 1
0.0698157998027354 0
0.409583904602332 1
0.305532858515063 1
0.309866516056421 1
0.327746683906216 1
0.276735418416871 1
0.397739623331697 1
0.23251396929993 1
0.372101471837603 1
0.283914174787198 1
0.185377571177117 1
0.218579438231366 1
0.492743924772036 1
0.265962195389416 1
0.402207348410731 1
0.290692177029098 1
0.307525427138426 1
0.289059480560523 1
0.297609347454495 1
0.456690112809469 1
0.356405685550014 1
0.355926652786257 1
0.287526487267309 1
0.457905921095794 1
0.331374391665592 1
0.581146761522638 0
0.271666702434229 1
0.483270314287232 1
0.48561397075368 0
0.323339725155933 1
0.309185359439588 1
0.266010069368397 1
0.400356448052648 1
0.241030959565097 1
0.283200121105396 1
0.399674360661458 1
0.487123604821597 1
0.158982356679508 1
0.369477542192536 1
0.265756714211415 1
0.278075425240751 1
0.433814247693117 1
0.309921358219667 1
0.190203391835848 1
0.446464199484092 1
0.288779535326642 1
0.340043666661098 1
0.316831211338563 1
0.360519158903445 1
0.231103645877656 1
0.306365581955162 1
0.27423822758867 1
0.252863763247119 1
0.389763431102602 1
0.174483103999564 1
0.341593741753127 1
0.134068104433658 1
0.327588873544059 1
0.210748805203387 1
0.283341888528841 1
0.358949720353304 1
0.426346004834413 1
0.508786879342942 1
0.334039311533894 1
0.283506383460822 1
0.254929681524845 1
0.434438392203364 1
0.412104877690509 1
0.250383026112299 1
0.458984827937513 1
0.372546333542618 1
0.379858462851358 1
0.273417433726496 1
0.36457481574812 1
0.215581998253192 1
0.494322217984791 1
0.389468437162899 1
0.22117417774525 1
0.316695335493333 1
0.35573392705616 1
0.356326996965424 1
0.278806926672308 1
0.212165884531534 1
0.346119649124186 1
0.35061369059355 1
0.382519768166037 1
0.224428988645237 1
0.385311919513413 1
0.345284213370024 1
0.395472774480281 1
0.101365158647287 1
0.330390103087443 1
0.502372857672894 0
0.175595590428056 1
0.362779180684814 1
0.361113014817007 1
0.382409258599807 1
0.409614521788647 1
0.245791636539179 1
0.38696039156356 1
0.327488424226935 1
0.357571779266164 1
0.421723777981425 1
0.305649624952445 1
0.411710026081748 1
0.315486331641539 1
0.434120990975915 1
0.220655691709896 1
0.175700305863491 1
0.24294994510961 1
0.409088350098787 1
0.369533271473344 1
0.434572521588496 1
0.33839790261572 1
0.48178156480442 0
0.371348658960268 1
0.572358254138545 0
0.273155611450335 1
0.277092051363052 1
0.402731038458243 1
0.35845115640405 1
0.133985953198294 1
0.30670199936192 1
0.731945979968264 1
0.315959431307936 1
0.399811391660397 1
0.352918308278938 1
0.284315089698981 1
0.440279969882434 1
0.322071018247462 1
0.509215602092552 1
0.341461422845644 1
0.251587717304856 1
0.261207617983576 1
0.416318019383693 1
0.424705768183443 1
0.323125944468196 1
0.374569050880192 1
0.430786933029178 1
0.505419828029215 1
0.247763666463572 1
0.417036997631677 1
0.479000695294697 0
0.505932198568871 1
0.366628397235179 1
0.395559362431037 1
0.189213597437413 1
0.366884360123549 1
0.299816801563689 1
0.31465052601533 1
0.361787967092358 1
0.377760375515619 1
0.481649892250464 0
0.422781797675957 1
0.375775130324276 1
0.241981523268186 1
0.0991390274247895 1
0.178229150259401 1
0.44381384141755 1
0.35855319589327 1
0.0661986512999534 0
0.35061374417054 1
0.449277835905585 1
0.293091762298235 1
0.319677095669231 1
0.259057993045507 1
0.369033623546386 1
0.255654900919871 1
0.352144389074636 1
0.278397668464358 1
0.428766903467257 1
0.41517322704818 1
0.498641436889046 1
0.256327204887788 1
0.370553136947561 1
0.438189300488014 1
0.315074670583307 1
0.285434984107519 1
0.359183161240063 1
0.278269436673453 1
0.174240600038664 1
0.339185427592139 1
0.29305064686346 1
0.280088592547812 1
0.43539007079089 1
0.359441510074268 1
0.340621760288183 1
0.337999914830797 1
0.375914309060589 1
0.473144065431609 0
0.208606857233831 1
0.313023845759908 1
0.356654192424646 1
0.514060081226318 0
0.258663236661078 1
0.384098755677063 1
0.331433482397739 1
0.534093873659648 0
0.366224502349626 1
0.421844210654862 1
0.471957411325704 1
0.391986935934437 1
0.346486098163112 1
0.188766069311073 1
0.463247297382546 0
0.328924735075657 1
0.145802155477193 1
0.433418030420097 1
0.425064990909152 1
0.439516682412264 1
0.233533046412897 1
0.342660385443502 1
0.404452925838607 1
0.266662263076981 1
0.291706581971783 1
0.393743599407871 1
0.364834358385849 1
0.232522927643744 1
0.345000214045248 1
0.396144857715695 1
0.310308662287391 1
0.327464262211657 1
0.359918755817018 1
0.313376963113022 1
0.421765456325931 1
0.31055117369091 1
0.332562034971765 1
0.223299113784806 1
0.362134590256201 1
0.320157803472349 1
0.227360088840769 1
0.431863684369433 1
0.32320818525605 1
0.429096562649004 1
0.457299186255046 1
0.200170384645181 1
0.540085937620094 0
0.269580715355601 1
0.306651416760853 1
0.160306708008182 1
0.316134948943031 1
0.229536745424457 1
0.507026754471558 0
0.382435066102715 1
0.230107474302194 1
0.191852108621731 1
0.279972090752977 1
0.290377172444507 1
0.536904924334922 1
0.192063279060341 1
0.253679062321017 1
0.367553133708156 1
0.321625186836408 1
0.299258667586721 1
0.341659607139333 1
0.342890274143622 1
0.296940289178799 1
0.428508096503359 1
0.346009724809676 1
0.307832326145908 1
0.280076925799333 1
0.504318131774603 0
0.294012302185716 1
0.284777927399253 1
0.459377724073539 1
0.339305795553553 1
0.376440588285541 1
0.33284286863467 1
0.492393070455989 1
0.445647107039583 1
0.488096788759659 1
0.26667636607982 1
0.292513164066087 1
0.249531388097938 1
0.326700054901134 1
0.237240078675058 1
0.454835993425835 1
0.404577500651311 1
0.276081123961487 1
0.404309097919597 1
0.426374819647727 1
0.319056676897941 1
0.375186986028078 1
0.437494258060564 1
0.373261092529178 1
0.370918298539804 1
0.33851933534341 1
0.304713854167226 1
0.210082712541946 1
0.172787593125969 1
0.150544826373053 1
0.37834553188202 1
0.280438107639521 1
0.535030160865952 1
0.448069753179355 1
0.297860193407057 1
0.349740719619102 1
0.365594080181639 1
0.493253395827251 1
0.425450450736409 1
0.344553988871032 1
0.147278069263956 1
0.503264310078285 0
0.492121212653197 1
0.271049506070395 1
0.33023964382129 1
0.335464171176482 1
0.389236276628606 1
0.221254924496067 1
0.29467311078848 1
0.248087880890903 1
0.264097201162872 1
0.547477803624922 0
0.2934310009206 1
0.342446677916736 1
0.438467354851301 1
0.314994941550016 1
0.19448661838649 1
0.328028097372011 1
0.372435564068981 1
0.297665091749334 1
0.192898237122167 1
0.382962934309555 1
0.223713935409115 1
0.342236022014186 1
0.440201702045172 1
0.363930075649788 1
0.381200528501082 1
0.500832918214803 1
0.274707982850598 1
0.505520550055816 1
0.364475442325078 1
0.310670287391645 1
0.23862346247532 1
0.257738041351115 1
0.317773042357817 1
0.227534266619526 1
0.372939309659848 1
0.29164186684932 1
0.184773280338283 1
0.250282768405121 1
0.315337889679082 1
0.375275904913629 1
0.307233891000195 1
0.336791948993723 1
0.449874418308182 1
0.438127337026714 1
0.310552130686979 1
0.435868564543415 1
0.407495848089734 1
0.207858698211562 1
0.41615648912143 1
0.318535874565327 1
0.502596629894117 0
0.329841603255813 1
0.294809833731075 1
0.340239389386314 1
0.299368586039441 1
0.555889936751679 0
0.223390098138287 1
0.394498832713551 1
0.35091398684381 1
0.356725070378825 1
0.31686075800105 1
0.443853587152215 1
0.238696295946181 1
0.143599436757669 1
0.248740033483037 1
0.397685711357959 1
0.323551737949674 1
0.53684696450556 0
0.356935851438855 1
0.401977947018994 1
0.333116310654878 1
0.343823678728938 1
0.478972797247039 1
0.358319395925188 1
0.294045501324436 1
0.236041384208772 1
0.192994216035155 1
0.253100445301328 1
0.235068455344303 1
0.354620566276478 1
0.355187561830689 1
0.298456826353296 1
0.205810575131829 1
0.0403804703956034 0
0.399454196313062 1
0.316008674559732 1
0.49601955295072 1
0.386395934202669 1
0.404451658883687 1
0.44204153521713 1
0.432999122540137 1
0.258440167044325 1
0.236459475626049 1
0.315329272169827 1
0.279279071498114 1
0.226293433881624 1
0.212472283426916 1
0.423474032031184 1
0.578816895555567 0
0.17659821781983 1
0.177756527043416 1
0.323953542008016 1
0.315902775271605 1
0.340414589612261 1
0.678205268415796 0
0.286170076830953 1
0.199461925205931 1
0.350719284352459 1
0.401439255671829 1
0.388829912138603 1
0.385143174286226 1
0.357147110629205 1
0.430838414571849 1
0.287433226517226 1
0.39920731348537 1
0.366459004179797 1
0.163768108816017 1
0.410477655606137 1
0.190762031580536 1
0.329743285288424 1
0.289067541304924 1
0.461461526303736 1
0.241163496304321 1
0.313788288944474 1
0.169566613940454 1
0.404754926789493 1
0.423762034727998 1
0.372356960535916 1
0.433498001791529 1
0.534419787599118 0
0.30975276224588 1
0.469701279764942 1
0.163364265284334 1
0.38620967307095 1
0.274814687098825 1
0.461802562297576 1
0.367390961098821 1
0.388822337906032 1
0.254408974141174 1
0.376466801657 1
0.469198052088051 0
0.224242835342835 1
0.246497422787007 1
0.339774897885626 1
0.233044430743705 1
0.429903453240705 1
0.204105399117242 1
0.26508458624713 1
0.270852660839875 1
0.32990202792029 1
0.26348061064575 1
0.2028983274343 1
0.228528566811203 1
0.371035027803607 1
0.552622532470089 0
0.297177642730015 1
0.491968391740094 0
0.273440534694003 1
0.466553636462177 1
0.467695043370102 1
0.299337729835603 1
0.351973483284635 1
0.369418976537118 1
0.220362380172589 1
0.403768719895257 1
0.243211719312193 1
0.306783521065097 1
0.333947636358841 1
0.327828814084276 1
0.344384392222402 1
0.196037025196503 1
0.338351067616155 1
0.379698796661789 1
0.199348533437414 1
0.201531835070714 1
0.291099556470661 1
0.38014460154679 1
0.263519899702955 1
0.274060024100066 1
0.153769655949858 1
0.157450911121208 1
0.361227733114712 1
0.29827587269999 1
0.232530767173853 1
0.353715547245075 1
0.10617631660767 1
0.305421987114119 1
0.333129962791352 1
0.26151152398933 1
0.0717671025994159 0
0.533044729648542 0
0.423744248176069 1
0.246994802803312 1
0.215820996503336 1
0.30245660737577 1
0.50309847743952 0
0.296813997378569 1
0.326177980776621 1
0.352758410081239 1
0.287439432824478 1
0.443945343772475 1
0.346918841478504 1
0.297746696286141 1
0.338193135481902 1
0.161438889059122 1
0.402619749485898 1
0.154751971388349 1
0.261851642346109 1
0.266999965840009 1
0.308267774593858 1
0.315572055775712 1
0.212244494857144 1
0.386712934125726 1
0.270940173682552 1
0.410689007144383 1
0.300876064278314 1
0.40930643785859 1
0.5395298245726 1
0.221703663951405 1
0.321074769195186 1
0.436687301796633 1
0.344799065180355 1
0.392906909896098 1
0.528951288244189 0
0.381156998751599 1
0.324620371492174 1
0.459595060912551 1
0.251275689420352 1
0.35746616255878 1
0.343296808722045 1
0.386498948219639 1
0.339988049513946 1
0.361032337564678 1
0.361616047198114 1
0.384058541823324 1
0.389362230882882 1
0.662421069116775 1
0.466659583494639 1
0.324936518461526 1
0.387097618775801 1
0.258393024602936 1
0.244306555873869 1
0.354010825407446 1
0.322910115622348 1
0.318116262836922 1
0.538936456238809 0
0.263587297116844 1
0.216022765287463 1
0.271525999379104 1
0.366649141415499 1
0.465979699027929 0
0.168007332908042 1
0.240703352398652 1
0.420637389505591 1
0.248229894497829 1
0.311772585960886 1
0.331893775255534 1
0.381588203312936 1
0.230747541595535 1
0.282485514745901 1
0.492500674296565 1
0.248604772931278 1
0.418569426319343 1
0.372645860410193 1
0.314866204541901 1
0.382478642492748 1
0.300101043703187 1
0.312507060103706 1
0.461324827653478 1
0.373364061966321 1
0.323129989628522 1
0.254430829099778 1
0.382703904333626 1
0.261811324387998 1
0.363650485704685 1
0.411689841700504 1
0.341733912431615 1
0.220815063783853 1
0.204652733200447 1
0.350106367129432 1
0.34666635143969 1
0.24674955390502 1
0.317763706931625 1
0.304197308764814 1
0.466869104032754 1
0.214498161611045 1
0.364566904040396 1
0.398500825772758 1
0.165455783951388 1
0.547487266096495 0
0.352595371453058 1
0.352389581656898 1
0.414370259232727 1
0.260863514707421 1
0.376879948359831 1
0.347514268336594 1
0.290757673448695 1
0.266318820455885 1
0.457181100412006 1
0.283991718925911 1
0.26993441556667 1
0.279081851992928 1
0.192592171335242 1
0.326658267904774 1
0.427691407425612 1
0.340765354887479 1
0.346464081507073 1
0.229439391348826 1
0.336486047814248 1
0.327238187907919 1
0.281820469642924 1
0.327697117250507 1
0.168987335079783 1
0.2506929993317 1
0.403853263966224 1
0.473942057322805 1
0.422633030145298 1
0.285916354159321 1
0.235706516302184 1
0.309587082076519 1
0.420809929621117 1
0.461431165263168 1
0.27268529388695 1
0.369255829209404 1
0.442358696980231 1
0.416245979726186 1
0.332786948996925 1
0.246372978444084 1
0.273679797625859 1
0.128273392506652 1
0.607877446239446 0
0.356037697743069 1
0.202641499761652 1
0.262496802676867 1
0.186271189060497 1
0.556354031909929 0
0.352163197721079 1
0.398328800985142 1
0.311304885543298 1
0.365949170033176 1
0.336323287760303 1
0.366501621655286 1
0.429467142009788 1
0.442415724784154 1
0.428968625700531 1
0.211765092488677 1
0.257932182349171 1
0.494908266273886 1
0.358399274483747 1
0.474506909621749 1
0.403037622566898 1
0.374992952042564 1
0.49279025623082 0
0.347139211589 1
0.214431985583806 1
0.495615632515197 1
0.381426667017616 1
0.465100043263192 1
0.310936749373018 1
0.357062184116603 1
0.29919383103552 1
0.237612921174103 1
0.362415579539106 1
0.347465579559101 1
0.200232191511584 1
0.263862770968092 1
0.176706298587148 1
0.194049141901597 1
0.246748394297923 1
0.186102030968989 1
0.254752476328785 1
0.316266890148746 1
0.229642846231101 1
0.402523365885999 1
0.35071957867753 1
0.303929910547965 1
0.355093169200905 1
0.106813814237622 1
0.338396576049319 1
0.52326806182699 1
0.341747001624117 1
0.280392105027741 1
0.390598084489658 1
0.224709824641839 1
0.287779491343461 1
0.35148748975464 1
0.248642351724297 1
0.218134978817413 1
0.543800772609022 1
0.454473476100349 1
0.396200300684452 1
0.36033713876422 1
0.311061942315773 1
0.557493715674221 0
0.446510793987628 1
0.161611204378994 1
0.355541420444277 1
0.397094227611793 1
0.508268626353637 0
0.331690721985148 1
0.246566870338301 1
0.30981572202002 1
0.338389693053559 1
0.389255598409593 1
0.24924937753251 1
0.329803919699488 1
0.225263126564607 1
0.285939998154465 1
0.25466340181787 1
0.305289179326634 1
0.267070964130656 1
0.458487177761051 1
0.476784803245421 0
0.493313023319273 0
0.370024002982588 1
0.393073121524038 1
0.358158026255293 1
0.367044194518789 1
0.321499186816731 1
0.588648633018981 0
0.535293459019878 0
0.387656586934043 1
0.383098964782282 1
0.262706011727626 1
0.279145080949846 1
0.530996566520968 0
0.332132972927726 1
0.370765773277915 1
0.269597920548004 1
0.155530781630836 1
0.194159791965446 1
0.355035883884156 1
0.401894925035021 1
0.515368658392522 0
0.269234965519856 1
0.41903845707402 1
0.35097849124169 1
0.265121417929523 1
0.410897136620325 1
0.31589180543542 1
0.312198107696921 1
0.460613357712427 1
0.334383759512152 1
0.380240445172984 1
0.197358247492073 1
0.476881490412059 1
0.239619035065045 1
0.393399975157582 1
0.444406099880259 1
0.390741772228244 1
0.327353556828951 1
0.433724501325501 1
0.337019345738163 1
0.273360055096981 1
0.488453056337094 1
0.401271073784527 1
0.357823871510173 1
0.367705642218733 1
0.394593594990284 1
0.23646635887822 1
0.329063608257431 1
0.390097801688797 1
0.422417175021141 1
0.348858178577758 1
0.27665351064278 1
0.321453258725127 1
0.313228393600978 1
0.299480575699588 1
0.302451298539396 1
0.272435444130514 1
0.367304263560096 1
0.480984650632363 1
0.346301464335514 1
0.348145763298441 1
0.364036084104544 1
0.43846446108815 1
0.305048525362605 1
0.282803765317067 1
0.304865959123018 1
0.407550810504138 1
0.341897273262944 1
0.329629876532666 1
0.331222892551263 1
0.618116284060782 0
0.388644109928446 1
0.429466795570106 1
0.453359266631591 1
0.0981297893222959 1
0.301753253901031 1
0.357619974277154 1
0.488942336268398 1
0.258663037512037 1
0.173441426247178 1
0.437435710201427 1
0.0969421767089889 1
0.259004657380366 1
0.385026116681846 1
0.401452711211852 1
0.227379932468578 1
0.440039426303106 1
0.26575205608953 1
0.386256902678003 1
0.25428778610612 1
0.231855337955753 1
0.32781583758451 1
0.561085879667352 0
-0.00522069915567505 0
0.455423711955454 1
0.340531010685522 1
0.248333165433263 1
0.45842376486455 1
0.353511417403398 1
0.353061696325991 1
0.261635827049404 1
0.241713732758442 1
0.487800422262041 0
0.283427005591931 1
0.322153763992203 1
0.464692178630126 1
0.233937486586534 1
0.240313457954135 1
0.334337735606297 1
0.530604099075348 0
0.510997918693131 0
0.399155180844832 1
0.364869520925277 1
0.295699583741322 1
0.296496951778059 1
0.259327048562121 1
0.308467093360338 1
0.363486518372486 1
0.594298179118166 0
0.427969348796303 1
0.332405498016363 1
0.233859678276817 1
0.326583105918211 1
0.161601523177854 1
0.296072586570333 1
0.219974222737723 1
0.226432409909891 1
0.367159440154599 1
0.280910904426228 1
0.327177948672984 1
0.392322260967103 1
0.331789448893085 1
0.263190178880157 1
0.280377104087188 1
0.101967546669182 1
0.441606496421766 1
0.403437163575233 1
0.291332176564726 1
0.252344178905439 1
0.262303982230365 1
0.20738708660208 1
0.320121311850252 1
0.511693569695512 1
0.358981735407804 1
0.443257841165338 1
0.347551315623537 1
0.281747080773819 1
0.234153383806974 1
0.391228851976925 1
0.31203609181588 1
0.261871252059173 1
0.269449860468066 1
0.275250312813828 1
0.209964968713474 1
0.660798481078641 0
0.18196665911106 1
0.403800248152034 1
0.229189319050865 1
0.345621799496864 1
0.246018846300149 1
0.328001406740685 1
0.283744544045374 1
0.226864158634657 1
0.450867433077432 1
0.491441126409047 0
0.302939710914148 1
0.258975298079877 1
0.233848803493973 1
0.430946738004686 1
0.337021048503288 1
0.227770772962748 1
0.332425980423404 1
0.437590280274587 1
0.361551872208173 1
0.285768754707503 1
0.209231279915879 1
0.550146058304746 1
0.267320869294844 1
0.425825926123002 1
0.272752121430254 1
0.376423845744885 1
0.636691811851365 0
0.32432782529147 1
0.410562633130291 1
0.42642762861 1
0.339973238833038 1
0.273403805780608 1
0.298469495540291 1
0.275692524999042 1
0.300773861582066 1
0.306900680832686 1
0.373955037512938 1
0.582869435203643 0
0.195442842568267 1
0.140375846333425 1
0.464032928700087 1
0.37418564340123 1
0.0481841654564904 0
0.172891000054357 1
0.277990132193029 1
0.268612385932664 1
0.343525904910075 1
0.320354138108178 1
0.191568068435651 1
0.391255822174209 1
0.242503283127447 1
0.445321363671414 1
0.516693178907243 0
0.0386922758770223 0
0.294905155832822 1
0.295167091357087 1
0.368178100967814 1
0.280565096633188 1
0.303895639203585 1
0.439356667734258 1
0.390261254044116 1
0.373457426919084 1
0.474546388408728 1
0.172946298579508 1
0.29108547154251 1
0.326506147056736 1
0.293737773262401 1
0.396378464079216 1
0.457090099459654 1
0.219185286430192 1
0.302837845567816 1
0.25740387489456 1
0.181485029526396 1
0.295305311449574 1
0.341947852034736 1
0.360663738443957 1
0.386524763909158 1
0.371752423482932 1
0.282351081311624 1
0.234757417976267 1
0.504837509338855 0
0.319967483121832 1
0.203718201911596 1
0.307772640326122 1
0.456090973413723 1
0.540340709745751 0
0.491719598798733 0
0.430635797044696 1
0.339269012910196 1
0.348522644007457 1
0.309745418119091 1
0.408705168102304 1
0.342234035245388 1
0.377956270723603 1
0.285641384044185 1
0.478948973769643 1
0.21448521567534 1
0.33382402665247 1
0.469172547455714 1
0.333211184222385 1
0.2593567930462 1
0.443936647829187 1
0.189094084416535 1
0.356944675524233 1
0.374790208003913 1
0.370145208616875 1
0.382267816258672 1
0.342403216311917 1
0.28498023663345 1
0.370279870610132 1
0.363271760236608 1
0.508846062259892 0
0.268077169916643 1
0.245994872503711 1
0.236415382154855 1
0.370291364165256 1
0.266750908027037 1
0.282341323489542 1
0.308701881066949 1
0.344549710261451 1
0.434366978910205 1
0.373009828268061 1
0.436510442222829 1
0.461858335303392 1
0.284761052459822 1
0.412615424712033 1
0.378497884173684 1
0.311815701603797 1
0.380244913577509 1
0.355821954020483 1
0.446479734381663 1
0.237071535281542 1
0.299088624749618 1
0.232500287027231 1
0.459002896514602 1
0.203873387230932 1
0.246193806690903 1
0.378879364373435 1
0.375612530582896 1
0.260035947821703 1
0.0382332982349168 0
0.504475776912981 1
0.278359528779605 1
0.312009671040165 1
0.344111190877094 1
0.407836934459287 1
0.354601972632365 1
0.251641984849719 1
0.30524149055928 1
0.310377118920139 1
0.495777928384096 0
0.281670970382773 1
0.33841629820816 1
0.34340292723016 1
0.494796187648118 1
0.370042653843402 1
0.421356229095877 1
0.326140741615506 1
0.441211453963731 1
0.464015301391468 1
0.257701721638327 1
0.561867738662804 1
0.238374643607491 1
0.426146876362909 1
0.407637949967427 1
0.126035394538728 1
0.358718494525645 1
0.295455157843323 1
0.45019533260213 1
0.456879187050751 1
0.353430397418671 1
0.326850333681008 1
0.308003493678084 1
0.257124503441812 1
0.277664046474649 1
0.428265362440371 1
0.55208797324468 0
0.209734588256153 1
0.114940742576744 1
0.21389169278617 1
0.27004448806871 1
0.291498561288189 1
0.263704996952715 1
0.421418876258092 1
0.429463435764001 1
0.415729173287059 1
0.251578339736543 1
0.197125998492469 1
0.249681007035984 1
0.223700636098118 1
0.429212837583703 1
0.212051051724446 1
0.374328816616327 1
0.352342278862859 1
0.511721749124263 1
0.470295129902858 0
0.353027400291777 1
0.183910811177293 1
0.365583719820591 1
0.581395842586626 1
0.367058383564987 1
0.321836380298109 1
0.240151899125033 1
0.323744279115399 1
0.163965058857994 1
0.306023257711995 1
0.254134550593552 1
0.426430778585272 1
0.393791575134599 1
0.368579822239495 1
0.336449989639405 1
0.327480946097171 1
0.261212862934854 1
0.425368043168462 1
0.420043399307181 1
0.355597858501447 1
0.550817009311157 0
0.467824117940965 1
0.422092540404406 1
0.345800420960567 1
0.369074594644367 1
0.126110094088056 1
0.426386103293232 1
0.263135268100608 1
0.32456128676541 1
0.313348199080715 1
0.194394100844923 1
0.424882908121426 1
0.261370291712502 1
0.214925179298196 1
0.313745449672965 1
0.336144976206407 1
0.401719300955613 1
0.284413065835893 1
0.277987520653305 1
0.398643569800541 1
0.302317522345187 1
0.282211732348801 1
0.374330675223579 1
0.399697930232202 1
0.402133773015535 1
0.368393418862269 1
0.21611260298137 1
0.220272236789003 1
0.510790748624334 1
0.263418613347961 1
0.269377297557508 1
0.21460524752418 1
0.282460014411517 1
0.55350555846281 0
0.308140625983762 1
0.432770037277652 1
0.307959418551076 1
0.290025472368543 1
0.359877167350711 1
0.287839682969039 1
0.333156984100126 1
0.319135147323251 1
0.328319163116754 1
0.318822773686234 1
0.325261156223772 1
0.374896783261459 1
0.221728566012134 1
0.247468350579701 1
0.453774477781631 1
0.325119761631302 1
0.191140109380424 1
0.343149061025516 1
0.244326909206212 1
0.340282878369993 1
0.25858448184204 1
0.334900313554637 1
0.366951632209402 1
0.335143792833234 1
0.246100481617349 1
0.460768656278865 1
0.44341257276314 1
0.459071721558818 1
0.239165686432335 1
0.212478744446365 1
0.324270288933898 1
0.499936822017614 0
0.36914214126555 1
0.388817147087342 1
0.359973083809615 1
0.340812693278376 1
0.269875462707682 1
0.430588938857853 1
0.361212128620931 1
0.351274810738018 1
0.263796577560411 1
0.162359020430788 1
0.181872393163772 1
0.289416318952655 1
0.308322851804554 1
0.375237661283716 1
0.357316295432434 1
0.368533356390476 1
0.361631099784645 1
0.386967746921609 1
0.482774598661807 1
0.452663582771118 1
0.298379902017345 1
0.622895402324128 0
0.156558717273599 1
0.362565278595358 1
0.345571135121831 1
0.573486903565785 0
0.220780786278164 1
0.398050695259682 1
0.342375142154775 1
0.268007236699676 1
0.280231570990914 1
0.388419015887222 1
0.408248784733022 1
0.366460251350891 1
0.298452652641747 1
0.40572614045043 1
0.296147494593011 1
0.341308208743333 1
0.383691126102117 1
0.395506648794578 1
0.360979337264652 1
0.3159187167284 1
0.363753888142832 1
0.218855196223152 1
0.306193862542499 1
0.321317505961804 1
0.322601130527489 1
0.510260075486571 0
0.220967756124121 1
0.241045660323983 1
0.415977021541338 1
0.215825864756693 1
0.463644542709232 1
0.342411272910493 1
0.394754726093404 1
0.365982963242927 1
0.219253267566412 1
0.390579256109022 1
0.188067177536191 1
0.338602802486292 1
0.493062419643219 1
0.435258346918424 1
0.407214078971241 1
0.421131421986488 1
0.249233800595478 1
0.3641182511934 1
0.462878583094609 1
0.347732328845084 1
0.289754085078675 1
0.227944869165478 1
0.343658043632074 1
0.262584100337732 1
0.435718075438449 1
0.284252012714508 1
0.337240234664808 1
0.195081147163273 1
0.343486038664597 1
0.296101605637438 1
0.276102903734257 1
0.399188759962815 1
0.261837956301574 1
0.400590958503445 1
0.396939251927443 1
0.184718426488668 1
0.48804631330346 0
0.569203492876441 0
0.400909074580512 1
0.392108267441031 1
0.169202855864497 1
0.323308064394911 1
0.310045509596787 1
0.489622390429525 1
0.382402324795392 1
0.4471095557424 1
0.367778040963653 1
0.329325211450473 1
0.340716290330883 1
0.277753256919806 1
0.505887281311259 1
0.396096196353865 1
0.224076381305493 1
0.22901104095917 1
0.160777839907198 1
0.365831562069271 1
0.257963005659048 1
0.35371189906401 1
0.286505217834714 1
0.261928951514115 1
0.533093355237703 1
0.1740510246573 1
0.406929176975852 1
0.319715722032435 1
0.220461972337887 1
0.4979338140461 1
0.217192913017709 1
0.10589767120801 1
0.361323171923356 1
0.32636157681707 1
0.231041526621399 1
0.491504970918027 0
0.230265486363459 1
0.294213492585563 1
0.256887978833531 1
0.194618155710788 1
0.201285085374273 1
0.309490145543676 1
0.341440511477171 1
0.317450851121166 1
0.432606452687906 1
0.409901840750782 1
0.342024247128343 1
0.31617698549182 1
0.354057374318597 1
0.288251262877208 1
0.350354803390984 1
0.254796670494653 1
0.36007177304268 1
0.44741254279293 1
0.372971953982292 1
0.296384242836639 1
0.475284756207157 0
0.591262461742256 0
0.337574761894882 1
0.306141352876158 1
0.543599281317344 1
0.362055263813456 1
0.460520785397706 1
0.408419933663803 1
0.318168072354428 1
0.248652000491946 1
0.335055275608326 1
0.253933164651845 1
0.249097673132215 1
0.363193937535772 1
0.355948114961549 1
0.464653432102507 1
0.332135197140405 1
0.387905773807752 1
0.244884781043996 1
0.349010857461498 1
0.307018972750216 1
0.25629770943243 1
0.285315813236826 1
0.397331663859369 1
0.395862834593975 1
0.562540558831054 0
0.399652833269674 1
0.193024601478156 1
0.45555569687075 1
0.32688163256256 1
0.24945008081879 1
0.224537571015447 1
0.212211676970688 1
0.454814959526887 1
0.517939406417704 0
0.393891278862876 1
0.448456113760829 1
0.307172664380513 1
0.291498440695953 1
0.283702468827982 1
0.267252043932117 1
0.414263677509374 1
0.44573877684998 1
0.3628354038859 1
0.355364642665054 1
0.340767144136554 1
0.277997510582842 1
0.286004344167693 1
0.396036240356622 1
0.439704983405038 1
0.363426790213564 1
0.227324379877204 1
0.443495496345279 1
0.366494867848001 1
0.370742012663142 1
0.377049713667494 1
0.294281118531806 1
0.288642764304534 1
0.39223680831837 1
0.347683105801036 1
0.299007505826905 1
0.477172265106104 1
0.445971308989735 1
0.27917794803765 1
0.360069989436767 1
0.314789313105549 1
0.190673448165943 1
0.489726115663838 1
0.500005033593536 0
0.483591797975801 1
0.300852267879313 1
0.284181212581711 1
0.242643665747967 1
0.402838783278719 1
0.510392220597222 0
0.371857399122769 1
0.38579468634075 1
0.37137410714099 1
0.19421141338364 1
0.317592247094834 1
0.271818011788727 1
0.288009005362953 1
0.263880563205397 1
0.267267316762264 1
0.435663433695228 1
0.356361767213568 1
0.377222452707992 1
0.321299722371753 1
0.579582362683968 1
0.340497715973922 1
0.373476794387607 1
0.334302900112983 1
0.217852975545423 1
0.171003342611861 1
0.444497157862959 1
0.172685400732379 1
0.411205916335445 1
0.267000592332545 1
0.472049621863395 1
0.155074730247122 1
0.362727626611582 1
0.377680920714284 1
0.251969623712373 1
0.294976484040855 1
0.398253507585749 1
0.447530877848742 1
0.624460763039723 1
0.358970548277293 1
0.338513010458709 1
0.329913966398369 1
0.341654077280194 1
0.286206615538732 1
0.301796290720595 1
0.241048688716614 1
0.328365462837724 1
0.148201808612433 1
0.412054231445238 1
0.360055506886452 1
0.431102595018714 1
0.356155052339932 1
0.107871934167301 1
0.2949007586913 1
0.275645088397197 1
0.53225847972331 0
0.301060450947328 1
0.272942625003632 1
0.437330603309937 1
0.331476158890727 1
0.34522947447233 1
0.425997881789951 1
0.382383970526967 1
0.439973080136921 1
0.13463440577103 1
0.360689611725439 1
0.262438917789276 1
0.253828908466109 1
0.451257923526166 1
0.276127010387539 1
0.368902840727129 1
0.277893544725356 1
0.401497330403004 1
0.314184704274987 1
0.20110351528356 1
0.245440025890086 1
0.386694827232314 1
0.385005369760488 1
0.341977383773304 1
0.213971078621796 1
0.445270509570932 1
0.362987145438241 1
0.325717908222157 1
0.214215614080583 1
0.368239760897422 1
0.399207364017594 1
0.235748501222373 1
0.407895793562934 1
0.507405496017149 0
0.201888094182736 1
0.238642127136823 1
0.528852596940491 0
0.391247297837089 1
0.133589238149942 1
0.425595241550277 1
0.404484567034487 1
0.312948342250291 1
0.64107221335937 1
0.360657028018359 1
0.433487817970704 1
0.14303855291374 1
0.286285512140136 1
0.357776789818037 1
0.149170230211749 1
0.430385991605785 1
0.395736886603467 1
0.130247692009874 1
0.322905194402244 1
0.331009556919838 1
0.314239072329554 1
0.284674675501453 1
0.33734732662306 1
0.417445715211091 1
0.25904002574051 1
0.327739857798979 1
0.216138536809373 1
0.308363001380181 1
0.191852519911517 1
0.474256356203347 1
0.35158317731994 1
0.461246366331525 1
0.304825565359994 1
0.249180375967461 1
0.37191314025798 1
0.326534821225299 1
0.326396795872612 1
0.42627180704503 1
0.239692754983211 1
0.284541432296349 1
0.21543925318821 1
0.396475942796256 1
0.19443817789515 1
0.290499026963457 1
0.460367522155475 1
0.222771940529869 1
0.44320405322912 1
0.192813856329017 1
0.433692745621753 1
0.243027021478918 1
0.400350190059253 1
0.129029755908316 1
0.233629130428498 1
0.213625171826511 1
0.434709144051256 1
0.130232868323428 1
0.234934543754674 1
0.257408436865246 1
0.320354152664441 1
0.36765573856041 1
0.426374984492001 1
0.112314229169588 1
0.203579702603824 1
0.420208390157814 1
0.364324671361779 1
0.411134361664488 1
0.270044510939571 1
0.468004200058636 1
0.309360438828721 1
0.190030816663403 1
0.261643386501196 1
0.433061901139688 1
0.234909749995687 1
0.28480978546066 1
0.267930164666049 1
0.196188933588599 1
0.398232745092014 1
0.289814025232114 1
0.362748770496353 1
0.401926758713451 1
0.466537037355829 1
0.240858859575513 1
0.430045434667116 1
0.319393082082605 1
0.285960679316803 1
0.398506510215643 1
0.361751520774076 1
0.251800046392665 1
0.257312473038104 1
0.283884371547274 1
0.259461472072801 1
0.338911190309406 1
0.416861381104969 1
0.358827836975499 1
0.32574279168093 1
0.415327323746882 1
0.370609676168419 1
0.374742621779228 1
0.298292071229688 1
0.257261475005182 1
0.364248973347838 1
0.32503528603415 1
0.317102340243799 1
0.271982207542434 1
0.312821375446305 1
0.642011028758716 0
0.391500074302868 1
0.426417249328948 1
0.348190098188024 1
0.379839834914979 1
0.263223268935948 1
0.279686400009295 1
0.405479343239457 1
0.380706278675461 1
0.512130961492902 0
0.212097522124361 1
0.549701701312886 0
0.42514757319511 1
0.378304596909396 1
0.152263588295246 1
0.379898904911681 1
0.538108375489689 0
0.404017081900039 1
0.182445077879385 1
0.166121359516651 1
0.376190635036171 1
0.259279404780396 1
0.381936315373386 1
0.104576938168271 1
0.560312257473383 0
0.283787175594665 1
0.196096983271225 1
0.274553760374557 1
0.16247983732688 1
0.387089245420921 1
0.421254750320402 1
0.291776065810267 1
0.465986566796365 1
0.334483639613223 1
0.307821679165361 1
0.346941075135683 1
0.330972274180325 1
0.363689111836209 1
0.370812361587926 1
0.25158711865616 1
0.323736137083782 1
0.363498113377486 1
0.140805776144109 1
0.359117494877898 1
0.350086265506917 1
0.23722018969646 1
0.226630392120508 1
0.386431350261704 1
0.596876396820632 0
0.433768595817944 1
0.129109490048822 1
0.452139506689361 1
0.364683851093054 1
0.189011387834848 1
0.158516530556315 1
0.338311477455925 1
0.404536380652406 1
0.40589650453812 1
0.343430741906791 1
0.38737052828531 1
0.25364985130274 1
0.358740762403732 1
0.246099293943846 1
0.468985931889804 1
0.100518748757357 1
0.445896245391929 1
0.33040503322667 1
0.241338890306867 1
0.405833546554515 1
0.320489107293252 1
0.571658124325207 1
0.334943028016631 1
0.412026137136728 1
0.259871213355058 1
0.286473376142282 1
0.276332366947977 1
0.221490079195963 1
0.461564567408182 1
0.433122837234385 1
0.340080078081018 1
0.56640398710948 1
0.33742339725792 1
0.369399380343025 1
0.387563856558691 1
0.345230042210229 1
0.514355356630851 0
0.138145082738191 1
0.322507223165176 1
0.263277347317393 1
0.148033987718013 1
0.186977929925274 1
0.381753468706355 1
0.410144040505538 1
0.121828079302712 1
0.367793058198501 1
0.343801637827808 1
0.306445668461672 1
0.428042218501177 1
0.33159524576752 1
0.451054221461981 1
0.278149799473854 1
0.391047671357794 1
0.167585122492358 1
0.374976206727386 1
0.407345138902509 1
0.347786817820174 1
0.323916301001091 1
0.514306958867708 0
0.254782758740298 1
0.349267434556486 1
0.269882729902352 1
0.269645584784668 1
0.299159581753623 1
0.306752600566523 1
0.271837300968685 1
0.227072669061131 1
0.640467521587281 0
0.300800110479168 1
0.259568418466852 1
0.223230623529851 1
0.266675638267674 1
0.144298291748722 1
0.233156375019822 1
0.24447313037986 1
0.402177765829612 1
0.177487850734934 1
0.488217706182305 0
0.434578301303624 1
0.548584219168446 0
0.550088601690866 1
0.35356970883285 1
0.320103243885545 1
0.34212063818554 1
0.482744567201949 1
0.370843791927504 1
0.438880817655205 1
0.10717643653567 1
0.360017209969797 1
0.420635847829724 1
0.350429122148668 1
0.24185787311415 1
0.362949910946691 1
0.424029964075585 1
0.341039262137799 1
0.379778387324881 1
0.303573885381227 1
0.396484495867017 1
0.321787686302141 1
0.320609280559798 1
0.393874324591177 1
0.225754570301008 1
0.293237458536018 1
0.229851105690812 1
0.413350535559584 1
0.577720255822533 1
0.291886574030227 1
0.205977919472925 1
0.401057039310453 1
0.344809473958028 1
0.518073667698854 0
0.454451222044651 1
0.469062708771855 0
0.253486650956611 1
0.369542018980823 1
0.26023793687424 1
0.249963795570969 1
0.348362104907051 1
0.44260282310869 1
0.277701648548534 1
0.150117057320414 1
0.381926680510143 1
0.223366286682062 1
0.572080165603535 1
0.187499589996377 1
0.301623578532197 1
0.240186153341449 1
0.266573358876974 1
0.262039837355985 1
0.407739067123088 1
0.340954943775225 1
0.31609192403696 1
0.373875738875433 1
0.318997993521989 1
0.20162319795679 1
0.375247254751954 1
0.492970953190768 0
0.201526079095904 1
0.36197905805907 1
0.238203328603385 1
0.320063600608729 1
-0.0207844360577164 0
0.479618306194273 0
0.414130145023667 1
0.521515742311688 0
0.363937306900351 1
0.30032571392421 1
0.393995300932579 1
0.371314530779471 1
0.162866501518236 1
0.332480026598787 1
0.435789276052331 1
0.382562922831808 1
0.286374647304185 1
0.352966291504719 1
0.200170287509045 1
0.450473876998605 1
0.20797038289498 1
0.260485983274794 1
0.29860108730451 1
0.222163170388323 1
0.269776125872809 1
0.317861057041136 1
0.199362377892604 1
0.291316756705705 1
0.342048769795721 1
0.414709950414568 1
0.33405464711551 1
0.420929146966181 1
0.358995486275835 1
0.198340873418638 1
0.231178145261415 1
0.34146002226281 1
0.0405433841825018 1
0.311093527026702 1
0.309789208556812 1
0.294374372380449 1
0.538545594582602 0
0.250191605124723 1
0.348261582150361 1
0.309879179183931 1
0.226294014065923 1
0.339894570622355 1
0.52605738126069 0
0.365697200831751 1
0.256383990242388 1
0.415018487112534 1
0.327878889281894 1
0.41398206013261 1
0.416594226123062 1
0.342610959126564 1
0.310375708479943 1
0.474795751038128 1
0.399643290002124 1
0.244947567207103 1
0.174106643515227 1
0.524388185086546 0
0.381927403908049 1
0.235438382947259 1
0.236014218157658 1
0.160880875886681 1
0.158553510263688 1
0.391600529678736 1
0.157286919277179 1
0.546119102954056 0
0.339485067334702 1
0.447897094808459 1
0.326027560339367 1
0.335118576249339 1
0.356958303935178 1
0.45554894712918 1
0.120445867932 1
0.445134805350102 1
0.327892478483472 1
0.19633729285688 1
0.262112382722859 1
0.352650288694474 1
0.444142998245581 1
0.335214424779265 1
0.308031401907288 1
0.190647879631251 1
0.428571573956847 1
0.183676136057658 1
0.409405336978975 1
0.474325437329605 1
0.212712879367354 1
0.468016686140302 1
0.290389014775824 1
0.367896079544582 1
0.0502437819862594 0
0.52276124355573 0
0.328052685318776 1
0.444092048829722 1
0.236348120032716 1
0.270296591842361 1
0.504555602588688 0
0.192846684875836 1
0.265440936804389 1
0.371373028064709 1
0.351253924783206 1
0.378499581160971 1
0.417854094151972 1
0.271862671250646 1
0.389367167138832 1
0.301693914598971 1
0.264174150911675 1
0.273984063223609 1
0.225800504540708 1
0.0595011773984805 0
0.340321064053584 1
0.510748254541351 1
0.450296518378617 1
0.463416107265098 1
0.289306065328013 1
0.187402826933105 1
0.390583340375082 1
0.143037836466226 1
0.526444392946378 0
0.417598658123396 1
0.196136495820499 1
0.30822985285246 1
0.273685025785462 1
0.389941476405754 1
0.323459375013439 1
0.190637209403151 1
0.353207724203829 1
0.243542779353447 1
0.371829414163416 1
0.301137010844187 1
0.519324459072841 1
0.471265043893789 1
0.609660957947442 0
0.234562609354532 1
0.452908882223473 1
0.370789600729417 1
0.420558425545547 1
0.186476016913833 1
0.0674316566558403 1
0.321134044300365 1
0.294299771714231 1
0.273388477320578 1
0.290837673436136 1
0.397396029767744 1
0.373712263120003 1
0.427616694952391 1
0.255114446446259 1
0.472317858121035 1
0.298630400883654 1
0.139585492740988 1
0.498148852206133 0
0.328154722031605 1
0.201033909641441 1
0.323065920612506 1
0.12238753465185 1
0.444012710261413 1
0.235426773885755 1
0.347103817388056 1
0.368634239185304 1
0.33964500357513 1
0.322718805386707 1
0.200709709370954 1
0.375001608538415 1
0.303297915581389 1
0.485055273179074 0
0.321815795669169 1
0.412048901653742 1
0.265571143340539 1
0.354928054898104 1
0.378841514791264 1
0.354076795614892 1
0.651497253617748 1
0.164240994197442 1
0.385232902876767 1
0.324119348513615 1
0.418159896385707 1
0.379217083670458 1
0.237366015356329 1
0.406695663741605 1
0.328773707770042 1
0.514828721927867 0
0.249750788034167 1
0.403366298133704 1
0.334545615340627 1
0.367295249250709 1
0.427474442893347 1
0.378238880365053 1
0.305218780932903 1
0.275643334641452 1
0.416007261497189 1
0.282594553241072 1
0.436486340103746 1
0.402770862477465 1
0.353297370451225 1
0.242761918857676 1
0.259770308823421 1
0.394157471968607 1
0.308742957313312 1
0.35570180567905 1
0.31324353535217 1
0.385737507001119 1
0.216768300757408 1
0.285024587609671 1
0.34529764015391 1
0.411834791395132 1
0.439069733273163 1
0.255152485838385 1
0.317031585277779 1
0.27391155572648 1
0.505533307018319 0
0.319298980095709 1
0.386976187115852 1
0.301194538104033 1
0.369206572178902 1
0.489976109763976 1
0.397535311656075 1
0.351215011212607 1
0.307939070052023 1
0.376616918197235 1
0.452065501398764 1
0.288787724525988 1
0.429947527496849 1
0.132110027642397 1
0.246133485767135 1
0.44678545670661 1
0.219816656389877 1
0.280416735696411 1
0.143352998341197 1
0.213232705078314 1
0.322933499211784 1
0.311065987880192 1
0.38660294674414 1
0.521757320677308 0
0.23224156368208 1
0.455424180639708 1
0.334472009862643 1
0.337694303325289 1
0.418335744792646 1
0.375277757558653 1
0.296872275433949 1
0.306650501862645 1
0.210604476952817 1
0.285641658817712 1
0.211545626683195 1
0.296327524768311 1
0.299346985844792 1
0.263790472651601 1
0.278335553517875 1
0.282674194267808 1
0.349761301356936 1
0.066559030961337 0
0.333991139303554 1
0.26770220325277 1
0.228087829657681 1
0.399242099441792 1
0.396892085080502 1
0.436034988240939 1
0.461549482162244 1
0.504191685813227 0
0.456140567398693 1
0.20345583158947 1
0.288536979085504 1
0.43593936181611 1
0.376915782811407 1
0.372404191826801 1
0.656875811012965 0
0.303663834863336 1
0.365458722348859 1
0.416635456255801 1
0.364736103972766 1
0.428220406466586 1
0.372645935561185 1
0.293620251290202 1
0.346548984325739 1
0.423325736044365 1
0.41244328371504 1
0.434547639996436 1
0.38723258926174 1
0.264714957415141 1
0.330364369626341 1
0.102588257444662 1
0.306675202341367 1
0.342796211127792 1
0.231221325628967 1
0.185070587090993 1
0.222186731890434 1
0.340450491529034 1
0.380767665900697 1
0.233461403554561 1
0.44391958409933 1
0.493721926404951 0
0.380379741710931 1
0.374860997270097 1
0.362296591262881 1
0.490709244583063 0
0.343260849475513 1
0.370502108121699 1
0.259806287169661 1
0.351504307582326 1
0.105642104108193 1
0.247506006596825 1
0.225072379209971 1
0.0893492798368672 0
0.496672035115886 1
0.400627995991971 1
0.504168235186231 1
0.358785149581827 1
0.262625786538267 1
0.261327315009848 1
0.118017154262765 1
0.253997822881644 1
0.208883105559052 1
0.240328136130426 1
0.510858119445483 0
0.343384734180055 1
0.414553247692071 1
0.365316494259183 1
0.325481143807907 1
0.253983983901304 1
0.452039745006221 1
0.200382727824975 1
0.414299223800188 1
0.260149496657563 1
0.252376726750738 1
0.265130201457679 1
0.252248054753262 1
0.199467056001703 1
0.431466956085612 1
0.40905785300463 1
0.425647242058571 1
0.374114922917298 1
0.411280248522635 1
0.328376604462647 1
0.254757334218449 1
0.377687165499617 1
0.513980011339834 1
0.298831855827231 1
0.32867356318471 1
0.198520474892187 1
0.2544226255824 1
0.373534062211681 1
0.327662363754865 1
0.199772206759146 1
0.311049325367612 1
0.327559736964542 1
0.286246987497441 1
0.407830317837672 1
0.354726486372839 1
0.359388447738787 1
0.410304691234511 1
0.372860182785224 1
0.259548013283768 1
0.476411280109624 1
0.332216606252477 1
0.247104844472344 1
0.175995524808199 1
0.382846181905602 1
0.441794169468488 1
0.370395668511342 1
0.345032321485213 1
0.407024418714938 1
0.267757044039678 1
0.612029306007336 0
0.249542049145652 1
0.254705657010444 1
0.244957006831278 1
0.205166648492159 1
0.445199771627354 1
0.325453485344512 1
0.329190634206984 1
0.482674041911278 1
0.304116363184601 1
0.477038413727064 0
0.309459103122561 1
0.258557981068075 1
0.345936561369586 1
0.375534796249599 1
0.286033308238673 1
0.396625675749598 1
0.51666428908661 0
0.306812346874553 1
0.316888097675366 1
0.220735407955109 1
0.474448728751085 0
0.132503977912975 1
0.518326734164926 0
0.270530913911381 1
0.449193299079932 1
0.31473408372476 1
0.19166078815673 1
0.49226545577537 0
0.308815616513447 1
0.293714597937425 1
0.265922019093733 1
0.326858221089532 1
0.313313792338292 1
0.388745520707633 1
0.530685960555446 0
0.458771551971985 1
0.311717048351441 1
0.389559994965978 1
0.436035654910978 1
0.327962322855368 1
0.155921204866502 1
0.329092687479848 1
0.270462174735293 1
0.422186392208743 1
0.438372541075829 1
0.411394587590045 1
0.40669029662517 1
0.27718199898911 1
0.453982273987726 1
0.289861336060509 1
0.214494298171872 1
0.338392175638161 1
0.135528076484588 1
0.24616891521627 1
0.390340200332603 1
0.25297513887788 1
0.300203764440101 1
0.190011072430881 1
0.249094488934975 1
0.623953882910119 1
0.319820538112577 1
0.322768594725038 1
0.524946175769654 1
0.602057575120481 0
0.409516600649311 1
0.339829241231867 1
0.298527257423667 1
0.384836323041693 1
0.262272890308287 1
0.327499537035477 1
0.252828350003719 1
0.504929737868698 0
0.350793386661248 1
0.256202396024223 1
0.223330103927664 1
0.250907501973704 1
0.624465899224045 0
0.151249819358575 1
0.182042358226173 1
0.328984377785007 1
0.335403685645156 1
0.469878204892737 0
-0.0503485242263343 0
0.15294715571345 1
0.187198408240458 1
0.310101377903312 1
0.410275731445914 1
0.387476523884656 1
0.351940065768352 1
0.314547608711309 1
0.209102267606533 1
0.36292101461686 1
0.411020380084182 1
0.225798875161775 1
0.28543521349972 1
0.166803366274531 1
0.357754357728383 1
0.437037582678844 1
0.36946232389003 1
0.138620805609978 1
0.38991299760952 1
0.449260304798664 1
0.328891534361498 1
0.327217284982149 1
0.353045062881438 1
0.253925766879506 1
0.39703887826983 1
0.321343605783179 1
0.241250521122232 1
0.313660109906852 1
0.157063152086154 1
0.476088045407792 1
0.219074410273137 1
0.306840619881693 1
0.421710669254798 1
0.417917413105464 1
0.476642760461302 1
0.418008523028068 1
0.41200490084192 1
0.437972750967091 1
0.326025892853795 1
0.343263987063815 1
0.253370238841609 1
0.491038093365809 1
0.307137512001623 1
0.311940038482804 1
0.198191378231167 1
0.103755719566274 1
0.304222373136536 1
0.266925614037693 1
0.294598435871554 1
0.396832456762724 1
0.356861728990543 1
0.143909562656668 1
0.436038753432645 1
0.323792764587452 1
0.402077964948107 1
0.181810083806559 1
0.289389453471599 1
0.434816690041235 1
0.405848896447535 1
0.217268270078684 1
0.391254373126247 1
0.529119569262283 1
0.417552074698401 1
0.444348765703788 1
0.21770697492858 1
0.380448939359037 1
0.535558731834406 1
0.27677479830232 1
0.450391500751822 1
0.263961476830931 1
0.404227775860435 1
0.293488624987524 1
0.510152812201714 1
0.449428727737808 1
0.415490818471245 1
0.305420707447571 1
0.538389561521542 0
0.39450327754781 1
0.297345866513833 1
0.429933968446635 1
0.367848735488183 1
0.343808053797335 1
0.312853545491598 1
0.299018916067693 1
0.284225479752218 1
0.520681503361171 0
0.431574762892538 1
0.426153418491976 1
0.418407217250817 1
0.243839952811977 1
0.432001081332599 1
0.200274434261851 1
0.361063448532751 1
0.378741208824771 1
0.432355365381701 1
0.417051530319499 1
0.432478222698691 1
0.411852743586425 1
0.286601832804564 1
0.34610870479766 1
0.327257283551123 1
0.29969339565053 1
0.40766290401871 1
0.265525571178279 1
0.639845399298514 0
0.488802564276367 1
0.294456409983841 1
0.342867845878184 1
0.36403315920354 1
0.315412326029281 1
0.481081613484687 0
0.340219628386491 1
0.416505557608754 1
0.390112964464255 1
0.56140319612319 0
0.31707057381946 1
0.127580504865714 1
0.246156087008214 1
0.273416071838288 1
0.23510436533199 1
0.431840761803404 1
0.341622565320725 1
0.42977105959029 1
0.455732325398845 1
0.36876947194026 1
0.311780547198828 1
0.424177826453488 1
0.379573446734276 1
0.26938515014464 1
0.360496395305706 1
0.307206388718373 1
0.257512848735719 1
0.306109288478547 1
0.329675664915729 1
0.407675865102789 1
0.338600193106122 1
0.279416622542969 1
0.402201351345708 1
0.479834407356725 1
0.328631006290799 1
0.343313853409117 1
0.182141421865356 1
0.404523347098917 1
0.238883919346698 1
0.424210915698284 1
0.396739998716836 1
0.239825566693659 1
0.428661511493207 1
0.236654632614098 1
0.3878808392315 1
0.281827897044206 1
0.295880180427202 1
0.234586523355141 1
0.328730054069236 1
0.455639290253829 1
0.426895447017496 1
0.394556618180477 1
0.28907452380019 1
0.290046845849472 1
0.363970519582628 1
0.182699224279794 1
0.290476917209116 1
0.279109934255126 1
0.303424337916456 1
0.104972657572754 1
0.448718116919503 1
0.224724867190891 1
0.46167649780583 1
0.259407028380628 1
0.193230830707608 1
0.277065122115279 1
0.449383754919595 1
0.194164670021026 1
0.311614693152711 1
0.481418657216486 1
0.387185789575709 1
0.201839116119879 1
0.324252311727495 1
0.29050813480592 1
0.360213367281571 1
0.2898046647414 1
0.415556039808592 1
0.198921759323183 1
0.441170253217431 1
0.279445271751397 1
0.250070148607879 1
0.289864935736272 1
0.318317377624217 1
0.101223145575254 1
0.219237574567093 1
0.312318819367062 1
0.308272044651503 1
0.385678757888624 1
0.253478036192128 1
0.231868903982399 1
0.275300862201556 1
0.371568608729928 1
0.281736807754384 1
0.278733842412858 1
0.459764106645306 1
0.651656963859465 0
0.184825435668822 1
0.319819719589218 1
0.353807266671041 1
0.344294221427566 1
0.376907463999685 1
0.471667171596336 0
0.326640094960926 1
0.262943611686326 1
0.192079811157124 1
0.376351982944515 1
0.183982126382496 1
0.347208054828848 1
0.366794752988839 1
0.360917328879778 1
0.506660719094549 1
0.339622068315833 1
0.311436043558796 1
0.369166549059464 1
0.498999241560178 1
0.253785199369084 1
0.494413809541756 1
0.527592140576 0
0.170169328425869 1
0.193506426444527 1
0.374092007168777 1
0.340727040779335 1
0.285635887141773 1
0.387717429739651 1
0.310213362797934 1
0.25722136788529 1
0.262148160197513 1
0.392741100719966 1
0.429957164841193 1
0.479374318381654 0
0.492594614134313 1
0.328723306205259 1
0.241676073454923 1
0.405449356091725 1
0.350785889575454 1
0.385360727735656 1
0.432664526039798 1
0.20746086505538 1
0.283337647704595 1
0.241017007883546 1
0.359639501797067 1
0.431700188068407 1
0.0988781720764462 1
0.149506832932232 1
0.349979562021217 1
0.264182833624598 1
0.234897607081922 1
0.383635984701019 1
0.190602866111448 1
0.213032060151359 1
0.278292902118074 1
0.337027255730038 1
0.364846757835677 1
0.542672028984245 0
0.344900405124577 1
0.260758160744544 1
0.296946535520498 1
0.239804227934757 1
0.326984142680108 1
0.208240272805896 1
0.419840256058479 1
0.370698797963698 1
0.252857920193598 1
0.368655422554264 1
0.410070931758408 1
0.397553513392803 1
0.494265543828866 0
0.3810583695674 1
0.505728717365036 0
0.370090268695047 1
0.265695290748667 1
0.252403809060146 1
0.457851788892 1
0.142015798579848 1
0.317902729280935 1
0.358665093430675 1
0.230012300453935 1
0.383271355259255 1
0.171464454319864 1
0.524211987989269 0
0.349140211077084 1
0.376143599681157 1
0.184000681028127 1
0.335180639958591 1
0.422045252593231 1
0.218439006920204 1
0.332127646776618 1
0.281565282260552 1
0.144162580739944 1
0.374137036949453 1
0.307450657697188 1
0.411963232944975 1
0.501806471311973 1
0.326771874085786 1
0.392662580420133 1
0.294784591705646 1
0.388938987274648 1
0.211420635134525 1
0.254643652924752 1
0.362822839862359 1
0.36949121180075 1
0.416770825468568 1
0.421516341906838 1
0.294425179592875 1
0.478380683520205 1
0.383513455113816 1
0.341697691607419 1
0.197555292591142 1
0.425291176835932 1
0.360456379743238 1
0.299168410258445 1
0.303863055886554 1
0.43805398554455 1
0.439880410968004 1
0.307663977378824 1
0.439214302747787 1
0.396214700234903 1
0.449547310071392 1
0.412562236113059 1
0.481519563015384 1
0.207909574350328 1
0.35153753021068 1
0.392912821005747 1
0.314044316793989 1
0.432702788820682 1
0.240271979695854 1
0.427660916381963 1
0.387176436182608 1
0.165349396064291 1
0.454897431938833 1
0.261422047080749 1
0.438197911104533 1
0.278158999094401 1
0.272824295676243 1
0.517505746226461 1
0.392452401164183 1
0.344260137078014 1
0.234088805364843 1
0.557254490120385 0
0.362674024647178 1
0.232788271715374 1
0.313421080133497 1
0.0764573105957456 1
0.242665308238033 1
0.238746946769002 1
0.236761178353875 1
0.298582065458007 1
0.351473502711935 1
0.347826647783406 1
0.354268619979089 1
0.346407609019332 1
0.275522022937672 1
0.163647737195283 1
0.412233135217444 1
0.392754750570272 1
0.418213866457287 1
0.458142879900915 1
0.402187885858729 1
0.261756145967115 1
0.453011709657677 1
0.239801966321921 1
0.366703426918223 1
0.386984640874432 1
0.372300352568867 1
0.291537700065632 1
0.348684038034397 1
0.135793432263379 1
0.282685663884821 1
0.360344924642561 1
0.384125477474783 1
0.376693794028674 1
0.234962752829051 1
0.46453770182076 1
0.387578496711455 1
0.400500248186878 1
0.404455515956264 1
0.297167570783532 1
0.366461501832795 1
0.227214786455007 1
0.22845388818233 1
0.451516182289726 1
0.364882179266004 1
0.347752544732206 1
0.527763230950794 0
0.359602169604798 1
0.350722552127062 1
0.386981220486298 1
0.143535189932019 1
0.508208083913714 1
0.188380056539217 1
0.429587534857192 1
0.30519828136735 1
0.444274384170598 1
0.6411401542785 0
0.21208214950652 1
0.182122299818588 1
0.299233758104285 1
0.387742420534222 1
0.440371126495169 1
0.0250651041649785 0
0.497441644862933 1
0.29205259739432 1
0.35651872268475 1
0.31390407053719 1
0.462545572162139 1
0.386853881833392 1
0.243723909912862 1
0.383112011722276 1
0.351324487920245 1
0.396351350429985 1
0.279112828051432 1
0.357086842716452 1
0.3663281786101 1
0.28799440958615 1
0.387611261268871 1
0.339832696391023 1
0.283698320027951 1
0.438480315080286 1
0.292664032296542 1
0.363835386112775 1
0.347894001608746 1
0.254689268701458 1
0.353127681232116 1
0.388596312817501 1
0.382967407406184 1
0.42104863036196 1
0.361319154960454 1
0.40367371474995 1
0.470389218154359 1
0.334264365888842 1
0.394427870776277 1
0.289702555197892 1
0.27249755219842 1
0.379301411016426 1
0.296694339729557 1
0.165652032501589 1
0.360795139377073 1
0.397648252332223 1
0.328132377290924 1
0.338359270919292 1
0.364091874090846 1
0.344893952553519 1
0.387265086094698 1
0.502317517757122 1
0.206365482411086 1
0.273552271035402 1
0.202135818373488 1
0.397169419242956 1
0.285088267062324 1
0.244334485173264 1
0.311822688733043 1
0.466342439237708 1
0.250902271108221 1
0.244953628292615 1
0.28706012838069 1
0.313725810166252 1
0.402802912159157 1
0.345736804970045 1
0.366192855050079 1
0.370138160452565 1
0.294780604072538 1
0.387199465743837 1
0.283716084289749 1
0.364347235448713 1
0.34604721288299 1
0.239832003752871 1
0.420249033441277 1
0.247820543464253 1
0.356334058325329 1
0.360881774145014 1
0.214077652206125 1
0.416931383747231 1
0.37461486737577 1
0.330175490000265 1
0.414254481125648 1
0.367655836977156 1
0.309764561666258 1
0.244369856728439 1
0.279710271077481 1
0.20336369319179 1
0.32315599344496 1
0.467077166275537 0
0.274064702639233 1
0.280954451566014 1
0.421617046837712 1
0.27649567188329 1
0.254080701477148 1
0.33015119946634 1
0.241939666082325 1
0.416475762086253 1
0.341990780943613 1
0.23630040584501 1
0.277425612582961 1
0.341022522302058 1
0.274894644246696 1
0.459821630071336 1
0.273612257044921 1
0.332038981897825 1
0.364340196674847 1
0.431811245791043 1
0.289647137024707 1
0.456675369476055 1
0.28906289260792 1
0.246028035047227 1
0.307155166095425 1
0.340980305484007 1
0.310187250419077 1
0.252560726900679 1
0.256814049048236 1
0.341265223696834 1
0.277784335435808 1
0.314617330117418 1
0.343491048037395 1
0.28878237643288 1
0.448230372128788 1
0.417914141887419 1
0.307734823853397 1
0.37063752977939 1
0.405909987660188 1
0.222098825592078 1
0.24808986575372 1
0.478078224046496 1
0.355391897393976 1
0.297119211863121 1
0.35491377382279 1
0.356181021177414 1
0.464122209683208 1
0.492089329065592 1
0.301891386280311 1
0.440744927800673 1
0.303383937053296 1
0.428785309261497 1
0.225692610019646 1
0.394915066804499 1
0.333089933538771 1
0.411366960547623 1
0.383485375387743 1
0.358547067958083 1
0.434504607404401 1
0.544378716743853 1
0.389897825121063 1
0.0955278984430632 1
0.264381468482472 1
0.338846395772994 1
0.318008125607363 1
0.490406554080306 1
0.304251427729091 1
0.22857231526379 1
0.343929078495869 1
0.288629525919617 1
0.140435809787156 1
0.229134619971316 1
0.23547836760974 1
0.345938384317687 1
0.435955728796022 1
0.368407316379297 1
0.253127697373209 1
0.283718966371347 1
0.344946726550687 1
0.470613783055005 1
0.522658239963725 1
0.432867803984621 1
0.105750537413685 1
0.409708325905946 1
0.294193177548191 1
0.412183557844141 1
0.509133030242507 0
0.230000778129395 1
0.302609448769582 1
0.382217701669599 1
0.423253441504276 1
0.113709409499444 1
0.404687256731639 1
0.37734221053706 1
0.271598408657132 1
0.39962001778278 1
0.375609536825242 1
0.494690199448803 1
0.359972543590447 1
0.515294066266261 1
0.334052050821588 1
0.172408342272468 1
0.178008015099995 1
0.365857695454664 1
0.369265835165638 1
0.391015533462569 1
0.707474122664819 1
0.282978584860367 1
0.511878956357945 0
0.349960114709435 1
0.434014214710886 1
0.428908332074045 1
0.354914207741993 1
0.465817511130014 1
0.386258351129501 1
0.353884030681955 1
0.382138637241754 1
0.315416170831917 1
0.193378217032972 1
0.355937211725956 1
0.411891334572897 1
0.345695126967 1
0.525644032778967 1
0.511265672109685 0
0.402134410112263 1
0.30081480725602 1
0.32910274188257 1
0.452906574545141 1
0.267967927586287 1
0.223423740809533 1
0.201136883464458 1
0.264350152302135 1
0.245573651619089 1
0.222086761673954 1
0.262868329635555 1
0.236405437085774 1
0.434579522242875 1
0.451795254215048 1
0.217626813331326 1
0.371384052912059 1
0.412846261954632 1
0.30302359343632 1
0.439757737703293 1
0.430145691290442 1
0.439106689958868 1
0.453065614347621 1
0.364029292800296 1
0.374401986700241 1
0.504842952557393 1
0.334438165481331 1
0.244904501735438 1
0.311091832608538 1
0.260627835663254 1
0.301123689652538 1
0.485248225102659 0
0.308091528618377 1
0.40882693904327 1
0.457960676007328 1
0.239942164270996 1
0.377745385738429 1
0.269614042835427 1
0.384700850367038 1
0.212861198111858 1
0.372222108081056 1
0.296655956922377 1
0.360441746108423 1
0.30105749685932 1
0.0218630164575501 1
0.295827336283241 1
0.400142581923784 1
0.260220580677256 1
0.477817203228752 0
0.468582896008243 1
0.136099125223578 1
0.371847415654008 1
0.149178927648898 1
0.287631087052541 1
0.433677645710474 1
0.380850847128409 1
0.289771915823396 1
0.239839485035616 1
0.226762203750557 1
0.536979051853247 1
0.344557442078866 1
0.354011176191515 1
0.425966215973157 1
0.24812151268306 1
0.35371829542048 1
0.372387058580581 1
0.253804721325918 1
0.253640807232461 1
0.260708379683789 1
0.204692658564856 1
0.371669185479807 1
0.194255923314233 1
0.310636150704593 1
0.459342458683008 1
0.398287764765245 1
0.617330100196163 0
0.358127103251962 1
0.380023923029358 1
0.414486659383627 1
0.402231574567689 1
0.189369918194616 1
0.353393976528342 1
0.501815128419347 0
0.22568934887822 1
0.253244645185951 1
0.156170923389636 1
0.455120980622736 1
0.354087230089352 1
0.413758206273333 1
0.214707809038282 1
0.42855498676767 1
0.38530732785611 1
0.172042994226134 1
0.310730591146712 1
0.261854151968948 1
0.396332202032598 1
0.323268865861691 1
0.393844139381059 1
0.310401600810868 1
0.109026096043103 1
0.43247348211472 1
0.39394778212022 1
0.378845404336305 1
0.25337409898823 1
0.284010447063244 1
0.240197810720521 1
0.213048094496024 1
0.414458154005015 1
0.305550708552202 1
0.306483774454426 1
0.452020038475074 1
0.320927920343724 1
0.364066266470555 1
0.294432152455781 1
0.37951501641317 1
0.431203535955438 1
0.449151059427677 1
0.370574438673881 1
0.40233238658776 1
0.281762070021249 1
0.735289382420055 1
0.309628495282322 1
0.34855316826282 1
0.369119075836215 1
0.332904767337695 1
0.465487565654645 1
0.345387830991244 1
0.24184263746185 1
0.355283070312121 1
0.237056490451958 1
0.465814147145736 1
0.45117103280304 1
0.394139061110222 1
0.292991280606491 1
0.448053904618928 1
0.303737891513218 1
0.2135848086769 1
0.348656055831691 1
0.51281010030403 0
0.323578963690723 1
0.347666640697863 1
0.339672382959811 1
0.390371167531973 1
0.253012664960139 1
0.283107252851368 1
0.215322930392305 1
0.370548263281463 1
0.116359592009172 1
0.34375406199455 1
0.284790095214711 1
0.412188583032345 1
0.30332993186799 1
0.317218732568251 1
0.4695808086082 1
0.33073030447081 1
0.281335060927689 1
0.331628911414776 1
0.229527430849063 1
0.286007413328413 1
0.428739849087346 1
0.183506673470746 1
0.205844854986861 1
0.208811742313846 1
0.179678410148145 1
0.281920869440393 1
0.307526669680456 1
0.483116652560372 1
0.141070613528612 1
0.366738935243864 1
0.164724307125892 1
0.400247495379895 1
0.379718561123147 1
0.469947228624829 1
0.321114429686324 1
0.277907532324752 1
0.423319798947479 1
0.442493185912738 1
0.33583395557948 1
0.305110757442811 1
0.214511823337985 1
0.304501542041789 1
0.500458342507415 0
0.255382496342698 1
0.354693941503947 1
0.404220077293554 1
0.48242529383738 1
0.299296200669266 1
0.278018126429504 1
0.439898341355549 1
0.330264286412435 1
0.160137650966508 1
0.229282951157706 1
0.147444593626077 1
0.450321437352076 1
0.297826760389555 1
0.244531942504068 1
0.324214855242515 1
0.372782948750097 1
0.305364356482892 1
0.346081115017215 1
0.317702174658749 1
0.426145541289819 1
0.32128543597574 1
0.430750949162571 1
0.292629089378489 1
0.46432212475469 1
0.267262405306189 1
0.295247143156662 1
0.178972365109759 1
0.289657760072715 1
0.267373415860891 1
0.301345731166897 1
0.324661517117982 1
0.401086570044613 1
0.280203638847351 1
0.263523733122883 1
0.385935515769416 1
0.300744199273991 1
0.336698829968459 1
0.43253911130674 1
0.197241362326002 1
0.3753346235896 1
0.365240213517975 1
0.199676958322381 1
0.449191054974655 1
0.293063903373212 1
0.340298161542911 1
0.312684280924819 1
0.519319148113185 1
0.364142496709002 1
0.437180723320954 1
0.261711752540519 1
0.384849154793716 1
0.37786012644104 1
0.302461680435171 1
0.391083832657544 1
0.600973566454602 0
0.153564800654088 1
0.223983772077446 1
0.285084478827895 1
0.273371396979057 1
0.167605292028051 1
0.379100485857074 1
0.448169217403897 1
0.395894597077462 1
0.310195400155731 1
0.290305657612446 1
0.204006188997929 1
0.281172740142177 1
0.398920751821371 1
0.460351233560898 1
0.0746284862107013 1
0.222381131274403 1
0.375738457197739 1
0.335500674347185 1
0.322770893644977 1
0.453482402662342 1
0.276553355318132 1
0.253637218400176 1
0.246156220505939 1
0.532350577548548 1
0.33917192291884 1
0.438261084948079 1
0.285948974580382 1
0.305646564311835 1
0.264921013611388 1
0.455477273396111 1
0.34135035929264 1
0.281343221172602 1
0.526960885926556 0
0.226018764342671 1
0.344132647699322 1
0.371358759914145 1
0.605403462402547 1
0.233107448164424 1
0.458513797105451 1
0.400173898157652 1
0.397058069074675 1
0.448316519814372 1
0.412440177335253 1
0.462662351152981 1
0.555610117579598 0
0.224335017360603 1
0.467380711763821 1
0.331483642577552 1
0.4336107100964 1
0.318827773802625 1
0.354615355295509 1
0.360815248823617 1
0.216264269571205 1
0.0777008630738342 0
0.3262204139884 1
0.156625684169605 1
0.292009718262981 1
0.211495152051763 1
0.469869228412338 1
0.301100140140871 1
0.194382504427538 1
0.207119172662762 1
0.339499377329694 1
0.594841520017864 0
0.386889696947357 1
0.428844298664277 1
0.379645884148499 1
0.455273648123948 1
0.221509622248834 1
0.241835385573529 1
0.320977965998145 1
0.465078535603618 1
0.269751414182625 1
0.276495302378765 1
0.412134780746114 1
0.396185445000519 1
0.350441175585615 1
0.173184843972642 1
0.503715562226452 0
0.470490023140061 0
0.264400282136262 1
0.363581919193302 1
0.362162908136982 1
0.231140664369697 1
0.221580802039377 1
0.283188311885263 1
0.457053263567636 1
0.211749545567156 1
0.308675891244821 1
0.0454898234163908 0
0.341853881348127 1
0.188167886804459 1
0.394055760227521 1
0.491058954891355 1
0.271554941209569 1
0.145398327908555 1
0.586640649168487 0
0.3447892846516 1
0.298938342001276 1
0.402025876116302 1
0.366896269431625 1
0.334439221799218 1
0.278183925763408 1
0.396264290982505 1
0.35043915750462 1
0.213613722986444 1
0.430686589154932 1
0.261396577297062 1
0.311747714636854 1
0.289797547478604 1
0.190043092947213 1
0.298304747729885 1
0.33457986572185 1
0.51228185798672 0
0.334954781257051 1
0.331570425534198 1
0.338097696940533 1
0.270719710762929 1
0.219166542992668 1
0.523543767770138 0
0.303966509031754 1
0.294220001914903 1
0.314644628594524 1
0.385039038115755 1
0.32120612511047 1
0.351824881268823 1
0.29018500613239 1
0.311852213769779 1
0.34771800123866 1
0.2552250090705 1
0.351834856101026 1
0.266556357007086 1
0.319650349030057 1
0.273561476866199 1
0.313105851232971 1
0.262156807814927 1
0.243965305026667 1
0.41066464400022 1
0.275331252919299 1
0.32854564482967 1
0.296618037276302 1
0.264350530658932 1
0.178404862058056 1
0.255379160483303 1
0.171679661773668 1
0.34305946682659 1
0.353625911155672 1
0.277741686771479 1
0.243369013332406 1
0.244089032723257 1
0.442543116487572 1
0.429470250123076 1
0.375870788337966 1
0.302915264928767 1
0.305093387440624 1
0.485316032067482 1
0.323002606934631 1
0.303729303149883 1
0.275888874984654 1
0.219848828761956 1
0.337759633934399 1
0.31246124090335 1
0.16300338917543 1
0.406485328600434 1
0.248322079100639 1
0.361431089291586 1
0.564542484229728 0
0.234539021437347 1
0.284376780645217 1
0.227969658400841 1
0.317276079646064 1
0.449092572119496 1
0.452035671013577 1
0.305249739839121 1
0.286722735321709 1
0.189533744013766 1
0.320501296545641 1
0.317029234933504 1
0.300145181333153 1
0.292051548834341 1
0.0681880792432554 0
0.295808610376366 1
0.263055132685235 1
0.254929251939686 1
0.139673856934319 1
0.31852224196789 1
0.297206413544187 1
0.308699271555411 1
0.425033130219736 1
0.163150374752054 1
0.538917968795908 0
0.397550891723609 1
0.286182270172745 1
0.464811241855202 1
0.337155422684701 1
0.364336585710104 1
0.255403282671691 1
0.24952849473607 1
0.397469906301682 1
0.259310699060071 1
0.320571573210285 1
0.324352043204925 1
0.301667094494509 1
0.371823531203251 1
0.306799953760132 1
0.226930283164401 1
0.360778476853968 1
0.27939393447955 1
0.333352667904882 1
0.385676448140186 1
0.384752203558322 1
0.268976199880561 1
0.203827777738393 1
0.430957854144273 1
0.344582819823716 1
0.284225310379116 1
0.361216170073939 1
0.212088352544307 1
0.299158233658794 1
0.312161612421829 1
0.407885269045009 1
0.381337295740293 1
0.343740843936736 1
0.381069363971917 1
0.461465740665899 1
0.4872427777418 1
0.262851898535083 1
0.315380799317169 1
0.325054734686982 1
0.214393061310826 1
0.223159721377738 1
0.294617383038545 1
0.410160657305511 1
0.210317525092754 1
0.33000456987324 1
0.44419968311153 1
0.258937154707944 1
0.383839173345873 1
0.336659253391194 1
0.192085707966203 1
0.409643597147952 1
0.318987565813437 1
0.334641601891916 1
0.562883252119727 0
0.340509580945392 1
0.402951115643715 1
0.0741074915900724 0
0.367473297164767 1
0.375048316022383 1
0.291478401250126 1
0.28423901885775 1
0.340450890439007 1
0.361483027222423 1
0.31397651673999 1
0.502096184709288 1
0.303618003865457 1
0.278158450484538 1
0.245304826111841 1
0.483335749076863 1
0.385159691307902 1
0.220285078118069 1
0.512116429670445 0
0.298720361583802 1
0.258779731512114 1
0.391909317387056 1
0.143210774484029 1
0.384908909745586 1
0.284374393932896 1
