# Supplementary material for: Bias caused by sampling error in meta-analysis with small sample sizes
Source: PLoS One. 2018 Sep 13;13(9):e0204056. doi: 10.1371/journal.pone.0204056 (PMC6136825; doi:10.1371/journal.pone.0204056)
Supplement: S6 File — (ZIP) [file pone.0204056.s006.zip › results N = 5 theta = 0.3 tau = 0 sz = 500-1000.txt]

"dl.theta" "dl.cp"
0.30199982860949 1
0.30755303552502 1
0.270924546753565 1
0.296450595629513 1
0.295817268929546 1
0.314370299785734 1
0.31915059818585 1
0.30315320998171 1
0.24149215565896 1
0.237712981828913 0
0.26986489265186 1
0.311104643594384 1
0.32255582384382 1
0.279520871727387 1
0.33515216240046 1
0.27721897045943 1
0.312551162146306 1
0.319565251543407 1
0.28927823932755 1
0.302009010195465 1
0.322619781776092 1
0.312011697541778 1
0.317764120775719 1
0.314027166899764 1
0.333611304621114 1
0.28819444935752 1
0.289747333196563 1
0.287489281280707 1
0.310843030400434 1
0.334421787201014 1
0.355164285447685 0
0.302793506760782 1
0.295986927228002 1
0.337422612849781 1
0.352966269657138 1
0.339951560333815 1
0.300148266635286 1
0.350367737827612 1
0.331821707961197 1
0.305995628750478 1
0.282039857603282 1
0.321225372063055 1
0.30473198704555 1
0.327819953277813 1
0.264474927854804 1
0.300192767338289 1
0.290495976507847 1
0.298018431083579 1
0.24002456713284 1
0.247892066921338 1
0.304731502525585 1
0.29264927885694 1
0.333617668716114 1
0.386309697025155 0
0.296236809852528 1
0.280588254164747 1
0.354585378419114 1
0.325080016235066 1
0.335419130125673 1
0.332421568337209 1
0.307813379643129 1
0.330987940169721 1
0.346508116969653 1
0.274934239964126 1
0.268311005466089 1
0.265496782023858 1
0.338275174379047 1
0.279817305545248 1
0.277201448498519 1
0.265289702788903 1
0.268815455779741 1
0.338466734862055 1
0.258690594471985 1
0.342383297709504 1
0.281708556653441 1
0.326794989729254 1
0.331846513179132 1
0.316867198744831 1
0.276485245616429 1
0.298222297620462 1
0.304404634891735 1
0.281011282026968 1
0.348539415972629 1
0.299697819495037 1
0.262884768179539 1
0.314233464938536 1
0.261567118965541 1
0.266065269988455 1
0.28507087217702 1
0.289331267025131 1
0.247377917278975 1
0.314584271678752 1
0.308718339256777 1
0.299481655341775 1
0.280197402806943 1
0.369511054731951 1
0.287842545941427 1
0.262681442705256 1
0.395079044575579 0
0.297883462810325 1
0.289998158635558 1
0.31500660238192 1
0.294298723356019 1
0.283258089308631 1
0.325570344419154 1
0.32157202507184 1
0.269367522464641 1
0.292068550117919 1
0.31528332927357 1
0.450695454735475 0
0.300436200851337 1
0.298024398114725 1
0.318983839170915 1
0.263622283463529 1
0.307020197706372 1
0.296432595970314 1
0.304535222449817 1
0.28695042806007 1
0.273492762348068 1
0.314998998142935 1
0.333395017364948 1
0.311226700645725 1
0.274940748734707 1
0.338522369863513 1
0.314128293217255 1
0.309123223984779 1
0.273687862714839 1
0.292333559992489 1
0.344009466953593 1
0.279303668505186 1
0.31758597309367 1
0.294544818853493 1
0.293779209095296 1
0.257333295255622 1
0.320372178808117 1
0.259651292791497 1
0.277088483197396 1
0.281464831465667 1
0.265028187259477 1
0.26480747007684 1
0.369481038641677 1
0.315838708897681 1
0.299045723293577 1
0.313149830959422 1
0.265735261093864 1
0.322607294503292 1
0.297276157885678 1
0.28974185092339 1
0.301510002079096 1
0.307241186417632 1
0.293116385984049 1
0.34643013353744 1
0.344833893438219 1
0.363598957573417 1
0.276129271677571 1
0.324313707859427 1
0.2718458789918 1
0.32454257505619 1
0.270913172480963 1
0.282258947360463 1
0.356178899464975 1
0.336655585615154 1
0.31465041230033 1
0.298084124974194 1
0.274871755214803 1
0.289760112482577 1
0.378868619721905 0
0.372330915013094 1
0.343428235824005 1
0.301452938323454 1
0.278841843274355 1
0.279920261931568 1
0.293267865240131 1
0.210745640041378 0
0.285791220260998 1
0.326949550302396 1
0.286541840983752 1
0.306789516041543 1
0.310246816614083 1
0.316824725360801 1
0.282270801999283 1
0.299876874897732 1
0.330626901369629 1
0.301471539397014 1
0.315794553461242 1
0.321220372887051 1
0.335917630274842 1
0.293677540489429 1
0.346249601209186 1
0.286616332541319 1
0.325092083286256 1
0.276030607050217 1
0.344778170206193 1
0.299025997551448 1
0.277168569547404 1
0.289750866560459 1
0.325391413061156 1
0.297601921947509 1
0.32749997079483 1
0.314583539197271 1
0.292926796861928 1
0.332245872791123 1
0.354205914355471 0
0.287039912957327 1
0.283520555653823 1
0.307400286664747 1
0.324666271823693 1
0.287949630699091 1
0.308762062942068 1
0.362259665020838 0
0.296725052228098 1
0.323282503131312 1
0.298248843101746 1
0.330306035838847 1
0.308802300179979 1
0.346177837399127 1
0.295349117621473 1
0.305039510072463 1
0.3135275224995 1
0.310383651945833 1
0.283910864135263 1
0.30373198377422 1
0.252974684357729 1
0.302300785948918 1
0.309039307680283 1
0.345591748853501 1
0.27622853224922 1
0.272937810323666 1
0.252345812765035 1
0.3099810008498 1
0.348045271523284 1
0.371429479044611 0
0.316776164020038 1
0.272639561792689 1
0.248578573701069 1
0.287691593960284 1
0.395422830361294 1
0.311891578337117 1
0.285329271923355 1
0.311721515777547 1
0.368236057477372 1
0.300437359370433 1
0.300117427035321 1
0.341440278127253 1
0.315275200791733 1
0.267472377809918 1
0.361249828228734 1
0.317681086390439 1
0.31708187752808 1
0.321881752087152 1
0.226484749531064 1
0.306195512234143 1
0.289240628303344 1
0.317581582561597 1
0.308283614068488 1
0.294494963698739 1
0.275626876586895 1
0.325073543831524 1
0.295504181296163 1
0.289521869769079 1
0.339337780107226 1
0.249475763670252 1
0.29437421901199 1
0.284719778408609 1
0.297495210803568 1
0.321801586740407 1
0.288219993186707 1
0.278558858929443 1
0.343013086534886 1
0.26626343585384 1
0.331046433890962 1
0.260532000848884 1
0.306306444285812 1
0.290513295911086 1
0.33681453226501 1
0.347522231254327 1
0.31316912863607 1
0.301490401392246 1
0.301951926425929 1
0.256312710676175 1
0.242675426166774 1
0.342074948559929 1
0.315439374763455 1
0.319321717345862 1
0.321481288735404 1
0.284220826728047 1
0.335485258959522 1
0.250107048327972 1
0.294969275984739 1
0.322956335305059 1
0.267890446654005 1
0.318192451944754 1
0.294678426525192 1
0.235736678398748 1
0.322948590385156 1
0.296421776554548 1
0.328128527987979 1
0.291712031111122 1
0.286048940472928 1
0.252987389864371 1
0.304358326687524 1
0.328781018816415 1
0.352229773072377 1
0.31226889994219 1
0.271529195860929 1
0.319617537640373 1
0.275680908430885 1
0.318272061695852 1
0.279452592524458 1
0.285536137092096 1
0.332606521647288 1
0.288938587253216 1
0.287489099929049 1
0.283669755909481 1
0.362750554542474 1
0.313633113440702 1
0.286259572030466 1
0.305547526696581 1
0.323663470967523 1
0.278274218523065 1
0.302430981130417 1
0.332852093591126 1
0.292940395332336 1
0.227235981330972 1
0.290586023454808 1
0.257486858079855 1
0.312524781345141 1
0.31146500800189 1
0.320061453385525 1
0.288623915426625 1
0.332516368182135 1
0.265620454952884 1
0.308008075722361 1
0.337631111835995 1
0.249605017984559 1
0.295420549331664 1
0.24528448166038 1
0.336381839651149 1
0.30322587123229 1
0.314467982874522 1
0.256632951648638 1
0.287812270918733 1
0.279834724812774 1
0.303134927476259 1
0.290577295588108 1
0.282862878041784 1
0.337764436990296 1
0.294524015852735 1
0.256377520725052 1
0.338802357977073 1
0.270543305347547 1
0.298907677913976 1
0.287789394679164 1
0.308714682682497 1
0.274966294971726 1
0.301202552386307 1
0.32349726557326 1
0.24154282551326 1
0.312841421961701 1
0.322494068999892 1
0.294455384692227 1
0.277814452991846 1
0.277438980322065 1
0.308732070440771 1
0.339285139906007 1
0.259800541352736 1
0.284765267097331 1
0.318137543289019 1
0.330907563813696 1
0.31535237256148 1
0.299128811622664 1
0.276812396279146 1
0.297718872661284 1
0.316423160904555 1
0.315370928115555 1
0.281442021022976 1
0.356886053308308 0
0.311240082698998 1
0.275365408861095 1
0.254608904576603 1
0.340480956494221 1
0.26626282963645 1
0.308107103916901 1
0.337202547332718 1
0.354580429129905 1
0.265717012214648 1
0.298078210015301 1
0.28564682167131 1
0.291901305088296 1
0.347971467508306 1
0.297009714852555 1
0.306647715170443 1
0.340483770225808 1
0.286551381328614 1
0.336618710687545 1
0.313277951311739 1
0.270817774749286 1
0.291622411248431 1
0.310085613149904 1
0.280677597226897 1
0.286286318042512 1
0.273856271401596 1
0.28517319569794 1
0.290916022542624 1
0.314524922632892 1
0.324122923358632 1
0.309041165635034 1
0.228128672565172 1
0.319650423048209 1
0.309310268681121 1
0.310514268269905 1
0.273804508796483 1
0.290141864304642 1
0.334272009449203 1
0.207038859225843 0
0.304919231130047 1
0.27375329559265 1
0.281603995576523 1
0.266899400518732 1
0.287095678986705 1
0.291199041137903 1
0.30348461760793 1
0.285713999636478 1
0.308924280981296 1
0.372516114845216 1
0.300735179180861 1
0.300034130367315 1
0.296475970442012 1
0.322414032454326 1
0.234160091872163 0
0.306420095070382 1
0.285892190107916 1
0.307482888612597 1
0.296648801020973 1
0.232733995693064 0
0.332725774363793 1
0.268598492918577 1
0.30994804171456 1
0.291947484747457 1
0.270238343114239 1
0.355500388195969 1
0.342038961814321 1
0.335722581439838 1
0.299014339589054 1
0.323590286463491 1
0.296894461456064 1
0.330713932300278 1
0.263704588970631 1
0.36275248475846 1
0.302049576230944 1
0.271883786152425 1
0.300530223842401 1
0.329771102952035 1
0.293843093901048 1
0.28199502664727 1
0.298641121294532 1
0.362767641357157 1
0.34967449058896 1
0.29823013927768 1
0.271500734890952 1
0.240197579285766 1
0.289440597094879 1
0.306303732267384 1
0.270241699241859 1
0.273283235603248 1
0.289904421365805 1
0.302208187646979 1
0.292682909550908 1
0.304787009089515 1
0.362196462785292 0
0.327825397032042 1
0.343481913069709 1
0.344718265712254 1
0.267881421166358 1
0.300470835476973 1
0.31186599437363 1
0.376270253435901 0
0.277314100268578 1
0.285236914058317 1
0.287852016732834 1
0.293373668232157 1
0.286898384806848 1
0.294926737099439 1
0.332403232357202 1
0.277964139609472 1
0.286673886958528 1
0.328836403047516 1
0.264801847161291 1
0.311666570896707 1
0.319383909655481 1
0.336886698478803 1
0.364191263717089 1
0.332958486109168 1
0.279410694958246 1
0.286469615874349 1
0.304678516348449 1
0.314556052652545 1
0.308562460674757 1
0.314569419207219 1
0.256170328356245 1
0.305768556845656 1
0.298397571085223 1
0.22853037263501 0
0.25786866620206 1
0.299388510279413 1
0.21453517891898 0
0.347624013629969 1
0.290600048818131 1
0.265111353066265 1
0.233654817137931 0
0.318912113310808 1
0.25934640535503 1
0.353605751337582 1
0.317022341962101 1
0.281068182826188 1
0.377176006314268 0
0.301410889803437 1
0.287471940960246 1
0.294624745740902 1
0.296417144676928 1
0.260244067545625 1
0.302929036020622 1
0.311437636828383 1
0.286811401859795 1
0.236173050794377 0
0.285826449734605 1
0.321929972013041 1
0.297910220693494 1
0.319849613524524 1
0.283301285328989 1
0.314138719380096 1
0.278605715161932 1
0.310266549284051 1
0.375551222181674 0
0.335079988297515 1
0.332094391416958 1
0.221955197749257 0
0.314879589438876 1
0.33719374027983 1
0.311529642669686 1
0.31828784530504 1
0.267476471966822 1
0.374998736585303 0
0.342090090658216 1
0.289975232007298 1
0.280647498121282 1
0.258536599434143 1
0.335411342174514 1
0.2863663610413 1
0.228426847983848 0
0.267355286202167 1
0.336857523687705 1
0.269689070226269 1
0.300713032367929 1
0.302809574586468 1
0.305942441062434 1
0.300842079981862 1
0.317308249363047 1
0.3213670620701 1
0.250336503842751 1
0.303505679381016 1
0.318802063522991 1
0.348681753532835 1
0.306842027074393 1
0.343124832264452 1
0.303428377428518 1
0.230550426400832 0
0.322416448478491 1
0.257866840900663 1
0.284400275291876 1
0.256672093826289 1
0.320120399901092 1
0.279731144478885 1
0.241707699797339 1
0.279397438987052 1
0.243246245376148 1
0.303904810743466 1
0.309600255923395 1
0.279049871323866 1
0.263747444037437 1
0.326817188325995 1
0.281342166623126 1
0.284857837064855 1
0.328025462761795 1
0.332381277341042 1
0.297594625395935 1
0.30202365575514 1
0.32062491091026 1
0.256795435324474 1
0.26745453080886 1
0.293373341084232 1
0.318732626618007 1
0.221338595156882 0
0.317332625920268 1
0.301510411276681 1
0.321027759048532 1
0.350937025887346 1
0.357523114570909 0
0.30511055261825 1
0.347170042023193 1
0.311935463190378 1
0.347985121833336 1
0.339204546104232 1
0.316270254751713 1
0.291073217518336 1
0.26057260342703 1
0.317313355082878 1
0.230716987980343 0
0.293590122152575 1
0.336131653390076 1
0.244100843459782 1
0.323967907559196 1
0.261622298373451 1
0.368223938550297 0
0.258272680641207 1
0.369379556362625 1
0.291454918600201 1
0.267639283569018 1
0.294744481065398 1
0.262486367544385 1
0.281538244637747 1
0.357623739392605 0
0.308433264852044 1
0.305054850529897 1
0.340829173142612 1
0.302117668248737 1
0.34133951805049 1
0.30133216887084 1
0.296494669683242 1
0.283521929564711 1
0.317896868086077 1
0.324830639173303 1
0.360302930339064 1
0.31632704160112 1
0.303311107276213 1
0.340873089072228 1
0.315967335496317 1
0.343301283947552 1
0.350376022349745 1
0.312460526697589 1
0.336477738546376 1
0.326470531971108 1
0.263185187227125 1
0.361198159143674 0
0.305020995178878 1
0.34194422500321 1
0.345104275486097 1
0.323833608807982 1
0.285826067966618 1
0.343074768015468 1
0.29685063301325 1
0.293087754633676 1
0.225098953406765 0
0.279019617656788 1
0.291061866236197 1
0.309728391100642 1
0.30956116099266 1
0.283456663337269 1
0.339503643084779 1
0.360975742118983 1
0.282561121949117 1
0.254496255718341 1
0.252740091559715 1
0.343530687398191 1
0.303081652279826 1
0.346342605079028 1
0.268473168481481 1
0.283527799415734 1
0.322472532282266 1
0.311434568568173 1
0.264551043590489 1
0.322242472656814 1
0.298806928453906 1
0.305549163453883 1
0.308156910230305 1
0.349334780229448 1
0.329060467330715 1
0.306754974116665 1
0.391997869642015 0
0.300582527362698 1
0.304880672555469 1
0.309717594062987 1
0.293610105912561 1
0.326515849715324 1
0.306312358355916 1
0.294224264459265 1
0.299753669660792 1
0.313095789917759 1
0.287927287531442 1
0.314176271852323 1
0.265731748630002 1
0.284744651743583 1
0.269518957093178 1
0.329696950222047 1
0.336738958468886 1
0.303152640423671 1
0.335727627978061 1
0.275543440416547 1
0.280816238795562 1
0.322008103908498 1
0.260748025087756 1
0.303551067950521 1
0.300762710716672 1
0.253562529016841 1
0.318239606274536 1
0.287064946880922 1
0.339002592838501 1
0.300478458645406 1
0.268257216161044 1
0.296843210903066 1
0.320481901870126 1
0.30629056766432 1
0.269396402184632 1
0.297587174700794 1
0.232416125820269 0
0.346855882985791 1
0.327718842156579 1
0.29057359706525 1
0.342511287783686 1
0.343379283896831 1
0.307260402665698 1
0.300146155034061 1
0.274979836030156 1
0.318295000202173 1
0.253127782475268 1
0.251643718811676 1
0.341808822025581 1
0.269846153732626 1
0.321522242006269 1
0.275484090155359 1
0.340398339071195 1
0.343425586788813 1
0.245553427876579 1
0.328073398148034 1
0.274425049305748 1
0.306565476035949 1
0.310227917121542 1
0.266575991490525 1
0.268731489804033 1
0.364223567231347 1
0.289137841437111 1
0.272229766298101 1
0.30811295330585 1
0.311053538061297 1
0.316537916206578 1
0.352339149416472 1
0.302092829993831 1
0.313759828617767 1
0.308308215539114 1
0.256340138386599 1
0.339415763751625 1
0.328408748364795 1
0.310199593455707 1
0.275644615652836 1
0.303507434216798 1
0.327742450071965 1
0.306663296732048 1
0.327228376662071 1
0.309849956362745 1
0.299295528131254 1
0.270727966214172 1
0.290560266474604 1
0.313336713597842 1
0.350220856387313 1
0.310394739701409 1
0.319536433662451 1
0.290434233816562 1
0.290776568172126 1
0.287309176253372 1
0.304606761895167 1
0.26726743277938 1
0.30465234456423 1
0.262367697377291 1
0.282976393349041 1
0.333236573160658 1
0.301153757905239 1
0.285135028250318 1
0.303323420639708 1
0.261618785439195 1
0.302825469183794 1
0.290706270355744 1
0.305735023864882 1
0.278228342347037 1
0.281594538197622 1
0.320653597808893 1
0.296590237112763 1
0.323564086399347 1
0.292349682595073 1
0.311259128829823 1
0.329110455356393 1
0.31160993742572 1
0.281906976344434 1
0.279858083595293 1
0.294014974461562 1
0.216874223960925 0
0.296018768622715 1
0.32217618379762 1
0.422474518064795 0
0.25688739320259 1
0.349859752516835 1
0.307218973476409 1
0.315673615195589 1
0.301794115111046 1
0.307463065347738 1
0.288653631231441 1
0.270182037182794 1
0.335303435781558 1
0.305876545751082 1
0.335633689677586 1
0.345163808432818 1
0.278705139165776 1
0.315576859298123 1
0.259608169807081 1
0.312710843631711 1
0.293858051354326 1
0.388312406526124 1
0.286459669883977 1
0.284218606093848 1
0.332487325874904 1
0.372101301126408 1
0.24016195415893 1
0.290723347358142 1
0.280336837876225 1
0.329295763946511 1
0.27074849140284 1
0.246750533012842 1
0.271187392977137 1
0.353629786194191 1
0.256189886347552 1
0.277007031751117 1
0.339471330606823 1
0.341636577399838 1
0.310290235893462 1
0.33490419447749 1
0.319484050438825 1
0.30842256914656 1
0.253773558879241 1
0.280513990554367 1
0.353804850123536 1
0.288117912233 1
0.319389992018855 1
0.304556831170059 1
0.296039561599724 1
0.288076776976511 1
0.274312335341277 1
0.283345898483705 1
0.352272304483704 1
0.296437449370206 1
0.282369347595781 1
0.291681294754792 1
0.307145332141457 1
0.337058884208977 1
0.311875657715467 1
0.295333629833815 1
0.261559310982111 1
0.320322371776603 1
0.403828886025937 0
0.288888036079701 1
0.329556909844351 1
0.364998383051902 1
0.267765627432609 1
0.278507345176034 1
0.317019275957975 1
0.267686144059319 1
0.332376872408447 1
0.246084589577767 1
0.285394580989549 1
0.268920836915806 1
0.29055292781029 1
0.324518036913339 1
0.333127786263488 1
0.281223378931126 1
0.289665220096029 1
0.304308470901996 1
0.29727967822932 1
0.293549761267134 1
0.30978870688217 1
0.319000338495236 1
0.334660217376806 1
0.27299784051506 1
0.29045648850501 1
0.286794591903992 1
0.264909284131025 1
0.321559076183629 1
0.313216656842036 1
0.273105325365456 1
0.284750546821204 1
0.332545010228232 1
0.308777673740891 1
0.333714792906391 1
0.197234224319586 0
0.309811293730964 1
0.257280548997711 1
0.308093987094076 1
0.281923660221421 1
0.368358680421146 1
0.31199398167604 1
0.293571374927239 1
0.332827357529659 1
0.353366656425777 1
0.32886528938682 1
0.242546384927317 1
0.344037729039277 1
0.265674869979109 1
0.323837346143063 1
0.316278654000767 1
0.286412722009113 1
0.278876185730874 1
0.336024291235864 1
0.286177982947551 1
0.321967682084065 1
0.320167058843742 1
0.39799023186372 0
0.29353789666305 1
0.319383749548339 1
0.316513819426692 1
0.360591169297612 0
0.282027602049006 1
0.320158883771483 1
0.299683186242303 1
0.343077884245814 1
0.287133522267093 1
0.356535083971295 1
0.280243816255491 1
0.277179168066275 1
0.25849846838001 1
0.284448186883743 1
0.304935997942624 1
0.282969366349308 1
0.322169735283247 1
0.290851450378768 1
0.282646616695879 1
0.275403520861226 1
0.292045951387916 1
0.27329848890737 1
0.280177613418081 1
0.299656211538993 1
0.334178714452259 1
0.32708674891653 1
0.328342167717886 1
0.262955380330643 1
0.293327558812656 1
0.301437410929495 1
0.288428078699738 1
0.303624499119317 1
0.281767931024427 1
0.341368455182428 1
0.363453360353185 1
0.281969709967415 1
0.279387032916006 1
0.319510080798275 1
0.287356156890821 1
0.251988187327217 1
0.341216111616148 1
0.367188406219155 1
0.2395909881969 1
0.353675841312866 1
0.293587492620786 1
0.312091272960987 1
0.36846854815847 0
0.27326724670894 1
0.311970618854067 1
0.290550005882456 1
0.368690453254666 1
0.273028762227337 1
0.296837512232835 1
0.302911071349375 1
0.275980955514192 1
0.220148431156435 0
0.321337993788059 1
0.36952905106184 1
0.337522737317891 1
0.309338276500596 1
0.285730041617736 1
0.29155545903024 1
0.313680975658201 1
0.24236777889925 1
0.351836796158246 1
0.304519497034063 1
0.325801078197803 1
0.319931769396838 1
0.29487248100361 1
0.314357146838947 1
0.241789476524836 1
0.300684928055106 1
0.262535049577041 1
0.278603086270152 1
0.284153471217607 1
0.273966092481282 1
0.277701123716686 1
0.260214836035761 1
0.314749451440468 1
0.275125703639645 1
0.360521531381235 0
0.31194985041432 1
0.345257197172793 1
0.30231428202032 1
0.320352184026443 1
0.307310583754092 1
0.311910084140766 1
0.297832523750934 1
0.294667036665039 1
0.331335172025024 1
0.260228743531032 1
0.292317331818135 1
0.332384110756414 1
0.288414832677221 1
0.294261096047481 1
0.303220748188478 1
0.281561001247204 1
0.341271811775931 1
0.32266813140792 1
0.312355010596383 1
0.338555176254136 1
0.293009922150223 1
0.354101341891744 1
0.29847549568194 1
0.322810142880615 1
0.317213186244637 1
0.359571027375421 1
0.31332519012266 1
0.31226941611775 1
0.339770009506413 1
0.215266811249198 0
0.347036168443357 1
0.382783672305585 1
0.313004832261521 1
0.313406700777576 1
0.257599538781479 1
0.287311707346623 1
0.290458360245624 1
0.335493364345752 1
0.325188204921464 1
0.309461721924487 1
0.3014743574641 1
0.311378662201731 1
0.277319286082336 1
0.293857947838292 1
0.30372768076346 1
0.277298196280258 1
0.274864678481412 1
0.31298724988889 1
0.298355020096928 1
0.298016572048484 1
0.279111731413403 1
0.282218777156831 1
0.272897813381588 1
0.280060608308522 1
0.276844699538976 1
0.36047016884427 1
0.301682750250901 1
0.291893344431574 1
0.313264638253346 1
0.317768498693968 1
0.276265574394528 1
0.238923451810026 1
0.266665738161994 1
0.24471323717433 1
0.301663510811122 1
0.278518743365122 1
0.332509131224144 1
0.297201855445772 1
0.31133209174254 1
0.280842236659507 1
0.358186559802574 1
0.266586095353398 1
0.31549901168814 1
0.313873218736183 1
0.335043601270635 1
0.308248530203326 1
0.287988810351863 1
0.230796698667609 1
0.281433795772393 1
0.284164824611796 1
0.250036266510605 1
0.289845410199121 1
0.302348501412603 1
0.318789428330566 1
0.300660559116141 1
0.229568673785276 0
0.365662520850346 1
0.30343482804325 1
0.287654428300705 1
0.29004116792979 1
0.358343651163054 0
0.285417754349652 1
0.364426237756381 0
0.269440893893397 1
0.306269085044719 1
0.293711709596338 1
0.28350491453352 1
0.349415315642087 1
0.287890863947173 1
0.30130779857256 1
0.291211201350533 1
0.345681120505273 1
0.334671591265518 1
0.276445486709728 1
0.226086895925878 0
0.334963536853991 1
0.320584362844499 1
0.305941491635038 1
0.26357559260305 1
0.339946118296607 1
0.349587688710452 1
0.291519833139524 1
0.317171846316118 1
0.312550550936875 1
0.318748820080737 1
0.31080220018002 1
0.279363837105614 1
0.319169401129718 1
0.273699944917158 1
0.309295379848684 1
0.332702295916044 1
0.326671846585817 1
0.33077096264861 1
0.279002877657504 1
0.286329147325551 1
0.266947526193083 1
0.319478671127454 1
0.340359387604192 1
0.327178592390503 1
0.31898804721756 1
0.255296517671986 1
0.245237613414666 1
0.343056089201684 1
0.294522467744858 1
0.270827066030816 1
0.305390631008181 1
0.273940962611014 1
0.291758923300012 1
0.34445463312036 1
0.341603458648279 1
0.317275804309175 1
0.301392648184615 1
0.325449293378062 1
0.303379894154128 1
0.290610440482722 1
0.320758184555896 1
0.286934616171732 1
0.263260819491263 1
0.304197336619745 1
0.348450403531694 1
0.315866032268365 1
0.273766997116916 1
0.301989606637522 1
0.343459150859389 1
0.254632501584334 1
0.279218365956075 1
0.27071833043062 1
0.288774207337516 1
0.3835858943348 0
0.265733126918009 1
0.299959648046917 1
0.328682667427635 1
0.27641667644637 1
0.285113975606901 1
0.308662174607555 1
0.321845754447813 1
0.339924823855208 1
0.287104807367407 1
0.310781175887235 1
0.296141267043858 1
0.302331125888829 1
0.331361732692817 1
0.315421283126587 1
0.307841767016767 1
0.270442804506514 1
0.304930796384185 1
0.250161070759105 1
0.321201502544615 1
0.271054539151343 1
0.318563718705134 1
0.310584842576171 1
0.322202352176762 1
0.343400171532369 1
0.250721712485365 1
0.318181384405544 1
0.339769281378838 1
0.311884772808372 1
0.298969844592784 1
0.309825990071554 1
0.284139687844298 1
0.272696963333036 1
0.301000418842736 1
0.307439206271437 1
0.320520754347096 1
0.349618212526845 1
0.325900966737875 1
0.29710408301385 1
0.358848427860575 1
0.2892308964348 1
0.274985180386209 1
0.331612602090359 1
0.325983375536866 1
0.302734701548087 1
0.317314229603531 1
0.261384037130182 1
0.257207776993743 1
0.309366694065288 1
0.216309789976923 0
0.286878720817417 1
0.312614381915923 1
0.387903306553295 0
0.367978478562344 0
0.254328903852761 1
0.281617970432257 1
0.276911650732429 1
0.271498460412452 1
0.317510226454078 1
0.312322210144583 1
0.322067985335572 1
0.292242678002819 1
0.283538819718473 1
0.344215019708069 1
0.284064832646826 1
0.325487227135606 1
0.288234058914658 1
0.30136860654557 1
0.321054522951247 1
0.340720381085965 1
0.314958724218394 1
0.302064406004654 1
0.322033225596588 1
0.338693924558299 1
0.244991091417675 1
0.327212717724711 1
0.321526775610924 1
0.286801935607015 1
0.307465685610674 1
0.284066778831345 1
0.314421914909839 1
0.331122089475258 1
0.314667943226098 1
0.3149323891857 1
0.307364416894645 1
0.323173749877557 1
0.275203132645216 1
0.312563914242221 1
0.298799614687706 1
0.310612319581949 1
0.316925160013024 1
0.27280786707668 1
0.273389934346345 1
0.286358059239313 1
0.336906147334657 1
0.334634842640801 1
0.307689726424938 1
0.340154689672418 1
0.291198524338007 1
0.354415003578079 1
0.303656474456915 1
0.353837749085768 1
0.301000046821173 1
0.321138862929826 1
0.337719558768104 1
0.302273927586548 1
0.281809242524761 1
0.305016112375664 1
0.241337470573767 1
0.351718418300438 1
0.290800799423465 1
0.28091352427499 1
0.280994738727199 1
0.311024346730479 1
0.314466452438527 1
0.334462646132997 1
0.305913113987235 1
0.337525133773946 1
0.275409653847693 1
0.253436946973997 1
0.327079758567755 1
0.249471696480145 1
0.28289062154428 1
0.331185745175824 1
0.279423040175367 1
0.239746544247623 1
0.330387787321313 1
0.346171943376305 1
0.256240795316328 1
0.313305945499078 1
0.295126449437067 1
0.295003732682159 1
0.301339589001939 1
0.252118275782298 1
0.32213987505807 1
0.357023177910952 1
0.316500157197524 1
0.302200424924805 1
0.318993674215997 1
0.312421575529548 1
0.272587751063626 1
0.323797934936893 1
0.288323531962254 1
0.317282934995744 1
0.271941031149817 1
0.334889731111989 1
0.296853706955464 1
0.325053311170278 1
0.268069568263993 1
0.243764856363022 0
0.292535452814705 1
0.294418121272634 1
0.339420958837734 1
0.316025053892047 1
0.288546640813841 1
0.299957627877218 1
0.322190435461672 1
0.306619220408901 1
0.290539246636706 1
0.29181159006995 1
0.279559275504266 1
0.289202643209601 1
0.301326720889972 1
0.279147202908147 1
0.208414764333365 0
0.324416685154277 1
0.283931874004273 1
0.317035188771231 1
0.305798863133622 1
0.311054179528753 1
0.227109338808608 0
0.235951239798756 1
0.320222792360884 1
0.311618303008404 1
0.31877180046812 1
0.34062634184372 1
0.283860488774876 1
0.316632255146253 1
0.247733804380886 1
0.316369566088151 1
0.319662258307599 1
0.306825256942034 1
0.287530813390112 1
0.295403414754741 1
0.341443672679747 1
0.31606893089859 1
0.269367277197116 1
0.30546310271443 1
0.28356794166578 1
0.317746274384286 1
0.315139949246682 1
0.277106845939209 1
0.321556954761668 1
0.317548016124012 1
0.319887185219153 1
0.327787378832727 1
0.276865774802635 1
0.288203700764703 1
0.284247342866602 1
0.35034059914656 1
0.317739100776973 1
0.337422770909866 1
0.300143266192542 1
0.247637035271913 1
0.307115651856497 1
0.306388658891809 1
0.372300337663769 0
0.304405340809783 1
0.306084564914979 1
0.292766330432757 1
0.283578728618865 1
0.300707489324709 1
0.317485727498608 1
0.277600619212495 1
0.29936490282531 1
0.286939843950406 1
0.307577782222076 1
0.309442579263775 1
0.331034791247152 1
0.278893042358565 1
0.277294773678837 1
0.312667345822309 1
0.32477908937055 1
0.344448251485691 1
0.284744873170262 1
0.31504573151685 1
0.341436510828082 1
0.320435123209451 1
0.255997060345514 1
0.260344760915326 1
0.320478450794722 1
0.274113231378789 1
0.371614186677704 0
0.284696663091663 1
0.311446491420218 1
0.308732048605394 1
0.282689858767464 1
0.290320138551638 1
0.277446892734838 1
0.306620505955587 1
0.302087527781617 1
0.281977419867957 1
0.313129417414031 1
0.314538107637153 1
0.305492296957264 1
0.3254688139594 1
0.307143996308866 1
0.307077634327326 1
0.247877878446078 1
0.310794919785559 1
0.365570378716633 0
0.317890227684182 1
0.37423384338489 1
0.342250340514025 1
0.334021798862819 1
0.355059658953996 1
0.328812952839521 1
0.343025429302455 1
0.357698329748766 1
0.275842051113089 1
0.328138484090037 1
0.19720109468113 0
0.288518543689416 1
0.260216177476291 1
0.304866491788984 1
0.302375696211108 1
0.325590525930558 1
0.308863563749657 1
0.295311642494794 1
0.278512449908069 1
0.31780071945135 1
0.290360155289747 1
0.302261498619812 1
0.277808002293864 1
0.315047847336956 1
0.329910295199624 1
0.267938949797677 1
0.309280707891927 1
0.277839280305615 1
0.301804843060191 1
0.218352867458086 0
0.290939585980312 1
0.294855958987909 1
0.33437649070438 1
0.332245778211211 1
0.310799672425509 1
0.35961141556785 1
0.291347157892676 1
0.343940743213589 1
0.313295033630061 1
0.346371348827143 1
0.306476377753332 1
0.299291686235826 1
0.332907668979824 1
0.329534759293172 1
0.273863411278727 1
0.267909400295561 1
0.293722933794819 1
0.308944785637787 1
0.259352533447996 1
0.307836005733997 1
0.30779269712735 1
0.283049632795304 1
0.345565527707255 1
0.275485421511599 1
0.323002805128989 1
0.317987485819771 1
0.334455364202341 1
0.345167398323428 1
0.313241584177527 1
0.289100080843084 1
0.289808134894235 1
0.329566272623116 1
0.271473445047252 1
0.300129747745519 1
0.347103749494794 1
0.288872529727108 1
0.344908902279888 1
0.28120710938924 1
0.28569400415496 1
0.33526169459069 1
0.273045346612141 1
0.322294804285189 1
0.3116795256014 1
0.27272779366586 1
0.339073381019236 1
0.271505052931869 1
0.303994769150936 1
0.283854966636184 1
0.310821182241611 1
0.254882246664953 1
0.326357333300066 1
0.381852585709708 1
0.323335194525593 1
0.266621531188637 1
0.3088067742976 1
0.344204938883571 1
0.305083146847032 1
0.29658959055908 1
0.291982447145253 1
0.302601073674859 1
0.298565105589242 1
0.26355030765728 1
0.343220537203429 1
0.362152716079164 0
0.325469500487405 1
0.2936691201034 1
0.29543772582219 1
0.294580490450047 1
0.287120647910463 1
0.360305711249424 0
0.287337572531387 1
0.255329513384517 1
0.288274309532092 1
0.344838560477326 1
0.342610487082486 1
0.321329237972641 1
0.267089581827569 1
0.308868123741255 1
0.306173136573403 1
0.328815609421891 1
0.304954056351381 1
0.356209096514513 1
0.283337411818411 1
0.266826648418706 1
0.256797988348845 1
0.310692458975117 1
0.335967980012518 1
0.326822267920969 1
0.270226855962056 1
0.271465675980493 1
0.33248566909767 1
0.295828735662857 1
0.320974706532262 1
0.28960499613373 1
0.291045548264196 1
0.267732577422581 1
0.285486387668464 1
0.333048519130564 1
0.298558813244492 1
0.278031699494602 1
0.304835868779848 1
0.327857063831918 1
0.298249523313128 1
0.348360424035906 1
0.274035417376831 1
0.278045659263905 1
0.326301134882169 1
0.269334600139464 1
0.342597208433177 1
0.28224639380217 1
0.285511718399437 1
0.305289627407377 1
0.32011565349702 1
0.247095463110857 1
0.296671419369416 1
0.305818901438992 1
0.307547692479431 1
0.306380757707285 1
0.299805288573781 1
0.301751741182431 1
0.282332256217152 1
0.292366548650303 1
0.329702919712545 1
0.346030572438617 1
0.366471737018396 0
0.283319487910974 1
0.32892875788827 1
0.29730840302849 1
0.365832387445145 0
0.295310456117852 1
0.288992743619212 1
0.318371751695871 1
0.298057286714305 1
0.253811268045106 1
0.325891889414882 1
0.30348842292274 1
0.344434037685673 1
0.299563494571787 1
0.263353323615825 1
0.290960687812381 1
0.348893723991517 1
0.296317938338469 1
0.35581560055 1
0.27815157778397 1
0.305973574287421 1
0.302745882647185 1
0.317308452264295 1
0.304549861665114 1
0.28170056314196 1
0.346660055661917 1
0.28967993941916 1
0.330354969874939 1
0.254376303600228 1
0.347768080572262 1
0.24949449923909 1
0.305768408901822 1
0.301780171391754 1
0.30863795436356 1
0.347465313633531 1
0.291084387265798 1
0.333053744093529 1
0.283009699005901 1
0.326102831531801 1
0.25990184257487 1
0.345967432333795 1
0.310721031340134 1
0.315223811264064 1
0.344430398908372 1
0.298801050344199 1
0.290662041349926 1
0.301432381087519 1
0.289727919177236 1
0.297852126730079 1
0.340095141985398 1
0.314925038069592 1
0.330159725945768 1
0.332212355911764 1
0.261152067539985 1
0.370067722633182 0
0.257944852152918 1
0.322368738328594 1
0.328561163685001 1
0.352138403703087 1
0.307787956932424 1
0.315034875268698 1
0.345874759933034 1
0.34063227546918 1
0.261644670432584 1
0.301337978210491 1
0.297642328394462 1
0.31825266421734 1
0.29219992465133 1
0.268823318295399 1
0.257742614811631 1
0.316449344046417 1
0.327194789866329 1
0.293082027277934 1
0.353635381229547 1
0.270577831438308 1
0.315070131926477 1
0.250329638111754 1
0.293287583207597 1
0.334512049407121 1
0.283686302654527 1
0.329093672156332 1
0.296827589554998 1
0.284156882931488 1
0.23237555170388 1
0.278093713792018 1
0.283266839839153 1
0.3066415870889 1
0.330238220635838 1
0.362117988929105 1
0.329652351032496 1
0.337561672164665 1
0.268933214914249 1
0.338086472609233 1
0.342937437386429 1
0.268649580729924 1
0.304594752535882 1
0.328273967452904 1
0.253261738493556 1
0.354349687176321 1
0.292910527582319 1
0.294098937061193 1
0.329762462270999 1
0.289717233172047 1
0.355906219545823 1
0.286602858616414 1
0.271869214011694 1
0.310716776003556 1
0.269965587406856 1
0.28051664900304 1
0.316256452911286 1
0.324186486991125 1
0.316556493521015 1
0.329377757751294 1
0.273639119053072 1
0.287537648756956 1
0.313553070308789 1
0.2929968493372 1
0.296081358202868 1
0.259012463030778 1
0.253370180651536 1
0.308582542570383 1
0.357409322149796 1
0.296000623649251 1
0.308228926494593 1
0.364617158030182 0
0.329381209065248 1
0.297358520383162 1
0.311655565927503 1
0.299617215356302 1
0.340170629728167 1
0.303660003736549 1
0.303278900015465 1
0.29154620588457 1
0.269221686464994 1
0.300759292454474 1
0.305555918697164 1
0.302210762439077 1
0.290961653647899 1
0.325688305129981 1
0.325661946215423 1
0.304539472406596 1
0.290774170710978 1
0.322839243279409 1
0.332193806552685 1
0.245609968477436 1
0.30301046682413 1
0.310383363450532 1
0.28031934415846 1
0.270684149410868 1
0.286678690462906 1
0.28710083747354 1
0.303010190185101 1
0.325933433573866 1
0.281101512593011 1
0.329185642510112 1
0.292722658997461 1
0.256873121665233 1
0.283051452803521 1
0.325595903752179 1
0.331403220220603 1
0.327412190519802 1
0.299779598524449 1
0.314013485097396 1
0.247485646645832 1
0.343037382714426 1
0.290530636411061 1
0.352151664934671 1
0.297220129918599 1
0.281232269346681 1
0.286023038242975 1
0.342781726572343 1
0.294195267270862 1
0.283408517726769 1
0.28197846761263 1
0.310671392451678 1
0.308712638377041 1
0.281553766729843 1
0.308679793067901 1
0.277000416734505 1
0.290563341224113 1
0.282145478625879 1
0.281995518279861 1
0.339939264634409 1
0.27920411693409 1
0.298024712113232 1
0.261801822948136 1
0.342745577185402 1
0.302422960951012 1
0.314410385000957 1
0.319684123383951 1
0.27358728200863 1
0.347330314509854 1
0.324734142480208 1
0.325609628257014 1
0.305123797227783 1
0.26502149839395 1
0.220378228532176 0
0.329811539319185 1
0.243043399609152 1
0.33918470805196 1
0.285175707209059 1
0.267327085946627 1
0.273654200477731 1
0.3072611095298 1
0.280947064405238 1
0.311600724609966 1
0.271947228744373 1
0.312201401976666 1
0.284113128582238 1
0.3013068956881 1
0.277970199964665 1
0.301908051867082 1
0.300956539356205 1
0.361050982366379 0
0.341102860837515 1
0.33125396879062 1
0.313035057220984 1
0.311099042777626 1
0.298299351715799 1
0.249782516044498 1
0.309913589074263 1
0.278285038696048 1
0.354095942367476 1
0.290190919453895 1
0.306130938618987 1
0.33569097280685 1
0.281570127748947 1
0.329288676031998 1
0.246752896565857 1
0.275163651937142 1
0.336279730811264 1
0.30655752897825 1
0.309327235387028 1
0.278074797013794 1
0.289646665264678 1
0.290371811174694 1
0.329275412887944 1
0.294720472720077 1
0.232889803806569 0
0.263377773695282 1
0.326097149210586 1
0.324624626494989 1
0.332950155529926 1
0.288602935200011 1
0.274127545808705 1
0.323921696222468 1
0.324474971180594 1
0.301524797427869 1
0.312831438795853 1
0.271744222620903 1
0.300690331354295 1
0.28164152537957 1
0.32056616409816 1
0.317615022482783 1
0.334228837218662 1
0.305668215915648 1
0.26748969831811 1
0.306421178015169 1
0.30268437770521 1
0.315784332755453 1
0.283316242109704 1
0.312251242310912 1
0.334514487673275 1
0.233421073140081 0
0.249729337689094 1
0.306978976028554 1
0.31701714756065 1
0.322846042885336 1
0.295282819694492 1
0.340759408200942 1
0.279843410682651 1
0.307816746729841 1
0.313583210980213 1
0.352634298618473 1
0.277953060704409 1
0.345111652112738 1
0.261187921326645 1
0.326554471809045 1
0.311384074851851 1
0.349075110203701 1
0.311355615912304 1
0.349985237868384 1
0.31362175796175 1
0.302910397187128 1
0.300600791104547 1
0.233307850635302 0
0.318566350491147 1
0.264478539116912 1
0.363494305629199 1
0.294942187350079 1
0.276539497571693 1
0.260998609985422 1
0.348241322543886 1
0.366708261107157 1
0.352382620599476 1
0.276421156283777 1
0.268382179933506 1
0.338947888017291 1
0.283855984146507 1
0.381703645186954 0
0.296319437190433 1
0.346056389300979 1
0.293486663148108 1
0.291750270920115 1
0.308992521099451 1
0.290868827158854 1
0.290409757126982 1
0.312253844914977 1
0.232649842700389 1
0.275779185737068 1
0.317367729213473 1
0.257440849570478 1
0.340827831765577 1
0.303895957591179 1
0.301980124174805 1
0.254382587417949 1
0.321505340513757 1
0.277245678099674 1
0.307831313052004 1
0.268556363903981 1
0.273378100792731 1
0.30208059789922 1
0.346625796215979 1
0.327233711160201 1
0.300145395689031 1
0.283143118190172 1
0.282126800054547 1
0.268600823805767 1
0.293590751891216 1
0.302903620108449 1
0.268182366431956 1
0.264954590787232 1
0.27944692000228 1
0.308204585505053 1
0.303898600381741 1
0.257651310736425 1
0.300727056044269 1
0.321194286758485 1
0.283368135184136 1
0.236948306044792 0
0.281600763442697 1
0.301096576962942 1
0.392994660319316 0
0.32861596418516 1
0.34469425321599 1
0.339361250324476 1
0.359989654536809 1
0.339219969734323 1
0.275909602300266 1
0.332542225703487 1
0.355055476357676 1
0.271744253012779 1
0.316802922297157 1
0.311768649817073 1
0.251117901556012 1
0.352692371191181 1
0.310679496661183 1
0.293026075459193 1
0.311072637524029 1
0.297100515628348 1
0.295309376210043 1
0.35214478181619 1
0.320119098387419 1
0.300762019008709 1
0.342101793892618 1
0.304599382597228 1
0.215246986810259 0
0.293675390540252 1
0.274236354279497 1
0.289774267577868 1
0.31023792230202 1
0.272217605466534 1
0.292070586262255 1
0.286173629532221 1
0.317375505884968 1
0.338551836212647 1
0.305707733905886 1
0.31907132595407 1
0.27399941849347 1
0.296169022402897 1
0.350275381766607 1
0.297714708226554 1
0.319256755843572 1
0.32967585665806 1
0.3230311142201 1
0.328159465659723 1
0.290381622475488 1
0.274586326229603 1
0.261399932095764 1
0.290899177321569 1
0.262047878603138 1
0.384440454685284 0
0.326790089792077 1
0.276090127451588 1
0.267271451232383 1
0.312356686909745 1
0.342980456551566 1
0.267225742831641 1
0.313473385838602 1
0.354233792443064 1
0.309800108059715 1
0.328903266815431 1
0.354567007786329 1
0.275528088206331 1
0.248723559834097 1
0.290082696698908 1
0.341904026879396 1
0.306976431096869 1
0.269850775344662 1
0.291063496765194 1
0.252726829052574 1
0.310043439220606 1
0.35669882241084 1
0.309204186306943 1
0.350187367491309 1
0.297624364545881 1
0.277860758679037 1
0.302596368035279 1
0.255387848542841 1
0.280408106234967 1
0.272098938636385 1
0.338469739791626 1
0.27732770170586 1
0.279805665959224 1
0.29735270884959 1
0.323998472576699 1
0.249821679480279 1
0.344237176272554 1
0.290723671040223 1
0.296503864460122 1
0.298535791801603 1
0.28345962323224 1
0.260361157036412 1
0.321365898841816 1
0.359068094491301 1
0.323260442372428 1
0.30488845437385 1
0.30816914090875 1
0.33659529660721 1
0.332683686269003 1
0.303778279435749 1
0.322292222580346 1
0.295135401460804 1
0.300931754773117 1
0.349631411146226 1
0.30424020343184 1
0.314852743857742 1
0.295455432478314 1
0.299074301540203 1
0.308659707661831 1
0.312635020391605 1
0.313977139175447 1
0.269037689385894 1
0.329761257137966 1
0.283146179294903 1
0.333900901664705 1
0.289321865739179 1
0.274931953414441 1
0.350789426487348 1
0.316960615422276 1
0.254771316704701 1
0.392451420793935 0
0.342478967052083 1
0.286413513503758 1
0.296398343760431 1
0.324218897058351 1
0.304547957236143 1
0.312194827782042 1
0.357014496846562 1
0.331566149672741 1
0.347603487686139 1
0.274202494035134 1
0.273498107629611 1
0.365180575031834 0
0.256456929948948 1
0.321467572321798 1
0.330467175462208 1
0.296455938221025 1
0.305997115805115 1
0.339482755754939 1
0.341240785836234 1
0.342337011189547 1
0.372851912211544 0
0.334880662626629 1
0.282575022591241 1
0.280474902872734 1
0.277965420333533 1
0.298846670607488 1
0.390388257343456 1
0.298701080976559 1
0.307180038931294 1
0.303796690594677 1
0.298500199181828 1
0.357037064578921 0
0.256587364223141 1
0.265979114720708 1
0.242099466583416 1
0.259068050957075 1
0.356927460440086 0
0.304979951052293 1
0.262004238106153 1
0.255600068068798 1
0.360262354058581 0
0.273874881346965 1
0.315439550620931 1
0.321784268365899 1
0.306377789645674 1
0.340666097250271 1
0.294240486686811 1
0.305160825984373 1
0.241466734566389 1
0.323536929752114 1
0.356611770703764 1
0.275603881504375 1
0.289420528648754 1
0.274059634736612 1
0.268043532481367 1
0.277781671287525 1
0.267189114056059 1
0.341409593238059 1
0.300661930282365 1
0.291494124323842 1
0.284943647060667 1
0.336165286054573 1
0.33354268392297 1
0.294781224584206 1
0.297750185543712 1
0.276725161448837 1
0.348602082187687 1
0.340144789940367 1
0.30393743298511 1
0.277191782599256 1
0.311168928135276 1
0.242254984779725 1
0.278330355309436 1
0.307024201114106 1
0.34748185397386 1
0.248791650982204 1
0.274182900528483 1
0.34178866999199 1
0.330765218906508 1
0.343621073908918 1
0.337261831932254 1
0.298730638594989 1
0.370299692688569 1
0.343787330722779 1
0.342495442909462 1
0.324617910249996 1
0.292859362958354 1
0.266188699163259 1
0.303341898521249 1
0.314850886042189 1
0.22517310333363 0
0.319530897145928 1
0.264775035749584 1
0.288075936572699 1
0.296455769628692 1
0.325209404225033 1
0.331605732038627 1
0.300664490633062 1
0.296039957894525 1
0.23828869380629 1
0.257861289757363 1
0.258695488713824 1
0.290740785996602 1
0.289380183634926 1
0.308653651146675 1
0.297642522229096 1
0.264392190803716 1
0.295088255595104 1
0.287721688123715 1
0.277631196775533 1
0.271595311370981 1
0.275710091484458 1
0.29007932388184 1
0.297182417558703 1
0.269969794164318 1
0.356618879178098 1
0.275591537393835 1
0.268097784180731 1
0.384929173751712 0
0.309708308864028 1
0.321571303117902 1
0.309377593166047 1
0.324242092406691 1
0.322273738277326 1
0.315794672168602 1
0.306369618343293 1
0.273397146141464 1
0.369397472196596 1
0.296149675220852 1
0.317695768213362 1
0.282733955267043 1
0.27316776931448 1
0.32291161508494 1
0.323839369406231 1
0.319364060810211 1
0.274187523682225 1
0.302299136419606 1
0.259157604637037 1
0.277755874084619 1
0.330040489367835 1
0.242084416526495 1
0.301268316750989 1
0.304500728272915 1
0.311822701398707 1
0.294289345477035 1
0.31639879435366 1
0.30000483722285 1
0.202237690537399 0
0.296821816394948 1
0.359373882324035 0
0.27558297113262 1
0.338074361698983 1
0.348288407815271 1
0.286793209502181 1
0.334824792954469 1
0.229291968437652 0
0.293348260473246 1
0.290880942189268 1
0.349190593593806 1
0.264870854053113 1
0.284064053293532 1
0.237029195926031 0
0.291085026053673 1
0.27338481684114 1
0.316963306192154 1
0.309264242272916 1
0.369984054976536 0
0.342095657801785 1
0.305323002162673 1
0.28952748348027 1
0.321833066745276 1
0.367569620919296 1
0.314494679924198 1
0.279344347524383 1
0.3554534211269 1
0.292271081236236 1
0.340368801774069 1
0.332861288648404 1
0.312586464292633 1
0.317157459563635 1
0.313832670976882 1
0.261650035830855 1
0.306561669748927 1
0.273397793821541 1
0.274438024539863 1
0.321415655916467 1
0.319497971306466 1
0.303164568998795 1
0.333832601448199 1
0.293965292032724 1
0.313821553893486 1
0.283087795752038 1
0.307363942384668 1
0.274056201427625 1
0.255109834281928 1
0.324091625217638 1
0.337598069856506 1
0.287820001759197 1
0.309224804953067 1
0.276709558249475 1
0.30330671191767 1
0.308822330019095 1
0.332809114850501 1
0.309708914867043 1
0.287800220873851 1
0.274206606768185 1
0.242652751745437 1
0.309419948280913 1
0.3111640218807 1
0.339404506876445 1
0.366185023474107 1
0.305238020614245 1
0.321415833458764 1
0.29539167543184 1
0.324295702366623 1
0.28950247273782 1
0.339125521769422 1
0.319670505725691 1
0.314452860814406 1
0.275706564599807 1
0.276855752540877 1
0.337053645950302 1
0.293494616104156 1
0.260584192955524 1
0.344089485062525 1
0.271324766900523 1
0.2961563597075 1
0.336257045933857 1
0.281149282480672 1
0.273065983964142 1
0.293719703170256 1
0.28597196638315 1
0.280932725666711 1
0.313662334964993 1
0.241833747486119 1
0.3280932792981 1
0.261970201867246 1
0.331090239381942 1
0.313346208898853 1
0.310373845819336 1
0.287175365315793 1
0.278018995399003 1
0.304774172893823 1
0.28441057247509 1
0.245474366740416 1
0.355563895392578 1
0.304955818990909 1
0.324852606078194 1
0.284362205959448 1
0.257968024094361 1
0.34018391774662 1
0.331343263076268 1
0.308966109586675 1
0.318962753861937 1
0.351909446387737 1
0.304734306833964 1
0.296835222308805 1
0.353223347614213 1
0.311761235077316 1
0.28910007189523 1
0.320371642106696 1
0.297487066223975 1
0.319770379373148 1
0.352831042339342 1
0.335305412516115 1
0.325428885052676 1
0.380882995559765 1
0.2851488506855 1
0.290728642008777 1
0.275431083918891 1
0.321791161237717 1
0.360683476033582 1
0.322128551081112 1
0.327520911819434 1
0.272783088914219 1
0.335132396961007 1
0.345625963499724 1
0.329714457757997 1
0.30935889389619 1
0.340413420893854 1
0.266120208158022 1
0.317353429682269 1
0.309045375760971 1
0.294082049442959 1
0.321430988934582 1
0.297133608990739 1
0.262939703120968 1
0.325557123592215 1
0.312912302601456 1
0.347312748001593 1
0.353728991870754 1
0.3483474834805 1
0.324941797325603 1
0.37731398770364 0
0.263386392296358 1
0.289447220759639 1
0.297380061112515 1
0.305375980416558 1
0.298624044258203 1
0.267582130443638 1
0.302115848763106 1
0.383866432313345 0
0.340165935311494 1
0.265047026215066 1
0.339677590677214 1
0.291222471130788 1
0.303323709388276 1
0.258031591632902 1
0.31128800847973 1
0.247276655468924 1
0.299316505277382 1
0.320344269513031 1
0.322697803204742 1
0.248789323869141 1
0.292463961042003 1
0.269569469023167 1
0.292540417835468 1
0.301745639335266 1
0.282677389508391 1
0.322204395440516 1
0.293725263945975 1
0.330124699298936 1
0.274113895574647 1
0.295061484777316 1
0.314900581332599 1
0.300716980470135 1
0.309933850948824 1
0.319920904699005 1
0.275264217147287 1
0.298853913701709 1
0.286020377669191 1
0.285275960774822 1
0.335827761594687 1
0.31434518539638 1
0.299797765148269 1
0.260460874757765 1
0.301864111125214 1
0.32657982430651 1
0.278007973596709 1
0.343430743240292 1
0.310505128428172 1
0.319252986827548 1
0.238032928664912 0
0.285887517761919 1
0.351047084979214 1
0.291566894406672 1
0.321010702653274 1
0.298686272596669 1
0.270607773006458 1
0.265872724644454 1
0.296964834145146 1
0.351088966869011 1
0.30562247427936 1
0.335088669482991 1
0.24501901736484 1
0.331365804118846 1
0.31404543385893 1
0.286024057177886 1
0.324257124005333 1
0.296378404732837 1
0.33440668113294 1
0.308100647002537 1
0.308719306737069 1
0.29626630638096 1
0.267140800818416 1
0.306178845280344 1
0.319219227417739 1
0.36114152898094 0
0.296947402879138 1
0.264619204837876 1
0.300295811141596 1
0.275272004659986 1
0.311499698219758 1
0.292819568390529 1
0.305775113165799 1
0.27718506054853 1
0.309863364389215 1
0.288610396360612 1
0.309363335053298 1
0.332459895824282 1
0.327109374672604 1
0.322623279369778 1
0.283682288619697 1
0.333771021005333 1
0.298913071801139 1
0.322984174864643 1
0.326711653906282 1
0.299872395192345 1
0.318180537248721 1
0.316138326038237 1
0.334144344742068 1
0.300516292789039 1
0.311963158889299 1
0.330730835805445 1
0.351971523651125 1
0.289642359135306 1
0.316435307691314 1
0.279314057288741 1
0.27465623172665 1
0.288771722274306 1
0.296285033702402 1
0.352932586195606 1
0.280843466637024 1
0.279588937753392 1
0.369578047098778 1
0.303537190814405 1
0.266049075473179 1
0.291270100697845 1
0.296160865593706 1
0.360988780833978 1
0.305020878799504 1
0.292145102576234 1
0.31329707589872 1
0.289404148422865 1
0.304001413974243 1
0.312891601994815 1
0.323221425388237 1
0.220168124592235 0
0.289309474000972 1
0.317890588562676 1
0.340339611902836 1
0.388257200968998 1
0.272407879051692 1
0.280015043593304 1
0.346696376496459 1
0.330169224814911 1
0.328417288924786 1
0.336303236805622 1
0.306774688340862 1
0.297721910464415 1
0.316129197989957 1
0.33254698909446 1
0.314308389746628 1
0.267607824705375 1
0.261086230088185 1
0.358954138992858 0
0.318512390594379 1
0.260149301531918 1
0.315228638943807 1
0.237950764036826 0
0.349333552853309 1
0.286810476047332 1
0.302990807321886 1
0.359232753438801 1
0.373615240077039 1
0.287946504691711 1
0.25871547539066 1
0.306356762233729 1
0.3040907183841 1
0.37161184179763 0
0.274208163648576 1
0.290373442735987 1
0.3137071563861 1
0.272249492622455 1
0.306323071522383 1
0.314825305687234 1
0.304937530545728 1
0.276525250965439 1
0.252292327343639 1
0.339300621214883 1
0.263086365499914 1
0.276630873858699 1
0.294989490490298 1
0.309306538756184 1
0.282957993025498 1
0.35562714062442 1
0.347703303985358 1
0.293149294713813 1
0.283492002494137 1
0.259476744727983 1
0.313395098929687 1
0.318204539029858 1
0.28668387116568 1
0.365955709359387 0
0.291540305367624 1
0.350814948304505 1
0.315594988894692 1
0.364778444638289 0
0.267022838460106 1
0.327703630123639 1
0.276072072184165 1
0.310898500420306 1
0.296400591205779 1
0.376776843494977 1
0.337502803813288 1
0.305251563119847 1
0.283003839852339 1
0.330635150343992 1
0.314041228616306 1
0.319470650448747 1
0.35848037230739 1
0.283685431824609 1
0.28142616706732 1
0.34072862167959 1
0.303676847901079 1
0.306972016193234 1
0.277651513261082 1
0.300383365507826 1
0.29591858862267 1
0.316225720457686 1
0.223352736061227 0
0.318545378689879 1
0.312983502048128 1
0.30442626221087 1
0.296398251585169 1
0.31793878447495 1
0.32948711814682 1
0.26890353427117 1
0.322256054772974 1
0.332779517719543 1
0.324149054854546 1
0.254510670844335 1
0.281496769860133 1
0.332697360433652 1
0.290030550435473 1
0.312759249550954 1
0.299705811524095 1
0.319656915200065 1
0.298264147785488 1
0.304732657298105 1
0.333739653470041 1
0.278687529108039 1
0.361963142444389 1
0.288067184541931 1
0.269735199199127 1
0.281070954594147 1
0.30114142197647 1
0.279882698994229 1
0.239581743424243 0
0.328820814432541 1
0.339179035509901 1
0.273469166342599 1
0.32416788041705 1
0.301792421705169 1
0.328831195585561 1
0.306689737962411 1
0.354251045966865 1
0.313532518771033 1
0.313259840466863 1
0.29963437158529 1
0.346297432592937 1
0.324836415659817 1
0.330184812734181 1
0.272425523661689 1
0.306345067398143 1
0.300450321399572 1
0.335195099311471 1
0.313489213402976 1
0.346774697521413 1
0.264416357595401 1
0.340337383819172 1
0.251671099538562 1
0.261032203902023 1
0.241561595313834 1
0.318435619938607 1
0.31912604818172 1
0.284280689061479 1
0.254651574510542 1
0.317791618382563 1
0.296702286989871 1
0.348135623035907 1
0.290890435662767 1
0.316462917291529 1
0.34718900434591 1
0.316634748824872 1
0.306740179229436 1
0.382292889074654 0
0.283071563744468 1
0.357343404196269 0
0.305721209767167 1
0.340339427388755 1
0.259385043303709 1
0.324056367387783 1
0.237649258663415 0
0.325716011466033 1
0.288723934052148 1
0.256964145075337 1
0.243638447529432 1
0.326846704783163 1
0.302083260179257 1
0.270368709099936 1
0.328904564001981 1
0.26204679029763 1
0.276553442784911 1
0.333667783761762 1
0.277078096436562 1
0.251571663923304 1
0.32512938757293 1
0.320965898741386 1
0.308317842015475 1
0.322456665426455 1
0.267040813898607 1
0.239832069769261 1
0.279311066842932 1
0.318809103052688 1
0.306782631102644 1
0.324351317016183 1
0.315450120484447 1
0.248824584692286 1
0.30243182643075 1
0.288583998995773 1
0.295471538619598 1
0.341621247712238 1
0.308033685498812 1
0.328869987521647 1
0.250785800602663 1
0.3016089782855 1
0.330796386175908 1
0.321252388442014 1
0.255443701111655 1
0.280564170489578 1
0.30548088489734 1
0.250743835492998 1
0.314667857589896 1
0.294127306631572 1
0.286742923666555 1
0.276786688687307 1
0.2512879686175 1
0.34851823054446 1
0.294056447067602 1
0.307680598473303 1
0.282590347048685 1
0.30681221235261 1
0.295996124518986 1
0.275815913367539 1
0.325745565436794 1
0.277228826048465 1
0.314478757015002 1
0.279669684196236 1
0.315513328509329 1
0.272142760702853 1
0.299403923792012 1
0.23977585737542 1
0.277874837905115 1
0.253130261566294 1
0.276586398693705 1
0.284204645422536 1
0.337135711722373 1
0.270429843436697 1
0.307648016229613 1
0.319602011005475 1
0.303490895034461 1
0.304698621740887 1
0.36608704627539 0
0.274922495981113 1
0.342065989848784 1
0.27428622914499 1
0.289989684779554 1
0.301011101168674 1
0.326784085769598 1
0.21670901872903 0
0.326728035690195 1
0.331941283711177 1
0.320116277514962 1
0.335939008713974 1
0.219992376597067 0
0.275329601735939 1
0.289619686810946 1
0.352486017140761 1
0.296516630854663 1
0.336412267790698 1
0.319780224343664 1
0.304863565326618 1
0.298750005700926 1
0.298934853650372 1
0.289531488887883 1
0.26572336056771 1
0.319556124369659 1
0.295489750789501 1
0.26949076731428 1
0.30230486579605 1
0.311152892548529 1
0.277737948452147 1
0.307831599498178 1
0.327913994332569 1
0.28516450439665 1
0.312332805346067 1
0.264578557464115 1
0.299531843761106 1
0.357872274900819 1
0.33266678504098 1
0.312632069583923 1
0.3431360390646 1
0.261403046909147 1
0.354144266254965 1
0.343530169191381 1
0.277178724103914 1
0.259703119279807 1
0.313660747074796 1
0.283410292935688 1
0.337099441873416 1
0.271730256870741 1
0.310966275248761 1
0.298968339088845 1
0.271559721437163 1
0.296154032713933 1
0.314217247871259 1
0.313565646925956 1
0.262642034743089 1
0.312922468861728 1
0.271094694675597 1
0.310627255982104 1
0.308885823727445 1
0.324346275455958 1
0.281510947802267 1
0.233733177989035 0
0.300585748844544 1
0.329612998883734 1
0.242150572845596 1
0.270491330454809 1
0.391906216751139 1
0.29787226396807 1
0.304465885784118 1
0.30644011810784 1
0.230580690306584 0
0.317920995556395 1
0.277483143425963 1
0.273830617465053 1
0.273889759986985 1
0.308217359405398 1
0.296948890642665 1
0.278607607625642 1
0.335156478517682 1
0.300579005800496 1
0.228621466258479 0
0.327731694843097 1
0.315538834044302 1
0.245662868605329 1
0.333465151504275 1
0.284459993164079 1
0.297867604963892 1
0.26285068876995 1
0.36782124736544 0
0.293490523216984 1
0.280358093088127 1
0.385134533073428 0
0.324472215681976 1
0.319591661033513 1
0.314358763964117 1
0.300880308821675 1
0.285229948117246 1
0.285892049155901 1
0.277097293017376 1
0.301774278296169 1
0.344325444751685 1
0.329149940381327 1
0.299107381604105 1
0.286298892820196 1
0.308146398095043 1
0.342770050552961 1
0.276432906163281 1
0.336851770616139 1
0.342067965225995 1
0.292470102979676 1
0.310152484698708 1
0.317944807981129 1
0.303963315040164 1
0.300193017272903 1
0.289734859320621 1
0.302675536721406 1
0.289126676798341 1
0.337061211377467 1
0.329568842868471 1
0.286373615526079 1
0.313351998579021 1
0.291030446251226 1
0.320681107126272 1
0.279286942982803 1
0.322859768644924 1
0.304986171447594 1
0.292684208083404 1
0.317884787558118 1
0.291225427854071 1
0.272885247834696 1
0.304496028453995 1
0.32196991457588 1
0.354089909987055 1
0.267799209761057 1
0.345211673818448 1
0.214796867119486 0
0.272293743517294 1
0.328686883846313 1
0.23240933172352 0
0.242314689242722 1
0.30741321211302 1
0.3108939228751 1
0.343592945875884 1
0.267419652001268 1
0.273964298378359 1
0.324174564213917 1
0.284047388787736 1
0.42977166494285 0
0.315725442459337 1
0.304464571100701 1
0.313354301446677 1
0.316053361815436 1
0.311669273642042 1
0.315705163124252 1
0.289234149454115 1
0.285122551821944 1
0.251744172441362 1
0.281935208477722 1
0.277366025009023 1
0.29727853751089 1
0.303459634833081 1
0.317813143802756 1
0.268602593565002 1
0.324513705194033 1
0.241449650407243 1
0.226696146664876 0
0.304807594593302 1
0.291294508741997 1
0.335503956917359 1
0.313424342061745 1
0.319690720162547 1
0.283298232278042 1
0.2790289460647 1
0.277878936198502 1
0.317317885668821 1
0.27689540167971 1
0.313140382145205 1
0.277069697785708 1
0.330564979069611 1
0.373677846936515 0
0.361875555934259 0
0.345673905421605 1
0.240144058787504 0
0.32554193967031 1
0.336931916697524 1
0.275064037430981 1
0.29470431135072 1
0.300270578339514 1
0.328962559499283 1
0.338623226873274 1
0.323326173285605 1
0.311570553439229 1
0.290793467387296 1
0.272384848613311 1
0.315023767682306 1
0.269941677571709 1
0.319624097824938 1
0.306972160772551 1
0.297936391390279 1
0.343082371090741 1
0.289125142338067 1
0.3100203385147 1
0.295382311388973 1
0.309203923378568 1
0.277901577630014 1
0.311362316771285 1
0.323900368022085 1
0.322465482190043 1
0.319317485576566 1
0.346129499608985 1
0.316675892979169 1
0.273103298555714 1
0.288752556612318 1
0.300651983679657 1
0.301754747248924 1
0.256624276555839 1
0.326481142342241 1
0.302046470343464 1
0.302682215101627 1
0.342422284899007 1
0.297641857395506 1
0.340983582410524 1
0.346094105210679 1
0.307497186976997 1
0.331837167803577 1
0.324699975544317 1
0.320057449284573 1
0.25329142285493 1
0.310679448730998 1
0.322227645532901 1
0.297804895688024 1
0.294304984512282 1
0.254718734498906 1
0.374660245192632 0
0.229082094623955 0
0.291570382632833 1
0.305228594512602 1
0.270337970485132 1
0.306304803102053 1
0.272795333416768 1
0.323007939855964 1
0.284899861126154 1
0.331034120808073 1
0.298936167642938 1
0.296319925739349 1
0.31046265910693 1
0.339665720677334 1
0.303859070535797 1
0.29133164846303 1
0.28636880923587 1
0.296887134343709 1
0.355419657431304 1
0.305059240887362 1
0.316104848785966 1
0.332150505663945 1
0.301895607869005 1
0.344817813285393 1
0.327557955441236 1
0.323364508736951 1
0.301731177229739 1
0.287241807849123 1
0.297193506408939 1
0.352587638958591 1
0.265958894583162 1
0.29374855771028 1
0.324989514119586 1
0.306690693574334 1
0.297767908554329 1
0.316754935856258 1
0.244042398141373 1
0.346113877200593 1
0.275992363759379 1
0.256493413302694 1
0.255319889653379 1
0.298943490456809 1
0.265191360559232 1
0.328040425847173 1
0.288094547738315 1
0.260692232262221 1
0.26733254201796 1
0.347522969767575 1
0.277645938293619 1
0.385281001893082 0
0.320881343565026 1
0.295619160849327 1
0.271269381395571 1
0.314114674083825 1
0.344600062210744 1
0.2914935335443 1
0.272531528804372 1
0.342298619706693 1
0.340598908717463 1
0.295053310730634 1
0.340965421997194 1
0.257044606991693 1
0.261829704503653 1
0.379555456130454 0
0.268722757867921 1
0.32394483010458 1
0.328724807535216 1
0.293871410959646 1
0.295248690617057 1
0.304031661558562 1
0.29992211916705 1
0.332155162143364 1
0.248807575651253 1
0.31996077071989 1
0.309821998997564 1
0.272909436290654 1
0.321595735851866 1
0.334335721687131 1
0.327287356909591 1
0.344013412820068 1
0.2924072600092 1
0.258306306717267 1
0.34491569494233 1
0.311902394127403 1
0.299633049813581 1
0.316253650948021 1
0.279542717574343 1
0.321065266050626 1
0.306796836522114 1
0.314186793522087 1
0.290059090214259 1
0.348190716715203 1
0.296436493060647 1
0.323380538002434 1
0.311981419567637 1
0.284812890047274 1
0.295521157964614 1
0.255980084560409 1
0.312969244316985 1
0.29728273891185 1
0.28241358938308 1
0.293371206260609 1
0.320988397134699 1
0.381747370809543 0
0.285165316411264 1
0.297894552673036 1
0.308844869505283 1
0.258145802103656 1
0.276157837595199 1
0.383646400666653 1
0.246761333477084 1
0.285578292285863 1
0.309902116793533 1
0.274613189757389 1
0.3441126446517 1
0.299935386539012 1
0.278299553230187 1
0.265621291022789 1
0.308512020356555 1
0.342488514081472 1
0.290387567297248 1
0.293066297272983 1
0.275738364350164 1
0.315935016215267 1
0.281331178196732 1
0.296359549340931 1
0.320935712694998 1
0.264159177910632 1
0.329362939784804 1
0.292688547919879 1
0.311712193552978 1
0.289070567815253 1
0.302102530336374 1
0.330143506539965 1
0.34118439961526 1
0.300273292954536 1
0.294343377505211 1
0.298500669953567 1
0.308297098965152 1
0.3008246124641 1
0.285807255901135 1
0.290334317811035 1
0.366113119637426 0
0.273111572260475 1
0.294686107712053 1
0.349497721503995 1
0.323541710378665 1
0.311926487957383 1
0.368056778214143 0
0.272665996611735 1
0.303614131324456 1
0.336861722081172 1
0.343405846676341 1
0.33400551568636 1
0.342252518795422 1
0.324565582601593 1
0.276680613690697 1
0.232996998183717 0
0.282235860152546 1
0.32535650954409 1
0.277467420140063 1
0.293042503509533 1
0.305935466143731 1
0.278171690291995 1
0.307413654221034 1
0.279608140880603 1
0.290654330615041 1
0.305820198823282 1
0.318163798925366 1
0.346792917609098 1
0.318914429984586 1
0.305645726009999 1
0.308759008411334 1
0.224524395200269 1
0.265682600970938 1
0.326931169631091 1
0.325386956253295 1
0.298282341638567 1
0.269845884354542 1
0.344225794684296 1
0.384799474476232 1
0.347300880940384 1
0.281388362145668 1
0.354063497717933 1
0.337156945428725 1
0.282110994687502 1
0.323047480199518 1
0.293780330088988 1
0.30257238441271 1
0.318858484203269 1
0.273002629836093 1
0.280397186357303 1
0.330783485314731 1
0.326727335344943 1
0.314306840809306 1
0.263485393623656 1
0.278293036321503 1
0.319846130258361 1
0.306979035032731 1
0.346528417447901 1
0.376918521606996 0
0.350160456376599 1
0.314888591164611 1
0.283616350067883 1
0.322076381605563 1
0.275422743565692 1
0.327005280987631 1
0.252476919188417 1
0.267482446262068 1
0.29649590520551 1
0.270024080365833 1
0.311696378799068 1
0.255813055190826 1
0.320105817302127 1
0.341018728612047 1
0.281020303912758 1
0.231967495660567 1
0.30197613616729 1
0.362329812778783 1
0.263267224321165 1
0.321010488349195 1
0.32004538291728 1
0.294464599351371 1
0.308202695064847 1
0.286173842478646 1
0.316523446416395 1
0.287912748399646 1
0.345368446984482 1
0.287223558413916 1
0.305220477411098 1
0.327865698722972 1
0.304951465123472 1
0.324547611666298 1
0.31643219317397 1
0.282860054984746 1
0.25776455715196 1
0.371257108369266 0
0.299070277873574 1
0.342500746478295 1
0.279539355363926 1
0.285627414545955 1
0.282067933371483 1
0.347227553278491 1
0.353105334428876 1
0.32280625349208 1
0.322288348005676 1
0.309797187404485 1
0.283088830500749 1
0.303879847615915 1
0.27517084153381 1
0.282446335465391 1
0.342702603458714 1
0.343980007598682 1
0.245797470322233 1
0.320426344728838 1
0.263823597797248 1
0.296045009173405 1
0.311830881879788 1
0.296374157912212 1
0.271408480084227 1
0.332300386929993 1
0.328156201406485 1
0.322546843058716 1
0.292576736969549 1
0.297634558442009 1
0.25320536046568 1
0.307268570255558 1
0.301399266396021 1
0.317322645146719 1
0.312205952123928 1
0.281781596574711 1
0.291247837170988 1
0.2679560718675 1
0.318715450579049 1
0.286096685827653 1
0.307682939669991 1
0.297635112997186 1
0.31633384646327 1
0.304887135871395 1
0.334071710556433 1
0.351702222889299 1
0.276516166729153 1
0.393391926935358 0
0.361420272298636 1
0.328223108641802 1
0.295462350208575 1
0.291237519816126 1
0.335318529183879 1
0.312003395573859 1
0.336735323730496 1
0.248393811980819 1
0.245539776109681 1
0.281073802829942 1
0.284624318389333 1
0.294893518973481 1
0.311624280413416 1
0.335396975124618 1
0.357422492767391 1
0.328005082636855 1
0.250226119561306 1
0.35195229245709 1
0.33007704005939 1
0.263123353700111 1
0.260219512466379 1
0.319023358891627 1
0.302402962226017 1
0.308142781105252 1
0.306834989753331 1
0.329193990621087 1
0.321533540744679 1
0.300229940884363 1
0.283137548627052 1
0.297772952542821 1
0.321230238598282 1
0.334327879307272 1
0.354327435810617 1
0.334553762830878 1
0.302018919505122 1
0.291629799550688 1
0.281608292175325 1
0.394312068535812 0
0.306472100143847 1
0.319974001654626 1
0.278487083077957 1
0.316669968724501 1
0.303647086061746 1
0.338529696413723 1
0.276066985328738 1
0.288153440839876 1
0.300997467641705 1
0.298029472095551 1
0.27743018482077 1
0.318206319350725 1
0.306944495344181 1
0.230174513200985 0
0.313991538401896 1
0.28097428544833 1
0.303869502994874 1
0.29080982746133 1
0.323055609765347 1
0.330155163555365 1
0.350359592914286 1
0.296512894573452 1
0.312307685625953 1
0.347605974421763 1
0.353207853980742 1
0.327455633428848 1
0.318607691733428 1
0.375188833325361 0
0.34115241630213 1
0.299365254211769 1
0.319039058152798 1
0.299840739922045 1
0.290530164075458 1
0.243224131605684 1
0.335941237237723 1
0.317008484943391 1
0.290061054840357 1
0.299902055549518 1
0.299572561191441 1
0.31094192093555 1
0.342168568833848 1
0.298541845063572 1
0.268177792508537 1
0.311957565701627 1
0.329967041562759 1
0.281762145507656 1
0.298891505423605 1
0.354858294884419 1
0.2913624041123 1
0.287253955323612 1
0.285972250578397 1
0.321493034198499 1
0.327702282580211 1
0.257955130591497 1
0.309293075798125 1
0.374437149654286 0
0.301575378039685 1
0.30064429341415 1
0.351929020709882 1
0.335476582482039 1
0.280131438353515 1
0.274816172769595 1
0.258652756251282 1
0.34142123214133 1
0.272922219139483 1
0.311531998851789 1
0.290510951467171 1
0.268745600908224 1
0.271636233624739 1
0.352606762370709 1
0.346398783786528 1
0.291784712891878 1
0.273269513366671 1
0.290859976585167 1
0.338341147063737 1
0.228495081373084 0
0.319223439919996 1
0.337361260759547 1
0.317197410752123 1
0.310815026680881 1
0.304767286735097 1
0.214132747571332 0
0.290532212662838 1
0.35991161496343 1
0.304633559384275 1
0.303864134684256 1
0.321775564816907 1
0.328954884733664 1
0.28558404680408 1
0.29803555572364 1
0.315785471391154 1
0.34295707613735 1
0.305501237696677 1
0.296651867549131 1
0.326456542568213 1
0.245059766989245 1
0.304532839399455 1
0.36843048530097 0
0.28956308327772 1
0.274301230652978 1
0.277182464539273 1
0.316759758812551 1
0.311884852384808 1
0.295235624641167 1
0.326404418952986 1
0.270872323989879 1
0.310012352874585 1
0.295997296456577 1
0.310011163648961 1
0.295593176887683 1
0.261679873665052 1
0.310962511815946 1
0.286009863690534 1
0.289909949782486 1
0.327144129611983 1
0.295324829784476 1
0.320898473821168 1
0.292269563301401 1
0.288902001162394 1
0.295346761281842 1
0.251619498443122 1
0.26839863673429 1
0.251601222366902 1
0.289852356727595 1
0.272601380444118 1
0.299817482065525 1
0.303963249253251 1
0.362108389180336 1
0.322121707160949 1
0.295073536278279 1
0.289301619853232 1
0.342351394355842 1
0.273431494893896 1
0.256922637883599 1
0.345806439644627 1
0.292693621408086 1
0.309701149626395 1
0.287006134743427 1
0.331393414473745 1
0.330169998916401 1
0.290375333301571 1
0.321136412403973 1
0.300533620004379 1
0.322290961562405 1
0.30244847854377 1
0.299750741883355 1
0.301003895588971 1
0.30903444369568 1
0.264728338958138 1
0.281411528571191 1
0.323196196009586 1
0.32809236384478 1
0.303510238896738 1
0.35541241377809 1
0.285282933033955 1
0.305135906188193 1
0.31725570981324 1
0.33719496768868 1
0.286221473868833 1
0.303984865140603 1
0.278321368936569 1
0.327528397599992 1
0.327384557491347 1
0.324830593435441 1
0.277914362772523 1
0.292096240060337 1
0.32178327998136 1
0.310234151202926 1
0.266294485702769 1
0.286981126230693 1
0.272090534460469 1
0.301113785534799 1
0.313090081833959 1
0.342568679148218 1
0.309072850824548 1
0.291390202349156 1
0.288509985335102 1
0.275737719465055 1
0.333956761024601 1
0.329339445596789 1
0.289665705349763 1
0.3079994184988 1
0.311867969211168 1
0.287988339393181 1
0.293736047420442 1
0.319791750758767 1
0.262089963648877 1
0.294009691293518 1
0.316208804514426 1
0.337911373710499 1
0.298298325193811 1
0.295947900242358 1
0.309930289722255 1
0.314998244752811 1
0.285566567756832 1
0.258176196876006 1
0.30537634627871 1
0.294944026921113 1
0.252115231459349 1
0.276047274374827 1
0.340328693737915 1
0.299080944102526 1
0.24553521047624 1
0.240883948530256 1
0.358353396265423 1
0.326867867311496 1
0.356134242838045 1
0.319024840233546 1
0.335786630648238 1
0.312529639531411 1
0.2865620362754 1
0.269490389389291 1
0.263613729282006 1
0.302980690018791 1
0.296718480909092 1
0.341090054897911 1
0.310686114839835 1
0.340987240211988 1
0.296320665928984 1
0.311299160979941 1
0.321521722270852 1
0.307227104134993 1
0.343770549123204 1
0.368520699309808 0
0.342095367888594 1
0.262857134905867 1
0.330472904877675 1
0.299785706964077 1
0.286243507584439 1
0.311596843609514 1
0.187451751335871 0
0.292890220634517 1
0.3418799999447 1
0.346672074147306 1
0.317008148070816 1
0.28775260092085 1
0.315994452253319 1
0.270523945228687 1
0.300663272537025 1
0.297138936778489 1
0.304910396597892 1
0.32188387449261 1
0.337409372791042 1
0.315398409400399 1
0.320294099394257 1
0.315442932480007 1
0.28279248235964 1
0.291475634237148 1
0.307835314020644 1
0.288619015025938 1
0.284296392858642 1
0.32146369644624 1
0.314597729580832 1
0.31532021119595 1
0.290473640186133 1
0.246121557045471 1
0.336971434995572 1
0.311476504695144 1
0.279041392607943 1
0.300202534864711 1
0.359568762088421 1
0.350978172557699 1
0.323230413035393 1
0.339784717147483 1
0.326711168057055 1
0.37585775672184 1
0.30297076192261 1
0.269166423698254 1
0.300460908200463 1
0.289624540463953 1
0.34635667242198 1
0.306470205116512 1
0.334781986494526 1
0.307835673493064 1
0.352189336684432 1
0.208576254108606 1
0.273390943236162 1
0.260049132571542 1
0.309044416343814 1
0.345143109909305 1
0.306200553798572 1
0.309929658551968 1
0.367998662884691 0
0.296318503139089 1
0.308739677981065 1
0.310772067543777 1
0.287529642921391 1
0.296756872783106 1
0.299583626342166 1
0.325726037541174 1
0.266630485674347 1
0.340076314204816 1
0.340604893532404 1
0.330016000880576 1
0.352289613960541 1
0.307276139334116 1
0.269907210640507 1
0.322086348563183 1
0.302012496457235 1
0.318671073203235 1
0.374364863204763 0
0.324253544348692 1
0.251104917149594 1
0.347168252369339 1
0.319182316193778 1
0.322163540932625 1
0.282364946865627 1
0.299450272118448 1
0.298503400063551 1
0.281292647513978 1
0.352571864509092 1
0.351550785558746 1
0.308002882293753 1
0.273797149527537 1
0.311538716716602 1
0.351152036088351 1
0.28508951594221 1
0.300591453250894 1
0.341875532404614 1
0.301239831503593 1
0.295409057052928 1
0.282083864102727 1
0.335105377082656 1
0.276412167258332 1
0.300018508164694 1
0.306346724053346 1
0.367380223317677 1
0.278427828415413 1
0.299834760930297 1
0.319330336125823 1
0.295220312801476 1
0.310011876813788 1
0.359993636198438 1
0.239220771542299 1
0.320566184568791 1
0.35985483693821 0
0.310917556151562 1
0.330267667154725 1
0.296323079316621 1
0.328953763848057 1
0.338645672622754 1
0.247060996733688 1
0.348596830652798 1
0.288282530077506 1
0.287330184504129 1
0.275136485587594 1
0.309633802525172 1
0.300534685000846 1
0.307812526139395 1
0.281967740523249 1
0.332716549086012 1
0.242189323103005 1
0.343751882880134 1
0.292432270838108 1
0.314160909281304 1
0.289766072589326 1
0.325979525120281 1
0.298717835334338 1
0.28690275466909 1
0.31956311790957 1
0.266429391544568 1
0.355382202287698 1
0.262019852929308 1
0.294973544099424 1
0.269329063346553 1
0.275285239783616 1
0.350845530152292 1
0.290822555580464 1
0.320316051999956 1
0.271148110654921 1
0.307109564967592 1
0.265807515027108 1
0.297651525290538 1
0.358031111028711 1
0.332354544335232 1
0.350735819589803 1
0.3490139961667 1
0.283658995185068 1
0.295185557053636 1
0.336004685887554 1
0.360609437395692 1
0.275588107130467 1
0.320601109871066 1
0.289958454072181 1
0.30066018390898 1
0.27958187173604 1
0.243856499693238 1
0.323199192059339 1
0.298019118852403 1
0.323915778997806 1
0.315674704652412 1
0.287868078197649 1
0.271090420198807 1
0.322788949987022 1
0.273826758718055 1
0.308278063780158 1
0.325977115824902 1
0.303969989437084 1
0.285891510348513 1
0.259456126905835 1
0.312104779204043 1
0.297270328881676 1
0.297849770285653 1
0.255265021341574 1
0.314889263742465 1
0.342003265432105 1
0.324059333596122 1
0.290810602411606 1
0.302217367668674 1
0.333504135302907 1
0.29202883473961 1
0.354839525818093 1
0.241870253921086 1
0.306610394529792 1
0.349918098990255 1
0.256624922490552 1
0.277869149028165 1
0.309477804124704 1
0.355684352416404 1
0.3664334140401 1
0.247154949419916 1
0.317072611857638 1
0.25883896666293 1
0.304030723322308 1
0.315467856108185 1
0.272862283338329 1
0.317743301193648 1
0.30762365349523 1
0.3373131793662 1
0.331861265371414 1
0.242122461079159 1
0.264885897379271 1
0.33021902190929 1
0.325977239305619 1
0.290712019094299 1
0.253990591549225 1
0.32049337809009 1
0.29788674366299 1
0.339080461539758 1
0.267159999975432 1
0.282338884392265 1
0.313594335238965 1
0.294181711482513 1
0.321475700876239 1
0.265248596449469 1
0.32784613939087 1
0.315837625293714 1
0.339858301929997 1
0.261773490776263 1
0.376760885544914 0
0.240123836420275 1
0.297351746226347 1
0.346566906096732 1
0.283771225107383 1
0.268547500466185 1
0.334278025019475 1
0.302872371467608 1
0.280035299627155 1
0.300528642851447 1
0.330342748846528 1
0.261928571882448 1
0.309883553892843 1
0.298106850197871 1
0.273682662562013 1
0.317702402203181 1
0.32694114665521 1
0.331669289320272 1
0.258974905067292 1
0.323240548837726 1
0.265431410950788 1
0.301541525332935 1
0.351100384204865 1
0.269293885609972 1
0.35740697843919 1
0.340758248406425 1
0.326874500771087 1
0.302810730277937 1
0.252292348614292 1
0.273828508760754 1
0.311194665001489 1
0.32065198410763 1
0.282702579796845 1
0.286671345386911 1
0.310351290827296 1
0.321744268077326 1
0.285843076044571 1
0.279010940497274 1
0.321623201299518 1
0.310906300586092 1
0.271163636612574 1
0.258656010701527 1
0.329707440937064 1
0.281432727865627 1
0.336652588192987 1
0.270147295666837 1
0.291453940752337 1
0.324365823681714 1
0.262060931519826 1
0.276976284498951 1
0.332005240709894 1
0.394124830858147 0
0.317697782016206 1
0.345729312413493 1
0.33423486705509 1
0.325693737619985 1
0.28087738026705 1
0.311775749900253 1
0.290232463580751 1
0.271665370703418 1
0.284309848283433 1
0.331716081073828 1
0.289752266259626 1
0.312339585566773 1
0.261901046447188 1
0.266536474949176 1
0.357426762508869 1
0.314038617673622 1
0.315165081623243 1
0.313978592970921 1
0.339828603454786 1
0.327494929477595 1
0.278043811459821 1
0.215917813285932 0
0.28271049983866 1
0.299909610198492 1
0.310635521985798 1
0.286484386520289 1
0.367625246477068 0
0.331253141272994 1
0.292919869594985 1
0.33766491270922 1
0.297517669779469 1
0.312257430546505 1
0.324578819645913 1
0.342031043600666 1
0.317912044114309 1
0.365161628037244 1
0.313584682681062 1
0.296076549156951 1
0.362568095355442 1
0.286762874288131 1
0.29514929373762 1
0.303366397220998 1
0.316996472697648 1
0.298730696890774 1
0.298196541008862 1
0.363833014239879 1
0.28476068985767 1
0.318741335247711 1
0.264600671001263 1
0.266451473278554 1
0.316806965573455 1
0.298208921861559 1
0.362892707952192 0
0.345620638241255 1
0.289272842595508 1
0.276404511197364 1
0.295869543723131 1
0.351527726721843 1
0.281989845149232 1
0.320946658234299 1
0.300101436335204 1
0.318056304486991 1
0.353503598598536 1
0.257980667965579 1
0.357646845198937 1
0.327298309647231 1
0.302002259169422 1
0.32462833139587 1
0.358524488251137 0
0.27233126085867 1
0.260611153571668 1
0.326640911763285 1
0.312176626023366 1
0.297489801971095 1
0.293821690731108 1
0.307003231925605 1
0.247161835266034 1
0.293216888117282 1
0.259738348452695 1
0.279635060476751 1
0.424501397387508 0
0.28270795282831 1
0.289416763467936 1
0.312588543055414 1
0.251142490765467 1
0.275026017182281 1
0.263159232059395 1
0.273413956069531 1
0.335761458054891 1
0.375597097014948 0
0.293978749795746 1
0.303173778852527 1
0.309769907508969 1
0.285080119120668 1
0.300444836044594 1
0.287432203916048 1
0.309991004926218 1
0.318332503028234 1
0.32844804742451 1
0.266603709404246 1
0.264063406863787 1
0.355777774029696 0
0.334126652707824 1
0.325743129199031 1
0.306876178469137 1
0.325801632297953 1
0.282070099268382 1
0.278645992870067 1
0.311711709109963 1
0.299116221188371 1
0.338720080884464 1
0.351762506569092 1
0.310057264362514 1
0.298473857580775 1
0.292704712644753 1
0.302670870749298 1
0.300474505878285 1
0.219518936447534 0
0.242860286581294 1
0.301425082184994 1
0.272326570936287 1
0.31496912900851 1
0.329319052891905 1
0.246079474146645 1
0.37026395850239 0
0.227583020652244 1
0.277033093204076 1
0.303083921829832 1
0.290794573355641 1
0.289696625016104 1
0.333160529661761 1
0.277557594875837 1
0.30296405862952 1
0.332834637436592 1
0.318477979205275 1
0.291849652485015 1
0.318588261283002 1
0.291832836580822 1
0.261038903486175 1
0.322717294777508 1
0.325293288972441 1
0.319964093705826 1
0.316383808276107 1
0.337540034703623 1
0.269747693015685 1
0.293278621036125 1
0.32597138907698 1
0.301737597464149 1
0.354399365256047 1
0.277288215836348 1
0.256849025793305 1
0.299253049453782 1
0.360606383419189 0
0.326763035505921 1
0.288725015150956 1
0.2976498834491 1
0.301081830826669 1
0.326432114945465 1
0.291248731663588 1
0.343540038875403 1
0.346522121170192 1
0.365737871210151 1
0.310775128816626 1
0.309238650104862 1
0.34904878034556 1
0.325740925309531 1
0.265381100525454 1
0.283169967834013 1
0.3413772530457 1
0.301129023238945 1
0.244990016801229 1
0.288092842937704 1
0.331054694925662 1
0.240597227898077 1
0.339067826113063 1
0.319288900214935 1
0.275156670915376 1
0.335254075345224 1
0.333294721086606 1
0.339299238250009 1
0.289111077916196 1
0.306744398439062 1
0.294763305659206 1
0.301433651587694 1
0.297660598101078 1
0.35291614484851 1
0.275035627277401 1
0.363400571770944 0
0.316406619148412 1
0.31778773129328 1
0.337731304198452 1
0.306352298246796 1
0.240106657145896 1
0.33471559955622 1
0.319803638375428 1
0.265320907233597 1
0.335425177119018 1
0.313466153654916 1
0.275161965902447 1
0.290897173757561 1
0.233391473784613 1
0.312247232149 1
0.334280261548981 1
0.340104803790208 1
0.308327381994319 1
0.313859701319124 1
0.295805703496918 1
0.246063599218713 1
0.271014503948182 1
0.312889823061448 1
0.320637614430488 1
0.241580781885765 1
0.349050850860642 1
0.277269045188951 1
0.280835666623128 1
0.327613928943922 1
0.323792978174609 1
0.332274212646209 1
0.363827493697797 0
0.286223325240234 1
0.29997340470853 1
0.305634299306864 1
0.289566066260389 1
0.296780350091767 1
0.258616497570724 1
0.305910673818712 1
0.303684220579918 1
0.36554131847095 1
0.277734494584044 1
0.290810559810446 1
0.265401475437675 1
0.354791446471025 1
0.347398014988818 1
0.312198812969554 1
0.336619080137503 1
0.317646699788354 1
0.336091868967135 1
0.283650308017402 1
0.312188969388337 1
0.34350263542063 1
0.367752456920626 0
0.292264743581601 1
0.281361640266964 1
0.327547803159618 1
0.29469111101456 1
0.292701862416961 1
0.308711422611459 1
0.35371762349074 1
0.362218848363035 0
0.262327378712688 1
0.279752451977176 1
0.34909370223434 1
0.329402013426986 1
0.333685178822993 1
0.310458692948366 1
0.303550365512775 1
0.302187260712873 1
0.340459138431641 1
0.3072455196523 1
0.306421568165589 1
0.294178996693402 1
0.291134855269062 1
0.270521610458006 1
0.241297124962279 1
0.359232295288308 0
0.309171408925625 1
0.293267021766372 1
0.344832530226067 1
0.318119274805621 1
0.216964912499081 0
0.316124200407676 1
0.320338668745409 1
0.311169932234288 1
0.283027327973717 1
0.269454444413792 1
0.32199853769991 1
0.296164112297463 1
0.29397302267012 1
0.247236362413666 1
0.264479486937871 1
0.289123873948976 1
0.363287968930436 1
0.251528729546419 1
0.268340083597366 1
0.285197735829959 1
0.296579093194772 1
0.313192072774765 1
0.314420953798114 1
0.286289335090011 1
0.283632852176218 1
0.283847105461218 1
0.31299945368678 1
0.256993402161426 1
0.339331300470782 1
0.275533536161389 1
0.296928377842002 1
0.287799053998985 1
0.36505340172954 1
0.338322030091905 1
0.302661915250879 1
0.277825178725463 1
0.317385734134895 1
0.332621432768636 1
0.267962538534925 1
0.339245478968406 1
0.31727979843923 1
0.314098939462445 1
0.313451587237746 1
0.274832332968121 1
0.265776983812812 1
0.295022255125644 1
0.296848479970798 1
0.332286148259374 1
0.305453475106367 1
0.321484076865042 1
0.311016131710286 1
0.303615680117919 1
0.358017417681626 1
0.308381074063822 1
0.367347072905161 0
0.350934459124772 1
0.326866252711812 1
0.34020830635826 1
0.25437490233106 1
0.323958842762452 1
0.291471220994146 1
0.345672256749406 1
0.275861249963769 1
0.24749209413476 1
0.29334518640005 1
0.325943783376603 1
0.271958498444199 1
0.2886457588927 1
0.285518015927382 1
0.329084040982211 1
0.322115118613503 1
0.297676307641324 1
0.263000352679737 1
0.34280346136347 1
0.325313151583728 1
0.271308269970159 1
0.322633581654226 1
0.297941538306658 1
0.338710719905863 1
0.285770057786755 1
0.335588677002807 1
0.308539223752663 1
0.309810573824596 1
0.315538449036739 1
0.31302688910161 1
0.327074533467581 1
0.335743030627996 1
0.287323407285908 1
0.312372868903894 1
0.343845873795051 1
0.259900859778939 1
0.318141468079066 1
0.262583483147088 1
0.329629935128503 1
0.307854634458937 1
0.335904484624074 1
0.235199959345047 1
0.298744984227896 1
0.299345278368926 1
0.308446486381055 1
0.339097097940068 1
0.272364405362608 1
0.330613329890827 1
0.327778359433359 1
0.332303020101362 1
0.313476615053287 1
0.327760838619061 1
0.284141941652342 1
0.269694840324035 1
0.256591049073704 1
0.281941388545853 1
0.287135765498263 1
0.319828516003324 1
0.278928321362298 1
0.29968267935816 1
0.291586544658258 1
0.307319029704277 1
0.345301780999235 1
0.283126668469788 1
0.320430465681173 1
0.340094666292678 1
0.268709620726819 1
0.30479706488962 1
0.277544482333464 1
0.293655313714158 1
0.331328422182935 1
0.306811829339105 1
0.336070265790109 1
0.339902489552449 1
0.369125622853963 0
0.331952004034289 1
0.311800012594926 1
0.357584376753847 0
0.242312082709868 1
0.366737844261106 0
0.316800792531587 1
0.296180912277261 1
0.227469967757999 0
0.338348238108765 1
0.30127514601223 1
0.306439842260409 1
0.315529316910519 1
0.309734035684694 1
0.327977100684198 1
0.339742993861782 1
0.235661445598302 1
0.288556975829057 1
0.299020822149241 1
0.312171777128502 1
0.356658694788099 1
0.289116111605041 1
0.27361212169111 1
0.278054072169315 1
0.311210370684958 1
0.263456680046614 1
0.30514264031863 1
0.339651350261185 1
0.309362200114938 1
0.339122684828068 1
0.377561672042527 0
0.256421697522885 1
0.320153120492049 1
0.298887564147333 1
0.291706411563169 1
0.279176980070462 1
0.305503157229601 1
0.296439924443465 1
0.287842654978602 1
0.267534150792972 1
0.308195207045389 1
0.281732220037761 1
0.326451584300474 1
0.320164924607811 1
0.289369718445312 1
0.298457841901617 1
0.314221279962639 1
0.296616637961542 1
0.298185603299038 1
0.320827292058776 1
0.310662303819316 1
0.310809994036359 1
0.321508362758953 1
0.3257758709228 1
0.338921660740369 1
0.326987505855008 1
0.368945003111726 1
0.25469383816817 1
0.345319319151574 1
0.321291631075198 1
0.318494385783637 1
0.309474720418892 1
0.292856154752103 1
0.265262667538972 1
0.277544118104857 1
0.296005511020415 1
0.272388593451786 1
0.326490284008963 1
0.304160666966233 1
0.328491183092938 1
0.313970675810338 1
0.30413714464688 1
0.331529168277622 1
0.334166044264408 1
0.253304249078488 1
0.313783677315528 1
0.340902945423178 1
0.271358559794002 1
0.276123537880622 1
0.283063185861541 1
0.273490989810627 1
0.298163318519349 1
0.290305051293222 1
0.319795921161675 1
0.290921855905278 1
0.335657689495678 1
0.308355887156892 1
0.254525382046939 1
0.328186608404467 1
0.300467198738507 1
0.319944940926527 1
0.350925747743505 1
0.356753896909565 1
0.306814148519686 1
0.265768795397997 1
0.342991262985582 1
0.313425909513771 1
0.291049472187159 1
0.335817780423286 1
0.268852530101327 1
0.345113202492178 1
0.306930962356535 1
0.330981139535088 1
0.283044610628861 1
0.331617505477441 1
0.257919287020102 1
0.288665353246519 1
0.343596114236283 1
0.322565610493254 1
0.310449761170871 1
0.304466065076833 1
0.326134498796614 1
0.308464396741231 1
0.35666495014101 1
0.251421475568332 1
0.387405640366348 0
0.332823768834455 1
0.318850536726659 1
0.357949541025767 1
0.281796077053451 1
0.260546111926779 1
0.304718514038576 1
0.318106382550324 1
0.322695015850825 1
0.230543543405084 1
0.288380740625962 1
0.360659215752877 1
0.291951362796663 1
0.319576726376968 1
0.280586212117705 1
0.310480277997634 1
0.328893612718717 1
0.343812897763386 1
0.293026339298775 1
0.366149138991476 0
0.266248413251548 1
0.275965950536711 1
0.281720715624123 1
0.346234259464675 1
0.321251101082239 1
0.28706702955726 1
0.292835023235735 1
0.301732394343113 1
0.281294819789892 1
0.267409167885721 1
0.32061008346288 1
0.305303344592505 1
0.296413132603184 1
0.298004429893426 1
0.272970181019941 1
0.289747606391429 1
0.319356115878183 1
0.28447100583783 1
0.316708820257495 1
0.299856566715489 1
0.316363668705803 1
0.29855202453286 1
0.311473674894876 1
0.274443469835631 1
0.231625245372927 0
0.315109539770197 1
0.334930174472634 1
0.284632009903758 1
0.317137621123364 1
0.333931434166093 1
0.316103667737424 1
0.33042712161192 1
0.345208250692301 1
0.334231546567666 1
0.297018003142676 1
0.330519615059936 1
0.272438282684291 1
0.327308371882715 1
0.308554580960468 1
0.350560756079108 1
0.333032647408022 1
0.293102822528536 1
0.337133514533934 1
0.222230641707771 0
0.304391395479459 1
0.300674391102282 1
0.313862214901093 1
0.302294521206007 1
0.353259565107551 1
0.286632833488542 1
0.371834059485596 0
0.326021359628341 1
0.30817161088813 1
0.271200425316823 1
0.324897370707485 1
0.318968843954379 1
0.23935064083026 1
0.296337692531378 1
0.341326950550598 1
0.284550613533563 1
0.333288561233885 1
0.250224521786266 1
0.336374884602006 1
0.359439906428724 1
0.266158543868961 1
0.310542871831545 1
0.287168169233891 1
0.298058870707708 1
0.295755340225891 1
0.252599750773275 1
0.280426806065648 1
0.357855236246812 1
0.353947005987827 1
0.279326079590831 1
0.320341206497979 1
0.300996959472925 1
0.275897085543055 1
0.320852804168159 1
0.292277769867319 1
0.305821211474538 1
0.284149445471125 1
0.296396768948185 1
0.350396720176393 1
0.317605232856864 1
0.264123210957997 1
0.287301864947129 1
0.329736187606277 1
0.33703379618297 1
0.283362116307383 1
0.283095203691704 1
0.349773872426754 1
0.33007129850845 1
0.330612580307362 1
0.279133104555602 1
0.324670211561055 1
0.295692724387844 1
0.321849399212922 1
0.35153548946093 1
0.311109081887306 1
0.272839435445818 1
0.270333865050673 1
0.301142575765467 1
0.326675528398163 1
0.271841327135708 1
0.247843018016842 1
0.278808570399529 1
0.277304862834112 1
0.299437577120736 1
0.254681977911372 1
0.326914063356402 1
0.291282331576825 1
0.300496609521349 1
0.300723600175393 1
0.322173377627129 1
0.314262382192202 1
0.349967979387914 1
0.317289491570142 1
0.277802436851878 1
0.329835294305243 1
0.315129667355815 1
0.27255245419938 1
0.294367252680808 1
0.306802779786155 1
0.213802113134578 0
0.247656356116103 1
0.328371630317752 1
0.306981776037195 1
0.314229157982754 1
0.240730997162509 1
0.315136399332709 1
0.305434135043325 1
0.312171094450175 1
0.299551920719864 1
0.300705495548856 1
0.321294352154109 1
0.310160896748068 1
0.372036516396465 0
0.258461087962972 1
0.275089949561231 1
0.3249078595525 1
0.249163037015172 1
0.33861223600319 1
0.340650183729281 1
0.32831090788799 1
0.276522086579565 1
0.249236557133283 1
0.265778871053611 1
0.280331905051804 1
0.370005103824223 1
0.339282040308606 1
0.311969801744654 1
0.298953081860397 1
0.32679587081067 1
0.314647034386835 1
0.36064813265108 1
0.30435900206991 1
0.305471580728874 1
0.273943612385739 1
0.28602605808122 1
0.240280856313327 1
0.348903223579428 1
0.263969886214648 1
0.311361038380106 1
0.303960351759628 1
0.297869252777554 1
0.294736508989732 1
0.309009818336473 1
0.297642002493918 1
0.280378677935466 1
0.244250758428844 1
0.277218694787142 1
0.304411506926845 1
0.308105822053752 1
0.357860419642373 1
0.283365730589649 1
0.299604699036269 1
0.313351077113971 1
0.331049721974186 1
0.28156731111143 1
0.299585741352424 1
0.271740903326304 1
0.27315847395105 1
0.373923507885918 1
0.315543983340429 1
0.246664936812349 1
0.264675151592763 1
0.283853361707662 1
0.305717516223408 1
0.317223747143987 1
0.264266488343449 1
0.319961268407035 1
0.283175996147727 1
0.303153210499697 1
0.281760506382013 1
0.26522765434161 1
0.326144736501809 1
0.282169722919625 1
0.279083802065157 1
0.334607173099805 1
0.294835763242377 1
0.344455164246092 1
0.301393951242888 1
0.314795797608523 1
0.308058004855719 1
0.279371356572627 1
0.32304369347928 1
0.271241270130182 1
0.302803024004787 1
0.284319988321899 1
0.312662288446381 1
0.291969317410759 1
0.309614323147038 1
0.278514557877167 1
0.32433917830645 1
0.310688669456876 1
0.28143958148306 1
0.24443800358426 1
0.287007334087142 1
0.312665411726382 1
0.283228436467532 1
0.347950305946916 1
0.28186147140819 1
0.304997691407608 1
0.278520954939965 1
0.289210284569196 1
0.312863928144964 1
0.298035753440913 1
0.295035105498591 1
0.322328396741265 1
0.289212304860356 1
0.361222392279791 1
0.315903261510913 1
0.28393459037712 1
0.316219710006968 1
0.282690091445836 1
0.338250542889859 1
0.303078332420104 1
0.320635253233089 1
0.343770437770857 1
0.294430233093155 1
0.317977384205029 1
0.321328787055426 1
0.332207244340094 1
0.292262770664035 1
0.300160463185672 1
0.265636000894669 1
0.312484072087543 1
0.309014214368824 1
0.308490948365927 1
0.293018518937472 1
0.337932540719718 1
0.311815135354469 1
0.273422292341285 1
0.319067933148016 1
0.329845396282529 1
0.280877426385886 1
0.289981066034601 1
0.313785575159314 1
0.282938661120921 1
0.314834206874426 1
0.317022766554025 1
0.332625119839777 1
0.326315247174962 1
0.307522085773033 1
0.342034553981864 1
0.300500570417122 1
0.346356591617759 1
0.22705523374499 0
0.290517728833557 1
0.297098150301085 1
0.269139487398673 1
0.309453799716536 1
0.306366387793271 1
0.292544668981033 1
0.294877854316034 1
0.318284480112883 1
0.290298079373767 1
0.249707523931244 1
0.371871083713788 0
0.290070032757249 1
0.2883408934884 1
0.311483890657392 1
0.276735243458336 1
0.277421433253094 1
0.280164271858387 1
0.344603139622401 1
0.278248138360552 1
0.346093217086405 1
0.264659333198709 1
0.278520971398812 1
0.334351991078236 1
0.292598131588899 1
0.340823924849779 1
0.298483965808768 1
0.218766995484839 0
0.27726751659468 1
0.313930469055347 1
0.266583796330245 1
0.28003549287352 1
0.273299087912607 1
0.257056301926607 1
0.321812205941212 1
0.286690634671183 1
0.322852824709842 1
0.283769030668032 1
0.315081167073972 1
0.283639122780024 1
0.292108343346739 1
0.307851540712732 1
0.30404376997066 1
0.280167018868811 1
0.273422766521867 1
0.257485363937855 1
0.248513742093953 1
0.320370920990269 1
0.280879453824203 1
0.298782936951481 1
0.277108596768299 1
0.293761570122873 1
0.309628864173009 1
0.340580179426 1
0.24163709920378 1
0.292773440850076 1
0.300761142913772 1
0.29104241780701 1
0.318791669709713 1
0.295609362767202 1
0.326878759514354 1
0.322650316091032 1
0.262401441452531 1
0.329601236744257 1
0.292324232367763 1
0.328216424158153 1
0.30329153581852 1
0.305803296756727 1
0.384957994807051 0
0.268930523181586 1
0.283742608268491 1
0.321828377224773 1
0.36563472867261 0
0.326064659670718 1
0.334323038971063 1
0.294510435439291 1
0.274312837608755 1
0.308998945553713 1
0.294500695889464 1
0.29036182067121 1
0.279070195772087 1
0.300683561880681 1
0.345579196714381 1
0.278157563980447 1
0.348404985229808 1
0.336888753142955 1
0.269685549592496 1
0.370299545807006 0
0.312359080090945 1
0.278709103982115 1
0.261314766858144 1
0.241106927009227 1
0.242244486422478 1
0.311051942889679 1
0.341994347521341 1
0.284799154669227 1
0.333117209582886 1
0.335236903480148 1
0.279509408823931 1
0.324476839431307 1
0.321369814458691 1
0.287407285518708 1
0.296979165412934 1
0.329081697653083 1
0.280522372181007 1
0.314781067741282 1
0.307770587013679 1
0.254899352824403 1
0.339116028886637 1
0.360704673195476 1
0.351005501034835 1
0.290370756829086 1
0.381496829848736 0
0.272365996018708 1
0.308721331498355 1
0.302209643030036 1
0.356382336251432 1
0.316034760128453 1
0.240024455364566 1
0.29522844986403 1
0.307316776655108 1
0.324276724229424 1
0.320011826890693 1
0.280001424739479 1
0.269216732136474 1
0.312173348343919 1
0.306302800593434 1
0.371686070793429 1
0.309029133314707 1
0.263428694244463 1
0.29980938235505 1
0.258287620598396 1
0.337005825183008 1
0.260038567069224 1
0.303403198485868 1
0.241488789371384 1
0.287470708913982 1
0.282190624014227 1
0.238657889084967 1
0.339219914643886 1
0.318939761596395 1
0.263324458113552 1
0.317566283010477 1
0.339295209492365 1
0.296445688834497 1
0.2994101050902 1
0.362589550474711 1
0.3344955485699 1
0.319178531237221 1
0.285789714616789 1
0.359716523327891 0
0.324525420351883 1
0.268008341588452 1
0.282815084440277 1
0.323373091621764 1
0.26395253817486 1
0.285278898993973 1
0.37331661992714 0
0.262686463307066 1
0.299543368252421 1
0.34712452000649 1
0.361281204205963 1
0.291915627524467 1
0.304375431892939 1
0.29600449503737 1
0.289624262234425 1
0.289717446986213 1
0.316066001344741 1
0.323166771321548 1
0.316592463185705 1
0.359632709734187 1
0.319973168423861 1
0.329489267836807 1
0.253607601020289 1
0.282558011975589 1
0.287515030488403 1
0.238143000898867 1
0.329377123087242 1
0.270235909814676 1
0.272043274724712 1
0.256124319860625 1
0.318484854950865 1
0.323946981571845 1
0.321970669640599 1
0.30075245214829 1
0.299046535754981 1
0.296037072828825 1
0.310998801921391 1
0.256019109654582 1
0.309518379573301 1
0.262416999778002 1
0.284093412160617 1
0.320331538766141 1
0.295320321796512 1
0.295323585023533 1
0.31110037378032 1
0.309048080449682 1
0.292153376900175 1
0.381597751585343 0
0.265472545635425 1
0.237802086643642 1
0.293070177830863 1
0.343854642825373 1
0.31825481819413 1
0.306869382057762 1
0.332490983965985 1
0.3086940674132 1
0.342923525879536 1
0.311902280889347 1
0.288036536681199 1
0.291132336885865 1
0.311277382977148 1
0.313092948394725 1
0.275993333602292 1
0.34330699808047 1
0.288022557328812 1
0.293333634706484 1
0.257870253415382 1
0.216524566849906 0
0.304901301153939 1
0.28259826334182 1
0.27270301407656 1
0.290970463096745 1
0.35427026868462 1
0.335954853592088 1
0.341145464434442 1
0.332987041967815 1
0.301109963255722 1
0.282661108128942 1
0.306839146969717 1
0.294148837558781 1
0.321392650129774 1
0.34407443788035 1
0.302016470579024 1
0.233841729691179 0
0.285765270497948 1
0.301604185730802 1
0.267743234532562 1
0.282099767258415 1
0.324146702977845 1
0.313228245366919 1
0.314426818926527 1
0.325740230169337 1
0.320585091460509 1
0.349796098348763 1
0.335085144130217 1
0.294873574821137 1
0.311188207993702 1
0.320428222059744 1
0.300086192194166 1
0.314755617377003 1
0.29730537677775 1
0.335878015745422 1
0.308615837191797 1
0.334644749358851 1
0.310855601067116 1
0.297139723966733 1
0.30322514822079 1
0.314091508576136 1
0.318809662878749 1
0.326429679933842 1
0.322603422416197 1
0.298987908221935 1
0.366708798385717 0
0.311942766819834 1
0.332876359823948 1
0.368639175140507 1
0.321672646872496 1
0.329286506737743 1
0.322728339009424 1
0.272650957063681 1
0.309415002032267 1
0.373847212298112 0
0.290501042451195 1
0.272135543902224 1
0.316356726477594 1
0.281369947810238 1
0.332070025099486 1
0.240550273060018 1
0.247882578037873 1
0.318094418988077 1
0.283873768021523 1
0.36594788940407 1
0.32355237331118 1
0.29016920871367 1
0.356450811161354 1
0.322406604078103 1
0.24397868895883 1
0.283619094799952 1
0.320637306890794 1
0.326199309957242 1
0.299918317910181 1
0.356585254591852 1
0.294520388932111 1
0.363129606894549 1
0.323595941748958 1
0.286606861399659 1
0.273696564264246 1
0.335663285404103 1
0.293989359619797 1
0.361259159554884 1
0.31160300937702 1
0.313179562965177 1
0.267902276254082 1
0.28580374782313 1
0.26764400116601 1
0.28416081795886 1
0.362723588435891 1
0.334992155805573 1
0.219368117957204 0
0.2980806563273 1
0.305002310339871 1
0.293343845747265 1
0.337699904529786 1
0.302479117455142 1
0.306681279034809 1
0.292327408876904 1
0.289870838737521 1
0.314401238297316 1
0.271228022723331 1
0.375815432027864 0
0.276441379909274 1
0.292870859598061 1
0.364674267954738 0
0.297581875984671 1
0.366130520253873 1
0.27404707138954 1
0.296683732996171 1
0.305761091572282 1
0.303495549890525 1
0.347486590087741 1
0.268949017773599 1
0.323084220781969 1
0.259013598105243 1
0.302383678406304 1
0.241102867302693 0
0.26658134569239 1
0.284379800733438 1
0.305141110025789 1
0.293012520751083 1
0.283257694119993 1
0.380066485567588 1
0.269611526960555 1
0.298991866759263 1
0.351251566433952 1
0.347456609878446 1
0.29204988059517 1
0.321268638508876 1
0.281836740921357 1
0.285389866726117 1
0.289706995761045 1
0.285579858405987 1
0.309732983075059 1
0.28767630860825 1
0.312980296082156 1
0.330610072697329 1
0.263439205261503 1
0.340675045482353 1
0.309951745719994 1
0.321082332057254 1
0.275436969242707 1
0.317154462075283 1
0.359882565804893 1
0.314882496798656 1
0.307272148735429 1
0.332803196761655 1
0.266019195087088 1
0.286339152483758 1
0.240838853343271 1
0.27845601372968 1
0.327817524403947 1
0.328043108779505 1
0.304014771177941 1
0.327577986974941 1
0.288109674355567 1
0.307161149822662 1
0.381730559477575 1
0.279297873105674 1
0.257217505575687 1
0.191866522305401 0
0.335033008559398 1
0.297943153785349 1
0.315633119739634 1
0.328800333467485 1
0.287373477850056 1
0.337539061405905 1
0.287779965478689 1
0.334988985581958 1
0.28946181282035 1
0.323425695944667 1
0.299118687500697 1
0.329824737457443 1
0.299854678728442 1
0.270204099256535 1
0.225612262569543 0
0.26080954959202 1
0.328226393016051 1
0.314930146523139 1
0.304144848681175 1
0.366129186934649 1
0.304634958464672 1
0.29619465183822 1
0.320871961149856 1
0.289059844936693 1
0.266778014337878 1
0.276339547950293 1
0.262730144908416 1
0.312206801844588 1
0.346981507642516 1
0.346653079069866 1
0.263812998135826 1
0.267948607110924 1
0.409675781768715 0
0.306544045810589 1
0.347594889668286 1
0.281492790648937 1
0.321235233501946 1
0.323775306201549 1
0.304882680322648 1
0.319397497047956 1
0.344304266847184 1
0.334254831851141 1
0.273995455747833 1
0.320282445152503 1
0.295754991498099 1
0.305052201586175 1
0.302061089423559 1
0.285204147617724 1
0.321337316187774 1
0.276232366974033 1
0.226477222095987 1
0.270391158801004 1
0.318562388885543 1
0.309683607478371 1
0.301769604202579 1
0.256097761084184 1
0.286662820701379 1
0.321774178414813 1
0.329146603415242 1
0.307578777850565 1
0.294336589032971 1
0.272665229901537 1
0.307656687806064 1
0.338410066310726 1
0.298540963995011 1
0.3196872562607 1
0.255565341941229 1
0.311444837816346 1
0.318261022197749 1
0.293660878754222 1
0.289912333802683 1
0.313485872556097 1
0.254671455015161 1
0.264772990119583 1
0.297453591359724 1
0.28468184388228 1
0.329016241544154 1
0.315421120714313 1
0.307878686219911 1
0.247342122258495 1
0.282712705093621 1
0.254310388175388 1
0.281385890185843 1
0.291152583889881 1
0.274105577408007 1
0.252092190431866 1
0.311742686629295 1
0.28720295357434 1
0.282054589011827 1
0.317207867356702 1
0.253451420961807 1
0.331392941059704 1
0.308313063671039 1
0.275905547896754 1
0.263646581416974 1
0.299982358385755 1
0.345713024743435 1
0.299562586645456 1
0.284475442610948 1
0.320706465738032 1
0.302496315966571 1
0.306792133253622 1
0.309727802911478 1
0.309550970422137 1
0.318364848075197 1
0.317847093566395 1
0.3180973017306 1
0.302133466685083 1
0.304934169259265 1
0.345925371743734 1
0.241423682578639 1
0.324005349088142 1
0.285178527353931 1
0.353133897178161 1
0.317894512975488 1
0.342886313527364 1
0.275334263661709 1
0.313287717268278 1
0.287571154284655 1
0.251616701717483 1
0.292042743470555 1
0.279658078807306 1
0.32464827198782 1
0.357696677262489 1
0.322411878798232 1
0.2845147068522 1
0.330313413643337 1
0.337228512370669 1
0.310069843548613 1
0.29081785218967 1
0.352148825929816 1
0.270343081400714 1
0.314728765857415 1
0.291880479391779 1
0.241113187595279 1
0.296946965126951 1
0.375722970479888 1
0.291981593944451 1
0.296169807429006 1
0.256561742914142 1
0.290718966772449 1
0.307636065293899 1
0.321782663868492 1
0.354903580191029 0
0.31295973675924 1
0.307956942486824 1
0.32212819201896 1
0.31235043737179 1
0.307048036870514 1
0.279360229797491 1
0.363772587945015 0
0.280124126632128 1
0.312983535675746 1
0.30588176384674 1
0.284625233061275 1
0.279060907601313 1
0.320316236662189 1
0.262250286013349 1
0.249280800665953 1
0.259935641509043 1
0.306060711570972 1
0.344540370112291 1
0.313827675748966 1
0.327170995993408 1
0.320576788796374 1
0.278059974028539 1
0.293505673104296 1
0.274575647841523 1
0.311458558547774 1
0.341210466535557 1
0.313400019539761 1
0.384281651840984 1
0.251625448356062 1
0.303835178161952 1
0.313579946093247 1
0.290332487702034 1
0.320650405037261 1
0.29004138181298 1
0.270359672722194 1
0.294984761712075 1
0.268946817359325 1
0.334642835656378 1
0.329155323921357 1
0.285627804725661 1
0.299382863386943 1
0.269671150249575 1
0.330552915435786 1
0.323654507590776 1
0.310437081182278 1
0.322996804959155 1
0.348364737194644 1
0.303524032021247 1
0.330212083757255 1
0.317510264183295 1
0.254654989832164 1
0.300323076684126 1
0.30969435164297 1
0.344248260849582 1
0.3172838493249 1
0.300809117269952 1
0.311779462335889 1
0.295343894320671 1
0.294158714872434 1
0.31396247041192 1
0.316735897585914 1
0.275008265453172 1
0.330430774984159 1
0.330565979542766 1
0.306654834933656 1
0.276787643963154 1
0.321252666819265 1
0.323127560906242 1
0.299514076536913 1
0.298216404152776 1
0.320390844406955 1
0.297187558955528 1
0.319230990510831 1
0.295652828047736 1
0.277672961293533 1
0.287403121472197 1
0.266379700933168 1
0.291122973314011 1
0.294801714997754 1
0.31127866695961 1
0.378104360112718 0
0.295039451619924 1
0.318739206473831 1
0.263669018870235 1
0.349799551735503 1
0.281312042520724 1
0.313822215437308 1
0.293433035332799 1
0.346438901114257 1
0.286376987844 1
0.245684051353956 1
0.344322231220532 1
0.309478545364793 1
0.311161269477286 1
0.364343866855346 1
0.315041533192075 1
0.294774986307342 1
0.278133186685566 1
0.299974294161659 1
0.327161205620777 1
0.297893494080361 1
0.33359975341956 1
0.294541645405569 1
0.267226313194007 1
0.302701728444178 1
0.325461050935738 1
0.281275285646587 1
0.307671224510614 1
0.279342643177477 1
0.23653386422825 1
0.348623536491284 1
0.324684864732625 1
0.308756376339663 1
0.283916247693303 1
0.281992278036311 1
0.312809165174783 1
0.367669654477954 0
0.308267548024929 1
0.30325444586871 1
0.253205942412228 1
0.269161189857859 1
0.227274944043103 1
0.266356643307404 1
0.302664881571367 1
0.276410949210947 1
0.299157796589751 1
0.305309382199923 1
0.302042606885254 1
0.273825339388776 1
0.349724535572938 1
0.283548480462712 1
0.299220260189621 1
0.296623910397226 1
0.27385002105773 1
0.273350393057221 1
0.333897682303724 1
0.29670419433887 1
0.291481067328541 1
0.384189469867178 0
0.320915673881821 1
0.285048232164445 1
0.296991648413266 1
0.28805610696461 1
0.323646836142875 1
0.305895811887255 1
0.289620294236464 1
0.304473148595102 1
0.311571357652832 1
0.333872716208984 1
0.26969859633625 1
0.308152708100733 1
0.383369469963429 0
0.311699386331554 1
0.354963461910841 1
0.277742893072332 1
0.335676974528696 1
0.306132773783601 1
0.33223482313235 1
0.290995545954348 1
0.325195010833691 1
0.331445445213169 1
0.363317748403595 0
0.337256940105804 1
0.323316390846878 1
0.307909484841236 1
0.290361770415834 1
0.307450853017561 1
0.303004373762604 1
0.265132497550044 1
0.30100351134653 1
0.321069834438675 1
0.337284441633824 1
0.308740476888656 1
0.293047053511799 1
0.298991216082148 1
0.384501186607579 0
0.281310932161329 1
0.335539621495233 1
0.312361043057141 1
0.302205655708638 1
0.285595687534574 1
0.309341065633088 1
0.336615764840479 1
0.311993102644669 1
0.28016880684298 1
0.291320057516558 1
0.296577591207268 1
0.260207578535821 1
0.364258981066649 1
0.277670389274977 1
0.348406895141979 1
0.315799156570478 1
0.258478308526379 1
0.332754977102008 1
0.281066839491702 1
0.307662865047107 1
0.302747830620485 1
0.277422318188404 1
0.314654084487523 1
0.311375718949158 1
0.291446096024012 1
0.347796576317588 1
0.313231074964655 1
0.326275881905891 1
0.324290401545998 1
0.303105041449677 1
0.333476846721801 1
0.312820467798548 1
0.321789568759913 1
0.31756954898433 1
0.299978504702332 1
0.321848311382325 1
0.324114654533412 1
0.318809817286735 1
0.338630559496122 1
0.313101558035342 1
0.289429059825599 1
0.301934921629676 1
0.276501968195172 1
0.316218255806044 1
0.300811628677293 1
0.266726337544685 1
0.346437044073085 1
0.296632469234172 1
0.305946872290947 1
0.324246333400584 1
0.336494603656778 1
0.29064211297533 1
0.312149431096568 1
0.28739598581909 1
0.32319704011265 1
0.338007391343266 1
0.286181734241624 1
0.355280998013091 1
0.344201204666409 1
0.315762935616462 1
0.263336439427915 1
0.331148508922777 1
0.350585800811643 1
0.215123303230735 0
0.296080616407238 1
0.250410812596282 1
0.3195239707936 1
0.33915340751047 1
0.27678005814519 1
0.28473385705108 1
0.289134329797438 1
0.32457249344802 1
0.329108109827804 1
0.341199305960876 1
0.315244028071698 1
0.292963431475862 1
0.302483611496441 1
0.313469469802668 1
0.339003865468299 1
0.310719788463963 1
0.30556870934981 1
0.33086307965152 1
0.291138046130506 1
0.346595734113287 1
0.315128999799932 1
0.341197046082477 1
0.30647106487546 1
0.321183151150229 1
0.311566365649916 1
0.297439496122445 1
0.298005148761773 1
0.301056579992056 1
0.317113953986313 1
0.268331145491367 1
0.335681497062127 1
0.290740470571919 1
0.273471522133172 1
0.297663277044257 1
0.287364737455021 1
0.3327822681666 1
0.283111652763182 1
0.311466853343379 1
0.318336668390229 1
0.30006711791717 1
0.318824993381244 1
0.277490778985647 1
0.339110732993738 1
0.338180740898763 1
0.321364990969004 1
0.28411894798261 1
0.294316689968765 1
0.334795231466434 1
0.304261338976704 1
0.34222255556527 1
0.275629675517278 1
0.280624320064837 1
0.304302986555897 1
0.326018237338462 1
0.320639366197675 1
0.297600264138921 1
0.324495047961128 1
0.368427102418306 1
0.293676138742998 1
0.340509451238652 1
0.2497084409815 1
0.242955596638183 1
0.325577522851147 1
0.344411179621735 1
0.312809453837041 1
0.29186279105953 1
0.317941459919708 1
0.260307658402748 1
0.295933337211449 1
0.297494329024137 1
0.305768051140013 1
0.299266290217946 1
0.319203139165752 1
0.362805831970153 0
0.301116321559892 1
0.263317782510319 1
0.316880277454304 1
0.302316012001887 1
0.367561663817627 0
0.360866419770519 1
0.276744442410344 1
0.343268920812431 1
0.338961211598912 1
0.331955529545799 1
0.307392725810713 1
0.306225128351326 1
0.309989287566992 1
0.280852520616721 1
0.325020182257607 1
0.309185722197256 1
0.295248026786383 1
0.315313503892618 1
0.336231764598153 1
0.308341807615989 1
0.269455445031501 1
0.331694450890686 1
0.269871746998576 1
0.359487626427862 0
0.319911562884271 1
0.274939473689028 1
0.278053337078598 1
0.342889269721027 1
0.337010284468678 1
0.290113358926905 1
0.274661569200713 1
0.279446352553284 1
0.306394676419859 1
0.322207296985101 1
0.303499654808339 1
0.306714488087203 1
0.262295593828709 1
0.335873937101957 1
0.343657821615716 1
0.340229867799578 1
0.308606522258938 1
0.274062899505468 1
0.336304381068032 1
0.314034602937819 1
0.272529238769619 1
0.285557233132395 1
0.317508980497762 1
0.257513398284265 1
0.346033547844619 1
0.299821761775166 1
0.317667206402205 1
0.288174927485723 1
0.328609869750828 1
0.333753905759937 1
0.343148745769086 1
0.273676569760965 1
0.304838347034449 1
0.27718046568882 1
0.234300451461526 1
0.294943119874523 1
0.292789659694658 1
0.27846870417706 1
0.306488122090362 1
0.261350275375031 1
0.288395982461488 1
0.309113228939459 1
0.328199506454177 1
0.293210949105709 1
0.270667953275348 1
0.315545928575413 1
0.34601169317383 1
0.32732839572411 1
0.290289614448291 1
0.311323922240991 1
0.339694537946634 1
0.318132811730884 1
0.307757627367763 1
0.287100651489129 1
0.274306731935176 1
0.292927801337516 1
0.341466660292873 1
0.333934941175332 1
0.358207604403792 0
0.249607993044093 1
0.34724233738468 1
0.307815870488685 1
0.323737461603566 1
0.275013504754231 1
0.303999560006588 1
0.33523463688974 1
0.284124366951462 1
0.271621377265622 1
0.281678870724113 1
0.376838670359964 0
0.265232928613439 1
0.272170759748546 1
0.262072728661769 1
0.287377512399063 1
0.330286732478559 1
0.267197221618922 1
0.251743611824738 1
0.315863962672227 1
0.317248607261382 1
0.366176638826846 1
0.317291963369648 1
0.314504326826943 1
0.268515717846937 1
0.324215782742551 1
0.349847234401911 1
0.29709336884498 1
0.325006841943397 1
0.336801607653661 1
0.351118029316276 1
0.303271724952424 1
0.268890389056389 1
0.305274255361102 1
0.303319295546927 1
0.260644268230788 1
0.347600491886444 1
0.259089588643539 1
0.301369078646209 1
0.328172966251771 1
0.307384293633122 1
0.304396186545035 1
0.29066458284609 1
0.325183754515192 1
0.315798909557842 1
0.345656500956322 1
0.313162703709219 1
0.273197689379476 1
0.375753813057444 0
0.350789889452429 1
0.32685357847192 1
0.293825596664853 1
0.332423345666884 1
0.249445099741739 1
0.297057309532828 1
0.324804989803025 1
0.310822368109528 1
0.361741025462163 1
0.304336669343826 1
0.277976880479601 1
0.281673372535149 1
0.309286222818732 1
0.338284020008644 1
0.354488120391681 0
0.322866452468051 1
0.290598546082708 1
0.348139345287929 1
0.317954117926844 1
0.298989090880015 1
0.276987460166583 1
0.278203889024005 1
0.327924923993864 1
0.318582246895189 1
0.267467492115203 1
0.310016633447326 1
0.233277306714022 0
0.354582149955642 1
0.312889403607539 1
0.363728364209229 1
0.299783971750776 1
0.334498685008728 1
0.410473263184189 0
0.312229902837393 1
0.289463813554647 1
0.269913272538268 1
0.283834597795534 1
0.27886481096619 1
0.330345557115607 1
0.281013866030367 1
0.314414273537367 1
0.363359803177063 0
0.231780928111848 0
0.297386804743862 1
0.278823468665595 1
0.340801558491205 1
0.308658597532124 1
0.309607782480434 1
0.312903907223918 1
0.36169820579617 0
0.325265850246965 1
0.260123104369681 1
0.307561351790883 1
0.295145862662592 1
0.277647124717779 1
0.297105195804964 1
0.253137064399141 1
0.294589773313091 1
0.31613201059862 1
0.268997548681472 1
0.318203796809264 1
0.313942097912822 1
0.386034772519468 1
0.316515409258647 1
0.328893836705006 1
0.300840890904775 1
0.261704547783061 1
0.354930209710284 1
0.29458337114718 1
0.341434345628284 1
0.274123014881971 1
0.344081489459327 1
0.320420769060644 1
0.270153389431404 1
0.306362424564712 1
0.297137779786886 1
0.293477061974156 1
0.285548646587232 1
0.242174514025579 1
0.273621674352122 1
0.321716938428807 1
0.332953300295235 1
0.292710653106913 1
0.288365092289193 1
0.289959624265166 1
0.29929994680897 1
0.347127951776242 1
0.328605121038423 1
0.27953808231429 1
0.27656250178744 1
0.368649892070961 1
0.353064192626687 0
0.255757529300059 1
0.328235439700278 1
0.34419752403639 1
0.311531519586396 1
0.320804980709649 1
0.342992912310934 1
0.313412979817538 1
0.311149191942767 1
0.271390757924992 1
0.268844350097712 1
0.297353157749569 1
0.351105260243903 1
0.269113313836814 1
0.328786221481276 1
0.301387519569964 1
0.282689804457938 1
0.289625829398703 1
0.267847526149547 1
0.326807258621425 1
0.294386157517109 1
0.309153428032605 1
0.319067475570717 1
0.343970286792498 1
0.369132431944445 0
0.293061520735968 1
0.33950727288939 1
0.310512444536223 1
0.291567834538761 1
0.279338702742739 1
0.316944325193746 1
0.357452991458725 1
0.330528576955673 1
0.297578469368111 1
0.321341712923265 1
0.331882190370675 1
0.289026134635317 1
0.256815316186702 1
0.261031343500351 1
0.295875164327151 1
0.299765806181975 1
0.332430310545615 1
0.327103948672034 1
0.327832093872065 1
0.38889539041778 0
0.294087233806763 1
0.2649932457421 1
0.306014208466968 1
0.277246988357286 1
0.339231042447163 1
0.231289522212974 0
0.344050681904951 1
0.284633216110405 1
0.346697760470884 1
0.293447188436751 1
0.24013757249933 0
0.303930542946967 1
0.28236184283737 1
0.295371465169994 1
0.285989314967843 1
0.25247844938063 1
0.289360036751346 1
0.239500019652907 1
0.320281531340522 1
0.302692767210638 1
0.273032598142812 1
0.29991724961233 1
0.330113904976296 1
0.240788491756339 1
0.283014250976384 1
0.368259267917856 1
0.272202039116827 1
0.309365689741834 1
0.301372479999228 1
0.346787071036007 1
0.162527010447063 0
0.281233859716239 1
0.33375652640704 1
0.298561569992357 1
0.285363670592779 1
0.305077680624959 1
0.328027497301838 1
0.262300236373565 1
0.318370807608406 1
0.345312581448432 1
0.273715419911871 1
0.304834752293691 1
0.310033326804284 1
0.278379642495895 1
0.250226249036386 1
0.289759298319378 1
0.305116992785206 1
0.290882970262571 1
0.280198857707404 1
0.285213844905956 1
0.333330570612796 1
0.269973393028107 1
0.315750204719093 1
0.236230835116946 1
0.292818124293436 1
0.357757555782021 1
0.317529358196601 1
0.286401255372168 1
0.300793496134919 1
0.330265776425154 1
0.29791400668576 1
0.334213555127829 1
0.309576258059753 1
0.28924674672536 1
0.259074962937398 1
0.349082007980788 1
0.297272539717901 1
0.320721349922621 1
0.301818058446091 1
0.31792434543293 1
0.335272459042393 1
0.327146476848963 1
0.295477123781072 1
0.347925936734829 1
0.250028043217483 1
0.31392267965693 1
0.275215901032129 1
0.310050017165391 1
0.33222897214157 1
0.335039336407357 1
0.325714125103926 1
0.299048693204021 1
0.313949323027166 1
0.304855761222804 1
0.306737929208128 1
0.253067010278914 1
0.304508940950863 1
0.263459829224086 1
0.332882786423705 1
0.346487882683374 1
0.271206806146702 1
0.282296539572389 1
0.332612079503608 1
0.248810062459303 1
0.282805927620877 1
0.266496364970252 1
0.303629441986202 1
0.34531301200625 1
0.287104527633514 1
0.284039999369918 1
0.280893138999913 1
0.339850797012367 1
0.272582238231132 1
0.255874820667838 1
0.295602955574552 1
0.277579576637307 1
0.285972252342982 1
0.331952232856833 1
0.2633195551179 1
0.296982896372216 1
0.320168000614268 1
0.281972419241668 1
0.313126342476223 1
0.328665471576478 1
0.303217744008314 1
0.313454391595584 1
0.315298694363304 1
0.297958530049013 1
0.321680731037725 1
0.319303079501589 1
0.308382513272273 1
0.32887155962084 1
0.271638186520855 1
0.28647207119455 1
0.29241211220906 1
0.37511208236249 1
0.291476000713111 1
0.2989471545879 1
0.258325768227453 1
0.345239902250183 1
0.28715965713435 1
0.311449326567655 1
0.309093811138507 1
0.318208219295329 1
0.28878099674245 1
0.307042498511713 1
0.325356799481436 1
0.313901209125395 1
0.317973014637959 1
0.347369492636801 1
0.386339652686929 0
0.293623432434899 1
0.306798778749924 1
0.343527571016443 1
0.273547951775667 1
0.30096989036879 1
0.420459367470228 0
0.337384333414967 1
0.298846354096772 1
0.268932896417245 1
0.301847309306895 1
0.238945311211527 0
0.354716492199815 1
0.247457481070703 1
0.287545210552817 1
0.270743548680885 1
0.296881956887706 1
0.301932040063646 1
0.265584368549028 1
0.262069751850879 1
0.257394467226616 1
0.321001564774027 1
0.298338685809028 1
0.326289035374305 1
0.291033762659174 1
0.331952643268002 1
0.275225622464694 1
0.3107088227568 1
0.303882645334036 1
0.248545281751879 1
0.326167172992026 1
0.333943323430256 1
0.263922056303298 1
0.302097029931656 1
0.318219110282115 1
0.263741228288844 1
0.287414815229575 1
0.267094550554096 1
0.304532672970959 1
0.335045322197617 1
0.277663804203184 1
0.308810270061519 1
0.294339678778883 1
0.344634400698041 1
0.282704657746458 1
0.330714527219393 1
0.284005918221895 1
0.270729805239186 1
0.332676086502716 1
0.2935274529162 1
0.290246818363151 1
0.340370377532977 1
0.301223912830614 1
0.273814659056314 1
0.311499504590887 1
0.284440716469664 1
0.324416864119112 1
0.293678776602711 1
0.295335827143076 1
0.288584324517728 1
0.301128808073415 1
0.300568358646539 1
0.265680070226114 1
0.318733752883143 1
0.388159800109639 0
0.281918012525932 1
0.294186007054629 1
0.285322605114355 1
0.271293147196193 1
0.323314126571482 1
0.326706685382272 1
0.284789692589039 1
0.290857891131863 1
0.278192766460632 1
0.304109251632098 1
0.342038684804045 1
0.297990657523977 1
0.306439047478656 1
0.347895237682631 1
0.271633044802995 1
0.316822893275255 1
0.329404434176782 1
0.294524328879594 1
0.296408474396664 1
0.28078511927065 1
0.278430181384147 1
0.281752283876135 1
0.285282318962844 1
0.368530691341898 0
0.306311291253783 1
0.308666257698301 1
0.341538949067213 1
0.365814612686788 1
0.273986667640017 1
0.315301256344116 1
0.295049622488991 1
0.275657183702653 1
0.267404108454155 1
0.281610918772359 1
0.34459235061545 1
0.288811339940794 1
0.282578462178121 1
0.289940870548995 1
0.24591757498082 1
0.308622198430051 1
0.367168054549918 1
0.305287789476849 1
0.284695795545043 1
0.319150309040596 1
0.312992771086499 1
0.317346480099954 1
0.247200527165552 1
0.262175816828228 1
0.306009174429925 1
0.272790010382325 1
0.221480674135898 0
0.330285851275692 1
0.31308779161005 1
0.256309824332871 1
0.28191109792722 1
0.345934566492365 1
0.240142865158499 1
0.301733764665815 1
0.306258830983613 1
0.34669623987502 1
0.284034052006423 1
0.26425352223125 1
0.352024182142455 1
0.263923125923328 1
0.292649585906991 1
0.317877935246327 1
0.311543428002935 1
0.323043924984888 1
0.275950311638845 1
0.317800584139831 1
0.298800363695435 1
0.322941717583442 1
0.343074276628601 1
0.33485728498025 1
0.310601110199946 1
0.230920903298965 0
0.318677013855096 1
0.281675705091879 1
0.312644002960383 1
0.286134995492197 1
0.351035563169992 1
0.293296378315286 1
0.279920187075862 1
0.308737654884705 1
0.297833647600379 1
0.310715758914285 1
0.327915783625132 1
0.280632402850655 1
0.298860575804878 1
0.246293193453255 1
0.28904516817862 1
0.311291678307379 1
0.316551635607098 1
0.321611614509929 1
0.303936206814258 1
0.296801640503446 1
0.252123059913279 1
0.26961828946682 1
0.291175080802057 1
0.344006922011997 1
0.314752296634747 1
0.356355210783533 0
0.322272449490102 1
0.305917772183873 1
0.254149184219218 1
0.300663943202015 1
0.27371479364454 1
0.259764717654806 1
0.343326697313654 1
0.308442423805103 1
0.28485719693431 1
0.281972761017398 1
0.285061422006718 1
0.352617824876943 1
0.269276416463718 1
0.307600306898679 1
0.269146167465705 1
0.296557345096881 1
0.318276686174233 1
0.214945003625378 1
0.347117561597672 1
0.318020130427619 1
0.292088078639619 1
0.295323889201913 1
0.321875475802047 1
0.263968233395345 1
0.326314057504454 1
0.330437242607462 1
0.301241490662433 1
0.233319270475509 0
0.329391477031629 1
0.328003733249082 1
0.324992261970587 1
0.28375786070404 1
0.29023222848035 1
0.315252248593425 1
0.290018635610329 1
0.323856035603458 1
0.313863864712222 1
0.306333947397346 1
0.32903900764637 1
0.297932643557811 1
0.312180613773738 1
0.279379677879611 1
0.315066040951762 1
0.248877280649798 1
0.274522167901505 1
0.339688760042026 1
0.311462221715656 1
0.232758258375104 0
0.294904577433805 1
0.411521576800814 0
0.288876064936923 1
0.32731914003278 1
0.312511438614307 1
0.291240762529765 1
0.336775245488165 1
0.267588260746671 1
0.29014254839476 1
0.312958785008131 1
0.299227536025775 1
0.333123762873806 1
0.313456815786513 1
0.25043967188293 1
0.342813338039721 1
0.324198468284761 1
0.333165952572271 1
0.30650603025734 1
0.290726743502855 1
0.307063942121294 1
0.369756565111114 0
0.287150435209526 1
0.315311377502374 1
0.278764426483006 1
0.294559973008102 1
0.329594603039069 1
0.308851144133438 1
0.343782464942239 1
0.250687210677974 1
0.331748988587921 1
0.377333768776695 0
0.325323859296897 1
0.252380713616372 1
0.271610737043502 1
0.280829590993342 1
0.328592316249645 1
0.34188153951577 1
0.260539686858138 1
0.285120859635428 1
0.203579736699481 1
0.285294942114982 1
0.302415088409039 1
0.35927288798946 1
0.285428873783747 1
0.324181330275288 1
0.310829554038202 1
0.292029760022978 1
0.312182231462666 1
0.362254381790994 0
0.29389480160164 1
0.288317186699635 1
0.376925451645645 1
0.342563170516282 1
0.322719651201637 1
0.320088809460497 1
0.288314459544257 1
0.304083313387541 1
0.284118645083866 1
0.324580351242901 1
0.296414320090541 1
0.358719309385375 1
0.315575362616248 1
0.315906099933449 1
0.423572643780023 0
0.30134648327859 1
0.29215061283365 1
0.290693534607238 1
0.292050224825791 1
0.28073699352455 1
0.280814302431582 1
0.315302745855053 1
0.277675082675161 1
0.286870329372148 1
0.337793103371157 1
0.288396064815962 1
0.285074110615694 1
0.306506559840831 1
0.298385136810841 1
0.233560510395495 0
0.334418931463301 1
0.270113172970056 1
0.342722498338793 1
0.312689508259056 1
0.241139302189342 1
0.224285914476838 0
0.281996431706635 1
0.335844778209854 1
0.325243545866448 1
0.318211772339214 1
0.253850131353476 1
0.311027452065856 1
0.316654859408952 1
0.327808819856764 1
0.309446666309369 1
0.268191569027722 1
0.293581626295613 1
0.298895104766165 1
0.346669483327187 1
0.291372966370501 1
0.242703161007774 1
0.310429797986901 1
0.306955631407085 1
0.296851066972382 1
0.347954884523991 1
0.277847672227905 1
0.272269821193877 1
0.325499051643551 1
0.299300166198128 1
0.295884684290683 1
0.259779514520671 1
0.311069139335329 1
0.265662269897881 1
0.261290429627306 1
0.293247047947629 1
0.245306729723756 1
0.31817605027345 1
0.300276741108526 1
0.30353498102574 1
0.356199619176133 1
0.290734895988064 1
0.312657986188581 1
0.246888216226482 1
0.255919713357002 1
0.288448204383449 1
0.297985162671022 1
0.306158882534614 1
0.307534586813796 1
0.307720895821912 1
0.274999922159098 1
0.279649993182297 1
0.29255202675316 1
0.256574236151422 1
0.29183939435254 1
0.325714983276924 1
0.319284685668681 1
0.261894027217168 1
0.317391127350427 1
0.301550634431841 1
0.304557304412855 1
0.303212014337064 1
0.272768370920792 1
0.324041039588914 1
0.34571396749652 1
0.322966523638178 1
0.346168239693494 1
0.248982381870633 1
0.290351479549818 1
0.268563498728518 1
0.291656726041168 1
0.236234267312491 1
0.302903041815358 1
0.325718659259489 1
0.332010055752259 1
0.3745905019084 0
0.340885476487065 1
0.244108852734432 1
0.263566767732336 1
0.311452467735411 1
0.301224028258874 1
0.325781633223625 1
0.308060004745639 1
0.336067627908907 1
0.267368144287039 1
0.300329998461527 1
0.268605375675584 1
0.329155674651026 1
0.318565973688686 1
0.315415424493199 1
0.308603999690517 1
0.275911437092731 1
0.257137287898573 1
0.347937761750094 1
0.300302457314456 1
0.330254744620306 1
0.281883562558955 1
0.26360626984003 1
0.313977153302119 1
0.329877379153286 1
0.27549017412857 1
0.303193336743212 1
0.253281115453375 1
0.276723129558073 1
0.349197252111049 1
0.313407399334539 1
0.324545984448741 1
0.305528250020229 1
0.277958900070931 1
0.307489898117177 1
0.249840773991136 1
0.281137366110933 1
0.309927243430129 1
0.31843207543553 1
0.300764952567286 1
0.260450595109337 1
0.287548075140498 1
0.291647700676593 1
0.297931536241453 1
0.288934825511518 1
0.278585611221457 1
0.36649935570368 1
0.304687397557626 1
0.308448880898192 1
0.338186219985191 1
0.282941865974851 1
0.345111271483527 1
0.266186533558051 1
0.241358667164734 1
0.282529633141078 1
0.285747969442659 1
0.302963799107278 1
0.339595461680395 1
0.292458959002454 1
0.323774545396231 1
0.285589244565593 1
0.321645408026936 1
0.373764727520836 0
0.301330405908802 1
0.273762731941102 1
0.287729904796616 1
0.309746516360488 1
0.30727509621016 1
0.308378401769235 1
0.304093114099102 1
0.268693396223345 1
0.261795375527652 1
0.273218096401715 1
0.268163965159095 1
0.329956718180203 1
0.369695547109247 0
0.288289862894529 1
0.247641643174472 1
0.329769272057237 1
0.338928391686967 1
0.307626749846468 1
0.274337705213016 1
0.35340941493851 1
0.302412809044823 1
0.28962000856351 1
0.326064663933517 1
0.291327449391357 1
0.268199869502603 1
0.29439825458078 1
0.274100870581812 1
0.272381308226465 1
0.285981775576221 1
0.320718118080005 1
0.272210108605195 1
0.343557263994689 1
0.298007490139868 1
0.293097913151846 1
0.288453798201474 1
0.30251163766838 1
0.307009856063953 1
0.29928214682507 1
0.295092697834377 1
0.256126001521824 1
0.263636476676996 1
0.300002712991237 1
0.306517489469733 1
0.30516235525405 1
0.317766475342212 1
0.26158430328223 1
0.330248725916293 1
0.306224430082218 1
0.286623288877997 1
0.233924597341457 0
0.345918972030606 1
0.316538248320994 1
0.295261488060519 1
0.3148731593437 1
0.275247829932553 1
0.304837390638621 1
0.283491735333498 1
0.294947304455994 1
0.349225103345177 1
0.347844581554979 1
0.342573699185957 1
0.302550029033419 1
0.32304199263291 1
0.301129330220738 1
0.32578016686185 1
0.295601645040783 1
0.26295212982166 1
0.256333226868203 1
0.314735990608749 1
0.331798239803572 1
0.30727266300699 1
0.304036519605577 1
0.2737253721848 1
0.329222864797315 1
0.286834593963616 1
0.303664017726533 1
0.327970158105809 1
0.325876082004153 1
0.262311947119813 1
0.320660417242123 1
0.28671403674973 1
0.30011908688344 1
0.326030753529991 1
0.299340072043997 1
0.287760352084771 1
0.264194332535669 1
0.32008037722411 1
0.229076207407525 0
0.282353909154324 1
0.34321209502244 1
0.243040921598046 1
0.343727967287617 1
0.286171660014644 1
0.297340883643684 1
0.297313020172995 1
0.317021839133548 1
0.325202807218288 1
0.343381663569138 1
0.269833264651024 1
0.284382022801243 1
0.303762306346981 1
0.349401881145021 1
0.283749739743645 1
0.303365314116456 1
0.274550829297832 1
0.287353681100388 1
0.293104972873889 1
0.220384543130451 0
0.331156486389471 1
0.295063679369822 1
0.320890097627674 1
0.335250461898637 1
0.31881437857414 1
0.316152725281589 1
0.329968436664807 1
0.313410647684018 1
0.224003808840764 0
0.276258781947827 1
0.296300820366508 1
0.302771659903227 1
0.297229521296121 1
0.302369434551244 1
0.343727840483439 1
0.276311720342303 1
0.405061362307724 0
0.303839926425198 1
0.319900074639985 1
0.331605101178502 1
0.243884269375893 1
0.299565068389542 1
0.320021409158526 1
0.319984746354965 1
0.292963154617365 1
0.345804878869337 1
0.297041054424933 1
0.295177170168128 1
0.351900146799767 1
0.339309320929833 1
0.272359685566027 1
0.271520750753607 1
0.301992472005928 1
0.265858734251159 1
0.299786115548338 1
0.331921369250958 1
0.304568599066821 1
0.294183222171697 1
0.290654096988419 1
0.325705340995566 1
0.28366497584578 1
0.320993240475888 1
0.27059830771029 1
0.287430143811468 1
0.35135323897219 1
0.328866412423231 1
0.292417004280034 1
0.332961683629303 1
0.298260393490592 1
0.354177273542789 1
0.324958313358058 1
0.360852458980374 0
0.314728025643686 1
0.333724923434816 1
0.338813936910471 1
0.3114026866221 1
0.341962361020073 1
0.290833484401355 1
0.29135801336845 1
0.255568879451378 1
0.275077391763609 1
0.253518291476478 1
0.276398135055318 1
0.334341467834568 1
0.258289454765956 1
0.260510238905863 1
0.344471743967556 1
0.313339456431393 1
0.342635130687009 1
0.255211529541527 1
0.305392945537948 1
0.273525648292879 1
0.304313627186797 1
0.295879527229433 1
0.302638756772007 1
0.249786370595755 1
0.304619706338717 1
0.325760597087778 1
0.263919942131861 1
0.298198177882587 1
0.263257403466425 1
0.274197527436762 1
0.278433241203761 1
0.273245813088953 1
0.340243058425204 1
0.306436755596068 1
0.274641117793685 1
0.28855516288388 1
0.321816433131974 1
0.259142372524557 1
0.337843589760736 1
0.296261989363663 1
0.340408062008227 1
0.306684024389641 1
0.328351658195045 1
0.325972684383011 1
0.257302853186074 1
0.28929462679076 1
0.321925332539517 1
0.341203139414135 1
0.379325515520225 0
0.241898074837377 1
0.313705496526338 1
0.3205612251225 1
0.277138975270483 1
0.286695760201915 1
0.321703034800868 1
0.308946579874884 1
0.365736355814782 1
0.282974227279926 1
0.291510166818021 1
0.357147122120127 1
0.270440593467042 1
0.300152723894509 1
0.269743175294921 1
0.33693356156129 1
0.316235542756698 1
0.282365846988519 1
0.318027001928271 1
0.310653842066021 1
0.333031652637588 1
0.293658936437942 1
0.326140844989134 1
0.319724295015033 1
0.278872790374375 1
0.30715894585446 1
0.30813311900257 1
0.352367231575488 1
0.303398871178446 1
0.308856985778881 1
0.359384413915879 0
0.33008040480589 1
0.288073866419771 1
0.338608434281206 1
0.31190619400257 1
0.299882951523479 1
0.303538864172662 1
0.29341996151787 1
0.380880960224712 1
0.258043414892584 1
0.309272383807565 1
0.278753663623375 1
0.31883350983429 1
0.310009488697566 1
0.255283599528406 1
0.284691713517991 1
0.300349054292783 1
0.313018117154516 1
0.291716473786371 1
0.376488859086252 0
0.271537713990475 1
0.321955274070438 1
0.29450308475543 1
0.254021782113608 1
0.353102584054933 1
0.26840960944227 1
0.31708291924887 1
0.31456582784381 1
0.250071096315969 1
0.282202810318469 1
0.304088151107184 1
0.293129539364754 1
0.325188569217506 1
0.264224304060599 1
0.350203882530939 1
0.296784790814119 1
0.332109750817292 1
0.347359986178338 1
0.345577206644017 1
0.311286921621309 1
0.272277875042684 1
0.270754243316973 1
0.272735165508452 1
0.254472215135997 1
0.292166525780675 1
0.296348413783679 1
0.310807027433546 1
0.304991750283765 1
0.317708987340954 1
0.320152664897114 1
0.347899991085458 1
0.292443361347779 1
0.310803005251652 1
0.29997521865356 1
0.254225067315912 1
0.314362937142036 1
0.299869397851241 1
0.32495555289034 1
0.336909129468682 1
0.301649994766603 1
0.271415782038968 1
0.27260714136034 1
0.322711569385099 1
0.300451827568293 1
0.279150563438171 1
0.289159567932523 1
0.296740953307627 1
0.39164139933212 0
0.374646027783297 1
0.290589512780173 1
0.281291013018942 1
0.385653547463927 0
0.289439156964721 1
0.27918255975998 1
0.31803402917728 1
0.31093206586439 1
0.331437335934183 1
0.354296821559952 1
0.305716327749497 1
0.351160533775751 1
0.327873539218335 1
0.303953963166289 1
0.298113913302937 1
0.336455645045793 1
0.290453397995437 1
0.256978062888567 1
0.301073852375863 1
0.313751631546978 1
0.27971104962429 1
0.284047407257026 1
0.28188628362616 1
0.315642352304704 1
0.356128911860551 1
0.2813273398914 1
0.262013936767388 1
0.307131898863195 1
0.296639221591052 1
0.324400452858137 1
0.34125888180122 1
0.268451174662817 1
0.298589646291631 1
0.234562863774177 0
0.303695993401677 1
0.302689762996774 1
0.279446036981001 1
0.239685979863157 0
0.363064524882671 1
0.269385915883328 1
0.345580018809478 1
0.315051650664211 1
0.321627718050681 1
0.315585877897193 1
0.288955218865877 1
0.336455635695735 1
0.337843629044265 1
0.360113307293948 0
0.338444951002501 1
0.223703503660582 0
0.32444050066773 1
0.257366141190412 1
0.248779161868088 1
0.301819267405926 1
0.286156954475295 1
0.279848784208892 1
0.268605115590508 1
0.318772545355601 1
0.257380792838241 1
0.334298004700399 1
0.260327903746139 1
0.356185557782716 1
0.302864558763785 1
0.339490331436554 1
0.331636985003258 1
0.274340212983473 1
0.365678250430071 0
0.299031926053827 1
0.290654100729023 1
0.242135462603942 1
0.32415771649954 1
0.259477076804425 1
0.306395316612674 1
0.306701740576626 1
0.300027311496918 1
0.304326603089174 1
0.262394842391161 1
0.307635722550697 1
0.301373782458863 1
0.298276212762215 1
0.297572401313822 1
0.289834731448176 1
0.294832184973403 1
0.295364291416702 1
0.315033357700101 1
0.354961158456186 1
0.275979103894836 1
0.317279465609236 1
0.333697739383461 1
0.27703444288255 1
0.308488108986696 1
0.272132135091914 1
0.289120440712406 1
0.306729520018504 1
0.275638412289274 1
0.316768640135544 1
0.277949107025675 1
0.261379106734972 1
0.283757874970711 1
0.302891671627156 1
0.25140866816276 1
0.340827514664642 1
0.305973303794687 1
0.325330923064307 1
0.279258513626928 1
0.342595167163671 1
0.302755359744875 1
0.284233223664604 1
0.305161722984883 1
0.29189187660881 1
0.321899437335709 1
0.324287920748558 1
0.296812898763067 1
0.299631517464518 1
0.321726843123969 1
0.265336291982874 1
0.272970516102019 1
0.263465965314554 1
0.321963932647237 1
0.338615125381679 1
0.279700276626306 1
0.246887175892168 1
0.375820810001493 1
0.330041749213695 1
0.314256815691776 1
0.250226479940775 1
0.332997943765259 1
0.311141322405165 1
0.311864773239339 1
0.333213796036156 1
0.260065709726128 1
0.308733978746009 1
0.279198663862066 1
0.277749306013659 1
0.304571000081625 1
0.324828431572344 1
0.289298578076575 1
0.333503717244304 1
0.307356942032331 1
0.275855583174374 1
0.298318471783198 1
0.314629219144914 1
0.271792627296982 1
0.29379554507976 1
0.265921957198918 1
0.25485399757472 1
0.359674259665066 1
0.275789238055867 1
0.273598547943047 1
0.28014583738914 1
0.297390658015381 1
0.240707095665368 1
0.352910793062142 1
0.341755454104388 1
0.323862457105394 1
0.310624163793515 1
0.325073537224294 1
0.288640473758328 1
0.335117530086763 1
0.309555183764598 1
0.310621328883516 1
0.365074424254371 0
0.2842227250116 1
0.25362362366013 1
0.293109079245227 1
0.330586300252579 1
0.273945472134004 1
0.27952215661404 1
0.278785080929011 1
0.31473416069506 1
0.348911839035294 1
0.309741072199572 1
0.285857846259608 1
0.296209541773735 1
0.249098493077948 1
0.281123691929296 1
0.286610216380334 1
0.365723018172316 0
0.285657442446806 1
0.296165393117994 1
0.289156694514873 1
0.282645054280763 1
0.271029951697539 1
0.33850894045866 1
0.247182273742899 1
0.315597018768057 1
0.239051709709958 1
0.248693335353325 1
0.283516940368514 1
0.31043718869124 1
0.286147699311807 1
0.351542274120284 1
0.300887070032561 1
0.312925020632181 1
0.322817784257255 1
0.320741104538889 1
0.291785143630527 1
0.288468420215223 1
0.346023046904872 1
0.307402639688201 1
0.2552422264047 1
0.273856453161571 1
0.294879657823927 1
0.289741323014456 1
0.303298270305716 1
0.294995905175368 1
0.246226775664539 1
0.310065144942383 1
0.298447992683851 1
0.287117172134774 1
0.266734300125125 1
0.243293699681771 1
0.328011899782024 1
0.288555523480299 1
0.27540942495511 1
0.332623254333309 1
0.247454769238912 1
0.311074540949438 1
0.280364598471145 1
0.281815900011046 1
0.315342208971359 1
0.291840751418009 1
0.342346955513278 1
0.313266358231588 1
0.320742220981416 1
0.303809732898165 1
0.293278599589274 1
0.270972330178869 1
0.365281917481486 1
0.314071208475525 1
0.304116471767876 1
0.284825165018558 1
0.29567430007163 1
0.324520326127198 1
0.280260780346624 1
0.301890964861149 1
0.359914777528049 1
0.256557096229974 1
0.29281704052787 1
0.271831677130489 1
0.247945828223421 1
0.291813933651117 1
0.332315831497048 1
0.27286226376602 1
0.250372444375331 1
0.243986397226199 1
0.323190709721263 1
0.303273454040496 1
0.276177733654746 1
0.250517193780755 1
0.291120870407856 1
0.373650720777765 0
0.338045441202745 1
0.262241509196699 1
0.299746905369201 1
0.342888287422632 1
0.324227615011542 1
0.371160245737307 0
0.306695961457955 1
0.332867605714408 1
0.270632683330168 1
0.266137848812253 1
0.324719748994656 1
0.299530339783806 1
0.281734576764293 1
0.286457185280599 1
0.260048157997455 1
0.302337921075396 1
0.336716740462938 1
0.284810202747785 1
0.316390971830648 1
0.348019257327367 1
0.284290971211883 1
0.375408655595043 0
0.269699260262241 1
0.389114053890531 0
0.271218493326118 1
0.323601837146809 1
0.378684343456336 1
0.273649903308296 1
0.354588282563608 1
0.332939675118728 1
0.311429254100091 1
0.254453975456205 1
0.307018569807711 1
0.27094077049551 1
0.334409701530306 1
0.30905356644878 1
0.282608088131199 1
0.281381565329982 1
0.264233918746742 1
0.311032818283154 1
0.338775458091354 1
0.284518705154499 1
0.283420669528721 1
0.308482975186867 1
0.316546503588194 1
0.308020562604065 1
0.304404309684044 1
0.328603764829328 1
0.328033182946874 1
0.265296641797751 1
0.295305427059392 1
0.30739835248558 1
0.336121612425354 1
0.275976690526942 1
0.317238393019791 1
0.307747931851272 1
0.283238854688501 1
0.259741917422794 1
0.339558623772343 1
0.273905690116341 1
0.319380438746254 1
0.36417575039271 0
0.347571521525992 1
0.345763360660224 1
0.308615810043147 1
0.291646404910198 1
0.33120579301115 1
0.323892892891972 1
0.268671145755384 1
0.288490240835244 1
0.326013706060787 1
0.358929076954109 1
0.274383274492001 1
0.28566564251393 1
0.310488702025354 1
0.291011448540215 1
0.221898598539359 1
0.32808420961221 1
0.338785525532135 1
0.260400369766267 1
0.298022028704283 1
0.308617372760085 1
0.261915412884521 1
0.284723685843391 1
0.281166677955019 1
0.284863812874755 1
0.324019036819116 1
0.307000354132526 1
0.354887259669534 1
0.2881183423512 1
0.284812522912541 1
0.336999263419402 1
0.33376074513889 1
0.283651827334824 1
0.330155986199936 1
0.281894498008775 1
0.320578127596932 1
0.328614663828276 1
0.275282480889976 1
0.299961568226318 1
0.307228529017127 1
0.265235055768187 1
0.330894939767878 1
0.309114918600816 1
0.368720655034818 0
0.305618288536913 1
0.311996604392361 1
0.279001193457877 1
0.291573769724337 1
0.323377503127702 1
0.313270740582603 1
0.298095671261526 1
0.29477563047668 1
0.292091501902731 1
0.306527332101764 1
0.318906073108053 1
0.301778752193926 1
0.274767980423506 1
0.363998935276902 0
0.267013359066619 1
0.335218515428694 1
0.327663764244785 1
0.302809546934846 1
0.334729143204166 1
0.325757086238357 1
0.259691851094933 1
0.267752202558344 1
0.261421782354431 1
0.319037874078359 1
0.291441953714171 1
0.276808557223078 1
0.267525631955225 1
0.313462899319415 1
0.279491968997505 1
0.288532963876298 1
0.343354661610877 1
0.334068033929491 1
0.304092853158593 1
0.305518445478698 1
0.295108250878582 1
0.291192614571475 1
0.311370122915965 1
0.318194638852343 1
0.352520579222357 1
0.301569454976868 1
0.335509800344124 1
0.302401749594187 1
0.305319419014426 1
0.365254697155714 1
0.305555604050672 1
0.32370876618833 1
0.332926934644637 1
0.322036652868906 1
0.291347658427162 1
0.321309627463467 1
0.326305701614008 1
0.338800347620886 1
0.340480602712653 1
0.303136636837721 1
0.273140390061764 1
0.334871079996622 1
0.307121153815202 1
0.343548568122505 1
0.323983591111163 1
0.348388192749098 1
0.282660433504524 1
0.303491942176258 1
0.258001197762208 1
0.334615902376266 1
0.314338877346694 1
0.303770599913591 1
0.333779447956439 1
0.31907592404979 1
0.294030775592261 1
0.220395100387668 0
0.28232589104414 1
0.302393986600871 1
0.278592627671568 1
0.262709760283669 1
0.322715234575262 1
0.281859969560196 1
0.310388685542014 1
0.315553139216217 1
0.311378111420343 1
0.307205289515629 1
0.292179824061359 1
0.276565599448382 1
0.359623923248721 0
0.296644260309041 1
0.254067111542218 1
0.274417874451721 1
0.356216989541702 1
0.27552598206858 1
0.302831110595287 1
0.369799450888252 0
0.341241561565791 1
0.292925957235158 1
0.302449498810103 1
0.295040085958253 1
0.31079337738658 1
0.368093186747951 1
0.32007037468056 1
0.291593403830656 1
0.318968831919219 1
0.313972048027529 1
0.30801532868411 1
0.279653533286875 1
0.311138367733344 1
0.290102978507 1
0.301116241371188 1
0.255727789304131 1
0.28104841984285 1
0.342902526255733 1
0.278511217568506 1
0.27581827108081 1
0.345234318093385 1
0.309014380055518 1
0.328925677811873 1
0.28152737104027 1
0.305715075317847 1
0.3214237067245 1
0.258458173704959 1
0.288150472938645 1
0.323452209416268 1
0.3137197801846 1
0.274076553546837 1
0.33461837612921 1
0.365866471401295 0
0.273460626285118 1
0.297660779553846 1
0.32926098908656 1
0.353832232817346 1
0.297528241599226 1
0.337387917153405 1
0.307098393508247 1
0.303423701348914 1
0.268180498804252 1
0.281938254373535 1
0.247671228034403 1
0.292200662096022 1
0.27060443513598 1
0.411991354935522 0
0.317614260661526 1
0.282256003266243 1
0.305031592063227 1
0.370168171300211 0
0.338654723338045 1
0.325031192246346 1
0.33039905453626 1
0.305585154450001 1
0.336151361756602 1
0.283524823457947 1
0.338537469541291 1
0.26541734484089 1
0.300998498129718 1
0.292209216570304 1
0.334351312275233 1
0.267891422128254 1
0.276823078101822 1
0.296843053330818 1
0.356417229955083 1
0.341227623346436 1
0.279916002274443 1
0.320710629204866 1
0.314742564351223 1
0.285846075539007 1
0.362370237462338 1
0.336303910868104 1
0.363988859545984 0
0.299870972268847 1
0.304124785482707 1
0.288671504444672 1
0.300936551576111 1
0.321373270373728 1
0.322795907384464 1
0.261161699949277 1
0.321727700867426 1
0.327445597412629 1
0.333921074046106 1
0.35937933724244 1
0.274260503309451 1
0.334558683557178 1
0.351077227342524 1
0.334121371332743 1
0.353213194505212 1
0.317302401977714 1
0.249323048033118 1
0.309668243232011 1
0.364496646029571 0
0.321285599608711 1
0.220329025644884 0
0.276933018947458 1
0.243995092159597 1
0.346322260626772 1
0.271354393243667 1
0.318850731162161 1
0.314854915131159 1
0.266574956573689 1
0.331642946108668 1
0.330368060214083 1
0.307532218735666 1
0.332226348700728 1
0.342533783140499 1
0.305358934096014 1
0.2634164349099 1
0.314278056566361 1
0.309203372466448 1
0.298601212920954 1
0.351294535018374 1
0.320344515108331 1
0.253240531496658 1
0.276277093215722 1
0.339832259328197 1
0.334312986192099 1
0.298641459441845 1
0.30111226176306 1
0.299479179003597 1
0.313228097330387 1
0.31793592050726 1
0.273326892135735 1
0.276642941872748 1
0.267311886079989 1
0.30343050366543 1
0.277683350007895 1
0.265108723032378 1
0.341665842194917 1
0.369802315435316 0
0.402820436393817 1
0.337574632086678 1
0.343223154524107 1
0.329470034113348 1
0.284538713783676 1
0.249955220055152 1
0.270555056620185 1
0.268510168346518 1
0.308815494506719 1
0.282969572201491 1
0.321620086275799 1
0.271924707081936 1
0.326800243701643 1
0.302069541179683 1
0.299458064782614 1
0.293181355203619 1
0.286454764978877 1
0.30505428138447 1
0.335255709281288 1
0.321826707753109 1
0.281768187911957 1
0.271811144817512 1
0.296340041182372 1
0.289401095090575 1
0.262575382835223 1
0.301447248863701 1
0.265094281211149 1
0.286268375730903 1
0.353065857558313 1
0.325836030476384 1
0.322447551408267 1
0.320298503525636 1
0.317932068025641 1
0.322390838904853 1
0.273395359127346 1
0.306301844993599 1
0.300978545507523 1
0.294413669165577 1
0.317052563813015 1
0.268676879630825 1
0.280354620447366 1
0.273467150313839 1
0.2418120272936 1
0.279158717189628 1
0.321899880126274 1
0.306211525892029 1
0.280095869186041 1
0.301903502539654 1
0.287682353607605 1
0.300783431103874 1
0.312470777858381 1
0.315133419339724 1
0.315695628722213 1
0.300102458091176 1
0.322376156518454 1
0.275593312302824 1
0.308373100302343 1
0.30292015114975 1
0.282246031645811 1
0.253323196796732 1
0.334235132678159 1
0.26215779761663 1
0.315583238518214 1
0.332398195316106 1
0.339552686776573 1
0.258781646542296 1
0.328886868054762 1
0.359340965781463 0
0.270672133040444 1
0.342863238101501 1
0.265897473556815 1
0.271842269474951 1
0.329676821680883 1
0.270034043128642 1
0.308413696145918 1
0.299084799416033 1
0.308385218809595 1
0.305419869063606 1
0.299258078580902 1
0.260004558121938 1
0.332380719518855 1
0.25209424182917 1
0.259092122149175 1
0.294098802972395 1
0.316303793640536 1
0.360256884677448 1
0.313549264402705 1
0.328318689385721 1
0.299005554945529 1
0.311683336660733 1
0.319078439870253 1
0.245043817501996 1
0.29437448319237 1
0.329618988504532 1
0.289014532382293 1
0.345466462665514 1
0.307512288954483 1
0.275189129408051 1
0.296255463039336 1
0.314551607283959 1
0.350593271317289 1
0.293187584212949 1
0.328145120197529 1
0.277444882934527 1
0.295556375046952 1
0.350371777523162 1
0.265205967830758 1
0.320121668473964 1
0.318338126219306 1
0.269268599978003 1
0.307866361685679 1
0.340977214597426 1
0.292493257617902 1
0.278039923989032 1
0.28865468623046 1
0.289510965659252 1
0.315429153104756 1
0.339935773612078 1
0.252271815175583 1
0.300249267067339 1
0.284722039347447 1
0.340874005835313 1
0.309762408557758 1
0.28260767733121 1
0.307216281080143 1
0.322253214884829 1
0.263851271497532 1
0.320787423085657 1
0.322462022523462 1
0.265116326276832 1
0.281925579745029 1
0.319997508768701 1
0.269735324566497 1
0.302108594593757 1
0.311158766743807 1
0.280392183094867 1
0.264414818252438 1
0.29063063240756 1
0.295170687811786 1
0.318348713038465 1
0.323370660581012 1
0.185389698570655 0
0.32145298676996 1
0.345643274820346 1
0.299177171272371 1
0.31295849016798 1
0.330219848682067 1
0.271246952869805 1
0.319771824233954 1
0.270433338218842 1
0.312842531479096 1
0.285860026641655 1
0.285180437536319 1
0.298717688600346 1
0.33994740441501 1
0.298113012933378 1
0.251607747344486 1
0.29255568953224 1
0.306217440341117 1
0.27744917661976 1
0.321473520786285 1
0.254551550528244 1
0.279967651069857 1
0.29093802934591 1
0.315074502833595 1
0.257225119959321 1
0.301530842837654 1
0.268364281086738 1
0.356394040375521 1
0.31302439690962 1
0.249467408153802 1
0.302897360738729 1
0.268467692116616 1
0.328254935999991 1
0.289072946537232 1
0.307884112557148 1
0.328116198058385 1
0.312717889367801 1
0.315241792828622 1
0.300767346530077 1
0.274519613587572 1
0.330972970999256 1
0.33501608852788 1
0.336667430880515 1
0.322336585694275 1
0.314050275362667 1
0.264711008533347 1
0.236332124843738 1
0.34521982401298 1
0.335021925490476 1
0.349589551732634 1
0.283968546291967 1
0.337873657254307 1
0.353249612506445 1
0.316991167464019 1
0.311223717915021 1
0.297763274146818 1
0.260879873810718 1
0.277041230569515 1
0.340581306112653 1
0.376656843547783 1
0.367559060068689 0
0.273659561456726 1
0.324446842329626 1
0.283874755954688 1
0.295701905619398 1
0.306846810978168 1
0.313101443749885 1
0.326274605584969 1
0.272109327297169 1
0.339702676561482 1
0.331699182411833 1
0.3448913790276 1
0.273897681094808 1
0.278753571087591 1
0.34620589829748 1
0.279933369010423 1
0.287202542989649 1
0.309589590156677 1
0.278730561278019 1
0.310224914360525 1
0.30404528301895 1
0.275297306140148 1
0.330437726387185 1
0.281501161335648 1
0.289357854090898 1
0.29810880586735 1
0.321821473185184 1
0.322220157874656 1
0.387976839718506 0
0.290344125230449 1
0.301016238343957 1
0.302576432912973 1
0.303691382367801 1
0.31842579019031 1
0.277979914696254 1
0.339294568604294 1
0.289966092407176 1
0.307664586212303 1
0.279061819157576 1
0.300369135102796 1
0.269558838273822 1
0.298998336634513 1
0.339751205806167 1
0.302215658157884 1
0.271519169615477 1
0.286352851835123 1
0.312920819173899 1
0.256767261792815 1
0.29356056865112 1
0.385021997108522 0
0.305841283146732 1
0.254825074228433 1
0.281014851237881 1
0.313060287856825 1
0.328189099973947 1
0.320110618009409 1
0.272685458925066 1
0.347634973710926 1
0.218259006038957 0
0.281813468578446 1
0.26062319479336 1
0.3241880587289 1
0.338191765536453 1
0.355573121368277 1
0.311212012124786 1
0.319012654872825 1
0.303393997402067 1
0.324036410335792 1
0.322644838650404 1
0.297144114774693 1
0.305370182379809 1
0.336853804198553 1
0.308718720810958 1
0.33452399148813 1
0.284236106178264 1
0.290494719523488 1
0.334983109170693 1
0.298160693307971 1
0.318172091611423 1
0.316889170143628 1
0.249342487505444 1
0.286799885823195 1
0.306924225777425 1
0.347269374969314 1
0.330302492309154 1
0.330698316441735 1
0.308737882512911 1
0.265637763484574 1
0.293109336391977 1
0.319088541918364 1
0.318822435211929 1
0.252425175048685 1
0.316269271190862 1
0.314581430150032 1
0.316924722826947 1
0.266177022805066 1
0.320461328403075 1
0.333162532313483 1
0.303295811975043 1
0.336983451707722 1
0.336138693351819 1
0.324419859248315 1
0.334305081767141 1
0.322726623729771 1
0.339055588146632 1
0.310613187552313 1
0.271242938735398 1
0.310803277764017 1
0.256040748461019 1
0.212445997920898 0
0.302785100755228 1
0.289921529410729 1
0.256316845114794 1
0.29947962552049 1
0.28713233692139 1
0.33637014625725 1
0.332043263451738 1
0.29746454545078 1
0.322492162682304 1
0.294416491862966 1
0.279782246376304 1
0.273727269040098 1
0.262385890781885 1
0.290351376054531 1
0.294208809832754 1
0.286154104312086 1
0.326585865510859 1
0.304667258379952 1
0.273666676609938 1
0.303960280562621 1
0.302357354097634 1
0.311780005653058 1
0.336007150526383 1
0.309280069963881 1
0.302955680709556 1
0.314122913344109 1
0.301288789578311 1
0.373405918349881 0
0.293931941180092 1
0.319170009875225 1
0.31269624662473 1
0.309684096568088 1
0.321418108103154 1
0.344662306244723 1
0.307192580706981 1
0.340363929353245 1
0.336239131492465 1
0.317417977193164 1
0.334675750395822 1
0.343312857689222 1
0.275036103020801 1
0.342790547209793 1
0.348485984235601 1
0.377681270834941 0
0.270401810506641 1
0.330639665150477 1
0.254502568380236 1
0.355789363560947 1
0.301587131600802 1
0.277633335717131 1
0.262923649524724 1
0.288959578472815 1
0.26099981981472 1
0.341275891790198 1
0.301543844092159 1
0.335217372751091 1
0.313654801077817 1
0.267188461140351 1
0.3231180279578 1
0.27601709731475 1
0.304674383163486 1
0.313318724781091 1
0.323090815119904 1
0.295801445623577 1
0.312627998398096 1
0.321384444266644 1
0.278381471409498 1
0.297338422898252 1
0.297316437723677 1
0.309448684624775 1
0.28205720177797 1
0.284024122088214 1
0.299507439117929 1
0.332954247541394 1
0.299403669557093 1
0.29913143624946 1
0.320480474812559 1
0.369295907700211 0
0.285346087697651 1
0.307311167212446 1
0.343005643201862 1
0.308653993570727 1
0.327022475385527 1
0.28236581995699 1
0.295026933120415 1
0.299456952430285 1
0.305831764939809 1
0.308485838935759 1
0.31836541963418 1
0.265120570562882 1
0.264972932719825 1
0.355705890866695 1
0.28072879872485 1
0.329442099470427 1
0.336418221383654 1
0.333505726560601 1
0.350203747923616 1
0.294505251244621 1
0.303735063391508 1
0.313368168052092 1
0.232411203439421 1
0.268231839102413 1
0.333898097363657 1
0.303872353277124 1
0.3181791743216 1
0.30833669115115 1
0.298234316160456 1
0.253576962560828 1
0.319403073849161 1
0.322106060620747 1
0.230521050272062 0
0.325052978963653 1
0.313626577855259 1
0.285949178911714 1
0.367154189361135 1
0.297229300008345 1
0.325811449638041 1
0.300504294063549 1
0.284906594268375 1
0.319925389847458 1
0.243810024922022 1
0.277084203437799 1
0.21682971175926 0
0.332288611695282 1
0.290381775875096 1
0.301330533563714 1
0.339893547691532 1
0.293843080637314 1
0.294446455623633 1
0.245563229489783 1
0.28314029047342 1
0.355169618397951 1
0.311712070221769 1
0.331353381510937 1
0.292844389029763 1
0.314579328430188 1
0.266118190334432 1
0.331817244107136 1
0.357042470136109 0
0.328575989070371 1
0.294642305633146 1
0.212462019924505 0
0.321882140853407 1
0.277690056113806 1
0.324410879658351 1
0.292062613937589 1
0.248567831355017 1
0.269667634757235 1
0.273429833079162 1
0.33857854607537 1
0.29745173486417 1
0.251381368057626 1
0.311295459464598 1
0.30392101126251 1
0.311262937884023 1
0.308552467977698 1
0.337084074216286 1
0.312693271340012 1
0.28134488815798 1
0.289391064411661 1
0.320535570427227 1
0.31458232019984 1
0.352609870599345 1
0.226047859716428 0
0.257769979638604 1
0.272212067518468 1
0.288058963963666 1
0.340428755552193 1
0.315991116845634 1
0.295780423344112 1
0.331184219451501 1
0.324214681854078 1
0.346538534417284 1
0.252826840762207 1
0.331286006896104 1
0.286060903528924 1
0.244668371527866 1
0.281848686046137 1
0.307648179963752 1
0.286767994841612 1
0.299398004941182 1
0.302744054326228 1
0.325713463277707 1
0.310596891589238 1
0.265265262694963 1
0.325241887052977 1
0.358394313278721 0
0.340751446520244 1
0.283020646881498 1
0.317897360743316 1
0.318011207683825 1
0.301496736695938 1
0.282338031199881 1
0.190932606658943 0
0.32012818244797 1
0.314140913067123 1
0.340878315639866 1
0.343314938356944 1
0.343902668770269 1
0.34359586041853 1
0.309496513931135 1
0.232061804257697 1
0.300299839156802 1
0.364335380686961 0
0.300438023527037 1
0.286275798517503 1
0.26789101444151 1
0.360660253622278 1
0.305295826692706 1
0.30094551285272 1
0.26493366136978 1
0.264295063695993 1
0.303181904451626 1
0.285399740367557 1
0.333548561456171 1
0.312267733927583 1
0.209919950017626 0
0.272834044584761 1
0.3070214501598 1
0.326989246340478 1
0.288109693637704 1
0.264925361096107 1
0.335814982317557 1
0.278104553904608 1
0.268984049441991 1
0.257581596309573 1
0.275552514013313 1
0.284174055830949 1
0.319569912629672 1
0.345069895468391 1
0.339227891377138 1
0.309486970564467 1
0.279728077575441 1
0.298730653762905 1
0.238593479822107 0
0.335640406378023 1
0.27502796165496 1
0.292804334167705 1
0.339532029360054 1
0.27230855766989 1
0.378874788853373 0
0.333587477740522 1
0.32183803064466 1
0.227359287320226 0
0.27555378965933 1
0.287412095802761 1
0.313886194428366 1
0.35934397523434 1
0.344251239132426 1
0.358143499627658 0
0.368777832637485 0
0.317839407129191 1
0.25577551126882 1
0.306932044675604 1
0.325857271090504 1
0.289171182144429 1
0.331973265854929 1
0.321572386000681 1
0.302364052292011 1
0.373135659384219 0
0.272042830653729 1
0.32751420757436 1
0.337547256151183 1
0.327746001767429 1
0.326603417461588 1
0.306989876963799 1
0.293443400039595 1
0.255725556403227 1
0.295765312758867 1
0.2726767706209 1
0.301249218621296 1
0.333142630213614 1
0.341156751667883 1
0.309606882158174 1
0.238779527263009 1
0.329661242839087 1
0.357241040518865 1
0.316313234693064 1
0.293671352469247 1
0.288685370483313 1
0.298445175552141 1
0.296613159932881 1
0.306187824061908 1
0.380183112604665 0
0.262045240483577 1
0.261561997498257 1
0.310375397001921 1
0.286373865209912 1
0.293106517683491 1
0.307546136284433 1
0.304588508904904 1
0.333110975762545 1
0.273307487457526 1
0.284269428509467 1
0.243919483004353 1
0.301655167817512 1
0.265071229986072 1
0.296686195450368 1
0.254206603007796 1
0.259271852093988 1
0.326875828303767 1
0.34529547951743 1
0.28887268655963 1
0.317376791849789 1
0.317446203529365 1
0.299529435547768 1
0.320909125022353 1
0.335279394391332 1
0.27068964974849 1
0.328291024010422 1
0.291082224228757 1
0.340245732180002 1
0.291883865291356 1
0.350696639705393 1
0.270394609983018 1
0.352137876209795 1
0.27454687964493 1
0.328904799548526 1
0.3411314136545 1
0.265615596848935 1
0.303878985625173 1
0.294538538539526 1
0.333091112417381 1
0.376074317151786 1
0.280566862101107 1
0.328702299501063 1
0.313731415400532 1
0.282035878960423 1
0.380681461984022 0
0.228859864046937 0
0.241500752720978 1
0.275788616744837 1
0.305313435916936 1
0.335636155417582 1
0.30777853322026 1
0.305059157144497 1
0.293606553631732 1
0.307690119319129 1
0.37140781991744 1
0.295688395641739 1
0.316264444683379 1
0.349095290759454 1
0.356738675098248 1
0.281452609032497 1
0.342006778428487 1
0.289194273003392 1
0.306454140621614 1
0.273206202821891 1
0.272692947084433 1
0.299837593706733 1
0.233592237956291 1
0.280195665817407 1
0.27733773998099 1
0.29425910067774 1
0.281281636208746 1
0.343964476293583 1
0.278959358615243 1
0.28452709683105 1
0.272538552955714 1
0.316329699821064 1
0.286399389470521 1
0.378261217491462 0
0.300501677437133 1
0.302223684386747 1
0.287581951704904 1
0.237503450967538 0
0.250714076279347 1
0.307228850932985 1
0.320648706275432 1
0.320471945448353 1
0.256287933613677 1
0.260124768820374 1
0.255632367178065 1
0.276818106661491 1
0.28477660859369 1
0.303019840316749 1
0.292444341511146 1
0.303438457685533 1
0.292153112860638 1
0.2954221943104 1
0.298869560663797 1
0.30339390633675 1
0.279221648593176 1
0.295104468785659 1
0.311729880663839 1
0.285879898140085 1
0.318037762258723 1
0.325222013831258 1
0.354705109201797 1
0.331215450743391 1
0.245524176065364 1
0.309605296935994 1
0.290467833188085 1
0.328155071277346 1
0.325239201421225 1
0.30683265279165 1
0.299621382773786 1
0.303167377334622 1
0.29396727447596 1
0.325222665932413 1
0.297086934883636 1
0.319718553409062 1
0.303758640153007 1
0.290165448255311 1
0.31824859043189 1
0.310937031452109 1
0.343836941310597 1
0.337334426369849 1
0.351027970911228 1
0.324061679371447 1
0.34450639626547 1
0.313480458717668 1
0.321637733555781 1
0.251108501205911 1
0.29216221100675 1
0.259602288003348 1
0.243531607122065 1
0.251803969991108 1
0.293777250293085 1
0.338863027897543 1
0.27590455010116 1
0.312370770339868 1
0.331860169909122 1
0.291642522232035 1
0.351480459963914 1
0.325145653674151 1
0.305815807973673 1
0.311327457112388 1
0.314424852299284 1
0.31339459262697 1
0.337454164361277 1
0.285867785729919 1
0.283050681005336 1
0.268681733942132 1
0.290089884324741 1
0.335332870331679 1
0.350375650077745 1
0.304928035092699 1
0.296229021484447 1
0.31307679211314 1
0.319639306232915 1
0.297987849997012 1
0.292185951725423 1
0.363638258415987 0
0.281119780764409 1
0.302088680085554 1
0.294086746807788 1
0.35927698236546 0
0.340093544582402 1
0.324039265283005 1
0.249588300134495 1
0.316870849798854 1
0.27402188437039 1
0.313897039581671 1
0.3370483621438 1
0.327151298125057 1
0.264615034103164 1
0.336518306876119 1
0.355632019616252 1
0.30788536560072 1
0.289305892540842 1
0.312310206591097 1
0.32795942602622 1
0.290963658631245 1
0.358773769596827 0
0.297626265479979 1
0.261505647659668 1
0.261432564353911 1
0.314207407300941 1
0.293223507326598 1
0.289231277960875 1
0.257304492138027 1
0.408459220956813 0
0.294093412939339 1
0.324506823642838 1
0.293935786525751 1
0.265013084273042 1
0.320108864505775 1
0.303309659222955 1
0.285958299421367 1
0.324224620480515 1
0.278593147207025 1
0.31271697484218 1
0.294028306817755 1
0.308391648431233 1
0.379460570067222 0
0.31751081975785 1
0.243546007014194 1
0.302743391146214 1
0.332261360969779 1
0.340854207135488 1
0.292439339606595 1
0.282600049953662 1
0.342761960421818 1
0.282736413171998 1
0.333041169748281 1
0.302870678631835 1
0.263952576763715 1
0.34617419670322 1
0.311983196077116 1
0.343131867836583 1
0.377953305459074 0
0.308728233695982 1
0.31675072702165 1
0.322657692720219 1
0.325691004786245 1
0.288729730449462 1
0.286859828919546 1
0.319532854753503 1
0.297288382499321 1
0.274245201407215 1
0.30269807392718 1
0.28589811605467 1
0.319443870358683 1
0.286681020226296 1
0.300828921329691 1
0.302195697852128 1
0.318028123834734 1
0.276529038675603 1
0.32360059980422 1
0.310325493594032 1
0.329768725990079 1
0.349347398436784 1
0.369774874170557 1
0.264098095608902 1
0.296911533792762 1
0.329101644604771 1
0.332497730155283 1
0.305689701112871 1
0.275542705998648 1
0.297259928915612 1
0.275258606346335 1
0.31118675394844 1
0.334956395638841 1
0.31986173993345 1
0.313889333764113 1
0.303415953519244 1
0.263232625061915 1
0.366993882291116 0
0.283500903375641 1
0.351044405534493 1
0.290453057382124 1
0.340657736006737 1
0.31150029260597 1
0.274564637282025 1
0.302212145794766 1
0.32459572648807 1
0.32478161759785 1
0.33735473031202 1
0.343193283755483 1
0.315301201926225 1
0.311599129975726 1
0.300090642301286 1
0.297822656347673 1
0.291745058680546 1
0.351798260424169 1
0.340366219955308 1
0.301960856475489 1
0.307357633872314 1
0.358299439112346 1
0.310144503888805 1
0.284905227887632 1
0.321889226860489 1
0.319599556673298 1
0.279216707086997 1
0.304371785474818 1
0.353487871290576 1
0.284865683883828 1
0.37455922908073 0
0.30099083641881 1
0.32156505779776 1
0.282764999106449 1
0.331941399349672 1
0.351348014763646 1
0.304883571406357 1
0.257529833763875 1
0.315350944221054 1
0.320463672839685 1
0.296175486479016 1
0.308815044837666 1
0.328563559456223 1
0.290714523875543 1
0.278480700726849 1
0.279820200145308 1
0.299330830529313 1
0.326631920240839 1
0.310533174716627 1
0.307185673668102 1
0.304859829064389 1
0.304070599118399 1
0.315744160078618 1
0.248561462788547 1
0.269895511637481 1
0.267170338308248 1
0.265450748308212 1
0.277219390807288 1
0.323876922429246 1
0.301325627864749 1
0.319659395108765 1
0.255142522191742 1
0.289135442405012 1
0.313268332323477 1
0.272337756347621 1
0.299993991946857 1
0.307002540113503 1
0.268777530673903 1
0.273313413054722 1
0.318270993944849 1
0.315265718967889 1
0.255746486850715 1
0.266033102796074 1
0.335966711489442 1
0.319329142463264 1
0.283605187630788 1
0.303570844222785 1
0.301147227931061 1
0.364684041147608 0
0.341940283961155 1
0.357398256816621 0
0.286118248630824 1
0.344553032603159 1
0.27250865373372 1
0.27747213063353 1
0.292699300471116 1
0.218390127698874 0
0.294230181212114 1
0.310260001570284 1
0.365609478132641 0
0.259314210903179 1
0.30385220867783 1
0.328241166010751 1
0.248683342093211 1
0.312928064345649 1
0.286588160152871 1
0.354857263488084 1
0.306228387330209 1
0.292871218010848 1
0.299609986388919 1
0.321131766170477 1
0.334869103161503 1
0.308662603198616 1
0.341554809539532 1
0.30954384995946 1
0.292032256518952 1
0.26666028258418 1
0.338832529905565 1
0.286427839612281 1
0.317869100172876 1
0.287865078162192 1
0.287174863871587 1
0.278197570168357 1
0.358509288293732 1
0.32317488213612 1
0.293956601484233 1
0.260770771162243 1
0.25417711499003 1
0.325993816258789 1
0.282606310668545 1
0.294268101068547 1
0.302909036187436 1
0.308538066902741 1
0.26268434602971 1
0.393362401350474 0
0.288978373444618 1
0.343482927204601 1
0.299542186947096 1
0.376969095746902 1
0.295424868659512 1
0.270771616171194 1
0.305597293011877 1
0.338238607439705 1
0.286838240149959 1
0.268540068652466 1
0.282460583566097 1
0.290714009947072 1
0.30362415747104 1
0.303077137935357 1
0.359146196237605 1
0.305493259143973 1
0.32216140748912 1
0.321852179750833 1
0.306945428149298 1
0.290293246718739 1
0.279136913773949 1
0.287739369185921 1
0.2357431256911 1
0.310767081711384 1
0.379995150597836 0
0.305987174183404 1
0.297648003988327 1
0.261491369431708 1
0.2325215619042 0
0.324650971589327 1
0.259901273053009 1
0.299756244801018 1
0.303881290695992 1
0.287382127908614 1
0.283886992137717 1
0.306674685441743 1
0.320844221668658 1
0.320460799100784 1
0.304344564233994 1
0.281116946848553 1
0.353537711962884 1
0.289496799940019 1
0.318298292624108 1
0.320145950069327 1
0.277615295752851 1
0.302754395834725 1
0.302664926913409 1
0.31854010482695 1
0.3231809646933 1
0.251621350518403 1
0.272552325846476 1
0.335629226726181 1
0.313366502926115 1
0.385681893884384 1
0.313969923221729 1
0.274264092498371 1
0.240081729220498 1
0.265902909582783 1
0.329648317047182 1
0.291425843742965 1
0.346860328374731 1
0.295156894598938 1
0.302959735974569 1
0.388244834969194 0
0.309793897892078 1
0.321322191054757 1
0.319351386415226 1
0.321830953799861 1
0.343243857259769 1
0.295690673147791 1
0.328377755446266 1
0.267609016248821 1
0.32906940462277 1
0.348999521319879 1
0.25438997398576 1
0.261180933970933 1
0.317896925155364 1
0.299250379863222 1
0.287460370369145 1
0.300597003674831 1
0.32247886279148 1
0.303130037910899 1
0.29040863749551 1
0.259322319907757 1
0.301949464768232 1
0.275959820000055 1
0.294675021784332 1
0.308276097594602 1
0.280325030210766 1
0.302680824887106 1
0.288232149978248 1
0.303876103495558 1
0.324175708417441 1
0.258513228407353 1
0.327868746215412 1
0.330774655110954 1
0.323862055525758 1
0.2542677313348 1
0.331040753489302 1
0.340399422969639 1
0.360171066428957 0
0.278574544990322 1
0.308736811244384 1
0.296490322424189 1
0.291338854828488 1
0.31627727213298 1
0.33305101597057 1
0.322425558749465 1
0.337162389390765 1
0.332724581981067 1
0.334150368909284 1
0.323086387143911 1
0.330472086550811 1
0.307117541901304 1
0.34689252085703 1
0.284185248773827 1
0.277222302788775 1
0.306065316190025 1
0.321515455122278 1
0.323572727474316 1
0.303971808053487 1
0.265694264526287 1
0.265530753697307 1
0.293673350754063 1
0.305948108542416 1
0.351576710762806 1
0.303671598093558 1
0.286808058502211 1
0.295078910285037 1
0.238504353157109 0
0.294770026280759 1
0.267587288628882 1
0.352869612039693 1
0.259459615162596 1
0.322937537152222 1
0.306348606467622 1
0.327658641047562 1
0.25735944283173 1
0.327581756298147 1
0.319651727529036 1
0.351858188359908 1
0.356240429948959 1
0.339249278642314 1
0.306006575585894 1
0.281079280537252 1
0.321720456717576 1
0.308780876928198 1
0.296400961676794 1
0.293171267701384 1
0.261455888390331 1
0.305679395746891 1
0.322077491275201 1
0.264423475622604 1
0.249531491958582 1
0.314656543254202 1
0.274098061591208 1
0.279074213798972 1
0.267572588011079 1
0.304351916238939 1
0.259486216414495 1
0.382083576455783 0
0.280287637758015 1
0.336634624336603 1
0.298356222989627 1
0.289249666447746 1
0.322528181384554 1
0.314835013032492 1
0.264392838513935 1
0.294389951293292 1
0.298096922844921 1
0.330398875839195 1
0.232853551368518 1
0.311512226224949 1
0.321529465136641 1
0.268055234866989 1
0.309935008360076 1
0.297733109630575 1
0.263646081329617 1
0.277161879739017 1
0.261670635765078 1
0.246997546724992 1
0.274045798187753 1
0.372141508798839 1
0.30288191224289 1
0.267577625449272 1
0.225320477841938 0
0.317774550626273 1
0.266795995512687 1
0.38857211781338 0
0.31736679885153 1
0.326687092037762 1
0.336421536073978 1
0.247846352375545 1
0.325087294420212 1
0.265360615230339 1
0.336800818461741 1
0.295488722078389 1
0.305553330789938 1
0.285574612628617 1
0.299248459462673 1
0.299993049644483 1
0.299132922368803 1
0.288300346957322 1
0.289656763425888 1
0.359719463045265 0
0.344723293640772 1
0.284365523270502 1
0.256790880282594 1
0.311326412773529 1
0.353722595332915 1
0.256307041993815 1
0.343075634933165 1
0.305504902062736 1
0.253318359640357 1
0.317285060152158 1
0.284776380760108 1
0.358782262617467 1
0.256177725779085 1
0.273108292743448 1
0.264833723952042 1
0.237257129212676 0
0.233810403063948 0
0.3364675263811 1
0.284251947190154 1
0.336958354298441 1
0.245525128301774 1
0.315703204294818 1
0.308536202182004 1
0.271217722894098 1
0.296659555359085 1
0.323728844554858 1
0.301148498357537 1
0.267320016053486 1
0.299903063605724 1
0.267611520479393 1
0.342472199444045 1
0.27616189307073 1
0.278501232378487 1
0.287827259275478 1
0.334832614031725 1
0.364952518057449 1
0.328030553261147 1
0.276671653948029 1
0.259730426186002 1
0.279424865471643 1
0.331116863737055 1
0.260510600891034 1
0.352117984305046 1
0.2806613509221 1
0.239659769916333 0
0.289561795985451 1
0.2719180323335 1
0.281308114380683 1
0.31324708190493 1
0.330036181485835 1
0.312248834455111 1
0.271967922184697 1
0.286987563175403 1
0.359197509032701 1
0.259682951963793 1
0.306921076514074 1
0.338021015654129 1
0.278981305900392 1
0.279744223686168 1
0.266935020315567 1
0.276615715617796 1
0.304874239458156 1
0.267965427099053 1
0.289361025169564 1
0.352847571372706 1
0.270750938277638 1
0.334257246109571 1
0.302209971773598 1
0.297818807484438 1
0.312931373463259 1
0.261067456193889 1
0.291496842012932 1
0.321599852536932 1
0.313776162104038 1
0.289310209711979 1
0.336445730950835 1
0.28597110429394 1
0.347223570611756 1
0.297990735708629 1
0.272888065495474 1
0.281949727622655 1
0.261361155091015 1
0.273242683405862 1
0.299058255240461 1
0.294394149683247 1
0.308207216106676 1
0.383947175529415 0
0.360402535737471 0
0.341795103797006 1
0.356864592327562 1
0.291758605243376 1
0.356957131476483 1
0.311383297783462 1
0.29977061502395 1
0.313852611669114 1
0.296604530332285 1
0.333710204841083 1
0.290951441055745 1
0.249222866182455 1
0.284799922275106 1
0.294394612199257 1
0.263209062735503 1
0.316125768367388 1
0.28305945320516 1
0.273200320726041 1
0.315150755708428 1
0.305247988368635 1
0.291536767579122 1
0.272569886014453 1
0.307229427747977 1
0.309912341127374 1
0.316665150644261 1
0.328800853833856 1
0.220244092813433 0
0.282257428230703 1
0.229363226178234 1
0.297601970708442 1
0.260877557562178 1
0.283258283377947 1
0.321369655628213 1
0.268364910514416 1
0.249477811215552 1
0.29157065136869 1
0.296228506754912 1
0.320290954556358 1
0.300515262972345 1
0.245872471896898 1
0.32536934322471 1
0.316833012195917 1
0.276811765782871 1
0.276834972241176 1
0.289469757461489 1
0.370486336898749 1
0.294596942786413 1
0.30431722454373 1
0.319484998984361 1
0.350216729237078 1
0.311651431620188 1
0.283785182914935 1
0.302611126922995 1
0.309856783705164 1
0.313424799698496 1
0.372113023821308 0
0.345585492373335 1
0.29902481095617 1
0.293612665488195 1
0.319640480071477 1
0.314695279173128 1
0.280693198272418 1
0.338733742919131 1
0.279852241327866 1
0.313394411342668 1
0.300406174584816 1
0.272725303421417 1
0.31532802229664 1
0.302036914199916 1
0.328024809892068 1
0.32039670026516 1
0.2451564923604 1
0.358527319723051 1
0.374913929381031 0
0.354385428624625 0
0.333458200163736 1
0.296992613514877 1
0.340715664642549 1
0.279931671204498 1
0.321697860871935 1
0.329315113518329 1
0.313226524867791 1
0.364201115093533 1
0.289108975166439 1
0.278891022312782 1
0.274511915026358 1
0.325862103980279 1
0.266179057761761 1
0.315687372916194 1
0.265037645954828 1
0.303258896615612 1
0.337940277263852 1
0.301572057377787 1
0.297185154926615 1
0.277370179979755 1
0.314076989260533 1
0.293109814107682 1
0.362422872572861 0
0.285460282072068 1
0.29473396408996 1
0.324263329306186 1
0.271498042212336 1
0.37321753333444 1
0.32603632661705 1
0.334949690904461 1
0.348926319888353 1
0.330261612500694 1
0.281465893906652 1
0.293470253252562 1
0.304590480896206 1
0.344269865697681 1
0.257890256396254 1
0.23973999253178 1
0.346399081769251 1
0.283680792413716 1
0.300837792749262 1
0.260799319991458 1
0.322483460290787 1
0.289775933355691 1
0.26927734907844 1
0.314841996619759 1
0.253188584736525 1
0.356958656012946 1
0.266313839321498 1
0.26976359965191 1
0.298278906513187 1
0.335615195601628 1
0.31035259599784 1
0.282285891278028 1
0.31012568374084 1
0.29521184638829 1
0.315887329435954 1
0.309810686297 1
0.354248012901937 1
0.314180450399371 1
0.286759286179162 1
0.261088218196002 1
0.332584568809058 1
0.36189058561078 0
0.340695424345709 1
0.2655552912978 1
0.311681916587899 1
0.262129021811439 1
0.276912920685374 1
0.333696442969857 1
0.325381273519265 1
0.299228780004425 1
0.315271431785553 1
0.332372335265156 1
0.327983595576446 1
0.295209453443901 1
0.30665695613297 1
0.326886602087907 1
0.353875744039194 1
0.307347845163339 1
0.317985513633586 1
0.296062284948212 1
0.299492479566135 1
0.329411223727927 1
0.266530736755163 1
0.318519752039573 1
0.320243887282815 1
0.285299575958539 1
0.290703372950202 1
0.300756291635294 1
0.281105006746296 1
0.35014783288374 1
0.317139120248968 1
0.315437213113036 1
0.282183730993857 1
0.316408676561064 1
0.347468171635077 1
0.281062014559648 1
0.333760813536352 1
0.295986417718337 1
0.313509943720416 1
0.357028633069316 0
0.281327370703197 1
0.310576141924808 1
0.306539758741098 1
0.331457847303434 1
0.325514862260528 1
0.314722239002602 1
0.321130156911668 1
0.231526884192687 0
0.313193945967829 1
0.277379014083506 1
0.332359363039544 1
0.317443867340033 1
0.302627471984977 1
0.324739474136729 1
0.332693748189061 1
0.343617641765158 1
0.293579864274243 1
0.301691472653818 1
0.290615312053783 1
0.337727463386148 1
0.294301120535794 1
0.299144230646097 1
0.236054585881948 0
0.300486442170322 1
0.291269873291689 1
0.298915773711443 1
0.275465187378522 1
0.302941551332078 1
0.30973902921234 1
0.255341836891451 1
0.261537251451625 1
0.285706344364129 1
0.320984361370553 1
0.3029905411461 1
0.273831053743379 1
0.30765938200575 1
0.304264431187507 1
0.266823994623679 1
0.291988894698254 1
0.330837270686396 1
0.244001383605687 1
0.249436435862625 1
0.308945160075992 1
0.330012547100841 1
0.285077652980003 1
0.329999679007885 1
0.313639612678333 1
0.400976258620071 0
0.309201165640487 1
0.299933794790712 1
0.284520824408437 1
0.264497650979414 1
0.323904841375262 1
0.31975833508755 1
0.280092999109132 1
0.314812070864784 1
0.347304718152231 1
0.272737667820254 1
0.299897548579756 1
0.327854794577704 1
0.320422095161003 1
0.307320075127606 1
0.297733121813328 1
0.311241792015013 1
0.308933608130738 1
0.342602979702952 1
0.337878535104791 1
0.319458846011643 1
0.324381769534487 1
0.307098078245985 1
0.331149060957677 1
0.261912457063891 1
0.332112798292934 1
0.331575356019732 1
0.357938586221325 0
0.337249311833859 1
0.270656814293197 1
0.288503670046685 1
0.229381288045825 1
0.33831679282833 1
0.318978150087749 1
0.295433996299674 1
0.303624694337557 1
0.348053216727572 1
0.299681818799328 1
0.27228137515221 1
0.298629092154169 1
0.255162651914453 1
0.263765093138647 1
0.309538349041346 1
0.356718438122399 1
0.297100982532955 1
0.290290273559902 1
0.305469814754333 1
0.293130852586233 1
0.417621694716387 0
0.265025135612742 1
0.260811580271152 1
0.260724206586683 1
0.318637575816547 1
0.324890510302413 1
0.336307468149023 1
0.299466657622352 1
0.296346774128409 1
0.291710181744974 1
0.326264417619356 1
0.341918147753389 1
0.307950408489639 1
0.265331874102043 1
0.310933947110319 1
0.307865358213503 1
0.288300525362615 1
0.237253357602312 1
0.339466932729712 1
0.245994725722246 1
0.292510867309843 1
0.26458617135276 1
0.349189497855926 1
0.314041966276838 1
0.308094769094525 1
0.292232919847319 1
0.316023261584281 1
0.290212325347977 1
0.323971928761618 1
0.262428958901164 1
0.276322775795254 1
0.340266113755471 1
0.289590061586572 1
0.317971123871072 1
0.304179459805261 1
0.298487927624566 1
0.334203733848557 1
0.266544820739422 1
0.324448104747218 1
0.346559784781451 1
0.244949388494682 1
0.305064414462105 1
0.348109600166373 1
0.290883687496039 1
0.27272674559293 1
0.334962981802053 1
0.299239550588637 1
0.28657006306057 1
0.272349280135298 1
0.344660513068185 1
0.299064230100443 1
0.339555207636121 1
0.318215950635 1
0.275596814225454 1
0.286535816508317 1
0.292497249628927 1
0.377138323474868 1
0.266871625993655 1
0.304595552130149 1
0.353892310536235 1
0.315156418239671 1
0.337361593697581 1
0.329790397862298 1
0.273803118105156 1
0.284963463656238 1
0.333588739565581 1
0.311210753696754 1
0.331429041280368 1
0.326512744098706 1
0.276853461396665 1
0.276495553257248 1
0.268087914121672 1
0.295561539777098 1
0.324336572805089 1
0.286035330287761 1
0.278437785440451 1
0.376701394144229 0
0.329920844842963 1
0.349705217399908 1
0.338971343757482 1
0.280735291399825 1
0.310693684966531 1
0.280394591154728 1
0.304186053280817 1
0.260981284236184 1
0.306276631942655 1
0.197388965704635 0
0.313203162283156 1
0.279210365773221 1
0.333771955137068 1
0.275851451961598 1
0.316382645922118 1
0.332642497708505 1
0.290245949566314 1
0.306636013521097 1
0.329863263689815 1
0.288412338727111 1
0.291383836140737 1
0.299332307300282 1
0.318255257208633 1
0.347099133094726 1
0.271209636206251 1
0.314230835162789 1
0.315391094276122 1
0.329128787646177 1
0.293038874506783 1
0.357565547284083 1
0.291351264232663 1
0.332075186084798 1
0.272961555700476 1
0.339695537342631 1
0.295099793815675 1
0.322301671569287 1
0.308141114226354 1
0.289693223521987 1
0.261855602112624 1
0.259345929468262 1
0.349872390681554 1
0.342589981794976 1
0.359010311712311 1
0.337902437680313 1
0.305178729559153 1
0.263086841822311 1
0.322083888157046 1
0.258455081406395 1
0.283301092224003 1
0.310067347241516 1
0.322175636391697 1
0.322954464125591 1
0.293818015851215 1
0.324876682116932 1
0.290428920542535 1
0.320617157610466 1
0.290034919990977 1
0.379133961478292 0
0.255199508546133 1
0.296591819243414 1
0.293829996810191 1
0.314505259676635 1
0.35931229951944 0
0.30405297917319 1
0.308864153099657 1
0.319085694934929 1
0.283209247379861 1
0.283978592614025 1
0.300190198912104 1
0.271642857122997 1
0.305760283897581 1
0.318689802803662 1
0.317072425897021 1
0.334259328746669 1
0.357264299313683 0
0.342038787623527 1
0.328246716981257 1
0.322364470767389 1
0.334667387565159 1
0.275003627676614 1
0.380658135258807 0
0.391349085334191 1
0.288065311063661 1
0.304309322237741 1
0.259207149523989 1
0.293733972418052 1
0.28388623270858 1
0.313982546263123 1
0.329955394101893 1
0.253620809916324 1
0.255531357941656 1
0.359930088528118 1
0.308271608936302 1
0.311689841547388 1
0.32239418599048 1
0.339654990110636 1
0.264715917037877 1
0.295377555695387 1
0.325120101352511 1
0.272722992720094 1
0.329415582004957 1
0.314602893906214 1
0.30958747624038 1
0.264110221792476 1
0.308954807212257 1
0.315648304516654 1
0.300044751303736 1
0.302443981689781 1
0.364594278091368 1
0.308927135304838 1
0.285239426547752 1
0.301056328921471 1
0.360068214331143 0
0.30924991211332 1
0.313925974524845 1
0.31102555220275 1
0.31311903227474 1
0.270865579651535 1
0.338017319155588 1
0.254924762516773 1
0.333825919952189 1
0.292752665962469 1
0.314603567249791 1
0.31815179448165 1
0.327585843777942 1
0.281305993972158 1
0.312339638572609 1
0.251457467979967 1
0.319033619205015 1
0.286261932802845 1
0.261583724913208 1
0.327150376624655 1
0.283828737303598 1
0.28674177813962 1
0.341107622948348 1
0.287652144868114 1
0.35315687271981 1
0.331262643185009 1
0.34911406689632 1
0.267776538736154 1
0.30752207530941 1
0.312372294579872 1
0.270482945932999 1
0.272453847534408 1
0.291847714384846 1
0.325955097837425 1
0.296231434816721 1
0.320523040544807 1
0.297316397429528 1
0.32398048834414 1
0.313336089103726 1
0.315901251440595 1
0.361587459116192 1
0.307527425096552 1
0.354254698354619 1
0.325402814246563 1
0.351802235827168 1
0.282945632749262 1
0.216292027094688 0
0.250691663936621 1
0.290656739179926 1
0.341824363403759 1
0.347409237612737 1
0.31759411983513 1
0.287655456219722 1
0.301508329416951 1
0.315502705871039 1
0.338387769827298 1
0.358439060966756 0
0.332166448382246 1
0.314130572946188 1
0.341962108351501 1
0.354425868308763 1
0.263478954482306 1
0.289637936078518 1
0.347389299099226 1
0.324139865315938 1
0.296149780004552 1
0.26253817690329 1
0.314530656947859 1
0.314461341350009 1
0.335443619854862 1
0.292098195986732 1
0.298260555768805 1
0.314532759332266 1
0.279299096037154 1
0.306300182154668 1
0.300541663187299 1
0.305907600589832 1
0.309249130127103 1
0.26804829069484 1
0.290547762022423 1
0.343382473291601 1
0.303656131327811 1
0.2651850933694 1
0.245665027711505 1
0.300418899579172 1
0.30472287320022 1
0.340971700609501 1
0.293243087946841 1
0.308699551188085 1
0.307745320956963 1
0.310820445344974 1
0.331222894831769 1
0.326733581519868 1
0.308142600813177 1
0.293011532722277 1
0.315574073749879 1
0.274769787862776 1
0.299840121077017 1
0.309704984427385 1
0.331144114297563 1
0.273808265087667 1
0.346022697411338 1
0.237844397960765 1
0.281910352093465 1
0.329427626188598 1
0.351052479462713 1
0.323613097615869 1
0.291072029558108 1
0.316122535947614 1
0.266360513339314 1
0.336624055604079 1
0.295036935783367 1
0.31415370009764 1
0.340385245954016 1
0.305459538877373 1
0.298512868818999 1
0.293703526311875 1
0.314025106141735 1
0.302116078458665 1
0.292253493591266 1
0.290396674272812 1
0.300822474888088 1
0.347081119086627 1
0.286422769607177 1
0.271242719078028 1
0.262735838809283 1
0.307719865884289 1
0.26437804994025 1
0.288411753766975 1
0.294678395732413 1
0.283857286958723 1
0.28997265411272 1
0.299198919421974 1
0.368810509724336 1
0.316827716406904 1
0.339913770337404 1
0.261067591456758 1
0.343502016869151 1
0.318380594396635 1
0.307380392412337 1
0.225906830077683 0
0.304406904642613 1
0.285280593646909 1
0.294500666515084 1
0.299843238115605 1
0.283955711640006 1
0.338630588264601 1
0.308120883433786 1
0.358291717370467 1
0.28883565419527 1
0.293614128093272 1
0.307897659900315 1
0.381693908751913 1
0.351785185050703 1
0.321500564935135 1
0.261211509401561 1
0.327652993912783 1
0.330884280420796 1
0.280463783510319 1
0.32085455496543 1
0.339452331973935 1
0.26299965712464 1
0.29368001804352 1
0.292400804110049 1
0.2762253712683 1
0.298645499419451 1
0.344348551710948 1
0.187586372561282 0
0.304481596070677 1
0.337663999813859 1
0.295681618794316 1
0.285656020096087 1
0.343935407351215 1
0.29850322559008 1
0.266117962406484 1
0.340530675237476 1
0.275128045677326 1
0.284687750726165 1
0.343964626800352 1
0.344339910516418 1
0.311109776059373 1
0.311196522420374 1
0.291356354385863 1
0.324749479907503 1
0.329443871814027 1
0.284201488462831 1
0.285335755680855 1
0.322872405575711 1
0.297236971291374 1
0.278248992209673 1
0.24230803180092 1
0.27180930540079 1
0.279472934659206 1
0.283347248013742 1
0.293474963470574 1
0.367669685606306 0
0.275637757132616 1
0.311001432360468 1
0.288630744456972 1
0.294897454276958 1
0.381476971792004 0
0.283810956033428 1
0.313107648912699 1
0.316149193883827 1
0.306003460418088 1
0.315480466475289 1
0.298140861307673 1
0.331770914055512 1
0.317429696900917 1
0.327190808226495 1
0.363677259551028 1
0.314434262078937 1
0.288138067390528 1
0.263433663516319 1
0.308247118073299 1
0.295657933527669 1
0.315981542517546 1
0.303567330962662 1
0.302702380859731 1
0.327784084061814 1
0.292272365539382 1
0.331356256612935 1
0.319082071912752 1
0.338635328818132 1
0.283680380912725 1
0.256904286300505 1
0.30427953727883 1
0.283934938394236 1
0.288285395746384 1
0.291752138620841 1
0.30731318735045 1
0.3605090490014 0
0.319914904209302 1
0.319461251736553 1
0.25460811244231 1
0.273686803828841 1
0.293329030688731 1
0.295095396126317 1
0.317567618299502 1
0.346762565143986 1
0.275567496368196 1
0.317578553385409 1
0.31914992724198 1
0.311425418075025 1
0.268038199661722 1
0.348476070318331 1
0.343557352926987 1
0.295400839185604 1
0.33189011414234 1
0.327621755350867 1
0.2848453928696 1
0.32826452796319 1
0.318684752851097 1
0.269658652551828 1
0.323488906122314 1
0.335347433127896 1
0.298544973380361 1
0.352516231974316 1
0.277974859740294 1
0.307412455726409 1
0.331880510686463 1
0.304032317180063 1
0.324888828233147 1
0.320033866790804 1
0.364027015500258 1
0.293049734269952 1
0.348003787071254 1
0.291397998952988 1
0.325459226934235 1
0.340068159481253 1
0.28470567391186 1
0.322725261471801 1
0.290895806792827 1
0.322476736622333 1
0.226327212715168 0
0.225370011328705 0
0.330680438757869 1
0.331206170329078 1
0.263650807568414 1
0.355090669792136 1
0.359250592847965 0
0.313941387725127 1
0.289296607558325 1
0.314891098477374 1
0.331639974490325 1
0.345078556297273 1
0.274152953167406 1
0.27966759092508 1
0.291830203112658 1
0.312549774860761 1
0.269986271223231 1
0.322803903482529 1
0.311935768153558 1
0.294447695547973 1
0.305087476322236 1
0.300841482948119 1
0.280587615815873 1
0.307206713050477 1
0.319110107318131 1
0.264159260530469 1
0.292713729754407 1
0.319059466969677 1
0.357821163033831 0
0.31937888493869 1
0.284999111008175 1
0.293994937826664 1
0.35893090217915 1
0.295129622768559 1
0.325851982184188 1
0.280475746824949 1
0.268436020367349 1
0.332009421127532 1
0.292626032341813 1
0.308464121879485 1
0.32148772663911 1
0.290900815918644 1
0.32174710387852 1
0.342398122446707 1
0.305910781769764 1
0.347280923953517 1
0.27867317756296 1
0.308887520005864 1
0.260674124105494 1
0.282674711731024 1
0.256036758456175 1
0.256964750416946 1
0.27285380567812 1
0.33152890898224 1
0.34943733169155 1
0.274722081686962 1
0.321853065182706 1
0.303270226985656 1
0.243112889450647 1
0.271708580126239 1
0.307326129547684 1
0.322044072987331 1
0.303750836600288 1
0.35105949641152 1
0.28658384873608 1
0.263096037967686 1
0.298369385680661 1
0.27462046969542 1
0.280817025474959 1
0.353717301132315 1
0.306886907858323 1
0.298340335644326 1
0.303823309252045 1
0.338747742197057 1
0.341264084696606 1
0.254175213563037 1
0.281692931903451 1
0.348994715119474 1
0.278546024021656 1
0.313833884173089 1
0.328456544680239 1
0.326172432740366 1
0.314364285262316 1
0.327657085890643 1
0.246428885792758 1
0.223823190686638 0
0.262629291183282 1
0.292909268282754 1
0.31837871575815 1
0.317357323120287 1
0.31531623917904 1
0.326618519275932 1
0.28246433268124 1
0.317850791046741 1
0.30016571927471 1
0.313419758636085 1
0.309933390854312 1
0.284615285103288 1
0.25285715352317 1
0.27741685819827 1
0.308081853016202 1
0.316285722768547 1
0.282204601756215 1
0.288961526153183 1
0.300365292894844 1
0.394623616740821 0
0.264287865172166 1
0.323537667373566 1
0.327082525302881 1
0.290592738965926 1
0.303433196172254 1
0.34467251403993 1
0.256074617178592 1
0.263472159213313 1
0.313332489527712 1
0.277905764184633 1
0.311631731590532 1
0.322486112017616 1
0.299648109082059 1
0.285199051326274 1
0.275396659101281 1
0.279366644859702 1
0.317717389521285 1
0.306977833200617 1
0.307686623152822 1
0.293845654616912 1
0.336153176812278 1
0.320511503132545 1
0.287986596354022 1
0.296097984525246 1
0.274754809662098 1
0.283603708983292 1
0.32664614993006 1
0.327474332892188 1
0.255033623691002 1
0.297203709462202 1
0.314320209415643 1
0.366781362585365 0
0.305118387612524 1
0.285900824438179 1
0.242327385319563 1
0.258342731852406 1
0.303002530120779 1
0.318010448715079 1
0.323273950333233 1
0.259145784284718 1
0.350456795273568 1
0.301162704644551 1
0.259521244876694 1
0.283917491508313 1
0.265614829824598 1
0.368275832420453 1
0.263796355663111 1
0.271392809017202 1
0.266876254482389 1
0.34401433143291 1
0.270865304513459 1
0.328508204396456 1
0.296224506600624 1
0.308863209339759 1
0.226226615007073 1
0.293311819825364 1
0.270453619841857 1
0.321990624886936 1
0.313652495741965 1
0.302516086586366 1
0.282531645388033 1
0.282658465162755 1
0.305761974700712 1
0.354982388874039 1
0.261159523524835 1
0.331976768690715 1
0.308238781222543 1
0.305491258450194 1
0.331785089485119 1
0.271627317543805 1
0.253946509683001 1
0.24614579186646 1
0.295138555115612 1
0.291722188614095 1
0.346412094621338 1
0.315298753902101 1
0.296652083818792 1
0.301303493363028 1
0.284242813931732 1
0.344952558570954 1
0.294903005995214 1
0.352996739690857 1
0.324000436351016 1
0.357071980943598 1
0.265413744393377 1
0.306893967034797 1
0.282808195305103 1
0.330080690833971 1
0.260344783257043 1
0.311480355165475 1
0.353912742701596 1
0.318706534314881 1
0.255450581624743 1
0.353449889896144 1
0.341679777880826 1
0.299929390182307 1
0.298378106169408 1
0.312535115654334 1
0.269727117021499 1
0.36438218059676 0
0.323464828425528 1
0.344427835961808 1
0.338513738431626 1
0.310742052174881 1
0.298055271498325 1
0.357234213606228 0
0.296705414141017 1
0.289562743692452 1
0.294179525483309 1
0.221765996585767 0
0.313420922455805 1
0.29258075741976 1
0.275631219309534 1
0.313078612271377 1
0.288651426538531 1
0.312239873036279 1
0.278445552956169 1
0.318165380029191 1
0.274471597710081 1
0.333359280835332 1
0.318225650473825 1
0.317587315458237 1
0.289515693860191 1
0.307732491157555 1
0.303424864155004 1
0.247319558351116 1
0.262309153374928 1
0.347681755415976 1
0.289464309544481 1
0.332722032794599 1
0.356307809490275 1
0.27305872351374 1
0.330355159490172 1
0.405119453512341 0
0.274303265752839 1
0.319288771594407 1
0.296414036633616 1
0.276924256588462 1
0.299214529727513 1
0.273860849150822 1
0.350464592978802 1
0.314396319347229 1
0.263116297599634 1
0.299879945644202 1
0.364332751094801 0
0.286076284586352 1
0.378445691898434 0
0.361774529451067 0
0.2582158209547 1
0.301162190971988 1
0.338263944983008 1
0.315306386910601 1
0.327233263105133 1
0.299486150504842 1
0.301110173167985 1
0.315512410430523 1
0.332472121676012 1
0.303848665888726 1
0.274081512989236 1
0.34920880066164 1
0.260260626129924 1
0.335479145046511 1
0.23636904037953 0
0.279861740463018 1
0.293501897513598 1
0.334547146890984 1
0.317133523570896 1
0.339122204776598 1
0.300394112628716 1
0.342056839512819 1
0.302890742378907 1
0.286561344903179 1
0.296370294959023 1
0.292729911230365 1
0.28586655993191 1
0.32033095040992 1
0.28417204597149 1
0.239228066606352 0
0.318714378097981 1
0.238517030901189 1
0.328853279481319 1
0.300379471862422 1
0.33497481251575 1
0.303827361809078 1
0.288588642709744 1
0.350694253122666 1
0.2921962979287 1
0.303833735019253 1
0.260386138081365 1
0.331282827691041 1
0.340156123790588 1
0.337219915289098 1
0.290676533337104 1
0.246651538046278 1
0.327630280995446 1
0.302376695956006 1
0.307496060302181 1
0.295653693568632 1
0.278794967730271 1
0.346084891776248 1
0.329035247844209 1
0.349997929004985 1
0.24774984188602 1
0.275304982196882 1
0.324856535057321 1
0.326642120040422 1
0.336529027884299 1
0.32545315217264 1
0.305662133461709 1
0.309049619571984 1
0.256691349470777 1
0.274230058638725 1
0.344212953546763 1
0.262881793926715 1
0.327551483276317 1
0.362205948645596 1
0.268683191156816 1
0.253839046442504 1
0.327946001296926 1
0.300182687916391 1
0.221517793890173 0
0.344454854144852 1
0.262610538784946 1
0.318458453557105 1
0.248033441620699 1
0.337919498431078 1
0.248044512916269 1
0.262171474898325 1
0.305676101587053 1
0.291329870486156 1
0.275318624423964 1
0.319516725345717 1
0.320763569292451 1
0.351690535371007 1
0.312919518608667 1
0.280209265949443 1
0.314702579545323 1
0.267201299973429 1
0.308739908788754 1
0.318951339338785 1
0.284504041475953 1
0.31791527836258 1
0.337089496223818 1
0.296579556707817 1
0.303712048761546 1
0.274313873706473 1
0.300337860936475 1
0.311122679266636 1
0.251427867105781 1
0.265778124206028 1
0.304257998364298 1
0.327972601609955 1
0.370472287646708 0
0.260920445655628 1
0.276330538135006 1
0.283826516737626 1
0.297637596927757 1
0.223933580488089 1
0.338412455704849 1
0.273609661672628 1
0.264728570462325 1
0.293489304235767 1
0.325388466594045 1
0.330583456348688 1
0.34841363290784 1
0.379196384973492 1
0.281145143212675 1
0.2870109471319 1
0.290150072737423 1
0.301770081105246 1
0.260769340081635 1
0.342670872771913 1
0.294330169329142 1
0.283723119782793 1
0.274292485449564 1
0.366690218292056 1
0.33810994482403 1
0.290057097778103 1
0.310366655334323 1
0.316524805158838 1
0.273348415809966 1
0.292825538465185 1
0.261973377673538 1
0.330667505126353 1
0.25008697893973 1
0.255582236027479 1
0.311760317944454 1
0.324128718027639 1
0.302688125542646 1
0.33342472142248 1
0.320277908216738 1
0.341760867491749 1
0.30664136384806 1
0.280308500170687 1
0.273138515361823 1
0.299843933146669 1
0.287729958674745 1
0.291670309378834 1
0.28686812435725 1
0.317986230981451 1
0.261900533759464 1
0.306419704646472 1
0.316207980113451 1
0.29533435762447 1
0.2581651920435 1
0.320494183557292 1
0.251612607533119 1
0.350845918255794 1
0.271268419105901 1
0.279068250896798 1
0.324038207581758 1
0.30457264581237 1
0.287647243289719 1
0.274547417398568 1
0.311797462787697 1
0.307926695949066 1
0.265857174926544 1
0.309904479915461 1
0.275091960609872 1
0.310332867042713 1
0.28400243024545 1
0.29547382306537 1
0.340134053334137 1
0.287293029834785 1
0.296433304008082 1
0.289192973645831 1
0.331145850948138 1
0.319512707369159 1
0.273347006161333 1
0.291559655699936 1
0.307925502367783 1
0.251222720956962 1
0.321885866966391 1
0.353818613599333 1
0.298287170831127 1
0.335248152394024 1
0.273987880170624 1
0.338844575340441 1
0.342531173604309 1
0.320509185308173 1
0.297907866655406 1
0.287021307025428 1
0.313132675625134 1
0.284771149984 1
0.317456975364355 1
0.299239159113074 1
0.265996294157012 1
0.290499051432827 1
0.320003775793886 1
0.301419725632056 1
0.362969205214622 1
0.320001563047617 1
0.344821507999312 1
0.309438080253622 1
0.285724658234759 1
0.304990603555492 1
0.31383972486903 1
0.291906853369069 1
0.295920999510163 1
0.271561674800571 1
0.337555238178101 1
0.311674269423121 1
0.291481173479246 1
0.300001691606509 1
0.315310146460352 1
0.307146283934655 1
0.298744143812385 1
0.310370348361334 1
0.323373953461285 1
0.335288012877609 1
0.312550409566732 1
0.248165825275048 1
0.32320656117393 1
0.315895414712325 1
0.297528463690389 1
0.332942066175108 1
0.338089287664208 1
0.315948140106897 1
0.27787008532753 1
0.329529187122903 1
0.284275737730361 1
0.287755014408965 1
0.269878954693334 1
0.311317526560999 1
0.271108567554387 1
0.347901185582069 1
0.281899903211666 1
0.306953903037547 1
0.211063276388793 0
0.271137522038871 1
0.34294340013216 1
0.322812389240417 1
0.324903086845343 1
0.329754263192494 1
0.300209475353458 1
0.234734098893438 0
0.303720840896793 1
0.285789392813089 1
0.355691548953071 1
0.3361122557936 1
0.297161377995215 1
0.279497662683848 1
0.375720080354737 0
0.289954915080506 1
0.266827570511428 1
0.317031151067787 1
0.28911124433657 1
0.30305750230838 1
0.304029358494181 1
0.274549375758069 1
0.327293875976119 1
0.323277216656525 1
0.319507682435847 1
0.330056900802406 1
0.298440028015543 1
0.309810986011542 1
0.31421070344468 1
0.301260471212162 1
0.334811599521818 1
0.299269618812129 1
0.305667935661505 1
0.286380607672794 1
0.289137210967325 1
0.304286860287719 1
0.278471955420049 1
0.320690381494204 1
0.317594418884357 1
0.323568944129336 1
0.318382394655198 1
0.305532075858264 1
0.333733467744864 1
0.317368818171425 1
0.285578356264575 1
0.295773426945013 1
0.270360317227178 1
0.285396224413219 1
0.363393307030287 1
0.274610419333278 1
0.359318845493581 0
0.361646900688907 0
0.326931982757857 1
0.340832464878538 1
0.280521652062599 1
0.28190484455877 1
0.294536141628315 1
0.356011662874053 1
0.309682656083503 1
0.302629892600371 1
0.299719708024124 1
0.36738980319034 0
0.347118057825742 1
0.276437209549028 1
0.228679193642383 0
0.336359625094649 1
0.307918615069666 1
0.330333413121201 1
0.300068564013283 1
0.317276132360483 1
0.25550140109317 1
0.317910218582035 1
0.317412928088093 1
0.334300871096614 1
0.310585492703368 1
0.296597573488627 1
0.299555788390804 1
0.278821764235943 1
0.321534730239402 1
0.316082170481673 1
0.322471071021445 1
0.245188024166875 1
0.278004725620027 1
0.359359542852567 0
0.316956492180466 1
0.317649192576863 1
0.283873756758052 1
0.3043803220664 1
0.34274068841767 1
0.354746831643428 1
0.314631945692069 1
0.299760237833097 1
0.350316747924516 1
0.323039931048601 1
0.321786248070823 1
0.299686455916129 1
0.262596258534767 1
0.301274525139596 1
0.275884249375289 1
0.289347682168146 1
0.300862955907949 1
0.301700162471273 1
0.279108992567916 1
0.260898438835545 1
0.280556492895111 1
0.324724276971677 1
0.266488046587845 1
0.338420773858653 1
0.307349465749584 1
0.290202145848322 1
0.345330517635722 1
0.303882372773126 1
0.289051159393496 1
0.299143002827659 1
0.293194415395797 1
0.252220207918297 1
0.281510747191232 1
0.341678200493785 1
0.339224220658152 1
0.345003563690681 1
0.293385499942976 1
0.337570989330733 1
0.254644779411202 1
0.316945684857664 1
0.357147927145481 1
0.30845510557429 1
0.329118702289811 1
0.263405743964769 1
0.348601435995528 1
0.300852062828007 1
0.356209362978047 1
0.337508607404225 1
0.299607785695865 1
0.332232220923286 1
0.301634711630406 1
0.289751076717317 1
0.277037493605487 1
0.322733844135978 1
0.307284523102349 1
0.312479264097332 1
0.29488326104916 1
0.354018299030984 1
0.356595899650936 0
0.321553197091049 1
0.316262414582762 1
0.355499050115629 0
0.291870493412807 1
0.326758612803277 1
0.333470012337714 1
0.345118835296135 1
0.29164223275417 1
0.291175526383057 1
0.332954189794495 1
0.295401972679651 1
0.305192496057123 1
0.282369935642474 1
0.302044279095847 1
0.326390489794841 1
0.304074627330403 1
0.363053383966398 0
0.274698742283766 1
0.346125680467999 1
0.249768381206734 1
0.290446256660494 1
0.31865472847641 1
0.328419659521255 1
0.267231992948794 1
0.353902767813752 1
0.317202708522649 1
0.321659678248163 1
0.28991381534081 1
0.350871375342666 1
0.281414397927296 1
0.329106672421945 1
0.358149180401145 1
0.349158875443185 1
0.32394096881368 1
0.27504910755235 1
0.318924780881326 1
0.293498317735554 1
0.319187783871041 1
0.318078796226338 1
0.285877490350483 1
0.302381295040839 1
0.272771778655257 1
0.314156369862515 1
0.328464089032408 1
0.296103905919778 1
0.331791616927952 1
0.324615238918008 1
0.311980371972892 1
0.288463707861498 1
0.357159718266419 0
0.321275969470441 1
0.26275570347479 1
0.23950922430603 1
0.282462847487778 1
0.32187276002794 1
0.249551386933633 1
0.273140318000445 1
0.255551114301123 1
0.250194703347132 1
0.2834296173953 1
0.282338262488463 1
0.298720145122124 1
0.339114714448377 1
0.331498188864603 1
0.258301122189395 1
0.335858318523333 1
0.244818921226681 1
0.307822048137506 1
0.346935711740383 1
0.322012759793583 1
0.338292174716132 1
0.325292714319053 1
0.285841084033886 1
0.272196729274035 1
0.306204140909061 1
0.302591048017146 1
0.343137995352938 1
0.332174398416635 1
0.289125107583702 1
0.237074508384006 1
0.276221213499487 1
0.269633308495501 1
0.284702039196667 1
0.301760206065101 1
0.272385946708956 1
0.33318658484255 1
0.30022295817081 1
0.288162813892735 1
0.362949989372604 1
0.329248602686764 1
0.317657528426985 1
0.280417791733059 1
0.274783027369163 1
0.256707416957568 1
0.244442690851349 1
0.331809169153165 1
0.287422467056846 1
0.336928019807216 1
0.273089962630441 1
0.306956524999355 1
0.296657586089642 1
0.297061734480545 1
0.26606613278546 1
0.264315099423421 1
0.348586614272702 1
0.296761470113353 1
0.337074317700399 1
0.329422298868127 1
0.31586357910674 1
0.29089125981644 1
0.31343018847533 1
0.288467965673086 1
0.29799708984329 1
0.280003598278919 1
0.282415398759537 1
0.301247312108122 1
0.325889345112928 1
0.292784198873874 1
0.308354438314942 1
0.259115748848431 1
0.264541507359933 1
0.316049034854688 1
0.294947510391297 1
0.292633574315729 1
0.304936570588169 1
0.334964202309309 1
0.271041671518477 1
0.320779076327515 1
0.303045962579526 1
0.277755392848909 1
0.272108446851404 1
0.28655192618868 1
0.266642294992073 1
0.360116294660154 0
0.258492737464922 1
0.269777675797325 1
0.344614127098632 1
0.353718721164423 1
0.292690053545123 1
0.306431924525164 1
0.328000885900483 1
0.286194632236867 1
0.316695236943679 1
0.292105956013825 1
0.300668364661768 1
0.263275119747378 1
0.289064661452573 1
0.280522571875196 1
0.295953059576774 1
0.291091572893275 1
0.325390600978092 1
0.253680223132814 1
0.318021990859747 1
0.265753347223129 1
0.283096742944448 1
0.327374495632995 1
0.311613634466402 1
0.253629494179653 1
0.265946018781875 1
0.314575474503972 1
0.331099863768709 1
0.29682326451013 1
0.339735373171345 1
0.259605654639419 1
0.305419117852562 1
0.327740502895832 1
0.292334893471749 1
0.321481105359476 1
0.285902029130593 1
0.326427090043541 1
0.364538042846225 1
0.261392015210522 1
0.32333021842208 1
0.242779650007583 1
0.28262888244958 1
0.308824528747187 1
0.351245752896353 1
0.327933496416081 1
0.29379664452058 1
0.287544627232886 1
0.327019735196891 1
0.334011939214723 1
0.387106647920247 1
0.29979171632796 1
0.306960665563973 1
0.347015181129064 1
0.384427829072159 0
0.284464816715502 1
0.257785488066032 1
0.287455738230882 1
0.319965346487978 1
0.32388026513356 1
0.308403688625331 1
0.303926304190023 1
0.316917279855189 1
0.267587786424209 1
0.300984664156752 1
0.295808354638751 1
0.265481648489259 1
0.275658040006443 1
0.243777392538573 1
0.301515788516504 1
0.35718860093835 1
0.248038890074695 1
0.331367169168913 1
0.251993125749533 1
0.323029136611001 1
0.34243706556122 1
0.328182255680959 1
0.325628037105139 1
0.330980466408818 1
0.304305468295722 1
0.344885550143462 1
0.348440846300121 1
0.297373181469807 1
0.254206878064732 1
0.329572584135298 1
0.292250693852512 1
0.30864154998794 1
0.339947631615976 1
0.334518333279835 1
0.25854056575417 1
0.26038913027242 1
0.318165546108009 1
0.357810389597081 1
0.350081359037959 1
0.309411057633366 1
0.287664671258741 1
0.298333331083248 1
0.298248373462411 1
0.330921516812372 1
0.30820284569532 1
0.356976622409503 1
0.206326012548513 0
0.329120329301289 1
0.32090242229769 1
0.279996048387062 1
0.339995734513266 1
0.278596053116351 1
0.35233145694959 1
0.287649733238013 1
0.321657547086625 1
0.283749613376351 1
0.312386126586141 1
0.310494160781953 1
0.322291546673334 1
0.357782467455628 1
0.288250143796263 1
0.321388610452611 1
0.359884142770667 1
0.259511455939323 1
0.276170036987397 1
0.304934123686452 1
0.298555492316626 1
0.323861397089227 1
0.289334866560838 1
0.317615981221851 1
0.337207763530543 1
0.346313151339887 1
0.296827814337892 1
0.332768492709159 1
0.287295742847508 1
0.321781108309551 1
0.271138327633449 1
0.25936311618708 1
0.311643978369464 1
0.277368665833376 1
0.390440480233565 0
0.258942708233378 1
0.280659225995461 1
0.344565903592498 1
0.259539120671022 1
0.272223681219794 1
0.269303574084236 1
0.270387654979072 1
0.311168478330539 1
0.355181692596315 1
0.306282468999562 1
0.312019359733417 1
0.313702095404227 1
0.3182686340757 1
0.328439318806055 1
0.326245138007196 1
0.323570325582952 1
0.327844714452116 1
0.31946374817393 1
0.270119009161245 1
