# Supplementary material for: Bias caused by sampling error in meta-analysis with small sample sizes
Source: PLoS One. 2018 Sep 13;13(9):e0204056. doi: 10.1371/journal.pone.0204056 (PMC6136825; doi:10.1371/journal.pone.0204056)
Supplement: S6 File — (ZIP) [file pone.0204056.s006.zip › results N = 50 theta = 0 tau = 0 sz = 10-20.txt]

"dl.theta" "dl.cp"
0.15982839944212 1
0.122060120433052 1
0.230138227517321 0
0.238385481827792 0
0.27371822202417 0
0.280689861594398 0
0.232259839774515 0
0.36721403937321 0
0.244705790484219 0
0.345281314331864 0
0.247307533697565 0
0.264944477851695 0
0.314431419786463 0
0.23489502326402 0
0.278773564288107 0
0.204689311958569 1
0.20859421164173 0
0.193140292123038 0
0.214682180346607 0
0.208067620196156 0
0.194687799916636 0
0.279947373209201 0
0.199319812656265 0
0.155343511186291 1
0.197505365396552 0
0.261447669527078 0
0.369921146795015 0
0.123742841099136 1
0.36282013664446 0
0.258666164148174 0
0.229566688985837 0
0.176905829026426 0
0.230028385356617 0
0.264629115879189 0
0.375639659386586 0
0.194206588110012 1
0.231614848964803 0
0.286577770678028 0
0.167264034967036 0
0.241324854240585 0
0.393018881010108 0
0.157223260278812 0
0.0911108031431968 1
0.393904604718631 0
0.290771897267943 0
0.327383480514897 0
0.109175697340059 1
0.221599160985407 1
0.233935866694621 0
0.262030415810598 0
0.160251381451702 0
0.374786438920952 0
0.105807507237786 1
0.239584384614008 0
0.342707183941984 0
0.226460988108658 0
0.191522612183075 1
0.233981977334843 0
0.182672614229035 1
0.186403707467372 0
0.290363488035437 0
0.209859749494167 0
0.409719010306626 0
0.277252558447757 0
0.165795364878621 0
0.111371705714685 1
0.228231817247562 1
0.225165610598978 0
0.0743093154262096 1
0.314921367776867 0
0.188725468973071 0
0.248031644633411 0
0.190638447482916 0
0.29705043080936 0
0.228619672362392 1
0.283415773729392 0
0.174006300274823 1
0.19651809912375 0
0.0541919385479447 1
0.31657858769066 0
0.379577775163557 0
0.226120205802818 0
0.11366260804946 1
0.160155333917638 1
0.125026557595092 1
0.176986083430135 0
0.211340533559383 0
0.193422084749855 0
0.308488590445598 0
0.224376110756593 0
0.164257564674769 1
0.124591513451518 1
0.306476282274577 0
0.193460648722236 1
0.2993824467018 0
0.263775305092165 0
0.332941629496508 0
0.249466208776595 0
0.1795841985528 0
0.221613938596691 1
0.125766443088552 1
0.326393493852127 0
0.109700358266331 1
0.311622364491307 0
0.218493477702898 0
0.185526752611919 1
0.394520877085159 0
0.238722643862535 0
0.230788957078554 0
0.198022337509251 1
0.37194501101806 0
0.174142348079706 1
0.274291536969985 0
0.186510214495678 0
0.294393738812435 0
0.284710341197592 0
0.329126025203856 0
0.307330040624792 0
0.300461411054227 0
0.264279479847475 0
0.19451292599579 0
0.256011608705521 0
0.159007831695366 1
0.364694749854993 0
0.224716094138993 0
0.333915298813592 0
0.279255256772231 0
0.318033844150276 0
0.227491175295519 1
0.131257157330999 1
0.313834970294501 0
0.328073484511772 0
0.216018315136579 0
0.238889597821967 0
0.290648950364613 0
0.312261336330606 0
0.320602374543703 0
0.0816543891336336 1
0.182250498089759 1
0.187046744947623 1
0.361241322274684 0
0.254803870857238 0
0.254419207999074 0
0.17807662891789 1
0.142257413221109 1
0.346987910031517 0
0.222509948138898 0
0.199044876557654 1
0.11660072508705 1
0.147775951828506 1
0.290779540303195 0
0.201026515733358 0
0.0393488311047078 1
0.211632627277667 0
0.304096012180513 0
0.271429131587756 0
0.343933001567169 0
0.211849043964635 0
0.239196482079225 0
0.139410808632572 1
0.132739846262919 1
0.319544193984765 0
0.309387789933108 0
0.308858442098307 0
0.205011255231825 0
0.111019800830446 1
0.32067576239458 0
0.163606814171538 1
0.332527067944915 0
0.187327285849542 0
0.238303108428463 0
0.32440355484458 0
0.212916533182611 0
0.147838846349734 1
0.210860111825844 0
0.324504525228517 0
0.230990172905219 1
0.361337206870207 0
0.372671834231728 0
0.132455833104705 1
0.33606256190342 0
0.354981948422677 0
0.29200158868903 0
0.183837818324361 0
0.349042777669211 0
0.174752942292248 1
0.304504163506704 0
0.284223943785287 0
0.212019656360178 1
0.160152694876733 0
0.287792726944138 0
0.40922465749346 0
0.277746521296481 0
0.205259205500967 0
0.231418705545788 0
0.205897627109848 0
0.19489964361108 1
0.269333291107783 0
0.29970567446961 0
0.232537583572117 0
0.250916492330508 0
0.209093220181798 0
0.151962654918912 1
0.13577413842854 1
0.219894558673882 0
0.279477599323858 0
0.303351887490659 0
0.158774490375713 1
0.29261121890111 0
0.132972043237172 1
0.183877886275937 1
0.132793340406903 1
0.29333097790211 0
0.191923156888335 0
0.328158588043602 0
0.155054037109407 1
0.128834144135717 1
0.205619923258397 0
0.197360790550514 0
0.223215963017988 0
0.328045564933122 0
0.273096783995884 0
0.291115968460032 0
0.211042478442179 1
0.188514754109721 1
0.367128327965374 0
0.178908627962168 0
0.25082491365818 0
0.309511948217839 0
0.364148669829392 0
0.279969341160245 0
0.276402211478155 0
0.283823565136207 0
0.238631280498932 0
0.110957673959177 1
0.25121411156575 0
0.354142615981542 0
0.161462816420134 1
0.322448503634 0
0.394074617821797 0
0.214917143505234 0
0.206550292718124 1
0.24210995122882 0
0.0889668919100369 1
0.231595082898248 0
0.222204204954718 0
0.165162993558466 0
0.235173032151865 0
0.198857731052572 0
0.23093649283318 0
0.317267706650368 0
0.268445227286017 0
0.24432886568874 0
0.348803720003798 0
0.333803189707478 0
0.369407477659245 0
0.164803769729593 1
0.168029618884901 0
0.228709223485628 0
0.234268238396105 0
0.216887594588025 0
0.32806705249877 0
0.114230860856647 1
0.25450838760797 0
0.261970748461269 0
0.212787846777207 0
0.232255345070486 0
0.174536035880489 0
-0.0608109503300945 1
0.315178428250285 0
0.305089499728653 0
0.380763816257474 0
0.258824504240467 0
0.280443194794763 0
0.188819067404531 1
0.289900948867961 0
0.267442448679377 0
0.348765323509047 0
0.121014630984188 1
0.167599255229578 1
0.286478462444357 0
0.133596190772333 1
0.213464183243006 1
0.222980339518129 0
0.253075074548336 0
0.242959672791926 0
0.219275860010109 0
0.200463449125445 1
0.263603790250791 0
0.280995747269213 0
0.329182774749903 0
0.325946540136236 0
0.188701090718913 1
0.23120471458814 0
0.254867826226946 0
0.278533182978328 0
0.217451657033032 0
0.278824773370099 0
0.198223054213699 1
0.071176810877103 1
0.316911506749503 0
0.146766104858269 1
0.138643559847931 1
0.227759923695704 0
0.276343878218527 0
0.332386915281231 0
0.303383747060837 0
0.218759184112355 0
0.141675499654252 1
0.189384655853735 0
0.304434862352403 0
0.300058903854456 0
0.146452054449545 1
0.220380526634108 0
0.186508323613722 1
0.305454079078318 0
0.270368364932955 0
0.258021069215654 0
0.279102477283126 0
0.329743471029232 0
0.224877241397298 0
0.364728781825273 0
0.25275955738047 0
0.0676101152157863 1
0.207445829688144 0
0.233849284028427 0
0.160869090241178 1
0.406516887035272 0
0.134361005447519 1
0.258728948472484 0
0.266358423061413 0
0.191059419667499 1
0.223853782068782 0
0.243929003897194 0
0.0428466231589476 1
0.221459677002862 0
0.353729230941082 0
0.344795986389143 0
0.301787996990938 0
0.226584373107438 0
0.288249304245529 0
0.220145381473771 0
0.207819064135697 0
0.192605858799739 1
0.183040867245291 0
0.376313946893341 0
0.320222878409409 0
0.314641856644076 0
0.389144557970564 0
0.241944554481203 0
0.177769379281906 1
0.239441017592784 0
0.199142721351988 0
0.198160418999096 1
0.262009278092369 0
0.244802509267318 0
0.154051359387954 0
0.334059228192334 0
0.283646650817615 0
0.191439561143611 0
0.0744799494563683 1
0.251663956183188 0
0.319386492579402 0
0.250928428006877 0
0.196853154684498 0
0.232909582481732 0
0.243616761433869 0
0.288779659705641 0
0.243304676649952 0
0.215433586396677 1
0.370517384417458 0
0.255230042253161 0
0.275379762133601 0
0.257532310642489 0
0.339878237944439 0
0.178900190712129 0
0.408285704295872 0
0.253411827050941 0
0.231263782197153 0
0.240534940863868 0
0.340066858458284 0
0.289761945801101 0
0.262396434970603 0
0.197878252134611 0
0.365212392526723 0
0.332802396780866 0
0.243086692031177 0
0.120457717933504 1
0.0986819180422112 1
0.305020284610939 0
0.248381725474247 0
0.271424336893822 0
0.189791520512986 0
0.169446014661958 0
0.168024845509882 1
0.157580149704272 1
0.261420858372288 0
0.300969239022003 0
0.315548085505995 0
0.272836943063872 0
0.246661766142083 0
0.298102897715021 0
0.201791574943999 1
0.308632754798526 0
0.15879286874449 0
0.0558311390113628 1
0.0737496106494855 1
0.141850482472561 1
0.338628245830734 0
0.134878933680947 1
0.28881235071552 0
0.326683043147185 0
0.28500323135405 0
0.390800180964427 0
0.229864210986383 0
0.16635079917111 1
0.387041832793783 0
0.221661055712497 1
0.0939667002289545 1
0.210018511093204 0
0.310278589428747 0
0.237699181848017 0
0.231378364562591 0
0.279835889851754 0
0.323826151214774 0
0.257397562967619 0
0.288508445303521 0
0.322428720404751 0
0.248399345155005 0
0.145373507457261 1
0.399833071340795 0
0.207457759355979 0
0.2161399973277 1
0.342957848175981 0
0.321391719233784 0
0.2202466110751 0
0.258335316991415 0
0.12472287732325 1
0.0986784727535399 1
0.212691863263166 0
0.352413652590649 0
0.160916702110739 1
0.26447011053387 0
0.291327984861602 0
0.210864219151039 0
0.262304730135385 0
0.278017563754393 0
0.289699978860029 0
0.245502261513095 0
0.171583757753351 0
0.136925324734389 1
0.143982280552125 1
0.328302762393448 0
0.230401298163127 0
0.281041460004094 0
0.154797210816333 1
0.195675855955437 0
0.351688670592643 0
0.226635305423356 0
0.217069463944952 0
0.378084708392063 0
0.129649007941573 1
0.293207363130548 0
0.381364278838149 0
0.249921753477177 0
0.279732879632936 0
0.200654926156312 0
0.0640822593556044 1
0.0886045341901775 1
0.430322561869706 0
0.284516514435357 0
0.244336890348878 0
0.202468932262726 0
0.125305909125439 1
0.368862158848499 0
0.189233325462519 0
0.343337152681232 0
0.292597219383796 0
0.22235388149282 0
0.263272643885718 0
0.353751298299825 0
0.175265525962011 1
0.278638358100537 0
0.328922170196891 0
0.0733221609091665 1
0.197003981670229 0
0.215620291778908 0
0.240711189402727 0
0.268763608381436 0
0.271820272598158 0
0.301869596531721 0
0.262018198563004 0
0.232258815215984 0
0.226994497639603 0
0.325159899395367 0
0.25466052763579 0
0.185069525757324 1
0.305915596761449 0
0.143276661407692 1
0.13738079429258 1
0.306773286455674 0
0.160011776326959 1
0.152555485438491 1
0.258003482453043 0
0.207630747853879 0
0.312946677503566 0
0.236941120444105 0
0.213145376804517 0
0.304117347626498 0
0.146019004127562 1
0.245405741350953 0
0.317754689141839 0
0.133554917804707 1
0.207081153732156 0
0.208731074741381 0
0.315673882256815 0
0.228384902394357 0
0.201897454240196 1
0.334148060358675 0
0.233977085613565 0
0.180057913269004 0
0.388166191857934 0
0.209668292919096 0
0.169533955315887 0
0.237271864982443 0
0.1050259044058 1
0.234285834141489 0
0.128810273517727 1
0.279373987303994 0
0.355405908293559 0
0.280665564352315 0
0.164352164204591 1
0.311840351224893 0
0.173307023653848 1
0.230192128835351 0
0.336971222127639 0
0.254482801526783 0
0.203794691053887 1
0.182552235031425 1
0.179488970381565 1
0.32026291427531 0
0.232981393038279 0
0.36096257369779 0
0.200011735084171 1
0.243191070109646 0
0.295180252493989 0
0.0854463341346786 1
0.0528967271186092 1
0.256548360324453 0
0.273869102045822 0
0.377227104859668 0
0.321984502167573 0
0.210405964291139 0
0.378898763855951 0
0.22538792205083 0
0.300482015285072 0
0.274090733042353 0
0.272148558509565 0
0.273735459005317 0
0.31376055782982 0
0.292467945926724 0
0.23323172818293 0
0.292705871298187 0
0.203862222911283 0
0.150985991988118 1
0.209404088756313 0
0.176128977954822 0
-0.00772489074576 1
0.240830447419366 0
0.268839942051101 0
0.193766621582195 0
0.236968192501549 0
0.338531800991448 0
0.244377590754005 0
0.0669813297460879 1
0.303280887604802 0
0.289036120637259 0
0.237613498388779 0
0.176930886646033 1
0.189064557178707 1
0.301776118111774 0
0.290264811636007 0
0.0836799102543993 1
0.312740056357381 0
0.307700793130575 0
0.232934678745251 1
0.338627340027149 0
0.199022024637872 0
0.217449855550472 0
0.175655587395989 1
0.206098274682394 0
0.209570308262308 0
0.343077643236175 0
0.249101054507276 0
0.105929562266456 1
0.337748581585039 0
0.175516872162273 1
0.225810346168507 0
0.210771264068554 1
0.278647584322868 0
0.3004814893661 0
0.0928002266819168 1
0.306882826483898 0
0.180901940588079 1
0.180009219061655 1
0.152075466029578 1
0.119032591215735 1
0.191261564046903 0
0.260447160399275 0
0.153875634611147 1
0.115062799770648 1
0.190864207466013 0
0.135596987964419 1
0.131025711910253 1
0.249773373136181 0
0.365713092623697 0
0.224122275832149 0
0.233104397504212 0
0.417514118340269 0
0.164064164248474 1
0.209553850271801 1
0.149055938666096 1
0.17512304951277 0
0.204253725644384 1
0.324626840469183 0
0.261883703475533 0
0.229089007876884 0
0.255001383915759 0
0.257425035602979 0
0.405305122594207 0
0.0845356298330893 1
0.0938994816408066 1
0.202077342031288 0
0.257247990335522 0
0.237737192755693 0
0.222560386055424 0
0.203952870564453 1
0.333017485774176 0
0.0386520426614864 1
0.216091147827189 0
0.250142952880046 0
0.305927484448128 0
0.268474081483579 0
0.350058671846685 0
0.254213502201496 0
0.277300848865625 0
0.0857238830808883 1
0.163301275367263 0
0.185133722929851 1
0.163518276387498 1
0.111010938190671 1
0.183340590477695 0
0.265078066808697 0
0.36290506783041 0
0.23863544130263 1
0.192186248143645 1
0.314914777696121 0
0.157698052441253 1
0.263888416638057 0
0.243880238607445 0
0.234348809870671 0
0.195884335085939 0
0.11104353015459 1
0.217579913007784 1
0.177534452763493 1
0.286683744391185 0
0.136101194181316 1
0.234129078262872 0
0.144179030373104 1
0.25872056136014 0
0.367318037062213 0
0.295681528752334 0
0.283675920891818 0
0.276897606859709 0
0.13588357882061 1
0.291612942911516 0
0.223312768415486 0
0.275218900106456 0
0.130581720110381 1
0.29116418564749 0
0.106270295622179 1
0.162519787062938 0
0.29930410435347 0
0.127129399889531 1
0.208658449124719 0
0.21412247816402 1
0.239720827797705 0
0.160261930721506 1
0.326244669836355 0
0.265449516045138 1
0.120266067695188 1
0.202437284703293 0
0.339018812999593 0
0.346979922924206 0
0.298177056962227 0
0.303128355619643 0
0.13269723872721 1
0.27070985888325 0
0.143801935829443 1
0.36711719597071 0
0.143383676725505 1
0.358889571054976 0
0.251798915255553 0
0.213592623952067 0
0.206987949044277 1
0.25753678864194 0
0.169227654327511 0
0.134781600159825 1
0.189138375877482 0
0.179963131024718 1
0.304020615895178 0
0.417083810787251 0
0.231761205281824 0
0.215237155281723 0
0.292407529613447 0
0.27705454455531 0
0.230526899372166 0
0.242370170702354 0
0.308228081081423 0
0.304566485150765 0
0.25570187991771 0
0.241161127448553 0
0.282331860211976 0
0.228572769570511 0
0.250869558085816 0
0.00712388434932523 1
0.175495779794229 0
0.313155515095595 0
0.205363678206117 0
0.239735393964531 0
0.293400636228887 0
0.31644515883352 0
0.195936643563073 1
0.18917709574667 1
0.192052503284138 0
0.158275151163264 1
0.124207621180262 1
0.297403360204005 0
0.156708338868725 0
0.220996652956385 0
0.257651658846242 0
0.254495997877517 0
0.191921018529522 1
0.169191860349731 1
0.307339552595033 0
0.124522750133188 1
0.309285648708594 0
0.230784247829543 0
0.292445663582512 0
0.148130947918093 1
0.246583658418912 0
0.227564970464896 0
0.225851004438235 0
0.290386875769921 0
0.299040203295982 0
0.131535300173512 1
0.283023682267325 0
0.27549758358287 1
0.209964533948651 1
0.328765511975236 0
0.112492859877998 1
0.235064420920309 0
0.215080235930015 0
0.289538151274847 0
0.166975889256437 1
0.401925505847933 0
0.347715818492999 0
0.267107436845821 0
0.134972067048343 1
0.298655376190054 0
0.179816895674823 1
0.192724729269868 0
0.361007404557337 0
0.262413947953099 0
0.0474175811233987 1
0.188861595323471 1
0.234691032816866 0
0.34272312985941 0
0.235076297865289 0
0.133780681816367 1
0.349970501642998 0
0.327346120200185 0
0.326096525233485 0
0.205494477478483 0
0.226846645865367 0
0.277512401943303 0
0.231934490709211 0
0.307148133228032 0
0.224158767346862 0
0.22057166061968 0
0.23176379892882 0
0.31821289696983 0
0.242312480753495 0
0.0424202656406005 1
0.0309732139200525 1
0.290026338959698 0
0.113780010798564 1
0.304154100989672 0
0.124277717647821 1
0.169736785147208 1
0.242713626400884 0
0.18490579949841 0
-0.0256844771136019 1
0.134427037348882 1
0.300543420769624 0
0.230865084697897 0
0.234401711935186 0
0.141399373801448 1
0.238264868010741 0
0.328686980759976 0
0.232411462532355 1
0.343890692050755 0
0.149179010697292 1
0.347308388226807 0
0.160084453788214 0
0.156999034898917 1
0.274600022792131 0
0.2392552679187 0
0.330424262727695 0
0.120004381929488 1
0.193105769392694 0
0.20949660084445 0
0.174534083878253 1
0.204317984761367 1
0.303993182131198 0
0.309980546209672 0
0.170737280030876 1
0.21275347046625 0
0.119337308903547 1
0.254912481651558 1
0.103767037889068 1
0.158861458826431 1
0.262567262543667 0
0.336640359674195 0
0.146131237051339 1
0.253707445486486 0
0.27013273857549 0
0.153579481185659 1
0.210297994800156 0
0.199959239568294 0
0.243300799571934 0
0.20613568412618 0
0.0737998940243254 1
0.270846639072599 0
0.223694760654859 1
0.0344454903918842 1
0.4721688575847 0
0.047714550570834 1
0.197328516826783 0
0.258399522253587 0
0.227795057318574 0
0.245434525037249 0
0.159380603472979 0
0.37451631976783 0
0.249559571800794 0
0.0898654019752086 1
0.237574785313132 0
0.194696776570623 1
0.167157200431889 0
0.218370116871967 0
0.0425460433817363 1
0.153785493902298 1
0.073155801833133 1
0.172239699861538 1
0.317967925927301 0
0.355270260521983 0
0.190389100514371 0
0.17876230005534 0
0.207315100655246 1
0.225129243476619 0
0.288143619644683 0
0.245704350939786 0
0.298475308545837 0
0.268932491469925 0
0.134074893103679 1
0.214618239423111 0
0.292789864223617 0
0.282147446032459 0
0.351201635211911 0
0.257400450755042 0
0.168405605660695 1
0.246206165025636 0
0.3029065399712 0
0.14077770922492 1
0.199149264959964 1
0.413996888063835 0
0.254167387806766 0
0.127017654275209 1
0.200595821711236 0
0.250146475609683 0
0.100942775624775 1
0.234362937929924 0
0.276645162448608 0
0.338584525538526 0
0.248465485993216 0
0.168766977823886 1
0.326886036233198 0
0.211490928724039 0
0.219834650666657 0
0.270398251193121 0
0.343589135171288 0
0.19709836404373 0
0.437098434411222 0
0.30279722966963 0
0.229002761070366 0
0.222688006864234 0
0.31663014902644 0
0.134098588280549 1
0.36068647611457 0
0.31902680602366 0
0.256555921447881 0
0.287100618492766 0
0.15020874352651 1
0.151230160298921 0
0.241579467151663 0
0.169552376476968 0
0.1848157933581 0
0.261369067207411 0
0.250886754883521 0
0.0850070890665215 1
0.231144783896574 0
0.268877125746767 0
0.236133119184339 0
0.354871319408226 0
0.13691687322504 1
0.263923408840059 0
0.247549903459339 0
0.182385552772097 1
0.30890955368522 0
-0.102504481098621 1
0.190951832001614 0
0.42220828374813 0
0.0626728947395731 1
0.212587388476289 0
0.237570664648531 0
0.246334187637776 0
0.149667004936492 1
0.152154887926813 1
0.258406374307053 0
0.219667038113922 1
0.106077250434746 1
0.362715626472966 0
0.22663159821378 0
0.526246601669459 0
0.196900192310206 0
0.350105938703478 0
0.274798172100362 0
0.196079974675548 1
0.198001465637271 1
0.253258685344223 0
0.152700905355855 1
0.181102518395211 0
0.197481032179039 0
0.292017914995256 0
0.190129677131715 0
0.386846524051372 0
0.274106251039113 0
0.207340363959018 1
0.280668410878942 0
0.342584983455268 0
0.172376109580099 1
0.280116892102886 0
0.313829799886803 0
0.282796236962973 0
0.176706825701476 0
0.171023226872341 1
0.30018246822133 0
0.112529818747751 1
0.205044853133239 0
0.166645498625852 1
0.279060333882257 0
0.294045737929203 0
0.203816385709101 0
0.431487226654985 0
0.330969928659344 0
0.260232649204691 0
0.24125258670414 0
0.231576545697193 0
0.283583751284233 0
0.266809173479798 0
0.229373067631037 0
0.468014038921183 0
0.284424840028844 0
0.0708868519627088 1
0.327920269306034 0
0.162371910901215 1
0.26431132784558 0
0.144979834958465 1
0.219090766955603 0
0.241911827951512 0
0.146308537021435 1
0.306300522620499 0
0.285839174223486 0
0.132935158420587 1
0.10797668665345 1
0.182395744127536 1
0.310687100615771 0
0.387376722515574 0
0.260946117169274 0
0.0226071948063822 1
0.267800357444448 0
0.288522172920829 0
0.177275003960522 1
0.393613784392955 0
0.304355122791821 0
0.199127675115257 1
0.168886959985195 1
0.276806713109114 0
0.392285597261083 0
0.415991746743907 0
0.33707538289391 0
0.157356100706993 1
0.298183236866112 0
0.249428661842744 0
0.210446890724867 0
0.304031410030648 0
0.153429620548499 1
0.267698458515448 0
0.216057904440944 0
0.293911282983833 0
0.13396563487299 1
0.383762825459977 0
0.202869385022932 0
0.352887510084503 0
0.177053806441804 0
0.103428697006004 1
0.139079991187789 1
0.176648368468169 1
0.262709995540303 0
0.369929751173486 0
0.194960703474707 0
0.248580520686503 0
0.0324029611646476 1
0.123755181903129 1
0.241834726244183 0
0.171998913776106 0
0.0858112283932755 1
0.17284577650748 1
0.103830984566368 1
0.261816066745119 0
0.229339425391628 0
0.123287589622651 1
0.288042583234233 0
0.265024940990813 0
0.0723362347951137 1
0.24805159309594 0
0.241892652956151 0
0.248226163378984 0
0.379696582774968 0
0.138191371632119 1
0.189036750754063 0
0.266704257777209 0
0.0900699846258243 1
0.228495322088522 0
0.25967129399954 0
0.0907038643458275 1
0.332731588138086 0
0.264474604260805 0
0.344202206416254 0
0.106196188664676 1
0.142355618312041 1
6.93095479810252e-05 1
0.209937199476491 0
0.0651996672438223 1
0.274424487950167 0
0.213030324100301 0
0.253157233686996 0
0.368118571706954 0
0.303757721283394 0
0.328159304316571 0
0.279712851461835 0
0.134725701435171 1
0.177493936218084 0
0.272837030820425 0
0.0773110251847363 1
0.262762817317501 0
0.3191551974688 0
0.161362731260574 1
0.264664002152059 0
0.345939590952429 0
0.288523301022286 0
0.1981209520018 0
0.317053716663724 0
0.203063363302252 0
0.214998497764078 0
0.275579622556182 0
0.250461801765707 0
0.202492328272165 0
0.182972564909688 1
0.206007877245413 0
0.0944919916169012 1
0.100965719299181 1
0.342092203583826 0
0.130002599108528 1
0.0537881222305204 1
0.172187100369998 1
0.0327582845225963 1
0.279543865311601 0
0.385953209625236 0
0.237923469654728 0
0.269409588222306 0
0.241529742353239 0
0.144760296468608 1
0.163248692370578 0
0.283416060592346 0
0.214280630991451 0
0.115422664878521 1
0.297503913692979 0
0.252295082476807 0
0.317353299295874 0
0.238810919645946 0
0.19205728155254 0
0.193172376045707 1
0.337557559034326 0
0.0976271679723815 1
0.198899632804354 0
0.0680498758086774 1
0.27997261755021 0
0.277617797157045 0
0.240314068835293 0
0.187902408264588 1
0.160835261863328 0
0.297435343330069 0
0.179618346399338 0
0.207672774544566 0
0.244915811745224 0
0.132330563120953 1
-0.00841546930054736 1
0.244819604171609 0
0.245589676468041 0
0.256858907514288 0
0.342822715636054 0
0.335125872107692 0
0.13071490059535 1
0.231624939451541 0
0.185784499428933 0
0.200535095968989 0
0.226857955407704 0
0.260095998305773 0
0.157367547193581 1
0.0712138372545047 1
0.23073859759589 0
0.301482547547473 0
0.289169163962933 0
0.314770034939104 0
0.318882483931286 0
0.342828671335106 0
0.176600295737258 1
0.204836169262407 0
0.340565542856636 0
0.1210527776507 1
0.188089829218668 0
0.278292071813097 0
0.122843393804765 1
0.205581440513132 0
0.181181580514092 1
0.161342527244039 1
0.165476169581987 1
0.263614362693774 0
0.223919259659665 0
0.237085679258325 0
0.390345317898475 0
0.290258844440999 0
0.402863453646773 0
0.301862441034785 0
0.282696635905761 0
0.305507091882447 0
0.212892615310084 0
0.234689238348459 0
0.275213947476699 0
0.235917251819534 0
0.138671507406916 1
0.189912930217138 0
0.312847762309998 0
0.397938467207336 0
0.354932661617724 0
0.2324555161026 0
0.128405236877167 1
0.29829907493621 0
0.226128479099223 0
0.247489294714484 0
0.266800742042956 0
0.176445041388633 1
0.193277155871608 1
0.203864222184242 0
0.113668285728249 1
0.137575333895346 1
0.323947349287507 0
0.274414462744865 0
0.1754207322686 0
0.350712887420309 0
0.257540690629031 0
0.355908038688353 0
0.348910295378423 0
0.180786787075966 1
0.289774685459916 0
0.173882867370929 1
0.305639228577365 0
0.280802616799645 0
0.204609065219716 0
0.327111242785501 0
0.175738149209433 0
0.283713462939701 0
0.176458216714915 0
0.300568138994617 0
0.297817544463049 0
0.286090408514614 0
0.24021919638965 0
0.0530743366992527 1
0.176814407048508 1
0.262058942691414 0
0.186664138521425 1
0.214432908679843 0
0.217444995725621 0
0.0759411701158823 1
0.294407406148008 0
0.432314168985724 0
0.363247450048908 0
0.220249735581455 0
0.273485496849115 0
0.231809146589588 0
0.204783582224379 0
0.253210130342991 0
0.242408564983809 0
0.344111224818319 0
0.202284162726813 0
0.310179586873261 0
0.239477526686723 0
0.31339599360419 0
0.132506233722791 1
0.254276612267313 0
0.294148243053273 0
0.380993496277934 0
0.19732463365204 1
0.12005126813667 1
0.305178715103523 0
0.277377246436461 0
0.179829676356059 1
0.271966218648654 0
0.220489257022845 0
0.293024687918368 0
0.350329789800915 0
0.278265082957573 0
0.312310373806953 0
0.321663876266082 0
0.324247456518903 0
0.210594016367454 0
0.161865829509393 0
0.186917084923025 1
0.263619665029728 0
0.260856460827241 0
0.24982657468485 0
0.230831474476686 0
0.296671615220146 1
0.281382442147639 0
0.325863716805762 0
0.158435075806733 1
0.0469006211383279 1
0.198471555961754 0
0.163971125336946 1
0.291805885895385 0
0.199457526057981 0
0.227861812177639 0
0.376422488211101 0
0.259810738179289 0
0.268906815896448 0
0.200733233617185 0
0.257053017192471 0
0.261401929096546 0
0.231830976168458 0
0.25290862265252 0
0.275756354064548 0
0.181195883650881 1
0.200923706371172 0
0.153766788560347 1
0.177038589518165 1
0.200412010966713 0
0.28685828221931 0
0.375030866915582 0
0.340030682900635 0
0.17009407428563 1
0.272876797818884 0
0.222924073022111 0
0.171173380472851 0
0.165539469026345 0
0.362762578154666 0
0.291037188216317 0
0.37574502599137 0
0.369439998535736 0
0.2350942017814 0
0.301134751719162 0
0.194084140628041 0
0.0393609441055124 1
0.328834667732245 0
0.211499731970348 0
0.141622930924793 1
0.228563452317271 0
0.303738427660092 0
0.218944586230468 0
0.227500258366442 0
0.277228390493746 0
0.323119597971124 0
0.325251999001091 0
0.192890724726288 0
0.142674033110927 1
0.262790953652344 0
0.35836404417649 0
0.27406148891726 0
0.395683233924872 0
0.251712971225593 0
0.41890525013182 0
0.286497734544214 0
0.290878491596908 0
0.221838556521334 1
0.318866683101478 0
0.194015627746704 1
0.281973590819388 1
0.158713106813623 0
0.406574680148822 0
0.243626043687036 0
0.214021254597109 0
0.153216693956187 1
0.40640234550008 0
0.126381086161296 1
0.144504204643782 1
0.2104576867806 1
0.243944107680827 0
0.304855650698078 0
0.284978220522486 0
0.169303510101235 1
0.267469990737256 0
0.224390824862077 0
0.112333014454701 1
0.183366451960639 0
0.144439120618788 1
0.0979932381697306 1
0.249522222632361 0
0.28237672095637 0
0.164463918859783 0
0.269065967518135 0
0.308802071097194 0
0.159767756884866 1
0.253408242854199 0
0.346130000521534 0
0.238594439657826 0
0.313831183819942 0
0.302935522852997 0
0.2668622356123 0
0.272848584680166 0
0.203496067168742 0
0.261256854815255 0
0.306033316392984 0
0.39379549502089 0
0.400015006950362 0
0.201873033829886 0
0.292197805125826 0
0.292568147596209 0
0.374673473360125 0
0.0818741341809666 1
0.20433943012052 0
0.227982938334542 0
0.411685491803922 0
0.254809198782308 1
0.213645431909961 0
0.287637683818092 0
0.303132980653827 0
0.174508600065514 0
0.269393813244588 0
0.300039890806032 0
0.187025387653784 0
0.135745473851911 1
0.183312574959428 0
0.222276687278802 1
0.247324925643165 0
0.4216237070188 0
0.237995593486627 1
0.321690106811354 0
0.216060968856812 0
0.312440276083627 0
0.333208184474117 0
0.280191063182591 0
0.287730046767035 0
0.270060539704465 0
0.292660265472553 0
0.261102671433408 0
0.21019121007846 0
0.353870982972585 0
0.279236347233646 0
0.258333054172699 0
0.240055474655524 0
0.292164516939601 0
0.231867600628387 0
0.178243286593289 0
0.12224777301802 1
0.301987465948002 0
0.277983509381273 0
0.173098736319753 1
0.211084433919153 0
0.24624168703775 0
0.282675123286461 0
0.3080017231279 0
0.153742653245044 1
0.30042415580254 0
0.249375840563811 0
0.274694422364423 0
0.258410162682823 0
0.259112727988973 0
0.31427248196771 0
0.366566634800459 0
0.320074968865695 0
0.336373834965167 0
0.220996627575698 0
0.248623614661061 0
0.0682943777200159 1
0.171782900832926 1
0.283453799550306 0
0.205592068343935 0
0.136199073032724 1
0.331049375741784 0
0.207651324772744 0
0.258579600839702 0
0.373339146480749 0
0.157220697608126 1
0.127114265107634 1
0.253793775277769 0
0.362070912558364 0
0.201309281961624 0
0.125389783755983 1
0.313168142460006 0
0.141088408360249 1
0.155566214841983 1
0.168566100209677 0
0.280769996095798 0
0.418229717409033 0
0.201857409106563 0
0.301595216146503 0
0.304594544919245 0
0.178714244541442 0
0.142189327092292 1
0.263772926701969 0
0.352376677703324 0
0.0665194105290234 1
0.212492725640276 0
0.210095614326928 0
0.115692113411431 1
0.310824804930921 0
0.340619745391586 0
0.128661012501413 1
0.221806682387048 0
0.236692103684734 0
0.381684066976831 0
0.253152927720575 0
0.2166625939939 1
0.274113787152384 0
0.0913688912145987 1
0.315318894372806 0
0.336538043160747 0
0.169464656591126 1
0.314010777224357 0
0.119055179884533 1
0.168520447064214 1
0.170145597886484 1
0.2730956892706 0
0.223099479440544 0
0.214254199747078 1
0.249069723489417 0
0.317495132737069 0
0.204936831852534 1
0.293332253392015 0
0.219070752556279 0
0.284280689444602 0
0.202337209318082 0
0.126353254168941 1
0.274478459279628 0
0.22317855932644 0
0.0618937346046255 1
0.156504011428816 1
0.239238244287662 0
0.200052700999629 0
0.316048264073624 0
0.255865607021056 0
0.195361343017894 0
0.34455558865517 0
0.296373787098113 0
0.37051985822993 0
0.186357637142621 0
0.350284503542578 0
0.264127656104226 0
0.310483954991593 0
0.355187107403312 0
0.327395613575644 0
0.290858977867306 0
0.298985236439624 0
0.291029190876694 0
0.371229361898227 0
0.24561174406369 0
0.276241933309832 0
0.337737122417815 0
0.191522600574808 1
0.136137648676922 1
0.313643399421183 0
0.127580070585955 1
0.268894705268915 0
0.461770737990628 0
0.301915466165519 0
0.24695151865017 0
0.179780580393527 0
0.254414961460494 0
0.154703950232609 0
0.199029406788178 0
0.361243284147916 0
0.209481380911141 1
0.116160342259234 1
0.264694236746624 0
0.208321071223723 0
0.397255532420649 0
0.102269697083528 1
0.183278599367806 1
0.181812153104579 1
0.197267830780965 0
0.287488698931029 0
0.0846573945384997 1
0.178902205487447 0
0.282244309021985 0
0.228428768067834 1
0.134450797551331 1
0.194174206222515 1
0.264776233656348 0
0.335681385244612 0
0.265436490358179 0
0.219967249266205 0
0.362028732873549 0
0.232998310340086 0
0.349100580157138 0
0.251091662124438 0
0.247133233273639 0
0.328649022641332 0
0.176676806561856 0
0.260602937349297 0
0.273959589388045 0
0.2171873975158 0
0.308075087421975 1
0.240256977215318 0
0.235998684629951 0
0.16507041950381 1
0.135012928880572 1
0.321676903106626 0
0.155602793399795 1
0.28898744205743 0
0.0921909070484528 1
0.221169449364143 0
0.266551711583682 0
0.326271556317889 0
0.281639400682528 0
0.237325258125795 0
0.414609963597495 0
0.404322962378109 0
0.224716068095418 0
0.190584509242613 1
0.226991764523118 0
0.1605624383358 1
0.216690423402239 0
0.20693079129005 0
0.157025711773608 1
0.220622745883821 0
0.235207445280892 0
0.294525812851847 0
0.199399922672586 0
0.173149880143446 1
0.228082220516441 0
0.368765508229395 0
0.33646958050293 0
0.166533261653437 1
0.303236074453906 0
0.194762628827181 0
0.220722737224316 0
0.224336068307806 1
0.122224349010664 1
0.25926451348576 0
0.267450441471583 0
0.229136397281482 1
0.240544033015496 0
0.220898986219789 0
0.269653416400095 0
0.23846584479869 0
0.127649999570665 1
0.220063147951903 1
0.198309094894221 1
0.261500904153163 0
0.194341224106988 0
0.220220713071772 0
0.127877076784417 1
0.349830825844569 0
0.245846786109255 0
0.298798575657313 0
0.290060776170496 0
0.261855939950116 0
0.145560123211946 1
0.370794630867261 0
0.161192768055866 1
0.300528915871126 0
0.336823564738286 0
0.16984895664194 1
0.219344582151139 0
0.143489060589587 1
0.258472953515371 0
0.226815079056139 0
0.189483135542008 0
0.152539669041224 1
0.23243456012899 0
0.34981239831652 0
0.278999425028485 0
0.285962377385236 0
0.248950801954909 0
0.200660766226557 0
0.319710682610009 0
0.22551054164255 0
0.228486149190855 0
0.152069602066079 1
0.393852481902109 0
0.254027851843143 0
0.242895651019621 0
0.319614011240191 0
0.187201965512178 0
0.280812411397353 0
0.297313628273375 0
0.213588649451912 0
0.370422013146506 0
0.274256920736101 0
0.422292528969894 0
0.242973791896284 0
0.175410940904671 1
0.198487039748391 1
0.274495622384654 0
0.260811715372689 0
0.314396056638769 0
0.319667628075036 0
0.215319384143881 0
0.180236960186629 1
0.277649214019624 0
0.172954198426014 1
0.207061096920599 0
0.215164798035173 0
0.222797285221285 0
0.2463440982454 0
0.230560412985062 0
0.213162438694587 0
0.318281838119702 0
0.35377492281033 0
0.22830716210557 0
0.238228422929486 0
0.189022230186819 0
0.280479915173355 0
0.272470559010342 0
0.262735543007119 0
0.164286385855333 1
0.0898059089046301 1
0.22949666711398 0
0.204900843258828 0
0.165302193111467 1
0.136570136313978 1
0.294575802161946 0
0.284620035994904 0
0.19644851789465 0
0.153601314454026 0
0.258427001267313 0
0.183360943224706 0
0.235307327173344 0
0.26776321081885 0
0.0849376200897254 1
0.338615233273335 0
0.230335413530479 1
0.353553725592787 0
0.263518893392973 0
0.212246985835618 0
0.17949457327643 1
0.1819283664473 1
0.41945595948751 0
0.221183593598089 0
0.305347076094179 0
0.263325471177241 0
0.32342951628501 0
0.233530655490767 0
0.218452005330989 0
0.367392509975967 0
0.47700345557378 0
0.18923611715975 1
0.187760232307372 1
0.279493994477166 0
0.225955309418891 0
0.153740208203121 1
0.171841476861081 0
0.142964066618878 1
0.17860693842964 0
0.31453071760242 0
0.201984674869758 0
0.204995965098219 0
0.217626815569269 0
0.278864839901642 0
0.328057564344477 0
0.232297123785981 0
0.284722766856801 0
0.148618354657097 1
0.161804099357432 1
0.26379734190983 0
0.260452452230841 0
0.285332541425194 0
0.285671223906342 0
0.331226443788348 0
0.125204933648773 1
0.161368666975411 0
0.187802432790269 0
0.272252020209383 0
0.244263639430138 0
0.25788595335238 0
0.263900214818647 0
0.344879358340301 0
0.324724061453756 0
0.270649665364092 0
0.240288667915282 0
0.278962008512258 0
0.298020516085813 0
0.177646299968176 1
0.209645524427957 0
0.205165008242616 0
0.236472954408018 0
0.158782743713022 0
0.349215149041478 0
0.112661945063957 1
0.192942332240221 0
0.326235099734674 0
0.253051419879313 0
0.31319615527576 0
0.206402292775613 0
0.288836402393529 0
0.281343967751031 0
0.218909508742867 0
0.291063288580275 0
0.258971655899603 0
0.149201188253425 1
0.221717797826652 0
0.103950657578917 1
0.0975111633976047 1
0.335385318296392 0
0.299221247798233 0
0.234905991169876 0
0.255497643273483 0
0.217493266684953 0
0.109827487593442 1
0.142454983002387 1
0.256302249903564 0
0.259499473252986 0
0.295006397886149 0
0.276273927606032 0
0.310334408413665 0
0.201551663709003 0
0.186005749022395 1
0.25720254248932 0
0.0562944008568516 1
0.259744766537927 0
0.415322922238565 0
0.268144648198869 0
0.320138068236908 0
0.178458979618087 1
0.182472564729711 1
0.203006726127042 1
0.181174899654084 0
0.274494328062291 0
0.200715942882017 0
0.281166134047963 0
0.182529395959581 0
0.325095147905029 0
0.32777990091316 0
0.242531730247666 0
0.249812883904167 0
0.161542666191693 1
0.27621943111962 0
0.344008516320332 0
0.247456197399096 0
0.224765240334565 0
0.261025751899964 0
0.282765642954008 0
0.209759223768991 1
0.402660562431616 0
0.273530203738858 0
0.176853095834167 0
0.273371647601257 0
0.130787434159625 1
0.284491413121139 0
0.357836618197524 0
0.296930820212359 0
0.175789648385982 0
0.231878926078335 0
0.280207252846898 0
0.251530219788663 0
0.225802408785277 0
0.371063232627721 0
0.205242204083325 0
0.215482822128534 0
0.262159647248394 0
0.185805598995958 1
0.328021439152465 0
0.255503442110979 0
0.215404661748185 0
0.106969157369014 1
0.290100529662183 0
0.149633743351574 1
0.0455300762723244 1
0.129077429874978 1
0.356057193747286 0
0.265764397374501 0
0.184403928782085 1
0.361363519816745 0
0.387905613814102 0
0.243433775090709 0
0.214131354627876 0
0.201860345952445 0
0.230566372671713 0
0.102823890817322 1
0.073181629502071 1
0.178115104446402 0
0.285677811863616 0
0.214046270974466 0
0.255781504974748 0
0.309924898605715 0
0.338618157783169 0
0.227020428152684 1
0.265303634987694 0
0.25136247126056 0
0.231260037155198 0
0.226719289050551 0
0.294043406729914 0
0.308531780194915 0
0.249767679718244 0
0.245437913861914 0
0.260801892755687 0
0.155566238684768 0
0.286203339413423 0
0.240632004246174 1
0.183201723027126 0
0.258012548175417 0
0.172348078103932 1
0.280132982066228 0
0.351778273933881 0
0.21852803731834 0
0.264158391931203 0
0.362832033416352 0
0.234107882637084 0
0.211164090405406 0
0.176626974970542 1
0.292080290166735 0
0.290772627263261 0
0.267996789626515 0
0.21845668473593 0
0.292239874261589 0
0.336977396780444 0
0.227746555888249 0
0.249742177094692 0
0.274744568675414 0
0.245880896604871 0
0.217593954948795 0
0.236564289640192 0
0.13936498670342 1
0.215482366865309 1
0.314246027354414 0
0.25599407994567 0
0.32926496253286 0
0.366129417610295 0
0.301718187769767 0
0.36171208699011 0
0.115009142844827 1
0.152755084623842 1
0.261763121016986 0
0.165744720947342 1
0.263657334930623 0
0.236457013599719 0
0.171195111028622 0
0.343941690714234 0
0.185101736086088 1
0.296279363221806 0
-0.0387343235985948 1
0.137071409275524 1
0.292200144313256 0
0.328988468132158 0
0.386215256900537 0
0.308720476330447 0
0.203928440178413 1
0.284224199411799 0
0.175578273337759 0
0.121069949956527 1
0.31382300595385 0
0.299165826271876 0
0.408384635727406 0
0.268784127948939 0
0.096278452962956 1
0.181879885383132 1
0.277075089072567 0
0.260682750630519 0
0.266149059836885 0
-0.00365249104525688 1
0.193848755118177 0
0.179060818211092 1
0.286093788926134 0
0.216097304977351 0
0.241194712893401 0
0.0551148642703094 1
0.261023123517441 0
0.12125380168095 1
0.111992154950224 1
0.121208897565233 1
0.204964059777538 1
0.20870566811953 0
0.0400132725762372 1
0.201150050980675 0
0.230053953872372 0
0.252474255135655 0
0.291569163129234 0
0.370027714558129 0
0.281540039320559 0
0.177043283144925 0
0.0783942170947265 1
0.215157049307434 0
0.281858805134876 0
0.434132858635871 0
0.328010010704462 0
0.228619969066486 0
0.262909046189124 0
0.353709853416298 0
0.220852161519678 0
0.241588038014798 0
0.249278412009477 0
0.104840265386677 1
0.326822266462377 0
0.245916488525573 0
0.140429730242829 1
0.347490653228393 0
0.125289813764204 1
0.0429465152950668 1
0.275629267936276 0
0.296972101793057 0
0.30850246252278 0
0.294719439950814 0
0.261422633817251 0
0.219628669999589 0
0.245650382251463 0
0.169834676336162 0
0.151896330327669 1
0.375411549767267 0
0.2775963849414 0
0.359352142215695 0
0.179726998699366 1
0.396420889850185 0
0.280341498375873 0
0.0331358296300153 1
0.359400002835127 0
0.336813574774082 0
0.269627499648524 0
0.264885202236181 0
0.259796449022652 0
0.290959936375389 0
0.157861394146912 1
0.460769681151303 0
0.220942050851916 0
0.185380041435245 0
0.218905776998698 1
0.215410206918379 0
0.273679759375752 0
0.152429717215651 1
0.258489088483456 0
0.236929284490999 1
0.120094138040444 1
0.290852782879341 0
0.195368809335192 0
0.122959634189972 1
0.249920851579036 0
0.148535004082162 1
0.135263511873978 1
0.244366600426844 0
0.250584595688781 0
0.228487899595935 0
0.304084975011413 0
0.141604586084373 1
0.23442543259207 0
0.282699428622014 0
0.224529779205796 0
0.349317738223645 0
0.147640463927742 1
0.277510845421326 0
-0.0993867425434759 1
0.159168180433698 0
0.270846556051231 0
0.365412312823527 0
0.19189763394812 0
0.100883471746636 1
0.303241720124814 0
0.294618362083227 0
0.336042243243689 0
0.265972690225439 0
0.157757664649565 1
0.126396583283238 1
0.300939343818079 0
0.194202091915582 0
0.257184380494174 0
0.314857558318324 0
-0.0178815084567286 1
0.255783560099123 0
0.390198568157334 0
0.0144557677339179 1
0.107260332498481 1
0.232427087208749 0
0.322998480519675 0
0.0755356576352458 1
0.308539122078495 0
0.126622580861655 1
0.147563015573825 1
0.284298943015707 0
0.217292448218218 0
0.185937139328277 0
0.121154992446427 1
0.313118661443203 0
0.0955865495769047 1
0.317795304508582 0
0.196080527866403 0
-0.000860494068617103 1
0.174178101113995 1
0.200311935254383 1
0.269243274133032 0
0.218672785756177 0
0.160187267590979 0
0.185795440436981 0
0.154442642986942 1
0.272270646905007 0
0.218861809458147 0
0.102349889702108 1
0.149315430456387 1
0.24559624988606 0
0.122163102365888 1
0.287959999766829 0
0.120087015410109 1
0.264122620471569 0
0.239397264454232 0
0.319836074816436 0
0.260825579601517 0
0.275030282215917 0
0.200932967234436 0
0.254223582780342 0
0.237096098028403 0
0.14515325276459 1
0.343988010198656 0
0.022738324804354 1
0.24706409771807 0
0.204543919269455 1
0.306552116958504 0
0.259979428345483 0
0.240808005177715 0
0.131149293232436 1
0.224894033162636 0
0.264666372097898 0
0.259839780388757 0
0.267714507419012 0
0.287283641104144 0
0.28066458712651 0
0.188994513225575 1
0.151935767214146 1
0.286107345471863 0
0.182782645207223 0
0.109640858766713 1
0.351254035242363 0
0.29749921799669 0
0.273560097706582 0
0.312972814863361 0
0.223153514688763 0
0.153412167402256 1
0.227919088514713 0
0.241011955465891 0
0.287949249611418 0
0.160856931535009 0
0.332681811883664 0
0.13089147884075 1
0.246056151221901 0
0.18472050798715 0
0.148003034901012 1
0.276006632902074 0
0.269736908664046 0
0.181658484845368 0
0.232822362838481 0
0.123522229537487 1
0.18217557697978 0
0.368740815546553 0
0.241276632130856 0
0.329575225942187 0
0.398838933497876 0
0.295669377489014 0
0.127957585217891 1
0.369038101678288 0
0.267117773198059 0
0.00229653948559525 1
0.208962717142272 1
0.271681633788442 0
0.241443599447539 0
0.0666526458936817 1
0.142937990496984 1
0.334752061449914 0
0.25938117199537 0
0.109179022096777 1
0.190117543944383 0
0.201818359628096 0
0.244943041679188 0
0.197170772252971 0
0.32991918932378 0
0.243396729952603 0
0.153022103808178 1
0.187979369179772 0
0.318826996764794 0
0.277194168368932 0
0.296726333903788 0
0.24550313406597 0
0.232676277643676 0
0.221139643291378 0
0.332330627678982 0
0.238410435573717 0
0.0901511393817881 1
0.188688649111282 0
0.259235833236784 0
0.225059190218535 0
0.18944736464955 1
0.308784707161067 0
0.315932327106279 0
0.264263598351063 0
0.159103398094737 1
0.247337812504467 0
0.173756566020296 0
0.191397848222348 0
0.197680007652149 1
0.283031033981433 0
0.247537529402178 0
0.19385396631731 0
0.259609740302083 0
0.272726190192542 0
0.277927250147857 0
0.145032520966783 1
0.273375108190851 0
0.113450482887539 1
0.240962299799045 1
0.382552690718611 0
0.217778543178779 1
0.216197911767872 0
0.214997203917644 0
0.301138592727647 0
0.275556449190894 0
0.45252042122219 0
0.292213223104266 0
0.333995446493593 0
0.242010586195036 0
0.220707998697507 1
0.170287662066552 0
0.332974502698387 0
0.170295985966278 1
0.270972941037535 0
0.191237857721355 0
0.151270400916802 1
0.333950896529852 0
0.25992649730123 0
0.118333708764937 1
0.315306187668889 0
0.229276457686972 0
0.30220757824013 0
0.163209410601243 1
0.290893651143152 0
0.28087896608996 0
0.198422168341635 0
0.321991726911031 0
0.278420483735135 0
0.238744683961283 1
0.0634906789918763 1
0.259568033695536 0
0.198007843661741 0
0.429275026026991 0
0.187027552241658 0
0.092852085541469 1
0.314441060416416 0
0.17235106060781 1
0.283329300016161 0
0.268040381115878 0
0.310555567795484 0
0.312066132398089 0
0.133937790712259 1
0.320531377168531 0
0.355225833083133 0
0.218043360915253 1
0.235748227890883 0
0.197708881720456 0
0.25425474837407 0
0.333869997407453 0
0.256067014402348 0
0.121415972033595 1
0.020505071425489 1
0.19261742771668 0
0.152367342507539 1
0.330780193398582 0
-0.0242320725646695 1
0.0827744078135681 1
0.381990445509067 0
0.261171502905226 0
0.201751411055525 0
0.306193826719975 0
0.354153866762929 0
0.158597754346845 0
0.228185886577977 1
0.323761118830967 0
0.357964677509932 0
0.18292731122633 0
0.286888139781692 0
0.212857922204779 0
0.282334440694201 0
0.236861586094908 0
0.108743403083911 1
0.327799824561178 0
0.136141926552789 1
0.2488595233524 1
0.157935183756317 1
0.240960176475508 0
0.209537618051717 0
0.193926337489771 0
0.348297875525861 0
0.204105856067878 0
0.115733425544763 1
0.261635880918373 0
0.102882455412536 1
0.274826422344843 0
0.236307281392488 0
0.280618469907643 0
0.278200945433604 0
0.217730652942749 0
0.230091132546881 0
0.299729697708061 0
0.199019353202959 1
0.178824375958069 0
0.163475890899882 0
0.159338577239445 1
0.254468407718944 0
0.27980856539428 0
0.428181491213399 0
0.181006049660843 1
0.302362806521244 0
0.0931206752688185 1
0.147800421049638 1
0.246462779911297 0
0.247091599445647 1
0.136258613604751 1
0.286050735227344 0
0.415996209290125 0
0.105595394554222 1
0.149860754782131 1
0.203077141653768 0
0.164550031617052 0
0.275105201637111 0
0.180580739080373 0
0.298558086050297 0
0.332040560849905 0
0.246989151506125 0
0.156695278403013 1
0.174199525835126 0
0.356288857450896 0
0.20687092180159 1
0.265064149278233 0
0.315717434916517 0
0.260252631561092 0
0.339615123785046 0
0.145830219898006 1
0.327625402698367 0
0.256010375716285 0
0.301418771822849 0
0.191092570992495 1
0.246207409689752 0
0.23643897528265 0
0.253503397430756 0
0.183955438912102 1
0.275639742159417 0
0.223459251434539 0
0.25253281977154 0
0.243928312043436 0
0.265264536752413 0
0.197537995990411 1
0.191044680517356 1
0.0561686827571276 1
0.257618904768523 0
0.196532695715418 0
0.183094468528054 0
0.371829776533473 0
0.345945981495617 0
0.28539756411791 0
0.212062323025323 0
0.232801616461012 0
0.225261753024556 0
0.268852023789923 0
0.296989172839105 0
0.159467348341905 0
0.373884653313414 0
0.264197489139101 0
0.225485036681002 0
0.214591678330208 0
0.103439109142417 1
0.20088484230329 0
0.34273455481681 0
0.170464052544711 0
0.33059512744855 0
0.116257020974771 1
0.311824311682873 0
0.223419614515384 0
0.165845404994995 1
0.305353413746588 0
0.266889239760117 0
0.338824386856795 0
0.164416032255793 0
0.207431529216158 0
0.251361011277732 0
0.287302840812838 0
0.304190990950353 0
0.390480970753874 0
0.148666356791482 1
0.162436428950367 0
0.297430249789624 0
0.200107139259773 1
0.327146661086091 0
0.223375235087082 0
0.330470383032754 0
0.327858954914896 0
0.266918047593105 0
0.378330471382501 0
0.176870281613842 1
0.268522760547902 0
0.390425079937605 0
0.225298334541632 0
0.338663528556711 0
0.275784056737083 0
0.231791660323113 0
0.391782730156431 0
0.219703767380223 0
0.159645184324179 1
0.130285152169613 1
0.275985446753558 0
0.131090583483565 1
0.390250407886901 0
0.103042942187901 1
0.189028984602596 1
0.210140846980184 0
0.314935739603293 0
0.103258963194135 1
0.157661213285828 1
0.216281964600264 0
0.0930332683186214 1
0.247794601675305 0
0.263041525963473 0
0.372746095567971 0
0.174790691508388 1
0.215504717814177 0
0.329068224150276 0
0.235234493561428 0
0.246133994535598 0
0.282729526702824 0
0.233863988700617 0
0.243148783200308 0
0.201636771836129 0
0.298764635768428 0
0.26217002418049 0
0.26616929633714 0
0.231446471269296 0
0.238209570655415 0
0.276180061953554 0
0.308282720838269 0
0.29485299528572 0
0.20639356200715 0
0.234983749052615 0
0.318308609027355 0
0.18122826969969 1
0.343833428349563 0
0.170887855404982 0
0.293967968142659 0
0.251077329729108 0
0.332409882329701 0
0.187068494679242 0
0.299971208225644 0
0.256772750325453 0
0.199383600125812 1
0.184095723554421 0
0.293050818526292 0
0.20084411542957 0
0.25709531234549 0
0.193620577727871 0
0.324042566786854 0
0.30220807835959 0
0.220008381509233 0
0.189098321698223 1
0.315431292141336 0
0.066646400371736 1
0.203120393015258 1
0.281804624116946 0
0.15123031168859 1
0.179899816074738 0
0.295885448812047 0
0.285314833101518 0
0.249459753576033 0
0.3063429042766 0
0.236438851035871 0
0.289001108170412 0
0.204543247397055 0
0.165643916027261 0
0.21776439609346 0
0.269722675015508 0
0.322809013627971 0
0.204464597004087 0
0.0755121758782496 1
0.322500506248183 0
0.237762665215731 0
0.382936141548996 0
0.235841467467683 0
0.21614370465404 0
0.195231284874332 0
0.211384091254857 0
0.214819905337374 0
0.386066143160702 0
0.247493639122927 0
0.256531933587005 0
0.24548091303567 0
0.33306626837877 0
0.310232897547041 0
0.31832571940158 0
0.148252401786506 1
0.252385871857613 0
0.229934535854042 0
0.0860822516678701 1
0.359639530687816 0
0.313437259349889 0
0.339274651891026 0
0.338196509211776 0
0.231186528910846 0
0.0927990436330086 1
0.292597149807114 0
0.247386342307287 0
0.187665294401232 0
0.203280979657714 0
0.292686526006918 0
0.225837523351429 0
0.292393421076267 0
0.288291636708071 0
0.249826854909074 0
0.414336678841541 0
0.290972101413573 0
0.209317904267796 0
0.0244588830165819 1
0.335846814138268 0
0.0766803982102837 1
0.136754901804005 1
0.25832203107452 0
0.12289060133476 1
0.331621771990566 0
0.204401395221388 1
0.254602305613397 0
0.257511298799931 0
0.260819996146382 0
0.325787061869746 0
0.056824605364566 1
0.272536137138828 0
0.279748740960874 0
0.342044666637484 0
0.26464868730686 0
0.389397925238349 0
0.188379229339144 1
0.284064883337726 0
0.284507231760097 0
0.380347632699765 0
0.238299542306159 0
0.237739852434372 0
0.188576421856882 0
0.108579756492575 1
0.214763277306242 0
0.279717307587783 0
0.256211641643719 0
0.235150130069437 0
0.337232260609965 0
0.082406373567596 1
0.315139625676256 0
0.246226749254794 0
0.285083340807539 0
0.338034620108466 0
0.304025948858201 0
0.205595998887215 0
0.210501124175889 0
0.202317777232182 0
0.34732707799187 0
0.291619454658821 0
0.156972277484867 1
0.28675705892577 0
0.131127022937529 1
0.185319232443247 0
0.35432418211616 0
0.190475039496654 1
0.38604163767356 0
0.13175860112927 1
0.160438023527791 1
0.203669152331895 1
0.367642665585732 0
0.102676175351881 1
0.0592910300830824 1
0.338501208719416 0
0.25028233361311 0
0.0866724286342645 1
0.215720219316147 0
0.2629769165439 0
0.227254115463852 0
0.322922879268953 0
0.140767175432916 1
0.174730727905936 1
0.20974334458025 0
0.117276400103916 1
0.275667692032098 0
0.386299199120987 0
0.321396250012978 0
0.163638523529671 0
0.258090191080351 0
0.252604398689015 0
0.241881397938225 0
0.277498105661138 0
0.294328981365394 0
0.212215948153705 0
0.16393119489516 0
0.281359165299059 0
0.326967699593897 0
0.255941283350149 0
0.25450059242622 0
0.306174161615653 0
0.271574751690539 0
0.19872780793073 1
0.22009966366487 0
0.237777206429188 0
0.321487606642733 0
0.319595323317057 0
0.329451167389262 0
0.235679810451098 0
0.246979140082631 0
0.339837486753646 0
0.291549205772718 0
0.282806500906901 0
0.225745733724902 0
0.342067394952575 0
0.282457944302761 0
0.240450721503878 0
0.390696725859992 0
0.250548983438123 0
0.107982330063237 1
0.120352840603909 1
0.248176959231351 0
0.341399841411288 0
0.269170398711844 0
0.19807876175887 1
0.21486507406334 0
0.153938409554177 0
0.405856275577872 0
0.38879161326016 0
0.283848590842475 0
0.200077504384279 0
0.451916632854244 0
0.227673422356282 0
0.229390642480049 0
0.231079909400599 0
0.241248797946145 0
0.21932375570807 1
0.246080115505819 0
0.213566540222037 0
0.319924997331242 0
0.165114323803033 1
0.242225425760289 0
0.189476355999593 0
0.243857512195165 0
0.103237161287889 1
0.181178743046716 1
0.162123635220896 0
0.187512692742231 1
0.128634034668102 1
0.269671517326076 0
0.246633428266018 0
0.150845566057846 1
0.38762210398365 0
0.252361559484391 0
0.23205328113365 0
0.306629505231998 0
0.154677559493704 1
0.1952496902479 0
0.0807683143845327 1
0.243202250843197 0
0.206191195759698 0
0.262805220563599 0
0.21746563572163 0
0.227654690087456 0
0.345320161226641 0
0.297024810371926 0
0.214562983781195 0
0.264460453517728 0
0.15451999234772 1
0.170349650457381 0
0.296115032850965 0
0.246395519203604 0
0.145718419367068 1
0.179308727899623 0
0.25744286944898 0
0.303877956275051 0
0.361809320847188 0
0.268044041901432 0
0.240247717940151 0
0.196334971804543 1
0.208903910536733 1
0.203245080811629 1
0.221037036569114 0
0.218505810632561 1
0.404100750859742 0
0.303576753344113 0
0.120698489531874 1
0.281440182937969 0
0.162700367547836 1
0.256895961094699 0
0.22848868699392 0
0.142027873420764 1
0.233282795439078 0
0.247818096929463 0
0.291526756242743 0
0.175033138178232 1
0.241468209742068 0
0.162226017664092 1
0.133810525290944 1
0.282781458885737 0
0.251001209217822 0
0.102495838448064 1
0.289906745246283 0
0.210510351398025 0
0.09076516163101 1
0.217631112959641 0
0.274002981529149 0
0.117282351787374 1
0.278337232957872 0
0.171499248786939 0
0.213200866990135 0
0.15698363085022 1
0.275152423665699 0
0.265421427977642 0
0.176169237001195 1
0.312446218485243 0
0.268523880080137 0
0.269506240289868 0
0.300861245319761 0
0.336984439147168 0
0.21966025373357 0
0.257043664430654 0
0.145308530104157 1
0.195048291663772 1
0.405126379860061 0
0.198821505525267 0
0.324569779048632 0
0.214525136162622 0
0.114266185254811 1
0.185512233047475 0
0.327297283815235 0
0.163072905912606 1
0.238644684377847 0
0.227232993758553 0
0.263591601816459 0
0.253194910632178 0
0.163740642368568 1
0.378498182672317 0
0.329062354246303 0
0.335339923221307 0
0.208387050193656 0
0.293303566986711 0
0.104022740183777 1
0.150065233087334 1
0.189955083636335 0
0.212252409826998 0
0.233416326384276 0
0.3941333524897 0
0.172960718802476 1
0.106971543045599 1
0.338390722920166 0
0.43933074302252 0
0.187845602946199 0
0.205949723159378 0
0.135663717024867 1
0.163940863615783 1
0.155077001912281 1
0.455477643866335 0
0.210637520583486 0
0.151634135632929 1
0.300213296301856 0
0.323483659641814 0
0.195329145370225 0
0.201768420909677 1
0.117347683399859 1
0.230249023816045 0
0.224889868683259 0
0.175851381132303 0
0.279429402860495 0
0.249702834192649 0
0.131640579090708 1
0.206879501625327 0
0.20625784623284 0
0.246796595535812 0
0.20827126467878 0
0.290076080884773 0
0.178205794153213 1
0.291189074627118 0
0.275635439540036 0
0.367044747106495 0
0.148580077799454 1
0.0790188656731355 1
0.220037545248135 0
0.1664060247878 1
0.280920323486572 0
0.140422214460224 1
0.288527812011151 0
0.323694777712038 0
0.133968946221401 1
0.365561994015563 0
0.208643937581094 0
0.279548002085498 0
0.229213347930971 0
0.228463266981945 0
0.280254132456482 1
0.269005817757129 0
0.365894610185076 0
0.154698760475059 1
0.224619197091303 0
0.252359653068835 0
0.27196581312525 0
0.309021615616519 0
0.136067213062749 1
0.249732236614268 0
0.241578029866969 0
0.234708361060153 0
0.252365593440296 0
0.203527990301522 0
0.319203829112197 0
0.208158808289205 0
0.294541274106288 0
0.178806238772424 0
0.299635244079618 0
0.0922658190392399 1
0.155343123637726 1
0.3293755345836 0
0.146776442867139 1
0.123620494117976 1
0.301952612675187 0
0.426988706369419 0
0.210423516816199 1
0.113905739341205 1
0.257973297964374 0
0.106507687839117 1
0.300630446315367 0
0.289385573320793 0
0.260325918998816 0
0.208074831225481 0
0.277100046692562 0
0.219830428868538 0
0.246404404670469 0
0.282854680828848 0
0.21188475826379 0
0.213934775900734 0
0.17864250141586 0
0.216176146181983 0
0.274211270865256 0
0.0778285595471515 1
0.323001042057324 0
0.143777441154725 1
0.0994902504636393 1
0.305445058179823 0
0.164339309279444 0
0.302130430036205 0
0.243328747398661 1
0.355017109896255 0
0.141703921619385 1
0.123189889963751 1
0.447920372593805 0
0.292999433940747 0
0.328826146340968 0
0.327629359272386 0
0.314959450515416 0
0.238728818234808 0
0.234959059701079 0
0.385320089669179 0
0.218455884309021 0
0.154944230756454 0
0.0640259556442938 1
0.317790011778165 0
0.143260717730297 1
0.273324394110754 0
0.172363947181862 0
0.169086002464157 1
0.228821453892832 0
0.244296848374022 0
0.309544617557168 0
0.231486980861069 0
0.208207441623962 1
0.247359429246808 0
0.284836996581328 0
0.287883710390678 0
0.180982220706331 1
0.194793519936503 0
0.239077843705751 0
0.345615789299805 0
0.268330847256485 0
0.222494217115979 0
0.262370553373568 0
0.295808933837929 0
0.158754079768864 1
0.437050445544921 0
0.117358408360494 1
0.217835566137678 1
0.21903323660158 1
0.371554636505201 0
0.249130309143239 0
0.133286778742078 1
0.044612868645099 1
0.235292430859522 0
0.0611249322723529 1
0.270389643690362 0
0.131786321011494 1
0.284489434509862 0
0.218848150056235 0
0.23837016239216 0
0.265485383962644 0
0.115494217568601 1
0.159647323180831 1
0.340927437703882 0
0.310013864874788 0
0.134001799692308 1
0.31205830254897 0
0.268309455823109 0
0.276156171514755 0
0.179732980035849 1
0.261985388122139 0
0.297207867292101 0
0.287836567771964 0
0.19554851560379 1
0.151465698727739 1
0.30103808852246 0
0.272322461207782 0
0.219310579529196 0
0.271707740164718 0
0.348530787929378 0
0.160269060736222 1
0.184875445949815 1
0.130520997837791 1
0.269054996944839 0
0.297030263507882 0
0.276057446623456 0
0.335056475802935 0
0.325083871099118 0
0.242460665347846 0
0.201680019569747 0
0.326086311313454 0
0.0622663125018259 1
0.225402512664342 1
0.322552324091941 0
0.265563201688266 0
0.129817878000368 1
0.257059336020278 0
0.150257769417874 1
0.235771785999484 0
0.178527240788908 1
0.358350089006293 0
0.0876416819560563 1
0.237532836452844 0
0.158859862808048 1
0.149817944072293 1
0.375960102353615 0
0.413785200311207 0
0.141545403127601 1
0.264858894656298 0
0.294823961353934 0
0.185781153491677 0
0.181464135069388 1
0.0815304592440553 1
0.10043936437244 1
0.297384029292582 0
0.377429319795772 0
0.267349799665314 0
0.190727277466331 1
0.212630433095407 0
0.28195732412529 0
0.218421347698621 0
0.181449011698328 1
0.317395779883254 0
0.274822302707005 0
0.175479675367165 0
0.382113242377342 0
0.31543339683637 0
0.314487848826748 0
0.214683456812378 1
0.114756445936729 1
0.17243320425831 1
0.264882002335593 0
0.152052683638781 1
0.253218317022344 0
0.189894355336041 1
0.330774339800039 0
0.217972629647358 1
0.27829201070975 0
0.0526111364160924 1
0.263183702845249 0
0.197235233135182 0
0.290536303894115 0
0.274531370657062 0
0.385607345729148 0
0.220268895228564 1
0.244508301297519 0
0.219771631325348 0
0.0886809971741179 1
0.0459384001876804 1
0.205318504427284 0
0.255064938540865 0
0.137150758190022 1
0.265676349119058 0
0.173968538217874 0
0.130197470644896 1
0.283344925001275 0
0.301379505407888 0
0.30702015951691 0
0.185223045542469 0
0.240903751736036 0
0.476501808047601 0
0.26603327156102 0
0.15571131793611 0
0.20665197149388 0
0.225029143792871 0
0.146735182639867 1
0.280972902274098 0
0.315867403078558 0
0.242003053675926 0
0.280156096560312 0
0.289698336845055 0
0.297116638632794 0
0.28014901363074 0
0.0918961282636323 1
0.354811942680747 0
0.184656207356526 0
0.143865267497031 1
0.308971077263195 0
0.224743272745776 0
0.254220032319992 0
0.405289815261512 0
0.3152551221681 0
0.282971667365533 0
0.343421638946172 0
0.0940310566164283 1
0.28063174979924 0
0.101953029731123 1
0.359794918221366 0
0.245715102496759 0
0.205921475803634 0
0.0644501248658521 1
0.14196898493653 1
0.178095478677997 1
0.176338951910191 1
0.25440030495505 0
0.203109281799843 0
0.266398441330569 0
0.317782363740824 0
0.214563754797722 0
0.142840666385841 1
0.181428454587018 1
0.26722543751647 0
0.209312265324619 1
0.19233700511408 1
0.0991978700302643 1
0.196282877416132 0
0.232971324868492 0
0.241378108190802 0
0.299893636369014 0
0.27342690788144 0
0.244819208217916 0
0.19044258315605 1
0.28499487047598 0
0.305019657108582 0
0.187043548784699 0
0.303160798858162 0
0.336609553654174 0
0.255432671253481 0
0.234070178827349 0
0.290049915741767 0
0.252085851387438 0
0.298147721561961 0
0.309581393141758 0
0.179800467075733 0
0.265629152249347 0
0.223050107519457 0
0.240907344166133 0
0.241104866525473 0
0.150166886721573 1
0.150205979512864 0
0.240894203898565 0
0.194241705968261 0
0.209861646127722 0
0.27508138855487 0
0.125510171947905 1
0.223965161781937 0
0.409172107346744 0
0.270884263692974 0
0.345878895717533 0
0.232756818648138 0
0.197427065608147 1
0.277740960030906 0
0.182674214114053 0
0.35122951447909 0
0.148195424185417 1
0.363571295841728 0
0.212225967710551 0
0.143240316974132 1
0.14694154815375 1
0.280499438400832 0
0.249379070435796 0
0.223158455857273 0
0.308243697633007 0
0.11523680182086 1
0.431200093944896 0
0.246702526361471 0
0.22242853694897 0
0.347865101253391 0
0.161940337219735 1
0.0754704864819659 1
-0.00803766309605395 1
0.171690133067992 1
0.345171046965154 0
0.30210947749066 0
0.111979940376635 1
0.281626962100549 0
0.28632715235442 0
0.2844392922941 0
0.291897837125331 0
0.148752520249609 1
0.220538071802688 0
0.153125469286962 1
0.229149839901341 0
0.289541202125896 0
0.135406981811923 1
0.203333030130571 0
0.314174132219411 0
0.154479314771993 1
0.197142944052164 0
0.370887111018624 0
0.212649313925774 0
0.186660991638741 0
0.297436802001038 0
0.287394654527008 0
0.242902092216589 0
0.260461558175622 0
0.313165082095981 0
0.286308762200368 0
0.252590825174775 0
0.170216690382747 0
0.0686904911422161 1
0.252220322376215 0
0.408866673605893 0
0.266132493178529 0
0.119353383049942 1
0.104533230169929 1
0.293218403007933 0
0.229651872907874 0
0.143739367041273 1
0.152560956201216 1
0.138060504811355 1
0.217899374693021 1
0.408738994739351 0
0.225667469452803 0
0.414582639157869 0
0.213332380449351 0
0.344340092823268 0
0.325712757308426 0
0.285415061539693 0
0.242279842921686 0
0.310849903084366 0
0.237625191130726 0
0.167876182356964 1
0.175893097466438 0
0.380990947030352 0
0.289096148866056 0
0.178833611696435 1
0.113684860464885 1
0.103439282729687 1
0.325465598220597 0
0.354168445316421 0
0.187788646257379 0
0.222802737079378 0
0.308998520169323 0
0.366073910719849 0
0.284474878348501 0
0.211929545916733 0
0.310251414366424 0
0.267938789547803 0
0.306152044289159 0
0.264743833311232 0
0.265463845071538 0
0.259515825976113 0
0.215672001969507 0
0.179146105078527 1
0.154745690309585 1
0.252110028408133 0
0.116528161058451 1
0.167404808462189 0
0.148386573407035 1
0.182641286985706 1
0.2699955565329 0
0.292463610755872 0
0.146861396602758 1
0.147540828000281 1
0.227419146762686 0
0.253621903840049 1
0.244772101106907 0
0.199060620349321 1
0.265092889198856 0
0.264247060281883 0
0.294802593044462 0
0.246752951303258 0
0.321097076879325 0
0.158536719058272 1
0.185028010950131 1
0.211174581075527 0
0.127796096905924 1
0.294665114642558 0
0.196702646116723 1
0.344702517532638 0
0.277774000094567 0
0.136413509401033 1
0.156190573493385 1
0.230879493179233 0
0.259402988934498 0
0.276010346446419 0
0.291088990817035 0
0.25142406211032 0
0.228820611884371 0
0.13583773186871 1
0.246860411523714 0
0.382971603607918 0
0.276217487206192 0
0.191859932683942 0
0.219757536453674 0
0.217048574149932 1
0.418557724592975 0
0.143684228180271 1
0.22870085761503 0
0.294296485105485 0
0.230880281618772 0
0.201046063172593 0
0.207637396736115 0
0.237470893689775 1
0.201851319858054 0
0.279008415887994 0
0.119387149958707 1
0.234181949326341 1
0.342528017843117 0
0.321022358449679 0
0.332085940485469 0
0.310202199880539 0
0.16929268706624 0
0.257977808541434 0
0.167341122013246 0
0.18433438711791 0
0.229923317359381 0
0.141330838827312 1
0.456511044518033 0
0.200779785453954 1
0.236205141737215 0
0.180803716596887 1
0.218640547490376 0
0.331449987419917 0
0.333453518922035 0
0.203036335316358 0
0.118440877079882 1
0.282685355793128 0
0.268279678849012 0
0.22519864932409 0
0.23886636396543 0
0.185352217366496 1
0.267461051408459 0
0.266981119976475 0
0.0349124851496683 1
0.287789472742757 0
0.175583238329389 1
0.17146742865317 1
0.158643140120434 1
0.268658581252742 0
0.24828189143193 0
0.415269444754867 0
0.326285594021956 0
0.112743629452311 1
0.207877905932509 0
0.224325049372316 0
0.249419446084478 0
0.163166414854786 1
0.23348786236153 0
0.215931787318866 0
0.448384864185003 0
0.308417103133329 0
0.29242877137616 0
0.384385532087814 0
0.356631148873824 0
0.361429338408782 0
0.362391208421347 0
0.296259434833118 0
0.280898311537219 0
0.367029885453378 0
0.316473480688169 0
0.206728416586078 0
0.188019145072938 0
0.277394625618907 0
0.171518293469176 1
0.31189518124832 0
0.304347312086154 0
0.256909482775978 0
0.257466154670972 0
0.308031880056407 0
0.356641286106138 0
0.202501022399459 1
0.296565376029536 0
0.332732924922678 0
0.363870523150546 0
0.211837096999651 0
0.265925166861774 0
0.277767353589707 0
0.222620420975077 0
0.284380103776913 0
0.303877186212917 0
0.342408079599679 0
0.188868829154091 1
0.198041431854426 0
0.0837300640338815 1
0.169856761614973 1
0.2023626542469 0
0.201482975836857 0
0.247614925771288 0
0.295775303163783 0
0.262874692237731 0
0.221689873819919 0
0.389096666092652 0
0.271836148252183 0
0.181130247410306 0
0.364860830500146 0
0.408682756699029 0
0.274826786521489 0
0.148909031701437 1
0.160098908266078 0
0.284858655700158 0
0.379399897095251 0
0.184630918503792 1
0.342234950578243 0
0.184792826707987 1
0.268098121259426 0
0.270131997195542 0
0.284798050496852 0
0.319631655163632 0
0.130241626756765 1
0.248335247076789 0
0.191023211088021 0
0.312642000789291 0
0.187912367074517 0
0.251797741129593 0
0.119366166529901 1
0.237892469270151 0
0.110831267041298 1
0.218246028686115 0
0.363858999221262 0
0.287000662372996 0
0.056347293309103 1
0.182476023416418 1
0.268383657354435 0
0.190690214029863 0
0.274306331036165 0
0.326591723542516 0
0.232344069344352 0
0.287400035478872 0
0.0503991298522897 1
0.288636432757665 0
0.171304612802095 0
0.295572225264804 0
0.148349002689885 1
0.174150904992928 1
0.123897960656284 1
0.232507404396751 1
0.0842106645299766 1
0.0866927444050198 1
0.241214633980844 0
0.404528328619952 0
0.223056066518525 1
0.277796789075236 0
0.174399118126395 0
0.0417037756372153 1
0.266335529639659 0
0.244852280162719 0
0.242234797690418 0
0.251360813722109 0
0.263839601807343 0
0.249381788308961 0
0.162618829435387 1
0.192732354355318 0
0.259355295712106 0
0.161062952874891 1
0.323362553561836 0
0.274916988393223 0
0.268782656747072 0
0.304566973455092 0
0.347424744822519 0
0.205850858353949 0
0.298783996683568 0
0.302487614802073 0
0.278680253321168 0
0.246091786960774 0
0.237258867945384 0
0.213579522884338 0
0.251192670867618 0
0.340977676313348 0
0.215446205194317 0
0.321204479564624 0
0.40536126936452 0
0.270354400429606 0
0.285139427965946 0
0.160530215476649 0
0.468089421115339 0
0.304305854414799 0
0.119120026175601 1
0.180900813063572 0
0.204354456936994 0
0.134961578802742 1
0.400735552950465 0
0.201740347748686 0
0.283800658897189 0
0.149791426031565 1
0.287928544029186 0
0.22454724616409 0
0.132958015576168 1
0.245936961053218 0
0.303915379854297 0
0.180661511914292 0
0.330690616164034 0
0.298779327328646 0
0.258255306292584 0
0.212856583226968 0
0.416144695066425 0
0.218276004413075 0
0.119879438547172 1
0.158697604698506 1
0.176581286954164 0
0.318401387215965 0
0.178435019869437 1
0.34255515269473 0
0.127944261403692 1
0.159952300899452 0
-0.016736266420641 1
0.254427732804073 0
0.274828043164639 0
0.315691033882065 0
0.248206833503074 0
0.210545339909667 0
0.332999313802896 0
0.362632768777821 0
0.192639675108148 1
0.281759425806185 0
0.39377985728821 0
0.29489242064196 0
0.250599712917839 0
0.276487932742967 0
0.169800035562195 1
0.124978657919093 1
0.291914266540158 0
0.225667504277969 0
0.218627499859548 0
0.161264910146776 1
0.162765056421387 0
0.384518612691648 0
0.110182335798391 1
0.199356841207236 0
0.20579258613771 0
0.0673692635143524 1
0.276000919628835 0
0.194446613355694 0
0.156971165344104 1
0.292460441400701 0
0.240774947369391 0
0.249518207190955 0
0.14204533251483 1
0.299437307488591 0
0.0637891696797555 1
0.285555603580429 0
0.299994371001936 0
0.259707911672492 0
0.279674744242089 0
0.0879096319534137 1
0.154936006839422 1
0.251019987235817 0
0.23360510034155 0
0.214039392874656 0
0.268665193240968 0
0.191562410415218 1
0.243808763648502 0
0.314295610237903 0
0.20609520682027 0
0.400522455952274 0
0.264219693807944 0
0.254698526488597 0
0.169570833885986 0
0.267843770827348 0
0.0226121235689321 1
0.292177022608116 0
0.311589524661275 0
0.28213772727845 0
0.320806901744766 0
0.112273408258471 1
0.269215315892294 0
0.219937379771955 0
0.251028857767561 0
0.171456427887417 0
0.279190046390921 0
0.309834124245208 0
0.0779127505768173 1
0.19831770559206 0
0.201911819512893 1
0.260797824978683 0
0.350240280569366 0
0.29997588234265 0
0.167309043999477 1
0.300690328767438 0
0.342392627047328 0
0.246885110310401 0
0.270782700757911 0
0.343338895576976 0
0.232436541915467 0
0.258007674158134 0
0.10109820846129 1
0.282826342046078 0
0.170123012211754 0
0.240747382450937 0
0.339926592022815 0
0.213409080516152 0
0.321868476241442 0
0.366500450653704 0
0.262100580736221 0
0.327764540083808 0
0.174046690414278 1
0.239972536720478 0
0.173091930303555 1
0.298343914462965 0
0.288335387085543 0
0.248881736372147 0
0.237422781842304 0
0.200418217408944 0
0.22522082527859 0
0.133499416139714 1
0.113343600814894 1
0.216389723515776 1
0.337723909796031 0
0.242926616257709 0
0.305975719734324 0
0.0983267084708005 1
0.220493202082127 1
0.314516532501571 0
0.388500397442815 0
0.171880462819319 1
0.288195145361289 0
0.0721861770291289 1
0.168060126739382 1
0.256408521325505 0
0.214555931972512 0
0.255832491083441 0
0.0857602076804414 1
0.346896855183617 0
0.360110332908353 0
0.130942891941847 1
0.30284620009609 0
0.159219198576569 1
0.135206408191789 1
0.234647774046967 0
0.283881238545316 0
0.172371430911194 0
0.270099240855761 0
0.138447198410059 1
0.356370742313265 0
0.36185718668789 0
0.251106943557467 0
0.243968266563696 0
0.353099456217502 0
0.0961267361443756 1
0.322940270158799 0
0.312654881719426 0
0.263027788920827 0
0.254041176503765 0
0.235000211262223 0
0.144982006713336 1
0.101425594184744 1
0.350780281118934 0
0.196856340314418 0
0.278115432129922 0
0.228208787258383 0
0.198790697929381 0
0.262042375072199 0
0.238645661250037 0
0.293217766172028 0
0.352934910949422 0
0.244617378886412 0
-0.0150075579296505 1
0.36091834786579 0
0.129501017243914 1
0.237312496305865 0
0.209195118497109 0
0.16579623715116 0
0.20130736047737 0
0.150124472256585 1
0.254750556932721 0
0.307123162729107 0
0.280400792949698 0
0.217857838166153 0
0.337442335662611 0
0.318303153561833 0
0.391736120528352 0
0.281065561909714 0
0.136642620077309 1
0.257626904978272 0
0.202748182614223 0
0.120085413959893 1
0.262590425944023 0
0.17356683588141 0
0.337933929948093 0
0.247794300859588 0
0.0728028071809778 1
0.263322971002128 0
0.245762127243211 0
0.31954773798131 0
0.145655372277512 1
0.161161515861899 0
0.147264102782483 1
0.431705713167503 0
0.134619180531204 1
0.263631561686032 0
0.272979105933772 0
0.301706672421953 0
0.195543715088949 0
0.13023297209336 1
0.344510496505436 0
0.318842103929503 0
0.140342222023482 1
0.289208072926486 0
0.176916459484066 1
0.078193430122776 1
0.215772809283961 0
0.138934974526438 1
0.437866561055941 0
0.171508956426404 1
0.325591135679579 0
0.284041451745104 0
0.175388961216731 1
0.178175357183721 0
0.333191892547945 0
0.0229028174755022 1
0.266162955138428 0
0.31895978608252 0
0.191532455916716 0
0.347878314499802 0
0.251017256504081 0
0.099386044643696 1
0.259906613167885 0
0.254266045533956 0
0.352555955132662 0
0.232551873088596 0
0.30091711605882 0
0.357995607693559 0
0.132973406816609 1
0.300433159954226 0
0.286425970267849 0
0.194454152649517 1
0.233016457348861 0
0.197924040607985 0
0.230532403932769 0
0.33471782670139 0
0.00317782858165183 1
0.0734931586843796 1
0.182872323690718 1
0.224125894187713 0
0.253026994076138 0
0.403893459657918 0
0.261884013847692 0
0.301600785799893 0
0.235566877490258 1
0.0639865074930878 1
0.333296376288205 0
0.262136715257043 0
0.250880246204315 0
0.27390177561787 0
0.0885743155196071 1
0.353993791834802 0
0.265804941174907 0
0.287129898618768 0
0.300491139520098 0
0.269623978547585 0
0.213018160815535 1
0.131839625221057 1
0.356431900908666 0
0.367715875863276 0
0.315868776332179 0
0.251819496110948 0
0.18740257068079 0
0.171435629173691 1
0.219938938326062 0
0.120980094290721 1
0.20842535864172 0
0.23412240502435 0
0.167921756016842 0
0.276347262882074 0
0.0662193155806786 1
0.250719234651876 0
0.268308945496113 0
0.283266063738219 0
0.289308593886709 0
0.162541127214382 1
0.169769463979775 1
0.249505381536207 0
0.239681746356208 0
0.291956060447285 0
0.233319531018383 0
0.376627224769098 0
0.254964628853819 0
0.26037869081934 0
0.307255802772181 0
0.301470478984329 0
0.242145046852487 0
0.11734151389852 1
0.185545144912622 0
0.11699485347408 1
0.306626182027038 0
0.213543758293535 1
0.278881659538537 0
0.277748423048168 0
0.19806793378997 0
0.258795658248695 0
0.332704347655691 0
0.31639683125947 0
0.246560042873065 0
0.146689238489939 1
0.340180045804583 0
0.19878962724663 0
0.161141194868866 1
0.273116059911211 0
0.243236239673098 0
0.213729631338818 0
0.325561641735156 0
0.386838286968748 0
0.406575943904422 0
0.224542515494191 0
0.233802644425475 0
0.266745124857488 0
0.143914108196606 1
0.347166446617346 0
0.262846351760712 0
0.366500574771286 0
0.369010307568458 0
0.351037998858717 0
0.266984389572805 0
0.133274367791855 1
0.154738587036153 1
0.251238122194213 0
0.250301872050601 0
0.24596455068694 0
0.261413125744651 0
0.38463814493157 0
0.0638382883290021 1
0.260701104081211 0
0.281400689034717 0
0.304110131841219 0
0.337719560770192 0
0.4266946883111 0
0.339507624760373 0
0.3256200888685 0
0.315493649860258 0
0.202079818529265 1
0.193583294764323 0
0.260431191260185 0
0.28091883346115 0
0.250403866429809 0
0.405930300345612 0
0.33441801713741 0
0.243142388179006 0
0.330930998534514 0
0.288713358155506 0
0.138355853385643 1
0.257323658339113 0
0.190597723700358 0
0.236637230436851 0
0.126252551810022 1
0.206133834675202 0
0.139885914137801 1
0.26561483151009 0
0.294508308408334 0
0.265469077290882 0
0.19878867852648 0
0.254558919317295 0
0.277397770465551 0
0.181723478129707 1
0.216356228038255 0
0.210908807815963 0
0.310609746994679 0
0.189038876709448 1
0.149649511148049 1
0.288478666937729 0
0.326946510046342 0
0.231356849626287 0
0.247441006650305 0
0.272822369229866 0
0.180510869555831 0
0.250936338980127 0
0.29124569089863 0
0.206566701745613 0
0.299949359467086 0
0.258805390473205 0
0.152820625022674 1
0.252546244878679 0
0.334850596812358 0
0.206079821005584 0
0.253921631608913 0
0.185835875767132 0
0.196785712318911 0
0.24582790070328 0
0.250944010445606 0
0.260098929245903 0
0.416555535498973 0
0.287664597697209 0
0.275795299006536 0
0.242573243487505 0
0.323889780090853 0
0.293225726569517 0
0.101168194403099 1
0.162054191575873 0
0.307464143429467 0
0.326547158820395 0
0.276103791547245 0
0.344013667860519 0
0.28583917995888 0
0.246722956496566 0
0.257713369963208 1
0.237390024017177 0
0.2583613929453 0
0.255280503045518 0
0.383260927394424 0
0.16645151711014 1
0.119849965880603 1
0.19782504478306 0
0.285897213609229 0
0.22230612042988 0
0.241669563360254 0
0.245208367503405 0
0.318756810990312 0
0.304419383969903 0
0.192369538046037 0
0.12712755466512 1
0.13248811362549 1
0.143240564172233 1
0.306919609894327 0
0.143227034054042 1
0.367652006790029 0
0.292952839233198 0
0.215198933696097 0
0.183683317932424 1
0.122277746286242 1
0.209188043508087 0
0.27498926815433 0
0.172227856806226 0
0.355627967935723 0
0.307653362502242 0
0.222239466685227 0
0.312062710321437 0
0.160021925975287 1
0.165063120170571 0
0.292710325482735 0
0.232191796593013 0
0.077046535448484 1
0.339543040229142 0
0.30325885417797 0
0.266162646923781 0
0.385925209566666 0
0.27876204610089 0
0.145235942544111 1
0.193754487465918 0
0.22194955974577 0
0.323112306338431 0
0.265252173536103 0
0.2957608952547 0
0.14991380071532 1
0.18659886283951 0
0.15875812891329 0
0.333836236226047 0
0.0399644988434466 1
0.278238975949521 0
0.294822539548421 0
0.224731390833557 0
0.229670858046525 0
0.16218362100873 1
0.214977810375294 0
0.225810165745524 0
0.187147806026548 0
0.329695620537095 0
0.157530970630565 1
0.207082231945281 0
0.315967550891516 0
0.158414836803338 0
0.330009027958546 0
0.174315723649919 1
0.221399130239215 1
0.308915806098401 0
0.210830454723502 1
0.342714033173935 0
0.185280079637667 0
0.291816038792821 0
0.410038103095291 0
0.217744609531835 0
0.151080147204767 1
0.257242794521015 0
0.312584105444074 0
0.254227026531542 0
0.145912378434217 1
0.215916502379189 0
0.262451570038282 0
0.217718856544176 1
0.0258004686201858 1
0.311871585628492 0
0.100900997008797 1
0.198575627675317 0
0.315369612357801 0
0.326330772105291 0
0.185308895732891 1
0.287419004941385 0
0.170960259250303 1
0.224861564477706 0
0.272165874320445 0
0.185244876466696 1
0.310012307703587 0
0.280839586442746 0
0.292615196539555 0
0.207021688687775 0
0.214269916934912 0
0.232144920850685 1
0.383459452979872 0
0.241820526274293 0
0.2780028413461 0
0.214398249131178 1
0.158587539108793 1
0.280595218267167 0
0.257267691349628 0
0.150857156321463 1
0.412111438640774 0
0.317020412416229 0
0.214712377118715 0
0.344714095340347 0
0.188445587158158 1
0.162491870338197 1
0.18180285324705 0
0.177708987841654 0
0.352721687269449 0
0.258409323142093 0
0.317301860054893 0
0.192228739496649 0
0.261506130893189 0
0.289447838046124 0
0.220906499276897 0
0.2651546719041 0
0.154839035611104 1
0.246434841680279 0
0.183974728186072 0
0.242017041161791 0
0.187284603927612 1
0.199388699222862 0
0.162561806827424 1
0.449709560356932 0
0.0715442933465137 1
0.285228449323317 0
0.153952056709442 0
0.412552872419842 0
0.221676922604609 0
0.229654107839434 0
0.0863991432570197 1
0.224648841548428 1
0.406729231937276 0
0.248191154513731 0
0.215420265145033 0
0.224619059429554 0
0.132223802512137 1
0.159592682453599 1
0.341337164342339 0
0.0581817716447329 1
0.234809613925759 0
0.287483255120783 0
0.254533753809277 0
0.226653823250597 0
0.169275974970878 1
0.308915601077147 0
0.289952592667251 0
0.26600488757343 0
0.347860659341153 0
0.232395156224516 0
0.269144854929899 0
0.234665459229271 1
0.328554551497633 0
0.286200475175278 0
0.208181331470321 1
0.191584871491965 0
0.248235536460936 0
0.199166532440651 0
0.189569095878633 0
0.27172564398622 0
0.157866544513595 1
0.210429637928353 0
0.18415169982712 0
0.287465581421852 0
0.227330785045598 0
0.215265873574066 0
0.158530843285916 1
0.20204026273642 1
0.256657119071814 0
0.285836550818861 0
0.426284043836886 0
0.240208514494466 0
0.319231198092778 0
0.150379963913229 1
0.225052457419884 0
0.0974031178869502 1
0.269240907165598 0
0.282985101389796 0
0.263641064348594 0
0.248358900071753 0
0.133642226049109 1
0.305601895612413 0
0.23291498962763 0
0.289862360512496 0
0.160701450796599 0
0.198444960410224 0
0.180061105008307 0
0.233728374330779 0
0.10892716538565 1
0.200565152699563 0
0.169733032884042 1
0.173611170495829 1
0.237533002211263 0
0.253221565100527 0
0.307932595292872 0
0.251054649169767 0
0.202840774702615 0
0.219715649771846 0
0.213773314631566 1
0.129733703647014 1
0.160342019239156 1
0.363853098575192 0
0.301565259294442 0
0.252351109092159 0
0.260231313389104 0
0.288321634235489 0
0.235450900452439 1
0.3987762969068 0
0.295207237642082 0
0.21542077362031 0
0.249302168801518 0
0.29503340494489 0
0.233298741150352 0
0.29185228744647 0
0.31009167215397 0
0.333658002538235 0
0.331121848731002 0
0.394744177580872 0
0.132539819161493 1
0.216678621065004 0
0.199370940828272 1
0.153819419472307 1
0.168002798782151 0
0.271209961097288 0
0.25803512017363 0
0.257243821772629 0
0.259423201391441 0
-0.000340493280491348 1
0.153242952062147 1
0.204762093730216 0
0.221911455750289 0
0.323036843662818 0
0.351728705365689 0
0.300587597442649 0
0.317302600770919 0
0.142625767162455 1
0.267645221593253 0
0.2065974413732 0
0.313864564940925 0
0.316671091939256 0
0.345206237485423 0
0.209402063964681 0
0.0456277827324674 1
0.0644716291484549 1
0.315166750019555 0
0.279245455911517 0
0.178783897361422 1
0.360854863408365 0
0.310032319125059 0
0.259950397415741 0
0.0900844433760358 1
0.113610877299974 1
0.204738858763509 0
0.28521107808585 0
0.234666716175549 0
0.202754876132081 1
0.28910689166904 0
0.226418720271869 0
0.336956648248414 0
0.190046784297187 0
0.288642037654966 0
0.211148725110452 0
0.0366365697547049 1
0.202693364051906 1
0.198829930874552 1
0.224360216488701 0
0.203332682341136 0
0.18915739089218 1
0.321774628122618 0
0.128569585826271 1
0.0793886064268082 1
0.19120265081816 0
0.145082316078006 1
0.202349780496696 0
0.256465720037754 0
0.281988447659862 0
0.337761046141171 0
0.287712199575673 0
0.320654580069727 0
0.320012755473227 0
0.231323764398288 0
0.198520311189602 0
0.228970707015295 0
0.190759316135024 0
0.285634102431056 0
0.272454942579661 0
0.356103975686229 0
0.239889582840061 0
0.127016511626761 1
0.153584606574425 1
0.275953714645399 0
0.0483231745481611 1
0.277345808862172 0
0.251488257602041 0
0.376717137199828 0
0.259779368734878 0
0.196005854201973 0
0.278638595153123 0
0.15424282200108 1
0.273584433111063 0
0.314829026027824 0
0.23192126991881 0
0.359784971624784 0
0.202238019867986 0
0.158961558910584 1
0.42566383576056 0
0.268386564498904 0
0.378517599058477 0
0.183119855616779 1
0.258080302464629 0
0.329198379956381 0
0.25946620618404 0
0.152179025398497 1
0.181159554844356 1
0.185360947132425 1
0.19701957939535 0
0.276064432539213 0
0.201349048693693 1
0.275316966895006 0
0.25797569796364 0
0.210163618755207 0
0.298397206835504 0
0.189140545659171 0
0.313545472746146 0
0.234385273685804 0
0.130843447904384 1
0.208087999118486 0
0.284278070221676 0
0.243172358396792 0
0.250989997117462 0
0.201716629881032 0
0.190726365236864 0
0.254235728742958 0
0.166107407966599 1
0.19370082827596 0
0.183406236858778 0
0.236071329788031 0
0.373474618774111 0
0.160057185284574 1
0.225070624955877 0
0.353956421986767 0
0.304820869374524 0
0.163063428324033 1
0.319057286168868 0
0.327527799786247 0
0.15598183302038 1
0.109026850974714 1
0.238952232439097 0
0.159251850958561 1
0.408750187356415 0
0.195115558322056 0
0.0791525985516569 1
0.350711752304831 0
0.179686161020995 1
0.143921272501186 1
0.15412103832978 1
0.248603763827351 0
0.262813928386449 0
0.313149114295328 0
0.404870416154424 0
0.267224491936427 0
0.196198881425164 0
0.343640661363358 0
0.416408533177655 0
0.271383512739513 1
0.179800291067631 1
0.0642069984429708 1
0.282141606073344 0
0.161224284117171 1
0.225847368212972 0
0.280629733548899 0
0.256695657142416 0
0.165253128228991 0
0.0341107660550265 1
0.166842267073119 0
0.268765020658018 0
0.279100217631506 0
0.287419880140656 0
0.268287018472333 0
0.17784868617469 1
0.199096820336963 0
0.238325829637522 0
0.199598776179516 0
0.160002651034361 0
0.446984180046973 0
0.27691655430891 0
0.268690297033029 0
0.327172716388309 0
0.231337172716325 0
0.18584419780414 0
0.232292796405607 1
0.280560555623896 0
0.0944658184433723 1
0.120423532490987 1
0.260101598005433 0
0.307842569680874 0
0.240649344879238 0
0.103262413497761 1
0.159442323333663 1
0.240644507377585 0
0.26231522451113 0
0.0852306745628641 1
0.278511769961612 0
0.272313098724353 0
0.361045727582736 0
0.269094682651704 0
0.158514720395402 1
0.314501846317255 0
0.19889951420083 0
0.28482012231355 0
0.110048125746761 1
0.19962612546635 1
0.243047480049484 0
0.228146024644233 0
0.163836255756514 0
0.170943778415467 1
0.357867633187635 0
0.39118378464915 0
0.20792519751523 0
0.2156774977936 0
0.131395632154424 1
0.232653891242258 0
0.280812888059217 0
0.227556607658764 1
0.279069627337771 0
0.19287740199788 1
0.262842381319362 0
0.272444529120348 0
0.151178001585304 1
0.147427368919186 1
0.227456347550331 0
0.231310013300199 0
0.307960013607072 0
0.327220941185228 0
0.216418847031247 0
0.361989667986565 0
0.159507873776599 1
0.21172217225722 0
0.139157497682898 1
0.241937006819645 0
0.327112094983953 0
0.157194336226823 0
0.21571000098604 0
0.192661288731542 1
0.202730803892171 1
0.27632183183266 0
0.256827710243751 0
0.267402046239435 0
0.155263382300708 1
0.187801547622228 1
0.0520045292444458 1
0.296234265801612 0
0.212238464256139 0
0.214625924507707 0
0.186395967277842 0
0.228444342435566 0
0.308266127732594 0
0.406482773158714 0
0.242643703607481 0
0.224501738478036 0
0.317086921907817 0
0.317654681478287 0
0.229781112910081 0
0.324561037420079 0
0.225319108805815 0
0.0613828220929398 1
0.291598997222209 0
0.0897248693538481 1
0.242662806687968 0
0.29557624977824 0
0.160953486988898 1
0.331695459777925 0
0.238818018793495 0
0.262429197486273 0
0.231322669752418 0
0.366979097434827 0
0.260181651204894 0
0.319289699987797 0
0.285605123208959 0
0.259481300352944 0
0.247342480488189 0
0.277019486727635 0
0.305277827671791 0
0.22744187961203 0
0.224039448106587 0
0.243640291481354 0
0.259707422503 0
0.272953852058306 0
0.205346570748038 0
0.277759937502514 0
0.244890066693194 0
0.255827574267703 0
0.25570838544938 0
0.279529184085842 0
0.291257468134546 0
0.29545553797073 0
0.2768965308953 0
0.229954754905043 0
0.160878091096398 1
0.322430533789111 0
0.27543752681793 0
0.208947170545126 1
0.293113105740397 0
0.227157589931716 0
0.380251849847856 0
0.306604402162614 0
0.397755773485178 0
0.227665608133594 0
0.308588965988322 0
0.164840197711823 0
0.190797032616783 1
0.115258218339901 1
0.244705306776682 0
0.311272188556743 0
0.145970139854259 1
0.231176577233068 0
0.282339960790662 0
0.331903320695206 0
0.241904977090665 0
0.110180630864185 1
0.225152220733389 0
0.233466521661312 0
0.208711116349877 0
0.257592457121394 0
0.344947788371014 0
0.238870622203484 0
0.274069016292476 0
0.253457478142199 0
0.253530933133591 0
0.131765841137405 1
0.250769034891512 0
0.204587089688648 0
0.212568132628692 1
0.266005114846869 0
0.169723790690736 0
0.301533841042821 0
0.259399917462911 0
0.16791230159037 0
0.293346592902814 0
0.126614024343608 1
0.204052561598528 0
0.262229289742641 1
0.19823104529545 1
0.180810922517771 0
0.160294883956607 0
0.268190695728117 0
0.364640429997643 0
0.159937041949699 0
0.243446505179224 0
0.351093475420259 0
0.194952817054204 1
0.222723243200641 0
0.133726049919698 1
0.208320665197074 0
0.367656641944921 0
0.190918157830735 1
0.21366277663232 0
0.214272751996655 0
0.297217657431619 0
0.206344780052029 0
0.163911382153846 1
0.228475197274283 0
0.306376038973053 0
0.293219467825506 0
0.373697027002121 0
0.318303013235125 0
0.322428616101891 0
0.229762950792395 1
0.129378069156392 1
0.106826411088278 1
0.124022680887495 1
0.184608600791944 1
0.209974629002396 0
0.156112126876941 1
0.135763383399895 1
0.33381124336188 0
0.2981124506878 0
0.224949918078168 1
0.343638679989825 0
0.30630010549914 0
0.209864725373793 0
0.201820093512189 0
0.0454792206115555 1
0.261425953219556 0
0.252947351276619 0
0.0960630432558719 1
0.312636577670727 0
0.208165893107123 1
0.287876378604628 0
0.0861401468074905 1
0.286786551712768 0
0.25642881609987 0
0.172371793362487 1
0.273576620897534 0
0.0872733631315716 1
0.430159033807212 0
0.388903671250464 0
0.206298034991019 0
0.180049830623978 1
0.254051353734384 0
0.188112237439801 1
0.363788495651293 0
0.175752806072422 1
0.242616107321256 0
0.286897385397233 0
0.289320965946662 0
0.240392845213757 0
0.133035880144817 1
0.35921346405534 0
0.150948912366259 1
0.102128453019053 1
0.214946878079188 0
0.329494111171808 0
0.185062457865807 0
0.233523991410625 0
0.22314665557743 0
0.0930427442118489 1
0.250990767955041 0
0.257493018091226 0
0.191832189296139 1
0.26069315610777 0
0.314652880246348 0
0.208927809575001 1
0.245307473967645 0
0.406352847309027 0
0.337167392749187 0
0.184314889865053 1
0.10449463590905 1
0.233523681334799 0
0.193857600363168 0
0.355614241137785 0
0.304227793573509 0
0.176393141764001 0
0.277316821632483 0
0.200434015025517 0
0.199446216140407 1
0.267139299520504 0
0.164308606687433 1
0.211393821793919 0
0.213332268972709 0
0.173731322371618 0
0.47703055772255 0
0.206898295228394 0
0.217573650692934 1
0.239007673017459 0
0.239521361200723 0
0.0881853320543859 1
0.324581973278735 0
0.265679108471717 0
0.25884794540798 0
0.226950679999293 0
0.213331295723053 0
0.314230388801781 0
0.195700748079394 0
0.260548023147224 0
0.112365969102484 1
0.422827341975413 0
0.154540904869977 0
0.308139623352893 0
0.21638137873389 0
0.271008299915032 0
0.257365667422858 0
0.348939150064439 0
0.240928103135861 0
0.136183003062542 1
0.19847934821517 1
0.218826115531059 0
0.279993449232009 0
0.350515264814703 0
0.228513762173468 0
0.197586532819532 0
0.173476176579906 1
0.186260134545951 1
0.455622721702843 0
0.200391404047576 0
0.180204132726691 1
0.400898949059816 0
0.135117049456967 1
0.11959376713237 1
0.208744936585721 0
0.286113480334982 0
0.267353499314029 0
0.277563310493345 0
0.304819035682585 0
0.171919588475103 0
0.165013901590319 1
0.144311706938626 1
0.419038492021348 0
0.424374009860839 0
0.0278343784081075 1
0.270156519417993 0
0.316104677341205 0
0.37495071865807 0
0.266080913130461 0
0.333161403264 0
0.101556918683072 1
0.304255437076462 0
0.212823432828006 0
0.300409146000867 0
0.210322427245401 0
0.232844592858575 0
0.304918425894809 0
0.277894422908424 0
0.252027761002705 0
0.332251626964098 0
0.351171628670316 0
0.167441693331975 0
0.245343800203271 0
0.216068013279537 0
0.302164281610381 0
0.306419964165961 0
0.337478922171821 0
0.173897155053621 0
0.355251175492086 0
-0.0228528286259787 1
0.187746851055842 1
0.297498104634756 0
0.235072237728657 0
0.218856442351702 0
0.223978870141698 0
0.347196758871112 0
0.271223322776884 0
0.113390204635603 1
0.214739904263072 0
0.308674318084718 0
0.221478425102131 0
0.201766980667078 0
0.263883500384638 0
0.217143383929195 0
0.245475248640825 1
0.174249892510077 1
0.217109164368884 0
0.12441710957529 1
0.21674340238302 0
0.272836162957499 0
0.176068532654087 0
0.150428494039172 1
0.232086042356443 0
0.253036690118519 0
0.417395386951792 0
0.23304206174067 0
0.235647201252259 0
0.191469664422303 1
0.245084957379834 0
0.328795127726312 0
0.296677839806106 0
0.317807273500985 0
0.226943433169092 0
0.281632302007373 0
0.072181690753965 1
0.211773018134991 0
0.295602137736979 0
0.248458042503252 0
0.195915393141429 1
0.219196633899486 0
0.218069366488443 0
0.181939677763879 1
0.197948385398139 0
0.342948956118864 0
0.269171501401178 0
0.193247619859788 0
0.210973534622366 0
0.0658166526805212 1
0.360550380862201 0
0.29835358613632 0
0.25179200192434 0
0.219985673547422 0
0.183368158741335 0
0.350590703396706 0
0.261914337889995 0
0.0492279280379134 1
0.116872660738421 1
0.264077831439948 0
0.32673036184633 0
-0.00540191963853062 1
0.164124236770952 1
0.270448098972619 0
0.247219278522979 0
0.158335998849271 1
0.240554509418023 0
0.19859488847266 0
0.202557453154766 0
0.308975910869084 0
0.249059420991764 0
0.193613694424366 0
0.182416100764798 0
0.163293658496848 0
0.151139012299402 1
0.126088854813226 1
0.266646246750955 0
0.264017440628694 0
0.160658335310475 1
0.128883818549706 1
0.279487281270234 0
0.254588633993239 0
0.181688351398071 0
0.192311726359299 0
0.292364784018231 0
0.183928229911257 0
0.276733379423674 0
0.140874007795141 1
0.233372328735217 0
0.261248514606903 0
0.214011361481151 1
0.209418593271305 0
0.331200085322489 0
0.235629339440679 0
0.108125701581437 1
0.21623309202159 0
0.391544290684507 0
0.258811369220635 0
0.218906020620168 0
0.152779944344239 1
0.23186638018837 0
0.226489101470203 0
0.270576406160554 0
0.236258415792031 0
0.324481640159118 0
0.224218918305962 0
0.165822337199729 0
0.194595413251833 0
0.232805013517964 0
0.278715005662444 0
0.346788778171215 0
0.261044815746708 1
0.244706226709808 0
0.22031298609571 0
0.14660624079818 1
0.244775160856487 0
0.245181293587313 0
0.131419420610083 1
0.223172186334416 0
0.195855117591561 0
0.275103837587896 0
0.166610447447873 1
0.233831321141641 0
0.259514139847281 0
0.288122541909761 0
0.342630485678747 0
0.238528868676479 0
0.276731470662101 0
0.190333813302132 0
0.112253546711681 1
0.368316470942187 0
0.184773238167581 1
0.274352771259014 0
0.255173240273937 0
0.144592975962268 1
0.297117695977911 0
0.275115972674916 0
0.234831200112875 0
0.352269771045398 0
0.0733320630613973 1
0.28923771555206 0
0.158301544989276 1
0.251986615294974 0
0.288418248455861 0
0.325741948886521 0
0.423630622625656 0
0.232932359777223 0
0.214589833213992 0
0.0913759727598618 1
0.146741308963859 1
0.228877797650799 0
0.251335943623718 0
0.256399180472063 0
0.160709507309315 1
0.250776500073133 0
0.249988408045369 0
0.260424907456305 0
0.185099048073055 1
0.268114358758602 0
0.231697992915673 0
0.282846253825966 0
0.290519321834257 0
0.258722801162307 0
0.212824797052401 0
0.215699138673011 0
0.100241524113866 1
0.19738665112038 1
0.327827639333434 0
0.261042983903185 1
0.147922477536331 0
0.250880189207476 0
0.19434982002625 1
0.264030255357885 0
0.0687618843825444 1
0.157158055404143 1
0.165111113368655 1
0.244699607218877 0
0.375292176670136 0
0.201009849404953 0
0.197185911990203 1
0.0350550813760254 1
0.240304852428735 0
0.289275393234339 0
0.289943094485604 0
0.0604463008829935 1
0.0491069843239422 1
0.297150787115405 0
0.187891890615388 0
0.211301867448039 0
0.205622861206696 1
0.279785095921773 0
0.393534914738829 0
0.285051819255536 0
0.17485271710395 0
0.251598938800508 0
0.219333567156234 0
0.256293353914504 0
0.268728415506304 0
0.261385821739116 0
0.148749844371069 1
0.197189920252269 0
0.182464725864895 0
0.187774111794111 1
0.147807309781581 1
0.198675078552808 0
0.227085645708884 0
0.17662901829427 1
0.179525350904978 1
0.153517571114988 1
0.242558952661856 0
0.314382473930095 0
0.324176286489749 0
0.183750318845925 0
0.271222691037331 0
0.183015054943682 0
0.186168214372238 0
0.205301287387136 0
0.273412831269471 0
0.109710944886718 1
0.0893648494146202 1
0.203496731518018 0
0.208334399817319 1
0.293625905031325 0
0.221513062254374 0
0.291393265398638 0
0.230003581854726 0
0.182810079206376 0
0.168288193426247 1
0.160638790084373 1
0.172463926739799 1
0.297826854582858 0
0.346748933690065 0
0.405615586795775 0
0.173888328337325 0
0.267986424325377 0
0.37663222818228 0
0.205240194468227 1
0.342895374744633 0
0.226391812344733 0
0.198619965443618 0
0.219056643033765 0
0.260165452001049 0
0.234726332362888 0
0.235135136196838 1
0.13594713573863 1
0.0665041207318888 1
0.275107543874653 0
0.125545150125774 1
0.291404690000686 0
0.335990228830842 0
0.283639335620567 0
0.233263380240671 0
0.335617912240858 0
0.305442449832039 0
0.281130300743737 0
0.269591552801833 0
0.345584779294643 0
0.210438373536897 0
0.275250626080266 0
0.254425681074989 0
0.137369377427739 1
0.249587294695939 0
0.181425908828401 1
0.355754917716403 0
0.105781711456412 1
0.175021743802584 1
0.181326138380513 1
0.219879298356308 0
0.280175862948973 0
0.28453742683458 0
0.324877790230626 0
0.166400067985997 1
0.268969372235653 0
0.30608849439196 0
0.259437734687617 0
0.154877602694249 1
0.286486970705342 0
0.351350696225439 0
0.137761666647371 1
0.222509341811528 0
0.306141562176186 0
0.151841703464207 1
0.245815026931937 0
0.240807799416344 0
0.246681827189395 0
0.257677693774662 0
0.223023124059285 0
0.0748486146554596 1
0.197235750815535 0
0.0794202182465866 1
0.162167845673243 1
0.240372449248214 0
0.351441974352962 0
0.161100582141231 0
0.257501509177915 0
0.248501058976255 0
0.203853071727044 0
0.202337185128052 0
0.286745579651209 0
0.204778502718669 1
0.278797686970078 0
0.401895976110784 0
0.222474741123478 0
0.226142605623903 0
0.204770098058656 0
0.253256659981078 0
0.287743004973663 0
0.176132606573062 0
0.317803960146285 0
0.255322818248625 0
0.352355606622857 0
0.165487618591053 1
0.332482278684044 0
0.361441438643221 0
0.165575044952549 1
0.319515831730023 0
0.209599768127833 0
0.195097386244246 0
0.171874597544035 0
0.316658321397813 0
0.18409741876042 1
0.124896122170762 1
0.244949937870614 0
0.276903954138573 0
0.217263887782446 0
0.16794292248726 1
0.283198065447766 0
0.2986295046668 0
0.225269189947534 0
0.0351032591711292 1
0.176565205611581 1
0.349230121434884 0
0.309240770837454 0
0.220072434828595 0
0.198475655723501 1
0.2575666934861 0
0.282445392760929 0
0.172629484604428 0
0.338639032808887 0
0.26531971131507 0
0.274237420239696 0
0.228877810998211 0
0.337532272247516 0
0.203841802918818 1
0.206172693904328 0
0.179399861728423 0
0.422731729779604 0
0.390794915573089 0
0.251063636280527 0
0.243701198661517 1
0.240644711796048 0
0.276734538958946 0
0.361658813327956 0
0.180025948167221 1
0.234507710643323 1
0.336791885757778 0
0.204595935300684 0
0.121863066459873 1
0.326197783799935 0
0.351355662757868 0
0.287197766451059 0
0.180721718653109 1
0.115210057480533 1
0.256118087414147 0
0.158274497469074 1
0.303436052037931 0
0.228433743845801 0
0.118010316584394 1
0.22587182287879 0
0.0751727759013749 1
0.283941496442975 0
0.290795462110164 0
0.22253697114894 1
0.272012706251786 0
0.218505709848196 0
0.129467141256542 1
0.314393726176195 0
0.300944297330362 0
0.377419552273628 0
0.140036432093768 1
0.264111851740938 0
0.197943128407425 0
0.305018833109462 0
0.277244450408798 0
0.266331493820175 0
0.35505945589868 0
0.251430456317633 0
0.130947570038676 1
0.33900624764678 0
0.252041451055835 0
0.258596250575051 0
0.248312458325398 0
0.281731667489815 0
0.187080684319046 1
0.172976319761713 0
0.314405013424852 0
0.353541674205822 0
0.237726554391408 0
0.132684404657699 1
0.247243720643632 0
0.140735448155933 1
0.169730275904406 1
0.19416600659167 1
0.191018134348906 1
0.152811849740755 1
0.228226598155224 0
0.167608228014683 1
0.337521591237074 0
0.115533345030083 1
0.401110675276832 0
0.193004450023758 1
0.237662160505092 1
0.318882845117693 0
0.342511123602249 0
0.184635196284813 0
0.0977639312776034 1
0.210458944327623 0
0.196403447622911 1
0.338764289802201 0
0.0699454567476272 1
0.147365292136964 1
0.207218417056337 0
0.321268992146603 0
0.311707651608566 0
0.208077226308338 0
0.0555599636922732 1
0.231286426949609 0
0.350867417810857 0
0.473965444694712 0
0.207780897375606 0
0.178678052931162 1
0.245023160927027 0
0.293881326856283 0
0.346834580339144 0
0.183790166552214 1
0.347120498436152 0
0.381305637510166 0
0.287199545986594 0
0.246911954088498 0
0.165317648608943 1
0.206727817498827 0
0.214860886599908 0
0.115893056144656 1
0.303461802431131 0
0.192865132917657 0
0.203676249213932 1
0.297690546136457 0
0.116171584253997 1
0.242249283939956 0
0.179682723528193 0
0.135926915353368 1
0.27127330294316 0
0.276750424631712 0
0.201597847075694 0
0.238341980921651 0
0.295470438162831 0
0.23035627217542 0
0.357492336891896 0
0.144776941193936 1
0.249420342505131 0
0.10829923910371 1
0.183896117520802 0
0.289087187372804 0
0.336410571140384 0
0.266199299150529 0
0.296669447380179 0
0.259632010216019 0
0.334670535232194 0
0.148357204884582 1
0.325274171991988 0
0.174911463844934 1
0.240343382263411 0
0.327057659392255 0
0.147072571564474 1
0.135492798229581 1
0.242036072564623 0
0.165883974969637 1
0.157955270494969 1
0.232731851996186 0
0.192033385592867 0
0.168241239713684 1
0.152790662295304 1
0.257239962020361 0
0.342633266661149 0
0.41852551037973 0
0.249984429421946 0
0.350311294544165 0
0.188495023825843 1
0.280093527128344 0
0.219463640481529 0
0.249383750224777 0
0.218911889560484 1
0.312052109244958 0
0.270518617072193 0
0.411168949764319 0
0.0914128920245248 1
0.366616979453693 0
0.197705981382896 1
0.0583966583115996 1
0.161287781953208 1
0.194720646905107 0
0.312336523441928 0
0.219354566873174 0
0.390836000525854 0
0.180333501987896 0
0.132037113286787 1
0.167688739043837 1
0.206314408926379 1
0.327552911544321 0
0.293706949032483 0
0.347397381339241 0
0.156638221111069 0
0.257672166418263 0
0.246486325247835 0
0.259626412490289 0
0.38251143856385 0
0.226517644357537 0
0.198301267730975 1
0.340970272754552 0
0.279077725287551 0
0.211550336396175 0
0.223735782821225 0
0.266494946150678 0
0.172399841947618 1
0.180417642340741 1
0.227639804630133 0
0.118209120536976 1
0.363737765915863 0
0.352745751877053 0
0.341717744689331 0
0.281804066167271 0
0.259974895311629 0
0.0327277938041383 1
0.284942594353 0
0.154644814230976 1
0.266948505549791 0
0.277500390024178 0
0.218470587339467 0
0.158478047912543 1
0.199763758428851 1
0.270897603296593 0
0.115921802981229 1
0.241056244322523 1
0.188907230808167 0
0.297378049904841 0
0.320271305959116 0
0.190448131114596 0
0.272326981614252 0
0.145121813821766 1
0.14447211931495 1
0.213883424390397 0
0.0588824456768612 1
0.0075118610518267 1
0.205774011105345 1
0.249597207040276 0
0.246050415419552 0
0.21722374550728 0
0.180891181826169 0
0.186909337837455 1
0.117425139487866 1
0.238697648385694 0
0.429516519851893 0
0.277767876251524 0
0.151435295937004 1
0.139638144378075 1
0.145673243477514 1
0.194347427071937 0
0.282096146606139 0
0.196952216281594 0
0.11178918594382 1
0.271269900287249 0
0.251813159460858 0
0.289260989666667 0
0.370548011527456 0
0.265943952637338 0
0.355535811046035 0
0.267656038720242 0
0.105334329934391 1
0.176202782696742 0
0.111812053436171 1
0.2235444271083 0
0.260190015136882 0
0.153942918978144 1
0.150319659734552 1
0.169760604329663 0
0.152875931665885 1
0.327942279601107 0
0.218247966700639 0
0.250764153210386 0
0.255317740869893 0
0.283841967851603 0
0.163963952520079 1
0.238226557112697 0
0.309601043512128 0
0.14265487208673 1
0.195477582894743 0
0.182818945256976 0
0.100689421971667 1
0.260153962762367 0
0.20912426160216 0
0.119960211926385 1
0.257516577837928 0
0.162811853654076 1
0.235155132508961 0
0.362596616586461 0
0.245719436185571 0
0.216177176525738 0
0.196382957501533 0
0.223638402428598 0
0.38339386070357 0
0.274222895943066 0
0.21591035408066 0
0.10321519212873 1
0.272864529311772 0
0.234772455310401 0
0.247890921156627 0
0.230228348504186 0
0.128603569207266 1
0.307476400091784 0
0.163704960910909 0
0.288578179043556 0
0.224017397598953 0
0.263734893294127 0
0.279885360544524 0
0.0569932234875573 1
0.281769769823439 0
0.103175956254801 1
0.216051290152278 0
0.231608953930045 0
0.322580990333672 0
0.23794097091068 0
0.230602496660762 0
0.18659176193301 0
0.473112669775777 0
0.316213558601723 0
0.259671476861469 0
0.202444668908765 1
0.22715711951787 0
0.27504711967243 0
0.353130495670769 0
0.337322877979216 0
0.231855857367512 0
0.0822287602307506 1
0.261715387804987 0
0.176592844960123 1
0.16165011995327 1
0.272783484538967 0
0.277869672319348 0
0.371134248871432 0
0.365708313046373 0
0.272230050099587 0
0.253990129257967 0
0.226221030555921 0
0.138468535814511 1
0.219332697164068 0
0.14392170546661 1
0.278765194594947 0
0.227713730539156 0
0.286716649842868 0
0.328224793666752 0
0.167625490394901 1
0.150116307878598 1
0.243361219944349 0
0.379804344811328 0
0.181045513254389 0
0.251159185578766 0
0.261630955164251 0
0.204257812876057 0
0.10333053254177 1
0.36296515030563 0
0.221334907375331 0
0.120699503753897 1
0.366805949440919 0
0.179685513072283 0
0.284384008396754 0
0.365385664306584 0
0.198279025262626 0
0.360132589792807 0
0.0956664375499295 1
0.279708205049035 0
0.259937251862504 0
0.184538867636523 1
0.156835689588504 0
0.201001387490932 1
0.374976006799412 0
0.325726072238585 0
0.124209186527212 1
0.0926184238292595 1
0.31135316768665 0
0.259326848196017 0
0.147052248953844 1
0.244033637474526 0
0.195441839690603 1
0.282991309901795 0
0.267336501558642 0
0.25857162622158 0
0.329875832078867 0
0.190674311939647 1
0.18925676434779 0
0.139663050072809 1
0.171367615542864 1
0.339462431721805 0
0.199065496020651 1
0.283665349886691 0
0.194040709973664 1
0.250430021540291 0
0.213515900689938 0
0.199913807259643 0
0.153198238808851 1
0.251108353543402 0
0.274007320249768 0
0.142986068709804 1
0.187308223734007 0
0.39308750577055 0
0.216755082006939 0
0.167769957037825 1
0.219290735675368 0
0.0837083498884813 1
0.216421986668961 1
0.318727527473599 0
0.103951331892539 1
0.278037245533431 0
0.221361768932106 0
0.218426248573275 0
0.0823902423072278 1
0.178656076689156 0
0.26030004533726 0
0.228339661820001 0
0.150361581133586 1
0.30383751396417 0
0.145256428118646 1
0.257498800363885 0
0.169150096416032 1
0.225191711567038 0
0.342338943984162 0
0.297034363903577 0
0.213343597627715 0
0.12577031636011 1
0.256572968911798 0
0.223771702078051 0
0.327783303471804 0
0.275362901075658 0
0.273296435034037 0
0.357691399528212 0
0.2388903831145 1
0.214663797901976 0
0.188362609666096 0
0.341671082044078 0
0.197523366318778 1
0.17605820238931 0
0.0740950142801093 1
0.350093637065337 0
0.362388680326439 0
0.265827891545315 0
0.177034160461721 0
0.214522651624216 0
0.438252729852472 0
0.19121455308208 0
0.333303373982273 0
0.0825731064067977 1
0.20944479919463 0
0.169319762953619 1
0.296945137831464 0
0.348296728805837 0
0.178855900952352 0
0.273428845632506 0
0.31638296021007 0
0.214180215887081 1
0.233092521103368 0
0.339083050825083 0
0.242170919214491 0
0.102861590473202 1
0.292451387910338 0
0.0976745293430271 1
0.252246316169299 0
0.276631267870791 0
0.16302317087305 1
-0.0489641338721081 1
0.175524870006052 0
0.0257326251138218 1
0.20292560492906 1
0.2083428185819 0
0.1556914693559 1
0.281267225910616 0
0.196420336716688 0
0.336291155452807 0
0.18583862907009 0
0.286766905359175 0
0.197199418507188 0
0.123765478892581 1
0.282421471868815 0
0.299991059319432 0
0.359380206254199 0
0.335475203869944 0
0.150109576216581 1
0.327914925102465 0
0.197677628885591 0
0.323092102912489 0
0.181849259171517 1
0.291515325732934 0
0.480651371827583 0
0.190090013870307 1
0.270196629032594 0
0.179132234084718 0
0.302185223534784 0
0.258414139648065 0
0.149500511018024 1
0.152450935804563 1
0.240235934332155 0
0.238512132494312 0
0.399404960325722 0
0.310987082031953 0
0.272012026129084 0
0.28544188108399 0
0.22234639032908 0
0.424695426213035 0
0.217265662288183 0
0.352429062871523 0
0.163038462245932 1
0.174290208939905 1
0.165489801324397 1
0.350319209070338 0
0.165844358291879 1
0.238209513963828 1
0.212897972427183 0
0.194738802429364 1
0.260682531614077 0
0.272936809852734 0
0.379952482182083 0
0.210943613919151 1
0.222712347457889 0
0.347735736200238 0
0.396018844084785 0
0.319943024558608 0
0.268194632854816 0
0.278849290065935 0
0.299520343936854 0
0.385251778821149 0
0.160942504365588 0
0.162090025685458 1
0.285797773271909 0
0.199566110453911 0
0.218515673473015 0
0.124743470930983 1
0.219596462453476 0
0.21266678696223 0
0.219912072773249 0
0.175485891499866 1
0.137171870746671 1
0.257285114997087 0
0.224715781645557 0
0.0977756477571356 1
0.265848516695026 0
0.184305058027042 0
0.278492137480961 0
0.259838207993949 0
0.114222571240073 1
0.241813152748667 0
0.125197899659053 1
0.354444968596025 0
0.351369738970838 0
0.212972112326513 0
0.115604175093608 1
0.118070530503532 1
0.348359991065627 0
0.256388592591887 0
0.242693322908432 0
0.293554139078319 0
0.242481278597613 0
0.290290918835981 0
0.33583175283586 0
0.308117521797856 0
0.198649677453098 0
0.205863310231335 0
0.200157038568978 0
0.373707799605046 0
0.164580062085915 1
0.0615754930665786 1
0.282032405342296 0
0.213271957812262 0
0.424096504822318 0
0.166431203471512 0
0.243484189732319 0
0.307060676599117 0
0.203232265168621 1
0.268539808046665 0
0.127127399060389 1
0.206481462467022 0
0.254510793553382 0
0.21214815496437 0
0.359113058929824 0
0.251178899788095 0
0.312591735166941 0
0.270189823835339 0
0.288894676214738 0
0.251697078903444 0
0.20042230737569 0
0.360103010744815 0
0.0650347992806407 1
0.313361303573947 0
0.115302442036936 1
0.180293503165738 0
0.270172000622994 0
0.216429732392285 0
0.191666030360287 0
0.207454301522014 0
0.280426567977085 0
0.226630081701056 0
0.305051329907132 0
0.233741492827255 0
0.212658580216449 0
0.252917482925559 0
0.211758025063883 0
0.185697097551191 1
0.243643184260942 0
0.232933151887838 0
0.269621079938372 0
0.205098242072461 1
0.297700153477146 0
0.279277223931613 0
0.161277593561409 0
0.238116823767913 0
0.217888198380931 0
0.188654934208958 0
0.295645774896613 0
0.339343389902789 0
0.283587782659148 0
0.187869546950837 0
0.315205091893246 0
0.0970872299506499 1
0.135991527943184 1
0.153449602958401 1
0.190399282227678 1
0.230452106015652 0
0.261023597535169 0
0.156048787688918 1
0.227663870940535 1
0.163368733472174 0
0.12388431504595 1
0.349696971111414 0
0.115293369067607 1
0.323937228708062 0
0.220387630182231 0
0.232795979712616 0
0.389098083147946 0
0.304076361614794 0
0.257394201982821 0
0.174630680660482 1
0.225358661029386 0
0.243149626306138 0
0.217825195264335 0
0.294524000413205 0
0.223879364862222 0
0.285388374012507 0
0.308093916406471 0
0.235725427722213 1
0.190147978779552 0
0.254983175561635 0
0.10951794624998 1
0.218783356184392 0
0.291389734655597 0
0.321534241102773 0
0.249498016873688 0
0.16293446082605 0
0.127113811215668 1
0.218355251558047 1
0.249922673643207 0
0.237703953315201 0
0.173792508068066 0
0.230137825075273 0
0.170634735625307 1
0.23485028233359 0
0.203635396325121 0
0.229916066625257 0
0.184368295788289 0
0.212288502515525 0
0.222853877567197 0
0.311910077081721 0
0.338194626470033 0
0.202611985214828 1
0.233060107179666 1
0.156598594966496 1
0.447609074063225 0
0.3426726136357 0
0.352028065474839 0
0.26198452167549 0
0.265725968520794 0
0.256997389803356 0
0.364675046414939 0
0.370638818556944 0
0.154103425698751 1
0.345013091066244 0
0.408922250660658 0
0.205718459659197 0
0.208331315711325 0
0.169918959557906 0
0.271348902693958 0
0.183328182626267 0
0.265576293791693 0
0.304707005890417 0
0.284538137394751 0
0.187008353684671 1
0.228610738583729 0
0.424906322471775 0
0.297828680564734 0
0.270472863454264 0
0.106933307163552 1
0.241428950865022 0
0.148920053855378 1
0.323045064459207 0
0.32650726149859 0
0.248756863343749 0
0.177080132587878 0
0.157829349053481 1
0.359135579791503 0
0.248810160732709 0
0.188326813986414 0
0.218637877751504 0
0.210193362292331 0
0.138235579202098 1
0.37379392472362 0
0.330552582176473 0
0.248051541670809 0
0.261066697989744 0
0.198077812147599 0
0.347333439445214 0
0.369165216783123 0
0.284038195734659 0
0.348999929894815 0
0.334031379675147 0
0.222708629469639 0
0.165979960199678 1
0.258178372133136 0
0.261096297601466 0
0.122352429508136 1
0.316085770836507 0
0.262519864620333 0
0.178728446460581 1
0.196242825599893 0
0.226612243834842 0
0.35808658220424 0
0.288916119896766 0
0.322481537156288 0
0.191846621654177 1
0.261483398014659 0
0.168011770042245 0
0.284087508456626 0
0.338131277437321 0
0.21331117947203 1
0.258827127786345 0
0.235903019059731 0
0.285461450337041 0
0.209808871780903 0
0.313215550749103 0
0.275884162628782 0
0.415193710003727 0
0.256169087345479 0
0.297056684535871 0
0.298711725848357 0
0.196598079134882 1
0.259760969272695 0
0.221662265797771 1
0.118161760305896 1
0.178475524530175 0
0.218993543003843 0
0.198113522736824 1
0.330461846816651 0
0.181213786138856 0
0.241520321572538 0
0.164883314046962 1
0.0234141822757899 1
0.170903184485461 1
0.247169665288812 0
0.210341323283366 0
0.192680952526943 0
0.269167111719372 0
0.295263677538925 0
0.279919956397665 0
0.331875082836441 0
0.246828329330717 0
0.210405533337123 1
0.0654790153091458 1
0.175072146039194 0
0.244965795551456 0
0.302680094983685 0
0.410825409211447 0
0.316102917525222 0
0.0806276445475812 1
0.215757720280941 0
0.218656860318328 0
0.207929710730592 0
0.382736850222399 0
0.310106601561548 0
0.202139105669428 0
0.308472834667118 0
0.24937404579314 0
0.344265567748965 0
0.270789974735937 0
0.207264921683604 0
0.154634974732206 1
0.19112439763031 0
0.151674445013072 0
0.289046296202013 0
0.304111051490164 0
0.195985294426712 0
0.130833609139423 1
0.276118897840085 0
0.318583927571212 0
0.311198059912512 0
0.260741641558551 0
0.194866148416419 0
0.255545283299397 0
0.19622117359852 0
0.242063010276561 0
0.309860604042351 0
0.181727417597431 0
0.26321021471738 0
0.156925161694034 1
0.17601254613066 0
0.295687502876435 0
0.281581131470789 0
0.0426735140482152 1
0.225088106560999 0
0.075096530201434 1
0.16389361585469 1
0.222073472408308 0
0.189868075290834 0
0.351837393248664 0
0.311872276727204 0
0.197038909571908 0
0.232722576877743 0
0.236942744502884 0
0.0912733852072612 1
0.241845550681286 0
0.0595719764166635 1
0.0919359498700868 1
0.130658461122196 1
0.236973487372207 0
0.173216019029177 1
0.149206077242314 1
0.124910321747145 1
0.187047188714432 1
0.289628929889573 0
0.325562792215269 0
0.283602252772681 0
0.245249583431319 0
0.254582351977981 0
0.308770012919746 0
0.247823012520424 0
0.211460867660931 0
0.252878600177257 0
0.193713366235422 0
0.329848323051119 0
0.296007529144396 0
0.131107330724012 1
0.199897528622497 0
0.198941237593527 0
0.140235462409036 1
0.384404832620841 0
0.370604442998439 0
0.267846643681629 0
0.327271116291843 0
0.171305613467915 0
0.194166694485803 0
0.171222890922503 1
0.221770464642339 0
0.19257595038564 0
0.284287839030866 0
0.0971870304860067 1
0.167003358633511 0
0.314928978550493 0
0.331094682016281 0
0.284223739228462 0
0.226600694606548 0
0.182734447650845 0
0.297014542860567 0
0.18510451818448 0
0.318349504556863 0
0.2843245037993 0
0.266398058349232 0
0.168891544265523 0
0.222450523316625 0
0.353099989315411 0
0.248603347364722 0
0.298983818646842 0
0.27418700569072 0
0.339535215531605 0
0.169422572031616 1
0.119677002114246 1
0.257736020944218 0
0.241164219154876 0
0.142010117258506 1
0.292045306784001 0
0.20233290961433 1
0.100847639999816 1
0.289042883326867 0
0.314464439128747 0
0.249699691229325 0
0.275168303255379 0
0.141829558872419 1
0.379152253220904 0
0.35912935861683 0
0.257493185138074 0
0.413244536264132 0
0.263055412542013 0
0.448641032632995 0
0.304932006192648 0
0.348441466602084 0
0.209296117594785 1
0.39856021383352 0
0.307239043506746 0
0.233459043774318 0
0.279661849960245 0
0.138175477113685 1
0.358971386412492 0
0.186383627610306 0
0.136244141605495 1
0.208183378156035 0
0.257409960233449 0
0.316070085483845 0
0.167705005086756 0
0.123779824106766 1
0.110747932625114 1
0.196878484802007 1
0.330562874552313 0
0.102466116926028 1
0.32068087942419 0
0.247976921732699 1
0.284141903271428 0
0.185416655180887 0
0.352285030694362 0
0.239907540027725 0
0.327695254737106 0
0.229833243148979 0
0.183446023017943 0
0.318658791626221 0
0.168562108360355 1
0.207703024914867 0
0.234839203603446 0
0.282332535575293 0
0.371004857451196 0
0.293151808455325 0
0.266079477597865 0
0.316847115731607 0
0.146442786632792 1
0.390856003041323 0
0.241362390549971 0
0.263738302270502 0
0.214384374563873 0
0.203746665973979 0
0.369411511374891 0
0.247061088239863 0
0.271250660456289 0
0.206116846435421 0
0.171553678441155 0
0.0704050359954535 1
0.253227460581935 0
0.380447783613147 0
0.15804529624011 1
0.202077592615918 1
0.180404897751174 1
0.182333678890182 0
0.297213844915149 0
0.185810122330897 0
0.188631201521165 0
0.264663639446885 0
0.147604384533134 1
0.252190792098608 0
0.373815889461503 0
0.298162109847903 0
0.13871447473426 1
0.276810387247022 0
0.338782106769957 0
0.181386981793725 0
0.435528338200011 0
0.278192740593075 0
0.245951471630264 0
0.293437781566435 0
0.270998725102933 0
0.294988854492891 0
0.175221539625745 0
0.310739705171533 0
0.196231374849985 0
0.170333218667892 0
0.113457589885557 1
0.186577609096438 0
0.231398630833543 0
0.361507383938214 0
0.188053019713784 0
0.213989300770157 1
0.154073837540038 1
0.32470957336387 0
0.291522950116336 0
0.149945599754343 1
0.209760139583315 1
0.255850597469352 0
0.295537151507903 0
0.155327797268971 1
0.213117772883016 0
0.320435418977048 0
0.20056774024585 0
0.256610111931163 0
0.256032058326334 0
0.201496966901741 0
0.263564692200059 0
0.128856276133906 1
0.109175087199915 1
0.205959497110081 1
0.262253332635513 0
0.294243897201739 0
0.358197540157588 0
0.117279443292604 1
0.24155068349334 0
0.263535801703818 0
0.256506155386021 0
0.309081393093905 0
0.260354128053207 0
0.329891060821384 0
0.284811178694085 0
0.206829173826887 0
0.0900663382474336 1
0.203061836354212 1
0.286591320941171 0
0.252414698086496 0
0.0987879846425956 1
0.210470012513216 0
0.351606929385307 0
0.246551647796123 0
0.140396513215568 1
0.236643412245704 0
0.391540726525784 0
0.280652263263937 0
0.341196183303713 0
0.385979723764942 0
0.373157581086755 0
0.252467097200519 0
0.237731025688222 0
0.188241102548572 1
0.281208032907621 0
0.329129843483001 0
0.294897029404047 0
0.235519821357858 0
0.330049614329322 0
0.204880468449522 1
0.249147225290734 0
0.335653477869454 0
0.216457314432002 0
0.283924916530198 0
0.294504749403913 0
0.17556366763965 0
0.156224953338576 0
0.195621801665718 1
0.0516165994127325 1
0.335739551649931 0
0.368692450030821 0
0.254927443311598 0
0.106343511387868 1
0.25320338561028 0
0.28670499469579 0
0.254425364265529 0
0.204835761908359 0
0.158446990131569 0
0.344225142587612 0
0.135770939617825 1
0.270596554407144 0
0.297156849700647 0
0.189349087262996 1
0.301973475180549 0
0.213603462042955 1
0.337091742680091 0
0.255693903278605 0
0.164371372460127 1
0.298902634004906 0
0.261578679601871 0
0.317169316439267 0
0.222937451228495 0
0.184676405375898 1
0.26861277341822 0
0.267176010264158 0
0.259151757798557 0
0.235225852598656 0
0.371411069064474 0
0.205343306786849 0
0.227073594208112 0
0.204271176827949 0
0.3150933775741 0
0.336577994416991 0
0.17885740860189 1
0.373366281449125 0
0.201628581453435 0
0.225082929156246 0
0.195393600274946 0
0.282310591485342 0
0.138438178594035 1
0.325137440805148 0
0.283066214959923 0
0.2817788725434 0
0.320594622539909 0
0.244505616622597 0
0.29068454504181 0
0.145207452395909 1
0.409568846439935 0
0.231483701535212 0
0.329711222489666 0
0.26936732542768 0
0.191737806178069 1
0.251269579812476 0
0.243400458662445 0
0.338540584241722 0
0.423510593739288 0
0.283544261814197 0
0.260973173267152 0
0.30930152116839 0
0.28376485652649 0
0.195163415679206 0
0.192952848159511 0
0.243100118191654 0
0.222174993825703 0
0.368774804782115 0
0.213988398530038 1
0.220598137177098 0
0.310475550412214 0
0.276514590991881 0
0.280802287496515 0
0.237222717477986 0
0.159103416618726 0
0.265274582347381 0
0.303297342897212 0
0.170241011630319 0
0.28664384026454 0
0.106121893689914 1
0.285356913659713 0
0.13213564748506 1
0.299569456063545 0
0.290825094884694 0
0.228799823625456 0
0.26959218877733 0
0.18017600977917 0
0.247901281016326 0
0.232542055833282 0
0.225293940749906 0
0.163760573592766 0
0.297639592169673 0
0.266178201917382 0
0.252282008169725 0
0.25260046958788 0
0.192496445724965 1
0.26161425426271 0
0.320949659842974 0
0.174926064692211 1
0.258627048727858 0
0.177079819687244 1
0.1811111187166 1
0.235007343536838 0
0.260838260738413 0
0.354231773849751 0
0.265135070425272 0
0.298840120447753 0
0.313132331589167 0
0.251835883272958 0
0.257928962004925 0
0.306523426154383 0
0.286640792541103 0
0.312680525888976 0
0.319230512392836 0
0.115760239969219 1
0.275316042698789 0
0.311237491633442 0
0.33015100507532 0
0.287082580372813 0
0.293720599112833 0
0.233833886916764 0
0.24439808611992 0
0.351623880486599 0
0.275649212485088 0
0.29056910282719 0
0.191698746750262 0
0.160828248287932 1
0.23666273002054 0
0.191879552449045 0
0.247554107784076 0
0.242791721961243 1
0.21365267784877 1
0.38478307254637 0
0.273077251910768 0
0.110241497347448 1
0.374151926090534 0
0.145712741399934 1
0.0797651689074913 1
0.304603556874173 0
0.34375979642045 0
0.149354866789408 1
0.378227122310451 0
0.354713473050639 0
0.174715621333054 0
0.242116854152709 0
0.289884417370429 0
0.229412742253417 0
0.266974503644559 0
0.331693815909472 0
0.146932360809009 1
0.171365379300026 0
0.267268462668569 0
0.201123161878423 0
0.228106472754496 0
0.17245622828039 1
0.395149711837957 0
0.270277073221383 0
0.304502889916257 0
0.319811507194581 0
0.261670038777508 0
0.164494998241772 1
0.243466780136046 0
0.143837711399071 1
0.172610110601498 0
0.1702050156601 0
0.327541266991209 0
0.346810010659527 0
0.180658183654679 0
0.283670576411856 0
0.262314369120268 0
0.19950822624661 0
0.0707703200864282 1
0.255923344291634 0
0.271541167437806 0
0.128384431226827 1
0.267646585081058 0
0.240248501410675 0
0.157650415100325 1
0.374030882715731 0
0.151029497023524 1
0.221028971265918 0
0.326766783652452 0
0.218773287379668 0
0.286783485430623 0
0.201543024982817 0
0.220893996920374 0
0.267500986225721 0
0.194091797069549 1
0.237584761826186 0
0.305446404361168 0
0.243376241604731 0
0.323690656924317 0
0.234756169157829 1
0.188492765384664 1
0.137454565637048 1
0.136819003110109 1
0.137197505013859 1
0.210324330110154 0
0.323318616434875 0
0.187147737856426 0
0.183835377859938 0
0.276739712855393 0
0.183574447496669 1
0.406244603460034 0
0.241007919931748 0
0.196575395184174 1
0.0975364046660602 1
0.0564710627802566 1
0.237356909383052 0
0.414601644268113 0
0.308906684772464 0
0.24990529193478 0
0.227899930003015 0
0.254733838219941 0
0.264015808668357 0
0.2265285220061 0
0.128186128361693 1
0.293670279385196 0
0.411028495613633 0
0.343516122921362 0
0.318119473085261 0
0.386680733675308 0
0.249888957059522 0
0.215943574589183 0
0.278902536922564 0
0.256172887371698 0
0.421808814822781 0
0.245632178453221 0
0.164241697087525 1
0.233695342276659 1
0.26025129693452 0
0.146595027366671 1
0.265286774860079 0
0.167853245989117 0
0.336322169267667 0
0.243750068835788 0
0.349243134489498 0
0.0557185561996079 1
0.340082305765487 0
0.368931424367159 0
0.291394045126348 0
0.271124508870165 0
0.129884902644612 1
0.214384224703523 1
0.0742143823135115 1
0.262125438228945 0
0.379613572397545 0
0.237420225525371 1
0.224779429999807 0
0.374827463116841 0
0.307487885456678 0
0.25628929726417 0
0.151287457418982 0
0.260134654822417 0
0.359996740440314 0
0.181376472962815 0
0.314110617984454 0
0.160136970212842 1
0.183579604106798 1
0.367364807475581 0
0.315964262095225 0
0.210334106669362 0
0.336521398816065 0
0.205949545343264 0
0.27476279643231 0
0.254708204200046 0
0.296526587138331 0
0.335213470572248 0
0.336411215006467 0
0.112654693849017 1
0.335975952557424 0
0.18792527029806 0
0.309623446801638 0
0.157506216798965 1
0.241484785729142 0
0.203338897482339 1
0.239580992732024 0
0.248348006694743 0
0.186921735951047 0
0.398322088349735 0
0.337486577859078 0
0.286185481940876 0
0.199135820007772 1
0.21451124006172 0
0.214443470102779 0
0.138105663508778 1
0.137996071111998 1
0.294218043186676 0
0.249057490370331 0
0.185666395090797 0
0.204313293469358 0
0.336084949703674 0
0.411061043926982 0
0.206679229392618 1
0.201056106746252 0
0.25199727668406 0
0.0470396536991251 1
0.313165743738089 0
0.146353933347144 1
0.296878639249437 0
0.285258975537401 0
0.108285452960537 1
0.275672951953641 0
0.163346917630525 1
0.270651881397661 0
0.162311354304449 1
0.132047030832227 1
0.310778253916948 0
0.296332011806896 0
0.274196725219179 0
0.191225776610748 0
0.297451911295349 0
0.359937332229136 0
0.265155650009288 0
0.2075478476788 0
0.277342261625863 0
0.332299454239297 0
0.107437509710045 1
0.244608237690955 0
0.177736690240328 0
0.276668056541325 0
0.245379433405242 0
0.12658005926743 1
0.209766097746539 0
0.373727644922898 0
0.0855566493856639 1
0.0588528497757537 1
0.293960998812885 0
0.0552225814801479 1
0.191702536479001 0
0.0876186171677753 1
0.278705860384819 0
0.301056146877014 0
0.231611752155805 0
0.333473298363729 0
0.299826944584777 0
0.255052385259231 0
0.320716028717714 0
0.315372146432333 0
0.296867227658998 0
0.282253105324288 0
0.197415877176242 0
0.290288304821114 0
0.354883148775373 0
0.393316231192327 0
0.279117745923783 0
0.282542721049857 0
0.0726088648103079 1
0.382723794500084 0
0.339910103170736 0
0.287756011007647 0
0.321688561642579 0
0.269084667849205 0
0.247004446471849 0
0.151220721187762 1
0.156589528282715 1
0.16488911398652 0
0.189318693734476 0
0.199469390518062 0
0.31463082344628 0
0.151703353655566 1
0.265921605128059 0
0.180498197042884 0
0.248933212596469 0
0.212645133551448 1
0.130938209581465 1
0.167210261435882 1
0.331270686515411 0
0.233377417156377 0
0.346678599416015 0
0.308484832437409 0
0.287314684755018 0
0.254512169739664 0
0.162169487933655 1
0.252365213332004 0
0.215659840003964 0
0.217938815456681 0
0.194095614562472 1
0.0892291344133288 1
0.253105750055261 0
0.283677199599237 0
0.207049067770981 0
0.190360390436184 0
0.362525599927352 0
0.334407020260569 0
0.234532041490366 0
0.289728126368354 0
0.115929486140709 1
0.186334777105415 1
0.175120018063558 1
0.330776101274513 0
0.186595600731677 0
0.106567061048941 1
0.231976760427486 0
0.291883144712956 0
0.20264474011506 0
0.171749502036142 0
0.218889199222794 1
0.338015451873804 0
0.220416580225888 0
0.271223713519314 0
0.20781774897929 0
0.245717664574425 0
0.141021422422273 1
0.288974493345522 0
0.311916632847621 0
0.314129988416785 0
0.312403904021357 0
0.111301783231765 1
0.233092035171781 0
0.156849161858319 1
0.185416560539974 1
0.228500982333888 1
0.165885475442445 1
0.275297827858408 0
0.226345748309868 0
0.182574497405803 0
0.223606432656809 0
0.213764862516774 0
0.271849780646276 0
0.141321405663394 1
0.137025295311889 1
0.208282501504004 0
0.209193750807148 0
0.289668036652816 0
0.209113402540245 1
0.2414830462149 0
0.0921899490344107 1
0.248972805668154 0
0.31081024664578 0
0.296794950698117 0
0.177853359732952 1
0.253090072686165 0
0.23062868339562 0
0.153682976630952 1
0.173793835958057 1
0.221290363963394 0
0.401963009601027 0
0.29163460164435 0
0.289101129106595 0
0.155396917412588 1
0.178425928104971 1
0.259608721867313 0
0.113265114548633 1
0.113566040171976 1
0.355602329799656 0
0.305853609332896 0
0.262779900208392 0
0.334750822329054 0
0.0957535431722434 1
0.330768802631667 0
0.251449392902337 0
0.213023284397885 1
0.255542245764018 0
0.195137755396219 0
0.125586846714643 1
0.152213470511613 1
0.18225098922419 1
0.188821485022528 1
0.410521551081894 0
0.161482163423611 1
0.119416964279132 1
0.230921110163669 0
0.441367125669058 0
0.222006733425182 0
0.196229811236338 0
0.339961588108901 0
0.0620683855830861 1
0.253840474833728 0
0.220586896294534 0
0.095346498343122 1
0.226136978327901 0
0.250129837834799 0
0.279005842773389 0
0.146030385857596 1
0.21781127206477 0
0.0784598577376592 1
0.272524372104186 0
0.186841218110749 1
0.172837833516266 0
0.240588529150347 0
0.356559651339953 0
0.388625243281222 0
0.113148240776617 1
0.229451599608089 0
0.268182077744689 0
0.220092561824177 0
0.234366517499705 0
0.186659831994744 0
0.266873549021428 0
0.138475878686624 1
0.227403572564673 0
0.114884304317922 1
0.146100428096891 1
0.208799576926375 0
0.21742932739455 0
0.281587209949193 0
0.263903861072895 0
0.193411335408229 1
0.364386731945816 0
0.107329261212644 1
0.225375265659126 0
0.30175754225554 0
0.0633480555350031 1
0.228830800141841 0
0.315369169974616 0
0.217889512920038 0
0.312545571288063 0
0.246604747472792 0
0.171503569189454 1
0.280593852536212 0
0.20400143707515 0
0.196518308820002 0
0.261089095000511 0
0.25201457053788 0
0.256487619952138 0
0.253081422111412 0
0.0833726039795138 1
0.165701930832153 1
0.336404605985017 0
0.168356925609152 0
0.352890843655336 0
0.253310872952699 0
0.239537468330557 0
0.168244292931938 1
0.272587592824857 0
0.226060329813599 0
0.240633455198462 0
0.120249903365817 1
0.0862323870213659 1
0.248781694093587 0
0.286256491298797 0
0.388546632615054 0
0.229509073329443 0
0.227752489414109 0
0.261390595961563 0
0.271886564242378 0
0.260137778000459 0
0.287185454121517 0
0.173030864773088 0
0.224776281134079 0
0.308466119190171 0
0.0877572460774761 1
0.311737760433761 0
0.254606416188987 0
0.21587888119421 0
0.287262883576238 0
0.179119621249659 1
0.291465770347244 0
0.1571235412169 1
0.395604060446192 0
0.346574565737822 0
0.201555120528035 0
0.255442180604017 0
0.123332702575375 1
0.226330501982456 0
0.257075995997273 0
0.308966683393125 0
0.312912776580369 0
0.317678321833126 0
0.188029175317592 0
0.333079034598423 0
0.281211527056823 0
0.246397926795625 0
0.332345223717182 0
0.214178233594879 0
0.130201360723551 1
0.373851532808641 0
0.267684569946977 0
0.156948498771187 1
0.194590192499221 1
0.281651908451666 0
0.337753660603 0
0.237119024262368 0
0.227472431092428 0
0.232481047395907 0
0.281391211009895 0
0.246169644547257 0
0.258240782412682 0
0.210914219740089 0
0.210193404184739 0
0.352325657157019 0
0.278083453453085 0
0.311474855399483 0
0.230566706100372 0
0.236890105279773 0
0.107011181519814 1
0.353586063877471 0
0.331065923910162 0
0.261684804029339 0
0.238344126373344 0
0.273251669430148 0
0.306497913630617 0
0.298961065165154 0
0.318389122114857 0
0.196450324581521 0
0.193595233918255 1
0.230182287346544 0
0.299102097341547 0
0.334096370742053 0
0.214347370157867 0
0.0620268699425833 1
0.109762552721999 1
0.379023352585019 0
0.0829705458260604 1
0.2386798850829 0
0.234574871154699 0
0.213972670763842 0
0.331023538903023 0
0.290975091808294 0
0.322954373199117 0
0.269982775499156 0
0.282856468110543 0
0.0822163939645562 1
0.229352218822009 0
0.281155679645681 0
0.323916651717346 0
0.202584139796908 0
0.328024184836014 0
0.375530776637285 0
0.327481323425854 0
0.44653293630551 0
0.272828942586365 0
0.233168600457361 0
0.127850547256966 1
0.314353997971183 0
0.290295222440029 0
0.230192679856789 0
0.147134359580097 1
0.325990986156751 0
0.203252420654447 0
0.253278092162847 0
0.350776620122123 0
0.322652811465699 0
0.267226558661244 0
0.221228951189897 0
0.274163822387488 0
0.15756103326851 1
0.0611679392377336 1
0.259434427977168 0
0.19988384256566 0
0.294775934196941 0
0.25785224092117 0
0.306768557618484 0
0.161478863890066 1
0.204679164347544 0
0.186640666652799 1
0.230812859059654 0
0.341724726996027 0
0.123711647937268 1
0.167398303224752 1
0.270866521459763 0
0.185197734435821 0
0.125908767506115 1
0.193409638468492 0
0.0483310584462135 1
0.226481479572186 0
0.195000330796164 0
0.285054353083965 0
0.291133414410894 0
0.136381531888593 1
0.188125669277963 0
0.339755109064075 0
0.23556032508629 0
0.406729630374239 0
0.298406448373724 0
0.279025963800634 0
0.0245624863786624 1
0.340652633780098 0
0.330264820022945 0
0.184714593856535 0
0.321237790651334 0
0.2414482733925 1
0.189296390841686 0
0.352743626027459 0
0.286365047376739 0
0.247852887031858 0
0.247502859503494 0
0.0704605612908863 1
0.214070431816512 0
0.205842132127199 0
0.191003076748034 0
0.241220969987851 0
0.272112726221767 0
0.192434952609332 0
0.155630050404928 0
0.235478389666802 0
0.280398866284226 0
0.18901242994463 0
0.260258830947743 0
0.0304931483214183 1
0.163642578804063 0
0.266029846458388 0
0.2649897811416 0
0.0706107010141469 1
0.247726168217077 1
0.249639444919391 0
0.23638096435238 0
0.194931126188132 0
0.252397611814036 0
0.167947674332294 0
0.242553516098904 0
0.428125830958222 0
0.210113596403997 0
0.362168044540784 0
0.188079297283128 1
0.215670305619997 0
0.185635006863892 1
0.223092308327405 0
0.171056610110185 0
0.175771412349793 1
0.0719394597015997 1
0.195051835710325 0
0.252773991990444 0
0.266880112878412 0
0.219791887369653 0
0.130673184328534 1
0.25299328124649 0
0.25293451096296 0
0.197186334977866 0
0.338158847304181 0
0.197552542419328 0
0.210405131600017 0
0.145912651975545 1
0.224464337804564 1
0.184537261875632 1
0.255771678746008 0
0.313866432242258 0
0.251948276396681 0
0.183962164875782 0
0.274611176104005 0
0.315151634283517 0
0.230207768754678 0
0.292028878163491 0
0.368290961308043 0
0.258548302595533 0
0.307780994570363 0
0.303127690660727 0
0.256485861598305 0
0.273186561291635 0
0.25400441518371 0
0.30092933491225 0
0.16254560332327 0
0.360420226750416 0
0.254021333345366 0
0.195562105063937 0
0.253805470987636 0
0.244251109101815 0
0.181589710702751 1
0.284725796396815 0
0.276209962819619 0
0.18492501660096 1
0.21057301980851 1
0.230634320983832 0
0.200992176302193 0
0.0974502644247052 1
0.211493743719873 0
0.287268965811275 0
0.249013418577137 0
0.31711586917439 0
0.303596699578709 0
0.215690475106993 0
0.305800240852445 0
0.341002098900375 0
0.189406158727931 1
0.216933638906009 0
0.283951802955222 0
0.207577154309887 1
0.287886530907532 0
0.301230859067628 0
0.27966045439813 0
0.250745150126165 0
0.0916904464241028 1
0.244534685776836 0
0.20939951523793 1
0.323171464045845 0
0.263754576933762 0
0.23885724129166 0
0.133969013813541 1
0.144246694474787 1
0.256770358458966 0
0.289782194859024 0
0.182657692341679 0
0.249836707410851 0
0.149407853839527 1
0.280042695017688 0
0.290200172935512 0
0.0813758017152353 1
0.294871094272155 0
0.169090231179331 1
0.219713475674165 0
0.0658182679808174 1
0.252300788025111 0
0.273671405030563 0
0.254147811907937 0
0.168691710036217 0
0.235394820859737 0
0.236422245909389 0
0.307023400289086 0
0.108431011137293 1
0.209384786391927 0
-0.0455862662200411 1
0.182698503804947 0
0.173446504551162 0
0.124973008519945 1
0.221485446495379 0
0.183500411378079 1
0.209716124661748 0
0.17897733675512 0
0.176488396548652 0
0.319924141128422 0
0.313597436849426 0
0.371039699241897 0
0.252897145178699 0
0.181191774768996 0
0.26801113050329 0
0.350306304494789 0
0.226325361775784 0
0.190876873973222 1
0.181665834001967 0
0.213423176302027 0
0.306305207033988 0
0.119569325013303 1
0.251190742555572 0
0.292834738379288 0
0.324898080510768 0
0.414869348416082 0
0.245705264482834 0
0.213643437130205 0
0.300889225928865 0
0.134584444541073 1
0.153812770733506 0
0.41366342260765 0
0.181342799775943 1
0.283763420030569 0
0.232454020969879 0
0.270365620652311 0
0.204730479182878 1
0.171132645320088 0
0.333613905519455 0
0.233538767049448 0
0.175819509794201 1
0.293469750099678 0
0.19665097765261 1
0.378001832062934 0
0.181879071896804 1
0.219516680516297 0
0.1941594857963 0
0.217993001064192 0
0.363540032340022 0
0.323736905068263 0
0.134147430810095 1
0.229746642155528 0
0.160801418017461 1
0.362759256560281 0
0.258959426776437 0
0.307808075300978 0
0.219282952292799 0
0.240915672865415 0
0.114220718618178 1
0.162954918027135 1
0.338477308713164 0
0.289906564922522 0
0.272210168751576 0
0.163323208524233 1
0.229234185629225 0
0.330854359298018 0
0.281037100582349 0
0.285534844608901 0
0.326382518186484 0
0.293405533509038 0
0.18175634145823 0
0.251996671557388 0
0.322220631768744 0
0.262788849844915 0
0.289646083763328 0
0.310461703150827 0
0.288518530167841 0
0.292444676237392 0
0.324436526702173 0
0.24215967377979 0
0.189157526741319 0
0.312677380377557 0
0.244250527910684 0
0.0785130806466481 1
0.283256191430778 0
0.265175627360726 0
0.291027046530321 0
0.320228605693502 0
0.152800596880037 1
0.223655462032433 1
0.213670281780503 0
0.15381256729468 1
0.309092704176512 0
0.218438394757605 0
0.247290091695225 0
0.229018693646248 0
0.165959099932884 1
0.301670637062262 0
0.359119407028489 0
0.149019777801668 1
0.117548849633381 1
0.322384981863467 0
0.202235908713136 0
0.215437789772066 0
0.340798434033904 0
0.322568309290769 0
0.192231372239208 1
0.305489760639067 0
0.1555500954551 1
0.175008461211057 1
0.296800022812184 0
0.337341844774109 0
0.293334995952938 0
0.323108732904402 0
0.222537356379346 1
0.236957658820203 0
0.2806222442068 0
0.183991594576328 0
0.108577005661613 1
0.13675117704025 1
0.121371838866048 1
0.24425919178473 0
0.383027398577103 0
0.165822972444005 0
0.0894619714047879 1
0.197295585595266 0
0.289110154714298 0
0.154883312785846 1
0.192685107023176 0
0.201853376744114 0
0.444927789471377 0
0.266011337944309 0
0.213513841059301 1
0.204275955071412 0
0.143512327717015 1
0.201704716844083 0
0.316010338872778 0
0.447436601836999 0
0.217217872192112 0
0.219408327535519 0
0.186822488021351 0
0.239391181313305 0
0.269420416291566 0
0.147392994722788 1
0.256372678498206 0
0.219988987644609 1
0.227480482745198 0
0.211325711264312 0
0.0636320190572718 1
0.320898856340708 0
0.381058077532685 0
0.248663907404237 0
0.126785565568452 1
0.24288111967449 1
0.151332815007817 1
0.230834678344693 0
0.318197287234336 0
0.225877235505401 0
0.156223519043795 1
0.230498351784137 0
0.176998310478926 0
0.239036658825289 0
0.285302760541853 0
0.443332090727606 0
0.361648808530026 0
0.267402105470271 0
0.204741145927008 0
0.146956309353434 1
0.116871741349867 1
0.284207414135538 0
0.124992024036364 1
0.337853312400275 0
0.212447158328306 0
0.212798376208654 0
0.28528847246601 0
0.283410505993262 0
0.163052929954509 1
0.345675314895128 0
0.419446363503696 0
0.226625428799425 0
0.241411294430095 0
0.267976522118828 0
0.200960429877148 0
0.158448270697008 1
0.275081793852287 0
0.199066767779292 0
0.230485084012934 0
0.0907763925436918 1
0.329987869218326 0
0.0960632821588181 1
0.337524134407425 0
0.055481294653875 1
0.303157592302093 0
0.309623605541975 0
0.345877863972309 0
0.265151824062472 0
0.148143063410099 1
0.245184826999436 0
0.31528664519495 0
0.417463522033863 0
0.137853109272519 1
0.343992330996495 0
0.26265308957019 0
0.304326483271196 0
0.273755824496099 0
0.320370772335677 0
0.243863482591169 0
0.297482513759372 0
0.10711749922989 1
0.336540649241864 0
0.333924002846921 0
0.222952839583976 0
0.234681557551886 0
0.060607574950081 1
0.286382085792292 0
0.303528699330205 0
0.137674534981208 1
0.183358400426502 0
0.215951579475674 0
0.153881508466154 1
0.142309871997177 1
0.198083719974509 0
0.210015547753925 0
0.342484006032352 0
0.079576193895297 1
0.283742862910748 0
0.347516350973452 0
0.301827247685747 0
0.251246732201854 0
0.168838091335827 0
0.16615389264455 1
0.193161005926867 0
0.285632591463642 0
0.146240019867732 1
0.187414850642415 0
0.281241275786223 0
0.224231164026513 0
0.321541650129877 0
0.246201810375246 0
0.182092533788662 0
0.142222841775237 1
0.312376012211067 0
0.123528823459683 1
0.269943347527989 0
0.164863260781845 0
0.247547945573874 0
0.292425920923375 0
0.281226113916439 0
0.269703649188257 0
0.26899758428067 0
0.335382531699552 0
0.269951944268184 0
0.170977805489675 0
0.366974595953829 0
0.22801426611669 0
0.158677352398608 0
0.329633094756935 0
0.171527836176987 0
0.277761240339072 0
0.261757018740092 0
0.270273987650371 0
0.158237192670383 0
0.306349900151357 0
0.234692269892875 0
0.34676456545165 0
0.18500273298371 0
0.223813545150803 0
0.319218393868066 0
0.2832295359903 0
0.241930382547804 0
0.208806612716169 0
0.0401712840211632 1
0.318210744993068 0
0.255082529935691 0
0.396964171874857 0
0.380868293333388 0
0.108409338071448 1
0.12838071039272 1
0.221071407115564 0
0.284186466040758 0
0.164501472817073 1
0.0628185092308052 1
0.0863985613626666 1
0.25119532608459 0
0.297212268120075 0
0.316625192640005 0
0.21906526695832 0
0.296252244041699 0
0.234025007070216 0
0.245385253905232 0
0.163534412750441 1
0.292806164471717 0
0.12524184393393 1
0.113698347879756 1
0.113475320028704 1
0.31761799947745 0
0.168604291597888 0
0.204045485749499 0
0.103639349621053 1
0.224149797031836 0
0.288362454268422 0
0.284621631645314 0
0.280241570731154 0
0.157820379193862 0
0.196645700005071 0
0.173796725061323 1
0.265346462157228 0
0.185062847068904 0
0.261456314523038 0
0.0200908812107828 1
0.224862106566025 0
0.238715498071386 0
0.282806454500076 0
0.173007148447777 1
0.28457718305186 0
0.195348620530835 0
0.185048285646497 1
0.338439113523927 0
0.270102756066367 0
0.376061136766566 0
0.277934605456019 0
0.224973506681954 0
0.29993078990771 0
0.0904874367640334 1
0.104548884335284 1
0.249969394151613 0
0.3286545250129 0
0.209927462010773 0
0.338833598748422 0
0.342500219903495 0
0.270497942059022 0
0.281695624954042 0
0.21743188087781 0
0.2800258456609 0
0.16033657704598 0
0.319722624917076 0
0.324626408427052 0
0.305421000321191 0
0.280773507443325 0
0.146791165723377 1
0.266810839329646 0
0.207467176816024 1
0.144664890942157 1
0.33512317161961 0
0.314276276363402 0
0.132365812085297 1
0.159167230868525 1
0.350502892254147 0
0.219315574896447 1
0.345926514021678 0
0.370490889609539 0
0.158958562678486 1
0.188400797219077 1
0.252232738433768 0
0.157893777774943 1
0.239934654940519 0
0.220720979182499 0
0.204910555215256 1
0.221818062598541 0
0.176848212546794 1
0.313294221512642 0
0.0749594315846582 1
0.280334538886007 0
0.244844672272998 0
0.309779167688677 0
0.367574471189002 0
0.216454823901533 0
0.273327286941875 0
0.321116517328402 0
0.276971360555435 0
0.33632450293639 0
0.401200673849584 0
0.294351516711237 0
0.141197981650009 1
0.116779371523694 1
0.295670420975571 0
0.363740873828583 0
0.342851468345565 0
0.31332315104091 0
0.187213219290301 0
0.119284011238205 1
0.352044858266813 0
0.212138805513141 0
0.312509280861852 0
0.34439392523877 0
0.258321341496455 0
0.153244733388163 1
0.288653344198535 0
0.326209279285983 0
0.191781078534104 0
0.153143263743149 1
0.295386320554481 0
0.327714331713234 0
0.116594129177222 1
0.271998156523499 0
0.191216495674315 1
0.275090275437137 0
0.251218952100591 0
0.0621792051827998 1
0.112702159494134 1
0.420506256652837 0
0.328467914467504 0
0.28492091036944 0
0.31323845218 0
0.317567670137626 0
0.314967343898204 0
0.430304568243097 0
0.202214930233354 1
0.142088320417789 1
0.24991627750509 0
0.305641561643231 0
0.294630826772979 0
0.354607096554234 0
0.247912006522096 0
0.343238620453902 0
0.265823854359334 0
0.29378975542967 0
0.373344877697971 0
0.181970922957344 1
0.0699014682949788 1
0.242044183290442 0
0.154377866835644 1
0.298596426948429 0
0.343120437638046 0
0.165634648698405 0
0.255262042928861 0
0.251994460070295 0
0.295910993860495 0
0.288189406177641 0
0.38654946227605 0
0.313405233078788 0
0.295202665927564 0
0.310800010934158 0
0.140973721357585 1
0.200807526278268 0
0.421209164245249 0
0.217874680311672 0
0.309881661652816 0
0.373377480224425 0
0.237576824948798 0
0.193057734203674 0
0.258196448712195 0
0.357622495652215 0
0.186042489087636 1
0.32261990386278 0
0.16499765367399 1
0.2570088344308 0
0.258384719694451 0
0.211200973758509 1
0.31076372730017 0
0.114514301154997 1
0.361511360443714 0
0.262777807096628 0
0.408318341679302 0
0.180473207574599 1
0.180105824634786 0
0.311010707488849 0
0.173011174700037 0
0.384236335807599 0
0.191988977396686 0
0.220255185197788 0
0.200085001896917 0
0.254684874249424 0
0.370737456073842 0
0.187292723205994 0
0.22537992683532 0
0.318507426552594 0
0.235932837578115 0
0.277037343888771 0
0.274579464108412 0
0.279031301600801 0
0.23088151327589 1
0.193616792526951 0
0.177432083833908 1
0.1791585725192 0
0.269616709334927 0
0.229708837370832 0
0.232318724026708 0
0.35684890162462 0
0.362332212161474 0
0.236396641315032 0
0.434406470284304 0
0.174976746956957 1
0.318183898637289 0
0.266785058120904 0
0.318690178918245 0
0.273110281609603 0
0.271909943207372 0
0.215128766010157 0
0.276589362661416 0
0.34220286084239 0
0.222763620115171 0
0.261036098036614 0
0.232165317974267 0
0.169463172035921 1
0.251461016194297 0
0.335544900516581 0
0.164226335225741 0
0.317415547275153 0
0.337980888581619 0
0.0506857416199929 1
0.200307070957549 0
0.256754931054901 0
0.280160526801948 0
0.194827550959331 0
0.253152058133954 0
0.131272604313633 1
0.108587066251334 1
0.35464576203903 0
0.375448641706207 0
0.101667954667061 1
0.242906448361777 0
0.191658168338439 0
0.269493581243708 0
0.208306775967084 1
0.207085014671665 1
0.235021386396035 0
0.274262970820864 0
0.281125249968479 0
0.269966206170429 0
0.31327647968131 0
0.106278528720971 1
0.268524439477295 0
0.227525140537974 0
0.12674118673812 1
0.218836666653713 0
0.283743322804279 0
0.150298121858432 1
0.273369343066994 0
0.198917477607816 1
0.0906408105121198 1
0.20390788731242 0
0.370010389019288 0
0.337301103976913 0
0.308467935931314 0
0.307933833360022 0
0.235452243457617 0
0.268584011528356 0
0.226999400333411 0
0.160841272572492 1
0.175276554619124 1
0.215654822266618 0
0.195165380619155 1
0.248986220756458 0
0.402013392699236 0
0.121389229842357 1
0.157496891897321 1
0.257629300840821 0
0.270128662024334 0
0.236204699241994 1
0.221796016380211 0
0.271478074724322 0
0.370028896292959 0
0.120020110751034 1
0.405332708163229 0
0.249757472852548 0
0.314009569713756 0
0.20697433205351 0
0.159678740984208 1
0.141797659423684 1
0.237889974927047 0
0.222638246315365 0
0.223576503299089 0
0.122456743727233 1
0.298777901696025 0
0.325083235683774 0
0.161738110327433 1
0.168281954860274 0
0.187176634588418 1
0.179472034249976 0
0.17774051718733 1
0.258449630801249 0
0.413565208466908 0
0.106643205432952 1
0.292902146559915 0
0.23003555685157 0
0.32389825686732 0
0.213608295072414 0
0.125982705910286 1
0.310975761113904 0
0.317780583705499 0
0.233982673829221 0
0.266554548001367 0
0.166878056641253 1
0.251954610829549 0
0.230211657072259 0
0.2305841548733 0
0.232532044262187 0
0.284939867528568 0
0.246295736374849 0
0.42366740322178 0
0.199659508109431 0
0.19908476679149 0
0.253966931291418 0
0.260426086266517 0
0.174914642447167 1
0.235381738852997 0
0.241964825319904 0
0.156529855688497 1
0.327086790895497 0
0.389380706852917 0
0.330322618349091 0
0.203595851742466 0
0.302030046158472 0
0.202692981035385 0
0.14770430863754 1
0.167999703457827 1
0.191301435426272 0
0.278155355755742 0
-0.0085511433211565 1
0.146439655731279 1
0.222988474907213 0
0.329819705826257 0
0.331693426394828 0
0.217714189134334 0
0.206006090732375 0
0.284763285451209 0
0.227094538779836 0
0.357490001318584 0
0.243695809749015 1
0.308700707733746 0
0.242834043307206 0
0.161418256869243 1
0.336932387206354 0
0.215944287493594 1
0.175734185351385 0
0.320305485565057 0
0.325718283423346 0
0.265500904501484 0
0.199351332740506 1
0.290053552276148 0
0.374536193777289 0
0.169499516054003 0
0.10948084067634 1
0.262863793498915 0
0.170728894602317 0
0.228793183077479 0
0.371220389260624 0
0.328547822570223 0
0.232016454566225 0
0.272725916246429 0
0.304454703649161 0
0.252795147876853 0
0.181167279723968 0
0.238246765184028 0
0.354854067145856 0
0.259986511469392 0
0.289315523935011 0
0.284288186124227 0
0.156584014799161 1
0.314318452386667 0
0.209440312183797 0
0.295238698330952 0
0.21247531126583 0
0.261077655359167 0
0.257285498519249 0
0.306286744199284 0
0.160852688020091 0
0.269884979293286 0
0.202906311731632 0
0.174549390268318 1
0.211003657582234 1
0.213282450876714 0
0.196566574950353 1
0.274398359098206 0
0.325189188307642 0
0.209969413116318 1
0.0328314617881947 1
0.177935073083201 1
0.217856611187419 0
0.295217773175176 0
0.32712318397923 0
0.045490561255023 1
0.310743411666506 0
0.238315693245232 0
0.143739103835281 1
0.220507536442897 0
0.37605373831942 0
0.239613915262008 0
0.138858895544696 1
0.242398677951778 0
0.212902337137423 0
0.300795572773375 0
0.181024849470787 0
0.254069771770758 0
0.18263280399934 1
0.119872136790275 1
0.0753276537973792 1
0.298833376356927 0
0.31937187823629 0
0.319747976854253 0
0.278943104539123 0
0.333457575929049 0
0.182143078894376 1
0.253319537073054 0
0.157051240303993 1
0.197290207746529 0
0.361623339485856 0
0.207826731998187 1
0.455591056136409 0
0.244092205422826 0
0.0963002843444865 1
0.181214673423577 0
0.115263630604304 1
0.315193985313112 0
0.250425942831039 0
0.342657462021889 0
0.254612569208176 0
0.354544346593749 0
0.283922622891482 0
0.251354833570476 0
0.153988030868609 1
0.236117079626046 0
0.28812166923072 0
0.228862566881972 0
0.246681764455637 0
0.22668145529481 0
0.272517501326929 0
0.200183247222349 1
0.227349179054299 0
0.135496985393519 1
0.297699157156124 0
0.375864604663329 0
0.176764338264004 0
0.173654318532703 0
0.211609192825846 0
0.189780647246763 1
0.322115440894968 0
0.342342825371456 0
0.246423809469423 0
0.29978503273961 0
0.1792641942981 1
0.221929562300962 0
0.297766553635211 0
0.207622356659063 1
0.175594392954488 0
0.263221107783151 0
0.201469336791451 0
0.336417721469071 0
0.31249222100901 0
0.352850070603199 0
0.211849062480024 1
0.155275662262811 1
0.293192601510148 0
0.251594147734019 0
0.266645726436464 0
0.176177662760364 1
0.161182527235357 0
0.272685526622178 0
0.386105332583553 0
0.167088464994362 0
0.0163901094102658 1
0.329046401318575 0
0.282239162629717 0
0.118638687721864 1
0.244742745790855 0
0.274453433308371 0
0.205331385024377 0
0.15226314867184 1
0.299316501633046 0
0.251396126810085 0
0.130210288425496 1
0.259653484196618 0
0.34579594865247 0
0.0965425675414685 1
0.403167070791627 0
0.09605631821444 1
0.145474159056086 1
0.149059482606966 1
0.314198707447597 0
0.317494296838496 0
0.171232322906597 1
0.287447162692163 0
0.358956410784424 0
0.302980236159746 0
0.234371686170582 1
0.139335478311545 1
0.108501127982711 1
0.337963500977782 0
0.20135364829 0
0.270786407986937 0
0.2981272780222 0
0.28322102984954 0
0.12307741901568 1
0.359500535340593 0
0.31790421168183 0
0.217799841086872 0
0.127617530762025 1
0.339460876217781 0
0.325001810382482 0
0.0022739722337855 1
0.260684846923177 0
0.326166538280949 0
0.185968875791535 0
0.260697999017974 0
0.26223909873848 0
0.26185228176474 0
0.363310707777112 0
0.273226089605887 0
0.246870401087109 0
0.298971462802393 0
0.222931846353313 0
0.185609829335365 0
0.179986880221984 1
0.174603087866721 0
0.254398886151391 0
0.20393117277393 1
0.402181671142201 0
0.184412360291862 1
0.319116347225349 0
0.249734587201154 0
0.239207977660664 0
0.234907453082366 1
0.23617408081001 0
0.299572347735009 0
0.238644852381811 0
0.197879035170168 0
0.14761533540543 1
0.247570873742169 0
0.170999198443067 1
0.292460551513165 0
0.211583774616349 0
0.285312205138526 0
0.254138168229006 0
0.273653201694615 0
0.25033223925385 0
0.263617916108194 0
0.289039518458756 0
0.265816880149181 0
0.269333721640794 0
0.31187920689796 0
0.25294636921547 0
0.314148698624474 0
0.0589025353843413 1
0.152522237830188 1
0.230236619472096 0
0.290242624703207 0
0.291087536861576 0
0.244143730048047 0
0.180884876017785 1
0.245087321453204 0
0.291865741913708 0
0.233218200542142 0
0.286993123377065 0
0.337904443090768 0
0.300123930479771 0
0.269858935701385 0
0.330719727948742 0
0.250017113568845 0
0.283544324116278 0
0.161957882276559 1
0.269468844627858 1
0.154308654753019 1
0.154969349610919 1
0.306741662745121 0
0.277592285248086 0
0.22984533544596 0
0.240490233922077 0
0.35337742347607 0
0.230883227670345 0
0.249019065847607 0
0.0880552291463758 1
0.1837006473086 1
0.13070259537865 1
0.285667299134306 0
0.396589134584512 0
0.121724473291831 1
0.330607622441374 0
0.293653511614699 0
0.21204659090989 1
0.240407379185966 0
0.280497289245467 0
0.370627065474661 0
0.237004727618394 0
0.375490157959568 0
0.0216465197048528 1
0.263882512793816 0
0.210992140122946 0
0.239399888383239 0
0.183799079246515 0
0.117965479989577 1
0.18223136075638 1
0.318301128431696 0
0.254622907040878 0
0.23341214546781 1
0.30994670682128 0
0.336986474209564 0
0.0854954592425297 1
0.211324239673879 0
0.246955111921342 0
0.245699218717023 0
0.27233405941821 0
0.291297417490124 0
0.250182669619499 0
0.33176276694163 0
0.166876994616989 0
0.169828989103617 1
0.296930367458523 0
0.125228210402982 1
0.194317492854258 0
0.288186438993209 0
0.243715001949466 0
0.292686265322867 0
0.280074029394861 0
0.340708217276405 0
0.189282100552595 0
0.211168841069298 1
0.264115058580116 0
0.380203381810312 0
0.186799276311383 0
0.273360521105693 0
0.252376235421297 0
0.138396499368287 1
0.176705951728029 0
0.230782923021167 0
0.230965350755221 0
0.270356598198248 0
0.241089655355046 0
0.236906318991435 0
0.367966809186577 0
0.262822251255852 0
0.0427967389613216 1
0.238425731220404 0
0.225946237335784 0
0.0906812602937796 1
0.275811605468871 0
0.247213636857293 0
0.302680718413025 0
0.194855185094057 0
0.190518376775201 0
0.228760759223855 0
0.238929861456546 0
0.266336654167411 0
0.304548466267941 0
0.326841775882792 0
0.285877282414347 0
0.176165456297 0
0.0892893065313373 1
0.34246630618543 0
0.187658874961526 0
0.114122766801358 1
0.16433190595085 0
0.285309607405173 0
0.431797498620482 0
0.279273747029854 0
0.235316896611463 0
0.143576459575068 1
0.205104455558886 0
0.295524884217313 0
0.215942678273657 1
0.343355846824937 0
0.20315358303588 0
0.29367343438986 0
0.341268979569998 0
0.196331862588117 0
0.343176025195217 0
0.24663232778286 0
0.31850068938376 0
0.334752550257017 0
0.373022047678194 0
0.280040696676282 0
0.236225751551054 0
0.190968853367333 1
0.386103674677595 0
0.292438635473134 0
0.259023090981677 0
0.292024274765875 0
0.225253586902387 0
0.216041819176589 0
0.186329294128788 1
0.176124029928424 1
0.290370466700939 0
0.197461664642754 0
0.408176298830742 0
0.00378115740509663 1
0.331623213164167 0
0.32214681173417 0
0.345514741373291 0
0.251302945108093 1
0.382475310216395 0
0.252980189705865 0
0.290504633062871 0
0.254674279145331 0
0.0912501389240065 1
0.184724794324233 0
0.18514137352608 1
0.155682588214852 1
0.129767777024624 1
0.395212958218674 0
0.31673542441698 0
0.217317617695944 0
0.293379289400603 0
0.253084345729941 0
0.262812114232337 0
0.0958670036880981 1
0.215582896199918 0
0.166578677346993 1
0.281353998993466 0
0.315835558237539 0
0.292119682973841 0
0.276557438670185 0
0.212944451161391 1
0.201011536037033 0
0.202161676653404 1
0.254456368417616 0
0.289692848614599 0
0.25698367656741 0
0.279813384522079 0
0.177789358643373 0
0.0906847452328265 1
0.334387248557641 0
0.331408467968235 0
0.283508607721169 0
0.383243474364978 0
0.289593081150022 0
0.219403847142234 1
0.241079422867958 0
0.343612264951775 0
0.210181291035258 0
0.415854855949917 0
0.135473375091718 1
0.21630001194651 0
0.256363004589794 0
0.295436145663033 0
0.138374364718689 1
0.234175886243296 0
0.215317066988261 0
0.249410820620533 0
0.242049177176505 0
0.168890313564244 0
0.103655601112235 1
0.10823602217863 1
0.237323649899728 0
0.12379104073554 1
0.449106124992239 0
0.241292491931818 0
0.0666958242237808 1
0.26859755055139 0
0.104657225111458 1
0.299624406417766 0
0.278560583702948 0
0.339579715813869 0
0.24597896137659 0
0.0895241566133412 1
0.278531608176993 0
0.28873420808558 0
0.25472113615659 0
0.20649216226825 1
0.322992289282824 0
0.338093934397043 0
0.245148190007985 0
0.252152878744343 0
0.18273205285532 0
0.31480085393013 0
0.119184891985792 1
0.24016132332479 0
0.174815171294979 0
0.110121929179117 1
0.42089772674677 0
0.115219652701202 1
0.329049340485796 0
0.286867594564867 0
0.338616271934168 0
0.14172391865894 1
0.229672690015924 0
0.164231822874443 1
0.155233473473742 1
0.26498057864127 0
0.229577156596633 0
0.219718614649951 0
0.271733790562922 0
0.187762675764507 0
0.156990186393356 1
0.169576837944911 1
0.234683957811004 0
0.0886494925951154 1
0.19134904449261 1
0.201967951276838 1
0.29457575412306 0
0.244129832651907 0
0.0721727286432824 1
0.297538594537612 0
0.172421187449629 0
0.337591794852777 0
0.276051946920331 0
0.316466955638404 0
0.167131295493757 1
0.227679266225211 0
0.265492163426926 0
0.183744680744681 0
0.27518835563073 0
0.178002674309006 1
0.218324927401886 0
0.16192333612579 1
0.308274644374733 0
0.229165864033571 0
0.303946480500243 0
0.19039075484595 0
0.208863494718859 0
0.1099868909924 1
0.200136481164688 0
0.327734969694867 0
0.117193239051712 1
0.176469072777953 1
0.278704354117603 0
0.33687550835355 0
0.164707982840956 0
0.0899785899791447 1
0.226542663471627 0
0.141071282457768 1
0.214311606534377 1
0.266309156759718 0
0.297454312640082 0
0.308961015730175 0
0.110093019872909 1
0.279682762764545 0
0.326522735114771 0
0.293570475059817 0
0.100303860821699 1
0.296582070649065 0
0.198861356845153 1
0.263578091935829 0
0.10308143790905 1
0.222365762146918 1
0.299429471891286 0
0.195525831738087 0
0.110329979488436 1
0.1517181435123 1
0.358162296632119 0
0.222100250062621 0
0.248957946549505 0
0.14646593708858 1
0.341875099177743 0
0.147761177451295 1
0.261490162867961 0
-0.0209034201165152 1
0.277074718471835 0
0.307934933812744 0
0.223974326427874 0
0.15589115285053 1
0.333581349732816 0
0.154123332660255 1
0.295771381977057 0
0.182380963436522 0
0.29274719734918 0
0.224446882096114 0
0.306460264770357 0
0.247199828422402 0
0.160175335592277 1
0.361015585584597 0
0.230153761699965 0
0.221433039131968 0
0.202604862586601 0
0.218914423080864 0
0.231477044614073 0
0.178649416071522 0
0.368815189816704 0
0.268759083391646 0
0.106602317530902 1
0.37888387911888 0
0.298884960819198 0
0.160545166430525 0
0.283263534435304 0
0.247957657193218 1
0.0671035613966335 1
0.121506713346941 1
0.238531597634012 0
0.270767106003058 0
0.241269482348206 0
0.268127199215839 0
0.296829861898957 0
0.219954369401684 0
0.172401522210245 1
0.206781261837294 1
0.381577544976369 0
0.184708608369479 1
0.19582097707094 0
0.305552933360114 0
0.326413054470043 0
0.280973807734373 0
0.314212088913033 0
0.350469741853158 0
0.220090253925814 1
0.197189839029349 0
0.285826593544676 0
0.235830701037385 0
0.299972167904598 0
0.136927657483279 1
0.189307823851769 0
0.224062765762466 0
0.204504897039942 0
0.258599473216225 0
0.243707665534562 0
0.0909127315572588 1
0.0407888614868242 1
0.21553482581537 0
0.157031964403222 0
0.173140998170505 0
0.316663736711974 0
0.464142864220777 0
0.125131030343058 1
0.223765816135004 0
0.209441950070012 0
0.37602650122432 0
0.205805030667156 0
0.252541579306034 0
0.260315749298574 0
0.197343779601235 1
0.278778179608264 0
0.207425405683412 0
0.114754114838206 1
0.0965375176381735 1
0.177869137503939 0
0.239263590626478 0
0.223395871705422 0
0.323257728231334 0
0.273136523689014 0
0.18099330595624 0
0.2531047986491 0
0.188337861724128 1
0.215093310490709 0
0.284306443389242 0
0.380246462182845 0
0.206654630812404 0
0.180041463277064 1
0.257358431721219 0
0.137546232285864 1
0.154073816424265 0
0.358922521001049 0
0.188602093214191 1
0.250365266657444 0
0.146985332994753 1
0.267431892099778 0
0.290833479457886 0
0.207606856290099 1
0.195550473885719 0
0.104996251709931 1
0.256911870755032 0
0.214051929151623 0
0.209834889578777 0
0.260586534683943 0
0.31910995645087 0
0.208784225313183 0
0.459873050799055 0
0.295396046819722 0
0.22784968695963 0
0.198622256656733 1
0.258076307464313 0
0.297262650692832 0
0.259482937725238 0
0.316761861987995 0
0.213342457050174 1
0.208542995413558 0
0.236336604911714 0
0.188403678508991 0
0.224167610672484 0
0.384364667846131 0
0.0975657934781904 1
0.244349806800114 0
0.126648887862796 1
0.266336011195051 0
0.179109427915589 1
0.134567918435376 1
0.327493100712006 0
0.0927402304953421 1
0.302143959213252 0
0.109038786821905 1
0.139667465715741 1
0.258170485562653 0
0.258726602200714 0
0.309980482010799 0
0.310294787491231 0
0.185488024932492 0
0.4533358451349 0
0.182628547867451 1
0.152236644752814 1
0.212448171842737 0
0.132751486395262 1
0.328085011387701 0
0.273631511766998 0
0.41619016796587 0
0.275695912321613 0
0.147345582334479 1
0.29235230308108 0
0.312108520262704 0
0.231096942398046 0
0.276805066196799 0
0.304221415956959 0
0.256394471507458 0
0.200801863577978 0
0.28679207102143 0
0.280594201746226 0
0.276509403830982 0
0.245496212106349 1
0.198905641089538 0
0.0764948509918392 1
0.26157507813008 0
0.32576534095256 0
0.346080465095995 0
0.172119335543257 0
0.185719205448867 0
0.309194002174888 0
0.209574920387487 0
0.366007440069175 0
0.320675107020814 0
0.266083758085266 0
0.329117223527325 0
0.264967052656913 0
0.314453214563231 0
0.305611038960684 0
0.242574230124159 0
0.139372137822111 1
0.265591265173402 0
0.258105293980643 0
0.171505717032853 1
0.169526353111852 0
0.198267503769989 0
0.249163452609595 0
0.197134526166283 0
0.2898509238133 0
0.263706979244369 0
0.293278446993072 0
0.266206390959788 0
0.156778812007378 1
0.168256681988364 1
0.278140595084907 0
0.235205335472475 0
0.163533495846967 1
0.242551719431515 0
0.166354251144956 0
0.309522523162623 0
0.0145615719039512 1
0.261239551023463 0
0.308742904195619 0
0.263443231375167 0
0.200218760876892 0
0.185251059979245 0
0.311012749659093 0
0.301877818936771 0
0.126863690453704 1
0.287307397218589 0
0.273640228014057 0
0.0945181761614682 1
0.235112967284134 0
0.264851778860108 0
0.291664774440997 0
0.286697216946813 0
0.450524743593026 0
0.245468830890954 0
0.174428920870775 1
0.174696686736869 1
0.280565515699215 0
0.107868303070966 1
0.257869341332618 0
0.334010787373891 0
0.345629561295926 0
0.315906207531654 0
0.380753237622602 0
0.165445207694008 0
0.118014246501374 1
0.236270700049207 0
0.318261934197501 0
0.345672197590842 0
0.223930652521215 0
0.455508850348832 0
0.358597569043236 0
0.293719943782947 1
0.189072439076155 0
0.296454639541661 0
0.206488752490702 0
0.352979840820467 0
0.0879728056530748 1
0.311662053110478 0
0.305760798473422 0
0.18799524065892 1
0.326794543144594 0
0.244288406875927 0
0.40459887577409 0
0.15603577120904 1
0.185895616769154 0
0.19474188165202 0
0.393308146207431 0
0.313036413972615 0
0.15500216667594 1
0.262194430228312 0
0.291073311383778 0
0.236625494927117 0
0.286661604806663 0
0.314737523623434 0
0.120886077245968 1
0.275835188715531 0
0.229212163890823 0
0.133354663492264 1
0.250966245406517 0
0.30171751634875 0
0.119038065456633 1
0.215700550442898 0
0.296117678369942 0
0.329442643970702 0
0.24049256695547 0
0.256405452686393 0
0.285244201686588 0
0.262750948837235 0
0.106624637165973 1
0.178417056894019 0
0.12223303574671 1
0.284801327144094 0
0.205235741239272 1
0.243580818645482 0
0.302239934719785 0
0.159932290750864 1
0.307154388875623 0
0.180155707679683 1
0.319858726550587 0
0.304155285010158 0
0.2600803984281 0
0.194608519158265 0
0.050349298271832 1
0.270693294276661 0
0.184261340501647 0
0.163454109336073 1
0.465140339458872 0
0.306132941171174 0
0.213696613407293 0
0.229301187642023 0
0.182031156438107 1
0.210286703530146 1
0.274890866589141 0
0.236917481614699 0
0.320963416422183 0
0.414550904985589 0
0.206715921122339 0
0.169241940727413 1
0.241114931425125 0
0.181737646654837 0
0.167899174594731 1
0.133273205071953 1
0.285842915354827 0
0.304610316721881 0
0.269490470248155 0
0.228901620080768 0
0.297353371671077 0
0.167384461268949 0
0.319497713291607 0
0.312729698847333 0
0.139585686494432 1
0.217269174160181 1
0.329141710511159 0
0.223667225182158 0
0.261102844229251 1
0.258086676176319 0
0.36042357995692 0
0.160603857211117 1
0.278038673368681 0
0.243268757871117 0
0.0885611553933946 1
0.344892901553453 0
0.229260545983367 0
0.247158403608362 0
0.274720704282206 0
0.28589300515325 0
0.237043471257332 0
0.206250459773245 0
0.151934603693153 1
0.332619577904118 0
0.336766320419226 0
-0.00387903320567043 1
0.294375492168443 0
0.311885418367166 0
0.167511673342856 0
0.140842536584801 1
0.0922877339471532 1
0.22085178924731 0
0.340988651339715 0
0.221438890027247 0
0.292135034130765 0
0.246763550583692 0
0.154914052399923 1
0.230512003053174 1
0.209458001426641 1
0.183072876371582 0
0.192883666129985 0
0.266109731923144 0
0.214406978310586 1
0.247586525848495 0
0.326229421317689 0
0.298782778895239 0
0.362526228768297 0
0.215708364050645 0
0.158768472339224 0
0.229772310577884 0
0.162586641654873 1
0.252825092661629 0
0.328471258587096 0
0.258798716468793 0
0.293205653749851 0
0.0900102356300703 1
0.309321724486712 0
0.172280349311544 1
0.309769358521328 0
0.34802685443432 0
0.253021636143016 0
0.30230102997585 0
0.249331853883051 0
0.401199696963282 0
0.268506682062248 0
0.346786390738733 0
0.350996066382431 0
0.158206920229521 1
0.31548405141939 0
0.215414179386225 0
0.25822682396993 0
0.243079730132697 0
0.178809933609936 0
0.0391241187899744 1
0.107553588236762 1
0.182811034615431 0
0.259550307353966 0
0.367290186972428 0
0.293095841503338 0
0.178266164041917 1
0.201837134815073 0
0.247937257244633 0
0.200429844788091 0
0.182431070201183 1
0.117679988730641 1
0.175561816687136 1
0.325262477084536 0
0.26663247124825 0
0.345602678642197 0
0.137089387504791 1
0.18975508242981 0
0.238685351026255 0
0.260305916351521 0
0.24870465193171 0
0.386070929773233 0
0.165632766425172 1
0.303433585009994 0
0.260147529574675 0
0.28647806457113 0
0.218799469221399 1
0.202995174427906 0
0.319041990173477 0
0.207131919408531 0
0.129124808263387 1
0.0928120736045572 1
0.331499943510326 0
0.327864642323532 0
0.345153004024633 0
0.292076384859395 0
0.294311167008949 0
0.19337082246559 0
0.251939103229533 0
0.26569118684322 0
0.276104893886784 0
0.304683346571976 0
0.214749958393035 0
0.196088112081953 1
0.268469364488332 1
0.251609958155896 0
0.123556065244252 1
0.320611773263235 0
0.229855648658739 0
0.328730888511185 0
0.210371677515805 0
0.351335795939154 0
0.1778961537217 1
0.323797041705638 0
0.184804615446691 0
0.265810106238152 0
0.226057301658584 0
0.303201864287258 0
0.377508948497478 0
0.275595646431923 0
0.20626895606686 0
0.221117652533345 0
0.249453711719309 0
0.211703277529487 0
0.232922218422311 0
0.199320682734376 1
0.225903317541253 0
0.232334618363838 0
0.33162639608094 0
0.0908032227946968 1
0.227687500494451 0
0.259967949110768 0
0.249681615736997 0
0.431445806803705 0
0.295081336256343 0
0.258355420143729 0
0.196396061898395 1
0.233374155107524 0
0.362189059416068 0
0.19679030971488 1
0.198333124587073 0
0.249516985735165 0
0.205745258190805 0
0.225826175006609 0
0.194207605915949 1
0.341806342607386 0
0.372703870281577 0
0.271835228209254 0
0.195509434834178 0
0.228051597999651 0
0.224524378824849 0
0.186670925482677 1
0.25368380695378 0
0.167279711774077 1
0.287808060618946 0
0.250210127722535 0
0.278671692262268 0
0.187609748258768 0
0.425717221754109 0
0.206713563122121 1
0.443255258156368 0
0.100117477198559 1
0.109993433827771 1
0.201221145683548 0
0.120346472699312 1
0.146087885592443 1
0.181231332854539 1
0.237992285207428 0
0.048696363022008 1
0.285764369887282 0
0.19459994154761 1
0.399297289063488 0
0.162838447850062 1
0.22411611356507 0
0.2332986443854 0
0.262255280050581 0
0.305814569346715 0
0.383789509700358 0
0.180276383774285 0
0.186658188544151 1
0.28396382790855 0
0.0364024119153147 1
0.254622907148647 0
0.0453558180875918 1
0.269417025317704 0
0.347956075574478 0
0.301513397696706 0
0.219391951622437 1
0.148887112184328 1
0.186106932209467 1
0.216306670158851 0
0.364729085639989 0
0.258202717254582 0
0.22815568731587 0
0.131098494488548 1
0.186777698614188 1
0.296873956190629 0
0.192143693349915 0
0.349863068202866 0
0.295364764003868 0
0.187605292719782 1
0.160145853522504 1
0.215212116114055 0
0.301050268634573 0
0.220206900190878 1
0.281418941372154 0
0.20684183578166 0
0.152653355998867 1
0.341689556079686 0
0.305432012970457 0
0.17693959752225 1
0.417610703795177 0
0.214087512660534 0
0.227570309745967 0
0.259803469283466 0
0.262289211202823 0
0.266121829867506 0
0.261618372813647 1
0.211602641599318 0
0.243135006920917 0
0.185722406494409 0
0.191808539199701 0
0.194628595355657 0
0.177036297678908 1
0.33035853378422 0
0.141888970875081 1
0.174088336174133 0
0.215594788885018 0
0.249326487147078 0
0.206200964501844 0
0.117732754160923 1
0.299329702980441 0
0.18436108586799 1
0.327312904171214 0
0.257038858413543 0
0.168369538068763 1
0.386285771327504 0
0.252416028925518 0
0.321850213828886 0
0.0670057439845531 1
0.220253845159526 0
0.162302417038263 1
0.101949021659531 1
0.30941090059707 0
0.266030317924881 0
0.0965029458359322 1
0.16804360038494 0
0.487158030708032 0
0.142573367204578 1
0.244352554674808 0
0.191691490267275 1
0.165201548109338 1
0.342126853297181 0
0.23581055465903 0
0.239106785110587 0
0.128148476969754 1
0.172482547269307 1
0.258353215906924 0
0.310955450710098 0
0.191701993291333 0
0.138097270731563 1
0.326854849431163 0
0.23831816232573 0
0.359170090728873 0
0.200912656089791 1
0.165111169598664 1
0.229300975538864 0
0.344637705799633 0
0.0820375087208297 1
0.345812172661594 0
0.239417796998291 0
0.372895281034686 0
0.192064757825592 1
0.201830722490645 0
0.222702404931208 0
0.345366394788093 0
0.18906083070429 1
0.0447820193049341 1
0.245021982517798 0
0.32427337104018 0
0.208472674779289 0
0.301539509112946 0
0.299546445527772 0
0.230146741853242 0
0.163520822960454 1
0.200119794354441 0
0.0959517893244737 1
0.252871142295446 0
0.0911504801414861 1
0.40572553456019 0
0.199977855479649 0
0.374123040550094 0
0.0663160292018488 1
0.329580308261131 0
0.278307523119082 0
0.237750322216192 0
0.182683586257899 0
0.248541359877592 0
0.198718143564379 0
0.279317578623149 0
0.297141560155892 0
0.2346484269524 1
0.1355847167112 1
0.377413715708601 0
0.265654100424447 0
0.270156783934693 0
0.272074928056531 0
0.159263167737445 0
0.174280852185546 1
0.225027943970094 0
0.142874992004273 1
0.342837892425989 0
0.255099307455099 0
0.28707038104638 0
0.22312683459642 0
0.329577189186187 0
0.129431586397709 1
0.22345289956947 0
0.336916098731762 0
0.242995128729212 0
0.318594363508753 0
0.203531695899656 0
0.210458145516747 1
0.112267725853537 1
0.290722162867931 0
0.237113520903503 0
0.386521849732452 0
0.291770601913473 0
0.178460627940083 1
0.249101747502561 0
0.244582572432968 0
0.23941754104383 0
0.340288692914228 0
0.250341782967346 0
0.293828729793299 0
0.276207698841268 0
0.293614849740746 0
0.165253109311842 1
0.192064003426448 1
0.41264626016127 0
0.2375685145186 0
0.175738057836955 1
0.229168695486349 0
0.16041481807101 1
0.172398209383481 1
0.224748553805084 0
0.286403005564353 0
0.0723790937067924 1
0.185499269575734 1
0.141982009261517 1
0.211730130541731 1
0.17571820166535 0
-0.039921631209509 1
0.185326036641762 0
0.085124809964621 1
0.219263528839821 0
0.287528637503786 0
0.126046129373398 1
0.159497250637968 1
0.260611377668648 0
0.213623182161236 1
0.272121872352122 0
0.144955349131053 1
0.235127311871576 0
0.214055405769526 0
0.232832889071867 0
0.124841388530497 1
0.135561794484648 1
0.363674398410897 0
0.0512679557585594 1
0.396126305386052 0
0.142230823519365 1
0.12696678896596 1
0.214299166923038 1
0.330425121522189 0
0.298014251169942 0
0.192121454761571 0
0.370705926097272 0
0.171181052308291 1
0.299851519259965 0
0.143524604523893 1
0.274149736388397 0
0.319704449467731 0
0.289423155603812 0
0.176810001277496 1
0.114129376383475 1
0.287244089583234 0
0.309466742028573 0
0.198719198716222 1
0.250775765753682 0
0.22506681219784 0
0.28908699708264 0
0.157570382159756 1
0.156555368948498 1
0.313171714571991 0
0.232433970292552 0
0.242963600673244 0
0.226521412205432 0
0.35699647405305 0
0.209147808029616 1
0.205229783792351 0
0.274051166176938 0
0.121716927230231 1
0.236686339525743 0
0.168253117390975 0
0.171958266038846 0
0.243851205517781 0
0.363989756549308 0
0.16209973611445 1
0.227861163847718 0
0.223448356240131 0
0.248236185347317 0
0.260744544422268 0
0.119755668105182 1
0.323822128153844 0
0.253233206123999 0
0.474520611889522 0
0.309283436325357 0
0.247346848302564 0
0.210388344435882 1
0.13027612248176 1
0.204720319416189 0
0.339801229786863 0
0.405649945929565 0
0.179904321341905 0
0.207383002477532 1
0.219208087915366 1
0.276364019823885 0
0.0902113308940062 1
0.266446570340261 0
0.119616828171226 1
0.331008023341084 0
0.239273587378098 0
0.155201405556556 1
0.251623887402227 0
0.202244228645613 0
0.154724138633669 1
0.228127612781635 0
0.258698032090723 0
0.177584033992545 1
0.130134915229907 1
0.251804622464881 0
0.273674233044467 0
0.139595002048552 1
0.240045357340584 0
0.262237168698392 0
0.347937646630347 0
0.192079811804026 0
0.246050259186313 0
0.23608687368019 1
0.251687552534897 0
0.259950360934572 0
0.419117915376475 0
0.251357756760631 0
0.268273522986529 0
0.199847472706269 0
0.0370607391262961 1
0.315702746162479 0
0.131614148640529 1
0.250491408388018 0
0.228598591884203 0
0.381738221689754 0
0.291291837335109 0
0.196923458085761 0
0.17748439339246 1
0.269598760050734 0
0.210837748102141 1
0.207133699396796 0
0.127661602337602 1
0.317514073842151 0
0.138088892467257 1
0.266576646594683 0
0.30955674473073 0
0.340846400940484 0
0.319595992023458 0
0.147252060628437 1
0.213270761317986 1
0.184978172997235 0
0.162527876345324 1
0.354933391485922 0
0.301152435593723 0
0.229977166509901 0
0.16687436723068 1
0.258799667817375 0
0.253245925352347 0
0.138625207991374 1
0.164497049876694 0
0.30324810156281 0
0.319111670115411 0
0.348289898253165 0
0.226010814867492 1
0.00725847275386435 1
0.0911193565306577 1
0.155535237014653 1
0.484010805539752 0
0.208439499210341 0
0.16648429870105 1
0.155097731973655 1
0.332637880204525 0
0.370305031098227 0
0.295383901410722 0
0.318351378447276 0
0.177443283470058 0
0.264673255268794 0
0.260343293381678 0
0.222869324670467 0
0.338330824940232 0
0.210816420158907 0
0.170534048485724 0
0.332457434366936 0
0.249049821744134 0
0.272456919080083 0
0.313572997211475 0
0.314563093528475 0
0.100869131990036 1
0.300139065386296 0
0.144964127815615 1
0.335389486489201 0
0.357428362829132 0
0.220706898228485 0
0.188844390098992 0
0.210958398790164 0
0.177888744721872 0
0.115503284453408 1
0.211787066803395 0
0.365880563219127 0
0.205074867857072 1
0.306459176450515 0
0.17113318038488 1
0.235378463354206 1
0.332560077736855 0
0.221130887097535 0
0.342154108163052 0
0.112245988977914 1
0.316414022056959 0
0.136461724853629 1
0.346601232760223 0
0.257269885928655 0
0.361801355382057 0
0.247987606956985 0
0.1694070455715 1
0.136944032339283 1
0.323049783046814 0
0.272319490734235 0
0.164712337901301 1
0.17882973228721 1
0.180254661385585 0
0.151286947270105 1
0.240455043547292 1
0.133741105999164 1
0.172738915593196 0
0.246330266605052 0
0.116395482532048 1
0.257901047179012 0
0.198754930510755 0
0.161373323819812 0
0.209028278628613 0
0.392967127978549 0
0.282023291521029 0
0.235882779946346 0
0.334587571046721 0
0.309083289627642 0
0.203200264778025 0
0.256810543336765 0
0.264665493693643 0
0.143072650330384 1
-0.0531837468751646 1
0.204861676386773 0
0.248514607010992 0
0.359749391229606 0
0.225735203675367 1
0.331691232727706 0
0.364169597864009 0
0.331876336126468 0
0.198592656935965 1
0.294875532146141 0
0.195602249035181 0
0.219290092869618 0
0.196712779928461 0
0.35189340297068 0
0.184170004373627 0
0.283334368525584 0
0.103513015300382 1
0.201108463534541 1
0.176352847159965 1
0.218003774797837 0
0.227426457011402 0
0.201390716753733 0
0.12872738016689 1
0.215218446131815 0
0.264831567803992 0
0.284717090869709 0
0.254688057288503 0
0.331770652557891 0
0.12823073952991 1
0.304968959864068 0
0.314556441778559 0
0.345449246719674 0
0.288932578757436 0
0.257645869357107 0
0.244322977006983 0
0.184366855466069 0
0.344319825916912 0
0.415125082300592 0
-0.0289243391569109 1
0.20154338500676 1
0.235766013118892 0
0.240275778704078 0
0.335576130653721 0
0.189442935052458 0
0.191111532331737 0
0.225470989928156 0
0.298318414946121 0
0.226609824972091 1
0.282145710122983 0
0.291329603966436 0
0.248513543678564 0
0.394074909450653 0
0.199781124209616 0
0.235376954492056 0
0.170644719267445 0
0.186055834993018 1
0.200097062208259 0
0.342463160501241 0
0.217570430946508 1
0.126235031177218 1
0.293522551102566 0
0.240233091619858 0
0.184099743967867 1
0.215649039426776 0
0.309709281259049 0
0.268079036839267 0
0.120921508045151 1
0.318671002566743 0
0.333116296444584 0
0.137152267631836 1
0.280306768231601 0
0.298793053051399 0
0.179680700537411 0
0.318676051725115 0
0.28730872010076 0
0.349655530910445 0
0.219602642773682 0
0.333648310862938 0
0.0651263612730716 1
0.172281198762524 0
0.230618297872807 0
0.142029740890309 1
0.280902844400105 0
0.228081607262487 0
0.248876675485728 0
0.395244082594318 0
0.246444102702522 0
0.246877064948201 0
0.282940077270146 0
0.118649216624173 1
0.337251537513487 0
0.301062565198719 0
0.19263603459106 0
0.0733059463258202 1
0.274258620318722 0
0.357750285745483 0
0.187100164401859 0
0.245354783508535 0
0.282595278865464 0
0.180442972028543 1
0.358155087710757 0
0.351097720842215 0
0.254621666061121 0
0.280558710722396 0
0.297783246913767 0
0.199446488838411 0
0.351551836282872 0
0.181532950609484 1
0.0448202484101913 1
0.246550058995965 0
0.252869730729973 0
0.222342762255073 0
0.336512939200241 0
0.223223404915286 0
0.147413846596675 1
0.241607351571617 0
0.21405186705262 0
0.380716857029018 0
0.300345230430273 0
0.267358555402876 0
0.161775881586772 0
0.133855416959507 1
0.23139579161227 0
0.122375892080696 1
0.323365858794842 0
0.307837105985137 0
0.30706161421169 0
0.237497105833532 0
0.288217132013057 0
0.192545585253942 0
0.263632990794478 0
0.189424318204556 1
0.227119941270817 0
0.283868690584487 0
0.243963750258268 0
0.221711676524529 0
0.29406541940881 0
0.341861518835269 0
0.327348461630273 0
0.109537716973736 1
0.159385675285278 1
0.265821588967803 0
0.319179590874534 0
0.221505513314433 0
0.236591444629421 0
0.301541996029621 0
0.266068642108406 0
0.179400828903865 0
0.14054936338102 1
0.361212508372676 0
0.326780731868399 0
0.278123020300896 0
0.356928066898886 0
0.0642740209647423 1
0.191829777442504 1
0.247581508811659 0
0.213626865585889 0
0.325771417505594 0
0.178616283861595 1
0.374764116508154 0
0.155465834627926 1
0.109794073561859 1
0.220668854916205 0
0.255560874702304 0
0.0902074627741835 1
0.13130364968614 1
0.131075865396867 1
0.0735907256300822 1
0.189352686725835 0
0.268021460671615 0
0.26698629341874 0
0.271766221331704 0
0.183727332450822 0
0.138237816781127 1
0.370263014429534 0
0.235156303132997 0
0.300515223162288 0
0.331677199692041 0
0.286604359254168 0
0.17413697403177 1
0.358032801273381 0
0.0526248030604962 1
0.235146214632314 0
0.282531086185353 0
0.17806359438409 0
0.146746519360154 1
0.32559427693067 0
0.0979666657911888 1
0.295880078715218 0
0.29851002717743 0
0.109677084421016 1
0.310905513522817 0
0.232537636563951 0
0.388393414570511 0
0.276567806210881 0
0.332263844956806 0
0.19375082156306 0
0.134384686838053 1
0.171932120334983 1
0.249591356120307 0
0.104849984332097 1
0.211175557975997 0
0.408288819174029 0
0.234198072984207 0
0.0166088935236342 1
0.202030840972107 0
0.283708398833816 0
0.256822934529218 0
0.24300625714459 0
0.085099282532565 1
0.198635928068953 0
0.348986518544879 0
0.299150609460875 0
0.291301913686535 0
0.127869763862425 1
0.0890377596981515 1
0.144732857615109 1
0.287725047641254 0
0.245408472938118 0
0.217269610709515 0
0.253176944786884 0
0.387598869291537 0
0.299470521357401 0
0.210396285153729 1
0.135187493820514 1
0.362966191618921 0
0.258258093762441 0
0.323664327792449 0
0.252815472258212 0
0.269410037365493 0
0.216471503396067 0
0.172375915132254 1
0.295796783049571 0
0.234875308165536 0
0.220022051888344 0
0.241052653519541 0
0.190800804996697 1
0.238422834335623 0
0.153622573963015 0
0.256548508382133 0
0.285138696514543 0
0.362104902267783 0
0.243807715026188 0
0.364875919251227 0
0.263969779517883 0
0.271665104104181 0
0.170636976548544 1
0.315004796865532 0
0.260377745158041 0
0.154979484959396 1
0.130930500271088 1
0.236276959557647 0
0.231341533630201 0
0.211747774445657 1
0.207091799258321 0
0.267942437535229 0
0.267097599980362 0
0.220803498715964 1
0.232670947343286 0
0.282517178353291 0
0.328746725866304 0
0.214842331927243 1
0.136663171748721 1
0.289246828181243 0
0.141900721090486 1
0.239401291821042 0
0.273597956872342 0
0.177169716144674 1
0.315095160914785 0
0.221916626051077 0
0.269133686678957 0
0.203136580855404 0
0.121936273952381 1
0.30944928661853 0
0.236749813049331 0
0.199729940902135 0
0.0891887310940388 1
0.16950955424697 1
0.18538255499232 0
0.197158197518218 0
0.24895983138765 0
0.224844124779745 0
0.16965077741061 0
0.205434440396618 0
0.14021118201865 1
0.378901976193122 0
0.323972822137373 0
0.260913228259143 0
0.214330622704872 0
0.158481517105257 1
0.120233284072837 1
0.200702068900741 1
0.21186012192605 1
0.227206315185956 0
0.274044019897738 0
0.215072199890043 1
0.202960630708847 0
0.345204204029875 0
0.246722975771461 0
0.323740966568111 0
0.340697904216926 0
0.24932965995487 0
0.117465648383622 1
0.279992833990708 0
0.264195290728424 0
0.214219353306318 0
0.308721988517713 0
0.191823042273627 0
0.228500039280935 1
0.309619104158198 0
0.203629655700612 0
0.267296224601971 0
0.159231705372795 1
0.269407644975999 0
0.319836167723718 0
0.205238389271009 0
0.372888700896322 0
0.205217726240232 0
0.0975958931392201 1
0.353468889374123 0
-0.100493377383169 1
0.278725336464148 0
0.193122437766525 1
0.246528061688941 0
0.245333919298406 0
0.202080933312313 0
0.24831688635112 0
0.242121036526725 0
0.247978786869708 0
0.41890700223878 0
0.195565283806127 1
0.393376809537669 0
0.263130458468899 0
0.100363499800882 1
0.307108069253388 0
0.25875243371738 0
0.185804231898618 1
0.143979332797229 1
0.232589078764294 0
0.368645595743513 0
0.231607562545614 0
0.218933253457841 0
0.284349581499387 0
0.155025748409378 0
0.423647254610136 0
0.278133744052529 0
0.362646751397373 0
0.360131740634999 0
0.0678962373907704 1
0.192053125318354 0
0.196831002554104 1
0.265431774409673 0
0.21496585726359 0
0.214614748949946 1
0.351047277580488 0
0.223194003525873 0
0.326940500396376 0
0.230121803031915 0
0.155038540239899 1
0.220492724184116 0
0.269955693230836 0
0.100544578725006 1
0.366060110297603 0
0.315181856002061 0
0.164030368042115 0
0.137583669016688 1
0.218128221462963 0
0.275329773144754 0
0.251418392466379 0
0.379535240351053 0
0.166178598738106 0
0.343738429300975 0
0.26128026781182 0
0.232671659652884 0
0.245970074454919 0
0.220236114667625 0
0.0745580991782921 1
0.272496032068334 0
0.255623297399921 0
0.333472069402703 0
0.110436783702659 1
0.149967540679332 1
0.38047676069132 0
0.0874450135419722 1
0.204334107273271 0
0.110265749007079 1
0.230536777903543 0
0.361448189649073 0
0.125688764412552 1
0.154090631979357 1
0.210826539219215 0
0.329081572378264 0
0.302567977416669 0
0.293302927632139 0
0.221956196208049 0
0.271490761737612 0
0.161719374681713 1
0.215126854016862 0
0.174174613530483 0
0.110880873573365 1
0.304092882909477 0
0.314922793843611 0
0.138100527846971 1
0.131894638059831 1
0.179570493155543 1
0.107057943157933 1
0.218706570273603 0
0.169042230751015 0
0.239531489044209 0
0.236014831030528 0
0.310364079916047 0
0.244107973330834 0
0.262204977449139 0
0.324623939737582 0
0.234981593983994 0
0.272563957369144 0
0.29936710214364 0
0.303227999557823 0
0.249526254067382 0
0.16172806188784 1
0.0551243746667593 1
0.196804356079202 0
0.267859225568266 0
0.187249379910422 0
0.17198699825486 0
0.235486656456621 0
0.132206181660227 1
0.259425458076102 0
0.0998120968592862 1
0.286687271723107 0
0.24737862765516 0
0.229717332409011 0
0.210066996322072 1
0.203651301358196 0
0.273434381039299 0
0.222717477819928 1
0.125340615824365 1
0.2281376804723 0
0.221193946915135 0
0.198623014022855 1
0.396945065320252 0
0.463071783763946 0
0.215797695090022 0
0.170297953077159 1
0.14698460790486 1
0.208297079879114 0
0.293845483889005 0
0.319597492643541 0
0.274538361078465 0
0.192726134931033 0
0.318599917334874 0
0.200698406528325 0
0.141539192266374 1
0.324948338782469 0
0.293256744700092 0
0.371557871739072 0
0.261900762794417 0
0.201314603783794 1
0.0757650828923994 1
0.188209940024824 1
0.264781793080223 0
0.150968836605436 1
0.295975556692913 0
0.159642811496224 1
0.206612606802724 0
0.197044835540889 1
0.323919632359765 0
0.382652748886393 0
0.210794321456914 0
0.213712048224802 0
0.284034778087133 0
0.349974374661552 0
0.320923023311588 0
0.0326977094955783 1
0.118576067834055 1
0.278339060904394 0
0.366904573142096 0
0.202333445442575 0
0.329050676119012 0
0.181178116005822 0
0.230592091927939 0
0.0884934072107643 1
0.202813537695213 0
0.190466177834073 1
0.197627810974549 1
0.217012551026514 0
0.272031075410653 0
0.164316232046022 0
0.278224630218933 0
0.245035815767303 0
0.266160671157595 0
0.441012248133795 0
0.105221329714769 1
0.328223224229622 0
0.226069184096764 0
0.00919729105545087 1
0.0918814497616419 1
0.280757098122811 0
0.131723041188191 1
0.129617403785961 1
0.326189026183232 0
0.25007595757653 0
0.164036215023003 0
0.226547966423734 0
0.193381410321808 1
0.208903301289444 1
0.103550152420495 1
0.228907262228867 0
0.168894541188098 1
0.346440370135846 0
0.18076628162594 1
0.266532731277943 0
0.237659692344843 0
0.263331585757803 0
0.372623393192794 0
0.186255816657153 1
0.313521677096445 0
0.15523519733076 1
0.104703593915596 1
0.232509539631469 0
0.195064598497094 0
0.342639681938922 0
0.319342979764735 0
0.195026754434923 0
0.322286109351533 0
0.370201291457973 0
0.0480275750709021 1
0.286260615056231 0
0.216125824008885 1
0.292274294679777 0
0.399768418108558 0
0.218933277999517 0
0.260409362784876 0
0.228844093808425 0
0.363297078834413 0
0.410206000325998 0
0.235089475539595 0
0.392689623877696 0
0.206469694161711 0
0.279561250684394 0
0.229724311676718 0
0.26527611976463 0
0.396117547881802 0
0.368524453451911 0
0.220881669274246 0
0.30821469064482 0
0.433394441891109 0
0.255113997360269 0
0.291564212679589 0
0.0381537987738244 1
0.277311926023526 0
0.259514323454631 0
0.284918955054415 0
0.131011655153614 1
0.32715216290868 0
0.209436343167212 0
0.173456156321746 0
0.148360646001162 1
0.209477270629583 0
0.425364536882195 0
0.23527016292828 0
0.174934967322632 0
0.206512003103063 1
0.147325331024025 1
0.266182997932371 0
0.342641885373538 0
0.119173068181874 1
0.144383145503617 1
0.23852126764491 0
0.0877194028705051 1
0.1370473320646 1
0.249430436337703 1
0.148432257007076 1
0.085952618751911 1
0.299774391310371 0
0.338381269724851 0
0.191234708576501 0
0.279554568533957 0
0.207659511174649 0
0.210195592626108 0
0.198962364867405 1
0.336556579226959 0
0.178615710716827 0
0.282836462648334 0
0.162495252440198 0
0.181342638507502 0
0.193491448588983 1
0.359131821444614 0
0.255403785462972 0
0.213195589514881 0
0.136928343413249 1
0.253354840394179 0
0.101954389160013 1
0.443540753556828 0
0.349105380567826 0
0.145306569002892 1
0.262154199839009 0
0.287881902723386 0
0.328759773621366 0
0.308718621753935 0
0.159664660880635 1
0.329692305119507 0
0.194010323795289 1
0.287702873196452 0
0.166054492036286 0
0.207831116121119 0
0.264312898120998 0
0.172015388363734 1
0.327324484998905 0
0.261434204842927 0
0.126372678430933 1
0.316289332721102 0
0.32307633838991 0
0.164901506509649 1
0.280040450316561 0
0.379338939460057 0
0.24611464490749 0
0.415122733026688 0
0.402805157774567 0
0.285363037115548 0
0.15533121984919 1
0.186080231073921 0
0.286217620657894 0
0.383576163847763 0
0.208744698239537 0
0.276184619856011 0
0.156652846535794 1
0.131294269546411 1
0.226875401607902 0
0.245663981482093 0
0.13967557340898 1
0.092152440908903 1
0.313266974144237 0
0.0712201618497653 1
0.244695092156483 0
0.20415322951845 0
0.196187671395885 0
0.17596663284 0
0.31936330905568 0
0.187612263135876 0
0.379412989479336 0
0.138748973395355 1
0.293763366910677 0
0.153888304740022 1
0.143038847867892 1
0.186089136533412 1
0.199578648405189 1
0.216426799400919 0
0.146924431722522 1
0.278438064977603 0
0.278565637946299 0
0.293887458732676 0
0.177431271791648 0
0.178566506844715 1
0.0825260695644303 1
0.318346913871507 0
0.26650621038547 0
0.228984232604594 0
0.26447475783185 0
0.164089054880241 1
0.217888604475138 0
0.201068594233473 1
0.154919869996839 1
0.201078957941635 0
0.0507909297932785 1
0.210426394804965 0
0.35762913102556 0
0.230010872236725 0
0.185473541088024 0
0.104519220628645 1
0.27455734698676 0
0.236125452687912 0
0.130199834779012 1
0.200913760341039 1
0.140685470177191 1
0.277079111529784 0
0.358033941258246 0
0.16859364147583 0
0.292219782385285 0
0.404711145984151 0
0.358848133374303 0
0.230220820778154 0
0.2035439356462 0
0.106578604170152 1
0.170284195811124 1
0.238294865703701 0
0.177808113275809 0
0.318272988695981 0
0.270083115628559 0
0.211235680494485 0
0.296238872715601 0
0.2611608938128 0
0.223472140310063 0
0.290893877100929 0
0.25463632677811 0
0.408466271788173 0
0.191511311359594 0
0.232713669041652 0
0.176193333989155 1
0.202469098806779 1
0.151374581732708 1
0.34152466025194 0
0.310635326546252 0
0.252234758776458 0
0.236284575094355 0
0.214778600912982 1
0.321042661446386 0
0.142012373120391 1
0.359805018503804 0
0.246877622418721 1
0.270064734235004 0
0.199517456105321 0
0.29284763699435 0
0.276671400241832 0
0.128233053520048 1
0.20450408751703 0
0.223263704913233 0
0.163456944324579 0
0.148088542207943 1
0.229125632653622 0
0.208043092885485 1
0.214922787814023 0
0.309587911535736 0
0.367446554054358 0
0.238455043891842 0
0.193735863289616 1
0.22517167140121 0
0.25347967423353 0
0.358025936443002 0
0.130577596485554 1
0.211243732704059 0
0.268875465286806 0
0.33589879224799 0
0.212046916980314 1
0.335778061025517 0
0.244562293233085 0
0.23642404124264 0
0.33291234950207 0
0.227710885311309 0
0.28783672002161 0
0.379708499341369 0
0.284329608997175 0
0.3049611520506 0
0.274294147369907 0
0.357765304511534 0
0.238106549027409 0
0.205276444359287 0
0.176870493169775 1
0.118522800952744 1
0.347927428318365 0
0.226427905699054 0
0.170328933430658 0
0.405637232877769 0
0.304730874160676 0
0.284937143424357 0
0.236948831553618 0
0.268740733686618 0
0.253462821806712 0
0.256180942159149 0
0.325646235249116 0
0.305114928058004 0
0.170451307362708 1
0.295177815864015 0
0.225954854505402 0
0.305782105992212 0
0.218783983738227 0
0.180290036180734 1
0.285007828251656 0
0.205829717695764 0
0.342635083007678 0
0.236714575652397 0
0.208436345884428 0
0.136300810353608 1
0.157473946785645 1
0.250591859208819 0
0.272414450701796 0
0.174485916843229 1
0.0876098985532304 1
0.243747347156006 0
0.37233487977447 0
0.418849107247902 0
0.275089008228163 0
0.34589849024551 0
0.210160697465007 0
0.0894339848398373 1
0.196932859974879 0
0.218375657340946 0
0.166759881888629 1
0.258248363021504 0
0.268442034720864 0
0.209988719455845 0
0.236555594509915 0
0.321391812544192 0
0.284590952284106 0
0.47740973930968 0
0.249906693497112 0
0.250106622713404 0
0.193929878577077 0
0.232209932282837 0
0.208032635872361 1
0.262857694648592 0
0.108753682963288 1
0.229013322976014 0
0.232098604588436 0
0.202755425575715 0
0.317678809266955 0
0.350819697211489 0
0.220651842251454 1
0.296973741173324 0
0.222461320751779 0
0.412583348989215 0
0.176589086324503 1
0.171633833282556 1
0.286218172617065 0
0.344549646448136 0
0.176564561362343 1
0.14264190552555 1
0.240168616485648 0
0.222121581458437 0
0.201549400265436 0
0.267555465605233 0
0.265912568759973 0
0.226480650766688 0
0.220135108840055 0
0.214166291611263 0
0.224957879162434 0
0.224174446766868 0
0.170127521827503 0
0.285644905578149 0
0.239071115869745 0
0.155442381780745 0
0.246083993126145 0
0.276909833878262 0
0.0984403933452627 1
0.225559066377945 0
0.292990616240252 0
0.251364893923694 0
0.254082963791799 0
0.241909653346499 0
0.179533243985676 1
0.20953471789801 0
0.22871978759329 0
0.286840140283702 0
0.197665104249853 0
0.386685461384535 0
0.140099142340662 1
0.210641732793822 0
0.242353998309197 0
0.160677329398143 1
0.128493586260393 1
0.389539672007279 0
0.169210524656607 1
0.0316149690308616 1
0.178901227466031 0
0.214573440584681 0
0.170140236215269 1
0.295005750900119 0
0.0616385942429077 1
0.301498145871538 0
0.380468742947646 0
0.247201447930288 0
0.258182821158994 0
0.276467351873613 0
0.307241399327271 0
0.299661324346749 0
0.338121145876667 0
0.209733693041063 0
0.262117489377375 0
0.342972438115895 0
0.185077556814308 0
0.192845369918022 0
0.131534466397825 1
0.387731127883689 0
0.267768429926071 0
0.504637970847039 0
-0.00078547845227421 1
0.199056322004508 1
0.110744809496265 1
0.151055628923792 1
0.338470056768052 0
0.177274047897876 1
0.167854662263883 1
0.231932433164757 0
0.0799248675292154 1
0.314507560267481 0
0.287218800026599 0
0.149606148159141 1
0.22561574457867 1
0.224203229417825 0
0.257653985183076 0
0.128215241977281 1
0.261892011537234 0
0.311666829005167 0
0.029832173743493 1
0.059461898740085 1
0.412461179740015 0
0.117003828435386 1
0.0745403881302198 1
0.42172060564018 0
0.337256944508897 0
0.358097056361363 0
0.238071601469568 1
0.320312437597164 0
0.153460486526234 0
0.206188864934242 0
0.279633083732448 0
0.172173066260502 1
0.215614413835274 0
0.143314799889285 1
0.275907424404395 0
0.262888376877385 0
0.265316972026791 0
0.315703168660981 0
0.276086352466122 0
0.221632996347799 0
0.0848402933122365 1
0.373540059488882 0
0.24568682881873 0
0.258760296965533 0
0.239603271397915 0
0.281820600718805 0
0.151072466321947 1
0.33803482832251 0
0.191479191017343 0
0.27315407075209 0
0.300301181363825 0
0.249959013616775 0
0.310876610856001 0
0.282591185442678 0
0.386073435478643 0
0.270191591847316 0
0.217926077499026 0
0.249273517285089 0
0.326047766672738 0
0.140082946245078 1
0.318388348566698 0
0.164637801186653 1
0.317397301509537 0
0.103050407721452 1
0.292412243466125 0
0.236205746136302 0
0.131258779498595 1
0.117985044449423 1
0.320184488693633 0
0.283915590803271 0
0.218340824977526 0
0.297461883337307 0
0.29280949159862 0
0.208752694875775 0
0.221847408873897 0
0.180532390352192 0
0.221332473365703 0
0.232685878544552 0
0.247006715284782 0
0.317772123791647 0
0.0867435979173037 1
0.273937522149041 0
0.240218633175576 0
0.218402162333605 0
0.266046897684527 0
0.0722007057699559 1
0.397057538546593 0
0.273072151220924 0
0.0659564338078703 1
0.164252698465018 0
0.308279201618776 0
0.279751180192615 0
0.182561323047582 0
0.207492850352716 0
0.197512659700265 1
0.372221893837754 0
0.0867025273372537 1
0.277113284510553 0
0.0578680585703051 1
0.151039130170616 0
0.140514369586217 1
0.383523068957812 0
0.364589338526516 0
0.0397769073738879 1
0.135580167659925 1
0.185442020352526 1
0.355227296899305 0
0.164270816393624 1
0.117353543502228 1
0.208285684976643 1
0.200624768742674 0
0.330957271739028 0
0.325977976987383 0
0.209515110493226 1
0.324014003362013 0
0.146331435444307 1
0.229204639385797 0
0.202823576798538 0
0.110013913988882 1
0.198926065197501 0
0.328218456220741 0
0.186117014028625 1
0.276815680721441 0
0.222922076003391 0
0.30911920824558 0
0.232774429849813 0
0.276400060152817 0
0.346907300425716 0
0.212216767004775 0
0.234177944867607 0
0.180511773302694 1
0.240780969823713 0
0.327540455718229 0
0.141448418935502 1
0.161371637034809 1
0.185430322843248 1
0.171154573875036 0
0.263450230786998 0
0.34179035030387 0
0.314338828515286 0
0.284091415887554 0
0.315688911600867 0
0.371438029928675 0
0.246354316280677 0
0.310038447899947 0
0.176145180129885 1
0.192337536530313 0
0.286877165566241 0
0.148928768926461 1
0.224610361677206 0
0.315201184837246 0
0.19675637890755 0
0.38141510887289 0
0.222626173628582 0
0.0357067282446403 1
0.215368468439262 0
0.367362028051882 0
0.29717498210106 0
0.288396703270288 0
0.179766759346591 0
0.298479391007834 0
0.165409820914202 0
0.146367038440866 1
0.0646729957328669 1
0.325152606581906 0
0.353091142634966 0
0.307332420653945 0
0.22370644854548 0
0.144200353106498 1
0.314317525840298 0
0.276388084296602 0
0.346070662432753 0
0.269199197329554 0
0.255992349237184 0
0.303753785089245 0
0.231767163922156 0
0.293740160859951 0
0.284995800487239 0
0.196906290478327 0
0.0682067950352672 1
0.120507433450017 1
0.177509663087682 1
0.0868052172738718 1
0.265819418701934 0
0.307429061517065 0
0.204850199359906 1
0.129624998753746 1
0.19646718041661 0
0.331085802220364 0
0.204749406161545 0
0.222511720289893 0
0.0699122110019029 1
0.20496217721989 0
0.239330319934155 0
0.15964609741498 1
0.23100369821946 0
0.132496672159724 1
0.322541299780086 0
0.250973452356015 0
0.261949909724885 0
0.153199201192796 0
0.264789679843701 0
0.332321575412962 0
0.181774410261936 0
0.260800505976618 0
0.25098777730485 0
0.175792053998905 0
0.315292214197895 0
0.263837749366681 0
0.243102005451146 0
0.255298119290276 0
0.200891605310349 0
0.174779702933862 1
0.158606629112616 1
0.295550365071002 0
0.152569925275975 1
0.214386001466073 0
0.213537574117027 0
0.268277890298339 0
0.216664383345978 0
0.101702657211702 1
0.284866134254301 0
0.138267754410454 1
0.282313916605829 0
0.238295801775823 0
0.207831155125017 0
0.274117146798847 0
0.225050458565294 0
0.196360386441803 0
0.266226624660703 0
0.206350398144485 0
0.249595136952753 0
0.166265438871186 1
0.252173068613927 0
0.266733944429183 0
0.238271913911553 0
0.247027412487047 0
0.226523808102411 0
0.328660485663061 0
0.232027917425263 0
0.211833151771446 0
0.183584181521065 0
0.162487336063781 0
0.318156796065042 0
0.262929914625431 0
0.315881012412229 0
0.242548371843542 0
0.23936551306694 0
0.214759959905457 0
0.272427198060473 0
0.302997653685682 0
0.147579155658578 1
0.285655882251245 0
0.143502208425045 1
0.334840741161259 0
0.185803912158598 0
0.257891124041239 0
0.212212866448314 0
0.34166354064841 0
0.272467952855927 0
0.19670514573079 0
0.224866733455405 1
0.154110643985413 1
0.324076183149093 0
0.286163231495197 0
0.12859884542512 1
0.193497684193238 1
0.232889628309759 0
0.252812167984341 0
0.377740161887468 0
0.395335199371614 0
0.0545949058121203 1
0.329600621447848 0
0.182606896781383 1
0.193174094233162 0
0.378532743516942 0
0.310531339669562 0
0.233120494628333 0
0.329241460805497 0
0.376070701455779 0
0.16282484933479 1
0.0902556021995159 1
0.294205885195773 0
0.34453456427935 0
0.112134650291969 1
0.300291207437129 0
0.145081127957665 1
0.177590011634352 1
0.15956421099749 1
0.285107055515717 0
0.226966968314289 0
0.426043361449521 0
0.230055815377372 0
0.465532051022021 0
0.250935665049049 0
0.25371217588506 0
0.174070115434093 0
0.255273844816798 0
0.356014841800991 0
0.167866592117135 0
0.301707775980226 0
0.292291108225739 0
0.215708054932039 1
0.209046664748497 0
0.287259411739804 0
0.333511115097053 0
0.115032183135816 1
0.329711964842775 0
0.350723459273644 0
0.315684265084788 0
0.301844784917001 0
0.258172324526931 0
0.274597638986795 0
0.232246405835099 0
0.266355929359086 0
0.136688741632824 1
0.127768517576261 1
0.293245460773959 0
0.116746196631747 1
0.0952678207913392 1
0.455372281820836 0
0.420765654119972 0
0.26993667269763 0
0.263575992789541 0
0.127620064335709 1
0.220685379537758 1
0.207851473088008 0
0.201851337755102 0
0.144308831195716 1
0.0645545467457665 1
0.282408026451131 0
0.172184358836533 1
0.153943959452621 1
0.280029813108469 0
0.0660855374895687 1
0.373315623148262 0
0.267434614162377 0
0.343683466665832 0
0.193132702638923 1
0.29715204935547 0
0.253802536391683 0
0.222293463585371 0
0.259428948978842 0
0.22001105106083 0
0.23691640190548 0
0.266277649938142 1
0.30167667439072 0
0.165891415171646 1
0.202179370832207 1
0.191205518925159 0
0.274231135316764 0
0.403562292371982 0
0.181409688575581 1
0.264139720298425 0
0.19455045341679 1
0.287107573746456 0
0.333267204034321 0
0.247845258042927 0
0.182534433960412 0
0.224793783875847 0
0.291584442030675 0
0.208729160245138 0
0.134551124476841 1
0.0458952825978784 1
0.224891528729761 0
0.306570899863898 0
0.315843222693648 0
0.198023657011211 0
0.228696797206073 0
0.278165992546863 0
0.313234151930071 0
0.139301560263062 1
0.205432853023086 0
0.250768918922439 0
0.297408500350998 0
0.295897210303441 0
0.286545596596008 0
0.253104474799141 0
0.337202727368702 0
0.254784407230721 0
0.254372700693481 0
0.266747004476734 0
0.399708565457855 0
0.139068258812073 1
0.253101064045974 0
0.231256779960884 1
0.133529240669215 1
0.274158787202041 0
0.421127801554692 0
0.217049861304817 0
0.315605727226499 0
0.256964439324781 0
0.257527374430543 0
0.226066239693496 0
0.307386256394044 0
0.142905827340921 1
0.230891360692638 0
0.270905852490867 0
0.212805804459836 0
0.149818311018964 1
0.41535218798827 0
0.160576336713143 0
0.317636180383976 0
0.26339355589078 0
0.177350065932832 0
0.283897183502891 0
0.322965963515012 0
0.252034053091654 0
0.295912334346383 0
0.241777596276884 0
0.325569190977941 0
0.228196449641905 0
0.250317049664452 0
0.279208617809698 0
0.361123202261538 0
0.301406975482636 0
0.160928288604039 1
0.239401663752048 0
0.295426269341117 0
0.247502521516739 0
0.132032407951015 1
0.396618748756903 0
0.172437777248171 1
0.185385639667022 0
0.152307553404197 1
0.205934904159593 0
0.283513609159621 0
0.283642915826827 0
0.266545538156195 0
0.35846414045567 0
0.271601181039637 0
0.197100383731495 1
0.180484285780043 0
0.354082105570969 0
0.293610158749567 0
0.317547737186736 0
0.14029028819002 1
0.24323884848683 0
0.154554965646897 1
0.192294971207583 0
0.327806271507906 0
0.305596483887498 0
0.328786090304243 0
0.119227413606539 1
0.124701755334655 1
0.139010411869951 1
0.208721645076777 0
0.286907482390263 0
0.214479933918736 0
0.151111523215155 1
0.375946946071758 0
0.238313099709804 0
0.205628635203336 0
0.165555008418032 0
0.235155930204387 1
0.306330097804067 0
0.378513897545733 0
0.148744548104954 1
0.320202916810427 0
0.223226353316846 0
0.120805491429767 1
0.233408420406257 0
0.251334630076335 0
0.456594916192821 0
0.3804406716791 0
0.260733526332267 0
0.298528069310096 0
0.256774275375301 0
0.236759070057241 0
0.28170753451894 0
0.15223409259722 1
0.180088789224463 0
0.180807152284097 1
0.299920794048456 0
0.182855212056968 0
0.307556913222188 0
0.190238912595754 0
0.191999923370602 0
0.363104316481085 0
0.169389218136448 0
0.232384794464751 0
0.116738229187865 1
0.111290448800202 1
0.171513617634742 1
0.323367579574317 0
0.0709143872050424 1
0.3643477508119 0
0.309648952005417 0
0.249612211413239 0
