# Supplementary material for: Bias caused by sampling error in meta-analysis with small sample sizes
Source: PLoS One. 2018 Sep 13;13(9):e0204056. doi: 10.1371/journal.pone.0204056 (PMC6136825; doi:10.1371/journal.pone.0204056)
Supplement: S6 File — (ZIP) [file pone.0204056.s006.zip › results N = 50 theta = 0 tau = 0 sz = 100-500.txt]

"dl.theta" "dl.cp"
0.0236471764931948 1
0.00270834914671703 1
0.0027248721993092 1
-0.00215558932817337 1
-0.00098257170897073 1
0.0352300935740862 1
0.00567163450119882 1
-0.00529403593670317 1
0.010615760580951 1
-0.00204106786296216 1
0.0261297708187493 1
0.0145304285964469 1
0.0467089393468152 0
0.0290196746241196 1
0.016860676731556 1
0.0230894709143784 1
0.02330852120122 1
0.0272439207628468 1
0.012631739846729 1
0.0225790480111283 1
0.0298443796181114 1
-0.0120394235200564 1
0.0111038702673434 1
-0.0116206176776744 1
0.0241699641140643 1
0.0284086068418527 1
0.0175963735188852 1
-0.00298364028438465 1
0.00730068112469275 1
0.044492315891689 0
0.00828007380336475 1
0.0120706114654147 1
0.0172046986102591 1
0.0163121729444343 1
0.0508516736795052 0
0.0189732597748853 1
0.0084334679739857 1
-0.00563085017665308 1
0.0122382249696138 1
0.00944477845724706 1
-0.0225387494956653 1
-0.00975066512388844 1
0.0145099048541635 1
0.0255114054460097 1
0.00758413074451156 1
0.026889727916745 1
0.0116870642125723 1
0.013681376017457 1
0.0164358449026547 1
0.0380474972659967 1
0.0342096584547741 0
-0.009426250249112 1
0.00758995721676079 1
0.0156509003242141 1
0.0179822393097753 1
0.037492869441559 1
0.0249224146212296 1
-0.00638617906731124 1
0.021667880709376 1
0.0432580371076618 1
0.0380794215147008 0
0.0269684686573322 1
0.00569458244798522 1
0.00895049144754738 1
0.0242548873333661 1
0.0155740205891266 1
0.0165551993101634 1
0.0247033461229025 1
0.0208078198342039 1
0.0206330403838049 1
0.0515325209093899 0
0.0115199940092751 1
-0.00377568090591063 1
0.0190390606538836 1
0.000371622737097161 1
0.0140174764367539 1
0.0328034014769796 1
-0.000462259556123369 1
0.00155821628624783 1
0.0495936173555391 0
0.00549118242860948 1
-0.00491745289886504 1
-0.0194202372250466 1
0.0203223732851783 1
0.023142215017117 1
0.0295956911328227 1
-0.00384764595267996 1
0.018733676725051 1
0.0263586517488347 1
0.00530089145110808 1
0.0297892250867271 1
0.00801785809612479 1
0.0139484383932817 1
0.0484518069536146 0
0.00311673384087824 1
0.0259425453345326 1
0.00829705405151981 1
0.0647273706204265 0
0.0162209810374724 1
0.0314859792165536 1
0.0385383048192692 0
0.00717730568383563 1
0.0289007722504638 1
0.0141855989795964 1
0.00434938340767065 1
0.0170662635847479 1
-0.0200072429176298 1
0.0197059231266844 1
0.0185003347530974 1
0.0061354251024731 1
0.0234005679451784 1
-0.0189364958403303 1
0.0230445200792867 1
0.00807941187773961 1
0.0193293883917847 1
0.0290810137274874 1
0.0188255334349384 1
-0.0201047504183388 1
0.012698972321561 1
0.0137693155809535 1
0.00915237842338583 1
-0.0170213602254671 1
0.0278876781910803 1
0.0152486024755821 1
0.00404677236189236 1
0.00643888686080012 1
0.0366713137670214 1
-0.0130055857997558 1
0.0139004895055572 1
0.0300331602486691 1
0.0297396870256495 1
-0.0171591667619493 1
0.00361483598357941 1
-0.0128761486733147 1
-0.00673935866881699 1
-0.00450343375538772 1
-0.00674890444096188 1
-0.0182116219172575 1
0.0262606833431296 1
0.0390015319743485 0
-0.00914668160020481 1
0.0347225819161314 0
0.0274434951184618 1
0.0485305846667575 0
0.0487687800917862 0
0.00897215459515455 1
0.00494932240489827 1
-0.000847057781812851 1
0.0491257022251287 0
-0.000442509401858148 1
0.0220646100260714 1
0.00390916859995539 1
0.0331361404487031 1
0.0153202573011417 1
0.0213248241660897 1
0.0327384212079381 1
0.0229408251573362 1
0.0496004527674867 0
0.00278330625274485 1
0.0154510041152787 1
0.0273007573210635 1
-0.0071136784658115 1
0.0148923441255138 1
0.00646424770282111 1
-0.0171106835957569 1
0.00705179112946402 1
0.0107232108563066 1
-0.0252445514098376 1
0.026183760533909 1
-0.00291158271167432 1
-0.00890606534369596 1
0.0324037075106156 1
0.00551478439384325 1
0.0118963103143163 1
0.0292201828185712 1
0.0217288820975667 1
0.0311893604838544 1
0.00957283722879544 1
0.00490801937273528 1
0.0389631721568208 0
-0.0131479503955167 1
-0.0308089546213078 1
0.00036649933069354 1
-0.004225985465623 1
0.00304275782805414 1
-0.0148347933247142 1
-0.0047044471750566 1
-0.0113657388330625 1
0.032444285324035 1
0.0212707762305191 1
-0.000613172361720129 1
0.0112398714019021 1
-0.00318164123651364 1
-0.0165972772403311 1
-0.00588988291180039 1
-0.00190112837412964 1
0.0170863351582097 1
0.00147091677686023 1
0.00680721752361597 1
0.028184014540059 1
0.0230797066413283 1
0.0231751740700088 1
0.0337732037596622 0
0.0367826516072348 0
0.00543357150003421 1
0.0230910278410203 1
0.0148100850083851 1
0.0312134427687298 1
-0.00884511061962668 1
0.0181778507086564 1
0.0278942855450419 1
0.0126923270217988 1
0.00534989993860534 1
0.0186723647532655 1
0.0137271505222986 1
0.00607404647148117 1
0.0188109027685243 1
-0.00321908123704206 1
0.0256620398278436 1
0.0411407482557152 0
0.0278994389942183 1
0.0172180214502083 1
0.00860770644789524 1
-0.00966692901956563 1
0.0101828969979105 1
-0.00471911567546869 1
0.00647940844520143 1
0.0192924927563402 1
-0.0155149240081884 1
0.00719461764259918 1
0.0247732778483742 1
0.0052053770038234 1
0.00312501871873631 1
0.0254678064081948 1
0.0353986066749572 1
0.0252002294080706 1
0.0183123131754093 1
0.0173315494472856 1
0.0104565044595933 1
-0.00956164339649796 1
-0.00515900808640809 1
-0.00981179095486302 1
0.0086056461383509 1
0.0229547632357922 1
0.00863414038027903 1
0.0104800554042359 1
-0.000633962485230085 1
0.038090989626261 0
0.00689282664095779 1
0.0359029958336442 0
0.0418414115372963 0
0.000714567750424226 1
0.0332881364968992 1
-0.00232867898344282 1
-0.0102769392906988 1
0.0136547458198529 1
0.00520980978028142 1
0.0169336305714144 1
0.0220267050662697 1
-0.0110543350927048 1
-0.00650884536522591 1
-0.00221011916072699 1
-0.00747459895718513 1
0.0358506288624987 1
0.0273163539900803 1
0.00563526030514576 1
0.0115328700327736 1
0.0253493510902574 1
0.00243858701007388 1
-0.00116583336214234 1
0.0106998554795389 1
0.0161116078971989 1
0.00993889139129403 1
0.0126170361717257 1
0.0227719779104815 1
-0.00106014955388315 1
0.0274721679691404 1
-0.0153158033722876 1
0.0592245616028821 0
-0.00401936402148012 1
0.0159346240747858 1
0.0120052623543167 1
0.0161075581795074 1
-0.000603200135351699 1
0.0282413150122679 1
0.0165618946103533 1
0.0170677960016207 1
0.0252078461481699 1
0.00242823697309866 1
0.00837917320020151 1
0.00632003405503544 1
0.017169955138123 1
0.0120882227665736 1
-0.0112420759170923 1
0.0201549697790796 1
0.0257789300984242 1
0.0153965878204328 1
0.0381984057719868 0
-0.00430981985273619 1
-0.00874312293379431 1
0.00331344424040874 1
0.0279811784643244 1
0.0288210883644239 1
0.00597696301655208 1
0.0283440906449916 1
-0.0051037190958321 1
0.0119298426671366 1
0.0043474569480263 1
0.00409396576670726 1
0.00983364159539152 1
-0.00858280927923817 1
0.0146075016019083 1
-0.0112040060307807 1
0.0103623098349159 1
0.0440904012455011 0
0.0185889170274492 1
0.0349745598026549 0
0.000347925752624832 1
0.0176259135698566 1
0.0177647052477311 1
-0.0364566574273832 0
0.0274962589947664 1
0.00126519659785488 1
0.0151671295230939 1
0.0149512985439999 1
0.00119622251396645 1
-0.0225707304814202 1
0.0229037288933164 1
-0.00478716973569094 1
0.0250743006308995 1
0.0135634295022854 1
0.0230035660681977 1
0.00363476898316771 1
0.0279541647091782 1
0.00526916829684698 1
0.00841692020574014 1
-0.000536615760818644 1
0.010115233028015 1
-0.00504806345899192 1
0.0213556929598222 1
0.0209022888171955 1
0.0177201253654468 1
0.0433042028571811 0
8.46683788278243e-05 1
0.024267794505828 1
0.0261164314264027 1
0.0326221177075135 1
0.014432347786764 1
0.0307397219636908 1
-0.00260193458949821 1
0.0257133420744976 1
-0.0128828179720228 1
0.00177923595375908 1
-0.0120359391049166 1
-0.0115939819208871 1
0.0218560350069106 1
-0.00215550571125383 1
-0.0106353087311348 1
0.0526247429045493 0
-0.0155598173237426 1
0.0114769378072523 1
-0.00177662178179644 1
0.0300515607699786 1
-0.0132838215176091 1
-0.00910015159026295 1
0.0155059940396034 1
0.0183349574893584 1
0.0044601347035823 1
-0.0133120106526745 1
0.0411592832772316 0
0.00803604666208383 1
0.00933479598333109 1
0.0032975645889101 1
0.0442786665163251 0
0.00324362965156947 1
0.00812238532542669 1
-0.00915458163949838 1
-0.00265780606469778 1
0.0273738326570587 1
0.0107072812731001 1
0.00915612854503873 1
0.0193529974029402 1
0.0134299599740524 1
0.0143964223986129 1
0.031545369223864 1
0.0450915182185448 0
0.00497497318494613 1
0.0269857470064574 1
0.0187944510896016 1
0.0512493534245649 0
0.0384183865126958 0
-0.0131292531634847 1
0.0092247476997607 1
-0.00897829302428527 1
0.0232233580926287 1
0.0147219534011768 1
0.00351837016726685 1
-0.00978833167934173 1
0.021293311764211 1
0.00258832250032037 1
0.0133260292364261 1
0.0115090083580013 1
0.00662796774407942 1
0.0126136723993308 1
0.0220126133480732 1
0.0133191455770227 1
0.0422370371654417 0
-0.00458336221754442 1
0.012156724735033 1
0.0289107099600369 1
-0.00451041456382852 1
0.0353638374807619 0
-0.00953915502096446 1
0.00478678751413688 1
0.0380193688515685 0
-0.000786142099448319 1
-0.00893504181760395 1
0.00830231977893128 1
0.0360537353775512 0
-0.018879681089226 1
0.00788170839279212 1
0.0521860742150339 0
-0.00566908480123348 1
-0.00429643609929954 1
0.0131126246752465 1
-0.0167422992902158 1
0.0134268331496681 1
0.0379387963180605 1
0.00938939926829839 1
0.00045763264433127 1
0.00820642912241826 1
0.00738940364687739 1
0.0315434967836781 1
-0.00641927362660902 1
-0.00761113352687275 1
0.0431151804058783 1
-0.0116929760261616 1
0.0292374894754945 1
0.00713303121595528 1
0.0322146951099614 1
0.0248324468780538 1
-0.00951954785996584 1
0.0139917992842408 1
0.0261784971394044 1
0.0202358465143572 1
0.0558441955803296 0
-0.00089373779983247 1
0.0326253512038152 1
0.00846874766470405 1
0.0086361205255533 1
0.0336148555714375 0
0.0217842375209699 1
-0.0343991379830545 1
0.033909920869802 1
0.0141548188112197 1
0.0141372142727172 1
0.00479338046788815 1
0.00428083151665396 1
0.014985104434964 1
-0.0144854272380525 1
0.0401368283102978 0
0.00431766606072906 1
0.0174565550505554 1
0.0147890310697413 1
0.0533904769687895 0
0.016454049678043 1
-0.00163021868347377 1
-0.002375004755366 1
0.0356738174845923 1
-0.00611252999582555 1
0.0282765624667345 1
0.0218365493956083 1
0.0380092192734382 0
-0.0209310606790425 1
0.00288079270618646 1
0.000855495831160201 1
0.00985990693749723 1
0.0097002297626641 1
0.0216187152542444 1
0.0410722727426072 0
0.0324561538791771 1
0.0128152796136824 1
-0.000376784986484108 1
0.0120973411627239 1
0.00347520589398721 1
0.0169773866248494 1
0.0225891371405814 1
-0.00685220625319185 1
0.0375435721008439 0
0.034772866392303 0
0.00202705523607166 1
0.0203415873089068 1
0.0193575496926599 1
0.0287943214523758 1
0.0101207022008179 1
0.00931409937856982 1
-0.0231127728147946 1
0.0130896249379601 1
0.00760189114915667 1
-0.00824311627334358 1
0.00392480723142893 1
0.00502070164318538 1
0.0167666008581525 1
0.0316067582193254 1
0.00877741958305271 1
0.0301782588925199 1
0.00436965170085698 1
0.0457793778486786 0
0.0184865213137038 1
-0.0172805442014079 1
-0.00068731121761783 1
0.04350410010458 0
-0.0180602578292426 1
0.0291103558982103 1
0.00640792750069611 1
0.0124899895066839 1
-0.0075306583471452 1
-0.00165099801644077 1
0.016371896684807 1
0.0261143393828142 1
0.014269964328323 1
0.0328257312097713 1
-0.00363148984664422 1
0.0168878118543017 1
-0.0255958534158099 1
0.020760842103986 1
0.00765644288622985 1
0.0149493799388632 1
-0.0131669510605379 1
0.00380859404612852 1
0.0126439072337597 1
0.0521168461785054 0
0.00576139386766291 1
0.00673952735691406 1
0.0242036298170072 1
0.0341377884486622 1
0.0224054279247306 1
0.0274611904081011 1
0.0130219589960877 1
0.0089569180657187 1
-0.0135234890274023 1
0.00795097843834259 1
0.0751339261085402 0
0.019859875667173 1
0.0390824541161892 0
0.0263589607634845 1
0.00582548817135536 1
0.0114020137249173 1
0.0250030958276718 1
0.020720008753284 1
0.0476005098098215 0
0.0316665696033546 1
0.00990177790082579 1
0.0130412335854812 1
0.0430843469914394 0
0.00625354886256557 1
0.00688151918861587 1
0.00947358509351444 1
0.00775900598614913 1
0.0441299113766392 0
0.00710281634089025 1
-0.00925413167317368 1
0.00671047841624481 1
0.0407603531141921 1
0.0247026410104159 1
-0.0126021892667389 1
0.00122357767748934 1
-0.00792775834357785 1
0.020820319767194 1
0.0356855184588817 0
0.016883380857167 1
0.0311091776057564 1
0.0194617315741217 1
-0.0171430587831666 1
-0.0376323674129226 0
0.00358696634585902 1
0.026037709840266 1
0.0148754699800625 1
0.0412318617403229 0
0.0265707533783834 1
0.0234871916285874 1
-0.00309320361201016 1
0.02545855398452 1
0.00980208607510089 1
0.0325084265140676 1
-0.000438546950388974 1
0.0277808140844359 1
0.00261565864627639 1
-0.00203409513803509 1
0.00141858012374181 1
0.0119605783746825 1
-0.0283037096199851 1
-0.0320326593311945 1
0.0166069122990824 1
0.024295821352307 1
0.00092014308157606 1
0.0242443425779442 1
-0.00349663144710584 1
-0.0321933749978174 1
0.0319634605506341 1
0.0112846482239383 1
0.0120996247744253 1
0.0152494390707735 1
-0.0225641495481478 1
0.0109859636655728 1
0.0208128253206084 1
0.0153640516388207 1
-0.00589657153336631 1
-0.00699447240975484 1
0.0165589799096018 1
0.00053416307724864 1
0.0183326638957008 1
0.0305197619233137 1
0.0169597923411619 1
0.00320299746676179 1
-0.0239910464016262 1
0.0266061409469067 1
0.0195936221080801 1
0.0227488240324623 1
0.0362863591935819 0
0.0247642639235886 1
0.0449750560656532 0
0.0143879867234868 1
0.00956072099903022 1
0.00259158865476398 1
0.0221109527151695 1
0.00979151405892325 1
0.0182447821067474 1
-0.0131347570294384 1
0.0271005382490087 1
0.0201538829892385 1
0.0179983698858045 1
0.0124808419238806 1
0.00488017645868788 1
0.0106232883220598 1
0.00970595401441076 1
0.010692202447679 1
0.00768019899191048 1
0.00955214152041073 1
0.0242576111785701 1
0.00574911720740896 1
-0.0101051157871312 1
0.0117300192543492 1
0.0243004123690861 1
0.00367651461617297 1
0.00337078729149185 1
0.0102036642351058 1
-0.0256980221111492 1
-0.0105902057283669 1
0.0159355448654321 1
0.0184830187529626 1
-0.0223607649534779 1
0.0145309327828864 1
0.0099031572749378 1
0.0223376541967623 1
0.0197794022736919 1
0.00507536141591748 1
-0.00981378853558129 1
0.0104292773407657 1
0.0221422103776173 1
0.0184185609637015 1
0.00112062038874054 1
0.0312057054451183 1
0.0165381070181577 1
0.00511919564022535 1
0.00669132593135892 1
-0.0103178281397811 1
0.00105394119923263 1
0.0296268178673647 1
0.0095678481232981 1
-0.024062990958968 1
-0.00975411895224503 1
0.00533427773391803 1
-0.0185332733555946 1
0.0453017910848897 0
0.0248944172975483 1
0.0090961112116947 1
0.0313602216355312 1
0.014917098031188 1
0.0220469887273943 1
0.0276294624237696 1
0.0189149080544536 1
0.0268157338147279 1
0.0261900344283831 1
0.0256654923287962 1
-0.00423488349308025 1
-0.0066479839523737 1
-0.00840191560902725 1
-0.0318883054575628 1
0.0320703303096731 1
0.00194130711513995 1
-0.0206463660799181 1
0.0249285318012077 1
0.0216243046426994 1
0.0131114731258304 1
0.00223967993280759 1
0.00233274673775007 1
0.0193798613465078 1
0.0123696426934458 1
0.0083687980121426 1
-0.00967118894625419 1
-0.0200063588637706 1
-0.0238875342229042 1
0.01761583558071 1
-0.0108270212572727 1
-0.000826909251575838 1
0.00332123024023169 1
0.0121178679903632 1
0.045273214687151 0
-0.0211037766137234 1
0.0396746287402064 0
0.0296851598408254 1
0.0261813956676634 1
0.0194056275584314 1
0.0462910956162264 0
-0.00448420075823517 1
-0.00540295577123392 1
-0.0312113756674475 1
0.00768038036696895 1
-0.000105805451655524 1
0.0013082031297217 1
0.0114995877039534 1
-0.00670910094950737 1
0.0362109584452125 0
0.00380811781649653 1
0.0102248607424228 1
0.0241581723835851 1
-0.0176388829712537 1
0.0310707666297363 1
0.00597661102889443 1
0.0421275285297719 0
-0.00998540273655125 1
0.0131793838966104 1
0.0318797664894913 1
0.0257404631236049 1
0.0563555410161725 0
0.00714843343098646 1
0.0239084243567032 1
-0.0149533233327611 1
0.0400175802694651 0
0.016069283162103 1
-0.000738155015157374 1
0.0316038379303565 1
-0.00504677849897239 1
0.041515745922032 0
0.015539484939888 1
0.0180679151461251 1
0.0369306436322806 0
0.00237465663862178 1
0.00939428286647044 1
0.0409070587199922 0
0.0151473630127392 1
0.0278750195351009 1
-0.00652764982264969 1
0.00585476264428609 1
0.0614810630224058 0
0.033773888304472 1
0.0288432334866826 1
-0.0334067394430485 1
0.0106751574420628 1
0.00779267840022134 1
0.0213357876427264 1
0.0180199874527711 1
-0.011400251174631 1
0.0375721399455105 0
-0.00375007903028039 1
0.0153937246669236 1
0.0167878637626218 1
0.0298160252015936 1
0.0335313958675785 1
0.00654754972690805 1
-0.00982999577893512 1
0.0128877119809081 1
0.0114426285053587 1
0.0405655614964421 0
0.0107147032891302 1
-0.00303053734800157 1
-0.000735256483323 1
0.00528468219377766 1
-0.00232160966773498 1
0.0321768814137544 1
0.00994369086274238 1
-0.00463399519120303 1
-0.0161176371659965 1
0.0290358275503188 1
0.0215730906191272 1
0.0351988794591876 1
0.0371596553690815 0
0.0095127749230641 1
0.0159997662780252 1
0.0407806279825755 0
0.00387468850182538 1
0.0278532420517928 1
-0.004503256463637 1
0.00829058779413111 1
0.0231490501411542 1
0.0165133681506161 1
0.0386875486592449 0
0.0188583533324056 1
-0.0265640662625292 1
0.015129026375237 1
0.0115559513677259 1
0.0389968758014352 0
0.00986884518857593 1
-0.0223022148092083 1
0.0242291008353349 1
0.0152208392705631 1
0.00682834180880321 1
0.0114513565911375 1
0.0222659994406301 1
0.018308668463229 1
0.0141530043355713 1
0.0111061081074459 1
-0.00418524383885354 1
0.0290551901981482 1
0.0325030367214877 1
0.0289133289450849 1
0.00943127112139393 1
0.0230129001665335 1
0.00324384751834126 1
0.00560274325939798 1
0.0219235255488147 1
-0.00390684724169384 1
-0.0115286603809085 1
0.0125658821343462 1
0.0167614738910366 1
0.00901044119569671 1
0.00864235483501057 1
0.0191786574191016 1
0.0110233278730556 1
0.0162263337220222 1
-0.00208768840369969 1
0.00367074539104404 1
0.00906730512043205 1
-0.00122361051637704 1
0.0546754574322934 0
0.0339660598502366 1
0.0152907716196552 1
0.00658936432877872 1
-0.012917751939904 1
0.0300170618841508 1
0.0239682369136287 1
-0.00402342158520848 1
0.0296644432724587 1
0.00288041198128474 1
-0.00598825932355674 1
0.0392512908660641 0
-0.00206370994513864 1
0.0237567844741459 1
0.0226046801045505 1
-0.0105247034682734 1
0.00231063311332589 1
0.00183686159091848 1
-0.00180900499196142 1
-0.0188699826169453 1
0.0130440901078703 1
-0.000462580726766849 1
0.0323946542253402 1
-0.00298382306944064 1
-0.00074380533513095 1
0.0245992772847329 1
0.0141418944765496 1
-0.00779335298696739 1
0.0233648968744488 1
0.0195183213220708 1
0.00219202448045413 1
0.0120795765828107 1
0.00438597295929316 1
0.00654471041215094 1
0.0256087251210993 1
0.0155158481867338 1
0.0369834648610549 0
0.0314371547576419 1
0.0260737709076043 1
0.000927264851061198 1
-0.023440458144561 1
0.0125597884132514 1
0.0455912047063827 0
-0.00656936959021452 1
0.00971649442981782 1
0.0104344310161135 1
-0.00781363782243969 1
0.00559748297029354 1
-0.00174770477854229 1
-0.00379058129418175 1
-0.00618722250952264 1
-0.0364134371417023 0
0.00349132556265186 1
0.0138459771747164 1
0.00821801333199729 1
0.0232718488478815 1
-0.00676243440142872 1
0.0461482398863171 0
0.0273790659434541 1
-0.0250440325391397 1
0.0235592641306047 1
-0.00454121208030222 1
0.0212092585780504 1
0.0102010008922213 1
0.0460761622227416 0
0.0307285850961708 1
-0.0029829960582661 1
-0.00820555895767368 1
0.000262567792931836 1
0.0217081422480686 1
-0.00581022187858976 1
0.00664467451198169 1
0.0039622311808456 1
0.0216251466995395 1
0.0198841229233339 1
0.0154513389405427 1
0.00155684016267903 1
0.0045684415929749 1
-0.0138731893938899 1
0.0112575648915811 1
0.00220102583608435 1
-0.00349199885341673 1
0.00799056866318173 1
0.026557909769802 1
0.0211191466265514 1
-0.0168682942608686 1
0.025240367938559 1
-0.00462336301024085 1
-0.00267006040458195 1
0.0309730659942288 1
-0.0158209094574268 1
0.0166033552028771 1
0.0139977406966845 1
0.0199103495553845 1
-0.00346673285440726 1
-0.0139077702433132 1
0.0156579850363915 1
-0.0221865720815144 1
-0.00107908511122811 1
0.014061832957595 1
0.00490374566312344 1
0.0271758748396001 1
0.0138595953022535 1
0.0220172823714811 1
0.0365909354207548 0
0.0355796257094996 0
-0.00189420251125496 1
0.0249297540762669 1
0.00323437908300741 1
0.0544569167335584 0
0.0141251418204182 1
0.000489065121817236 1
0.0187967247916565 1
0.0310421848888651 1
0.00971933430253099 1
-0.011330149744315 1
0.00999343301171035 1
0.00728385652846863 1
0.000944208347825486 1
-0.00101257942037112 1
0.00719942740638946 1
0.012992241540078 1
0.0178767643806437 1
0.0128437035366931 1
0.0287243408171021 1
0.0154620863051027 1
-0.00202002864071607 1
0.0416621867191685 0
-0.0244672565824714 1
0.00440505611816707 1
0.00517832199840347 1
0.0372605494445366 0
0.0139174219852936 1
0.0491037497540973 0
-0.0151254692103078 1
0.0265271114326559 1
0.0109480173926553 1
0.0144982389086029 1
0.0233239501967042 1
0.0141718209808498 1
0.0339768680415089 1
0.0126495847231717 1
0.023728288964355 1
0.0186499133830633 1
0.0227940408098106 1
0.0420466826990304 0
-0.00537948104409568 1
-0.0238191052795172 1
0.0435985851521191 0
0.00966695554869634 1
0.0199738684713964 1
0.00567811309145955 1
0.0189529679994113 1
0.0173024066424443 1
0.0123535031130041 1
-0.022612214729852 1
0.00405252103780312 1
0.0154582401329699 1
0.0324662756896738 1
0.00481732393975788 1
0.0298494147114727 1
-0.014370826382628 1
0.00980397506336262 1
0.0332182034851592 1
0.000590436418785074 1
0.018095429357583 1
0.0287182060874681 1
-0.00673680729606697 1
0.00501724998901058 1
0.0198318436851368 1
-0.00175863835732045 1
-0.0072783259100848 1
0.0335056111638573 1
0.0304052118632961 1
-0.0196702678539616 1
0.00730500368898161 1
0.0442421137540447 0
-0.000590815522825617 1
0.0134018620426424 1
0.0353517770778465 1
0.0114915584375845 1
0.00640569648751073 1
0.00734922620670762 1
0.0193357521322784 1
-0.00469943347674123 1
0.0351108834283542 0
0.0310621690489745 1
-0.00369414435487248 1
0.00149225214201514 1
0.0285971215560164 1
0.0126378224680382 1
-0.0071711324827894 1
0.0335372168169829 1
0.0205851956378792 1
0.0290248473610849 1
-0.0124121363697042 1
0.0235413445393315 1
0.00236412407893001 1
0.0068110073431202 1
0.0443778727360409 0
0.041675689062706 0
0.039776624050872 0
0.0033426550412806 1
0.0362309724540439 1
0.00840233268353131 1
0.0156829828367168 1
0.0122682903423009 1
-0.00963852694683442 1
0.0215640032692712 1
-0.0168880460821127 1
-0.0167351153393258 1
-0.00947319123019584 1
0.000284640102755497 1
0.00502973177722658 1
0.0227929780462529 1
-0.00224862910423108 1
0.00390169753894997 1
0.00474533736883155 1
-0.0212105630802889 1
0.0270331920519643 1
0.0351684270009687 1
-0.0157774570983784 1
0.0421431573527189 0
0.0468671898093578 0
-0.0144718147459282 1
0.0281008570324086 1
0.0142127416722951 1
0.000366514544891695 1
0.0109107866540745 1
-0.0211815490971043 1
0.0356105268968542 1
0.00647994869888046 1
-0.0126325804727688 1
-0.00745068003504923 1
0.0232461354970456 1
0.0202854898093665 1
0.0158418098866754 1
0.025471962562058 1
-0.00878746812833191 1
0.0118155793855709 1
0.0105890000557273 1
0.0435636930911687 0
0.0134652721829442 1
-0.00617391825311259 1
0.00305806901099082 1
0.0111125391148514 1
-0.0053289532713616 1
0.0105431938249894 1
-0.00270814145037762 1
0.00696404479814936 1
0.015216991553875 1
0.0233923722030062 1
-0.000138287319739078 1
0.00876589842639616 1
0.0192735703719299 1
-0.00911290275989441 1
0.0225425141475053 1
0.0200098526320278 1
0.0249844094328884 1
0.0386671852661588 0
0.00409881432074118 1
-0.0117370186596653 1
0.00270757736107381 1
0.0170100948520973 1
0.0159828937491222 1
-0.0123220786227639 1
0.0223638789777514 1
-0.00388566146267502 1
0.0369821297670244 0
0.0426492949113919 0
-0.00141750556151479 1
-0.0130037812565367 1
0.0411508146399189 0
0.0246906087348576 1
0.0398584327637047 0
0.0233702170682607 1
0.0364219383449456 0
0.0370602977819864 0
0.011230745906589 1
0.0135196755851717 1
-0.027332972747003 1
0.0145189306847634 1
-0.00265658776355061 1
-0.000248155440296347 1
0.054014917062744 0
0.00473264831589981 1
0.0157403054053455 1
3.27653999632283e-05 1
0.0191818862831371 1
0.00125718136673742 1
0.0318161983283432 1
0.0011527536255353 1
-0.00175552361607463 1
0.0234822660360888 1
0.0126968153293583 1
0.0191830029244732 1
0.0341304115172007 1
0.0145811936038639 1
-0.00269843938682176 1
0.0130438410953592 1
0.00899588604385066 1
0.0494449332192038 0
0.00352016981054158 1
0.0139990047045861 1
-0.00785779131913494 1
0.00125700636369921 1
-0.0247872146473148 1
0.00310617449267677 1
-0.00438343374108234 1
0.0475468960272402 0
0.0434787525941683 0
0.0037088368270566 1
0.0265581549479433 1
0.00424867944860781 1
0.0119969542155681 1
0.0336139060280297 0
0.0307843017161134 1
0.00398677696978419 1
0.0140248070101933 1
0.0153386872152444 1
-0.0016590813921542 1
0.0262615890567319 1
0.000198417881874635 1
0.0372299647178776 0
-0.00405656503010286 1
0.00720931235406131 1
0.00998266314466114 1
0.00992843548520303 1
0.0530645694633962 0
0.0196767574708144 1
0.00969175752195025 1
0.0336837886439844 0
0.0331501624665105 1
-0.00112112298640352 1
0.011694773546625 1
0.00774896184066312 1
0.00743477820747646 1
0.0312813045289856 1
0.0324065391485873 1
-0.00154837163042435 1
-0.0136010038035802 1
0.0149758044174038 1
0.0183956151166806 1
0.0526735174355317 0
0.0109618523334357 1
0.00247205188110685 1
0.037070579577734 0
0.00699908024054704 1
-0.00491075924601728 1
0.00174121931276457 1
-0.00545654681240006 1
0.030799985602384 1
0.0207571332861005 1
-0.00513256304060758 1
-0.00919167963420925 1
0.0120486347322527 1
0.0357431639959385 0
0.013295573524504 1
0.0159220466150698 1
0.0310697380966887 1
-0.000150501462309394 1
0.0196129218002736 1
0.0351146933780833 0
0.0116329006202276 1
0.0343692135663398 1
0.0401177284596093 0
0.0326505204571687 1
0.0163106508187144 1
0.038632927880066 0
0.0531391327350842 0
-0.00893818138856019 1
0.0232585250075429 1
-0.0313616139051012 1
0.0238405353375146 1
0.0316117256520401 1
0.02158715279311 1
0.00128861504906145 1
0.0162868910671806 1
0.0348613541037256 0
-0.00528542036605242 1
0.0152465525769235 1
-0.0205407502048074 1
0.0209850597779718 1
0.00689116194755033 1
-0.00656765035071368 1
0.0433535664852825 0
0.0132347145972837 1
0.0407731254760815 0
0.0284708537353608 1
0.0446025851362897 0
-0.00653574350474336 1
0.0278036704329745 1
-0.00252988437701515 1
-0.0110055522175123 1
0.0305728286475859 1
0.0158633079208902 1
0.0241568144038296 1
-0.00170137158477081 1
0.0400615026012353 0
-0.00271210396419716 1
0.0386409865583185 0
0.0147925648785719 1
0.0251001542827733 1
0.0133644232379892 1
0.0398123604964385 1
0.0223976098956094 1
0.0158111749657731 1
0.0139373892488293 1
0.00599596047008159 1
0.00901346380461126 1
0.0220148914153638 1
0.00897828429362085 1
0.0385270591206944 1
0.00710994963598408 1
0.0261675413401579 1
0.0243411124647112 1
-0.00369728714714873 1
0.0152446098733882 1
0.0327795214367015 1
0.0234511991844237 1
0.0127142796069806 1
0.040372659634986 0
0.00381872002338128 1
-0.00733106073399356 1
0.0204469319162569 1
-0.0018646305332018 1
-0.0163063355684733 1
0.00597266224265833 1
0.00226813586847192 1
0.0272703732832586 1
0.0147439638610619 1
-0.0174100122592171 1
0.0221467825892966 1
-0.000149662743680162 1
0.02338061535227 1
-0.00388757549208112 1
0.00493667272106344 1
0.00660720128899939 1
0.00966629865474885 1
0.0238122488558557 1
0.0282942514117762 1
0.0185683167862035 1
0.0146115898076448 1
0.00712496648534281 1
0.0299057271849273 1
-0.0134065489373941 1
-0.000415452711633376 1
0.00584455476407702 1
0.0182769947580933 1
0.0117765638777675 1
0.0253517888311258 1
0.0151220029852435 1
-0.0293975251466581 1
-6.2376231655037e-05 1
-0.00769217747237472 1
0.0262975102490909 1
-0.00110765238794881 1
0.031557526056773 1
-0.0243595734832651 1
0.0137227359842236 1
0.0117403255591288 1
0.0391562111886558 0
0.0253213218253971 1
0.0199824969109592 1
0.0203499915647651 1
-0.0149756546282897 1
0.00554141165620987 1
0.00477789431269177 1
0.0433714162718859 0
-0.00658944767076472 1
-0.0161894657687557 1
-0.00643065723721737 1
0.0092257730971374 1
0.0382416021025573 0
0.00287891592306755 1
0.00702967807338896 1
0.029494771545212 1
-0.00895703820751365 1
0.0187017444662508 1
0.00791062984751834 1
0.00904720404463599 1
0.0152396061815865 1
-0.00943468262088553 1
0.0158249076654476 1
0.00563962640838861 1
0.0209822829048054 1
0.0163135915375481 1
-0.00526515464144127 1
0.026028625342836 1
-0.00694776141433265 1
0.0225068372773032 1
-0.00122370673436401 1
0.017316204772254 1
0.0229435818162291 1
-0.00801285469632194 1
0.0019625515352099 1
-0.00476516284029204 1
-0.0143368219040175 1
0.0104896833273079 1
-0.00994718877753054 1
0.0183591597551857 1
0.0197017889451563 1
-0.000878183774157691 1
0.0493521495397832 0
0.00970337970635504 1
0.0159859263807057 1
-0.0335002911241456 1
0.0245623321024894 1
-0.0217678078698862 1
-0.00146588129287794 1
-0.00471611899414267 1
-0.00385834344374651 1
0.00331407731406658 1
0.0283388954760094 1
-0.0153602129049428 1
0.0434943203552481 1
0.00564239333856522 1
-0.0225124315709317 1
-0.0155792237014492 1
0.019220866441821 1
-0.0195565144025341 1
0.0141007152012503 1
0.0424520802203804 0
-0.0112556954972387 1
0.0207166584875439 1
0.0182006702743324 1
0.0348272774787321 1
0.0177651324585643 1
0.018003208630454 1
0.035896464701321 0
0.0132797719765915 1
-0.00369669714258577 1
0.027126199234843 1
0.0169272338166784 1
0.0169845373710143 1
0.0310337627753448 1
0.0415503411622435 0
0.0080254284557617 1
0.00887422044999047 1
0.0147745501854313 1
-0.0213113876516554 1
0.0198031744204017 1
-0.00804279583501505 1
0.0310361066840023 1
0.00737514482996327 1
-0.00199313567853522 1
0.0355943917655283 1
0.00721599060250684 1
-0.0384769620697165 0
0.0406128262163263 0
-0.00216877752857038 1
0.0203251179520518 1
0.00648302634347214 1
0.015092668844589 1
0.0228423705282481 1
0.0021061269277475 1
0.0298907757873762 1
0.00837717323691164 1
0.035087833099374 1
0.00352422499674163 1
-0.00851313924188879 1
0.0356801800292314 0
0.0329982454665532 1
0.00206248631645919 1
-0.0213808294867141 1
0.0111281373877899 1
0.0264369850431449 1
0.0207990533127087 1
0.011796581209291 1
0.00112620066096149 1
0.0179563832744907 1
0.0341284541442205 1
0.00967236179936486 1
0.00460419839092841 1
-0.0181479648380817 1
0.0294171335345291 1
0.0174958242046587 1
0.00983915917937945 1
0.0341972553527093 1
0.00834183880950795 1
0.0216343787622252 1
0.016792808488951 1
-0.00759344065474531 1
0.012527806517008 1
0.01822297299967 1
0.014469835408791 1
0.00944646620114315 1
0.0183851690497193 1
0.000239804546088901 1
-0.00579620206381993 1
0.0370923091316689 1
0.0244458380143964 1
0.00414112728662092 1
0.0428677254650685 0
0.0143486470758453 1
-0.0167705645855504 1
0.0194677236501338 1
0.0127668489764479 1
0.0271292418111051 1
-0.02031714190856 1
-0.0280227412672517 1
0.00190665853112437 1
-0.0298202252001517 1
0.00151970423301128 1
0.0179092870555411 1
-0.00333364814572655 1
0.0148369004778282 1
-0.0177488546335055 1
0.0196777139009269 1
0.0201843822571188 1
0.0109412801702661 1
-0.00437776277684933 1
0.00285041323778879 1
0.00526146599891065 1
0.00305195675207255 1
0.00319792766401187 1
0.0181398299933401 1
0.0273475977433469 1
0.0325624282940632 1
0.00321321699429499 1
0.0206800281282015 1
0.0408359391743259 0
0.0596247542766814 0
-0.00282809454206281 1
-0.00989004186362507 1
0.0177217901029363 1
0.0105374248393444 1
0.031780786261454 1
0.0141059786707791 1
-0.0130501728056582 1
0.0199433646203215 1
0.000101005828050743 1
0.0238521544843307 1
0.0111515512790298 1
0.0120812589831578 1
0.00243653689190336 1
0.0037123425206135 1
0.0152665453413275 1
0.0114661978890403 1
0.00698291073386613 1
0.0233773304852163 1
0.0279647112237194 1
-0.00525803686958813 1
-0.00220867577274734 1
0.0332847634093413 1
0.0143641897432678 1
0.0134853413706948 1
0.00363642538024717 1
0.00361802002133049 1
0.018583231378147 1
0.0246393103117085 1
0.0177058082681844 1
0.0158358777553128 1
0.030258229332687 1
0.0161981532236102 1
0.0233824984566589 1
0.022422415359116 1
0.0061761615139634 1
0.00890784870545885 1
0.0234919687737294 1
0.0159724941202847 1
0.00691529965588654 1
0.0236694319015668 1
0.0500817966420132 0
0.0264831498130161 1
0.0267010760385562 1
-0.000330228586866107 1
-0.00496619251793255 1
0.0415369912769346 0
-0.00455485192788214 1
0.0356106475086139 0
0.00952566909908668 1
0.00367465418034549 1
0.0326468829613367 1
-0.00510546153278 1
0.000289008310088388 1
0.0241779537600087 1
0.00780346795331077 1
0.0228163769952619 1
-0.000711187685091298 1
0.0331789367581583 1
0.0105943001975162 1
0.0187135403796152 1
-0.00519427728446061 1
0.0296214014190059 1
0.0337641936731959 1
0.0147390534829199 1
0.0167054103519885 1
-0.0235245719432134 1
-0.0173521219155925 1
0.00615649880706191 1
0.00730024943151021 1
0.0210712231641266 1
-0.0158817545734151 1
0.00897365118388989 1
-0.000862139632842901 1
0.00185018689194725 1
0.0338690014076917 0
0.0105970311683492 1
-0.00881073547517207 1
-0.0185334885864422 1
-0.00621207015827554 1
0.0342426832372171 0
0.0152430525624983 1
0.0262352377697871 1
0.0166104939934142 1
0.00203108706976304 1
0.00424405692146184 1
0.0269368581731701 1
0.0100357219658011 1
0.0379026766426114 0
-0.0243997676262228 1
-0.0154006547107239 1
0.0217438181131171 1
0.0326621466794602 1
-0.00808398509025878 1
0.00227694651465316 1
0.013202638762982 1
-0.00101426068965112 1
0.0176601373752308 1
0.0161877617131601 1
-0.00574023041800777 1
0.0313852913350901 1
0.0272357177103421 1
0.00398643612770855 1
-0.00421124653386704 1
-0.00206112462536052 1
0.00587244635101712 1
-0.00605458459256334 1
0.0279445071908414 1
0.0316739623585172 1
0.00226006886399885 1
0.00599802268554967 1
0.0391821877889795 1
0.0216641842461362 1
0.030029953410962 1
0.0389346681116175 1
0.0314482138174841 1
0.00527640541406275 1
-0.0046997575864817 1
0.0393756405074357 0
0.0314018100754227 1
0.0242237473620824 1
0.0161465190629089 1
0.0217380889782871 1
0.0292886247128382 1
0.0168788743238404 1
-0.00579027504919394 1
0.0148221525257962 1
0.0100741364835909 1
-0.00801993035296035 1
0.0367879348280881 0
-0.00312968972732592 1
0.00943921334265315 1
0.0271987311276601 1
0.0185655874904358 1
-0.000728366731133973 1
-0.00274050816585076 1
0.028408392525127 1
-0.00105792445678588 1
-0.0143767267257392 1
0.0218644587735568 1
-0.0229089264925037 1
0.00824827648792174 1
0.00662120993549643 1
0.0465027526121976 0
0.0450150486912939 0
0.00626318789419443 1
0.017646342576074 1
0.0066250592823023 1
-0.000690575437396716 1
0.0103483703452761 1
0.0257528020036983 1
0.0230176373783839 1
-0.000603616057349676 1
0.0243574908528008 1
0.00976915260914749 1
-0.000894690643489678 1
0.0248415031546121 1
-0.0170084594808321 1
0.0320508840004543 1
0.0444005668965354 0
0.00921624853889375 1
0.00808277125613491 1
0.0271296020846688 1
0.0329730288473687 1
0.00772234645134467 1
0.00347478109492498 1
-0.0165425630527952 1
0.0361379077821957 1
0.0166539716391341 1
0.0577411254741263 0
-0.00255962879369975 1
0.0165077056659771 1
0.011647609729179 1
0.00803315963182906 1
0.00626069173656334 1
0.0251342891683156 1
0.0150659258907824 1
0.0195426250258832 1
-0.0167167316770245 1
0.033972467157099 1
0.0313528151792514 1
0.0289735747986873 1
0.0372919709696333 1
0.0188854494624813 1
0.0132151710870432 1
0.0220268465596369 1
-0.00547503540785978 1
0.0194892680156538 1
0.0303753591645579 1
0.00937160859326064 1
0.0274947108147954 1
0.00666233112782575 1
0.00914217155054708 1
-0.0186012502577307 1
0.0148238572065388 1
0.0107182596963344 1
-0.0118827447674854 1
0.0223843775869673 1
0.00370315921517868 1
-0.00923334782414614 1
0.0542005859080599 0
0.0117043220213435 1
0.0341685568022245 1
-0.0131957570620528 1
0.0231626283340798 1
0.00238914994010461 1
-0.0069446879944954 1
0.0396002393211506 0
0.0011043461206988 1
0.0217014251673755 1
-0.00336754962950425 1
0.0237332277251427 1
0.0116852130079078 1
0.0172550057334227 1
0.0381952760278458 0
0.0171864542414986 1
0.0206363594293649 1
0.0291597820660861 1
0.0169334610001316 1
0.0309029450876153 1
0.0262643489378217 1
0.00335516783254788 1
0.0470467891438234 0
0.0386332579724866 1
0.0263697256853818 1
-0.0122768696486764 1
0.0606760089854349 0
0.0155594936583575 1
0.00686804754237157 1
0.0303038873640275 1
0.00677376042231224 1
-0.00865136106262221 1
0.0465656510957946 0
0.00154146429545332 1
0.0252145240852051 1
0.017061588034777 1
-0.0106740134539626 1
0.0316064156802856 1
0.0202734675825228 1
0.0243823401114559 1
0.016701889900427 1
-0.0173223286394032 1
0.0344989168195349 1
0.0143716512752 1
-0.00561964913256038 1
0.034296082036398 0
0.0016307074641705 1
-0.00977562781985287 1
0.0334791870578513 1
0.0123577877297724 1
0.0112733261362202 1
0.0250810886691733 1
0.0205429867643494 1
-0.00705761880544879 1
0.0204873907257315 1
0.00421144787761037 1
-0.00122415502085531 1
0.0380149572209829 0
0.0223643723075217 1
0.0152904916840727 1
0.0210235771511829 1
0.030067711758056 1
0.0445233220933287 0
0.00440107229449913 1
0.0273519036685306 1
0.0202893916367012 1
0.00697471172709372 1
-0.0114314388294986 1
0.00396587201179274 1
0.0222391224617301 1
0.021135587453151 1
0.0137624809577086 1
0.00200273941225 1
0.0073929847271212 1
0.030345523026253 1
-0.00201364737644951 1
-0.0202031610737271 1
0.0164344531820464 1
-0.0090449530264261 1
0.00387912890655937 1
0.000672558140585315 1
0.00198412902026034 1
0.0181637712050414 1
0.00905015330926315 1
0.00506948931459411 1
0.0152652022980485 1
0.0069069268150763 1
0.0180212120291547 1
0.0464774454717711 0
0.00379336610803579 1
0.0155904065614709 1
0.0141403148481066 1
-0.0122133482342994 1
0.0321931673111386 1
-0.00156367928718496 1
0.00678395487268153 1
-0.00812225493669344 1
0.00429801345849975 1
-0.00860035428142665 1
0.025207139586914 1
0.0248388197946602 1
0.0262714489922703 1
0.00859949647656905 1
0.0245960804020658 1
-0.00511224610471195 1
0.0324291003192413 1
0.0171513637110962 1
0.000400309099443845 1
0.0391223194543268 1
-0.00696414564115776 1
0.0128552281611982 1
0.0311754060629654 1
0.0357831849255034 0
0.0317711703790973 1
0.00218510856685122 1
0.0265243649114913 1
0.022342539573706 1
0.0377541671106032 1
0.00395547412587762 1
0.0162535395575017 1
0.0351815264575303 0
0.0305558847964061 1
0.0442924573490483 0
0.0223966691198379 1
-0.00290524483690427 1
0.0234921831699548 1
-0.00413316846989485 1
0.0269831296407874 1
0.00502508685670847 1
0.00417467757784621 1
0.0134091507584477 1
0.00118846905731993 1
0.00485233982157805 1
0.0193173205401087 1
0.0454088678240145 0
-0.00434231814335312 1
0.0112951002848516 1
-0.0109417996814999 1
0.0146074342985427 1
-0.00226759672328422 1
-0.00150573681472831 1
-0.0184230151121985 1
-0.0322326873459909 1
0.0292613542219289 1
0.0165620158230516 1
-0.0142532980647379 1
0.017243163998498 1
0.0080269396246299 1
0.00330319540276521 1
0.0195551804703365 1
0.00649610306643185 1
0.0181306537490759 1
0.0234206567970088 1
-0.0272682167095035 1
0.00494725545269875 1
0.0179942359759768 1
0.0127541092307914 1
0.0103038429961018 1
0.00106512159956058 1
-0.0154607586027875 1
0.0424916899155101 0
0.0228318116178544 1
0.00196742939076193 1
-0.0159758372385594 1
0.0077047299676942 1
0.0123198452848774 1
0.0328052673643662 1
0.0329618195090471 1
0.0099544624314392 1
0.00853752754837229 1
0.0108144575543959 1
-0.0232973173622082 1
0.0157768082716994 1
0.0351139208702865 0
0.00981857896841564 1
0.0100585686475571 1
0.0139795066833779 1
0.0192671918775561 1
0.0171197410698821 1
0.000582095669854069 1
0.0232594569986523 1
0.0109719546966742 1
0.0470311307886161 0
-0.00151606942683369 1
-0.012852302809099 1
0.0209822345893563 1
0.0277173433678183 1
0.0128556228480803 1
0.01298339525501 1
0.0310467661782872 1
0.052953009941742 0
0.026985412041088 1
0.00690747844341271 1
-0.00130735696180813 1
-0.031806816034231 1
0.0137773562400269 1
0.0207394023943118 1
0.0334336283540403 1
0.0422923145569835 0
-0.00164779492386949 1
0.0125158490285593 1
0.0186037309415664 1
0.00526886495207592 1
0.00959841537751942 1
0.0374497493151739 0
0.0211053481244286 1
0.0348631192452834 0
0.0202118474901076 1
-0.0169700012225086 1
0.0342892454294761 1
0.0102040611505406 1
0.0123679189082133 1
0.00727363239198249 1
0.0448494378194388 0
0.046699351791879 0
-0.0192836259870264 1
0.0248157606726932 1
0.0463775972085372 0
0.00190768177859454 1
0.049093455716197 0
0.0205970469442897 1
0.0351764431311219 0
0.0362786126494309 0
-0.0170778496105624 1
0.0138725233311429 1
0.0207310757611295 1
-0.00908679507176035 1
0.00116672682161984 1
-0.000635756188763175 1
0.00750937185698967 1
0.0268360376484763 1
0.027991649933166 1
0.0188933643325109 1
0.0191672738761277 1
0.0272674179593754 1
0.0292774222943874 1
0.00824551529386621 1
0.0260554246137996 1
0.02312405650415 1
0.0446331550418795 0
-0.0123343549751561 1
0.0162763357475956 1
0.00948571493172798 1
0.0023422098686941 1
0.0382726357421029 0
0.034247727377563 1
0.0032117644423392 1
-0.0163802877799571 1
-0.00315321345287797 1
-0.00036445254265091 1
-0.0142390077717684 1
0.0133517382469124 1
-0.0122580054550888 1
0.0275276415243497 1
-0.0045247353805193 1
0.032217748881339 1
0.0348506619513242 0
-0.00870113612579258 1
0.04111927804312 0
-0.0135101824976251 1
-0.00489422554038 1
0.0310895561722369 1
-0.0131258202470189 1
0.0204401170489472 1
0.026968004783698 1
0.0301758403186421 1
0.00935787808533031 1
-0.00563635546399434 1
0.0425216431278442 0
0.000600421492523986 1
-0.00132851249834771 1
0.000700806365531448 1
0.0352376598645005 0
-0.00515958878981345 1
0.0343910232020634 1
0.0341178761991909 1
0.0293821837824427 1
0.0261629092456371 1
0.00797988143052011 1
0.0240556566520487 1
0.0632113356288442 0
-0.00638982547828431 1
0.00562598172510623 1
0.0274999375930904 1
0.0288490243039255 1
0.0206814339632844 1
0.0121975677689482 1
0.0507180955944093 0
-0.0076801134611328 1
0.00750057983047529 1
0.0208330154238672 1
0.0295248323024179 1
0.0239071965607566 1
0.0105338935326271 1
0.0207337653857496 1
0.0498220220552068 0
-0.0059778178446165 1
0.00293623118536795 1
0.00542423323784892 1
0.0172716612884916 1
-0.0179434527260462 1
0.00513577317681886 1
-0.0187563732935896 1
0.0447212153401355 0
0.0154633224276405 1
0.0138084578357052 1
0.0294835592626588 1
0.0392184873857954 1
0.0158924642856436 1
0.0112650561207258 1
0.0217233249380348 1
0.00706894762616106 1
0.00377437858279149 1
0.00925693872671594 1
0.013517539504724 1
0.0172637113147493 1
0.0151841261691817 1
0.0141075810912487 1
0.0039111830931395 1
0.0199490393051686 1
0.0371397572753549 0
0.00232257295135269 1
-0.0233665927850701 1
0.0112003831838548 1
-0.0178161937505048 1
0.0186106465461048 1
0.0116141280007412 1
0.00747173305078752 1
0.0174738344882797 1
0.0196823366954164 1
0.00753056231190061 1
-0.0244228798552957 1
0.0259188528374806 1
0.0341748551040009 1
0.0135229573990771 1
0.0171178968065053 1
0.0097600340085447 1
0.0323668154085428 1
0.0239972990460907 1
0.0196895848461225 1
0.0233434522203586 1
-0.0244452424585419 1
0.00582010308192788 1
0.0238426162985548 1
-0.00026491519363255 1
0.0112467829644364 1
0.0027880545057779 1
0.0413962606645501 0
0.0423928256668678 0
-0.0149200924132209 1
0.0201083019848088 1
0.0209830872744444 1
0.0221837026360021 1
-0.00167237992649428 1
-0.0072445335524754 1
0.0229003641469201 1
0.0328192333589198 1
-0.00479399119369396 1
0.0190179654608834 1
0.00531568473864188 1
0.0114196732127507 1
0.00181967473429305 1
0.000490145234015395 1
0.0358254164980301 1
0.0557873430313872 0
0.0206320822589376 1
0.0148775755048563 1
-0.00229892732427874 1
-0.0120181454479086 1
0.0158704041626721 1
0.0131545659197881 1
0.0158880305429409 1
-0.00756449983871128 1
0.0151612702777946 1
0.00705706933851544 1
-0.00185766183812275 1
0.0123944694841053 1
0.0225357326323937 1
0.00554504595576254 1
0.00793149591610054 1
-0.00159416461661755 1
0.0254670061587438 1
0.0175769488972132 1
0.00727884410925418 1
-0.0242373627393886 1
0.0134013977390674 1
0.029640048709561 1
0.0303845228787719 1
0.0172869623918905 1
-0.00834498000926034 1
0.0411362949258046 0
-0.000952973507942596 1
0.0258952909186834 1
0.0271737191162337 1
0.0185629036081429 1
0.0288781705865992 1
-0.00974622141039179 1
-0.00786056034510332 1
0.0283539179282386 1
0.0330009574552817 1
0.0271153328458386 1
-0.0258935711350126 1
0.0360702853924219 0
-0.0068966591377302 1
-0.0056007799989151 1
0.0111006383452103 1
0.0188639090019233 1
0.0324669926413918 1
0.00512784697939527 1
-0.0093853991283062 1
-0.0403433033448721 0
0.0219353788744198 1
0.00598013566626649 1
0.00128455493434151 1
0.00188005320129424 1
0.0238836755962864 1
-0.00319783492874122 1
0.0210804429204524 1
0.0133468011695634 1
0.0355960905710345 0
-0.00263487175770825 1
0.0105065378170254 1
-0.00892323008371011 1
0.0038530834837004 1
-0.0179702033009237 1
0.0307009383525173 1
-0.00277696924856563 1
-0.0089142927572463 1
0.0252537269474606 1
-0.00226629486528491 1
0.0248084588556233 1
0.0281775089791124 1
-0.0154620659147293 1
-0.000473252189997338 1
0.0587377043585801 0
0.0460758289802259 0
0.00892515086412583 1
-0.0187128197596723 1
0.0283399029829906 1
-0.00349585353908271 1
-0.000110812024446513 1
0.0295379418755846 1
0.020690986709983 1
0.0277558175803766 1
0.0142323761480413 1
0.0229385185765127 1
0.0348640678664595 1
0.0143677417562259 1
0.0116605378222296 1
0.016007147112922 1
0.0105842715239735 1
0.0456387833766648 0
-0.027629009880264 1
0.0272794898622494 1
0.0225045048603925 1
0.000807924655856193 1
0.00888339886866565 1
0.0263623614260013 1
0.0160722577756225 1
0.0144352284866319 1
0.00826125827835627 1
0.000941283581486983 1
-0.0123571826775759 1
-0.00442700650813439 1
-0.014899291409169 1
0.000787032897246995 1
0.026210135043142 1
0.00687947064360701 1
0.000509230671743349 1
0.00853501475589319 1
0.0291547440602069 1
-0.00340381865821393 1
-0.00902350598358811 1
0.0196716890302546 1
0.0215396144264505 1
0.0202168119982727 1
0.0187702954668263 1
-0.00193402403290725 1
0.0293496322517628 1
-0.0036125326419106 1
0.0228297776512996 1
0.0282382195637179 1
-0.00830371636267039 1
0.00923658514959033 1
0.0265817102402628 1
0.0184461614593199 1
0.0186443723539988 1
0.00262348995183991 1
-0.0193348476016494 1
0.0373842334947277 0
0.0087190958692973 1
0.0431760458518146 0
-0.00188699850224967 1
0.0293479468543248 1
0.0234342834239432 1
0.00342278699088045 1
0.0337102583281962 1
-0.0280285167172456 1
-0.00525124612126376 1
-0.0289017260413589 1
0.0200462476094841 1
0.0227247656182468 1
0.00272731145266213 1
-0.00867258340786347 1
0.00772868959584901 1
-0.00981899025729131 1
0.0317974391777321 1
0.0190250111286139 1
0.0331083262697304 0
0.0282466658485959 1
0.0333730578407832 1
0.0114713111759166 1
-0.00150200557134609 1
0.0247113550951305 1
-0.015820307450772 1
0.0136903467255032 1
-0.00687319191930912 1
0.0140966558966579 1
0.00257103808517615 1
0.0018372291095324 1
0.0119183930232941 1
0.0260248246997804 1
0.0200502641410736 1
0.0220284293294699 1
0.00893774891153767 1
-0.00596910847462178 1
0.0144332641839076 1
0.00592823359470199 1
0.0632379416502833 0
-0.0215441480863608 1
0.0132970691470555 1
0.0374066549721572 0
-0.0037671304438106 1
0.0393210573074852 1
0.0409075900882907 0
0.0320842585633731 1
0.00902278848601451 1
0.00451752983305419 1
-0.0102179848690965 1
0.0256132920975265 1
0.0245003445168281 1
0.0314470493724739 1
0.0357490369115725 1
-0.00635214828364095 1
0.0225956215700314 1
-0.00549105207533224 1
0.0241012683828608 1
0.0212797976808426 1
0.0452377044961884 0
0.0193508754428696 1
0.00468401125195117 1
0.0398566833782047 0
0.00963963432223587 1
0.0275897532358871 1
0.0183567700487666 1
0.00452307484659685 1
0.0224529177666096 1
0.000797333166811203 1
0.0107115893710802 1
0.0283736176514304 1
0.0207075653597115 1
-0.00391890017942798 1
0.0274795336295364 1
0.0266414569820702 1
0.00619638368795945 1
0.0176392118617418 1
0.029038148669233 1
0.0442927366821231 0
-0.000695296652582117 1
-0.000625611511017135 1
0.0116937211625468 1
0.0310790811649777 1
-0.00514634436891134 1
-0.00528060706073643 1
-0.0111333378435213 1
-0.00409231891722049 1
-0.0301003232562858 1
0.0353371802211859 0
0.0265934610315942 1
0.0284467263157376 1
0.00476425969498495 1
-0.00154983136265721 1
0.0203335061368952 1
0.0100302224059914 1
-0.00391442824599275 1
0.0073419064091645 1
0.0151815954753216 1
-0.00705342659338007 1
0.018523628228265 1
0.0403596386512805 0
0.024857091827803 1
0.0318595983687359 1
0.0410854952827321 0
0.00869561318094176 1
0.0283772641291195 1
0.0209551495466873 1
0.0241282131608041 1
-0.0019670218829726 1
0.00869987258309577 1
0.0232312589669222 1
-0.0120677523309044 1
0.00979800332446647 1
-0.00395958022732683 1
-0.0282049213828855 1
0.0359501097195178 0
-0.00872451716185609 1
-0.0316663354587374 1
-0.0127365801638367 1
0.0163971043026868 1
-2.45569996444523e-05 1
-0.00053946432929268 1
0.0112480689080198 1
0.00677526713499026 1
0.00990757747275069 1
0.00695800161260255 1
0.0096934465270209 1
-0.00960498685619895 1
0.00135204927313641 1
-0.0210314941631759 1
0.0356741048753718 0
0.0294910166951954 1
0.0228276461094777 1
-0.00553318609627429 1
0.019988027163101 1
0.0276887129956157 1
0.0164277606790452 1
-0.00431282332250869 1
0.0102662537290299 1
0.0174230276848138 1
0.0109477580063978 1
-0.034687519119566 0
-0.0152796989053693 1
0.0167808361011133 1
0.019426925495231 1
0.0170732472744946 1
0.0321079086725342 1
-0.0166173616281387 1
-0.00641941148048012 1
0.0369018071687119 0
0.00301346787564507 1
0.0119186165601235 1
-0.0293026545389223 1
0.0201283564940791 1
0.00114126081819126 1
0.0153221935272947 1
0.0247622727935791 1
0.0237631097474022 1
0.00465098262162052 1
0.0519607272654702 0
0.0167825328070764 1
0.0340969009493473 0
0.0110129223183966 1
-0.00393380170366264 1
0.0263399713563121 1
0.01918140798672 1
0.0178264869035643 1
0.0193463438745479 1
0.0476777127214577 0
0.0524241267980727 0
0.0156963326014391 1
0.0337953953934186 1
0.00630179919714342 1
0.0173957553496709 1
0.0314576616381092 1
0.0332120871422449 0
0.0177524837858737 1
0.00937380629051642 1
-0.00337834616450312 1
0.0176932532972244 1
0.0104245256899826 1
-0.00430956630409384 1
0.0117992214012782 1
0.00524721312328884 1
0.00702186643463036 1
0.0061233048607356 1
-0.0113511659567772 1
0.0403933030561398 0
0.0564404246994464 0
0.0188910334763585 1
-0.00655146948391947 1
0.00664670791012767 1
0.0222103483875061 1
0.0319604133723579 1
0.0407973516823227 0
0.0233148632326137 1
0.00671482074925653 1
-0.0211852466981832 1
0.0138534773423779 1
0.00496241054682183 1
0.0220332002123977 1
0.00915812686808246 1
0.01982353417458 1
0.0312431175923315 1
0.0124627496695896 1
0.00947370615044319 1
-0.0067050331919514 1
0.0218104750396937 1
-0.0104030018534079 1
0.0200513062509201 1
-0.00916086215716474 1
0.0173830287111927 1
0.0145571070895737 1
0.0344428359308965 1
-0.0194858328620948 1
-0.0147927646512977 1
0.028209262751171 1
0.00721397727314538 1
0.00676936663131469 1
0.00196604864968865 1
0.00826640135544914 1
0.0175574262593733 1
-0.0145556233570981 1
0.013339588962393 1
-0.00800420827831121 1
0.0223948420977878 1
0.00619613694722541 1
-0.00458805630365292 1
0.0272591813607694 1
0.0247846553763348 1
0.00966846544883675 1
0.0307773367887594 1
-0.0109074483250107 1
0.0428899456041054 0
-0.0103806747586738 1
0.0219278348530952 1
0.00622081814508123 1
-0.0171974595177772 1
0.00722773724279523 1
0.0187185890607872 1
-0.00147469909582714 1
0.00880418342181577 1
-0.0191486202628352 1
0.0129202884268207 1
0.0248040809747684 1
0.0119112616161405 1
0.038129946173256 0
0.0191405958956953 1
0.00233789073603867 1
0.00478956567248378 1
0.0108526510132412 1
0.00101339116689197 1
0.0446076925544463 0
-0.0113002931345927 1
-0.0158791524247004 1
0.0132902062298479 1
-0.00127556014759226 1
0.0077064200293355 1
0.0255531368837892 1
0.0299465087455313 1
-0.0195430826371804 1
-0.0203592085900579 1
0.0180509936064511 1
0.0160051323267955 1
-0.00546637789049626 1
-0.00877629940685084 1
-0.0271691268790987 1
-0.0277279931647955 1
0.0327870907521747 1
-0.00281518883301571 1
0.0104652453263612 1
0.0147293743360231 1
0.00692953470001324 1
0.0231849166577847 1
0.0143549550166347 1
0.0267144809929141 1
0.0296233556885873 1
0.0259029442297299 1
0.0283113344784939 1
0.0107038996041123 1
0.0279944713915805 1
0.0161363217116144 1
0.0145643945871957 1
0.0270811803616798 1
0.0338228987114067 1
0.0273196516192283 1
0.0107128329238296 1
-0.00278848334283405 1
0.00423161437482384 1
-0.0266716785340779 1
0.0267701738920823 1
0.0341885160947627 0
0.0469778683475819 0
0.0333816841667013 1
0.014216750282786 1
0.0229954457451339 1
0.0159745728058265 1
-0.00697546406182526 1
0.00334895685074654 1
0.0180660843481882 1
0.0273298101139546 1
0.0178767204441316 1
-0.0162102230211736 1
0.0510072663766814 0
-0.000993858326384405 1
0.00158220802052557 1
0.0209450916614382 1
0.0236139093896398 1
0.014209963041507 1
0.0332018006289661 1
0.0144822989726545 1
-0.0158849099454935 1
0.0109751934180072 1
0.045049174164989 0
0.0126339265335436 1
0.00989135439135917 1
0.008039196239434 1
0.00895163721532381 1
-0.00990265342339331 1
-0.00965500286458328 1
0.0209693176343283 1
0.0395399816907857 0
0.0173063254932851 1
0.020091720122523 1
0.0171193110551911 1
0.0439823707771825 0
0.0140850623503122 1
0.0186748701253409 1
0.00337320132813204 1
0.0288322157572422 1
0.0152216097822406 1
0.062103123627471 0
0.0192569301167776 1
-0.0189206171244399 1
0.00973210920744852 1
0.0324958104885161 1
-0.000412386367233577 1
0.00168628657878005 1
-0.0128502312990117 1
0.0452837838644577 0
0.0363600481190539 0
0.0215209608139432 1
0.00847421376480928 1
0.012725634293615 1
-0.00355116206350594 1
0.0298788954570771 1
0.0154182247175245 1
0.00645313193580402 1
-0.0236759515858721 1
0.00573142442926355 1
0.0283613241064476 1
0.0100293944181099 1
0.0406808400496092 1
0.0122225753956733 1
0.0395568322984814 0
0.0574012414214449 0
-0.0130294856358939 1
0.0251945870466345 1
0.00927218809583159 1
0.0233893971102989 1
0.0238858655746406 1
0.000166414937150563 1
-0.0173818432143998 1
0.0378604213823364 0
0.0173648163300781 1
0.0599250913967547 0
0.00407815001542628 1
0.0202150132868412 1
0.00039022510527796 1
0.0187357435397663 1
-0.00308346695256387 1
-0.0029591507418235 1
0.00530318008715865 1
0.00911757301944184 1
0.00617130532134659 1
-0.00172105551433906 1
0.00462744842817481 1
0.00641043047483506 1
-0.011143000666211 1
0.0294093154465323 1
0.00227707966148452 1
0.0169050181601208 1
-0.00232668464242175 1
-0.00603171328741429 1
0.00673667075274887 1
0.0328938747067085 1
0.016544672057625 1
-0.00397306281381009 1
0.00200600577647231 1
-0.0215620697798378 1
0.0437897366652192 0
-0.0225325832673112 1
0.00846852025915874 1
0.0289258254316399 1
0.0167670356195627 1
0.0148285150084338 1
0.00918888641609514 1
-0.00812534468445304 1
0.0392158408050444 0
-0.0107471175435419 1
0.0175839533950713 1
0.010342569238778 1
0.0321120868663959 1
0.029441766391624 1
0.0348980089226403 1
0.00770595521833325 1
-0.00277343531034865 1
0.0252425401989018 1
0.0118251964303085 1
-0.00485988739469521 1
-0.0019646108471985 1
0.0186717627390784 1
0.0197219550195848 1
0.0314540746333684 1
-0.0121741812779135 1
0.00493952891698602 1
0.0166434800912193 1
-0.00900538755823314 1
0.0180507869919733 1
0.0207311934759681 1
-0.00513633887126057 1
0.01637756673763 1
0.0238991474769484 1
-0.0162092348896376 1
0.0162858892720756 1
-0.00985889336184968 1
-0.0104708538780502 1
0.0275884532710567 1
0.00192009312890289 1
0.0360824224916497 0
-0.00663085184380621 1
-0.0106631283666277 1
0.0299680160500587 1
-0.00412510301649236 1
0.00755524643408127 1
0.0413118319052477 0
0.0243008341514318 1
0.0221510074198706 1
0.0135244504002444 1
0.0215071662533193 1
0.0325604482505051 1
0.0145040269951024 1
0.0131132136467363 1
0.0256049389054653 1
-0.00251384555344759 1
-0.0124843538964798 1
0.0012741510474298 1
0.0228925253686053 1
-0.0151634035938312 1
0.0145064181808579 1
0.0250164608158104 1
0.00389913611314886 1
0.0293677837890094 1
-0.00502209529191562 1
0.0164530727004173 1
-0.0040092182918143 1
0.0224875478224689 1
0.0127796063834719 1
0.0316138936462766 1
0.0273413703313345 1
0.00910755795431899 1
0.0187961200335901 1
0.0244028331899585 1
0.00590650980070777 1
-0.00838405553703634 1
0.0159413449777012 1
0.0116440622899804 1
0.0225514847006835 1
0.0152537131317513 1
0.00228449040639626 1
0.0187888215378463 1
0.0105360367114439 1
0.00711084069505687 1
-0.000697303654556402 1
-0.000925912525682904 1
-0.00436165737008292 1
0.00929237747639095 1
0.0230111529610226 1
-0.0116852027377037 1
-0.000224047655607676 1
0.0378072648674923 0
0.0226346669775023 1
0.0192193585624144 1
0.0245029014731675 1
-0.00174461231271418 1
0.0106798127112837 1
-0.0102757264631584 1
0.0168214443433796 1
0.00791124122003483 1
0.00969887642517758 1
0.00222051441363398 1
0.0212555912600167 1
0.00249192423832072 1
0.0278041138277955 1
0.0218061239158765 1
0.00852883975888513 1
0.0501766907663143 0
0.0220615539968798 1
0.0165709094624891 1
0.0316352297873931 1
-0.00722137320498072 1
0.00163360884008379 1
-0.0102701674632512 1
0.0315654511408048 1
0.0317422665876314 1
0.0047298134273908 1
0.0146631330042753 1
0.0118663761676001 1
0.0285249654359656 1
0.0410002715664757 0
0.0200864134026085 1
0.0123037625188285 1
0.0370495403599258 0
0.0401703400570276 0
0.0139346524670234 1
0.0169758689031263 1
-0.0165114643350231 1
-0.0108292709847782 1
0.0283147623425628 1
0.010643897532449 1
-0.00812661167973131 1
0.025920593586195 1
0.012781813528817 1
0.0287231567549923 1
0.000726995885672595 1
0.00842549161601341 1
-0.00404238249534122 1
0.0487315717236706 0
5.47291656755454e-05 1
-0.00676314973048637 1
0.0199206324644415 1
0.00321238725511393 1
0.0125957548077718 1
-0.00112854087300401 1
0.0248127432489725 1
0.0144211494848517 1
0.0368829773688056 0
0.0171125176085936 1
0.00213046424785771 1
0.00620354139285965 1
-0.0367032300714002 0
-0.00831260333510841 1
-0.0254556647092478 1
0.0228832950284251 1
0.0175690149820325 1
0.032931302703973 0
0.00465496803902673 1
-0.0259419465481906 1
0.0180656119393676 1
0.0205159415513489 1
0.0155599421879781 1
0.0338326877726116 0
0.00433566709188721 1
0.0120596799970065 1
0.018659611717057 1
0.0239732851578844 1
0.0140166257464434 1
-0.0167485393648665 1
0.0361248061859933 1
0.0198602532966697 1
0.00324096306208858 1
0.00971317587243639 1
0.0169571205379938 1
-0.00388237816537841 1
0.029197457628117 1
0.0113170327647459 1
0.0302415614226631 1
0.00338808755245696 1
0.00434455025221721 1
-0.00501699403824635 1
0.0286609332021963 1
-0.0157376232179387 1
-0.00630036110066111 1
0.0353204900779093 1
0.0237816525939 1
0.0187493066143852 1
0.0446155960919489 1
0.04495153236541 0
0.00368006482303065 1
0.0253915129743992 1
0.0159164271776254 1
0.038416137130602 1
0.00442266000145371 1
0.0268895083659495 1
0.022423892899548 1
-0.0059346315877863 1
0.0353401460725216 1
0.0221559798821305 1
0.00560064818553503 1
-0.00591328835220729 1
-0.00211356205937495 1
0.0414798606796225 0
0.0174093161530514 1
-0.0158536144034688 1
0.0129513010107489 1
-0.00731289989705412 1
0.00835844470784236 1
0.00796109337039468 1
0.0197625161959944 1
0.0319251702476023 1
0.0182313463426446 1
0.0310473090546267 1
0.00157534524188176 1
0.0206524557033674 1
0.00811505998683177 1
0.00466220159477471 1
-0.0137826269102842 1
0.0255261607397135 1
0.0239609227272564 1
0.0150857771583305 1
0.0126608863884938 1
-0.00288073316409495 1
0.00767598552894404 1
0.0128909097167613 1
0.020815941456483 1
-0.0117489950081604 1
-0.0154784527098184 1
0.0131442426257781 1
0.00747180660508481 1
0.0147955793184232 1
0.0216970959178973 1
0.0125195206417821 1
0.0398208851374614 0
0.00442845786456844 1
0.00723144361284557 1
0.0119589613553478 1
0.0575800557723341 0
0.00933910535854813 1
-0.0120978353766162 1
0.0424997243495368 0
0.0336615041664612 1
0.0161706643126679 1
-0.00324148800194147 1
0.020496025318276 1
0.0151673571484462 1
-0.0114643301149007 1
0.000514735319913485 1
-0.0046587515002548 1
-0.00554941789005666 1
0.0372422966156694 0
-0.0165591512927927 1
0.00277527218972486 1
0.0303635455594097 1
0.0283118432548402 1
0.00341602401936226 1
0.0203564561880403 1
0.00203236629198778 1
0.00147631032226387 1
-0.0039712741555914 1
0.0158453282153216 1
0.0342341886048154 1
-0.00254758759447518 1
-0.00423477317016931 1
0.0479865335400214 0
-0.0203661576993992 1
0.0433251069822113 0
0.0250361027157408 1
0.00145978524352468 1
0.0318630123583544 1
0.00869865308613871 1
0.00872203485711472 1
0.0117860180332639 1
0.030936810619778 1
0.0103857040878532 1
0.0360705484571187 1
0.0162709814078833 1
-0.0037163448313316 1
0.00726537604091776 1
0.0309720545456432 1
0.00183463438628183 1
0.0107436700877352 1
0.0329207644045105 1
-0.0198542242011539 1
-0.0149897750352209 1
0.0135868252368577 1
0.0258336363268154 1
0.0120025897864412 1
0.0386548806409304 0
0.0355751155322918 0
0.000470002513419576 1
0.036560239611967 0
-0.0154072363558606 1
0.0200124613145983 1
-0.00246482177278126 1
0.0216835831944178 1
0.0255283685363553 1
0.0279831940746054 1
0.00924802134880206 1
0.0322284197370084 1
-0.00223889918686332 1
-0.00368096156543975 1
0.0340236328149697 1
0.00533482647279236 1
0.0168130360289963 1
0.00958829756084046 1
0.0171225483115535 1
0.0256944066604525 1
0.0210734913191826 1
0.0228878003513494 1
0.0353250989147673 0
0.0306161345822911 1
0.0103545207934234 1
0.0133910092934035 1
0.0370044335285669 0
0.00643657975282349 1
0.0173274572724202 1
-0.0366540192513609 0
0.0314960199471694 1
0.0422365204673242 0
0.022957288762281 1
0.023519665463792 1
-0.0219638406342638 1
0.0293057317692643 1
0.0108755814122291 1
0.0118562486774843 1
0.0509595932032496 0
0.0232117689551103 1
0.0191876422587835 1
0.0282747633838467 1
0.0523329565209861 0
0.013592122962946 1
-0.00380817309929989 1
0.00443677586315628 1
-0.00951662768710565 1
0.00237231600143189 1
-0.000424252412041435 1
0.00530545069269011 1
0.00178299378329478 1
0.0154051430661832 1
-0.00889271035300991 1
-0.0298113349694805 1
0.00927232734302104 1
-0.0118139607154587 1
-0.012045098597721 1
0.0281558315411626 1
0.00456636158442611 1
0.0167145920234841 1
0.0155549414085573 1
0.00480279991660994 1
0.00545756819645346 1
0.0307040285355951 1
0.0130384530151974 1
-0.00701197847844963 1
0.0141707202649053 1
0.0132640625477647 1
-0.00729991479641312 1
0.0204826760107512 1
0.0520578273084887 0
0.0170399669864147 1
0.00379016906458093 1
0.0104299763085114 1
0.0229733813334045 1
-0.00907039602133269 1
0.0256072772314726 1
-0.00506332643672648 1
0.00531326775787674 1
0.0123756832024253 1
0.0283318503090301 1
0.0428514921576468 0
0.0331557915826503 0
0.0343422697755512 1
0.0094542060700834 1
0.0157367425332391 1
0.0162971906945543 1
0.017162000097247 1
-0.00549083946892978 1
-0.0121763592310507 1
-0.00418321522659727 1
0.00494865276729544 1
0.0152147951187897 1
-0.0163403087856809 1
0.0120134402966428 1
-0.00981304908735973 1
0.0141774509356804 1
0.0152451678964644 1
0.0377784324646186 0
0.00281738335339656 1
0.0248639688035733 1
-0.0220545315940701 1
0.000439171682077284 1
0.0154553772576269 1
0.0147102728431904 1
0.0132957246461677 1
-0.0187511392067081 1
0.00954931354365109 1
0.035698573863969 0
0.054512211327049 0
0.0170188815035051 1
0.0131253721131745 1
0.00319175586700282 1
0.0404425800759257 0
0.034293792269527 1
0.0152993163199724 1
0.0212607825737491 1
-0.00152328115760342 1
-0.00906408687408173 1
0.0166672991430633 1
-0.007006698273126 1
0.018468383995204 1
0.0166936011102644 1
0.00220899967577295 1
-0.00608240989997232 1
0.0135514477899055 1
0.0291809126187627 1
-0.0148993518433929 1
-0.0109337913068917 1
0.0117381684620998 1
0.0368863980013033 1
0.0197381628939326 1
-0.00969774871402325 1
-0.00950845677998246 1
-0.0172013476001328 1
0.0424903447928158 0
-0.0113652705664391 1
0.0395624724008669 0
0.024344553495409 1
-0.00303174599573066 1
0.00742753473299284 1
-0.00315617908998492 1
0.0202162689313828 1
0.0100942714400155 1
0.0209436964153618 1
0.0230124546870712 1
-0.00173272433706183 1
0.00547501641917907 1
0.0329770412024051 1
0.00882533337628242 1
0.00476655718775209 1
0.0238529126641391 1
0.0115187053000836 1
4.85880042660715e-05 1
-0.0103876673125027 1
0.0301874387711566 1
0.00325609877344347 1
0.0125264221002989 1
0.00056836206154317 1
0.0277386152665952 1
0.00976415666550508 1
0.0266905735393293 1
0.0144813500308613 1
0.0123438956968526 1
0.0499354233185114 0
0.00166225778393853 1
0.00432946359061998 1
0.0293267798487096 1
0.0262905593760335 1
-0.0106186933703331 1
0.00733361647489737 1
0.0160255636416601 1
0.0107679726010231 1
0.00775898455031016 1
-0.00220142233584413 1
-0.0115748146051616 1
0.00333103342504231 1
0.03472514947555 1
0.00327664248838431 1
0.0126411370642344 1
0.00193344386469454 1
0.0211217328409262 1
0.0345012521536894 1
0.00611967180583911 1
0.0324094911163059 1
0.00183757708527409 1
0.0168847165214012 1
-0.00494425848701584 1
0.0161691133264239 1
0.020454626869148 1
0.0276482004048231 1
0.00123717884108596 1
-0.0081902512078549 1
0.0114730120397593 1
0.0357320513378185 1
0.0187335056812484 1
0.0251403259203614 1
0.0058291656808961 1
0.0200719047068441 1
0.029569774025365 1
-0.0112158187663709 1
-0.000829778923811742 1
0.0276947519610782 1
0.0225174845779217 1
0.0316020149169817 1
0.020081832774344 1
0.00321599725242886 1
0.00255459522639318 1
0.0259558955107373 1
0.0174147199895231 1
-0.00210398952144862 1
-0.0054192172566853 1
0.0473271218649976 0
0.0134765259437073 1
0.0179616167819396 1
0.0211692320439001 1
0.00307997113195269 1
0.0265871498279636 1
0.0390675918686577 0
-0.00938392244608018 1
-0.0126530376260513 1
0.0108886892249882 1
0.0314134917511229 1
0.0355741321105044 1
0.0129837650150202 1
0.00648341254247067 1
0.0136606360154174 1
0.0424367712359022 1
-0.00321278670386119 1
0.0246130135030352 1
-0.00647635799204693 1
0.0212931919403363 1
0.0283468836650433 1
0.00806318161861159 1
0.0186815375052596 1
0.0103166589791798 1
0.0316109153662399 1
0.0183336209037434 1
0.028701273517802 1
0.00310777808603456 1
0.00974765119383147 1
-0.0162249031592063 1
0.0119577715881184 1
0.0369030041838764 1
-0.00849550377684696 1
0.0161794215621292 1
0.0347392193841097 1
0.00568375313962131 1
0.026867816649821 1
0.0536414767722341 0
0.00977463017430611 1
-0.00730502580944442 1
0.039157058092617 0
-0.0125054438312762 1
0.0244279727137954 1
0.0250211891517657 1
0.000467001131748465 1
0.0182525104179756 1
0.0262359109830633 1
0.0336339782017127 1
0.00482818537533197 1
0.00392238985790042 1
0.0186822290980997 1
0.0378869390098792 0
0.00905043256532777 1
0.0109107161975446 1
0.00318175808947642 1
-0.0118499682094938 1
0.033264678762645 1
0.0188493375198842 1
0.00416197763970682 1
0.0200910792802748 1
0.0269315648568573 1
0.00442510154834745 1
0.0184479250335696 1
0.0142290011216969 1
-0.00139468447733605 1
0.0249818521575861 1
0.0257706766147863 1
0.0124018646067158 1
0.0282245570280219 1
-0.0176897810164095 1
0.00269743090720101 1
0.0351720968330644 0
0.00358005289926502 1
0.00185768437231371 1
0.0363236106850055 0
0.0140157266802787 1
0.0165007371136099 1
0.0315718356731549 1
0.028242288260584 1
0.0159035134185568 1
0.0138408131409193 1
0.00535877147371455 1
-0.00195589390566983 1
0.00408405084544921 1
0.0111537708536217 1
0.0303198853143043 1
-0.0122896733134543 1
0.0441216889768078 0
-0.00375797144286651 1
-0.00278880615458488 1
0.031383901403674 1
0.0202404427792848 1
0.0308634799675816 1
0.0114779723912681 1
0.0284712012322518 1
0.0211071387307329 1
0.0109066002044357 1
0.0264286722414989 1
0.0174274221522029 1
-0.0147772008974088 1
0.00101106609299465 1
0.00174055347969223 1
0.0322108646476521 1
0.0241434911439318 1
-0.0112239255322266 1
-0.00834348714361245 1
0.0158586644646713 1
0.0180961715247093 1
-0.0104093885796588 1
0.0397759455616644 0
0.0417764457153426 0
0.0168240886069153 1
0.0166291725113854 1
0.00838863541256061 1
0.0219701147182985 1
0.00481810886065443 1
-0.00219953608643412 1
0.00931228775033578 1
-0.00419312986587646 1
0.0102280535197407 1
-0.0121279077812823 1
0.0326644703700267 0
-0.00848035984081108 1
0.00588037048981772 1
-0.0418609630376575 1
0.0349387031103294 1
0.0229028962668997 1
0.0135351978367268 1
0.0217495789565342 1
-0.0186512931992919 1
-0.0121159329394748 1
0.00203105938701447 1
-0.0119010934551047 1
0.0341670611195377 1
-0.0102464327657431 1
0.00516189531413462 1
0.0120879247206021 1
-0.00283527744784253 1
0.0142405567114536 1
0.035148454469722 0
0.018238864495647 1
-0.00252905183724489 1
0.0161577144164531 1
0.037866158452323 0
0.0136087676809564 1
0.0259175483475875 1
-0.000497336598619837 1
0.00257136114515348 1
0.00598629032937557 1
0.0017846476729487 1
0.0278267954792104 1
0.00625027672091188 1
0.0152624892569253 1
-0.00570422302733626 1
0.0129433674633033 1
-0.00234881611158218 1
0.00726591784895584 1
-0.0180282242602284 1
0.00179082001196233 1
0.0189111988000785 1
-0.00174928432698236 1
0.00972135121708885 1
0.0324525994025319 1
0.0059739634585072 1
0.0179127590471175 1
-0.0364391367306163 0
0.0126820385356113 1
0.014398332690715 1
-0.000572614070051151 1
-0.000351295535090338 1
-0.00369028779559163 1
0.0338741937469204 1
-0.0130117849211525 1
0.0125582069745543 1
0.0259581420287656 1
0.035697568225974 0
0.00673518775805575 1
0.00307181379990747 1
-0.0078952477656914 1
0.0271594461593511 1
0.0265114482200242 1
-0.00030472835115833 1
0.0200894352328449 1
0.0241452257591337 1
-0.0187409963270609 1
0.00997376365334239 1
0.0153829248493028 1
0.0253967277209262 1
0.050358416469599 0
0.023013234001159 1
-0.00609285458022752 1
-0.00502205509957667 1
0.0433468794052874 0
-0.000889897080491445 1
0.0131568016508718 1
0.0153488383442029 1
0.0405277896113774 0
-0.00161003570377664 1
0.00205840577065913 1
0.0133233576112395 1
0.0209478725450141 1
0.0355847960892759 1
0.050500149972938 0
-0.000303960292007945 1
-0.00932049395666716 1
0.00626972128889352 1
-0.00996443231247581 1
0.0256453611754273 1
-0.0132809897825155 1
0.00326895044735459 1
-0.00614608224217313 1
-0.00264331950546577 1
0.0175531999900338 1
0.0169650558922918 1
0.0212644208444752 1
-0.026526634253254 1
0.00687099687477651 1
-0.00389607997033836 1
-0.000724961295084452 1
-0.00340950507685172 1
0.00134717694397722 1
0.00755937160115677 1
0.0174944560816483 1
0.0110054081199433 1
0.0254927445190935 1
0.0101287171782412 1
0.00376262387515189 1
0.0295523511003875 1
0.0268955467765284 1
0.0152649660526383 1
0.0142963403017395 1
0.01323361529431 1
-0.0110222873800975 1
0.0116169330497891 1
0.00620026754248218 1
-0.00544779030851318 1
0.00318572995077444 1
0.00119137823762074 1
0.016947498005468 1
0.0224029991017392 1
0.0267507716600939 1
0.03305117235075 1
0.0102893937037301 1
0.0349953027360939 0
0.0248116153397467 1
0.0121197968152002 1
0.00798486704597779 1
0.0487634433388191 0
0.000654755473410158 1
0.00808978873272339 1
-0.000453601515093901 1
0.0133017675139302 1
0.0136685495417115 1
0.020514282170044 1
0.0249704884541721 1
0.0303633790012311 1
-0.00289043512764185 1
0.0130556714882933 1
0.00742984016153673 1
0.0391803177297421 0
0.0170929549800044 1
0.0256706475795892 1
0.0021351088599667 1
0.0227838682785196 1
0.00483534726827177 1
0.000634281711729802 1
0.0262834687898952 1
0.0333770314460617 1
0.0448896130414294 0
0.0208478831710465 1
0.017988173650648 1
0.00678631323494975 1
-0.00797630242148704 1
-0.00259520264011628 1
0.0306298680960875 1
0.00885297658279461 1
0.0241867612483017 1
0.000761052518607232 1
-0.000318563454734974 1
0.0138893173369965 1
0.00220082453452021 1
0.0241780349153698 1
-0.0137683214932331 1
0.0298513776383651 1
0.0196033340088101 1
0.0262748505246838 1
-0.018176529936555 1
0.0112210451811385 1
0.0225121672755044 1
0.00880230241882827 1
0.00241615979342136 1
0.00817703434947881 1
0.00349864289961272 1
-0.0117426844269841 1
0.010513539808403 1
-0.0115290554123472 1
0.0202807576477662 1
0.0117417012790546 1
0.00117534431201331 1
0.00232075538346197 1
-0.00356171232407613 1
-0.00537449765117664 1
0.00676891781591707 1
-0.010321934266886 1
-0.00824447189140794 1
0.0182759387642225 1
0.044585680850939 0
0.0458935456254171 0
0.0230878926410175 1
0.0191143907993282 1
0.0464467733809712 0
0.00915618299991162 1
0.010161941583244 1
0.0445039665624179 0
0.00651663354576939 1
0.010362703121949 1
0.0040766778182241 1
0.0201312903943408 1
0.00613344274900254 1
0.019086253281498 1
0.0203582567931491 1
0.0266424054475501 1
0.0369767154464843 0
0.0227047421616635 1
0.00152004826378759 1
0.0512029207561926 0
0.0222865742751264 1
0.00251322013264885 1
0.0357725003137812 1
0.0357114418983663 1
0.0168680624169227 1
0.0148914638894863 1
0.050940861342496 0
0.0285353428469932 1
-0.0113018572359848 1
0.0128719492885339 1
0.00782964329344867 1
0.00973961453124752 1
-0.0243856606726329 1
0.0460450180338405 0
-0.00972152354550619 1
-0.000282106750905958 1
0.0032480710555562 1
0.0207335158375747 1
0.00266092657214163 1
0.0267253423926535 1
-0.00564747637343802 1
0.0149262702868106 1
0.0134215231551626 1
0.039116080053522 1
-0.00912514911198569 1
0.00644557525954117 1
0.0259486958614774 1
0.020490688817798 1
-0.0195736303315075 1
0.0176362482293982 1
0.0488497262624653 0
0.0120003651525025 1
0.0178330487319816 1
0.0496868025701065 0
0.0152534682729307 1
-0.0180551986187512 1
0.00160709360448567 1
0.0268922584107258 1
0.0382734704846744 0
-0.0100681010701951 1
0.016502046656614 1
0.0269977340575841 1
0.0443803593164107 0
0.0137048593335014 1
0.0440864763418016 1
0.00522611450952853 1
0.0134899398413589 1
0.00634210038024151 1
0.00466559502811045 1
0.000101249143948858 1
-0.0217068588511647 1
-0.00284678845467749 1
-0.0102625489389498 1
0.00738929043702434 1
0.00301350634037174 1
-0.0118326814151247 1
0.0277132074073261 1
0.0241176115606405 1
-0.000817126599638392 1
0.00204704782628925 1
0.00241212102547524 1
0.0126740595792543 1
0.0158819879196842 1
0.0138404753663093 1
0.0430196676521443 0
0.0212573775362545 1
0.0338259663088546 1
0.00737651831582115 1
0.00566817604430281 1
0.0228825801498845 1
0.00152293296342037 1
0.0173250387206865 1
-0.00226233024936191 1
0.0196516242580549 1
0.0111298564426019 1
0.00821997395146936 1
-0.00410866307881385 1
0.0516997069612583 0
0.0350591864781311 1
-0.012857872158009 1
0.0164345076633788 1
0.0104338631265982 1
0.020634817943676 1
0.0488795864655485 0
0.0331746136576559 1
-0.0251532821550894 1
0.00701106211537961 1
0.0139944857768115 1
0.0150897686959777 1
0.0123041828280587 1
0.0121306322179819 1
0.0271583169190446 1
0.0259399584214428 1
0.0304342630895429 1
0.00299696704020359 1
0.0207994988575725 1
0.0402288479392597 0
0.00231105764783601 1
0.0409821463951047 0
-0.00114580171610536 1
0.0175146240704803 1
0.00534465246639062 1
0.0450801650120827 1
0.0438941541457785 0
-0.0166026683726467 1
0.00173679581515332 1
0.012727299326905 1
0.0257639532705074 1
-0.0111084994669204 1
0.00682472048347343 1
0.000851743960004426 1
0.0480372272368562 0
0.0237563150391919 1
0.00390742568729787 1
0.0054123750930595 1
-0.0173437480811526 1
0.0385734567906088 0
0.000821337828029441 1
0.0162868126238485 1
0.0205150029533904 1
0.0241221212035119 1
0.0172864187025345 1
0.0291846981302636 1
0.0224896476127682 1
0.0126749910385335 1
0.0250391563405674 1
-0.00228026960395918 1
0.000677344556158027 1
0.0147952583059399 1
0.00225302842411783 1
0.0092908361871242 1
0.00600745299426318 1
0.0260327702396452 1
0.00196267349130269 1
-0.016612682644272 1
0.0249551738703803 1
0.0080668214844677 1
0.0326658446060285 1
0.0269265111312552 1
-0.00798301076684545 1
0.0164125192495336 1
0.0133829007150407 1
-0.0116181252221704 1
0.0326398781943077 1
0.00574461224619126 1
0.0327808494941959 1
-0.00639065392961134 1
-0.0219475068297639 1
0.0224420905900957 1
-0.0247137080706854 1
0.010873907470187 1
0.0142816917573786 1
0.0266735370009223 1
-0.00484598736306741 1
-0.00138830584674336 1
0.0460885002786727 0
0.0353349808212169 0
-0.00268425908539324 1
0.00910462031495208 1
-0.00982111378310336 1
0.0057506944735085 1
-0.0045218093027506 1
0.00816101189802982 1
-0.00957635623293928 1
0.0197835889082073 1
0.0216213941828923 1
0.0215600840326636 1
-0.00336601851568904 1
0.0111057377130426 1
0.0142877462460125 1
0.0348279929323081 0
-0.000575832197006334 1
0.0032768347048429 1
0.00338152213544492 1
0.0363616435155499 1
0.00717735396610017 1
0.0498632101970626 0
0.00212808686985284 1
0.00643897485591603 1
0.0123438941811926 1
0.0470897933816702 0
0.0149085813047621 1
0.0275564251672813 1
0.00661425754054524 1
0.0307006524024225 1
-0.0227385980075859 1
0.0015087631833879 1
0.0177176577054486 1
-0.000719599181830325 1
0.0329359320334964 1
0.0308648478677969 1
-0.00638058479787653 1
0.00593583325893151 1
0.0326884602274997 1
0.0175525614902162 1
0.0249592711806521 1
0.0207665917742943 1
0.00244041805846946 1
0.0108777121665985 1
0.0180136636177668 1
0.00370772509149448 1
0.0262759566735964 1
0.0114577001798796 1
0.00901958459589871 1
-0.00666937314935939 1
0.0123373123399096 1
0.0265564889675745 1
0.033706364990848 1
0.0280628732748005 1
-0.00459759803402298 1
-0.00360038743403065 1
0.0111894171429632 1
-0.00782395674663362 1
0.0204616726694297 1
-0.0146812822506617 1
0.0202762490148068 1
0.0376270576041444 1
0.0259083376699062 1
0.00733210773208873 1
0.0221294776300269 1
0.0181176072237795 1
0.0294539486946838 1
0.0116979634090656 1
0.040122821123298 0
-0.00868598860981068 1
0.0245648511359064 1
0.0139713661013714 1
-0.0233670959502003 1
0.00762600632759728 1
0.0275336377739011 1
0.0228795396032956 1
0.0181212524350828 1
-0.00194202021786572 1
-0.00417339222661161 1
-0.000762726752935929 1
0.013718574486622 1
0.0292587182607908 1
0.0211594562182832 1
-0.000918100851364443 1
0.0017670805233917 1
-0.00634536718046055 1
0.0053944073408761 1
0.0233418887955007 1
0.0490239673631166 0
0.0288118434299017 1
0.0323146472747141 1
-0.0169769806025993 1
-0.0089576522588579 1
0.013389183089787 1
0.00582871334411486 1
-0.00510409592415581 1
0.00333946501434443 1
0.0192544274302649 1
0.0192982679849159 1
0.0361821001425986 0
0.0100385012657773 1
-0.00808523997503756 1
-0.0123615905408658 1
-0.0127015352107002 1
0.0469866967017125 0
0.0325026702413929 1
0.00150024526837754 1
-0.0134014606281097 1
-0.0123665421796715 1
-0.000507844140485751 1
0.0274092951478117 1
-0.00805282344921328 1
-0.00414671889779336 1
-0.01562692621313 1
-0.00459671555159684 1
0.00769209438090952 1
-0.0172013987604996 1
0.0257660487287281 1
0.00822006391073092 1
0.033056930177405 1
0.0128151484767445 1
0.0167251654907391 1
0.00697026742762163 1
0.025431807934095 1
0.0202422021459893 1
0.0118255940975439 1
0.00969364298593614 1
0.0279116947368424 1
0.0160475092595841 1
-0.000540094080474594 1
0.0113999399541119 1
-0.0172290077923968 1
0.00806914190382815 1
0.0202654852012936 1
0.0164231243927813 1
0.0139522967975665 1
-0.0355099397127416 0
-0.000262768891788605 1
0.0128421714942772 1
0.0105866795583995 1
0.0105347001794249 1
0.0296506409938428 1
0.0319461776343906 1
0.0176546612807612 1
0.0391849497468375 0
-0.000892708753644905 1
0.0103889953995841 1
-0.0114799708278217 1
0.00415700326655954 1
-0.0267242196716214 1
0.0065524090280161 1
0.00854527589139021 1
0.0242149973632126 1
-0.0108995089425747 1
0.00545012044742713 1
-0.00650090799274495 1
0.0167083759189908 1
0.0246798852600214 1
0.0173674587277301 1
0.0322919576405787 1
-0.018117307212429 1
0.0333419089649015 1
0.0090966350747189 1
0.00507452579563629 1
0.0156156244765962 1
0.0338499604420525 1
0.0333205442691513 1
-0.00632790629589333 1
0.0159264228815549 1
0.0170816101286366 1
0.0310908668041467 1
0.0156564979909217 1
0.0275134591296533 1
0.0140527162805909 1
0.0123383503586611 1
0.012602826511806 1
0.00406706558140983 1
-0.00279538096728064 1
0.0131313974505189 1
-0.00075809901401003 1
0.00218816163175019 1
0.027664630282034 1
0.0201810625372417 1
0.0159428652155794 1
0.0483126725630532 1
0.0202336422231074 1
-0.0122353282463525 1
0.0345106412814394 1
0.00944387439347655 1
0.0296762199203596 1
0.0095402365311728 1
0.0212089337209881 1
0.0546022567511965 0
0.0176904937944231 1
0.00765441238238397 1
0.0112774729887508 1
0.0270814786718966 1
0.0358058433538421 0
0.0127311458793289 1
0.016235116969703 1
-0.00307019322766116 1
0.00673479694914139 1
-0.0341458407950451 1
0.00953046411695353 1
0.0226275826166058 1
0.0521748398167215 0
0.00230486257583117 1
0.00321094577609393 1
0.0119054874020662 1
-0.00665173619172884 1
0.0226011615493252 1
0.0342425659793042 1
0.00421307925690914 1
0.0373571667280072 0
0.0235037380495651 1
0.0161217318085135 1
0.000776331994044913 1
0.00313821830108494 1
-0.00347463083027431 1
0.0217707937389989 1
0.0593450756548035 0
-0.0187820537167277 1
0.0292609455361982 1
-0.016434620562896 1
-0.0205859404939345 1
-0.00211367086473858 1
0.00907050848424676 1
0.00721651631630143 1
0.0295735980267016 1
0.0189578492709819 1
-0.0040474439905328 1
0.0106343398012247 1
-0.0145207335611035 1
-0.00654409280152492 1
0.0125426458797452 1
0.00885559455769091 1
0.0356393625534997 1
0.0129874861698033 1
0.0138992784663295 1
-0.00165412353298054 1
-0.0186317175916957 1
-0.0162955419823556 1
0.00423029792032315 1
0.00985294070804774 1
0.0328378398407677 1
0.0133501633084224 1
0.0264357129711121 1
0.00965439198530389 1
0.0141990579179484 1
0.0130134358723499 1
0.0436174734347088 0
0.0186987871369175 1
0.0283008004461756 1
0.0218648679457437 1
0.00987343393500904 1
0.00988863524333975 1
0.00543702408728768 1
0.00769995133104498 1
0.019638322373257 1
0.01058915565119 1
-0.00672350675765891 1
0.00392068446471756 1
-0.000247950736807414 1
0.00412737480687951 1
-0.023895727923176 1
-0.00191598839486283 1
0.0271101683375628 1
0.007226279204645 1
-0.0168573841295079 1
0.0335306419047599 0
0.0113874537082864 1
0.00167929371899046 1
0.0167483831214358 1
-0.00114886215041107 1
0.0524660801690883 0
0.00990523343113823 1
0.00874138882524826 1
0.0380123603948523 0
-0.00614435923510895 1
0.00157075235291317 1
-0.00384052090442374 1
0.0277676403653886 1
0.0345372344121091 1
0.0402528796117887 0
0.00127950743883946 1
0.00380072379768161 1
0.00121710838330988 1
0.0167392697919111 1
0.02023729204732 1
0.0186845491738839 1
0.032699595076341 1
0.0263644710366464 1
-0.0128819218951329 1
-0.00807989488636586 1
0.0257670910939067 1
0.019214345178291 1
0.0340404761073863 0
-0.00988584125541759 1
-0.018451165843115 1
0.0309338204033165 1
0.0218661618061491 1
0.00706189220647903 1
0.000491709672590687 1
0.0281243871247942 1
0.0423676780639774 0
-0.0415640108046442 0
0.00649935809837173 1
-0.0178431439415113 1
0.0425308961077028 0
0.00173510789052447 1
0.0182293348594075 1
0.0264217268135867 1
0.0280838382856617 1
0.0175094841381424 1
0.000273422688795208 1
0.00474214664657831 1
-0.0111094535666782 1
0.000267627590439014 1
0.025590363612059 1
0.00785726930283861 1
0.0371160409498272 1
0.0258341597684203 1
0.0255567892256422 1
0.0143308946492366 1
-0.00280196614312302 1
0.0213160758099976 1
-0.0224773560516315 1
0.00636521911810639 1
-0.00495411250604071 1
0.0518559020457112 0
0.0109203332417207 1
0.00779787384887997 1
0.0321497636436422 1
0.0078416983586254 1
0.0230004468234458 1
-0.0182527558874461 1
-0.00692486429477415 1
0.0317928871343498 1
0.00271987810249955 1
0.00930369351950929 1
-0.0141265721184062 1
0.0113935303700092 1
0.0205500995070429 1
0.0088504550823284 1
0.0155702519425998 1
0.0424412217683526 0
0.0668781505677296 0
0.0224133910616189 1
0.0257043074264803 1
0.0229766526499437 1
0.00643675996492306 1
-0.00286267512802212 1
0.0211140267770204 1
0.010695042386752 1
-0.0274583084997666 1
0.0163573103311346 1
0.0193686972907097 1
0.0269379536030666 1
0.00887686152609519 1
-0.0138041022229874 1
-0.00507059283617612 1
0.00420476405104797 1
0.0397255981684759 0
0.0282773312765862 1
-0.0111757118476984 1
-0.00280391106931678 1
-0.00562856117741998 1
0.00158517223773258 1
0.0211895565681907 1
-0.000148005096254713 1
0.0267622588592254 1
0.0148605953405694 1
0.0133771281939307 1
0.0218382172331668 1
0.0372795037870733 0
0.00640390729752144 1
0.0304980289366569 1
0.0114841749188432 1
0.0273736060474839 1
0.0324604780568218 1
0.034876747660871 1
0.0114667904901165 1
-0.0205012687848394 1
0.010348455774574 1
0.0189112532643366 1
0.022978829724316 1
-0.016747126794025 1
0.0223041204612857 1
0.0190243806877373 1
-0.0123574764086466 1
-0.0111840304950611 1
0.0247392367203292 1
0.019932967034307 1
0.00701146148111583 1
0.0147310460382987 1
0.0513783633373574 0
0.0212927727685777 1
0.0202281256574019 1
0.0544178668575116 0
0.0153263348603096 1
0.0185914472672913 1
0.0277791169521869 1
-0.00439298431936431 1
0.00266568613645911 1
-0.00852962799551937 1
0.0112582548054561 1
0.00262001823393491 1
0.0260732272588635 1
0.0133562338750085 1
0.0341141888876286 1
0.0164072891340905 1
0.00423321521459264 1
0.0213463855249191 1
0.0154204269314602 1
0.0219918202639226 1
0.00731888566657149 1
0.00937633287198685 1
0.0087732655745367 1
-0.000564186314549021 1
-0.0024463848295647 1
0.0165086400827142 1
0.0327411953193263 1
0.0233533384583802 1
0.0421203521376648 0
0.0312245023655981 1
0.00712058947653278 1
0.00680264412618411 1
0.0135173992714846 1
-0.00441925321060885 1
-0.0227884982248675 1
0.00146098692407177 1
0.00823264052407853 1
0.00143606700210373 1
0.0207510791731704 1
0.0333022799146288 1
0.0154851430670731 1
0.0341664041742795 1
9.74561612125616e-05 1
-0.000193596150059656 1
-0.0317682304656517 1
0.0358017256815374 0
0.00257104442668799 1
0.00403746945282868 1
0.0288273669590896 1
0.0182812151722452 1
0.000309869630435608 1
0.0156250113734034 1
0.0289295433541048 1
-0.0152890801254865 1
0.0242293600048302 1
0.035223493366152 0
0.0192503062018733 1
0.0119344123112559 1
0.0177629157803162 1
0.0180037463278288 1
0.0168871168871171 1
-0.00369456982357311 1
-0.00694564520209808 1
0.0125076005118854 1
-0.00362816851109237 1
0.059621527376947 0
0.0208189194301301 1
-0.00497744576851371 1
0.00991145954010918 1
0.00121735859430284 1
0.0554967597710037 0
0.0243462383221377 1
-0.0174972332493812 1
0.0248634324374353 1
0.0280005388481155 1
0.0271988939997967 1
0.0331334589826384 1
0.0394146915958829 0
0.0137255990333909 1
0.0113723210121409 1
0.0177741148425367 1
0.0209594153005841 1
0.0312702584296042 1
0.0429962437566938 0
0.0125345234994281 1
0.0236784189666077 1
-0.00296807431231436 1
0.0353684854370621 0
0.0243953324625933 1
0.0150806155431773 1
-0.0056420507454197 1
-0.0249986935218249 1
0.0323769161341935 1
0.000620336758358029 1
-0.00622454943514019 1
-0.0146898361387918 1
-0.0432983185252119 0
0.0269026261890626 1
0.0510385065033415 0
0.0243476285352212 1
0.00299394748831133 1
0.0287373116624181 1
0.0264256957934799 1
0.0283500001287891 1
0.0541326755530876 0
-0.0024177217259404 1
0.00419448924558055 1
0.0202101195748037 1
0.0461698494917994 0
0.024338885235073 1
0.0146530946383435 1
0.0225391566657841 1
-0.00482769730355586 1
0.0287422525198578 1
0.0576047209243945 0
0.013804534435965 1
0.00449196275326524 1
0.0123431907301386 1
0.00134387182480548 1
0.0171978183342663 1
0.000783457794963866 1
0.0104898644811642 1
-0.00339012671679259 1
0.00193821268145115 1
0.0356083999544771 0
0.00585784983518884 1
0.0175085171707066 1
0.0213231833504781 1
0.0234668874017793 1
0.005063297920563 1
0.0106134482174052 1
0.0344118028276033 0
-0.00146267472745839 1
0.0140710942659554 1
-0.00742050169785938 1
-0.0160772977726131 1
0.014920643156392 1
0.0240738353652535 1
-0.00130064523447885 1
0.00682795958138644 1
0.0124909681986913 1
0.0247078802307977 1
-0.00325654685328289 1
0.0400473773985605 0
0.024376784473239 1
-0.00093556769065995 1
0.031420588224378 1
-0.00361396549587255 1
0.0290252312290451 1
-0.000996261375964643 1
0.00990387438481203 1
0.032562807183499 0
0.0200869956033261 1
0.0149096007750261 1
0.00433107201154571 1
-0.00267038888102929 1
0.00940187936472106 1
-0.0120455572517244 1
0.0257143362446143 1
0.0094975758824114 1
0.0398985799105916 0
0.00546086214662982 1
-0.0162916205024715 1
0.00247791450876102 1
0.00428351429073797 1
0.0248377040356269 1
-0.0273347247939816 1
0.00318784024516647 1
0.0018295492327777 1
0.0287636929745466 1
0.00984239613847364 1
0.0229990982726393 1
0.00636815058961442 1
-0.00143910379493582 1
0.016117154406682 1
0.041174739385569 0
-0.0111347751573026 1
0.0156989077507766 1
0.0222194085138433 1
0.0200734623654657 1
0.00666746329079683 1
0.0057311763239556 1
2.20612552351089e-05 1
0.00255357650174553 1
0.0173638231255723 1
-0.0010729914147991 1
0.0294220477560184 1
-0.0249805356217688 1
0.00214711813765728 1
0.0237733695241895 1
0.00589874386845265 1
0.0137059999898384 1
0.0121371866572399 1
0.0171657585146423 1
0.00381975390178428 1
0.00359548520460131 1
0.00069132268729647 1
0.0103938738141371 1
0.0266998383426355 1
0.0259872829956727 1
0.0122785743878387 1
-0.0272455649147984 1
-0.0111061363875737 1
0.00667395855009754 1
0.0148949451665464 1
0.00355005392206368 1
0.0195789271603871 1
0.0102434172754925 1
-0.00507177876438332 1
0.0290043889570954 1
0.00387235193098431 1
0.00653503603974946 1
0.0313166613649946 1
-0.012495619092798 1
-0.0150217990612173 1
-0.00909957493698037 1
0.0199391724695163 1
-0.0194293649204484 1
0.0188755564257693 1
0.0320690750352246 1
0.0443066703706067 0
-0.00506142356596906 1
0.0109053235023339 1
0.0115554896904316 1
0.0215854010972973 1
0.043436507433219 0
-0.00129575066219195 1
0.0221462783478859 1
0.00524725033535267 1
0.00867711579027593 1
0.0182948426562938 1
0.0198908945713637 1
-0.0160286689880912 1
-0.0106021857666322 1
0.0259425827599034 1
0.0264628143750081 1
0.0110455969732901 1
0.0425751060551117 0
0.00520388440789312 1
0.0122057920406009 1
0.0300386836171862 1
0.0223112810638756 1
0.000144893815186643 1
0.0366550273160819 0
0.0682047749720484 0
0.0270879237035138 1
0.00511285200343228 1
0.00333071262941026 1
0.0507972065988828 0
-0.0167188549221038 1
-0.0206819117902275 1
0.03780489796536 1
0.0124145099619704 1
-0.0112634437732085 1
0.00693060284707605 1
0.000116653131273743 1
0.0418020298034236 0
0.029036595092376 1
0.0154589680616646 1
0.00132630889438127 1
0.00395202568548561 1
-0.0219006075664095 1
0.0265216497753075 1
0.0274316622522027 1
-0.00663601917229217 1
0.0234268773376038 1
-0.00538241465005158 1
-0.00378946881393034 1
0.00258386127831594 1
0.0413350018196846 0
0.00501030823978715 1
-0.000441274895228597 1
0.00776979685055682 1
0.0204799324017979 1
-0.0088340931781941 1
0.0110173360580581 1
0.00699594969830782 1
0.0144513676197664 1
0.0143365771776331 1
-0.0124528399077664 1
0.0221089514333333 1
-0.0130456581088711 1
0.0188022482104022 1
-0.00639423985771675 1
-0.0131041772708533 1
-0.00273356906895686 1
-0.01247594203202 1
0.0363489305878675 1
0.0218591699835222 1
0.0206999266416273 1
-0.00248339154767971 1
0.0245870800446925 1
0.000586508575090469 1
0.0140177078606746 1
0.0224703271145698 1
0.0380628199363638 0
0.0263597509254627 1
0.031117078641781 1
0.0185710359795576 1
0.0156909104152745 1
0.0132417163418405 1
0.011540570698152 1
0.0283249930275263 1
-0.0160440762508466 1
0.00462437375959086 1
0.00535806288346188 1
-0.0252397132532666 1
0.0113309837983965 1
0.00354299684031275 1
0.0479200941265112 0
0.0186512158386881 1
-0.00935548519331561 1
0.00291201284626378 1
0.0246964231176249 1
0.0138492905010719 1
0.0101413869468692 1
0.014920783133026 1
-0.00417601761349731 1
-0.0119972785335539 1
0.00635779920576209 1
-0.00422708297295908 1
0.0333134738636177 1
0.0149956566746111 1
0.00848909547087976 1
-0.00802365363570668 1
0.0170172361277056 1
0.0296382289320915 1
0.0191888686338982 1
0.0279656980271805 1
-0.000299683650828289 1
0.0311061374099206 1
0.00896949277915882 1
0.0195872936298199 1
0.0179927219556377 1
0.0316573554003306 1
-0.0137398405589465 1
0.0212773463799486 1
0.0236217343917322 1
-0.00570796686705206 1
0.00687353325922173 1
0.00561358447199524 1
0.0138081958667069 1
0.0207405789621081 1
0.0095282380122259 1
-0.00749726738579536 1
0.0123088161043887 1
0.0135343368580049 1
0.0094586593663026 1
-0.0135520490903864 1
0.0136307291887388 1
0.0458818631395657 0
-0.00614245927336714 1
0.0293746567202277 1
0.0093999058203523 1
0.0185419226997724 1
0.00477621473296976 1
-0.00113720917631126 1
0.0223032128039924 1
0.0145793040445739 1
0.0144268680683184 1
0.0156595417133569 1
0.0136492517807391 1
-0.0105886547306585 1
0.0180339372088912 1
0.00583473163803357 1
-0.0193706825302641 1
0.0244256080673409 1
0.00731614495966685 1
0.00860362660804215 1
0.0181223091284202 1
-0.0104020196415961 1
0.00307367071036672 1
0.0349588419674203 0
0.0312346154907233 1
0.028095710263092 1
-0.0102980198100693 1
0.00329227235956895 1
-0.00873483690554514 1
0.00832900481649051 1
0.0319390057472352 1
0.0194588818909412 1
0.0127343197219696 1
0.00634898386742378 1
0.00883380503546559 1
0.00227997672283941 1
0.0451779339583292 0
-0.0198510671410879 1
0.0240073288060925 1
0.0159518040683834 1
-0.011683159136882 1
0.0167930254210775 1
0.00577517330649206 1
0.00121477725625362 1
0.0161359514075915 1
0.0081125664418995 1
-0.00205634594445513 1
0.0369617909378205 0
0.00208790590208096 1
0.00795496503365735 1
0.00790458457944895 1
0.0344526035571992 0
0.00580513850881679 1
0.00593053307535252 1
0.0183767155332318 1
0.061712437258915 0
0.0136062248976448 1
0.00939210709829007 1
-0.00481416005593977 1
0.0247608527182547 1
0.00403118820897824 1
-0.0121398205640637 1
0.0406033750770138 1
0.0157401695891458 1
-0.00100321413207431 1
-0.0269292419883483 1
0.0244248654231785 1
0.0583832167108068 0
0.0492757125407534 1
-0.0144446596356688 1
0.0142458480498713 1
-0.0115492961769849 1
0.0363830172897126 0
0.00680771162033304 1
-0.0197751183050153 1
0.0265511513864828 1
-0.000196217239701141 1
0.000528263955281861 1
0.0129488318557279 1
0.0216927473490401 1
0.0116362054869516 1
0.00524251347869887 1
-0.0119517191735099 1
-0.013894684985012 1
-0.0053810677498723 1
0.00791558445745206 1
0.0249907127993916 1
-0.00320487273823644 1
0.0495162698494714 0
0.00940241609773537 1
0.0391477486508922 0
0.0247565995699336 1
0.0360556837331175 0
0.00956214709068107 1
0.0130996816644409 1
0.0135061810794377 1
0.021137975431248 1
0.0264023542891591 1
0.00352006333499269 1
0.000920611322496804 1
-0.00447183523013144 1
-0.026044928005192 1
0.0117535036677957 1
0.00839648015679535 1
-0.00493087688015208 1
0.0241307372144783 1
0.0310565366504282 1
0.0296663544085172 1
0.0151127989196889 1
0.00855644637332804 1
-0.0274413012145339 1
0.0049853609990812 1
0.00517494218529693 1
0.0272864579409279 1
0.0197679353850263 1
0.0167004864620009 1
0.0105389904595266 1
0.0381126176655481 1
-0.00983185241995744 1
0.0259474567836013 1
-0.0113496571658028 1
-0.00436055374471716 1
-0.0147738854692452 1
0.0265169451211045 1
-0.012561915489511 1
-0.0164543928805414 1
-0.0061870678140785 1
0.019192303924656 1
0.0206824996908841 1
-0.00435597720845141 1
-0.0263610584706004 1
0.0202627191996598 1
0.0144856814856914 1
-0.00135869219488309 1
0.00740784364175658 1
0.0278644490473146 1
-0.00162795934237009 1
-0.0127372172409165 1
0.00569592043440022 1
0.00224423848338221 1
0.0154278714481664 1
0.00358382384950025 1
0.0423989237648052 0
0.0160065713862047 1
-0.00643007948734747 1
0.0421152931427989 0
0.0257938588255809 1
0.00274430430042783 1
0.00531493066683453 1
0.00718198005233964 1
-0.0138750019805618 1
0.0042199449921385 1
0.000289315187506837 1
0.00824383568937215 1
-0.0253798758506951 1
-0.0180322925971253 1
0.0211444907382668 1
0.0252456122763982 1
0.00485115900094361 1
0.0389384919896838 0
0.0314283828050812 1
0.0342107033914589 1
0.0129538759252572 1
0.00716294303538748 1
0.00243734424635053 1
0.0629303991302523 0
0.00167987111232475 1
0.0245955049281821 1
0.00489345011596685 1
0.00854039928366758 1
0.0164732634688658 1
0.00154192379158914 1
0.00328913360708935 1
0.0258276590325197 1
-0.0236055610380873 1
0.0147866185605118 1
0.04852245058153 0
0.0182911332505347 1
0.0306372994180165 1
-0.00683144974807234 1
0.0188571021060919 1
0.0293620082968878 1
-0.00196993476512897 1
-0.00531537146455892 1
-0.00866828483434139 1
0.0126311492513573 1
0.000954812736858574 1
0.0171820451772888 1
-0.00413785718174351 1
0.0139654783070919 1
0.0168720387492619 1
0.00919162138028289 1
-0.00435426777231864 1
0.0142541195644317 1
0.0305741877875323 1
0.0424205161613197 0
0.0285131767334315 1
0.025301666831585 1
-0.0115494532675362 1
0.0193085557576255 1
0.0300008579453611 1
0.02801971351778 1
0.0350570939589448 1
0.0247432307288683 1
0.0381770220913597 0
-0.00160920251609134 1
0.050014522221891 0
-0.00660080305887251 1
0.0371366594112827 0
0.00370341554294143 1
-0.0195061201719789 1
0.0253088864032673 1
0.0355885738185895 1
0.0504344997490373 0
0.000229061748883019 1
0.0187951583341425 1
0.00949148145470127 1
0.012155927738236 1
0.000674031772060628 1
0.020998548069153 1
-0.00475185292112244 1
0.0224713281424002 1
0.0328638874465876 1
0.0179662315307309 1
0.0100490837944396 1
-0.00094739568010939 1
0.0214996848035847 1
-0.00869595969176913 1
0.00514823376955774 1
0.0375981372704376 0
0.0145472359701386 1
0.0173702898620448 1
-0.00987529548287703 1
0.014769190895364 1
0.00378674312774545 1
0.0185668090726411 1
-0.0106663984693284 1
0.0412632631745574 0
0.0149720962896911 1
0.0158587218216006 1
0.0266539753031007 1
0.0384772620448932 0
0.0209171301324297 1
-0.0156385144781197 1
-0.00458573399593712 1
0.00196620537373532 1
0.000625676587529547 1
-0.018195042929397 1
0.00810022495426876 1
0.00550330630958498 1
0.0356848010603848 1
0.0146542877694152 1
0.0214154682171123 1
0.0271380732351051 1
0.026183071057468 1
-0.00625875484153482 1
-0.00748272103538384 1
0.0176105507220913 1
0.00150773075365629 1
0.000925802804063251 1
0.0224550526508589 1
0.0202694885228892 1
0.0273743670493539 1
0.0464888522047167 0
0.0176989332995729 1
0.0150653137311953 1
0.0154499604634521 1
-0.0342875190544994 0
0.00721149817838189 1
-0.0207727341108714 1
0.00610766368813613 1
0.019882341360198 1
0.0235061433593013 1
-0.0106962326696556 1
0.0467253909904449 0
0.0373898525596129 0
-0.00158254848395185 1
-0.0186490691034924 1
0.0362823807524348 1
0.00449661525633397 1
0.00856825181194854 1
0.0244348674227974 1
0.0175306050298838 1
0.0281205861981025 1
0.0290521631313498 1
0.00289928799387471 1
-0.0110379194783922 1
0.00547600837054483 1
0.0175431479991827 1
0.0193213190863648 1
0.0286411893755677 1
0.0152759380068759 1
0.0155515933720364 1
-0.00270441834262777 1
0.0364928646343071 0
0.0253643178074591 1
0.044637337392152 0
0.00514565058248998 1
0.0294304200670828 1
0.00609879336553082 1
0.00492479920562659 1
0.0103593789993535 1
-0.00958856102091148 1
0.0283071369792446 1
0.011249381770689 1
0.00845771656635259 1
-0.00808887078595249 1
0.0454082411207176 0
-0.00612472051124891 1
0.0354018613893735 1
0.00349505694127589 1
0.0163711861515093 1
0.031673572339932 1
0.0199447488019374 1
0.00921546131276295 1
0.0348309574980693 1
0.00222825949461172 1
-0.00124179656874449 1
0.00379005016186988 1
0.0169013641505878 1
0.0394437136445554 0
0.00806595129194847 1
0.0162578884124463 1
0.00239124770607684 1
0.00737967704713303 1
0.0340540857143734 0
0.00694344464707523 1
-0.000802137466937003 1
-0.00677745205372802 1
0.0309758247049859 1
0.0162180451837517 1
0.00377478314550395 1
0.0286790410339815 1
0.0207198496763042 1
0.0205917701858071 1
0.0105153678535754 1
-0.0177110292338836 1
0.019435390062755 1
0.0320831794665531 1
0.0219684224524034 1
0.026079978775906 1
0.0348297471221059 1
0.000427648366916221 1
0.0126460605669834 1
0.0169080636396339 1
-0.0216083886862922 1
0.0156824547106722 1
0.0310244093796883 1
0.0194930875825595 1
0.0165219827006802 1
0.00141337447171015 1
0.0317298751183608 1
-0.012455916020523 1
-0.00114805668765177 1
0.00683692638983924 1
-0.00174495476018879 1
0.00741324697704401 1
0.0225154324367068 1
0.00775011429130888 1
0.00481271034106484 1
0.0430914703960778 0
0.012134604167705 1
0.00486850721885619 1
0.0355379979516583 1
0.0159746723037806 1
-0.0025121845435524 1
0.0209698994699219 1
0.0169491837874452 1
0.0157690049510946 1
-0.0127855704330143 1
0.0224476754499661 1
0.0194760244925719 1
0.0360984982059608 1
-0.0211157002793786 1
0.0275198061900451 1
-0.00871676352366783 1
-0.00788500358627448 1
-0.000881341231972408 1
0.0214458896067656 1
0.000521311548818637 1
-0.0127685944898023 1
0.0168027731591061 1
-0.00620506297432012 1
-0.0102835695311437 1
0.00478890906790911 1
-0.00550783956282827 1
0.0274137452864649 1
0.012100912742311 1
0.0343951998460604 1
0.00238547054493899 1
0.0460933270824738 0
0.0279875628891708 1
0.0185347986748463 1
0.00409766322893888 1
0.00706891658210431 1
-0.0103512747629822 1
0.0135656376651404 1
0.0299377680246675 1
0.0464870669181839 0
0.00909330055786089 1
0.0337030257679737 1
-0.0191020943507784 1
0.0217749163294468 1
0.0196401039303284 1
-0.00817283112813291 1
0.0307490863629349 1
0.00132114877566453 1
0.00888648755305478 1
0.0144587375494339 1
0.0469583124868269 0
0.0191582276638769 1
0.0513406232375829 0
-0.0113539289029896 1
-0.00364773082163368 1
0.0158085189815323 1
0.0125263036040616 1
0.013053949764879 1
0.0217393374621049 1
0.0254623765409008 1
0.0379631762073825 1
0.0335902158171609 0
0.0217535826124488 1
0.035157065454466 1
0.0157095709385832 1
-0.00940621837535546 1
0.030777917477354 1
0.00284167363598033 1
0.000449586483921644 1
0.037759437082261 0
0.0148188263193527 1
0.00839840435728613 1
-0.00658384032848875 1
0.0212831796279535 1
0.0325309773231968 1
0.0486938433974464 0
0.0151970149016549 1
-0.00419884734487058 1
-0.0256413621039271 1
-0.0061632327439197 1
0.0248321886769539 1
0.000201181874930527 1
-0.000479972782860543 1
0.0388483827613507 0
0.0262819853215727 1
0.0167494227308692 1
0.00643021667137902 1
0.0311868687222548 1
-0.00665976159968429 1
0.0275239033928842 1
-0.00176687826553713 1
0.0119684495359301 1
0.00724897569290474 1
0.03253485937835 1
0.0242415752097042 1
0.00310031840504303 1
-0.0134981445375922 1
0.0306214574633561 1
0.0287891138970997 1
0.0417412318343879 0
-0.0104603003841923 1
-0.000951152814969685 1
0.00974291734518642 1
-0.0227712653767486 1
0.0359562639572802 0
-0.0256003212953582 1
-0.00635985786234261 1
0.00891498148693249 1
0.0178562246940601 1
0.0258069417332658 1
-0.00114143859986068 1
0.00241172600046084 1
0.00584423283689715 1
-0.00178679455221072 1
-0.00505460638848112 1
0.00331287340185865 1
0.0124368767194691 1
0.00944091418611343 1
0.013335299647907 1
-0.00494195022393977 1
0.0158444277592573 1
0.0305918023352509 1
-0.0143383686494426 1
0.00825816712665293 1
0.00696339173092743 1
0.0112580533409418 1
0.0345984425283354 0
0.00208695680659435 1
0.020467340643306 1
0.00619657872005364 1
0.00616032486721289 1
0.0277720822639359 1
0.05137432744916 0
0.0269470927331663 1
0.0132006464852052 1
0.0372478258159683 0
-0.0159504401331666 1
0.0290437417799716 1
0.0192301333285105 1
0.0181875015821749 1
0.0172136877864675 1
0.0321657163794222 1
-0.000111537741249515 1
-0.00325245407178059 1
-0.0494104581367421 0
0.0132584027743824 1
0.0248388565944774 1
0.0108681513248647 1
0.0320599173911546 1
0.0109438549090813 1
0.0149156265135708 1
0.00801393771232907 1
-0.0042988793339251 1
-0.0143581258908223 1
-0.0012712225382962 1
-0.00723613913281534 1
0.022819779115588 1
0.0386725619957381 0
0.0151990074750192 1
0.0245176490647828 1
-0.0114082350226293 1
-0.0239118812395377 1
0.00510230022777345 1
0.0160775510416258 1
0.0178518643634078 1
0.0350894190377934 0
0.0307880174423403 1
0.038681241189109 0
-0.0175624679530149 1
-0.00772083253693244 1
0.00921559770415156 1
-0.0135240758884793 1
0.00887816994857141 1
0.0107574407172008 1
0.000620015832598575 1
0.0009259598670694 1
0.00222632173022562 1
0.0195830484631964 1
-0.0140339516399377 1
-0.0121803173587335 1
0.0232347130007757 1
0.0296670318317239 1
0.0402368542181581 0
0.0143727044436944 1
-0.0126644974085707 1
0.0191330358075922 1
-0.014395924588999 1
0.0198818755380797 1
-0.0208019382820529 1
0.0139504120106375 1
0.0376323407348823 0
0.0149309192303952 1
0.0233145417195283 1
0.00572105006852237 1
0.00356480293184332 1
0.0215469100411151 1
0.00975273139916882 1
0.0414210715680458 0
0.0183549306798235 1
0.0282758730516911 1
-0.0126703585353844 1
0.0367014163482257 0
0.0291767309948187 1
0.0111933125863392 1
-0.0389735612825456 0
-0.0119504909025722 1
-0.000534894946432073 1
0.010052194356419 1
0.0249894800171017 1
0.00554742626475208 1
0.0176391990180296 1
-0.00694832248056307 1
0.0095978922803049 1
-0.00815829257438548 1
0.00990119675872214 1
-0.00549222165274776 1
0.0101773025880329 1
0.0140685426010493 1
-0.00861063392376113 1
0.00126572796649965 1
0.00838194546748932 1
0.00322514727650424 1
0.0350611448523758 0
-0.00218428156550407 1
-0.017487505248255 1
0.0118653148499405 1
0.0200676542065248 1
0.0428220346654544 0
0.0114729612391053 1
0.00633633944886299 1
-0.00809655340862045 1
0.0269258771831451 1
0.00532101105995628 1
0.00666394807831724 1
-0.00201900600015735 1
-0.00044429330738101 1
0.0152829747009162 1
0.0214116451897062 1
0.041595177522818 0
0.000762751114020548 1
0.0168792564143446 1
-0.00332837120915346 1
0.0318886475945858 1
0.00686566968057822 1
0.0408937787836388 0
0.00688416778784355 1
0.0138460251443125 1
0.00848924776179956 1
0.0310121143873367 1
0.00161222705748354 1
0.0473916343287538 0
0.00185513388273765 1
0.0267087124508774 1
0.0291804067521975 1
0.0401178507894111 0
0.0473884234984986 0
0.0269356916513596 1
0.0148541951888473 1
-0.00179691193073737 1
0.00159828079317839 1
0.00935122317183882 1
0.0102883580770589 1
0.0158062154818941 1
0.0222329296169081 1
0.0230916037628141 1
-0.0053595365500503 1
0.0034956656565819 1
0.00969749591794678 1
0.00359677322602725 1
0.0446436589937105 0
0.0217437948481864 1
-0.0324586983303579 1
0.0233684100116216 1
0.00750019228794863 1
-0.0204488063065652 1
0.0168573590011673 1
0.0123403384942569 1
0.00380946313888484 1
0.0117505685157351 1
0.00449417451160517 1
0.017984001491851 1
-0.0161203658382728 1
0.0274749365922783 1
0.0279932005520799 1
0.0474681241724245 0
0.00748266601800948 1
0.010463614596905 1
0.0283509080403678 1
-0.00827511744445731 1
0.0182189515129292 1
0.0291819210870589 1
0.0287626724501625 1
0.0473843093243671 0
-0.0132914322618581 1
-0.000939840332738061 1
0.00871647181963452 1
0.0125632394045172 1
-0.00981747311726001 1
0.0274416529940912 1
0.0329969887687715 0
0.0113162703225075 1
0.0432982776228989 0
-0.0012939071668731 1
0.00527848369656052 1
0.0331829998856817 0
0.00138988132802471 1
-0.00983316864344513 1
0.0175983759968849 1
-0.00415253990138207 1
0.0147706806493646 1
0.00209100861241491 1
0.0240746021916386 1
-0.0041974396942151 1
0.0109460349365735 1
0.0368619700050558 1
0.0153357255157172 1
0.00624163748134581 1
0.00806478371294051 1
0.0385719733045504 0
-0.00536678749007155 1
-0.000925984857145316 1
-0.0310256787515016 1
-0.0113887669003971 1
-0.000941572118046427 1
0.0129512492179617 1
0.0145536072379229 1
0.00964221818803788 1
0.00870641788909571 1
0.0102441689642074 1
-0.00657457310129287 1
0.0127662970716549 1
0.0220786735098216 1
0.0332536055883998 1
0.00771839035692564 1
0.00508644764098067 1
0.0541780522898642 0
0.0284979157294328 1
0.00514827306505174 1
0.0633595293354385 0
0.0211137723994194 1
0.00997122758355862 1
0.00191763089309691 1
0.0344866948314411 1
0.0192222791141935 1
0.0279954577395791 1
0.0264888528830898 1
0.0195269441807727 1
0.0221554849157114 1
0.0366995587944582 1
-0.00331860082949085 1
0.0184423719039023 1
0.0173911519862569 1
0.0324479791580421 1
0.0192684816717189 1
0.0114145342442386 1
0.0215496164880513 1
0.00666766484102183 1
0.034482947909095 1
0.0131156076858605 1
0.00547270040109544 1
0.0214713429441654 1
-0.00823758401139523 1
0.00290285871919045 1
0.0233479538192858 1
-0.00425064415629753 1
0.0558696996016 0
0.0385176056485235 0
-0.00505075913724859 1
0.0171134627554954 1
0.0189432620737297 1
0.0388283154500678 0
0.00858827418336286 1
0.0269664991500445 1
0.0389804526165738 0
0.00671344838580282 1
0.0155564943355047 1
0.0296400648741859 1
-0.0163344845583412 1
0.0227182014568292 1
-0.000950200564554959 1
0.0256060206876035 1
-0.00706464130866878 1
0.0404215302445784 1
0.0246529276614663 1
0.0205788448128871 1
-0.00214143897280152 1
-0.000713769441231224 1
0.0352949984316738 0
-0.00851194519578421 1
-0.0144360386103273 1
0.0263264076639055 1
-0.0112676838921421 1
-0.00746313650701997 1
-0.00291574724975705 1
0.0279496296321205 1
0.026338228877567 1
-0.0139814854072562 1
0.0195040564315636 1
0.0120888362428443 1
0.0245718264227575 1
0.0352937935851294 0
0.0421353202842234 0
-0.00420928192819869 1
-0.00695256150877042 1
0.0371730626291185 0
-0.011873707742363 1
0.00336974756432286 1
0.0202336827253752 1
-0.00893599356314316 1
0.0037546389937399 1
0.0258656230246897 1
0.0271931923976688 1
0.0272174801586758 1
-0.00926855325178848 1
0.0223946594497774 1
0.0105021920292655 1
0.00336545263092794 1
0.0219564040820609 1
0.0191091887571563 1
0.0114667044605081 1
-0.00161232512398345 1
-0.0128459655765764 1
0.00133776951763465 1
0.0107684699806035 1
-0.00373999764518439 1
0.0286398645346005 1
0.0270960610318306 1
0.00970696857001556 1
0.0223719552330823 1
0.00150944889722595 1
0.0220751941212785 1
0.0310678972637479 1
0.0168344396096993 1
0.0102286699276904 1
0.0198665850167221 1
0.0339238452380601 0
0.0239100286827391 1
0.0297240786185904 1
0.0358810988973891 0
0.0206311467344277 1
-0.0069598780941913 1
-0.018347255213017 1
-0.0128824980853373 1
0.0309059992775688 1
0.0489163699619194 0
0.00695462579239223 1
0.0250602420092337 1
0.0280835622279723 1
0.00754397322987534 1
0.0198089414381396 1
-0.00312521527321114 1
0.0186828669050652 1
0.0324010375871499 1
-0.00336925415349501 1
0.022788348332579 1
-0.0328986605265543 1
0.0178060502790474 1
0.00306502743762384 1
0.00990113243393362 1
-0.00199942988646995 1
0.000435003053661754 1
0.0343721578617906 0
-0.00627540648907051 1
0.0373545650434157 0
0.0106102927523481 1
0.0225902595765341 1
-0.00264824576220244 1
0.0295624093850648 1
0.0293598995212694 1
-0.00383841299548142 1
0.00496151481482534 1
0.00341265885699634 1
0.00746589168961176 1
0.0384511800073839 0
-0.0078926333501934 1
-0.0111966418327716 1
-0.0142589324570153 1
0.0191952613388321 1
0.0132839258856344 1
0.022208468171932 1
0.0380807768398455 0
0.0239246038895069 1
0.0254320073038009 1
-0.0344714471452615 1
-0.00636255237115818 1
0.0153388192934346 1
0.0225132955186049 1
0.0196475618890954 1
0.0390087346463663 0
0.0186412301473385 1
0.0117590389758834 1
-0.0109054430366828 1
0.0234118811274555 1
0.00806918173634093 1
0.000452313612977286 1
0.00893623842428923 1
0.0358228432298952 1
-0.0061339069163079 1
0.0144429917437213 1
-0.0267359380972334 1
0.0487950692176005 0
0.0348557940158386 1
0.00856211538226375 1
0.0409206129062718 0
0.00602165148394925 1
-0.00360937598355212 1
0.0148043267363119 1
0.0112977414559229 1
-0.000837463035214473 1
0.0179410761668826 1
0.0321862910630562 1
0.0118944394258849 1
0.0392271428827135 0
0.0066060693806975 1
0.0374409111025019 0
0.019667201441057 1
-0.00485930270970642 1
-0.00258543821049546 1
0.00416291945903666 1
0.0339857430946246 0
0.0137550947457394 1
0.0148427988765144 1
-0.000921748795610073 1
0.014987858523197 1
-0.0289666761594574 1
0.0220595879025595 1
0.0350009625086845 1
0.00866432872974239 1
0.00197756415420888 1
0.0187408594508646 1
0.00417972058888229 1
0.0193527030126784 1
0.010679004507826 1
0.0257605042310169 1
-0.0011284654596457 1
-0.000886034767346596 1
-0.0165428411223336 1
0.0156989031227396 1
0.00311264947880414 1
-0.000992351744904089 1
-0.00241632298953094 1
0.00289993034578655 1
0.0247814274239378 1
0.0279015332417567 1
0.015436367187283 1
-0.00105259380950206 1
0.0020601542932306 1
-0.0231909939789538 1
0.0292553161347235 1
-0.000623681310527955 1
0.0162199136651675 1
-0.0250829806700588 1
0.00703530701547751 1
-0.0026885755611935 1
-0.000791875868601808 1
0.0167950882754641 1
0.0233003360104054 1
-0.00264589495200311 1
0.04098037520403 0
-0.019739101824505 1
0.0141173211495628 1
-0.0182476162379519 1
-0.00338543827048712 1
0.0430625558957643 0
0.0135704014913656 1
0.0175849571114761 1
0.018505433542678 1
-0.00600500109168225 1
0.0279597532400833 1
0.0502232175802786 0
0.0180143596101828 1
0.0362700034455141 1
0.0431439247724887 0
-0.00606199777772243 1
0.0112676956871971 1
0.0209393672294048 1
0.0244242083001642 1
0.0133848036012667 1
0.0110897562577652 1
0.00131063633408927 1
-0.0139661147458463 1
0.0494593046776007 0
0.0290479426579208 1
0.0250569558533642 1
0.0203740240221227 1
0.0415458294251114 0
0.00986813909531087 1
0.0109119769911765 1
0.0028970493429924 1
-0.0156327074531749 1
-0.0200758002456434 1
0.0130040891354018 1
0.0115355120639378 1
0.03191575302368 1
-0.00226178234523854 1
0.00824531442670847 1
0.000120587048220784 1
0.000701840804982767 1
0.0324012991660109 1
-0.00690014076819139 1
0.0394629018638993 0
-0.00162408789432911 1
0.0210685775597624 1
0.0367307264560013 1
-0.0122013984129401 1
-0.00559639868996279 1
0.0108252866116498 1
0.0156747081327872 1
0.00528365506095052 1
-0.00468223037173918 1
0.0298145492236174 1
0.0173383073235278 1
0.0256544203208396 1
0.0070210902274338 1
0.027919875899029 1
0.0184958192840626 1
-0.0073224388118121 1
-0.00691689736961256 1
0.00962072669729893 1
0.0259915575334686 1
0.0185156947428764 1
0.000889666079256819 1
0.0242529566678753 1
0.0296791273821189 1
0.00699944107258529 1
0.0282335632495959 1
0.00278733556349546 1
0.020552471127174 1
0.0271951403589556 1
-0.0175575717817459 1
0.0247569877548343 1
0.0470162226507906 0
0.0273466419422958 1
0.00940183595216823 1
0.0219579733458422 1
0.0385268713528981 0
0.0228266671230743 1
0.0373483911592458 1
0.0101067230854673 1
-0.000965297862568561 1
-0.0118982098586549 1
0.0319295890468576 1
0.0018624803779427 1
0.0377738037017542 0
0.0589389900065951 0
-0.0204474480284736 1
0.0267211374386758 1
-0.00581448767561052 1
-0.0177241238229324 1
0.0226787927667951 1
-0.00231891039400485 1
0.0107716521432309 1
-0.0056581491638721 1
0.0339713966472999 1
0.00730290605147325 1
0.0303008279139219 1
-0.0131598477874821 1
0.00447999822081257 1
-0.0134498686277799 1
0.00537475678060096 1
0.0233824939959742 1
0.0232699494173799 1
-0.0101115645811264 1
0.00192150499341505 1
0.0117583738582273 1
0.0553133446124692 0
-0.0361278843330066 0
0.0163908908965932 1
0.0320400280258376 1
-0.0198167957940369 1
0.0148255432470018 1
0.0296501709856135 1
0.0221348952614531 1
0.0128991409378687 1
0.00805962405066173 1
-0.00496129722434362 1
0.0227436883213154 1
-0.0059693695609177 1
0.0442976405164022 0
-0.0015810593829522 1
0.00648661409018431 1
0.0345969336966744 1
0.015068098699419 1
-0.0165484613215295 1
0.00475988068139583 1
0.0134766873298516 1
0.016192091558599 1
0.0231747086665202 1
0.0193795668023745 1
0.011576532384446 1
-0.0207860047265571 1
0.0339210375797807 1
0.0182644997192461 1
0.00727030645743868 1
0.0230888684568235 1
0.026430396794558 1
0.00742966008918195 1
-0.0259146858673796 1
0.00202448185354381 1
0.00483980899707085 1
-0.00255085845428807 1
-0.00781244127175259 1
-0.00395181804419336 1
-0.0040573042023685 1
0.0059520753361708 1
0.0248216473118334 1
0.0251425634350809 1
0.00178705548839504 1
-0.000951381404554381 1
0.0134911710770712 1
0.0307560633360078 1
0.0297973784289894 1
-0.0164607626020621 1
0.00583299118405661 1
0.00951065902273544 1
0.00462036536446351 1
0.00742673131393159 1
0.00605872532760803 1
-0.00325566145695376 1
-0.0195723543323284 1
0.0252027349440245 1
0.0285232247616811 1
-0.014713917095224 1
0.0118498350550328 1
-0.00870171514409569 1
0.0335694946392483 1
0.0160664379978388 1
0.0158783208716939 1
0.0130821652133348 1
-0.00740691508401652 1
0.00299854753887186 1
0.036899241825042 1
0.0426578346027151 0
0.0189360462982119 1
0.0282323100894339 1
0.025666524846304 1
0.0170494573140827 1
0.018895976046763 1
0.0177214396245902 1
-0.0161161365885523 1
-0.00433202931547932 1
-0.00112784650040124 1
-0.000290055318271387 1
0.00373345312456602 1
0.011103723459098 1
-0.0158819305483487 1
0.0184140457662345 1
-0.0106273803096263 1
0.00125102584833557 1
-0.0125130965647752 1
0.0338204389596889 0
0.0111354272992624 1
0.015783263225181 1
0.000391175421346705 1
-0.000244125906633103 1
0.0153641931560863 1
-0.000305559672944087 1
0.0144587228039545 1
0.0298360249801443 1
-0.000816552099671845 1
0.0300587775076478 1
0.00014767609500834 1
0.0137338437165735 1
0.0086476031411854 1
0.0322686490991063 1
0.00097587177750911 1
0.0344273847514135 1
0.00794145991596917 1
0.0149555161412471 1
0.0154378048461342 1
0.00440656378253329 1
0.00532222610116891 1
0.0265495026733559 1
-0.00130550160063891 1
-0.00451969584147245 1
0.0171059628889333 1
0.0169578634707706 1
0.000966547309504893 1
0.0334771834956518 1
-0.0349388197046985 0
0.0181451084640027 1
0.00128316917181336 1
0.0123696944371945 1
-0.00415297337635828 1
0.0296741399397132 1
0.0388247400957 0
0.0461946367138639 0
-0.0167752796102038 1
-0.00387747407250059 1
-0.00639280579293669 1
0.0166502914721654 1
0.0303080670863458 1
0.0244388443607508 1
0.0379504635002693 1
0.0254248962849809 1
0.0133333109509947 1
0.007739125941833 1
0.0237767263367747 1
0.0331530291131047 1
0.0440506054129426 0
0.0650098815556823 0
0.00458285013242035 1
0.00864243624572226 1
0.0621382718186561 0
-0.00699256474727817 1
0.00279142882490366 1
0.0162721716434073 1
0.0367239555338661 1
0.0362302621262947 0
0.0127567205417267 1
0.0286448876540078 1
0.0183877830151853 1
0.00711949939261741 1
0.0173996541352062 1
0.00489619503743453 1
0.00951949537626453 1
-0.00721704236963812 1
0.0234073708292436 1
0.0242775189214404 1
0.0124184235114398 1
-0.00170865848607879 1
-0.00178200199418997 1
0.0138985724254253 1
0.0168367009279233 1
0.0325620532988932 1
0.0200975551316429 1
0.0169352754060175 1
0.0114593472609938 1
-0.00276199387772298 1
0.0192706297445026 1
0.0351550091980949 1
0.0230109960113447 1
0.0492278630701583 0
0.0147704698806749 1
0.0240791224903134 1
0.0243780106655483 1
0.00764996484646869 1
0.0428415575394696 0
0.0256407905727206 1
-0.00542079530088942 1
0.00639356856575843 1
0.0304857888326585 1
0.0334165537086005 1
0.0281203974066133 1
0.023999612800147 1
0.0286107190759352 1
0.0552519514361804 0
0.0258812838535652 1
0.0206405061268039 1
0.0145275520922234 1
0.0106111391204907 1
-0.0104742381320114 1
-0.000469173594548022 1
0.02409559131872 1
0.0327226307012798 1
0.0216451691806597 1
0.0216128152172334 1
0.0204305239112161 1
0.00538830530781495 1
0.0302739119176156 1
0.00472185432024838 1
0.0283110772013517 1
-0.00142548213100461 1
0.0109667881068446 1
0.0168956865281442 1
0.0397826280514105 1
0.00698454665019645 1
0.0227883750539372 1
0.00210584666758942 1
-0.000959099025903493 1
0.0220515886681954 1
0.0166743842238524 1
0.0428356173073468 0
0.00442262007745037 1
0.00143404740590875 1
-0.00388916042079828 1
-0.0119374443482338 1
0.0104517435384415 1
0.0127673633036979 1
0.00785139318904758 1
0.0119274774260129 1
0.0140377249181863 1
0.00998987656192475 1
0.0235467256828644 1
-0.0201768505557066 1
0.0363187140844877 0
0.0117034271967729 1
0.0428178938768371 0
0.0227222517718439 1
0.020447914589116 1
0.045917537264343 0
0.0295445073504941 1
-0.00197956719924548 1
-5.56469179105296e-05 1
0.0369399024211665 1
0.0262026164185933 1
-0.00710685324458788 1
0.0368224530554414 0
0.00479404844250887 1
-0.012578900510569 1
0.0233157424116174 1
0.0111511525688029 1
0.00760132940946946 1
0.0372859029821327 1
-0.0121845865798895 1
-0.013118380255346 1
-0.0107911851593204 1
0.0272161306664266 1
0.0406626967464749 0
0.00670282426995329 1
0.0341331120010627 1
0.025900483186007 1
0.0400843162105353 0
0.024263055544357 1
-0.0140749478561866 1
0.006718999882634 1
0.00966431521337493 1
0.0280274094248802 1
0.00208730263212703 1
0.00435584490317101 1
0.0216436318904446 1
0.00450308206952277 1
0.00334177712890103 1
0.01385118955375 1
0.0383500979470749 0
-0.0246239411558253 1
0.00271624168939343 1
-0.00329409319911883 1
0.000465579784666968 1
-0.0123721301178425 1
0.00042573116615994 1
0.0127098185832401 1
0.0380892407509474 0
0.0232652508848622 1
0.0221900255322645 1
0.0285176258580912 1
-0.0180100694744095 1
0.0453273857345139 0
0.017018717469895 1
0.0177028157314215 1
0.0271880087064315 1
-0.0226493141982196 1
0.0105401768590394 1
-0.0124941049228468 1
0.0301629468393694 1
-0.0139128167189211 1
0.0359270753444616 0
0.0314966765586661 1
0.000761283431567197 1
0.0402313960683182 0
0.0327880853754813 0
-0.00928087533285068 1
0.00532650731993898 1
0.00792653007838449 1
-0.0221641089694218 1
0.0279810172393754 1
-0.0242015115416226 1
-0.0330004556016496 1
0.0156488330526752 1
0.0160986578248041 1
-0.0299443438324173 1
0.019209887729632 1
0.00270413377996989 1
-0.016699081595548 1
0.0345399552215265 1
0.0238340667393358 1
-0.00632912040031778 1
-0.00687048000186379 1
0.0117689953053052 1
0.0145730562547833 1
0.0114663692649788 1
0.0228155022298958 1
-0.00824188867328802 1
0.0217613291324942 1
-0.00799079772778348 1
0.0200682949482712 1
0.00220861091550338 1
0.0198201224996841 1
0.00392463790897982 1
0.0186589533247296 1
0.0130825848573008 1
0.0393957397640569 0
0.0291551515269328 1
0.0409782248536586 0
0.0041021043683406 1
0.0116031733823413 1
-0.0431266937935484 0
0.021471978148484 1
0.0281437228603953 1
-0.00628160784309676 1
0.0109965765191041 1
-0.00239428817243901 1
0.0457383947605399 0
0.0127483481012188 1
0.0101850491859199 1
0.0288246945471956 1
-0.00363801435658801 1
0.0257415450501568 1
-0.013458101809067 1
0.0342403465245751 0
0.00155546242798088 1
0.0067790010150916 1
0.00783467194758017 1
-0.0129034575137648 1
0.00584396507811867 1
0.0251928053310478 1
0.0218162909716991 1
0.00833838301758107 1
0.00447874926940143 1
0.0155008701597913 1
-0.000776680128412543 1
0.00936437124968616 1
0.0160213611842227 1
0.00568340005746528 1
0.0414740707586672 0
0.0373902540795982 0
-0.00524765711901251 1
0.0471552242431867 0
0.0126946581725093 1
0.0232218514883509 1
0.0650526047157568 0
0.0279169353679847 1
0.0144195544140285 1
0.020807493982882 1
-0.000680451585105072 1
0.00768689025290707 1
-0.0218486681075871 1
0.0217216575039341 1
0.00174346714759818 1
0.0276849146327277 1
0.0145849510953306 1
0.0262355765485575 1
0.035151078381385 0
0.0299355263321787 1
-0.00656181499669509 1
0.0301598806594538 1
0.0221620535058341 1
0.00783317868344429 1
-0.00112190268314636 1
0.030104873256872 1
0.0271012479308944 1
0.0256678618415951 1
0.0405770078716414 0
0.0424447277397499 0
0.027690263961311 1
0.0237204984686263 1
0.000539909726161355 1
0.0248153099686269 1
0.00206765293936281 1
0.00639490839309794 1
-0.00517823250340203 1
0.0216314995750153 1
0.030865534940383 1
0.0291767496163891 1
-0.010666794318818 1
0.0153783423100011 1
0.0202408050865898 1
0.00817395254755355 1
-0.0178468627795963 1
0.0174593239205942 1
-0.000471931252964342 1
-0.0052973674718187 1
-0.004274057749435 1
0.00579680318279869 1
0.0260075198151972 1
0.0172442919935883 1
-0.0129616861040187 1
0.00710709377911484 1
0.00150763850913266 1
0.0166583366175481 1
0.0120040334886534 1
0.0311688271850657 1
0.0202781414253122 1
0.0178877958871244 1
0.0359047592800234 1
0.00205306204001387 1
0.0234052783284689 1
0.0405614104458822 1
-0.024282534225552 1
-0.0154461245484347 1
0.0152284114512525 1
0.0017713750530347 1
0.0206284645182294 1
0.00292717525005864 1
0.0166579555640446 1
-0.00423931779976179 1
0.0450737291535089 0
-0.00121099240401801 1
0.0263655502322926 1
0.0145723439794834 1
-0.00765037585185557 1
0.0268781359157009 1
0.0103720841403512 1
0.0267719418605242 1
-0.000317298031146524 1
0.0186339407147307 1
0.012083310729971 1
0.00217976932221777 1
0.0275147463695161 1
0.0456294317486924 0
0.00205025898483995 1
0.0524693092039603 0
-0.00245568281075494 1
-0.0190147211928978 1
-0.0245090819772339 1
0.0293788105880852 1
0.00998376667333094 1
-0.00251036751854939 1
-0.000428833752862774 1
0.0117916462430422 1
-0.00947071343313536 1
0.00319973750929967 1
-0.0155684934706324 1
0.00971206074494485 1
0.0216217311941379 1
-0.0205606246237254 1
0.0524559641762359 0
0.0312982988824403 1
0.00371007228943718 1
0.00626012904457622 1
0.00842935139987275 1
0.0209050941410781 1
0.0258234411212629 1
0.00341649617412209 1
4.98424299117077e-05 1
-0.00075708107906188 1
0.00331122338992647 1
0.021564801601434 1
0.0247742829919654 1
0.0423874121789446 0
0.013077571812058 1
0.00838758100148963 1
0.0151511271016789 1
0.00392626176514215 1
0.0280165358185798 1
0.028980553322221 1
-0.00561290971154724 1
0.0193554339125241 1
0.0179680546869463 1
0.00705512713453783 1
0.0176856722350264 1
0.00131812271047369 1
-0.0100732480195359 1
-0.00602475945952886 1
0.0176483231888323 1
-0.00633162315000767 1
0.00331558978434984 1
-0.00951420588004374 1
0.0191776175889103 1
0.0528908154858362 0
0.0166319123974134 1
0.0125313644384905 1
-0.0315563310733628 1
-0.00995158961895523 1
0.0192323466285121 1
-0.00838094595479471 1
0.0177690427723456 1
-0.0201642262534896 1
0.0142268047955703 1
0.0254965265115742 1
-4.16963353542478e-05 1
0.00365789117190653 1
0.0042772690597761 1
0.00427731056361444 1
0.0342989655201308 1
0.0141941302890719 1
0.000144502494689458 1
0.0272100919606528 1
0.012143266673898 1
-0.0200314915490678 1
0.00213838203378264 1
0.00753852746190211 1
0.0308341382081147 1
0.0207751555021954 1
-0.00324599638281657 1
-0.0135900476649432 1
-0.0123737332831435 1
0.01340679977382 1
0.0720840329267361 0
-0.0162934420222839 1
-0.0287591148139542 1
0.0148144165985603 1
0.0359204582306829 0
0.0404696769462617 0
0.0324775765280564 1
-0.00840920845188797 1
0.0230586598966683 1
0.0154312253229909 1
0.0184953351155372 1
0.000173754263994482 1
0.0149331289014864 1
0.0319382940692141 1
0.0184093526993532 1
0.0128448095802045 1
-0.00648136155350902 1
0.034935760422405 1
0.0184791610052854 1
0.0200955643917368 1
0.0339453842287042 1
0.00463018519965006 1
-0.00366751655034312 1
0.0166833898345919 1
-0.00503487610795354 1
0.00451054719358386 1
0.0109795223366602 1
0.0323502528890599 1
0.00858839342408449 1
0.00578919353206167 1
0.00354861938083905 1
-0.00395351906859781 1
0.054091458814419 0
0.013566265927283 1
0.0226545656209317 1
0.031400943865361 1
0.0306070957801869 1
0.0223051332994081 1
0.0151159157108148 1
-0.0123762880952505 1
-0.000566010185230912 1
-0.0224957879638501 1
0.032325068737621 1
-0.0158334366684109 1
0.0251773489924772 1
0.0106719166693444 1
0.0502323048987663 0
0.0306790387901137 1
0.00238906134284488 1
0.0287562659618134 1
0.0256718364019654 1
0.0119751331050147 1
0.0377340530099766 0
0.0333904543448423 1
-0.0018393776832521 1
0.0137829932984819 1
0.00902392798515775 1
-0.00220062673523414 1
0.0509116324195075 0
0.0219520802762659 1
0.00243471616510678 1
-0.00165123128882332 1
-0.0148872502643762 1
0.00296115644818907 1
0.0362356120115535 0
-0.00734951176138432 1
0.00182982138716703 1
-0.00496414184634305 1
0.0494012128102906 0
0.0270374059672087 1
0.029217502989225 1
-0.0116173767035447 1
0.0119489641105461 1
0.019763964522075 1
0.00921191657113394 1
0.01959552441137 1
0.0272977873785346 1
0.0391645697588823 0
0.0150160756406792 1
-0.00366788725903313 1
-0.00981443745006695 1
0.00538034402649528 1
0.00223957620597539 1
0.0137642533003754 1
0.0178044903631593 1
-0.00829863156478047 1
0.0111070975703206 1
-0.0140826345302955 1
0.00911969349131362 1
0.019084416089653 1
0.0217769127329548 1
0.0333872518839606 1
-0.0090943961927197 1
0.021733032489125 1
-0.0115257653134167 1
-0.0132152073419165 1
0.0181646472995332 1
0.0158949629165462 1
0.0059181293898456 1
0.0389298778718636 0
0.0142232694026043 1
-0.0379395702137173 0
0.00813569502932321 1
-0.00345829518327946 1
0.0108383624355956 1
0.00688192040713397 1
0.034651026605231 1
0.0432642457337308 0
0.0095952463296429 1
0.00503007352537069 1
-0.0146142188599812 1
0.000886956567705596 1
0.025764160133176 1
0.0122846010471304 1
0.0383124587415269 0
0.0283136028517028 1
0.0341795240745947 1
0.0255045054067936 1
0.0438677185977469 0
-0.00139295355949783 1
0.0377123556710675 0
0.0569924656062129 0
0.00201212271693689 1
0.0172963973313847 1
0.0302836827133709 1
-0.0178928864795805 1
0.00448457447221218 1
-0.0150326444080161 1
0.0233807370811929 1
0.0236801488163732 1
-0.00537650611894632 1
0.0357249329148233 1
0.01082072467061 1
0.00582706021119444 1
0.000193938781809724 1
0.00475319121947582 1
0.0260934552183369 1
0.0250836518806701 1
0.0122379141756373 1
0.0239979757078128 1
0.044412473279568 0
0.022135371492104 1
-0.00120171630612693 1
0.0412876518692665 0
0.0134450207373026 1
0.0141759210247159 1
0.0233037739646574 1
0.0320714846042958 1
0.0113582457265649 1
0.0260328135263091 1
0.00519547148255223 1
0.0210078488411975 1
-0.00904298260257346 1
0.0119803649274136 1
0.00562027247124077 1
0.0125539606427372 1
0.0154775391842722 1
0.0225538920275547 1
0.0078876767270063 1
0.014975353282097 1
0.0214161339245166 1
0.00530788928845678 1
0.0214160871218484 1
-0.0227424864801185 1
-0.0276896674155905 1
-0.0028771335417874 1
0.0035719428941858 1
0.0210961102007721 1
0.00765933755807629 1
0.0150871604140113 1
-0.00550130854228055 1
-0.00497465633464874 1
-0.024969619899065 1
-0.00568750432664141 1
0.0501306190827641 0
0.0352346223788674 1
0.00684954823123202 1
0.0288976442761455 1
-0.0112048809918161 1
-0.0039648034364452 1
0.0147041153562168 1
0.0229803020414938 1
0.0373586850921125 1
-0.0120925278450492 1
0.0336555049725893 1
0.0434413800941728 0
-0.00716188120694581 1
-0.0148140671861931 1
0.00557868825087586 1
0.0191174488512254 1
0.0333972688456287 1
0.017834004437553 1
0.0138989353529182 1
0.0158243237799801 1
0.0067838682425902 1
0.00925793221007897 1
0.0122773032578842 1
0.0318302217733987 1
-0.0110398907237092 1
0.0431367804349196 0
0.0168820532623045 1
0.0220067508294659 1
0.00120966617975841 1
0.0129835656790966 1
0.00441982240531502 1
0.0183043782259261 1
0.00186800478032429 1
0.0119141757150811 1
0.0232421550494315 1
0.00544505949479894 1
-0.00325403668060024 1
0.0149327328987925 1
0.047928027871865 0
-0.0112637395877038 1
0.0268572185916102 1
0.0436414564319831 0
0.0127159465723867 1
0.0288172270288597 1
0.0227941801700662 1
-0.0010585246401144 1
-0.017992289330686 1
0.0151239064019438 1
0.0260246087720978 1
0.0276909480060019 1
0.0105962944042753 1
0.0366714751808494 0
0.0363546295173648 0
0.0108449275232822 1
0.00149382415159516 1
0.00442377603490469 1
0.0285066010442531 1
-0.00538106197782395 1
-0.013733348291911 1
0.0137255109485286 1
-0.0115769135753449 1
0.000700383427511186 1
0.017643337778309 1
0.00572130737238864 1
-0.0162301019169088 1
0.0283617388643782 1
-0.00644268689945334 1
0.0491642092157467 0
0.0217019763420665 1
0.0325836598691498 1
0.0183227040824267 1
0.0166157857145922 1
-0.0100210490620234 1
0.0114730743767996 1
0.00253073677482317 1
0.0109110827985993 1
0.0251013955232445 1
0.0222493722591574 1
0.0183713668272984 1
0.0196851736504394 1
0.0117489991102435 1
0.0203794572581293 1
0.00317518492169474 1
0.0438467887150345 0
0.0233397148550853 1
0.0128541296091392 1
0.0264675539817569 1
0.00342545864190028 1
0.0224455477920557 1
0.0141100646280795 1
0.0358637541681241 1
0.0311378988241857 1
0.030245051687708 1
0.0230990784620847 1
0.0451844778520261 0
0.0195756619360921 1
0.0051167827075499 1
0.00602603282905018 1
0.0269910289992111 1
0.00772330135123412 1
-0.0176620766449518 1
0.0188640287889252 1
0.0153158960551274 1
0.0122720652142544 1
0.0348297739887387 1
0.0348314501392981 0
0.0153998823368719 1
-0.00128736548073765 1
-0.00792854131817469 1
0.0147504979876958 1
0.0417863082022255 0
0.0140518732978051 1
0.0099867602034433 1
0.0346832006244574 0
0.0359262253995251 1
0.0196558982237897 1
0.00788813771178893 1
0.0191833908321579 1
0.0321284598453075 1
0.0385922570723482 1
0.00924754102172065 1
0.025477108346118 1
0.0159496653464196 1
0.0448948336753891 0
0.0124806103551555 1
0.0296292534399882 1
-0.00163605008977215 1
-0.0153947490424468 1
-0.000733951206120941 1
-0.00343843351868242 1
0.0201804817168883 1
0.0392962395540849 0
0.00296661814897777 1
-0.00729587602506557 1
-0.0228712748252752 1
0.0284093740871833 1
0.0101507439679169 1
0.0142575638866737 1
0.0454655785370278 1
0.00722551982695122 1
0.0219934250478678 1
0.0363810001827813 0
0.014620930935432 1
0.0168394398110863 1
0.0171648875356769 1
0.0289970343427902 1
0.00783369326155446 1
0.00542732117869471 1
0.020590336970416 1
-0.0021696788015908 1
-0.0297415012092045 1
0.0122632837551422 1
0.0287931325530022 1
-0.000561395957389505 1
0.0165988812088292 1
0.00196566157180774 1
0.0124934211952961 1
0.00436999169993291 1
-0.00264773516818784 1
0.0189423944948722 1
-0.0224820169061138 1
0.00127575876794837 1
0.0172264626731367 1
0.0231079246579169 1
-0.0142457882745303 1
0.0181361572994 1
-0.0195341449924203 1
0.0158276466583619 1
0.0253518829756565 1
0.00632449045866028 1
-0.0102115039050919 1
0.00172581958395674 1
0.00295209182494534 1
0.018731351001672 1
0.0048012762449309 1
0.0352440219461521 0
0.0322736260167645 1
-0.000848628542920303 1
0.0207671007159372 1
-0.0153396881311402 1
0.0294996129176466 1
0.00540830844537045 1
0.0351396975709917 0
0.0365679156299742 0
0.0209813270375948 1
0.019196429061081 1
0.00497876110812091 1
0.0138945221236913 1
0.0141865943699084 1
-0.00241407388274643 1
-0.00280294872960009 1
0.0337284039383784 1
-0.00287366807617198 1
-0.00160506431060563 1
-0.00685257022388039 1
-0.00305387975695181 1
0.0121852519415648 1
0.0350531928366107 0
0.024020633138726 1
0.0219296025198821 1
0.00100759992816891 1
0.0239077510281494 1
0.0305228458636603 1
0.0414424712242118 0
0.00821876422848398 1
0.00766927473352245 1
0.022153321921801 1
0.00671205314873926 1
0.0279943870455853 1
0.0261955425318276 1
0.029555863579377 1
-0.0293071655630284 1
0.023536906687763 1
0.00528657347871119 1
0.00335544036508049 1
0.0364079212057277 1
0.0232430713720196 1
0.00682095885698473 1
0.0179756044924645 1
0.00990518874073571 1
0.025701466304496 1
-0.0194861880554041 1
0.0169398877982296 1
0.0420204469236875 0
0.0332456459883103 1
0.020670359907194 1
0.00895882937414569 1
0.00944278027194638 1
0.0263746191246219 1
-0.00214802833732908 1
-0.00907839450517365 1
-0.00417637449261639 1
0.0168829052929419 1
0.0171669125102773 1
0.0183849435923428 1
0.0236261449885216 1
0.0203792282319408 1
0.0209732670260525 1
-0.0089251496897947 1
-0.0136292777247808 1
0.022006470318586 1
0.0376009695566706 1
0.0508293376243104 0
0.0393427654902253 0
0.00635576180627261 1
0.0113033231802863 1
0.0168601165204333 1
0.0368391896673536 1
0.0333869124080661 1
0.015450591514743 1
0.0300472744973423 1
0.00076234435813706 1
0.0272237410029379 1
0.0334293786992142 1
0.0211266728601809 1
0.00232796939727084 1
0.0579028222142988 0
0.0450569723796954 0
-0.00254808890421926 1
0.0138793684775266 1
0.0253309700114869 1
0.0137497258133805 1
0.0210879281003079 1
-0.0172077454748192 1
-0.00565208559001696 1
0.00971793927241822 1
0.019390745445216 1
0.0172221391574228 1
0.0214484271927485 1
0.0263190300919101 1
0.027466903916239 1
0.0134082952596698 1
0.00277081270563206 1
0.0172028315397699 1
0.0219348767455217 1
0.0218413914654187 1
0.016754773849326 1
0.031834576902293 1
0.0206469379442961 1
0.0365773286633269 0
0.0154972269301876 1
0.0328350426501247 1
0.0166917115812537 1
-0.00265891514346977 1
-0.0070772535972765 1
0.0068534118523887 1
0.0294555463049743 1
0.0346129922971617 0
0.0233465760367243 1
0.037953042071141 0
0.0257672362820517 1
0.0161953929858432 1
0.00144742190471603 1
0.0112833099389686 1
0.00886520765164973 1
0.0264667722888876 1
0.00135083117876794 1
0.0245893172989934 1
0.0277323304210838 1
0.0348499490429396 1
-0.0090044507196728 1
-0.00663786849576355 1
0.0135381097166261 1
0.024107193192525 1
0.0316688075529666 1
0.00751830621440349 1
-0.000122285187920003 1
0.00842651448791039 1
0.033589745390607 0
0.0105211029019723 1
0.00229159430224822 1
-0.0143634953487664 1
0.0109565398535082 1
0.0246204707485782 1
0.0103171682673202 1
0.0133868496314449 1
-0.00466708106084464 1
-0.0117997095443401 1
0.0119482419762069 1
0.0374084329309026 0
-0.00354853789894287 1
-0.00287610350369138 1
0.00669883359264818 1
0.00587648282678895 1
-0.00193415539338419 1
0.00601216376248606 1
0.010607400942208 1
0.0469486754879763 0
-0.00196693266388013 1
0.0352339738654487 0
0.0153106922394288 1
-0.0177727153985135 1
0.0571064518285963 0
-0.015423962576414 1
0.0481246749897795 0
0.0096136938971156 1
0.0180993481383525 1
-0.00695692816526704 1
-0.0231226625994839 1
0.0132316493334633 1
0.00355150805059347 1
0.015761746570657 1
0.00205657167627818 1
0.0316310713252578 1
0.00378266762348054 1
0.0289730727891889 1
-0.0115470207366815 1
0.00969598183928047 1
0.0275057776971628 1
0.0160399894717285 1
0.00476604128896209 1
0.0185485608995068 1
6.96323678958978e-05 1
0.00326564255209914 1
0.0114568893223124 1
-0.000198845115665225 1
0.00862729765005026 1
0.0330806113560215 0
0.02116824321819 1
0.0180000475613062 1
-0.0119738057264491 1
-0.0282135983247647 1
-0.00440559361958145 1
0.0212546476374123 1
0.0192458662622508 1
-0.000173376548048802 1
0.0457723216700758 0
-0.00386594250217848 1
0.0185875787212409 1
0.0137470671083831 1
-0.00279868216870354 1
0.0359351505653836 0
0.00406752773222368 1
0.0166417316663605 1
0.0150234864326015 1
-0.0016686752603638 1
0.0136533995816507 1
0.00676831923606075 1
0.0124543543534538 1
0.0378928868663568 1
-0.00572842991944944 1
0.0293755276293389 1
0.0100285380716531 1
0.0295861778006599 1
0.00955744424373138 1
0.0139316515616394 1
0.00171878421317497 1
-0.000177085763667208 1
0.0264236136290256 1
0.0342106780002227 0
0.000746073685562809 1
0.0348507187964548 1
-0.000531111332021167 1
0.0146682419003781 1
0.0131069537668088 1
0.0241832532720012 1
0.00825476699371082 1
0.00577584561011311 1
-0.0160268832920004 1
-0.00712700911040072 1
0.00825426275346835 1
0.0401093198381446 0
-0.0104259238115685 1
0.00934948453750054 1
0.0239192886888603 1
0.0121130652643128 1
0.0349161704143153 0
0.00347285665339044 1
0.0266466733575352 1
0.00883986293947992 1
0.010723815610905 1
0.0223526591343993 1
0.0132438054147947 1
0.00295546534805848 1
0.00757725016679008 1
0.00728191488813142 1
-4.25272951867374e-05 1
0.026013146175207 1
0.00728128423338045 1
0.00867443445254809 1
0.00342600018236223 1
-0.0256215977580191 1
0.00862689063685706 1
0.0061825875806575 1
0.00335865637599699 1
0.0171932656713485 1
0.0144213508958593 1
0.00701306533158133 1
0.00657118717826124 1
0.00503366286890689 1
-0.0487421041672717 0
0.0171147289128677 1
0.0291933745055452 1
0.0295352078383053 1
0.0327914890470733 1
-0.00195935552881993 1
0.0119750404846889 1
-0.00548799787144661 1
0.0371646576631338 0
0.0131621668652073 1
0.0111610496293693 1
0.019166067925687 1
0.0309711316131041 1
0.0139704249831361 1
-0.0280752466660764 1
-0.014048153336299 1
0.0105808212718764 1
-0.0168117469206073 1
0.0247776576950711 1
0.0240546520082485 1
0.0185994900214595 1
-0.00969486398035203 1
0.0364392801600867 0
-0.00760326169864612 1
-0.0010520669433386 1
0.0129310276117118 1
-0.0199527315123069 1
0.0150840354409383 1
0.0103518543880375 1
0.00407741552445993 1
0.0202881544423578 1
0.0164425668985119 1
0.0103295281930373 1
0.0109051073781372 1
0.0308430325273932 1
0.0102738305120771 1
0.0379179166566414 0
0.020031832737467 1
0.0279532766998649 1
0.042317160007836 0
0.00900190105147417 1
0.0280300085733147 1
-0.00128136082602698 1
0.0547434270683217 0
-0.0136694462038247 1
-0.00145898792727829 1
0.0332829318201849 1
0.00333908541696368 1
0.00440969731393677 1
0.0104512669242779 1
0.0222604458584577 1
0.0165434648364027 1
-0.00115448900725786 1
0.00692576763002842 1
0.0220675091920972 1
0.0445617786657241 0
0.0233717640596271 1
0.0351995047395998 1
0.00280889498949167 1
-0.00299154639796805 1
0.0139198725936388 1
0.00499814647491599 1
0.0186951204968947 1
-0.00313246736777082 1
-0.0150766022513424 1
0.0344496681496347 1
0.0454211372585103 0
0.00378762408419078 1
0.0178622994051419 1
0.026003782407962 1
0.0349809199986247 0
0.00889533333937896 1
0.0304497892333316 1
0.013362235307209 1
0.0107456564909726 1
0.0363207406899861 0
0.00320310301053422 1
0.0213889735200234 1
0.0246526124739071 1
-0.00469266616720615 1
0.0167626429271615 1
0.00932953917789345 1
0.00574145380555583 1
0.021016069084398 1
0.0148462126074863 1
-0.000394467407792251 1
0.0136798410405455 1
-0.0093772933087291 1
0.0197853605417036 1
0.0136814152280917 1
0.0297030645789687 1
0.0250158126583907 1
0.0051495124234442 1
0.0537280340956509 0
0.0200133480567917 1
0.0187908718219925 1
-0.00606283835312919 1
0.0113012652605991 1
0.0353615781807728 1
0.00320744665298837 1
0.0350103270256978 0
0.00216898161716921 1
-0.0222383670545234 1
0.0502236442864281 0
-0.0143340994959833 1
0.0133143255999229 1
0.022414296745066 1
0.0136806691683709 1
0.00803049009727459 1
0.00352106232888377 1
0.0270613591174319 1
0.021307094691775 1
0.0205989973432016 1
-0.0126970396271138 1
0.00938883455934379 1
0.0168914786025403 1
0.00178683941527818 1
-0.00847486284725895 1
0.0268506177034961 1
0.0322828809084761 1
0.00228843366820664 1
0.00533104065377207 1
-0.0207130721861508 1
0.00320835456579433 1
0.0291747495881029 1
-0.00659603838980168 1
0.0438200047695675 0
-0.00470427214281722 1
0.0366967530782243 1
-0.0173283251344776 1
0.0308381061455172 1
0.0261112768860805 1
0.0258228928604983 1
0.0416140780393542 0
0.00682279989576576 1
0.00970765027105395 1
0.0245735252833741 1
0.00185056597193531 1
0.0263914098770292 1
0.0285967533816324 1
0.0258746411614529 1
0.0407915603306553 1
0.0359095292495886 0
0.0423919075793694 0
0.0462727296820723 0
0.00484778781509926 1
0.0026723615217671 1
-0.00237446883255495 1
0.0356154917165576 0
0.0274401052425508 1
0.00383801814259967 1
0.029882983653536 1
0.0239021653195807 1
0.00960243932642838 1
0.00322462985553608 1
-0.00706185135618566 1
-0.00988960790762602 1
0.0222620297926881 1
0.0381448608587376 1
0.021492980689779 1
0.0199431173013917 1
0.00969474195082813 1
0.00500607518472711 1
0.00906122903918281 1
0.0120696333510515 1
0.0345284374144845 1
0.0100486768555755 1
0.0106579773254019 1
0.00489791123806904 1
0.0303923452822483 1
0.0507208892085405 0
0.0298717782944755 1
0.0527055870976083 0
0.0214753399246292 1
0.00759286685971307 1
0.0511290034794818 0
-0.0175691813771417 1
0.0340855928852953 0
0.00279211368705942 1
0.00266392285419587 1
0.0266971294759813 1
-0.00428452347345722 1
0.0107310530373624 1
0.0059722960823269 1
0.0204970796429951 1
-0.00496661911076559 1
0.0482639372127356 0
0.000361662892473362 1
0.000787636662976213 1
0.0367025667789562 1
0.0220340465525502 1
0.0312574948963975 1
0.0278926468602739 1
0.00469117403358003 1
0.0394722092463618 0
0.0106784287298715 1
0.0169797878717918 1
0.0315661268315832 1
0.0352357837470029 1
0.0414675073115096 0
0.044975598334243 0
-0.00530788341950666 1
-0.0195597951651624 1
-0.0038900468614684 1
0.00682818725418766 1
0.00254874307513852 1
-0.0167032120473558 1
0.0144816047377386 1
0.0182529844512693 1
0.042029028975273 0
0.010820326555651 1
0.0304150321584055 1
0.0253123834965092 1
-0.0374668932074687 0
-0.0148184509173693 1
0.00169617060581575 1
-0.0130691926168433 1
0.000925305487652703 1
-0.00514915910180376 1
-0.00155101188515405 1
0.0147387754854884 1
0.00675964252890713 1
0.0472079716988219 0
-0.0131653724208538 1
0.0104190628385531 1
0.00787808604095779 1
0.00365360552592583 1
0.0246006629083453 1
0.0226474521066116 1
0.0375434864315086 1
0.0391441657114159 0
0.00343531913406807 1
-0.0151060201541337 1
0.0183539598105835 1
0.033755443785668 1
0.0132188020790248 1
0.0213186849375986 1
-0.0161392070336732 1
0.0344905357390031 1
-0.0278329963995359 1
-0.00777858746401238 1
0.00568132996381016 1
0.0022910579800811 1
-0.0239302356753396 1
-0.00101488678851546 1
0.0251611835711113 1
0.0310130547869278 1
0.00994260172861198 1
0.00725052112646764 1
0.00282157250923461 1
0.0386500083674441 0
0.0210422630053077 1
0.0226000360584291 1
0.00177370610925548 1
0.00597964636087449 1
0.0168112212691836 1
0.0207880219502436 1
0.0122810682908843 1
-0.00527530483843538 1
0.00159490016412746 1
0.0115045354106783 1
0.0200691783933267 1
-0.0248911945616838 1
0.0324910835292133 1
0.00598153884985723 1
-0.00930276194549477 1
0.0148075685444586 1
-0.00266713686402696 1
-0.0124923628923439 1
0.0121448404980408 1
0.000656033716086172 1
0.0104553870915687 1
0.0156858111597134 1
0.03601532933548 0
0.0414429771845761 0
0.000848322207111226 1
0.0351279422990354 0
0.0452799014855483 0
0.00529684059749416 1
0.0096302855864102 1
0.020279626722717 1
-0.00113655295029669 1
0.0614498794185969 0
0.00782873224437272 1
0.0218437896532368 1
-0.00214820595588062 1
-0.00233920870249073 1
0.0205723417094528 1
-0.0218112944988912 1
0.0261449946636729 1
-0.0321122422271105 1
0.00677228466385676 1
0.00132686405681319 1
-0.0179415597368235 1
0.00879953062063519 1
0.0149545039764489 1
0.00840059253730168 1
0.0179499415514619 1
0.0369045134424162 0
-0.00258265426824197 1
0.00934621001152062 1
-0.0317595970795456 1
0.0180539459299095 1
0.00916598648132615 1
0.0285880831178173 1
0.00372436914507014 1
0.00432231345294059 1
0.0144702138456597 1
0.00298400720558715 1
0.0218579225979885 1
0.00212467387758568 1
0.0322689380733154 1
0.0130746723965622 1
0.0182558456762422 1
0.0125380642308473 1
0.0303508387418407 1
0.00664528664880237 1
0.0161798765197659 1
-0.00475660817774451 1
0.00665908129233656 1
-0.00356483891636591 1
0.00822899856726647 1
0.0106337846002466 1
-0.00851631827000946 1
0.0321209508459926 1
-0.00230353268603377 1
0.00807096297819229 1
0.0315690597331029 1
0.0226612010035963 1
0.0126726988131299 1
0.0180467325272167 1
0.00848244636453568 1
0.0109249909752463 1
0.0173805784229705 1
0.0272652076302085 1
0.0020192506927291 1
0.0304097438528614 1
0.00467102573711965 1
-0.0166459974036318 1
-0.0411160195913238 1
0.0161112553351097 1
-0.00445098359529244 1
0.0124724999567691 1
0.0137706898622442 1
0.0459297391345931 0
0.0126221433449279 1
0.0225644221333775 1
0.0342347013762253 1
0.0102761083187014 1
0.0246286660218994 1
0.0417898067862404 0
0.0367657220131092 0
0.00672473668692375 1
-0.0038549896837641 1
0.0150022433928862 1
0.0260890763254474 1
-0.0259788265247297 1
0.0191677555497292 1
0.0129389080005489 1
0.0105678870595233 1
0.0159638897191198 1
0.0304195278925884 1
0.0248993884578023 1
0.0121160183415292 1
0.0519715721817405 0
0.0124486653791932 1
0.00776782940569193 1
0.000570410470015017 1
0.0207350223759499 1
0.00360680603598102 1
-0.0251202462855242 1
-0.0194193443010327 1
0.0340929878480183 1
-0.00942977153594076 1
-0.0160769700366558 1
-0.00598796246796243 1
-0.0231798918109824 1
0.0331794109996884 1
0.00334817667584204 1
-0.00233079874171664 1
0.00318518267619624 1
0.0123768599928549 1
0.0196143023517615 1
0.023354624118929 1
0.0045618651986821 1
-0.0103215070744946 1
0.0432111844792615 0
0.00656432484692271 1
0.0256556235746368 1
0.00379994029590407 1
0.0263010310396201 1
0.0226239903676239 1
0.022652390304075 1
0.020294437791414 1
0.00972247596863563 1
0.00859059465052863 1
0.0105306297897912 1
-0.0215191860350103 1
0.026574643388718 1
-0.000625583587510842 1
-0.00792132212427111 1
0.00382954074483488 1
-0.022762957143157 1
-0.00654462630052088 1
0.0232972987475735 1
3.66124977792925e-05 1
0.00567364542551073 1
0.00972566244819401 1
0.0247371582521683 1
0.0185465791973966 1
0.0343802258845298 1
0.0134196822801922 1
0.024216984956514 1
0.0184386453331917 1
-0.0176065986538309 1
-0.00505483189615395 1
0.0202655212030441 1
0.0362475110557063 1
0.000484888602009392 1
0.0245125978220651 1
0.0187313027977917 1
0.0402070435435786 0
0.0186936270650161 1
-0.0132473771934059 1
0.00133986103483735 1
0.0413675452933077 0
0.0250994057176871 1
-0.0147933103151108 1
0.0174723176426649 1
-0.00490604729954401 1
-0.0111831575617411 1
0.00706152417343565 1
0.0378201114565255 1
-0.00735560093136408 1
0.0182986032962163 1
0.0386460682786651 0
-0.00445385378185194 1
-0.00905614051481851 1
0.0247831926510558 1
0.0112704826877237 1
0.0275527397140585 1
0.0522927490335553 0
-0.0185321674992121 1
0.0417507832939807 0
0.000764511287926058 1
0.0381424501913852 1
0.0126100742799809 1
-0.022262054966768 1
-0.0225182692311316 1
-0.00215335377090964 1
0.00110473210273102 1
0.00435923385537493 1
0.00626861992602424 1
0.00841622575472449 1
0.042625368259798 0
0.0403565334343987 0
0.0253476584491586 1
0.0247759311742679 1
-0.00491959645471691 1
-0.0138263442290852 1
0.0200177026847189 1
-0.0122066721635551 1
0.0146357200039081 1
0.027861694412314 1
0.00225470226449701 1
0.0159336073290726 1
0.00470162630965179 1
0.0341899987182829 1
0.0157054595552308 1
0.0174712926905545 1
0.025236302467521 1
0.042003732310381 0
0.0131735457947637 1
0.00637620158269568 1
-0.00146741547281208 1
0.0228338224055905 1
0.0283858704950466 1
0.0319378239046492 1
0.018847075127395 1
0.00773808533576199 1
-0.0123780086360518 1
0.00677606394306747 1
0.0201103298939218 1
0.00721157264458059 1
0.0179137929303338 1
0.0389400345905546 0
0.0399371028177998 0
0.0232348338016454 1
0.0439466760900122 0
-0.00459135606132545 1
0.00108812343435516 1
-0.00039447457797289 1
0.0182364721268532 1
0.02747904699687 1
0.0129073260736649 1
0.0134134872688518 1
0.00479929087926782 1
0.014068708603209 1
0.0146088123870773 1
0.0312608703270597 1
0.00483182198226095 1
0.0114390615965748 1
0.0186374163056192 1
0.0097211315640152 1
0.0416310601911891 0
0.0114078888706353 1
0.0286729398962628 1
-0.0109706963617198 1
0.0193611053521257 1
0.00854969718513491 1
0.00216344671566552 1
0.0212873573318413 1
0.000865277514408504 1
0.00682271450169425 1
0.0279350939725243 1
0.0153491811523211 1
0.0164676534463213 1
0.0300513823662264 1
-0.0043694634973032 1
0.036682052176429 0
0.0209055649067587 1
0.00346513588228927 1
0.0286713388291249 1
0.0142317351836903 1
-0.018531432138209 1
0.005758352627162 1
-0.00311011284744935 1
0.0136607370456255 1
-0.000914673483865544 1
0.00757380679498148 1
0.0205625053587165 1
0.000897309569342921 1
0.00471009115233143 1
0.0293140545044856 1
-0.0210626701591981 1
0.0340871715339349 0
0.0234396941663399 1
0.0195860178047283 1
-0.00714335514562739 1
0.0232434019894211 1
0.00311832995242064 1
-0.0107669136568648 1
-0.0111035265270561 1
0.0244404817477093 1
0.0210756292106022 1
0.058492172711172 0
-0.0111098979522967 1
0.00109355384903377 1
-0.00195543275526393 1
0.0356281025270853 1
-0.0105138627232446 1
0.0249876247565917 1
0.0206698124338816 1
-0.021934354566754 1
0.00142598453400267 1
0.0118368669802 1
-0.0181347241906592 1
0.0139913723850006 1
0.013649748791683 1
0.0210420381402147 1
0.0147106387846626 1
-0.00248670071438297 1
0.0120295929593352 1
0.014184955157764 1
0.0150641334969232 1
0.0428715447755853 0
0.0189984319512224 1
0.0307981951887499 1
0.00523502511599288 1
-0.00718758983097571 1
0.010443059841077 1
-0.0282909777313335 1
0.0153621818652804 1
-0.0106624495401318 1
0.0212554739066643 1
0.0199972930279868 1
0.0537879427154004 0
0.0181300993969728 1
0.0212003681870577 1
0.0397485124237403 1
0.0127709383786832 1
0.0138392555750488 1
0.0163821007672017 1
-0.0318131727199518 1
0.01554068210597 1
0.0123581687206412 1
0.00616384689897273 1
0.0424035045405766 0
0.0326417432244958 1
0.0121407588181124 1
0.0123913784479422 1
0.0280829133927152 1
0.00337084616508631 1
-0.00148370471363055 1
0.00859087981318716 1
0.0141808890937411 1
0.00942637049506364 1
0.00354002579211465 1
0.0624927196101765 0
0.00644324269206837 1
-0.00324118120497556 1
-0.0206994417731576 1
0.0215234132745993 1
-0.00142413653801379 1
0.0116159339954051 1
-0.00576363631116748 1
0.0461558535030636 0
0.00690086913344921 1
-0.012703787526033 1
0.00898169110646301 1
0.0440131908322591 0
-0.00384762310389262 1
0.0229458566249571 1
0.00627522539013324 1
0.0410430520807905 0
0.0132295657383062 1
0.013935114293072 1
-0.016204730609305 1
0.0501067689435679 0
-0.020628304875765 1
0.0307434693524224 1
0.044557420331335 1
0.0330585468794494 1
0.0128914757688112 1
-0.0192268718584027 1
-0.000304037104075071 1
0.030031378581121 1
0.00393211304493553 1
0.0463968684000291 0
0.0359393512817131 0
-0.00985386978944445 1
-0.00330477393507269 1
-0.0173910814612528 1
0.0357010842954827 0
0.00864780566164933 1
0.0146255547577644 1
0.0144025678042385 1
0.0172983493714527 1
0.0290561113915443 1
0.0384974140658329 0
-7.42395620275104e-05 1
0.0214149997572256 1
0.0320784169114961 1
0.0265448196035438 1
0.00509613834283422 1
-0.00549107392129345 1
0.00573220479251991 1
0.0355313952609648 0
0.0196305685981036 1
-0.00349340103918947 1
0.0227508145221847 1
0.0165919262035605 1
-0.0242255471593509 1
0.0422851795322861 0
0.0194049160929633 1
0.0170930106053996 1
0.0175756262499038 1
0.0258683239937641 1
0.0323718612005119 1
0.0342850691722049 0
0.0308366352019589 1
0.0192753768225312 1
0.0157904125392939 1
-0.0266306586989224 1
-0.000982832138017787 1
0.0243431213718335 1
0.0257604921875565 1
0.00884070526233317 1
0.0497237791304784 0
0.015597769851407 1
-0.001368279647343 1
0.0180673448844014 1
-0.0255664186749289 1
-0.00519510044589951 1
0.0212502221322456 1
0.0313946451696021 1
0.00668890690154882 1
0.00667227797001417 1
0.0303220375533056 1
-0.0210254796644782 1
0.00541053716668654 1
0.0236035034358697 1
0.0268904525289346 1
0.0473570055541219 0
0.0112034589732982 1
0.0521752076954767 0
0.0176769415893389 1
-0.0128125460162735 1
0.0287180214855241 1
0.00334120751893898 1
0.0179115146082485 1
0.0265495070357666 1
0.0275504164490778 1
0.0324592679280439 1
0.0268367509043638 1
0.00860071627035673 1
0.0386633287492008 0
0.0110473093144208 1
-0.0151187058400534 1
0.0114254897812306 1
0.0110556550972142 1
0.0324566907503852 1
-0.0108913229158708 1
0.0309385340723878 1
-0.0161879077437823 1
0.0190416854557632 1
0.0438367373603608 0
0.00980005077527809 1
0.00707750025676813 1
-0.0143001438921548 1
0.00353785987243816 1
0.0179357394228592 1
0.00750919410465053 1
0.0283284088536122 1
0.00903132695445875 1
0.0311595279825061 1
0.0234395591735348 1
0.00480929980556258 1
0.0189330266138161 1
0.0155574473852053 1
0.00955582081628365 1
0.0133135639110234 1
0.0434520538239334 0
-0.000374415221274296 1
-0.032300199613402 1
0.0176396939335342 1
-0.0212839192245459 1
0.00191750560739636 1
0.0160832257270205 1
-0.00502929652893155 1
0.0204881702697309 1
0.00823679550988666 1
-0.00296111752861092 1
0.00703683581208144 1
-0.0150013660956281 1
0.0033401269172164 1
0.0421904364615359 0
0.00511059185333375 1
-0.0126953132783571 1
0.0172436198476992 1
0.0363946868109571 0
-0.0138449012472706 1
0.00622921197284431 1
0.0268431975657155 1
0.0281824450924026 1
-0.00669317073428192 1
0.022613741127555 1
0.0118468399054458 1
0.0529133803097222 0
0.0197460754447391 1
0.042334182249344 0
0.0309699105055788 1
0.00287672082774082 1
0.0166337027921207 1
-0.00932461595354534 1
0.00878281123557082 1
0.00883720593549185 1
0.0248904360633612 1
-0.00622213308936561 1
0.0249385729899196 1
-0.0184959798865169 1
-0.00549551487625979 1
0.00988367471065281 1
0.031254316115532 1
0.0204667280141878 1
0.0244274891452662 1
0.0244618155838528 1
0.0225988773124736 1
0.0636548502183401 0
0.0255833417887806 1
0.0230775072675133 1
-0.0168325360518193 1
-0.0153967806865903 1
0.0441717385577936 1
0.0518171142392971 0
-0.0108313621502187 1
0.0201777440131276 1
0.0355056122502466 1
0.00663487746870493 1
-0.00325776170065875 1
-0.00652209470534237 1
0.0374945162515038 0
-0.00331663515590041 1
0.0184376183833184 1
-0.0180721471262951 1
-0.0083765694185524 1
-0.000631012251493533 1
0.0174922647160429 1
0.0150426844810281 1
0.0180065297203047 1
0.0350075381784622 0
0.013234210964224 1
0.0237585174989469 1
-0.00173052708210815 1
0.0176120405721569 1
0.0260826196038939 1
-0.00306067344873749 1
0.00783918858517029 1
0.0204278936389337 1
0.0104130091924885 1
-0.011161748481365 1
-0.00264888008604694 1
0.0157109995266022 1
0.0236085118936233 1
0.0131157263159809 1
0.017429754102951 1
-0.00204636339467852 1
-0.00252584569127452 1
0.0281190299953738 1
0.00465829455768625 1
0.0186749294943637 1
0.0129510694759242 1
0.0223637830639364 1
0.0213191556655078 1
0.00400886981275832 1
0.0154233965856094 1
0.0272275273060305 1
0.0169982344698712 1
0.0175703728067938 1
0.0298687412926267 1
0.013437658283872 1
0.00078099915447686 1
0.00537429383195753 1
0.00937289206059603 1
-0.0185364540292579 1
0.0177697931538719 1
0.035188474461782 0
0.00369509080956971 1
0.055402829054703 0
0.0128661846642461 1
-0.00341628314432554 1
0.0249136149731098 1
0.0243106249068402 1
0.0299122913775211 1
-0.0297968584487772 1
0.0180737754678898 1
0.0368764291854863 0
-0.0101625362716533 1
0.00559868099221788 1
-0.0153406483582934 1
0.0173049095595476 1
0.0188749087838185 1
0.02698812472219 1
-0.0261463385925651 1
0.0188686561460435 1
0.0310439898269909 1
0.0125613240283672 1
0.0277967236668209 1
0.00383527156599759 1
-0.00405385287237646 1
0.0297502436028652 1
0.0184733051061526 1
0.022347576111486 1
0.0206188375239995 1
0.0348052100779232 1
0.0113448874744513 1
0.0159015252382542 1
0.0111145062205425 1
0.0200225949874091 1
0.0348882468471911 1
-0.00397802970025926 1
0.041323504502464 0
0.0126912883437002 1
0.00661306614326467 1
0.0103874865967944 1
0.0195530942451953 1
0.0118537925167856 1
-0.00271088940134901 1
-0.011453197781623 1
0.00819242697034347 1
0.0111894200102317 1
-0.00390174220741088 1
0.00981671895436666 1
0.02654343780871 1
0.0379627078739413 0
0.012810227400286 1
0.0305306944995409 1
0.0214606057652482 1
-0.0115346358581089 1
0.0426258757722272 0
0.0214010481163136 1
0.0303122414223802 1
0.0234441030960351 1
0.0285080811036559 1
0.0084765996891549 1
-0.0174203257175067 1
0.0154189084228163 1
-0.0125232998199384 1
0.00696466235766239 1
0.0180404411077379 1
0.00789608810175511 1
0.0224139377498222 1
-0.0271252908920739 1
0.00768456420085472 1
0.0411643962309873 0
0.0441537669427262 0
0.0112856610567174 1
0.0215592427646632 1
0.00529104841670982 1
0.00930774666168663 1
-0.0153256286410861 1
0.0329065448879608 1
-0.0119750965581175 1
0.0433530371933493 0
0.000814424238816426 1
-0.0113427020676928 1
0.0499001974081586 0
0.00884224375489949 1
0.0214395186676487 1
-0.0215910519366554 1
0.0112238043331822 1
0.00731174914340477 1
0.0161368640799861 1
-0.000503419918591597 1
0.0136458372471836 1
0.0158115164394382 1
-0.00846362872603367 1
0.0154279053345078 1
0.0127975129023828 1
0.0277447067451026 1
-0.00253541933701175 1
0.0106866846152237 1
-0.00609799181232516 1
0.0052948223875001 1
0.0307224522274798 1
0.0246036514311816 1
0.028344847842071 1
-0.00887803001803098 1
0.0112745841080877 1
0.00166056347625372 1
0.0182276262323545 1
-0.00500351304782289 1
-0.0166135044996155 1
0.0457286925456691 0
-0.0207473954090632 1
0.015216134045991 1
0.0255203874173823 1
0.0107785465738711 1
0.0141571860682891 1
-0.0110791406377497 1
0.00382874516857098 1
0.0461843846211101 0
0.0032979636293696 1
0.0113032950740935 1
0.0300993021758284 1
0.0278227260149204 1
0.00229378915210064 1
0.00361097983076538 1
-0.00462046777939512 1
0.0306025280400676 1
0.00867949323178339 1
-0.0253101125910872 1
-0.00440771285307303 1
0.00952520718587474 1
0.0247691202109549 1
0.0319436845181816 1
0.0147232622927415 1
-7.20768520202936e-05 1
0.022557747297101 1
0.00697494718118852 1
-0.00290959152459488 1
-0.00624625070421729 1
-0.00705259022353151 1
0.03384058621526 1
0.0154875647526601 1
0.00402531850563098 1
0.0243911639971792 1
0.00582668321601421 1
0.0354104292683328 1
-0.00392958287451385 1
0.00871462779147788 1
0.000456065888020858 1
0.0151973140377581 1
-0.0271857504354313 1
0.0331820217944781 1
0.0395044055707737 0
0.0219080549274962 1
-0.0085857157343325 1
-0.00096240398224817 1
0.0132953008878864 1
0.0277641272514547 1
0.0114068688685196 1
0.050864632753548 0
0.03603852908906 0
0.00880814517063763 1
0.0351705604557601 0
0.0173316623915529 1
0.000720672555179647 1
0.040208340636018 0
0.0126919751204955 1
0.0152632666673214 1
0.0081497546933447 1
0.0109420597749285 1
0.00168942841925927 1
0.0168593551977318 1
-0.00165899834733605 1
0.0285882249669616 1
0.00567451907763528 1
0.00476001082472239 1
0.0171326548290689 1
0.0104081256279539 1
0.016640372207725 1
0.0174670077193462 1
-0.0103926614465019 1
0.0332489105234668 0
0.0360977099992138 0
-0.0171145701411337 1
0.0213586982700058 1
-0.0204581759623742 1
-0.00031777542921371 1
0.0132032277377107 1
0.0318325227807337 1
0.00276983774589258 1
0.018956915609873 1
0.0508789369494678 0
0.0292102187307758 1
-0.0242437468898914 1
-0.00983362097950547 1
-0.0153170082643997 1
0.0141823979208581 1
0.0176848223858927 1
-0.00519892799255213 1
0.0160738442191577 1
0.0167084835398814 1
0.00359245292607522 1
-0.0034146383204952 1
0.0334772663924761 1
0.0265110913973321 1
0.0163997986564207 1
0.0412412335545664 0
0.0620799051631102 0
-0.00546082686925505 1
-0.0285749596998733 1
-0.00630988692131776 1
0.000250302964673056 1
-0.017527677302919 1
0.0181189207458834 1
0.021046120283243 1
0.0250559267440299 1
-0.0270734321186278 1
0.0156620678115753 1
-0.00273194975267334 1
0.00699047242959763 1
0.0355113348516657 1
0.0224609534289758 1
0.0263351985260543 1
0.0315010460393578 1
0.00564315515164662 1
0.0331392747863793 1
-0.0113037559684748 1
0.00345917416919399 1
0.0161218085545593 1
0.0127231503762524 1
-0.00433633969175622 1
-0.00013174402987656 1
-0.0107723255783114 1
0.0156402279145781 1
0.0105340379572748 1
-0.0174575751934775 1
0.0142713516887365 1
0.0107088480167975 1
0.00824968294575012 1
0.0352321381389403 1
0.023222764333291 1
0.0182695192120074 1
0.0236723809569313 1
0.00520852788063857 1
0.0176229215661887 1
0.0385750052648803 1
0.0472183542544488 0
0.00285721186667352 1
-0.00412775598634781 1
-0.00871010144714342 1
0.0369236962953517 1
0.0138331312090954 1
-0.000152181500081305 1
0.00525384723953044 1
0.00618961367912842 1
0.00154185477533887 1
-0.0153527984883574 1
0.0274208238589489 1
0.0105401638860817 1
0.0238646015619302 1
0.0310010782095545 1
0.00695760760894254 1
0.00928318812625164 1
0.0110015804094863 1
0.00997236779269423 1
0.0291525780733105 1
0.00677138072059567 1
0.0214845707371668 1
0.0225589415421588 1
0.00523633256751832 1
0.0138184237096976 1
-0.000586694924588977 1
0.0266218349058366 1
0.019238936248885 1
-0.0299930472229284 1
-0.007932364977635 1
0.0433746500467752 0
0.0411384421699246 1
0.00372419235975874 1
0.0429894326567191 0
0.0106054825565502 1
0.0356037465864678 0
0.0240682837958917 1
0.05009362659729 0
0.0269920921863568 1
0.0317841394077059 1
0.0242107399519902 1
-0.0208765715182821 1
0.033281012577134 1
0.0147832097874896 1
0.0418466883875513 0
0.017087743005453 1
0.0317689923444628 1
0.0296210515260844 1
0.0525895148323458 0
0.0148998111141565 1
0.0101682559874739 1
0.00803730609963101 1
0.00969482111612475 1
0.0232655753041966 1
0.00465732770478583 1
-0.00932605630222469 1
0.00670463336582719 1
-0.00865289344545369 1
0.0136984726492829 1
0.0184566987930328 1
0.0213935501298622 1
0.00755990116547232 1
-0.00182132351583689 1
0.00952934025377333 1
-0.00381889357685343 1
0.0142893473017606 1
0.0231394344239732 1
0.00383451720828269 1
0.0182306092375163 1
0.0153318273008789 1
-0.00905753662335182 1
0.0165029363093577 1
-0.0125929509542184 1
0.0318302911496268 1
0.00774325427357283 1
-0.00201787481214403 1
-0.0190311017772036 1
0.0186417124079666 1
0.0416721613899952 0
0.0296632180884044 1
0.0147784127042961 1
0.0508179787911279 0
0.0243981725844784 1
0.0176590039678878 1
0.00984155024944927 1
0.00889780542515808 1
0.0561214628803228 0
0.0068424422145938 1
0.0220334615302253 1
0.0147730137216727 1
0.0123930725604923 1
0.0312870136400687 1
0.0157397780690724 1
0.0379542874912347 0
0.0270821180305971 1
5.78043989023597e-05 1
0.00538245464830193 1
0.0092821221882508 1
0.0219995058804832 1
0.00320402067697102 1
0.00732133571325118 1
0.00440667329737742 1
0.0390304806218835 0
0.0429659605844912 0
0.0305600980066689 1
0.0112614409087855 1
0.0207061737848351 1
0.036565237466845 0
0.0224391957678269 1
0.0168482083439956 1
0.00440107375410963 1
0.00568676323728057 1
0.0429767350970366 0
0.0142659917018925 1
0.00920024524800895 1
-0.0260501990359229 1
0.0101823752525829 1
-0.019012379914501 1
-0.000763493058268699 1
0.00953564892403376 1
0.0199709102816122 1
-0.0064413962384667 1
0.0275520897934669 1
0.0224388118546439 1
0.0156532047787134 1
0.0333674890801918 1
0.0371470470687877 0
0.0127533450023114 1
-0.000202416552060991 1
0.0077904179372808 1
0.0144030470039278 1
-0.00509207566763807 1
0.0205399898142422 1
-8.3658345999165e-05 1
0.0399480372479227 0
0.0383286295222274 0
-0.0165319881633946 1
0.00928520830017903 1
0.004093029627618 1
0.00809621446421241 1
0.00794664440856214 1
0.0159811828489431 1
0.0237926816783059 1
0.0432797765283553 0
0.00645005934532951 1
-0.0298304599234461 1
0.0390688450771628 1
0.0425899829711914 0
-0.00360561436562801 1
0.0264116281103509 1
0.0220227543121044 1
0.0253117030501623 1
-0.00631699768932182 1
0.0116328466824372 1
0.00421572251360729 1
0.0059556909721419 1
0.000374860845296672 1
-0.00128902424590978 1
0.0229451135151591 1
0.00434253635084854 1
0.0213158611972315 1
0.023259174000517 1
0.0282035647472805 1
0.0456136677711997 0
-0.0154202492285271 1
0.0103282284370178 1
-0.00731753141039543 1
-0.00836797462420039 1
-0.0100827582575409 1
0.00928807801062612 1
0.033622095884188 0
0.0231252292930337 1
0.0161938525223803 1
0.00918676566387788 1
0.00523682947822597 1
-0.0141270473802236 1
0.0420686997816722 0
0.049188904765693 0
0.0126532743720869 1
0.0233167467004017 1
0.0271533485788492 1
0.0133334221304797 1
0.045117308738484 0
-0.00244584589540915 1
-0.00602291673765769 1
0.0101563193812189 1
0.00515281601331003 1
-0.0173235390009461 1
0.0217343410768417 1
0.0204341197541262 1
0.000630991587776032 1
0.0409644284134507 0
-0.0101722442261926 1
0.0142917035142646 1
-0.00196811365603831 1
0.00886233832941063 1
0.0307360983547584 1
0.0375067277978739 0
0.0315486282106002 1
0.00280583995254526 1
-0.00857184565486097 1
0.0197530599033866 1
0.00778872273421634 1
-0.00636102302947309 1
-0.0398347997377342 0
0.00876960029089242 1
0.0266841216633857 1
0.038542029097161 1
0.00951845673237045 1
0.0179631112682529 1
0.00830811444030564 1
0.0230657563978493 1
0.0262218981588069 1
0.00477109114072713 1
0.00281709519738532 1
0.00414481279869733 1
0.0416094020946201 0
0.00852099705908167 1
-0.0386569764544021 0
0.0278565661509544 1
0.0175813994955821 1
-0.00542544686156555 1
0.0161135921737746 1
0.000607100857841711 1
0.0289320756227622 1
0.00112917094013843 1
0.0245709571425898 1
0.0289938600241225 1
0.0367078073317099 0
0.0220306997528148 1
0.0112532100223102 1
0.0232874385673587 1
-0.00853043637366639 1
-0.00757292435163461 1
0.0261013455291128 1
0.011211021491595 1
0.00513496594135204 1
-0.00622510220591733 1
0.0347657455203722 0
0.0294007444051215 1
0.0380432316723804 0
0.0211792274777656 1
0.0249423171751472 1
-0.000450999068298368 1
0.0189273546831651 1
-0.0159837974198333 1
-0.00956937436164598 1
-0.00213806799622205 1
0.0244738314765689 1
0.0461216142997397 0
0.0283519871369863 1
0.0200033370350524 1
0.0129373751822049 1
0.0487196972949907 0
0.00884506188624133 1
0.0228806891277831 1
0.021416685675696 1
0.00484705533032313 1
0.0472232988716239 0
-0.00300342400755091 1
0.0309621876612323 1
0.00383579973379791 1
0.0165293970384387 1
0.0196381791365238 1
0.00125900511256558 1
-0.0223683848695976 1
0.00994521175569006 1
0.0039683729578913 1
0.00800782490743325 1
0.0293610526761368 1
-0.0258650328971927 1
0.0332040961039069 1
0.0160647646316743 1
0.0115423129489264 1
0.000159987360699619 1
0.00603172326224589 1
0.00751551395808784 1
-0.0179417139877188 1
0.0271710712892448 1
0.0347916926759928 0
-0.0118048485511309 1
0.029569126842039 1
0.0122523385934721 1
0.0293202842326614 1
0.0181806562516825 1
0.00487765081258445 1
0.0286312906693788 1
0.0252963821018922 1
0.0192487539527359 1
0.0136979999581215 1
0.00238943282725639 1
0.017920035244708 1
0.00780929297419091 1
0.0210316354902216 1
0.00832496754042348 1
0.0349168964820619 0
0.00146509019512834 1
0.0171390766048909 1
-0.0153931235408252 1
0.0170786434458695 1
-0.00557740748069053 1
0.0547675567161823 0
0.00110751032364885 1
0.0128551152476297 1
0.00778221171452758 1
0.0510768264436242 0
0.000821154616851125 1
0.0289167528564272 1
0.0191763811277211 1
0.0448916942330963 1
0.00205098448220557 1
0.0369860325958068 0
0.0105893063892821 1
0.0415936952769249 0
0.00988594291152858 1
0.015753250152367 1
-0.0128700905405189 1
0.0425885413822041 0
-0.000404350492173664 1
-0.0101696540967217 1
0.0147182918780075 1
-0.0405013642636523 0
0.000834091983239809 1
-0.00125126826004745 1
0.00613659418173554 1
0.00467267845452387 1
0.00120159912361712 1
-0.013203533251347 1
0.0190661656186681 1
0.0175487769161407 1
0.0497903365253337 0
0.00635065377480686 1
0.0215090780015148 1
0.0151399092785725 1
-0.0163543415781425 1
0.0233443699029805 1
0.0134895456647462 1
0.0124148647637557 1
0.0234078377914414 1
0.0160274303226487 1
0.0360678979458308 0
0.0454949160577055 0
0.0400004054246799 0
-0.0128556692986879 1
0.0133617270786693 1
-0.017088918435552 1
-0.0108814198604061 1
0.0371581637856387 1
0.051394198158017 0
0.014286367954829 1
0.0188266647955701 1
-0.0152796710249514 1
0.0161753630570538 1
0.042617855074181 0
0.0122842060829406 1
0.0237746640541741 1
0.0118816592826638 1
-0.0143222887481545 1
-0.000203029694641747 1
-0.00873199750848329 1
0.00896992981770414 1
0.0343348312580505 0
0.0124352410099508 1
0.0379840952898379 1
0.0339151311042534 1
0.0167291340957414 1
0.0192686058452065 1
0.0225097933166696 1
0.00740207457923799 1
0.000692986051927804 1
0.0215655946043214 1
0.00821061430436076 1
-0.0372472482188394 0
0.000100292893413458 1
0.0526516409432615 0
0.0146938766171116 1
0.0126988742943804 1
0.0158011308242953 1
0.0255542127583055 1
0.0067097362392865 1
0.0572706031494944 0
0.0349849865824177 0
0.0249952672260294 1
-0.00821465603468134 1
0.0239780446236509 1
-0.0030957707617577 1
0.0132480272381715 1
0.00487908985511856 1
0.02590591795285 1
0.0381716740191828 0
0.00784168024764712 1
0.0253427807841568 1
-0.0044156079288771 1
0.0288872809399525 1
0.0138805278837117 1
-0.00544638089676045 1
0.0426296528406962 0
0.00874250633815355 1
0.0100006046967392 1
0.00853779122122369 1
0.0159727322381624 1
0.00249920229728747 1
0.00931592752284744 1
-0.00584127243311946 1
-0.013093169038446 1
0.0266512638327622 1
0.0137039819720716 1
0.00136967095255657 1
0.00430086458586688 1
0.0274456921119204 1
0.0128554121927295 1
0.0362045002208457 1
0.00138030616893577 1
0.0136615911190013 1
-0.00408968774804408 1
0.0429655002150738 0
0.0240822181316314 1
0.0255459951378654 1
0.00399052653026502 1
0.0517346515723009 0
-0.0338791406482753 1
0.0338089940110701 0
0.0273462722931815 1
0.0200566034881135 1
0.00582752898504773 1
-0.00522050875782488 1
-0.00195180816900062 1
0.0439923057195256 0
0.0311552964755139 1
0.00331521698854537 1
0.0283288869330137 1
0.0130700697604612 1
0.0242510297385444 1
-0.0139477719111954 1
0.0415129351264139 0
0.0200486598475856 1
-0.0172557738214436 1
-0.0071137654284072 1
-0.000154525613283196 1
-0.0105347540640803 1
-0.00605264149715659 1
0.0599869857698964 0
-0.0117752989101686 1
0.00928788573282989 1
0.0359134526863973 1
-0.000166704021378118 1
0.0254261630079474 1
0.0223058038386693 1
-0.00942030676430584 1
0.0472091124039942 0
0.00934724203792695 1
0.0287441780527449 1
0.00480988042707176 1
0.00841970666116934 1
0.00529519181832839 1
0.00373309010422474 1
0.020032619019338 1
0.000640075369355697 1
0.0123114866090403 1
0.0129469760424855 1
0.0135531488707969 1
0.0209718742441659 1
0.00564833650289772 1
0.00202431105632395 1
0.00528677834853434 1
-0.0308907677196261 1
0.00671877692590743 1
0.0282532375483541 1
0.0315233800937285 1
0.0244940998025639 1
0.0109421302163056 1
0.0240051710382615 1
0.00826565708739599 1
0.0302636467934465 1
0.00473158042132224 1
0.0256120885178213 1
0.0362068257859105 1
0.00310157594117294 1
0.0275646326585022 1
0.0301616935411485 1
-0.00767374175751219 1
0.013855504380242 1
-0.00931884235250231 1
0.00708044655688716 1
0.0287958726156095 1
0.0111847748413854 1
0.0189764499645597 1
0.0409618408973343 0
0.00175900621587239 1
-0.0133399645063922 1
0.00972261016617269 1
0.000625804507032202 1
0.0100886734966331 1
0.00783825818336048 1
0.0390062223335659 0
0.0151192204604835 1
0.00702083339683363 1
-0.0317352503898832 1
0.0526956856180451 0
0.0137572331157427 1
0.00884650176278188 1
0.0444404343109073 0
0.0139102736916101 1
0.0174567114525126 1
-0.000610921479359814 1
0.0206097990069165 1
0.00151024998138066 1
0.0320254659639747 1
0.00565132696585047 1
0.0132134670832367 1
0.0126041185868927 1
0.00494865716803323 1
0.0224474702968376 1
0.026985781945506 1
-0.0157979960559517 1
-0.0201399713977219 1
0.025388712326745 1
0.0513217732116321 0
-0.0195586203171824 1
-0.00851011831185205 1
-0.0230080556329768 1
-0.0097112597384767 1
-0.0161857790859698 1
-0.000421867838651245 1
0.017830972741229 1
0.028493716647469 1
0.0142631138050672 1
0.0130034209359895 1
0.0344736297523357 1
0.0185426606583018 1
0.00782771060227001 1
0.00757326910371257 1
-0.0158778082138517 1
0.0115677219904935 1
-0.0129881751724792 1
0.0290614119533632 1
0.0357704615654176 1
0.0293198300229254 1
-0.00296612175146644 1
0.00799521006013331 1
0.0165173846811711 1
-0.00438014997282439 1
-0.00938790848917177 1
0.00984400340004523 1
0.00441354975942036 1
0.018149388012065 1
-0.00825680670700433 1
0.02138416404618 1
0.0432497202035579 0
0.0157226586034032 1
0.0253922334614656 1
-0.000909221803913292 1
-0.00642964460401474 1
0.0285175678781379 1
0.0236498607892183 1
0.0198870242099499 1
-0.00218214860253878 1
0.0290348919767513 1
0.0303254779740519 1
0.034494530872368 1
0.016690383461616 1
0.0469140426680785 0
0.00547428484861978 1
0.0390321450286307 0
0.0248074388156845 1
0.0113492738892178 1
-0.00311656766508007 1
-0.0166997511397232 1
-0.0309246118277403 1
-0.01583608981909 1
0.00561375727721556 1
0.000828971294318821 1
-0.0207313732576445 1
-0.0192883679920754 1
0.0225667356367327 1
0.0365377716087058 0
0.0293548780446692 1
0.00730436261114896 1
-0.0265209318372404 1
0.0103263909479963 1
-0.00803264879220036 1
0.00913238569549473 1
0.0234218630972099 1
0.0102834625060746 1
-0.0165618456654662 1
0.0154668921748608 1
0.0249196727265552 1
0.0175415115219991 1
0.0169369726499634 1
-0.00736616457105775 1
0.0340168130070917 0
0.0506552720265692 0
0.00444716781601734 1
0.0023504630661707 1
0.0116328201927391 1
0.00200211013811943 1
0.0597539873733495 0
0.0348822595204603 0
0.0559161045368634 0
0.00476155049721378 1
0.00150355811023287 1
-0.00547683926821623 1
-0.000644829818458261 1
0.00502090236302657 1
0.0137158432242775 1
-0.0213710864711955 1
0.0182069917254751 1
0.00649511335486067 1
0.00912780590448701 1
0.0156965957760729 1
0.0251348804069878 1
0.00731711455813631 1
0.0272744780792601 1
0.010996929662598 1
0.0100807106901717 1
-0.00269728429853458 1
0.036237970325028 0
-0.00945580953421372 1
0.0192025159848755 1
-0.00335220896814938 1
0.0132098025128935 1
0.0325039552576967 1
0.0298002405418193 1
0.0247721182876888 1
0.0240255826453846 1
0.0321038806163762 1
-0.0155937036819763 1
0.0285393658266748 1
-0.0290635917296203 1
0.0194397542499301 1
0.0183039255804364 1
0.0178170604459767 1
0.00588146908653386 1
0.0203330367986171 1
0.00658549394299138 1
0.0119843038456286 1
0.00657806435349183 1
0.0405403151464001 0
0.00761637758960505 1
0.00999482386278457 1
0.0022589670889504 1
0.0153636326501634 1
0.0299809948253136 1
0.0102385287928884 1
0.0265316163467449 1
0.0093088263156394 1
-0.00488086924324201 1
0.018623522626283 1
0.0145639897038561 1
0.0238466783060891 1
-0.00252265323140491 1
0.0223842015057901 1
0.0225733806617573 1
0.0215869753980531 1
0.0219723519372015 1
-0.00236718308020688 1
0.0402373268909169 0
0.0173778002583516 1
0.0117145283179056 1
-0.0025966189137933 1
0.00783784297394624 1
0.0198584801980581 1
0.00743520155824746 1
0.0427595104217526 0
0.0204164656831504 1
0.00350556599237942 1
0.0370730504029766 1
0.00918895784000056 1
-0.00326839263633084 1
0.0150310272333062 1
0.0328888522909863 1
0.0170222239099597 1
0.0120749180755233 1
-0.00387826209986934 1
0.0109753237760999 1
0.0195777029582022 1
-0.00744407706624708 1
0.00805877002508379 1
0.0069372361987832 1
0.026293969008611 1
0.0163335489084715 1
0.0229388528017062 1
0.0041494124003924 1
0.0344669448855725 1
0.0199673708993078 1
0.0252956216270402 1
0.0274056898660671 1
0.0281029327185354 1
0.0162542304758002 1
-0.0015723723441039 1
0.0100834308978267 1
-0.0142984861107812 1
0.0235760606058822 1
0.0254399222721776 1
0.0312783996588413 1
0.0203808215887919 1
0.0263651923148787 1
0.0160470878620324 1
0.0189733197314026 1
0.0190485829472997 1
-0.00312073523241981 1
0.0283948041781122 1
0.0290668954249292 1
0.0304399256795897 1
0.030839033645312 1
0.0112469993924501 1
0.0350649307092693 1
0.00838712073776442 1
0.0398107465078059 0
0.00747349079333211 1
0.0212628144054898 1
-0.0152497711608922 1
-0.00528028016636143 1
-0.00173565434776898 1
0.00887624078735404 1
0.0242187045475449 1
0.0209668566598713 1
0.00355201494138356 1
0.0038844981383155 1
0.005102397321209 1
0.00139995619752539 1
0.00794045847508528 1
0.0501092352554798 0
0.00801842734962044 1
-0.0180750854118497 1
-0.00708492033266666 1
0.0409471726590669 0
0.0267603552062018 1
0.0113467915004901 1
0.0295474464307871 1
0.0116636605352914 1
0.0200560626956268 1
0.00397384382041492 1
-0.0180358521210432 1
0.0162143823948665 1
0.0034359146688163 1
0.0253705839698277 1
-0.00304485640971209 1
0.00984852027048946 1
0.0146693676704106 1
0.00890120300048165 1
-0.00395027470088541 1
0.0188642957372795 1
0.0273802831892964 1
0.0220857715443542 1
0.00758852368455228 1
0.0260257365430385 1
0.0161556157872334 1
0.0100880036789549 1
-0.00462108205943944 1
0.025900810779674 1
-0.0173223082572281 1
0.0105556555486675 1
0.0219274577333936 1
-0.0108339437344112 1
-0.0113202854390593 1
0.0256448082827086 1
0.0207242369548289 1
0.0163796971527644 1
0.0137040466284444 1
0.000306645813698114 1
-0.00971668098134668 1
0.00199805270781789 1
0.0305555943727169 1
-0.0136758905443711 1
0.0228784362238666 1
-0.0349057780914946 0
-0.00296209411873066 1
0.0332245387237235 1
0.00210723124606119 1
0.0317820859227666 1
0.0285060854795726 1
-0.00843021886768496 1
0.020245512970778 1
0.00016058815294756 1
0.0188129904671911 1
0.0353650024940444 1
-0.0165229228321675 1
0.0106143412992217 1
-0.00247687568574664 1
0.0258765869322827 1
0.0354535939386819 0
0.000618322731755789 1
-0.00338523928654739 1
-0.00914650181801015 1
0.0151577419031325 1
0.0014180446096258 1
0.00966553549852246 1
-0.00969679022802407 1
0.0314682361715295 1
0.017062918830109 1
0.0215867804086037 1
0.0286939134699966 1
0.0253770229609827 1
0.0366759524210803 1
-0.00280895021313362 1
0.0215054553955755 1
0.0209326237829968 1
-0.0152579877018352 1
0.0262641320395946 1
0.0375321135293808 0
0.00356624104157195 1
0.0261696332092845 1
0.00670541007030813 1
0.00746514448362019 1
0.0272586820920325 1
0.0235705188058019 1
0.0211989545969261 1
0.0104159868997316 1
0.0280043458002089 1
0.0215644910603672 1
0.0148788437274801 1
0.0159415971097609 1
-0.00573613757768535 1
0.0116101723858994 1
-0.0207406896385913 1
-0.00729879313460819 1
0.00508072479078373 1
0.0103573031460157 1
0.0118458054558264 1
-0.0138760540003373 1
-0.0302730839204352 1
-0.00046455553099641 1
0.0111801977755635 1
0.021390722862664 1
0.0358048095227292 1
0.0292671852707548 1
-0.0213173220451421 1
0.011010445860238 1
-0.00431915932976252 1
0.0189971250909574 1
0.0104640004749894 1
0.0394992399374122 0
0.0262846658119255 1
0.0192981850842524 1
0.0373840626950704 0
-0.000173342378172574 1
0.023289044146071 1
0.0201864409247196 1
0.0212381645709571 1
0.000428713665004811 1
0.0174749581132732 1
0.011740371606951 1
0.00501315837503286 1
0.0304908640720238 1
0.00776849615535607 1
0.0058286988619422 1
-0.00126514115529445 1
-0.00599089039919105 1
0.00656064809464894 1
-0.0219229370249939 1
0.0194500332509568 1
0.0175220650076722 1
0.00997140668518698 1
0.0250289838048501 1
0.00246668106601977 1
0.0122172545692317 1
0.0190550294801234 1
0.0101310257552934 1
0.0225854566398601 1
0.0141010296545707 1
0.0140319932269602 1
-0.00102075650536817 1
0.00183698492276501 1
0.0171547749379116 1
0.00729408285544243 1
-0.0182874859269881 1
0.00955048681501123 1
0.0348164182052264 1
0.0127618513363913 1
0.00245352257655684 1
-0.00657283732224771 1
0.00613706781417361 1
-0.00248363195610406 1
-0.00956786607937227 1
0.00964206212412597 1
-0.00831897663279832 1
-0.0294649315461924 1
0.0282265968793644 1
0.0318415615502282 1
0.00444510525442721 1
0.0105820315290258 1
0.0282967088090824 1
0.0190301151499995 1
0.0189299799363441 1
0.0181003758006047 1
0.00401706746905616 1
-0.0288553965444778 1
0.0137034366982811 1
0.000324387710409752 1
-0.0104721800648007 1
-0.00331713419377442 1
0.0139906864638489 1
0.0420542925321731 0
0.0211482647547352 1
0.0309626289066809 1
-0.00679904383370668 1
0.0240296815407128 1
0.029106032031399 1
0.00832326423308961 1
0.0158998229085949 1
-0.00155719905871481 1
0.0151086132443077 1
0.00503497682709438 1
0.0182890947555872 1
0.00592358618178597 1
-0.00147909493505336 1
-0.00452869949310715 1
0.0290196502306925 1
-0.0158712676908853 1
0.0188648838763277 1
0.0355622335942902 1
0.0340158370322159 1
-0.00710365888433348 1
0.00910469044188044 1
0.0197853499270965 1
0.0142450842307567 1
0.040398850643208 0
0.00191811154967968 1
0.0310729799820472 1
0.0367613942679478 1
0.01288039764035 1
0.00720498477070571 1
0.0142869188635685 1
0.0483849896304432 0
0.00551631526766606 1
0.0189761045048002 1
0.0257181876151507 1
0.0212548832913058 1
0.0426122620361736 0
-0.00805218963535756 1
0.0300669591082541 1
0.0380960602162668 0
0.00559731610556482 1
-0.00423366234350124 1
0.0197369499956521 1
0.0154439607708564 1
0.0151467674409604 1
0.0155158672717197 1
0.024546818345992 1
-0.00455066589144471 1
0.0100143599781678 1
0.030911899245435 1
0.0223270838631498 1
0.00625929642861984 1
0.00962397101744205 1
-0.00557881756703954 1
0.0117779795994847 1
0.0211024144533479 1
-0.0042472154666638 1
0.0422416403657078 0
0.0146373065574601 1
0.0162254831457629 1
0.0243884873667472 1
0.0279194815605361 1
0.00792401197460432 1
0.00632864435064891 1
0.00960479020915798 1
0.00753621293255812 1
0.00191922228135153 1
-0.0274072827013222 1
-0.000430909036487608 1
-0.000999075108501423 1
-0.0069809546137049 1
0.0536512629551232 0
0.0140771718346759 1
0.00135970062382874 1
-0.000652898534594071 1
0.0313967339727346 1
0.0192851000886094 1
0.0276765519434947 1
-0.0021405720423381 1
0.0206442282109448 1
0.0165243282711832 1
-0.0066291143626394 1
-0.00883636426548918 1
-0.00687276305663971 1
0.0332972802787928 1
0.000559882288573383 1
0.0103980824272461 1
-0.0123751109862664 1
0.0301813336769921 1
-0.000826437945429691 1
0.012711011079538 1
0.023430440544269 1
0.0168273157658193 1
0.0306219675054125 1
-0.0124641022781989 1
0.037472078580194 0
0.0267566307430693 1
-0.0140744754261135 1
0.0122842953862584 1
-0.00643982055781944 1
0.00432908140770673 1
0.0188717667083869 1
-0.00384017094425527 1
0.0126198988471899 1
0.00615790978963439 1
0.017576329829709 1
-0.0059080936968327 1
0.0197120184284817 1
0.0128613827982467 1
0.0315621847309277 1
0.0220661906426108 1
-0.00080117098156545 1
0.0123626328590226 1
0.0142398440704711 1
0.00906572897182856 1
0.00973929457267616 1
-0.0323240981385566 1
-0.000247483027512073 1
0.00282178904211722 1
0.00255308763016372 1
-0.00933044069721611 1
0.000300127427103724 1
0.00488335723487351 1
0.0366747411235912 1
0.0127322647222311 1
-0.00707718545578952 1
0.0388651218637555 0
-0.00288894123070245 1
0.0307830068704451 1
-0.0261105921341088 1
0.00630270884433134 1
0.00819680541947107 1
0.0183339112275938 1
0.044080840674603 0
0.0208735134330997 1
0.0184767429057242 1
0.0129606761346375 1
-0.00252752317471851 1
-0.00206178335253021 1
0.0414480150528174 0
0.0318085941898004 1
-0.00103494070463415 1
0.015567055000532 1
0.0162375143982977 1
0.0344970608831855 1
0.0236100581739788 1
0.00468633976829616 1
0.0239381909300057 1
0.00127576567437361 1
0.056486302228281 0
-0.00358652613428029 1
0.0423132285850161 0
0.0155606801664054 1
0.0309449302718436 1
0.0440436837867811 0
0.0125290186278496 1
-0.0114817417116444 1
0.00312577176376458 1
0.0301623527633339 1
0.0192931550389954 1
0.0217026039992408 1
0.0277619562841452 1
0.00215135203289727 1
0.0181940770119655 1
0.0141302505493947 1
0.0225483691626756 1
0.00806917852451581 1
0.00918735848805507 1
0.0249524215199769 1
0.0212028651751397 1
0.028896525446405 1
0.0192888078308268 1
0.0041497165287179 1
0.0192522714726542 1
0.0270368985979627 1
0.0332395571069275 1
0.00748689987182788 1
0.00600779688021053 1
0.0179063252275892 1
0.029219888190422 1
0.0135693149065088 1
0.0103046007795711 1
-0.00432491083913449 1
0.0128219169971804 1
0.0291321719384277 1
0.0178714099490435 1
0.0340748515918479 0
-0.00583246046138889 1
0.0299132486724214 1
0.011634152768208 1
-0.00761796062420518 1
0.00739631735562459 1
0.0350381746070953 0
0.0218087182150384 1
-0.000140850373969584 1
0.020853463742017 1
-0.0128892323107957 1
0.0117051497686913 1
0.0231111670220649 1
0.00544487164810874 1
0.00735411766231542 1
0.042481692897356 0
0.0233155474024194 1
0.00574976525630711 1
0.00829732360356998 1
0.00497752767967455 1
0.0129758635743514 1
0.0162364290040651 1
0.00586286642208756 1
0.0140926727066505 1
0.0308887948349035 1
-0.00471449405972664 1
0.0242709185445613 1
0.0151921222941458 1
0.0159566758933044 1
-0.00258452501310885 1
0.00491078194396757 1
-0.00279753423971895 1
0.0221845104716331 1
-0.0156830498304335 1
0.00664206433082509 1
0.0323013047945116 1
0.0397615349467911 1
0.0279034704800798 1
-0.0100235136495644 1
0.0179214650406311 1
0.0182401056845933 1
0.0349992497139517 0
0.0224065579478868 1
0.046317664160554 0
-0.00266263385409266 1
0.0188274385984686 1
0.031758295608216 1
0.0186573138678905 1
0.0174474676612141 1
0.00337243727088466 1
-0.00685292154431604 1
0.0418731186861573 0
-0.00420634443944139 1
0.018029542212907 1
0.0095603250489903 1
-0.00740059990593068 1
0.00335545677997728 1
0.0354109769242432 1
0.0416810100503336 0
0.0124058111251145 1
-0.00860529982472707 1
-0.0152146582953849 1
0.0385625043683656 1
-0.00562471383957351 1
0.0409625139807427 0
-0.0103099189018255 1
0.0283015268915661 1
0.0148808365471776 1
0.01467660589569 1
0.0165733306367378 1
-0.00720050174528118 1
0.028337400393698 1
-0.0038149727417176 1
0.00971552514410059 1
0.0143634130595406 1
0.0146110173598059 1
0.0318484941656064 1
0.0121340422597434 1
-0.0148729459544724 1
0.00692604385810684 1
0.020050599064144 1
0.0151836053895981 1
0.0117465617662086 1
0.00561066473104178 1
0.0107464962398435 1
-0.00992618397896991 1
0.0330966901491366 1
0.0127933386899528 1
-0.00529114513170847 1
0.00468647820413885 1
0.0226158065547095 1
0.0221972652718332 1
0.0246181265371423 1
0.000197912852742328 1
0.0358526891597056 1
0.00869403159003556 1
0.0376088500493667 0
-0.00549386884451992 1
0.0112246552144388 1
0.00873578416782299 1
-0.00543750258148454 1
0.0341474631950468 0
0.0322806458576803 1
0.0219586651979027 1
0.00336721954994089 1
0.0522232896782458 0
-0.0123218142938841 1
0.0230981757212528 1
0.0388315221103024 0
-0.0118217976419354 1
0.0374755555388692 0
0.000481769044959009 1
-0.00778398151921408 1
0.0175621414943421 1
0.0192905296854208 1
0.0205254508969327 1
0.0240232094344191 1
0.00898618031440828 1
0.0106528117319337 1
0.0273560897597961 1
0.0213272547672155 1
0.00466369518771891 1
0.00702703651126599 1
0.0206848826143842 1
0.00307557424935283 1
0.0142644982341286 1
0.0643014826928567 0
-0.00920598795847586 1
-0.000243667954717575 1
-0.0036163885916867 1
-0.0096051528886269 1
-0.0247250924303155 1
0.000983783951402695 1
0.0178486728550401 1
-0.0100192376202416 1
-0.0106844140656363 1
0.0440251595342893 0
0.00439250848575021 1
-0.0310408021464386 1
0.0379635596547098 0
0.0229160705076877 1
0.00663797305166843 1
0.0473889174592514 0
0.0233565456768517 1
0.0181419689933852 1
-0.0119874062314099 1
0.0206778761298312 1
0.0422041583421776 0
-0.0084008436287769 1
0.00207759123711178 1
-0.0188198761439842 1
0.020410650191704 1
0.0210263725413508 1
0.00574136877233088 1
0.00941295275502565 1
0.00400853386234065 1
0.00916706976808843 1
-0.0134291508623234 1
0.00182407262285953 1
0.00411715132799251 1
-0.0187563513490775 1
0.0149292782647472 1
0.00249201776283274 1
0.00586681406565437 1
0.00175512058875418 1
0.0108848797245707 1
0.0161562165979789 1
0.0178618344389342 1
-0.00193564915739934 1
-0.0182078433975053 1
-0.0286448097870979 1
0.024319398821751 1
0.0129806214573918 1
0.026669799666924 1
0.0103286994039474 1
-0.000868299234022657 1
0.0222415442407014 1
0.0420683296650681 0
0.00816586260848893 1
-0.00130422828946972 1
0.000723075060061288 1
0.0186126682532358 1
-0.0074922489106398 1
0.0101483226848565 1
0.0306646683479793 1
0.0193922515890289 1
0.00118481549936921 1
0.0346676730581493 0
-0.0020102815440735 1
0.00957990584678903 1
0.0113734246629703 1
0.00201042712763542 1
0.0414264397647841 0
0.0339739661321345 0
0.00639573094602846 1
0.0299865036074048 1
0.00478213388364671 1
-0.00744124819998529 1
0.0170312378409372 1
-0.00801352600023622 1
0.0252379909504851 1
0.00953373002261119 1
0.0018941043141713 1
0.0153587156621024 1
0.000888007075209916 1
-0.00664478091510232 1
0.0125692981182121 1
0.0110167057232238 1
-0.012017668193131 1
0.00420722646048521 1
0.00840412688785704 1
-0.00128444133539681 1
0.0415254292710997 0
-0.00230060721394301 1
-0.000707635755564023 1
0.0136449888562111 1
0.00762791910199062 1
0.000401642383144413 1
-0.00907489180230875 1
0.0371019097265648 0
0.026436235260723 1
0.0390397967845903 0
-0.00874146018000309 1
0.0124953222277183 1
0.0104873467861181 1
0.029525992546442 1
0.0210735776928944 1
0.00691628302025747 1
0.0230992257996546 1
0.0285489984940619 1
-0.00324123798151719 1
0.0356707079761069 1
0.0171800150454903 1
0.0181550104405055 1
-0.00151557341936791 1
0.00509995095813851 1
0.00101416390934939 1
0.00117144439177352 1
0.0259616748974799 1
-0.00335157474247941 1
-0.0106619734650535 1
0.0204875007124978 1
-0.00254044896398229 1
0.0111431032839033 1
0.0276752418309287 1
0.03516166980203 1
0.00814802765234243 1
-0.00106517752684909 1
0.00135001658653215 1
0.00446603774090245 1
0.0194071836847802 1
0.0521626231706542 0
-0.00461033223246188 1
0.0162857485083436 1
0.00393038584987435 1
0.0296163264391135 1
0.027820727213733 1
0.0468116324412589 0
0.0249604423454905 1
-0.0117478161799709 1
-0.00372252753958985 1
0.013664001317934 1
0.0269490083533066 1
0.00728395544729226 1
-0.0139134492771936 1
-0.00418071643625344 1
0.0481224699109333 0
-0.015054236456035 1
0.00467552472394225 1
0.00298081169230061 1
-0.00525575065999283 1
0.0031688981721078 1
0.0131080893856894 1
-0.00857426346171989 1
0.024993502978025 1
0.006315712408996 1
0.0159366547112579 1
0.0109203407762056 1
0.0298023668617216 1
0.002101895357735 1
0.0289801469034031 1
0.0141638237064018 1
0.0108529459461563 1
0.0222019914653859 1
0.00358754627173072 1
0.0343896292180848 1
0.0095355067460213 1
-0.0019231638607185 1
0.0155301438086975 1
0.0478035177109507 0
0.0178436012338779 1
0.0127467350860305 1
-0.00235524771258925 1
0.00894500832284983 1
-0.00832376217376378 1
-0.00162100309743831 1
0.0262034064945572 1
0.0160569371386476 1
-0.0122880515434833 1
-0.0195620502922495 1
0.0104670990655325 1
-0.00142208667118437 1
0.0116011662563162 1
0.0133389933176888 1
0.0228632932282948 1
0.0275378597246166 1
-0.0113400238046159 1
0.00119828082056904 1
0.0512113526874318 0
0.0117386314983207 1
0.0299540640458243 1
0.0167282923308497 1
0.0125064710968342 1
0.0372491314619414 0
-0.00315772176487965 1
0.0410398888460401 0
0.002266127661638 1
0.0220815962571837 1
0.0219350221545939 1
0.00303533531467951 1
0.0396047380712717 0
-0.00159452315232553 1
0.0167008479499509 1
-0.00324673401114031 1
0.0504356933904257 0
-0.00254973324740168 1
0.0231717681622803 1
-0.00641400171328277 1
0.040436877127115 0
-0.000951356971673041 1
0.0289787332695845 1
0.0183683103307142 1
0.00345739117249119 1
-0.0284795467365527 1
0.0226036804066902 1
0.0159574817873187 1
0.00626037935751837 1
0.0174579813750381 1
0.0457310922690754 0
-0.01843409869731 1
0.0392473816112458 0
0.00313068983964008 1
0.0240164327131021 1
0.00239047328295974 1
0.0110410096409844 1
0.00180366225166622 1
0.0035135101681571 1
0.0085035402079008 1
0.00927266501109358 1
-0.00568473051359579 1
0.0181574283228844 1
-0.0273611114621117 1
-0.000409922603458826 1
-0.0167451269303832 1
0.00274742703900552 1
0.0508068035187484 0
0.0301422209478359 1
-0.0238838330217804 1
0.00795248283850389 1
-0.00611081722313605 1
-0.00417705680306712 1
0.0268926628514599 1
0.0391431393719794 0
0.00444277024122443 1
0.0208827278258129 1
0.00687419002150759 1
-0.0371759570089531 0
0.0232195946565345 1
0.0204455402240598 1
0.00899369930829921 1
0.00202464756774588 1
0.0291424710042071 1
-0.00685888908210746 1
0.0193425295247385 1
-0.00737455885099024 1
0.0037665519848257 1
0.0117515898773167 1
0.00315008627117399 1
0.014939579015845 1
-0.0013321693718776 1
0.0151308623473027 1
0.00568131880073827 1
0.0215144988353404 1
-0.0122066145285169 1
-0.0254612921338851 1
0.0138344404805309 1
-0.0222148761205761 1
0.038767448200472 0
-0.00573836136424666 1
0.00656304297774804 1
0.00976700682675468 1
0.0179704622188338 1
-0.011718010420007 1
-0.0025840719580168 1
0.0142564692772197 1
0.00122528972644007 1
-0.00387287820185618 1
0.00293305540344911 1
0.0143225739776707 1
-0.00369676451623186 1
0.0362938707258526 1
0.0226574478473971 1
-0.00581074288051083 1
-0.011624738419227 1
0.036459987636333 0
-0.0108047182874214 1
0.0103819750106595 1
0.00914895417509687 1
-0.0242967331315116 1
0.0258461696803702 1
0.0110134233838833 1
-0.00153416880102574 1
-0.0133117083325714 1
0.0234856811462361 1
0.030242591069982 1
0.026225719580635 1
0.0202263179023122 1
0.00731206691905767 1
0.0129272278974761 1
0.015717022594497 1
0.0227398213791792 1
0.0263905351957392 1
-0.00749148404263692 1
0.0138672151189964 1
0.00292909120902068 1
-0.00112795973214235 1
0.042364996941927 0
0.0165780062256589 1
-0.0127033553290128 1
0.0363361265017365 0
0.0368385862784984 0
0.0194810593779139 1
0.00573804077335364 1
0.0255045737164307 1
0.00713912329718218 1
0.0282614358655611 1
0.00547110980499723 1
0.0223951613847338 1
-0.0195666197206336 1
0.0443163666140182 0
0.0133768214730998 1
0.0328389795873993 1
-0.00475279469061756 1
-0.0119563345602314 1
-0.0289977449976783 1
0.0444071557450994 0
0.0223537605922619 1
0.00277865317169394 1
-0.0112072507820516 1
0.00894218161420285 1
-0.00638827688024523 1
-0.00081050872190394 1
0.0393835044799827 0
0.0424293136439347 0
-0.0205467265545744 1
-0.00700500861844957 1
0.0289261467478286 1
0.0276781796319907 1
-0.00756538439740806 1
-0.0204157792574559 1
0.0409402158015997 0
0.00757693344429168 1
0.0713681957437237 0
0.00689583237686961 1
-0.00509838679245789 1
0.033810777554794 0
0.0161514001792369 1
0.0257202704685282 1
0.0213033100727341 1
0.000517734917872761 1
0.0279330521657583 1
0.0150048431624084 1
0.0366602384246826 0
0.0220733890281865 1
-0.0142391492654531 1
0.00640605298986781 1
-0.0273996309119866 1
0.00544962361777938 1
0.0357838746428659 0
0.0130675352011695 1
-0.0272795050948679 1
0.00572359419197135 1
0.00394611755040795 1
0.0195014997806053 1
0.0460887308780757 0
0.0112830085165475 1
0.0204688713835784 1
0.00498464597319147 1
0.019057485021206 1
0.00989901084154997 1
0.0377697088201432 0
0.0231394274868773 1
0.00297210412335725 1
0.0509318669971066 0
0.0331015083112386 1
0.0257538999913017 1
0.00773264601318816 1
0.0334891648675907 1
-0.0104167102940946 1
3.00793858699854e-05 1
0.0119366654046736 1
0.0137853480967697 1
0.0222690369005512 1
0.0131278201106631 1
0.0460387639943281 0
-0.0110739997008992 1
0.0085624058049058 1
0.0276126269863933 1
-0.0129091335046478 1
0.00238962617118662 1
0.0136202482363514 1
-0.00612921449070195 1
0.0261146008288186 1
0.0199324740541072 1
0.0168026610878578 1
0.0169129256836965 1
0.0407845866499538 0
0.019948412830221 1
-0.0129295292776721 1
0.0513018906334495 0
0.0352447039093676 1
0.0182690838786231 1
0.0114230678848699 1
0.00692533977457859 1
0.00340773830656961 1
-0.000288954853435362 1
-0.0189242500524107 1
0.0220275771027793 1
0.0166341242404028 1
0.00546583849064212 1
0.0386089759529231 0
-0.00825793535022165 1
-0.0154109631527221 1
0.00873133794097642 1
0.0145687618929162 1
0.0217503246771744 1
0.0157908582291728 1
0.00528084135249634 1
0.0291758827173139 1
0.0354234138079873 1
0.00702652899326846 1
0.0315694651294752 1
0.0278644021450521 1
-0.00369018463711024 1
0.0411955729856893 0
0.0325134455073741 1
0.00429613563615249 1
0.0212683080033736 1
0.00138084422141188 1
-0.00134180388854524 1
0.0160118974616769 1
0.0259727068272089 1
0.0103823361846574 1
-0.0138537407697711 1
0.00167213779727652 1
0.0518869486844761 0
0.0235890010495731 1
0.0108615780226454 1
0.0341353537779757 0
0.00339206418697073 1
0.0410979726408829 0
-0.00958023013231512 1
0.0186459121191503 1
0.0300752050664116 1
-0.00700852745682369 1
0.0336822511597305 1
-0.0264998413262492 1
-0.00548761569366915 1
0.00923769849579794 1
0.0319579690260334 1
0.0344244691356134 1
0.0327292945144811 0
0.0611291403121644 0
0.0378334234507048 0
0.00239066073611405 1
0.0491407006712096 0
0.0395511552039233 0
-0.000311969247119102 1
0.0277799490804795 1
0.00424315307478463 1
0.0036251426240429 1
-0.0083443101768795 1
-0.0120251449910125 1
0.0128731675539479 1
0.0291202664427181 1
0.0180778273774734 1
-0.0108689972086316 1
0.0451671457185666 0
0.00852690905553893 1
0.0317210589350529 1
-0.0159414527906643 1
0.00250106595076816 1
0.0231352441866272 1
0.0275945721001142 1
0.0409261897017165 0
0.0126761010992421 1
0.0519643067176259 0
0.0216962461210684 1
0.0316749077489532 1
0.0240280155658762 1
0.0184967936975578 1
0.0188365213531808 1
-0.0294364303418949 1
0.00812748843992088 1
0.0481965309095779 0
0.00260461227000829 1
0.0331451245688553 1
0.000326542242528806 1
0.0232598802705017 1
0.000307306853583769 1
0.00517256886263073 1
0.0381263645245317 0
0.00553124832015665 1
0.0280511637642728 1
0.0116245277828577 1
0.0329869484354021 1
0.0141683344322432 1
0.0141829370052477 1
0.000157855887932721 1
0.00170650208305075 1
0.0273500693789283 1
0.0179473877911191 1
0.0167095746011904 1
-0.00564941303627774 1
0.0454564179142106 0
-0.00261610667690426 1
0.0276831594344868 1
0.0195918214022947 1
0.0168221124106962 1
0.0412396346458462 0
0.0330385152730308 1
-0.0203995829309528 1
0.02664513704519 1
0.0252373665956352 1
0.0112117162652829 1
0.00519472980574687 1
0.00195744694725931 1
-0.0146314454856051 1
-0.0126569319776165 1
0.0286366647883203 1
-0.0468022791066308 0
0.015643664265934 1
0.0173905715391797 1
0.0215073944238387 1
0.0089807319726499 1
0.021683000474721 1
0.041648193457078 1
0.0189943197929418 1
0.0213739223075973 1
0.0189680728921194 1
0.00906705327661182 1
0.0108771408701996 1
0.0166995075427865 1
0.0144744939593981 1
0.00395126490222268 1
0.0554024896978358 0
0.0225324482562495 1
0.0396512385382187 0
-0.0113179262812443 1
0.00121508394096725 1
0.0239464506136491 1
-0.0236862866239451 1
0.0311784985306773 1
0.0222335547337295 1
0.0325880665659402 1
0.00202555391831219 1
0.0087502045097318 1
0.015731334784435 1
0.029018664197217 1
0.0241786345102543 1
0.0153233948581686 1
-0.00378811687832678 1
0.0257807490918844 1
0.0494475161546033 0
-0.0196183900904615 1
0.0167105081995008 1
0.0274243313274936 1
-0.0139141378335121 1
0.0193769989277388 1
0.0185796280700168 1
-0.00690060245990173 1
0.0196124107008903 1
0.020452668299226 1
-0.00399587909952287 1
6.45333114632841e-05 1
-0.00166250715420463 1
0.00388845377236567 1
0.0291746983613723 1
0.0345631151906846 1
0.0175058647525003 1
0.0497668336958098 0
0.0170900721475649 1
0.00282255305878034 1
0.0128931672994498 1
0.000214660669462697 1
-0.00881016129941767 1
0.000314753359988856 1
0.0157902649268702 1
0.0299531244721171 1
0.0151830228318958 1
-0.00388427991810135 1
0.0216122419354637 1
0.0549641687270455 0
0.0261055370629244 1
0.0298585182673907 1
0.0168202285577674 1
-0.0216732211930547 1
0.00330629533395018 1
0.0207303175529245 1
-0.0137288043454388 1
0.0286312053011917 1
0.00670854011959334 1
0.0311321308322633 1
-0.0141483045768036 1
-0.0139776607706561 1
-0.000187423451169076 1
-0.0107889658684777 1
0.00981892097380529 1
-0.0298374931257063 1
0.0314315314833312 1
0.0167070009493207 1
0.0301141364829216 1
0.0261412357194976 1
0.00245043747095191 1
0.0231827842806587 1
0.0236474999411536 1
0.0212957491592874 1
-0.00644484951396968 1
0.0162608698203652 1
0.00673060308354892 1
-0.00441361691687115 1
-0.013938992920447 1
0.0151821347117088 1
0.0119237707833967 1
0.0255735081851903 1
-0.0041608982035265 1
0.0454412001613963 0
0.0194135305201881 1
0.0309180404347341 1
-0.00793902170509401 1
0.0176778654385608 1
0.0144862742270551 1
0.0094007796088184 1
0.00496096614223822 1
-0.00791613625606705 1
0.0461807104863395 0
-0.0028685681642122 1
-9.99514977009241e-05 1
0.0210844015748804 1
-0.0205328224923877 1
0.00898092602635733 1
0.0104115896651661 1
0.0334882543823087 1
0.00500608578604118 1
0.0621646673075842 0
0.0362420267554004 0
-0.0098799396360919 1
0.0342683883254767 1
0.00885637853358635 1
0.0457275505839701 0
0.0136731267120776 1
0.0117791282365409 1
0.00128358831588982 1
0.000544149522968716 1
0.0396047655942844 0
0.0074220559151112 1
0.016747752016118 1
0.0022475030998456 1
0.0160107524818796 1
-0.00556322348840211 1
-0.0065551898363981 1
0.0345145790596636 0
0.00596243846747128 1
-0.00887937126932225 1
-0.00504323514185633 1
0.04866988177427 0
-0.0140463756719884 1
0.00305051175290499 1
0.00804763311130375 1
0.0113366987664109 1
0.00199119692739424 1
0.00169283306223445 1
0.0413427396698851 1
0.0107657771417994 1
0.0176984391755861 1
0.011704309325851 1
0.00868600636974055 1
0.00393278346468618 1
0.011346513391316 1
0.00289945179805352 1
0.0131196573988625 1
0.0102929118048379 1
0.00562997158026643 1
0.0245229436705361 1
0.0241480663040118 1
-0.00681245347954654 1
0.0049685036922944 1
0.000637977575679769 1
0.021319843571792 1
0.0147393582281311 1
0.0127708791399185 1
0.0196262247093549 1
0.0168064762180199 1
0.0356117492522585 0
-0.0298990885665283 1
0.00686426496792752 1
0.0173322822478466 1
0.0114961288604191 1
0.00734758896475131 1
0.0178324139323527 1
-0.0146660977065882 1
-0.0112738830094315 1
-0.00269803631454277 1
0.0349551383237427 1
0.00256792977815976 1
0.0119109709272402 1
-0.0178018719335789 1
0.0172395046412873 1
0.0142850589743733 1
0.0280772154889987 1
0.0308301385913314 1
0.00537501659541846 1
0.00354144432564705 1
0.00630432856325142 1
0.00200629902342989 1
0.0100521159003855 1
0.00457368356470369 1
0.00917446458464623 1
0.00701066580273325 1
0.0182553942568907 1
0.0188218810335537 1
-0.00584232472618178 1
0.0129586669545523 1
-0.00551028936233005 1
0.00297562472405981 1
-0.0146313178716343 1
-0.011392300855855 1
0.0447276086594514 0
0.0128945257067232 1
0.00839814101648559 1
0.0135365059885604 1
0.0419588506670002 0
0.00240532524028721 1
-0.0143713828311935 1
0.0510215413388859 0
0.0233388103436861 1
0.00884070358938985 1
0.0289141994754436 1
-0.00488800254018287 1
0.0106002645270559 1
0.0293439037644041 1
-0.000346101843318366 1
0.00464512795374228 1
0.0317170903942842 1
0.0212210730436689 1
-0.0124046866042598 1
0.00702261361190909 1
0.0406491254861411 0
0.0057207825030514 1
0.00971738190375489 1
0.0412435347367565 0
0.0123950169079798 1
0.0364941677088524 1
0.0113180324072302 1
0.00147079793348567 1
0.00290566740690131 1
-0.00959467263327218 1
0.019882135195343 1
-0.0252034009346726 1
0.0338232775567201 1
0.018321133364824 1
0.0177335423893907 1
0.0408285518260794 0
0.0147091199260838 1
0.00917446577636223 1
0.0143857867037345 1
0.00310047888074466 1
0.0360937111815746 1
0.00870874341698516 1
0.0154621926006267 1
-0.0157085516889661 1
0.0399011245903107 0
-0.00678825999002877 1
0.0170224885934491 1
-0.0113823089727408 1
0.0048840995516455 1
0.0166248929774912 1
0.0368243290495674 1
0.0132269263660785 1
0.0194631594143607 1
-0.000479401179565774 1
0.0103542532084558 1
0.0354783556559876 1
0.0300601515931319 1
0.00922432942679939 1
0.0314709896369218 1
0.0257489557510267 1
0.0280473331791422 1
-0.00539318898169044 1
-0.0063841095775348 1
-0.00275161781371334 1
-0.00755731757705835 1
-0.0109512696089672 1
0.00636603519772164 1
0.0398809979179519 0
-0.00720788818759962 1
0.0100702531552434 1
0.0340024963492673 1
-0.00114511910768413 1
-0.00580453067750399 1
0.0168970558972294 1
0.0323987986818701 1
0.0358987756792267 0
0.0421986011610232 0
0.0113073642724817 1
0.0129563077968574 1
-0.00127138882078493 1
0.038484048928062 0
0.0230452391572059 1
0.0252195891814761 1
0.00193376364531602 1
-0.00649191022779571 1
0.034225956367156 1
0.0133710483781201 1
0.0095733399229249 1
-0.0122847070069184 1
-0.0188112870958198 1
-0.0021058428731755 1
0.0126305236087885 1
0.0172982331095978 1
0.0102149733126005 1
0.00683552427819664 1
0.0325657617313826 1
0.0413733557968981 0
0.0428654869072887 0
0.0143459575246512 1
-0.00535526419375645 1
0.0296012179700299 1
0.021154423526106 1
0.00110672222626312 1
0.023203099387746 1
0.00288020578406823 1
-0.00823115187114147 1
0.0054820491548991 1
-0.014795036536667 1
0.0153348901177197 1
0.0143182178889379 1
0.0217836840090742 1
0.0266287396730952 1
0.0437597528110066 0
-0.00612211225802537 1
0.0272089333822468 1
0.000259351785805985 1
0.0543123848141364 0
0.0393403593628988 0
0.0308927832931069 1
0.0304874391476006 1
0.00691918475373937 1
0.0354918424314165 0
0.0297020993392395 1
0.00143019327346672 1
-0.0237912937818174 1
0.0362424230079744 0
0.000700408100663543 1
0.0306991068710929 1
-0.00670613778695959 1
0.0165232477455181 1
-0.000875086932922535 1
0.027102585607499 1
0.0254816937700899 1
0.000592547931887663 1
0.0373364314848049 0
0.00412742250703471 1
0.0385930559330792 0
0.0264797344791792 1
0.0104006426792804 1
-0.004788253457864 1
-0.00642897217322994 1
-0.000647879310812238 1
-0.00243081617011214 1
0.0133517728767782 1
0.0248207865568559 1
0.00630097363624886 1
0.0222599091296063 1
-0.0010013325381957 1
0.0361380307243542 1
0.00288554403115392 1
0.00674003479222489 1
0.00123366483736023 1
0.00666790327001296 1
-0.0108935605988499 1
0.0023037790278723 1
0.0372436949738278 1
0.017495572188019 1
-0.00400940175286482 1
0.015145041094951 1
0.0126497773489145 1
0.0165667923182987 1
0.00105320075769123 1
-0.00598992681985336 1
0.0215553115561572 1
-0.0178921667229812 1
0.00166549267746618 1
0.0193429196836057 1
0.0262862969208436 1
0.0215588394681378 1
0.00967052698509115 1
0.0247675923087045 1
0.0181707458420137 1
0.00468203447415836 1
0.0239923452605228 1
0.0068465241567392 1
0.0245180873128534 1
0.0288450709217815 1
0.00501893817322967 1
-0.00883711331888352 1
-0.0179845104812167 1
-0.0158413536174568 1
-9.47696767832404e-05 1
0.0191963859229175 1
0.00427014024748235 1
0.00816480197151622 1
0.00897923355672792 1
0.0370873195934067 0
0.00574210668145917 1
0.0196032458496413 1
-0.00345382443648754 1
0.0151641816353117 1
-0.0180035936858676 1
0.011508212430186 1
0.00493197712844252 1
0.0154080540020068 1
0.0012324843978616 1
-0.000434326048886355 1
0.0514708783190811 0
-0.00623701419414848 1
0.033911191361279 1
-0.0120124793131266 1
0.0140184901256028 1
0.0150780423475176 1
0.0299416024643014 1
0.0205802465637226 1
0.0300187176962761 1
0.0239812680289119 1
0.0106701261914675 1
0.00418337502230922 1
0.0281356664730293 1
0.0209785470405079 1
-0.0107854500824038 1
-0.0112288898684058 1
0.0214542560524585 1
-0.00908672975784448 1
0.0201130674857237 1
-0.00309627102514976 1
0.0095672798414791 1
0.0316279133741968 1
0.00222557462485058 1
0.0210154622925756 1
0.00356590679404293 1
0.0310595203378562 1
0.0170283189100717 1
-0.0255164816186611 1
0.0271170226568181 1
0.012439563256705 1
0.013804462856344 1
0.0307349809818348 1
0.0495442441210593 0
0.0191503839850321 1
0.016251791928188 1
0.0294639266356781 1
0.0292379919940644 1
0.0165679647325806 1
-0.0139487677471912 1
0.0122970297141754 1
-0.00682010366912971 1
0.0320313924083622 1
-0.0108550173256788 1
0.00959173053058602 1
0.010306359538573 1
0.0149982746763599 1
0.00180916515432085 1
0.00270489201668789 1
0.0023771246815536 1
0.0281765701251299 1
0.0321155140491215 1
0.0323327386882779 1
0.0161672259219686 1
0.00620919599712094 1
-0.000652461980134025 1
0.0371531267916986 0
0.00931862519955793 1
0.010553021965838 1
-0.00717750158816961 1
0.0130299114573756 1
0.0399528584962769 0
0.0413123250275498 0
0.00751217488825338 1
0.0260331183479112 1
0.0162137794450639 1
0.00546456419626572 1
0.00655552514900282 1
-0.000995785595845614 1
0.00637835923441833 1
0.0210360765032724 1
0.027421923612065 1
0.00584717899645489 1
0.0688778388646622 0
-0.00154106863210091 1
0.0228635253539515 1
0.00428297757114545 1
0.0164191222239341 1
-0.00633389449099938 1
0.023450174770142 1
0.0179319311160386 1
0.0264674601302574 1
0.0178074183962396 1
0.0233924765523501 1
0.000177160158440747 1
0.0327432041579053 1
0.00676192541094177 1
-0.00619787313139261 1
0.0362982419536156 0
0.0112023489358819 1
0.0152828420498977 1
0.00674932815370956 1
0.00179671948835203 1
0.0294603610255449 1
0.0270650525578215 1
0.0503697533238088 0
0.0306107446648087 1
0.00277669181462817 1
0.0233110706404947 1
0.0338958463424881 1
0.0316606839689515 1
0.00910367817047553 1
0.0302802205577436 1
0.0184640672806135 1
0.0172584865898747 1
0.0231923357782683 1
0.000470019678710211 1
0.0280412993548024 1
0.0506504351969209 0
0.0291232306561197 1
0.00918022710543943 1
0.0189864815325373 1
0.0129238687737171 1
-0.00942546007683855 1
0.00428820607973507 1
0.0276558505388483 1
0.0194039635892134 1
0.00497220679640202 1
0.0269480367955443 1
0.0116595198726044 1
0.015912848410284 1
-0.0273796188924585 1
0.023394749309914 1
-0.00746320618584961 1
0.0327266749442356 1
-0.00977866517963958 1
-0.00907965251133095 1
-0.00952847952349196 1
0.0067679164890176 1
0.0407135617499351 0
0.00887135318558083 1
0.0336818965249817 1
0.00582055844295551 1
-0.000764658829734265 1
0.00571452036473516 1
0.0117684278258483 1
0.0244198876824701 1
0.0106282236825672 1
-0.0104924447329248 1
0.0154915572785514 1
-0.00062113372266073 1
0.0281444408925865 1
-0.0112512903839557 1
0.0147588109264593 1
0.00544591940192371 1
0.0259473759331305 1
0.00999886983225403 1
0.0290372188477312 1
0.0201568943189252 1
0.054059992736469 0
0.0265527446418045 1
0.00765333171093509 1
0.0240066684303324 1
0.0329185583323456 1
0.00388000502422162 1
-0.017079858191884 1
-0.00474076470382471 1
-0.0100852299594185 1
-0.0186009754174088 1
0.0294425496361226 1
-0.000478021474185604 1
-0.00764018430777394 1
-0.00804518605248828 1
0.0302801735231323 1
0.0314288128809146 1
-0.00914703260560872 1
0.00724348130035842 1
0.00706701836304377 1
-0.00796481614586884 1
0.00283719706482691 1
-0.0127421168722241 1
0.00716414037643498 1
0.0245726575056987 1
0.0142089122593175 1
-0.0164532459351995 1
0.0242661652554906 1
0.0172822487396329 1
-0.0122055789823079 1
0.0162270199359374 1
0.0871022048345099 0
0.0189320766070898 1
0.0345367105532854 1
0.00847834938529708 1
0.00549195215355652 1
0.00363598338413582 1
-0.00713369177745035 1
0.00120289300109402 1
0.0520179213463043 0
0.0328420681035178 1
0.0165822714627978 1
0.011823033917841 1
0.0610580539426054 0
0.0404658214604051 1
0.0096943294034649 1
-0.00229023915726532 1
0.0112699457335188 1
0.0267130957439908 1
-0.017817371534957 1
0.0178943994492911 1
0.0286754079953199 1
0.0100427276591173 1
0.0204546145701234 1
0.0314492821186792 1
2.72395877298098e-06 1
0.0222174982792618 1
0.00718553746814789 1
-0.00219631216046745 1
0.0170485456937673 1
-0.00057231336080573 1
0.0389588794273786 0
0.0233723271399869 1
-0.00994092692637818 1
0.0410332796442866 1
-6.9037482827931e-05 1
0.013004922805314 1
0.0241295147994373 1
0.0364322225264285 0
0.0161431541543821 1
0.0339572165743425 1
0.0191407633054235 1
0.0108079987540145 1
0.00263650766075835 1
0.00641791060515853 1
0.0108919038575469 1
0.0161058259220737 1
-0.0152759508759283 1
0.0109545321897236 1
0.00202560208483745 1
-0.0141413346882756 1
0.0304766346626097 1
0.0124635590376251 1
0.00602106694478935 1
0.00242026887783995 1
0.0220955958014321 1
0.00187983883871815 1
0.00763587999845564 1
-0.0275228665919062 1
0.020102245941185 1
0.00324509865634067 1
0.00281805311695783 1
0.00551617522213421 1
-0.000288845515358622 1
0.0131741708742299 1
0.034590421852974 1
0.0157314197692799 1
0.0243188190877174 1
0.00237627367685775 1
0.0426175625410794 0
0.0173981833475198 1
0.0247029780349596 1
0.021559196781179 1
0.0144114649198229 1
-0.00395629890703185 1
0.0595741059188387 0
0.00627866126609981 1
0.00281374431790075 1
0.0296971976704513 1
0.0411654130597985 0
0.0333758220710306 0
0.0113125943626585 1
0.040710039039288 0
0.0165996037651065 1
0.0325981680128768 1
0.0135396901154562 1
0.0245959473367832 1
0.00383092012870383 1
0.0335323883126309 0
0.00361009653731597 1
0.015289985924626 1
0.0405539137859381 1
0.00875670618280909 1
0.0137174382650521 1
0.0192209725371037 1
0.00449145307715805 1
0.012122254237585 1
0.0117479981230936 1
0.0134592851330999 1
0.0149536849914533 1
0.00953847104147901 1
0.0317077479705276 1
0.0411972378839641 0
0.00820966975509533 1
0.0130233145572261 1
-0.000385171181793925 1
0.0151918554742764 1
0.042264467049685 0
0.0253615956753564 1
0.0133154493643999 1
-0.00534670942651202 1
0.0183049783521579 1
-0.00151412781166936 1
0.0455484708957938 0
0.0152943912879043 1
0.0466014739602116 0
0.010471408059873 1
0.0449039819649751 0
0.0253568308985959 1
0.0284407789279256 1
0.0114809344237879 1
0.0242370540061483 1
-0.00626625880270927 1
0.01972797242373 1
0.0284265509285927 1
0.00113823484200309 1
0.0734739938996412 0
0.00616135545494817 1
0.00126213584332828 1
-0.00635724304460213 1
-0.0312191066870054 1
-0.00431905604097097 1
0.042518343750955 0
0.0108382325454531 1
0.023206139252127 1
0.0428849708769102 0
0.0241387786577605 1
-0.0235125483032916 1
-0.0111294708984988 1
0.0161323971756089 1
0.0237480186717938 1
0.0370351845682274 0
0.00977780248730881 1
0.0352958081524993 0
0.00724789831542002 1
-0.0109564164777751 1
0.00501160326276672 1
0.0108781483017087 1
-0.00806077566081005 1
0.0211592097704069 1
0.0339070279464298 0
0.0541198139511083 0
0.0116346233887382 1
0.0187783220595278 1
0.0253944088084349 1
0.0124550001434283 1
0.038698339860667 0
0.00177551125107112 1
0.0178652095533062 1
0.0169648038541228 1
0.0250489546127272 1
0.0168171919210763 1
0.0193021175407598 1
0.0112603902629792 1
0.00733219919589583 1
-0.00949699157214718 1
0.024299320153263 1
-0.0127758066040781 1
-0.0292934315043444 1
0.00480641865820019 1
0.0197013008690968 1
0.0115140606488957 1
0.046256314343749 0
0.00563402693241557 1
0.018915675564511 1
0.0272550754310443 1
0.00689017222210307 1
0.0198257361725337 1
0.0241471750732959 1
0.0147062829646706 1
0.0088448910746612 1
0.0205559409978321 1
0.050529281344202 0
0.00132918880204594 1
-0.00232896011795218 1
0.00973329080580331 1
0.0417865087091549 0
0.0168460915008113 1
0.0293541098425279 1
0.00137129357285528 1
-0.020170397644441 1
0.0122328161596135 1
0.0333796628440628 0
-0.00335805519502964 1
0.0173570727984094 1
-0.0136753903449451 1
0.0214242441056081 1
0.0117528276852041 1
-0.0048537510333592 1
0.0459387224984331 0
-0.0117724890318635 1
0.0113279051360881 1
0.0164596925180371 1
0.00132777287271266 1
0.00694698479851381 1
-0.00623946984106036 1
0.0068660894282739 1
-0.0147892820383614 1
0.0225741058310036 1
0.00277623132055727 1
0.0199013262068924 1
0.0366640697776333 0
-0.00071589808091 1
0.0244070305098381 1
-0.00563432832415859 1
0.0269136369254424 1
0.0221329567440713 1
0.0328941857422389 1
0.0196909829428656 1
0.038768384485695 0
0.029372250176344 1
0.0333701394576973 0
0.0128800072447128 1
0.0202235649900105 1
0.0110884264787192 1
0.0430560052858983 0
0.000970602847107586 1
-0.00105310553267014 1
0.00555024076250074 1
0.0194729017261254 1
0.00803540509602955 1
0.0123098750695014 1
0.0288106281478362 1
0.00522301305089347 1
-0.00259811632640747 1
-0.0136936760944591 1
-0.0135072679178557 1
0.0171515104453813 1
0.0267544432495442 1
0.00265686255230554 1
