# Supplementary material for: Bias caused by sampling error in meta-analysis with small sample sizes
Source: PLoS One. 2018 Sep 13;13(9):e0204056. doi: 10.1371/journal.pone.0204056 (PMC6136825; doi:10.1371/journal.pone.0204056)
Supplement: S6 File — (ZIP) [file pone.0204056.s006.zip › results N = 50 theta = 0 tau = 0 sz = 20-30.txt]

"dl.theta" "dl.cp"
0.127951836040969 1
0.0923282171363232 1
0.122911916776135 1
0.159991531762743 1
0.134749802603161 0
0.184761714486885 0
0.170077932359451 0
0.270715481917737 0
0.172367674532464 0
0.205631030020903 0
0.135012130400595 0
0.211872205987982 0
0.209472930858208 0
0.118645845503998 1
0.183508734886549 0
0.143907695472217 1
0.128665190484282 0
0.0859700891240005 1
0.157158676867101 0
0.0872873334581854 1
0.0927189039530075 1
0.197547012518567 1
0.118463515166451 1
0.0730516621773191 1
0.127309705079009 0
0.17681407083465 0
0.228706712808657 0
0.0775970386112445 1
0.257658788451815 0
0.0859615593991656 1
0.126707844794716 0
0.10645642308279 1
0.143342202163495 0
0.223347374585686 0
0.263573113616868 0
0.133458464953185 0
0.150644351800947 0
0.192794584018788 0
0.109019450546084 1
0.143157619720953 0
0.273599816938895 0
0.0649561168542626 1
0.0940309211401263 1
0.256967665691513 0
0.195705644728326 0
0.221581720781448 0
0.054680822713334 1
0.145968922039591 1
0.144712305274292 0
0.140456233968708 0
0.0937236604670732 1
0.235917743792577 0
0.016491891511375 1
0.119848824609333 1
0.216087081477184 0
0.106774555074002 1
0.107492410153906 1
0.125579149957583 1
0.0817335995989443 1
0.125790828817906 1
0.190227158937298 0
0.116086681173856 1
0.271659901565444 0
0.162822692981802 0
0.0911130830824978 1
0.104711555266665 1
0.133297592298025 1
0.149896748024448 0
0.0457424077695584 1
0.13395516490358 0
0.0738868284411485 1
0.165385944484414 0
0.130695529843728 0
0.195598215821606 0
0.178582971049448 1
0.163550203516266 0
0.102652571586575 1
0.110387986084416 1
-0.00184430426009426 1
0.146610307585619 0
0.275118971530034 0
0.0802784724868836 1
0.0950452351489209 1
0.107213080524921 1
0.0782277426175661 1
0.0646664257006947 1
0.0919114457997414 1
0.124184227345012 0
0.247327025504009 0
0.114598717791514 1
0.117184068474794 1
0.0781488542854196 1
0.212973965224264 0
0.111347723285227 1
0.178132389436381 0
0.128891243277923 0
0.226767583629732 0
0.13019913844541 1
0.109531031080151 1
0.140415900376274 1
0.0798537511827377 1
0.155855457434606 0
0.0602104088620516 1
0.240207998367757 0
0.0755127783464437 1
0.096185846726084 1
0.253990512999312 0
0.143724833305777 1
0.196260058228422 0
0.11670890603103 1
0.239623068992111 0
0.117597959609217 1
0.197849332433253 0
0.0979571093213394 1
0.200466029935418 0
0.177850785370429 0
0.176557863743933 0
0.180352426988926 0
0.202353623953738 0
0.148208883122042 1
0.109747511649736 1
0.18340019709819 0
0.0976799853850747 1
0.23340233795745 0
0.115255454680354 1
0.237555934633115 0
0.182640630160747 0
0.23004154261158 0
0.194118063650124 1
0.0388925458711467 1
0.195508724716635 0
0.218108227585616 0
0.120169011374327 1
0.163757187151959 0
0.196702778919257 0
0.156082603372402 0
0.176581189230619 0
0.0728479395934007 1
0.128112530249097 1
0.102840757830638 1
0.28973529997763 0
0.144052772330747 0
0.193742197406522 0
0.0946540591115227 1
0.0719861642480933 1
0.245514675102471 0
0.0893782342751681 1
0.118289632506999 1
0.115159872788498 1
0.103381821156858 1
0.16743812967495 0
0.102327970291977 1
0.0368907008761466 1
0.117857500438951 1
0.180837466153276 0
0.166907864027341 0
0.194892523303932 0
0.138772773624649 1
0.208436173795419 0
0.0504916773682367 1
0.111598604149 1
0.230473362212941 0
0.188336819983501 0
0.138388809310785 0
0.129193593536063 0
0.069362650925868 1
0.166909113290269 0
0.0826251480647043 1
0.210543436177807 0
0.12119316170383 1
0.139238195421747 0
0.203493518322737 0
0.121434567355017 1
0.0717926797413748 1
0.10194494708281 1
0.199291324887094 0
0.168308553984443 1
0.244283451835256 0
0.255152823729071 0
0.060372264561774 1
0.198396687207576 0
0.268552865155661 0
0.129300724707808 0
0.10528023536099 1
0.20266856572255 0
0.109847527488864 1
0.155490095054649 0
0.157719972642213 0
0.169979298001672 0
0.112206554107295 1
0.210317483238693 0
0.278821443238768 0
0.165380020180759 0
0.11033772258188 1
0.133309637941835 1
0.111619275058074 1
0.143833623284826 1
0.156865919811139 0
0.155168416936332 0
0.139183532349204 0
0.149487999498816 0
0.121683677977494 0
0.101464993767227 1
0.0653201439766982 1
0.14476106189981 1
0.144065024033954 0
0.163758516635125 0
0.113134159196887 1
0.164374518575861 0
0.0898046794837333 1
0.12006605667672 1
0.0237517184553554 1
0.167215359416494 0
0.078077210828729 1
0.186348838618558 0
0.114076346190274 1
0.0701771337764847 1
0.108785726319062 1
0.126886103755612 1
0.149469557978202 0
0.20255268642856 0
0.176567635872941 0
0.174178788906338 0
0.155706289954961 0
0.12797791122079 1
0.242169455572933 0
0.120393574034774 0
0.194192253778496 0
0.1726613158608 0
0.255518680625567 0
0.21637346945761 0
0.144735026379582 0
0.210523776244404 0
0.150524778258229 0
0.113084484083927 1
0.155986581423563 0
0.23641060977932 0
0.0749585149781441 1
0.207103119923179 0
0.264860591693897 0
0.129271636370276 0
0.155824668824918 1
0.1389253545328 1
0.0520205388102383 1
0.133857079737684 0
0.122238112715958 1
0.122837742503912 0
0.157008830822044 0
0.137425313869372 0
0.0852708912648801 1
0.193391765103779 0
0.17389629421113 0
0.167411039483549 0
0.201054899481413 0
0.210776669652822 0
0.233307924675396 0
0.133977133418333 1
0.131098480227913 0
0.113224089543134 1
0.142912461993121 0
0.136236812547256 1
0.202031156970363 0
0.0759607849896724 1
0.146198608023018 0
0.182895535001538 0
0.108469917991034 1
0.160846098374709 0
0.0994067547845524 1
-0.00676103993065595 1
0.179836987342583 0
0.185653223725479 0
0.260250991813095 0
0.143749258959814 0
0.157358759396467 0
0.138866283617902 1
0.14219952773885 1
0.178712900375574 0
0.246318409124983 0
0.0470556179264198 1
0.110938421647957 1
0.16702070549077 0
0.0503446701867514 1
0.18159372387982 0
0.110121245579905 1
0.159762113038612 0
0.157235406896588 0
0.145868462309229 0
0.148536964181839 0
0.201508181707862 0
0.194182721236 0
0.221280828437455 0
0.224745958310654 0
0.142929084756974 1
0.121471859408588 1
0.1596324339911 0
0.18120042751822 0
0.0891567309872859 1
0.19725528714142 0
0.132357502100508 1
0.0531874743191071 1
0.206162244861717 0
0.0899107005983982 1
0.0387396671904935 1
0.154287354577886 0
0.169478529079159 0
0.235410065366686 0
0.213189315028352 0
0.164355600235844 0
0.0873866122241548 1
0.128508800169803 0
0.196823263341139 0
0.196788857573963 0
0.0963741743048515 1
0.129247447088186 1
0.100814770040612 1
0.173610434255293 0
0.180248776561704 0
0.157235232764475 0
0.140120375623362 0
0.189018289960657 0
0.12227277200685 0
0.223007351829194 0
0.196126239230548 0
0.0439403360158005 1
0.132192319942108 0
0.129583204213643 0
0.117505639205417 1
0.273232782661193 0
0.0704736223291515 1
0.15405433472726 0
0.199365036441767 0
0.131236702643268 0
0.124322159076982 1
0.109451059329176 1
0.0161239218063194 1
0.146793059303885 0
0.20286198736112 0
0.240433210304265 0
0.193435133245382 0
0.126792453502074 0
0.161632795899747 0
0.126332471337834 0
0.117610391843948 1
0.121593892389407 1
0.0801860822366829 1
0.239420798293832 0
0.194809887021494 0
0.203235883457608 0
0.28466997498799 0
0.177947622874033 0
0.137337494689975 1
0.150093105231814 0
0.116725765180224 1
0.112419672376335 1
0.151990617655538 0
0.143500545120571 1
0.0776417234685147 1
0.163421287464431 0
0.161513683763439 0
0.0871873042425386 1
0.0587815248023233 1
0.159107110573686 0
0.203129105808791 0
0.167661932190224 0
0.112760646919999 1
0.183254007104308 0
0.10068115062639 1
0.208970195711574 0
0.12153544889498 0
0.154418155773965 0
0.197526727300575 0
0.146448878409705 0
0.195279154252219 0
0.160546877298383 1
0.187277532468458 0
0.0866933958450145 1
0.326806457120057 0
0.163957701847418 0
0.151112733667989 0
0.134568861025308 0
0.245381583740841 0
0.185621822498103 0
0.228088480732738 0
0.134117665563509 1
0.248522445342524 0
0.186912477905681 0
0.109073087139673 1
0.0926706041623267 1
0.0858358384489384 1
0.240628448317434 0
0.169180553447335 0
0.174044207494008 0
0.106447693581601 1
0.0689840352414695 1
0.0589545095711193 1
0.0785845603990162 1
0.134706077646156 0
0.199014618302519 0
0.185098684738427 0
0.156989136792554 0
0.169098825811847 0
0.139620603762892 0
0.120332634864717 1
0.204173249741349 0
0.0796225586304421 1
0.0438863768367616 1
0.0324614750286011 1
0.0766901460992776 1
0.22350781571161 0
0.0761733800588021 1
0.182460252278802 0
0.228558127289469 0
0.218943991996473 0
0.262358180811718 0
0.146876933559812 0
0.103375745051669 1
0.224619161790698 0
0.170805916924435 0
0.0459130310830172 1
0.116573280469242 1
0.159936699161846 1
0.124549272156055 1
0.14114717994034 0
0.186123628418449 0
0.245340594938115 0
0.12878872196908 1
0.169626167230998 0
0.203141744159353 0
0.123016575478508 1
0.0741859684591475 1
0.274070733293369 0
0.0715046269055462 1
0.143505337988412 1
0.250802632747129 0
0.23843607130294 0
0.14463328786024 0
0.154490229059077 0
0.105881867460812 1
0.0784095999785605 1
0.0977247855220756 1
0.225205217017207 0
0.101366205515379 1
0.153717285352938 0
0.16521395370368 0
0.116866390685017 1
0.146947160898584 1
0.198444309587349 0
0.157872308839616 0
0.147455393287078 0
0.0974048936319926 1
0.0472307611899125 1
0.087933184897039 1
0.227800463239499 0
0.158966220138357 0
0.20765887913731 0
0.108463826937386 1
0.104127556598159 1
0.206294651466673 0
0.127844652805227 0
0.108031134473841 1
0.238928556212888 0
0.0844353787615391 1
0.234670417133745 0
0.243043244571284 0
0.173221262828733 0
0.167926189551122 0
0.106179738851925 1
0.00902584233878832 1
0.0596718010669164 1
0.26751099197343 0
0.184694085821574 0
0.162635291857234 0
0.143526599710997 0
0.059031232162845 1
0.280408378195105 0
0.10430082590305 1
0.237965003918708 0
0.214465543345181 0
0.165961861821525 0
0.185027454833052 0
0.222065911339185 0
0.0972567872296424 1
0.175933961703755 0
0.212438249528892 1
0.0103538210882648 1
0.106052454614488 1
0.136938267850209 0
0.135335611459936 0
0.152207890083909 0
0.142875663314859 0
0.183977725835746 0
0.162214584110662 0
0.124200680303999 1
0.121526555222833 1
0.218100575768204 0
0.161671371005249 0
0.111010113613776 1
0.22345272088718 0
0.0721242434890855 1
0.127948545389492 1
0.199634362556414 0
0.121861392694542 1
0.0665606388877115 1
0.139193208990466 0
0.150101973090641 0
0.192711984773089 0
0.165634162793169 0
0.11412457534198 1
0.179842950083923 0
0.105188595132535 1
0.139344114616145 0
0.214415592844418 0
0.0801175822822765 1
0.116516534493473 1
0.115781540709507 1
0.191976567415131 0
0.162446734188349 0
0.128794872101316 1
0.189851783597202 0
0.143320832441967 0
0.083969577231142 1
0.252847428940151 0
0.12285046279723 1
0.0544920874402798 1
0.130276194557294 0
0.055780543518732 1
0.131410654438611 1
0.0592304298020487 1
0.13952014187543 0
0.204525266187882 0
0.175874456540602 0
0.107621986643174 1
0.195360386740096 0
0.116728930473894 1
0.188823325339419 0
0.20866298772893 0
0.154428793539312 0
0.0913918840883995 1
0.110514834724834 1
0.0968335074234847 1
0.226592758520498 0
0.123074841633081 1
0.211322989908178 0
0.12376285461784 1
0.104404645933293 1
0.195560963489836 0
0.0763452796576605 1
0.0144313621772476 1
0.199334123415074 0
0.166843619289376 0
0.236052582031877 0
0.2170871031815 0
0.0765702447567137 1
0.226916304358265 0
0.163285691390568 0
0.159597077515741 0
0.160365116510667 0
0.141549827108879 0
0.183076265478458 0
0.216356569511515 0
0.187778190131917 0
0.148258325093476 1
0.222729709353946 0
0.0683303549021097 1
0.0994390368875836 1
0.135012110886095 0
0.0923324234370062 1
-0.047281273625691 1
0.129993777777712 0
0.183121238077528 0
0.100512937111952 1
0.111117666432407 1
0.219518333936373 0
0.123915904147194 1
0.0737534499688315 1
0.215802573573325 0
0.181526306178496 0
0.194889201390132 0
0.0812983138623136 1
0.171613359986235 1
0.193451528984246 0
0.209873708434335 0
0.0610508757369413 1
0.20270381463142 0
0.22669922229332 0
0.169107603760117 1
0.218642858098009 0
0.0375718717760474 1
0.166154305246863 0
0.0942191086730274 1
0.124590985478067 0
0.126515743915609 0
0.227895803421876 0
0.211332238029619 0
0.0192187516448362 1
0.214370075114298 0
0.106466206356427 1
0.134342934488762 1
0.156639241557604 0
0.137928266468041 0
0.19476539410331 0
0.0108999308518541 1
0.181074110164749 0
0.127983539569562 1
0.116418753288296 1
0.0768519278063116 1
0.0269621107867253 1
0.10806837419113 1
0.167256441117559 0
0.0671290941756688 1
0.0621024801034091 1
0.0903490880850206 1
0.0714248614404673 1
0.0330574118830749 1
0.145110647636441 0
0.251224252801461 0
0.111998640700014 1
0.160117972355394 1
0.283345985258408 0
0.0858763513319939 1
0.146158288259402 1
0.110854938824933 1
0.0794428334067613 1
0.113237614021618 1
0.23065607590754 0
0.149640074238293 0
0.146269494956039 0
0.130706232325212 0
0.148421888874154 0
0.273434997544903 0
0.0438540596155853 1
0.0424814722717435 1
0.158666696666098 0
0.14092357772669 0
0.105651354983827 1
0.119274234316081 0
0.169089971710923 0
0.228994718026439 0
0.0269375953035579 1
0.13509548433803 0
0.143591275005722 0
0.177275108839628 0
0.166615803630656 0
0.234969684919473 0
0.133452233340162 0
0.199748585125847 0
0.0822335578989363 1
0.0898161341078684 1
0.107115549070036 1
0.0300675292185681 1
0.0323613463810522 1
0.118989347835779 1
0.133885076420942 0
0.279899249023732 0
0.164313057979687 1
0.107000667472409 1
0.218606209013098 0
0.0884032817198562 1
0.183892884761712 0
0.185091411131363 0
0.155532816748647 0
0.145549549971809 0
0.0834730149085745 1
0.164946575947297 1
0.105768379650536 1
0.197139534976981 0
0.0752822286393615 1
0.141457737972829 1
-0.00167062797319024 1
0.174173217047007 0
0.203724408535827 0
0.186186778527007 0
0.176454250746369 0
0.14795329071287 0
0.0666183381495846 1
0.168757016203828 0
0.102966595470628 1
0.192901792843793 0
0.0594175728506687 1
0.194172106235253 0
0.0232526846514408 1
0.0906169474152042 1
0.179791835525893 0
0.105632244921699 1
0.121817194613377 1
0.164956665434639 1
0.187671421963572 0
0.126562073040347 1
0.189388506227436 0
0.196248410166828 0
0.0643287868258915 1
0.094376547372104 1
0.219516987814842 0
0.231313161915349 0
0.188668495935001 0
0.211486484340757 0
0.0995855767193594 1
0.138067896393356 0
0.103055839916941 1
0.221098484669853 0
0.0953935018395028 1
0.226090282336134 0
0.136256792649729 0
0.093235231860847 1
0.181239807804318 1
0.18231885395727 0
0.0609765326820589 1
0.158251810754626 0
0.0698263546751802 1
0.1152419986578 1
0.139848469003703 0
0.262802815518914 0
0.128501060864275 0
0.116641715282097 1
0.170758215654684 0
0.131399527036253 0
0.152339415078052 1
0.153196737319625 0
0.197187998723602 0
0.172328552826735 0
0.132430513131789 1
0.109666883663697 1
0.179370898861063 0
0.134980811926641 0
0.155686186322819 0
-0.0014222700315751 1
0.108312794101154 1
0.195596136657618 0
0.13878813356253 0
0.155394028053575 1
0.202716586626888 0
0.184393410809333 0
0.125723268143335 1
0.11487991712099 1
0.0944205772764804 1
0.0763037894218871 1
0.0227952491711591 1
0.163506145319744 0
0.040700093828859 1
0.142543888833285 0
0.149196203483335 0
0.144440047283605 0
0.0740208017646032 1
0.0827651188185177 1
0.180964045011639 0
0.0918578928135303 1
0.207718912470833 0
0.139976068284295 0
0.165779336003984 0
0.083128735342538 1
0.143172493381308 1
0.113576782328753 1
0.14733408095479 1
0.215416374261406 0
0.157652721470648 0
0.0533615401762602 1
0.169646093612666 0
0.176933630480911 1
0.122869190349768 1
0.217075653662601 0
0.102581465839252 1
0.129781659688323 0
0.120984973601517 1
0.206917700725448 0
0.137950171186001 0
0.280492285189364 0
0.211641598466822 0
0.160527796679903 0
0.0741206384994676 1
0.200325383031192 0
0.141930261023544 0
0.126896190557376 1
0.26491702385788 0
0.187250292251047 0
0.0145018254201994 1
0.0788859589699148 1
0.17379882080642 0
0.220166719907391 0
0.148129719852705 0
0.111754151643975 1
0.217627414716765 0
0.202381710858271 0
0.218600489175784 0
0.140765085066941 0
0.115986401199642 1
0.145333903571379 0
0.133512122849691 0
0.216387614023687 0
0.149174095441557 0
0.084465770774485 1
0.155116352412695 0
0.150810624314574 1
0.134341974686011 1
0.0301817593392689 1
0.00256680619251448 1
0.195931157470055 0
0.0644560491044971 1
0.169818431556965 0
0.0623408092646262 1
0.0810127652439729 1
0.171182504541964 0
0.0815884281255763 1
-0.0669238001615099 1
0.0405915448443844 1
0.204428931135584 0
0.133503735732013 1
0.161102724107226 0
0.0686135063590137 1
0.13406040770733 1
0.195505354926672 0
0.162687295614655 1
0.216063028056718 0
0.106856740282993 1
0.231330040533237 0
0.0813982044475487 1
0.0955989762327762 1
0.226597017872389 0
0.145618482714239 0
0.233471665788753 0
0.0632989348508653 1
0.123028106492502 1
0.143236056399319 0
0.113666454347229 1
0.127762858749226 1
0.197618532965707 0
0.211621270377815 0
0.142719336018866 1
0.124717464453478 0
0.0339554056721014 1
0.160935683974587 1
0.0970615264879674 1
0.133316156893588 1
0.158590781542202 1
0.20911091733032 0
0.0663933097243247 1
0.154657615860048 0
0.208091800486353 0
0.0823752100874568 1
0.109950772582378 1
0.137766204942094 0
0.161624838545253 0
0.112685413083758 1
-0.0046824926876203 1
0.151482442315985 0
0.181353278806656 0
-0.015621905406684 1
0.317028304621179 0
0.0203249242832725 1
0.064532386051751 1
0.161218114477981 0
0.0648738249626773 1
0.137150010232309 0
0.0661043003674265 1
0.243685598818773 0
0.173694932480153 0
0.0588816517380594 1
0.115931963383126 1
0.128336980735242 1
0.0725585030328459 1
0.114058745020819 1
0.0165722490628116 1
0.0584459708050491 1
-0.0219353099187712 1
0.0842147492750979 1
0.237605559415287 0
0.258602734854852 0
0.118246061952462 0
0.0905513105433105 1
0.137760317124483 1
0.147556910673571 0
0.182002611295199 0
0.146024910241469 0
0.183349658294191 0
0.168162328957457 0
0.0722294137780683 1
0.146708952970993 0
0.191352918219589 0
0.213397871053042 0
0.218213125198509 0
0.159185678946897 0
0.0982788615755745 1
0.1319747011577 0
0.194185150966619 0
0.0455141680469009 1
0.132488910983318 1
0.24634377193454 0
0.110642503741798 1
0.113936929515371 1
0.0933386187173236 1
0.139865345314264 0
0.0207580966720146 1
0.13278600494194 1
0.190530185652821 0
0.230559902930992 0
0.120939244961214 1
0.126060029564542 1
0.215253359210584 0
0.133030375318675 0
0.156831198205626 0
0.210780812588152 0
0.249411869035705 0
0.109056659906562 1
0.29314455388114 0
0.14570578117443 0
0.151187054590733 0
0.131489055297199 0
0.208497283201789 0
0.127165376179593 0
0.221589360543366 0
0.212450786005116 0
0.178684886356624 0
0.140451497431496 0
0.113882228720541 1
0.139457871995507 0
0.115357347782445 1
0.0821943813068956 1
0.120795857507896 0
0.138168382618626 0
0.0925687586216438 1
0.0447086376074138 1
0.105870945678919 1
0.164487434810572 0
0.129181826806847 0
0.228833743356059 0
0.0745681994222151 1
0.157302833316192 0
0.166706591483249 0
0.120706394838083 1
0.184874036134573 0
-0.0726353647766593 1
0.119262898822655 1
0.284704901601798 0
0.0919876685394103 1
0.0990459595434853 1
0.100274928110029 1
0.162529470449969 0
0.0828906943487478 1
0.108163951445271 1
0.137220123733082 0
0.161129712118859 1
0.101535367438152 1
0.191141864769033 0
0.115686651354569 1
0.333077080817768 0
0.153071376933831 0
0.234119551373723 0
0.188828621178865 0
0.113851397691734 1
0.110522898511178 1
0.159804668490533 0
0.12256222409644 1
0.104321737765164 1
0.111353034637828 1
0.206488272783315 0
0.12686012587411 0
0.258513701604434 0
0.245432670349365 0
0.186950033157694 0
0.178318677604397 0
0.219852131580233 0
0.120824978197288 1
0.170524466303957 0
0.230267805039563 0
0.220424019683425 0
0.109850599710432 1
0.125305315260904 1
0.188266651603915 0
0.073380556652247 1
0.130711294850187 1
0.121284817166468 0
0.180814504500029 0
0.140470390945367 1
0.127049869870848 0
0.310113486779532 0
0.204803359739479 0
0.154052499716768 1
0.180627812992562 0
0.145410484609036 0
0.167283421604851 0
0.140079759355539 0
0.112412997040903 1
0.338451810042731 0
0.145801996957297 0
0.0645453430743868 1
0.198750590262378 0
0.0662496937625548 1
0.137644140461452 1
0.110313426707296 1
0.103153701201538 1
0.182423973969981 0
0.121408984220273 1
0.165738176375895 0
0.146440079741578 0
0.0940639929691445 1
0.00906854894892271 1
0.0870697518335484 1
0.207963882936703 0
0.265537665010234 0
0.178139538219774 0
-0.017657748441323 1
0.172343957258676 0
0.172097776825143 0
0.0924745060853471 1
0.273300148969886 0
0.185223812729847 0
0.105381392746163 1
0.0931867953652218 1
0.216103544656458 0
0.282608294032723 0
0.260574580210483 0
0.250989159924145 0
0.0791654345111411 1
0.187805772808273 0
0.175405030750746 0
0.117561432715803 1
0.180282913881099 0
0.123747431308646 1
0.215047366719656 0
0.123834646715147 0
0.208754156323469 0
0.0158467272439567 1
0.244474048995489 0
0.123557924172967 1
0.227442938380272 0
0.0837697177598844 1
0.065547402245686 1
0.0905570050664749 1
0.0936798103371193 1
0.14772815984001 0
0.29781894432528 0
0.122916933719574 1
0.169216671773108 0
-0.00667891974237197 1
0.0706827903320368 1
0.169755776289485 0
0.090852066363824 1
0.0313287732984222 1
0.118009026884676 1
0.0334618230903544 1
0.137758433046363 0
0.182775687116207 0
0.0534014374788259 1
0.178184395759825 0
0.163376002586208 0
-0.0106805749108626 1
0.154794415941967 0
0.162073958138081 0
0.157229968009611 0
0.263182951567133 0
0.112273001804271 1
0.114140484479806 1
0.174186138087667 0
0.0364719635241687 1
0.125642549640894 1
0.169645054242134 0
0.0591396816862537 1
0.218874650867499 0
0.165309402904856 0
0.215165167243727 0
0.0706481751996559 1
0.0705754111267155 1
-0.00338173045509605 1
0.141184344317986 0
-0.000642989681752625 1
0.187764268577872 0
0.177990303814155 0
0.167394429147369 0
0.232283272391651 0
0.21897762111037 0
0.216628325343004 0
0.18664598646737 0
0.0749202719164161 1
0.0822456373985761 1
0.169101559315065 0
0.0305349071670746 1
0.170809830193002 0
0.1972973065608 0
0.0749598866449138 1
0.175289752924746 1
0.231828752485641 0
0.184989275271845 0
0.0786793321560137 1
0.155530625030107 0
0.116438954140737 1
0.117679386056783 1
0.1864468899797 0
0.152341248911251 0
0.150151392606638 0
0.116106605216207 1
0.0899214295729686 1
0.0683690082277097 1
0.0473998320980493 1
0.214366133999686 0
0.0456828595499836 1
0.013409821710437 1
0.0788963907242258 1
0.00595192940397674 1
0.184484441989591 1
0.255270043897115 0
0.155086690976742 0
0.192626556592271 0
0.145388064626242 1
0.0655948230713604 1
0.0836873133194447 1
0.176987106303159 0
0.141438093856704 0
0.0393992376602872 1
0.215342212779085 0
0.156415231110681 0
0.155465855312772 0
0.121915351453229 1
0.145176343795697 0
0.113156593538365 1
0.202947643353508 0
0.0741614773443547 1
0.0992034303174642 1
0.0429692465806475 1
0.185287066571228 0
0.136161379069143 1
0.143788415741661 0
0.136919974189963 0
0.139699779994933 0
0.141388792151807 0
0.0810737014038321 1
0.148537948347021 0
0.153886401559668 0
0.064223364811804 1
0.0102717722858722 1
0.163478250335931 0
0.133071595470382 0
0.184638207045835 0
0.193464943907599 0
0.262693884050176 0
0.102128173768232 1
0.16138129824623 0
0.0894600890860328 1
0.110520079745029 1
0.119226142981121 1
0.198779479899462 0
0.122821457458604 0
0.063923465704416 1
0.146076160532944 0
0.221626852611639 0
0.17659327285299 0
0.212665902517333 0
0.188345768062805 0
0.231214123079455 0
0.105186293987939 1
0.0883456229677463 1
0.220402089694016 0
0.0398158836192186 1
0.1256053301708 0
0.164194142822762 0
0.0552072118583593 1
0.1655083587594 0
0.10165290728776 1
0.0619643790203747 1
0.0964146618569533 1
0.18511689506297 0
0.19775269997084 0
0.108138865183775 1
0.214871672362736 0
0.193729929709379 0
0.268451773551571 0
0.189854119235687 0
0.212505720348063 0
0.203119005907803 0
0.109796234986477 1
0.157446950336221 0
0.180926248826697 0
0.131483736135534 1
0.0781393732554545 1
0.0624559060250301 1
0.228553466171559 0
0.247626051123727 0
0.231843930877159 0
0.119294886506037 1
0.124429602680911 0
0.188162373613929 0
0.1291788415076 0
0.122122079609149 0
0.161930061826648 0
0.0851666400594973 1
0.0993503173109026 1
0.143528177620976 0
0.0458158779843783 1
0.0893085201500435 1
0.20441980484506 0
0.146875523351021 0
0.0873639129350327 1
0.24549687084326 0
0.144509553722733 1
0.225331450902249 0
0.182272928545056 0
0.122861629761544 1
0.133780783096518 1
0.112746168527361 1
0.20782102018172 0
0.209622045971321 0
0.122207778425662 0
0.276196034738446 0
0.126565104876352 0
0.178245208570758 0
0.13506799946597 0
0.189346452810264 0
0.224144982043359 0
0.179069860230293 0
0.141252774393479 0
0.0275881665050972 1
0.121063996268544 1
0.123169231283403 1
0.119513183365214 1
0.157763421106199 0
0.136591478677133 0
0.0266023274398757 1
0.178222949824876 0
0.27649579743447 0
0.228174321357027 0
0.142532271389249 1
0.137599066435499 0
0.0887573778212139 1
0.125568983716526 1
0.170817740609155 1
0.159212273502206 0
0.218464991222124 0
0.106560876497258 1
0.222413433135474 0
0.148669963908494 0
0.211497910429979 0
0.0458640948283229 1
0.175112874049274 0
0.199791993441031 0
0.259258494964275 0
0.126151225112266 1
0.0991659410039605 1
0.191323264191571 0
0.158074250500918 0
0.153044697909386 0
0.163127737326739 0
0.162189913298774 0
0.170645454054348 0
0.206743064441076 0
0.156916835790942 0
0.211463190132474 0
0.22357952666805 0
0.227668125451791 0
0.1255366824122 0
0.110730608713224 1
0.139635651009292 0
0.191484195339372 0
0.141755505643837 0
0.17590912791369 0
0.13881366205647 1
0.17653136217645 1
0.152056971523022 0
0.195892639681521 0
0.115153746308691 1
0.0312842403651937 1
0.11089685019247 1
0.140794211198403 1
0.176859400685482 0
0.0721108174665282 1
0.164929861771989 0
0.284795354203525 0
0.154420048077362 0
0.183494952415482 0
0.087442006383197 1
0.154362122924092 0
0.181204899117033 0
0.153297657563145 0
0.19915905332796 0
0.133727490403261 0
0.0955462275065644 1
0.11998625663806 0
0.110475238947553 1
0.11222281231933 1
0.125366198606459 0
0.191206681768925 0
0.21636840226278 0
0.18849251932834 0
0.0842647871862158 1
0.192274085633759 0
0.161962920085005 0
0.0414789399391929 1
0.122609878556392 0
0.265449418619269 0
0.162168112484381 0
0.230735544536201 0
0.213268880598287 0
0.141111145742189 0
0.171665271315736 0
0.100229064695785 1
0.0865285061249529 1
0.18703360276585 0
0.1330407692576 0
0.0802621604489715 1
0.166591038403194 0
0.15435070131238 0
0.151560024284473 0
0.154566352935638 0
0.190528564110928 0
0.198525552295439 0
0.219671345359762 0
0.083405041948461 1
0.119145286935725 1
0.154428604890517 0
0.237598180276094 0
0.202740700576575 0
0.21006829826242 0
0.17929753630366 0
0.263617183531799 0
0.188105837632265 0
0.205431017330463 0
0.156036592381858 1
0.209926353862557 0
0.130089657398432 1
0.227396625019118 0
0.0840109754744703 1
0.317552855242675 0
0.150726346561074 0
0.110191241665226 1
0.0765359001058044 1
0.2854861677448 0
0.0495741905533961 1
0.0914665917187971 1
0.1526178904538 0
0.171520797237179 0
0.170924598238661 0
0.184259024888813 0
0.139831091880298 0
0.200810183778518 0
0.12875661805676 0
0.0666930743697923 1
0.0839903852025634 1
0.0750489140193203 1
0.0265118237694811 1
0.145790974285072 0
0.19954711888754 0
0.0607098923796876 1
0.12770627553974 0
0.214715357729661 0
0.0314848346009522 1
0.187519851231071 0
0.202944610205425 0
0.144662509099289 0
0.242355066132856 0
0.21021349450762 0
0.192365484197933 0
0.185810333788699 0
0.0679174713242197 1
0.180898435005914 0
0.178164905386254 0
0.269078024673905 0
0.274994706555334 0
0.147178007942513 0
0.189656652535458 0
0.194382249362701 0
0.245111619903857 0
0.0881498205510428 1
0.153346295941349 1
0.157567003760026 0
0.234250970723174 0
0.168800463295972 1
0.125870068946033 0
0.156054170728559 0
0.174797863515338 0
0.0437229784621625 1
0.168401183906777 0
0.208709523785509 0
0.0762850417081358 1
0.0594946939276995 1
0.0963248933902295 1
0.207205191870389 0
0.182262328873706 0
0.264073570928009 0
0.159755906761996 1
0.222870022819768 0
0.139729919673619 0
0.202505519626524 0
0.227796138432871 0
0.159821235533645 0
0.155562956476399 0
0.194144491201039 0
0.192369053912422 0
0.176736465617816 0
0.137079548938794 0
0.255641459173615 0
0.158620399749364 0
0.149968921492411 0
0.147448022577664 0
0.177410484302064 0
0.156003424177941 0
0.118022796624196 1
0.136290200615096 1
0.207037452064733 0
0.160784614121564 0
0.0899736227385642 1
0.131158878690267 0
0.167603129034948 0
0.139699036751552 0
0.220135059843128 0
0.0700889937086585 1
0.192697824221949 0
0.156738032037123 0
0.224096777291448 0
0.213423541192501 0
0.135633834071313 0
0.224146441210162 0
0.248053813760657 0
0.200762875819258 0
0.222498610534467 0
0.128139492484163 1
0.206630120123001 0
0.069112561573534 1
0.0970790901488197 1
0.190171267535369 0
0.106620068685967 1
0.0649314503336075 1
0.184555636766591 0
0.0995032038980612 1
0.146783689310829 0
0.270548194899139 0
0.0740912906917247 1
0.0975440903226612 1
0.158420706956134 1
0.221245944762247 0
0.0961976483244859 1
0.012323766575548 1
0.235910136424363 0
0.093811186179182 1
0.0323311005009035 1
0.0876860328588402 1
0.173755330656173 0
0.326391348519641 0
0.144728620777393 0
0.162907352111612 0
0.201829176976572 0
0.127313281919702 1
0.101720685684658 1
0.20225652458923 0
0.243458254863561 0
0.0838623021173912 1
0.115231714423687 1
0.0918370615242641 1
0.0481058126445098 1
0.220992817612221 0
0.262188671690587 0
0.0555863010799082 1
0.103401644640837 1
0.179829555784201 0
0.220126953995485 0
0.18855845814625 0
0.163879007180142 1
0.168666022404551 0
0.0887708048574746 1
0.194575564018793 0
0.218197771591879 0
0.127490696848605 1
0.163045598618836 0
0.0677713231001622 1
0.0473852576999409 1
0.0752339945245671 1
0.190793392781982 0
0.150409518473973 0
0.146514030121275 0
0.177079494147714 0
0.207052591724098 0
0.157826202584877 0
0.177060105650083 0
0.120515143711552 0
0.149357363092038 0
0.113010396523911 1
0.0426575531895391 1
0.164680143229802 1
0.173124018199681 0
0.0950753073157538 1
0.134237543541756 1
0.135761968797447 0
0.110501158379259 1
0.191543101410773 0
0.174331137244978 0
0.152695054439542 0
0.242576108851122 0
0.168085342177128 1
0.211945709799892 0
0.114215857294623 1
0.234842276175793 0
0.148363039967755 0
0.215185033382297 0
0.238170379483265 0
0.204604957641312 0
0.1918175986994 0
0.181949893240742 0
0.200165595592105 0
0.241493551110212 0
0.136349010227863 0
0.166714528862113 0
0.230879899398953 0
0.120807612421687 1
0.1202841893595 1
0.199040873739736 0
0.0697570584716091 1
0.167883338181667 0
0.327203737544525 0
0.203120109462312 0
0.169910085712173 0
0.102882922092605 1
0.172157391862229 0
0.08027738579616 1
0.1055281583126 1
0.232308702182915 0
0.144608656897329 0
0.0609406950755315 1
0.15023165854598 0
0.137793455109369 0
0.261897890381829 0
0.0923292493057705 1
0.160298249886242 1
0.157687078324296 1
0.0859998359071009 1
0.151027524708882 0
0.0626832058910205 1
0.0869415645869653 1
0.174829862928152 0
0.174900682218131 1
0.0677490949300774 1
0.142082117233868 1
0.201599654436466 0
0.221623935113894 0
0.163218291067406 0
0.106879644697972 1
0.250885107942713 0
0.157683761115049 0
0.203183747938781 0
0.104659214164865 1
0.127419862070681 0
0.236059249258847 0
0.0921122640176586 1
0.114648787548004 1
0.154860474720432 1
0.102187432426867 1
0.186463101255583 1
0.178735999975408 0
0.155162421758452 0
0.14933016636601 1
0.0857197901500597 1
0.194922894444599 0
0.0517394431806213 1
0.167343475345354 0
0.098713639075529 1
0.139598429147486 0
0.183229797960931 0
0.221907921882841 0
0.139944899321297 0
0.14054617208815 1
0.292689994822993 0
0.248433665410943 0
0.131511933011738 0
0.100436497178758 1
0.117381048741608 1
0.0740451236718194 1
0.108190202564818 1
0.181657879505548 0
0.0348242868271253 1
0.146441281795755 0
0.148147422725754 0
0.179910383436819 1
0.0966144818202973 1
0.133574583271194 1
0.140723905712279 0
0.261510026458713 0
0.211408065164507 0
0.0913953227528805 1
0.238501331575586 0
0.0826500542839715 1
0.170293841411458 0
0.151720965167968 1
0.0301993397550654 1
0.174444114972664 0
0.15182030775792 0
0.149498005060133 1
0.127151942853562 1
0.125709041773109 1
0.173853683650202 1
0.146447814903313 1
0.0395335705325715 1
0.16857590438826 1
0.156781079583463 0
0.19107906789569 0
0.138361512797121 0
0.148408220492625 0
0.0960781393784536 1
0.199427551314187 0
0.15615012432014 1
0.206668598227783 0
0.163934655213719 0
0.18029618108726 0
0.100863925943808 1
0.275857561187815 0
0.0967737658110777 1
0.17087071303356 0
0.203464599983423 0
0.115460029787067 1
0.105980039705585 1
0.0817371461781573 1
0.153448072489088 0
0.138668950545402 0
0.125712717071623 0
0.0768061225631804 1
0.154395001895982 0
0.217847911756137 0
0.177608381655758 0
0.191767125003505 0
0.161422537797158 0
0.0948893505567347 1
0.216555151139908 0
0.128439149676722 1
0.131948317238844 1
0.103409932955348 1
0.260787696929631 0
0.134888093831616 0
0.151350772559233 0
0.200739406580721 0
0.107670790463124 1
0.156253818296661 0
0.143662908757544 0
0.139499892626466 0
0.233018012383838 0
0.191306252006729 0
0.264273199884039 0
0.158759320854282 0
0.123267077616061 1
0.141166914358165 1
0.178173693429364 0
0.149650580102808 0
0.216689778821182 0
0.204595435920517 0
0.152530976458361 0
0.107657474336648 1
0.179191772582048 0
0.0955476359225786 1
0.12525208686837 0
0.155825335996503 0
0.135889764737545 1
0.147354776831333 0
0.107305320048738 1
0.0805336140276557 1
0.219370719442679 0
0.261519859371773 0
0.138091911638463 0
0.135689621238603 0
0.0730960688791187 1
0.152325024835845 0
0.154609700399 0
0.148048626029182 0
0.0895852725260987 1
0.0473911162012606 1
0.104480367789009 1
0.109249714326106 1
0.102050833007077 1
0.0732947462306039 1
0.184532732402151 0
0.1832142380025 0
0.135910979508883 0
0.107752640164678 1
0.160672743995282 0
0.105089633183135 1
0.141819981066441 0
0.16622389116377 0
0.0655647817629226 1
0.217138736180887 0
0.143097651772492 1
0.245222323285786 0
0.164130607585474 0
0.16893682204046 0
0.107079595632094 1
0.104529046713034 1
0.234376523585817 0
0.150346347586563 0
0.164705296496258 0
0.189437701847392 0
0.224246986271609 0
0.119554611674148 1
0.123419514073182 0
0.258449776030388 0
0.308793030313169 0
0.12669322836385 1
0.131178831476561 1
0.149392834616741 0
0.139494658282967 0
0.0954452818427421 1
0.12163360873514 0
0.091554112635627 1
0.0765582922276077 1
0.199336113794282 0
0.115015381829826 1
0.101692567552663 1
0.152584336106096 0
0.143986111195268 0
0.213096183586549 0
0.137381395405273 0
0.209240436251318 0
0.0745954536378708 1
0.0876556711219305 1
0.148883222277397 1
0.193380052481177 0
0.201656686954544 0
0.216061212315556 0
0.220672657873196 0
0.0874902999834798 1
0.0816151682954819 1
0.132763457376743 1
0.172485578372506 1
0.149251456953801 1
0.132511865549972 1
0.218145779144367 0
0.229270782170005 0
0.204686716362995 0
0.184680650196954 0
0.129935848680817 0
0.19020214079147 0
0.151086574020557 0
0.14153390620391 1
0.113436131476362 1
0.109436740398245 1
0.157996428694884 0
0.0782336992578478 1
0.227951299109382 0
0.0499114636606499 1
0.0747571732385547 1
0.205290054776384 0
0.13194688952176 0
0.210410572742477 0
0.119821296560853 0
0.196859859006299 0
0.207592531928208 0
0.135031785296915 0
0.170880983577786 0
0.161178549558839 0
0.0717443390612576 1
0.160040882615219 0
0.0520464330068135 1
0.0418575927333898 1
0.219969747256257 0
0.230080344883147 0
0.142251222621115 0
0.166883307445773 0
0.133770732871818 1
0.0929438699608551 1
0.0840174276346232 1
0.182793429745921 0
0.151592190700616 0
0.213942976173449 0
0.132282478826771 0
0.181046197916944 0
0.111910998119419 1
0.10551658748068 1
0.165793598639235 0
0.0214748767230074 1
0.197412067919496 0
0.287692222403981 0
0.131519819254879 0
0.194190813389293 0
0.0799682912905596 1
0.114798684072133 1
0.147509347822513 1
0.111980616131088 1
0.174808544007252 0
0.13052400085386 1
0.16606266722315 0
0.0886213163162851 1
0.201230209122879 0
0.188722884741235 0
0.156034689288247 0
0.160236005214608 1
0.0944439121734885 1
0.182297281731515 0
0.223625476388029 0
0.144947476458893 0
0.0833963360708289 1
0.178633694865709 0
0.161399791484573 0
0.139750427810688 1
0.254406391165839 0
0.156251390389217 0
0.143551850040472 0
0.147388329258997 0
0.0679989640426897 1
0.171655768969506 0
0.25186688797888 0
0.194629565870295 0
0.0959720071923376 1
0.184392003026964 0
0.190597625256179 0
0.147738366189303 0
0.129305228197011 1
0.262769733839224 0
0.109700182749985 1
0.152478926332544 0
0.16745145434201 0
0.125225739482827 1
0.242950013623059 0
0.172350217872943 0
0.137356454965957 1
0.021524759157171 1
0.124365043908293 0
0.104508707382277 1
0.0321161676740302 1
0.0749612958838372 1
0.208067931462855 0
0.145401970812029 0
0.101901201670874 1
0.248269434824725 0
0.264257504155306 0
0.138375100355647 0
0.136687694197171 0
0.12230586452405 0
0.132240058633254 1
0.021692625441229 1
0.0428837016785995 1
0.102407905381912 1
0.181535282189625 0
0.108752777012405 1
0.174825786903702 0
0.192630611388592 0
0.247515718240726 0
0.125799498377239 1
0.143600852362989 0
0.16223432585522 0
0.120338840728675 1
0.0850587412962803 1
0.214097462785072 0
0.218447033642092 0
0.168835709629268 0
0.188016093936743 0
0.171752130883457 0
0.0906193366395669 1
0.208850206715771 0
0.164812625255214 0
0.0933148609106937 1
0.162168233263363 0
0.0781023200919068 1
0.208267007630122 0
0.238860043697116 0
0.135324319158306 1
0.176766772619243 0
0.238380319077899 0
0.129423817702047 0
0.117269462444091 0
0.149499442886103 0
0.17765198726317 0
0.164543762206361 0
0.185263449061556 0
0.1336302519254 0
0.166247531503041 0
0.229377192019109 0
0.145571398449379 0
0.16425284645062 0
0.181369215413636 0
0.141200826920945 1
0.123874423108011 1
0.149621677614843 0
0.0580471648964185 1
0.132968464825305 1
0.205569978980865 0
0.173572186957042 0
0.208948640442923 0
0.231006381395869 0
0.235942130671921 0
0.204116293225982 0
0.0379566798723294 1
0.0609008018720574 1
0.16892940468904 1
0.0753632161041823 1
0.195008495676701 0
0.205161621763979 0
0.10991100276708 1
0.231160845127028 0
0.133280718255298 1
0.211638256986293 0
-0.0248522273418792 1
0.0431227539673421 1
0.198564755958752 0
0.227190035947382 0
0.235002002066701 0
0.157443804519248 0
0.154674394272565 0
0.16420015349635 1
0.0799525645032101 1
0.0543521817174913 1
0.192052550455207 0
0.190612259394968 0
0.24846132380753 0
0.212078822251854 0
0.0398884004383862 1
0.0804182444803297 1
0.167056329731536 0
0.122307404610606 1
0.219139308047802 0
-0.0220574643865114 1
0.0780869631472212 1
0.108779783170035 1
0.144507749320136 0
0.0937988144643639 1
0.186713934411546 0
0.044938409379551 1
0.10073303791423 1
0.0694508726997959 1
0.118354084874362 1
0.0939286732384103 1
0.132416132436172 1
0.119623765174923 0
0.0374713963611629 1
0.128031940823866 0
0.156819149114521 1
0.127138543621362 0
0.168461300636654 0
0.241039056647384 0
0.175248843143188 0
0.0715594095445116 1
0.077550293779663 1
0.138408855382554 0
0.166589857757232 0
0.304570626088917 0
0.200484899094964 0
0.16800286776448 0
0.181432388859326 0
0.203023124847303 0
0.120697719930772 1
0.140010113357725 1
0.146040554736734 0
0.0311455179903975 1
0.214010290552284 0
0.180021627702682 0
0.0745687525936169 1
0.229005810965594 0
0.0690744564382817 1
-0.0192069446202599 1
0.20031309835089 0
0.175341675221959 0
0.203938167176101 0
0.205261302673076 0
0.191806774693416 0
0.131730926704683 1
0.161337931134062 0
0.0933356143745981 1
0.0799723785848072 1
0.205914787169928 0
0.172103283839203 0
0.235551878963916 0
0.115304626746499 1
0.294978735202636 0
0.19733197269936 0
0.0118361447463777 1
0.226476511565871 0
0.243454018193965 0
0.140558624747232 1
0.135302003251904 0
0.15008009576081 0
0.174271863419966 0
0.118791637810661 1
0.291508851903057 0
0.127120475921441 1
0.12206544483322 1
0.170134659025725 0
0.116512976461518 1
0.185595231153057 0
0.125499135138869 0
0.151288212936443 0
0.171697804608958 0
0.0985141809047874 1
0.225521892843845 0
0.10590586994519 1
0.129406532756796 0
0.146381632294014 0
0.106183423422092 1
0.110913919305299 1
0.173317131752176 0
0.146249857903186 0
0.112644783079884 1
0.204689174542301 0
0.0872544639628737 1
0.128277796855734 0
0.133276439523887 1
0.11929201345344 1
0.252201510177974 0
0.0494357049910038 1
0.157996597775434 0
-0.0503034899725866 1
0.0537299973329042 1
0.178251035911646 0
0.203983562359651 0
0.108578946890076 1
-0.0278242564490851 1
0.195465169852943 0
0.205977970201117 0
0.203443701058353 0
0.18364972946449 0
0.12417372832068 1
0.0545151218764453 1
0.159741584843258 0
0.120325481434616 1
0.198662450325055 0
0.193926390865555 0
-0.0050758236469095 1
0.149486898944175 0
0.246008392314007 0
-0.016111526130295 1
0.0879639251110411 1
0.127440233813089 0
0.24516448750075 0
0.0274725723488315 1
0.15774293326436 1
0.0394353834515029 1
0.12555021238886 1
0.193626362121451 0
0.123814691302483 0
0.120744112241146 0
0.0931962498309812 1
0.20308708260498 0
0.0961922744289572 1
0.200035278647319 0
0.15319130599961 0
-0.0308368514992247 1
0.122609880222036 1
0.118910306769681 1
0.197249916683257 0
0.129471856722669 0
0.0573047014547833 1
0.0797415605221352 1
0.078620530403759 1
0.167093630459012 0
0.197497117749322 0
0.0916064043315908 1
0.110564777219794 1
0.150872007101128 0
0.0911390613752905 1
0.209773465941456 0
0.0464074412989271 1
0.159482271910671 0
0.134658885645219 1
0.21151429981237 0
0.149796434735566 0
0.184089071141825 0
0.119881582496015 1
0.129277772095008 0
0.14803687423751 0
0.0687620570413462 1
0.234663185308037 0
0.0343164921882373 1
0.151477594583081 0
0.102509671226048 1
0.221793424363805 0
0.154150205249933 0
0.146199347806485 0
0.08709034570133 1
0.105508766876273 1
0.199642609740061 0
0.157194581707655 0
0.163793583210529 0
0.173976931879835 0
0.190548343313254 0
0.0790591908519798 1
0.0868110685699286 1
0.199373992598537 0
0.132709637235365 0
0.0372936648846278 1
0.251409826252561 0
0.18488922170532 0
0.184389443529986 0
0.206878382239255 0
0.131221372326655 0
0.136420248952145 1
0.147552071089188 1
0.113977019584555 0
0.206197891586889 0
0.0954206416180677 1
0.196752358677493 0
0.087695441760908 1
0.10925141077906 1
0.0986487036926807 1
0.113325704256475 1
0.155065516981849 0
0.167863874496555 0
0.0716522766366022 1
0.151685556330959 0
0.0400719691059505 1
0.0990518076670722 1
0.203007617692046 0
0.156093672891832 0
0.205485607381351 0
0.290169416572179 0
0.190578789763408 0
0.077908398287746 1
0.214041746401056 0
0.185876453602661 1
0.000313975350460806 1
0.0912957716947405 1
0.197218274780417 0
0.147043163951509 0
0.0475064970387987 1
0.0665894169526956 1
0.243615182768131 0
0.169503321849764 0
0.0859019349232194 1
0.122806365343693 0
0.118120621199521 1
0.15233954810981 0
0.1229801606766 0
0.193992134706984 0
0.147523837669044 0
0.0985227082136513 1
0.149674803405891 0
0.202771022963403 0
0.135432061628595 0
0.193333414907804 0
0.12856000734538 1
0.127175292289363 1
0.147110053277318 0
0.220682107992622 0
0.125564102061965 1
0.0459474543065223 1
0.102556159979973 1
0.170356659457656 0
0.137187570757829 1
0.145377975985086 1
0.196261458604369 0
0.221140730935515 0
0.155156078014528 0
0.0964851751423817 1
0.121925691735926 1
0.108419143960396 1
0.122969840917361 1
0.105298059015121 1
0.187396585625562 0
0.170820595242971 0
0.106904050193273 1
0.195298850766071 0
0.18672765178039 0
0.12909561156735 1
0.0987759529885767 1
0.162016053417164 0
0.0710910196181279 1
0.0964221851546198 1
0.242192689240287 0
0.179343795317554 0
0.123669511175363 0
0.162850818154753 0
0.220440555164532 0
0.156336089901194 0
0.325818779886507 0
0.186638226081589 0
0.225840332796784 0
0.130719621283119 0
0.137012309379082 1
0.0449760131676442 1
0.22813354576208 0
0.135661136461459 1
0.185205013399497 0
0.1189658794149 0
0.0594547550317906 1
0.190908792704923 0
0.179773134377756 0
0.0853542355093546 1
0.189681689356112 0
0.165362827749232 0
0.190515243251685 0
0.0830366144182274 1
0.19363259840394 0
0.180482533201619 0
0.145864924659182 0
0.201241041284437 0
0.154576580028587 0
0.119340842340194 1
0.04706773923986 1
0.137763587875293 0
0.100671502993833 1
0.259569567757174 0
0.0764690650473513 1
0.0340589110025834 1
0.178399205584887 0
0.0920433252635166 1
0.154687875573817 0
0.134895211377908 0
0.222001007838946 0
0.220874323767589 0
0.0918583115638927 1
0.223146472656806 0
0.220371316734621 0
0.138525746913625 1
0.0923640138596688 1
0.0999356006290725 1
0.120386498670778 1
0.211027206838558 0
0.186388995523162 0
0.0123099584821374 1
-0.0275525686071708 1
0.118238872223768 0
0.0618214834088289 1
0.19715768737352 0
-0.0362726439876726 1
0.051430275946086 1
0.258434279241532 0
0.188206395752244 0
0.159689472015568 0
0.171479646889656 0
0.198459940054577 0
0.0841354260430279 1
0.199520326317523 0
0.216217682242742 0
0.228968350024616 0
0.0788108108353635 1
0.176002045632971 0
0.100529343509329 1
0.158696046808598 0
0.152052611366711 0
0.0542851509583593 1
0.225418489112406 0
0.0621988866771071 1
0.228372166365178 0
0.123858138578526 1
0.197647066124971 0
0.129446756972829 0
0.0942197322132533 1
0.228637959190734 0
0.0955820787599806 1
0.068409704848324 1
0.169047447319766 0
0.063654563280315 1
0.164010173306419 0
0.133824361677237 1
0.135013528884207 1
0.170109394248355 0
0.107844128364957 1
0.100194234975187 1
0.225235022778629 0
0.145072123136829 1
0.109345350819589 1
0.0419511580549026 1
0.0373567972351697 1
0.164974450615082 0
0.170270741894243 1
0.281554948776276 0
0.148904406561581 0
0.187622155191004 0
0.0268267014355563 1
0.0639436408073463 1
0.14307691208741 0
0.179596466679959 0
0.07292334209443 1
0.196083472904058 0
0.271731304462071 0
0.0452574574255712 1
0.0798508384500146 1
0.108055466947157 1
0.0709101186876608 1
0.188853399272896 0
0.0644693422157795 1
0.193680683608323 0
0.230463057691787 0
0.140095208964855 0
0.0891688205882075 1
0.0959162365724969 1
0.274398087613181 0
0.0933201405195472 1
0.185228467893332 0
0.204643073545377 0
0.20675671692175 0
0.218749849754856 0
0.0796113901883304 1
0.232554689238594 0
0.174132177736214 0
0.190539040585319 0
0.108252044129208 1
0.146300929782219 0
0.0889592657954263 1
0.150719083617613 0
0.0635482278551335 1
0.194523135875134 0
0.134762844396821 0
0.134639808717109 0
0.160790559339154 0
0.171470915096226 0
0.114303957415457 1
0.102955627110458 1
-0.00920858625280876 1
0.178045747195153 0
0.141092052747706 0
0.0955077293979667 1
0.252588784433638 0
0.192347680810669 0
0.200421765382788 0
0.126850488291157 0
0.183275607929746 0
0.136186301973065 0
0.175640465477993 0
0.177644602025141 0
0.0322340998323659 1
0.258095329804298 0
0.150265435117965 0
0.0933711179185235 1
0.162428795884841 0
0.0519463179044275 1
0.14217460209397 0
0.206882639101119 0
0.064162316436165 1
0.216848591327866 0
0.0816611660808006 1
0.204877329330585 0
0.143665686843667 0
0.151428878510857 0
0.201423287341955 0
0.153215498053295 0
0.215816918861081 0
0.0669197551942927 1
0.127625392348704 1
0.186468055931225 0
0.155335906801323 0
0.216344835552574 0
0.268312381351928 0
0.0944548027256737 1
0.113497086765007 1
0.159950366724453 0
0.170465607376582 0
0.200607267330834 0
0.135638992531111 1
0.191435565158903 0
0.22439358804417 0
0.150545987387213 0
0.231761337762345 0
0.123267599352631 0
0.171672739579737 0
0.283755220868419 0
0.105969695617169 1
0.230706029536159 0
0.171450589561168 0
0.134776686548786 0
0.316241080532543 0
0.115877270151429 1
0.0844552535808633 1
0.0602055071628593 1
0.183595748813615 0
0.0948163487830325 1
0.280009479391709 0
0.0646979197703979 1
0.109501781712301 1
0.115568713983597 1
0.19880540148991 0
0.018247741146328 1
0.0947870090304224 1
0.135077887218824 0
0.0233341388215174 1
0.13022803481569 0
0.15928334708414 0
0.24989479273524 0
0.094634322216751 1
0.123939445418035 0
0.238841614793787 0
0.118789698863513 1
0.141370113522375 1
0.212532119464166 0
0.142314845434255 1
0.145756984159387 0
0.124345038559684 0
0.22084381641666 0
0.197847283062137 0
0.177356193304462 0
0.150096161066097 0
0.128807692886061 1
0.200802939958754 0
0.181773365487263 0
0.186430594653123 0
0.13401985060509 1
0.192036899944367 0
0.201201921829609 0
0.10759987763761 1
0.237179538651534 0
0.0950380302774567 1
0.214727842413567 0
0.162020581980679 0
0.208558570325256 0
0.0701363547157093 1
0.184499082883217 0
0.151335916169144 0
0.134802776262343 1
0.101630195221553 1
0.187349998169337 0
0.12469480916373 0
0.172364751149738 0
0.118667262391375 1
0.263619931719878 0
0.212497569639787 0
0.161668999098265 0
0.104427223824225 1
0.165929304520992 0
0.0234246852338372 1
0.18889090839308 0
0.140633124170681 0
0.113339644459987 1
0.136088662311115 0
0.186258356743509 0
0.204166558113233 0
0.165267138527503 0
0.15534811615057 0
0.137183726186182 1
0.194426883165037 0
0.111699278106136 1
0.0857849154427237 1
0.138947021284153 0
0.159295700690449 0
0.216547107194822 0
0.102460621872453 1
0.0190322843086414 1
0.195771514184608 0
0.149524677471111 0
0.25579539647263 0
0.138693584303637 0
0.106272149439029 1
0.14095486709082 0
0.121372360594323 0
0.105694853856934 1
0.247107721875834 0
0.168330141384297 0
0.1822080415625 0
0.173207527470621 0
0.21844635846099 0
0.217334968368885 0
0.21144746038235 0
0.100308207927032 1
0.123500040945622 0
0.111402300673744 1
0.00558859511528084 1
0.229113543715368 0
0.184027692058013 0
0.20665659358466 0
0.202759024622336 0
0.129534867760073 1
0.0738494428785746 1
0.215386150791071 0
0.163479488652418 0
0.150249455913238 0
0.131572133684463 0
0.160180444972146 0
0.101940371080998 1
0.184088702554701 0
0.190970518948214 0
0.175022642853183 0
0.266960542719658 0
0.143652308374011 0
0.101128991993446 1
-0.00263149718488304 1
0.18209131932288 0
0.0483444807570864 1
0.0480501265066997 1
0.179635956007712 0
0.0424722129579196 1
0.242849377924965 0
0.17297380873122 0
0.15892464431824 0
0.15289833658181 1
0.109375611491827 1
0.224501285654954 1
0.0878913455275653 1
0.182456560347881 0
0.167587820689275 0
0.182370877754607 0
0.199288703269562 0
0.249514006442378 0
0.110162447190465 1
0.192127515688477 0
0.166257529104121 0
0.243053038757926 0
0.1384792031874 1
0.162486241329031 0
0.0986399504786794 1
0.0436991663819976 1
0.120095473604805 0
0.142864725254688 0
0.205002501359166 0
0.145544562190257 0
0.205989742745638 0
0.00738906204305793 1
0.160974436490923 0
0.145665790003361 0
0.227762302404116 0
0.196055609631916 0
0.206266841793224 0
0.106943527448216 1
0.119804252843214 1
0.0920052097835813 1
0.226958613436449 0
0.194931751388048 0
0.0973820071669763 1
0.166665574935426 0
0.0779620717276729 1
0.094385142031356 1
0.230650439750437 0
0.146893567743401 1
0.231767985772918 0
0.0780882324091382 1
0.096141834423824 1
0.149814451739301 1
0.258390983026957 0
0.113449726904352 1
0.0149043802407204 1
0.20301318050818 0
0.150789130318932 0
0.0929884989024855 1
0.117072066727586 1
0.185332659572833 0
0.122783576325044 0
0.197502734090033 0
0.0615275850104343 1
0.10966881889002 1
0.106314501725189 1
0.0421644863309132 1
0.16070738501551 0
0.261459775998416 0
0.182363127034782 0
0.0745754369139849 1
0.171118587316525 0
0.167972077539443 0
0.14459695787945 0
0.157972207523164 0
0.172839622090163 0
0.153281636058789 0
0.110136943975519 1
0.190813787169531 0
0.180762482844523 0
0.130474698990708 0
0.151345226787111 0
0.182619794371867 0
0.154660583956323 0
0.119647110978968 1
0.171781038533395 0
0.147559754099906 1
0.153680292395815 0
0.191770030767578 0
0.187345348810249 0
0.137933149498975 1
0.170746571740992 0
0.232944442009225 0
0.229183482479463 0
0.189015483858124 0
0.148425448639836 0
0.217753949034348 0
0.165547717468566 0
0.141199456452491 0
0.230477465479062 0
0.157737980099756 0
0.0965509854991873 1
0.0958530090022651 1
0.154295673517828 0
0.292553773215911 0
0.165158474580747 0
0.14202917695185 1
0.122288006452111 1
0.111300136166776 1
0.288719772982962 0
0.243212099955551 0
0.177083969924736 0
0.118692673056007 0
0.288786376771303 0
0.121639915638845 1
0.146903077625773 0
0.115384106971426 1
0.137255185010162 0
0.134722511577024 1
0.172717430850834 0
0.127229999267602 1
0.191871610315337 0
0.0895979304795003 1
0.155254564675632 0
0.125640661969114 1
0.105621037621857 1
0.0566218939908652 1
0.0956581072731963 1
0.0900648540430933 1
0.173264505455453 0
0.105934627331772 1
0.133346331730461 0
0.110898288100392 1
0.0692121365470399 1
0.256336567461344 0
0.152838606601965 0
0.119200038218708 1
0.23297572726252 0
0.0906279433256788 1
0.0984868230221181 1
0.0530108753472628 1
0.131233540313599 0
0.152533527512552 0
0.165416393459851 0
0.119820014909929 0
0.134080865262694 1
0.225251150682175 0
0.181247832515982 0
0.136364403131282 1
0.19393162770913 0
0.081116582161704 1
0.0784945083178694 1
0.188869045853808 0
0.156681923648794 0
0.0904070250688947 1
0.0797368656704203 1
0.154921876112416 1
0.187966903162571 0
0.231433703516654 0
0.211082405657258 0
0.114648357711906 1
0.136544857479253 1
0.10023102720411 1
0.116875084784413 1
0.133883398876612 0
0.164943143940429 0
0.27939287066863 0
0.18633418287956 0
0.0320887190748144 1
0.210673185994887 0
0.108395552288122 1
0.19316908551171 0
0.133712937669278 1
0.0644871232238391 1
0.0788021618836976 1
0.145073179598197 1
0.206920490202387 0
0.136567398349478 1
0.17148622887063 0
0.0816435301676328 1
0.0936496302390109 1
0.17446784335723 0
0.137037202666998 0
0.103026107805289 1
0.180558414201441 0
0.143608519939747 0
0.0516853507440549 1
0.133238664831557 0
0.165552861956171 0
0.0801278688255802 1
0.171831087387577 0
0.0780167464229442 1
0.122174034716319 0
0.100173599264962 1
0.135464111508031 0
0.151357115701276 0
0.140064783574846 0
0.234423156449843 0
0.169457832088179 0
0.176837695685341 0
0.176241293458463 0
0.215966570622461 0
0.0746028244670401 1
0.127524541245156 1
0.0796043981845696 1
0.168035683597969 0
0.306991661615725 0
0.0979451715231379 1
0.208965902050088 0
0.114346303834619 0
0.0537412612539155 1
0.106292794030383 1
0.185025364099001 0
0.0837172818784938 1
0.110444516244513 1
0.113945801990735 1
0.167275071646167 0
0.185728952877358 0
0.116024194040455 1
0.23610922017602 0
0.265911957965895 0
0.187083997891515 0
0.117814267586554 1
0.177181085887352 0
0.0714222731625495 1
0.0706155044489448 1
0.108886699372901 1
0.153936446537069 0
0.118785225882607 0
0.226220732822256 0
0.124944962585134 1
0.0849333146610996 1
0.208559826360756 0
0.28708261477606 0
0.0694839591917138 1
0.0925231468498831 1
0.047642064506183 1
0.100321647814446 1
0.0818064759211058 1
0.226693423502615 0
0.138092760784509 1
0.102949049971301 1
0.190924740748224 0
0.224392849390525 0
0.108402839956655 1
0.144069499230904 1
0.0932942551169573 1
0.152666906158885 0
0.0999001649592933 1
0.0996286361317135 1
0.158167302370332 0
0.160156547798228 0
0.0601770894183312 1
0.0974356979583136 1
0.117794303419055 1
0.195998592488626 0
0.142020504735761 1
0.204748954019964 0
0.0958855478774186 1
0.163308912385048 0
0.156815334712522 1
0.239043991276279 0
0.0791872315522785 1
0.0350082115643718 1
0.0729513888749909 1
0.0595591258890121 1
0.197433163471592 0
0.109197670795987 1
0.164113089776882 0
0.203675013082329 0
0.0611681782694345 1
0.212090124132508 0
0.0918425058504564 1
0.167807419809288 0
0.143694107407768 0
0.139023085338271 1
0.191059624082727 1
0.171975904720562 0
0.259366153773814 0
0.101671643847194 1
0.158829450033143 0
0.15617176595622 0
0.156039221934677 0
0.188847333867161 0
0.128089284194649 1
0.165565881860179 0
0.146066054378866 1
0.163539120919614 0
0.195218980423922 0
0.103990184776051 1
0.190761778056346 1
0.150474986590074 0
0.155965005101442 0
0.148140488396259 0
0.231275665527961 0
0.00902659481821757 1
0.0729379264128495 1
0.213688252118624 0
0.0808098974433814 1
0.108170846547682 1
0.183856551289046 0
0.245355111475492 0
0.13087426806705 1
0.107655844218467 1
0.143071948034255 0
0.083205307397497 1
0.200998204607445 0
0.167777067464382 0
0.156307373240769 0
0.13250852393375 0
0.211005478826757 0
0.115601632656383 1
0.143521781957078 0
0.153960578546365 0
0.110503271163567 1
0.131715976431825 0
0.0853649729407175 1
0.14762916253843 0
0.202737680545414 0
-0.00365708488302997 1
0.212030654233239 1
0.0986382355985638 1
0.0170642413676863 1
0.215606416276621 0
0.0961375155442476 1
0.187956091343533 0
0.176243497260246 0
0.215264965611962 0
0.0739857791153055 1
0.0569933236075564 1
0.291409841945622 0
0.199684606710762 0
0.186838640929108 0
0.186476096237876 0
0.158194772082819 0
0.15806104151866 0
0.136602657828416 0
0.230144837378518 0
0.0984608703627312 1
0.109042251184431 1
0.00771952639006569 1
0.1729202676582 0
0.0578708626613409 1
0.18190593182297 0
0.0396597009244329 1
0.131337704855192 1
0.154859548182198 0
0.172625182887346 0
0.208316028101253 0
0.127368314166764 0
0.137612896373997 1
0.144670782948487 0
0.201269167093477 0
0.159609247907689 0
0.0923907335228404 1
0.119055461363515 1
0.148991376538799 0
0.213745686316241 0
0.168990785872008 0
0.159049152634666 0
0.182370647745914 0
0.221183510594737 0
0.0999458394037399 1
0.308031173289956 0
0.10981139849357 1
0.212522695594732 0
0.130821673654062 1
0.260208890679963 0
0.235732778307758 0
0.0903615578102275 1
0.0266511486772764 1
0.113961880425661 1
0.0445302430655104 1
0.160045418123998 0
0.129502515477976 1
0.186535710691003 0
0.163847417641794 0
0.113986729231878 1
0.188311561003807 0
0.0904126022351132 1
0.111516847742945 1
0.237527637964252 0
0.252022964895055 0
0.0637852126065429 1
0.211992606183799 0
0.200170883007482 0
0.167840439209576 0
0.116288395496091 1
0.160984354980512 0
0.210532019033916 0
0.189869413072493 0
0.107174022524975 1
0.0758410274872802 1
0.199014045117419 0
0.179208923668759 0
0.0946863365236378 1
0.162445312495761 0
0.213460335854537 0
0.0824688638613311 1
0.132008157422981 1
0.0974630551212367 1
0.159985012940591 0
0.191611142253825 0
0.172500134490636 0
0.205963704830851 0
0.19848474725487 0
0.159727569920331 0
0.128497553589035 0
0.227692182983893 0
0.0260051784940374 1
0.191830159185466 0
0.194774096712095 0
0.192555574218782 0
0.0742862358121796 1
0.174774020977293 0
0.118581789992848 1
0.115310409524501 1
0.128201360082394 1
0.220480928555759 0
0.0187611642131989 1
0.155475334305692 0
0.0672060877244556 1
0.144466146767493 0
0.223623956822608 0
0.251124151514426 0
0.0460384647285604 1
0.118728103507837 0
0.17011731661496 0
0.0900862352977832 1
0.130151553649168 1
0.00453560098259049 1
0.000462449200322207 1
0.183574435814816 0
0.233125704650368 0
0.168941510642861 0
0.131348733517065 1
0.108747065412467 1
0.160879896188502 0
0.139168742611842 0
0.149393523912484 0
0.164066128935443 0
0.18049646370641 0
0.111856587684053 1
0.271513926307797 0
0.174074299960828 0
0.161146769556797 1
0.139912604163511 0
0.0613135661557255 1
0.106234575698591 1
0.170255462363857 0
0.0942372219160854 1
0.163406318982161 0
0.116489923539526 1
0.227053008873753 0
0.125088732070298 1
0.133833303225229 1
0.0301467217916139 1
0.137577838562324 1
0.0915356746193249 1
0.180464007222123 0
0.14557303950833 0
0.276440691174422 0
0.132115412057633 1
0.11274066907925 1
0.14179822002394 0
0.0154341591692816 1
0.0173044026640052 1
0.108795468799066 1
0.209228867094261 0
0.131157703829825 0
0.194276354590242 0
0.10390450376306 1
0.0449306276790705 1
0.15001644337602 1
0.213320891387049 0
0.21058732619368 0
0.113929254412991 1
0.149081592429839 1
0.340015478928535 0
0.183326567844721 0
0.109605070599519 1
0.108462571651112 1
0.132803978000978 0
0.136077738675467 1
0.160735656917871 0
0.203401869617955 0
0.135294178430788 0
0.206620105079398 0
0.185694409425765 0
0.217924817841556 0
0.174894279572557 0
0.0599065037278438 1
0.186873163929275 0
0.0740340082359744 1
0.0794018963051642 1
0.216261861531414 0
0.113045577008895 1
0.224228307184272 0
0.275154259818788 0
0.193150087047804 0
0.216110611992094 0
0.23785352101328 0
0.0696148717086971 1
0.197284202286031 0
0.0749062027858362 1
0.223623798548437 0
0.17150417607761 0
0.0942549544323652 1
0.0469506437254221 1
0.0800758292308246 1
0.124647080575307 1
0.0889146777743419 1
0.152122813210304 0
0.110012028912558 1
0.179708327608464 1
0.222522943188512 0
0.119402047948473 1
0.0692369495305361 1
0.130527827384835 1
0.148341156886245 0
0.15768732321062 1
0.113725228615131 1
0.0603865492360888 1
0.130421149425502 0
0.167871315466668 0
0.148543067475087 0
0.196578362880752 1
0.145051973758988 0
0.181339267018358 0
0.0961174460790331 1
0.201159227810929 0
0.189641406469023 0
0.0925480432207758 1
0.172516059907359 0
0.234861721942652 0
0.175531974814136 0
0.0939986199284529 1
0.200601565173662 0
0.147083600756174 0
0.19608808788407 0
0.20991171987831 0
0.100278605321289 1
0.191344791636017 0
0.155442954351758 0
0.1764994327063 0
0.140375074720272 1
0.0535935349978888 1
0.0967715631919009 1
0.123388051846766 0
0.103367630344027 1
0.114887401514557 0
0.216568008084381 0
0.0765734039147512 1
0.11528215498036 1
0.222140598784495 0
0.198348058514497 0
0.230598020236963 0
0.150009348069419 0
0.127329569580801 1
0.175011939082017 0
0.0872146721724014 1
0.239142483222645 0
0.107059182247895 1
0.258848686699255 0
0.155812309788395 0
0.0408680027251104 1
0.0762467440626892 1
0.187451102870474 0
0.190417574345763 0
0.128259264176948 0
0.21905637286653 0
0.0481020863844349 1
0.312041384944643 0
0.166568111257599 0
0.117398370023086 0
0.248680704534829 0
0.140856237690633 1
0.0395753983040497 1
-0.0710285277171493 1
0.0992262348624871 1
0.235669190434347 0
0.232785180722249 0
0.0753188851901916 1
0.18763511260099 0
0.195960783691532 0
0.149276716635131 0
0.199470083677493 0
0.070582999321589 1
0.0926881003582827 1
0.0672006718422376 1
0.0883098723632571 1
0.203955255894513 0
0.0597883490445987 1
0.13095118614179 0
0.1946041858442 0
0.0838194288184176 1
0.155875263906438 0
0.196977822941718 0
0.0955741980491854 1
0.118127260150519 1
0.192239365076758 0
0.200350385097282 0
0.144230464830779 0
0.167261801323164 0
0.23079359313465 0
0.19944916966892 0
0.156224177573647 0
0.0749437852382297 1
0.0116745253422113 1
0.151353657489469 0
0.249042346393191 0
0.154850393935755 0
0.0416401458494561 1
0.0523396487550318 1
0.194416507854325 0
0.164209977854389 0
0.0561221452919608 1
0.0975037184760976 1
0.077488388070992 1
0.14292838495883 1
0.266330620882186 0
0.12402790240092 1
0.245157630763055 0
0.128639943866283 1
0.251400069883074 0
0.257473396286814 0
0.184418472760887 0
0.107156747037191 1
0.170158136882702 0
0.182213734674538 0
0.0779083906385532 1
0.10741934932739 1
0.270322409032562 0
0.182080775418387 0
0.0888441093094874 1
0.0521789725353006 1
0.0783993454152446 1
0.21388629970937 0
0.240847395095349 0
0.0459205131956686 1
0.126608608466892 0
0.220111060511899 0
0.215422075273197 0
0.183229390707387 0
0.123862344449056 1
0.172670131849997 0
0.164839364333083 0
0.191872594063875 0
0.194765265480672 0
0.172700876458182 0
0.154329201760834 1
0.127312548210482 1
0.121042668077741 1
0.0856671927156887 1
0.159635623877013 0
0.0608639848242622 1
0.124209769600109 0
0.0616729870249814 1
0.122769966753813 1
0.174553804801064 0
0.19302606968271 0
0.0554807441214133 1
0.0691569793055828 1
0.118939179582833 1
0.159192567171619 1
0.151499877195171 0
0.121661414471944 1
0.152051654066952 0
0.146885290401433 0
0.202783684365094 0
0.151049758072944 0
0.192376333227145 0
0.0864593536235907 1
0.134519547821629 0
0.0927645835463239 1
0.0841728966322239 1
0.163590987727078 0
0.108301795355792 1
0.209473068871586 0
0.175703910969233 0
0.0568886494414005 1
0.0612953860653314 1
0.113203736107139 1
0.158908441477694 0
0.173786706950394 0
0.141884834919411 0
0.15636335969482 1
0.15844730140424 0
0.0346128476389891 1
0.130114581553395 0
0.222620113156334 0
0.176518710850672 0
0.0991770851529173 1
0.158756279562516 0
0.173512259425613 0
0.288344812617098 0
0.127498267718055 0
0.138379477675896 0
0.17672450280239 0
0.134291411037032 1
0.120585702303723 0
0.109450416378081 1
0.14582039649428 1
0.119518866681143 0
0.140421945345417 0
0.0559463432862685 1
0.201489207434634 0
0.229128731189798 0
0.180695583441742 0
0.19651206367677 0
0.186852190203926 0
0.0866753352674103 1
0.153277081045838 0
0.0581329637051958 1
0.113525715192249 1
0.154517110151251 1
0.0364320847170923 1
0.273488964637646 0
0.123615834593155 1
0.197543345228908 0
0.105730765654297 1
0.173328678678378 0
0.234480547310835 0
0.22447007954969 0
0.121669348557324 0
0.0549885700815183 1
0.157734458470637 0
0.178694265169751 0
0.159595954414826 0
0.131912324358514 1
0.122032571521536 1
0.15095856354698 0
0.179356002550455 0
-0.00723579087922849 1
0.165069481066474 0
0.1553793875213 1
0.0939709095100013 1
0.0417324409698023 1
0.122249812164985 0
0.134105037088137 1
0.264076303345761 0
0.250009584684931 0
0.0548529576705881 1
0.105428986168779 1
0.127217199299633 0
0.158553632734495 0
0.0697734884180895 1
0.116678534500278 0
0.121161890070076 1
0.27160571872057 0
0.151216656730378 0
0.177580292837404 0
0.293839065363907 0
0.230905442579401 0
0.263834263993524 0
0.212602216768251 0
0.16756190591954 0
0.17391408102339 0
0.253457992492444 0
0.191545530642681 0
0.12357420182622 0
0.140759961036976 0
0.154818065092519 1
0.106012136627714 1
0.209481231755382 0
0.181858267491794 0
0.15440946608957 1
0.17291831178354 0
0.19798277738386 0
0.244311698263926 0
0.162720072481596 0
0.220935631370222 0
0.205490460670739 0
0.236645084267323 0
0.115443417663893 1
0.163374128561002 0
0.191396561257451 0
0.133271771381052 1
0.169572080264543 0
0.235183445909093 0
0.232706656806229 0
0.111937221276435 1
0.131573194412078 0
0.0133503023835529 1
0.086676285199571 1
0.129761889890689 0
0.129853971855899 0
0.174483098241186 0
0.20502200415482 0
0.169440729406954 0
0.144593436367365 0
0.22519196876646 0
0.184294352285026 0
0.0930554305678013 1
0.25434816694989 0
0.278980916205988 0
0.133526238102073 1
0.0648579202164708 1
0.0869226773707909 1
0.182479108182007 0
0.260997525053769 0
0.0709584242718791 1
0.256149435602242 0
0.0717639183205394 1
0.166893784222057 0
0.162917973403505 0
0.161555089739658 0
0.193679253939807 0
0.109318545742469 1
0.140190125267747 0
0.137414770316862 0
0.179044324880828 0
0.138185864069816 0
0.176559556821295 0
0.0996046754016101 1
0.188854985021674 0
0.0286811759962986 1
0.113625145666122 1
0.216579778663416 0
0.149240461580421 0
0.0191739191849235 1
0.124396346517972 1
0.139431920558518 0
0.0975217583899415 1
0.187369484294807 0
0.230095928052001 0
0.193052051982724 0
0.195997093394581 0
0.0266664990489546 1
0.172856751020771 0
0.0860858305670564 1
0.218327818557562 0
0.0368610796102864 1
0.145048402085759 1
0.0528135675093277 1
0.100768003272498 1
0.0728338959301545 1
0.038760729423841 1
0.164494820522944 0
0.26426194974141 0
0.138957048577334 1
0.141782848365167 0
0.0727085005215901 1
0.035944208599226 1
0.185864764065383 0
0.161292325745244 0
0.134646878641577 0
0.166281516631735 0
0.197280530437074 0
0.163307839205384 0
0.0668039202877142 1
0.100824281869713 1
0.17615713727984 0
0.122713974344461 1
0.209305260488368 0
0.154860588336966 0
0.202869522428377 0
0.195685396046078 0
0.208236944099235 0
0.109560998531614 1
0.220347135431771 0
0.230896291584585 0
0.148726299816514 0
0.145609810334241 0
0.130267490207291 0
0.11846829132521 0
0.166344770714298 0
0.200093038283137 0
0.165330073263609 0
0.185309392070607 0
0.242281836907354 0
0.103443417040965 1
0.203293324530812 0
0.097272938641864 1
0.299594394253827 0
0.200480744874156 0
0.0487131845864127 1
0.0577393130681394 1
0.112956083556773 1
0.0492954106805328 1
0.2403941485991 0
0.14636775980463 0
0.219453093768245 0
0.129958173123915 0
0.233495737041535 0
0.10843322803892 1
0.0358290051284111 1
0.147707251665579 0
0.175789213661783 0
0.0571633559974753 1
0.228391618216153 0
0.150126458114679 0
0.148533934801992 1
0.101661109513692 1
0.266327525534313 0
0.140964592512938 0
0.104584026537021 1
0.11143934992584 1
0.085579227213006 1
0.195035344782151 0
0.104853170877864 1
0.190971783056084 0
0.0856152781273097 1
0.136293209297042 0
-0.0849175607191711 1
0.192113334665371 0
0.200335207569586 0
0.237827169551215 0
0.159398605637835 0
0.130868170848829 0
0.20416269978199 0
0.239649304670628 0
0.121361290820625 1
0.15720868614647 0
0.231854813624214 0
0.172416948171409 1
0.14537601108328 0
0.166162049458592 0
0.0800549000420167 1
0.0548294747233422 1
0.180542459935347 0
0.138747915114095 0
0.13232578360794 1
0.0765271972924696 1
0.0908181958782286 1
0.285053478126001 0
0.105859689773628 1
0.115489416594178 1
0.113222207726828 1
-0.00874912895208635 1
0.165177861222942 1
0.099308698536108 1
0.0818260260225311 1
0.204233505659851 0
0.132326709222334 0
0.142340069832852 0
0.0814308924424446 1
0.204107680602595 0
0.0228773709808283 1
0.192613666819383 0
0.180966971781151 0
0.125631678857774 0
0.200291782878199 0
0.0331134752341075 1
0.0759225162449291 1
0.139867255663173 0
0.112962418447746 1
0.128874401496377 0
0.150125577782162 0
0.15104169229359 0
0.153977330272116 0
0.228505626858318 0
0.112455131659334 1
0.244253876750106 0
0.147620492648191 0
0.143534975582643 0
0.0596713373596608 1
0.118859454251234 1
-0.0236610905859375 1
0.188659858573246 0
0.20065269415612 0
0.1673706866625 1
0.164989354226014 0
0.0510940667678076 1
0.163282711903661 0
0.132362492867471 1
0.122139762703897 1
0.0516546119828114 1
0.192777844026827 0
0.229797610541696 0
0.0150286377881074 1
0.133325631302163 0
0.150143463807239 1
0.109369839125722 1
0.226847458491129 0
0.176985658850863 1
0.101313116585815 1
0.198170040432438 0
0.17037530618676 0
0.145484012447689 0
0.163310075658389 0
0.230362144503551 0
0.152369199189121 0
0.173551365133967 0
0.0346433259215686 1
0.165076102636387 0
0.132538496766486 1
0.114562614857482 1
0.24044272389803 0
0.100759838634076 1
0.239879171526182 0
0.271267129177086 0
0.157192566013749 0
0.25286760149677 0
0.111786239573651 1
0.126872243763448 1
0.144575014017679 1
0.221027895670626 0
0.187283199651058 0
0.149426454112902 0
0.168644441496289 0
0.0876031507674722 1
0.165932370654525 0
0.0624381871556082 1
0.0683314635442332 1
0.156600299782516 0
0.263327381097869 0
0.123980091092455 1
0.190045541093123 0
0.0504983146488437 1
0.15414778467987 1
0.186720146126169 0
0.252873817370467 0
0.118525150492179 1
0.157702674411406 0
0.0578434829821114 1
0.113431216209905 1
0.195703149276037 0
0.0887022925840909 1
0.166253463977643 0
0.0434025018862213 1
0.219909846565855 0
0.292310247875031 0
0.0620509735602314 1
0.202669076536767 0
0.0822707147892881 1
0.0774756039982447 1
0.165768413120687 0
0.156752462567322 0
0.0890467766525546 1
0.150808505557529 0
0.0954599947043511 1
0.256310380849311 0
0.209641000405588 0
0.140700759951453 1
0.182321121663851 0
0.259113341114761 0
0.0318459432739388 1
0.219034870512891 0
0.185498318448903 0
0.126353929868617 1
0.180154024417225 0
0.159616485003096 0
0.0989985678018738 1
0.0758517646236709 1
0.211196908678123 0
0.114792638138188 1
0.168602763595031 0
0.0974652114123192 1
0.122341269452591 1
0.176649376977217 0
0.168402713362592 0
0.154786126774837 0
0.202051516275228 0
0.140707156186183 1
0.00294496403188586 1
0.248794047361986 0
0.0910774059521631 1
0.152650355253681 0
0.135101571694568 0
0.110037680588884 1
0.105437826730454 1
0.0800755403466791 1
0.161014219077685 0
0.187074275659441 0
0.180594099268005 0
0.158260915603208 0
0.234021443687733 0
0.19719976095838 0
0.259277980921321 0
0.172338120291657 1
0.0979687757923074 1
0.154900752176352 0
0.142388562663497 0
0.0126218496759704 1
0.167951565305939 0
0.0646642320509112 1
0.182077093150736 0
0.141922760416426 1
0.0107126996929479 1
0.176625067421651 0
0.157597225105864 0
0.224398493380982 0
0.065382326930665 1
0.104495310443371 1
0.0449090638621277 1
0.26044445219876 0
0.0767573393507868 1
0.172323725422473 0
0.164234843490032 0
0.190620818532446 0
0.126895135329793 0
0.0875313831124566 1
0.198476514751117 0
0.234999850285328 0
0.0865228379302748 1
0.135331508158452 1
0.0621056080100503 1
0.0665735996404709 1
0.117814324596057 0
0.0534801295120437 1
0.289160857822509 0
0.141329608298368 1
0.21369996011515 0
0.161973240903351 0
0.0747189898710642 1
0.0789558267936152 1
0.182257492824908 0
-0.0020508734122118 1
0.176298273593405 0
0.219445021078891 0
0.111002968571138 1
0.243848101616032 0
0.149839066288662 0
0.0989483371880418 1
0.169834977929982 0
0.162109913204018 0
0.281069228369873 0
0.147763485766316 0
0.21595714059757 0
0.190084371387412 0
0.055499283360561 1
0.184375927758633 0
0.152837714963217 0
0.116671247282055 1
0.111726884839464 1
0.0759248554140199 1
0.136113144825984 1
0.17049874117664 0
-0.0312724483186055 1
0.0326995468045832 1
0.0988504532996889 1
0.138302432699306 0
0.127955742292154 1
0.278016991653199 0
0.178149186965561 0
0.223930627960632 0
0.130908597944361 1
0.0595216090004861 1
0.232615386580536 0
0.156215681195783 1
0.114072005942884 1
0.201137491865626 0
0.0669796945416516 1
0.238445491091721 0
0.159553234671797 0
0.195757905080727 0
0.155204516742961 0
0.180820513541284 0
0.159339302073617 1
0.0289530698127948 1
0.280942990918179 0
0.254130378240556 0
0.193666150005653 0
0.157331160135426 0
0.0967984666191654 1
0.086769404485977 1
0.115138051503622 1
0.033921797988751 1
0.0776628103015742 1
0.137657685525788 1
0.0889794523527818 1
0.172720647375184 0
0.0401106076820791 1
0.15930590020769 0
0.170851485737576 0
0.18701466411187 0
0.181266422802357 0
0.10667921737507 1
0.126697632503967 1
0.178513240391671 0
0.141520111759508 0
0.204656826121288 0
0.164569357949192 0
0.23477142532032 0
0.154720609205825 0
0.176279411440004 0
0.185185915223125 0
0.183777340670992 0
0.127530957453727 0
0.061033876288669 1
0.10096549999843 1
0.0777642273443122 1
0.188753512944276 1
0.116951697968289 1
0.200677948021273 0
0.153105018234636 0
0.107396552006052 1
0.151666338190841 1
0.17713465072196 0
0.197992263192228 0
0.14570031319119 1
0.0985989912224135 1
0.227895648872113 0
0.133100224847288 0
0.0735534524852971 1
0.183155196933509 0
0.11791271990131 1
0.146191900399604 1
0.209096200496052 0
0.254901189168113 0
0.224588687062377 0
0.0965999456388828 1
0.127520355746519 1
0.134978342178605 0
0.0680442132316812 1
0.239064369276213 0
0.182130345351543 0
0.271858501895435 0
0.251907171321167 0
0.2739366976558 0
0.15346691321142 0
0.0720963999985081 1
0.0947523814635832 1
0.194291569792018 0
0.177477782742134 0
0.131395381031436 0
0.215486540039331 0
0.250062079248347 0
0.0307800801333367 1
0.131392430902211 0
0.158622080679319 0
0.185757297840598 0
0.188478882653403 0
0.310068796602379 0
0.184436606083156 0
0.229283611082026 0
0.209648939110187 0
0.148419256300843 0
0.112900664843608 1
0.140429632761174 0
0.187019146469279 0
0.137188442751057 0
0.292037490120797 0
0.240309744605438 0
0.127538262643503 1
0.170545367726645 0
0.179820951731086 0
0.0555223066377276 1
0.182456009388719 0
0.112238552576779 1
0.139302673522348 0
0.092340479375026 1
0.131146939010272 0
0.112560441657785 1
0.13260394011898 0
0.200668955954924 0
0.130248926826155 0
0.0529590380354458 1
0.192855811344129 0
0.175593215455364 0
0.116471014856602 1
0.111916459409121 1
0.12295779415365 0
0.187982558169962 0
0.107649467217439 1
0.0753951073268042 1
0.147557261052474 1
0.20660290407086 0
0.163196608777119 0
0.156860486545418 1
0.165022278332436 0
0.0722871719409585 1
0.153386157661109 0
0.165188576666681 0
0.102312457967692 1
0.195656719121236 0
0.0983539842065389 1
0.0725499265766754 1
0.163446163966206 0
0.230088756638062 0
0.121314957208432 1
0.129321631186047 1
0.0934395596449949 1
0.111910341351383 1
0.163379921454858 0
0.154603114112299 0
0.168911375761834 0
0.268371610140273 0
0.219243900872964 0
0.156458284041769 0
0.161386890964341 0
0.181425377969651 0
0.215174431457593 0
0.0756725232145191 1
0.0405823249201599 1
0.18638390404206 0
0.205282070644472 0
0.136172879264377 0
0.225878373382127 0
0.176342664096598 0
0.131107321601001 1
0.192686604074277 1
0.107526772707234 1
0.171723818719738 0
0.148731448126614 0
0.211674086014001 0
0.127188596450154 1
0.0430271100750513 1
0.0988254385401768 1
0.176959358372065 0
0.125678418092483 1
0.210919599741581 0
0.146624584805611 0
0.197930044948572 0
0.2126092852017 0
0.0847382270256947 1
0.0758769470238315 1
0.0935552306844726 1
0.111271498096989 1
0.194873767564622 0
0.085659478539337 1
0.277889548970706 0
0.187639348792472 0
0.116978339194568 1
0.110365897535432 1
0.0435008282104186 1
0.141874931604346 0
0.183085344188758 0
0.126603487076504 0
0.21408515934447 0
0.217289510743199 0
0.140780502058527 0
0.222042905109283 0
0.134784752692617 1
0.0872222159797991 1
0.187556940898929 1
0.139816136042429 1
0.0692982180676167 1
0.228679713937944 0
0.176858636790566 0
0.195775171489507 0
0.268306481328749 0
0.182091412918577 0
0.11450433111261 1
0.105428140717009 1
0.195026325368413 0
0.229042882262212 0
0.18103772056371 0
0.19641367390716 0
0.0562177057345549 1
0.10365053580199 1
0.0947495748106099 1
0.21461295447494 0
-0.00032423344608528 1
0.180474623378976 0
0.185285334790377 0
0.110403274855592 1
0.137042965598421 1
0.0921472127094256 1
0.144597827009459 0
0.155330738167929 0
0.10214875020287 1
0.235191609585889 0
0.142388501958472 1
0.152303722137126 1
0.180483225139292 0
0.0941907465829844 1
0.248649691461585 0
0.0801988005045104 1
0.103609006330581 1
0.201955358156997 0
0.151824571180444 0
0.205104906477913 0
0.122351484815161 0
0.144159603878974 0
0.289265050959258 0
0.114300840823335 1
0.0809756326256811 1
0.122491089430207 0
0.229935453047395 0
0.146028526907256 1
0.0910257705518407 1
0.132768968878762 1
0.135634393728877 0
0.170575601704693 0
0.0175042054185755 1
0.20357111625925 0
0.0326704848920766 1
0.115933997799363 1
0.182588508712445 0
0.214585232285672 0
0.129479114556779 1
0.206324700747679 0
0.0888825781832763 1
0.137194912786073 0
0.158415585601058 0
0.0834342385607616 1
0.172689326318356 0
0.14515292762403 1
0.198529013721621 0
0.106896320131647 1
0.144105354544324 0
0.139516301531884 1
0.254701974908493 0
0.155068055405646 0
0.192403506244598 0
0.123550873391474 1
0.079075032410842 1
0.178842016310358 0
0.101717104544003 1
0.12407563814763 1
0.303534122756725 0
0.188653259114013 0
0.110579248325552 1
0.194466823576987 0
0.0966611899926751 1
0.078415106434571 1
0.138714622712005 0
0.110560756410145 1
0.216727395579176 0
0.193751273465017 0
0.219578163462253 0
0.135738831468549 1
0.160368356657553 0
0.236850813201377 0
0.11285538235899 1
0.14294059707383 0
0.0724067151408168 1
0.163482448883525 0
0.13848866895268 0
0.152253231777303 0
0.12535683093838 1
0.0656278847021524 1
0.0445192102665431 1
0.314712355543706 0
0.0508349524664521 1
0.167978166694077 0
0.101923602711985 1
0.280007201415911 0
0.112576784699567 1
0.123185847908001 1
0.0449075382986414 1
0.163145911652463 0
0.284637233382485 0
0.123166797738877 1
0.134443236079439 0
0.0879929453990391 1
0.113416124327239 1
0.0868490479572206 1
0.251093241611871 0
0.0069074959965856 1
0.145656945552702 0
0.203959530493027 0
0.189931735840401 0
0.151818168547573 0
0.109230971132443 1
0.186128837244196 0
0.162041130784774 0
0.153215961412076 0
0.245908846944748 0
0.131082068920152 0
0.187145892943575 0
0.162954599319384 1
0.187043924971972 0
0.190553548581741 0
0.137063123880101 1
0.123068480941987 1
0.168363908176461 0
0.113273494415031 1
0.106143399550487 1
0.175037475387188 0
0.0840451095964017 1
0.141502971295266 0
0.0983960491049638 1
0.185323487245496 0
0.101692491575909 1
0.163831641494318 0
0.0579190987392206 1
0.143494684304564 1
0.147666438423575 0
0.193547250988176 0
0.276692882036728 0
0.17477517910061 0
0.238107829140365 0
0.0653023094965964 1
0.116198783332323 1
0.0700590452519941 1
0.190643481523934 0
0.163603402999125 0
0.157649743128848 0
0.123546326431612 0
0.0897750684683914 1
0.222029000010254 0
0.142312065689524 0
0.194410562452504 0
0.0972683044339631 1
0.116974628498924 1
0.119923669167451 1
0.156893887708824 0
0.0414421772471694 1
0.0847450090235315 1
0.107012733880438 1
0.0910973116170076 1
0.133048578338876 0
0.119750612522336 1
0.235768034300791 0
0.209013939716453 0
0.0491801688796884 1
0.0925726436332967 1
0.153840961180112 1
0.0372329909856942 1
0.0869829097074698 1
0.221568028156583 0
0.148062707796191 0
0.158008988357149 1
0.158612643792648 0
0.205000380767358 0
0.172909510199272 0
0.300252212571154 0
0.205555637810581 0
0.125659543314932 1
0.175041527659103 0
0.176476598788901 0
0.162156315833294 0
0.209601895763538 0
0.188486015786927 0
0.159548252427753 0
0.220481741322365 0
0.276811016523191 0
0.0717000167115127 1
0.105045019516606 1
0.131523127447179 1
0.115965594634435 1
0.0748731122148399 1
0.188514800400453 0
0.134568729338954 0
0.178192449412754 0
0.174351363011913 0
0.0165560948455419 1
0.0755967439497447 1
0.122907083614419 0
0.12604976667711 1
0.242654531068278 0
0.205476181142935 0
0.175340479886206 0
0.189208639295438 0
0.119260729291 0
0.185417233846721 0
0.110442242506046 1
0.199652163335058 0
0.217538641116568 0
0.209224133514881 0
0.129279102074863 0
0.0190359314367101 1
0.0457821701103532 1
0.164218825779659 0
0.158883332164381 0
0.124529979264696 1
0.26275800216581 0
0.174993942371497 0
0.158412083758668 0
0.0399922023242519 1
0.0667012281079531 1
0.0718581522851768 1
0.200583480507665 0
0.0875024536194319 1
0.155308845352933 1
0.154118313766829 0
0.140374673807689 0
0.159035086358788 0
0.0766224674372971 1
0.151321433981384 0
0.157000470044744 0
-0.0199803091785793 1
0.130040996784709 1
0.132606309345011 1
0.140645445592337 0
0.107645248717034 1
0.133175742582675 1
0.172888724652789 0
0.0901111305379112 1
-0.00546943528094044 1
0.127775823635774 1
0.0871469215693632 1
0.0978558964417295 1
0.152924114338901 0
0.153596020476144 1
0.18022006610367 0
0.204354575699055 0
0.232651270908874 0
0.175685446139948 0
0.141033046364277 1
0.147318084597913 0
0.175793831919632 0
0.134722086448954 0
0.174747013153304 0
0.175325467352216 0
0.251402918841218 0
0.164437717863045 0
0.0549832770813206 1
0.0544828659870646 1
0.160195474894153 0
-0.0265314913377381 1
0.18676615761736 0
0.175695365993058 0
0.232427466197615 0
0.163521979272145 0
0.118437819412601 0
0.202404832618147 0
0.0828978490249211 1
0.159148691922732 1
0.256842862165627 0
0.100148430033464 1
0.210730713167998 1
0.135794778786876 0
0.0701402483578799 1
0.268852652905403 0
0.181400829367976 0
0.239341035324945 0
0.148871931965788 1
0.150589704839563 0
0.231065143864392 0
0.158245615568818 0
0.122933524137765 1
0.11113450864435 1
0.142070101981404 1
0.0984349587730834 1
0.176240027944121 0
0.1056832171536 1
0.168936708591061 0
0.178979067936541 0
0.155843679922461 0
0.208030827667311 0
0.0911547288722194 1
0.205183680805602 0
0.129497401696317 1
0.10364397727546 1
0.122084192530289 0
0.16138337319564 0
0.138458238482134 0
0.147371953798719 0
0.12922430598855 0
0.0856878962451901 1
0.15507413777821 0
0.108818947609533 1
0.138679305686277 0
0.11754842293296 1
0.119877557379343 1
0.264380503055737 0
0.105947891982845 1
0.114646159251875 1
0.251578848251148 0
0.170534659631709 1
0.0874238197232149 1
0.21392423302275 0
0.202717031012776 0
0.110919220204868 1
0.10960689458735 1
0.131395316850349 0
0.0925633786411317 1
0.280872124244004 0
0.145842590691131 0
-0.00240054674479291 1
0.235300387263497 0
0.0987999745489878 1
0.143527273932972 0
0.126924890693573 0
0.165619031866344 1
0.185309237190814 0
0.182112596943463 0
0.238932314900349 0
0.15614160026623 0
0.0940586600282116 1
0.221196857130691 0
0.31046539787274 0
0.166846100690929 1
0.0959359894795443 1
0.0250945758476384 1
0.154963692310852 0
0.0763631025055495 1
0.118282560435636 1
0.147329650818089 0
0.174164923569437 0
0.109958237609704 1
-0.00504654982588483 1
0.0817999584368855 1
0.164189680536155 0
0.190841308282554 0
0.186163574156167 0
0.199397715782822 0
0.0704293157421436 1
0.112614983540043 1
0.177156281012741 0
0.119247590890687 1
0.0618142946619585 1
0.319914588049847 0
0.15796914525438 0
0.166795282973078 0
0.209470204813112 0
0.146668580299872 0
0.118967413091383 1
0.162246604157018 1
0.190251067532376 0
0.101082869343082 1
0.0966261196557476 1
0.189921859552774 0
0.189615351508291 0
0.155965749582636 0
0.0707944659036107 1
0.0831296915298091 1
0.122751723594201 1
0.182802563335936 0
0.00235453547760557 1
0.162610689648618 0
0.201213850740093 0
0.244110685556626 0
0.190999632820777 1
0.0837109179264512 1
0.193982679664079 0
0.147610594916144 0
0.182263032796537 0
0.0819546202830717 1
0.0803753230774053 1
0.106566735763308 1
0.141182235606224 1
0.128777930507268 0
0.145649139121339 1
0.177548671058603 0
0.292724522009603 0
0.133610341988928 0
0.170801020795002 0
0.112512885802225 1
0.163649023467225 0
0.173066816277814 0
0.142074622056023 1
0.176337327527891 1
0.116973643432575 1
0.208503578468269 0
0.170666131867065 0
0.0736239199889713 1
0.0772999986901514 1
0.146363398196215 1
0.132497339306761 0
0.200428128096078 0
0.209173326277201 0
0.14135195181315 0
0.217474667438286 0
0.105501184766307 1
0.107180379616886 1
0.100840294322601 1
0.16871532371439 1
0.189120861432025 0
0.0732439549163501 1
0.127269682450914 0
0.111544709321164 1
0.064719162212307 1
0.193051835816088 0
0.139408321541603 0
0.170558058108584 0
0.0814621545340139 1
0.152745953189845 0
0.0516063442080502 1
0.146191001452565 0
0.12972989523112 0
0.0990658270227608 1
0.114251018418729 1
0.142254923192661 1
0.178465298735687 0
0.265006867112872 0
0.151539148735409 0
0.140284088374735 1
0.241711728636885 0
0.249714009522063 0
0.13829695490765 0
0.202497288665384 0
0.142142508530417 0
0.00857080361193798 1
0.225444300043394 0
0.0143577625481055 1
0.118592458075786 1
0.170716379293559 0
0.128711000653467 1
0.212940045727497 0
0.14044050628926 0
0.190484759884956 0
0.137597005373691 0
0.245901620682006 0
0.115943252557107 0
0.23040018265779 0
0.211590326217765 0
0.152275706894856 0
0.145856012772832 0
0.149828330672475 0
0.174083753996242 0
0.139868171852478 0
0.143730524698142 0
0.130759861266965 0
0.111607005549816 1
0.175466778844459 0
0.0935506989539543 1
0.168731706515106 0
0.133613306153729 1
0.181996950972679 0
0.171890601480761 0
0.200588931746489 0
0.216765625440976 0
0.196145545287835 0
0.162557065439551 0
0.151779831165117 0
0.105590323518743 1
0.241823054103837 0
0.166071796554973 0
0.152756355103406 1
0.200751437980484 0
0.1378396073034 1
0.26477836046579 0
0.1913186277396 0
0.252789103042008 0
0.167047662390518 0
0.210069931227795 0
0.0777623085847347 1
0.124048150036172 1
0.0661544981677075 1
0.158831637804031 1
0.203905907718904 0
0.133930367741648 1
0.122748721991603 0
0.179587065250196 0
0.185116158999168 0
0.119821344777344 0
0.0591546935009062 1
0.109542574650135 1
0.129624602121991 1
0.160893014774029 0
0.163490921517329 0
0.243850329758049 0
0.116236849060267 1
0.158085806446101 0
0.110633998462924 1
0.175330842192378 0
0.0834008333489851 1
0.182751157982759 0
0.0743990903103993 1
0.105076170521819 1
0.154045560230416 0
0.0542025098730334 1
0.222187315779367 0
0.165246059390511 0
0.0962960016090928 1
0.180506388648938 0
0.0345683738748566 1
0.135728552545824 0
0.163323652743708 1
0.157151980697698 1
0.0629180917137831 1
0.095797393297622 1
0.181653004612798 0
0.250189433840185 0
0.0611431007611111 1
0.128001765360726 0
0.186561778659973 0
0.105615332884911 1
0.124354247035959 1
0.0305878964988484 1
0.0846371403321798 1
0.254675377876458 0
0.172734531478531 0
0.100054685410085 1
0.0974139722199804 1
0.169130005940057 0
0.145086146346898 0
0.0839146997146641 1
0.157192397158416 0
0.16902590140467 0
0.181344872000719 0
0.253690043175974 0
0.189224815298893 0
0.242834766686377 0
0.167835988392808 0
0.125302013836413 1
0.102224224017095 1
0.060522992986251 1
0.100475891050501 1
0.137873991738574 1
0.163619472328546 0
0.0976677436827335 1
0.215713633897663 0
0.153971695057854 0
0.119115982779739 1
0.24070437453082 0
0.178329865550213 0
0.146535178732724 0
0.103137653586274 1
0.0015895247722664 1
0.149918134879464 0
0.1644735200741 0
0.0785709806870027 1
0.206273482299756 0
0.171003777628543 1
0.163875945687232 0
0.0746243496097264 1
0.168391706581779 0
0.147110001105375 0
0.0887913471661243 1
0.170687672010905 0
0.125471703624141 1
0.303354120166922 0
0.261050211651479 0
0.0937294943651815 1
0.118211270849928 1
0.175761499223928 1
0.0978908681265074 1
0.245139504408709 0
0.134673567813578 1
0.181307199676597 0
0.180754957102717 0
0.213538253738835 0
0.154008683890917 0
0.0872432960794712 1
0.235020616957129 0
0.0843035556374473 1
0.0999330924468752 1
0.166465111715238 0
0.20040293314339 0
0.0958379389387106 1
0.162795669231731 0
0.136846899729172 0
0.0525657479347888 1
0.168974598489651 0
0.140720473144405 1
0.13447224277891 1
0.173727077330232 0
0.205558699634022 0
0.130044736245315 1
0.142339125636912 0
0.275437814767673 0
0.25313466004195 0
0.128561162487831 1
0.0188480607228393 1
0.130717524112776 0
0.0965537660764561 1
0.254109356104824 0
0.204341352796575 0
0.123375366003792 0
0.193739620591199 0
0.127548750458692 0
0.140008726116064 0
0.134722971790276 0
0.104958478147872 1
0.103368799207369 1
0.133738499219135 1
0.039607886296404 1
0.342818793376533 0
0.113600920363537 1
0.145591174751857 1
0.147142769733776 0
0.149334665580617 1
0.0475871242718466 1
0.179799506472912 0
0.146243539372237 0
0.184426412272945 0
0.135546613412144 0
0.131701773794151 1
0.233957562931191 0
0.123510907138745 0
0.139889351400825 0
0.0970989401143713 1
0.25858348708523 0
0.106604862252391 1
0.224592917231721 0
0.110024077171986 1
0.147776312403149 1
0.127366933700875 1
0.235287132123958 0
0.149309983950401 0
0.131836225342501 1
0.160883077736028 1
0.0702780457299057 1
0.163003590486883 0
0.218517744035252 0
0.131623542110827 0
0.147851792767173 0
0.111458440149394 1
0.0891958135883419 1
0.29538747585981 0
0.111453037044756 1
0.0848896207188181 1
0.282839659374017 0
0.119400509766908 1
0.0398275338674271 1
0.0993002824509074 1
0.147975796156569 0
0.216314824955185 0
0.161027056812388 0
0.180305315896543 0
0.110410324252031 1
0.0747599603402719 1
0.0840604526442732 1
0.284829355419128 0
0.332666097732407 0
0.0153925634345314 1
0.133522444198457 1
0.228955702628048 0
0.230107360301816 0
0.170403305377978 0
0.239142161789166 0
0.0761058604636922 1
0.181110326474613 0
0.123890946808747 1
0.179895528973329 0
0.154192889434573 0
0.134484553641196 0
0.160401612541451 0
0.160428143905221 0
0.1438653299902 0
0.223125031968566 0
0.221422385355148 0
0.13812784202271 0
0.178390269033993 0
0.151144718907984 0
0.219726932084927 0
0.170224711223135 0
0.222496990182031 0
0.0471591129035511 1
0.22351953904761 0
0.0436401302056671 1
0.093506545831431 1
0.186852965113495 0
0.145794005756817 0
0.106976083787379 1
0.156827581060442 0
0.223271712208453 0
0.178770044491991 0
0.0273687235817871 1
0.158978898719561 0
0.213123899682641 0
0.143847327876657 0
0.103623838884275 1
0.175096236232828 0
0.160353388606138 0
0.194288685883541 0
0.0828770078082722 1
0.110870826260009 1
0.00981544175291649 1
0.14548024580377 0
0.139855734797302 0
0.09747216978519 1
0.118638729135211 1
0.157207273871917 0
0.188687567719921 0
0.257990663023461 0
0.135050250651301 0
0.13528167673838 0
0.146203059782939 1
0.159480602105243 0
0.220049222944337 0
0.18454178356775 0
0.198640107233428 0
0.160172728626746 0
0.174759370412432 0
0.014903096832604 1
0.13658209515669 1
0.215047194261109 0
0.134492217861523 0
0.130071892758648 1
0.163408095105766 0
0.12356247933743 0
0.0786209169142328 1
0.11131775589361 1
0.230650021376129 0
0.202681582235687 0
0.133696837501054 0
0.127873865420163 0
0.0512220226241353 1
0.218090357282922 0
0.16311168703028 0
0.170271058159522 0
0.141668317255089 0
0.0797866271255054 1
0.212956672291853 0
0.158153480504908 0
0.0292080499967353 1
0.0566893318754692 1
0.173303238876412 0
0.252512921105481 0
-0.0549564710130787 1
0.117455566334495 1
0.17191116538451 0
0.151374367554134 1
0.119459364153592 1
0.161487407013816 0
0.136858568959718 0
0.104068886421487 1
0.118613985060351 0
0.18248360954797 0
0.0943973268022244 1
0.0739384673801882 1
0.0752015888407966 1
0.12091824765681 1
0.0581130618419659 1
0.157707685297085 0
0.130599048496366 0
0.0574757964827613 1
0.091066847607827 1
0.19432659146196 1
0.157824934532285 0
0.112104149965043 1
0.0724040008019143 1
0.210822793023319 0
0.131919514439497 0
0.171196535999544 0
0.0347745116457055 1
0.155308626274139 0
0.154698194686067 0
0.122803838751476 1
0.123425696767198 0
0.207854383649233 0
0.128562256429591 1
0.0513481828581498 1
0.145879497228837 1
0.232098186864282 0
0.132489116081581 1
0.147159006977559 0
0.0953612338977062 1
0.110089979259205 1
0.144083309095121 0
0.202889870871848 0
0.156865600739175 0
0.210281139849132 0
0.12394591977668 1
0.0903724297743155 1
0.150225285696982 0
0.154655385273689 0
0.15125040993608 0
0.197804173678765 0
0.207096626946514 0
0.144498378727864 0
0.134563302615646 0
0.070940255675268 1
0.113724743766536 1
0.133182067741741 1
0.0862037705955651 1
0.127224658586807 1
0.123324983497342 1
0.160449397939734 0
0.110814309147024 1
0.128058552075285 1
0.180946137626416 0
0.213160263544521 0
0.230228163350232 0
0.141617697559538 1
0.165674281336418 0
0.0962214163198124 1
-0.000874533290901002 1
0.227035840848876 0
0.14703247889267 0
0.22468415412331 0
0.159468724458749 1
0.0822970384639227 1
0.1763203015482 0
0.209272442886503 0
0.211886552630776 0
0.197193956804748 0
0.0571329293043296 1
0.15050880550388 0
0.134373838159107 0
0.161433480873062 0
0.212266562412785 0
0.250997631667487 0
0.296899342798875 0
0.138399208897861 0
0.106500630688302 1
0.0660092145539356 1
0.115252591914802 1
0.184536477654453 0
0.148920256657525 0
0.163671895418744 0
0.0757887745178107 1
0.130082742262014 0
0.127506961053758 0
0.16939375919689 0
0.104053629463078 1
0.172106056411576 0
0.144661773616696 0
0.147147583493039 0
0.202868265854417 0
0.176661230939403 0
0.0705069530453505 1
0.132369519711516 1
0.0818704813881924 1
0.112397504362359 1
0.220536583852116 0
0.162603593673216 1
0.0802504571675839 1
0.130549118023531 0
0.131549477420962 1
0.197298828972247 0
0.0290042067402754 1
0.0957593335394967 1
0.0981549442886142 1
0.185970572835494 0
0.268613481169351 0
0.115593403178495 1
0.13378611034599 1
0.0689828455889351 1
0.166482903505385 0
0.157822415053713 0
0.156826637332393 0
-0.000964573406720207 1
-0.0102743057290591 1
0.222482713362459 0
0.111244102301087 1
0.147728931659937 1
0.1238196628979 1
0.197472649535707 0
0.264364958729501 0
0.225893702043432 0
0.100435024724777 1
0.125669194554517 0
0.115532989002182 0
0.147495351144361 0
0.147200053181435 1
0.183966840543559 0
0.0775902103175989 1
0.112561464354667 1
0.128502125447023 0
0.0719244415294805 1
0.0916765760804155 1
0.0950776623437095 1
0.132009749275405 1
0.0922582124401543 1
0.0651918281333287 1
0.111465596953974 1
0.18032794570924 0
0.16518068842133 1
0.185919803610187 0
0.0929921903557144 1
0.191875013581196 0
0.104226450164797 1
0.139319963868756 0
0.134098003104515 0
0.178202335346075 0
0.0336932651666675 1
0.0263814776950508 1
0.136018522394802 0
0.152633586815239 0
0.210542024934966 0
0.136633142040357 1
0.187580319822193 0
0.133707251120043 1
0.0706114947458607 1
0.131220578014974 0
0.100053019571541 1
0.083952794789667 1
0.177431173512752 0
0.221348071249987 0
0.253280253653978 0
0.0754500978658403 1
0.152224763833894 0
0.263934874712632 0
0.150050061015572 0
0.190115879801241 0
0.16408473597342 0
0.123758032197673 0
0.140556502194836 0
0.156281615115853 0
0.149292146604018 1
0.150786933658603 0
0.0765997770939069 1
0.025989510977187 1
0.193983746764959 0
0.0796148455281086 1
0.208248871521421 0
0.231878901185277 0
0.172797450461246 0
0.12382500777359 0
0.25966142316703 0
0.166589301737081 0
0.161714319774432 0
0.177773304392624 0
0.271808492215534 0
0.0893529296664036 1
0.165054123061999 0
0.14305079618078 0
0.0630185441355739 1
0.131574519069232 0
0.116337420478715 1
0.190769550923289 0
0.0274789970129959 1
0.1135048921364 1
0.123423834098126 1
0.111055235748842 1
0.169205513294314 0
0.153251144266417 0
0.21290098160292 0
0.0706962431699855 1
0.181971967487852 0
0.211352975592537 0
0.169559908236849 0
0.070807415876929 1
0.166347735252647 0
0.218875529080106 0
0.0877797832139029 1
0.105888072431003 1
0.212713818335236 0
0.0903413116699359 1
0.183361493448623 0
0.122100402377507 0
0.180613663628972 0
0.165914588714999 0
0.159073886969271 1
0.00638140271587231 1
0.10609219310337 1
0.0524652726071803 1
0.106452560742923 1
0.132011475218556 0
0.229489608864147 0
0.072057971189585 1
0.171678567102763 0
0.162969876706814 0
0.160149050031531 0
0.0650309859297135 1
0.150183622854055 0
0.10640256823976 1
0.184601989966566 0
0.229897599141523 0
0.1151139745713 1
0.130614534676504 0
0.109548713713794 1
0.156583575765749 0
0.18483077528928 0
0.0756837955860403 1
0.216516342775805 0
0.123331453755901 0
0.270791854565426 0
0.0769325620459676 1
0.232829686823996 0
0.209446140316929 0
0.0770283968707282 1
0.198172527610773 0
0.113608029088865 1
0.128854535812034 1
0.112629527420744 1
0.190544307675584 0
0.139789968771877 1
0.0415207479014371 1
0.144524389020285 0
0.17751335662254 0
0.119677866431691 1
0.0815266196682383 1
0.107118523778668 1
0.188014479619877 0
0.1639636690279 0
0.00989062946087195 1
0.139710896430963 0
0.247109491164721 0
0.151646865524279 0
0.120335600943866 1
0.125889885215162 1
0.17159025753823 0
0.186316698981705 0
0.115922790986208 1
0.200364008632896 0
0.186442034321072 0
0.19711117575403 0
0.15314629992878 0
0.214098513933665 0
0.160279478727525 0
0.118803623174029 0
0.0858848207319213 1
0.232531743239599 0
0.239548579676303 0
0.16025090743092 0
0.165299530471739 1
0.116250857578144 1
0.123929159689764 0
0.253181114281768 0
0.118613933223454 1
0.133592870976192 1
0.203297137264184 0
0.124956910331739 0
0.0930040184817498 1
0.235504875802153 1
0.192505180276277 0
0.205606527261456 0
0.116908104929271 1
0.044932856531653 1
0.138963070494566 0
0.113119381476453 1
0.204920968793027 0
0.156182767332817 0
0.0670376045981244 1
0.0953207378359655 1
-0.0335159649955512 1
0.164365422307805 0
0.195558021547549 0
0.152091214398113 1
0.190443119613596 0
0.123164720876349 0
0.102134433607094 1
0.179492910043204 0
0.220797761359164 0
0.275503790186463 0
0.0410298025995469 1
0.153682328330617 1
0.108507793705733 1
0.168056561701356 0
0.179213726200289 0
0.17082169148582 0
0.222070079625621 0
0.114710155537787 1
0.0768951269183087 1
0.258993252429576 0
0.125208945035098 0
0.160550196140083 0
0.124593903837167 0
0.202187989269818 0
0.112426265049204 1
0.087651175600991 1
0.227796954040196 0
0.243930817711596 0
0.139774302226728 1
0.0483059401838258 1
0.11210002601659 1
0.1037432969023 1
0.098766901519164 1
0.084255215805071 1
0.120020563294904 1
0.0776094928860863 1
0.116975850580433 1
0.0645198242967351 1
0.227250061047301 0
0.0554921681379525 1
0.28006404622659 0
0.112278252410581 1
0.20845217067123 0
0.194981640590145 0
0.243479026688721 0
0.109511266740205 1
0.0331981107998196 1
0.166025691406903 0
0.139930486336409 0
0.245697678398308 0
0.0183844603327262 1
0.0573440164899706 1
0.103725967656873 1
0.217086779518959 0
0.128668989109179 1
0.121991972256991 0
0.0323593739533526 1
0.165072766687773 0
0.216051373644674 0
0.287342327581422 0
0.158514893970051 0
0.0622682651513013 1
0.131272166224491 0
0.182572398492505 0
0.196244508761365 0
0.100598123196111 1
0.212864754066651 0
0.207061129032179 0
0.136073502648054 0
0.181850778190104 0
0.0945371515022706 1
0.138489383712308 0
0.133597176038052 0
0.037528360562546 1
0.177986918996841 0
0.122565660595255 0
0.140531483498995 1
0.206430502709176 0
0.0688289281115798 1
0.155281416047069 0
0.0943394643208534 1
0.0763660014615545 1
0.187315219446471 0
0.162201240275091 0
0.11602910422041 1
0.139817704653143 0
0.205973211399083 0
0.141179976944575 0
0.207058593585196 0
0.0788625480269592 1
0.154229586087368 0
0.0471167353541889 1
0.0958790721518864 1
0.183242642762792 0
0.202568983099379 0
0.13625678084851 0
0.202624459936977 0
0.116687029109345 1
0.241177464125631 0
0.120619701908775 0
0.224757754673525 0
0.11765768938908 1
0.157387118096663 0
0.23419959892654 0
0.128041630871583 1
0.0776907608540286 1
0.194132587610258 0
0.088585733928318 1
0.0693439268247125 1
0.155039994498418 0
0.0703316403987079 1
0.0976541853028598 1
0.0815019607411762 1
0.13805657500436 0
0.171427205465811 0
0.312811563344411 0
0.138721779592058 0
0.238881757028078 0
0.0742674478232183 1
0.184636400172127 0
0.117295852440911 0
0.156741629728059 0
0.177026313573782 0
0.185776099087808 0
0.14398387891164 1
0.287715891533616 0
0.0192109061566498 1
0.211761977097053 0
0.159059554952267 1
-0.0237657372890686 1
0.102879474493701 1
0.150937922366062 0
0.22696991144963 0
0.0767977635096735 1
0.251522261602058 0
0.105046176035479 1
0.114498435006098 1
0.128397146388652 1
0.118118286612902 1
0.204170968196358 0
0.193135434153209 0
0.227757638439829 0
0.0939226731114169 1
0.151587666278585 1
0.146124337120156 0
0.115952486554324 1
0.239080150851089 0
0.126602948564081 1
0.0948542385534948 1
0.229077002991319 0
0.174379598017457 0
0.125582700132956 1
0.118101191541757 1
0.191322554242996 0
0.141424554399217 0
0.152178610354865 1
0.13290330105325 0
0.091467587044678 1
0.199501002483607 0
0.23085119481139 0
0.202581156604692 0
0.1406453405841 0
0.205344311059617 0
0.0369246780392746 1
0.210451535328513 0
0.0775247755917932 1
0.156910843227601 0
0.200510380202321 0
0.0929285607320904 1
0.0607141152623725 1
0.12238704434405 1
0.161447733758919 0
0.0226679448548937 1
0.165259269586985 1
0.102504317671081 1
0.19391327278107 0
0.183704124774318 0
0.099540536682034 1
0.200478166656731 0
0.0809988252183237 1
0.114395180670472 1
0.120926123624519 1
0.0297784331327309 1
0.0398538753910909 1
0.140312356293107 1
0.161294973595741 0
0.150627590260433 0
0.123980665340568 0
0.0671445415784862 1
0.126806635353232 1
0.0849246418384006 1
0.154953246766664 1
0.281039565768434 0
0.188365551515453 0
0.0841660929183479 1
0.0644637528504579 1
0.0903937479764831 1
0.0954525886732106 1
0.156784274386751 1
0.131956398660147 0
0.105916004601821 1
0.202798555707576 0
0.162925145323031 0
0.164444639482704 0
0.277157055570753 0
0.160381518799585 0
0.199177993978326 0
0.158205105514623 0
0.0924092448877626 1
0.0940752513534996 1
0.0335678410179949 1
0.181171650457023 0
0.161335549556537 0
0.0993577411355545 1
0.0809411694285467 1
0.075727649833212 1
0.104138972682719 1
0.202490027797781 0
0.153561727275212 0
0.16655502091497 0
0.174028240879705 0
0.20634468622804 0
0.0954045342958212 1
0.125758871681921 0
0.185977196368995 0
0.132158440736467 1
0.156586128366899 0
0.0964924956831099 1
0.0688184942293989 1
0.154444096776033 0
0.0773427490032589 1
0.0777256815279321 1
0.15718851604914 0
0.093412555005942 1
0.135054319901561 0
0.239927399543153 0
0.130253133788176 0
0.130646855227123 0
0.0903450374244679 1
0.154895132717371 0
0.262909547043801 0
0.164684833445138 0
0.103352265117419 1
0.00388103581975655 1
0.169824988028272 0
0.153243350085704 1
0.154401171033874 0
0.14464061239549 0
0.113748511331884 1
0.193404707628323 0
0.0874525974881177 1
0.184392370974581 0
0.105920275738642 1
0.177840005057581 0
0.173685019248533 0
0.0226860842596814 1
0.203234617203869 0
0.0856423317683248 1
0.125186647002719 1
0.127513455043864 1
0.187518123053569 0
0.148326379805574 0
0.107846686086804 1
0.108355798568584 1
0.314533692616914 0
0.199370774252777 0
0.139337969145485 0
0.109602766645722 1
0.122197033586754 0
0.181904231161615 0
0.234670088828493 0
0.207736234221272 0
0.148567673225182 0
0.034302049685368 1
0.17566664156702 0
0.133059125115562 1
0.0820294646504283 1
0.12683105405605 1
0.188924510407417 0
0.252706485030124 0
0.254173847957851 0
0.196027856742941 0
0.190973751765882 0
0.131331261453339 0
0.105103993266954 1
0.129456375418642 0
0.0861612455235533 1
0.185218347292054 0
0.156924312325968 0
0.176393714209339 0
0.201426205257474 0
0.156663661856202 1
0.0644599007245379 1
0.165269358375836 0
0.238303381571372 0
0.0845753169851514 1
0.193215915797282 0
0.157542923750697 0
0.11808996946654 0
0.0474021404068297 1
0.285412135369704 0
0.112953437043185 1
0.0612388976735864 1
0.243365453182959 0
0.105112198956823 1
0.174957941408555 0
0.244136280862397 0
0.130362148155952 1
0.23718504731953 0
0.0624183534867354 1
0.188299893723917 0
0.137247508483696 0
0.147992783814565 0
0.101690031966249 1
0.173368581432525 0
0.279762991607234 0
0.224603149409295 0
0.0551277035848615 1
0.0284766283761247 1
0.218246021752827 0
0.205081216958043 0
0.0698739098562424 1
0.168190975527612 0
0.173181288060085 0
0.181358120814456 0
0.14374629686887 0
0.126574331448036 1
0.186962821798737 0
0.110903773464135 1
0.109783024990074 1
0.0580788160584328 1
0.106985853641109 1
0.217219659448904 0
0.137800373064209 1
0.164008859600099 0
0.107752112035174 1
0.129119806067723 1
0.12432332873517 1
0.0858448804659535 1
0.033803270425681 1
0.149287628184619 0
0.155142438315195 0
0.0847442169414936 1
0.0904753781089347 1
0.278693236800513 0
0.146368832557053 0
0.0864634576861044 1
0.101562830738722 1
0.0302900983066517 1
0.159605657810168 0
0.215464763771678 0
0.0298424829683849 1
0.170695099557583 0
0.102462398886931 1
0.129511742735697 0
0.0614338711232518 1
0.134733842290045 0
0.161900159303444 1
0.168084063818088 0
0.101999649485863 1
0.175297298032035 0
0.0940941963585168 1
0.153924122838373 0
0.0970323903094908 1
0.125781274614688 1
0.199588372531961 0
0.185614702504659 0
0.155015924583673 0
0.107654319406928 1
0.119395015558955 1
0.137212452214464 0
0.195982869748605 0
0.147506431958997 1
0.195252476220693 0
0.191699674128943 0
0.145688597760005 1
0.108139246183995 1
0.0634813411359808 1
0.244887415797233 0
0.111605991782471 1
0.102792080196285 1
0.0529961232907544 1
0.235560723572415 0
0.248986051918209 0
0.161678946862895 0
0.0528581751970663 1
0.145088035525178 0
0.281037080008628 0
0.113959955036333 0
0.21450392527168 0
0.0448724401083027 1
0.11539921086942 1
0.0825855084816887 1
0.237085891454344 0
0.253651570946982 0
0.0974575095574841 1
0.163558775402366 0
0.209762432276854 0
0.137789926646283 1
0.131707608833878 1
0.232271220730421 0
0.125242998667917 0
0.074258407364025 1
0.181766758850029 0
0.0418757751505587 1
0.0861990643282287 1
0.184182016226871 0
0.13433832643494 0
-0.0456802801703305 1
0.105598743644067 1
-0.0153810603629799 1
0.1466965292738 1
0.133334869475632 0
0.0875772221321268 1
0.213332640452018 0
0.0954624484735731 1
0.207507852321555 0
0.129069917662741 0
0.169073166658311 0
0.15602253224829 0
0.0752582933218947 1
0.187859183461326 0
0.185846367102863 0
0.238542094561717 0
0.212077107923605 0
0.102983605970038 1
0.169883950219635 0
0.126536858537483 1
0.234061156177938 0
0.127443105994185 1
0.166912531264358 0
0.314286214678758 0
0.136550151913849 1
0.159314549174659 1
0.0724565937531903 1
0.215520679887305 0
0.126929159769853 1
0.0807535235423627 1
0.05610752197926 1
0.184362658607361 0
0.175829371445361 0
0.243187483700348 0
0.220756402408535 0
0.191232759833758 0
0.182202231221629 0
0.123447637784112 0
0.278130483134378 0
0.115717658187755 1
0.216604252832688 0
0.0755451774507892 1
0.112292433529906 1
0.0649335435551759 1
0.233114691716015 0
0.111758512312014 1
0.127892904347609 1
0.091883677456883 1
0.128151018547734 1
0.158148202549677 0
0.182263109209038 0
0.227395277078068 0
0.131999231749037 1
0.139462328426025 1
0.211109063329594 0
0.23409881759751 0
0.183595641366574 0
0.16057362740619 0
0.154616188314529 0
0.19749991325402 0
0.224484014010146 0
0.0933469713321021 1
0.0466141843840957 1
0.188826418852854 0
0.136886195310528 0
0.135378262311279 0
0.055424974888242 1
0.134562742116768 0
0.121818736485953 0
0.103736737512763 1
0.105876045021278 1
0.093439914521086 1
0.130065769177922 0
0.140628663060733 0
0.0739685033206529 1
0.13203268573244 0
0.125894172282093 0
0.13417711433239 0
0.14923955781132 0
0.0454890923379509 1
0.149656717496497 0
0.0521800002928159 1
0.219836624170579 0
0.212745695100987 0
0.0890591874080081 1
0.0785044835100814 1
0.0992743040923281 1
0.207829245495974 0
0.182733193797291 0
0.169104390947276 0
0.192327498814112 0
0.103723856107372 1
0.201476645533683 0
0.231098191441121 0
0.188766056185305 1
0.114512306326454 1
0.111437621986547 1
0.103362723640527 1
0.215535821238612 0
0.0804962309788969 1
0.00983145356028869 1
0.18339311039001 0
0.108333358511785 1
0.27090741672608 0
0.0371342430484573 1
0.174706274567265 0
0.187814269487351 0
0.120358032639899 1
0.153508763685272 0
0.0797755002182925 1
0.121173711842243 1
0.169070779102651 0
0.0762232030760887 1
0.222788852300693 0
0.125518048709549 1
0.198779480836442 0
0.149174881622343 1
0.179782625169323 0
0.149116880114411 0
0.12014701918658 0
0.252140334120629 0
0.0413750065992547 1
0.215567440238339 0
0.0577551195470575 1
0.13397379551559 0
0.157032802108998 0
0.136078894152173 1
0.124461868970519 0
0.12684285585636 1
0.196728117223638 0
0.154249070426663 1
0.228586786836583 0
0.145447258197521 0
0.123265685915649 0
0.195025524842429 0
0.172365725670721 0
0.0583627559798677 1
0.119735965643855 1
0.132327043362998 0
0.12995044971037 0
0.204785966527947 0
0.163309643715305 0
0.162412368359679 0
0.084976411280165 1
0.143141863709837 1
0.0983219712329219 1
0.112522352200255 1
0.201661551108865 0
0.228728905148741 0
0.214329083718193 0
0.108441148463787 1
0.212537313034849 0
0.0549533060135229 1
0.0488325865084306 1
0.0731325135956227 1
0.10896317999618 1
0.148672716300916 0
0.130959886823051 1
0.0818757347544802 1
0.157012650650553 0
0.0478667482262619 1
0.101669269272426 1
0.254210004758618 0
0.0911266383777389 1
0.199698772452249 0
0.106204775025891 1
0.170765323379169 0
0.262178692254015 0
0.197667283332737 0
0.107953991370447 1
0.112826071676129 1
0.124628436491664 1
0.132896159549009 0
0.159310585038496 0
0.197701875244549 0
0.117968364194203 1
0.18736865209999 0
0.171742611745135 0
0.162745853398898 1
0.0973704931375288 1
0.124394290294204 0
0.0381440668568894 1
0.117404194025319 1
0.163818126320704 0
0.183836990099466 0
0.178773251597946 0
0.024268134275767 1
0.0514553528652966 1
0.142268409836198 0
0.107226889236107 1
0.178347963253399 0
0.11674209548978 0
0.161967727038851 0
0.160247141166922 0
0.161352102760512 0
0.131411087586825 1
0.14680077179461 0
0.0805749492766767 1
0.129125155466359 0
0.138959058030843 0
0.181874464016627 0
0.231093282261334 0
0.118661385104425 1
0.143957678134367 1
0.0900689805577579 1
0.25001334030907 0
0.22985059024423 0
0.216133884385502 0
0.170204814518619 0
0.187733640182264 0
0.160755280041564 0
0.22439182110873 0
0.241344337832254 0
0.0814161627014098 1
0.250245304325393 0
0.291223802362192 0
0.120027144046917 1
0.132442916150604 0
0.0631816649914394 1
0.153491610740197 0
0.132425600047957 0
0.15455340056345 0
0.218657902056386 0
0.19096454651005 0
0.156154452750844 0
0.133077938924549 0
0.263130517120479 0
0.150433287737234 0
0.136551441859906 0
0.0410641890881231 1
0.152164077724396 0
0.118476537312728 0
0.182802499594323 0
0.190432491343523 0
0.15135102325462 0
0.0860414392463973 1
0.0644270687144111 1
0.241170564212765 0
0.167700925654888 0
0.0982551369675089 1
0.12177332032544 1
0.145555394339951 1
0.0484012370243112 1
0.224174619533401 0
0.216040318798259 0
0.128949608382679 0
0.167565228090412 0
0.0794748454962364 1
0.201976009612429 0
0.210700189779069 0
0.170325413901642 0
0.180725433063344 0
0.194168567681175 0
0.114866715248447 1
0.112783208378409 1
0.193800807381692 0
0.161756526525614 1
0.0316119072073666 1
0.173918492021003 0
0.157003323230478 1
0.102945284713078 1
0.112945814876321 1
0.138029735732996 0
0.219617149472945 0
0.170788145676175 0
0.171892318107754 0
0.154558300768775 0
0.172194612967993 0
0.0859481197370615 1
0.1449577278554 0
0.2421682604371 0
0.175149380965205 0
0.142794760332081 0
0.169257139216174 0
0.165700515305701 1
0.130824980749824 0
0.221228011554245 0
0.154985055914669 0
0.263957736736096 0
0.141542745803913 0
0.167936280141104 0
0.199673445107256 0
0.148492754302008 1
0.164767669286964 0
0.177905483612065 0
0.040986430938621 1
0.0772769962136363 1
0.131675531138484 1
0.141294931388739 1
0.221094824226777 0
0.102385124317399 1
0.148562246585711 0
0.0809779026974465 1
-0.0444304646318618 1
0.121717276164633 1
0.150006956333826 0
0.108063839811041 1
0.0890618826440255 1
0.147522875353377 0
0.205084579982813 0
0.180102839029295 0
0.192506106556285 0
0.151364595645831 0
0.187703335443008 0
0.0587583248849411 1
0.116433555440012 1
0.146306691819973 0
0.173421416128248 0
0.269234583830311 0
0.224508664698847 0
-0.00145304189018041 1
0.129938108373715 0
0.122685721561366 0
0.162226514876935 0
0.255528619786931 0
0.193280082020231 1
0.188583974709564 0
0.216409039232804 0
0.112376477269293 1
0.225379746949054 0
0.196553659481374 0
0.169576832119445 0
0.133363550317143 0
0.0991819901207776 1
0.0703849975566508 1
0.224398144357625 0
0.172709449642425 0
0.109880290799954 1
0.088706779939008 1
0.172500970659472 1
0.230481498520911 0
0.232315439152989 0
0.159919580846894 0
0.126749321961928 0
0.154155020284735 0
0.114887532837026 1
0.164493453849761 0
0.183063205145442 0
0.142586626201859 0
0.168342457425959 0
0.0888437360916343 1
0.100341214023458 1
0.215644455799894 0
0.176078354560794 0
0.0268760847228912 1
0.0941252051186791 1
0.0381685005604036 1
0.0852121432564431 1
0.147874854138199 1
0.075046294661358 1
0.20485871808391 0
0.221858699047834 0
0.0740410549612828 1
0.121275091802281 0
0.155231097116631 0
0.032146223667975 1
0.135788678513757 0
-0.0286865731300222 1
0.0866158573875307 1
0.0735632671741104 1
0.0995107603732652 1
0.122428558121808 1
0.065190783241036 1
0.0979490884508268 1
0.122657108309349 1
0.16295359575935 0
0.194270544969616 0
0.152939262130582 1
0.133066686593294 1
0.162211314592856 0
0.215538408307389 0
0.153523307666608 0
0.109941767172032 1
0.137854478691774 0
0.0758291117838284 1
0.245096320639437 0
0.205413073727165 0
0.0960529963257356 1
0.124936681771665 1
0.118929298279098 0
0.0639203752352345 1
0.276391049025439 0
0.23673272674742 0
0.179528228539258 0
0.162113564491708 0
0.125697680684076 0
0.103994597237336 1
0.102434724910283 1
0.155087099282068 0
0.136797595647426 0
0.197327726287465 0
0.00161643807837182 1
0.0701159170054209 1
0.214493031125609 0
0.231852175276165 0
0.189118692515727 0
0.103336797619549 1
0.110675669786116 1
0.179365177153195 0
0.0859660943790129 1
0.221317632790937 0
0.158084415516519 0
0.144043811984607 0
0.068847127509854 1
0.111093745693279 1
0.197863129586586 0
0.200386418486927 0
0.165907316788199 0
0.149637687954096 0
0.230080827637003 0
0.12187001588168 1
0.0441119651780822 1
0.136923725368597 0
0.131570908409774 0
0.105290770253341 1
0.177484058182811 0
0.126228697718047 1
0.113779472397559 1
0.170204345877925 0
0.220551598620432 0
0.169167835496612 0
0.158448071275677 1
0.0685803633114517 1
0.236106333675637 0
0.196726540840246 0
0.11092067147745 1
0.269890562965213 0
0.153854219351263 0
0.280791775604187 0
0.200571172072643 0
0.250797719562356 0
0.130023007155775 1
0.274179055410917 0
0.212298714624746 0
0.151956262267253 1
0.211312642680797 0
0.079818474143026 1
0.237111924133683 0
0.134264489422253 0
0.125794149278446 0
0.160574384062335 0
0.124658492151094 0
0.184982768646096 1
0.0713820301708957 1
0.0516871643249411 1
0.0519602636654936 1
0.128045476066997 1
0.20748883166997 0
0.106627755935639 1
0.191352997961861 0
0.144620479334 1
0.187342346340725 0
0.0811623679027713 1
0.189995377261753 0
0.151526265678094 0
0.211717731041525 0
0.103150813142092 1
0.127317284582387 0
0.200039558505 0
0.0821065681856565 1
0.10734397538832 1
0.104557398939126 1
0.189116624402358 0
0.23384763122684 0
0.205669205385689 0
0.150474203663816 0
0.171228367715685 0
0.120297594014356 1
0.249278797230531 0
0.118711592784802 1
0.206778244610453 0
0.10940318644214 1
0.158690050995692 0
0.217454968195352 0
0.169204724847731 0
0.164838513602295 0
0.125669338460021 1
0.0753028648537882 1
0.0398619242093952 1
0.206325846816594 0
0.223764101658061 0
0.070976306330854 1
0.168448051899313 0
0.099645496719962 1
0.126075617045023 0
0.181341465033902 0
0.124291933554371 0
0.117437757929997 1
0.167575787119672 0
0.143519312458434 0
0.190142159062749 0
0.262101660829306 0
0.161098385568574 0
0.0917665108952498 1
0.142966998762477 1
0.225855387433694 0
0.0692640523604054 1
0.287405084493634 0
0.152257451179777 0
0.16718753543609 0
0.208333423271207 0
0.125736049671066 0
0.186568209385136 0
0.112942281749126 1
0.218258013309885 0
0.119286944143808 1
0.0863861751332777 1
0.0836040914127616 1
0.0878533779096016 1
0.123904126797028 1
0.205367764202097 0
0.116586084197954 1
0.125742718574809 1
0.09737222833499 1
0.192327864104238 0
0.172403022231908 0
0.0929449793739851 1
0.112027408359121 1
0.162748998519566 0
0.182299046043588 0
0.0637445313992241 1
0.151109161004862 0
0.245684773245777 0
0.105407436112572 1
0.176465818757205 0
0.147837833536997 0
0.108108089915975 1
0.173479958909094 0
0.0960937356885336 1
0.033752097516749 1
0.146207165190178 1
0.163930095643848 0
0.168863312575521 0
0.238617284402747 0
0.106053818058089 1
0.199653617196429 0
0.19402503038717 0
0.153661245946835 0
0.229703428533854 0
0.157744430420048 0
0.209575347108581 0
0.177726840453523 0
0.119199732893797 0
0.072068032524831 1
0.145597712163916 1
0.179276343318353 0
0.154210189590204 0
0.0408407235884179 1
0.119605831134642 0
0.237391432235979 0
0.180133612720264 0
0.107106383524081 1
0.146283700328264 0
0.27224862459066 0
0.172366861696874 0
0.264140797304573 0
0.245456187809099 0
0.239532809901991 0
0.158977709394868 0
0.164780564428722 1
0.118759926342833 1
0.154895476315451 0
0.204513806232818 0
0.196813397484977 0
0.130552317210676 0
0.185357713325289 0
0.125074867579788 1
0.153085876764578 0
0.230470400725025 0
0.125420931937689 1
0.187849965242205 0
0.194460895703755 0
0.0891976604617112 1
0.0859411558184269 1
0.125636817989234 0
0.00571682510867635 1
0.174202561925851 0
0.26023341477016 0
0.128258761960725 1
0.0800492936320744 1
0.142446790185284 0
0.183549724570305 0
0.157800409656014 0
0.14734704243677 0
0.0575979750270779 1
0.246493260608496 0
0.0921107120511589 1
0.180594481910854 0
0.170655443846281 0
0.10275959825877 1
0.194672148502436 0
0.109595413644857 1
0.213628115678395 0
0.196742984535405 0
0.0874175938012024 1
0.154702255829218 0
0.142681242955784 0
0.21545966466497 0
0.120942856738352 1
0.104298977416883 1
0.1996151193613 0
0.182380595648921 1
0.190251595340152 0
0.133918277879525 0
0.251517062028218 0
0.0961644755734717 1
0.18938714123749 0
0.049522185029879 1
0.151810129753288 0
0.233163442737432 0
0.0980394518364866 1
0.23753012241229 0
0.158831549941146 0
0.0914314080980349 1
0.103530828711909 1
0.187047923449274 0
0.0983946553420132 1
0.203471977632654 0
0.138685806406313 0
0.137365710021989 0
0.21882747683521 0
0.163287698203469 0
0.21899714988259 0
0.115793734543179 1
0.2916379040985 0
0.178761119268313 0
0.252034887296319 0
0.163812146754122 0
0.151091212343742 0
0.134702361063473 0
0.123167438268792 0
0.143654122803666 0
0.304811484530709 0
0.121802588974692 1
0.208834832828092 0
0.215927640082088 0
0.167715871968508 0
0.116487674590844 0
0.0892298222917708 1
0.0932624854974163 1
0.150248185123942 0
0.254089098899446 0
0.0988634802406266 1
0.171839123936247 0
0.214985545521373 0
0.190572880531481 0
0.195062565184567 0
0.160973972377171 0
0.0667248975447548 1
0.183631482889703 0
0.204067347917705 0
0.0739881878180559 1
0.130229987999345 1
0.111010046155664 1
0.194685071470567 0
0.109675088381145 1
0.192246468284835 0
0.199942149207973 0
0.118003280519942 1
0.190293787851039 0
0.0452036526522887 1
0.142681080738317 1
0.120547030279802 1
0.156023995838753 0
0.0464428497634215 1
0.17568241919191 0
0.160891280451863 1
0.147787048087687 1
0.144823667993088 0
0.171012292138528 0
0.139286742482979 0
0.230160454036334 0
0.0886752527752777 1
0.153206278732198 0
0.095460098092588 1
0.157262428958699 0
0.127390528214743 1
0.177080250034359 0
0.215684314403699 0
0.139366537765452 1
0.18720922059118 0
0.202120859766309 0
0.169567429017359 0
0.176541096962506 0
0.194936118642486 0
0.193369877479513 0
0.198378883249383 0
0.22460825907019 0
0.0284176070715333 1
0.14462344219289 0
0.211684611872502 0
0.232113429728019 0
0.157371358206863 0
0.177802191124017 0
0.138107378699929 1
0.146816553923363 0
0.208556854760775 0
0.172476536009155 0
0.233077309160961 0
0.0876333273308522 1
0.108552374550198 1
0.143794931227671 0
0.130979055644333 1
0.178826945722311 0
0.158434008611281 1
0.173629133648775 0
0.261224798091335 0
0.170990636139228 0
0.0744866867406572 1
0.224983167424119 0
0.11018478342742 1
0.014217200368948 1
0.177607234818263 0
0.235717723060785 0
0.053315295965496 1
0.251083168981041 0
0.216661472116879 0
0.079993724581259 1
0.142187283344118 0
0.186004630881088 0
0.182633189319021 0
0.160809973579567 0
0.197658822479525 0
0.118492155940338 0
0.0442331040729612 1
0.170120543016229 0
0.083958956749306 1
0.120198753924243 0
0.154398508245666 0
0.27883648243066 0
0.19316007831822 0
0.210955659042564 0
0.209289193750338 0
0.189732650163025 0
0.0694163248953258 1
0.184213241495779 0
0.0896861373255632 1
0.0928349415889272 1
0.127107773121965 1
0.209888678757287 0
0.205778930083082 0
0.0980974437626031 1
0.199104806509862 0
0.145770246704306 0
0.131462851336824 0
0.0264295729046215 1
0.129983861689624 0
0.180874443319799 0
0.114441203448243 1
0.126736716484439 0
0.173595022101128 0
0.111825771531485 1
0.231796458343532 0
0.0554702612365094 1
0.126357838163877 1
0.246844946531585 0
0.124178257911443 1
0.179680338361016 0
0.122885754336237 1
0.125798350503518 1
0.14732028379603 1
0.149998763821613 1
0.134933244284776 0
0.234407690118417 0
0.163414496845179 1
0.230552093324442 0
0.169792290084341 0
0.110628245727958 1
0.0703737476384054 1
0.070683255701612 1
0.099047171864311 1
0.113487050111014 1
0.198861663551998 0
0.0896315458263616 1
0.0931895291918289 1
0.20576458187383 0
0.0967262456958859 1
0.26502175731054 0
0.173103873346756 0
0.13493291936958 1
0.0713870432142971 1
0.0286369435523594 1
0.180720092630929 0
0.295851101402836 0
0.188083820818191 0
0.173456475561581 0
0.164404896175936 0
0.146568768424958 1
0.220232742351377 0
0.158233482667294 0
0.0180631378125669 1
0.162594961839136 0
0.28320852971458 0
0.219084297329573 0
0.196807502902504 0
0.216642137274302 0
0.163570584425802 0
0.170627140160454 0
0.172315230956461 0
0.1867494443727 0
0.298005007005939 0
0.172757426278069 0
0.116770506438205 1
0.110322862421388 1
0.189691614478336 0
0.123092146212221 1
0.158028818159296 0
0.0694645280074315 1
0.221796759764329 0
0.15750186470146 0
0.229037454755059 0
0.0793310847506807 1
0.211121358428727 0
0.202340408523611 0
0.132935077701307 1
0.173694484031415 0
0.0455912097594833 1
0.111678088637974 1
-0.00206571900898144 1
0.128378380868477 0
0.277056771862204 0
0.151171084838378 1
0.175040277752146 0
0.198249572534197 0
0.177610277781169 0
0.138825549603292 0
0.0900463713883918 1
0.175605269142286 0
0.258226762192533 0
0.0819947332343073 1
0.21898217480549 0
0.0636531790974966 1
0.163380447474227 0
0.184191631109595 0
0.207240610782939 0
0.0909487329647581 1
0.20431494215217 0
0.144764909448343 0
0.177081596825636 0
0.163358708033707 0
0.187545787679849 0
0.179293384866641 0
0.177912903167641 0
0.0637741844369191 1
0.222485834078544 0
0.11414250607637 1
0.236571328182711 0
0.136334206273563 1
0.128008330690669 1
0.141235175459398 1
0.129281534133239 1
0.176993058057506 0
0.0959748193949521 1
0.252202613625989 0
0.181088271192163 0
0.168186454921536 0
0.104482130990002 1
0.107894422345243 1
0.1123466445669 1
0.0435412892997145 1
0.0958270765778386 1
0.209286672254853 0
0.17685852231595 0
0.108899671688282 1
0.120757164983818 0
0.214601614956968 0
0.26485738381574 0
0.14604260175507 1
0.113207047596019 1
0.159954716008308 0
0.0175422241433395 1
0.210680284260297 0
0.149715043298722 1
0.195262619020938 0
0.157758737378814 1
0.0363613290661553 1
0.14706111317793 0
0.149991205525372 0
0.174629046184429 0
0.105550689018966 1
0.0669860624380209 1
0.193097018737539 0
0.193055633662661 0
0.163665946427141 0
0.119583952692608 1
0.185246242338238 0
0.221429772613527 0
0.172821706914558 0
0.13310836592384 0
0.225700884783855 0
0.234504548176263 0
0.0301360946535888 1
0.158947369769444 0
0.0998698688170422 1
0.168949801709776 0
0.152908002394665 0
0.0953951544570613 1
0.113416704821506 1
0.214167103381411 0
0.0336703246735947 1
0.0382655939330959 1
0.172207450512692 0
0.0337803640407292 1
0.0998436366814903 1
0.0455475197361048 1
0.150233400747054 1
0.184680063825702 0
0.141215059177994 0
0.200376765702723 0
0.178603632698754 0
0.184495646083026 0
0.248276944234449 0
0.197414856248946 0
0.172759234713391 1
0.192621379003581 0
0.0683960184878116 1
0.163807612535623 0
0.251085847580472 0
0.270150169034858 0
0.209613726795666 0
0.176435581460271 0
0.00794172374272229 1
0.260831874476127 0
0.216073112363729 0
0.205033992132686 0
0.209544928197654 0
0.166642517108801 0
0.141495756737374 0
0.0948211002106842 1
0.0915611104094349 1
0.0891400405759169 1
0.10330555584026 1
0.135423005052194 1
0.184169130977005 0
0.0687923154206075 1
0.161368495807107 0
0.0811195886774326 1
0.185630895767192 0
0.162151398727032 0
0.116198657861374 1
0.0860165681736606 1
0.217832341705627 0
0.150601804524315 0
0.242092699169553 0
0.171094456012194 0
0.200089558454948 0
0.147108605752368 0
0.127722049124725 1
0.191476856591858 0
0.200585717291138 0
0.149300791184307 0
0.10891817611047 1
0.0152124364469991 1
0.212133532940008 0
0.15147686959304 0
0.141308996097697 0
0.0851416156360162 1
0.243486448811985 0
0.227309478206484 0
0.139777213175175 1
0.166947105287233 0
0.043268460981693 1
0.0882219314911209 1
0.125955615590558 1
0.202025264158838 0
0.139696930596843 0
0.036088792013972 1
0.154146937292065 0
0.17556800871132 0
0.118088865464394 1
0.0670070118327705 1
0.122534525215942 1
0.221658515568893 0
0.125108184317479 0
0.147955951601327 0
0.139411383071618 0
0.168816734146172 0
0.145154105000177 0
0.181569652680973 0
0.226717927804193 0
0.181368291727384 0
0.195608865988915 0
0.0579894277030372 1
0.0931165325431415 1
0.113131663180529 1
0.132320966258188 1
0.118199086551244 1
0.0792214057078592 1
0.153729091432469 1
0.128811431694641 0
0.0587572304554024 1
0.134816989079042 0
0.167862161705655 0
0.171304934741713 0
0.0577440799515 1
0.0689689646145391 1
0.143014328095946 0
0.11501625300764 1
0.168864033808588 0
0.159905968467996 1
0.139015645286826 0
0.0543392344856421 1
0.194538558321323 0
0.175402373638742 0
0.199702372736974 0
0.134420928380158 1
0.145749214939625 0
0.149202072837596 0
0.0849558751933502 1
0.107372421804405 1
0.0895555683520338 1
0.257546368082024 0
0.205886993452594 0
0.166937106921576 1
0.108347080626237 1
0.135934291081242 1
0.166676727427074 0
0.0439276010341957 1
0.0899321700908856 1
0.244506848085204 0
0.194351642946669 0
0.18904849842022 0
0.215029676025745 0
0.0278265253002103 1
0.233553446448894 0
0.143662880551282 1
0.150090043175447 0
0.127833948947336 0
0.119976280406815 1
0.0655354273861012 1
0.0685267631718008 1
0.133442455199703 1
0.124733378854851 1
0.229298024753908 0
0.0833595861029668 1
0.0363431418633039 1
0.107474343980276 1
0.290760615627318 0
0.136523576781435 0
0.13103445162956 0
0.190495388783264 0
0.0351560322491795 1
0.129646703889736 1
0.131680494257715 0
0.0338885772623544 1
0.146664283256312 0
0.182210806317455 0
0.173168488428483 0
0.0258262953729422 1
0.130348839728241 1
-0.00233318549457907 1
0.179277005104838 0
0.110381957879552 1
0.068469748133304 1
0.147794071140541 0
0.259380716951912 0
0.227364335280555 0
0.0872861004384878 1
0.120754579428205 0
0.178850871989439 0
0.140487843692414 1
0.142550675894204 0
0.0938390025177496 1
0.157840834553237 0
0.0671489285452365 1
0.0995379842971491 1
0.0596913910231273 1
0.0368938060322109 1
0.0981767390290022 1
0.0987789307823339 1
0.134444447681376 1
0.139844711315667 0
0.132702200192607 1
0.251818421799626 0
0.0680592884180256 1
0.158553590207335 0
0.222571532540285 0
0.097835649293483 1
0.0996912007595066 1
0.222524415207575 0
0.13385357653313 0
0.208433382432194 0
0.168671468852594 0
0.137840593063341 0
0.180113636372572 0
0.1009997390684 1
0.10341630263349 1
0.16793738985531 0
0.146969262331443 0
0.145085061500936 0
0.17058024817473 0
0.0607248439978051 1
0.134115639504718 0
0.242267156520674 0
0.0482196062754842 1
0.249545547769758 0
0.190048178323035 0
0.144642298926441 0
0.0670197426602102 1
0.191838090802896 0
0.139477531302961 1
0.196375694919843 0
0.0229775896933253 1
0.00457541047491794 1
0.139160460190345 1
0.190870503943421 0
0.238686603807716 0
0.117524920218647 1
0.170622680038321 0
0.161573988656502 0
0.15033817021839 0
0.133431372138464 0
0.213547620783959 0
0.0964546333608668 1
0.130814951781728 1
0.20235394896383 0
0.0687241678531814 1
0.193196475314381 0
0.137129344837877 0
0.131543238266926 0
0.202877519984839 0
0.0559115267672148 1
0.198335394923906 0
0.080206122856953 1
0.272931798162871 0
0.228050936059042 0
0.0984084626834186 1
0.175376995760273 0
0.110115309185727 1
0.169285832407914 0
0.141168304325344 0
0.22215797118404 0
0.180731390683213 0
0.179725415113005 0
0.109956246341678 1
0.224702146221199 0
0.16413871453598 0
0.166542227358713 0
0.237949381212687 0
0.1060322199407 1
0.122678851344581 1
0.28014176961485 0
0.135560870839932 0
0.0877553367890655 1
0.132887974403422 1
0.198958883586643 0
0.235287584137154 0
0.136995984127593 0
0.123548092760714 1
0.0989741096834245 1
0.169271236336231 0
0.145202642921211 0
0.137390054410115 0
0.160275865973972 0
0.116561353670748 1
0.212158383828279 0
0.157878915449859 0
0.166564988153391 1
0.11022002021896 1
0.127714732006828 0
0.0560840326421262 1
0.24510139045411 0
0.234297276776764 0
0.170706645462532 0
0.152075726415313 0
0.176003804130501 0
0.209069949710442 0
0.204023521431394 0
0.192307173470142 0
0.11396893765026 1
0.10503618052667 1
0.135506000966158 1
0.191787015637375 0
0.231087279459274 0
0.137751538857967 0
0.0133978019674754 1
0.10370819435341 1
0.259688241882339 0
0.0426567729278356 1
0.157748725156647 0
0.178569219146768 0
0.0826254894351511 1
0.19554199938816 0
0.23341242550695 0
0.218394131746276 0
0.170007756960076 1
0.181319136374435 0
0.0401355247649766 1
0.124360388838206 1
0.15370979437335 0
0.1999667038174 0
0.129884114802794 0
0.207869575112357 0
0.245723950554016 0
0.227711611642907 0
0.307311233770854 0
0.0994251460363558 1
0.155108268451838 0
0.0332123848345564 1
0.215448223233337 0
0.178234577696501 0
0.159052871404798 0
0.0911255228179637 1
0.208480444138598 0
0.11675308846732 1
0.144982664104159 1
0.22082493692029 0
0.203021657202867 0
0.151718516405153 1
0.151714574674373 1
0.175361990415051 1
0.111193610704921 1
0.033736665548953 1
0.156351217156384 0
0.130572145538121 0
0.1674139468145 0
0.137700609876455 0
0.191702752870164 0
0.0666726898977585 1
0.103632136260976 1
0.106659197580241 1
0.125483298134772 0
0.245617752129654 0
0.072010983010257 1
0.0742869074178875 1
0.167396141575374 0
0.0929878100541698 1
0.0767983456794959 1
0.102544549164637 1
0.00441213704029533 1
0.128735396992531 0
0.153267609955576 0
0.184267164492667 1
0.192545910487585 0
0.0338095772506832 1
0.123662386837894 0
0.207211500227543 0
0.143714906170885 1
0.299760735856857 0
0.177297853818586 0
0.162164864020655 0
0.0133885260293605 1
0.20708802412342 0
0.216817620308271 0
0.103753374618077 1
0.200450896985275 0
0.15146905868505 1
0.0809240932975562 1
0.226003278852027 0
0.160221881856783 0
0.168461358827058 0
0.179573259020556 0
0.0542044976299273 1
0.0994222227288262 1
0.0500775059639288 1
0.101904908183949 1
0.144191187708196 1
0.183406007550945 0
0.114970334235727 1
0.0706381341765162 1
0.152033798942232 0
0.148924374632807 0
0.102612259771397 1
0.172502446559726 0
0.0293854547827287 1
0.07206476634965 1
0.148746169779691 0
0.191461349193208 0
0.0297621749875917 1
0.218737502803434 0
0.174176504177138 0
0.156899514614708 0
0.100730943992174 1
0.156898868159356 0
0.0580315212013023 1
0.132687543502669 1
0.283720565857432 0
0.130905055729861 0
0.205855873618927 0
0.082883854200737 1
0.140300036055703 1
0.149550605074066 0
0.131986716268952 1
0.108020758719902 1
0.125290562872794 1
0.076308247199556 1
0.133628996379275 0
0.170219508004001 0
0.185414947852721 0
0.145407063241129 1
0.0382721467463165 1
0.161050786336416 0
0.180219487295943 0
0.0323507411401909 1
0.240398503190203 0
0.108319283396248 1
0.132801536297128 0
0.0895878082270085 1
0.129546082103553 1
0.157632434821161 0
0.184579522710379 0
0.193091357498752 0
0.134878884895541 0
0.105095418485109 1
0.205103949258182 1
0.177506880636521 0
0.125912289276727 0
0.167780691665702 0
0.250032571623821 0
0.159498429770938 0
0.168140884374827 0
0.188921874372235 0
0.198988939815818 0
0.112470611456084 1
0.119884415724104 0
0.174083116590427 0
0.066495462774261 1
0.222516925330992 0
0.16486265464037 0
0.0996394211868932 1
0.148156092271865 0
0.127004375593363 1
0.0935601098512898 1
0.204469760550492 0
0.125944561159617 1
0.067514497721481 1
0.120878703535044 1
0.156887139914326 0
0.110316378024263 1
0.0737887969470838 1
0.127624027153081 1
0.191529877263772 0
0.162760733895513 0
0.209014150542412 0
0.182338893257454 0
0.103143450578737 1
0.206992154685309 0
0.238101942836349 0
0.121835132948388 1
0.148803682048765 0
0.17408188551077 0
0.120734680061851 1
0.156154983570819 0
0.179109549281794 0
0.153045465417559 0
0.16229639309192 0
0.0822521683347299 1
0.118319882059821 1
0.115610023685112 1
0.193836674923551 0
0.17426122981434 0
0.147892417120406 0
0.106307103533024 1
0.044356979352689 1
0.14209841708299 0
0.205787659584672 0
0.132070663381133 0
0.15323990601659 0
0.0537165863525451 1
0.22030102149495 0
0.196198813273352 0
0.0450739615098119 1
0.164075059170707 0
0.0950448608437413 1
0.147282378091522 0
0.0524435196336937 1
0.170074301699267 0
0.144758447163595 1
0.13325479259433 0
0.122715647115721 0
0.155512337108731 0
0.149856553588453 0
0.189198481460061 0
0.0538019851383422 1
0.12849184693341 1
-0.0611441003127189 1
0.045589986132199 1
0.105313941333166 1
0.0371322531891121 1
0.0914579970698414 1
0.13473862191899 1
0.15437109137734 0
0.0942822705813466 1
0.0835760786913639 1
0.238507935540585 0
0.229836573162537 1
0.243060021058905 0
0.141560101567048 0
0.0919589219788369 1
0.137032186561695 0
0.227619638747737 0
0.170794975472085 0
0.138074338443009 1
0.0846009752980799 1
0.0883139440311206 1
0.193058112081548 0
0.0894585307530249 1
0.146209921912367 1
0.157766352504982 0
0.192025960824555 0
0.250798317722424 0
0.154761069394305 1
0.0971675371484345 1
0.187586376997328 0
0.0526854438117011 1
0.124401251488956 0
0.254080427836381 0
0.096844955821159 1
0.160885708069388 0
0.140227334739207 0
0.182379044971649 0
0.122932860829118 1
0.0741343662208458 1
0.211560371425701 0
0.17601117857227 0
0.103374667601733 1
0.124171300707221 0
0.0980881290141589 1
0.249281515384192 0
0.106976730149085 1
0.102046544456677 1
0.113529485468408 1
0.131216493422102 0
0.252895835861131 0
0.210818488489445 0
0.0858109876172612 1
0.123112401996002 0
0.12081130964439 1
0.280304284647806 0
0.187235100969155 0
0.1778971901822 0
0.103219056131808 1
0.168658628603123 0
0.0836571636148101 1
0.150970847884274 1
0.193289603867089 0
0.187452893941893 1
0.134870554962873 0
0.105955242270182 1
0.119731725789684 1
0.210601810134829 0
0.207637099587586 0
0.189445459632169 0
0.185918262667803 0
0.192583325025414 0
0.110498891134714 1
0.153611058025589 0
0.225980617493916 0
0.122977707372986 1
0.199063808817124 0
0.18069763296239 0
0.170679743974782 0
0.107055575100312 1
0.211440737244688 0
0.17316615997898 0
0.0802778533981534 1
0.201812862831896 0
0.173979216508736 0
0.0825361263978719 1
0.170294230623234 0
0.156359318904541 0
0.199833392018681 0
0.158169067385704 1
0.053439589985633 1
0.144706305006916 1
0.169466707279346 0
0.0871048373720951 1
0.237977006687676 0
0.103277720791233 1
0.133744082513531 0
0.130138294404104 1
0.0922073615678806 1
0.201566768318963 0
0.188231362044262 0
0.0425139694770978 1
0.0681975828888284 1
0.221156523995065 0
0.139911364182958 0
0.133387038199224 1
0.234455339573951 0
0.24046011529303 0
0.123306810256745 1
0.210154227743172 0
0.101822124566781 1
0.141105044843284 1
0.226880621039823 0
0.213725794810362 0
0.182393310232229 0
0.195162229452333 0
0.145925276827986 1
0.164523708413026 0
0.175927693585103 0
0.100760153117839 1
0.0647766045409173 1
0.0685046487482084 1
0.093364786680325 1
0.133049553030439 1
0.26900271209921 0
0.0479841637781709 1
0.0186083541945064 1
0.123554759626526 1
0.162711367014844 0
0.0863246353332516 1
0.0955884013159723 1
0.094284198355534 1
0.303561981556364 0
0.154037902283042 0
0.133479803653632 1
0.121620785304174 1
0.0752135529785698 1
0.116804711902902 1
0.200613016411555 0
0.283984324366758 0
0.130420667914172 0
0.123674542569158 1
0.110832368263543 1
0.119566399144584 1
0.164097003605156 0
0.0698169125819323 1
0.158686505540892 0
0.169596914736741 1
0.185512408043967 0
0.157838983702486 0
0.0984157773403457 1
0.203299661632337 0
0.242815794813571 0
0.13722167995559 1
0.101088106988422 1
0.153948210084735 1
0.0648816872689076 1
0.163718416548023 0
0.193462467184185 0
0.0977307414603544 1
0.071101303268846 1
0.12499144559676 0
0.0865232725250322 1
0.171588609800987 0
0.158168820525511 0
0.307494225407075 0
0.247433878608785 0
0.185607624142382 0
0.15758342196668 0
0.0914492099204963 1
0.0897929743400491 1
0.183930763617869 0
0.0491804117399211 1
0.220366532313261 0
0.0873333978657629 1
0.145969770925381 1
0.190351821268765 0
0.179548211581645 0
0.0763392122628005 1
0.241398760891677 0
0.289654564247575 0
0.188839748575159 0
0.135354669891585 0
0.199908197871724 0
0.0778462520064346 1
0.0746043054909213 1
0.187724585573104 0
0.0987687937252479 1
0.0901732306741621 1
0.013509822054067 1
0.219054126117504 0
0.0805441458698461 1
0.203426474652403 0
0.0189921438654697 1
0.143998993650997 0
0.244371051265463 0
0.246019379614915 0
0.166263847551654 0
0.102394523053591 1
0.159919197126869 0
0.228671489033428 0
0.273498030915945 0
0.0981334838570948 1
0.229274631550668 0
0.177578374580325 0
0.179460289580947 0
0.162039369307106 0
0.214737973080315 0
0.150503121416047 0
0.186601066925255 0
0.0331247826207309 1
0.216848050469699 0
0.239559924621901 0
0.162354138949304 0
0.162844889710888 0
0.0881723225698423 1
0.208428266815724 0
0.189986096675629 0
0.059843560030113 1
0.12353585180138 0
0.105555486773565 1
0.0792270429605012 1
0.0539495791951792 1
0.118377925009891 1
0.157475486208568 0
0.233906470023938 0
-0.017443768058798 1
0.201341033442668 0
0.235082944714415 0
0.236145388133171 0
0.184296746629514 0
0.138281410401535 0
0.10792519026912 1
0.149273662585471 0
0.139015730838194 0
0.0953018390004548 1
0.118888843620396 0
0.211639787338146 0
0.151440353446972 0
0.192323788986467 0
0.164508738085495 0
0.0879016231533255 1
0.093022280508759 1
0.248895608447688 0
0.109893510682872 1
0.193566732097406 0
0.117556046172602 1
0.174852182973333 0
0.166223986746609 0
0.195092197242722 0
0.194014716224319 0
0.191067247171143 0
0.163319648028223 0
0.195136436507688 0
0.128677171267978 0
0.250550675547856 0
0.139562472603794 0
0.0997191375855556 1
0.222309227238706 0
0.0927060773782313 1
0.163791966743414 0
0.179601931946144 1
0.157764575303079 0
0.0710255829204642 1
0.161392009894065 0
0.114103271978573 1
0.190936133240235 0
0.0730952113702812 1
0.113324349578549 1
0.203147843850841 0
0.114446028814102 1
0.162232784617238 0
0.091491897525733 1
0.0453378682022981 1
0.214302114787549 0
0.140300454587651 0
0.293240348331677 0
0.262073052878151 0
0.0320260488657084 1
0.0709165478772656 1
0.127551186524258 0
0.166969893458582 0
0.0504997345182364 1
0.0321622107256392 1
0.0479371295004284 1
0.169503386227852 0
0.172437124192522 1
0.211123453135704 0
0.140038929766548 0
0.178094452512761 0
0.161699267809531 0
0.147908596963053 0
0.115517197068266 1
0.179722360627882 0
0.106747107803851 1
0.0526825462420729 1
0.00661698859133659 1
0.218796118942473 0
0.117051640727874 1
0.123311822388621 0
0.0620968383531002 1
0.162850990222711 0
0.221617835776488 0
0.191053390047438 0
0.169339403139301 0
0.0776508146406041 1
0.107066690455136 1
0.131838038286159 0
0.152708366273043 0
0.0919834532722603 1
0.168544420795866 0
-0.0300084917164981 1
0.153758152789168 0
0.182520192882756 0
0.219782295810955 0
0.112292703317821 1
0.169764297097243 0
0.0803962979083603 1
0.143957969075049 0
0.245478942037377 0
0.12968946471999 0
0.278896107965037 0
0.206882770799272 0
0.16520044995109 0
0.181711085941136 1
0.0478487145814119 1
0.0948039329765605 1
0.120263521134954 1
0.191122852858869 0
0.135707836803219 0
0.165400381134367 1
0.257443238188359 0
0.139115833655116 0
0.192120002413163 0
0.152754280814148 0
0.142360352420575 0
0.111235313943979 1
0.205241055691442 0
0.240466684931478 0
0.153277575497375 0
0.186806064579715 1
0.0766678811587786 1
0.159084341478973 0
0.183246890985922 0
0.0782685654563416 1
0.231417134571998 0
0.220752195829277 0
0.0319216699498623 1
0.0764153248411904 1
0.237524808771247 0
0.165850539270365 1
0.199896293058773 0
0.249415040441496 0
0.0370545683058812 1
0.125296735441538 1
0.147177809459293 1
0.084419331795221 1
0.155955189450764 1
0.133332263614054 0
0.0986313728475949 1
0.132065243948872 0
0.14633847186256 0
0.220228705103595 0
0.0780121147684648 1
0.164272368223211 0
0.192131923761174 0
0.203443947887751 0
0.221383293637225 0
0.133137208330587 0
0.174639074347121 0
0.208711613859654 0
0.120161138794905 1
0.235401272224003 0
0.255391769874514 0
0.203608778669124 0
0.0792672325210922 1
0.0833850394836604 1
0.18609058839639 0
0.231081604095772 0
0.209159768752924 0
0.185566550662588 0
0.0980299886221816 1
0.0820003528476571 1
0.265555427019692 0
0.137202988444705 1
0.184413575056849 0
0.232642632359977 0
0.168589412534192 0
0.104308719335989 1
0.219231058054329 0
0.145869051333186 0
0.117483774581559 1
0.162379505924803 1
0.156606617248851 0
0.224504751945026 0
0.0521029641657478 1
0.138599151244061 1
0.146540143731671 1
0.198030117033985 0
0.135148954435195 0
-0.0273065962171341 1
0.106352611975803 1
0.248771065492406 0
0.190202996437979 0
0.191448350387473 0
0.221055285276613 0
0.211274002725354 0
0.206973050506508 0
0.310566811094925 0
0.112328222930478 1
0.12486521122122 0
0.195897375190532 0
0.209834265828301 0
0.192460473373258 0
0.226285914960855 0
0.162895367515514 0
0.239379512203728 0
0.14896184033042 0
0.159925658861351 0
0.212538206733139 0
0.0991121580788933 1
0.00359681520815566 1
0.151011188527881 0
0.0714146860512535 1
0.220093345056179 0
0.239245149560136 0
0.0826951949285062 1
0.2048099431987 0
0.15270268790167 1
0.207421207342588 0
0.188946286357313 0
0.260479644499544 0
0.162142197253034 0
0.19155558194071 1
0.164259039507314 0
0.1051010161689 1
0.129337631595752 0
0.258055567329933 0
0.159495429301176 0
0.164950540860212 0
0.240632038386422 0
0.120295990746696 0
0.117442541722536 0
0.153187836758236 0
0.256360041940776 0
0.106543975830741 1
0.203093953929048 0
0.112369734827225 1
0.160265346873016 0
0.121686141592152 1
0.127618594193086 1
0.212331045989894 0
0.0805367525575676 1
0.226263871476238 0
0.182231003764071 0
0.259184514883866 0
0.090414952188289 1
0.0979916733650233 1
0.1711931652142 0
0.0748403894661813 1
0.227077500876984 0
0.123830773492614 0
0.126369125141535 1
0.127399985407942 0
0.192488622944099 0
0.256891811334621 0
0.1034665626978 1
0.1595719654968 0
0.206473439147911 0
0.16398766733969 0
0.188458261263059 0
0.178276149731004 0
0.154316989252527 0
0.101910302604571 1
0.109752184076162 1
0.0944057804643476 1
0.111847629855793 1
0.173750324580166 0
0.144052060510075 0
0.149922550544604 0
0.273522879330327 0
0.263949854492182 0
0.175676082593245 0
0.304603810469936 0
0.117919536231025 1
0.179514129052806 1
0.155904292817355 0
0.214867469791027 0
0.177532313758739 0
0.218394011838123 0
0.115071917800236 1
0.135984071820428 0
0.197620051061737 0
0.132248250285216 1
0.164876736533228 0
0.120796785924984 1
0.130211421817328 1
0.113384537532557 1
0.228530551161472 0
0.0879365252610858 1
0.237925039215539 0
0.21854411814429 0
0.017036593560482 1
0.0967122936350802 1
0.203300061349148 0
0.152382902401706 0
0.102777607305795 1
0.170265587775553 0
0.0467338524769055 1
0.0583575199996363 1
0.21309310013998 0
0.228484228774678 0
0.0565801963429133 1
0.13427721193826 0
0.126456358578122 0
0.193619595287939 0
0.132027205214534 1
0.15308058227514 1
0.153519266489812 0
0.131328147134136 0
0.177353657464734 0
0.148616565780234 0
0.204804927083235 0
0.120349430665459 1
0.183958168149284 0
0.165254390934407 0
0.0259585191492786 1
0.143477746702214 0
0.169122759293582 0
0.086076788148235 1
0.148571355398841 0
0.121874785230638 1
0.0254369754874481 1
0.088192386293361 1
0.223936022845247 0
0.193262151247966 1
0.20004592492519 0
0.219617886406641 0
0.158655929678873 0
0.218087897900872 0
0.161429188237662 0
0.102268524533568 1
0.114618526490117 1
0.144481473860158 1
0.142808516575707 0
0.154580282468347 0
0.257047640007008 0
0.067240111411046 1
0.102067364224003 1
0.125375350026494 0
0.161025306646353 0
0.181664639435694 0
0.114523342992303 1
0.229060269831898 0
0.205411914253297 0
0.0152578635726913 1
0.28041954721208 0
0.173661080694594 0
0.203688237654446 0
0.146402238666826 0
0.090308193876598 1
0.0959698288660406 1
0.134156655573212 1
0.11718930135328 1
0.163231638150131 1
0.0969448056893764 1
0.195513953907582 0
0.233850089751939 0
0.117556246615818 0
0.0286887009811216 1
0.121710208911451 1
0.101268059462174 1
0.155688575064566 0
0.158763592260916 0
0.275261000616828 0
0.0648729650389243 1
0.192524977809143 0
0.121827018293292 0
0.21818172589911 0
0.171726573486985 0
0.075109733288511 1
0.221460059194967 0
0.180040582061891 0
0.134544077617625 1
0.190228945736284 0
0.106734083963528 1
0.151035697003931 0
0.146232903211981 0
0.0824572723533703 1
0.136593579478401 0
0.168946441473057 0
0.169887463991345 0
0.251464024380426 0
0.129417381439219 1
0.115199965530496 1
0.174209725307053 0
0.180168151314303 0
0.0714448666408167 1
0.16589135189614 0
0.161003742766216 0
0.109968356555785 1
0.23491056609417 0
0.242387272088531 0
0.180025115493099 0
0.135281040964715 0
0.194619013137504 0
0.115658446328363 1
0.0757240176820756 1
0.0824292760908623 1
0.0644844138832628 1
0.201511546285503 0
0.00642835534575903 1
0.117098422766592 1
0.117575653847135 1
0.193710785884138 0
0.216012043911821 0
0.0922098931953122 1
0.0817594068356269 1
0.143905876315402 1
0.124420740247018 1
0.210580693929573 0
0.143599519791679 1
0.219748667601198 0
0.132718949051156 0
0.0719668320123133 1
0.244338573106806 0
0.156133684331309 1
0.0736945527770593 1
0.205629036131344 0
0.181097872016559 0
0.141219637117957 1
0.141320883443163 1
0.198599458686727 0
0.252989496602396 0
0.116251912913284 1
0.0453611819627157 1
0.151549262974636 1
0.125637530318763 0
0.155937420611922 0
0.234584561469071 0
0.233113195813153 0
0.12836392662077 0
0.234924515206579 0
0.172309966020505 0
0.182749753454701 0
0.16784321866293 0
0.18273726598353 0
0.187521023029203 0
0.169439147889472 0
0.185738943187203 0
0.171498084379115 0
0.0701188464552822 1
0.21599034357862 0
0.113689403088845 1
0.190100875516574 0
0.116591490971719 1
0.139925615900764 0
0.181580708480074 0
0.167554926674471 0
0.0800122507587536 1
0.194490582276849 0
0.132658701481871 0
0.106577445752721 1
0.189764309854918 0
0.0925988476789309 1
0.106404191095648 1
0.185196069552188 0
0.22187255048236 0
0.140828448137912 1
-0.0176110797932419 1
0.0868233465683474 1
0.0778543753674827 1
0.171997410041414 0
0.201011079738619 0
0.0408035933198942 1
0.203621371894133 0
0.103380947567099 1
0.0922982727544153 1
0.0957315857114893 1
0.227499311145592 0
0.116559906652328 1
0.0994664782031666 1
0.167908441594408 0
0.103074766144073 1
0.157675688563141 0
0.130212430211936 1
0.165924323155941 0
0.11747418405292 1
0.0310823029468947 1
0.0274226944218377 1
0.228455297631413 0
0.239020711794289 0
0.209769394196687 0
0.189996925584483 0
0.193764603275817 0
0.114873682603385 1
0.160586622716352 0
0.0929707889252888 1
0.116744361105015 1
0.237417963453329 0
0.106569603821194 1
0.335766496132963 0
0.167611901661074 1
0.0108103025117223 1
0.108122748005945 1
0.0877872653892257 1
0.215514519411634 0
0.177689179193518 0
0.242076911137608 0
0.135414605231264 0
0.209741110265297 0
0.164909616466681 0
0.135963087621933 1
0.106863834698877 1
0.145150705363128 0
0.165246509064256 0
0.127210924974729 1
0.132867688380915 1
0.117068924729501 1
0.145771948487722 0
0.0905608323736374 1
0.146119375193254 0
0.0518800688406836 1
0.218025057310363 0
0.251712809664552 0
0.0915761997053316 1
0.100945525390345 1
0.0856731724864518 1
0.135904289490806 1
0.187833003370874 0
0.221487545929405 0
0.120678312264164 0
0.18628633996889 0
0.0950699819336137 1
0.140688748752748 0
0.176409426187812 0
0.0961147650689995 1
0.0587817675599335 1
0.17111493877357 0
0.157067475031289 0
0.216393813902148 0
0.170221792330227 0
0.240189002834073 0
0.131438850777619 1
0.105573653164893 1
0.17746315966922 0
0.133503934231449 1
0.152572102994141 0
0.158202103323686 0
0.103553126651055 1
0.210823623057601 0
0.274630410534972 0
0.0903505968571686 1
0.0184932861625776 1
0.22595505707307 0
0.149146512203716 0
0.100262914549668 1
0.136529216742081 0
0.177453030705011 0
0.116679568490246 1
0.0574885369838993 1
0.147618729315257 0
0.12552767305751 0
0.0208072365013376 1
0.179456829464928 0
0.239184261186919 0
0.0138680000582745 1
0.293003861082792 0
0.0294540539610664 1
0.138844039294697 1
0.0793280220072406 1
0.190244575946984 0
0.199162419333318 0
0.0294505147057273 1
0.167967018251385 0
0.238225076188854 0
0.21694431398356 0
0.142218625802421 1
0.0843115531816344 1
0.0635490576167503 1
0.196666237414632 0
0.144122625043089 0
0.133124859185309 0
0.18975847657798 0
0.184648480516881 1
0.0758145422434971 1
0.26749997463636 0
0.211190560443536 0
0.105415468638939 1
0.0611775586114226 1
0.217178162411172 0
0.185975573611561 0
0.0212601022243176 1
0.170622549111122 1
0.22906882112587 0
0.0920345800295806 1
0.126158131438409 0
0.169910833231385 1
0.127160395462254 0
0.234916837168214 0
0.157394634348295 0
0.168037859095021 0
0.200128975392464 0
0.141355149131433 1
0.105965939810717 1
0.106346485214412 1
0.0923230853486492 1
0.157057572249506 0
0.201765368094187 0
0.285029785334591 0
0.137370533392862 0
0.212924854966731 0
0.157399734951837 0
0.159083315034655 0
0.187805259069631 0
0.169699790895022 0
0.20699984163483 0
0.146767796008977 0
0.108930810912781 1
0.130035875714526 1
0.125155927545335 0
0.133326821242023 0
0.172729226118648 0
0.130529909195175 1
0.178493803114496 0
0.121310765646535 0
0.187334818803028 0
0.123709702699385 0
0.18085086387638 0
0.181339874059003 0
0.112200858282362 1
0.188126318715031 0
0.176081981690329 0
0.14673752563165 0
0.209205175731195 0
-0.0046570329860163 1
0.062884959004293 1
0.078995410064957 1
0.183188681874181 0
0.182301714632394 0
0.128514868846405 1
0.125909824805536 1
0.126282453382018 1
0.173954710779925 0
0.161953592836581 0
0.17582407722656 0
0.238902136445099 0
0.17871572935854 0
0.174058081599459 0
0.232521860719951 0
0.12413463566493 1
0.180242734030512 0
0.118018806070593 1
0.17604066016176 1
0.0972698702545371 1
0.111096742249102 1
0.178221151372744 0
0.163130254997979 1
0.104472826541513 1
0.207492143437487 0
0.219399491244376 0
0.116759693862697 1
0.120277712689094 1
0.0330416840389736 1
0.112861336106231 1
0.0650716453598296 1
0.20587492643308 0
0.270657508047486 0
0.042450091177067 1
0.207558308007251 0
0.198394009749935 0
0.123289298043949 1
0.132880930201701 0
0.155060485598471 0
0.236310483970599 0
0.133490914101012 0
0.241355949526798 0
0.0073705993609009 1
0.162768880466589 0
0.118728799083033 1
0.175470716569159 0
0.132318638628073 0
0.121927784154955 1
0.118524895748111 1
0.224631889260595 0
0.191126743446776 0
0.17179502353168 1
0.186566558873755 0
0.197303839847406 0
0.0458973940623496 1
0.171716659569416 0
0.142698921740033 0
0.16500745514851 0
0.185065908852551 0
0.190231611160332 0
0.12508724309348 1
0.164812859160143 0
0.0844330945061082 1
0.0794371364286872 1
0.220125796348083 0
0.0559146929738983 1
0.0907074681111861 1
0.190159115691977 0
0.123223985527021 0
0.193296972995399 0
0.111758846992007 1
0.209455057756886 0
0.0749004631959463 1
0.175519689710198 0
0.15172691326399 0
0.265357739257423 0
0.110306663667305 1
0.13718730996506 1
0.184198986588231 0
0.0855201736520037 1
0.0992635666536399 1
0.136652971549455 0
0.19566763395878 0
0.20828220898912 0
0.16568239964719 0
0.120335672971879 1
0.215000344513813 0
0.149976423792879 0
0.00866874316024371 1
0.162946417270194 0
0.163476976800544 0
0.0869873414540339 1
0.139787721397865 0
0.173607796714244 0
0.187514198673575 0
0.0715768995853946 1
0.0774493618613635 1
0.162525396758616 0
0.14555341484553 0
0.187537106733996 0
0.191361828563991 0
0.205926912732495 0
0.160386551349871 0
0.119206946960066 0
0.0399769296360676 1
0.232438626789562 0
0.0736612710461608 1
0.0545803564769258 1
0.0674466896176341 1
0.181368383366436 0
0.308335678455311 0
0.165214537734628 0
0.171608558005358 0
0.124446547029964 1
0.140871209912429 1
0.189126428731856 0
0.123818956178282 1
0.289260336119811 0
0.0878783516308324 1
0.168528222466375 0
0.260950382756195 0
0.103986418693884 1
0.186412925480142 0
0.144141967016003 0
0.208361662488504 0
0.235826585063852 0
0.250601779348536 0
0.170130706451784 0
0.171145111152281 0
0.148098532929847 0
0.232354099230432 0
0.129222874577875 1
0.135843178291626 0
0.204800173259279 0
0.152629645248463 0
0.150125337774928 0
0.137868871666413 0
0.0900215331193873 1
0.119429987579216 1
0.120261106102972 1
0.285001625573653 0
-0.0152149609395823 1
0.210371166001532 0
0.201502753262228 0
0.15884561593303 0
0.197585636943622 1
0.262561611424561 0
0.183471330972944 0
0.203034407226083 0
0.160104218435443 0
0.0753928147458942 1
0.126519752599669 1
0.159147300562906 0
0.129687367147658 1
0.0608166412126754 1
0.269367367886639 0
0.169253530406455 0
0.154278632895244 0
0.175206495320104 0
0.122276695597039 1
0.18006599370232 0
0.0162612097254072 1
0.131862499195215 0
0.119431986288004 1
0.204143192290259 0
0.206270428805581 0
0.158720252444763 0
0.147583837067533 0
0.101575270329891 1
0.120010209838397 0
0.138837231134178 1
0.175146469307831 0
0.173993347465243 0
0.183253256355621 0
0.20348415440191 0
0.0769515927800484 1
0.0205116055931082 1
0.22442943482439 0
0.199772713361178 0
0.195265323173835 0
0.277247167823555 0
0.153118659679344 0
0.190118638185799 0
0.136887725374731 0
0.188278013823928 0
0.0872275546114741 1
0.311194761154458 0
0.0599476530856925 1
0.0980003405383216 1
0.160528534956098 0
0.157459638709421 0
0.0709883670332912 1
0.165533844208961 0
0.0906559078384433 1
0.15342744874018 0
0.131848348110844 0
0.06590446008655 1
0.0416406206175683 1
0.0638688283611226 1
0.122300636655399 1
0.0520689496331774 1
0.291854150853001 0
0.200377428433222 0
0.0351917800482658 1
0.125911012394585 0
0.0420808972536387 1
0.177533398974936 0
0.141450562165437 0
0.23578109454701 0
0.190796933871038 0
0.0365794276509896 1
0.140005538544819 1
0.171942129770236 0
0.172230389916598 0
0.0951995473972965 1
0.189881118423883 0
0.207734254076673 0
0.164948815940897 0
0.157215574479263 0
0.108991812982251 1
0.195584995513376 0
0.0443161160289838 1
0.13861849009385 1
0.158230601138351 0
0.0583235437425158 1
0.240817239883223 0
0.134609601680472 0
0.209037556178842 0
0.217488079670298 0
0.204053251164122 0
0.0714473254402338 1
0.118069178498189 0
0.127762978924758 0
0.08197141106655 1
0.164504726454376 1
0.135160238291491 1
0.11855747847703 0
0.145624548795457 0
0.106597287558867 1
0.122625518925692 1
0.0731443459633437 1
0.132143914174232 0
0.0468377869305956 1
0.135308859749097 1
0.0984382266719281 1
0.18868321492415 0
0.113902626356105 1
0.0718361836394073 1
0.216082590631469 0
0.114887689970484 1
0.205656060073333 0
0.193894019758521 0
0.203473891997155 0
0.0712039196053764 1
0.109388452629405 1
0.168266918760663 0
0.103617282919755 1
0.135377858688428 0
0.128107177653095 1
0.142191494790628 0
0.1076128732294 1
0.199839936389276 0
0.100573584094747 1
0.183172424353924 0
0.107732747017085 1
0.10368424239227 1
0.112727549513542 1
0.0988767994377057 1
0.202960104377644 0
0.0366161441375858 1
0.0741031620288818 1
0.185520988792984 0
0.241020097612734 0
0.0676209520064659 1
0.0393812691442861 1
0.163991483851884 0
0.0651752072672856 1
0.141277730665225 1
0.154758838543149 0
0.207785788641564 0
0.17794826428509 0
0.0352708219831898 1
0.180464376002289 0
0.219289312163697 0
0.152858884437092 0
0.012936463479974 1
0.21856899788215 0
0.105154001190352 1
0.168722954482854 0
0.066464875184127 1
0.136456597193379 1
0.181793493211019 0
0.152284206359964 0
0.054050758695009 1
0.0873276691041165 1
0.251456524524105 0
0.174985179606523 0
0.160727847662293 0
0.103347379725163 1
0.202737484458549 0
0.0974615114366294 1
0.163641308285611 0
-0.0316070518091485 1
0.143148520842012 1
0.211726117877635 0
0.149156664562502 1
0.0932567721927522 1
0.248380416439195 0
0.0260042273195684 1
0.159784453756004 0
0.0796975989955913 1
0.178247051011197 0
0.0821159912219919 1
0.206731888571931 0
0.149927035251116 0
0.108112033602587 1
0.22186395927804 0
0.124298737856405 1
0.162229913238379 0
0.108548932702494 1
0.0974143183889981 1
0.13100418472299 0
0.0913692232284591 1
0.211711843669866 0
0.157748379437233 0
0.0451767846930926 1
0.234852837650768 0
0.175279087969013 0
0.087836717749938 1
0.184970991351208 0
0.138415581311121 1
0.0308387103445874 1
0.0918449839962008 1
0.13462468241649 0
0.199488999161754 0
0.152702367512652 0
0.159971935988761 0
0.210537827832287 0
0.107760675683969 1
0.067038881179906 1
0.153475963118768 1
0.25534642130138 0
0.0886321742895053 1
0.0573280401440946 1
0.220541409727656 0
0.178113007544681 0
0.147517135049495 0
0.210336361853362 0
0.258691598930468 0
0.141700569809214 1
0.0861826741174986 1
0.207212355967831 0
0.164888052991461 0
0.214685834208298 0
0.0412372010348667 1
0.0867262772429977 1
0.1223621508248 1
0.125644417244358 1
0.125628358422723 0
0.142901586704338 0
0.00241216205945822 1
-0.00883226594727751 1
0.165397033052717 0
0.0827683869386312 1
0.10472345742427 1
0.216699747136624 0
0.311384751387647 0
0.0501107108420014 1
0.113084094735063 1
0.115709046885632 1
0.248777798331723 0
0.121948008147695 1
0.159117357479953 0
0.177235311413613 0
0.117167635346626 1
0.18499887313569 0
0.146333849340757 0
0.0814653831924855 1
0.0534890421777029 1
0.0930487555772148 1
0.140379170822329 0
0.15106771461792 0
0.222862339938104 0
0.15865018264042 0
0.116696996707934 0
0.148728752685007 0
0.164587772642537 1
0.116824409605489 1
0.196526376875555 0
0.278298793024967 0
0.151058562104848 0
0.109777668452004 1
0.179494846124765 0
0.0321302510355548 1
0.092903997311001 1
0.2553087813046 0
0.141436406241897 1
0.181037060693914 0
0.152885427518024 0
0.158700724624535 0
0.162830327128292 0
0.146756891815489 1
0.143332509504802 0
0.0940150320162653 1
0.192115810580216 0
0.114026640336899 1
0.168074144919838 0
0.162063080420965 0
0.217501378059053 0
0.126470854942717 0
0.261080790541587 0
0.177870202063952 0
0.101955641096278 1
0.14093130394758 1
0.156436001983964 1
0.194171433043356 0
0.192129522330176 0
0.205253704423808 0
0.146373956870207 1
0.128634483681681 0
0.140374243277233 0
0.0980054958588486 1
0.176222543635741 1
0.233214596813728 0
0.0370266495686191 1
0.163461964485261 0
0.0543208464115253 1
0.139623827692375 1
0.138757185788371 1
0.0574439576992118 1
0.189106393304336 0
-0.00656587219201914 1
0.18571645873483 0
0.0324790072786941 1
0.105252901221193 1
0.120881972632177 0
0.155703748960577 1
0.224477693765612 0
0.19427905019461 0
0.140588092931477 0
0.337065238176166 0
0.104455138809067 1
0.0626918531505367 1
0.0652636317704908 1
0.0986049663687445 1
0.181064731243909 0
0.20161643027031 0
0.28372634543384 0
0.165618915947907 0
0.102996008125666 1
0.176152533009022 0
0.231439171430941 0
0.163720130231549 0
0.183458218602752 0
0.170529548502835 0
0.158615122931797 1
0.134340916111951 0
0.184321182013044 0
0.181935992263293 0
0.170708605035276 0
0.147161321468079 1
0.0906631728734249 1
0.0437149371256787 1
0.181117566097254 0
0.215414274522603 0
0.24413908260031 0
0.104869363582485 1
0.0900071169238277 1
0.208770627574509 0
0.127086119013476 0
0.226872768039536 0
0.181262544216773 0
0.183110040375849 0
0.240957575761081 0
0.150829114083429 0
0.177469311480824 0
0.208215855414254 0
0.154038588319945 0
0.0176890045504594 1
0.177386426283423 0
0.160681827618727 0
0.0915918045162999 1
0.132262815919884 0
0.112117843860383 1
0.171677063790186 0
0.106569790121055 1
0.206973115546345 0
0.144349700616758 0
0.179442855342818 1
0.177984866891773 0
0.113338386189107 1
0.124366201406219 1
0.160487072384767 0
0.167077086915907 0
0.0787273514500854 1
0.132381659709467 1
0.0908551462411319 1
0.181656344344789 0
-0.0447759593096105 1
0.166141672874115 0
0.181625884260353 0
0.204356505016179 0
0.113764282464659 1
0.12600733011384 0
0.197733867663189 0
0.221807485862221 0
0.0912727292226771 1
0.222072293686457 0
0.124397009111894 1
0.0323620716668316 1
0.103652755631344 1
0.184556863852096 0
0.158697956460201 0
0.158180280230422 0
0.266403515613317 0
0.0937652749407572 1
0.132216974507827 1
0.0749458710069462 1
0.181522325229001 0
0.0393290223518511 1
0.111775847065834 1
0.252813617666259 0
0.221441677034484 0
0.195121957152678 0
0.24501652777402 0
0.114238612257163 1
0.0797324086623431 1
0.141770436970211 0
0.213058902003077 0
0.188978647559939 0
0.162935754447315 0
0.337897957935613 0
0.236231235858784 0
0.208188501995509 0
0.105367200462477 1
0.194667255970333 0
0.0808694574784558 1
0.234689177562659 0
0.0197629092826375 1
0.21415415327283 0
0.196011953193435 0
0.141709365685457 1
0.234211719572917 0
0.185945356551547 0
0.271264273458759 0
0.0969322781200856 1
0.125734924325046 0
0.102019754787085 1
0.242202386611967 0
0.184306769048336 0
0.0804243540744553 1
0.13641874173424 0
0.178887848890915 0
0.1248298137438 0
0.171273123223624 0
0.187724656440798 0
0.0387758971754419 1
0.183455711759324 0
0.140712070635342 1
0.0451604554459895 1
0.14726136012089 0
0.186319932290895 0
0.0655989790241981 1
0.112307380744135 1
0.223775152676646 0
0.141980624529559 0
0.15435519109554 0
0.171745883032962 0
0.16101618498157 0
0.168882948852743 0
0.0748263321102545 1
0.070135656027912 1
0.0631796726526524 1
0.189204031781304 0
0.150454365919656 0
0.174447970908395 0
0.196894216036186 0
0.0999328985514105 1
0.181181589665113 0
0.139204635581381 0
0.17802322772892 0
0.190152498834961 0
0.16757036605629 0
0.0806486856451164 1
0.0335503025849952 1
0.170000472984816 0
0.0961334081460392 1
0.115894635128052 1
0.348758677736604 0
0.201479326712588 0
0.126236746594511 0
0.151788436533956 0
0.112950443461263 1
0.139951869118263 1
0.160904607998521 0
0.175727797263527 0
0.170767187986333 0
0.280273028351648 0
0.150068780030984 0
0.0889396443503337 1
0.122976146592056 0
0.120550171732774 1
0.137943205444554 0
0.0964676870437332 1
0.171849223136202 0
0.157466436998172 0
0.178624656708205 0
0.141761059755903 0
0.15763844114203 0
0.098793539845619 1
0.194239841723897 0
0.174326539037365 0
0.142132295926302 1
0.0985338349476782 1
0.219414314317029 0
0.130456652180268 0
0.172060275528542 1
0.159863690370598 0
0.206526555197032 0
0.0664593025154162 1
0.142387009765916 0
0.159663331139443 0
0.0305979353045564 1
0.18108692079303 0
0.107010482672694 1
0.137273625961215 0
0.173117355603166 1
0.152100708168828 0
0.171843367169403 0
0.142181954792142 0
0.0882069474181636 1
0.205859688532195 0
0.246874655414942 0
-0.0195081057502813 1
0.155184476022615 1
0.20154886412122 0
0.0694416553733198 1
0.0579050287199045 1
0.0545190556179797 1
0.137622415793859 0
0.223801006545545 0
0.168059228371238 0
0.171323639333233 0
0.172629611988516 0
0.096079254034399 1
0.154698765809678 1
0.146422261757812 1
0.14731499685782 0
0.0872807427090958 1
0.158388897739901 1
0.192607227940024 0
0.153981361071631 0
0.187052133867274 0
0.185624552835332 0
0.217586516614383 0
0.1581738867735 0
0.10080333277048 1
0.0951201728720709 1
0.0986068350920061 1
0.137407428864147 0
0.243986360812491 0
0.13490918933061 1
0.195602997268698 0
0.0603265164782932 1
0.162702707097773 0
0.116797607886144 1
0.219167726775425 0
0.233609290807168 0
0.156601449550051 1
0.149988338493218 0
0.14041028253394 0
0.292821579468914 0
0.198178983756549 0
0.228460445885563 0
0.211693073235177 0
0.081862207291995 1
0.218136797339652 0
0.13917432663411 0
0.169626770298356 0
0.155799350016203 0
0.113381513896786 1
0.0541028648692303 1
0.0795710886514669 1
0.0826968210939613 1
0.165420765953835 0
0.230618142207901 0
0.206681602819074 0
0.102768616913112 1
0.114647659392584 1
0.130037832881126 0
0.130233921473973 0
0.161278688855245 0
0.037939581047194 1
0.094239141984076 1
0.173682670627335 0
0.157932474597495 0
0.198466411026126 0
0.0924895250398553 1
0.101479373155177 1
0.139051522409792 0
0.179712930061548 0
0.13379016776852 0
0.283520598201942 0
0.130694292346425 1
0.157736626527818 0
0.167865574964533 0
0.198548020385157 0
0.117496375404342 1
0.109086775057389 1
0.190202695023896 0
0.106477763713506 1
0.105224472770496 1
-0.000820311632160775 1
0.190000045931667 0
0.220111779073727 0
0.215281084854642 0
0.188333336441336 0
0.186732775553287 0
0.10240790442635 1
0.0964700500356934 1
0.181190348283887 0
0.166694817878485 0
0.202058197928692 0
0.126131213693586 1
0.0856974248340348 1
0.16512310743108 1
0.163291227863584 0
0.0755635713588506 1
0.220081648834562 0
0.166120514941566 0
0.221886087256332 0
0.109494252373532 1
0.228973342828554 0
0.12784123576648 1
0.221408639085173 0
0.105112697121916 1
0.170234029331774 0
0.0952488495733481 1
0.172976958699938 0
0.220072590520645 0
0.154804499390852 0
0.0934934359664444 1
0.117544304082444 1
0.14462971117685 0
0.141288887620477 0
0.0978865953236243 1
0.112564977565224 1
0.14309026268914 0
0.155377776922729 0
0.163111633891136 0
0.0522790804693691 1
0.141623767441257 0
0.151098387879235 0
0.149065064204553 1
0.301431628592681 0
0.151112821708654 0
0.122905733032271 1
0.172618004120725 0
0.165138906520093 0
0.240097408958699 0
0.106788979661208 1
0.117786383933957 1
0.126307658822236 1
0.14799195121174 0
0.133040304658631 1
0.143542893007564 1
0.240445108718605 0
0.217082070043339 0
0.190187951976448 0
0.0879753817846973 1
0.137595718231288 0
0.127565284464093 0
0.145064874530906 1
0.149757558573878 0
0.107627919071796 1
0.149151924420762 0
0.135959724869639 0
0.186988673865776 0
0.081800608273909 1
0.271329338069853 0
0.124530441063084 1
0.307378079338983 0
0.080919407274343 1
0.0607675148466185 1
0.139259949799491 0
0.0295352693532987 1
0.0887899612868319 1
0.115301819780359 1
0.156812252614066 0
-0.0245444734061614 1
0.160765410296703 0
0.0763343121112229 1
0.278183865771661 0
0.109615031026713 1
0.163056807873743 0
0.13211518724531 1
0.158495524634699 0
0.173201751480512 0
0.227167137433165 0
0.0960106914787952 1
0.0989875270625171 1
0.15427983951935 0
0.0571770232718691 1
0.188795695213198 0
0.0324575733488835 1
0.195994547889798 0
0.201647103151833 0
0.231408070904191 0
0.177101950175391 1
0.096400839847057 1
0.153018628279087 0
0.125965486494824 0
0.258937447402176 0
0.154248860453786 1
0.152630570605552 0
0.108586984618118 1
0.100075886283357 1
0.163344888486107 0
0.102007540330353 1
0.240625222423349 0
0.173249270787736 0
0.12549849485259 1
0.0840425054019503 1
0.150218572021316 0
0.151113610711575 0
0.131942042823945 1
0.225430167896345 0
0.13177165928887 1
0.0916356001119878 1
0.222728401594425 0
0.215507200856922 0
0.114397518613702 1
0.275213316547346 0
0.11335545322128 1
0.13832613497888 0
0.171717221156998 0
0.181682517663364 0
0.185217139379378 0
0.17203230298773 1
0.0953390769974148 1
0.128802224415743 0
0.126887381329354 0
0.122509812671564 0
0.120893901080985 1
0.128086512067394 1
0.242928441285856 0
0.0740391830654293 1
0.0904025531414707 1
0.109829513894342 1
0.112885377463147 1
0.154746382831941 0
0.0789738634131106 1
0.145122281819374 0
0.17592844387965 0
0.202582587490846 0
0.179310205813491 0
0.10264428292314 1
0.264805065139604 0
0.165271697867884 0
0.203675276920787 0
0.0333389207510032 1
0.122774454349039 1
0.102191138859538 1
0.0791734939611713 1
0.214493410077935 0
0.160381694527021 0
0.0569174554626617 1
0.0986279059499963 1
0.332623531875884 0
0.107344839244195 1
0.143295490078648 0
0.151590899383113 0
0.113817011569115 1
0.216272962209663 0
0.151398374278054 1
0.153017229072245 0
0.0703510156324962 1
0.12063009223771 1
0.129233682299536 0
0.218306234580221 0
0.0714986638817795 1
0.0754654710068104 1
0.196140087923799 0
0.171566216880026 0
0.241599057953826 0
0.0912938598766302 1
0.111753190449456 1
0.137611632237183 0
0.193890355865481 0
0.0369304300057363 1
0.200383635767442 0
0.143459634944335 0
0.203182197845422 0
0.136466018119824 0
0.0846385086360627 1
0.112058753598206 1
0.21769745582424 0
0.0929105234172669 1
0.0636899728926583 1
0.201227867531291 0
0.178035000713605 0
0.11551723859564 1
0.18870813477274 0
0.176851529807614 0
0.168486178206775 0
0.135125009741995 0
0.126993497201063 0
0.0158672014881295 1
0.132851465122375 0
0.055969681015903 1
0.279096556943128 0
0.0978255016056024 1
0.230540955136203 0
0.0294622548440776 1
0.239139586297882 0
0.15225146618667 0
0.137425248053576 0
0.152952300958148 0
0.13842834277179 0
0.109570902539847 1
0.196362873801044 0
0.208204547101461 0
0.112112373165507 1
0.0486627701748316 1
0.24383294106456 0
0.169962600789993 0
0.150280035571015 0
0.127402067182078 0
0.0488094264698673 1
0.105065858252307 1
0.16396421636834 0
0.0784919250610012 1
0.215996287464798 0
0.124586182976028 1
0.215609261509798 0
0.129223209427683 0
0.223250755397802 0
0.014575810620306 1
0.154367367564729 0
0.228347662836851 0
0.107396182837946 1
0.189297058412549 0
0.138413466169284 0
0.161646523788409 1
0.0246544522227237 1
0.178960796922583 0
0.168570930296987 0
0.239684924572888 0
0.201768040425742 0
0.159227387912859 0
0.191739094017156 0
0.172327298490187 0
0.163348067048373 0
0.205010307666826 0
0.184787980953624 0
0.154372878242428 0
0.160743083287947 0
0.17917074583109 0
0.0722240721729747 1
0.142561894560071 1
0.292572326140435 0
0.161769953055868 0
0.118857829017963 1
0.0996533730618637 1
0.148612677304791 0
0.118354724564327 1
0.139325864782502 1
0.183247090023645 0
0.00938144299349724 1
0.0777154177373402 1
0.0571128677209718 1
0.131266972511441 1
0.131054399374762 0
-0.0959318163757407 1
0.0999203839182355 1
0.00734247407035041 1
0.0948992150323219 1
0.191646438344264 0
0.100602593866327 1
0.114631358608492 1
0.201364851796603 0
0.16123285762882 1
0.201781838605837 0
0.0618411519268149 1
0.142579205987946 0
0.131931278532918 0
0.165064102848481 0
0.0691273153276782 1
0.104142352151977 1
0.233469409472404 0
0.0376471690496331 1
0.284165185604258 0
0.0765866529464719 1
0.0883786844602024 1
0.0998355395327928 1
0.198848533236391 0
0.195947147136123 0
0.0969813688458818 1
0.241011967045259 0
0.114713744517101 1
0.207987623399993 0
0.091548287318242 1
0.14549552112458 0
0.19408927757514 0
0.165008231771881 0
0.118669557731981 1
0.0538541294667545 1
0.192623324632976 0
0.18190206975088 0
0.102280716523 1
0.120115209980264 1
0.128781744248826 1
0.108324185616214 1
0.0831979345306275 1
0.118464041137815 1
0.223245943603652 0
0.136909795336254 0
0.153643335286549 0
0.126854358018891 1
0.226934689403607 0
0.147227110241658 1
0.141750813124634 0
0.148870912836803 0
0.0713901739921181 1
0.140162031226786 0
0.0581273326243025 1
0.101373706412494 1
0.167512431424633 0
0.228454461960084 0
0.104131254043837 1
0.104998851589606 1
0.149437314103752 0
0.144786059800098 0
0.183176305133675 0
-0.00690840692421669 1
0.224661567532822 0
0.145371639947676 0
0.343097037535919 0
0.193688184008895 0
0.127333568511403 1
0.111785307371031 1
0.0575126891483878 1
0.143990593085975 0
0.195928711939098 0
0.272299204208563 0
0.121046040907021 0
0.128234692998005 1
0.172311707469433 0
0.165051800975058 0
0.0450494168877848 1
0.155988168396072 0
0.0621428285602613 1
0.233862895187184 0
0.17708081963911 0
0.0553007488385255 1
0.152761941398223 0
0.153480780637348 0
0.11441320272941 1
0.130826232163018 0
0.210250866046159 0
0.127792239138675 1
0.104702883107225 1
0.14445299780421 0
0.124454986295403 0
0.0848781501666329 1
0.118311147813731 1
0.152632445229701 0
0.202514766675492 0
0.154399623868383 0
0.153798941932942 0
0.179042638148146 1
0.151375165492754 0
0.113525614451645 1
0.304511163749815 0
0.180492484858583 0
0.156452162027622 0
0.097082348262715 1
-0.0330187262905231 1
0.202462516057006 0
0.0774517168871584 1
0.153913923626419 0
0.146952325433931 0
0.270147614683932 0
0.175126492442028 0
0.12702571164526 0
0.151797174268974 0
0.20774996088379 0
0.160851311456475 0
0.130555687539768 0
0.0715221229993672 1
0.216118486864594 0
0.0489281434441513 1
0.184144815674594 0
0.167071596068851 0
0.239982976340677 0
0.19613977968494 0
0.0136270207418979 1
0.120216540854738 1
0.0970600444062531 1
0.111982324010534 1
0.249582089809571 0
0.169188240631228 0
0.177084288710803 0
0.0870365161912372 1
0.132411869745144 0
0.114471826317158 1
0.0988981182010337 1
0.0863291182473571 1
0.223476693461565 0
0.20826937502384 0
0.223480195200853 0
0.126776573737617 1
-0.0783809371956642 1
0.112970940625021 1
0.0676468479184762 1
0.270720924450114 0
0.0939567916812843 1
0.139456935722142 1
0.115933208397989 1
0.219965008965074 0
0.232626988590924 0
0.177333408221645 0
0.229849248815077 0
0.0955899325168691 1
0.145427537569588 0
0.166207058628004 0
0.111911612478304 1
0.222744748200423 0
0.101334097603872 1
0.11456438086292 1
0.18561220871778 0
0.17596607246052 0
0.159551679376294 0
0.237197797507997 0
0.236626181493037 0
0.0930089355307562 1
0.182719080580286 0
0.124383287216482 1
0.144636545470781 0
0.239695065230123 0
0.15042554280266 0
0.0872864679049253 1
0.114146854956078 1
0.0935833230902327 1
0.0879240222861137 1
0.134964940956727 0
0.244566416217172 0
0.137581097324983 1
0.202954926581986 0
0.114862765455214 1
0.204105072737162 0
0.193151969516359 0
0.0737161849546822 1
0.212641803434465 0
0.0759811038076657 1
0.182819107887203 0
0.0565799005476415 1
0.226731932209531 0
0.211873848402406 0
0.240430112007272 0
0.171700357188514 1
0.0721452507858893 1
0.067935506221937 1
0.215109787976278 0
0.165760820369727 0
0.0653581760636337 1
0.158682178622977 0
0.123292232334161 0
0.111388727665433 1
0.177975181978573 0
0.0638804957381171 1
0.120018796430027 1
0.145768583567754 1
0.0971284870142256 1
0.154183773846622 0
0.147661109892154 0
0.0654445821706689 1
0.142590118899478 1
0.280838148507528 0
0.195104415659968 0
0.117633859563927 0
0.213346488612783 0
0.208313750214254 0
0.0897669158142291 1
0.186427098794787 0
0.140828684083904 0
0.0762208456290673 1
-0.0707002054454059 1
0.157999555460547 0
0.121646277736171 1
0.208551799045194 0
0.149634340304507 1
0.195797624848631 0
0.261992485395893 0
0.187888011643093 0
0.107165830316204 1
0.14085655828584 0
0.102671818988789 1
0.088618571773472 1
0.121602865061 0
0.209744800102486 0
0.0503739502748372 1
0.17949255998714 0
0.0304323045623648 1
0.120546245007922 1
0.115376189565884 1
0.149125310664474 0
0.118319994231003 1
0.125591301474514 0
0.068680397333044 1
0.134607390486066 0
0.17508152476762 0
0.206772895634683 0
0.150013092731696 0
0.219676244902156 0
0.0960112568851686 1
0.180441700637852 0
0.228897309947183 0
0.22960964333799 0
0.180835397064416 0
0.165693202056071 0
0.14318812444321 1
0.1173166838112 1
0.234507913064291 0
0.245902556841098 0
-0.0123786316091016 1
0.107033708661849 1
0.159588131398412 0
0.128232605391982 0
0.209820035856268 0
0.0731518376358368 1
0.111743805079268 1
0.159385508973453 0
0.242706139152656 0
0.123978265720109 1
0.184949694505999 0
0.153656205630488 0
0.109284795754382 1
0.272388298769374 0
0.120416715692491 0
0.148947267683955 0
0.134626395388746 0
0.123697823623722 1
0.10099704451912 1
0.221114232753244 0
0.124757705478819 1
0.0816691211626661 1
0.21062014792661 0
0.171750958986369 0
0.0944190883039979 1
0.144850594433247 0
0.180339556407035 0
0.18650173494907 0
0.114778613431803 1
0.260741132897087 0
0.190386737168172 0
0.0473701088579666 1
0.197818521715618 0
0.162169493796689 0
0.089826103448699 1
0.19442683270376 0
0.206795611580659 0
0.242253115559271 0
0.128707390531153 0
0.186418981889423 0
0.013429415002303 1
0.0245968469851951 1
0.141703113004907 0
0.117352930617891 1
0.203971332835326 0
0.135407293478021 0
0.126103220014999 0
0.240771033326783 0
0.138303597009841 0
0.164912336137034 0
0.179709459989448 0
0.0658066618548881 1
0.2427295607168 0
0.190742529349491 0
0.0853430499515532 1
0.0517062476614114 1
0.136374673924801 0
0.199701049551404 0
0.114980032514786 1
0.199364102323419 0
0.191237661072026 0
0.115903843641188 1
0.237111918179279 0
0.22093035166547 0
0.154520582637685 0
0.184150462636282 0
0.2233750790984 0
0.111034874650534 1
0.23152759512415 0
0.0827315928642165 1
0.0511009957021267 1
0.197842079336037 0
0.120448736451564 0
0.162264566744932 1
0.214259917342957 0
0.124756004139065 1
0.143937964984976 0
0.174498425193049 0
0.108915378827946 1
0.229906404371689 0
0.222023895961148 0
0.118525993479905 1
0.0862972930545948 1
0.121489695234569 1
0.166955884413608 0
0.11667187775799 1
0.187757071312768 0
0.164221567751592 1
0.200768182711394 0
0.162022220723177 0
0.196579605062003 0
0.0863703190667032 1
0.109898217815566 1
0.111537871710601 1
0.0914151760555853 1
0.162386330026158 0
0.180988711843824 0
0.131258331157578 0
0.173352843598724 0
0.205747551180719 0
0.222769935600589 0
0.00763167409722528 1
0.0897627497222269 1
0.182009222226829 0
0.20729586067372 0
0.131932134116038 0
0.117793372122495 1
0.17850680173428 0
0.164123119443201 0
0.0945902813047981 1
0.0848189127582491 1
0.228634586499032 0
0.191379636919117 0
0.172339753652612 0
0.214920098353399 0
0.0742464256299472 1
0.109561205443006 1
0.157317185824527 1
0.0961762243765581 1
0.186304478514311 0
0.123524927744865 1
0.23394782999603 0
0.100474656415051 1
0.0419339997115342 1
0.123645462013542 1
0.143313449423824 0
0.0669557861672031 1
0.127845061403405 0
0.0682526637313627 1
0.0526892128039124 1
0.109681104484833 1
0.147433714105935 0
0.161221796561939 1
0.166764668632318 0
0.106325245372134 1
0.0797142465601357 1
0.287554144880607 0
0.158404023500645 0
0.175911171641725 0
0.225813662134437 0
0.180287356772901 0
0.087316975714729 1
0.212211753884611 0
0.0210254387075902 1
0.168932945276418 0
0.201352358364104 0
0.0783432095197477 1
0.0414926816666618 1
0.225692754691371 0
0.0345814830987823 1
0.21959339331136 0
0.18954819187425 0
0.043254279475834 1
0.205565438000514 0
0.116037239264104 1
0.23966879253103 0
0.144910987943049 0
0.173378956080609 0
0.178378944003504 0
0.0224538147610763 1
0.104986682524855 1
0.154376933912244 0
0.0843525459504824 1
0.143381550989936 0
0.27947974361722 0
0.143642151060869 1
-0.0237001363404561 1
0.0914156973683725 1
0.169717684874596 0
0.161836258062169 0
0.137971433009769 0
0.108099481703448 1
0.158723853304192 0
0.262088919617404 0
0.198933930280007 0
0.190867452835038 0
0.114490708718284 1
0.0450570782807949 1
0.0537016870402169 1
0.161519507630351 0
0.16113216131997 0
0.109661856437188 1
0.128135138154897 0
0.293204340400561 0
0.182192112304237 0
0.151085739340455 0
0.0980377151820559 1
0.209781111111565 0
0.147013000545393 0
0.192312573750149 0
0.171008161584991 0
0.168976882624184 0
0.144927700426922 0
0.162161266094419 0
0.158343589517213 1
0.156074439319422 0
0.120071407729251 1
0.149045879630193 0
0.123725303373018 0
0.155694922258544 0
0.0710086162567354 1
0.170239043240504 1
0.142031853321906 0
0.247528589886278 0
0.192774020582781 0
0.258491596706208 0
0.14906452109739 0
0.142691330430839 1
0.15502913351517 0
0.243347120475989 0
0.159366478643655 0
0.07726233482596 1
0.0827342481656392 1
0.131025536372352 1
0.135341902373493 0
0.144955109726724 1
0.12454381575095 0
0.156760037260804 0
0.160650045386608 0
0.157894075042952 1
0.19782457911485 0
0.196003773910982 0
0.21499151040359 0
0.113543897551586 1
0.161008121834856 0
0.212599856957324 0
0.0809223339576504 1
0.156877478149057 0
0.149253600823322 0
0.134984497762772 0
0.204447674944873 0
0.15721376591175 0
0.157805769338476 0
0.0818792367217509 1
0.0430111457677127 1
0.223730141325361 0
0.134601608142496 0
0.118395533625606 0
0.0554451925775824 1
0.0849218014141916 1
0.0672235196864299 1
0.137348583223804 0
0.134187967344961 0
0.134080034406897 1
0.106635169709664 1
0.109065403641723 1
0.0548204847779092 1
0.288981754064689 0
0.238976500758647 0
0.144358197874898 0
0.117766741599252 0
0.098646671506427 1
0.0707269221296461 1
0.168357323084191 0
0.128503459849692 1
0.120702873506367 1
0.172784098913855 0
0.136558405303023 1
0.119331505516571 1
0.235642454394888 0
0.172297076827735 0
0.162904634058829 0
0.215913542410965 0
0.140928247914443 0
0.0656599077850163 1
0.195663629277252 0
0.170370860344082 0
0.156927414813097 0
0.206230145987755 0
0.0995268502983734 1
0.158052493837312 0
0.181214158850478 0
0.0977870184207214 1
0.168546519792973 0
0.0582962160227111 1
0.164928177638072 0
0.195488807526289 0
0.119011803395527 1
0.258703930326223 0
0.0825585363954011 1
0.0745520785603855 1
0.218894084282061 0
-0.0910306974886285 1
0.201360330575274 0
0.127324864924814 1
0.138722607186922 1
0.148236145333133 0
0.122004654481256 1
0.183207448210934 0
0.162149348966223 0
0.145922333743552 0
0.268121883663638 0
0.135215232028306 1
0.241574853391112 0
0.146626798239531 0
0.0611360948916703 1
0.153163847811163 0
0.17640886289883 0
0.084870577430259 1
0.0658794222971363 1
0.145861319973435 0
0.256984101020493 0
0.126038042577722 0
0.0850587552408865 1
0.18892532321372 0
0.111032987770078 1
0.314366615510796 0
0.164169428742033 0
0.194289130464836 0
0.260019771786086 0
0.0366009842834329 1
0.112264574894951 1
0.0827366812366683 1
0.183285115915329 0
0.0991254768164224 1
0.146251969569573 1
0.219049491927103 0
0.134389487792858 1
0.225629711582973 0
0.111458867194752 1
0.0867735751942499 1
0.128439893203289 1
0.114172277518648 1
0.0592926857154331 1
0.247490439910598 0
0.231088319906003 0
0.090973154336056 1
0.0490662410636784 1
0.134008779068987 0
0.161069575681027 0
0.150881211798344 0
0.243761216374627 0
0.125463537402704 0
0.246231980792111 0
0.151110024737551 0
0.128370709943123 0
0.134312406942693 0
0.134114388967709 0
-0.00297829873643094 1
0.151573070656017 1
0.167696772549648 0
0.226952857713589 0
0.0130461328079942 1
0.0754641547568547 1
0.252299111726041 0
0.0567524300133507 1
0.1393740602429 0
0.0334896137146631 1
0.142394598406448 0
0.229622425560926 0
0.0981065017312657 1
0.0999070871471399 1
0.110511643931114 1
0.21871954091719 0
0.207257434215811 0
0.202843018709828 0
0.107631740911474 1
0.183506139306058 0
0.0800125676145092 1
0.197514783131375 0
0.100065935593226 1
0.0561801953609388 1
0.163027830819294 0
0.189213672110459 0
0.0880303230605455 1
0.0811272792824621 1
0.142286809981599 0
0.0466731904794932 1
0.14056604458767 1
0.0412346098899711 1
0.162988769148133 0
0.138317247670257 0
0.228869690148314 0
0.155726079292426 0
0.145886904746656 0
0.215218755475995 0
0.152945651039066 0
0.186588055864585 0
0.200609956655869 0
0.191282380762327 0
0.158123131389457 1
0.098320098053781 1
0.0206491010888726 1
0.108215611068568 1
0.187322890353062 1
0.118747462812658 1
0.118834335484827 1
0.173780743931639 0
0.0788085935111869 1
0.148911656235606 1
0.0449568908148422 1
0.166462313298529 0
0.0877917218080513 1
0.150005571205228 0
0.14216612982728 1
0.103939708987728 1
0.156472964997247 0
0.120313058560165 1
0.063859514672869 1
0.133121632544643 0
0.139103174058399 0
0.130039145227041 1
0.237626042942106 0
0.280047442787232 0
0.131115556499484 0
0.0630679584432629 1
0.0939846553574416 1
0.110212932620839 1
0.2012931063685 0
0.219096932984962 0
0.161206958621165 0
0.141456318456413 0
0.243294367686995 0
0.149699594892078 0
0.0754023124654003 1
0.233443280502154 0
0.173407678415982 0
0.242998164440498 0
0.168056952394111 0
0.133749096454088 1
0.0434239977576249 1
0.125099282594869 1
0.124174257692633 0
0.142946596959241 0
0.184343825141903 0
0.0733828047142781 1
0.120788391146916 0
0.0811766816018081 1
0.226315299886166 0
0.205877835449197 0
0.14180520465246 0
0.150874408821574 0
0.212373680078679 0
0.23067972678245 0
0.186603174332718 0
-0.00332529704444407 1
0.03894253018083 1
0.232823007945705 0
0.266536816369066 0
0.108843695984744 1
0.229402095436919 0
0.0977136494129974 1
0.15694046944354 0
0.0475455275145655 1
0.122286392037372 1
0.127829638898283 1
0.0897187105059987 1
0.136970377621793 0
0.160056195117004 0
0.0717178822807595 1
0.195192662380331 0
0.142211072103037 0
0.163528751579228 0
0.293384507687816 0
0.120331885601014 1
0.237539089661136 0
0.141730361250135 0
-0.012685102503398 1
0.0198501492796407 1
0.18687433496679 0
0.0930874219639737 1
0.0300519940406489 1
0.194277237975904 0
0.167590476964492 0
0.088879140371722 1
0.101437691933991 1
0.101062181114693 1
0.15362611958946 0
0.0744496197445617 1
0.108489984148763 1
0.0898240989123374 1
0.212367202585237 0
0.156131448395504 0
0.199817384874379 0
0.0827182959875599 1
0.152931698730976 1
0.231329003503739 0
0.159006703951051 0
0.188921273652236 0
0.0704615082279817 1
0.0464645898004443 1
0.114971469021833 1
0.0823660164281436 1
0.214803285323072 0
0.204139026565381 0
0.116250071702603 1
0.210099406899331 0
0.2317336513413 0
0.0479292436522618 1
0.165951137249363 0
0.145423168610916 1
0.194874255230772 0
0.247792137887578 0
0.152796303496908 0
0.152723029955255 0
0.136113329969776 0
0.223380406362058 0
0.285781852475642 0
0.148134232985481 0
0.271610060740486 0
0.0898905367161994 1
0.184948736936588 0
0.0837687690297649 1
0.132534334609016 1
0.250382285022013 0
0.249749136006879 0
0.157766968025692 0
0.261497063877558 0
0.317506563529561 0
0.134622372602617 1
0.166598923460669 0
-0.0121131984085914 1
0.11342867128684 1
0.189868140450651 0
0.153682892868316 0
0.046893825434364 1
0.223594141391457 0
0.0817350284814599 1
0.0534272257290433 1
0.0951015479771474 1
0.134179537706037 0
0.264036740578709 0
0.180146290154431 0
0.102638479516337 1
0.140759968799364 1
0.074658082872484 1
0.142062046504081 0
0.184828435181164 0
0.052853665644782 1
0.0712084190120762 1
0.169211673967774 0
0.0824737950255974 1
0.0446483394226169 1
0.156787986718268 1
0.00131953854327855 1
0.0573931951786465 1
0.214186253614368 0
0.200184316944508 0
0.138182404249706 0
0.18233034191643 0
0.128658741700772 0
0.142940609141779 0
0.139406466116399 0
0.228698376654135 0
0.109416060751758 1
0.147790153485818 0
0.0894944161912269 1
0.100728477181122 1
0.169685699637947 0
0.230534086907495 0
0.188033307439229 0
0.0965501169432616 1
0.0643907706686498 1
0.13870009525564 0
0.0683063211018931 1
0.319751836879468 0
0.212860506430578 0
0.0625219756468427 1
0.138692944364653 1
0.161316566292417 1
0.200914243378466 0
0.189363101969451 0
0.0325369992527623 1
0.226966960826324 0
0.112746720143698 1
0.185454056650131 0
0.0890563984821374 1
0.135384958946146 0
0.158994646961387 0
0.119869214982704 1
0.231864388272469 0
0.172122286233038 0
0.0714879680541939 1
0.184128833725503 0
0.178076649500959 0
0.041974934659463 1
0.18409419449744 0
0.223309170503562 0
0.155042374160695 0
0.268498749639568 0
0.245897198652057 0
0.169494071329718 0
0.130844153021863 1
0.10573978521867 1
0.218870717900855 0
0.289496469247315 0
0.107130766515499 1
0.181606738404564 0
0.0444443118758225 1
0.0637782579879055 1
0.134597759514597 0
0.162116997053434 0
0.0683989287855134 1
0.043844230675943 1
0.228628720012562 0
0.0158259440974484 1
0.172905120822411 0
0.0934683488129412 1
0.0758879698738091 1
0.0767701121434237 1
0.180968502849344 0
0.143409999870111 0
0.243464913619738 0
0.0510726446487559 1
0.193591532749777 0
0.0932259693378488 1
0.0762049904551222 1
0.145898337200491 1
0.111141899746228 1
0.111506382557155 1
0.0804437394746 1
0.216512935245468 0
0.173729191434653 0
0.202396413875786 0
0.110346265243173 1
0.103898695746229 1
0.00695632328768841 1
0.194251355979888 0
0.139385816989486 0
0.0895085070913335 1
0.177323311854468 0
0.114836966349468 1
0.0970236405495932 1
0.121779543197168 1
0.0596657203367945 1
0.128216585282908 1
0.0257749893061166 1
0.133934729018181 0
0.240343892153725 0
0.11724480172608 1
0.0737400385042172 1
0.0340288189497686 1
0.15734393462767 0
0.148121656642422 1
0.0808155064928774 1
0.180667679456867 0
0.0533858051118872 1
0.179050818000021 0
0.239589412602229 0
0.0605823509138252 1
0.176597201802862 0
0.286378136622377 0
0.216184643395165 0
0.122539368264509 1
0.139427573483774 0
0.0325385212882182 1
0.0874372003510232 1
0.173903399737459 0
0.0869518946007815 1
0.189707362362748 0
0.168062576140462 0
0.145075424768368 1
0.202823673471584 0
0.17313893428931 1
0.164135069132755 0
0.164829731028212 0
0.155423909813203 0
0.283338681922002 0
0.125886753862048 0
0.14360318569011 0
0.103152849997502 1
0.14551112103761 1
0.0876476098211712 1
0.271641849563788 0
0.186919467005929 0
0.151005887072184 0
0.124945739408669 0
0.190870357559909 0
0.222505638790656 0
0.104236903798851 1
0.254122110443887 0
0.170707621317594 1
0.168257924913454 0
0.163003995715026 0
0.200416327876288 0
0.201392019127277 0
0.0775025581264982 1
0.0989937979021362 1
0.12886941635192 1
0.0908067181655048 1
0.0881912089696259 1
0.130605596987413 0
0.140970944330552 1
0.13335011197035 0
0.160573232166641 0
0.230471892264793 0
0.153957633664419 0
0.127334195154347 1
0.0996157475382814 1
0.133899598224791 0
0.243026782193487 0
0.0727814074730968 1
0.102201191656621 1
0.204434023625121 0
0.210154081287744 0
0.118115620429846 1
0.243813714562044 0
0.159965358917909 0
0.140989357893907 0
0.219757103518407 0
0.148794777119675 0
0.186630106502235 0
0.224468514110133 0
0.158680732948369 1
0.177282679019718 0
0.151642938814915 0
0.228800717608236 0
0.160357689581673 0
0.11825289543733 1
0.130616978953814 0
0.0656054651473017 1
0.238617791076214 0
0.145218935749154 1
0.0750341535952862 1
0.273964437368281 0
0.201018242851751 0
0.196901200293723 0
0.147677158307478 0
0.158248808241059 0
0.122194949366809 1
0.142637628013995 0
0.209804636436465 0
0.211407226357203 0
0.0960177398262677 1
0.181009828946192 0
0.177815282527926 0
0.182948784740043 0
0.124248477299442 0
0.0986902529986758 1
0.199289342691265 0
0.110725356581151 1
0.218989300584054 0
0.106423076933315 1
0.0999977981235843 1
0.114609113823481 1
0.11535433434588 1
0.143769148686603 0
0.150378459293946 0
0.0904496619970265 1
-0.0132227492137746 1
0.127540401712902 0
0.246519540998344 0
0.253312804339629 0
0.137647411574649 0
0.218641362721893 0
0.134406165383388 1
0.0803509781001011 1
0.170159242154117 0
0.128330459789693 1
0.111669976316782 1
0.197304440023132 0
0.179147542630822 0
0.152959981344211 0
0.143408339356768 1
0.231425798545316 0
0.162701660385851 0
0.332000599631077 0
0.182449069704607 0
0.156957988005244 0
0.0845329287401448 1
0.140015342408267 0
0.102783753580109 1
0.166693644452628 0
0.0715241542891489 1
0.127008455502048 1
0.126749109103825 0
0.11856358618582 1
0.221952676164104 0
0.26291593865736 0
0.156640037042292 1
0.189384038577038 0
0.155528621981576 1
0.292434557292979 0
0.10061069702986 1
0.0827338283658527 1
0.187970587565118 0
0.217972664825355 0
0.115788447717994 1
0.0802706729249847 1
0.135723378673018 0
0.124892260224211 1
0.100176654382196 1
0.187950411456142 0
0.163238117660414 1
0.137031751795214 0
0.126536220469484 1
0.131583513993233 1
0.108417779137628 1
0.117803892785688 0
0.107992090532007 1
0.189921218907176 0
0.152398531343602 0
0.0882603835625465 1
0.163345347208465 1
0.176827371742692 1
0.053912039235947 1
0.0965783063155944 1
0.17039822540252 0
0.169121239363592 0
0.169169742416935 0
0.136614526135811 0
0.109133596691759 1
0.0945753485400984 1
0.127228280962352 0
0.160952872587097 0
0.0741999834770476 1
0.241371871359034 0
0.0665748318540232 1
0.144328920225689 0
0.137500819180103 0
0.0848963143913694 1
0.124893573094619 1
0.219014569699416 0
0.115156342257294 1
-0.0194409599149385 1
0.118167898433878 0
0.132105213558122 0
0.0699716008202557 1
0.189912748906906 0
0.00104672315255224 1
0.179931165295367 0
0.262961829350733 0
0.141586267601791 1
0.18811129306946 0
0.160252477851187 0
0.178095156076893 0
0.167441891495107 0
0.231740314211092 0
0.0662436162913464 1
0.158917970111165 1
0.211828872260044 0
0.112152918913323 1
0.0999790274441925 1
0.0730316104814843 1
0.22890870912506 0
0.183395492740388 0
0.340726876000345 0
-0.0326701476912765 1
0.12699743141847 1
0.0804310539734906 1
0.0796873144447176 1
0.16908325759546 0
0.111642969009502 1
0.131721976368663 1
0.146601739100332 0
0.0165935375610976 1
0.186220484913253 0
0.186007087269103 0
0.0865452659607496 1
0.119177187165126 1
0.116455360644099 1
0.162741481005576 0
0.0459937507327879 1
0.183845973290149 0
0.177290822399264 0
-0.0120451864455721 1
0.0209233676658861 1
0.264767244578098 0
0.0601305618306778 1
0.0223813311182332 1
0.296078738815227 0
0.185019432066723 0
0.230507268372385 0
0.173194599132262 0
0.234112667834125 0
0.0840985355647026 1
0.12137165524212 1
0.112410315871963 1
0.062463370767522 1
0.135866199305605 0
0.0515670016299904 1
0.155722274749008 0
0.152353453869059 0
0.169803014994282 0
0.188681948095373 0
0.209004104068895 0
0.103522253247425 1
0.0947014253115783 1
0.23691581295009 0
0.133325462894484 0
0.184909394619279 0
0.156101896637678 0
0.155835499473188 0
0.106152547422147 1
0.201889959078639 0
0.128492909605626 1
0.17235698614442 0
0.169358622617273 0
0.150806847708671 0
0.161930643203896 0
0.151669007219038 1
0.245495409309508 0
0.153473952968712 0
0.147247309444695 0
0.147830855410166 0
0.208149144175126 0
0.074483742087797 1
0.228885176589753 0
0.0636425112539228 1
0.230288055977853 0
0.0653354053890537 1
0.167148595588206 0
0.135850498655291 0
0.10918099961455 1
0.0764015089605301 1
0.221424447356809 0
0.209943988515477 0
0.136644405967761 0
0.180452283293977 0
0.232714674366033 0
0.114663934238181 1
0.135454486735736 0
0.113343267305282 1
0.148078706141015 0
0.129858497704438 1
0.173239418461326 0
0.216646156666591 0
0.00799505411927329 1
0.175055129016474 0
0.137991163882004 0
0.131156684661667 0
0.17298442292744 0
0.010169827130941 1
0.26315243038361 0
0.149635306138445 1
0.0367135255302189 1
0.0859610122203758 1
0.230710740033618 0
0.1481550274183 1
0.0949254256383782 1
0.141881060957347 1
0.145634950729721 1
0.230411043449536 0
0.0571809401472094 1
0.151611395147513 0
0.0192373985018694 1
0.105245990223606 1
0.036267577841339 1
0.247604715983752 0
0.193274335820187 0
0.0325643020688563 1
0.126217977617386 1
0.12736937888375 1
0.232953687848417 0
0.0949954451455062 1
0.0970404111466873 1
0.134641149620165 1
0.0479224561753954 1
0.198510181871005 0
0.218770144481099 0
0.141211078358308 1
0.214129226809785 0
0.0593849223682091 1
0.126742886153551 0
0.111552612786464 1
0.0489041714735554 1
0.094933270825771 1
0.224189256503679 0
0.060282998309214 1
0.147978467253476 0
0.147430004144907 0
0.178000132773185 0
0.141198087021636 1
0.155009858131018 0
0.224646483410859 0
0.121762679892808 0
0.152446994482229 0
0.100004496284564 1
0.101824648529158 1
0.201079598834174 0
0.062711859991914 1
0.119112842321493 1
0.1302549150785 1
0.0343070939474042 1
0.181984500836235 1
0.201138747024211 0
0.221197075813225 0
0.139254398685625 0
0.201954390802293 0
0.21056565260086 0
0.142267657317291 0
0.199495809443306 0
0.100094555776134 1
0.13663044128816 0
0.185920611726261 0
0.104782696430309 1
0.115126218391604 1
0.19944344410951 0
0.0606717122896945 1
0.280648582524288 0
0.166937023803464 0
0.0322038429033918 1
0.11976464129095 0
0.2253162042138 0
0.189752389420168 0
0.182816429003865 0
0.109602692978313 1
0.193108706485927 0
0.0966575612429129 1
0.0714210896648457 1
0.0241297948924947 1
0.215330997901808 0
0.19447607923295 0
0.187035125007032 0
0.151652818188937 0
0.0735949248634571 1
0.217289210444782 0
0.211341044941384 0
0.24697699622096 0
0.165820014729675 0
0.186980564699593 0
0.211403151734835 0
0.147374001661147 1
0.181390583427723 0
0.172890096773567 0
0.109995176836386 1
0.0421701292203155 1
0.076713796261757 1
0.112305094430517 1
-0.00320644416354661 1
0.161559980490392 0
0.204706362828158 0
0.142386615854454 1
0.0430440048054696 1
0.132402538574257 0
0.20816068611617 0
0.106043057793876 1
0.124483894182787 1
0.0666303041968869 1
0.117095993950914 1
0.150892400803908 0
0.107799870195945 1
0.152989557319206 0
0.0811591124067555 1
0.206826759993067 0
0.135876163383026 0
0.184026679456317 0
0.0944495807200135 1
0.200929910080377 0
0.201930764629426 0
0.0741678338490786 1
0.16179042586544 0
0.108650603576366 1
0.099969480184623 1
0.185899798344482 0
0.19485399634143 0
0.148981514294085 0
0.204535527973376 0
0.147080777142816 0
0.100908869250593 1
0.121089477736918 1
0.176614869895479 0
0.0722887120332697 1
0.140630490364838 0
0.0732799337016397 1
0.198895615029628 0
0.105629889043624 1
0.02148868387181 1
0.174121703519642 0
0.0677605865036186 1
0.190754406960855 0
0.132962452815646 1
0.132133003010094 1
0.173142032481939 0
0.144169710481764 0
0.174711724884956 0
0.140151610795118 0
0.126318053176909 0
0.135204466105879 0
0.119279072445838 1
0.144171068060877 0
0.222766520321722 0
0.152911956632528 0
0.197655260585884 0
0.118579376337208 1
0.203334162483841 0
0.157934514869171 0
0.158908624955088 0
0.0965491682276965 1
0.115702968093924 1
0.180120177286629 0
0.176600759090459 0
0.220824582868447 1
0.153172293412162 0
0.167833331839388 0
0.131553959459932 0
0.180141634013747 0
0.177471900097842 0
0.0808016937377552 1
0.178095356391161 0
0.0836228123530586 1
0.244638510193101 0
0.0563027076422742 1
0.112834446084642 1
0.139404826512212 0
0.242502884146316 0
0.177830506679368 0
0.109840021220469 1
0.177358737105554 1
0.0797625148895109 1
0.21179972232789 0
0.159899676189429 0
0.0811182830028548 1
0.126979061896921 1
0.123182719401186 0
0.106358733050016 1
0.250218225090526 0
0.269799179054485 0
-0.00504506996474352 1
0.209413337666532 0
0.136732531210857 1
0.122317546266428 0
0.253612442222241 0
0.210738142799549 0
0.179998847961317 0
0.223888113215875 0
0.244200350716252 0
0.0481928404415576 1
0.0568077517093351 1
0.174635783957206 0
0.24639541662978 0
0.0784691834668903 1
0.210579366317159 0
0.165378921437015 0
0.12971059469134 0
0.0821749333122864 1
0.149279464790559 0
0.147729741296465 0
0.298369132786523 0
0.160485138198138 0
0.333088409188552 0
0.142185114609135 1
0.184664847832979 0
0.102706081457162 1
0.15599627169424 0
0.246098118681555 0
0.101290539856677 1
0.189364013549719 0
0.198914831898426 0
0.132101490473225 1
0.105036225211399 1
0.171489735780692 0
0.243238352873826 0
0.0797309469633189 1
0.187324822852536 0
0.22975159305716 0
0.183750668503529 0
0.179792032283121 1
0.152970190557172 0
0.169077082376437 1
0.152614880116873 0
0.173593930519042 0
0.109097566021633 1
0.0633490803931214 1
0.206994800920232 0
0.105356660985118 1
0.0300955142982415 1
0.31316061979892 0
0.294042350518094 0
0.167050738339958 0
0.152132345984134 0
0.0641356376050621 1
0.1197394951105 1
0.139221046676032 0
0.0909769951897247 1
0.0491301330189256 1
0.0117118030994475 1
0.161853102137591 0
0.142492469186264 0
0.0832274021865152 1
0.171669374121466 0
-0.00394192253691052 1
0.194951545768812 0
0.192526708303176 0
0.229651491083563 0
0.118624886882572 1
0.20583215559287 0
0.175599617459556 0
0.0891250889135618 1
0.107040008871295 1
0.114346312764112 1
0.144381055872073 1
0.171048123283721 1
0.204110796983252 0
0.112868259285979 1
0.166905502182432 1
0.123006222091766 0
0.1757942543493 0
0.238216372185386 0
0.137459830496681 1
0.173738910710002 0
0.13131320537797 1
0.211853902961308 0
0.223570218682378 0
0.145899178740463 0
0.0829346636781766 1
0.147371730182024 0
0.191793987948629 0
0.138323437707534 0
0.0705029023300787 1
-0.0125080931466282 1
0.125653838031726 0
0.230597120881042 0
0.18376741550805 0
0.124155301122626 1
0.109849116822034 1
0.149397677077617 1
0.221477002529741 0
0.100556488582156 1
0.14669931924604 1
0.178199289678274 0
0.190386885370554 0
0.223292660313623 0
0.156360461039462 0
0.169603857296851 0
0.202926177252395 0
0.163191705013505 0
0.151190082219286 0
0.151616874277133 0
0.257358601181505 0
0.12911237431396 1
0.137329824821231 1
0.156209811582513 1
0.0484022530179214 1
0.162697033124565 1
0.235662426984718 0
0.137241482568974 1
0.220801714906021 0
0.146454435119334 0
0.135941995180624 1
0.128367199623453 1
0.197325754406155 0
0.0674816093476036 1
0.172615756771855 0
0.181752290309907 0
0.130852218106376 0
0.0487718225999142 1
0.292494385795696 0
0.0795397242525822 1
0.220834133586641 0
0.18624905915069 0
0.143457456349287 0
0.232718344945639 0
0.213902756823066 0
0.1599820774915 0
0.162178128307405 0
0.156414530572102 0
0.215689667100513 0
0.131989445890134 1
0.155630289720705 0
0.205608594407318 0
0.233864392081711 0
0.199084090237544 0
0.0906591126751759 1
0.0979433911671689 1
0.190389054006198 0
0.136195023321554 0
0.0888267387377262 1
0.279220504234627 0
0.0932246766537899 1
0.0772870813399964 1
0.0743936895307265 1
0.170665764458871 0
0.19708331195178 0
0.178411234779449 0
0.146860420779028 1
0.23775967895954 0
0.180219496187314 0
0.0928927412639842 1
0.136112929209199 0
0.174265406383844 1
0.182768757166236 0
0.195810589447924 0
0.0862462775016359 1
0.181250711317352 0
0.0964685266720122 1
0.099475334433602 1
0.179160091800072 0
0.196059464950405 0
0.232867957552184 0
0.0626945191175286 1
0.121219955876688 1
0.108415857083978 1
0.110824415585732 1
0.199393257968962 0
0.125087176232759 0
0.0513530599236226 1
0.248826590724273 0
0.158449106780188 0
0.114621384792509 1
0.0798269388476959 1
0.135333302049916 1
0.19687601650431 0
0.258146034235023 0
0.0881507514785111 1
0.234274195267369 0
0.164831529382926 0
0.047336145109836 1
0.157795112718007 0
0.148415788264561 0
0.293379200640122 0
0.220906239305867 0
0.162191834308735 0
0.193331584607362 0
0.143176449238468 0
0.128101415803772 1
0.170029629843733 1
0.131258035551386 0
0.106187604214641 1
0.130431241586126 1
0.159740460481223 0
0.105513033065926 1
0.20896434897276 0
0.108319833432592 1
0.10817889614394 1
0.213515615806616 0
0.0964397253002869 1
0.145209729944426 0
0.0503105802889317 1
0.0443309159573731 1
0.0840838362180198 1
0.223219311245346 0
0.0359942648973232 1
0.220085288872919 0
0.205825170767181 0
0.13806369649856 0
