# Supplementary material for: Bias caused by sampling error in meta-analysis with small sample sizes
Source: PLoS One. 2018 Sep 13;13(9):e0204056. doi: 10.1371/journal.pone.0204056 (PMC6136825; doi:10.1371/journal.pone.0204056)
Supplement: S6 File — (ZIP) [file pone.0204056.s006.zip › results N = 50 theta = 0 tau = 0 sz = 30-50.txt]

"dl.theta" "dl.cp"
0.0942769164813718 1
0.0471394134909111 1
0.0872387344471527 1
0.109028218602413 1
0.102390965899725 0
0.111224948619067 0
0.102884609157588 0
0.208305758995318 0
0.0980222043497798 1
0.1449970721292 0
0.0822187538217297 1
0.148340263127964 0
0.144061111222089 0
0.105049704896274 1
0.10628689894 0
0.105453887251988 0
0.0774104091919981 1
0.0455926120453965 1
0.0949270842659768 0
0.0448648839805586 1
0.064433300385569 1
0.139093500898573 0
0.034686229562531 1
0.00631084731480613 1
0.0764193554385985 1
0.132433097317215 0
0.17841496311629 0
0.0176123967433623 1
0.177783997454212 0
0.0542413078381444 1
0.0628812754476754 1
0.0461273723166763 1
0.0770448778436399 1
0.16836977874145 0
0.171652741931888 0
0.105386246030832 0
0.119091990935829 0
0.129380591060772 1
0.0681142743049696 1
0.0983876319339679 0
0.181365112013682 0
0.0412812572863878 1
0.0401080279210526 1
0.176264283910959 0
0.142069545137569 0
0.127680078350927 0
0.0168746530759356 1
0.109033435567131 1
0.075518303453791 1
0.088577664743258 1
0.0693999705334862 1
0.169351487625577 0
0.000826223981369459 1
0.0778472563601838 1
0.172788015480201 0
0.0669728879703595 1
0.0537109419229889 1
0.0865655689906373 1
0.0397447275789606 1
0.0765522834865259 1
0.134612856951876 0
0.0906066343524712 1
0.184720737214869 0
0.13787952584769 0
0.0594715532265723 1
0.0398427346452488 1
0.0921460220576362 1
0.0930042160089005 0
0.0152290375200589 1
0.109439398444842 0
0.0438515461144166 1
0.131978792708151 0
0.0612338013496009 1
0.146073534945982 0
0.137722494767388 1
0.10543259424848 0
0.0621410982743008 1
0.0555952117590747 1
-0.019514559926606 1
0.101601601909632 1
0.18607343331057 0
0.0414005213379697 1
0.0538722986859636 1
0.0551932503529474 1
0.0426182511840077 1
0.0566985823353858 1
0.0567671886308092 1
0.0715830533219102 1
0.186814495708121 0
0.0662202739858156 1
0.059168587986193 1
0.0243385125229433 1
0.136116587437957 0
0.0648278819430303 1
0.101324335903741 0
0.0657694227980133 1
0.146284261154155 0
0.0766812390121552 1
0.0544354995912072 1
0.110268480991002 1
0.0485442019812322 1
0.124735775726696 0
0.0161223521376695 1
0.141389576560025 0
0.0326512029378607 1
0.0690475621994985 1
0.167470302766428 0
0.106783981639603 1
0.125730659890821 0
0.0636748392446312 1
0.152830450525177 0
0.0678390729229098 1
0.132512072578191 0
0.0563198109086285 1
0.131930183519146 0
0.112641781275011 0
0.130494351266725 0
0.124672794226467 0
0.140900528846296 0
0.0940826539867143 1
0.0531936629918573 1
0.0943851616929569 0
0.0544436087422824 1
0.169474895965859 0
0.0719116185544291 1
0.165711232832465 0
0.135926888576121 0
0.152379850034679 0
0.138642910883095 1
0.00665392446996813 1
0.141157728953229 0
0.123910051452469 0
0.0762370269919839 1
0.106782716475819 0
0.129046617289985 0
0.0974303137597253 0
0.107800459390671 0
0.023325981807494 1
0.0723315401259434 1
0.0358372782538188 1
0.190167483152296 0
0.0833399292967342 1
0.117138726771269 0
0.0685037472162268 1
0.0480952747848776 1
0.161445797337796 0
0.0699053798161713 1
0.0536945361353352 1
0.0547627712068866 1
0.0610609102712678 1
0.103488935355727 1
0.0597076579061016 1
0.0267450251759953 1
0.0566060473303915 1
0.133222479362577 0
0.0981042599139642 1
0.140483849100165 0
0.0904516708285707 1
0.141713993263373 0
-0.000178490728410846 1
0.0499402534359607 1
0.136907836408436 0
0.130214393161336 0
0.100274992735471 0
0.0531643643653269 1
0.0735900113632043 1
0.0985515441878548 1
0.0345036118482085 1
0.139063652875022 0
0.105319410818087 0
0.0981799736525309 0
0.121781702608075 0
0.0668303346747261 1
0.0389091972939337 1
0.0497290273699072 1
0.126898052171639 0
0.120303353605399 1
0.152281496877825 0
0.160800799418361 0
0.0204075098593122 1
0.158832629073139 0
0.183894939755334 0
0.0863815385604787 1
0.0322070469278303 1
0.132518566838676 0
0.0428029444805717 1
0.100767023941475 0
0.121461299685057 0
0.114412599361724 0
0.0740300799417517 1
0.12126538165539 0
0.178806248188061 0
0.122724728480307 0
0.0605697384744989 1
0.081834520409571 1
0.0820128416569057 1
0.0933072493897913 1
0.0967587860255932 1
0.0991518559777952 1
0.0821063464458703 1
0.0881115900147428 1
0.0762879389541261 1
0.0730001257324482 1
0.0522980647700778 1
0.0790686483852546 1
0.0950938435322771 0
0.0776688842363389 1
0.062222129926384 1
0.119357739057772 0
0.0428241747796771 1
0.0627512210393736 1
0.014923670613681 1
0.0939716435281552 0
0.0381388962238579 1
0.134124968478012 0
0.073097939847944 1
0.0412995586182814 1
0.0524900180064633 1
0.0748283814691866 1
0.0867546845876594 1
0.123663480811829 0
0.12321231950803 0
0.128632977718161 0
0.101198174430297 1
0.0872995794941083 1
0.1935162483315 0
0.057940760533254 1
0.133552550332657 0
0.113101843030547 0
0.193649352210584 0
0.134625348269285 0
0.0860409074841027 1
0.131421418499337 1
0.102906120589113 0
0.08178180787508 1
0.141609364670534 0
0.173645540123279 0
0.0280479722973492 1
0.160262912736115 0
0.184706139847238 0
0.0728811289408107 1
0.0958217280867712 1
0.0762291457981411 1
0.00571415698952862 1
0.0941179320763592 1
0.0642849983768169 1
0.0532380902372051 1
0.101582653309104 1
0.0680491111009394 1
0.0551837061305826 1
0.123180396471433 0
0.0978907229240383 1
0.116305576667685 0
0.134193701800493 0
0.164798240265227 0
0.169517929882644 0
0.0910618404925741 1
0.0652986518479316 1
0.0507735794359102 1
0.119034999382617 0
0.0706214576172016 1
0.157522772702487 1
0.0361114830027509 1
0.073212428108574 1
0.109416499462569 0
0.0595872534158888 1
0.104297907285661 0
0.0627080803190747 1
-0.0318311301224521 1
0.123234932538739 0
0.129560326089646 0
0.170440543386399 0
0.0710564108651674 1
0.113409093160824 0
0.0875614362240024 1
0.12078992037238 0
0.155653960206079 0
0.184607784969453 0
0.0319838202378857 1
0.0789939322806016 1
0.115577884599128 0
0.0245046997658776 1
0.154246091875445 0
0.0513581144385074 1
0.105051469416982 0
0.0964549232124597 1
0.0812050796143129 1
0.0887334392884948 1
0.127451181408727 0
0.112791834136437 0
0.156635906466452 0
0.153951494417651 0
0.0915359348861978 1
0.0559052677849712 1
0.105892859459977 0
0.13994642473522 0
0.0539894903390099 1
0.128577727699179 0
0.105960895578932 1
0.0229176492410246 1
0.148250450532707 0
0.063680155914723 1
0.00630159146724239 1
0.0966281389645328 1
0.153504133243815 0
0.170248030726825 0
0.115776384818111 0
0.0966786566776464 0
0.0433478109835181 1
0.0793444685290571 1
0.133184972049729 0
0.123864774643888 0
0.0703769104105467 1
0.0929927123517039 1
0.0547708145493076 1
0.106212864131236 0
0.120112600424527 0
0.0823198105705223 1
0.106529729471287 0
0.142978402117189 0
0.0848222556262255 1
0.16425884522047 0
0.124033763790661 0
0.0183485056308255 1
0.0765184427574591 1
0.0771228760207538 1
0.0681987001676519 1
0.203790782277029 0
0.0662692845873846 1
0.0963468380033278 0
0.117670348790397 0
0.0753861746243679 1
0.0654463972974227 1
0.0823201205437657 1
0.00981117647157579 1
0.102157801473737 0
0.148996802433452 0
0.171610050087074 0
0.131141509516624 0
0.0797458667419705 1
0.107279077788323 0
0.058258150883891 1
0.0815335762168345 1
0.10892475214878 1
0.0588071996294764 1
0.178128071863415 0
0.122886951230986 0
0.119208183920997 0
0.195228772591245 0
0.103430202673657 0
0.0828115386656225 1
0.0929881774875082 1
0.0492607823756546 1
0.0894316810734731 1
0.11371017087858 0
0.0983412471320415 1
0.0338551857228672 1
0.0947624356277001 1
0.126626551410871 0
0.0499827359680815 1
0.0389965245766988 1
0.0986339660253897 0
0.153695204483593 0
0.100975533613598 1
0.0737249383447932 1
0.122028417986772 0
0.0543456962430339 1
0.149716772063493 0
0.08769811980852 1
0.0866995468509072 1
0.136115282870919 0
0.0797058438236686 1
0.136715184289783 0
0.115211852839949 1
0.116853805107027 0
0.0579821380658953 1
0.223881287115631 0
0.0827090440923851 1
0.103084731020103 0
0.0859789371881919 1
0.186357817870243 0
0.124817251800853 0
0.157879977799875 0
0.0603956101111525 1
0.156170139296493 0
0.139863830114238 0
0.0845442545307694 1
0.0493142604483848 1
0.0462425086992266 1
0.144238775829631 0
0.102472954503335 0
0.117603171304534 0
0.0837192481976998 1
0.0272045396335704 1
0.0390113200550084 1
0.052828286370068 1
0.0944661197620375 0
0.140470270028921 0
0.144677066168685 0
0.0987217807468328 0
0.121052558304148 0
0.073400108137624 1
0.0829957166835721 1
0.133353740549837 0
0.0239633278640269 1
0.0222036471645863 1
0.017557825423304 1
0.0604447090936792 1
0.170158696864983 0
0.0409347176758652 1
0.14933288693371 0
0.160728698982692 0
0.148158882288906 0
0.189619286849867 0
0.0979693686520272 0
0.0563001683735916 1
0.155983013342316 0
0.114700501462043 0
0.0213080217583799 1
0.0471595682079823 1
0.13699291419341 1
0.0751058965672749 1
0.087993012005523 1
0.0996247323159681 0
0.173227831841603 0
0.058615101051282 1
0.126881921050193 0
0.124448174572874 0
0.0696096154330437 1
0.0431084848270535 1
0.224866823654383 0
0.0236922038102058 1
0.0908569398789443 1
0.167676380693648 0
0.151960764235744 0
0.0696066536892606 1
0.093877434762952 1
0.0542002001429512 1
0.0441003193797728 1
0.0593787385475538 1
0.167912385857169 0
0.0591108086593455 1
0.093029554701154 1
0.122210073588065 0
0.100378124221963 0
0.0987837864701962 1
0.111620983567681 0
0.113001113125061 1
0.0837907202892695 1
0.0457000961876643 1
0.0145396321468041 1
0.0211182010193001 1
0.155785214958261 0
0.103246932194341 1
0.132067747172371 0
0.0547480085464912 1
0.0688059331291739 1
0.121398392263832 0
0.094088382339955 0
0.0499661894703838 1
0.189601194981615 0
0.0694630538019356 1
0.152272229062975 0
0.172800397290941 0
0.110264397091768 0
0.0958569449347199 1
0.0639976610112551 1
-0.0237678960122872 1
0.0465370608977342 1
0.176392249144649 0
0.128599477801183 0
0.136596255989417 0
0.0942182335442035 0
0.0276300969871329 1
0.184950092729169 0
0.0687899210860781 1
0.15585414681314 0
0.13239319198902 0
0.11214486345875 0
0.107388615827505 0
0.178689965281243 0
0.0819642866112267 1
0.111032892265399 0
0.155991798362778 0
-0.0235299297271494 1
0.0477134879953612 1
0.072754547052197 1
0.0856544786882227 1
0.104103098848845 0
0.0906831261993854 1
0.118394869959305 0
0.118073232788324 0
0.095592336808756 1
0.0633754994686981 1
0.181777622822372 0
0.0866105920085696 1
0.0624995370860675 1
0.172301174071677 0
0.0373025696445876 1
0.0763816369443523 1
0.142130484158897 0
0.062978062366426 1
-0.000756305501688625 1
0.0899742587925855 1
0.0794976742740541 1
0.128701943675153 0
0.0871354697463847 1
0.0736867207769685 1
0.107545848927723 0
0.0724502592295583 1
0.0733463049050609 1
0.142894246041731 0
0.0287605625367172 1
0.0685577304841624 1
0.0413974128422819 1
0.122405418997042 0
0.0880402368428377 1
0.0969190182543732 1
0.136286997099386 0
0.0973919159495451 0
0.0515576645712347 1
0.180327508370791 0
0.0572274903412844 1
0.0272808649683432 1
0.0955281395265456 1
0.0123915084818799 1
0.0931409936869532 1
0.00392806212986162 1
0.0838713486357952 1
0.148071194849179 0
0.124911677976355 0
0.0601876906946838 1
0.12503122400668 0
0.0616653958674027 1
0.0904234597529616 1
0.147687958406225 0
0.100810580179629 0
0.0579880492409966 1
0.0666694422720952 1
0.0540418443512855 1
0.151669757514038 0
0.0769396774276075 1
0.158555625095387 0
0.0916414228758049 1
0.0540155471684706 1
0.146108173804999 1
0.0786904870935992 1
-0.0152977755902534 1
0.121009094649023 0
0.102577743442412 0
0.138630320193517 0
0.152265988844545 0
0.0369907051685155 1
0.17266251574043 0
0.108330567795848 0
0.10534760653176 0
0.105241161425112 0
0.0829560385613243 1
0.12426076095416 0
0.154924809756852 0
0.117757636924359 0
0.0932683183972109 1
0.150620052728073 0
0.047048170677262 1
0.0425338367575778 1
0.059140213906242 1
0.0447350393427386 1
-0.0707893309366154 1
0.061841482211028 1
0.103579531596427 0
0.0341622808070727 1
0.0738035515875136 1
0.128477932885741 0
0.0781349494797932 1
0.0163252641545681 1
0.143987973939159 0
0.125943515082799 0
0.137626505728262 0
0.0542961176407299 1
0.130528073111989 0
0.113130364110703 0
0.141381450665817 0
0.0270038347619106 1
0.131358018192837 0
0.145445323151967 0
0.113572402674038 1
0.162610466961913 0
-0.000317314891513969 1
0.104188748667736 0
0.0689910486347044 1
0.0642531103633501 1
0.0914801243097333 1
0.159131511275322 0
0.117457047596874 0
0.01257548745696 1
0.156481932568816 0
0.0492393838246857 1
0.0877843694275718 1
0.105752664386697 1
0.0859789747987871 1
0.128247440997948 0
-0.0167379862300178 1
0.10697899296096 0
0.0880766876907973 1
0.045149569884446 1
0.0512154395196285 1
-0.00840300468933364 1
0.0581659161569167 1
0.106128875320133 0
0.039011904662466 1
0.0156117843716709 1
0.0416739381978338 1
0.0344118239518008 1
0.0095191158511502 1
0.0849244888162738 1
0.147905748049783 0
0.0380498594138163 1
0.126696539645957 0
0.201390025393456 0
0.045977076555687 1
0.0907818140047294 1
0.0438033234700506 1
0.0448643140927379 1
0.059684522886739 1
0.167209218251328 0
0.100124950514348 0
0.100669413592174 1
0.0910350028374888 0
0.0872494185768841 1
0.190048533519815 0
-0.013392430728542 1
-0.0107636499072223 1
0.0776818394225035 1
0.0906353456722285 1
0.0606481149216246 1
0.0623432068467565 1
0.118092254159311 1
0.160348491523624 0
-0.0103996962136979 1
0.0872139389282203 1
0.0829883989269359 1
0.107364267342629 0
0.106685106682028 0
0.171619804906688 0
0.0877839889752132 1
0.118309265864412 0
0.0665829481269071 1
0.0432073806237805 1
0.0499659854258307 1
0.0184405222594461 1
0.0149786752134158 1
0.0562574352596381 1
0.0709383905143631 1
0.179728063249937 0
0.117642450310405 0
0.0621819954487831 1
0.131268842497024 0
0.0582361968380715 1
0.115395246804046 0
0.110381871064079 0
0.0995047681665025 1
0.0858176274528026 1
0.0601020368973768 1
0.106346316221403 1
0.0549992584055033 1
0.120637911261419 0
0.0522050634438348 1
0.0813724208427896 1
-0.0127653306894622 1
0.114762538307367 0
0.134834097162922 0
0.116662524846437 0
0.127171182966636 0
0.106320530325472 0
0.0432053257221248 1
0.0921188033245284 1
0.0791577066486186 1
0.125084628133429 0
0.0365048330019575 1
0.14224872628275 0
0.0303631900505361 1
0.0357023961967399 1
0.103258394804248 0
0.0814135640208728 1
0.0798748733346586 1
0.123748235860226 0
0.133426330400417 0
0.0687998111409586 1
0.107824832301684 0
0.153105575416792 0
0.0363636771408052 1
0.0590286330877178 1
0.137113795323263 0
0.157081295424864 0
0.1114289705357 0
0.133977474301959 0
0.054788065687767 1
0.110342125980436 0
0.0580217916696216 1
0.158613777241807 0
0.0716923181444814 1
0.146672985866569 0
0.0989511666590903 0
0.0570969916065855 1
0.134306367894148 1
0.113080676942033 0
0.0328495351576769 1
0.0967013387653736 0
0.0484838856351042 1
0.0674687711683948 1
0.0971931631751298 0
0.191375943873535 0
0.068701871533411 1
0.0444124425987702 1
0.125235638835077 0
0.0859613029093728 1
0.103882043007312 1
0.080722335986767 1
0.140670962113009 0
0.111343406852267 0
0.104461155820651 0
0.053839753989159 1
0.104462349026981 0
0.112853986015157 0
0.0975623732718038 1
-0.0101653925626623 1
0.0544286177900307 1
0.140046271451207 0
0.0941848735373904 1
0.113281222845966 1
0.138810568881788 0
0.122443073331173 0
0.0681029480035953 1
0.0692195046882714 1
0.0656024051093652 1
0.0456219078957946 1
0.00516428088156816 1
0.0880745684096737 1
0.0151310814420969 1
0.0853950745145698 1
0.100850640065664 1
0.109305349752886 0
0.0682759785863728 1
0.063265355971126 1
0.133220934012344 0
0.0418753217142051 1
0.130537829251478 0
0.0778544806983462 1
0.12268354597167 0
0.0305465595861094 1
0.100346453441771 1
0.0519363942659757 1
0.103332739516055 0
0.129779962027685 0
0.128732520107438 0
0.0233951776648013 1
0.108021187140571 0
0.144790885559373 1
0.0963156818927328 1
0.131486346075118 0
0.061357028740695 1
0.0725296380946254 1
0.0780709287761708 1
0.134958727567325 0
0.0764413460708337 1
0.203064672454767 0
0.154050863706248 0
0.102398560203569 1
0.0185853326982767 1
0.140347609620044 0
0.0971918605442515 1
0.0639942141179092 1
0.207525456219389 0
0.113137153247658 1
-0.0362004916585823 1
0.0503492344291604 1
0.0997427412613218 1
0.163982810222977 0
0.0659768519004728 1
0.0937790087518189 1
0.169698592021761 0
0.136857417508498 0
0.140345292304149 0
0.0806909225670925 1
0.0706151816749855 1
0.0781476289184999 1
0.0653916247673114 1
0.125614668125704 0
0.0707570514787131 1
0.0505606364549991 1
0.114701943948421 0
0.110028984489989 1
0.0781345382418629 1
0.00776537485272802 1
0.0053532910994155 1
0.127529010413067 0
0.0238934970567697 1
0.117419483352314 0
0.0493739522913826 1
0.0407373319857236 1
0.105719132283631 0
0.0239598613962898 1
-0.068397418574911 1
-0.00201332037131202 1
0.139943079244744 0
0.0861879307575875 1
0.0761191162569023 1
0.0386787183095933 1
0.0841730397473565 1
0.118571294601047 0
0.116723940844112 1
0.157715419229947 0
0.0792199615074087 1
0.171710367420471 0
0.0213521911238199 1
0.0709214412967044 1
0.149826897663144 0
0.0883097050180729 1
0.156790370609803 0
0.0237221852081253 1
0.0661278020082419 1
0.103939433213563 0
0.0600412935494681 1
0.0653694950247446 1
0.134475117999869 0
0.103114550455429 0
0.0948043754485425 1
0.0792163479669488 1
-0.00372036883828106 1
0.113062182085377 1
0.0668523792767335 1
0.0984683729152644 1
0.11703982876264 1
0.15398027347979 0
0.0647567621541804 1
0.117878586722219 0
0.136995553439524 0
0.0557134242184851 1
0.0639874100379301 1
0.114282362632413 0
0.0953418312307456 1
0.0706908594588475 1
-0.0375295368841485 1
0.0833113850861531 1
0.135334535533198 0
-0.0462809215980021 1
0.227015862170012 0
-0.0376854855746255 1
0.0123376492399337 1
0.108807980212775 0
0.0387979311872578 1
0.0796777309149697 1
0.0347803126281767 1
0.175842317440522 0
0.111606404591017 0
0.0172011661992196 1
0.0674875332552837 1
0.0879287129336954 1
0.0235487392233921 1
0.052524371340578 1
-0.0134782649060606 1
0.00624652866324854 1
-0.0281312632365084 1
0.0403509632658922 1
0.149538694344598 0
0.209379535849278 0
0.072383986234051 1
0.0369706076957555 1
0.0635996601776108 1
0.107226679150478 0
0.110318156987319 0
0.0783956012491306 1
0.117032252410937 0
0.124611069689797 0
0.0316695811158255 1
0.10679168251513 0
0.117406717936511 0
0.145772957858647 0
0.142861940743393 0
0.0943083328124169 0
0.0737655878354588 1
0.0868551739302852 1
0.115821691155747 0
0.0126147019169899 1
0.0742829191888473 1
0.168207853346803 0
0.0730055230871125 1
0.0554795944918184 1
0.0466814193304913 1
0.0930554595547402 0
-0.0154280704769746 1
0.0998001012885838 0
0.127101913357181 0
0.145696015964274 0
0.10489159679151 1
0.0756142394601298 1
0.146701728596768 0
0.0604501812583849 1
0.103861146455109 0
0.127824629991326 0
0.161181260951143 0
0.0468110655254822 1
0.194561277373485 0
0.0957762417716286 0
0.0948230442787228 0
0.0746328852761978 1
0.122492888832379 0
0.0921857693899909 0
0.156166206858701 0
0.150077270822282 0
0.151871272123112 0
0.0815623705740982 1
0.0517471868555462 1
0.0700435563786377 1
0.0654175785766933 1
0.0346182563204216 1
0.0493790788852669 1
0.0880214873059897 1
0.0620546658405391 1
0.0175179976116424 1
0.0459851986471382 1
0.100695892791341 0
0.0737850870291594 1
0.162304166864809 0
0.0454597743442129 1
0.0916822314392229 1
0.111382639172043 0
0.0695220477242251 1
0.126200006260698 0
-0.0863664336583225 1
0.0676447255209816 1
0.194404689265507 0
0.062488635077086 1
0.0555074919158717 1
0.0484925506722716 1
0.108303148817972 1
0.0519656209927295 1
0.059360334543387 1
0.0982767333489366 0
0.11446819528945 0
0.0495791943084567 1
0.145423119201855 0
0.0840544107989032 1
0.256097028664914 0
0.0742205592965128 1
0.159389058863262 0
0.1197479065657 0
0.0749004641374473 1
0.0847423509465845 1
0.117636113614313 0
0.0544058578258232 1
0.0494223017534252 1
0.0892404954199038 1
0.139946049742761 0
0.0875833981173147 1
0.193408930461188 0
0.168855015894559 0
0.103965567501074 0
0.110095383592625 0
0.143927389610752 0
0.0594863010799824 1
0.1289086908245 0
0.139661239020648 0
0.13599301058046 0
0.0605652612640079 1
0.0700988741099892 1
0.11566571546533 0
0.0059125037861627 1
0.0753945919728937 1
0.0543896513440116 1
0.114019182741487 0
0.108337029582473 1
0.0750369941043664 1
0.231323684451074 0
0.123055747245489 0
0.0998344569717843 1
0.110015970036084 0
0.0795228695272706 1
0.128411541723419 1
0.107824576014015 0
0.0684779867106371 1
0.237585517135198 0
0.0934618335863519 0
0.0502375319775344 1
0.130880753431335 0
0.0268596050065694 1
0.103318303855483 1
0.0594075243255836 1
0.0545820896019827 1
0.122259884083394 0
0.0736043080905477 1
0.10099940873138 0
0.100688686694798 0
0.0634863995938898 1
-0.0173852989957391 1
0.0675070199632325 1
0.12798112436756 0
0.170792079866321 0
0.136235422725108 0
-0.0205953687642289 1
0.105297825412782 0
0.115085768358586 0
0.0381782055092249 1
0.198131897891775 0
0.147984955784504 0
0.0939395084243898 1
0.0550487621509513 1
0.140117322030007 0
0.17272183597611 0
0.189591320443538 0
0.189458426039887 0
0.0246046709952381 1
0.127852972528704 0
0.0929539450104301 0
0.0813897262712176 1
0.10666114379384 1
0.0730454528191094 1
0.150575855803418 0
0.0478464952604817 1
0.137994307676186 0
0.00222988017201452 1
0.170066090603334 0
0.046513193123585 1
0.156329618607765 0
0.0669472727508434 1
0.0234649860290606 1
0.0692418473700181 1
0.0335097876567654 1
0.0895336699589581 1
0.227094015573428 0
0.064861682544087 1
0.114448083603747 0
-0.0230799096919283 1
0.0449590469048304 1
0.111978299414044 0
0.0558843735162809 1
-0.0263469590428333 1
0.0552108319169417 1
0.0167979459815554 1
0.0788680387729038 1
0.1002877308578 0
0.010043364867851 1
0.126683027495023 0
0.0951320550924879 1
-0.021636457010321 1
0.102349752057216 1
0.118819104884945 0
0.0784314413393544 1
0.195355990649805 0
0.0676987276323379 1
0.0765958147815262 1
0.0997052738041669 0
-0.0055565870612645 1
0.0774742319256205 1
0.118860716715817 0
0.0245326170534503 1
0.136016684503197 0
0.0939471152330557 0
0.144605661359531 0
0.0469960091716997 1
0.0645629356015311 1
-0.0389641235942238 1
0.0698228735632977 1
0.00220417806577966 1
0.113706455736065 0
0.111096566470295 0
0.114652267103222 0
0.162876534274329 0
0.14371614294515 0
0.138322120180208 0
0.106667576201465 0
0.0251051782555636 1
0.0335918469114429 1
0.112441263182525 0
0.00165139633106804 1
0.116032344675193 0
0.137493008510081 0
0.0414072879839767 1
0.147232918859315 0
0.170167764307492 0
0.0910875955489145 1
0.0327265507626352 1
0.102935443551219 0
0.0603389703739415 1
0.063971801338248 1
0.109666475252138 0
0.108398114279269 0
0.0975993229599522 0
0.0606756014702563 1
0.0480957879102744 1
0.0356214212876053 1
0.010645818324777 1
0.142597156300171 0
0.0337170973016578 1
-0.00424887013324179 1
0.0525156738165603 1
0.00039487880059064 1
0.122682850903801 1
0.182641567607121 0
0.103646246042298 0
0.127492382449077 0
0.117188646689218 0
0.0154939534647763 1
0.0488112246452403 1
0.0861820450030867 1
0.0866682595368943 1
-0.00768628083816141 1
0.146830024258421 0
0.093189601564024 1
0.100094329255709 0
0.067918151338727 1
0.0783186723912382 1
0.070125810314833 1
0.148182807399628 0
0.0533798739419651 1
0.033967996844657 1
-0.00582579096570444 1
0.131124296896493 0
0.102927061457053 1
0.0820194978450023 1
0.082261211144532 1
0.0765581286255675 1
0.0900263372390725 1
0.0344203154024661 1
0.0803096269291951 1
0.111032907217437 0
0.0234011838099823 1
0.00558907857289173 1
0.0959629242713789 0
0.0873887191705652 1
0.107775003811592 0
0.134492333170785 0
0.175261630904555 0
0.0599713488397254 1
0.106047728285704 0
0.037680795213364 1
0.0775802025974766 1
0.0649932250197126 1
0.153507108747485 0
0.0604994775333651 1
0.036093650083387 1
0.0912665985180975 1
0.170865189229143 0
0.114969860555798 1
0.129980306917781 0
0.125656794672293 0
0.151804438694303 0
0.0844994303958399 1
0.0588745594367413 1
0.116128056132971 0
0.00416231074364899 1
0.0811436429043671 1
0.104548216838467 0
0.00388553942818569 1
0.103922539946995 0
0.0631586915331266 1
0.0112921767393029 1
0.0503414313615787 1
0.107369194228295 0
0.133619841371649 0
0.0783929724138809 1
0.15522482487203 0
0.11231696552295 0
0.169667099359688 0
0.136135991123527 0
0.12446382687658 0
0.136778163743493 0
0.0725621524800431 1
0.0847293603179454 1
0.114159617884896 0
0.11841500325287 0
0.0359846310491937 1
0.0107033581388989 1
0.165387504512106 0
0.181051905896434 0
0.156303122335418 0
0.0822532954208399 1
0.0619231008025888 1
0.128619209507051 0
0.0896416259130916 1
0.0820501306673765 1
0.115874530836835 0
0.0506177798234323 1
0.0508494845175228 1
0.0768049274612631 1
0.0280550496822781 1
0.0578103715547259 1
0.122652545754982 0
0.0927578482481705 1
0.0537176576595567 1
0.174385452161705 0
0.115786787064365 0
0.145986113783618 0
0.139995661570121 0
0.0845516407937745 1
0.106953353198893 1
0.0926479776219144 1
0.131316248640994 0
0.139460600984314 0
0.069920752464296 1
0.188054125420969 0
0.0839568706168541 1
0.136348079680502 0
0.0780511766346361 1
0.127467061058004 0
0.153890030825635 0
0.132558752872197 0
0.091003076575154 1
0.000643421289175906 1
0.0553156677057914 1
0.116264073606205 1
0.0583617556331755 1
0.112954218612637 0
0.0800912144414519 1
0.0100034702460836 1
0.133138900472292 0
0.231264134374951 0
0.158228182932223 0
0.0911425223281955 1
0.074048893002603 1
0.0416541102461274 1
0.0605237576256672 1
0.116033318967179 1
0.119434814337158 0
0.161050680206685 0
0.0458433754340977 1
0.142182549441595 0
0.091132513580188 1
0.134513866338552 0
0.0445820015124648 1
0.0984235912556117 0
0.154618229912118 0
0.174307111170118 0
0.0685173618606593 1
0.0491328177393922 1
0.13658646459128 0
0.119772169504861 0
0.110466864177833 0
0.104570194299873 0
0.095642379132058 0
0.114678016935182 0
0.129363704475972 0
0.10857273456411 1
0.131297330582872 0
0.170255146985238 0
0.136423237738873 0
0.0806629611332366 1
0.0500163981608385 1
0.0741153210496959 1
0.126270014440059 0
0.0833762469847442 1
0.10411639614599 0
0.0925306674321845 1
0.157872319491249 0
0.0898277647695411 1
0.125986640180052 0
0.058616605395592 1
0.0144101275369872 1
0.0665712697860597 1
0.0849285294573217 1
0.140791134918503 0
0.053077714311954 1
0.104502744138079 0
0.198505291547036 0
0.105743666867935 0
0.125386747421068 0
0.0443834540704606 1
0.100594275588338 1
0.117857576901491 0
0.113894427044224 0
0.140552490518024 0
0.0831103112858168 1
0.0606904124640186 1
0.0626942264700521 1
0.0502389648069305 1
0.0819590734012993 1
0.0332084095812312 1
0.118403363808355 0
0.166019641740323 0
0.141213106545881 0
0.040233786823728 1
0.130446287776066 0
0.113257679796601 0
0.0258883419155945 1
0.0831812298066841 1
0.186644475240403 0
0.114073798166779 0
0.170976293261881 0
0.141552713202242 0
0.0854831886056537 1
0.120367401267732 0
0.0416687145897378 1
0.0552008794200169 1
0.130477712243448 0
0.0736329495861795 1
0.0424716467402437 1
0.142723309671631 0
0.094501680557475 0
0.0855221338740565 1
0.0754806262329787 1
0.131884078426206 0
0.138574004832863 0
0.136269161572952 0
0.0373012264072273 1
0.0649668548080013 1
0.0945982865196469 1
0.15785701567672 0
0.0996952668534405 1
0.153530986736187 0
0.12871416853286 0
0.17096665209814 0
0.134219404347536 0
0.134878662674147 0
0.122406240915929 1
0.140174892825366 0
0.0858648995857923 1
0.153749005253878 0
0.0392685735678431 1
0.213244495501886 0
0.0777225419030173 1
0.0732261741287608 1
0.0352335684004067 1
0.199101346760647 0
0.00244847555941632 1
0.0442596275775679 1
0.0963868782083781 1
0.120871437858992 0
0.103915584898158 0
0.124088788355968 0
0.0739738029951225 1
0.154058042268561 0
0.0688121907939488 1
0.0183147977337721 1
0.0236505131761196 1
0.0345591079893328 1
0.00898075744202871 1
0.0841230280210575 1
0.129388922756696 0
0.0260339557025653 1
0.0789755085406247 1
0.160933761614358 0
-0.00686437358984317 1
0.118042491533326 0
0.150669098651158 0
0.101365087393015 0
0.152983096187734 0
0.162009985682417 0
0.107643760642854 0
0.123607383325327 0
0.0300469412934006 1
0.105392197620839 1
0.11393050420998 0
0.205356640770709 0
0.185048333459202 0
0.100638706540567 0
0.115564644075135 0
0.129595127541847 0
0.164948526249029 0
0.0482800866170956 1
0.0855589371322462 1
0.124719283734245 0
0.164841624350502 0
0.164184590363079 0
0.0666165795047958 1
0.114307396364447 0
0.100281514551878 0
0.0232676754445809 1
0.113807116324645 0
0.136007398498468 0
0.0322861674048016 1
0.0248090581257904 1
0.0460403060748564 1
0.105348509710271 1
0.115007139330563 0
0.174359472306722 0
0.0984905200423089 1
0.147993723519983 0
0.0637093388239726 1
0.131295553892279 0
0.146889326040739 0
0.108894697695776 0
0.104860778737475 0
0.114529107847948 0
0.139167363284319 0
0.124994885174948 0
0.0821064695971669 1
0.170204969214659 0
0.0959255002897547 0
0.122912819644344 0
0.071879304165723 1
0.133446985150118 0
0.109271326029034 0
0.0914808937558855 1
0.0995898671286744 1
0.137856798014234 0
0.0776577905308906 1
0.0637200521413034 1
0.0730761780275413 1
0.134751938414213 0
0.0994951686036533 0
0.138878790246064 0
0.0346459694390689 1
0.125501957374977 0
0.107693337973276 0
0.139745440502675 0
0.132018787816616 0
0.0853246304344931 1
0.157099121529265 0
0.162327510998149 0
0.135665378602646 0
0.158126183958573 0
0.0665676506324742 1
0.131754725260248 0
0.0372561364637349 1
0.0688258205518949 1
0.141875706081817 0
0.0848828467210391 1
0.0311378430551566 1
0.135265561118709 0
0.0374642908663731 1
0.0968981420748835 0
0.18803262583559 0
0.0301450222704098 1
0.0376902150319179 1
0.115056136631215 1
0.143768410019566 0
0.0607726094517444 1
-0.016991089615828 1
0.144269799924253 0
0.0677237645736511 1
0.0208285795923369 1
0.057833991140456 1
0.111592915427626 0
0.220165893047866 0
0.0811737965265941 1
0.126321332936623 0
0.140251149641488 0
0.0850629982897156 1
0.0544519628541143 1
0.128847750579391 0
0.156398186015791 0
0.0276428572052067 1
0.0710264975028342 1
0.0729778540694946 1
0.00767360876327318 1
0.149429792941086 0
0.156764255172029 0
0.0321109052296844 1
0.0769788576994353 1
0.113534026855691 0
0.166957037458605 0
0.0901187671756966 1
0.112148122649861 1
0.105846971084978 0
0.0475507376050733 1
0.14154904436549 0
0.139659180686221 0
0.0982600533409172 0
0.108708490323232 0
0.0157222348612175 1
0.0172400848166466 1
0.05248264723652 1
0.114718228182376 0
0.0705643144990687 1
0.0984228470889279 1
0.10919082207957 0
0.134881313981178 0
0.12120241421453 0
0.130039289265006 0
0.0571848302054577 1
0.0968906093866954 0
0.0708567741009371 1
0.0266901968658381 1
0.100713944467553 1
0.118836571080854 0
0.0286523399322006 1
0.0959583183922194 1
0.0753736625005809 1
0.04952097884164 1
0.131073263941937 0
0.102858675066031 0
0.0669229883311589 1
0.145980351427345 0
0.146172822654588 1
0.141132818334691 0
0.0841197084150748 1
0.177181015564516 0
0.081830737678947 1
0.148964189751716 0
0.133634554260138 0
0.130149666391267 0
0.109627693329734 0
0.143569711888629 0
0.111564821960833 1
0.17940223879288 0
0.0617791527239164 1
0.099127675014224 0
0.134849422716092 0
0.0887278601714787 1
0.0590191116919954 1
0.131479360385364 0
0.0643350118881694 1
0.0866170975711456 1
0.228175954607976 0
0.109300237530831 0
0.0911498441667431 1
0.0361324074596024 1
0.0949608018429563 0
0.0667172112408419 1
0.0397590034546848 1
0.166710272199166 0
0.0874021294141437 1
0.0126921159121925 1
0.0814669063963408 1
0.0687832430725076 1
0.16558045393173 0
0.0663567187081526 1
0.11696142053975 1
0.0948912180941017 1
0.031521536384008 1
0.0874269894015582 1
0.0496056480010088 1
0.0563710958885352 1
0.101026859336526 0
0.129545180192482 0
0.0324285277610169 1
0.110630243831979 0
0.112401531493591 0
0.158425769457953 0
0.101526099718231 1
0.0610680269015516 1
0.174233533206663 0
0.106008276616662 0
0.161326893649693 0
0.0617701598947517 1
0.07756666519228 1
0.172426400964135 0
0.0566323146064003 1
0.0591535332667215 1
0.107356773412009 1
0.0738262702939798 1
0.132174094570332 1
0.105157965262448 0
0.0968553750865187 0
0.088766481826512 1
0.0448994947206843 1
0.138945213619103 0
0.00218240086466329 1
0.13727312670382 0
0.0469789525398998 1
0.0840284775870781 1
0.133643790622959 0
0.165608236002387 0
0.0949080935651956 0
0.103053913262635 1
0.191772566334567 0
0.18643560083469 0
0.078111256012645 1
0.0524673925802718 1
0.110100914335332 0
0.0606567521155807 1
0.075144242752344 1
0.12809618671555 0
-0.00964974287812073 1
0.0879922782983227 1
0.0779210844140637 1
0.132592813533168 0
0.039078109401084 1
0.0910940007019599 1
0.100580669308029 0
0.186156689203612 0
0.14779223832592 0
0.0627040265348502 1
0.169328776540498 0
0.0545507945846913 1
0.0875690539818116 1
0.128072581179302 0
0.0347582146459159 1
0.141649856079364 0
0.0956803781080232 0
0.0943283345758279 1
0.075025686509974 1
0.0680074946362968 1
0.122678839780276 0
0.11201369266946 1
0.00489104901198579 1
0.122583283697943 0
0.0974539079622552 1
0.129215321006317 0
0.0696771552002613 1
0.0887641476016237 1
0.0224408736851074 1
0.128377386250964 0
0.112244112576057 1
0.154657157196972 0
0.122721465123751 0
0.0896827579438033 1
0.0743175660617276 1
0.216631754923399 0
0.0799558575341405 1
0.115851944730069 1
0.127611152840927 0
0.0604699243832788 1
0.0435997382793397 1
0.0543806306974951 1
0.0987359116000057 1
0.0983049508743294 0
0.0671920220563557 1
0.0318518306136245 1
0.0895941921259745 1
0.149032978439094 0
0.0998300466491141 0
0.126657316036738 0
0.0968034416211416 1
0.0511192933211854 1
0.147536156195114 0
0.0791737813227174 1
0.0883948564583209 1
0.0573390783499707 1
0.183608582008075 0
0.0810446001340702 1
0.0972333298561547 1
0.156247477155342 0
0.0448688454140317 1
0.0902070304513971 1
0.101066254734496 0
0.0824287179821475 1
0.170143057024222 0
0.132503853852599 0
0.17600556049224 0
0.0976210529177429 0
0.0675098552914894 1
0.0739901345844832 1
0.117995195394258 0
0.0848196965689558 1
0.171928426008888 0
0.118448844943949 0
0.101925776848265 1
0.0599663245710611 1
0.134112837172176 0
0.0588725344084081 1
0.060601177116042 1
0.0926796737923429 0
0.0931760615787287 1
0.0951156841152559 0
0.0804983049252602 1
0.0568571178540159 1
0.151043206452986 0
0.183795488964569 0
0.0651445873822974 1
0.0784281177070167 1
0.0361703499581849 1
0.0932539703414121 0
0.0912366242341256 1
0.10505279743246 0
0.0588851590795476 1
0.0112126247872123 1
0.0574856534608665 1
0.0432850339394653 1
0.0458744552412332 1
0.0187638871603642 1
0.130629307713863 0
0.10932333513154 0
0.105312069641249 0
0.0711559654847449 1
0.0916691599827958 1
0.047109459129891 1
0.0760555038251367 1
0.112479347104921 0
0.035001386269448 1
0.185222234765039 0
0.0920784058169931 1
0.162678613761264 0
0.0939307268729321 0
0.0804983111134555 1
0.0722786430002297 1
0.0691339270376109 1
0.157011096819383 0
0.0934937312263074 0
0.109569625281859 0
0.110498236618444 1
0.152683908671068 0
0.0698189336657278 1
0.0694310910334058 1
0.175750631897161 0
0.221148432527553 0
0.067972588282074 1
0.0896292238839826 1
0.102710811977414 1
0.0664670952104397 1
0.0759946104663136 1
0.053917930408638 1
0.0492542925325689 1
0.0242015466917286 1
0.150761525132621 0
0.0785184797256754 1
0.0383028935273853 1
0.0751451960766728 1
0.100092705324872 0
0.136722864968574 0
0.0855997693885548 1
0.138976290385943 0
0.0354902290631167 1
0.0363271168628297 1
0.108307560669516 0
0.137288100765882 0
0.135019866253216 0
0.150931248832122 0
0.15530970002539 0
0.0416976532355826 1
0.0485908555367764 1
0.0907033584637947 1
0.123694959202897 1
0.0812601570410273 1
0.0905835088296349 1
0.134698078509436 0
0.174650502576163 0
0.145571539524545 0
0.146322173599133 0
0.0764718371370703 1
0.128731406093877 0
0.109201783060015 0
0.0890634390316909 1
0.0591002978765004 1
0.0946314659876764 0
0.104195730075776 0
0.0347768298059887 1
0.149017029259579 0
0.0232835769546673 1
0.0396134152334187 1
0.138072014684473 0
0.073532669753571 1
0.142656548225337 0
0.0712661094867228 1
0.129442203484116 0
0.137052117509261 0
0.080635334085382 1
0.112551062333495 0
0.112793856699011 0
0.0306842515631748 1
0.0987007901103017 0
-0.000955407766288021 1
0.0331750600026472 1
0.136858398276689 0
0.140161214391815 0
0.102544071929611 0
0.103110563742395 0
0.0605735925337567 1
0.058433572946706 1
0.035300389517023 1
0.123128351899183 0
0.0860092633759582 1
0.149979377664787 0
0.0791601686010045 1
0.114243185672482 0
0.0626743150632473 1
0.0761355293614578 1
0.120095297700002 0
0.0120269960906419 1
0.132024412372727 0
0.213267873933182 0
0.0888955806752212 1
0.14298866436025 0
0.0764213253333961 1
0.0741421910170194 1
0.0901480360146121 1
0.0611281041864907 1
0.110684918639624 0
0.0896316712111158 1
0.109849417593339 0
0.0270172934654139 1
0.147341760346038 0
0.133775884580599 0
0.0959069566137353 1
0.120236234192968 1
0.027943741062297 1
0.132352175124822 0
0.148268919394105 0
0.0890907006840803 1
0.0432003114918454 1
0.104406281357792 0
0.0804191316140262 1
0.115100623510973 1
0.164409290554175 0
0.0900683630331509 1
0.0685795354163472 1
0.0853385868016215 1
0.0387821701429693 1
0.126207734612427 0
0.173825655622233 0
0.138414250855388 0
0.0536454901096536 1
0.118268619833566 0
0.123377055978864 0
0.113377175013884 0
0.0868542593224706 1
0.172572469617251 0
0.0714830911066599 1
0.102393875636229 0
0.119278416739623 0
0.0830357587736092 1
0.168948153794014 0
0.112460466917259 0
0.0904085157682607 1
-0.0224777630177972 1
0.0791978891644537 1
0.0527512622957142 1
0.00547124434797114 1
0.0332897716852839 1
0.121861162280021 0
0.0960674315493859 1
0.0740568852266551 1
0.183994023915602 0
0.191805734390814 0
0.0840389139677363 1
0.0740354432884728 1
0.0599907419830651 1
0.0800257395448556 1
0.00022158989012902 1
0.0127791013133048 1
0.0584829024311738 1
0.101593272823734 0
0.051238404973251 1
0.118056935979752 0
0.123135968724676 0
0.171827433771048 0
0.100706018929419 1
0.0647466942904636 1
0.116548161745066 0
0.0725507388226753 1
0.061031694843479 1
0.130439448740915 0
0.157515037671701 0
0.0974640337419969 0
0.12953594609432 0
0.0915048999921485 0
0.0514732882062183 1
0.133089102325493 0
0.104668709672477 1
0.0319720722845445 1
0.103193033446403 0
0.0559377466608678 1
0.132566858069916 0
0.150940273403717 0
0.114826377521877 0
0.110014903850527 0
0.157172895915926 0
0.0864396342068045 1
0.0839883738482892 1
0.0876170052712436 1
0.120649616237623 0
0.103560640279423 0
0.131991153335932 0
0.0933428970273401 1
0.131705615269175 0
0.159599708115667 0
0.0845305660172986 1
0.111884102874754 0
0.119518325512521 0
0.0877618730263127 1
0.0840945865189519 1
0.0848361258500503 1
0.0391241257830424 1
0.0999187261028127 1
0.133014961887993 0
0.122567206561691 0
0.158634330702939 0
0.154921778442235 0
0.170224492407764 0
0.142174942403225 0
0.0394840849350381 1
0.0453732779975387 1
0.13290996814247 0
0.0387647920318554 1
0.116106113047592 0
0.138906932867065 0
0.0459799369763964 1
0.150789544852985 0
0.0872784560888151 1
0.119307894953066 0
-0.0236970223411206 1
0.0250509705754416 1
0.134576661491998 0
0.160870406053081 0
0.176842711564554 0
0.107852699929353 0
0.112330531659465 1
0.122711218752239 1
0.0352426912181611 1
0.0124956903962282 1
0.147729523364794 0
0.151266648294104 0
0.171375685183896 0
0.119331173700747 0
0.0207434268718581 1
0.0349366722247549 1
0.114078689189731 0
0.0359223612355227 1
0.155087046083566 0
-0.0486843875159063 1
0.0471865925218111 1
0.0703525371463076 1
0.111391754071183 0
0.077583690503266 1
0.141125565945668 0
0.0106243247913608 1
0.051470193803053 1
0.0386712451862023 1
0.0691189360655283 1
0.0248305238126645 1
0.0871054924791254 1
0.0751939038689657 1
-0.0027930702984401 1
0.0499073462720255 1
0.124126532615149 0
0.0697920642258186 1
0.133009180472469 0
0.19034880223699 0
0.12512003552149 0
0.0519665484293484 1
0.00923046808366726 1
0.0745781730446616 1
0.118969150773755 0
0.21548554410081 0
0.121334922848928 0
0.0971931921908591 0
0.107712329713015 0
0.147721415987111 0
0.0728736055190105 1
0.0975051137202002 1
0.100829576005003 0
0.000470933669812669 1
0.163576763839494 0
0.110868259794774 1
0.0250495712420766 1
0.152503667308902 0
0.0437049170541671 1
-0.0174716495580191 1
0.142170702468934 0
0.134591313667392 0
0.143918924147448 1
0.131556033821395 0
0.12548114015906 0
0.0662033013745024 1
0.116073208891699 0
0.0141191864382805 1
0.030820756065416 1
0.138332995984258 0
0.123269017024199 0
0.167647246757144 0
0.0918372777227539 1
0.201322369845909 0
0.11433485116111 0
-0.0350444762579044 1
0.168635961242354 0
0.144391339336746 0
0.099191195377188 1
0.0930746087156801 0
0.106162477275714 0
0.119500017821269 0
0.0917528129814848 1
0.219877033699765 0
0.074564447583094 1
0.0578105741912933 1
0.116239735381944 1
0.0871491964358401 1
0.132051752605658 0
0.0562427629379497 1
0.105021687389587 0
0.0931160738695709 1
0.0491705832532278 1
0.137801995325828 0
0.0682387509241333 1
0.0763987959716084 1
0.094399778610669 1
0.063406654438216 1
0.0497787081447601 1
0.122213602686182 0
0.098535193739911 0
0.0698749404541823 1
0.147355606313195 0
0.0427295335699792 1
0.0829703056726858 1
0.0889504799947777 1
0.0721297359299949 1
0.169913790931253 0
0.0130221468605529 1
0.104325916346275 1
-0.0441909708120705 1
0.0320949017646203 1
0.11694702797546 0
0.116908382997691 0
0.0631595803777899 1
-0.0260258662140891 1
0.129202001359178 0
0.146281410543596 0
0.124323053965009 0
0.139713104933072 0
0.0755330993974398 1
0.0188441824124034 1
0.106853709836839 0
0.0879329933327345 1
0.129202072696775 0
0.135215562937778 0
-0.0179090762942997 1
0.0840728518434145 1
0.168334131135407 0
-0.0296464947186415 1
0.0451909673107561 1
0.0684711583411738 1
0.162216849217125 0
0.0260221372446512 1
0.133612937485955 1
0.000361965947806668 1
0.098599964303208 1
0.107699808075961 0
0.0713845944974109 1
0.0598803157964883 1
0.0600589742562143 1
0.162489538028534 0
0.0547024507720201 1
0.127785825316185 0
0.0969856886228473 0
-0.0657814008089137 1
0.0807565472936293 1
0.0808384006176907 1
0.104458645480406 0
0.0578211629497049 1
0.0185407203672823 1
0.0462536094414333 1
0.0752382370842622 1
0.115830979714735 0
0.0908286118400646 1
0.0409458465178683 1
0.0514822119692944 1
0.103707584465698 0
0.052474854928883 1
0.156513203072417 0
0.0114141065630973 1
0.113061405070998 0
0.108062883842123 1
0.150440505389426 0
0.0960323390196599 0
0.12194642116452 0
0.0775879660729576 1
0.0686694492100407 1
0.0984069760762931 0
0.03179466676884 1
0.152863916041617 0
0.00874506831269263 1
0.118294215852372 0
0.0688486603987658 1
0.163672128920408 0
0.10244665454069 1
0.100136674312401 0
0.0449765250521477 1
0.0707963223744075 1
0.145147616658369 0
0.0991395418863349 0
0.095934544025276 1
0.127093594089247 0
0.108677935724803 0
0.058322248722707 1
0.0397500956476859 1
0.125371700213879 0
0.0636662823237731 1
0.0041364730982824 1
0.18208922457181 0
0.130014715921687 0
0.110790184135727 0
0.158045216288184 0
0.0935545512112534 1
0.0893847159379566 1
0.11373939481525 0
0.0936171097099738 0
0.138698209418783 0
0.0494622850669455 1
0.140352681080303 0
0.0892705282999577 1
0.053771766086993 1
0.0480801429151005 1
0.0570507172739894 1
0.0926201199303017 1
0.102264560661938 1
0.0563567121010185 1
0.0894853109506798 1
0.0207085102068253 1
0.0647861041858233 1
0.128320038830782 0
0.0926422749588603 1
0.121065400703623 0
0.200214499014558 0
0.133211587104785 0
0.0599163807647397 1
0.147053247223228 0
0.133815139026931 0
-0.0132661113973312 1
0.0451350981171795 1
0.13882001150102 0
0.0909284078567676 1
0.0190967478804171 1
0.0398812095704536 1
0.188159129120225 0
0.115358311631223 0
0.0196312972898601 1
0.0694378230869879 1
0.0640906588299131 1
0.0719111585651865 1
0.0734986064006534 1
0.117914997450069 0
0.0861426520152831 1
0.0792367932161215 1
0.0718735509198002 1
0.14972445434484 0
0.0835995836058169 1
0.140254265495487 0
0.0823846926035139 1
0.0739953785922914 1
0.0921962258109292 1
0.15709046932 0
0.108365277063626 0
-0.00813952121794544 1
0.0702290493838818 1
0.102555959878945 1
0.085301847427221 1
0.0939490007162412 1
0.139933450671086 0
0.156731451749476 0
0.0932896730429954 1
0.0718194948847742 1
0.053826483952707 1
0.0490402851952017 1
0.101281598878275 1
0.0550932851230477 1
0.112818876239856 0
0.0997162340788579 0
0.0506025784754604 1
0.118416027308858 0
0.120251743317779 0
0.0857381853967124 1
0.0537319208032877 1
0.0909890517468642 1
0.03109676988559 1
0.0509016219197247 1
0.169324303044851 0
0.119049203524914 1
0.0715029578389074 1
0.120856865142797 0
0.135554030940679 0
0.119773015360105 0
0.221977711147058 0
0.113490681186234 0
0.14488927894305 0
0.073876586110765 1
0.0992042676367284 1
0.0305201888671653 1
0.155966586615008 0
0.0873095187585707 1
0.119858687205246 0
0.0685316825251255 1
0.0264027800239986 1
0.130376052852793 0
0.117869074919251 0
0.0282179162329506 1
0.134337100446869 0
0.112655755419158 1
0.104642653026671 1
0.0365847921596165 1
0.127720852723947 0
0.100698886043491 0
0.0858527158636562 1
0.125343617860538 0
0.112504519213079 0
0.0950038552760763 1
0.0076791035073137 1
0.102179428490378 0
0.0541234907395319 1
0.190938826268662 0
0.0594745237925648 1
-0.00623975121184599 1
0.125849841674461 0
0.0415964331118566 1
0.106139546314201 0
0.0897194960280584 1
0.16161551544371 0
0.144486913552434 0
0.0594031867785585 1
0.165140558096094 0
0.163444535463096 0
0.0902023783429508 1
0.0530184427427934 1
0.0809188914480736 1
0.0712997121510354 1
0.16385447059141 0
0.0872575362337254 1
0.0266792800271517 1
-0.0208129790520705 1
0.0696813706508429 1
0.0266448192075065 1
0.127348015856709 0
-0.056048511425922 1
0.0188836833212883 1
0.162164511797672 0
0.130760666194969 0
0.0995921930252443 1
0.121346400723783 0
0.132508819807215 0
0.0407516252086259 1
0.126410808220135 0
0.170497702189402 0
0.161581485174649 0
0.0388657872499199 1
0.118181562306086 1
0.0206125588812099 1
0.116343692963581 0
0.0939917736612325 0
0.0272478651675917 1
0.163019293456259 0
-0.00666785655226121 1
0.180361194130703 0
0.0782685770424421 1
0.12480708074945 0
0.0749602098164886 1
0.0584090605635326 1
0.165403799079854 0
0.0558576301198125 1
0.0248664836129538 1
0.108392035106467 0
0.0385983014519187 1
0.125364206363238 0
0.0570353709163797 1
0.0945725056640877 1
0.113657907387404 0
0.0452979183754018 1
0.043460058362249 1
0.144244798927888 0
0.0957027659273729 1
0.0496236278775269 1
-0.0080915364505021 1
0.0206806155556395 1
0.108503489239691 0
0.105435050499907 1
0.194082243392995 0
0.0971124781967294 1
0.132213578150126 0
0.0169308434788563 1
0.0153240150622804 1
0.0839542925184457 1
0.112666432057804 0
0.0599495134507592 1
0.113512402583561 0
0.194596451722618 0
0.0121724205044356 1
0.0344117820313986 1
0.0576905370500351 1
0.0291526675534631 1
0.136847916807018 0
0.0480252836763806 1
0.132100668205701 0
0.148470238198419 0
0.0815148164524302 1
0.0482341406532234 1
0.0468698582365065 1
0.185405733727757 0
0.0639188571200464 1
0.118947982022317 0
0.129619252341889 0
0.135472536110525 0
0.16316569032028 0
0.047097091358071 1
0.162671756491825 0
0.109965593747913 0
0.143133479600798 0
0.0490473778232858 1
0.0964510124330752 1
0.0440264124031272 1
0.0765344125779329 1
0.0574156150133685 1
0.134679322917768 0
0.0758511931911915 1
0.0840150736154187 1
0.0889590302229965 1
0.108408487428732 0
0.0684170780442484 1
0.0621378981495149 1
-0.00599258442969163 1
0.0840563320592252 1
0.0894071738596487 1
0.0187709819395597 1
0.178447073998283 0
0.117909049031541 0
0.121268071035157 0
0.0744298012851324 1
0.10743798432019 0
0.0921809640386275 0
0.120753037524621 0
0.110538437568529 0
0.0101152536624468 1
0.183652041076472 0
0.100952081357307 1
0.0406176093044708 1
0.105418521716825 0
0.00229139087341991 1
0.0564931715787075 1
0.133731961394123 0
0.0181920978130706 1
0.140462337613736 0
0.0498692799986632 1
0.143138190194754 0
0.0947552237932179 0
0.0978401814896189 0
0.135089314507925 0
0.0936008104810164 0
0.1602589475126 0
0.0527420863047739 1
0.0759250237081241 1
0.115819039959999 0
0.0849668025486144 1
0.156681702348974 0
0.193807701205469 0
0.050706366107625 1
0.0529781076589919 1
0.107532222983154 0
0.112104905232582 0
0.130759503221646 0
0.0937994908005333 1
0.115190966553211 0
0.152559633758251 0
0.0887542011397883 1
0.168313591109157 0
0.0574121604160881 1
0.094349926191371 0
0.176915562111045 0
0.0477511826132298 1
0.17652664792377 0
0.108411172714996 0
0.0617158755996376 1
0.20805210726972 0
0.0673418479768879 1
0.0661994945584592 1
0.0372568595231644 1
0.128349905169448 0
0.0646625556176633 1
0.188056639844387 0
0.0388941472788369 1
0.0446165490157381 1
0.077579265973705 1
0.136142457216256 0
-0.0170243205841701 1
0.0532031474675049 1
0.0874538264372879 1
0.00852614597582606 1
0.0787924829842541 1
0.0970812645085743 0
0.172617374973059 0
0.050420127958559 1
0.0905264026226741 1
0.169558807857436 0
0.0764222151236371 1
0.0987090233343012 0
0.105889418275893 0
0.0954627968821288 1
0.0883118526860761 1
0.0726252790429517 1
0.156453533916287 0
0.126875062894175 0
0.0973012542813088 0
0.0712490442637259 1
0.0719083577841228 1
0.13941388413479 0
0.112041845777084 0
0.105219045705705 0
0.082342806758002 1
0.11252031700459 0
0.11730302430618 0
0.0660152930557832 1
0.165994909539186 0
0.0451567391305036 1
0.161308936379939 0
0.090272584128059 1
0.128183185271532 0
0.038836274961961 1
0.123647452163296 0
0.0842183501546945 1
0.0872198800771438 1
0.0548063265326458 1
0.119788508002493 0
0.0734794782439977 1
0.112020609645236 0
0.0649530651841818 1
0.18651483444122 0
0.143181528049361 0
0.0954389655817873 1
0.0709109519708432 1
0.113892479415505 0
-0.00378532454856179 1
0.120803108954453 0
0.0829466141865568 1
0.0253809868979043 1
0.107023288371502 0
0.124949312269395 0
0.138156966710388 0
0.0904757112804075 1
0.114589151372246 0
0.098190542187558 1
0.132852678017138 0
0.051948309795403 1
0.0489772732997723 1
0.0980190829814045 1
0.104332293305252 0
0.148694869112029 0
0.0548599087725821 1
-0.0017456997736383 1
0.135929941751648 0
0.0997502392901469 1
0.173270516236775 0
0.086786123010769 1
0.0471781766163338 1
0.0725964184191868 1
0.0696109571016198 1
0.0728391054042681 1
0.163955138169533 0
0.109395525319429 0
0.121781806600504 0
0.0885643030243953 1
0.1520300361417 0
0.122067907797722 0
0.12502979370036 0
0.0651654219643949 1
0.0788725073539479 1
0.0674187329402641 1
-0.0288269041915131 1
0.13529488118105 0
0.118384691108697 0
0.130312460071618 0
0.132936756346863 0
0.0682362112704866 1
0.0218167654053208 1
0.142647516345955 0
0.0995131181575031 0
0.0809937163398106 1
0.082719974190706 1
0.0839013100516915 1
0.0672340835905642 1
0.134393830125927 0
0.14176384939572 0
0.104135665742773 0
0.182043717231974 0
0.107902509817477 0
0.0710015441472291 1
0.00216340545515461 1
0.144914290663806 0
0.00811830386063037 1
0.0211443798260162 1
0.131110127788084 0
0.00186044463628086 1
0.17001518539007 0
0.104100213601426 1
0.081163815235369 1
0.147205321219897 0
0.0858608200754879 1
0.169762138266094 0
0.0436689678443089 1
0.129032497561088 0
0.0873287741512675 1
0.133778764336348 0
0.119833354900498 0
0.196153499097663 0
0.0743573944431959 1
0.125468504367296 0
0.0831460516473811 1
0.17821537751493 0
0.0911746536504608 1
0.109549751249774 0
0.0603214354425846 1
0.00838013381309858 1
0.0473659026696193 1
0.0933958426017363 1
0.136802331721065 0
0.0928289760382871 1
0.130399604661616 0
-0.0214487356025557 1
0.104880930416353 0
0.0985550577652441 0
0.156025793010047 0
0.139678361711542 0
0.122642562606954 0
0.0421444385625718 1
0.0667555687654296 1
0.0615516893434689 1
0.181381177228069 0
0.145926850736054 0
0.0467840083953101 1
0.107325769383632 1
0.0441163910057038 1
0.0526258459932843 1
0.1340291878284 0
0.0950843389594252 1
0.165393301631165 0
0.0190223963090491 1
0.0404942500129956 1
0.105371772311314 1
0.191946861433341 0
0.0906294911232714 1
0.0381302469087394 1
0.110396998536742 0
0.109699113882452 0
0.0412679835068634 1
0.0605516326590001 1
0.121156423384928 0
0.0799841626474128 1
0.112085047032863 0
0.0383462323414125 1
0.0661294958888069 1
0.0571965530493938 1
-0.00335231197624252 1
0.0978374054677194 1
0.183359346791392 0
0.120957584020512 0
0.0174409501590193 1
0.107593332900077 0
0.128930244673384 0
0.0953347156577935 1
0.102834540136641 1
0.10681670999876 0
0.0800726527613841 1
0.0616049046075804 1
0.133640044309039 0
0.132410909599958 0
0.0587344880834024 1
0.101632872490935 1
0.109955896837335 0
0.0878287111474914 1
0.0631071109373746 1
0.0981903194928437 0
0.110551605502099 1
0.114918922752439 0
0.139601143404906 0
0.124850528012745 0
0.091543048375306 1
0.115311984162278 0
0.155956726971831 0
0.143562499759667 0
0.122893871953989 0
0.0999248486790559 0
0.159875673550376 0
0.110750364353346 0
0.0919781978009763 1
0.132934935855015 0
0.0999336464111493 0
0.0413312622169297 1
0.0688912968056439 1
0.0915169045926897 1
0.206806704250219 0
0.1042685648247 0
0.110601754405734 1
0.0767045815228869 1
0.0691313983581223 1
0.171280452838719 0
0.17404615304708 0
0.105401867836665 1
0.0805452634785443 1
0.198473195840053 0
0.0832428069292424 1
0.0873787899400297 1
0.0508398104787788 1
0.0964450510961258 1
0.101680784030384 1
0.116232600547014 1
0.0942883559625265 1
0.12470703470526 0
0.0461486371840751 1
0.0988481783911406 1
0.082458054067712 1
0.0806531417319178 1
0.0201212955618073 1
0.0921980916363061 1
0.0504194708954815 1
0.120220745060204 1
0.0554969718655148 1
0.0780681862759194 1
0.0542168537075195 1
0.0157885380246328 1
0.187884893140001 0
0.0810189397712328 1
0.054182801778753 1
0.146014210711805 0
0.0592704894249949 1
0.0528573985278522 1
0.0170164464537697 1
0.0676211311421541 1
0.0694872058106333 1
0.0917332640767308 1
0.0805201026678228 1
0.0743724520438509 1
0.162912417122428 0
0.142953947035811 0
0.0906108337828166 1
0.145490050996841 0
0.0704728599700072 1
0.0408440270937737 1
0.109382356598434 0
0.0977799190072228 0
0.0367399846861915 1
0.0192332188395896 1
0.0888595931566513 1
0.128553697078469 0
0.154222427838526 0
0.121489248663714 0
0.0506832138190146 1
0.0809894583571439 1
0.0638148340189348 1
0.0915751125735795 1
0.0620578867449281 1
0.134207106999943 0
0.208213009009537 0
0.119422203589326 0
-0.00349421357420543 1
0.119253929358933 0
0.07031497103249 1
0.103193756719202 0
0.124395119661959 0
0.0202624375326775 1
0.0444723281401314 1
0.115072349927624 0
0.127033470808089 0
0.0696831780004625 1
0.111137796144164 0
0.054533553843753 1
0.0550413640061874 1
0.0962154999026268 1
0.083570985622768 1
0.0483335326562282 1
0.125230574289319 0
0.102765245539065 0
0.0254200056097565 1
0.0864396564521133 1
0.11486400401486 0
0.0701025118778057 1
0.127431088711888 0
0.0334182043067727 1
0.0644958979225799 1
0.0390719890250214 1
0.0972262174271591 0
0.105372993950779 0
0.087723653818147 1
0.175327434925516 0
0.0926501284196745 0
0.108198016062872 0
0.108857110846455 0
0.1465933816407 0
0.0365521989018742 1
0.0955474817084496 1
0.0537757632547541 1
0.126997104241693 0
0.209178956967283 0
0.0534908172699557 1
0.142992566777513 0
0.0585267537416311 1
0.0197500085618309 1
0.0445249875993539 1
0.149878485916048 0
0.0610165268822594 1
0.0589616077655513 1
0.0937584325184152 1
0.116211055612748 0
0.127000155918823 0
0.072930535255849 1
0.159094624720504 0
0.200155565345936 0
0.141278776174213 0
0.0810965797246002 1
0.103114595214846 0
0.0213849852152216 1
0.0352013749621861 1
0.0609391546658061 1
0.0918012696376933 0
0.0825515823233229 1
0.15986728303852 0
0.0873346411533303 1
0.0474658684998286 1
0.152483911807979 0
0.196347295614001 0
0.0451695458031786 1
0.0176441112344457 1
0.0278658500772282 1
0.0734342460259558 1
0.0492392329577643 1
0.160065789767616 0
0.0799827022226026 1
0.0691295040585594 1
0.122254532334915 0
0.166550703069352 0
0.0608160073193599 1
0.110677021122739 1
0.0391570679349003 1
0.104413665939679 0
0.0672431095045544 1
0.0572626640361075 1
0.10579898220829 0
0.0921788632558137 1
0.0500085355687324 1
0.0589764112516572 1
0.0794463802177938 1
0.123532628059585 0
0.070652643910038 1
0.130926069619236 0
0.0603305336173731 1
0.0834862644512405 1
0.118957622785681 1
0.151708916876894 0
0.0456255888940908 1
-0.00343116346919613 1
0.0412468269123186 1
0.032004563310631 1
0.143092216791061 0
0.0284723842784157 1
0.110529768748859 0
0.134677881059283 0
0.0146244215639322 1
0.157442086771562 0
0.0646296017097498 1
0.139025354225605 0
0.106486627289749 0
0.0937581201172861 1
0.156679577306358 0
0.106979111945021 0
0.169260423400555 0
0.0596209820096308 1
0.0892105192829273 1
0.100094432709326 0
0.0924505025448494 0
0.113604190248803 0
0.0869741324069354 1
0.12042532879696 0
0.0992880178666362 1
0.105153388600937 0
0.104219967642328 0
0.0498955919500284 1
0.127610563466977 1
0.0846680368656314 1
0.126056352517294 0
0.0627791965117001 1
0.130437616180275 0
-0.0244284992408833 1
0.0410437349038304 1
0.1409411362337 0
0.0538974954294284 1
0.0780620798194024 1
0.129862041492132 0
0.181993246507 0
0.0848757246499812 1
0.0557216947212546 1
0.0954696904824262 1
0.045125560116888 1
0.147186394546855 0
0.10816004786783 0
0.0918083103867759 1
0.0751463500272317 1
0.132168821803518 0
0.0701232621050035 1
0.0785731211525048 1
0.103246734283592 0
0.0721272731299875 1
0.0930538907760667 1
0.0516097873802554 1
0.0787291820183918 1
0.145096179852153 0
-0.0406770193616625 1
0.154814017804142 1
0.0567719953925602 1
-0.0049380622943754 1
0.136896953459996 0
0.067107524516873 1
0.108739311906449 1
0.127172955875406 0
0.146762711650935 0
0.047245514392236 1
0.0144260867916065 1
0.212581015096726 0
0.116362035802299 0
0.135377377575359 0
0.12319576315094 0
0.108168727641632 0
0.105237503783541 1
0.0792089211138601 1
0.148703225618644 0
0.0706552597751467 1
0.0517011511884368 1
-0.00807900304243252 1
0.127050323085497 0
0.00681789483490812 1
0.128191144469481 0
0.0258965587757117 1
0.0697722715902774 1
0.0935165571196048 1
0.121990322075607 0
0.129855257373499 0
0.0833972105671972 1
0.113055225543905 1
0.093041081426478 1
0.141765534114786 0
0.1064430969591 0
0.0706279259413537 1
0.0399023270481014 1
0.0798884667305817 1
0.147038477620052 0
0.101329223864616 0
0.0861622087465806 1
0.10876179175713 0
0.167120628690888 0
0.053383545341211 1
0.211292687714013 0
0.0587459458557632 1
0.140557645006584 1
0.101253874454719 1
0.191074798568881 0
0.151121759188802 0
0.0600949103137644 1
0.00032477928333982 1
0.0532711022473059 1
0.0144140272805435 1
0.109046315369599 1
0.0585104250466468 1
0.120665698037012 0
0.112145488326282 0
0.0523578311242113 1
0.115219737468872 0
0.0280159973649531 1
0.0851760083464917 1
0.171078330230203 0
0.177158099854742 0
0.0551094897865609 1
0.131055553466795 0
0.113184764765472 0
0.10275497443437 0
0.0689259724370342 1
0.114034166832896 0
0.124381737016638 0
0.136990286246483 0
0.0714119608521065 1
0.031469110186471 1
0.138454569156638 0
0.113197675846867 0
0.0393038917162761 1
0.120946644868067 0
0.15848694646933 0
0.0390578599193532 1
0.0904696597843943 1
0.0368701636067446 1
0.0827786229421504 1
0.124515060283615 0
0.0774218645069111 1
0.148064309885969 0
0.133616759259085 0
0.107325931202225 1
0.0881022539492985 1
0.153091982380501 0
0.0240120729700622 1
0.133506855259234 0
0.141563231856873 0
0.126938859408743 0
0.0280256167775567 1
0.122476459861345 0
0.0612342568517827 1
0.0800132398188029 1
0.0964122260859429 1
0.142274157938965 0
0.00657459574739748 1
0.0976523624853359 0
0.0330210529246845 1
0.0850463984364159 1
0.173977949530674 0
0.17589017148365 0
0.0162026214321445 1
0.0776382351198653 1
0.108929525386666 0
0.0523319793550031 1
0.076301486265668 1
-0.0290616267439144 1
-0.0414703828100981 1
0.118086941612976 0
0.159612542636283 0
0.108358453512771 0
0.0729639965097281 1
0.0576029683408296 1
0.096692093786014 0
0.0859123848671739 1
0.0874319857879187 1
0.115705412271964 0
0.0991081078072817 0
0.0531789715780603 1
0.192238412945933 0
0.114699502894852 0
0.126724761242664 0
0.0752844043183211 1
0.0581405943904078 1
0.0654861291210583 1
0.10967014693763 0
0.0484663115284246 1
0.0829775362842315 1
0.0696759149092908 1
0.134657531671989 0
0.081533281730131 1
0.114617953290756 1
-0.00906773928657855 1
0.0796424664539246 1
0.0450171744993435 1
0.108057207051836 0
0.0845537630969657 1
0.223144103708162 0
0.0961324987167341 1
0.052153320980695 1
0.0693860355163329 1
-0.00785064741312047 1
-0.00318934019934787 1
0.0607327810701004 1
0.132172163151265 0
0.0684222555483364 1
0.112178599186895 0
0.0731979666850036 1
0.0168381105768423 1
0.0894269363310888 1
0.147447621504165 0
0.141508012192965 0
0.0567462704350419 1
0.0781887713417078 1
0.228387768985386 0
0.126800254733486 0
0.0669846863773233 1
0.0661477611839884 1
0.0776284873211545 1
0.0600326780912362 1
0.0735827366145862 1
0.148921571032138 0
0.0940600218742284 1
0.148026357602078 0
0.130580908630094 0
0.13696711616005 0
0.107468549077303 0
0.0194804250189514 1
0.121375023869056 1
0.0472133009332299 1
0.0294211876685517 1
0.144819652721536 0
0.0814184920219108 1
0.154322137259192 0
0.181588185268369 0
0.145484316950236 0
0.131424328214316 0
0.16402989354279 0
0.0237861794597434 1
0.140683596277958 0
0.0262410707130807 1
0.16865247965883 0
0.132879202215894 0
0.0473739398565514 1
0.00572705521908384 1
0.027872882615259 1
0.0723261332541955 1
0.0549017953529855 1
0.0858533309902974 1
0.0584468995740597 1
0.124912028557977 1
0.146470874915473 0
0.0657022054895035 1
0.0172566474367815 1
0.0800526128299351 1
0.0970833254236782 0
0.0925656266779485 1
0.0772621327711724 1
0.0165679110408967 1
0.0637963203255162 1
0.0870470138481323 1
0.0831088062142639 1
0.13977523637975 1
0.0942004886187386 0
0.116645778687343 0
0.0719678169275309 1
0.133293418185278 0
0.114838368349724 0
0.0602160069817532 1
0.12197464434527 0
0.185865477274808 0
0.122303330348915 0
0.0611239435198146 1
0.138711842221476 0
0.0935434466610451 0
0.136631476271353 0
0.152065112606086 0
0.0501833662969451 1
0.132470776072005 0
0.0750082070463764 1
0.123549911207897 0
0.083045025939397 1
0.0358788489714676 1
0.0605913680545406 1
0.0609178165108502 1
0.0546071967799948 1
0.0633373561787084 1
0.140905427414161 0
0.0668611436896607 1
0.0751005492001998 1
0.146089275803325 0
0.140637299570652 0
0.157426472469393 0
0.0802107159014825 1
0.104346307961465 1
0.0747254176822638 1
0.0569788365957784 1
0.183748662977828 0
0.0614948544987942 1
0.187884844959165 0
0.107640553487434 0
-0.00107681875377956 1
0.0495793827129197 1
0.124498305727108 0
0.105506354121978 0
0.0914805776719472 0
0.141278543567268 0
0.0106473595016519 1
0.215380571250279 0
0.107900918862514 1
0.0833113254547986 1
0.165770090494284 0
0.0927920742933474 1
0.000750085384500926 1
-0.065262097311728 1
0.0332678391528039 1
0.154140448893736 0
0.140894121717693 0
0.042675583560902 1
0.108843357012103 0
0.10997711742427 0
0.0979702798653213 0
0.141474794896594 0
0.0580531078519586 1
0.0801780903173219 1
0.0304376693435229 1
0.0430677422741592 1
0.134339886755742 0
0.0572904649751762 1
0.081472543584731 1
0.124332197890678 0
0.0432004984433238 1
0.0845822221357724 1
0.138774341136023 0
0.0495056171074335 1
0.0683085546580222 1
0.132611327533273 0
0.115995796194872 0
0.0806579925705964 1
0.104029203806105 1
0.148986312448229 0
0.136142506095025 0
0.109606455050418 0
0.0170719082142343 1
-0.00338794360914959 1
0.101597925185612 0
0.18609211468138 0
0.106559185124829 0
0.019871540081836 1
0.00959312275360156 1
0.133516211090574 0
0.105716041810359 0
0.0403405770892977 1
0.0478246532244494 1
0.0489212662831785 1
0.112342309200463 1
0.188338017404361 0
0.0848785339552914 1
0.181638414197122 0
0.0689442187064406 1
0.164440944752347 0
0.187518358122518 0
0.116591267477959 0
0.0798965573252283 1
0.112031213128965 0
0.111978109140476 0
0.0490534299086615 1
0.050300877467267 1
0.169247423250804 0
0.11566941361376 0
0.0540590580732997 1
0.0277912491924447 1
0.0151732372372467 1
0.136446414344518 0
0.147110595100485 0
0.0304161375075452 1
0.063801286149633 1
0.147882396302044 0
0.149628446222179 0
0.125898881213876 0
0.0707949249310828 1
0.121760241860535 0
0.0944325605296185 1
0.125323786551341 0
0.131503790732851 0
0.113338218965324 0
0.113425732041654 1
0.0614675331787575 1
0.0724976463980696 1
0.0198485765919371 1
0.103857521005195 1
0.018139301481677 1
0.0702581646071202 1
0.0350275223921091 1
0.0696829678335643 1
0.0974776382705742 0
0.118079149430626 0
0.038406293582011 1
0.0268285554546882 1
0.0579472442750199 1
0.106580490985051 1
0.0792494591789047 1
0.096944039902398 0
0.0901448944346099 1
0.0896744855178721 1
0.131310060942665 0
0.0831514993142999 1
0.118133871305581 0
0.0323238571402474 1
0.0899193962538224 1
0.0397705675888855 1
0.028891486397541 1
0.112456597138537 0
0.0878855025023013 1
0.144911488509621 0
0.125019803739016 0
0.0211977447282643 1
0.0285849470379752 1
0.0894928201221006 1
0.0945712671911865 0
0.0930304674161892 1
0.0941312242888906 0
0.114548011615382 1
0.0930030867882176 1
0.0210039344063318 1
0.0888996440529488 1
0.185106207861681 0
0.105395479542016 0
0.067796923353967 1
0.0988077531566102 1
0.134937069386817 0
0.186207605336315 0
0.0768993258964401 1
0.074523586799357 1
0.117529519501918 0
0.088304962263945 1
0.0778431600178231 1
0.0492195699141106 1
0.114155954129651 0
0.0825854333830261 1
0.0951621152550312 1
0.0225214557432683 1
0.117524581704816 1
0.163896357881523 0
0.117341513698381 0
0.115659997535305 0
0.136052394378383 0
0.0365635746034153 1
0.0906056717678503 1
0.0228856644843504 1
0.060232325526569 1
0.0975018500271669 1
0.0165236074007691 1
0.218263012974893 0
0.0882875960302728 1
0.117715296556236 0
0.078674149825181 1
0.111620910232238 0
0.154585411452168 0
0.182544435897066 0
0.0639939120770503 1
0.00509980123117955 1
0.101374315456008 0
0.116454800552923 0
0.0899545417425072 1
0.0796946124425848 1
0.0847835687981375 1
0.0883373775815704 1
0.101169098343934 0
-0.0249137003395842 1
0.102459037452751 0
0.0882182725119067 1
0.0580900252847427 1
0.0241456576535476 1
0.0596047392657092 1
0.0971200594434529 1
0.201234410519752 0
0.15526723663595 0
0.0406858446503932 1
0.0572453231009766 1
0.0846060410717342 1
0.105300557260809 0
0.0414794960685818 1
0.0867993267477646 1
0.0784364617251354 1
0.186051569144985 0
0.0961294521220037 1
0.125263715996336 0
0.190237213938716 0
0.144502635881932 0
0.197117236173509 0
0.136230768911947 0
0.119532979764849 0
0.10855282642363 0
0.143913786540248 0
0.117818670198403 0
0.0648274085245308 1
0.0837898843673872 1
0.118316637838269 1
0.0502154411466902 1
0.134942433344254 0
0.126402831652607 0
0.0991816107477205 1
0.102721217238184 0
0.135613908285717 0
0.154688519688778 0
0.120471867935843 0
0.140018793982141 0
0.118765005282339 0
0.158920547342742 0
0.0544271397599274 1
0.106994884375321 0
0.146100858524551 0
0.0685709151286403 1
0.111414475073235 0
0.154714740133484 0
0.152390582675444 0
0.0879576505332984 1
0.0681004466309008 1
-0.000440589342384052 1
0.0514259766604291 1
0.070403808476711 1
0.101158924931653 0
0.10628790085165 0
0.120471069074462 0
0.086332926134783 1
0.0987971251728992 1
0.157509088149016 0
0.110600309855438 0
0.0348577127155714 1
0.183705208763442 0
0.183280305510331 0
0.0919450736830671 1
0.0526433299932228 1
0.0320775510490547 1
0.132059035864103 0
0.1827212180133 0
0.0391171574909748 1
0.165698766354709 0
0.0625077005969531 1
0.111858912446952 0
0.101140834140745 1
0.0976590556029883 1
0.14419435520703 0
0.0719707212872695 1
0.0859334286193952 1
0.0805102861069096 1
0.113985892824974 0
0.0856382744426865 1
0.0964864934908294 0
0.0623165807619366 1
0.126118229501658 0
-0.011525975289449 1
0.0787947663401938 1
0.150776883758654 0
0.0969779441261953 0
-0.0135587494365601 1
0.0792099481139888 1
0.0886839861032464 1
0.0486574253377077 1
0.123232365087053 0
0.151570794037966 0
0.122527155037112 0
0.118962591943963 0
0.00795205307608648 1
0.146737878803668 0
0.0393918359189201 1
0.140475555765406 0
0.0113411310914018 1
0.0908396994333623 1
0.0574219901314851 1
0.0790199625275147 1
0.0329398908971939 1
0.00919627279816052 1
0.106414418819009 0
0.179756020288228 0
0.117745969789651 1
0.0954053013956277 1
0.0359776317702377 1
0.0418390348597019 1
0.142434885298208 0
0.0906624576158531 1
0.101809198456746 0
0.09131519956687 1
0.0956867984013736 0
0.11267099148067 0
0.0576475000314108 1
0.0655593601538382 1
0.0803749407612904 1
0.067445415720874 1
0.134263075151726 0
0.107427154925593 0
0.153164776762515 0
0.136973443370774 0
0.170639352006356 0
0.0602591829235807 1
0.170881252658928 0
0.139517554337963 0
0.103966774503014 0
0.0746957442149586 1
0.0689632680135335 1
0.0848961537719178 1
0.10254035394532 0
0.144319866863868 0
0.0879311837860081 1
0.130091696233859 0
0.14945547433871 0
0.0532277814491925 1
0.130938200922458 1
0.0356598408032465 1
0.217784087577078 0
0.141315857485452 0
0.00125198607606637 1
0.0222144730510734 1
0.0724090014521419 1
0.02657434892627 1
0.163341797782663 0
0.0827885537023542 1
0.144796637260464 0
0.0662941466332141 1
0.148425238147577 0
0.0632019381313512 1
0.00747247359174655 1
0.0723795826545742 1
0.102569544260519 0
0.0311563222745273 1
0.146254924205705 0
0.113607553304038 0
0.0843073126403966 1
0.0786178211445904 1
0.187408155233869 0
0.0784894438105258 1
0.087163748140002 1
0.0770724132864716 1
0.0365057713940631 1
0.115773678218037 0
0.0513266202314886 1
0.132482779366449 0
0.0425926688328286 1
0.0854458830404755 1
-0.0480892602323501 1
0.105465552385313 1
0.125765144001815 0
0.158929092984896 0
0.0831140235738187 1
0.109938200559751 0
0.148439147316151 0
0.17325674291468 0
0.109664258353592 0
0.106648851718183 0
0.156373387898967 0
0.110881120054884 1
0.0727161988616906 1
0.119734988188643 0
0.0288950573731478 1
0.0246601898945656 1
0.133317426069749 0
0.0901769859802825 1
0.0752374334554838 1
0.0696277721348411 1
0.045557141722772 1
0.199533901643276 0
0.0830559498226503 1
0.0684670737359525 1
0.0564653746685837 1
-0.0121280669710027 1
0.134424744906153 1
0.0523481641170639 1
0.0392663022193295 1
0.127390044367278 0
0.0828032936323259 1
0.101626430657254 0
0.0355629469605576 1
0.13343683701149 0
-0.0275989086522736 1
0.13464673203751 0
0.13140809720385 0
0.0929361013012853 0
0.140227098464831 0
0.0121296010653167 1
0.030734985694939 1
0.0829855126218432 1
0.0737700850349632 1
0.0462942543996204 1
0.0818324108305036 1
0.106086164693581 0
0.0892091208879805 1
0.160666073530879 0
0.0635251096035872 1
0.191324342916479 0
0.101712913793458 0
0.0836032416357529 1
0.0354206063586586 1
0.0717693639674301 1
-0.0236077673802257 1
0.12196306282297 0
0.129228947980479 0
0.143860592402962 0
0.12306597039544 0
0.0150464265096294 1
0.129088531400104 0
0.0745845289069779 1
0.0806288853506252 1
0.0230549433693263 1
0.138568752477208 0
0.14592653492333 0
0.00951384513370868 1
0.0863161764651876 1
0.108671639318766 1
0.073704208323396 1
0.166636939562904 0
0.133793280575367 1
0.0598249829051145 1
0.13885236179837 0
0.111839659144363 0
0.092582520416397 1
0.11141698487448 0
0.166370208292229 0
0.0774683743140005 1
0.107048244879044 0
0.00599642661713373 1
0.123131548170859 0
0.0672229704646857 1
0.0934825632119904 1
0.147918049451561 0
0.0404239988073217 1
0.148616402916889 0
0.178206866985348 0
0.0994229796002246 0
0.146995643602152 0
0.0838532387610653 1
0.0759061528444047 1
0.0839838884802026 1
0.154147901944109 0
0.104947748684175 0
0.0975463188633766 1
0.0940856898020105 0
0.0464205069569992 1
0.124576241108605 0
0.0300534530420406 1
0.0421739504742228 1
0.096216628875548 1
0.179496042546973 0
0.0674630317018877 1
0.132441769069023 0
0.0153639771663056 1
0.0860391018488993 1
0.12023270666272 0
0.173139242850131 0
0.0784570813646479 1
0.109610462134389 0
0.0150206505142215 1
0.0763130975956175 1
0.131352893515511 0
0.0515613212379743 1
0.0962217757434497 0
0.00835293701755614 1
0.133598646088221 0
0.188744790055373 0
0.00583921041742057 1
0.142008823958644 0
0.0387541043375198 1
0.0523014081075556 1
0.106768716862453 0
0.11027546971666 0
0.0449642815708862 1
0.107009451328206 1
0.0550807706609485 1
0.189977259263649 0
0.153323980858721 0
0.096834826737573 0
0.111676493913086 0
0.162029353535053 0
0.00246149484975347 1
0.144809572943271 0
0.139772839130316 0
0.0777219168138525 1
0.133901128577157 0
0.103333528778647 0
0.0579139025187997 1
0.0519113103686234 1
0.148499323826207 0
0.0527595912056411 1
0.0994749577064327 1
0.0529987350982943 1
0.0747630053529064 1
0.119327287267918 0
0.117909564645316 0
0.0706106812704406 1
0.145239701413335 0
0.0837343681375097 1
-0.00164387849701877 1
0.154601801270035 0
0.0260354861098313 1
0.109220182005439 0
0.073184527784691 1
0.0561381289607275 1
0.0498947413981481 1
0.0528019728377527 1
0.0994143530125416 0
0.115106438478333 1
0.142304045284194 0
0.113879970631136 0
0.176895225927483 0
0.138620407098757 0
0.168258679147537 0
0.0899871248290846 1
0.0482885110434455 1
0.0981811130029066 0
0.0655682037060822 1
0.000197921389328201 1
0.102539689107374 0
0.0200416965798813 1
0.123280266515374 0
0.0949120713490142 1
0.0070956805485976 1
0.0918450381916259 1
0.111263198029765 0
0.174862614152898 0
0.0221691308409825 1
0.0743123394011341 1
0.0158741344986205 1
0.187932332316467 0
0.0310863295582902 1
0.124817888306641 0
0.10672102459924 0
0.113745727619749 0
0.0594988579959606 1
0.0367112225481822 1
0.126476098054049 0
0.151625985878403 0
0.0340793346610497 1
0.103210750518143 1
0.0334818763726044 1
0.0400375271899949 1
0.0709612790667109 1
0.0169668635502727 1
0.217652528102154 0
0.110418015163383 0
0.132245529462296 0
0.111388037395657 0
0.0253480537665633 1
0.0305493911771451 1
0.105699512887371 0
-0.00459345986234289 1
0.103619712924482 0
0.131036659168906 0
0.0587653954274367 1
0.184150471770333 0
0.100527520501108 1
0.0624486789904522 1
0.10674989611894 0
0.121545805838246 0
0.193019900000238 0
0.0767252110602389 1
0.132221315577281 0
0.135405946166137 0
0.0173143452303093 1
0.141766906784323 0
0.106720689774411 0
0.0796616326621741 1
0.0768500325348067 1
0.0473041025223263 1
0.0921174169216663 1
0.110304056602097 0
-0.0515973630814671 1
-0.00927637268129298 1
0.0890666573451915 1
0.07597636588868 1
0.0875088583839282 1
0.213384451012043 0
0.130426026020632 0
0.174336587506121 0
0.0790143344560673 1
0.00934998554454345 1
0.155947105535531 0
0.11600656628574 1
0.0883259607893532 1
0.113165549972966 0
0.0182821279569579 1
0.132155294291452 0
0.0998904197700135 0
0.129162229164102 0
0.107293912953895 1
0.110692896955279 0
0.0953124579530654 1
0.0251857370349071 1
0.212945170623907 0
0.150618224324803 0
0.124172071515497 0
0.10465419911741 0
0.0303503285559439 1
0.0606486570052985 1
0.0698232519075284 1
0.00722459737849059 1
0.0293719408923532 1
0.0929238735046049 1
0.0485570686492299 1
0.0980870061904965 0
0.0109701362466208 1
0.0715466546535936 1
0.100019647316775 0
0.109098196720482 0
0.118890771429412 0
0.0756147641588203 1
0.099519062423047 0
0.117797370085443 0
0.0832625079845285 1
0.11607990357979 0
0.0969846854538663 1
0.177070871026886 0
0.081766258888076 1
0.1097789763196 0
0.114579550993293 0
0.126215290100407 0
0.0757320770710808 1
0.00284034722495683 1
0.0460821797048248 1
0.0373364870567305 1
0.137596012948438 0
0.0884094006363259 1
0.125291202280857 0
0.110135042826473 0
0.0607198040317244 1
0.116307532602455 0
0.129050610295088 0
0.128361712345525 0
0.0977929237908034 1
0.0700020970898479 1
0.1487419628789 0
0.0801997937062609 1
0.0512798694412394 1
0.130765283695588 0
0.0663727372606279 1
0.0879885077559106 1
0.146708151055257 0
0.197595705596064 0
0.160462109135007 0
0.0654417578748277 1
0.0584663695764506 1
0.0836713191897348 1
0.021735206802113 1
0.16806003964174 0
0.130884374495403 0
0.210519136122758 0
0.188662720821634 0
0.198898207915995 0
0.0904764263128375 1
0.0188775407077799 1
0.0351417751524721 1
0.127898815486881 0
0.117750371802394 0
0.0695425023038501 1
0.143359608503653 0
0.187757082614607 0
-0.0144796407345023 1
0.0700089775426001 1
0.107984343238646 0
0.145038577768477 0
0.129958460506718 0
0.216998479099971 0
0.110464877015405 1
0.158074873245956 0
0.132781756653324 0
0.075778796629075 1
0.060320396168961 1
0.0881456795054349 1
0.12774102211404 0
0.085314981170529 1
0.201166433785373 0
0.171815348739259 0
0.095529498521879 1
0.111524984229881 0
0.111897196404388 0
0.0238568292078975 1
0.109790279730539 1
0.0566673937508851 1
0.0774131060764773 1
0.0423172173925448 1
0.0758230393181654 1
0.0632258202988633 1
0.0727875883583366 1
0.132813487665886 0
0.0633001221455745 1
0.0494225704558121 1
0.151340207547894 0
0.102906459388686 0
0.0484814796734929 1
0.0498992550718728 1
0.0693027376519819 1
0.13337976663665 0
0.0495670616631218 1
0.0467313739060248 1
0.0842168737383996 1
0.138032010146113 0
0.0849730867746993 1
0.117143170516294 0
0.100092136786665 1
0.0479000325657386 1
0.111972726277039 0
0.117158875495942 0
0.0648270585505296 1
0.129100461235956 0
0.0695036426342505 1
0.030526447330524 1
0.122186217924368 1
0.167914309772539 0
0.0786855438303758 1
0.0747022157376652 1
0.0432433965687857 1
0.0733972960916699 1
0.107072534049337 1
0.0961988593759243 1
0.10204836758584 0
0.192304853978059 0
0.148941221352761 0
0.094417312711076 1
0.0958648996560067 1
0.120131788814943 0
0.133753592947277 0
0.0363357143554379 1
0.0235171093395526 1
0.12019321969132 0
0.116680875620026 0
0.0717714726815439 1
0.161324324492735 0
0.120887701589055 0
0.0708214973595579 1
0.14615673158154 0
0.0653235498826077 1
0.108448790485522 0
0.075532529062286 1
0.150836949518285 0
0.0536513145672164 1
-0.0118157042547048 1
0.0515734544820959 1
0.11214269008733 0
0.0747939043901144 1
0.137578579349987 0
0.10261339620161 0
0.128596752359956 0
0.15724746713809 0
0.070965092758454 1
0.0409294977169756 1
0.044739565060138 1
0.0574853785596641 1
0.107349771411006 0
0.0470150918524847 1
0.183268193791687 0
0.154804966953149 0
0.0544113268183356 1
0.047023454148592 1
-0.00124823660724023 1
0.0921180781339066 1
0.113483935919392 0
0.0725891404777993 1
0.149314824886884 0
0.140050642481749 0
0.0662679910774137 1
0.131038910192535 0
0.0959831156453072 1
0.0331688625432241 1
0.155675630772814 1
0.0936540624398385 1
0.033207578642553 1
0.155986436754933 0
0.110842616351393 0
0.126635335869668 0
0.171266984807117 0
0.108563022520727 0
0.0627654394517167 1
0.0453520699562332 1
0.0983883381897352 0
0.157140490154274 0
0.126109477425981 0
0.113275353956905 1
0.0425478681760765 1
0.0656251266336622 1
0.0684218816998439 1
0.138763973301556 0
-0.0217023360882618 1
0.122805993714441 0
0.0945311025507191 0
0.0884499560752442 1
0.0708451692980963 1
0.0454211545718605 1
0.069426180625167 1
0.0739358724715593 1
0.0648790662892027 1
0.158054446140761 0
0.0988915646489204 1
0.113204830402061 1
0.113573148328859 0
0.0360272777280922 1
0.171553450682506 0
0.0812458810715821 1
0.0707661441255197 1
0.161262149931414 0
0.082539885867163 1
0.133155538798997 0
0.0610002969878497 1
0.0856080339494079 1
0.215704283343884 0
0.084436317376616 1
0.0423278064167613 1
0.0742558115204112 1
0.169726534402709 0
0.09307584805443 1
0.0415032358426327 1
0.0707321985280027 1
0.0704095918845402 1
0.109972528875851 0
-0.01813370331963 1
0.115395505899389 0
-0.00859530966094224 1
0.0923135970486928 1
0.121578786369045 0
0.125103219734208 0
0.087861085174092 1
0.132413264464653 0
0.0415525148044314 1
0.0962496188216378 1
0.0993383691276246 0
0.0780156099584039 1
0.11720034129463 0
0.113512836278183 1
0.14208081283346 0
0.0535726372079907 1
0.0967749641576577 1
0.11052492348529 1
0.171969525438514 0
0.101032083707489 0
0.127185018865585 0
0.0901161174060386 1
0.0378925801908326 1
0.100866495411017 0
0.0629470214262439 1
0.0850779583865366 1
0.234519413163567 0
0.140472901730315 0
0.0626045515798477 1
0.119967749718206 0
0.0637312120703079 1
0.070258705618115 1
0.077100990441576 1
0.025192654581901 1
0.11817608301058 0
0.113431516252411 0
0.157380244479244 0
0.0896187114160471 1
0.0876635982100702 1
0.155685180475813 0
0.0681598707011837 1
0.0726154742083022 1
0.0580252030756119 1
0.0912482308862433 1
0.0777833523266271 1
0.084623348240164 1
0.0773445281823043 1
0.0279696959648416 1
0.00886721242252086 1
0.240551359105262 0
0.0404001976134023 1
0.103910472764586 0
0.056594490745801 1
0.196618730203728 0
0.0631986589660682 1
0.0930837936996678 1
0.0132997329915883 1
0.0842246171622272 1
0.186319247602705 0
0.0745638354176216 1
0.0733607286502112 1
0.044148292140297 1
0.0522440014594519 1
0.0831245974289646 1
0.183007094693054 0
-0.00454291001984794 1
0.0813441680157239 1
0.156184307207333 0
0.122194823438316 0
0.0937103364717434 0
0.0456561741430894 1
0.128421318149841 0
0.0882603573237682 1
0.07931080997919 1
0.168217637539937 0
0.0689810189325177 1
0.122209350073901 0
0.104791745300029 1
0.11519222502663 0
0.132326414415845 0
0.0758741612925496 1
0.0673115773279216 1
0.0985745307903049 0
0.0574438419626371 1
0.0768279103127126 1
0.10290629702515 0
0.0345527455566576 1
0.0862002668556556 1
0.0645229571538755 1
0.13756348853883 0
0.0728660364117941 1
0.090276974386928 1
0.0455513302460841 1
0.0949582145589452 1
0.0940979953414702 1
0.110546280262708 0
0.192588125775873 0
0.117759125478189 0
0.172594034984069 0
0.0312885569759073 1
0.0686862369074315 1
0.0111666257408285 1
0.147704204213358 0
0.105582593789705 0
0.10222892473042 0
0.0773094175240346 1
0.0578305355895255 1
0.162652683312723 0
0.0670071151188999 1
0.116595362748301 0
0.0297525031506267 1
0.0871018557976615 1
0.054381099750515 1
0.10596490805857 0
0.0508652405801762 1
0.0582582520938761 1
0.0624606698465118 1
0.0595965099701449 1
0.093378087514366 1
0.0793906301941754 1
0.176620460407684 0
0.112654601085249 0
0.0239101096365133 1
0.0834182665454634 1
0.1084502759894 1
0.00232890044715829 1
0.0247898346440075 1
0.146590779252478 0
0.0859569378903163 1
0.0980686196567149 1
0.0999294382817267 1
0.123802389511654 0
0.101390344061934 1
0.220009916235903 0
0.154295558106058 0
0.0742633336382993 1
0.124159286890866 0
0.117165008719954 0
0.089327639427822 1
0.115681675037953 0
0.12085299650624 0
0.0866497614173154 1
0.121027916363198 0
0.17600476464305 0
0.0471886087260381 1
0.0813637181019593 1
0.0787740944890065 1
0.0815611475438651 1
0.0518341597422955 1
0.136829184033119 0
0.0736676388045918 1
0.0991619054776714 1
0.116950455235055 0
-0.0145726844583993 1
0.03172847859232 1
0.0868043854580081 1
0.0703282532316093 1
0.163733783876607 0
0.128939197644486 0
0.106541309089054 1
0.105739824679393 0
0.0645334077613555 1
0.108858384345981 1
0.0611405949771081 1
0.126308263424791 0
0.148756222332415 0
0.149678719677862 0
0.0922330549370607 0
0.00323529312990135 1
0.00518359453005176 1
0.126750213030554 0
0.0893502974150038 1
0.0813881147282537 1
0.175741775416698 0
0.11229667307341 0
0.0941674473140079 1
-0.00680221833723277 1
0.0230799237899702 1
0.0251397300332931 1
0.106219428755007 0
0.0613411396233663 1
0.117088502672438 1
0.0987364674016378 1
0.090454693707411 1
0.100372660537828 0
0.032460262409404 1
0.0830494914885457 1
0.112669082973345 0
-0.0444466116081999 1
0.0986921510248703 1
0.0820607908921711 1
0.0894293555859521 1
0.0738544545144284 1
0.0722526682915361 1
0.116675666475672 0
0.0564888006983752 1
-0.020129944482508 1
0.0989676883144988 0
0.03747426326853 1
0.0482806966229865 1
0.094182094977902 1
0.0927869821032443 1
0.131834355124388 0
0.120115485982999 0
0.155343089399118 0
0.103567485172491 0
0.0857516853609583 1
0.107069626640729 0
0.11515717679144 0
0.0950297750641399 0
0.103162650851726 0
0.0892080290336849 1
0.168617487158303 0
0.105263839166506 0
0.0561232528789129 1
0.00304992008691294 1
0.105642686551304 0
-0.0405722447798231 1
0.133409456678095 0
0.133728450303223 0
0.143403146159274 0
0.113346658828388 0
0.0678358085406672 1
0.147309304594682 0
0.0407344101389004 1
0.105858151952373 1
0.162569399005188 0
0.0565879367529947 1
0.152979316984774 0
0.0522897873886905 1
0.0572763494505026 1
0.196591089809159 0
0.119755440463451 0
0.157365503566093 0
0.105596324993939 1
0.115748640557419 0
0.145167040107927 0
0.104595618871979 0
0.06838211122197 1
0.0756868469034404 1
0.104909758272104 1
0.0665118576807127 1
0.10579484832601 0
0.0529506558563824 1
0.112361044670086 0
0.0841235786305183 1
0.1109709781444 0
0.128591189809723 0
0.0532905681579596 1
0.133387528458795 0
0.0766882438713061 1
0.0660527109565562 1
0.0683902518716673 1
0.126572327084799 0
0.090519396784411 1
0.0909546954516424 1
0.0739204035401024 1
0.0432038725685656 1
0.106370800718416 0
0.0670637792871134 1
0.0794479655692528 1
0.0780171486544081 1
0.0650500676374055 1
0.179133857369738 0
0.0731295797005092 1
0.0810266289530685 1
0.180869534347928 0
0.120104522439357 0
0.0679725917186272 1
0.128779582683506 0
0.153236865423711 0
0.0879948502325258 1
0.0783630670182383 1
0.0919327946263511 1
0.0314717148767566 1
0.20924062044226 0
0.083492394587124 1
-0.0124128080837465 1
0.158739868248769 0
0.0544344051914473 1
0.0884239781579402 1
0.100080888126092 0
0.126741963646392 0
0.113470532549667 0
0.114685424549602 1
0.139218219607257 0
0.116457418028362 0
0.0632323249908542 1
0.14063046647982 0
0.208135199772249 0
0.113473262620503 1
0.0596919939616058 1
0.0121016152543488 1
0.0975068854475128 1
0.0301782945772307 1
0.0600837168454719 1
0.0895179545658204 1
0.0950196263604144 0
0.0671979835183188 1
-0.0279761471616321 1
0.0482561270080524 1
0.123417513751311 0
0.140248241283485 0
0.122095906496015 0
0.146503647458675 0
0.0742833439218695 1
0.0654187633480588 1
0.116347820047189 0
0.0573567010347231 1
0.0180295180259288 1
0.237270618110026 0
0.120785881384887 0
0.13428580618191 0
0.122522103431608 0
0.0943913984945457 0
0.0523302876065535 1
0.117907733767916 1
0.14379559167389 0
0.0689718954970227 1
0.0526389363692006 1
0.107430859453279 1
0.141483834885501 0
0.106712467781455 0
0.0450742011425083 1
0.0544379114135164 1
0.0773259918894438 1
0.120364596901511 0
-0.0277444737647515 1
0.109505918194795 1
0.129941041612848 0
0.164054994641131 0
0.127936662402053 1
0.0124336000353505 1
0.140280267990293 0
0.0743714728982113 1
0.127390798128705 0
0.025135829815949 1
0.0645090992403651 1
0.0585583735920435 1
0.07286435923514 1
0.0737531140054999 1
0.109491515634623 1
0.120147601308611 0
0.18802280480034 0
0.0915549389572594 1
0.0980003918456964 1
0.0821882032395532 1
0.0964714982304486 0
0.119109450097737 0
0.103461308251959 1
0.128628611208475 1
0.0578745031897362 1
0.119596454504364 0
0.0880933303541418 1
0.0354789044886391 1
0.0469769097858551 1
0.0955261685722805 1
0.0795797418960175 1
0.158727873657959 0
0.148383540480773 0
0.0849349925090477 1
0.173577041856488 0
0.0774399674426603 1
0.0812586658524228 1
0.0395015776592119 1
0.119187612696119 1
0.123459978710008 0
0.0373924993328759 1
0.0925407400230268 1
0.0703342963173909 1
0.0657543537310751 1
0.124856388812624 0
0.0872165003494443 1
0.0885425659206343 1
0.0422984511328085 1
0.0963112362753797 0
0.0239495716987485 1
0.0848584738499075 1
0.0764413643775045 1
0.039581410416209 1
0.0495179016368688 1
0.101432246623582 0
0.117242925621278 0
0.196895398973595 0
0.100257448399129 1
0.097767098545228 0
0.167422806716291 0
0.165436630500512 0
0.0805164040933227 1
0.161828571363807 0
0.0752694505210332 1
-0.0111258234974173 1
0.160595303186118 0
-0.0267626343463608 1
0.0912578101190439 1
0.106158267738913 0
0.0610757134051548 1
0.134223479656868 0
0.0705453495714837 1
0.128915552798466 1
0.0790692156753906 1
0.165780481248604 0
0.08741117900073 1
0.151085592075819 0
0.126781510751748 0
0.0842605579243189 1
0.0971667426487186 0
0.0912418561264981 0
0.119860019274684 0
0.0817164666738783 1
0.085029250311363 1
0.072845850199032 1
0.0915487404290314 1
0.110210228861374 0
0.0434856466570083 1
0.120443659641487 0
0.0639518602030753 1
0.126966663387605 0
0.0869516824847043 1
0.122361801767978 0
0.154448327973061 0
0.122870032707842 0
0.0813505434668924 1
0.099735256570057 1
0.0643076896998891 1
0.149665768396477 0
0.103226954345584 1
0.105980555072439 1
0.129109602032203 0
0.0857904147258916 1
0.186132537825922 0
0.12794276208329 0
0.166251273582883 0
0.101711653472084 0
0.152270954502248 0
0.03167020237591 1
0.0727378414323917 1
0.03082838834985 1
0.111134230236015 1
0.113636031107856 0
0.0848203207312668 1
0.0828872451413013 1
0.115504359436072 0
0.122270881554001 0
0.0924697656381866 1
0.0130146106483699 1
0.0582294019912386 1
0.0781475620875864 1
0.108292289177788 0
0.0974631001939982 0
0.159604742938137 0
0.0705583036393809 1
0.0950630306976119 1
0.0809816555415298 1
0.110207918082491 0
0.0362665304653208 1
0.118362265557727 0
0.0323703710414828 1
0.0568317955639296 1
0.119497841563284 0
0.0256468521700101 1
0.145572472939987 0
0.112846611105005 0
0.0320801454771254 1
0.12356028914455 0
-0.0072798267807244 1
0.0554998007427384 1
0.133438837899436 0
0.112905988386558 0
0.0381910296086005 1
0.0530366716125068 1
0.13231501051721 0
0.153447945542337 0
0.0365204263344752 1
0.0926903982879372 1
0.131719968201676 0
0.0822875979781673 1
0.103026723790501 1
0.00328528095533375 1
0.040639574287061 1
0.215430940878044 0
0.107872938349441 1
0.0753597521430875 1
0.0603569051783917 1
0.120996576950505 0
0.0830383849314032 1
0.039046231024131 1
0.0888389030094222 1
0.0980982883674776 1
0.130310186253013 0
0.163037944594377 0
0.0993360968947725 0
0.160155449108047 0
0.130052787174587 0
0.0630157591497805 1
0.0577221452770303 1
0.042378541683722 1
0.0481757835339809 1
0.0889991357754892 1
0.0939778483456335 1
0.0600467046749621 1
0.144947343059403 0
0.115033935216519 0
0.0728327015100474 1
0.157055213001055 0
0.105366293137805 0
0.0883532174242247 1
0.0508745281000345 1
0.000202978218266796 1
0.102599825488845 1
0.0932725488489846 1
0.0593579037795812 1
0.109744799916157 0
0.107853497575512 1
0.124569645017815 1
0.0545140329234686 1
0.110677125271242 0
0.08192110223965 1
0.071265608068788 1
0.132389050395942 0
0.0680489044961058 1
0.240455800528414 0
0.186890081666362 0
0.0610164170641318 1
0.066604017063139 1
0.1276351067039 1
0.0770626407350651 1
0.170999474538506 0
0.0814835026741947 1
0.102983970397907 1
0.117329560520758 0
0.13530326141561 0
0.0850345855704796 1
0.0378148230732112 1
0.167459664953678 0
0.0318906219885884 1
0.0425562135045559 1
0.0968837571956251 0
0.136754265785062 0
0.0592818985382413 1
0.0935860031697097 1
0.0757883664722299 1
0.0362497860790343 1
0.116052450428629 0
0.0909831233206907 1
0.0849653657527612 1
0.104671748009384 1
0.125879031942021 0
0.0784600063789753 1
0.0878412776881724 1
0.216438579135175 0
0.160785478335836 0
0.081761704646432 1
-0.0079424410855204 1
0.054726039813945 1
0.0587975414906541 1
0.147017998403275 0
0.152682872763104 0
0.0614337254963018 1
0.135057932643284 0
0.0715554982933155 1
0.090393136824368 1
0.0871033803681235 1
0.0465675411288435 1
0.0630451247554947 1
0.0874250003063956 1
-0.00147159895649891 1
0.226620505420385 0
0.08503801164325 1
0.106739169901007 1
0.0629859090755634 1
0.0799355352498476 1
0.0103286799879934 1
0.13263993231606 0
0.080864069275002 1
0.109695785996837 0
0.1024314792903 0
0.0676072412575286 1
0.158085971408096 0
0.0530956775561588 1
0.099351665402085 1
0.0561266655160702 1
0.182846082820789 0
0.0393934724869404 1
0.154687482834494 0
0.0582416062515174 1
0.0881857649646471 1
0.0814371530586192 1
0.174396942863952 0
0.0846464898976965 1
0.0820060696002663 1
0.095459050318102 1
0.0619663129336905 1
0.114026000974311 0
0.157522796828585 0
0.0801758704245167 1
0.0857531728947633 1
0.0969613862532205 1
0.0393388373971616 1
0.201815299084314 0
0.0461165585801049 1
0.0609079254804507 1
0.190244637180739 0
0.0777852119378903 1
0.0205774252040461 1
0.0477905525506892 1
0.0916299720476741 0
0.134916893370817 0
0.110028928809589 0
0.115662446708175 0
0.0457533288606607 1
0.0219156343531824 1
0.0438168881870291 1
0.199679396528852 0
0.216570912390433 0
-0.0170720837304414 1
0.0948704971104428 1
0.165870693942425 0
0.168186988411889 0
0.104330282736223 0
0.164183082115481 0
0.0285676854648509 1
0.135069260091509 0
0.0722934649440137 1
0.117060278174747 0
0.0761296967961718 1
0.0806716745674664 1
0.119897678891311 0
0.0926903184956132 0
0.0815244751128591 1
0.156112684221878 0
0.140591890126429 0
0.0499489393859738 1
0.11559737470742 0
0.0764010356805124 1
0.146221729399897 0
0.124185119921348 0
0.148573756569047 0
0.0176470879461678 1
0.159078101337964 0
0.00962519508852654 1
0.0662631420842748 1
0.101288603929527 0
0.0780734461375012 1
0.0613679464502481 1
0.0640231060798238 1
0.172635715759863 0
0.124658042440595 0
0.0052345025072755 1
0.0885588524667036 1
0.161911972730635 0
0.0944874799476893 1
0.0536157530925676 1
0.112061156597613 0
0.111795247903207 0
0.117178951917767 1
0.0496303622756159 1
0.0486630283112161 1
0.0187333674413006 1
0.071535627199909 1
0.0760973892277811 1
0.0432720341597945 1
0.0694062156886203 1
0.10135353525584 0
0.154151149928748 0
0.192531556328703 0
0.0832509492809331 1
0.0859402601807431 1
0.0953773642354158 1
0.101539687067264 1
0.162414296809417 0
0.16593916404556 0
0.151160151844329 0
0.10480772941208 0
0.121718744443559 0
0.0124056837329509 1
0.0940457275639928 1
0.139977377783875 0
0.0704049582366329 1
0.0656853372375699 1
0.111044248926105 0
0.0768960985275019 1
0.0617299305944283 1
0.0695753332941625 1
0.164308139089548 0
0.132167318175755 0
0.0845328898712178 1
0.0802929304708661 1
0.00271678755715919 1
0.160076918127254 0
0.111040060916643 0
0.110448655617631 0
0.0807735909888576 1
0.0394794188333444 1
0.151991030782136 0
0.121056952568258 0
-0.00203074168814099 1
0.0329530585270549 1
0.139183647340973 0
0.154842875474131 0
-0.0502960491447108 1
0.0722646927896791 1
0.127728728062933 0
0.108503741550491 0
0.0744539193721419 1
0.106996115113576 0
0.0702834317030778 1
0.0860641531304009 1
0.0799189958072189 1
0.110970400280693 0
0.0564252125091342 1
0.0444808234471419 1
0.0339517789369848 1
0.0673021122975062 1
0.0389879476702238 1
0.101882407561375 0
0.0908385302904746 1
0.0296349120672228 1
0.0831936148638063 1
0.140645038945011 0
0.116449213557542 0
0.0624870492053299 1
0.0594769551540945 1
0.139167265749196 0
0.0653454324141699 1
0.129974385572011 0
0.0153279806044722 1
0.101855874921619 1
0.0795455857013124 1
0.0611324848724666 1
0.0688823793491248 1
0.146463011399979 0
0.054305631449664 1
0.00908142765681895 1
0.111172759778424 0
0.166794122339357 0
0.0898422732247794 1
0.0853236181463419 1
0.049277739182446 1
0.0465084602327334 1
0.0927662090058141 1
0.10867473103205 0
0.106648846225744 1
0.156814045933616 0
0.0629777406093364 1
0.0361753804866144 1
0.0978424923154755 0
0.106883744037227 1
0.0895131540572568 1
0.141653182922719 0
0.144334130058666 0
0.0800444944119153 1
0.0824846330345046 1
0.0414038056444491 1
0.0610184297991737 1
0.0738913203217706 1
0.0463775274195453 1
0.0887869099173794 1
0.0529573740556328 1
0.107225779201736 0
0.0750629077997602 1
0.0868229355148275 1
0.102518283994968 1
0.128692790349714 0
0.154633348554543 0
0.113584007928577 1
0.100395755744677 0
0.0600598926406191 1
-0.004246671554384 1
0.176554943586625 0
0.0924287336235335 1
0.15757511487361 0
0.0995833862627162 1
0.0383479624800704 1
0.114563012768881 0
0.134852733052195 0
0.14387993334948 0
0.145406281134831 0
0.0232029798458602 1
0.0998286503227819 1
0.104043050631228 0
0.0793291069633782 1
0.155419221762914 0
0.180738793634926 0
0.198499813779138 0
0.0703662143523043 1
0.0561048744296114 1
-0.00846432626841588 1
0.0635110569174431 1
0.127032372996582 0
0.0627995197253772 1
0.0953534460376133 0
0.0396334417685412 1
0.0857535348219066 1
0.0737244856988529 1
0.1052669980165 0
0.0657826134857917 1
0.108539403281704 0
0.0986953704599574 0
0.123417249247426 0
0.145197281076977 0
0.124128448510485 0
0.0379986456868991 1
0.0721793001314491 1
0.0540032454114335 1
0.083738772913478 1
0.151842903857484 0
0.099816658624461 1
0.0322434986326144 1
0.0800629922488482 1
0.0735327127870749 1
0.132975045998502 0
0.00428170900429237 1
0.0366282408781197 1
0.0436063880787832 1
0.134338403462711 0
0.191799877238667 0
0.0554494206015703 1
0.059434525340506 1
0.0347445316092144 1
0.108405923066007 0
0.109513217953763 0
0.0867964893887849 1
-0.00967643441677828 1
-0.0446564295129314 1
0.126996046079854 0
0.0653478908811341 1
0.105067870125566 1
0.0649589072666314 1
0.132602977822214 0
0.200882405323627 0
0.15145351404828 0
0.0373339564745843 1
0.0906907464309955 1
0.0630820230220083 1
0.0950326590781497 0
0.101490179108358 1
0.120124902789857 0
0.0588487793077249 1
0.0588331308108235 1
0.0737463696742952 1
0.0725540459326218 1
0.0735364832081215 1
0.0547483653184141 1
0.0757779743149504 1
0.0453665655110042 1
0.0462757456986852 1
0.0521994229405336 1
0.134072109711917 0
0.110622476829026 1
0.130739636255638 0
0.043862434815199 1
0.125971488194687 0
0.0677701755819554 1
0.0756843883695505 1
0.0656229340012651 1
0.118953544616136 0
0.0168011054156343 1
-0.00295638866752369 1
0.0566043655593973 1
0.0909807845450554 1
0.135835615318061 0
0.0795890930890128 1
0.135720735429625 0
0.0937740944798767 1
0.0165582237302959 1
0.0825149343860758 1
0.0331400373057905 1
0.0308699900436022 1
0.1049241957391 1
0.151521499183211 0
0.180228922001094 0
0.0307189326039042 1
0.0974691269024223 0
0.191028114253693 0
0.0968436976259769 1
0.137098515818507 0
0.103859838278163 0
0.0694451312442033 1
0.0818411411937417 1
0.0710894034097635 1
0.0856343479917324 1
0.104051113425475 1
0.0322524350175907 1
0.0113313231097127 1
0.121714579079772 0
0.0189016543148532 1
0.14437342696096 0
0.169938417521782 0
0.129826785507074 0
0.0699627397667354 1
0.195069632179525 0
0.110473706502591 0
0.0998114054775674 0
0.0973951484287518 1
0.180816958994563 0
0.0804888436424182 1
0.0959869938538434 0
0.0811323311410759 1
0.0196902570175438 1
0.0692303843514217 1
0.0761271482767105 1
0.148018674574514 0
0.0107821163475045 1
0.0870080484686636 1
0.0743336794480332 1
0.0618391876840828 1
0.102802249045782 0
0.104711474607686 1
0.138734953058211 0
0.0448395073219289 1
0.136757273237056 0
0.151390064030946 0
0.106812756980674 0
0.0368766728756488 1
0.114130774585159 0
0.151471699568196 0
0.075225100825452 1
0.0636640011744569 1
0.147293218119739 0
0.0436234026371625 1
0.108004988572274 0
0.0666005257194618 1
0.120794176432747 0
0.0992647788887359 0
0.115738980135232 1
-0.0104624200149937 1
0.0649851759105545 1
0.0196240744405613 1
0.0793151408463357 1
0.0615608661687012 1
0.138909596737768 0
0.0236549243479455 1
0.113620702967419 0
0.102799241232559 0
0.0700841799695023 1
0.0244760214867313 1
0.0972482719332752 0
0.0637239938725123 1
0.114027452548056 0
0.163275782380503 0
0.0717009535662022 1
0.0715897301068589 1
0.0472869412663054 1
0.0738316761628582 1
0.11351355576238 0
0.0351730700658821 1
0.12720209721631 0
0.0864836430064571 1
0.179210737238557 0
0.0399207125321034 1
0.167718428987406 0
0.160134895342398 0
0.0249647642504766 1
0.129375664738202 0
0.0794283592752033 1
0.0638193856823268 1
0.0590547414065649 1
0.117833716531211 0
0.100554437213291 1
0.0331297197084808 1
0.101357880048966 1
0.122901387871079 0
0.0817009346923082 1
0.0363900674107483 1
0.0827739140049874 1
0.122191788222932 0
0.103298353591127 0
-0.00926289099680652 1
0.0830512368241843 1
0.169561782567662 0
0.0879670382619673 1
0.0728679123840442 1
0.101562606307985 1
0.118409208360318 0
0.11029138054857 1
0.0693842048916935 1
0.142600694037716 0
0.125724686762771 0
0.119875527730931 0
0.0957104699180889 0
0.132139745091842 0
0.105053158105537 0
0.067803656675875 1
0.0352510535121221 1
0.154192206949676 0
0.17451181871883 0
0.115546480125221 0
0.108056022628842 1
0.0936864599576858 1
0.076365291697506 1
0.183695564124619 0
0.0689964578232671 1
0.111552327661162 0
0.14280237628925 0
0.0906765684987611 1
0.0533406398698001 1
0.175905202614359 1
0.145579203925611 0
0.1397377183765 0
0.103429676986987 1
0.017897980185516 1
0.0900689908951797 1
0.0704575784986449 1
0.117737520222495 0
0.0683539301578865 1
-0.000268124138494195 1
0.0416953128738375 1
-0.0293341777893777 1
0.112573196497474 0
0.141815372735417 0
0.114470201438205 1
0.133139337450373 0
0.062684188993017 1
0.0469136702550248 1
0.109439620609181 0
0.13641087997454 0
0.19559104165122 0
0.0285178102136734 1
0.104547993625589 1
0.0660784552761339 1
0.111592041828178 0
0.108483464593047 0
0.133004749071506 0
0.168615777354307 0
0.104169987364626 0
0.0306716909019926 1
0.191064755459022 0
0.0909992252421553 1
0.103970449424903 1
0.06182243849886 1
0.111694636629045 0
0.0965330179822755 1
0.0629798420872923 1
0.170602733779292 0
0.149053188507826 0
0.0913019058095196 1
0.00230813669840957 1
0.0694699031724473 1
0.0684366735431831 1
0.0657549254764614 1
0.0422908342423811 1
0.0611875904760682 1
0.0214222445260527 1
0.0704494681248995 1
0.0235802119154643 1
0.143920769350504 0
0.0130212322906351 1
0.177633469346783 0
0.0768706827576932 1
0.143086539975303 1
0.115403757642162 0
0.162454663478898 0
0.0685806457668142 1
-0.0130279078023664 1
0.0956530014866352 1
0.0959275096109396 1
0.189966051738119 0
0.0065138555921909 1
0.029672596204189 1
0.054571164072028 1
0.124516524293224 0
0.0843760328958623 1
0.0561559659907889 1
0.0215817926643731 1
0.0908711660759507 1
0.136323248725474 0
0.209037000565876 0
0.088416578770946 1
0.0591167164814775 1
0.0815781970181409 1
0.129926700366096 1
0.135834713984981 0
0.0817511310146645 1
0.132958361121961 0
0.158252535629927 0
0.0972299600443172 0
0.0786715946759023 1
0.0379208637335154 1
0.0869717854759817 1
0.0925734449402852 1
0.025556750971749 1
0.107263458749583 0
0.0776121515823819 1
0.0663850078931017 1
0.130764324867873 0
0.0353344883222373 1
0.0676744317771772 1
0.0353042805477704 1
0.0452492039798818 1
0.118705600854304 0
0.10526436016734 0
0.0570830883157724 1
0.0772512939170138 1
0.155898181614528 0
0.047811062129185 1
0.153618659452214 0
0.0609303952484134 1
0.114198995955547 0
-0.000220743939680433 1
0.0531666121472378 1
0.108619807772308 0
0.138742403028552 0
0.075650192434269 1
0.144775035229594 0
0.0799576382058452 1
0.162793490767416 0
0.050302013604711 1
0.160581631580048 0
0.0546285091421069 1
0.100562121590582 0
0.144257231517649 0
0.117819458014022 0
0.0543884871230372 1
0.138389741807586 0
0.0605136565056749 1
0.0177721950103358 1
0.0878721683752137 1
0.0591945028425097 1
0.0547505151365338 1
0.0474456906997133 1
0.083279078095792 1
0.114960909032431 0
0.223774986140675 0
0.0696236151057346 1
0.149319196621378 0
0.0648981991285888 1
0.135015764409032 0
0.0749101172862412 1
0.0929040448247241 1
0.0828842898049135 1
0.113614404668142 0
0.087708330341899 1
0.210364279716871 0
-0.00108058156193891 1
0.159346781436349 0
0.088101116002444 1
-0.0327161992300735 1
0.0549037996802196 1
0.0806472755131905 1
0.164404768577015 0
0.0496006020384403 1
0.158721126937483 0
0.0523326372966869 1
0.0588401846248818 1
0.0910610966978336 1
0.0648799658782984 1
0.14400969021408 0
0.12894935272555 0
0.160736615266266 0
0.0539729806414195 1
0.109282280866226 1
0.0891438261302032 1
0.0790568273209037 1
0.179901142960465 0
0.0768366002368353 1
0.0698254397779851 1
0.162790836935345 0
0.125943419480191 0
0.0677245258364263 1
0.0764704122124141 1
0.145622551009677 0
0.0836100441252098 1
0.094079174866727 1
0.0713296206152451 1
0.0353717880502797 1
0.127251243186501 0
0.171390093423814 0
0.124886302013697 0
0.0849199639808876 1
0.128792641983408 0
-0.0124478954852665 1
0.148614501564068 0
0.0305315814899414 1
0.0919667438364109 1
0.122539929802054 0
0.0433290411138332 1
0.0293009323526807 1
0.0745994727391045 1
0.0913995805582334 1
0.00075280664561023 1
0.100376120153531 1
0.065446548644825 1
0.107238844056844 0
0.127736840457072 0
0.0597002653940928 1
0.128494731231307 0
0.0448992429106423 1
0.0574719744319188 1
0.0850497608313685 1
-0.000288531323073338 1
0.0294363737296712 1
0.120016503294094 1
0.0972451095822086 0
0.0926431043261457 0
0.0746919370952116 1
0.0359222889878508 1
0.0612323747805655 1
0.0233864268396111 1
0.107864947313168 1
0.20827468127165 0
0.133579256045086 0
0.0368177536014104 1
0.0310793375238167 1
0.0419285830078534 1
0.0530181967327126 1
0.0914022125210722 1
0.0769505648170079 1
0.064779797411389 1
0.136507167088091 0
0.0964448819944813 0
0.10715251960008 0
0.189042320626994 0
0.108768625244237 0
0.144888755453303 0
0.0971102137023596 0
0.0226439538250308 1
0.073437360241008 1
0.0121459328073836 1
0.112221522792147 0
0.108312322119056 0
0.0612858313629671 1
0.0348174384122795 1
0.0623854474022334 1
0.0528964498464498 1
0.130251821891939 0
0.105988647763923 0
0.104443517014508 0
0.111667114929196 0
0.155961041416399 0
0.0545007925850601 1
0.0533483367795356 1
0.14156862203978 0
0.0651483970617996 1
0.100472897199657 0
0.0713676939182977 1
0.0498887794554674 1
0.0944824011531866 1
0.0681656949282141 1
0.0260443416706296 1
0.0937516020589222 0
0.046553335504327 1
0.100968921716589 0
0.168378558609954 0
0.0532413722254904 1
0.0810440202928257 1
0.0539329460624819 1
0.103496003074134 1
0.193470441895194 0
0.0904523402689396 1
0.0468288652135536 1
0.000754182523852102 1
0.13088156773093 0
0.121084270261193 0
0.0956329824460697 0
0.0802286942415337 1
0.0399347976502002 1
0.13387932404132 0
0.0434763665225989 1
0.131881518594008 0
0.0600990637984417 1
0.0889187778221424 1
0.0977997265291112 0
0.0121993834667663 1
0.145037785186826 0
0.0225662624350948 1
0.091114011543432 1
0.0872544443848591 1
0.13956570085285 0
0.0713902652422448 1
0.0547382202715768 1
0.0551600817664225 1
0.241162233594171 0
0.136179344260345 0
0.0997457375898124 0
0.0945635168675094 1
0.0632797031453691 1
0.134581849449531 0
0.16199917515457 0
0.120185444465079 0
0.0559880544161134 1
-0.0118155460771895 1
0.12135642964516 0
0.110423230654525 1
0.0255479205473247 1
0.0845443446354503 1
0.128459132359235 0
0.188377551141247 0
0.169675050106723 0
0.122080652893212 0
0.124079893901401 0
0.0755498652970101 1
0.0752796816913449 1
0.0703557900448315 1
0.0282739984278584 1
0.131988572919191 0
0.0904680117350682 0
0.113105458595665 0
0.124720693695906 0
0.110011843437463 1
0.0360673535604757 1
0.0911380452838578 1
0.206189897626819 0
0.0486314616373185 1
0.130912394155153 0
0.0872611704562203 1
0.0711312488953524 1
-0.000480061863694117 1
0.19062593040876 0
0.0674832598252505 1
0.0412732090288329 1
0.160329123851113 0
0.0713554412475898 1
0.122326186690819 0
0.179312930360799 0
0.087450372113331 1
0.166739688006834 0
0.0220932245921525 1
0.0878087230779018 1
0.0902549099323648 0
0.101428716839701 1
0.0552787294986578 1
0.0968993902792182 1
0.182500488321317 0
0.139102168252723 0
0.028779558039347 1
-0.00162643405943257 1
0.13478215585576 0
0.119977366233141 0
0.049590030917241 1
0.118861920514416 0
0.116312714683649 0
0.121225164205171 0
0.0876767566936722 1
0.07741161664006 1
0.12149227474549 0
0.0678339886109386 1
0.0746932513317018 1
0.0192177797440127 1
0.0606143466875734 1
0.148764681334184 0
0.0894899873382301 1
0.114096276890169 0
0.0575305230778528 1
0.0915407315007726 1
0.0769320985169837 1
0.0794715689237427 1
0.00999662024980517 1
0.0865461572769522 1
0.101334175306143 1
0.0484923026408849 1
0.0483128406545391 1
0.192465607410226 0
0.105594348528211 0
0.0449257148882978 1
0.0611851757949192 1
-0.0249373860960191 1
0.112794594058805 0
0.137556830231074 0
0.0207116863686955 1
0.0973800149280598 1
0.0853663208379988 1
0.0803140545484286 1
0.0553386036736857 1
0.0853468197505233 1
0.115399638024478 1
0.108446894123969 0
0.0608602858806869 1
0.100933321521354 1
0.0357433472709546 1
0.102607585536061 1
0.0464933209745114 1
0.0593032245001239 1
0.133595925816194 0
0.132438325765347 0
0.10352154027643 0
0.0609754996559182 1
0.0848880481379743 1
0.0962971950485641 0
0.12301227477537 0
0.114226219800789 1
0.117273987452766 0
0.141395026591284 0
0.117012123689308 1
0.0615966900872677 1
0.0427853429906228 1
0.195335456644435 0
0.0716397136211868 1
0.0679406885330307 1
-0.00139932958075112 1
0.154486204363354 0
0.176699698961354 0
0.123718183521425 0
0.024196462118666 1
0.0719325922892095 1
0.183757835987931 0
0.0660253859379795 1
0.156471831909362 0
0.0179274593293293 1
0.0561672272517622 1
0.0428081109727331 1
0.153642697281738 0
0.183239432199773 0
0.0601278874018312 1
0.114367349105232 0
0.149095778480654 0
0.116463552207888 1
0.080663901379245 1
0.150591660873013 0
0.081657830200196 1
0.0442849844910286 1
0.123906047379336 0
0.0157298180745902 1
0.05667797895487 1
0.112601027155779 0
0.085049860683807 1
-0.074456270091432 1
0.0729405613272676 1
-0.0384272989634629 1
0.0927469414124291 1
0.0696411915968932 1
0.0227132599901686 1
0.152048531326592 0
0.0387491718900284 1
0.154811489429588 0
0.0684748021941481 1
0.122117179936199 0
0.0972173757805917 0
0.0183043941701752 1
0.126378525396915 0
0.136294607372139 0
0.171679589399557 0
0.156018493433337 0
0.0605484000745538 1
0.12306788597173 0
0.0824247087435248 1
0.168413141929377 0
0.104191068283036 1
0.110186664692272 0
0.231011836656157 0
0.077893584528534 1
0.1124768707745 1
0.0321244958146106 1
0.141121240964976 0
0.092323672231275 1
0.0222442768905422 1
0.0167474647624289 1
0.115110690226307 0
0.117723089802713 0
0.137855311810745 0
0.174237740065485 0
0.118264236275318 0
0.120837155069185 0
0.0765208575094999 1
0.21284453956218 0
0.0355682916973765 1
0.153088298966394 0
0.0325325984157749 1
0.069961665980263 1
0.0381304895086546 1
0.161519093314756 0
0.0571454216465908 1
0.101621370813102 1
0.0824801972716816 1
0.0876760556212978 1
0.0985553760271265 0
0.114853823452634 0
0.155937119690202 0
0.0804238508559246 1
0.103620407501197 0
0.12946455456627 0
0.167873839542617 0
0.136186560507223 0
0.0921255790985459 1
0.0963712561952032 0
0.121103856262609 0
0.135853009655613 0
0.0564111976194541 1
0.0153796048939706 1
0.125106916388907 0
0.0852058721709497 1
0.0810115098794969 1
0.0362041807331665 1
0.07999361851734 1
0.069791344016838 1
0.0539077860072946 1
0.0333249700268751 1
0.0505724123488635 1
0.0859488030590737 1
0.0734663082652778 1
0.0222862089142018 1
0.0899163170626201 1
0.0743898140389739 1
0.0870918421543714 1
0.0969050098241307 1
0.0258916976608949 1
0.0739244164623954 1
-0.00138484759096027 1
0.144940739247423 1
0.139081500603832 0
0.0409028844725988 1
0.0417439882735187 1
0.0535388596548575 1
0.168988324117977 0
0.122384753892269 0
0.106346251921548 0
0.13752672575261 0
0.0471427992721322 1
0.123806039178152 0
0.163165455075644 0
0.148455351395437 1
0.0599957511476101 1
0.0701871905479723 1
0.0559040256156102 1
0.13692612456222 0
0.0359615181734879 1
-0.00274895718721935 1
0.132253756133528 0
0.0805828786575381 1
0.189955551196388 0
0.0213606297637806 1
0.0954234623482824 0
0.124571276701145 0
0.0914452823182979 1
0.0751575504421692 1
0.0460686632648974 1
0.086217412700579 1
0.108475448553717 0
0.0429291593822296 1
0.159620922190472 0
0.067926064258705 1
0.137771552224196 0
0.105212356053787 1
0.121686638551062 1
0.0754861450398907 1
0.0759875911868155 1
0.160156646068175 0
0.048398868715272 1
0.136082319980252 0
0.0335912796439016 1
0.0768662018871557 1
0.0810742142711119 1
0.0969716300803088 1
0.0880131181188147 1
0.0745426663570914 1
0.110218720059092 0
0.0823492853792044 1
0.144862353613628 0
0.0739211099525611 1
0.0715530875654791 1
0.124362857429912 0
0.0890935275410423 1
0.0575736488873483 1
0.0934024946807772 1
0.0707175909218103 1
0.0686150334142989 1
0.13618770358931 0
0.0872435012562212 1
0.117084601697818 0
0.0402782065742052 1
0.0875872125665797 1
0.0451383592769674 1
0.074465590033844 1
0.138860595540485 0
0.170527586556329 0
0.158543016242347 0
0.0454137363217183 1
0.136449176460988 0
0.0338222568360975 1
-0.000481560083156238 1
0.052839310616563 1
0.0910810886754724 1
0.0870375332735077 1
0.0729637670110874 1
0.0310031459544934 1
0.0933179855535556 1
0.0159215917105488 1
0.0509670604179638 1
0.182767330182238 0
0.0905313144474048 1
0.12654770794292 0
0.0410699061664987 1
0.10565410298104 0
0.173201769549268 0
0.147367508567898 0
0.0810289690851237 1
0.0701913550528497 1
0.0776342730520245 1
0.0802042516274573 1
0.11470150943366 0
0.134787053008006 0
0.0769855489950864 1
0.137159114694418 0
0.105347611373432 0
0.0925202311499628 1
0.0430279272833084 1
0.0596226302360916 1
0.0310478913455172 1
0.0979458821501598 1
0.121339345784612 0
0.158184214720308 0
0.121658749252499 0
-0.00137816122765031 1
0.0167979131747803 1
0.106581535193522 1
0.0747957938554185 1
0.115071331579664 0
0.0734580900524021 1
0.121824704436111 0
0.0932337201460241 1
0.121798608125377 0
0.0781640564162583 1
0.100491138095513 0
0.0235572419276737 1
0.0576383591806199 1
0.074895373433232 1
0.106798619292398 0
0.149782855044282 0
0.0744731192307248 1
0.0862575052684179 1
0.060687454310714 1
0.19644656461517 0
0.194896715252126 0
0.157522564254331 0
0.0860187073820697 1
0.116845598382055 0
0.105883184125168 0
0.147412789961487 0
0.141225341320225 0
0.0456125514155952 1
0.175325104118477 0
0.203663535494819 0
0.0896381045449397 1
0.0911567301052341 1
0.0435459794958258 1
0.0868257732068915 1
0.0611347972726934 1
0.109299416118142 0
0.146913356089163 0
0.127185183847675 0
0.105303205026834 1
0.0778239614003407 1
0.177610390704617 0
0.0832989886631575 1
0.124556557732625 0
0.00799395997134611 1
0.0876715719164286 1
0.0693958869344888 1
0.12667521350826 0
0.142161167494571 0
0.0833435981428414 1
0.0243362532699154 1
0.0326194398024998 1
0.163684292761463 0
0.120624657543764 0
0.0443340764607106 1
0.0689639611823314 1
0.0996775205964616 1
-0.00409228794959324 1
0.165764809572926 0
0.15230788353056 0
0.0614291225414087 1
0.102915617394255 1
0.0584163740533699 1
0.148151958545419 0
0.154283578586692 0
0.116174967402229 0
0.134037054311921 0
0.114127892737731 0
0.0547457322910735 1
0.0749666911184308 1
0.142162143128416 0
0.118182870329047 1
-0.00115236901231468 1
0.115501315661591 0
0.120626003121025 1
0.0623555368190737 1
0.0458452246444008 1
0.0727222323555221 1
0.159448122339649 0
0.116410757800937 0
0.104680841635582 0
0.105804248103338 0
0.102964176596153 0
0.0573451137870625 1
0.091157802608282 1
0.147191578986106 0
0.128119311374604 0
0.0662517103125356 1
0.109754985780449 0
0.165961178033242 0
0.0883415617774653 1
0.141886423906985 0
0.111855371420611 0
0.186581006527344 0
0.0695765681564 1
0.13995561643948 0
0.127106165263363 0
0.0943541152895531 1
0.127172131007335 0
0.112367403742742 0
0.016996413438984 1
0.0333405931425007 1
0.103499693677725 1
0.0888008269989766 1
0.156909338627168 0
0.0472063787337429 1
0.0991776299840849 0
0.0395512165505129 1
-0.038589490315794 1
0.081027794226449 1
0.0822666176191995 1
0.0684362994101504 1
0.0443786458887793 1
0.0714378791150206 1
0.136892252140201 0
0.117263506436339 0
0.136275889623789 0
0.0894334083233604 1
0.105320781038897 1
0.0622386155946406 1
0.054481114590897 1
0.119328116702882 0
0.108958533528361 1
0.202131132290482 0
0.143405346978005 0
-0.0246111191914625 1
0.0782431366094136 1
0.0673724007329838 1
0.0767624668732645 1
0.178063869674585 0
0.144203208037166 0
0.103886580524402 0
0.157848290183165 0
0.071202747579513 1
0.14931544579282 0
0.148621559388819 0
0.0981433846002231 1
0.0876535196226085 1
0.0576514174695175 1
0.0447039628906046 1
0.144858802900582 0
0.120446365420801 0
0.0446636475059424 1
0.0259294142642407 1
0.149616166246657 0
0.15579575557272 0
0.150844010945158 0
0.120516080781543 0
0.0756103508126195 1
0.0931218864870375 0
0.0693612134839306 1
0.0960266818165836 0
0.13376914362904 0
0.0777045573996554 1
0.0848787872378102 1
0.0499801387153357 1
0.0462541437179258 1
0.124280984963212 0
0.123174238636356 0
-0.00598862092180382 1
0.0623724245969745 1
0.0151542413231451 1
0.0711756975608979 1
0.0985788283636584 1
0.0347470622085289 1
0.145208102993975 0
0.132469520224777 0
0.0254756422233628 1
0.0725733285653055 1
0.0980023217657708 0
0.0245697509204152 1
0.0760375721192475 1
-0.0518646160442785 1
0.0599118296321319 1
0.0219505223749777 1
0.057518754625206 1
0.0752037540900338 1
0.0235271234441639 1
0.0726324934758836 1
0.0920419243813763 1
0.113783408176341 0
0.128463412772897 0
0.118792784193891 0
0.0813794225088939 1
0.105866427222564 0
0.144551592419043 0
0.0718807829725758 1
0.0602016316497987 1
0.0885048902052318 1
0.0421097317317855 1
0.172714605278761 0
0.120356303394779 0
0.046467017211652 1
0.0530044445918804 1
0.0622682687001976 1
0.0296833606653536 1
0.202025397994154 0
0.177500152423929 0
0.101987971117817 0
0.133181832928821 0
0.0701576426074937 1
0.0554277744590137 1
0.0649564373142233 1
0.0654086909414139 1
0.0885826467975202 1
0.13743692177791 0
-0.00420636881223315 1
0.0379351048091818 1
0.15600485953894 0
0.128815287594946 0
0.113204030041391 0
0.066170468574055 1
0.0519664638045259 1
0.101200776387144 1
0.0555511552766715 1
0.151169553762089 0
0.101129063475191 0
0.100361148836072 0
0.0221313218429142 1
0.0545416308994155 1
0.129406269173045 0
0.134173033872023 0
0.104981686090821 0
0.10466163963187 0
0.153161305835451 0
0.0911201909291474 1
-0.00425743975302582 1
0.0897864815657276 1
0.0923426766414012 0
0.0520641691426322 1
0.124665830045998 0
0.0885096044235529 1
0.0713729083081956 1
0.0935749965464269 0
0.14791878837439 0
0.1151098778392 0
0.107448506808419 1
0.0446594694218405 1
0.173152078132902 0
0.129161500998072 0
0.0564134465030877 1
0.182900071832497 0
0.106844377141383 0
0.18957388745178 0
0.14731504797536 0
0.182608251794169 0
0.102109711725159 1
0.207607351666706 0
0.135810001771899 0
0.0991792945492403 1
0.147552968733199 0
0.0332342322835318 1
0.16436946231875 0
0.0636406417186195 1
0.0808384006156758 1
0.0878476465203634 1
0.0731230245372329 1
0.113049377998481 1
0.0310060830427047 1
0.0321273408487407 1
0.0392277013070752 1
0.0902572021108616 1
0.133517584667399 0
0.0643216951185406 1
0.141070893161175 0
0.103175205837753 1
0.147304371433958 0
0.0485504352057421 1
0.130076560203831 0
0.0802626451459569 1
0.141247884075552 0
0.0650208107372977 1
0.0884525489959493 1
0.147392035194997 0
0.0566454103402356 1
0.0649210513151567 1
0.0717139883471493 1
0.120380911886014 0
0.159067262257289 0
0.122680555480063 1
0.106706893497461 0
0.117942529902399 0
0.0696445868601575 1
0.184150490635633 0
0.0810955586773703 1
0.137933138217413 0
0.0708716911020737 1
0.0773968331497159 1
0.167437466230626 0
0.104034040888991 0
0.121834161794215 0
0.0660048531404137 1
0.0430631105065319 1
0.0268574743243684 1
0.140805038499383 0
0.159455052211208 0
0.0359708657537602 1
0.124643372942837 0
0.0549158373854031 1
0.0575362685128352 1
0.100221114483057 0
0.0438945653848175 1
0.0566250757916367 1
0.0986028429406645 1
0.0828682495342526 1
0.122644349451618 0
0.179546853382368 0
0.099473627513684 0
0.0361676957482757 1
0.0922705717007586 1
0.164339100572399 0
0.02384533641406 1
0.204252011669646 0
0.109409780541662 0
0.111750344481688 0
0.157756764364298 0
0.0905361194644311 1
0.118603669581687 0
0.0928258865012681 1
0.15201071093468 0
0.0756928799179701 1
0.0355168722493343 1
0.0395197500639176 1
0.0530050228148713 1
0.0885010764292572 1
0.121941946393503 0
0.0601502627413935 1
0.0889782240418585 1
0.0471840960371527 1
0.155137718096144 0
0.113146125949096 0
0.0575887769329018 1
0.0778446878000097 1
0.0987370949911256 0
0.139938687915961 0
0.0293775396546484 1
0.074900449688928 1
0.169872398486139 0
0.060952783182344 1
0.10823495882229 0
0.0990463916636362 1
0.0588210611342358 1
0.112157769223378 0
0.0202265733362737 1
0.0401702670872312 1
0.0912825755585379 1
0.117150417939201 0
0.117018811642913 0
0.147924772676975 0
0.0526207229274501 1
0.135043863974966 0
0.132404923292216 0
0.0885213234257334 1
0.135666634427311 0
0.116590577060073 0
0.143408423551801 0
0.102715092365903 0
0.0556553274633334 1
0.0317853883576926 1
0.0833525881351222 1
0.100513456599004 1
0.0594938835384111 1
0.00121399035920777 1
0.0663853758967959 1
0.182755622184183 0
0.107366102886924 0
0.0394407596006346 1
0.0766010139909168 1
0.178947527771342 0
0.126318855200787 0
0.185456958883638 0
0.171398518515256 0
0.170387897890198 0
0.10882736468766 0
0.111807658623459 1
0.0591138259530026 1
0.109261201695078 0
0.132972788777565 0
0.132482213352365 0
0.0803321383936833 1
0.126569713447177 0
0.0820742400224472 1
0.0995320641577337 1
0.148261571084356 0
0.0720501884458213 1
0.132530260518856 0
0.121315985949922 0
0.0401081850802935 1
0.01261089087835 1
0.0710631412172384 1
-0.00260478449509944 1
0.150547427964206 0
0.16501497271763 0
0.0778592561538593 1
0.0407736856465623 1
0.0946895626084148 0
0.127502460863622 0
0.128109912557161 0
0.0916787542992225 1
0.0223296569416243 1
0.177606402816704 0
0.0542249181685887 1
0.116458655819519 0
0.113787447706094 0
0.0504230090775116 1
0.132528581730267 0
0.0889375932647809 1
0.141179322978407 0
0.124981150630334 0
0.0342761525585971 1
0.110594436351701 0
0.0860509438046534 1
0.15450145673695 0
0.0766216448870005 1
0.0747617940101055 1
0.135353745661836 0
0.12030110873511 1
0.125757866452683 0
0.0636197097154168 1
0.158970962349204 0
0.0510743392545486 1
0.0788728883134198 1
0.0231860856975745 1
0.0934988834032426 1
0.152963822657804 0
0.055380003822039 1
0.148941277807883 0
0.110650883161637 0
0.0584468816175331 1
0.0542511268892218 1
0.126353882898304 0
0.0649005960652778 1
0.134792307573332 0
0.103149665240772 0
0.0795298760126292 1
0.14860864571603 0
0.0987759976882991 1
0.117559301320489 0
0.041461611268565 1
0.226194503322731 0
0.133103589349294 0
0.138833779905585 0
0.108587031403343 0
0.104872563436 1
0.0867273606442909 1
0.0619443462663304 1
0.0854912160548083 1
0.221990195247496 0
0.074114463275573 1
0.145967697132558 0
0.145862332006541 0
0.118987056323127 0
0.0592652095570743 1
0.0582495053497682 1
0.0610724770731888 1
0.089429714245439 1
0.164383671691446 0
0.0591645803495715 1
0.116293041826657 0
0.151156285690025 0
0.121018528940464 0
0.118929398309435 0
0.101585808517833 0
0.0409031699682478 1
0.12495960279193 0
0.123315469211607 0
-0.0048463095647299 1
0.0862782402485346 1
0.0761554026793219 1
0.125035803738539 0
0.0542744224949149 1
0.143882673796213 0
0.118602990879251 0
0.0951895832617669 0
0.0988992943109693 0
0.0218714119381371 1
0.111381912861065 1
0.0649908125532433 1
0.095694484767398 0
0.0153147803603161 1
0.115439002912098 1
0.122689136357338 0
0.114906153940558 0
0.0825824393426548 1
0.105187588721001 0
0.0863234283358104 1
0.150337964471324 0
0.0569279032411567 1
0.0903571676688691 1
0.0512283155043728 1
0.108401914616242 1
0.0835673138144576 1
0.111842661802116 0
0.143096793002153 0
0.0966812654351871 1
0.110239201070281 0
0.14050817874177 0
0.109537352468155 1
0.115837977955499 0
0.139484629229755 0
0.130341234693391 0
0.121273244365388 0
0.166157012806532 0
0.0091494874806275 1
0.0990934215646019 0
0.149700414641388 0
0.175884283769998 0
0.102385953335844 1
0.12106947426688 0
0.0927973404891866 1
0.0893794222279102 1
0.142340853349961 0
0.114762565715748 0
0.163748000753645 0
0.0564701748408498 1
0.0521305800082448 1
0.108447340522294 0
0.0835176678255709 1
0.114550796146685 0
0.131741935668247 1
0.1134749973869 0
0.168588638853395 0
0.107997526280516 0
0.0305010784207771 1
0.167900181606041 0
0.0572065265358783 1
-0.0156199443408436 1
0.125976672351682 0
0.159478942240037 0
0.0168719429589231 1
0.143861859973228 0
0.14299620103435 0
0.0240490758594999 1
0.0892589412995383 1
0.138529064511173 0
0.100557927850334 1
0.136264130605605 0
0.125762061356507 0
0.0650539938440291 1
0.0265750976245755 1
0.125208765381859 0
0.0590777054446834 1
0.0434500389144668 1
0.097955452789242 0
0.1944648970927 0
0.132685048553742 0
0.134869477881232 0
0.13632429362553 0
0.145220680765002 0
0.0171749524523964 1
0.10856555264699 0
0.0228404402411659 1
0.0589379596943862 1
0.0747968174948642 1
0.144587774653372 0
0.138221500408232 0
0.0267844034138429 1
0.136126894090943 0
0.0727901229629468 1
0.0822096751245852 1
0.00235550759579908 1
0.0897526531944459 1
0.108803414828759 0
0.0780170126307629 1
0.0680182418111583 1
0.099490458903823 0
0.0573976829958161 1
0.167635416273375 0
0.0166496826883668 1
0.0830415009467507 1
0.154063552194485 0
0.103042411738215 1
0.109758915798622 0
0.059751069316627 1
0.0966251075145417 1
0.106580651256165 1
0.112679000110126 0
0.0769832487195078 1
0.149421379754615 0
0.0988246295783816 1
0.170564409764976 0
0.108153394031362 1
0.0783396638794389 1
0.0224346653434352 1
0.017515793168268 1
0.0438562411625355 1
0.0503297511806561 1
0.144005586796657 0
0.0421973817190526 1
0.0249122731322296 1
0.115649386488222 0
0.0205408295971342 1
0.184983265134354 0
0.103684653290992 0
0.114721358458387 1
0.0194766010929139 1
0.0193743469604485 1
0.108264114497993 0
0.231031139984522 0
0.138027953660035 0
0.12624661308927 0
0.111518005766154 0
0.0893854130273035 1
0.148312003598888 0
0.0890172938846852 1
-0.0133002588316401 1
0.116193271412963 0
0.191552208862846 0
0.145037378185012 0
0.137201944605143 0
0.155266525240929 0
0.0993810971220065 0
0.0885624269477372 1
0.0796867562168807 1
0.112371987007572 0
0.20609488594386 0
0.130605558060187 0
0.0695767376317381 1
0.0939263722372044 1
0.122239230259627 0
0.0642069732122017 1
0.108501853598463 0
0.03934214859539 1
0.138042842425279 0
0.117888486770999 0
0.172415810886953 0
0.0340447049056542 1
0.146017298834376 0
0.119318227898415 0
0.103603349355195 1
0.100939783929625 0
-0.0146208626205724 1
0.0916506010154678 1
-0.0139656677791509 1
0.0841153791056504 1
0.189616590440115 0
0.128482077079076 1
0.0991365338261462 1
0.156252261679414 0
0.124257601688797 0
0.0998129281409247 0
0.0446789633436556 1
0.140628212081867 0
0.185375102622777 0
0.0512741606033767 1
0.163449326401571 0
0.0237534608637057 1
0.10321768656727 1
0.144131641585757 0
0.117408329123931 0
0.0507349565195623 1
0.141615942352639 0
0.10351112581522 0
0.112535140362275 0
0.106884105831766 0
0.129775444194422 0
0.101790832248061 1
0.131076554867187 0
0.0523471157177215 1
0.157036724244977 0
0.0541319896798737 1
0.168361864060989 0
0.0552564490477593 1
0.0753457640289052 1
0.11011212104549 1
0.0655655660732119 1
0.110408304095549 0
0.0641356125630046 1
0.194367839803679 0
0.115229350502109 0
0.111564315196528 0
0.0818064416488621 1
0.0602877206970611 1
0.0589860648228609 1
0.0245996025163072 1
0.0428060587913047 1
0.141838296571449 0
0.128809723161512 0
0.0470792841301579 1
0.0705469817941626 1
0.151276798994301 0
0.190417907491438 0
0.108135343548097 0
0.0808648562185068 1
0.0966363343401035 0
-0.00111284640038176 1
0.145609775642436 0
0.113058530500921 0
0.11957277978091 0
0.119908718693732 1
0.00627279207284468 1
0.0995190045820541 1
0.0914272840028552 1
0.11639065376141 0
0.0662591574134637 1
0.0434595088144466 1
0.133715413846014 0
0.122511034423523 0
0.110196823249211 0
0.0593352574099583 1
0.122749504152798 0
0.146277149456999 0
0.116395888922468 0
0.0906393200775846 1
0.148113834026996 0
0.148296885938873 0
-0.00458110958818162 1
0.0954517320147647 0
0.0492185566581164 1
0.124600186622441 0
0.0815628756916872 1
0.0412274145598053 1
0.0769383005297196 1
0.14930685557838 0
-0.0168396118581195 1
0.0121943060952486 1
0.137170655095346 0
0.0189336385023986 1
0.0597700597937245 1
0.0352783831340937 1
0.0870114946440731 1
0.149849357793696 0
0.11066347390562 0
0.164231108506019 0
0.100471460806149 0
0.123308777223355 0
0.175393684097141 0
0.158617035572354 0
0.108294318220883 1
0.125794791148836 0
-0.00116828615036466 1
0.113600725562539 0
0.17004051944706 0
0.18041042219687 0
0.110051239373929 0
0.126895407014225 0
-0.00823776529068165 1
0.182621613651046 0
0.148718921065128 0
0.129636797928546 0
0.111202770382235 0
0.108212649003006 0
0.098229230753022 0
0.0533258571454671 1
0.0585935481436201 1
0.0559507797093117 1
0.0749202974787152 1
0.0859344878893827 1
0.146480266824137 0
0.0403015304392553 1
0.113846996253941 0
0.0455294944423507 1
0.115791667480173 0
0.109620468667531 0
0.0675032827416423 1
0.071747702733429 1
0.132029059486289 0
0.107632134900846 1
0.174538200375789 0
0.136667941080383 0
0.119647223646785 0
0.0914462465643652 0
0.0762399651871405 1
0.121492181104305 0
0.131934809512078 0
0.0908815348858923 1
0.0494823116228474 1
0.0242663111533972 1
0.122287045328588 0
0.0829671867857656 1
0.0741140998379378 1
0.0712982052165896 1
0.156897258989775 0
0.150076156158139 0
0.0984526949472275 1
0.111161434406793 0
0.0162717059530067 1
0.0718812290367031 1
0.0847059528838469 1
0.153818033698672 0
0.0651998738732319 1
-0.00412552847217252 1
0.0958365201418219 1
0.104975457195424 0
0.0947035341241813 1
0.036064322198378 1
0.0814943324410116 1
0.153199867084337 0
0.0811776420509796 1
0.0844471524202048 1
0.0818321616387135 1
0.0982803336398766 1
0.0877287042546689 1
0.111711508900486 0
0.153094584093105 0
0.117816575245616 0
0.126934879206246 0
0.0113228912316264 1
0.0382604718579232 1
0.054642893722348 1
0.0934460745712147 1
0.105209746636057 1
0.0431432445960745 1
0.114180224559585 1
0.0724755418072791 1
0.00510219428643533 1
0.0878954224652307 1
0.0931165793728262 1
0.114993911516423 0
0.0180237342585148 1
0.018829812808036 1
0.0912152358716748 0
0.0775278471035145 1
0.110767184117336 0
0.109628987665565 1
0.0768602983743307 1
0.0137127072456349 1
0.0933168903678329 0
0.12659464552456 0
0.140522295638485 0
0.0816190372724333 1
0.0946636588833929 0
0.106981833709539 0
0.0507673466837407 1
0.0762505407837187 1
0.0393507766017959 1
0.18938167365915 0
0.126821753116505 0
0.129944788436793 1
0.0633965245846715 1
0.0697656782308454 1
0.101510143236253 0
0.00940723827186351 1
0.0822522804176851 1
0.161079651840322 0
0.143519828029497 0
0.129469089327225 0
0.165304387246561 0
0.00259265820948849 1
0.127753392188447 0
0.0991231711832018 1
0.112809805767615 0
0.10534927146628 0
0.0454783795477488 1
0.0234331689261768 1
0.0309826201480761 1
0.0627555695994981 1
0.0761140267115926 1
0.169893380909671 0
0.0649215772460948 1
-0.0146447210261525 1
0.0482884312723399 1
0.20163301854423 0
0.0847777583326773 1
0.0711325831713563 1
0.1233232445096 0
-0.0313449432509134 1
0.0804020548199586 1
0.104209168659612 0
0.010255785095095 1
0.0831622282741219 1
0.143965065883122 0
0.103589712275546 0
-0.00354637240208204 1
0.0772485828561235 1
-0.0066329200695572 1
0.112268290954309 0
0.0707591004607178 1
0.0357744307162208 1
0.111422565840997 0
0.169581992805867 0
0.176501093759513 0
0.036096455926806 1
0.0807831965973395 1
0.111807214068028 0
0.0836756624588336 1
0.0864728611062667 1
0.0387073547902171 1
0.108256904422481 0
0.0247749141965292 1
0.0663570605984703 1
0.0309608867968963 1
0.0234311872631449 1
0.0599771406072586 1
0.0700087816115374 1
0.0891109953642205 1
0.124166123735144 0
0.0896810788092706 1
0.158256525647193 0
0.0497129490760725 1
0.10596993615223 0
0.140345979319807 0
0.0416200522776397 1
0.0649627932447192 1
0.137191235127684 0
0.0773422396251073 1
0.131086391646527 0
0.11612392791989 0
0.0778933807437433 1
0.142388249462109 0
0.0392076632856224 1
0.0798704079354522 1
0.110636893853809 1
0.0829438965026667 1
0.0820239459263718 1
0.107031591330453 1
0.0250067845532392 1
0.0701897471603031 1
0.177058952218914 0
0.019498517997297 1
0.166385255948803 0
0.124562326805301 0
0.0975106010651332 0
0.0492686972673635 1
0.134488932495059 0
0.11872001778319 0
0.135240056385297 0
-0.0131931824959527 1
-0.019102946185861 1
0.109400360120381 0
0.0986605258622324 0
0.160811399135516 0
0.0836485756992801 1
0.106450243721013 0
0.0777836894588754 1
0.0846705166913625 1
0.0837938309946903 1
0.136232800994853 0
0.0497167764213 1
0.0774902552922159 1
0.145089975663108 0
0.0447462227546044 1
0.118041862690113 0
0.0867499038238121 1
0.0729602341383868 1
0.122286259169676 0
0.0320477373858784 1
0.140043824517713 0
0.0384507296221781 1
0.18522004259849 0
0.16567433144499 0
0.0633026260424102 1
0.11450214186983 1
0.0501045485302986 1
0.113307986277082 0
0.0940219809423907 0
0.15999452712116 0
0.119141171865101 0
0.122676147697844 0
0.0793489971881422 1
0.147254321648146 0
0.0802979183305582 1
0.122758967287405 0
0.165362450062788 0
0.07070370283336 1
0.0802466111882842 1
0.196210436103225 0
0.102573325619809 0
0.050366989924021 1
0.0855142782578102 1
0.131546928053884 0
0.153224178830748 0
0.0820335600141651 1
0.0840877746802845 1
0.0448668193597951 1
0.09025761812739 1
0.0764703730875624 1
0.0697780688152399 1
0.100621081481224 0
0.0845926805434955 1
0.13996439266439 0
0.10501044575199 0
0.139958672729883 0
0.0961819187178589 1
0.08741856507374 1
0.0210872959418938 1
0.169235015608807 0
0.155457191720735 0
0.0852180139140702 1
0.0881999754880366 1
0.111072671757347 0
0.13934372767326 0
0.120946369294268 0
0.116405370338365 0
0.0655958362018198 1
0.0726419560125612 1
0.0924336413879372 1
0.127511984004269 0
0.140141076133995 0
0.0863145021428926 1
-0.00133539281646716 1
0.0860066617995825 1
0.187137708004041 0
0.00351855267367956 1
0.102198958762835 0
0.12353335006761 0
0.0473447733314782 1
0.119958023985591 0
0.156913846851928 0
0.142578020993668 0
0.126010679189196 0
0.131417627566594 0
-0.0072072138622541 1
0.0715965944026602 1
0.0783652882811419 1
0.133449350934734 0
0.0656959964420896 1
0.124485536824965 0
0.162591884274383 0
0.151257239447418 0
0.217337791320915 0
0.0711730545881049 1
0.0784064530490528 1
0.0210864280851175 1
0.164048994281362 0
0.11404429622079 0
0.109318304228507 0
0.0434970343123858 1
0.148165976493644 0
0.0604683664037532 1
0.0877556643957065 1
0.154059520326758 0
0.113987880103245 0
0.107419886910793 0
0.09117718786622 1
0.141259824825461 0
0.101472188732612 1
0.00591319635457532 1
0.108037217577597 0
0.0713916049954774 1
0.100977188708896 0
0.0895534348204167 1
0.138799562340062 0
0.0178982982705076 1
0.0468732864215026 1
0.0747960312048613 1
0.0528597584394184 1
0.150795543858977 0
0.0406068807623922 1
0.0329852733260959 1
0.119596165925825 0
0.0412450172222054 1
0.0400762299477546 1
0.0480579205422109 1
-0.0212236116655981 1
0.0602135857204896 1
0.0849039714606605 1
0.132797822141288 0
0.121198882950309 0
0.0116442703425066 1
0.052818186313004 1
0.127769458827707 0
0.113235666722703 0
0.211093644945527 0
0.11262452589382 0
0.0985893280784362 0
-0.0109641033298206 1
0.148565413415314 0
0.167844400998297 0
0.0553363259486699 1
0.113221201955797 0
0.111633939932036 1
0.0340077735312902 1
0.162669785191825 0
0.0884466863940417 1
0.114822062163532 1
0.115511355555816 0
0.0035741942463172 1
0.0320922134606041 1
0.0182160877871669 1
0.0794957556062779 1
0.099865226304511 1
0.0885924401683244 1
0.0768685650730133 1
0.0507492512612214 1
0.110136091945869 0
0.104813076921803 0
0.0587133712673387 1
0.111596022523928 1
0.0108866177446938 1
0.0516405972319765 1
0.0899126012256061 1
0.123561981017358 0
0.0125526177098737 1
0.154226077108525 0
0.0995489693242363 0
0.0857193922001411 1
0.0477260347312369 1
0.0769301741526393 1
0.00239758348888722 1
0.0872529424578135 1
0.20601027139411 0
0.0803172066496034 1
0.158524369877342 0
0.0349794462818799 1
0.0988054896041906 1
0.106113043066742 1
0.0892764862419367 1
0.0555018595959744 1
0.0820447383513737 1
0.0532120093397372 1
0.0702687003624438 1
0.12602286897925 0
0.115624086064745 0
0.113470932246686 0
-0.00740418218753961 1
0.0883342938373565 1
0.12563835144379 0
-0.00274317958211911 1
0.166465721816984 0
0.0781129361642192 1
0.0810779611158994 1
0.0282926743262484 1
0.0915796204159074 1
0.0975395990458552 1
0.122224795323943 0
0.111177626029998 0
0.104603806109987 0
0.0704403784748558 1
0.133650866838177 1
0.119890275340423 0
0.0899572099478297 1
0.118156411700456 0
0.159979039636702 0
0.085035763964324 1
0.111073830923681 0
0.110872287597536 0
0.102225720859592 0
0.0664286269848203 1
0.108109543780061 0
0.109534933567172 0
0.00867316129233623 1
0.168165761059415 0
0.107162975417747 0
0.0453915485791165 1
0.096743888313711 0
0.109816889815642 0
0.0651432974638605 1
0.143087414830928 0
0.0799406016119361 1
0.0642831476400449 1
0.0771976573657747 1
0.0817809047991767 1
0.0614706994722871 1
0.0590242915670564 1
0.0942680491290785 1
0.126400901841422 0
0.102165127280278 0
0.14898048742085 1
0.10577908257302 0
0.0511426766978989 1
0.138365459880078 0
0.159158804628672 0
0.0836895435754094 1
0.100472852119182 1
0.117102480714448 0
0.0987296174231986 1
0.092968342812132 0
0.1401578828543 0
0.109362982308722 0
0.101030422547681 0
0.0149565518446785 1
0.0813748255099118 1
0.0650115074866985 1
0.110332355284567 0
0.107439434381217 0
0.0737361826455708 1
0.0579381457951302 1
0.0284374040825245 1
0.0939406526065607 0
0.112960526998405 0
0.0577501163165983 1
0.0914981711692508 1
0.0361682255029027 1
0.141046587512966 0
0.115041918518143 0
0.00914957275434718 1
0.118507314721246 0
0.0653342650298651 1
0.0803426351993325 1
-0.00672412264372423 1
0.114237670650708 0
0.0884866316057946 1
0.0818543871012649 1
0.0770220187521795 1
0.111888687195803 0
0.0723133021099704 1
0.127170275892131 0
0.0151524873814964 1
0.101549887702221 0
-0.0721593271089188 1
0.0247719180214139 1
0.0593880903944171 1
0.0252621642135716 1
0.0267108796772919 1
0.0895201791589997 1
0.107600229164116 0
0.034058216895619 1
0.0339487994583797 1
0.175414944151746 0
0.179061538720896 0
0.183779214294242 0
0.0983307897455125 0
0.0538973007255524 1
0.0887211736001567 1
0.15107581961368 0
0.0778710954785136 1
0.0743259016655771 1
0.0459858511428344 1
0.0606109207545261 1
0.122664240516481 0
0.0379191244987681 1
0.0914363184922342 1
0.114444276346801 0
0.124408135302341 0
0.193420419650768 0
0.0861637683178327 1
0.0617082970879687 1
0.13083629173465 0
0.0205265550263062 1
0.0509074808508842 1
0.192915202458885 0
0.0476914364718626 1
0.108058965195139 0
0.0993926188540806 0
0.132809016149855 0
0.086117490901708 1
0.050193033542617 1
0.148965317560394 0
0.128307768078557 0
0.0581392984872725 1
0.0707363031643997 1
0.0910928965605475 1
0.180657370422266 0
0.079237309688635 1
0.0502722509358368 1
0.0781278380736816 1
0.0771786577020328 1
0.180959694643807 0
0.143178113036113 0
0.0783656990722733 1
0.0632837068876638 1
0.0910148446119467 1
0.177388013921276 0
0.0908799408870005 0
0.158243795122428 0
0.0713601506115548 1
0.104600681477491 0
0.0695166133434003 1
0.0916705760356784 1
0.120585644461839 0
0.13999220739029 0
0.0989154455630221 0
0.0420680397784625 1
0.0769957279653635 1
0.138478708857101 0
0.146923070418782 0
0.137569366380728 0
0.126313075889193 0
0.131877208044893 0
0.0491866694231901 1
0.0876193042138016 1
0.133048540817964 0
0.0824824055276362 1
0.104328334751042 0
0.113110645573548 0
0.116231467200966 0
0.067209021470018 1
0.123711719690466 0
0.0951425555822722 0
0.027070331954452 1
0.133398386253294 0
0.118277997717245 0
0.0707118387065696 1
0.123179844487798 0
0.105430858756525 0
0.160845463179111 0
0.11727698810818 0
0.0393301773910235 1
0.0851837966821527 1
0.0955564620308298 1
0.0535230720792745 1
0.178995371558676 0
0.0632410254482544 1
0.0775267824123659 1
0.102025647686773 1
0.0388944231370873 1
0.137094191087625 0
0.119722278807477 0
0.0329980235718099 1
0.0383616211744625 1
0.152862243360667 0
0.0995381645769313 0
0.0718741509551438 1
0.165610760161458 0
0.177350419925595 0
0.0869515609131793 1
0.133718166206415 0
0.0566164580270099 1
0.0903318469244278 1
0.144523500778563 0
0.144642453781524 0
0.112656889559881 0
0.136978494816091 0
0.118476316794922 0
0.119308149460689 0
0.122795302961465 0
0.0509867068366736 1
0.0314409138107464 1
0.0355278936646201 1
0.057218923639444 1
0.0923722366251554 1
0.187658941002438 0
0.0184391789411684 1
-0.0161020285890215 1
0.0729676200758894 1
0.110158107593647 0
0.0643677679141445 1
0.0568851238291836 1
0.0473671619133958 1
0.211319810134108 0
0.0958296947512656 1
0.0968773048904526 1
0.0706867621259854 1
0.0351938441121411 1
0.0879108509480889 1
0.114789541224946 0
0.208142281334081 0
0.0748140992567055 1
0.0848904913788597 1
0.0709643736555105 1
0.0714850250738888 1
0.112226422085909 0
0.0358197148224098 1
0.0974295256312663 0
0.125928372587484 1
0.100899158696375 0
0.110788674965602 0
0.0630215125571137 1
0.131643808472825 0
0.178660087971349 0
0.0968760420556618 1
0.03061068485795 1
0.101918466425525 1
0.040950116945199 1
0.0897198262897775 1
0.11966184102374 0
0.0624862540021746 1
0.0460476409479014 1
0.0818045522051104 1
0.0613321983618164 1
0.113952402967946 0
0.109248006828503 0
0.234299715736748 0
0.169549676672964 0
0.127277164692561 0
0.0911774596584997 1
0.0668112037410502 1
0.0524182084717624 1
0.141816533918768 0
0.0317150013476155 1
0.160318644370562 0
0.0503409408956281 1
0.0954514007047407 1
0.14146911865762 0
0.106821177631846 0
0.021293259137983 1
0.177146153578005 0
0.215864447388947 0
0.115447816195481 0
0.0640375953369144 1
0.135772529208834 0
0.0557682056634893 1
0.0399713942191409 1
0.112312032983714 0
0.0519652126493502 1
0.0767793575740582 1
-0.00487238388541104 1
0.16757374749886 0
0.0500530100880437 1
0.151044389541466 0
0.0371463094967446 1
0.0820322493796119 1
0.158744582565363 0
0.187108070655433 0
0.105527683499081 0
0.0444894962047089 1
0.112268290592763 0
0.150932018130699 0
0.211657745695686 0
0.0268141449027142 1
0.16020674929476 0
0.136221355624866 0
0.11581132819064 0
0.10154859283396 0
0.15044957843337 0
0.0900460206780864 1
0.111965270193011 0
0.00565000343962788 1
0.152070839387166 0
0.170193840095631 0
0.0902102913840518 1
0.106642184114204 0
0.0571337488732766 1
0.133174989602623 0
0.118839443832635 0
0.0249196405246347 1
0.0648238106501943 1
0.0478109734280325 1
0.0329662082021415 1
0.0240549249631818 1
0.0888921766169328 1
0.0946497923354883 0
0.157170316233313 0
-0.0189660803810466 1
0.146054970418829 0
0.165281169257168 0
0.157974740839029 0
0.125731851897016 0
0.0677969157644815 1
0.0741719818400943 1
0.0906924380650024 1
0.0906275565808986 1
0.0443810160540344 1
0.040567017714788 1
0.13434850134019 0
0.0792652875353085 1
0.143874194934304 0
0.0831276487346214 1
0.024930454095718 1
0.0709187749034485 1
0.175966159010061 0
0.0392471265268678 1
0.122158204730864 0
0.0663682997113529 1
0.122763446850578 0
0.105400356638392 0
0.138023521230531 0
0.129100575621044 0
0.12306809686191 0
0.12198155441104 0
0.138002461461499 0
0.0545842137877384 1
0.163793099193606 0
0.0822885674387905 1
0.0433159107818615 1
0.130024571181552 0
0.0377978295651253 1
0.102166362654539 0
0.132704559413352 1
0.107993875977221 0
0.0308945005258388 1
0.10783883473782 0
0.0635734636300873 1
0.147796264355218 0
0.0404486117852684 1
0.0356518085364085 1
0.127823236366805 0
0.0706515623614281 1
0.096953636541178 0
0.0554670708536312 1
0.0292917401207803 1
0.156101405854935 0
0.0846115776313228 1
0.175953706710342 0
0.186245727649189 0
-0.00117783923906179 1
0.0275027342482811 1
0.0703316452811215 1
0.14614473134682 0
0.0197171802549821 1
-0.00687310335462554 1
-0.0102330649947898 1
0.0868934487079506 1
0.101042506414202 1
0.150252770526899 0
0.0996907557757427 0
0.114540196126844 0
0.100887698261565 0
0.125530238952754 0
0.062541973119191 1
0.119807430545161 0
0.0581310778730552 1
0.0256564228216069 1
-0.0119826373242455 1
0.159198684573805 0
0.0530550640473171 1
0.093637762091127 0
0.0166311774204728 1
0.0938386120571657 0
0.144929129786875 0
0.123747644039107 0
0.0865139372118424 1
0.0296152062661571 1
0.0595718453489416 1
0.0857661064338481 1
0.106701052599369 0
0.0335335236331867 1
0.125789399629307 0
-0.0573685329699828 1
0.0956115525051456 0
0.134215687440428 0
0.154558505030531 0
0.0868285311047272 1
0.11111122691952 0
0.0515632093453104 1
0.0816244050492711 1
0.162292198681432 0
0.0893218586246167 1
0.192414575893674 0
0.145403693929664 0
0.104419845054317 1
0.117877990097374 1
0.0125405548828991 1
0.0504032734020782 1
0.063855961714641 1
0.124844536524478 0
0.0673579722623991 1
0.129099182943373 0
0.179287022519161 0
0.066311442816966 1
0.106883192835269 0
0.110915654698357 0
0.0991231245379698 0
0.0416178483183097 1
0.172982189350902 0
0.162470380715644 0
0.0920688843652881 1
0.126473304133463 1
0.0325161040571136 1
0.084466980761348 1
0.118422878826635 0
0.052337339504028 1
0.15912780787321 0
0.144882277687901 0
-0.000648788793201313 1
0.0367113462996982 1
0.158323931758518 0
0.113030995102092 1
0.149606842385272 0
0.164070356491011 0
0.0170985046646377 1
0.0886194933968735 1
0.101924652362846 1
0.0550415051247973 1
0.0888207346619888 1
0.0854986786836607 1
0.0724790451915356 1
0.0740857631565554 1
0.0968422270591147 1
0.152354038703502 0
0.0231132402106093 1
0.109628613772219 0
0.127438490082916 0
0.131125083079153 0
0.157049332380219 0
0.0815178075789082 1
0.118328995674712 0
0.127524475138582 0
0.073950277075576 1
0.155501850614771 0
0.167161946374946 0
0.160098604354029 0
0.0450520199818159 1
0.0418819464151119 1
0.107713059513678 0
0.165082036749696 0
0.151487090685944 0
0.138221822938695 0
0.0743110119045621 1
0.0385515224593409 1
0.161790768187167 0
0.0683116674179658 1
0.133730229107564 0
0.151669993778501 0
0.0982814560112098 1
0.0390800656197894 1
0.141765170125631 0
0.100672939105927 0
0.0668504071267294 1
0.0948317855335965 1
0.0980817417083582 0
0.155662354810707 0
0.0184929052313214 1
0.0936011948136129 1
0.0730708789613029 1
0.127755945125115 0
0.101148306266192 0
-0.0352979278304597 1
0.0497943261478531 1
0.153801954454653 0
0.117388596950393 0
0.140400277019513 0
0.154231491593595 0
0.144405230420922 0
0.132339326737631 0
0.199760417475558 0
0.0421578461793984 1
0.0670487775551404 1
0.117562547028491 0
0.139279834676834 0
0.128643978798732 0
0.156434975019163 0
0.112673476723882 0
0.182900104719368 0
0.098598745439629 0
0.114038635172428 0
0.164322412458652 0
0.0502658150019626 1
-0.0132403847690146 1
0.0981037693414338 0
0.0393167122973055 1
0.150194868426806 0
0.153411119971704 0
0.0345187920093202 1
0.130937020341309 0
0.109825551347508 1
0.142716682644931 0
0.129424894640436 0
0.201643758158053 0
0.127476959779628 0
0.137573964179966 0
0.115695465504077 0
0.0567213866146582 1
0.0690896308078575 1
0.177860940104341 0
0.100860768455883 0
0.105248083998624 0
0.177412638175768 0
0.0731660521095311 1
0.0403348702879392 1
0.0834645855579428 1
0.183140342531707 0
0.0781862203240075 1
0.164134652157948 0
0.0559494666103327 1
0.0826982612904556 1
0.0750977897672064 1
0.0969883541188016 0
0.134663769167746 0
0.0312852413706368 1
0.173591168996005 0
0.111778447107653 0
0.17917336635566 0
0.0785390170619982 1
0.0506970117352587 1
0.112065020267692 0
0.0349498739337285 1
0.172790167814123 0
0.0703660900229371 1
0.0872487821089477 1
0.0698984106083321 1
0.110107762472597 0
0.181722382320935 0
0.0441138719752397 1
0.0911911236741293 1
0.138239019064363 0
0.0791938695933409 1
0.134825134727656 0
0.080539213916713 1
0.105604282767799 0
0.0512626336508643 1
0.0578720936241662 1
0.0568973818284766 1
0.0570921219973794 1
0.122173595910222 0
0.0880889733961356 1
0.0953672073338552 1
0.173256801030263 0
0.179987846464759 0
0.128379522570707 0
0.201156987054321 0
0.0717500843792698 1
0.135070202338557 0
0.0779934833181909 1
0.130284566608219 0
0.103607005277104 1
0.155230340205656 0
0.0704831387283549 1
0.0846017377137327 1
0.144439619288301 0
0.075451569548865 1
0.0933834380522019 0
0.0749541983240453 1
0.104399589603914 1
0.0756937479311921 1
0.164939663972072 0
0.0484550273326245 1
0.160410947444315 0
0.163276683954723 0
0.01114043416327 1
0.0371804044164269 1
0.126378053717373 0
0.0797489365801214 1
0.0650404952976382 1
0.114906190688118 0
0.0122746508599015 1
0.017001796996481 1
0.125034611616523 0
0.150678490414911 0
0.0236183407066163 1
0.0943549220534439 0
0.0802833307643513 1
0.137830049795869 0
0.0869288686960994 1
0.103960562566983 1
0.0804056662345928 1
0.0940665744489978 0
0.117671415341708 0
0.112673691102394 0
0.112602632094488 0
0.0899509444762293 1
0.157972858193976 0
0.0766983586163229 1
0.0175235311102174 1
0.0860497165974134 1
0.110468348771512 0
0.0463904857236447 1
0.100237927758268 0
0.0933845493771744 1
-0.029345939178295 1
0.0768809882971122 1
0.204690036231639 0
0.152441950779771 0
0.122474535023998 0
0.128559257728024 0
0.101179357651332 1
0.147241574844199 0
0.11545588624316 0
0.084639890149331 1
0.0721928269110293 1
0.0787359196823516 1
0.102334141420226 1
0.110005796840707 0
0.17642445236172 0
0.0472692676022679 1
0.0437399854181506 1
0.0979045158465089 0
0.0992916985198088 1
0.116712382068593 1
0.0636210535027556 1
0.129945547648327 0
0.157583036099603 0
-0.00836757372569937 1
0.191219841142695 0
0.105760815113576 1
0.126896719563282 1
0.0680972802026347 1
0.0540782189421954 1
0.0420988087770115 1
0.0802520396254565 1
0.0780663527828102 1
0.0984548548542246 1
0.0720335820072067 1
0.135756888967482 0
0.169262455004775 0
0.0590420504834847 1
-0.00252108269983235 1
0.0872706369093384 1
0.053473700778549 1
0.0913035896296135 0
0.111067712095427 0
0.193177317136338 0
0.032475594610861 1
0.148864923914598 0
0.0735587217767902 1
0.134927341708977 0
0.108550080202744 0
0.0474531156509953 1
0.164562373820819 0
0.145449155078474 0
0.09229185625116 1
0.117786073002396 0
0.0717819032245355 1
0.0960365052674257 1
0.0930188348579792 1
0.065343110242653 1
0.0779798794572398 1
0.118953110774392 0
0.104410524397522 0
0.168396060532154 0
0.0698704780708791 1
0.0627954521929277 1
0.109623381801178 0
0.131336449040715 0
0.062351806479944 1
0.094161040540562 0
0.123746776553118 0
0.0523492313640798 1
0.160343492900207 0
0.162098281110121 0
0.131504636569155 0
0.0649411629291621 1
0.133613285141619 0
0.0683850173052849 1
0.0447543203031831 1
0.077518602144581 1
0.0380987869222345 1
0.132809148167957 0
0.00951770738649381 1
0.0484712646096747 1
0.0674908008105588 1
0.128915238234891 0
0.16674094995055 0
0.036917707804477 1
0.0519657285443796 1
0.0861301851583522 1
0.0789432143852435 1
0.144004309300814 0
0.0933579388176601 1
0.134834119937402 0
0.0672663761842357 1
0.0258956390906569 1
0.19262865618589 0
0.111276315009364 1
0.0435130470779348 1
0.123301346084092 0
0.117407637247976 0
0.0874801917306001 1
0.088760700855898 1
0.123544673221141 0
0.167105124847177 0
0.0397727294988063 1
-0.0078243508641739 1
0.114857809825939 1
0.0722602541411033 1
0.101713355277119 1
0.162064804801847 0
0.160345879212703 0
0.0698891294135943 1
0.152827303596386 0
0.128816925962867 0
0.114657972435867 0
0.107879220787901 0
0.102782805320165 1
0.14050008179637 0
0.0949213888274362 0
0.1402667013791 0
0.116944043750047 0
0.0135770777475281 1
0.151445955886516 0
0.0712587742820946 1
0.129862919487604 0
0.0992006511800297 1
0.0697957379082737 1
0.11412890367963 0
0.113808852171665 0
0.0565659219922437 1
0.110707819854369 0
0.0709190003041478 1
0.0710962227698432 1
0.126939485233545 0
0.0613019879887551 1
0.0445161715907667 1
0.107437833328775 0
0.155208754176159 0
0.0970778670028274 1
-0.0087003320705286 1
0.0637046891596388 1
0.0436092545517285 1
0.117857261646839 0
0.152203637882999 0
-0.0141290404822152 1
0.133624507015591 0
0.0816947347791879 1
0.0587809045804026 1
0.0477114772182421 1
0.171470757544034 0
0.0632745709661511 1
0.0626050528652408 1
0.122537276853848 0
0.0606617404715117 1
0.0928392908977552 0
0.0670542482339001 1
0.101433444679616 0
0.069553735919115 1
-0.0117801533159764 1
0.0195980075592162 1
0.159232283095769 0
0.184111155108506 0
0.146721746786135 0
0.0991140748238629 1
0.154638523903985 0
0.0631323197777588 1
0.0829725291279181 1
0.0511092836569417 1
0.0744289411559101 1
0.163968592449296 0
0.0689803315340827 1
0.245547089976362 0
0.143788669190798 0
-0.0102662165657068 1
0.0651115277002768 1
0.0364309519893323 1
0.140776375637952 0
0.117491315322573 0
0.177460455790387 0
0.0848497039348759 1
0.142118874787271 0
0.0981565486672785 0
0.0968069596822645 1
0.0645991482441849 1
0.102726978739622 0
0.112670602427113 0
0.0797448979226783 1
0.0787294014741887 1
0.0675715436797627 1
0.0933830055606483 1
0.0650905095334425 1
0.0813545250495379 1
-0.00148432407788075 1
0.169322135570296 0
0.164547224019168 0
0.0404633301251385 1
0.0290077559804764 1
0.0570921170617242 1
0.0796465111507338 1
0.148833325992789 0
0.153038119383353 0
0.0950404387151062 0
0.102398019700661 0
0.0489977705993708 1
0.0737825545437822 1
0.11440922986904 0
0.0750894843321838 1
0.0375089680369008 1
0.11567959135726 0
0.0889189901316566 1
0.146498967243023 0
0.110415301812577 0
0.143288459776019 0
0.0763504130256207 1
0.0484479722310315 1
0.108163089550806 0
0.093296445809005 1
0.0963466302637787 0
0.114587478898855 0
0.0494014468369341 1
0.147631164551827 0
0.17887439643126 0
0.0402748673349525 1
0.00540579464196597 1
0.159264215746117 0
0.0939642759671298 1
0.0569111375325137 1
0.0845193582484325 1
0.113634453456116 0
0.0676787844876917 1
0.0218787988220799 1
0.10252547587237 0
0.0782201282843279 1
0.0190816575810811 1
0.109980262228127 0
0.156048974908419 0
0.007715281162064 1
0.209881322401857 0
0.061702219627646 1
0.0930842958068182 1
0.0767593013874823 1
0.132897324963152 0
0.141311302619181 0
0.0314357256359868 1
0.082984159784511 1
0.166743369697764 0
0.131257321682281 0
0.104159127072464 1
0.0446926834375038 1
0.0217680620305801 1
0.120775428260748 0
0.0876393281477285 1
0.0771475132286343 1
0.124695155205823 0
0.124395940194212 1
0.0235815655019272 1
0.170313038391383 0
0.128414706246723 0
0.065179130792302 1
0.0114744129126615 1
0.143554574906308 0
0.120628087389936 0
-0.00581284675986479 1
0.130472869500445 0
0.129849770372851 0
0.043001971551722 1
0.0775058001843199 1
0.104816878904966 1
0.079120067366543 1
0.167972571958693 0
0.111432933639091 0
0.116109531879131 0
0.133828321430014 0
0.0866350942794096 1
0.0404079025108938 1
0.0945602580497451 1
0.0485249014511254 1
0.0995859954460379 0
0.137596614743256 0
0.210886572637502 0
0.0885663622065811 1
0.137086463813794 0
0.0924015331168364 1
0.0858057903319758 1
0.125112129529985 0
0.0836145492675267 1
0.139884084319699 0
0.0823720746054734 1
0.0656725028662468 1
0.0858646228983903 1
0.0647780068773335 1
0.0774391871135904 1
0.087827421363265 1
0.0493369715933249 1
0.123920100115746 0
0.0699329394328149 1
0.114897114612033 0
0.0786343599291495 1
0.113906385402169 1
0.122903333813998 0
0.0693636811958627 1
0.115499078516169 0
0.111425367689131 0
0.101155215467345 0
0.147597264803195 0
-0.00552410296855999 1
0.0611830864551362 1
0.0592678625828346 1
0.115430583044754 0
0.11685354367447 0
0.0854831748083114 1
0.0655173383346616 1
0.0840127693839271 1
0.112450666777214 0
0.0953448664810054 1
0.130444830000005 0
0.156350946476472 0
0.112984843689096 0
0.117082222716729 1
0.154050746610643 0
0.0949362125994505 0
0.117842829013484 0
0.0664703245290468 1
0.109345810790674 1
0.0328879567715189 1
0.0660438684136066 1
0.141811998693876 0
0.133692390087055 0
0.0650211250013829 1
0.121342595982224 0
0.163868872689208 0
0.0723164860360845 1
0.0419661784537401 1
0.0286479249296923 1
0.079840266651556 1
0.0229704357268068 1
0.127491786669206 0
0.186684254137136 0
0.0168795527034048 1
0.135533572612679 0
0.114997848150045 0
0.0950973440452688 1
0.0802568927245693 1
0.09929343263658 0
0.189084473616015 0
0.0786058329827302 1
0.154691811133809 0
-0.0281582903363111 1
0.121345991216063 0
0.0694990975059658 1
0.106672904652824 0
0.0585420184875474 1
0.0868685647252957 1
0.0637147202677738 1
0.163446290746452 0
0.137133314965482 0
0.125760732812402 1
0.128495560361821 0
0.132234658658396 0
0.0195901428877272 1
0.117141532601962 0
0.0874618996782875 1
0.0965842277215609 0
0.129432563185051 0
0.139631968412664 0
0.0971816470880962 1
0.107995575376449 0
0.0349789142243364 1
0.0396704767692175 1
0.131420151139137 0
0.00208741502542112 1
0.0526902208538257 1
0.131010790644679 0
0.069548005644947 1
0.117440633080811 0
0.0867344651145155 1
0.142828040860358 0
0.0239453184219863 1
0.104046713363041 1
0.0961294889547871 0
0.20834130297169 0
0.0402949424239211 1
0.0879085523085305 1
0.136239409882348 0
0.0342872152825819 1
0.0486643730590909 1
0.0785751919370557 1
0.15107619830745 0
0.156312064954138 0
0.108365201861453 0
0.0811755843537868 1
0.156566952783238 0
0.0875424216828581 1
-0.0370978726321319 1
0.0793903102102439 1
0.0981453910658141 0
0.0589751917976448 1
0.116569021672877 0
0.123881928056344 0
0.118989987758557 0
0.0435901035289869 1
0.0211853888116647 1
0.093347253223282 1
0.127797027268307 0
0.119006095617529 0
0.139878480182616 0
0.145906158474902 0
0.101670712242126 0
0.0613340735382401 1
0.00106531186277768 1
0.136209722480636 0
0.0320703345508475 1
0.0130733136715553 1
0.0290998275019405 1
0.107447813222034 0
0.216898430183095 0
0.117207217853186 0
0.114725364931201 0
0.091308348060679 1
0.0960218903274555 1
0.12161733571475 0
0.08342654710129 1
0.195265367248959 0
0.0446581018136152 1
0.104676283767808 0
0.184806979279821 0
0.058928012157837 1
0.143838186037147 0
0.0696374093980723 1
0.118142406819787 0
0.164216581548063 0
0.181966602825695 0
0.113819255522439 0
0.10380285548924 0
0.0790729961292771 1
0.157194009013355 0
0.0901197995372508 1
0.0694189719940769 1
0.136867421820949 0
0.108920035742431 0
0.10033073112874 1
0.0843417424492039 1
0.059646245132677 1
0.0777860576424088 1
0.103193710157032 0
0.185308730130062 0
-0.0519590969371154 1
0.148896168389442 0
0.134670150560791 0
0.116160716877525 0
0.137815356508573 0
0.187165646439743 0
0.130331875398485 0
0.12719641334566 0
0.115834493994532 0
0.0344883956070051 1
0.0732536256165426 1
0.0879551206852555 1
0.0928683210184366 1
0.0250204396331902 1
0.161133530544256 0
0.118373521474561 0
0.108524892701732 0
0.123539235793911 0
0.0933290589123763 1
0.119123508526768 0
-0.0117766995433754 1
0.0733092822680087 1
0.0601687697863458 1
0.136852256385398 0
0.147996500371616 0
0.127096563491672 0
0.100864070628855 0
0.0515351954009456 1
0.0789358690199879 1
0.101910447109964 1
0.103004459441752 0
0.123503282063876 0
0.133020586874012 0
0.121064810317206 0
0.0315226802373474 1
-0.02717584442665 1
0.154356401025254 0
0.140950805632614 0
0.145902024217537 0
0.195160278560897 0
0.0999271357545694 0
0.136116237053465 0
0.0881972008262812 1
0.129121363643835 0
0.0321086632360778 1
0.202932138017769 0
0.0242153205576704 1
0.0637763446758249 1
0.123409428920831 0
0.110879987809805 0
0.0253978282601543 1
0.119832633822127 0
0.0539320755323577 1
0.101283483752097 0
0.0916694587728204 1
0.0463489985743053 1
0.0117535867819657 1
0.0405224493028103 1
0.0777184705023859 1
0.0218773403832956 1
0.22050140553693 0
0.140277433178492 0
0.0053311521137767 1
0.0949057179645438 0
0.00765013702956956 1
0.112553001456304 1
0.0895082725085081 1
0.158977717009049 0
0.118000261369464 0
0.0153931900686797 1
0.108524686731993 1
0.103362802600401 1
0.105227137331241 0
0.0720050977574171 1
0.125069066365587 0
0.145326186377292 0
0.101685481904258 0
0.0903288070188433 1
0.0444198518417527 1
0.109837983603635 0
0.0137972867301184 1
0.0844543186002365 1
0.0761847643035767 1
0.065851965730302 1
0.187408224753721 0
0.0684866115540595 1
0.12620112681388 0
0.142087420470329 0
0.11847238563167 0
0.0521666263472144 1
0.0663086663662496 1
0.051402867267186 1
0.0253118839309699 1
0.129983273375612 0
0.0897065375037054 1
0.0717639217454056 1
0.0944303444174706 0
0.0694527771570114 1
0.0579724863751784 1
0.0502904523548174 1
0.0868572559516052 1
0.0287405422268164 1
0.106432984316382 1
0.0452132054769489 1
0.134049909297153 0
0.0881601147312576 1
0.0243056188638573 1
0.15663394965471 0
0.0358577755870709 1
0.139951992914662 0
0.142227608468809 0
0.119597789650432 0
0.0174084953267263 1
0.0598927847064307 1
0.0846190120432338 1
0.0584836291050205 1
0.0897738089465166 1
0.103828288643345 1
0.0733026456257903 1
0.0703872222088226 1
0.129231749610824 0
0.0590908937494236 1
0.124703137633382 0
0.0568207639444985 1
0.0612186159175855 1
0.100201184279397 0
0.0563507201396106 1
0.138511036323942 0
-0.000163876566990254 1
0.0171177046389972 1
0.148867202236016 0
0.175864269855368 0
0.0391246460114064 1
0.0384949895150702 1
0.105128829621117 1
0.0231109492147674 1
0.0821747993796111 1
0.0946277988731166 1
0.124440214827036 0
0.118555796543432 0
0.022804449952004 1
0.130155397486116 0
0.145613136743096 0
0.107736994107885 0
0.0093505018991526 1
0.142969543247967 0
0.0493130655854495 1
0.109586408034066 0
0.0252670517588283 1
0.0953462447230356 1
0.135958729809555 0
0.0740060040507638 1
0.00690609577000183 1
0.0428317445175024 1
0.150807651674883 0
0.0978943949017448 1
0.100850393906956 0
0.0640957946431403 1
0.142626488073073 0
0.0559379717792516 1
0.110249484090047 0
-0.0528192899137732 1
0.0934972893730642 1
0.164523626897687 0
0.0971203930367647 1
0.0699368671160945 1
0.178139563752447 0
0.00841187471710285 1
0.115050900257039 0
0.0267579623874969 1
0.11806790211477 0
0.0375878609127 1
0.129895604120492 0
0.118931704198426 0
0.0703221447630554 1
0.151336536636689 0
0.0884272827117618 1
0.0761747052534646 1
0.0780924911730388 1
0.0596042521174703 1
0.0502221258321926 1
0.0467043934300241 1
0.153409115145633 0
0.100825677026811 0
0.009938655042009 1
0.16326085043648 0
0.0980013969002405 0
0.0356012265776906 1
0.0995683111887064 0
0.079383573667688 1
0.00865371189923051 1
0.0604684310537464 1
0.0765310176698593 1
0.104436660228625 0
0.0912162043688161 1
0.113068557275904 0
0.129566026357434 0
0.0581874076253308 1
0.0276751830994848 1
0.105530728989426 1
0.180626901235361 0
0.0629691967726806 1
0.0490955907239411 1
0.158351448842542 0
0.123023416731499 0
0.109865760400559 0
0.149897902868034 0
0.182547707761826 0
0.062124235976406 1
0.0416072263735013 1
0.139734477392451 0
0.088430513234835 1
0.156739078061218 0
0.0228802775951223 1
0.0402331451630695 1
0.0831581459481806 1
0.0716724282042887 1
0.0661222455031096 1
0.0937055048278376 1
0.00470368637922121 1
-0.0224058669257079 1
0.0827633984284255 1
0.0485922105663389 1
0.05739198065209 1
0.15104694700152 0
0.218624538539199 0
0.0231024609640253 1
0.075790069446756 1
0.0698280801170763 1
0.169578916222845 0
0.0724870217528074 1
0.118123929340578 0
0.131480600821798 0
0.0906988126136949 1
0.115480865464878 0
0.0876795999867564 1
0.0352488751687924 1
0.0431075676510351 1
0.053301897558332 1
0.0625444145940333 1
0.0925504762693852 1
0.130572121338213 0
0.12731846367804 0
0.0625561751845541 1
0.0836325717149339 1
0.121115044834607 1
0.0859933253718284 1
0.121836764269724 0
0.192446833689813 0
0.0839392660374069 1
0.0531294118857809 1
0.125494891878077 0
-0.0126189875047657 1
0.0436609122953624 1
0.146884584126908 0
0.10535791405244 1
0.125407769568845 0
0.068717422923448 1
0.124305567402666 0
0.105675232723676 0
0.109084056253086 1
0.105418988979415 0
0.0456233967430873 1
0.117587725759525 0
0.066293215586864 1
0.0969370135097907 1
0.143432202700335 0
0.14251394522124 0
0.0668192596091265 1
0.169845636937644 0
0.103625477890015 1
0.0720124233322636 1
0.110426946767341 0
0.0959473314000471 1
0.129472616470518 0
0.13438125821634 0
0.143483665509606 0
0.105403186907962 1
0.0718750332521526 1
0.0923485209762589 0
0.0687157368570402 1
0.108074522551534 1
0.156601629794705 0
-0.0213615324827504 1
0.0856457522444899 1
0.0299599499291957 1
0.0989480268138829 1
0.102458523504693 1
0.00726266184324878 1
0.117578844114234 0
-0.040653739699409 1
0.119692798686886 0
0.00755090133309367 1
0.0566773216954042 1
0.0978508396710138 0
0.129740206987519 0
0.136003290215657 0
0.123501761719238 0
0.0710864678337874 1
0.223786267568771 0
0.0803948114168039 1
0.0501082260840007 1
0.0401279546750096 1
0.0461527013188999 1
0.105655511670554 0
0.139180715511799 0
0.189733716474315 0
0.0949429848362392 1
0.0489823204293198 1
0.115543820558379 0
0.167985247670813 0
0.112455426535529 0
0.136251526364864 0
0.116472959243121 0
0.129809259806324 1
0.0721248629113677 1
0.130031051108552 0
0.0997906038441249 0
0.100347001846641 0
0.119782203266851 1
0.045071929101972 1
-0.00881569159972152 1
0.115148432310999 0
0.128689136340655 0
0.160657051630677 0
0.0732858477601625 1
0.053621664542363 1
0.154803938671293 0
0.0654229903506656 1
0.15045650348895 0
0.106250116697181 0
0.127261862541696 0
0.173762516992294 0
0.0840393236470719 1
0.118532168174555 0
0.15415057794791 0
0.0946581442355859 0
0.00620754567938415 1
0.121661569283517 0
0.108984604399789 0
0.0718752376261257 1
0.0756106913644608 1
0.0962015535409529 1
0.0996997437142406 1
0.0626705821504964 1
0.131512014936889 0
0.0829293153452953 1
0.149910167872824 1
0.109190938571363 1
0.0513658547811415 1
0.0636580320211979 1
0.116413771469817 0
0.111805670213194 1
0.0507197954021726 1
0.0814821506411246 1
0.0294537155267786 1
0.103491165360781 0
-0.0341695672276492 1
0.103158160295381 0
0.128894106017265 0
0.133423496519631 0
0.0743477679626547 1
0.0712502823475819 1
0.137610949579508 0
0.148124542121761 0
0.0669836536717605 1
0.162993039230821 0
0.073730448033915 1
0.0138339467009436 1
0.0778030465237435 1
0.115645686579935 0
0.0973386843260507 0
0.109422823530414 0
0.179861857496418 0
0.0714327533617388 1
0.0849341019326336 1
0.0434765160714057 1
0.11531838283681 0
-0.0191289306054471 1
0.0740954121945618 1
0.170496727102937 0
0.140598961503768 0
0.129757616360314 1
0.173192360406395 0
0.0688633757815145 1
0.0200372061770787 1
0.0724930146260903 1
0.149366866759227 0
0.136347724785362 0
0.0999231682913503 0
0.250809049687858 0
0.164270513588779 0
0.182746117739461 0
0.0584711194400659 1
0.133360961637371 0
0.0584066077841918 1
0.183869190155691 0
-0.0403797675908821 1
0.127255036598862 0
0.152468073921197 0
0.0826052766606266 1
0.155759457627306 0
0.12731714406112 0
0.176359536573851 0
0.0746641714266639 1
0.0868512933978384 1
0.0477532518303889 1
0.151761108913295 0
0.130752325152363 0
0.0513069991239251 1
0.0715493838974041 1
0.110867615981301 0
0.0793208793104506 1
0.138893610975818 0
0.134388773178693 0
0.00589238141627956 1
0.115246757873559 0
0.0966798298872049 1
0.0588614177665578 1
0.109509538307477 0
0.112236958432373 0
0.0246165881509484 1
0.0587307957776311 1
0.150289581196843 0
0.0976680968847238 0
0.107425463018441 0
0.099077109806852 1
0.0874401115033391 1
0.111428355528523 0
0.0539950471602521 1
0.019928468121322 1
0.0192375676454137 1
0.117384206426195 0
0.0892044374590009 1
0.110898390891563 1
0.132193691485617 0
0.0449982749512496 1
0.124061951789901 0
0.0999563173496414 1
0.126960353126807 0
0.132753671016371 0
0.120880984675362 0
0.0682463274931291 1
-0.0125241691887772 1
0.107854726608781 0
0.0509874156520961 1
0.0713869070543225 1
0.240167882842028 0
0.141255918192296 1
0.0904949086742272 1
0.0873512962390136 1
0.097482192467178 1
0.0927458201292463 1
0.108538858641906 0
0.129830459479182 0
0.119600580238837 0
0.176539512485186 0
0.0740870250054643 1
0.062058371854916 1
0.0569244531436836 1
0.056500855703194 1
0.0570142084076237 1
0.0440754209570955 1
0.117113000628077 0
0.110527128151537 0
0.105394520255255 0
0.102974993026324 1
0.103641391992392 0
0.0542253859454355 1
0.148976827301858 0
0.114038670723584 0
0.0889977773696003 1
0.059196607112049 1
0.146413574446909 0
0.0733370007241762 1
0.126709956055319 1
0.081989124904401 1
0.135550247956931 0
0.0300373177441184 1
0.086855937388731 1
0.115429118101916 0
0.00567324727341741 1
0.115035084207957 0
0.0696850848752687 1
0.0880459635391887 1
0.107741170545809 1
0.102084294661477 0
0.104344843093 0
0.0847331426752991 1
0.0405659423867039 1
0.15126155538269 0
0.165051144862559 0
-0.00651466726660829 1
0.113481211258005 1
0.142724618077515 0
0.0257056648533841 1
0.0412825173779829 1
0.0143198502378951 1
0.0777956033883553 1
0.155351704532016 0
0.116600648157307 0
0.116085162425237 0
0.11640832064855 0
0.0428141745758544 1
0.127550922561881 1
0.111979512061668 1
0.0631972425217479 1
0.0465357985032481 1
0.102971058372651 1
0.12301914864816 1
0.122767040772888 0
0.119394906641736 0
0.146127138601513 0
0.153229817224808 0
0.0976051014281748 0
0.0732137942936187 1
0.0779333644823321 1
0.0528783551728262 1
0.0777742248180193 1
0.176603709024359 0
0.0909186971086268 1
0.128748640736731 0
0.0148011984558326 1
0.100538787542629 0
0.0531056357372014 1
0.155174549607655 0
0.152225030535568 0
0.0792425956854947 1
0.097100160552918 0
0.0665497890142017 1
0.200492825659587 0
0.151509116725191 0
0.16630908229953 0
0.147595257969467 0
0.0661675418635752 1
0.141882964175946 0
0.0757451978963393 1
0.0953099481349278 0
0.104578109500166 0
0.063061527765682 1
0.0187376135323168 1
0.0421220657739944 1
0.0396773266191452 1
0.104669620290825 0
0.141700883913839 0
0.130780586899985 0
0.0690785689237135 1
0.0659388904225026 1
0.0629049604107974 1
0.104001701042117 0
0.0963126208771403 1
-0.0133429718780771 1
0.0591346749640351 1
0.102028123124657 0
0.125832981907893 0
0.126760113712613 0
0.0398999126494049 1
0.0447595049999309 1
0.0780459882356181 1
0.138878582583982 0
0.0947636048298082 0
0.193093041726213 0
0.0791016226985341 1
0.0888366611012816 1
0.08808590609052 1
0.113704353323716 0
0.100779352489772 1
0.0795006662765574 1
0.154552974752411 0
0.0534212386311559 1
0.0840422106497842 1
-0.0231608346965176 1
0.117073780921637 0
0.142538569583166 0
0.160856024235658 0
0.137054634246092 0
0.126255101587444 0
0.0627916705766352 1
0.0693331657695804 1
0.0949134124659841 0
0.0825967778536876 1
0.119439190723539 0
0.0847728853417842 1
0.0575761916035318 1
0.124467086964937 1
0.121706720854021 0
0.0317022443138308 1
0.139330440495172 0
0.124583296651976 0
0.143793170680702 0
0.0535362300244175 1
0.156298798633598 0
0.0974395576250579 1
0.146323962678753 0
0.0369542405961696 1
0.0933250388642372 1
0.0668386242241825 1
0.113724942100616 0
0.13691690589299 0
0.0809573914774619 1
0.0521682721896958 1
0.083797233417595 1
0.103480023117624 0
0.0880318076532295 1
0.0608428350521333 1
0.0995592226775388 1
0.0786905930443201 1
0.116325203378081 0
0.109238438858161 0
0.0241398916953694 1
0.0832321487052888 1
0.0921199894209179 0
0.107093186622927 1
0.196758713615305 0
0.113005107047303 0
0.100841035583345 1
0.0964327144841642 0
0.11222541261471 1
0.174292564693667 0
0.0634678334932244 1
0.0784421328802131 1
0.087759990893381 1
0.0891544116550724 1
0.0964970745524502 1
0.0821910665969701 1
0.157332516456833 0
0.151312741254729 0
0.137545289841432 0
0.0398041372456323 1
0.0790247725123203 1
0.0788095701659831 1
0.0724157948635108 1
0.0963061616856763 1
0.0517431027433715 1
0.112091878567907 0
0.0796086309001686 1
0.106145149251187 0
0.0278024925016712 1
0.207740072179314 0
0.0849709046920921 1
0.210016151272448 0
0.0564747744890826 1
0.04395006046531 1
0.0936600034086382 1
-0.00756253665685844 1
0.0606763438531271 1
0.0649483428592392 1
0.109136483841544 1
-0.0375146044373745 1
0.100435062715681 1
0.0486755863047475 1
0.203384747138066 0
0.0452878021582584 1
0.104210405980344 1
0.096824829776655 1
0.115727916384349 0
0.124976505284632 0
0.159426221915914 0
0.0595912144195047 1
0.0643099031116916 1
0.121687157321277 0
0.0248491229005549 1
0.128505795500763 0
0.0171942321497134 1
0.148004650235459 0
0.15496865846171 0
0.154728207899168 0
0.133269464094587 0
0.0891453406197072 1
0.0807915680978876 1
0.0826001897202521 1
0.177555457113681 0
0.0794810765493233 1
0.099590290055302 0
0.111714851715781 0
0.0732501149363518 1
0.0968751350442027 0
0.0710172220865441 1
0.176157238957242 0
0.110570602074688 0
0.081832521577038 1
0.041344349553211 1
0.0918669035052402 1
0.0971475380112138 0
0.0982091326843505 1
0.162911669899885 0
0.0919064205615149 1
0.056583184431671 1
0.153519271860745 1
0.134659975680038 0
0.0900444224727346 1
0.192789339323041 0
0.09087624957521 1
0.082795415863505 1
0.125919870956894 0
0.0997821795434299 0
0.100942465248589 0
0.109773798471453 1
0.0634956377802689 1
0.0784621169600642 1
0.0853429207253233 1
0.0656507920197185 1
0.0780005892841751 1
0.0727925675244441 1
0.161293897720654 0
0.0208231564055923 1
0.038265594209947 1
0.0570266777285865 1
0.0830331643913155 1
0.100527809498246 1
0.043932091024909 1
0.10067299782105 0
0.133918405867315 0
0.135914756533661 0
0.138720747237514 0
0.0693598277558892 1
0.181073555377751 0
0.100782116864084 0
0.126824729572079 0
0.047144066677516 1
0.0760149894218451 1
0.0660191535949966 1
0.0398283305107596 1
0.142938554983509 0
0.111922466675374 1
0.0274709016928793 1
0.0407714227007973 1
0.245972421800192 0
0.0685416164465595 1
0.0990395093827598 0
0.101061685466533 1
0.0462823676939605 1
0.157449130336669 0
0.0812937628152194 1
0.0877760505996703 1
0.04972018993131 1
0.0732272366748086 1
0.082581619921629 1
0.134716866010814 0
0.0270579939852854 1
0.033605097916865 1
0.12242741711169 0
0.108991608489426 1
0.153997468276363 0
0.0742915592364221 1
0.0593560652176064 1
0.0698139994461929 1
0.118299426848125 0
0.013787024438677 1
0.138410363213764 0
0.0931414662279227 1
0.120678509877741 0
0.0757171827490513 1
0.0447535166614683 1
0.0716672154426379 1
0.142375008745868 0
0.0361279152054334 1
0.0256200116990036 1
0.129503602265475 0
0.0962626319860905 0
0.076357176307956 1
0.143515899891538 0
0.114308987300942 0
0.110177576324877 0
0.0811650706627839 1
0.0757332449049589 1
0.0104728955743891 1
0.0814998663652837 1
0.0100647115535386 1
0.188385455819604 0
0.0598100892690287 1
0.146881675629046 0
-0.00759378387911639 1
0.157319218858423 0
0.0801373744617462 1
0.0675479889139555 1
0.087091252760592 1
0.0964539676037835 0
0.0518141284855781 1
0.134261402933631 0
0.122942989056852 0
0.0990660211769138 1
0.00891997240389501 1
0.176802846954481 0
0.134579973487935 0
0.106705032564438 0
0.0759214070352014 1
0.0206018619598001 1
0.0582688801455674 1
0.115833449208599 0
0.0310273136406325 1
0.14377499214609 0
0.110146326283948 0
0.14341483248137 0
0.0767051562147314 1
0.151110788879627 0
-0.017806290786449 1
0.107742919438069 0
0.156843692695481 0
0.0584838400287644 1
0.121616269558864 0
0.0664932852020499 1
0.0896854133567388 1
-0.0242165728169772 1
0.118379800338873 0
0.121090896446941 0
0.162469579753314 0
0.110952075032186 0
0.0909464828178402 1
0.136876028718598 0
0.119854718827101 0
0.0967679878316028 0
0.147443875088167 0
0.108151262642443 0
0.117168374962732 0
0.114703223860653 0
0.104107269683435 0
0.0170632029037232 1
0.0834808936458592 1
0.193905554276107 0
0.128805422696098 0
0.0653413406111344 1
0.0711510352788225 1
0.0981802712096735 1
0.0812600992681286 1
0.0766964714402786 1
0.103014436158347 1
-0.0206684610242638 1
0.0274197066874045 1
0.0389265483072904 1
0.0782406427490628 1
0.0557548365257679 1
-0.0735895293774334 1
0.0688062912520174 1
0.0023149435167848 1
0.0607929158711114 1
0.115632049128688 0
0.0463629486896414 1
0.0735412061437918 1
0.10017192537547 0
0.104410114901762 1
0.14836727280482 0
0.00762009445287655 1
0.0886994301634059 1
0.0936485330305759 0
0.0936701433949663 0
0.031577814268031 1
0.0502188557536815 1
0.162709272634899 0
0.00798821348134637 1
0.187338847121995 0
0.0451114527856045 1
0.0517163575974271 1
0.0662907415640301 1
0.126412807765966 0
0.0973416644962687 1
0.0542738393542578 1
0.172241078895699 0
0.0620417959166734 1
0.136892905922335 0
0.058530872642758 1
0.096265774608367 0
0.115077801389062 0
0.104853703993052 0
0.061735104238232 1
0.0120636862062092 1
0.126135586026732 0
0.12163495475485 0
0.0804471783790793 1
0.105716254133628 1
0.0742846224221812 1
0.0773154326956015 1
0.0139731634432679 1
0.102698689897514 0
0.113909089768434 0
0.0705142695737214 1
0.118113161164099 0
0.0823545316174146 1
0.172220608446423 0
0.112251486742889 1
0.0837234558688986 1
0.104814949855975 0
0.0232891428007081 1
0.0821974643242112 1
0.0368094118797994 1
0.067059821216357 1
0.101077446839199 1
0.15338858281276 0
0.0443888816130004 1
0.0648951596005142 1
0.102465837175629 0
0.08556084097302 1
0.134688415463914 0
-0.0234516014291589 1
0.132868199190144 0
0.0941570042147293 1
0.270750552466103 0
0.157163603925671 0
0.0831872056877499 1
0.0972380723258277 1
0.0221697534159813 1
0.075598826340065 1
0.12514384795349 0
0.188882719510367 0
0.0515163375638294 1
0.100644264201784 1
0.114451966925369 0
0.103904862196584 1
0.0144462468873474 1
0.100633098575666 0
0.0159972765860054 1
0.154907073528931 0
0.116592548382159 0
0.018599610394473 1
0.107122002974878 0
0.0906511766720388 1
0.0588057783189217 1
0.067214474341384 1
0.136395054960096 0
0.0583216487674059 1
0.0964540158940401 1
0.0868297425853493 1
0.0901992487466285 1
0.0554997795777999 1
0.0601276840931019 1
0.0919632074818805 1
0.136481283966599 0
0.0818994250977242 1
0.0955268943459136 1
0.13309638067667 0
0.104297740815713 1
0.0714875126004306 1
0.216456968419315 0
0.0994920891400959 1
0.0902540443708022 1
0.0685051812570618 1
-0.0471402005277594 1
0.144154989249779 0
0.043316857643401 1
0.0903272394784799 1
0.101303193660999 0
0.188127767327283 0
0.118200917515381 0
0.0687045615925772 1
0.0680550203554215 1
0.143720555648533 0
0.119102090403272 0
0.078651859157043 1
0.013272536112018 1
0.150095525906887 0
0.0229184321148747 1
0.1005905077057 0
0.103339045276653 0
0.176548742990855 0
0.143615037923891 0
0.0210690573216928 1
0.0605432604813456 1
0.0530748815217114 1
0.0762772902930064 1
0.186325445855008 0
0.123084067048814 0
0.101140160975774 1
0.0493387640607443 1
0.0939640531524167 0
0.0568426758720463 1
0.0658897657569928 1
0.044547844296275 1
0.124833822317627 0
0.15859414563617 0
0.144121382374886 0
0.079269495977778 1
-0.0603978154691771 1
0.0448435155596888 1
0.0503876765396643 1
0.185385939961328 0
0.0446227550411057 1
0.0860498414505513 1
0.0535720964183054 1
0.130819248783591 0
0.142755849239884 0
0.107937072414779 1
0.16808935801065 0
0.0527877823503875 1
0.0943349893780272 0
0.0820556074568928 1
0.0395374045516381 1
0.150066284798156 0
0.0683564501122578 1
0.0719321085424441 1
0.120998875261478 0
0.110588983147883 0
0.111834571910495 0
0.168245675094742 0
0.161903557974196 0
0.0590347775291709 1
0.111697802617642 1
0.115121029019991 1
0.101601069773122 0
0.1895484937055 0
0.110624665165388 0
0.036568223500858 1
0.0725760407391562 1
0.0456597245561284 1
0.0427162713338297 1
0.0700495872439959 1
0.177904930904059 0
0.101766002557587 1
0.127621632284727 0
0.0704877727730369 1
0.140516787411127 0
0.144755177912434 0
0.056587054920373 1
0.131566506363999 0
0.0172859736032701 1
0.129493025355904 0
0.0255947794398315 1
0.152354061813021 0
0.146550566428749 0
0.159536356401874 0
0.141388663087484 0
0.0551824597001493 1
0.0306334588897575 1
0.123702976366408 0
0.102643109413636 1
0.0303673342845649 1
0.0917740943228042 1
0.0742982263449076 1
0.0568333044534065 1
0.109333398829434 1
0.0403639379764297 1
0.0336936551016708 1
0.130106465352084 0
0.0818744717797594 1
0.101997599452996 1
0.0749396203037679 1
0.0256873633960954 1
0.107111092790667 0
0.19330268305541 0
0.123325254137523 0
0.0789259379322243 1
0.157480549161802 0
0.106136738205819 0
0.0504822253582713 1
0.100066122720608 0
0.110181473403258 0
0.0616733597945297 1
-0.0187040082535964 1
0.098243041281362 0
0.0710358921622625 1
0.139714537909186 0
0.10076477264512 1
0.154413153656216 0
0.168583249729516 0
0.131395275852195 0
0.0992245851532178 1
0.0803034194459282 1
0.0392959396189698 1
0.0612268934681797 1
0.0684061588642312 1
0.131528356613121 0
0.0315899353176968 1
0.0876814224340546 1
-0.00164708206874549 1
0.0777301120524946 1
0.0888984177753254 1
0.0753450110106183 1
0.0905764507998125 1
0.0568857447988539 1
0.0276304161662012 1
0.0759405416684293 1
0.127343063695752 0
0.16077952877163 0
0.0970536553683675 0
0.164382434269746 0
0.0336866352312163 1
0.123031516073302 0
0.160855635640435 0
0.166897710252786 0
0.11175244057957 0
0.109102414946431 0
0.0946799304136962 1
0.0544185998095891 1
0.171459525472895 0
0.191900704846884 0
-0.0256539643405907 1
0.0739635882767082 1
0.0828681048489525 1
0.10913654510689 0
0.125588790413443 0
0.00840925571552053 1
0.0563810316386952 1
0.0947059657242229 0
0.162602718962422 0
0.0851424750991528 1
0.119734244076068 0
0.102547727125973 0
0.0469542134997684 1
0.198172377834102 0
0.0759318773453821 1
0.076773752711781 1
0.0641969196584154 1
0.0655399388637687 1
0.0436335518318863 1
0.165851932286167 0
0.0865011376457376 1
0.0283814299683366 1
0.15338862731857 0
0.0952119745998299 0
0.0706532772179423 1
0.0827639429852512 1
0.100700154903371 1
0.126943239426889 0
0.0969351983156189 1
0.160307277578959 0
0.140804679941157 0
4.66815958498432e-06 1
0.145416307234884 0
0.0985665004901203 0
0.0303462303988056 1
0.13946783589091 0
0.139822024769802 0
0.180397263335366 0
0.0673903916535966 1
0.147004686148827 0
0.00123802281814252 1
0.0124751453925963 1
0.0838045828932359 1
0.0792602624967104 1
0.13167470306104 0
0.0789104653608036 1
0.0795170792717793 1
0.151834064697603 0
0.088341667754287 1
0.0958546481007402 0
0.119596122343268 0
0.0208603967293775 1
0.183463440874686 0
0.154644742467283 0
0.0660783691132904 1
0.00422445527693726 1
0.0709551575528416 1
0.135954016017965 0
0.0652383020933507 1
0.126954830483099 0
0.13149780790701 0
0.0789674502571238 1
0.1718379451029 0
0.146831246832704 0
0.112584501642119 0
0.136189300511527 0
0.149135677547138 0
0.0610250762311375 1
0.160663822575254 0
0.0532003296685688 1
-0.00106201707287469 1
0.123622725725358 0
0.0734885678957757 1
0.100871901239694 1
0.150996955882303 0
0.0663526346932903 1
0.0578923564078826 1
0.124183273666376 1
0.0580227602602721 1
0.150349803820685 0
0.141729098839387 0
0.0686345761623361 1
0.0434237189362242 1
0.0741386720418742 1
0.0975888646669918 1
0.083811339169735 1
0.10369014474234 0
0.128324743043486 0
0.136372851476753 0
0.128918423903746 0
0.112646514494043 0
0.0651134081112647 1
0.100387005513603 0
0.0805699137030114 1
0.0763754879530321 1
0.127769528548786 0
0.115716338072514 0
0.0842228039020363 1
0.118317929948194 0
0.148429320364264 0
0.149246552480108 0
-0.0104773547416429 1
0.0381504034844134 1
0.108794402653376 0
0.116363365976284 0
0.0466834118938894 1
0.0832454701780113 1
0.119108204883817 0
0.105745125948098 0
0.0579875749313771 1
0.0510700170644963 1
0.161646519751557 0
0.13534403876799 0
0.1166910754279 0
0.138607246434699 0
-0.000797262797229681 1
0.0535171982623098 1
0.107571330029907 1
0.0656112092527883 1
0.122466322177222 1
0.0667480605798806 1
0.134677844409258 0
0.0513645769410522 1
0.0131656785982941 1
0.0603874979941972 1
0.103669613738146 0
0.0465341074668859 1
0.0771589626391114 1
0.0294002484736051 1
0.0250978962582463 1
0.0797001491094651 1
0.11335724922414 0
0.131517713314851 0
0.0844418855757127 1
0.0626449116587559 1
0.0514624915570764 1
0.206697276158957 0
0.0788803886817239 1
0.111046207980266 0
0.145477225828172 0
0.113277953828245 0
0.0676136193214166 1
0.137338519275926 0
-0.0259915080512698 1
0.100088274520488 0
0.103891927061512 0
0.0358816461765888 1
0.0249657836618531 1
0.160330798553991 0
0.00395680128664639 1
0.150984070294708 0
0.129825927697304 0
0.00511745769944983 1
0.1514865960594 0
0.053899199675022 1
0.147850477909338 0
0.0811789804943689 1
0.117548196288729 0
0.0961860436223576 0
-0.0270757319074896 1
0.0699793846641901 1
0.0837569716632491 1
0.0491297504038154 1
0.0867365355418366 1
0.200344036522194 0
0.101276645762323 1
-0.0431558008117332 1
0.0291967266024312 1
0.117519880108425 0
0.118929076604208 0
0.0941666571062687 0
0.0564750980432768 1
0.073892492811712 1
0.169192839435542 0
0.13403239495778 0
0.114073997539304 0
0.057193708049831 1
0.0108961662323775 1
0.0334092303162288 1
0.110994943373883 0
0.0743536625700139 1
0.0802282918156611 1
0.0918532341790994 0
0.17612450945611 0
0.105176953004507 1
0.0857160912963556 1
0.0671428548405394 1
0.147262373960764 0
0.109041733764419 0
0.133153113588387 0
0.116093004567924 1
0.107623529871811 0
0.0920836383811945 1
0.0963237797914433 1
0.0805463072885229 1
0.0766949649529331 1
0.0726821206141675 1
0.106645673347523 0
0.0664897630866148 1
0.0977292376306856 1
0.0441455936924283 1
0.134399770525362 0
0.106647939050278 0
0.15914766440559 0
0.140247008691094 0
0.162563805520193 0
0.0750068189350758 1
0.100270752580653 0
0.103762075486375 1
0.190400913418822 0
0.0799865639135034 1
0.0615485006257817 1
0.035306249939279 1
0.0777267733148003 1
0.0752979888148648 1
0.1148343475901 0
0.0736163797261056 1
0.0827385265776437 1
0.121590927932182 0
0.121843669706353 1
0.115572401087821 0
0.137428234035698 0
0.156666483933362 0
0.0654974723364542 1
0.0869229145617236 1
0.149015978570999 0
0.0386784352232791 1
0.105258608682191 1
0.0888299617324097 1
0.0830277352442336 1
0.150262442862996 0
0.0936034099641386 1
0.1075968981102 0
0.0464266526453169 1
0.00149099206935954 1
0.178539843258685 0
0.0684849511249844 1
0.0801647225152361 1
0.0423294904711728 1
0.0555439228885154 1
0.0415527633182647 1
0.0849561414428802 1
0.079315715197474 1
0.0811360651847988 1
0.033583396758024 1
0.0686319497505895 1
0.0473456647880366 1
0.186017313279973 0
0.154416361800729 0
0.0987388191520489 0
0.0836251447610824 1
0.0838338333674169 1
0.0449177645539674 1
0.0885874251327569 1
0.0709018641395729 1
0.0850347709153926 1
0.115685296268655 0
0.101542695694589 1
0.0852555499291081 1
0.155612938150928 0
0.119815762830456 0
0.11802404805264 0
0.145423016755332 0
0.080268542694431 1
0.0193969834064479 1
0.141200673300472 0
0.099917303364544 0
0.0973785336539132 0
0.124858978994056 0
0.0881932627389521 1
0.102456136173919 1
0.123682884909939 0
0.0564673758789171 1
0.101430405247711 0
0.0138866312181774 1
0.0883780489173063 1
0.134019401643755 0
0.0805038164068625 1
0.183788265644227 0
0.0483357420126967 1
-0.000806957748358227 1
0.14329873885722 0
-0.0754741438296846 1
0.142071658146841 0
0.0895390129238911 1
0.0908101583118617 1
0.0991736892440038 1
0.0624935897416952 1
0.0930595548559015 1
0.0750857843388601 1
0.0868084469345148 1
0.188828447261174 0
0.0903815294411583 1
0.170546695315531 0
0.073478244226888 1
0.0307599963039321 1
0.10375548462107 0
0.115777635563684 1
0.0596450734050659 1
0.0512178680598174 1
0.0896992336973603 1
0.175549102355637 0
0.0494274547254258 1
0.0573107477023932 1
0.131969866044314 0
0.0484447955322868 1
0.221881830414804 0
0.0971658342314601 1
0.137117751711877 0
0.187948956259482 0
0.00560542055408236 1
0.0615878226008281 1
0.0754700671982934 1
0.109171865294315 0
0.0390054268459921 1
0.0866872237923458 1
0.155479509703974 0
0.0776800194552973 1
0.153649671680435 0
0.0628092897781911 1
0.0654251632251886 1
0.0742575060199044 1
0.0728403831957496 1
0.0320395036784845 1
0.187404164247327 0
0.162350028746999 0
0.0503094312957658 1
0.0332827305237052 1
0.0907957165885397 1
0.107674123254197 0
0.0848595376861461 1
0.15695028123884 0
0.0650214110711512 1
0.137058469676647 0
0.0762563603793888 1
0.0603893726915429 1
0.0989842282726385 1
0.0540559332197146 1
-0.0133812724800997 1
0.111343348766847 1
0.127172143230632 0
0.160634739228217 0
-0.0043753817956375 1
0.0480359556172394 1
0.1723084482425 0
0.0357797977762436 1
0.105096572414124 0
0.0028548180444115 1
0.0804254707160488 1
0.172815636102195 0
0.0446165906078539 1
0.0684203797565347 1
0.0629264299714544 1
0.142438964902031 0
0.149154474771042 1
0.122822259675878 0
0.0895663212174519 0
0.129827295543648 0
0.0518874875204606 1
0.132675293017084 0
0.038186581153712 1
0.0152355689805057 1
0.0955422123081569 0
0.128718300530679 0
0.046581984574844 1
0.0393342118755968 1
0.108964048978753 0
0.0175492899878704 1
0.0988517599288258 1
0.0189728358458159 1
0.098501998291123 1
0.075844028673167 1
0.169111780891701 0
0.0854643443737749 1
0.101921540157735 1
0.1531507430997 0
0.117060231309158 0
0.101711528081608 1
0.133240267426088 0
0.127703144745993 0
0.115556419997112 1
0.0474427677593871 1
-0.0164973106825023 1
0.0334166651586407 1
0.136554368922233 1
0.075371890733649 1
0.0745580899270085 1
0.105723411983787 0
0.0343858074528453 1
0.090806783078225 1
-0.00730058407491268 1
0.122259507111297 0
0.0716916070159347 1
0.0783295987779385 1
0.10664920019047 1
0.0635185173830828 1
0.102458812508798 0
0.0628651892704308 1
0.0314326232226798 1
0.0835492926306615 1
0.0989445506137318 0
0.0608991105327572 1
0.170279021714326 0
0.217349177008455 0
0.0638773760659938 1
0.0346852619970517 1
0.104895891182415 1
0.0782137142276263 1
0.133138487440479 0
0.154498747868348 0
0.126730826407849 0
0.0972973649116938 0
0.157891481738665 0
0.0903434787897085 1
0.0413730118325393 1
0.174306097529987 0
0.121389131160627 0
0.175501521015755 0
0.132038589449564 0
0.107437828498912 1
0.0623791197480577 1
0.072376950864968 1
0.0617696357857538 1
0.097336259590004 1
0.109215012215786 0
0.0412827987844604 1
0.0820055051491902 1
0.0756898849695714 1
0.12922750409378 0
0.1403153920403 0
0.076148920474456 1
0.0751507348528457 1
0.13999104310598 0
0.169705579266353 0
0.0989674986548064 0
-0.0158539805979326 1
-0.018937766104633 1
0.119368289072853 0
0.191726761610661 0
0.0615482741559296 1
0.152597363744547 0
0.0413992788739831 1
0.101002362882552 1
0.0232098549013888 1
0.0729049794786791 1
0.0724993769846423 1
0.0357167064147481 1
0.0741923283139513 1
0.113330995550616 0
0.0163267573434767 1
0.121959118819475 0
0.0847273004971839 1
0.1273078366282 0
0.213380375614754 0
0.0707364137685635 1
0.204316346192148 0
0.0725744435644828 1
-0.0541151522275273 1
-0.00957276918461487 1
0.133486800592619 0
0.0460972630070867 1
0.0356238006369322 1
0.128354714113486 0
0.0917498633139881 0
0.0390157974351378 1
0.0621380342574054 1
0.04478845080853 1
0.0853463160058845 1
0.0359809677227999 1
0.0880189174842515 1
0.0324345605611259 1
0.165483602629728 0
0.0880498806428325 1
0.119076005043929 0
0.0457955488991061 1
0.0903752598820381 1
0.165098988505295 0
0.0938595271620862 0
0.133056809153983 0
0.0339689920591506 1
0.0072287166741322 1
0.0599010154272816 1
0.0501163298571766 1
0.143890150874474 0
0.128439544990252 0
0.0419766033700272 1
0.148975252494216 0
0.167964790062767 0
0.0384606641511864 1
0.114423546619152 0
0.12342643643756 0
0.148186841811733 0
0.180295385543629 0
0.0917221349635476 1
0.103287840755777 0
0.0725962114283565 1
0.14415736147881 0
0.195686698272517 0
0.0981172166307903 0
0.193548880420737 0
0.0504955111577703 1
0.121806052185134 0
0.0560689789472259 1
0.0964795618755993 1
0.177750985665561 0
0.174882941310585 0
0.109502719591516 0
0.162084024595948 0
0.233117056504634 0
0.114558929370913 0
0.124283077063009 0
-0.0306314569653408 1
0.0974965845922187 0
0.102054561683332 0
0.0917364614796731 1
0.004412632501927 1
0.153908142974883 0
0.0533490837544474 1
0.00971092870315322 1
0.0544227976031331 1
0.0820211460760118 1
0.206884533668194 0
0.142986520851679 0
0.0421623025497714 1
0.0931693723475872 1
0.0326287526894754 1
0.0797009532959087 1
0.118698787055535 0
0.01518254931544 1
0.042637234547248 1
0.117150749842114 0
0.0333188992776072 1
0.0193751605785908 1
0.102695810252025 1
-0.0168859890756001 1
0.00624282158566225 1
0.164656019659101 0
0.13775398536626 0
0.0807215627234024 1
0.112977142635644 0
0.0586337257487693 1
0.0826756371063709 1
0.084800548473163 1
0.159087731581063 0
0.0547679432076422 1
0.109597151012364 0
0.05953086154702 1
0.0395290087291257 1
0.0894130066604653 1
0.165985400810143 0
0.14030916533019 0
0.0596030714209656 1
0.00929988373214311 1
0.0787723992348342 1
0.0373702957050676 1
0.207168007021626 0
0.152574423231879 0
0.0180469630871044 1
0.101124765543732 1
0.123449843945886 0
0.147815161073972 0
0.1117231101805 0
0.0368888389626627 1
0.140162824231068 0
0.0971372870848871 1
0.131590361879794 0
0.0338727605599404 1
0.0675109079283241 1
0.105337395382036 1
0.0563564706601262 1
0.163921843017942 0
0.13038906536673 0
0.0384213012162217 1
0.129228574561581 0
0.134176778311207 0
0.0306952052959113 1
0.126419387816578 0
0.170255118435294 0
0.0989988613220277 0
0.190735435754876 0
0.181938496378667 0
0.11277248218061 0
0.0767325264898533 1
0.0508619346423848 1
0.152827782462988 0
0.200982852619339 0
0.0587130089049043 1
0.111797778411093 0
0.00490735168679333 1
0.0221378136774101 1
0.0956615451723733 0
0.114805394493192 0
0.0324768813429519 1
0.0146226326887032 1
0.155531453623089 0
0.0192360200115605 1
0.106988983396324 0
0.0562125971569246 1
0.0611333044391579 1
0.0297755943258402 1
0.126182276751309 0
0.0794058399960302 1
0.162729644527019 0
0.0273474345368204 1
0.113098075784703 0
0.0551589632285323 1
0.045767187264504 1
0.082169117415517 1
0.0683088131576636 1
0.071624170814409 1
0.0597262307719007 1
0.139035626250853 0
0.105085945173668 1
0.12301603739227 0
0.0767903752055616 1
0.0791277192119221 1
-0.0152836581227889 1
0.14529687736306 0
0.0859183347344205 1
0.0463548601575569 1
0.0958231225725546 1
0.0651699753667273 1
0.0625966309063334 1
0.0988868252567823 1
0.0104302830293716 1
0.074384448540328 1
-0.00440273251161061 1
0.0694480594764881 1
0.168952134805096 0
0.087127366777893 1
0.0417727023786903 1
0.0152809728402588 1
0.116658154786268 0
0.0971216648555949 1
0.0504224462299914 1
0.132436996310291 0
0.0100527018236482 1
0.126013301585718 0
0.169536240202507 0
0.0110075028895866 1
0.115580968625516 0
0.220799991805639 0
0.140793304292037 0
0.0637729062799981 1
0.0748239290447144 1
0.0109622036990341 1
0.0709107589016859 1
0.113861869735997 0
0.000961712639920797 1
0.126059694052792 0
0.124045501714402 0
0.0739542361438991 1
0.139474018640768 0
0.151751667364683 0
0.100035125893537 1
0.110353289946048 0
0.090646553464134 1
0.186814926129 0
0.0500380569308124 1
0.0897163655027099 1
0.0730354904080071 1
0.0888672355116869 1
0.0293845585171838 1
0.192727094921245 0
0.146944533993601 0
0.0969763771525536 0
0.0848584421613605 1
0.111632408506926 0
0.155977395506139 0
0.0521315584734899 1
0.178236693333916 0
0.107472010347011 1
0.103238438640582 1
0.0954638307108304 1
0.123861105453889 0
0.131139549563517 0
0.0230586297676894 1
0.0413671725300801 1
0.107585356034705 0
0.03329579671844 1
0.0426216724575617 1
0.0789892027596604 1
0.113417234832182 0
0.0828648756546964 1
0.116395500046213 0
0.164769808594046 0
0.0759731289404097 1
0.0769951998401778 1
0.0661582093495945 1
0.0705812189929993 1
0.163450349240427 0
0.0103192043878767 1
0.0582960981866916 1
0.122680676710288 0
0.151278351734908 0
0.0867690363848425 1
0.168061197149084 0
0.0976341441548623 1
0.0830340349915788 1
0.145238630585098 0
0.0887459998464652 1
0.128324846259534 0
0.146892730676066 0
0.115886931176624 1
0.103327338737589 0
0.128752935527473 0
0.148108777418784 0
0.0962495757152791 0
0.0870959127150096 1
0.0591814164952306 1
0.0130137950249477 1
0.159668449841461 0
0.0744537403140189 1
0.0408695630390714 1
0.204888675396975 0
0.13269997299001 0
0.148882363503341 0
0.0948266895903181 0
0.117673897453518 0
0.0908216219317866 1
0.0785854067509268 1
0.165186001420459 0
0.145907084835028 0
0.0585544325292773 1
0.139846114043671 0
0.105814341182831 1
0.127427289065036 0
0.058508793820168 1
0.0729061723625694 1
0.108510815209708 1
0.0751222231829767 1
0.136408849725788 0
0.0791947894669911 1
0.0335883619394765 1
0.0719737732950412 1
0.0563836053788855 1
0.102002230827719 0
0.0918476797870624 1
0.0409290860383994 1
-0.0149389446131145 1
0.0915908440369343 1
0.157798419316538 0
0.184084386391032 0
0.105686995020055 0
0.142216330821054 0
0.0881440184036199 1
0.0662139655113093 1
0.100804951790449 0
0.100523634253606 1
0.0686281905142954 1
0.138532888224841 0
0.112881471175761 0
0.0796804926852032 1
0.102839009205334 1
0.16740450646321 0
0.107250343461728 0
0.234882105964806 0
0.0900421575268745 1
0.071964391571396 1
0.0495222493696432 1
0.0778018275582132 1
0.0751354765465267 1
0.107069915213636 0
0.044785514984914 1
0.0741478238480803 1
0.0616988976780048 1
0.0641233539694584 1
0.145656339872487 0
0.182405405012763 0
0.107886799164022 1
0.132234689495826 0
0.0843133506180102 1
0.185011840513236 0
0.0692527838077825 1
0.0645920348901575 1
0.120693593099767 0
0.143685441166181 0
0.0548001762409 1
0.0303800968207536 1
0.0872358243476357 1
0.0829051527002629 1
0.0578688141286412 1
0.133594486918169 0
0.130281127699369 0
0.0793494222634486 1
0.0851994625071623 1
0.0775232412865558 1
0.060567769497736 1
0.0665285126471986 1
0.0378528250688664 1
0.14245748806419 0
0.106589906910976 1
0.0181457653650657 1
0.114759325205657 1
0.114489389191771 1
0.0147741401855355 1
0.0584480225375278 1
0.133664067721174 0
0.101123452185278 0
0.11403336043767 0
0.098586781750424 0
0.0525604503985327 1
0.0473198274666051 1
0.0629888091781271 1
0.0964034819431548 0
0.0279405895327271 1
0.170328941714363 0
0.0321353274381317 1
0.0933607116268621 0
0.0873866474986532 1
0.0520919272871333 1
0.0898356856577514 1
0.135889453788435 0
0.0586758706828871 1
-0.0390227183727334 1
0.0717420948331537 1
0.0948357714436169 0
0.0277860174352521 1
0.121680911288884 0
-0.0287708601638679 1
0.133420986355568 0
0.193231112620092 0
0.108688339895042 1
0.119019107740845 0
0.0966345492890895 0
0.103244151379274 0
0.122545293432906 0
0.164653121749616 0
0.0578142643293339 1
0.128734693175473 0
0.160796361995712 0
0.0657753556759893 1
0.060846627295666 1
0.025990061594193 1
0.17042314246449 0
0.163932601163868 0
0.241619253155207 0
-0.0502992056064408 1
0.0876258246996717 1
0.0476364838224449 1
0.040832619611855 1
0.118873621012447 0
0.080318684647404 1
0.0625203988259616 1
0.104096771752154 0
-0.00654764066302374 1
0.143553522543728 0
0.109577167464582 0
0.0617202020996933 1
0.0807175645473641 1
0.103801148480335 0
0.113057739281802 0
0.0247398560817236 1
0.131417383524285 0
0.133242784376119 0
-0.0187572324912282 1
-0.00538189909104714 1
0.174824602796305 0
0.0186164697440087 1
-0.0100455304511891 1
0.219261797063248 0
0.119829229782752 0
0.179990048390542 0
0.11689694509737 0
0.164645682603085 0
0.050230485611639 1
0.0814790340320005 1
0.0848384341325825 1
0.0581751568869508 1
0.0686599660511086 1
0.0242665877377381 1
0.0973377161627049 0
0.0996996163374645 1
0.150272811283795 0
0.116685945505317 0
0.147095387255301 0
0.0881556407677419 1
0.0556228746680033 1
0.165955188187571 0
0.0771248586781308 1
0.0970974464352739 1
0.104387097436039 0
0.0935521472414771 1
0.0517861485491586 1
0.143724134987855 0
0.0675008522006271 1
0.122762673767695 0
0.120293499145077 0
0.0866864708905671 1
0.111679359474004 0
0.0959268007927425 1
0.183863157649735 0
0.0845720155570479 1
0.0850330332116322 1
0.0896246159431845 1
0.139631501292323 0
0.0402532603893626 1
0.169540778583887 0
0.021428810183582 1
0.166975638707182 0
0.0263009318676857 1
0.130361083624385 0
0.0928655106273346 0
0.0501498607396458 1
0.0165145614677363 1
0.123154251732772 0
0.136672022825669 0
0.0721973985248979 1
0.129098912562388 0
0.148274453490539 0
0.0710695685982717 1
0.0773497395621148 1
0.0501849113753965 1
0.0696760027924032 1
0.0780419153535821 1
0.126225201906687 0
0.153525250387772 0
0.0164603280836816 1
0.0980683598590677 0
0.103366893016905 0
0.0764229114146697 1
0.0900944346401857 1
-0.0222283215873122 1
0.168844815287826 0
0.104047963616071 1
-0.0271768129957108 1
0.0588289281793242 1
0.152363064404801 0
0.0899374554227461 1
0.0736790969845917 1
0.112508950371057 0
0.10298265980886 1
0.156404972924378 0
-0.0110122838335055 1
0.0907824003687273 1
0.0148623453186335 1
0.0352639048004717 1
0.00960546751152612 1
0.162477333620366 0
0.132052555536238 0
0.0123882831089323 1
0.0663122778788589 1
0.0818182299128354 1
0.1605412222769 0
0.0476326437364248 1
0.0738896836789565 1
0.112955001880645 1
0.0514739413010198 1
0.116454502485856 0
0.151191105334448 0
0.120430967431685 1
0.129600739729612 0
0.0197919441765368 1
0.0854960563508531 1
0.0478493524141666 1
0.0183989510201593 1
0.0662691256050775 1
0.145982452070363 0
0.029227945795225 1
0.096159277526383 0
0.103606361296923 0
0.127471572255803 0
0.115583264171883 0
0.122417505280194 0
0.146094688706517 0
0.0728210700641974 1
0.0975987291485652 0
0.0666081077131613 1
0.0546704617663897 1
0.138029470684139 0
0.0388094940991603 1
0.0718810852604698 1
0.0815452451088488 1
0.0154442076560044 1
0.136836967396062 1
0.144261075571218 0
0.15603054466705 0
0.0973347495701387 0
0.128142057662531 0
0.158230870680464 0
0.0743207695288592 1
0.143136621147889 0
0.065969228361759 1
0.0840816097537272 1
0.11470522890097 0
0.0699644138938316 1
0.0803397622894973 1
0.123395000503005 0
0.0321763079373817 1
0.197786610211375 0
0.116262539512528 0
0.0106062931517072 1
0.0698588614517473 1
0.131774505685899 0
0.146020853048399 0
0.102828158143388 0
0.0626637241021758 1
0.121644425075479 0
0.035874691000988 1
0.0500126073855646 1
-0.00548626480973984 1
0.158584353472935 0
0.139160664067951 0
0.127962795004379 0
0.0815755226396438 1
0.0464418191406586 1
0.162792634687436 0
0.139392249917409 0
0.17932616914095 0
0.116761056253789 0
0.121623751666172 0
0.14214404382953 0
0.116501142335211 1
0.119031430194752 0
0.096368974758879 0
0.0541638060101869 1
0.041839859196445 1
0.0588737128595133 1
0.0880269037772484 1
0.0103954737335315 1
0.0956325370988451 1
0.140841700999696 0
0.098495007655494 1
0.0175107017493074 1
0.0866087099575475 1
0.137227630189588 0
0.0560468847298401 1
0.0840752182255022 1
0.0539107909919729 1
0.058616853731328 1
0.0841435261045241 1
0.0655891078872165 1
0.0688435267888639 1
0.0399269439511239 1
0.117451365762304 0
0.0851335431674712 1
0.126599476166727 0
0.0505007012469184 1
0.128934852215401 0
0.161406322847556 0
0.053179626241321 1
0.0970571370648806 0
0.0630981275264205 1
0.0432598970296401 1
0.124140975944136 0
0.118375348444761 0
0.0952978561153766 0
0.142637995937821 0
0.0838790576540874 1
0.0554158755293657 1
0.0575856776149095 1
0.122713089775397 0
0.0817399957239983 1
0.0839733461532096 1
0.035891925410089 1
0.141169508371602 0
0.0652731160258924 1
-0.0229839447121831 1
0.123712785530395 0
0.0555557615479016 1
0.128979156749794 0
0.102593706585303 0
0.0638585077000353 1
0.108139946073219 0
0.0734870418767803 1
0.101293856283811 0
0.100427452045965 1
0.0745311425111832 1
0.0531433310174802 1
0.0983474415016439 1
0.0657383854729142 1
0.153181189479344 0
0.0739442739510425 1
0.124793827028709 0
0.0974677232280944 1
0.162876860076007 0
0.103069721015014 0
0.10226794743111 0
0.0368899705737235 1
0.0543074872405367 1
0.134865432789791 0
0.13002701349373 0
0.150315559582636 0
0.0875327235923526 1
0.122100403835944 0
0.0863121417784595 1
0.119046833586226 0
0.114639007916076 1
0.041928314842387 1
0.114170520832478 1
0.0331209620485661 1
0.182065278742058 0
0.0282927534831178 1
0.0567771102958955 1
0.0932101843951979 1
0.173209432496342 0
0.104006685019591 1
0.0505383536867299 1
0.112753872444709 1
0.0352996686493681 1
0.151498831000136 0
0.0936651066718121 0
0.0547279093522362 1
0.0981817219607573 0
0.0725945990750242 1
0.0367989600379074 1
0.179644946620454 0
0.195647648480861 0
-0.0171337240310041 1
0.147227485839726 0
0.0761071983331448 1
0.0664443429223119 1
0.171845721712225 0
0.15294155808098 0
0.0924816074687687 0
0.146638057107958 0
0.158709004868435 0
0.0158903524687616 1
0.0233530901807285 1
0.105087849090823 0
0.162655883844821 0
0.0370088420650152 1
0.143794493386691 0
0.0924959665635305 1
0.0833387726414749 1
0.0264434970904313 1
0.0995738133554222 0
0.0760259890723832 1
0.223542135293834 0
0.106695618523793 0
0.219410696736636 0
0.0947563013561896 1
0.0930519596030334 1
0.0489109420164737 1
0.108571151626022 0
0.17467830888582 0
0.037484172241613 1
0.124199686615992 0
0.147019118764187 0
0.110609356657187 0
0.0696031757583512 1
0.114501991217989 0
0.164634427529057 0
0.0544486319994257 1
0.128131855019702 0
0.154035209691281 0
0.100027861391241 1
0.109972998268078 1
0.0946908546017641 0
0.130524276302608 0
0.105315427536917 0
0.0817601397973058 1
0.0672075228489102 1
0.00600284834718577 1
0.127063373464105 0
0.0782450378921012 1
-0.00391274741627517 1
0.223672201262631 0
0.207055236654321 0
0.101504834445554 0
0.103320847896517 0
0.0204730369680771 1
0.0471295801888974 1
0.0922761759999912 1
0.0426243432160956 1
0.0289510922465959 1
0.031856283668472 1
0.117947477738863 0
0.0746650947029148 1
0.021795659825989 1
0.115478991972725 0
-0.0378433178028089 1
0.148514494972424 0
0.140662113088829 0
0.150759811809137 0
0.099044098225787 1
0.132117401939261 0
0.108566270636983 1
0.050679606105171 1
0.0530579170151192 1
0.0724107911563086 1
0.103451503452946 1
0.140143880866874 1
0.115276697644584 0
0.0871284939679432 1
0.112780568029167 1
0.0579317879681011 1
0.0853116143049404 1
0.16626228774091 0
0.0693113915000972 1
0.0976269846261908 0
0.102002294656425 1
0.148973622831178 0
0.155932937258077 0
0.0995228391504325 1
0.0496007031322865 1
0.112870240308015 0
0.137303949515891 0
0.0805855399685894 1
0.047765488379878 1
-0.0116280758537533 1
0.0712773585047425 1
0.172167491153654 0
0.124074524916467 0
0.0828746543862066 1
0.0729273019658617 1
0.140736643656975 0
0.150618782908234 0
0.0563084161557953 1
0.0906851543218411 1
0.110020789320376 0
0.121807019415778 0
0.114961396825036 0
0.122001765095479 0
0.1145077696484 0
0.144257963465792 0
0.127005955722245 0
0.0915757214309948 0
0.0949878216959642 0
0.173770779765926 0
0.0696085139932769 1
0.0735412014684436 1
0.10557026298457 1
0.0295230496926843 1
0.104853597306431 1
0.169926666451247 0
0.0678532745405929 1
0.155125216906096 0
0.089998836082904 1
0.0736792681338146 1
0.0828231378731165 1
0.139108527765517 0
0.0321152875318485 1
0.133660364835606 0
0.130221436233281 0
0.0899654876236871 1
0.00698800849583608 1
0.200438278815615 0
0.0506525148045773 1
0.143629889251739 0
0.128785779191465 0
0.0918896360550202 1
0.140262818830928 0
0.151402181324309 0
0.0900617878785414 1
0.0891619821033664 1
0.0874050493933652 1
0.157766637524758 0
0.106860944313046 1
0.109870627845118 0
0.12780924995431 0
0.170741646572009 0
0.130071081095035 0
0.0554207724720698 1
0.0466744846149723 1
0.126772341589417 0
0.0973991882157276 1
0.0646346465343799 1
0.193094304314377 0
0.0342697200298301 1
0.0583769971576275 1
0.0396381937783336 1
0.100444136201574 0
0.135101267781992 0
0.105226149165198 0
0.114998098376717 0
0.149057436870558 0
0.129313283392383 0
0.0726051453961632 1
0.0654435726553523 1
0.144113495936756 0
0.0993489483110922 1
0.120032892974211 0
0.0634878502100533 1
0.14314008745953 0
0.103828328352894 1
0.0654967209560322 1
0.131975822557036 0
0.145271999974656 0
0.157921407148551 0
-0.0022642760367971 1
0.0694692894096005 1
0.0547867219602477 1
0.073683057107012 1
0.123235569474912 0
0.0756372753432113 1
0.0255181145286163 1
0.156368783364585 0
0.112152778540019 0
0.055608700158955 1
0.069801522317627 1
0.105978350693112 0
0.121457615758921 0
0.170054627753673 0
0.0383813577903719 1
0.16475644892201 0
0.102618217869168 0
0.0379134955286095 1
0.0969257108593378 1
0.0810057144414423 1
0.211700925661188 0
0.169306031020258 0
0.0939010666867991 0
0.137919021465867 0
0.0782466678022112 1
0.0996730614850258 1
0.113704344864072 1
0.0550434122179523 1
0.0613038481587277 1
0.10646254972428 1
0.109092024308359 0
0.0455648743544386 1
0.150462230359581 0
0.0589612852209922 1
0.0533606689445353 1
0.135699907774242 0
0.0549117034812167 1
0.121483213996508 0
0.0243074751125951 1
0.0217220230021341 1
0.0460225138891027 1
0.14818284450001 0
0.0136359368103087 1
0.132384638755685 0
0.139004659686732 0
0.0912990702820661 1
